# Supplementary material for: The solution structure of the unbound IgG Fc receptor CD64 resembles its crystal structure: Implications for function
Source: PLoS One. 2023 Sep 21;18(9):e0288351. doi: 10.1371/journal.pone.0288351 (PMC10513344; doi:10.1371/journal.pone.0288351)
Supplement: S1 File — (ZIP) [file pone.0288351.s003.zip › CD64V03 E11/Top100/EM_done_ready_for_EM_top100_0p11_E11.dcd_277553.pdb.pdb]

REMARK  FINAL COORDINATES WRITTEN BY NAMD AT TIMESTEP 2000
ATOM      1  N   LYS P   1       6.515 -68.442  95.246  0.00 97.00      PROA   
ATOM      2  HT1 LYS P   1       5.811 -67.676  95.184  0.00 97.00      PROA   
ATOM      3  HT2 LYS P   1       6.917 -68.551  94.290  0.00 97.00      PROA   
ATOM      4  HT3 LYS P   1       7.258 -68.160  95.914  0.00 97.00      PROA   
ATOM      5  CA  LYS P   1       5.839 -69.689  95.680  0.00 97.00      PROA   
ATOM      6  HA  LYS P   1       4.902 -69.745  95.147  0.00 97.00      PROA   
ATOM      7  CB  LYS P   1       6.684 -70.950  95.328  0.00 97.00      PROA   
ATOM      8  HB1 LYS P   1       6.266 -71.819  95.881  0.00 97.00      PROA   
ATOM      9  HB2 LYS P   1       7.734 -70.826  95.668  0.00 97.00      PROA   
ATOM     10  CG  LYS P   1       6.667 -71.316  93.828  0.00 97.00      PROA   
ATOM     11  HG1 LYS P   1       7.310 -70.592  93.281  0.00 97.00      PROA   
ATOM     12  HG2 LYS P   1       5.635 -71.211  93.423  0.00 97.00      PROA   
ATOM     13  CD  LYS P   1       7.177 -72.738  93.511  0.00 97.00      PROA   
ATOM     14  HD1 LYS P   1       8.179 -72.869  93.976  0.00 97.00      PROA   
ATOM     15  HD2 LYS P   1       7.305 -72.810  92.407  0.00 97.00      PROA   
ATOM     16  CE  LYS P   1       6.235 -73.860  93.985  0.00 97.00      PROA   
ATOM     17  HE1 LYS P   1       5.214 -73.698  93.579  0.00 97.00      PROA   
ATOM     18  HE2 LYS P   1       6.182 -73.890  95.094  0.00 97.00      PROA   
ATOM     19  NZ  LYS P   1       6.697 -75.194  93.522  0.00 97.00      PROA   
ATOM     20  HZ1 LYS P   1       7.658 -75.378  93.876  0.00 97.00      PROA   
ATOM     21  HZ2 LYS P   1       6.704 -75.223  92.483  0.00 97.00      PROA   
ATOM     22  HZ3 LYS P   1       6.054 -75.928  93.880  0.00 97.00      PROA   
ATOM     23  C   LYS P   1       5.507 -69.632  97.146  0.00 97.00      PROA   
ATOM     24  O   LYS P   1       5.981 -68.759  97.871  0.00 97.00      PROA   
ATOM     25  N   ALA P   2       4.668 -70.578  97.617  0.00 97.00      PROA   
ATOM     26  HN  ALA P   2       4.226 -71.258  97.038  0.00 97.00      PROA   
ATOM     27  CA  ALA P   2       4.349 -70.765  99.000  0.00 97.00      PROA   
ATOM     28  HA  ALA P   2       5.242 -70.670  99.604  0.00 97.00      PROA   
ATOM     29  CB  ALA P   2       3.234 -69.810  99.475  0.00 97.00      PROA   
ATOM     30  HB1 ALA P   2       2.334 -69.912  98.833  0.00 97.00      PROA   
ATOM     31  HB2 ALA P   2       3.583 -68.757  99.406  0.00 97.00      PROA   
ATOM     32  HB3 ALA P   2       2.948 -70.012 100.528  0.00 97.00      PROA   
ATOM     33  C   ALA P   2       3.885 -72.200  99.026  0.00 97.00      PROA   
ATOM     34  O   ALA P   2       3.800 -72.830  97.972  0.00 97.00      PROA   
ATOM     35  N   VAL P   3       3.599 -72.744 100.234  0.00 97.00      PROA   
ATOM     36  HN  VAL P   3       3.773 -72.242 101.076  0.00 97.00      PROA   
ATOM     37  CA  VAL P   3       2.856 -73.972 100.439  0.00 97.00      PROA   
ATOM     38  HA  VAL P   3       2.128 -74.071  99.646  0.00 97.00      PROA   
ATOM     39  CB  VAL P   3       3.671 -75.271 100.555  0.00 97.00      PROA   
ATOM     40  HB  VAL P   3       2.969 -76.106 100.791  0.00 97.00      PROA   
ATOM     41  CG1 VAL P   3       4.330 -75.620  99.205  0.00 97.00      PROA   
ATOM     42 HG11 VAL P   3       5.123 -74.883  98.962  0.00 97.00      PROA   
ATOM     43 HG12 VAL P   3       3.573 -75.619  98.394  0.00 97.00      PROA   
ATOM     44 HG13 VAL P   3       4.795 -76.628  99.259  0.00 97.00      PROA   
ATOM     45  CG2 VAL P   3       4.730 -75.192 101.674  0.00 97.00      PROA   
ATOM     46 HG21 VAL P   3       4.255 -75.078 102.669  0.00 97.00      PROA   
ATOM     47 HG22 VAL P   3       5.418 -74.338 101.507  0.00 97.00      PROA   
ATOM     48 HG23 VAL P   3       5.337 -76.123 101.689  0.00 97.00      PROA   
ATOM     49  C   VAL P   3       2.103 -73.716 101.727  0.00 97.00      PROA   
ATOM     50  O   VAL P   3       2.581 -72.973 102.584  0.00 97.00      PROA   
ATOM     51  N   ILE P   4       0.884 -74.292 101.886  0.00 97.00      PROA   
ATOM     52  HN  ILE P   4       0.463 -74.824 101.153  0.00 97.00      PROA   
ATOM     53  CA  ILE P   4       0.044 -74.013 103.043  0.00 97.00      PROA   
ATOM     54  HA  ILE P   4       0.439 -73.152 103.561  0.00 97.00      PROA   
ATOM     55  CB  ILE P   4      -1.387 -73.630 102.657  0.00 97.00      PROA   
ATOM     56  HB  ILE P   4      -1.849 -74.470 102.091  0.00 97.00      PROA   
ATOM     57  CG2 ILE P   4      -2.213 -73.342 103.935  0.00 97.00      PROA   
ATOM     58 HG21 ILE P   4      -1.664 -72.630 104.589  0.00 97.00      PROA   
ATOM     59 HG22 ILE P   4      -2.416 -74.274 104.502  0.00 97.00      PROA   
ATOM     60 HG23 ILE P   4      -3.188 -72.884 103.684  0.00 97.00      PROA   
ATOM     61  CG1 ILE P   4      -1.383 -72.385 101.733  0.00 97.00      PROA   
ATOM     62 HG11 ILE P   4      -0.612 -72.479 100.939  0.00 97.00      PROA   
ATOM     63 HG12 ILE P   4      -1.114 -71.512 102.361  0.00 97.00      PROA   
ATOM     64  CD  ILE P   4      -2.716 -72.117 101.031  0.00 97.00      PROA   
ATOM     65  HD1 ILE P   4      -3.570 -72.130 101.738  0.00 97.00      PROA   
ATOM     66  HD2 ILE P   4      -2.894 -72.885 100.249  0.00 97.00      PROA   
ATOM     67  HD3 ILE P   4      -2.689 -71.120 100.544  0.00 97.00      PROA   
ATOM     68  C   ILE P   4       0.048 -75.171 104.035  0.00 97.00      PROA   
ATOM     69  O   ILE P   4      -0.118 -76.335 103.676  0.00 97.00      PROA   
ATOM     70  N   LYS P   5       0.227 -74.859 105.342  0.00 97.00      PROA   
ATOM     71  HN  LYS P   5       0.467 -73.921 105.595  0.00 97.00      PROA   
ATOM     72  CA  LYS P   5       0.129 -75.821 106.422  0.00 97.00      PROA   
ATOM     73  HA  LYS P   5      -0.031 -76.813 106.024  0.00 97.00      PROA   
ATOM     74  CB  LYS P   5       1.399 -75.830 107.312  0.00 97.00      PROA   
ATOM     75  HB1 LYS P   5       1.295 -76.602 108.106  0.00 97.00      PROA   
ATOM     76  HB2 LYS P   5       1.509 -74.840 107.811  0.00 97.00      PROA   
ATOM     77  CG  LYS P   5       2.708 -76.090 106.548  0.00 97.00      PROA   
ATOM     78  HG1 LYS P   5       3.538 -76.003 107.284  0.00 97.00      PROA   
ATOM     79  HG2 LYS P   5       2.855 -75.288 105.790  0.00 97.00      PROA   
ATOM     80  CD  LYS P   5       2.780 -77.464 105.856  0.00 97.00      PROA   
ATOM     81  HD1 LYS P   5       1.887 -77.590 105.206  0.00 97.00      PROA   
ATOM     82  HD2 LYS P   5       2.750 -78.264 106.628  0.00 97.00      PROA   
ATOM     83  CE  LYS P   5       4.015 -77.642 104.962  0.00 97.00      PROA   
ATOM     84  HE1 LYS P   5       3.992 -76.881 104.148  0.00 97.00      PROA   
ATOM     85  HE2 LYS P   5       4.058 -78.653 104.511  0.00 97.00      PROA   
ATOM     86  NZ  LYS P   5       5.255 -77.427 105.726  0.00 97.00      PROA   
ATOM     87  HZ1 LYS P   5       5.543 -78.196 106.354  0.00 97.00      PROA   
ATOM     88  HZ2 LYS P   5       5.146 -76.542 106.272  0.00 97.00      PROA   
ATOM     89  HZ3 LYS P   5       6.022 -77.172 105.065  0.00 97.00      PROA   
ATOM     90  C   LYS P   5      -1.045 -75.489 107.320  0.00 97.00      PROA   
ATOM     91  O   LYS P   5      -1.053 -74.477 108.011  0.00 97.00      PROA   
ATOM     92  N   LEU P   6      -2.069 -76.371 107.379  0.00 97.00      PROA   
ATOM     93  HN  LEU P   6      -2.107 -77.165 106.777  0.00 97.00      PROA   
ATOM     94  CA  LEU P   6      -3.138 -76.278 108.353  0.00 97.00      PROA   
ATOM     95  HA  LEU P   6      -3.429 -75.240 108.449  0.00 97.00      PROA   
ATOM     96  CB  LEU P   6      -4.393 -77.086 107.928  0.00 97.00      PROA   
ATOM     97  HB1 LEU P   6      -5.213 -76.831 108.635  0.00 97.00      PROA   
ATOM     98  HB2 LEU P   6      -4.204 -78.178 108.014  0.00 97.00      PROA   
ATOM     99  CG  LEU P   6      -4.904 -76.817 106.488  0.00 97.00      PROA   
ATOM    100  HG  LEU P   6      -4.628 -75.775 106.205  0.00 97.00      PROA   
ATOM    101  CD1 LEU P   6      -4.306 -77.783 105.445  0.00 97.00      PROA   
ATOM    102 HD11 LEU P   6      -4.535 -78.832 105.727  0.00 97.00      PROA   
ATOM    103 HD12 LEU P   6      -3.207 -77.669 105.362  0.00 97.00      PROA   
ATOM    104 HD13 LEU P   6      -4.749 -77.588 104.445  0.00 97.00      PROA   
ATOM    105  CD2 LEU P   6      -6.438 -76.917 106.436  0.00 97.00      PROA   
ATOM    106 HD21 LEU P   6      -6.905 -76.180 107.123  0.00 97.00      PROA   
ATOM    107 HD22 LEU P   6      -6.763 -77.935 106.735  0.00 97.00      PROA   
ATOM    108 HD23 LEU P   6      -6.799 -76.721 105.404  0.00 97.00      PROA   
ATOM    109  C   LEU P   6      -2.630 -76.773 109.704  0.00 97.00      PROA   
ATOM    110  O   LEU P   6      -2.106 -77.879 109.806  0.00 97.00      PROA   
ATOM    111  N   GLN P   7      -2.717 -75.944 110.774  0.00 97.00      PROA   
ATOM    112  HN  GLN P   7      -3.097 -75.023 110.679  0.00 97.00      PROA   
ATOM    113  CA  GLN P   7      -2.227 -76.295 112.101  0.00 97.00      PROA   
ATOM    114  HA  GLN P   7      -1.209 -76.630 111.952  0.00 97.00      PROA   
ATOM    115  CB  GLN P   7      -2.103 -75.033 112.998  0.00 97.00      PROA   
ATOM    116  HB1 GLN P   7      -3.044 -74.451 112.892  0.00 97.00      PROA   
ATOM    117  HB2 GLN P   7      -1.290 -74.415 112.554  0.00 97.00      PROA   
ATOM    118  CG  GLN P   7      -1.831 -75.272 114.499  0.00 97.00      PROA   
ATOM    119  HG1 GLN P   7      -0.931 -75.914 114.614  0.00 97.00      PROA   
ATOM    120  HG2 GLN P   7      -2.695 -75.776 114.980  0.00 97.00      PROA   
ATOM    121  CD  GLN P   7      -1.535 -73.934 115.188  0.00 97.00      PROA   
ATOM    122  OE1 GLN P   7      -0.705 -73.154 114.711  0.00 97.00      PROA   
ATOM    123  NE2 GLN P   7      -2.213 -73.641 116.331  0.00 97.00      PROA   
ATOM    124 HE21 GLN P   7      -2.026 -72.760 116.763  0.00 97.00      PROA   
ATOM    125 HE22 GLN P   7      -2.874 -74.285 116.714  0.00 97.00      PROA   
ATOM    126  C   GLN P   7      -2.898 -77.484 112.788  0.00 97.00      PROA   
ATOM    127  O   GLN P   7      -2.179 -78.378 113.235  0.00 97.00      PROA   
ATOM    128  N   PRO P   8      -4.219 -77.634 112.854  0.00 97.00      PROA   
ATOM    129  CD  PRO P   8      -5.179 -76.539 112.929  0.00 97.00      PROA   
ATOM    130  HD1 PRO P   8      -5.400 -76.211 111.893  0.00 97.00      PROA   
ATOM    131  HD2 PRO P   8      -4.803 -75.688 113.537  0.00 97.00      PROA   
ATOM    132  CA  PRO P   8      -4.883 -78.929 112.758  0.00 97.00      PROA   
ATOM    133  HA  PRO P   8      -4.440 -79.608 113.471  0.00 97.00      PROA   
ATOM    134  CB  PRO P   8      -6.367 -78.632 113.080  0.00 97.00      PROA   
ATOM    135  HB1 PRO P   8      -6.753 -79.325 113.856  0.00 97.00      PROA   
ATOM    136  HB2 PRO P   8      -7.020 -78.709 112.184  0.00 97.00      PROA   
ATOM    137  CG  PRO P   8      -6.400 -77.180 113.585  0.00 97.00      PROA   
ATOM    138  HG1 PRO P   8      -7.349 -76.672 113.325  0.00 97.00      PROA   
ATOM    139  HG2 PRO P   8      -6.275 -77.169 114.690  0.00 97.00      PROA   
ATOM    140  C   PRO P   8      -4.716 -79.455 111.333  0.00 97.00      PROA   
ATOM    141  O   PRO P   8      -5.141 -78.703 110.460  0.00 97.00      PROA   
ATOM    142  N   PRO P   9      -4.166 -80.624 110.998  0.00 97.00      PROA   
ATOM    143  CD  PRO P   9      -3.678 -81.607 111.971  0.00 97.00      PROA   
ATOM    144  HD1 PRO P   9      -4.477 -81.888 112.691  0.00 97.00      PROA   
ATOM    145  HD2 PRO P   9      -2.801 -81.180 112.509  0.00 97.00      PROA   
ATOM    146  CA  PRO P   9      -3.875 -81.020 109.615  0.00 97.00      PROA   
ATOM    147  HA  PRO P   9      -3.466 -80.188 109.060  0.00 97.00      PROA   
ATOM    148  CB  PRO P   9      -2.835 -82.140 109.813  0.00 97.00      PROA   
ATOM    149  HB1 PRO P   9      -1.836 -81.667 109.959  0.00 97.00      PROA   
ATOM    150  HB2 PRO P   9      -2.759 -82.852 108.970  0.00 97.00      PROA   
ATOM    151  CG  PRO P   9      -3.250 -82.807 111.126  0.00 97.00      PROA   
ATOM    152  HG1 PRO P   9      -4.125 -83.466 110.943  0.00 97.00      PROA   
ATOM    153  HG2 PRO P   9      -2.435 -83.396 111.591  0.00 97.00      PROA   
ATOM    154  C   PRO P   9      -5.113 -81.521 108.877  0.00 97.00      PROA   
ATOM    155  O   PRO P   9      -5.025 -82.503 108.143  0.00 97.00      PROA   
ATOM    156  N   TRP P  10      -6.278 -80.864 109.042  0.00 97.00      PROA   
ATOM    157  HN  TRP P  10      -6.289 -80.016 109.567  0.00 97.00      PROA   
ATOM    158  CA  TRP P  10      -7.554 -81.405 108.638  0.00 97.00      PROA   
ATOM    159  HA  TRP P  10      -7.418 -82.378 108.188  0.00 97.00      PROA   
ATOM    160  CB  TRP P  10      -8.502 -81.543 109.858  0.00 97.00      PROA   
ATOM    161  HB1 TRP P  10      -9.423 -82.083 109.552  0.00 97.00      PROA   
ATOM    162  HB2 TRP P  10      -8.809 -80.523 110.185  0.00 97.00      PROA   
ATOM    163  CG  TRP P  10      -7.907 -82.243 111.047  0.00 97.00      PROA   
ATOM    164  CD1 TRP P  10      -7.989 -81.786 112.337  0.00 97.00      PROA   
ATOM    165  HD1 TRP P  10      -8.495 -80.876 112.630  0.00 97.00      PROA   
ATOM    166  NE1 TRP P  10      -7.412 -82.688 113.189  0.00 97.00      PROA   
ATOM    167  HE1 TRP P  10      -7.496 -82.686 114.161  0.00 97.00      PROA   
ATOM    168  CE2 TRP P  10      -6.918 -83.740 112.476  0.00 97.00      PROA   
ATOM    169  CD2 TRP P  10      -7.196 -83.497 111.111  0.00 97.00      PROA   
ATOM    170  CE3 TRP P  10      -6.785 -84.433 110.158  0.00 97.00      PROA   
ATOM    171  HE3 TRP P  10      -6.951 -84.279 109.104  0.00 97.00      PROA   
ATOM    172  CZ3 TRP P  10      -6.136 -85.595 110.584  0.00 97.00      PROA   
ATOM    173  HZ3 TRP P  10      -5.821 -86.328 109.853  0.00 97.00      PROA   
ATOM    174  CZ2 TRP P  10      -6.267 -84.891 112.901  0.00 97.00      PROA   
ATOM    175  HZ2 TRP P  10      -6.059 -85.067 113.945  0.00 97.00      PROA   
ATOM    176  CH2 TRP P  10      -5.884 -85.822 111.934  0.00 97.00      PROA   
ATOM    177  HH2 TRP P  10      -5.373 -86.727 112.231  0.00 97.00      PROA   
ATOM    178  C   TRP P  10      -8.198 -80.514 107.603  0.00 97.00      PROA   
ATOM    179  O   TRP P  10      -8.620 -79.394 107.883  0.00 97.00      PROA   
ATOM    180  N   VAL P  11      -8.304 -81.019 106.355  0.00 97.00      PROA   
ATOM    181  HN  VAL P  11      -7.903 -81.906 106.133  0.00 97.00      PROA   
ATOM    182  CA  VAL P  11      -8.853 -80.273 105.236  0.00 97.00      PROA   
ATOM    183  HA  VAL P  11      -8.565 -79.237 105.351  0.00 97.00      PROA   
ATOM    184  CB  VAL P  11      -8.245 -80.787 103.930  0.00 97.00      PROA   
ATOM    185  HB  VAL P  11      -8.606 -81.821 103.724  0.00 97.00      PROA   
ATOM    186  CG1 VAL P  11      -8.638 -79.870 102.760  0.00 97.00      PROA   
ATOM    187 HG11 VAL P  11      -8.338 -78.821 102.966  0.00 97.00      PROA   
ATOM    188 HG12 VAL P  11      -9.732 -79.902 102.592  0.00 97.00      PROA   
ATOM    189 HG13 VAL P  11      -8.137 -80.200 101.825  0.00 97.00      PROA   
ATOM    190  CG2 VAL P  11      -6.701 -80.826 104.051  0.00 97.00      PROA   
ATOM    191 HG21 VAL P  11      -6.360 -81.589 104.780  0.00 97.00      PROA   
ATOM    192 HG22 VAL P  11      -6.310 -79.834 104.361  0.00 97.00      PROA   
ATOM    193 HG23 VAL P  11      -6.250 -81.080 103.068  0.00 97.00      PROA   
ATOM    194  C   VAL P  11     -10.389 -80.322 105.246  0.00 97.00      PROA   
ATOM    195  O   VAL P  11     -11.066 -79.506 104.625  0.00 97.00      PROA   
ATOM    196  N   SER P  12     -10.967 -81.260 106.028  0.00 97.00      PROA   
ATOM    197  HN  SER P  12     -10.376 -81.869 106.545  0.00 97.00      PROA   
ATOM    198  CA  SER P  12     -12.393 -81.424 106.258  0.00 97.00      PROA   
ATOM    199  HA  SER P  12     -12.946 -80.658 105.732  0.00 97.00      PROA   
ATOM    200  CB  SER P  12     -12.893 -82.816 105.755  0.00 97.00      PROA   
ATOM    201  HB1 SER P  12     -12.180 -83.603 106.081  0.00 97.00      PROA   
ATOM    202  HB2 SER P  12     -12.903 -82.805 104.642  0.00 97.00      PROA   
ATOM    203  OG  SER P  12     -14.197 -83.171 106.215  0.00 97.00      PROA   
ATOM    204  HG1 SER P  12     -14.824 -82.673 105.684  0.00 97.00      PROA   
ATOM    205  C   SER P  12     -12.624 -81.230 107.749  0.00 97.00      PROA   
ATOM    206  O   SER P  12     -11.974 -81.877 108.569  0.00 97.00      PROA   
ATOM    207  N   VAL P  13     -13.534 -80.295 108.139  0.00 97.00      PROA   
ATOM    208  HN  VAL P  13     -14.036 -79.764 107.458  0.00 97.00      PROA   
ATOM    209  CA  VAL P  13     -13.648 -79.861 109.527  0.00 97.00      PROA   
ATOM    210  HA  VAL P  13     -13.393 -80.697 110.163  0.00 97.00      PROA   
ATOM    211  CB  VAL P  13     -12.664 -78.714 109.797  0.00 97.00      PROA   
ATOM    212  HB  VAL P  13     -11.678 -79.017 109.367  0.00 97.00      PROA   
ATOM    213  CG1 VAL P  13     -13.093 -77.407 109.093  0.00 97.00      PROA   
ATOM    214 HG11 VAL P  13     -14.040 -77.018 109.520  0.00 97.00      PROA   
ATOM    215 HG12 VAL P  13     -13.231 -77.567 108.004  0.00 97.00      PROA   
ATOM    216 HG13 VAL P  13     -12.314 -76.629 109.233  0.00 97.00      PROA   
ATOM    217  CG2 VAL P  13     -12.444 -78.501 111.307  0.00 97.00      PROA   
ATOM    218 HG21 VAL P  13     -12.175 -79.453 111.809  0.00 97.00      PROA   
ATOM    219 HG22 VAL P  13     -13.354 -78.085 111.785  0.00 97.00      PROA   
ATOM    220 HG23 VAL P  13     -11.621 -77.773 111.471  0.00 97.00      PROA   
ATOM    221  C   VAL P  13     -15.086 -79.478 109.869  0.00 97.00      PROA   
ATOM    222  O   VAL P  13     -15.891 -79.178 108.994  0.00 97.00      PROA   
ATOM    223  N   PHE P  14     -15.477 -79.502 111.170  0.00 97.00      PROA   
ATOM    224  HN  PHE P  14     -14.857 -79.805 111.892  0.00 97.00      PROA   
ATOM    225  CA  PHE P  14     -16.779 -79.022 111.611  0.00 97.00      PROA   
ATOM    226  HA  PHE P  14     -17.506 -79.298 110.862  0.00 97.00      PROA   
ATOM    227  CB  PHE P  14     -17.221 -79.613 112.978  0.00 97.00      PROA   
ATOM    228  HB1 PHE P  14     -18.162 -79.147 113.341  0.00 97.00      PROA   
ATOM    229  HB2 PHE P  14     -16.430 -79.434 113.740  0.00 97.00      PROA   
ATOM    230  CG  PHE P  14     -17.508 -81.087 112.893  0.00 97.00      PROA   
ATOM    231  CD1 PHE P  14     -18.485 -81.581 112.012  0.00 97.00      PROA   
ATOM    232  HD1 PHE P  14     -18.984 -80.905 111.342  0.00 97.00      PROA   
ATOM    233  CE1 PHE P  14     -18.837 -82.935 112.017  0.00 97.00      PROA   
ATOM    234  HE1 PHE P  14     -19.597 -83.301 111.342  0.00 97.00      PROA   
ATOM    235  CZ  PHE P  14     -18.201 -83.816 112.900  0.00 97.00      PROA   
ATOM    236  HZ  PHE P  14     -18.473 -84.861 112.911  0.00 97.00      PROA   
ATOM    237  CD2 PHE P  14     -16.886 -81.980 113.779  0.00 97.00      PROA   
ATOM    238  HD2 PHE P  14     -16.159 -81.608 114.484  0.00 97.00      PROA   
ATOM    239  CE2 PHE P  14     -17.214 -83.340 113.771  0.00 97.00      PROA   
ATOM    240  HE2 PHE P  14     -16.706 -84.014 114.443  0.00 97.00      PROA   
ATOM    241  C   PHE P  14     -16.857 -77.513 111.757  0.00 97.00      PROA   
ATOM    242  O   PHE P  14     -15.856 -76.825 111.939  0.00 97.00      PROA   
ATOM    243  N   GLN P  15     -18.099 -76.968 111.734  0.00 97.00      PROA   
ATOM    244  HN  GLN P  15     -18.872 -77.501 111.392  0.00 97.00      PROA   
ATOM    245  CA  GLN P  15     -18.426 -75.656 112.276  0.00 97.00      PROA   
ATOM    246  HA  GLN P  15     -17.869 -74.925 111.705  0.00 97.00      PROA   
ATOM    247  CB  GLN P  15     -19.945 -75.345 112.150  0.00 97.00      PROA   
ATOM    248  HB1 GLN P  15     -20.185 -75.271 111.064  0.00 97.00      PROA   
ATOM    249  HB2 GLN P  15     -20.146 -74.343 112.587  0.00 97.00      PROA   
ATOM    250  CG  GLN P  15     -20.855 -76.435 112.780  0.00 97.00      PROA   
ATOM    251  HG1 GLN P  15     -20.246 -77.144 113.378  0.00 97.00      PROA   
ATOM    252  HG2 GLN P  15     -21.339 -77.029 111.979  0.00 97.00      PROA   
ATOM    253  CD  GLN P  15     -21.957 -75.840 113.673  0.00 97.00      PROA   
ATOM    254  OE1 GLN P  15     -22.869 -75.153 113.201  0.00 97.00      PROA   
ATOM    255  NE2 GLN P  15     -21.872 -76.120 115.006  0.00 97.00      PROA   
ATOM    256 HE21 GLN P  15     -21.132 -76.698 115.348  0.00 97.00      PROA   
ATOM    257 HE22 GLN P  15     -22.523 -75.694 115.631  0.00 97.00      PROA   
ATOM    258  C   GLN P  15     -18.030 -75.509 113.748  0.00 97.00      PROA   
ATOM    259  O   GLN P  15     -18.070 -76.481 114.498  0.00 97.00      PROA   
ATOM    260  N   GLU P  16     -17.606 -74.288 114.167  0.00 97.00      PROA   
ATOM    261  HN  GLU P  16     -17.565 -73.544 113.500  0.00 97.00      PROA   
ATOM    262  CA  GLU P  16     -17.229 -73.908 115.526  0.00 97.00      PROA   
ATOM    263  HA  GLU P  16     -17.322 -72.831 115.542  0.00 97.00      PROA   
ATOM    264  CB  GLU P  16     -18.187 -74.425 116.652  0.00 97.00      PROA   
ATOM    265  HB1 GLU P  16     -18.112 -75.531 116.683  0.00 97.00      PROA   
ATOM    266  HB2 GLU P  16     -19.235 -74.164 116.379  0.00 97.00      PROA   
ATOM    267  CG  GLU P  16     -17.904 -73.891 118.079  0.00 97.00      PROA   
ATOM    268  HG1 GLU P  16     -18.260 -72.843 118.164  0.00 97.00      PROA   
ATOM    269  HG2 GLU P  16     -16.816 -73.894 118.291  0.00 97.00      PROA   
ATOM    270  CD  GLU P  16     -18.556 -74.715 119.198  0.00 97.00      PROA   
ATOM    271  OE1 GLU P  16     -19.269 -75.716 118.924  0.00 97.00      PROA   
ATOM    272  OE2 GLU P  16     -18.310 -74.350 120.379  0.00 97.00      PROA   
ATOM    273  C   GLU P  16     -15.756 -74.184 115.825  0.00 97.00      PROA   
ATOM    274  O   GLU P  16     -15.115 -73.430 116.553  0.00 97.00      PROA   
ATOM    275  N   GLU P  17     -15.162 -75.253 115.246  0.00 97.00      PROA   
ATOM    276  HN  GLU P  17     -15.707 -75.866 114.679  0.00 97.00      PROA   
ATOM    277  CA  GLU P  17     -13.764 -75.635 115.400  0.00 97.00      PROA   
ATOM    278  HA  GLU P  17     -13.599 -75.783 116.459  0.00 97.00      PROA   
ATOM    279  CB  GLU P  17     -13.514 -77.003 114.708  0.00 97.00      PROA   
ATOM    280  HB1 GLU P  17     -13.876 -76.897 113.659  0.00 97.00      PROA   
ATOM    281  HB2 GLU P  17     -14.165 -77.762 115.196  0.00 97.00      PROA   
ATOM    282  CG  GLU P  17     -12.059 -77.529 114.657  0.00 97.00      PROA   
ATOM    283  HG1 GLU P  17     -11.381 -76.804 114.165  0.00 97.00      PROA   
ATOM    284  HG2 GLU P  17     -12.044 -78.461 114.052  0.00 97.00      PROA   
ATOM    285  CD  GLU P  17     -11.500 -77.878 116.040  0.00 97.00      PROA   
ATOM    286  OE1 GLU P  17     -11.353 -76.963 116.890  0.00 97.00      PROA   
ATOM    287  OE2 GLU P  17     -11.190 -79.080 116.258  0.00 97.00      PROA   
ATOM    288  C   GLU P  17     -12.748 -74.582 114.950  0.00 97.00      PROA   
ATOM    289  O   GLU P  17     -12.977 -73.828 114.011  0.00 97.00      PROA   
ATOM    290  N   SER P  18     -11.584 -74.501 115.635  0.00 97.00      PROA   
ATOM    291  HN  SER P  18     -11.383 -75.208 116.315  0.00 97.00      PROA   
ATOM    292  CA  SER P  18     -10.560 -73.498 115.398  0.00 97.00      PROA   
ATOM    293  HA  SER P  18     -11.022 -72.637 114.936  0.00 97.00      PROA   
ATOM    294  CB  SER P  18      -9.876 -73.032 116.708  0.00 97.00      PROA   
ATOM    295  HB1 SER P  18      -9.337 -73.885 117.176  0.00 97.00      PROA   
ATOM    296  HB2 SER P  18     -10.660 -72.695 117.419  0.00 97.00      PROA   
ATOM    297  OG  SER P  18      -8.963 -71.955 116.488  0.00 97.00      PROA   
ATOM    298  HG1 SER P  18      -9.486 -71.220 116.156  0.00 97.00      PROA   
ATOM    299  C   SER P  18      -9.500 -74.035 114.460  0.00 97.00      PROA   
ATOM    300  O   SER P  18      -8.940 -75.109 114.670  0.00 97.00      PROA   
ATOM    301  N   VAL P  19      -9.184 -73.275 113.389  0.00 97.00      PROA   
ATOM    302  HN  VAL P  19      -9.625 -72.390 113.245  0.00 97.00      PROA   
ATOM    303  CA  VAL P  19      -8.209 -73.718 112.414  0.00 97.00      PROA   
ATOM    304  HA  VAL P  19      -7.498 -74.358 112.913  0.00 97.00      PROA   
ATOM    305  CB  VAL P  19      -8.850 -74.552 111.296  0.00 97.00      PROA   
ATOM    306  HB  VAL P  19      -9.241 -75.485 111.770  0.00 97.00      PROA   
ATOM    307  CG1 VAL P  19     -10.058 -73.830 110.662  0.00 97.00      PROA   
ATOM    308 HG11 VAL P  19      -9.729 -72.889 110.181  0.00 97.00      PROA   
ATOM    309 HG12 VAL P  19     -10.839 -73.597 111.414  0.00 97.00      PROA   
ATOM    310 HG13 VAL P  19     -10.519 -74.471 109.881  0.00 97.00      PROA   
ATOM    311  CG2 VAL P  19      -7.824 -74.963 110.220  0.00 97.00      PROA   
ATOM    312 HG21 VAL P  19      -6.971 -75.503 110.673  0.00 97.00      PROA   
ATOM    313 HG22 VAL P  19      -7.444 -74.074 109.677  0.00 97.00      PROA   
ATOM    314 HG23 VAL P  19      -8.306 -75.637 109.480  0.00 97.00      PROA   
ATOM    315  C   VAL P  19      -7.394 -72.539 111.928  0.00 97.00      PROA   
ATOM    316  O   VAL P  19      -7.925 -71.528 111.490  0.00 97.00      PROA   
ATOM    317  N   THR P  20      -6.044 -72.632 111.999  0.00 97.00      PROA   
ATOM    318  HN  THR P  20      -5.607 -73.447 112.369  0.00 97.00      PROA   
ATOM    319  CA  THR P  20      -5.171 -71.571 111.520  0.00 97.00      PROA   
ATOM    320  HA  THR P  20      -5.773 -70.839 111.008  0.00 97.00      PROA   
ATOM    321  CB  THR P  20      -4.434 -70.810 112.628  0.00 97.00      PROA   
ATOM    322  HB  THR P  20      -5.188 -70.578 113.417  0.00 97.00      PROA   
ATOM    323  OG1 THR P  20      -3.931 -69.550 112.192  0.00 97.00      PROA   
ATOM    324  HG1 THR P  20      -3.185 -69.710 111.606  0.00 97.00      PROA   
ATOM    325  CG2 THR P  20      -3.297 -71.604 113.286  0.00 97.00      PROA   
ATOM    326 HG21 THR P  20      -2.526 -71.896 112.544  0.00 97.00      PROA   
ATOM    327 HG22 THR P  20      -3.698 -72.517 113.771  0.00 97.00      PROA   
ATOM    328 HG23 THR P  20      -2.804 -70.987 114.067  0.00 97.00      PROA   
ATOM    329  C   THR P  20      -4.270 -72.179 110.477  0.00 97.00      PROA   
ATOM    330  O   THR P  20      -3.773 -73.289 110.627  0.00 97.00      PROA   
ATOM    331  N   LEU P  21      -4.101 -71.465 109.345  0.00 97.00      PROA   
ATOM    332  HN  LEU P  21      -4.533 -70.569 109.261  0.00 97.00      PROA   
ATOM    333  CA  LEU P  21      -3.467 -71.975 108.152  0.00 97.00      PROA   
ATOM    334  HA  LEU P  21      -3.129 -72.988 108.312  0.00 97.00      PROA   
ATOM    335  CB  LEU P  21      -4.423 -71.950 106.926  0.00 97.00      PROA   
ATOM    336  HB1 LEU P  21      -3.869 -72.371 106.060  0.00 97.00      PROA   
ATOM    337  HB2 LEU P  21      -4.703 -70.905 106.672  0.00 97.00      PROA   
ATOM    338  CG  LEU P  21      -5.740 -72.764 107.072  0.00 97.00      PROA   
ATOM    339  HG  LEU P  21      -5.532 -73.655 107.710  0.00 97.00      PROA   
ATOM    340  CD1 LEU P  21      -6.896 -71.960 107.703  0.00 97.00      PROA   
ATOM    341 HD11 LEU P  21      -7.122 -71.071 107.078  0.00 97.00      PROA   
ATOM    342 HD12 LEU P  21      -6.654 -71.618 108.728  0.00 97.00      PROA   
ATOM    343 HD13 LEU P  21      -7.812 -72.586 107.755  0.00 97.00      PROA   
ATOM    344  CD2 LEU P  21      -6.202 -73.272 105.694  0.00 97.00      PROA   
ATOM    345 HD21 LEU P  21      -5.421 -73.902 105.223  0.00 97.00      PROA   
ATOM    346 HD22 LEU P  21      -6.409 -72.409 105.026  0.00 97.00      PROA   
ATOM    347 HD23 LEU P  21      -7.132 -73.870 105.792  0.00 97.00      PROA   
ATOM    348  C   LEU P  21      -2.260 -71.112 107.861  0.00 97.00      PROA   
ATOM    349  O   LEU P  21      -2.382 -69.905 107.713  0.00 97.00      PROA   
ATOM    350  N   HSD P  22      -1.052 -71.709 107.773  0.00 97.00      PROA   
ATOM    351  HN  HSD P  22      -0.979 -72.701 107.867  0.00 97.00      PROA   
ATOM    352  CA  HSD P  22       0.205 -70.988 107.698  0.00 97.00      PROA   
ATOM    353  HA  HSD P  22       0.039 -69.942 107.913  0.00 97.00      PROA   
ATOM    354  CB  HSD P  22       1.234 -71.533 108.720  0.00 97.00      PROA   
ATOM    355  HB1 HSD P  22       2.222 -71.050 108.562  0.00 97.00      PROA   
ATOM    356  HB2 HSD P  22       1.364 -72.629 108.590  0.00 97.00      PROA   
ATOM    357  ND1 HSD P  22       0.074 -72.065 110.939  0.00 97.00      PROA   
ATOM    358  HD1 HSD P  22      -0.311 -72.951 110.676  0.00 97.00      PROA   
ATOM    359  CG  HSD P  22       0.837 -71.240 110.138  0.00 97.00      PROA   
ATOM    360  CE1 HSD P  22       0.017 -71.476 112.160  0.00 97.00      PROA   
ATOM    361  HE1 HSD P  22      -0.513 -71.910 113.004  0.00 97.00      PROA   
ATOM    362  NE2 HSD P  22       0.697 -70.348 112.204  0.00 97.00      PROA   
ATOM    363  CD2 HSD P  22       1.229 -70.211 110.935  0.00 97.00      PROA   
ATOM    364  HD2 HSD P  22       1.874 -69.372 110.704  0.00 97.00      PROA   
ATOM    365  C   HSD P  22       0.843 -71.095 106.332  0.00 97.00      PROA   
ATOM    366  O   HSD P  22       1.019 -72.184 105.803  0.00 97.00      PROA   
ATOM    367  N   CYS P  23       1.245 -69.946 105.743  0.00 97.00      PROA   
ATOM    368  HN  CYS P  23       1.035 -69.069 106.174  0.00 97.00      PROA   
ATOM    369  CA  CYS P  23       1.987 -69.883 104.498  0.00 97.00      PROA   
ATOM    370  HA  CYS P  23       1.871 -70.812 103.956  0.00 97.00      PROA   
ATOM    371  CB  CYS P  23       1.501 -68.727 103.600  0.00 97.00      PROA   
ATOM    372  HB1 CYS P  23       2.170 -68.633 102.722  0.00 97.00      PROA   
ATOM    373  HB2 CYS P  23       1.516 -67.772 104.169  0.00 97.00      PROA   
ATOM    374  SG  CYS P  23      -0.169 -69.048 103.002  0.00 97.00      PROA   
ATOM    375  C   CYS P  23       3.461 -69.682 104.767  0.00 97.00      PROA   
ATOM    376  O   CYS P  23       3.926 -68.584 105.060  0.00 97.00      PROA   
ATOM    377  N   GLU P  24       4.247 -70.767 104.640  0.00 97.00      PROA   
ATOM    378  HN  GLU P  24       3.868 -71.647 104.363  0.00 97.00      PROA   
ATOM    379  CA  GLU P  24       5.645 -70.784 105.000  0.00 97.00      PROA   
ATOM    380  HA  GLU P  24       5.836 -70.023 105.745  0.00 97.00      PROA   
ATOM    381  CB  GLU P  24       6.023 -72.161 105.596  0.00 97.00      PROA   
ATOM    382  HB1 GLU P  24       5.285 -72.371 106.405  0.00 97.00      PROA   
ATOM    383  HB2 GLU P  24       7.027 -72.110 106.072  0.00 97.00      PROA   
ATOM    384  CG  GLU P  24       6.011 -73.300 104.556  0.00 97.00      PROA   
ATOM    385  HG1 GLU P  24       6.852 -73.193 103.838  0.00 97.00      PROA   
ATOM    386  HG2 GLU P  24       5.056 -73.290 103.989  0.00 97.00      PROA   
ATOM    387  CD  GLU P  24       6.145 -74.655 105.217  0.00 97.00      PROA   
ATOM    388  OE1 GLU P  24       6.792 -75.544 104.596  0.00 97.00      PROA   
ATOM    389  OE2 GLU P  24       5.576 -74.833 106.326  0.00 97.00      PROA   
ATOM    390  C   GLU P  24       6.529 -70.518 103.804  0.00 97.00      PROA   
ATOM    391  O   GLU P  24       6.126 -70.631 102.647  0.00 97.00      PROA   
ATOM    392  N   VAL P  25       7.800 -70.176 104.105  0.00 97.00      PROA   
ATOM    393  HN  VAL P  25       8.066 -70.013 105.051  0.00 97.00      PROA   
ATOM    394  CA  VAL P  25       8.911 -70.263 103.189  0.00 97.00      PROA   
ATOM    395  HA  VAL P  25       8.710 -71.034 102.459  0.00 97.00      PROA   
ATOM    396  CB  VAL P  25       9.292 -68.947 102.502  0.00 97.00      PROA   
ATOM    397  HB  VAL P  25       9.607 -68.193 103.261  0.00 97.00      PROA   
ATOM    398  CG1 VAL P  25      10.455 -69.197 101.521  0.00 97.00      PROA   
ATOM    399 HG11 VAL P  25      10.129 -69.879 100.707  0.00 97.00      PROA   
ATOM    400 HG12 VAL P  25      11.331 -69.646 102.029  0.00 97.00      PROA   
ATOM    401 HG13 VAL P  25      10.773 -68.235 101.067  0.00 97.00      PROA   
ATOM    402  CG2 VAL P  25       8.086 -68.357 101.737  0.00 97.00      PROA   
ATOM    403 HG21 VAL P  25       7.271 -68.074 102.434  0.00 97.00      PROA   
ATOM    404 HG22 VAL P  25       7.690 -69.099 101.012  0.00 97.00      PROA   
ATOM    405 HG23 VAL P  25       8.392 -67.448 101.175  0.00 97.00      PROA   
ATOM    406  C   VAL P  25      10.028 -70.661 104.141  0.00 97.00      PROA   
ATOM    407  O   VAL P  25      10.074 -70.045 105.205  0.00 97.00      PROA   
ATOM    408  N   PRO P  26      10.938 -71.616 103.898  0.00 97.00      PROA   
ATOM    409  CD  PRO P  26      10.660 -72.741 102.991  0.00 97.00      PROA   
ATOM    410  HD1 PRO P  26      11.144 -72.536 102.012  0.00 97.00      PROA   
ATOM    411  HD2 PRO P  26       9.571 -72.928 102.847  0.00 97.00      PROA   
ATOM    412  CA  PRO P  26      11.974 -71.972 104.879  0.00 97.00      PROA   
ATOM    413  HA  PRO P  26      11.507 -72.098 105.847  0.00 97.00      PROA   
ATOM    414  CB  PRO P  26      12.518 -73.313 104.356  0.00 97.00      PROA   
ATOM    415  HB1 PRO P  26      12.914 -73.945 105.176  0.00 97.00      PROA   
ATOM    416  HB2 PRO P  26      13.315 -73.158 103.595  0.00 97.00      PROA   
ATOM    417  CG  PRO P  26      11.309 -73.948 103.668  0.00 97.00      PROA   
ATOM    418  HG1 PRO P  26      11.586 -74.748 102.955  0.00 97.00      PROA   
ATOM    419  HG2 PRO P  26      10.617 -74.360 104.436  0.00 97.00      PROA   
ATOM    420  C   PRO P  26      13.118 -70.969 105.044  0.00 97.00      PROA   
ATOM    421  O   PRO P  26      14.251 -71.388 105.273  0.00 97.00      PROA   
ATOM    422  N   HSD P  27      12.845 -69.650 104.994  0.00 97.00      PROA   
ATOM    423  HN  HSD P  27      11.894 -69.364 104.902  0.00 97.00      PROA   
ATOM    424  CA  HSD P  27      13.821 -68.609 105.230  0.00 97.00      PROA   
ATOM    425  HA  HSD P  27      14.815 -69.031 105.301  0.00 97.00      PROA   
ATOM    426  CB  HSD P  27      13.821 -67.501 104.144  0.00 97.00      PROA   
ATOM    427  HB1 HSD P  27      14.408 -66.625 104.497  0.00 97.00      PROA   
ATOM    428  HB2 HSD P  27      12.781 -67.154 103.954  0.00 97.00      PROA   
ATOM    429  ND1 HSD P  27      13.766 -68.452 101.774  0.00 97.00      PROA   
ATOM    430  HD1 HSD P  27      12.793 -68.686 101.756  0.00 97.00      PROA   
ATOM    431  CG  HSD P  27      14.456 -67.928 102.847  0.00 97.00      PROA   
ATOM    432  CE1 HSD P  27      14.643 -68.538 100.743  0.00 97.00      PROA   
ATOM    433  HE1 HSD P  27      14.371 -68.917  99.758  0.00 97.00      PROA   
ATOM    434  NE2 HSD P  27      15.840 -68.094 101.070  0.00 97.00      PROA   
ATOM    435  CD2 HSD P  27      15.719 -67.702 102.391  0.00 97.00      PROA   
ATOM    436  HD2 HSD P  27      16.569 -67.259 102.896  0.00 97.00      PROA   
ATOM    437  C   HSD P  27      13.480 -67.966 106.547  0.00 97.00      PROA   
ATOM    438  O   HSD P  27      12.372 -67.471 106.735  0.00 97.00      PROA   
ATOM    439  N   LEU P  28      14.435 -67.952 107.503  0.00 97.00      PROA   
ATOM    440  HN  LEU P  28      15.290 -68.450 107.378  0.00 97.00      PROA   
ATOM    441  CA  LEU P  28      14.277 -67.286 108.785  0.00 97.00      PROA   
ATOM    442  HA  LEU P  28      13.396 -67.716 109.240  0.00 97.00      PROA   
ATOM    443  CB  LEU P  28      15.473 -67.571 109.732  0.00 97.00      PROA   
ATOM    444  HB1 LEU P  28      15.263 -67.122 110.727  0.00 97.00      PROA   
ATOM    445  HB2 LEU P  28      16.394 -67.098 109.330  0.00 97.00      PROA   
ATOM    446  CG  LEU P  28      15.785 -69.074 109.958  0.00 97.00      PROA   
ATOM    447  HG  LEU P  28      16.038 -69.541 108.978  0.00 97.00      PROA   
ATOM    448  CD1 LEU P  28      17.017 -69.238 110.868  0.00 97.00      PROA   
ATOM    449 HD11 LEU P  28      16.813 -68.799 111.868  0.00 97.00      PROA   
ATOM    450 HD12 LEU P  28      17.899 -68.728 110.428  0.00 97.00      PROA   
ATOM    451 HD13 LEU P  28      17.258 -70.314 110.999  0.00 97.00      PROA   
ATOM    452  CD2 LEU P  28      14.585 -69.841 110.547  0.00 97.00      PROA   
ATOM    453 HD21 LEU P  28      13.719 -69.816 109.854  0.00 97.00      PROA   
ATOM    454 HD22 LEU P  28      14.281 -69.390 111.515  0.00 97.00      PROA   
ATOM    455 HD23 LEU P  28      14.859 -70.902 110.723  0.00 97.00      PROA   
ATOM    456  C   LEU P  28      13.993 -65.781 108.709  0.00 97.00      PROA   
ATOM    457  O   LEU P  28      13.063 -65.361 109.398  0.00 97.00      PROA   
ATOM    458  N   PRO P  29      14.630 -64.909 107.918  0.00 97.00      PROA   
ATOM    459  CD  PRO P  29      15.950 -65.122 107.306  0.00 97.00      PROA   
ATOM    460  HD1 PRO P  29      15.985 -66.053 106.704  0.00 97.00      PROA   
ATOM    461  HD2 PRO P  29      16.719 -65.156 108.110  0.00 97.00      PROA   
ATOM    462  CA  PRO P  29      14.124 -63.558 107.665  0.00 97.00      PROA   
ATOM    463  HA  PRO P  29      13.739 -63.112 108.573  0.00 97.00      PROA   
ATOM    464  CB  PRO P  29      15.381 -62.820 107.165  0.00 97.00      PROA   
ATOM    465  HB1 PRO P  29      15.975 -62.493 108.050  0.00 97.00      PROA   
ATOM    466  HB2 PRO P  29      15.176 -61.927 106.545  0.00 97.00      PROA   
ATOM    467  CG  PRO P  29      16.173 -63.896 106.421  0.00 97.00      PROA   
ATOM    468  HG1 PRO P  29      15.717 -64.066 105.420  0.00 97.00      PROA   
ATOM    469  HG2 PRO P  29      17.244 -63.640 106.301  0.00 97.00      PROA   
ATOM    470  C   PRO P  29      13.006 -63.547 106.620  0.00 97.00      PROA   
ATOM    471  O   PRO P  29      12.965 -62.619 105.814  0.00 97.00      PROA   
ATOM    472  N   GLY P  30      12.076 -64.534 106.618  0.00 97.00      PROA   
ATOM    473  HN  GLY P  30      12.133 -65.253 107.309  0.00 97.00      PROA   
ATOM    474  CA  GLY P  30      11.043 -64.709 105.603  0.00 97.00      PROA   
ATOM    475  HA1 GLY P  30      10.668 -65.716 105.717  0.00 97.00      PROA   
ATOM    476  HA2 GLY P  30      11.479 -64.541 104.628  0.00 97.00      PROA   
ATOM    477  C   GLY P  30       9.866 -63.779 105.767  0.00 97.00      PROA   
ATOM    478  O   GLY P  30       8.746 -64.226 105.991  0.00 97.00      PROA   
ATOM    479  N   SER P  31      10.136 -62.461 105.626  0.00 97.00      PROA   
ATOM    480  HN  SER P  31      11.101 -62.259 105.466  0.00 97.00      PROA   
ATOM    481  CA  SER P  31       9.307 -61.266 105.791  0.00 97.00      PROA   
ATOM    482  HA  SER P  31       9.515 -60.922 106.792  0.00 97.00      PROA   
ATOM    483  CB  SER P  31       9.759 -60.147 104.804  0.00 97.00      PROA   
ATOM    484  HB1 SER P  31       9.585 -60.495 103.762  0.00 97.00      PROA   
ATOM    485  HB2 SER P  31      10.851 -59.977 104.926  0.00 97.00      PROA   
ATOM    486  OG  SER P  31       9.071 -58.907 104.983  0.00 97.00      PROA   
ATOM    487  HG1 SER P  31       9.644 -58.330 105.494  0.00 97.00      PROA   
ATOM    488  C   SER P  31       7.798 -61.428 105.701  0.00 97.00      PROA   
ATOM    489  O   SER P  31       7.284 -62.093 104.815  0.00 97.00      PROA   
ATOM    490  N   SER P  32       7.055 -60.786 106.632  0.00 97.00      PROA   
ATOM    491  HN  SER P  32       7.489 -60.172 107.286  0.00 97.00      PROA   
ATOM    492  CA  SER P  32       5.635 -60.980 106.854  0.00 97.00      PROA   
ATOM    493  HA  SER P  32       5.422 -62.031 106.724  0.00 97.00      PROA   
ATOM    494  CB  SER P  32       5.269 -60.600 108.313  0.00 97.00      PROA   
ATOM    495  HB1 SER P  32       5.784 -61.311 108.995  0.00 97.00      PROA   
ATOM    496  HB2 SER P  32       4.178 -60.681 108.507  0.00 97.00      PROA   
ATOM    497  OG  SER P  32       5.725 -59.288 108.637  0.00 97.00      PROA   
ATOM    498  HG1 SER P  32       5.173 -58.679 108.137  0.00 97.00      PROA   
ATOM    499  C   SER P  32       4.730 -60.225 105.891  0.00 97.00      PROA   
ATOM    500  O   SER P  32       3.858 -59.462 106.305  0.00 97.00      PROA   
ATOM    501  N   SER P  33       4.894 -60.462 104.572  0.00 97.00      PROA   
ATOM    502  HN  SER P  33       5.657 -61.032 104.275  0.00 97.00      PROA   
ATOM    503  CA  SER P  33       4.027 -59.942 103.532  0.00 97.00      PROA   
ATOM    504  HA  SER P  33       3.223 -59.369 103.975  0.00 97.00      PROA   
ATOM    505  CB  SER P  33       4.798 -59.048 102.523  0.00 97.00      PROA   
ATOM    506  HB1 SER P  33       5.602 -59.639 102.033  0.00 97.00      PROA   
ATOM    507  HB2 SER P  33       5.282 -58.215 103.079  0.00 97.00      PROA   
ATOM    508  OG  SER P  33       3.949 -58.496 101.516  0.00 97.00      PROA   
ATOM    509  HG1 SER P  33       3.508 -57.732 101.898  0.00 97.00      PROA   
ATOM    510  C   SER P  33       3.418 -61.131 102.820  0.00 97.00      PROA   
ATOM    511  O   SER P  33       4.112 -62.083 102.473  0.00 97.00      PROA   
ATOM    512  N   THR P  34       2.079 -61.115 102.612  0.00 97.00      PROA   
ATOM    513  HN  THR P  34       1.530 -60.324 102.867  0.00 97.00      PROA   
ATOM    514  CA  THR P  34       1.361 -62.253 102.064  0.00 97.00      PROA   
ATOM    515  HA  THR P  34       2.012 -62.800 101.396  0.00 97.00      PROA   
ATOM    516  CB  THR P  34       0.781 -63.195 103.123  0.00 97.00      PROA   
ATOM    517  HB  THR P  34      -0.074 -62.727 103.662  0.00 97.00      PROA   
ATOM    518  OG1 THR P  34       1.755 -63.484 104.110  0.00 97.00      PROA   
ATOM    519  HG1 THR P  34       1.768 -62.708 104.673  0.00 97.00      PROA   
ATOM    520  CG2 THR P  34       0.307 -64.520 102.494  0.00 97.00      PROA   
ATOM    521 HG21 THR P  34       1.064 -64.911 101.783  0.00 97.00      PROA   
ATOM    522 HG22 THR P  34      -0.647 -64.377 101.950  0.00 97.00      PROA   
ATOM    523 HG23 THR P  34       0.129 -65.282 103.283  0.00 97.00      PROA   
ATOM    524  C   THR P  34       0.198 -61.733 101.273  0.00 97.00      PROA   
ATOM    525  O   THR P  34      -0.460 -60.777 101.670  0.00 97.00      PROA   
ATOM    526  N   GLN P  35      -0.113 -62.400 100.141  0.00 97.00      PROA   
ATOM    527  HN  GLN P  35       0.510 -63.077  99.754  0.00 97.00      PROA   
ATOM    528  CA  GLN P  35      -1.380 -62.246  99.470  0.00 97.00      PROA   
ATOM    529  HA  GLN P  35      -1.975 -61.471  99.934  0.00 97.00      PROA   
ATOM    530  CB  GLN P  35      -1.193 -61.940  97.963  0.00 97.00      PROA   
ATOM    531  HB1 GLN P  35      -2.188 -61.734  97.512  0.00 97.00      PROA   
ATOM    532  HB2 GLN P  35      -0.766 -62.836  97.458  0.00 97.00      PROA   
ATOM    533  CG  GLN P  35      -0.241 -60.750  97.715  0.00 97.00      PROA   
ATOM    534  HG1 GLN P  35       0.774 -60.981  98.107  0.00 97.00      PROA   
ATOM    535  HG2 GLN P  35      -0.616 -59.843  98.231  0.00 97.00      PROA   
ATOM    536  CD  GLN P  35      -0.082 -60.497  96.216  0.00 97.00      PROA   
ATOM    537  OE1 GLN P  35       0.505 -61.319  95.513  0.00 97.00      PROA   
ATOM    538  NE2 GLN P  35      -0.587 -59.341  95.712  0.00 97.00      PROA   
ATOM    539 HE21 GLN P  35      -0.459 -59.158  94.739  0.00 97.00      PROA   
ATOM    540 HE22 GLN P  35      -1.039 -58.691  96.319  0.00 97.00      PROA   
ATOM    541  C   GLN P  35      -2.080 -63.573  99.638  0.00 97.00      PROA   
ATOM    542  O   GLN P  35      -1.534 -64.606  99.276  0.00 97.00      PROA   
ATOM    543  N   TRP P  36      -3.305 -63.577 100.211  0.00 97.00      PROA   
ATOM    544  HN  TRP P  36      -3.711 -62.727 100.534  0.00 97.00      PROA   
ATOM    545  CA  TRP P  36      -4.125 -64.764 100.383  0.00 97.00      PROA   
ATOM    546  HA  TRP P  36      -3.555 -65.653 100.153  0.00 97.00      PROA   
ATOM    547  CB  TRP P  36      -4.709 -64.887 101.816  0.00 97.00      PROA   
ATOM    548  HB1 TRP P  36      -5.589 -65.565 101.814  0.00 97.00      PROA   
ATOM    549  HB2 TRP P  36      -5.072 -63.882 102.129  0.00 97.00      PROA   
ATOM    550  CG  TRP P  36      -3.775 -65.410 102.860  0.00 97.00      PROA   
ATOM    551  CD1 TRP P  36      -2.968 -64.674 103.683  0.00 97.00      PROA   
ATOM    552  HD1 TRP P  36      -2.783 -63.621 103.572  0.00 97.00      PROA   
ATOM    553  NE1 TRP P  36      -2.395 -65.486 104.622  0.00 97.00      PROA   
ATOM    554  HE1 TRP P  36      -1.819 -65.186 105.354  0.00 97.00      PROA   
ATOM    555  CE2 TRP P  36      -2.795 -66.771 104.419  0.00 97.00      PROA   
ATOM    556  CD2 TRP P  36      -3.664 -66.773 103.303  0.00 97.00      PROA   
ATOM    557  CE3 TRP P  36      -4.225 -67.975 102.870  0.00 97.00      PROA   
ATOM    558  HE3 TRP P  36      -4.882 -68.014 102.013  0.00 97.00      PROA   
ATOM    559  CZ3 TRP P  36      -3.906 -69.150 103.558  0.00 97.00      PROA   
ATOM    560  HZ3 TRP P  36      -4.311 -70.095 103.225  0.00 97.00      PROA   
ATOM    561  CZ2 TRP P  36      -2.494 -67.932 105.113  0.00 97.00      PROA   
ATOM    562  HZ2 TRP P  36      -1.832 -67.925 105.965  0.00 97.00      PROA   
ATOM    563  CH2 TRP P  36      -3.064 -69.125 104.665  0.00 97.00      PROA   
ATOM    564  HH2 TRP P  36      -2.821 -70.051 105.164  0.00 97.00      PROA   
ATOM    565  C   TRP P  36      -5.276 -64.699  99.411  0.00 97.00      PROA   
ATOM    566  O   TRP P  36      -5.736 -63.619  99.066  0.00 97.00      PROA   
ATOM    567  N   PHE P  37      -5.761 -65.867  98.930  0.00 97.00      PROA   
ATOM    568  HN  PHE P  37      -5.324 -66.731  99.174  0.00 97.00      PROA   
ATOM    569  CA  PHE P  37      -6.819 -65.948  97.945  0.00 97.00      PROA   
ATOM    570  HA  PHE P  37      -7.352 -65.010  97.915  0.00 97.00      PROA   
ATOM    571  CB  PHE P  37      -6.305 -66.306  96.518  0.00 97.00      PROA   
ATOM    572  HB1 PHE P  37      -7.135 -66.238  95.783  0.00 97.00      PROA   
ATOM    573  HB2 PHE P  37      -5.901 -67.340  96.499  0.00 97.00      PROA   
ATOM    574  CG  PHE P  37      -5.197 -65.376  96.077  0.00 97.00      PROA   
ATOM    575  CD1 PHE P  37      -5.482 -64.245  95.292  0.00 97.00      PROA   
ATOM    576  HD1 PHE P  37      -6.503 -64.035  95.010  0.00 97.00      PROA   
ATOM    577  CE1 PHE P  37      -4.459 -63.380  94.884  0.00 97.00      PROA   
ATOM    578  HE1 PHE P  37      -4.695 -62.511  94.288  0.00 97.00      PROA   
ATOM    579  CZ  PHE P  37      -3.134 -63.636  95.259  0.00 97.00      PROA   
ATOM    580  HZ  PHE P  37      -2.346 -62.960  94.959  0.00 97.00      PROA   
ATOM    581  CD2 PHE P  37      -3.856 -65.638  96.417  0.00 97.00      PROA   
ATOM    582  HD2 PHE P  37      -3.618 -66.502  97.018  0.00 97.00      PROA   
ATOM    583  CE2 PHE P  37      -2.834 -64.765  96.029  0.00 97.00      PROA   
ATOM    584  HE2 PHE P  37      -1.819 -64.956  96.340  0.00 97.00      PROA   
ATOM    585  C   PHE P  37      -7.794 -67.029  98.368  0.00 97.00      PROA   
ATOM    586  O   PHE P  37      -7.390 -68.116  98.771  0.00 97.00      PROA   
ATOM    587  N   LEU P  38      -9.116 -66.747  98.259  0.00 97.00      PROA   
ATOM    588  HN  LEU P  38      -9.410 -65.829  97.998  0.00 97.00      PROA   
ATOM    589  CA  LEU P  38     -10.187 -67.710  98.428  0.00 97.00      PROA   
ATOM    590  HA  LEU P  38      -9.785 -68.670  98.707  0.00 97.00      PROA   
ATOM    591  CB  LEU P  38     -11.267 -67.275  99.453  0.00 97.00      PROA   
ATOM    592  HB1 LEU P  38     -12.077 -68.036  99.498  0.00 97.00      PROA   
ATOM    593  HB2 LEU P  38     -11.717 -66.307  99.135  0.00 97.00      PROA   
ATOM    594  CG  LEU P  38     -10.732 -67.080 100.885  0.00 97.00      PROA   
ATOM    595  HG  LEU P  38      -9.945 -66.299 100.833  0.00 97.00      PROA   
ATOM    596  CD1 LEU P  38     -11.834 -66.576 101.835  0.00 97.00      PROA   
ATOM    597 HD11 LEU P  38     -12.647 -67.330 101.908  0.00 97.00      PROA   
ATOM    598 HD12 LEU P  38     -12.263 -65.621 101.466  0.00 97.00      PROA   
ATOM    599 HD13 LEU P  38     -11.418 -66.412 102.851  0.00 97.00      PROA   
ATOM    600  CD2 LEU P  38     -10.102 -68.363 101.447  0.00 97.00      PROA   
ATOM    601 HD21 LEU P  38      -9.249 -68.704 100.827  0.00 97.00      PROA   
ATOM    602 HD22 LEU P  38     -10.860 -69.173 101.492  0.00 97.00      PROA   
ATOM    603 HD23 LEU P  38      -9.732 -68.171 102.476  0.00 97.00      PROA   
ATOM    604  C   LEU P  38     -10.874 -67.842  97.097  0.00 97.00      PROA   
ATOM    605  O   LEU P  38     -11.491 -66.893  96.623  0.00 97.00      PROA   
ATOM    606  N   ASN P  39     -10.785 -69.028  96.447  0.00 97.00      PROA   
ATOM    607  HN  ASN P  39     -10.315 -69.798  96.878  0.00 97.00      PROA   
ATOM    608  CA  ASN P  39     -11.430 -69.296  95.163  0.00 97.00      PROA   
ATOM    609  HA  ASN P  39     -11.090 -70.271  94.845  0.00 97.00      PROA   
ATOM    610  CB  ASN P  39     -12.985 -69.328  95.279  0.00 97.00      PROA   
ATOM    611  HB1 ASN P  39     -13.434 -69.693  94.333  0.00 97.00      PROA   
ATOM    612  HB2 ASN P  39     -13.368 -68.305  95.484  0.00 97.00      PROA   
ATOM    613  CG  ASN P  39     -13.420 -70.275  96.405  0.00 97.00      PROA   
ATOM    614  OD1 ASN P  39     -12.809 -71.321  96.628  0.00 97.00      PROA   
ATOM    615  ND2 ASN P  39     -14.481 -69.885  97.163  0.00 97.00      PROA   
ATOM    616 HD21 ASN P  39     -14.744 -70.457  97.939  0.00 97.00      PROA   
ATOM    617 HD22 ASN P  39     -14.944 -69.022  96.970  0.00 97.00      PROA   
ATOM    618  C   ASN P  39     -11.011 -68.303  94.080  0.00 97.00      PROA   
ATOM    619  O   ASN P  39     -11.829 -67.823  93.296  0.00 97.00      PROA   
ATOM    620  N   GLY P  40      -9.706 -67.946  94.047  0.00 97.00      PROA   
ATOM    621  HN  GLY P  40      -9.071 -68.397  94.668  0.00 97.00      PROA   
ATOM    622  CA  GLY P  40      -9.162 -66.909  93.177  0.00 97.00      PROA   
ATOM    623  HA1 GLY P  40      -9.680 -66.942  92.228  0.00 97.00      PROA   
ATOM    624  HA2 GLY P  40      -8.108 -67.112  93.067  0.00 97.00      PROA   
ATOM    625  C   GLY P  40      -9.283 -65.494  93.708  0.00 97.00      PROA   
ATOM    626  O   GLY P  40      -8.512 -64.624  93.307  0.00 97.00      PROA   
ATOM    627  N   THR P  41     -10.242 -65.206  94.617  0.00 97.00      PROA   
ATOM    628  HN  THR P  41     -10.826 -65.933  94.974  0.00 97.00      PROA   
ATOM    629  CA  THR P  41     -10.513 -63.855  95.100  0.00 97.00      PROA   
ATOM    630  HA  THR P  41     -10.332 -63.161  94.290  0.00 97.00      PROA   
ATOM    631  CB  THR P  41     -11.956 -63.660  95.554  0.00 97.00      PROA   
ATOM    632  HB  THR P  41     -12.209 -64.384  96.362  0.00 97.00      PROA   
ATOM    633  OG1 THR P  41     -12.837 -63.878  94.460  0.00 97.00      PROA   
ATOM    634  HG1 THR P  41     -12.660 -64.764  94.140  0.00 97.00      PROA   
ATOM    635  CG2 THR P  41     -12.219 -62.226  96.064  0.00 97.00      PROA   
ATOM    636 HG21 THR P  41     -11.945 -61.485  95.283  0.00 97.00      PROA   
ATOM    637 HG22 THR P  41     -11.649 -62.005  96.989  0.00 97.00      PROA   
ATOM    638 HG23 THR P  41     -13.299 -62.105  96.293  0.00 97.00      PROA   
ATOM    639  C   THR P  41      -9.585 -63.492  96.239  0.00 97.00      PROA   
ATOM    640  O   THR P  41      -9.547 -64.165  97.261  0.00 97.00      PROA   
ATOM    641  N   ALA P  42      -8.806 -62.398  96.091  0.00 97.00      PROA   
ATOM    642  HN  ALA P  42      -8.840 -61.862  95.251  0.00 97.00      PROA   
ATOM    643  CA  ALA P  42      -7.870 -61.927  97.093  0.00 97.00      PROA   
ATOM    644  HA  ALA P  42      -7.214 -62.756  97.312  0.00 97.00      PROA   
ATOM    645  CB  ALA P  42      -7.004 -60.788  96.522  0.00 97.00      PROA   
ATOM    646  HB1 ALA P  42      -7.633 -59.907  96.272  0.00 97.00      PROA   
ATOM    647  HB2 ALA P  42      -6.501 -61.129  95.590  0.00 97.00      PROA   
ATOM    648  HB3 ALA P  42      -6.221 -60.480  97.245  0.00 97.00      PROA   
ATOM    649  C   ALA P  42      -8.493 -61.466  98.410  0.00 97.00      PROA   
ATOM    650  O   ALA P  42      -9.453 -60.698  98.438  0.00 97.00      PROA   
ATOM    651  N   ILE P  43      -7.911 -61.910  99.551  0.00 97.00      PROA   
ATOM    652  HN  ILE P  43      -7.142 -62.545  99.495  0.00 97.00      PROA   
ATOM    653  CA  ILE P  43      -8.270 -61.462 100.886  0.00 97.00      PROA   
ATOM    654  HA  ILE P  43      -9.288 -61.097 100.858  0.00 97.00      PROA   
ATOM    655  CB  ILE P  43      -8.167 -62.535 101.987  0.00 97.00      PROA   
ATOM    656  HB  ILE P  43      -7.127 -62.575 102.390  0.00 97.00      PROA   
ATOM    657  CG2 ILE P  43      -9.135 -62.168 103.140  0.00 97.00      PROA   
ATOM    658 HG21 ILE P  43     -10.182 -62.148 102.769  0.00 97.00      PROA   
ATOM    659 HG22 ILE P  43      -8.898 -61.184 103.589  0.00 97.00      PROA   
ATOM    660 HG23 ILE P  43      -9.080 -62.914 103.956  0.00 97.00      PROA   
ATOM    661  CG1 ILE P  43      -8.466 -63.965 101.466  0.00 97.00      PROA   
ATOM    662 HG11 ILE P  43      -7.770 -64.219 100.641  0.00 97.00      PROA   
ATOM    663 HG12 ILE P  43      -9.499 -64.001 101.058  0.00 97.00      PROA   
ATOM    664  CD  ILE P  43      -8.300 -65.037 102.554  0.00 97.00      PROA   
ATOM    665  HD1 ILE P  43      -7.399 -64.838 103.172  0.00 97.00      PROA   
ATOM    666  HD2 ILE P  43      -8.188 -66.043 102.101  0.00 97.00      PROA   
ATOM    667  HD3 ILE P  43      -9.189 -65.060 103.220  0.00 97.00      PROA   
ATOM    668  C   ILE P  43      -7.338 -60.308 101.220  0.00 97.00      PROA   
ATOM    669  O   ILE P  43      -6.234 -60.208 100.689  0.00 97.00      PROA   
ATOM    670  N   GLN P  44      -7.749 -59.405 102.137  0.00 97.00      PROA   
ATOM    671  HN  GLN P  44      -8.665 -59.458 102.530  0.00 97.00      PROA   
ATOM    672  CA  GLN P  44      -6.936 -58.287 102.575  0.00 97.00      PROA   
ATOM    673  HA  GLN P  44      -6.353 -57.920 101.740  0.00 97.00      PROA   
ATOM    674  CB  GLN P  44      -7.845 -57.145 103.099  0.00 97.00      PROA   
ATOM    675  HB1 GLN P  44      -7.202 -56.278 103.370  0.00 97.00      PROA   
ATOM    676  HB2 GLN P  44      -8.368 -57.478 104.024  0.00 97.00      PROA   
ATOM    677  CG  GLN P  44      -8.921 -56.643 102.097  0.00 97.00      PROA   
ATOM    678  HG1 GLN P  44      -9.403 -55.734 102.517  0.00 97.00      PROA   
ATOM    679  HG2 GLN P  44      -9.714 -57.408 101.958  0.00 97.00      PROA   
ATOM    680  CD  GLN P  44      -8.330 -56.252 100.734  0.00 97.00      PROA   
ATOM    681  OE1 GLN P  44      -7.826 -55.136 100.570  0.00 97.00      PROA   
ATOM    682  NE2 GLN P  44      -8.406 -57.163  99.725  0.00 97.00      PROA   
ATOM    683 HE21 GLN P  44      -8.018 -56.904  98.842  0.00 97.00      PROA   
ATOM    684 HE22 GLN P  44      -8.798 -58.069  99.878  0.00 97.00      PROA   
ATOM    685  C   GLN P  44      -5.952 -58.713 103.669  0.00 97.00      PROA   
ATOM    686  O   GLN P  44      -5.071 -57.949 104.062  0.00 97.00      PROA   
ATOM    687  N   THR P  45      -6.064 -59.971 104.163  0.00 97.00      PROA   
ATOM    688  HN  THR P  45      -6.808 -60.551 103.843  0.00 97.00      PROA   
ATOM    689  CA  THR P  45      -5.177 -60.587 105.143  0.00 97.00      PROA   
ATOM    690  HA  THR P  45      -5.220 -59.985 106.040  0.00 97.00      PROA   
ATOM    691  CB  THR P  45      -5.613 -62.012 105.486  0.00 97.00      PROA   
ATOM    692  HB  THR P  45      -5.549 -62.667 104.586  0.00 97.00      PROA   
ATOM    693  OG1 THR P  45      -6.962 -62.011 105.931  0.00 97.00      PROA   
ATOM    694  HG1 THR P  45      -7.160 -62.922 106.165  0.00 97.00      PROA   
ATOM    695  CG2 THR P  45      -4.763 -62.604 106.625  0.00 97.00      PROA   
ATOM    696 HG21 THR P  45      -4.836 -61.954 107.523  0.00 97.00      PROA   
ATOM    697 HG22 THR P  45      -3.699 -62.710 106.334  0.00 97.00      PROA   
ATOM    698 HG23 THR P  45      -5.131 -63.613 106.903  0.00 97.00      PROA   
ATOM    699  C   THR P  45      -3.737 -60.643 104.665  0.00 97.00      PROA   
ATOM    700  O   THR P  45      -3.414 -61.408 103.763  0.00 97.00      PROA   
ATOM    701  N   SER P  46      -2.826 -59.835 105.257  0.00 97.00      PROA   
ATOM    702  HN  SER P  46      -3.123 -59.127 105.894  0.00 97.00      PROA   
ATOM    703  CA  SER P  46      -1.430 -59.813 104.840  0.00 97.00      PROA   
ATOM    704  HA  SER P  46      -1.339 -60.240 103.853  0.00 97.00      PROA   
ATOM    705  CB  SER P  46      -0.895 -58.363 104.765  0.00 97.00      PROA   
ATOM    706  HB1 SER P  46       0.188 -58.359 104.512  0.00 97.00      PROA   
ATOM    707  HB2 SER P  46      -1.029 -57.848 105.741  0.00 97.00      PROA   
ATOM    708  OG  SER P  46      -1.565 -57.631 103.741  0.00 97.00      PROA   
ATOM    709  HG1 SER P  46      -2.512 -57.732 103.875  0.00 97.00      PROA   
ATOM    710  C   SER P  46      -0.508 -60.609 105.749  0.00 97.00      PROA   
ATOM    711  O   SER P  46       0.657 -60.828 105.421  0.00 97.00      PROA   
ATOM    712  N   THR P  47      -1.012 -61.103 106.904  0.00 97.00      PROA   
ATOM    713  HN  THR P  47      -1.965 -60.929 107.131  0.00 97.00      PROA   
ATOM    714  CA  THR P  47      -0.269 -61.977 107.809  0.00 97.00      PROA   
ATOM    715  HA  THR P  47       0.665 -61.469 107.984  0.00 97.00      PROA   
ATOM    716  CB  THR P  47      -0.901 -62.125 109.208  0.00 97.00      PROA   
ATOM    717  HB  THR P  47      -0.767 -61.169 109.764  0.00 97.00      PROA   
ATOM    718  OG1 THR P  47      -0.331 -63.173 109.990  0.00 97.00      PROA   
ATOM    719  HG1 THR P  47      -0.932 -63.305 110.727  0.00 97.00      PROA   
ATOM    720  CG2 THR P  47      -2.405 -62.413 109.087  0.00 97.00      PROA   
ATOM    721 HG21 THR P  47      -2.576 -63.281 108.418  0.00 97.00      PROA   
ATOM    722 HG22 THR P  47      -2.947 -61.535 108.686  0.00 97.00      PROA   
ATOM    723 HG23 THR P  47      -2.838 -62.654 110.083  0.00 97.00      PROA   
ATOM    724  C   THR P  47       0.037 -63.338 107.173  0.00 97.00      PROA   
ATOM    725  O   THR P  47      -0.807 -63.841 106.436  0.00 97.00      PROA   
ATOM    726  N   PRO P  48       1.172 -64.002 107.432  0.00 97.00      PROA   
ATOM    727  CD  PRO P  48       2.424 -63.339 107.823  0.00 97.00      PROA   
ATOM    728  HD1 PRO P  48       2.500 -63.360 108.932  0.00 97.00      PROA   
ATOM    729  HD2 PRO P  48       2.486 -62.291 107.452  0.00 97.00      PROA   
ATOM    730  CA  PRO P  48       1.419 -65.343 106.908  0.00 97.00      PROA   
ATOM    731  HA  PRO P  48       1.200 -65.345 105.850  0.00 97.00      PROA   
ATOM    732  CB  PRO P  48       2.910 -65.584 107.211  0.00 97.00      PROA   
ATOM    733  HB1 PRO P  48       3.375 -66.270 106.477  0.00 97.00      PROA   
ATOM    734  HB2 PRO P  48       3.052 -65.997 108.236  0.00 97.00      PROA   
ATOM    735  CG  PRO P  48       3.521 -64.184 107.179  0.00 97.00      PROA   
ATOM    736  HG1 PRO P  48       4.490 -64.122 107.714  0.00 97.00      PROA   
ATOM    737  HG2 PRO P  48       3.659 -63.864 106.122  0.00 97.00      PROA   
ATOM    738  C   PRO P  48       0.600 -66.441 107.559  0.00 97.00      PROA   
ATOM    739  O   PRO P  48       0.775 -67.583 107.152  0.00 97.00      PROA   
ATOM    740  N   THR P  49      -0.295 -66.152 108.534  0.00 97.00      PROA   
ATOM    741  HN  THR P  49      -0.391 -65.218 108.869  0.00 97.00      PROA   
ATOM    742  CA  THR P  49      -1.196 -67.154 109.082  0.00 97.00      PROA   
ATOM    743  HA  THR P  49      -1.157 -68.019 108.440  0.00 97.00      PROA   
ATOM    744  CB  THR P  49      -0.832 -67.647 110.486  0.00 97.00      PROA   
ATOM    745  HB  THR P  49       0.269 -67.805 110.500  0.00 97.00      PROA   
ATOM    746  OG1 THR P  49      -1.440 -68.901 110.767  0.00 97.00      PROA   
ATOM    747  HG1 THR P  49      -0.852 -69.331 111.398  0.00 97.00      PROA   
ATOM    748  CG2 THR P  49      -1.190 -66.671 111.622  0.00 97.00      PROA   
ATOM    749 HG21 THR P  49      -2.291 -66.565 111.722  0.00 97.00      PROA   
ATOM    750 HG22 THR P  49      -0.741 -65.676 111.433  0.00 97.00      PROA   
ATOM    751 HG23 THR P  49      -0.799 -67.061 112.587  0.00 97.00      PROA   
ATOM    752  C   THR P  49      -2.608 -66.625 109.005  0.00 97.00      PROA   
ATOM    753  O   THR P  49      -2.910 -65.512 109.427  0.00 97.00      PROA   
ATOM    754  N   TYR P  50      -3.525 -67.436 108.440  0.00 97.00      PROA   
ATOM    755  HN  TYR P  50      -3.247 -68.327 108.080  0.00 97.00      PROA   
ATOM    756  CA  TYR P  50      -4.928 -67.110 108.340  0.00 97.00      PROA   
ATOM    757  HA  TYR P  50      -5.068 -66.047 108.479  0.00 97.00      PROA   
ATOM    758  CB  TYR P  50      -5.511 -67.531 106.963  0.00 97.00      PROA   
ATOM    759  HB1 TYR P  50      -5.483 -68.633 106.827  0.00 97.00      PROA   
ATOM    760  HB2 TYR P  50      -4.889 -67.079 106.162  0.00 97.00      PROA   
ATOM    761  CG  TYR P  50      -6.924 -67.038 106.778  0.00 97.00      PROA   
ATOM    762  CD1 TYR P  50      -8.026 -67.835 107.135  0.00 97.00      PROA   
ATOM    763  HD1 TYR P  50      -7.866 -68.812 107.566  0.00 97.00      PROA   
ATOM    764  CE1 TYR P  50      -9.334 -67.382 106.916  0.00 97.00      PROA   
ATOM    765  HE1 TYR P  50     -10.176 -68.009 107.165  0.00 97.00      PROA   
ATOM    766  CZ  TYR P  50      -9.551 -66.119 106.356  0.00 97.00      PROA   
ATOM    767  OH  TYR P  50     -10.866 -65.663 106.128  0.00 97.00      PROA   
ATOM    768  HH  TYR P  50     -11.468 -66.365 106.387  0.00 97.00      PROA   
ATOM    769  CD2 TYR P  50      -7.156 -65.782 106.191  0.00 97.00      PROA   
ATOM    770  HD2 TYR P  50      -6.317 -65.181 105.878  0.00 97.00      PROA   
ATOM    771  CE2 TYR P  50      -8.463 -65.317 106.001  0.00 97.00      PROA   
ATOM    772  HE2 TYR P  50      -8.640 -64.350 105.556  0.00 97.00      PROA   
ATOM    773  C   TYR P  50      -5.608 -67.848 109.469  0.00 97.00      PROA   
ATOM    774  O   TYR P  50      -5.678 -69.071 109.463  0.00 97.00      PROA   
ATOM    775  N   HSD P  51      -6.116 -67.106 110.478  0.00 97.00      PROA   
ATOM    776  HN  HSD P  51      -6.082 -66.111 110.442  0.00 97.00      PROA   
ATOM    777  CA  HSD P  51      -6.610 -67.683 111.711  0.00 97.00      PROA   
ATOM    778  HA  HSD P  51      -6.316 -68.720 111.782  0.00 97.00      PROA   
ATOM    779  CB  HSD P  51      -6.025 -66.941 112.944  0.00 97.00      PROA   
ATOM    780  HB1 HSD P  51      -6.230 -65.852 112.857  0.00 97.00      PROA   
ATOM    781  HB2 HSD P  51      -4.920 -67.069 112.914  0.00 97.00      PROA   
ATOM    782  ND1 HSD P  51      -7.718 -67.053 114.857  0.00 97.00      PROA   
ATOM    783  HD1 HSD P  51      -8.459 -66.562 114.394  0.00 97.00      PROA   
ATOM    784  CG  HSD P  51      -6.511 -67.416 114.293  0.00 97.00      PROA   
ATOM    785  CE1 HSD P  51      -7.732 -67.547 116.117  0.00 97.00      PROA   
ATOM    786  HE1 HSD P  51      -8.579 -67.415 116.790  0.00 97.00      PROA   
ATOM    787  NE2 HSD P  51      -6.619 -68.191 116.410  0.00 97.00      PROA   
ATOM    788  CD2 HSD P  51      -5.848 -68.102 115.263  0.00 97.00      PROA   
ATOM    789  HD2 HSD P  51      -4.854 -68.533 115.246  0.00 97.00      PROA   
ATOM    790  C   HSD P  51      -8.115 -67.633 111.763  0.00 97.00      PROA   
ATOM    791  O   HSD P  51      -8.715 -66.574 111.934  0.00 97.00      PROA   
ATOM    792  N   ILE P  52      -8.762 -68.815 111.672  0.00 97.00      PROA   
ATOM    793  HN  ILE P  52      -8.274 -69.669 111.495  0.00 97.00      PROA   
ATOM    794  CA  ILE P  52     -10.185 -68.963 111.859  0.00 97.00      PROA   
ATOM    795  HA  ILE P  52     -10.684 -68.025 111.661  0.00 97.00      PROA   
ATOM    796  CB  ILE P  52     -10.782 -70.012 110.929  0.00 97.00      PROA   
ATOM    797  HB  ILE P  52     -10.221 -70.961 111.055  0.00 97.00      PROA   
ATOM    798  CG2 ILE P  52     -12.257 -70.293 111.271  0.00 97.00      PROA   
ATOM    799 HG21 ILE P  52     -12.861 -69.364 111.205  0.00 97.00      PROA   
ATOM    800 HG22 ILE P  52     -12.376 -70.740 112.278  0.00 97.00      PROA   
ATOM    801 HG23 ILE P  52     -12.671 -71.015 110.537  0.00 97.00      PROA   
ATOM    802  CG1 ILE P  52     -10.637 -69.573 109.451  0.00 97.00      PROA   
ATOM    803 HG11 ILE P  52      -9.673 -69.046 109.293  0.00 97.00      PROA   
ATOM    804 HG12 ILE P  52     -11.452 -68.849 109.224  0.00 97.00      PROA   
ATOM    805  CD  ILE P  52     -10.707 -70.733 108.452  0.00 97.00      PROA   
ATOM    806  HD1 ILE P  52     -11.659 -71.292 108.567  0.00 97.00      PROA   
ATOM    807  HD2 ILE P  52      -9.858 -71.432 108.596  0.00 97.00      PROA   
ATOM    808  HD3 ILE P  52     -10.665 -70.342 107.416  0.00 97.00      PROA   
ATOM    809  C   ILE P  52     -10.388 -69.330 113.312  0.00 97.00      PROA   
ATOM    810  O   ILE P  52     -10.070 -70.434 113.749  0.00 97.00      PROA   
ATOM    811  N   THR P  53     -10.913 -68.374 114.110  0.00 97.00      PROA   
ATOM    812  HN  THR P  53     -11.083 -67.463 113.741  0.00 97.00      PROA   
ATOM    813  CA  THR P  53     -11.165 -68.543 115.535  0.00 97.00      PROA   
ATOM    814  HA  THR P  53     -10.225 -68.819 115.993  0.00 97.00      PROA   
ATOM    815  CB  THR P  53     -11.666 -67.260 116.190  0.00 97.00      PROA   
ATOM    816  HB  THR P  53     -12.685 -67.004 115.819  0.00 97.00      PROA   
ATOM    817  OG1 THR P  53     -10.799 -66.182 115.866  0.00 97.00      PROA   
ATOM    818  HG1 THR P  53     -11.136 -65.426 116.353  0.00 97.00      PROA   
ATOM    819  CG2 THR P  53     -11.686 -67.386 117.727  0.00 97.00      PROA   
ATOM    820 HG21 THR P  53     -10.677 -67.659 118.102  0.00 97.00      PROA   
ATOM    821 HG22 THR P  53     -12.410 -68.157 118.060  0.00 97.00      PROA   
ATOM    822 HG23 THR P  53     -11.983 -66.420 118.190  0.00 97.00      PROA   
ATOM    823  C   THR P  53     -12.147 -69.658 115.822  0.00 97.00      PROA   
ATOM    824  O   THR P  53     -11.937 -70.455 116.735  0.00 97.00      PROA   
ATOM    825  N   SER P  54     -13.232 -69.744 115.021  0.00 97.00      PROA   
ATOM    826  HN  SER P  54     -13.345 -69.126 114.248  0.00 97.00      PROA   
ATOM    827  CA  SER P  54     -14.287 -70.709 115.226  0.00 97.00      PROA   
ATOM    828  HA  SER P  54     -13.840 -71.670 115.445  0.00 97.00      PROA   
ATOM    829  CB  SER P  54     -15.321 -70.294 116.315  0.00 97.00      PROA   
ATOM    830  HB1 SER P  54     -16.082 -71.090 116.451  0.00 97.00      PROA   
ATOM    831  HB2 SER P  54     -15.844 -69.362 116.015  0.00 97.00      PROA   
ATOM    832  OG  SER P  54     -14.703 -70.038 117.572  0.00 97.00      PROA   
ATOM    833  HG1 SER P  54     -14.163 -70.808 117.769  0.00 97.00      PROA   
ATOM    834  C   SER P  54     -15.026 -70.788 113.912  0.00 97.00      PROA   
ATOM    835  O   SER P  54     -15.712 -69.845 113.530  0.00 97.00      PROA   
ATOM    836  N   ALA P  55     -14.868 -71.904 113.166  0.00 97.00      PROA   
ATOM    837  HN  ALA P  55     -14.298 -72.654 113.503  0.00 97.00      PROA   
ATOM    838  CA  ALA P  55     -15.269 -72.036 111.778  0.00 97.00      PROA   
ATOM    839  HA  ALA P  55     -14.735 -71.266 111.248  0.00 97.00      PROA   
ATOM    840  CB  ALA P  55     -14.800 -73.396 111.225  0.00 97.00      PROA   
ATOM    841  HB1 ALA P  55     -15.310 -74.231 111.750  0.00 97.00      PROA   
ATOM    842  HB2 ALA P  55     -13.705 -73.509 111.391  0.00 97.00      PROA   
ATOM    843  HB3 ALA P  55     -14.996 -73.474 110.136  0.00 97.00      PROA   
ATOM    844  C   ALA P  55     -16.740 -71.837 111.433  0.00 97.00      PROA   
ATOM    845  O   ALA P  55     -17.638 -72.327 112.111  0.00 97.00      PROA   
ATOM    846  N   SER P  56     -16.999 -71.109 110.316  0.00 97.00      PROA   
ATOM    847  HN  SER P  56     -16.241 -70.675 109.826  0.00 97.00      PROA   
ATOM    848  CA  SER P  56     -18.307 -70.919 109.710  0.00 97.00      PROA   
ATOM    849  HA  SER P  56     -19.061 -71.260 110.403  0.00 97.00      PROA   
ATOM    850  CB  SER P  56     -18.626 -69.437 109.356  0.00 97.00      PROA   
ATOM    851  HB1 SER P  56     -18.492 -68.820 110.269  0.00 97.00      PROA   
ATOM    852  HB2 SER P  56     -19.686 -69.340 109.034  0.00 97.00      PROA   
ATOM    853  OG  SER P  56     -17.776 -68.909 108.340  0.00 97.00      PROA   
ATOM    854  HG1 SER P  56     -18.276 -68.198 107.915  0.00 97.00      PROA   
ATOM    855  C   SER P  56     -18.415 -71.785 108.471  0.00 97.00      PROA   
ATOM    856  O   SER P  56     -17.441 -72.374 108.015  0.00 97.00      PROA   
ATOM    857  N   GLU P  57     -19.633 -71.899 107.889  0.00 97.00      PROA   
ATOM    858  HN  GLU P  57     -20.417 -71.399 108.249  0.00 97.00      PROA   
ATOM    859  CA  GLU P  57     -19.896 -72.614 106.650  0.00 97.00      PROA   
ATOM    860  HA  GLU P  57     -19.586 -73.643 106.767  0.00 97.00      PROA   
ATOM    861  CB  GLU P  57     -21.414 -72.517 106.319  0.00 97.00      PROA   
ATOM    862  HB1 GLU P  57     -21.635 -73.069 105.382  0.00 97.00      PROA   
ATOM    863  HB2 GLU P  57     -21.643 -71.440 106.132  0.00 97.00      PROA   
ATOM    864  CG  GLU P  57     -22.409 -72.947 107.436  0.00 97.00      PROA   
ATOM    865  HG1 GLU P  57     -23.423 -72.610 107.120  0.00 97.00      PROA   
ATOM    866  HG2 GLU P  57     -22.175 -72.437 108.393  0.00 97.00      PROA   
ATOM    867  CD  GLU P  57     -22.510 -74.450 107.717  0.00 97.00      PROA   
ATOM    868  OE1 GLU P  57     -23.564 -75.046 107.366  0.00 97.00      PROA   
ATOM    869  OE2 GLU P  57     -21.583 -75.003 108.363  0.00 97.00      PROA   
ATOM    870  C   GLU P  57     -19.110 -71.977 105.499  0.00 97.00      PROA   
ATOM    871  O   GLU P  57     -18.499 -72.634 104.662  0.00 97.00      PROA   
ATOM    872  N   ASP P  58     -19.120 -70.634 105.512  0.00 97.00      PROA   
ATOM    873  HN  ASP P  58     -19.680 -70.197 106.213  0.00 97.00      PROA   
ATOM    874  CA  ASP P  58     -18.610 -69.649 104.593  0.00 97.00      PROA   
ATOM    875  HA  ASP P  58     -18.884 -69.966 103.597  0.00 97.00      PROA   
ATOM    876  CB  ASP P  58     -19.313 -68.269 104.864  0.00 97.00      PROA   
ATOM    877  HB1 ASP P  58     -20.185 -68.198 104.174  0.00 97.00      PROA   
ATOM    878  HB2 ASP P  58     -18.642 -67.416 104.649  0.00 97.00      PROA   
ATOM    879  CG  ASP P  58     -19.902 -68.109 106.280  0.00 97.00      PROA   
ATOM    880  OD1 ASP P  58     -20.826 -68.880 106.658  0.00 97.00      PROA   
ATOM    881  OD2 ASP P  58     -19.442 -67.186 107.000  0.00 97.00      PROA   
ATOM    882  C   ASP P  58     -17.088 -69.536 104.557  0.00 97.00      PROA   
ATOM    883  O   ASP P  58     -16.535 -69.054 103.569  0.00 97.00      PROA   
ATOM    884  N   ASP P  59     -16.365 -70.053 105.579  0.00 97.00      PROA   
ATOM    885  HN  ASP P  59     -16.808 -70.275 106.445  0.00 97.00      PROA   
ATOM    886  CA  ASP P  59     -14.932 -70.324 105.533  0.00 97.00      PROA   
ATOM    887  HA  ASP P  59     -14.418 -69.392 105.332  0.00 97.00      PROA   
ATOM    888  CB  ASP P  59     -14.456 -70.906 106.896  0.00 97.00      PROA   
ATOM    889  HB1 ASP P  59     -13.458 -71.383 106.798  0.00 97.00      PROA   
ATOM    890  HB2 ASP P  59     -15.175 -71.670 107.255  0.00 97.00      PROA   
ATOM    891  CG  ASP P  59     -14.282 -69.834 107.973  0.00 97.00      PROA   
ATOM    892  OD1 ASP P  59     -13.679 -68.770 107.680  0.00 97.00      PROA   
ATOM    893  OD2 ASP P  59     -14.629 -70.138 109.141  0.00 97.00      PROA   
ATOM    894  C   ASP P  59     -14.524 -71.308 104.423  0.00 97.00      PROA   
ATOM    895  O   ASP P  59     -13.380 -71.311 103.981  0.00 97.00      PROA   
ATOM    896  N   SER P  60     -15.444 -72.179 103.946  0.00 97.00      PROA   
ATOM    897  HN  SER P  60     -16.364 -72.144 104.326  0.00 97.00      PROA   
ATOM    898  CA  SER P  60     -15.191 -73.181 102.907  0.00 97.00      PROA   
ATOM    899  HA  SER P  60     -14.398 -73.815 103.281  0.00 97.00      PROA   
ATOM    900  CB  SER P  60     -16.420 -74.076 102.604  0.00 97.00      PROA   
ATOM    901  HB1 SER P  60     -16.157 -74.857 101.857  0.00 97.00      PROA   
ATOM    902  HB2 SER P  60     -17.253 -73.460 102.201  0.00 97.00      PROA   
ATOM    903  OG  SER P  60     -16.883 -74.743 103.767  0.00 97.00      PROA   
ATOM    904  HG1 SER P  60     -17.404 -74.098 104.259  0.00 97.00      PROA   
ATOM    905  C   SER P  60     -14.747 -72.641 101.548  0.00 97.00      PROA   
ATOM    906  O   SER P  60     -15.260 -71.639 101.054  0.00 97.00      PROA   
ATOM    907  N   GLY P  61     -13.802 -73.344 100.875  0.00 97.00      PROA   
ATOM    908  HN  GLY P  61     -13.429 -74.186 101.263  0.00 97.00      PROA   
ATOM    909  CA  GLY P  61     -13.297 -72.919  99.578  0.00 97.00      PROA   
ATOM    910  HA1 GLY P  61     -13.348 -71.841  99.504  0.00 97.00      PROA   
ATOM    911  HA2 GLY P  61     -13.858 -73.437  98.814  0.00 97.00      PROA   
ATOM    912  C   GLY P  61     -11.853 -73.279  99.431  0.00 97.00      PROA   
ATOM    913  O   GLY P  61     -11.259 -73.867 100.324  0.00 97.00      PROA   
ATOM    914  N   GLU P  62     -11.231 -72.925  98.282  0.00 97.00      PROA   
ATOM    915  HN  GLU P  62     -11.721 -72.448  97.554  0.00 97.00      PROA   
ATOM    916  CA  GLU P  62      -9.829 -73.192  98.054  0.00 97.00      PROA   
ATOM    917  HA  GLU P  62      -9.544 -74.018  98.679  0.00 97.00      PROA   
ATOM    918  CB  GLU P  62      -9.492 -73.658  96.617  0.00 97.00      PROA   
ATOM    919  HB1 GLU P  62     -10.197 -74.487  96.377  0.00 97.00      PROA   
ATOM    920  HB2 GLU P  62      -8.464 -74.085  96.643  0.00 97.00      PROA   
ATOM    921  CG  GLU P  62      -9.597 -72.630  95.476  0.00 97.00      PROA   
ATOM    922  HG1 GLU P  62      -9.102 -71.672  95.742  0.00 97.00      PROA   
ATOM    923  HG2 GLU P  62     -10.660 -72.435  95.230  0.00 97.00      PROA   
ATOM    924  CD  GLU P  62      -8.910 -73.173  94.228  0.00 97.00      PROA   
ATOM    925  OE1 GLU P  62      -9.046 -74.382  93.927  0.00 97.00      PROA   
ATOM    926  OE2 GLU P  62      -8.235 -72.366  93.552  0.00 97.00      PROA   
ATOM    927  C   GLU P  62      -8.964 -72.045  98.509  0.00 97.00      PROA   
ATOM    928  O   GLU P  62      -9.106 -70.899  98.094  0.00 97.00      PROA   
ATOM    929  N   TYR P  63      -8.032 -72.375  99.424  0.00 97.00      PROA   
ATOM    930  HN  TYR P  63      -7.962 -73.321  99.737  0.00 97.00      PROA   
ATOM    931  CA  TYR P  63      -7.103 -71.465 100.043  0.00 97.00      PROA   
ATOM    932  HA  TYR P  63      -7.509 -70.463 100.011  0.00 97.00      PROA   
ATOM    933  CB  TYR P  63      -6.799 -71.860 101.515  0.00 97.00      PROA   
ATOM    934  HB1 TYR P  63      -5.859 -71.393 101.877  0.00 97.00      PROA   
ATOM    935  HB2 TYR P  63      -6.700 -72.961 101.591  0.00 97.00      PROA   
ATOM    936  CG  TYR P  63      -7.919 -71.443 102.430  0.00 97.00      PROA   
ATOM    937  CD1 TYR P  63      -9.172 -72.080 102.384  0.00 97.00      PROA   
ATOM    938  HD1 TYR P  63      -9.338 -72.896 101.699  0.00 97.00      PROA   
ATOM    939  CE1 TYR P  63     -10.224 -71.647 103.198  0.00 97.00      PROA   
ATOM    940  HE1 TYR P  63     -11.190 -72.121 103.116  0.00 97.00      PROA   
ATOM    941  CZ  TYR P  63     -10.018 -70.604 104.108  0.00 97.00      PROA   
ATOM    942  OH  TYR P  63     -11.074 -70.115 104.902  0.00 97.00      PROA   
ATOM    943  HH  TYR P  63     -11.891 -70.520 104.595  0.00 97.00      PROA   
ATOM    944  CD2 TYR P  63      -7.718 -70.417 103.371  0.00 97.00      PROA   
ATOM    945  HD2 TYR P  63      -6.758 -69.927 103.441  0.00 97.00      PROA   
ATOM    946  CE2 TYR P  63      -8.759 -70.006 104.208  0.00 97.00      PROA   
ATOM    947  HE2 TYR P  63      -8.607 -69.194 104.898  0.00 97.00      PROA   
ATOM    948  C   TYR P  63      -5.822 -71.470  99.255  0.00 97.00      PROA   
ATOM    949  O   TYR P  63      -5.319 -72.522  98.866  0.00 97.00      PROA   
ATOM    950  N   ARG P  64      -5.266 -70.272  98.971  0.00 97.00      PROA   
ATOM    951  HN  ARG P  64      -5.731 -69.421  99.203  0.00 97.00      PROA   
ATOM    952  CA  ARG P  64      -4.022 -70.175  98.239  0.00 97.00      PROA   
ATOM    953  HA  ARG P  64      -3.407 -71.041  98.443  0.00 97.00      PROA   
ATOM    954  CB  ARG P  64      -4.226 -69.992  96.709  0.00 97.00      PROA   
ATOM    955  HB1 ARG P  64      -3.327 -70.407  96.201  0.00 97.00      PROA   
ATOM    956  HB2 ARG P  64      -4.296 -68.917  96.431  0.00 97.00      PROA   
ATOM    957  CG  ARG P  64      -5.507 -70.654  96.163  0.00 97.00      PROA   
ATOM    958  HG1 ARG P  64      -6.393 -70.119  96.566  0.00 97.00      PROA   
ATOM    959  HG2 ARG P  64      -5.574 -71.710  96.510  0.00 97.00      PROA   
ATOM    960  CD  ARG P  64      -5.600 -70.634  94.643  0.00 97.00      PROA   
ATOM    961  HD1 ARG P  64      -5.324 -69.644  94.222  0.00 97.00      PROA   
ATOM    962  HD2 ARG P  64      -6.628 -70.888  94.322  0.00 97.00      PROA   
ATOM    963  NE  ARG P  64      -4.616 -71.652  94.174  0.00 97.00      PROA   
ATOM    964  HE  ARG P  64      -3.923 -71.978  94.816  0.00 97.00      PROA   
ATOM    965  CZ  ARG P  64      -4.731 -72.362  93.039  0.00 97.00      PROA   
ATOM    966  NH1 ARG P  64      -5.871 -72.473  92.351  0.00 97.00      PROA   
ATOM    967 HH11 ARG P  64      -6.712 -72.253  92.848  0.00 97.00      PROA   
ATOM    968 HH12 ARG P  64      -5.947 -73.204  91.684  0.00 97.00      PROA   
ATOM    969  NH2 ARG P  64      -3.652 -73.037  92.623  0.00 97.00      PROA   
ATOM    970 HH21 ARG P  64      -2.802 -72.885  93.126  0.00 97.00      PROA   
ATOM    971 HH22 ARG P  64      -3.698 -73.528  91.761  0.00 97.00      PROA   
ATOM    972  C   ARG P  64      -3.328 -68.943  98.752  0.00 97.00      PROA   
ATOM    973  O   ARG P  64      -3.975 -68.010  99.212  0.00 97.00      PROA   
ATOM    974  N   CYS P  65      -1.981 -68.895  98.675  0.00 97.00      PROA   
ATOM    975  HN  CYS P  65      -1.438 -69.705  98.467  0.00 97.00      PROA   
ATOM    976  CA  CYS P  65      -1.254 -67.682  98.971  0.00 97.00      PROA   
ATOM    977  HA  CYS P  65      -1.910 -66.850  98.776  0.00 97.00      PROA   
ATOM    978  CB  CYS P  65      -0.812 -67.620 100.452  0.00 97.00      PROA   
ATOM    979  HB1 CYS P  65      -1.740 -67.509 101.057  0.00 97.00      PROA   
ATOM    980  HB2 CYS P  65      -0.189 -66.724 100.653  0.00 97.00      PROA   
ATOM    981  SG  CYS P  65       0.027 -69.136 100.992  0.00 97.00      PROA   
ATOM    982  C   CYS P  65      -0.071 -67.481  98.050  0.00 97.00      PROA   
ATOM    983  O   CYS P  65       0.399 -68.389  97.372  0.00 97.00      PROA   
ATOM    984  N   GLN P  66       0.420 -66.225  98.001  0.00 97.00      PROA   
ATOM    985  HN  GLN P  66      -0.049 -65.502  98.506  0.00 97.00      PROA   
ATOM    986  CA  GLN P  66       1.596 -65.831  97.262  0.00 97.00      PROA   
ATOM    987  HA  GLN P  66       2.111 -66.704  96.884  0.00 97.00      PROA   
ATOM    988  CB  GLN P  66       1.183 -64.883  96.089  0.00 97.00      PROA   
ATOM    989  HB1 GLN P  66       0.927 -63.870  96.458  0.00 97.00      PROA   
ATOM    990  HB2 GLN P  66       0.242 -65.323  95.679  0.00 97.00      PROA   
ATOM    991  CG  GLN P  66       2.187 -64.812  94.916  0.00 97.00      PROA   
ATOM    992  HG1 GLN P  66       2.525 -65.850  94.711  0.00 97.00      PROA   
ATOM    993  HG2 GLN P  66       3.076 -64.205  95.171  0.00 97.00      PROA   
ATOM    994  CD  GLN P  66       1.571 -64.325  93.591  0.00 97.00      PROA   
ATOM    995  OE1 GLN P  66       1.598 -65.076  92.618  0.00 97.00      PROA   
ATOM    996  NE2 GLN P  66       1.015 -63.091  93.516  0.00 97.00      PROA   
ATOM    997 HE21 GLN P  66       0.561 -62.812  92.671  0.00 97.00      PROA   
ATOM    998 HE22 GLN P  66       0.992 -62.489  94.315  0.00 97.00      PROA   
ATOM    999  C   GLN P  66       2.468 -65.147  98.308  0.00 97.00      PROA   
ATOM   1000  O   GLN P  66       2.119 -64.087  98.824  0.00 97.00      PROA   
ATOM   1001  N   ARG P  67       3.626 -65.761  98.676  0.00 97.00      PROA   
ATOM   1002  HN  ARG P  67       3.883 -66.647  98.297  0.00 97.00      PROA   
ATOM   1003  CA  ARG P  67       4.524 -65.236  99.695  0.00 97.00      PROA   
ATOM   1004  HA  ARG P  67       4.065 -64.413 100.225  0.00 97.00      PROA   
ATOM   1005  CB  ARG P  67       4.917 -66.344 100.715  0.00 97.00      PROA   
ATOM   1006  HB1 ARG P  67       5.793 -66.042 101.329  0.00 97.00      PROA   
ATOM   1007  HB2 ARG P  67       5.218 -67.249 100.140  0.00 97.00      PROA   
ATOM   1008  CG  ARG P  67       3.785 -66.748 101.676  0.00 97.00      PROA   
ATOM   1009  HG1 ARG P  67       4.026 -67.755 102.088  0.00 97.00      PROA   
ATOM   1010  HG2 ARG P  67       2.839 -66.845 101.102  0.00 97.00      PROA   
ATOM   1011  CD  ARG P  67       3.555 -65.769 102.835  0.00 97.00      PROA   
ATOM   1012  HD1 ARG P  67       2.570 -65.956 103.307  0.00 97.00      PROA   
ATOM   1013  HD2 ARG P  67       3.588 -64.713 102.494  0.00 97.00      PROA   
ATOM   1014  NE  ARG P  67       4.576 -66.059 103.887  0.00 97.00      PROA   
ATOM   1015  HE  ARG P  67       4.522 -66.936 104.362  0.00 97.00      PROA   
ATOM   1016  CZ  ARG P  67       5.587 -65.244 104.233  0.00 97.00      PROA   
ATOM   1017  NH1 ARG P  67       5.750 -64.025 103.711  0.00 97.00      PROA   
ATOM   1018 HH11 ARG P  67       5.024 -63.624 103.159  0.00 97.00      PROA   
ATOM   1019 HH12 ARG P  67       6.472 -63.446 104.089  0.00 97.00      PROA   
ATOM   1020  NH2 ARG P  67       6.462 -65.656 105.166  0.00 97.00      PROA   
ATOM   1021 HH21 ARG P  67       6.356 -66.561 105.562  0.00 97.00      PROA   
ATOM   1022 HH22 ARG P  67       7.224 -65.054 105.405  0.00 97.00      PROA   
ATOM   1023  C   ARG P  67       5.815 -64.741  99.085  0.00 97.00      PROA   
ATOM   1024  O   ARG P  67       6.718 -65.542  98.860  0.00 97.00      PROA   
ATOM   1025  N   GLY P  68       5.946 -63.404  98.862  0.00 97.00      PROA   
ATOM   1026  HN  GLY P  68       5.171 -62.813  99.079  0.00 97.00      PROA   
ATOM   1027  CA  GLY P  68       7.162 -62.682  98.467  0.00 97.00      PROA   
ATOM   1028  HA1 GLY P  68       7.804 -62.657  99.335  0.00 97.00      PROA   
ATOM   1029  HA2 GLY P  68       6.846 -61.692  98.173  0.00 97.00      PROA   
ATOM   1030  C   GLY P  68       8.015 -63.202  97.325  0.00 97.00      PROA   
ATOM   1031  O   GLY P  68       9.151 -62.761  97.155  0.00 97.00      PROA   
ATOM   1032  N   LEU P  69       7.511 -64.165  96.532  0.00 97.00      PROA   
ATOM   1033  HN  LEU P  69       6.584 -64.486  96.698  0.00 97.00      PROA   
ATOM   1034  CA  LEU P  69       8.326 -64.977  95.659  0.00 97.00      PROA   
ATOM   1035  HA  LEU P  69       9.181 -64.412  95.312  0.00 97.00      PROA   
ATOM   1036  CB  LEU P  69       8.760 -66.297  96.354  0.00 97.00      PROA   
ATOM   1037  HB1 LEU P  69       9.190 -67.010  95.617  0.00 97.00      PROA   
ATOM   1038  HB2 LEU P  69       7.849 -66.750  96.808  0.00 97.00      PROA   
ATOM   1039  CG  LEU P  69       9.787 -66.177  97.501  0.00 97.00      PROA   
ATOM   1040  HG  LEU P  69       9.412 -65.443  98.250  0.00 97.00      PROA   
ATOM   1041  CD1 LEU P  69       9.927 -67.530  98.221  0.00 97.00      PROA   
ATOM   1042 HD11 LEU P  69      10.284 -68.309  97.515  0.00 97.00      PROA   
ATOM   1043 HD12 LEU P  69       8.950 -67.848  98.644  0.00 97.00      PROA   
ATOM   1044 HD13 LEU P  69      10.661 -67.440  99.047  0.00 97.00      PROA   
ATOM   1045  CD2 LEU P  69      11.157 -65.695  96.997  0.00 97.00      PROA   
ATOM   1046 HD21 LEU P  69      11.078 -64.679  96.560  0.00 97.00      PROA   
ATOM   1047 HD22 LEU P  69      11.548 -66.391  96.224  0.00 97.00      PROA   
ATOM   1048 HD23 LEU P  69      11.881 -65.660  97.838  0.00 97.00      PROA   
ATOM   1049  C   LEU P  69       7.496 -65.370  94.461  0.00 97.00      PROA   
ATOM   1050  O   LEU P  69       6.282 -65.530  94.562  0.00 97.00      PROA   
ATOM   1051  N   SER P  70       8.154 -65.558  93.291  0.00 97.00      PROA   
ATOM   1052  HN  SER P  70       9.144 -65.431  93.256  0.00 97.00      PROA   
ATOM   1053  CA  SER P  70       7.565 -65.981  92.026  0.00 97.00      PROA   
ATOM   1054  HA  SER P  70       7.028 -65.120  91.657  0.00 97.00      PROA   
ATOM   1055  CB  SER P  70       8.667 -66.300  90.980  0.00 97.00      PROA   
ATOM   1056  HB1 SER P  70       9.189 -65.348  90.736  0.00 97.00      PROA   
ATOM   1057  HB2 SER P  70       8.239 -66.706  90.038  0.00 97.00      PROA   
ATOM   1058  OG  SER P  70       9.633 -67.206  91.515  0.00 97.00      PROA   
ATOM   1059  HG1 SER P  70      10.339 -67.293  90.869  0.00 97.00      PROA   
ATOM   1060  C   SER P  70       6.547 -67.123  92.086  0.00 97.00      PROA   
ATOM   1061  O   SER P  70       6.841 -68.219  92.549  0.00 97.00      PROA   
ATOM   1062  N   GLY P  71       5.310 -66.884  91.590  0.00 97.00      PROA   
ATOM   1063  HN  GLY P  71       5.122 -65.997  91.177  0.00 97.00      PROA   
ATOM   1064  CA  GLY P  71       4.203 -67.839  91.634  0.00 97.00      PROA   
ATOM   1065  HA1 GLY P  71       4.590 -68.814  91.371  0.00 97.00      PROA   
ATOM   1066  HA2 GLY P  71       3.470 -67.494  90.923  0.00 97.00      PROA   
ATOM   1067  C   GLY P  71       3.507 -67.982  92.976  0.00 97.00      PROA   
ATOM   1068  O   GLY P  71       4.069 -67.732  94.036  0.00 97.00      PROA   
ATOM   1069  N   ARG P  72       2.226 -68.421  92.941  0.00 97.00      PROA   
ATOM   1070  HN  ARG P  72       1.797 -68.614  92.064  0.00 97.00      PROA   
ATOM   1071  CA  ARG P  72       1.359 -68.638  94.085  0.00 97.00      PROA   
ATOM   1072  HA  ARG P  72       1.872 -68.324  94.987  0.00 97.00      PROA   
ATOM   1073  CB  ARG P  72      -0.006 -67.882  94.009  0.00 97.00      PROA   
ATOM   1074  HB1 ARG P  72       0.204 -66.799  93.894  0.00 97.00      PROA   
ATOM   1075  HB2 ARG P  72      -0.514 -67.982  94.995  0.00 97.00      PROA   
ATOM   1076  CG  ARG P  72      -1.055 -68.322  92.950  0.00 97.00      PROA   
ATOM   1077  HG1 ARG P  72      -1.901 -67.598  93.012  0.00 97.00      PROA   
ATOM   1078  HG2 ARG P  72      -1.458 -69.315  93.244  0.00 97.00      PROA   
ATOM   1079  CD  ARG P  72      -0.625 -68.410  91.475  0.00 97.00      PROA   
ATOM   1080  HD1 ARG P  72      -1.519 -68.486  90.817  0.00 97.00      PROA   
ATOM   1081  HD2 ARG P  72       0.035 -69.290  91.311  0.00 97.00      PROA   
ATOM   1082  NE  ARG P  72       0.116 -67.152  91.165  0.00 97.00      PROA   
ATOM   1083  HE  ARG P  72       0.343 -66.545  91.925  0.00 97.00      PROA   
ATOM   1084  CZ  ARG P  72       0.712 -66.851  89.994  0.00 97.00      PROA   
ATOM   1085  NH1 ARG P  72       0.517 -67.525  88.858  0.00 97.00      PROA   
ATOM   1086 HH11 ARG P  72      -0.176 -68.235  88.835  0.00 97.00      PROA   
ATOM   1087 HH12 ARG P  72       0.996 -67.216  88.039  0.00 97.00      PROA   
ATOM   1088  NH2 ARG P  72       1.544 -65.795  89.993  0.00 97.00      PROA   
ATOM   1089 HH21 ARG P  72       1.661 -65.317  90.865  0.00 97.00      PROA   
ATOM   1090 HH22 ARG P  72       1.928 -65.455  89.142  0.00 97.00      PROA   
ATOM   1091  C   ARG P  72       1.087 -70.121  94.201  0.00 97.00      PROA   
ATOM   1092  O   ARG P  72       1.284 -70.886  93.259  0.00 97.00      PROA   
ATOM   1093  N   SER P  73       0.656 -70.532  95.413  0.00 97.00      PROA   
ATOM   1094  HN  SER P  73       0.596 -69.855  96.146  0.00 97.00      PROA   
ATOM   1095  CA  SER P  73       0.246 -71.846  95.863  0.00 97.00      PROA   
ATOM   1096  HA  SER P  73       1.170 -72.394  95.984  0.00 97.00      PROA   
ATOM   1097  CB  SER P  73      -0.413 -71.750  97.268  0.00 97.00      PROA   
ATOM   1098  HB1 SER P  73      -1.161 -72.533  97.506  0.00 97.00      PROA   
ATOM   1099  HB2 SER P  73      -0.945 -70.783  97.325  0.00 97.00      PROA   
ATOM   1100  OG  SER P  73       0.572 -71.810  98.288  0.00 97.00      PROA   
ATOM   1101  HG1 SER P  73       0.752 -72.751  98.399  0.00 97.00      PROA   
ATOM   1102  C   SER P  73      -0.619 -72.762  95.025  0.00 97.00      PROA   
ATOM   1103  O   SER P  73      -1.318 -72.401  94.084  0.00 97.00      PROA   
ATOM   1104  N   ASP P  74      -0.590 -74.009  95.524  0.00 97.00      PROA   
ATOM   1105  HN  ASP P  74       0.111 -74.187  96.215  0.00 97.00      PROA   
ATOM   1106  CA  ASP P  74      -1.567 -75.062  95.607  0.00 97.00      PROA   
ATOM   1107  HA  ASP P  74      -1.437 -75.648  94.713  0.00 97.00      PROA   
ATOM   1108  CB  ASP P  74      -1.192 -75.957  96.847  0.00 97.00      PROA   
ATOM   1109  HB1 ASP P  74      -0.430 -76.699  96.519  0.00 97.00      PROA   
ATOM   1110  HB2 ASP P  74      -2.064 -76.518  97.232  0.00 97.00      PROA   
ATOM   1111  CG  ASP P  74      -0.541 -75.180  98.015  0.00 97.00      PROA   
ATOM   1112  OD1 ASP P  74       0.591 -74.653  97.841  0.00 97.00      PROA   
ATOM   1113  OD2 ASP P  74      -1.167 -75.114  99.104  0.00 97.00      PROA   
ATOM   1114  C   ASP P  74      -3.034 -74.605  95.705  0.00 97.00      PROA   
ATOM   1115  O   ASP P  74      -3.320 -73.509  96.189  0.00 97.00      PROA   
ATOM   1116  N   PRO P  75      -4.003 -75.389  95.237  0.00 97.00      PROA   
ATOM   1117  CD  PRO P  75      -3.810 -76.430  94.222  0.00 97.00      PROA   
ATOM   1118  HD1 PRO P  75      -3.292 -77.302  94.678  0.00 97.00      PROA   
ATOM   1119  HD2 PRO P  75      -3.211 -76.028  93.375  0.00 97.00      PROA   
ATOM   1120  CA  PRO P  75      -5.399 -75.252  95.618  0.00 97.00      PROA   
ATOM   1121  HA  PRO P  75      -5.668 -74.234  95.866  0.00 97.00      PROA   
ATOM   1122  CB  PRO P  75      -6.123 -75.726  94.346  0.00 97.00      PROA   
ATOM   1123  HB1 PRO P  75      -6.185 -74.872  93.637  0.00 97.00      PROA   
ATOM   1124  HB2 PRO P  75      -7.155 -76.083  94.524  0.00 97.00      PROA   
ATOM   1125  CG  PRO P  75      -5.216 -76.813  93.745  0.00 97.00      PROA   
ATOM   1126  HG1 PRO P  75      -5.496 -77.798  94.176  0.00 97.00      PROA   
ATOM   1127  HG2 PRO P  75      -5.300 -76.861  92.642  0.00 97.00      PROA   
ATOM   1128  C   PRO P  75      -5.741 -76.154  96.798  0.00 97.00      PROA   
ATOM   1129  O   PRO P  75      -6.293 -77.232  96.583  0.00 97.00      PROA   
ATOM   1130  N   ILE P  76      -5.479 -75.761  98.068  0.00 97.00      PROA   
ATOM   1131  HN  ILE P  76      -4.987 -74.919  98.282  0.00 97.00      PROA   
ATOM   1132  CA  ILE P  76      -5.969 -76.571  99.179  0.00 97.00      PROA   
ATOM   1133  HA  ILE P  76      -5.949 -77.609  98.875  0.00 97.00      PROA   
ATOM   1134  CB  ILE P  76      -5.115 -76.570 100.441  0.00 97.00      PROA   
ATOM   1135  HB  ILE P  76      -5.661 -77.118 101.246  0.00 97.00      PROA   
ATOM   1136  CG2 ILE P  76      -3.823 -77.370 100.152  0.00 97.00      PROA   
ATOM   1137 HG21 ILE P  76      -3.214 -76.853  99.382  0.00 97.00      PROA   
ATOM   1138 HG22 ILE P  76      -4.056 -78.394  99.794  0.00 97.00      PROA   
ATOM   1139 HG23 ILE P  76      -3.211 -77.450 101.074  0.00 97.00      PROA   
ATOM   1140  CG1 ILE P  76      -4.783 -75.155 100.956  0.00 97.00      PROA   
ATOM   1141 HG11 ILE P  76      -5.370 -74.403 100.396  0.00 97.00      PROA   
ATOM   1142 HG12 ILE P  76      -3.709 -74.948 100.754  0.00 97.00      PROA   
ATOM   1143  CD  ILE P  76      -5.077 -74.983 102.448  0.00 97.00      PROA   
ATOM   1144  HD1 ILE P  76      -4.469 -75.688 103.053  0.00 97.00      PROA   
ATOM   1145  HD2 ILE P  76      -6.154 -75.167 102.654  0.00 97.00      PROA   
ATOM   1146  HD3 ILE P  76      -4.840 -73.947 102.763  0.00 97.00      PROA   
ATOM   1147  C   ILE P  76      -7.431 -76.250  99.464  0.00 97.00      PROA   
ATOM   1148  O   ILE P  76      -7.788 -75.260 100.100  0.00 97.00      PROA   
ATOM   1149  N   GLN P  77      -8.329 -77.114  98.945  0.00 97.00      PROA   
ATOM   1150  HN  GLN P  77      -8.009 -77.851  98.355  0.00 97.00      PROA   
ATOM   1151  CA  GLN P  77      -9.760 -76.917  98.986  0.00 97.00      PROA   
ATOM   1152  HA  GLN P  77      -9.970 -75.866  98.918  0.00 97.00      PROA   
ATOM   1153  CB  GLN P  77     -10.423 -77.603  97.759  0.00 97.00      PROA   
ATOM   1154  HB1 GLN P  77     -11.443 -77.176  97.643  0.00 97.00      PROA   
ATOM   1155  HB2 GLN P  77     -10.528 -78.697  97.925  0.00 97.00      PROA   
ATOM   1156  CG  GLN P  77      -9.608 -77.395  96.452  0.00 97.00      PROA   
ATOM   1157  HG1 GLN P  77      -8.732 -78.077  96.433  0.00 97.00      PROA   
ATOM   1158  HG2 GLN P  77      -9.221 -76.359  96.399  0.00 97.00      PROA   
ATOM   1159  CD  GLN P  77     -10.447 -77.707  95.208  0.00 97.00      PROA   
ATOM   1160  OE1 GLN P  77     -11.068 -78.772  95.129  0.00 97.00      PROA   
ATOM   1161  NE2 GLN P  77     -10.455 -76.783  94.204  0.00 97.00      PROA   
ATOM   1162 HE21 GLN P  77      -9.898 -75.949  94.258  0.00 97.00      PROA   
ATOM   1163 HE22 GLN P  77     -11.004 -76.963  93.392  0.00 97.00      PROA   
ATOM   1164  C   GLN P  77     -10.316 -77.422 100.310  0.00 97.00      PROA   
ATOM   1165  O   GLN P  77     -10.341 -78.622 100.566  0.00 97.00      PROA   
ATOM   1166  N   LEU P  78     -10.759 -76.478 101.182  0.00 97.00      PROA   
ATOM   1167  HN  LEU P  78     -10.763 -75.521 100.897  0.00 97.00      PROA   
ATOM   1168  CA  LEU P  78     -11.164 -76.664 102.564  0.00 97.00      PROA   
ATOM   1169  HA  LEU P  78     -10.712 -77.566 102.949  0.00 97.00      PROA   
ATOM   1170  CB  LEU P  78     -10.713 -75.431 103.397  0.00 97.00      PROA   
ATOM   1171  HB1 LEU P  78     -11.236 -74.534 102.995  0.00 97.00      PROA   
ATOM   1172  HB2 LEU P  78      -9.624 -75.268 103.225  0.00 97.00      PROA   
ATOM   1173  CG  LEU P  78     -10.954 -75.483 104.925  0.00 97.00      PROA   
ATOM   1174  HG  LEU P  78     -11.969 -75.895 105.126  0.00 97.00      PROA   
ATOM   1175  CD1 LEU P  78      -9.921 -76.377 105.627  0.00 97.00      PROA   
ATOM   1176 HD11 LEU P  78      -8.909 -75.937 105.506  0.00 97.00      PROA   
ATOM   1177 HD12 LEU P  78      -9.919 -77.393 105.189  0.00 97.00      PROA   
ATOM   1178 HD13 LEU P  78     -10.146 -76.455 106.711  0.00 97.00      PROA   
ATOM   1179  CD2 LEU P  78     -10.921 -74.070 105.539  0.00 97.00      PROA   
ATOM   1180 HD21 LEU P  78     -11.708 -73.432 105.087  0.00 97.00      PROA   
ATOM   1181 HD22 LEU P  78      -9.932 -73.596 105.357  0.00 97.00      PROA   
ATOM   1182 HD23 LEU P  78     -11.094 -74.119 106.634  0.00 97.00      PROA   
ATOM   1183  C   LEU P  78     -12.672 -76.783 102.666  0.00 97.00      PROA   
ATOM   1184  O   LEU P  78     -13.404 -76.011 102.052  0.00 97.00      PROA   
ATOM   1185  N   GLU P  79     -13.173 -77.765 103.454  0.00 97.00      PROA   
ATOM   1186  HN  GLU P  79     -12.568 -78.409 103.919  0.00 97.00      PROA   
ATOM   1187  CA  GLU P  79     -14.589 -78.048 103.579  0.00 97.00      PROA   
ATOM   1188  HA  GLU P  79     -15.170 -77.332 103.014  0.00 97.00      PROA   
ATOM   1189  CB  GLU P  79     -14.909 -79.480 103.079  0.00 97.00      PROA   
ATOM   1190  HB1 GLU P  79     -15.984 -79.712 103.246  0.00 97.00      PROA   
ATOM   1191  HB2 GLU P  79     -14.310 -80.179 103.706  0.00 97.00      PROA   
ATOM   1192  CG  GLU P  79     -14.592 -79.709 101.580  0.00 97.00      PROA   
ATOM   1193  HG1 GLU P  79     -13.776 -79.036 101.245  0.00 97.00      PROA   
ATOM   1194  HG2 GLU P  79     -15.488 -79.493 100.961  0.00 97.00      PROA   
ATOM   1195  CD  GLU P  79     -14.094 -81.129 101.298  0.00 97.00      PROA   
ATOM   1196  OE1 GLU P  79     -13.157 -81.582 102.006  0.00 97.00      PROA   
ATOM   1197  OE2 GLU P  79     -14.591 -81.755 100.325  0.00 97.00      PROA   
ATOM   1198  C   GLU P  79     -15.047 -77.964 105.017  0.00 97.00      PROA   
ATOM   1199  O   GLU P  79     -14.468 -78.572 105.915  0.00 97.00      PROA   
ATOM   1200  N   VAL P  80     -16.178 -77.254 105.235  0.00  0.00      PROA   
ATOM   1201  HN  VAL P  80     -16.634 -76.770 104.492  0.00  0.00      PROA   
ATOM   1202  CA  VAL P  80     -16.839 -77.172 106.512  0.00  0.00      PROA   
ATOM   1203  HA  VAL P  80     -16.220 -77.647 107.253  0.00  0.00      PROA   
ATOM   1204  CB  VAL P  80     -17.064 -75.747 107.003  0.00  0.00      PROA   
ATOM   1205  HB  VAL P  80     -17.709 -75.173 106.303  0.00  0.00      PROA   
ATOM   1206  CG1 VAL P  80     -17.741 -75.786 108.391  0.00  0.00      PROA   
ATOM   1207 HG11 VAL P  80     -17.149 -76.421 109.083  0.00  0.00      PROA   
ATOM   1208 HG12 VAL P  80     -18.769 -76.195 108.323  0.00  0.00      PROA   
ATOM   1209 HG13 VAL P  80     -17.807 -74.767 108.822  0.00  0.00      PROA   
ATOM   1210  CG2 VAL P  80     -15.678 -75.061 107.071  0.00  0.00      PROA   
ATOM   1211 HG21 VAL P  80     -15.240 -74.937 106.059  0.00  0.00      PROA   
ATOM   1212 HG22 VAL P  80     -14.980 -75.666 107.687  0.00  0.00      PROA   
ATOM   1213 HG23 VAL P  80     -15.757 -74.057 107.532  0.00  0.00      PROA   
ATOM   1214  C   VAL P  80     -18.104 -77.989 106.384  0.00  0.00      PROA   
ATOM   1215  O   VAL P  80     -18.128 -79.139 106.822  0.00  0.00      PROA   
ATOM   1216  N   HSD P  81     -19.175 -77.438 105.762  0.00  0.00      PROA   
ATOM   1217  HN  HSD P  81     -19.153 -76.510 105.397  0.00  0.00      PROA   
ATOM   1218  CA  HSD P  81     -20.418 -78.156 105.589  0.00  0.00      PROA   
ATOM   1219  HA  HSD P  81     -20.201 -79.189 105.352  0.00  0.00      PROA   
ATOM   1220  CB  HSD P  81     -21.399 -78.075 106.790  0.00  0.00      PROA   
ATOM   1221  HB1 HSD P  81     -22.367 -78.571 106.561  0.00  0.00      PROA   
ATOM   1222  HB2 HSD P  81     -21.616 -77.010 106.998  0.00  0.00      PROA   
ATOM   1223  ND1 HSD P  81     -20.932 -80.047 108.309  0.00  0.00      PROA   
ATOM   1224  HD1 HSD P  81     -21.171 -80.762 107.649  0.00  0.00      PROA   
ATOM   1225  CG  HSD P  81     -20.906 -78.693 108.060  0.00  0.00      PROA   
ATOM   1226  CE1 HSD P  81     -20.622 -80.207 109.617  0.00  0.00      PROA   
ATOM   1227  HE1 HSD P  81     -20.573 -81.185 110.095  0.00  0.00      PROA   
ATOM   1228  NE2 HSD P  81     -20.408 -79.056 110.226  0.00  0.00      PROA   
ATOM   1229  CD2 HSD P  81     -20.593 -78.104 109.245  0.00  0.00      PROA   
ATOM   1230  HD2 HSD P  81     -20.520 -77.056 109.501  0.00  0.00      PROA   
ATOM   1231  C   HSD P  81     -21.155 -77.554 104.430  0.00  0.00      PROA   
ATOM   1232  O   HSD P  81     -20.830 -76.467 103.953  0.00  0.00      PROA   
ATOM   1233  N   ARG P  82     -22.197 -78.290 103.977  0.00  0.00      PROA   
ATOM   1234  HN  ARG P  82     -22.381 -79.190 104.365  0.00  0.00      PROA   
ATOM   1235  CA  ARG P  82     -23.190 -77.839 103.040  0.00  0.00      PROA   
ATOM   1236  HA  ARG P  82     -23.000 -76.805 102.786  0.00  0.00      PROA   
ATOM   1237  CB  ARG P  82     -23.246 -78.659 101.716  0.00  0.00      PROA   
ATOM   1238  HB1 ARG P  82     -22.316 -78.442 101.147  0.00  0.00      PROA   
ATOM   1239  HB2 ARG P  82     -24.091 -78.262 101.108  0.00  0.00      PROA   
ATOM   1240  CG  ARG P  82     -23.413 -80.195 101.805  0.00  0.00      PROA   
ATOM   1241  HG1 ARG P  82     -23.723 -80.556 100.796  0.00  0.00      PROA   
ATOM   1242  HG2 ARG P  82     -24.252 -80.437 102.489  0.00  0.00      PROA   
ATOM   1243  CD  ARG P  82     -22.177 -81.015 102.232  0.00  0.00      PROA   
ATOM   1244  HD1 ARG P  82     -22.466 -82.086 102.294  0.00  0.00      PROA   
ATOM   1245  HD2 ARG P  82     -21.790 -80.713 103.224  0.00  0.00      PROA   
ATOM   1246  NE  ARG P  82     -21.112 -80.919 101.176  0.00  0.00      PROA   
ATOM   1247  HE  ARG P  82     -21.315 -81.328 100.286  0.00  0.00      PROA   
ATOM   1248  CZ  ARG P  82     -19.884 -80.361 101.348  0.00  0.00      PROA   
ATOM   1249  NH1 ARG P  82     -19.498 -79.788 102.510  0.00  0.00      PROA   
ATOM   1250 HH11 ARG P  82     -18.587 -79.383 102.589  0.00  0.00      PROA   
ATOM   1251 HH12 ARG P  82     -20.130 -79.754 103.284  0.00  0.00      PROA   
ATOM   1252  NH2 ARG P  82     -19.009 -80.381 100.310  0.00  0.00      PROA   
ATOM   1253 HH21 ARG P  82     -18.100 -79.977 100.415  0.00  0.00      PROA   
ATOM   1254 HH22 ARG P  82     -19.271 -80.807  99.444  0.00  0.00      PROA   
ATOM   1255  C   ARG P  82     -24.510 -77.889 103.773  0.00  0.00      PROA   
ATOM   1256  O   ARG P  82     -25.325 -76.978 103.638  0.00  0.00      PROA   
ATOM   1257  N   GLY P  83     -24.717 -78.944 104.607  0.00  0.00      PROA   
ATOM   1258  HN  GLY P  83     -24.030 -79.663 104.675  0.00  0.00      PROA   
ATOM   1259  CA  GLY P  83     -25.849 -79.128 105.490  0.00  0.00      PROA   
ATOM   1260  HA1 GLY P  83     -26.061 -78.184 105.973  0.00  0.00      PROA   
ATOM   1261  HA2 GLY P  83     -25.567 -79.903 106.188  0.00  0.00      PROA   
ATOM   1262  C   GLY P  83     -27.077 -79.572 104.744  0.00  0.00      PROA   
ATOM   1263  O   GLY P  83     -27.537 -78.886 103.832  0.00  0.00      PROA   
ATOM   1264  N   TRP P  84     -27.663 -80.726 105.152  0.00  0.00      PROA   
ATOM   1265  HN  TRP P  84     -27.280 -81.267 105.897  0.00  0.00      PROA   
ATOM   1266  CA  TRP P  84     -28.879 -81.243 104.569  0.00  0.00      PROA   
ATOM   1267  HA  TRP P  84     -29.499 -80.406 104.278  0.00  0.00      PROA   
ATOM   1268  CB  TRP P  84     -28.661 -82.177 103.341  0.00  0.00      PROA   
ATOM   1269  HB1 TRP P  84     -29.631 -82.631 103.049  0.00  0.00      PROA   
ATOM   1270  HB2 TRP P  84     -27.968 -83.001 103.617  0.00  0.00      PROA   
ATOM   1271  CG  TRP P  84     -28.111 -81.473 102.140  0.00  0.00      PROA   
ATOM   1272  CD1 TRP P  84     -26.875 -81.635 101.569  0.00  0.00      PROA   
ATOM   1273  HD1 TRP P  84     -26.132 -82.349 101.889  0.00  0.00      PROA   
ATOM   1274  NE1 TRP P  84     -26.715 -80.736 100.551  0.00  0.00      PROA   
ATOM   1275  HE1 TRP P  84     -25.917 -80.653  99.995  0.00  0.00      PROA   
ATOM   1276  CE2 TRP P  84     -27.835 -79.964 100.438  0.00  0.00      PROA   
ATOM   1277  CD2 TRP P  84     -28.748 -80.402 101.424  0.00  0.00      PROA   
ATOM   1278  CE3 TRP P  84     -29.983 -79.767 101.543  0.00  0.00      PROA   
ATOM   1279  HE3 TRP P  84     -30.705 -80.072 102.285  0.00  0.00      PROA   
ATOM   1280  CZ3 TRP P  84     -30.281 -78.704 100.688  0.00  0.00      PROA   
ATOM   1281  HZ3 TRP P  84     -31.233 -78.199 100.781  0.00  0.00      PROA   
ATOM   1282  CZ2 TRP P  84     -28.134 -78.914  99.579  0.00  0.00      PROA   
ATOM   1283  HZ2 TRP P  84     -27.436 -78.573  98.829  0.00  0.00      PROA   
ATOM   1284  CH2 TRP P  84     -29.374 -78.288  99.719  0.00  0.00      PROA   
ATOM   1285  HH2 TRP P  84     -29.631 -77.466  99.066  0.00  0.00      PROA   
ATOM   1286  C   TRP P  84     -29.630 -81.964 105.654  0.00  0.00      PROA   
ATOM   1287  O   TRP P  84     -30.458 -81.358 106.332  0.00  0.00      PROA   
ATOM   1288  N   LEU P  85     -29.348 -83.276 105.845  0.00  0.00      PROA   
ATOM   1289  HN  LEU P  85     -28.661 -83.740 105.291  0.00  0.00      PROA   
ATOM   1290  CA  LEU P  85     -30.011 -84.108 106.820  0.00  0.00      PROA   
ATOM   1291  HA  LEU P  85     -30.555 -83.488 107.519  0.00  0.00      PROA   
ATOM   1292  CB  LEU P  85     -30.950 -85.196 106.229  0.00  0.00      PROA   
ATOM   1293  HB1 LEU P  85     -31.341 -85.848 107.043  0.00  0.00      PROA   
ATOM   1294  HB2 LEU P  85     -30.364 -85.837 105.534  0.00  0.00      PROA   
ATOM   1295  CG  LEU P  85     -32.184 -84.679 105.455  0.00  0.00      PROA   
ATOM   1296  HG  LEU P  85     -31.817 -84.071 104.598  0.00  0.00      PROA   
ATOM   1297  CD1 LEU P  85     -32.977 -85.871 104.886  0.00  0.00      PROA   
ATOM   1298 HD11 LEU P  85     -33.390 -86.487 105.711  0.00  0.00      PROA   
ATOM   1299 HD12 LEU P  85     -32.315 -86.514 104.269  0.00  0.00      PROA   
ATOM   1300 HD13 LEU P  85     -33.818 -85.513 104.257  0.00  0.00      PROA   
ATOM   1301  CD2 LEU P  85     -33.105 -83.784 106.307  0.00  0.00      PROA   
ATOM   1302 HD21 LEU P  85     -32.571 -82.870 106.636  0.00  0.00      PROA   
ATOM   1303 HD22 LEU P  85     -33.458 -84.334 107.205  0.00  0.00      PROA   
ATOM   1304 HD23 LEU P  85     -33.990 -83.473 105.713  0.00  0.00      PROA   
ATOM   1305  C   LEU P  85     -28.946 -84.833 107.584  0.00  0.00      PROA   
ATOM   1306  O   LEU P  85     -27.791 -84.921 107.168  0.00  0.00      PROA   
ATOM   1307  N   LEU P  86     -29.358 -85.367 108.750  0.00  0.00      PROA   
ATOM   1308  HN  LEU P  86     -30.301 -85.253 109.052  0.00  0.00      PROA   
ATOM   1309  CA  LEU P  86     -28.542 -86.137 109.637  0.00  0.00      PROA   
ATOM   1310  HA  LEU P  86     -27.797 -86.672 109.064  0.00  0.00      PROA   
ATOM   1311  CB  LEU P  86     -27.900 -85.275 110.756  0.00  0.00      PROA   
ATOM   1312  HB1 LEU P  86     -28.703 -84.715 111.285  0.00  0.00      PROA   
ATOM   1313  HB2 LEU P  86     -27.242 -84.522 110.266  0.00  0.00      PROA   
ATOM   1314  CG  LEU P  86     -27.054 -86.034 111.811  0.00  0.00      PROA   
ATOM   1315  HG  LEU P  86     -27.718 -86.760 112.334  0.00  0.00      PROA   
ATOM   1316  CD1 LEU P  86     -25.895 -86.833 111.180  0.00  0.00      PROA   
ATOM   1317 HD11 LEU P  86     -25.206 -86.151 110.639  0.00  0.00      PROA   
ATOM   1318 HD12 LEU P  86     -26.279 -87.589 110.464  0.00  0.00      PROA   
ATOM   1319 HD13 LEU P  86     -25.322 -87.364 111.970  0.00  0.00      PROA   
ATOM   1320  CD2 LEU P  86     -26.532 -85.069 112.896  0.00  0.00      PROA   
ATOM   1321 HD21 LEU P  86     -27.380 -84.544 113.385  0.00  0.00      PROA   
ATOM   1322 HD22 LEU P  86     -25.856 -84.311 112.447  0.00  0.00      PROA   
ATOM   1323 HD23 LEU P  86     -25.971 -85.631 113.672  0.00  0.00      PROA   
ATOM   1324  C   LEU P  86     -29.504 -87.118 110.236  0.00  0.00      PROA   
ATOM   1325  O   LEU P  86     -30.665 -86.799 110.473  0.00  0.00      PROA   
ATOM   1326  N   LEU P  87     -29.025 -88.349 110.485  0.00 97.00      PROA   
ATOM   1327  HN  LEU P  87     -28.069 -88.548 110.296  0.00 97.00      PROA   
ATOM   1328  CA  LEU P  87     -29.775 -89.393 111.137  0.00 97.00      PROA   
ATOM   1329  HA  LEU P  87     -30.818 -89.120 111.213  0.00 97.00      PROA   
ATOM   1330  CB  LEU P  87     -29.669 -90.735 110.377  0.00 97.00      PROA   
ATOM   1331  HB1 LEU P  87     -28.595 -91.003 110.261  0.00 97.00      PROA   
ATOM   1332  HB2 LEU P  87     -30.085 -90.597 109.353  0.00 97.00      PROA   
ATOM   1333  CG  LEU P  87     -30.402 -91.920 111.043  0.00 97.00      PROA   
ATOM   1334  HG  LEU P  87     -30.027 -92.033 112.085  0.00 97.00      PROA   
ATOM   1335  CD1 LEU P  87     -31.924 -91.708 111.113  0.00 97.00      PROA   
ATOM   1336 HD11 LEU P  87     -32.336 -91.550 110.094  0.00 97.00      PROA   
ATOM   1337 HD12 LEU P  87     -32.166 -90.825 111.737  0.00 97.00      PROA   
ATOM   1338 HD13 LEU P  87     -32.413 -92.598 111.559  0.00 97.00      PROA   
ATOM   1339  CD2 LEU P  87     -30.078 -93.229 110.315  0.00 97.00      PROA   
ATOM   1340 HD21 LEU P  87     -28.980 -93.387 110.265  0.00 97.00      PROA   
ATOM   1341 HD22 LEU P  87     -30.484 -93.206 109.282  0.00 97.00      PROA   
ATOM   1342 HD23 LEU P  87     -30.535 -94.076 110.867  0.00 97.00      PROA   
ATOM   1343  C   LEU P  87     -29.218 -89.538 112.532  0.00 97.00      PROA   
ATOM   1344  O   LEU P  87     -28.099 -90.000 112.739  0.00 97.00      PROA   
ATOM   1345  N   GLN P  88     -30.011 -89.140 113.544  0.00 97.00      PROA   
ATOM   1346  HN  GLN P  88     -30.926 -88.777 113.366  0.00 97.00      PROA   
ATOM   1347  CA  GLN P  88     -29.621 -89.173 114.930  0.00 97.00      PROA   
ATOM   1348  HA  GLN P  88     -28.554 -89.006 114.997  0.00 97.00      PROA   
ATOM   1349  CB  GLN P  88     -30.344 -88.065 115.737  0.00 97.00      PROA   
ATOM   1350  HB1 GLN P  88     -29.963 -88.093 116.779  0.00 97.00      PROA   
ATOM   1351  HB2 GLN P  88     -31.435 -88.279 115.754  0.00 97.00      PROA   
ATOM   1352  CG  GLN P  88     -30.119 -86.646 115.169  0.00 97.00      PROA   
ATOM   1353  HG1 GLN P  88     -30.490 -86.581 114.125  0.00 97.00      PROA   
ATOM   1354  HG2 GLN P  88     -29.033 -86.417 115.163  0.00 97.00      PROA   
ATOM   1355  CD  GLN P  88     -30.891 -85.595 115.983  0.00 97.00      PROA   
ATOM   1356  OE1 GLN P  88     -32.123 -85.622 116.053  0.00 97.00      PROA   
ATOM   1357  NE2 GLN P  88     -30.149 -84.612 116.567  0.00 97.00      PROA   
ATOM   1358 HE21 GLN P  88     -30.623 -83.812 116.931  0.00 97.00      PROA   
ATOM   1359 HE22 GLN P  88     -29.155 -84.614 116.474  0.00 97.00      PROA   
ATOM   1360  C   GLN P  88     -29.942 -90.541 115.505  0.00 97.00      PROA   
ATOM   1361  O   GLN P  88     -31.082 -90.991 115.474  0.00 97.00      PROA   
ATOM   1362  N   VAL P  89     -28.916 -91.257 116.018  0.00 97.00      PROA   
ATOM   1363  HN  VAL P  89     -27.993 -90.883 116.010  0.00 97.00      PROA   
ATOM   1364  CA  VAL P  89     -29.036 -92.641 116.442  0.00 97.00      PROA   
ATOM   1365  HA  VAL P  89     -30.062 -92.970 116.346  0.00 97.00      PROA   
ATOM   1366  CB  VAL P  89     -28.158 -93.551 115.584  0.00 97.00      PROA   
ATOM   1367  HB  VAL P  89     -27.099 -93.203 115.629  0.00 97.00      PROA   
ATOM   1368  CG1 VAL P  89     -28.213 -95.016 116.054  0.00 97.00      PROA   
ATOM   1369 HG11 VAL P  89     -29.262 -95.374 116.102  0.00 97.00      PROA   
ATOM   1370 HG12 VAL P  89     -27.734 -95.149 117.044  0.00 97.00      PROA   
ATOM   1371 HG13 VAL P  89     -27.662 -95.644 115.326  0.00 97.00      PROA   
ATOM   1372  CG2 VAL P  89     -28.629 -93.460 114.117  0.00 97.00      PROA   
ATOM   1373 HG21 VAL P  89     -28.408 -92.461 113.689  0.00 97.00      PROA   
ATOM   1374 HG22 VAL P  89     -29.721 -93.643 114.047  0.00 97.00      PROA   
ATOM   1375 HG23 VAL P  89     -28.107 -94.220 113.499  0.00 97.00      PROA   
ATOM   1376  C   VAL P  89     -28.657 -92.760 117.906  0.00 97.00      PROA   
ATOM   1377  O   VAL P  89     -27.685 -92.152 118.353  0.00 97.00      PROA   
ATOM   1378  N   SER P  90     -29.436 -93.558 118.689  0.00 97.00      PROA   
ATOM   1379  HN  SER P  90     -30.262 -93.957 118.296  0.00 97.00      PROA   
ATOM   1380  CA  SER P  90     -29.244 -93.776 120.122  0.00 97.00      PROA   
ATOM   1381  HA  SER P  90     -29.373 -92.819 120.610  0.00 97.00      PROA   
ATOM   1382  CB  SER P  90     -30.279 -94.766 120.720  0.00 97.00      PROA   
ATOM   1383  HB1 SER P  90     -30.096 -94.903 121.809  0.00 97.00      PROA   
ATOM   1384  HB2 SER P  90     -30.207 -95.760 120.234  0.00 97.00      PROA   
ATOM   1385  OG  SER P  90     -31.604 -94.267 120.601  0.00 97.00      PROA   
ATOM   1386  HG1 SER P  90     -31.764 -94.066 119.671  0.00 97.00      PROA   
ATOM   1387  C   SER P  90     -27.878 -94.309 120.530  0.00 97.00      PROA   
ATOM   1388  O   SER P  90     -27.285 -93.807 121.483  0.00 97.00      PROA   
ATOM   1389  N   SER P  91     -27.335 -95.327 119.820  0.00 97.00      PROA   
ATOM   1390  HN  SER P  91     -27.821 -95.740 119.056  0.00 97.00      PROA   
ATOM   1391  CA  SER P  91     -25.992 -95.815 120.081  0.00 97.00      PROA   
ATOM   1392  HA  SER P  91     -25.351 -94.943 120.076  0.00 97.00      PROA   
ATOM   1393  CB  SER P  91     -25.801 -96.543 121.441  0.00 97.00      PROA   
ATOM   1394  HB1 SER P  91     -25.053 -97.361 121.400  0.00 97.00      PROA   
ATOM   1395  HB2 SER P  91     -26.764 -96.987 121.773  0.00 97.00      PROA   
ATOM   1396  OG  SER P  91     -25.344 -95.614 122.418  0.00 97.00      PROA   
ATOM   1397  HG1 SER P  91     -26.019 -94.928 122.469  0.00 97.00      PROA   
ATOM   1398  C   SER P  91     -25.485 -96.652 118.936  0.00 97.00      PROA   
ATOM   1399  O   SER P  91     -26.243 -97.092 118.077  0.00 97.00      PROA   
ATOM   1400  N   ARG P  92     -24.146 -96.858 118.885  0.00 97.00      PROA   
ATOM   1401  HN  ARG P  92     -23.554 -96.488 119.598  0.00 97.00      PROA   
ATOM   1402  CA  ARG P  92     -23.475 -97.523 117.781  0.00 97.00      PROA   
ATOM   1403  HA  ARG P  92     -23.971 -97.251 116.857  0.00 97.00      PROA   
ATOM   1404  CB  ARG P  92     -21.984 -97.085 117.713  0.00 97.00      PROA   
ATOM   1405  HB1 ARG P  92     -21.587 -97.368 116.714  0.00 97.00      PROA   
ATOM   1406  HB2 ARG P  92     -21.390 -97.629 118.482  0.00 97.00      PROA   
ATOM   1407  CG  ARG P  92     -21.755 -95.574 117.954  0.00 97.00      PROA   
ATOM   1408  HG1 ARG P  92     -21.965 -95.344 119.022  0.00 97.00      PROA   
ATOM   1409  HG2 ARG P  92     -22.476 -94.982 117.347  0.00 97.00      PROA   
ATOM   1410  CD  ARG P  92     -20.317 -95.099 117.675  0.00 97.00      PROA   
ATOM   1411  HD1 ARG P  92     -19.575 -95.854 118.006  0.00 97.00      PROA   
ATOM   1412  HD2 ARG P  92     -20.102 -94.144 118.206  0.00 97.00      PROA   
ATOM   1413  NE  ARG P  92     -20.167 -94.903 116.198  0.00 97.00      PROA   
ATOM   1414  HE  ARG P  92     -19.976 -95.683 115.610  0.00 97.00      PROA   
ATOM   1415  CZ  ARG P  92     -20.579 -93.787 115.570  0.00 97.00      PROA   
ATOM   1416  NH1 ARG P  92     -20.901 -92.645 116.197  0.00 97.00      PROA   
ATOM   1417 HH11 ARG P  92     -20.438 -92.428 117.052  0.00 97.00      PROA   
ATOM   1418 HH12 ARG P  92     -21.169 -91.900 115.589  0.00 97.00      PROA   
ATOM   1419  NH2 ARG P  92     -20.603 -93.739 114.225  0.00 97.00      PROA   
ATOM   1420 HH21 ARG P  92     -20.149 -94.454 113.707  0.00 97.00      PROA   
ATOM   1421 HH22 ARG P  92     -20.666 -92.827 113.825  0.00 97.00      PROA   
ATOM   1422  C   ARG P  92     -23.540 -99.040 117.934  0.00 97.00      PROA   
ATOM   1423  O   ARG P  92     -23.377 -99.786 116.969  0.00 97.00      PROA   
ATOM   1424  N   VAL P  93     -23.811 -99.528 119.164  0.00 97.00      PROA   
ATOM   1425  HN  VAL P  93     -23.987 -98.913 119.925  0.00 97.00      PROA   
ATOM   1426  CA  VAL P  93     -23.916-100.931 119.488  0.00 97.00      PROA   
ATOM   1427  HA  VAL P  93     -24.269-101.462 118.617  0.00 97.00      PROA   
ATOM   1428  CB  VAL P  93     -22.633-101.590 120.022  0.00 97.00      PROA   
ATOM   1429  HB  VAL P  93     -22.872-102.627 120.359  0.00 97.00      PROA   
ATOM   1430  CG1 VAL P  93     -21.585-101.703 118.894  0.00 97.00      PROA   
ATOM   1431 HG11 VAL P  93     -21.259-100.694 118.566  0.00 97.00      PROA   
ATOM   1432 HG12 VAL P  93     -22.002-102.236 118.017  0.00 97.00      PROA   
ATOM   1433 HG13 VAL P  93     -20.689-102.252 119.255  0.00 97.00      PROA   
ATOM   1434  CG2 VAL P  93     -22.047-100.819 121.227  0.00 97.00      PROA   
ATOM   1435 HG21 VAL P  93     -22.758-100.793 122.077  0.00 97.00      PROA   
ATOM   1436 HG22 VAL P  93     -21.792 -99.776 120.943  0.00 97.00      PROA   
ATOM   1437 HG23 VAL P  93     -21.117-101.316 121.577  0.00 97.00      PROA   
ATOM   1438  C   VAL P  93     -25.001-101.018 120.528  0.00 97.00      PROA   
ATOM   1439  O   VAL P  93     -25.144-100.125 121.360  0.00 97.00      PROA   
ATOM   1440  N   LEU P  94     -25.808-102.103 120.465  0.00 97.00      PROA   
ATOM   1441  HN  LEU P  94     -25.698-102.781 119.745  0.00 97.00      PROA   
ATOM   1442  CA  LEU P  94     -26.846-102.423 121.415  0.00 97.00      PROA   
ATOM   1443  HA  LEU P  94     -26.563-102.067 122.398  0.00 97.00      PROA   
ATOM   1444  CB  LEU P  94     -28.268-101.904 121.050  0.00 97.00      PROA   
ATOM   1445  HB1 LEU P  94     -28.945-102.202 121.884  0.00 97.00      PROA   
ATOM   1446  HB2 LEU P  94     -28.642-102.391 120.124  0.00 97.00      PROA   
ATOM   1447  CG  LEU P  94     -28.425-100.370 120.891  0.00 97.00      PROA   
ATOM   1448  HG  LEU P  94     -27.703 -99.877 121.583  0.00 97.00      PROA   
ATOM   1449  CD1 LEU P  94     -28.158 -99.872 119.457  0.00 97.00      PROA   
ATOM   1450 HD11 LEU P  94     -28.914-100.295 118.761  0.00 97.00      PROA   
ATOM   1451 HD12 LEU P  94     -27.151-100.163 119.102  0.00 97.00      PROA   
ATOM   1452 HD13 LEU P  94     -28.227 -98.764 119.424  0.00 97.00      PROA   
ATOM   1453  CD2 LEU P  94     -29.834 -99.938 121.341  0.00 97.00      PROA   
ATOM   1454 HD21 LEU P  94     -29.986-100.193 122.410  0.00 97.00      PROA   
ATOM   1455 HD22 LEU P  94     -30.606-100.469 120.746  0.00 97.00      PROA   
ATOM   1456 HD23 LEU P  94     -29.970 -98.844 121.217  0.00 97.00      PROA   
ATOM   1457  C   LEU P  94     -26.893-103.935 121.442  0.00 97.00      PROA   
ATOM   1458  O   LEU P  94     -26.329-104.601 120.577  0.00 97.00      PROA   
ATOM   1459  N   THR P  95     -27.569-104.513 122.458  0.00 97.00      PROA   
ATOM   1460  HN  THR P  95     -27.908-103.954 123.215  0.00 97.00      PROA   
ATOM   1461  CA  THR P  95     -27.867-105.930 122.590  0.00 97.00      PROA   
ATOM   1462  HA  THR P  95     -27.214-106.487 121.936  0.00 97.00      PROA   
ATOM   1463  CB  THR P  95     -27.718-106.464 124.021  0.00 97.00      PROA   
ATOM   1464  HB  THR P  95     -28.664-106.363 124.603  0.00 97.00      PROA   
ATOM   1465  OG1 THR P  95     -26.732-105.740 124.740  0.00 97.00      PROA   
ATOM   1466  HG1 THR P  95     -27.143-104.885 124.912  0.00 97.00      PROA   
ATOM   1467  CG2 THR P  95     -27.268-107.931 124.003  0.00 97.00      PROA   
ATOM   1468 HG21 THR P  95     -26.277-108.017 123.511  0.00 97.00      PROA   
ATOM   1469 HG22 THR P  95     -27.995-108.569 123.465  0.00 97.00      PROA   
ATOM   1470 HG23 THR P  95     -27.173-108.304 125.045  0.00 97.00      PROA   
ATOM   1471  C   THR P  95     -29.306-106.109 122.138  0.00 97.00      PROA   
ATOM   1472  O   THR P  95     -30.070-105.154 122.047  0.00 97.00      PROA   
ATOM   1473  N   GLU P  96     -29.726-107.353 121.827  0.00 97.00      PROA   
ATOM   1474  HN  GLU P  96     -29.075-108.110 121.791  0.00 97.00      PROA   
ATOM   1475  CA  GLU P  96     -31.105-107.692 121.539  0.00 97.00      PROA   
ATOM   1476  HA  GLU P  96     -31.408-107.049 120.725  0.00 97.00      PROA   
ATOM   1477  CB  GLU P  96     -31.259-109.171 121.085  0.00 97.00      PROA   
ATOM   1478  HB1 GLU P  96     -30.546-109.358 120.250  0.00 97.00      PROA   
ATOM   1479  HB2 GLU P  96     -32.286-109.313 120.682  0.00 97.00      PROA   
ATOM   1480  CG  GLU P  96     -30.996-110.188 122.218  0.00 97.00      PROA   
ATOM   1481  HG1 GLU P  96     -31.598-109.934 123.113  0.00 97.00      PROA   
ATOM   1482  HG2 GLU P  96     -29.926-110.142 122.507  0.00 97.00      PROA   
ATOM   1483  CD  GLU P  96     -31.344-111.635 121.868  0.00 97.00      PROA   
ATOM   1484  OE1 GLU P  96     -32.186-111.876 120.965  0.00 97.00      PROA   
ATOM   1485  OE2 GLU P  96     -30.764-112.535 122.533  0.00 97.00      PROA   
ATOM   1486  C   GLU P  96     -32.026-107.405 122.725  0.00 97.00      PROA   
ATOM   1487  O   GLU P  96     -31.635-107.492 123.887  0.00 97.00      PROA   
ATOM   1488  N   GLY P  97     -33.290-107.020 122.446  0.00 97.00      PROA   
ATOM   1489  HN  GLY P  97     -33.577-106.940 121.491  0.00 97.00      PROA   
ATOM   1490  CA  GLY P  97     -34.281-106.714 123.463  0.00 97.00      PROA   
ATOM   1491  HA1 GLY P  97     -34.077-107.291 124.354  0.00 97.00      PROA   
ATOM   1492  HA2 GLY P  97     -35.249-106.943 123.046  0.00 97.00      PROA   
ATOM   1493  C   GLY P  97     -34.293-105.262 123.853  0.00 97.00      PROA   
ATOM   1494  O   GLY P  97     -35.326-104.750 124.277  0.00 97.00      PROA   
ATOM   1495  N   GLU P  98     -33.142-104.563 123.730  0.00 97.00      PROA   
ATOM   1496  HN  GLU P  98     -32.302-105.029 123.461  0.00 97.00      PROA   
ATOM   1497  CA  GLU P  98     -32.994-103.149 124.007  0.00 97.00      PROA   
ATOM   1498  HA  GLU P  98     -33.278-103.021 125.038  0.00 97.00      PROA   
ATOM   1499  CB  GLU P  98     -31.512-102.703 123.899  0.00 97.00      PROA   
ATOM   1500  HB1 GLU P  98     -31.457-101.595 123.990  0.00 97.00      PROA   
ATOM   1501  HB2 GLU P  98     -31.117-102.979 122.898  0.00 97.00      PROA   
ATOM   1502  CG  GLU P  98     -30.617-103.309 125.003  0.00 97.00      PROA   
ATOM   1503  HG1 GLU P  98     -30.582-104.417 124.914  0.00 97.00      PROA   
ATOM   1504  HG2 GLU P  98     -31.023-103.049 126.003  0.00 97.00      PROA   
ATOM   1505  CD  GLU P  98     -29.196-102.755 124.930  0.00 97.00      PROA   
ATOM   1506  OE1 GLU P  98     -28.250-103.574 124.947  0.00 97.00      PROA   
ATOM   1507  OE2 GLU P  98     -29.026-101.510 124.882  0.00 97.00      PROA   
ATOM   1508  C   GLU P  98     -33.851-102.244 123.119  0.00 97.00      PROA   
ATOM   1509  O   GLU P  98     -33.939-102.487 121.920  0.00 97.00      PROA   
ATOM   1510  N   PRO P  99     -34.491-101.188 123.613  0.00 97.00      PROA   
ATOM   1511  CD  PRO P  99     -34.850-101.032 125.023  0.00 97.00      PROA   
ATOM   1512  HD1 PRO P  99     -33.971-100.615 125.560  0.00 97.00      PROA   
ATOM   1513  HD2 PRO P  99     -35.162-101.998 125.479  0.00 97.00      PROA   
ATOM   1514  CA  PRO P  99     -35.020-100.099 122.798  0.00 97.00      PROA   
ATOM   1515  HA  PRO P  99     -35.770-100.529 122.153  0.00 97.00      PROA   
ATOM   1516  CB  PRO P  99     -35.631 -99.129 123.823  0.00 97.00      PROA   
ATOM   1517  HB1 PRO P  99     -36.505 -98.586 123.412  0.00 97.00      PROA   
ATOM   1518  HB2 PRO P  99     -34.873 -98.396 124.178  0.00 97.00      PROA   
ATOM   1519  CG  PRO P  99     -36.007-100.035 125.001  0.00 97.00      PROA   
ATOM   1520  HG1 PRO P  99     -36.116 -99.486 125.956  0.00 97.00      PROA   
ATOM   1521  HG2 PRO P  99     -36.951-100.577 124.768  0.00 97.00      PROA   
ATOM   1522  C   PRO P  99     -33.989 -99.401 121.919  0.00 97.00      PROA   
ATOM   1523  O   PRO P  99     -32.915 -99.064 122.411  0.00 97.00      PROA   
ATOM   1524  N   LEU P 100     -34.302 -99.140 120.631  0.00 97.00      PROA   
ATOM   1525  HN  LEU P 100     -35.168 -99.463 120.252  0.00 97.00      PROA   
ATOM   1526  CA  LEU P 100     -33.436 -98.359 119.766  0.00 97.00      PROA   
ATOM   1527  HA  LEU P 100     -32.657 -97.891 120.352  0.00 97.00      PROA   
ATOM   1528  CB  LEU P 100     -32.755 -99.246 118.689  0.00 97.00      PROA   
ATOM   1529  HB1 LEU P 100     -33.524 -99.896 118.222  0.00 97.00      PROA   
ATOM   1530  HB2 LEU P 100     -32.046 -99.920 119.217  0.00 97.00      PROA   
ATOM   1531  CG  LEU P 100     -31.986 -98.526 117.552  0.00 97.00      PROA   
ATOM   1532  HG  LEU P 100     -32.717 -97.944 116.944  0.00 97.00      PROA   
ATOM   1533  CD1 LEU P 100     -30.923 -97.544 118.073  0.00 97.00      PROA   
ATOM   1534 HD11 LEU P 100     -30.238 -98.063 118.774  0.00 97.00      PROA   
ATOM   1535 HD12 LEU P 100     -31.399 -96.695 118.603  0.00 97.00      PROA   
ATOM   1536 HD13 LEU P 100     -30.326 -97.141 117.229  0.00 97.00      PROA   
ATOM   1537  CD2 LEU P 100     -31.330 -99.557 116.614  0.00 97.00      PROA   
ATOM   1538 HD21 LEU P 100     -32.086-100.272 116.230  0.00 97.00      PROA   
ATOM   1539 HD22 LEU P 100     -30.550-100.127 117.162  0.00 97.00      PROA   
ATOM   1540 HD23 LEU P 100     -30.852 -99.046 115.752  0.00 97.00      PROA   
ATOM   1541  C   LEU P 100     -34.233 -97.241 119.139  0.00 97.00      PROA   
ATOM   1542  O   LEU P 100     -35.123 -97.477 118.332  0.00 97.00      PROA   
ATOM   1543  N   ALA P 101     -33.913 -95.971 119.481  0.00 97.00      PROA   
ATOM   1544  HN  ALA P 101     -33.212 -95.778 120.165  0.00 97.00      PROA   
ATOM   1545  CA  ALA P 101     -34.589 -94.811 118.940  0.00 97.00      PROA   
ATOM   1546  HA  ALA P 101     -35.512 -95.117 118.469  0.00 97.00      PROA   
ATOM   1547  CB  ALA P 101     -34.966 -93.814 120.052  0.00 97.00      PROA   
ATOM   1548  HB1 ALA P 101     -34.066 -93.435 120.578  0.00 97.00      PROA   
ATOM   1549  HB2 ALA P 101     -35.609 -94.325 120.803  0.00 97.00      PROA   
ATOM   1550  HB3 ALA P 101     -35.534 -92.954 119.643  0.00 97.00      PROA   
ATOM   1551  C   ALA P 101     -33.741 -94.135 117.875  0.00 97.00      PROA   
ATOM   1552  O   ALA P 101     -32.541 -93.921 118.027  0.00 97.00      PROA   
ATOM   1553  N   LEU P 102     -34.382 -93.811 116.730  0.00 97.00      PROA   
ATOM   1554  HN  LEU P 102     -35.334 -94.083 116.604  0.00 97.00      PROA   
ATOM   1555  CA  LEU P 102     -33.781 -93.186 115.573  0.00 97.00      PROA   
ATOM   1556  HA  LEU P 102     -32.750 -92.934 115.780  0.00 97.00      PROA   
ATOM   1557  CB  LEU P 102     -33.884 -94.098 114.320  0.00 97.00      PROA   
ATOM   1558  HB1 LEU P 102     -33.320 -93.642 113.478  0.00 97.00      PROA   
ATOM   1559  HB2 LEU P 102     -34.953 -94.172 114.017  0.00 97.00      PROA   
ATOM   1560  CG  LEU P 102     -33.392 -95.553 114.509  0.00 97.00      PROA   
ATOM   1561  HG  LEU P 102     -33.938 -96.013 115.367  0.00 97.00      PROA   
ATOM   1562  CD1 LEU P 102     -33.727 -96.393 113.266  0.00 97.00      PROA   
ATOM   1563 HD11 LEU P 102     -33.177 -95.999 112.385  0.00 97.00      PROA   
ATOM   1564 HD12 LEU P 102     -34.816 -96.359 113.051  0.00 97.00      PROA   
ATOM   1565 HD13 LEU P 102     -33.428 -97.449 113.433  0.00 97.00      PROA   
ATOM   1566  CD2 LEU P 102     -31.885 -95.622 114.801  0.00 97.00      PROA   
ATOM   1567 HD21 LEU P 102     -31.635 -95.037 115.709  0.00 97.00      PROA   
ATOM   1568 HD22 LEU P 102     -31.316 -95.212 113.941  0.00 97.00      PROA   
ATOM   1569 HD23 LEU P 102     -31.571 -96.676 114.959  0.00 97.00      PROA   
ATOM   1570  C   LEU P 102     -34.544 -91.916 115.261  0.00 97.00      PROA   
ATOM   1571  O   LEU P 102     -35.770 -91.903 115.289  0.00 97.00      PROA   
ATOM   1572  N   ARG P 103     -33.847 -90.802 114.938  0.00 97.00      PROA   
ATOM   1573  HN  ARG P 103     -32.852 -90.772 115.027  0.00 97.00      PROA   
ATOM   1574  CA  ARG P 103     -34.513 -89.627 114.415  0.00 97.00      PROA   
ATOM   1575  HA  ARG P 103     -35.504 -89.898 114.084  0.00 97.00      PROA   
ATOM   1576  CB  ARG P 103     -34.689 -88.502 115.470  0.00 97.00      PROA   
ATOM   1577  HB1 ARG P 103     -33.694 -88.173 115.840  0.00 97.00      PROA   
ATOM   1578  HB2 ARG P 103     -35.250 -88.916 116.337  0.00 97.00      PROA   
ATOM   1579  CG  ARG P 103     -35.447 -87.296 114.897  0.00 97.00      PROA   
ATOM   1580  HG1 ARG P 103     -36.452 -87.637 114.556  0.00 97.00      PROA   
ATOM   1581  HG2 ARG P 103     -34.885 -86.923 114.013  0.00 97.00      PROA   
ATOM   1582  CD  ARG P 103     -35.597 -86.086 115.811  0.00 97.00      PROA   
ATOM   1583  HD1 ARG P 103     -34.596 -85.695 116.094  0.00 97.00      PROA   
ATOM   1584  HD2 ARG P 103     -36.189 -86.307 116.723  0.00 97.00      PROA   
ATOM   1585  NE  ARG P 103     -36.346 -85.100 114.969  0.00 97.00      PROA   
ATOM   1586  HE  ARG P 103     -36.961 -85.434 114.258  0.00 97.00      PROA   
ATOM   1587  CZ  ARG P 103     -36.054 -83.797 114.882  0.00 97.00      PROA   
ATOM   1588  NH1 ARG P 103     -35.111 -83.174 115.593  0.00 97.00      PROA   
ATOM   1589 HH11 ARG P 103     -34.427 -83.689 116.093  0.00 97.00      PROA   
ATOM   1590 HH12 ARG P 103     -35.003 -82.201 115.372  0.00 97.00      PROA   
ATOM   1591  NH2 ARG P 103     -36.705 -83.042 113.982  0.00 97.00      PROA   
ATOM   1592 HH21 ARG P 103     -37.378 -83.466 113.378  0.00 97.00      PROA   
ATOM   1593 HH22 ARG P 103     -36.351 -82.119 113.841  0.00 97.00      PROA   
ATOM   1594  C   ARG P 103     -33.811 -89.064 113.195  0.00 97.00      PROA   
ATOM   1595  O   ARG P 103     -32.696 -88.566 113.265  0.00 97.00      PROA   
ATOM   1596  N   CYS P 104     -34.497 -89.052 112.031  0.00 97.00      PROA   
ATOM   1597  HN  CYS P 104     -35.361 -89.550 111.959  0.00 97.00      PROA   
ATOM   1598  CA  CYS P 104     -34.143 -88.230 110.887  0.00 97.00      PROA   
ATOM   1599  HA  CYS P 104     -33.090 -88.379 110.691  0.00 97.00      PROA   
ATOM   1600  CB  CYS P 104     -34.968 -88.641 109.642  0.00 97.00      PROA   
ATOM   1601  HB1 CYS P 104     -36.012 -88.271 109.733  0.00 97.00      PROA   
ATOM   1602  HB2 CYS P 104     -35.029 -89.753 109.634  0.00 97.00      PROA   
ATOM   1603  SG  CYS P 104     -34.230 -88.107 108.070  0.00 97.00      PROA   
ATOM   1604  C   CYS P 104     -34.377 -86.757 111.200  0.00 97.00      PROA   
ATOM   1605  O   CYS P 104     -35.426 -86.391 111.717  0.00 97.00      PROA   
ATOM   1606  N   HSD P 105     -33.391 -85.876 110.925  0.00 97.00      PROA   
ATOM   1607  HN  HSD P 105     -32.539 -86.177 110.502  0.00 97.00      PROA   
ATOM   1608  CA  HSD P 105     -33.371 -84.534 111.472  0.00 97.00      PROA   
ATOM   1609  HA  HSD P 105     -34.381 -84.168 111.605  0.00 97.00      PROA   
ATOM   1610  CB  HSD P 105     -32.671 -84.573 112.855  0.00 97.00      PROA   
ATOM   1611  HB1 HSD P 105     -31.915 -85.388 112.797  0.00 97.00      PROA   
ATOM   1612  HB2 HSD P 105     -33.409 -84.880 113.626  0.00 97.00      PROA   
ATOM   1613  ND1 HSD P 105     -32.485 -82.211 113.818  0.00 97.00      PROA   
ATOM   1614  HD1 HSD P 105     -33.398 -81.862 113.591  0.00 97.00      PROA   
ATOM   1615  CG  HSD P 105     -31.916 -83.374 113.348  0.00 97.00      PROA   
ATOM   1616  CE1 HSD P 105     -31.508 -81.528 114.463  0.00 97.00      PROA   
ATOM   1617  HE1 HSD P 105     -31.679 -80.565 114.944  0.00 97.00      PROA   
ATOM   1618  NE2 HSD P 105     -30.354 -82.164 114.432  0.00 97.00      PROA   
ATOM   1619  CD2 HSD P 105     -30.611 -83.322 113.724  0.00 97.00      PROA   
ATOM   1620  HD2 HSD P 105     -29.830 -84.058 113.580  0.00 97.00      PROA   
ATOM   1621  C   HSD P 105     -32.711 -83.601 110.485  0.00 97.00      PROA   
ATOM   1622  O   HSD P 105     -31.864 -84.014 109.700  0.00 97.00      PROA   
ATOM   1623  N   ALA P 106     -33.133 -82.316 110.461  0.00 97.00      PROA   
ATOM   1624  HN  ALA P 106     -33.743 -81.946 111.164  0.00 97.00      PROA   
ATOM   1625  CA  ALA P 106     -32.872 -81.417 109.362  0.00 97.00      PROA   
ATOM   1626  HA  ALA P 106     -32.308 -81.921 108.593  0.00 97.00      PROA   
ATOM   1627  CB  ALA P 106     -34.209 -80.922 108.774  0.00 97.00      PROA   
ATOM   1628  HB1 ALA P 106     -34.839 -80.485 109.578  0.00 97.00      PROA   
ATOM   1629  HB2 ALA P 106     -34.770 -81.783 108.348  0.00 97.00      PROA   
ATOM   1630  HB3 ALA P 106     -34.059 -80.171 107.973  0.00 97.00      PROA   
ATOM   1631  C   ALA P 106     -32.038 -80.252 109.825  0.00 97.00      PROA   
ATOM   1632  O   ALA P 106     -32.075 -79.868 110.990  0.00 97.00      PROA   
ATOM   1633  N   TRP P 107     -31.206 -79.679 108.918  0.00 97.00      PROA   
ATOM   1634  HN  TRP P 107     -31.112 -80.064 108.001  0.00 97.00      PROA   
ATOM   1635  CA  TRP P 107     -30.335 -78.567 109.254  0.00 97.00      PROA   
ATOM   1636  HA  TRP P 107     -29.782 -78.915 110.114  0.00 97.00      PROA   
ATOM   1637  CB  TRP P 107     -29.236 -78.281 108.184  0.00 97.00      PROA   
ATOM   1638  HB1 TRP P 107     -29.737 -78.194 107.194  0.00 97.00      PROA   
ATOM   1639  HB2 TRP P 107     -28.566 -79.167 108.141  0.00 97.00      PROA   
ATOM   1640  CG  TRP P 107     -28.404 -77.055 108.425  0.00 97.00      PROA   
ATOM   1641  CD1 TRP P 107     -28.286 -75.976 107.589  0.00 97.00      PROA   
ATOM   1642  HD1 TRP P 107     -28.608 -75.970 106.557  0.00 97.00      PROA   
ATOM   1643  NE1 TRP P 107     -27.732 -74.924 108.274  0.00 97.00      PROA   
ATOM   1644  HE1 TRP P 107     -27.426 -74.078 107.894  0.00 97.00      PROA   
ATOM   1645  CE2 TRP P 107     -27.485 -75.293 109.563  0.00 97.00      PROA   
ATOM   1646  CD2 TRP P 107     -27.849 -76.652 109.691  0.00 97.00      PROA   
ATOM   1647  CE3 TRP P 107     -27.661 -77.297 110.915  0.00 97.00      PROA   
ATOM   1648  HE3 TRP P 107     -27.885 -78.346 111.041  0.00 97.00      PROA   
ATOM   1649  CZ3 TRP P 107     -27.210 -76.552 112.007  0.00 97.00      PROA   
ATOM   1650  HZ3 TRP P 107     -27.094 -77.026 112.973  0.00 97.00      PROA   
ATOM   1651  CZ2 TRP P 107     -27.037 -74.551 110.648  0.00 97.00      PROA   
ATOM   1652  HZ2 TRP P 107     -26.812 -73.499 110.563  0.00 97.00      PROA   
ATOM   1653  CH2 TRP P 107     -26.925 -75.197 111.880  0.00 97.00      PROA   
ATOM   1654  HH2 TRP P 107     -26.606 -74.642 112.752  0.00 97.00      PROA   
ATOM   1655  C   TRP P 107     -31.074 -77.317 109.740  0.00 97.00      PROA   
ATOM   1656  O   TRP P 107     -31.757 -76.612 108.995  0.00 97.00      PROA   
ATOM   1657  N   LYS P 108     -30.927 -77.066 111.065  0.00 97.00      PROA   
ATOM   1658  HN  LYS P 108     -30.309 -77.652 111.582  0.00 97.00      PROA   
ATOM   1659  CA  LYS P 108     -31.583 -76.048 111.856  0.00 97.00      PROA   
ATOM   1660  HA  LYS P 108     -31.259 -76.239 112.866  0.00 97.00      PROA   
ATOM   1661  CB  LYS P 108     -31.113 -74.628 111.427  0.00 97.00      PROA   
ATOM   1662  HB1 LYS P 108     -31.590 -74.349 110.465  0.00 97.00      PROA   
ATOM   1663  HB2 LYS P 108     -30.016 -74.706 111.231  0.00 97.00      PROA   
ATOM   1664  CG  LYS P 108     -31.297 -73.509 112.473  0.00 97.00      PROA   
ATOM   1665  HG1 LYS P 108     -32.383 -73.332 112.627  0.00 97.00      PROA   
ATOM   1666  HG2 LYS P 108     -30.858 -72.574 112.057  0.00 97.00      PROA   
ATOM   1667  CD  LYS P 108     -30.638 -73.854 113.828  0.00 97.00      PROA   
ATOM   1668  HD1 LYS P 108     -29.632 -74.296 113.641  0.00 97.00      PROA   
ATOM   1669  HD2 LYS P 108     -31.262 -74.643 114.305  0.00 97.00      PROA   
ATOM   1670  CE  LYS P 108     -30.505 -72.715 114.856  0.00 97.00      PROA   
ATOM   1671  HE1 LYS P 108     -30.225 -73.139 115.848  0.00 97.00      PROA   
ATOM   1672  HE2 LYS P 108     -31.455 -72.157 114.978  0.00 97.00      PROA   
ATOM   1673  NZ  LYS P 108     -29.427 -71.764 114.488  0.00 97.00      PROA   
ATOM   1674  HZ1 LYS P 108     -28.578 -72.286 114.196  0.00 97.00      PROA   
ATOM   1675  HZ2 LYS P 108     -29.120 -71.243 115.329  0.00 97.00      PROA   
ATOM   1676  HZ3 LYS P 108     -29.725 -71.101 113.744  0.00 97.00      PROA   
ATOM   1677  C   LYS P 108     -33.094 -76.265 111.837  0.00 97.00      PROA   
ATOM   1678  O   LYS P 108     -33.874 -75.329 111.695  0.00 97.00      PROA   
ATOM   1679  N   ASP P 109     -33.497 -77.552 112.008  0.00 97.00      PROA   
ATOM   1680  HN  ASP P 109     -32.786 -78.229 112.183  0.00 97.00      PROA   
ATOM   1681  CA  ASP P 109     -34.794 -78.196 111.842  0.00 97.00      PROA   
ATOM   1682  HA  ASP P 109     -34.533 -79.020 111.200  0.00 97.00      PROA   
ATOM   1683  CB  ASP P 109     -35.335 -78.780 113.175  0.00 97.00      PROA   
ATOM   1684  HB1 ASP P 109     -36.432 -78.656 113.288  0.00 97.00      PROA   
ATOM   1685  HB2 ASP P 109     -34.847 -78.244 114.021  0.00 97.00      PROA   
ATOM   1686  CG  ASP P 109     -35.047 -80.267 113.349  0.00 97.00      PROA   
ATOM   1687  OD1 ASP P 109     -34.781 -80.999 112.364  0.00 97.00      PROA   
ATOM   1688  OD2 ASP P 109     -35.211 -80.706 114.511  0.00 97.00      PROA   
ATOM   1689  C   ASP P 109     -35.908 -77.510 111.069  0.00 97.00      PROA   
ATOM   1690  O   ASP P 109     -36.558 -76.577 111.537  0.00 97.00      PROA   
ATOM   1691  N   LYS P 110     -36.163 -78.026 109.844  0.00 97.00      PROA   
ATOM   1692  HN  LYS P 110     -35.677 -78.843 109.546  0.00 97.00      PROA   
ATOM   1693  CA  LYS P 110     -37.178 -77.550 108.933  0.00 97.00      PROA   
ATOM   1694  HA  LYS P 110     -37.789 -76.806 109.425  0.00 97.00      PROA   
ATOM   1695  CB  LYS P 110     -36.564 -76.986 107.620  0.00 97.00      PROA   
ATOM   1696  HB1 LYS P 110     -37.371 -76.539 107.000  0.00 97.00      PROA   
ATOM   1697  HB2 LYS P 110     -36.111 -77.820 107.038  0.00 97.00      PROA   
ATOM   1698  CG  LYS P 110     -35.454 -75.932 107.840  0.00 97.00      PROA   
ATOM   1699  HG1 LYS P 110     -35.100 -75.583 106.844  0.00 97.00      PROA   
ATOM   1700  HG2 LYS P 110     -34.587 -76.422 108.338  0.00 97.00      PROA   
ATOM   1701  CD  LYS P 110     -35.900 -74.727 108.693  0.00 97.00      PROA   
ATOM   1702  HD1 LYS P 110     -36.337 -75.103 109.639  0.00 97.00      PROA   
ATOM   1703  HD2 LYS P 110     -36.708 -74.169 108.174  0.00 97.00      PROA   
ATOM   1704  CE  LYS P 110     -34.765 -73.779 109.106  0.00 97.00      PROA   
ATOM   1705  HE1 LYS P 110     -33.950 -74.337 109.606  0.00 97.00      PROA   
ATOM   1706  HE2 LYS P 110     -35.144 -72.989 109.790  0.00 97.00      PROA   
ATOM   1707  NZ  LYS P 110     -34.159 -73.133 107.928  0.00 97.00      PROA   
ATOM   1708  HZ1 LYS P 110     -34.908 -72.724 107.334  0.00 97.00      PROA   
ATOM   1709  HZ2 LYS P 110     -33.643 -73.863 107.397  0.00 97.00      PROA   
ATOM   1710  HZ3 LYS P 110     -33.499 -72.391 108.235  0.00 97.00      PROA   
ATOM   1711  C   LYS P 110     -38.041 -78.756 108.638  0.00 97.00      PROA   
ATOM   1712  O   LYS P 110     -37.524 -79.864 108.522  0.00 97.00      PROA   
ATOM   1713  N   LEU P 111     -39.384 -78.575 108.556  0.00 97.00      PROA   
ATOM   1714  HN  LEU P 111     -39.782 -77.666 108.664  0.00 97.00      PROA   
ATOM   1715  CA  LEU P 111     -40.367 -79.645 108.518  0.00 97.00      PROA   
ATOM   1716  HA  LEU P 111     -40.102 -80.359 109.286  0.00 97.00      PROA   
ATOM   1717  CB  LEU P 111     -41.803 -79.111 108.810  0.00 97.00      PROA   
ATOM   1718  HB1 LEU P 111     -42.535 -79.938 108.667  0.00 97.00      PROA   
ATOM   1719  HB2 LEU P 111     -42.050 -78.314 108.075  0.00 97.00      PROA   
ATOM   1720  CG  LEU P 111     -42.078 -78.564 110.240  0.00 97.00      PROA   
ATOM   1721  HG  LEU P 111     -43.182 -78.392 110.287  0.00 97.00      PROA   
ATOM   1722  CD1 LEU P 111     -41.738 -79.591 111.335  0.00 97.00      PROA   
ATOM   1723 HD11 LEU P 111     -40.643 -79.769 111.372  0.00 97.00      PROA   
ATOM   1724 HD12 LEU P 111     -42.252 -80.555 111.138  0.00 97.00      PROA   
ATOM   1725 HD13 LEU P 111     -42.062 -79.211 112.327  0.00 97.00      PROA   
ATOM   1726  CD2 LEU P 111     -41.425 -77.202 110.546  0.00 97.00      PROA   
ATOM   1727 HD21 LEU P 111     -41.638 -76.474 109.736  0.00 97.00      PROA   
ATOM   1728 HD22 LEU P 111     -40.327 -77.309 110.665  0.00 97.00      PROA   
ATOM   1729 HD23 LEU P 111     -41.828 -76.798 111.499  0.00 97.00      PROA   
ATOM   1730  C   LEU P 111     -40.411 -80.427 107.209  0.00 97.00      PROA   
ATOM   1731  O   LEU P 111     -41.383 -80.359 106.459  0.00 97.00      PROA   
ATOM   1732  N   VAL P 112     -39.364 -81.238 106.928  0.00 97.00      PROA   
ATOM   1733  HN  VAL P 112     -38.529 -81.152 107.470  0.00 97.00      PROA   
ATOM   1734  CA  VAL P 112     -39.304 -82.150 105.800  0.00 97.00      PROA   
ATOM   1735  HA  VAL P 112     -39.417 -81.528 104.923  0.00 97.00      PROA   
ATOM   1736  CB  VAL P 112     -37.962 -82.872 105.649  0.00 97.00      PROA   
ATOM   1737  HB  VAL P 112     -38.017 -83.578 104.786  0.00 97.00      PROA   
ATOM   1738  CG1 VAL P 112     -36.883 -81.822 105.309  0.00 97.00      PROA   
ATOM   1739 HG11 VAL P 112     -36.726 -81.130 106.163  0.00 97.00      PROA   
ATOM   1740 HG12 VAL P 112     -37.191 -81.232 104.421  0.00 97.00      PROA   
ATOM   1741 HG13 VAL P 112     -35.918 -82.319 105.081  0.00 97.00      PROA   
ATOM   1742  CG2 VAL P 112     -37.587 -83.679 106.913  0.00 97.00      PROA   
ATOM   1743 HG21 VAL P 112     -38.373 -84.419 107.163  0.00 97.00      PROA   
ATOM   1744 HG22 VAL P 112     -37.439 -83.008 107.785  0.00 97.00      PROA   
ATOM   1745 HG23 VAL P 112     -36.637 -84.231 106.740  0.00 97.00      PROA   
ATOM   1746  C   VAL P 112     -40.452 -83.147 105.757  0.00 97.00      PROA   
ATOM   1747  O   VAL P 112     -40.903 -83.679 106.771  0.00 97.00      PROA   
ATOM   1748  N   TYR P 113     -40.956 -83.382 104.528  0.00 97.00      PROA   
ATOM   1749  HN  TYR P 113     -40.555 -82.927 103.735  0.00 97.00      PROA   
ATOM   1750  CA  TYR P 113     -42.093 -84.221 104.242  0.00 97.00      PROA   
ATOM   1751  HA  TYR P 113     -42.500 -84.581 105.175  0.00 97.00      PROA   
ATOM   1752  CB  TYR P 113     -43.255 -83.472 103.514  0.00 97.00      PROA   
ATOM   1753  HB1 TYR P 113     -43.704 -82.758 104.240  0.00 97.00      PROA   
ATOM   1754  HB2 TYR P 113     -44.056 -84.175 103.205  0.00 97.00      PROA   
ATOM   1755  CG  TYR P 113     -42.817 -82.655 102.316  0.00 97.00      PROA   
ATOM   1756  CD1 TYR P 113     -42.253 -81.376 102.486  0.00 97.00      PROA   
ATOM   1757  HD1 TYR P 113     -42.094 -80.989 103.482  0.00 97.00      PROA   
ATOM   1758  CE1 TYR P 113     -41.878 -80.606 101.380  0.00 97.00      PROA   
ATOM   1759  HE1 TYR P 113     -41.424 -79.637 101.528  0.00 97.00      PROA   
ATOM   1760  CZ  TYR P 113     -42.105 -81.087 100.085  0.00 97.00      PROA   
ATOM   1761  OH  TYR P 113     -41.706 -80.324  98.972  0.00 97.00      PROA   
ATOM   1762  HH  TYR P 113     -40.947 -79.801  99.249  0.00 97.00      PROA   
ATOM   1763  CD2 TYR P 113     -43.059 -83.114 101.009  0.00 97.00      PROA   
ATOM   1764  HD2 TYR P 113     -43.519 -84.077 100.858  0.00 97.00      PROA   
ATOM   1765  CE2 TYR P 113     -42.709 -82.334  99.898  0.00 97.00      PROA   
ATOM   1766  HE2 TYR P 113     -42.882 -82.705  98.898  0.00 97.00      PROA   
ATOM   1767  C   TYR P 113     -41.604 -85.446 103.505  0.00 97.00      PROA   
ATOM   1768  O   TYR P 113     -40.487 -85.481 103.008  0.00 97.00      PROA   
ATOM   1769  N   ASN P 114     -42.416 -86.523 103.479  0.00 97.00      PROA   
ATOM   1770  HN  ASN P 114     -43.311 -86.452 103.917  0.00 97.00      PROA   
ATOM   1771  CA  ASN P 114     -42.093 -87.801 102.861  0.00 97.00      PROA   
ATOM   1772  HA  ASN P 114     -42.903 -88.454 103.143  0.00 97.00      PROA   
ATOM   1773  CB  ASN P 114     -42.015 -87.732 101.304  0.00 97.00      PROA   
ATOM   1774  HB1 ASN P 114     -41.794 -88.732 100.875  0.00 97.00      PROA   
ATOM   1775  HB2 ASN P 114     -41.203 -87.037 101.003  0.00 97.00      PROA   
ATOM   1776  CG  ASN P 114     -43.310 -87.222 100.659  0.00 97.00      PROA   
ATOM   1777  OD1 ASN P 114     -43.276 -86.360  99.774  0.00 97.00      PROA   
ATOM   1778  ND2 ASN P 114     -44.482 -87.751 101.099  0.00 97.00      PROA   
ATOM   1779 HD21 ASN P 114     -45.317 -87.445 100.645  0.00 97.00      PROA   
ATOM   1780 HD22 ASN P 114     -44.482 -88.479 101.783  0.00 97.00      PROA   
ATOM   1781  C   ASN P 114     -40.841 -88.465 103.422  0.00 97.00      PROA   
ATOM   1782  O   ASN P 114     -39.929 -88.846 102.689  0.00 97.00      PROA   
ATOM   1783  N   VAL P 115     -40.781 -88.622 104.762  0.00 97.00      PROA   
ATOM   1784  HN  VAL P 115     -41.573 -88.396 105.325  0.00 97.00      PROA   
ATOM   1785  CA  VAL P 115     -39.626 -89.142 105.462  0.00 97.00      PROA   
ATOM   1786  HA  VAL P 115     -38.753 -88.766 104.952  0.00 97.00      PROA   
ATOM   1787  CB  VAL P 115     -39.530 -88.638 106.899  0.00 97.00      PROA   
ATOM   1788  HB  VAL P 115     -40.450 -88.917 107.461  0.00 97.00      PROA   
ATOM   1789  CG1 VAL P 115     -38.299 -89.236 107.619  0.00 97.00      PROA   
ATOM   1790 HG11 VAL P 115     -37.376 -89.025 107.038  0.00 97.00      PROA   
ATOM   1791 HG12 VAL P 115     -38.395 -90.333 107.748  0.00 97.00      PROA   
ATOM   1792 HG13 VAL P 115     -38.190 -88.781 108.626  0.00 97.00      PROA   
ATOM   1793  CG2 VAL P 115     -39.424 -87.098 106.855  0.00 97.00      PROA   
ATOM   1794 HG21 VAL P 115     -40.357 -86.638 106.470  0.00 97.00      PROA   
ATOM   1795 HG22 VAL P 115     -38.580 -86.789 106.202  0.00 97.00      PROA   
ATOM   1796 HG23 VAL P 115     -39.237 -86.696 107.873  0.00 97.00      PROA   
ATOM   1797  C   VAL P 115     -39.571 -90.657 105.388  0.00 97.00      PROA   
ATOM   1798  O   VAL P 115     -40.485 -91.361 105.801  0.00 97.00      PROA   
ATOM   1799  N   LEU P 116     -38.456 -91.183 104.847  0.00 97.00      PROA   
ATOM   1800  HN  LEU P 116     -37.754 -90.565 104.499  0.00 97.00      PROA   
ATOM   1801  CA  LEU P 116     -38.204 -92.593 104.661  0.00 97.00      PROA   
ATOM   1802  HA  LEU P 116     -39.062 -93.172 104.966  0.00 97.00      PROA   
ATOM   1803  CB  LEU P 116     -37.842 -92.910 103.187  0.00 97.00      PROA   
ATOM   1804  HB1 LEU P 116     -37.430 -93.939 103.089  0.00 97.00      PROA   
ATOM   1805  HB2 LEU P 116     -37.051 -92.196 102.869  0.00 97.00      PROA   
ATOM   1806  CG  LEU P 116     -39.018 -92.791 102.192  0.00 97.00      PROA   
ATOM   1807  HG  LEU P 116     -39.567 -91.842 102.398  0.00 97.00      PROA   
ATOM   1808  CD1 LEU P 116     -38.505 -92.727 100.742  0.00 97.00      PROA   
ATOM   1809 HD11 LEU P 116     -37.948 -93.657 100.495  0.00 97.00      PROA   
ATOM   1810 HD12 LEU P 116     -37.828 -91.859 100.608  0.00 97.00      PROA   
ATOM   1811 HD13 LEU P 116     -39.358 -92.627 100.038  0.00 97.00      PROA   
ATOM   1812  CD2 LEU P 116     -39.992 -93.969 102.354  0.00 97.00      PROA   
ATOM   1813 HD21 LEU P 116     -40.377 -94.015 103.392  0.00 97.00      PROA   
ATOM   1814 HD22 LEU P 116     -39.474 -94.925 102.127  0.00 97.00      PROA   
ATOM   1815 HD23 LEU P 116     -40.850 -93.860 101.658  0.00 97.00      PROA   
ATOM   1816  C   LEU P 116     -37.029 -93.008 105.510  0.00 97.00      PROA   
ATOM   1817  O   LEU P 116     -35.956 -92.423 105.432  0.00 97.00      PROA   
ATOM   1818  N   TYR P 117     -37.209 -94.065 106.330  0.00 97.00      PROA   
ATOM   1819  HN  TYR P 117     -38.121 -94.459 106.435  0.00 97.00      PROA   
ATOM   1820  CA  TYR P 117     -36.144 -94.726 107.058  0.00 97.00      PROA   
ATOM   1821  HA  TYR P 117     -35.285 -94.071 107.113  0.00 97.00      PROA   
ATOM   1822  CB  TYR P 117     -36.552 -95.126 108.501  0.00 97.00      PROA   
ATOM   1823  HB1 TYR P 117     -35.812 -95.826 108.945  0.00 97.00      PROA   
ATOM   1824  HB2 TYR P 117     -37.544 -95.628 108.494  0.00 97.00      PROA   
ATOM   1825  CG  TYR P 117     -36.633 -93.911 109.398  0.00 97.00      PROA   
ATOM   1826  CD1 TYR P 117     -35.580 -93.623 110.287  0.00 97.00      PROA   
ATOM   1827  HD1 TYR P 117     -34.698 -94.247 110.297  0.00 97.00      PROA   
ATOM   1828  CE1 TYR P 117     -35.665 -92.542 111.171  0.00 97.00      PROA   
ATOM   1829  HE1 TYR P 117     -34.855 -92.335 111.856  0.00 97.00      PROA   
ATOM   1830  CZ  TYR P 117     -36.807 -91.739 111.179  0.00 97.00      PROA   
ATOM   1831  OH  TYR P 117     -36.878 -90.671 112.087  0.00 97.00      PROA   
ATOM   1832  HH  TYR P 117     -37.775 -90.324 112.090  0.00 97.00      PROA   
ATOM   1833  CD2 TYR P 117     -37.780 -93.094 109.423  0.00 97.00      PROA   
ATOM   1834  HD2 TYR P 117     -38.602 -93.307 108.756  0.00 97.00      PROA   
ATOM   1835  CE2 TYR P 117     -37.865 -92.007 110.304  0.00 97.00      PROA   
ATOM   1836  HE2 TYR P 117     -38.745 -91.380 110.312  0.00 97.00      PROA   
ATOM   1837  C   TYR P 117     -35.710 -95.964 106.301  0.00 97.00      PROA   
ATOM   1838  O   TYR P 117     -36.537 -96.769 105.887  0.00 97.00      PROA   
ATOM   1839  N   TYR P 118     -34.381 -96.125 106.099  0.00 97.00      PROA   
ATOM   1840  HN  TYR P 118     -33.740 -95.441 106.444  0.00 97.00      PROA   
ATOM   1841  CA  TYR P 118     -33.769 -97.176 105.313  0.00 97.00      PROA   
ATOM   1842  HA  TYR P 118     -34.532 -97.830 104.931  0.00 97.00      PROA   
ATOM   1843  CB  TYR P 118     -32.851 -96.671 104.148  0.00 97.00      PROA   
ATOM   1844  HB1 TYR P 118     -32.426 -97.545 103.607  0.00 97.00      PROA   
ATOM   1845  HB2 TYR P 118     -32.007 -96.093 104.579  0.00 97.00      PROA   
ATOM   1846  CG  TYR P 118     -33.508 -95.761 103.126  0.00 97.00      PROA   
ATOM   1847  CD1 TYR P 118     -33.923 -94.465 103.474  0.00 97.00      PROA   
ATOM   1848  HD1 TYR P 118     -33.857 -94.134 104.495  0.00 97.00      PROA   
ATOM   1849  CE1 TYR P 118     -34.392 -93.571 102.509  0.00 97.00      PROA   
ATOM   1850  HE1 TYR P 118     -34.700 -92.586 102.818  0.00 97.00      PROA   
ATOM   1851  CZ  TYR P 118     -34.435 -93.945 101.163  0.00 97.00      PROA   
ATOM   1852  OH  TYR P 118     -34.871 -93.012 100.201  0.00 97.00      PROA   
ATOM   1853  HH  TYR P 118     -35.098 -92.209 100.685  0.00 97.00      PROA   
ATOM   1854  CD2 TYR P 118     -33.554 -96.123 101.764  0.00 97.00      PROA   
ATOM   1855  HD2 TYR P 118     -33.200 -97.095 101.460  0.00 97.00      PROA   
ATOM   1856  CE2 TYR P 118     -34.017 -95.227 100.788  0.00 97.00      PROA   
ATOM   1857  HE2 TYR P 118     -34.033 -95.521  99.749  0.00 97.00      PROA   
ATOM   1858  C   TYR P 118     -32.881 -97.995 106.222  0.00 97.00      PROA   
ATOM   1859  O   TYR P 118     -32.266 -97.470 107.146  0.00 97.00      PROA   
ATOM   1860  N   ARG P 119     -32.795 -99.320 105.965  0.00 97.00      PROA   
ATOM   1861  HN  ARG P 119     -33.348 -99.729 105.241  0.00 97.00      PROA   
ATOM   1862  CA  ARG P 119     -31.823-100.195 106.578  0.00 97.00      PROA   
ATOM   1863  HA  ARG P 119     -31.007 -99.590 106.940  0.00 97.00      PROA   
ATOM   1864  CB  ARG P 119     -32.361-101.005 107.787  0.00 97.00      PROA   
ATOM   1865  HB1 ARG P 119     -33.349-101.441 107.518  0.00 97.00      PROA   
ATOM   1866  HB2 ARG P 119     -32.519-100.280 108.617  0.00 97.00      PROA   
ATOM   1867  CG  ARG P 119     -31.411-102.131 108.250  0.00 97.00      PROA   
ATOM   1868  HG1 ARG P 119     -30.380-101.710 108.269  0.00 97.00      PROA   
ATOM   1869  HG2 ARG P 119     -31.422-102.964 107.514  0.00 97.00      PROA   
ATOM   1870  CD  ARG P 119     -31.656-102.703 109.651  0.00 97.00      PROA   
ATOM   1871  HD1 ARG P 119     -31.768-101.906 110.406  0.00 97.00      PROA   
ATOM   1872  HD2 ARG P 119     -30.787-103.327 109.947  0.00 97.00      PROA   
ATOM   1873  NE  ARG P 119     -32.841-103.612 109.654  0.00 97.00      PROA   
ATOM   1874  HE  ARG P 119     -32.679-104.596 109.642  0.00 97.00      PROA   
ATOM   1875  CZ  ARG P 119     -34.071-103.249 110.074  0.00 97.00      PROA   
ATOM   1876  NH1 ARG P 119     -34.480-101.982 110.126  0.00 97.00      PROA   
ATOM   1877 HH11 ARG P 119     -33.871-101.295 109.745  0.00 97.00      PROA   
ATOM   1878 HH12 ARG P 119     -35.447-101.806 110.290  0.00 97.00      PROA   
ATOM   1879  NH2 ARG P 119     -34.887-104.230 110.486  0.00 97.00      PROA   
ATOM   1880 HH21 ARG P 119     -34.461-105.128 110.584  0.00 97.00      PROA   
ATOM   1881 HH22 ARG P 119     -35.649-104.004 111.090  0.00 97.00      PROA   
ATOM   1882  C   ARG P 119     -31.248-101.111 105.524  0.00 97.00      PROA   
ATOM   1883  O   ARG P 119     -31.982-101.805 104.824  0.00 97.00      PROA   
ATOM   1884  N   ASN P 120     -29.898-101.130 105.395  0.00 97.00      PROA   
ATOM   1885  HN  ASN P 120     -29.342-100.567 106.007  0.00 97.00      PROA   
ATOM   1886  CA  ASN P 120     -29.149-101.989 104.489  0.00 97.00      PROA   
ATOM   1887  HA  ASN P 120     -28.121-101.662 104.550  0.00 97.00      PROA   
ATOM   1888  CB  ASN P 120     -29.198-103.485 104.915  0.00 97.00      PROA   
ATOM   1889  HB1 ASN P 120     -28.589-104.108 104.227  0.00 97.00      PROA   
ATOM   1890  HB2 ASN P 120     -30.247-103.847 104.897  0.00 97.00      PROA   
ATOM   1891  CG  ASN P 120     -28.613-103.635 106.326  0.00 97.00      PROA   
ATOM   1892  OD1 ASN P 120     -27.775-102.839 106.753  0.00 97.00      PROA   
ATOM   1893  ND2 ASN P 120     -29.091-104.659 107.085  0.00 97.00      PROA   
ATOM   1894 HD21 ASN P 120     -28.765-104.746 108.026  0.00 97.00      PROA   
ATOM   1895 HD22 ASN P 120     -29.730-105.316 106.689  0.00 97.00      PROA   
ATOM   1896  C   ASN P 120     -29.551-101.800 103.034  0.00 97.00      PROA   
ATOM   1897  O   ASN P 120     -29.810-102.759 102.309  0.00 97.00      PROA   
ATOM   1898  N   GLY P 121     -29.624-100.524 102.584  0.00 97.00      PROA   
ATOM   1899  HN  GLY P 121     -29.379 -99.776 103.196  0.00 97.00      PROA   
ATOM   1900  CA  GLY P 121     -30.033-100.151 101.238  0.00 97.00      PROA   
ATOM   1901  HA1 GLY P 121     -29.733-100.923 100.542  0.00 97.00      PROA   
ATOM   1902  HA2 GLY P 121     -29.571 -99.200 101.017  0.00 97.00      PROA   
ATOM   1903  C   GLY P 121     -31.521 -99.955 101.094  0.00 97.00      PROA   
ATOM   1904  O   GLY P 121     -31.959 -99.051 100.387  0.00 97.00      PROA   
ATOM   1905  N   LYS P 122     -32.347-100.800 101.742  0.00 97.00      PROA   
ATOM   1906  HN  LYS P 122     -31.973-101.522 102.322  0.00 97.00      PROA   
ATOM   1907  CA  LYS P 122     -33.784-100.778 101.557  0.00 97.00      PROA   
ATOM   1908  HA  LYS P 122     -33.990-100.395 100.567  0.00 97.00      PROA   
ATOM   1909  CB  LYS P 122     -34.393-102.207 101.584  0.00 97.00      PROA   
ATOM   1910  HB1 LYS P 122     -33.957-102.761 102.446  0.00 97.00      PROA   
ATOM   1911  HB2 LYS P 122     -34.081-102.733 100.656  0.00 97.00      PROA   
ATOM   1912  CG  LYS P 122     -35.925-102.228 101.719  0.00 97.00      PROA   
ATOM   1913  HG1 LYS P 122     -36.356-101.488 101.006  0.00 97.00      PROA   
ATOM   1914  HG2 LYS P 122     -36.191-101.910 102.753  0.00 97.00      PROA   
ATOM   1915  CD  LYS P 122     -36.605-103.577 101.467  0.00 97.00      PROA   
ATOM   1916  HD1 LYS P 122     -36.185-104.329 102.172  0.00 97.00      PROA   
ATOM   1917  HD2 LYS P 122     -36.375-103.904 100.428  0.00 97.00      PROA   
ATOM   1918  CE  LYS P 122     -38.123-103.451 101.667  0.00 97.00      PROA   
ATOM   1919  HE1 LYS P 122     -38.538-102.676 100.986  0.00 97.00      PROA   
ATOM   1920  HE2 LYS P 122     -38.351-103.161 102.715  0.00 97.00      PROA   
ATOM   1921  NZ  LYS P 122     -38.815-104.727 101.381  0.00 97.00      PROA   
ATOM   1922  HZ1 LYS P 122     -38.436-105.471 102.000  0.00 97.00      PROA   
ATOM   1923  HZ2 LYS P 122     -38.658-104.988 100.387  0.00 97.00      PROA   
ATOM   1924  HZ3 LYS P 122     -39.835-104.617 101.555  0.00 97.00      PROA   
ATOM   1925  C   LYS P 122     -34.528 -99.872 102.521  0.00 97.00      PROA   
ATOM   1926  O   LYS P 122     -34.386 -99.978 103.733  0.00 97.00      PROA   
ATOM   1927  N   ALA P 123     -35.407 -98.985 101.990  0.00 97.00      PROA   
ATOM   1928  HN  ALA P 123     -35.438 -98.828 101.006  0.00 97.00      PROA   
ATOM   1929  CA  ALA P 123     -36.421 -98.290 102.762  0.00 97.00      PROA   
ATOM   1930  HA  ALA P 123     -35.927 -97.742 103.545  0.00 97.00      PROA   
ATOM   1931  CB  ALA P 123     -37.170 -97.263 101.891  0.00 97.00      PROA   
ATOM   1932  HB1 ALA P 123     -37.707 -97.765 101.059  0.00 97.00      PROA   
ATOM   1933  HB2 ALA P 123     -36.446 -96.545 101.449  0.00 97.00      PROA   
ATOM   1934  HB3 ALA P 123     -37.899 -96.684 102.495  0.00 97.00      PROA   
ATOM   1935  C   ALA P 123     -37.420 -99.249 103.402  0.00 97.00      PROA   
ATOM   1936  O   ALA P 123     -37.979-100.118 102.734  0.00 97.00      PROA   
ATOM   1937  N   PHE P 124     -37.664 -99.115 104.728  0.00 97.00      PROA   
ATOM   1938  HN  PHE P 124     -37.192 -98.413 105.259  0.00 97.00      PROA   
ATOM   1939  CA  PHE P 124     -38.521-100.037 105.451  0.00 97.00      PROA   
ATOM   1940  HA  PHE P 124     -39.027-100.691 104.755  0.00 97.00      PROA   
ATOM   1941  CB  PHE P 124     -37.704-100.943 106.433  0.00 97.00      PROA   
ATOM   1942  HB1 PHE P 124     -36.845-101.382 105.879  0.00 97.00      PROA   
ATOM   1943  HB2 PHE P 124     -38.349-101.783 106.771  0.00 97.00      PROA   
ATOM   1944  CG  PHE P 124     -37.159-100.242 107.662  0.00 97.00      PROA   
ATOM   1945  CD1 PHE P 124     -35.974 -99.492 107.598  0.00 97.00      PROA   
ATOM   1946  HD1 PHE P 124     -35.466 -99.397 106.651  0.00 97.00      PROA   
ATOM   1947  CE1 PHE P 124     -35.468 -98.849 108.735  0.00 97.00      PROA   
ATOM   1948  HE1 PHE P 124     -34.567 -98.258 108.667  0.00 97.00      PROA   
ATOM   1949  CZ  PHE P 124     -36.140 -98.965 109.958  0.00 97.00      PROA   
ATOM   1950  HZ  PHE P 124     -35.765 -98.454 110.833  0.00 97.00      PROA   
ATOM   1951  CD2 PHE P 124     -37.808-100.372 108.904  0.00 97.00      PROA   
ATOM   1952  HD2 PHE P 124     -38.717-100.951 108.972  0.00 97.00      PROA   
ATOM   1953  CE2 PHE P 124     -37.306 -99.735 110.045  0.00 97.00      PROA   
ATOM   1954  HE2 PHE P 124     -37.826 -99.823 110.988  0.00 97.00      PROA   
ATOM   1955  C   PHE P 124     -39.622 -99.299 106.185  0.00 97.00      PROA   
ATOM   1956  O   PHE P 124     -40.598 -99.929 106.591  0.00 97.00      PROA   
ATOM   1957  N   LYS P 125     -39.532 -97.958 106.361  0.00 97.00      PROA   
ATOM   1958  HN  LYS P 125     -38.735 -97.440 106.063  0.00 97.00      PROA   
ATOM   1959  CA  LYS P 125     -40.588 -97.266 107.076  0.00 97.00      PROA   
ATOM   1960  HA  LYS P 125     -41.520 -97.776 106.874  0.00 97.00      PROA   
ATOM   1961  CB  LYS P 125     -40.333 -97.307 108.605  0.00 97.00      PROA   
ATOM   1962  HB1 LYS P 125     -40.049 -96.318 109.015  0.00 97.00      PROA   
ATOM   1963  HB2 LYS P 125     -39.451 -97.967 108.775  0.00 97.00      PROA   
ATOM   1964  CG  LYS P 125     -41.496 -97.938 109.394  0.00 97.00      PROA   
ATOM   1965  HG1 LYS P 125     -41.182 -98.069 110.454  0.00 97.00      PROA   
ATOM   1966  HG2 LYS P 125     -41.698 -98.951 108.981  0.00 97.00      PROA   
ATOM   1967  CD  LYS P 125     -42.797 -97.120 109.355  0.00 97.00      PROA   
ATOM   1968  HD1 LYS P 125     -43.563 -97.658 109.958  0.00 97.00      PROA   
ATOM   1969  HD2 LYS P 125     -43.169 -97.070 108.307  0.00 97.00      PROA   
ATOM   1970  CE  LYS P 125     -42.616 -95.703 109.906  0.00 97.00      PROA   
ATOM   1971  HE1 LYS P 125     -41.889 -95.125 109.295  0.00 97.00      PROA   
ATOM   1972  HE2 LYS P 125     -42.256 -95.743 110.955  0.00 97.00      PROA   
ATOM   1973  NZ  LYS P 125     -43.889 -94.955 109.887  0.00 97.00      PROA   
ATOM   1974  HZ1 LYS P 125     -44.670 -95.532 110.251  0.00 97.00      PROA   
ATOM   1975  HZ2 LYS P 125     -44.090 -94.668 108.904  0.00 97.00      PROA   
ATOM   1976  HZ3 LYS P 125     -43.782 -94.090 110.457  0.00 97.00      PROA   
ATOM   1977  C   LYS P 125     -40.789 -95.844 106.591  0.00 97.00      PROA   
ATOM   1978  O   LYS P 125     -39.908 -94.997 106.689  0.00 97.00      PROA   
ATOM   1979  N   PHE P 126     -42.011 -95.556 106.085  0.00 97.00      PROA   
ATOM   1980  HN  PHE P 126     -42.671 -96.293 105.960  0.00 97.00      PROA   
ATOM   1981  CA  PHE P 126     -42.440 -94.268 105.577  0.00 97.00      PROA   
ATOM   1982  HA  PHE P 126     -41.565 -93.681 105.337  0.00 97.00      PROA   
ATOM   1983  CB  PHE P 126     -43.240 -94.502 104.256  0.00 97.00      PROA   
ATOM   1984  HB1 PHE P 126     -44.013 -95.282 104.437  0.00 97.00      PROA   
ATOM   1985  HB2 PHE P 126     -42.553 -94.896 103.478  0.00 97.00      PROA   
ATOM   1986  CG  PHE P 126     -43.924 -93.281 103.693  0.00 97.00      PROA   
ATOM   1987  CD1 PHE P 126     -43.164 -92.230 103.155  0.00 97.00      PROA   
ATOM   1988  HD1 PHE P 126     -42.086 -92.279 103.174  0.00 97.00      PROA   
ATOM   1989  CE1 PHE P 126     -43.793 -91.121 102.581  0.00 97.00      PROA   
ATOM   1990  HE1 PHE P 126     -43.191 -90.343 102.139  0.00 97.00      PROA   
ATOM   1991  CZ  PHE P 126     -45.191 -91.038 102.562  0.00 97.00      PROA   
ATOM   1992  HZ  PHE P 126     -45.685 -90.186 102.121  0.00 97.00      PROA   
ATOM   1993  CD2 PHE P 126     -45.328 -93.196 103.654  0.00 97.00      PROA   
ATOM   1994  HD2 PHE P 126     -45.928 -94.004 104.046  0.00 97.00      PROA   
ATOM   1995  CE2 PHE P 126     -45.958 -92.076 103.102  0.00 97.00      PROA   
ATOM   1996  HE2 PHE P 126     -47.036 -92.022 103.070  0.00 97.00      PROA   
ATOM   1997  C   PHE P 126     -43.251 -93.464 106.593  0.00 97.00      PROA   
ATOM   1998  O   PHE P 126     -44.058 -94.012 107.332  0.00 97.00      PROA   
ATOM   1999  N   PHE P 127     -43.066 -92.121 106.613  0.00 97.00      PROA   
ATOM   2000  HN  PHE P 127     -42.322 -91.720 106.082  0.00 97.00      PROA   
ATOM   2001  CA  PHE P 127     -43.912 -91.162 107.303  0.00 97.00      PROA   
ATOM   2002  HA  PHE P 127     -44.861 -91.622 107.541  0.00 97.00      PROA   
ATOM   2003  CB  PHE P 127     -43.260 -90.545 108.571  0.00 97.00      PROA   
ATOM   2004  HB1 PHE P 127     -43.909 -89.752 109.002  0.00 97.00      PROA   
ATOM   2005  HB2 PHE P 127     -42.291 -90.071 108.299  0.00 97.00      PROA   
ATOM   2006  CG  PHE P 127     -42.988 -91.540 109.668  0.00 97.00      PROA   
ATOM   2007  CD1 PHE P 127     -43.936 -91.745 110.688  0.00 97.00      PROA   
ATOM   2008  HD1 PHE P 127     -44.901 -91.262 110.627  0.00 97.00      PROA   
ATOM   2009  CE1 PHE P 127     -43.611 -92.492 111.829  0.00 97.00      PROA   
ATOM   2010  HE1 PHE P 127     -44.328 -92.603 112.629  0.00 97.00      PROA   
ATOM   2011  CZ  PHE P 127     -42.331 -93.045 111.957  0.00 97.00      PROA   
ATOM   2012  HZ  PHE P 127     -42.068 -93.597 112.847  0.00 97.00      PROA   
ATOM   2013  CD2 PHE P 127     -41.709 -92.109 109.808  0.00 97.00      PROA   
ATOM   2014  HD2 PHE P 127     -40.958 -91.918 109.055  0.00 97.00      PROA   
ATOM   2015  CE2 PHE P 127     -41.379 -92.852 110.949  0.00 97.00      PROA   
ATOM   2016  HE2 PHE P 127     -40.384 -93.257 111.065  0.00 97.00      PROA   
ATOM   2017  C   PHE P 127     -44.176 -89.992 106.369  0.00 97.00      PROA   
ATOM   2018  O   PHE P 127     -43.297 -89.562 105.634  0.00 97.00      PROA   
ATOM   2019  N   HSD P 128     -45.400 -89.414 106.375  0.00 97.00      PROA   
ATOM   2020  HN  HSD P 128     -46.155 -89.807 106.897  0.00 97.00      PROA   
ATOM   2021  CA  HSD P 128     -45.698 -88.182 105.654  0.00 97.00      PROA   
ATOM   2022  HA  HSD P 128     -45.380 -88.341 104.632  0.00 97.00      PROA   
ATOM   2023  CB  HSD P 128     -47.213 -87.876 105.601  0.00 97.00      PROA   
ATOM   2024  HB1 HSD P 128     -47.420 -86.791 105.472  0.00 97.00      PROA   
ATOM   2025  HB2 HSD P 128     -47.687 -88.194 106.553  0.00 97.00      PROA   
ATOM   2026  ND1 HSD P 128     -47.939 -88.073 103.180  0.00 97.00      PROA   
ATOM   2027  HD1 HSD P 128     -47.620 -87.167 102.899  0.00 97.00      PROA   
ATOM   2028  CG  HSD P 128     -47.859 -88.600 104.453  0.00 97.00      PROA   
ATOM   2029  CE1 HSD P 128     -48.638 -88.961 102.430  0.00 97.00      PROA   
ATOM   2030  HE1 HSD P 128     -48.872 -88.798 101.378  0.00 97.00      PROA   
ATOM   2031  NE2 HSD P 128     -49.024 -90.008 103.132  0.00 97.00      PROA   
ATOM   2032  CD2 HSD P 128     -48.544 -89.775 104.409  0.00 97.00      PROA   
ATOM   2033  HD2 HSD P 128     -48.753 -90.488 105.197  0.00 97.00      PROA   
ATOM   2034  C   HSD P 128     -44.923 -86.954 106.108  0.00 97.00      PROA   
ATOM   2035  O   HSD P 128     -44.578 -86.113 105.283  0.00 97.00      PROA   
ATOM   2036  N   TRP P 129     -44.638 -86.823 107.421  0.00 97.00      PROA   
ATOM   2037  HN  TRP P 129     -44.909 -87.529 108.065  0.00 97.00      PROA   
ATOM   2038  CA  TRP P 129     -43.978 -85.672 108.009  0.00 97.00      PROA   
ATOM   2039  HA  TRP P 129     -43.557 -85.047 107.231  0.00 97.00      PROA   
ATOM   2040  CB  TRP P 129     -44.924 -84.830 108.915  0.00 97.00      PROA   
ATOM   2041  HB1 TRP P 129     -44.407 -83.891 109.213  0.00 97.00      PROA   
ATOM   2042  HB2 TRP P 129     -45.146 -85.393 109.848  0.00 97.00      PROA   
ATOM   2043  CG  TRP P 129     -46.234 -84.479 108.280  0.00 97.00      PROA   
ATOM   2044  CD1 TRP P 129     -46.521 -83.345 107.565  0.00 97.00      PROA   
ATOM   2045  HD1 TRP P 129     -45.822 -82.540 107.390  0.00 97.00      PROA   
ATOM   2046  NE1 TRP P 129     -47.819 -83.397 107.122  0.00 97.00      PROA   
ATOM   2047  HE1 TRP P 129     -48.318 -82.670 106.703  0.00 97.00      PROA   
ATOM   2048  CE2 TRP P 129     -48.400 -84.559 107.536  0.00 97.00      PROA   
ATOM   2049  CD2 TRP P 129     -47.437 -85.270 108.286  0.00 97.00      PROA   
ATOM   2050  CE3 TRP P 129     -47.785 -86.492 108.864  0.00 97.00      PROA   
ATOM   2051  HE3 TRP P 129     -47.083 -87.044 109.472  0.00 97.00      PROA   
ATOM   2052  CZ3 TRP P 129     -49.078 -86.988 108.665  0.00 97.00      PROA   
ATOM   2053  HZ3 TRP P 129     -49.369 -87.927 109.114  0.00 97.00      PROA   
ATOM   2054  CZ2 TRP P 129     -49.679 -85.054 107.328  0.00 97.00      PROA   
ATOM   2055  HZ2 TRP P 129     -50.412 -84.506 106.755  0.00 97.00      PROA   
ATOM   2056  CH2 TRP P 129     -50.005 -86.284 107.901  0.00 97.00      PROA   
ATOM   2057  HH2 TRP P 129     -51.000 -86.685 107.766  0.00 97.00      PROA   
ATOM   2058  C   TRP P 129     -42.846 -86.204 108.855  0.00 97.00      PROA   
ATOM   2059  O   TRP P 129     -42.725 -87.410 109.062  0.00 97.00      PROA   
ATOM   2060  N   ASN P 130     -41.958 -85.313 109.357  0.00 97.00      PROA   
ATOM   2061  HN  ASN P 130     -42.001 -84.348 109.103  0.00 97.00      PROA   
ATOM   2062  CA  ASN P 130     -40.890 -85.686 110.266  0.00 97.00      PROA   
ATOM   2063  HA  ASN P 130     -40.300 -86.422 109.739  0.00 97.00      PROA   
ATOM   2064  CB  ASN P 130     -39.993 -84.456 110.594  0.00 97.00      PROA   
ATOM   2065  HB1 ASN P 130     -40.537 -83.746 111.252  0.00 97.00      PROA   
ATOM   2066  HB2 ASN P 130     -39.729 -83.920 109.656  0.00 97.00      PROA   
ATOM   2067  CG  ASN P 130     -38.701 -84.866 111.297  0.00 97.00      PROA   
ATOM   2068  OD1 ASN P 130     -38.441 -84.469 112.432  0.00 97.00      PROA   
ATOM   2069  ND2 ASN P 130     -37.880 -85.703 110.612  0.00 97.00      PROA   
ATOM   2070 HD21 ASN P 130     -37.010 -85.952 111.039  0.00 97.00      PROA   
ATOM   2071 HD22 ASN P 130     -38.106 -85.983 109.681  0.00 97.00      PROA   
ATOM   2072  C   ASN P 130     -41.393 -86.352 111.553  0.00 97.00      PROA   
ATOM   2073  O   ASN P 130     -42.312 -85.871 112.213  0.00 97.00      PROA   
ATOM   2074  N   SER P 131     -40.780 -87.498 111.925  0.00 97.00      PROA   
ATOM   2075  HN  SER P 131     -40.028 -87.874 111.389  0.00 97.00      PROA   
ATOM   2076  CA  SER P 131     -41.175 -88.282 113.076  0.00 97.00      PROA   
ATOM   2077  HA  SER P 131     -41.413 -87.623 113.899  0.00 97.00      PROA   
ATOM   2078  CB  SER P 131     -42.371 -89.241 112.783  0.00 97.00      PROA   
ATOM   2079  HB1 SER P 131     -42.148 -89.841 111.876  0.00 97.00      PROA   
ATOM   2080  HB2 SER P 131     -43.265 -88.618 112.568  0.00 97.00      PROA   
ATOM   2081  OG  SER P 131     -42.695 -90.121 113.864  0.00 97.00      PROA   
ATOM   2082  HG1 SER P 131     -42.041 -90.830 113.860  0.00 97.00      PROA   
ATOM   2083  C   SER P 131     -39.970 -89.090 113.442  0.00 97.00      PROA   
ATOM   2084  O   SER P 131     -39.098 -89.305 112.611  0.00 97.00      PROA   
ATOM   2085  N   ASN P 132     -39.913 -89.582 114.700  0.00 97.00      PROA   
ATOM   2086  HN  ASN P 132     -40.660 -89.394 115.333  0.00 97.00      PROA   
ATOM   2087  CA  ASN P 132     -38.920 -90.539 115.141  0.00 97.00      PROA   
ATOM   2088  HA  ASN P 132     -37.969 -90.272 114.701  0.00 97.00      PROA   
ATOM   2089  CB  ASN P 132     -38.747 -90.544 116.697  0.00 97.00      PROA   
ATOM   2090  HB1 ASN P 132     -38.630 -89.502 117.062  0.00 97.00      PROA   
ATOM   2091  HB2 ASN P 132     -37.811 -91.091 116.945  0.00 97.00      PROA   
ATOM   2092  CG  ASN P 132     -39.882 -91.253 117.455  0.00 97.00      PROA   
ATOM   2093  OD1 ASN P 132     -39.842 -92.473 117.637  0.00 97.00      PROA   
ATOM   2094  ND2 ASN P 132     -40.899 -90.491 117.935  0.00 97.00      PROA   
ATOM   2095 HD21 ASN P 132     -41.627 -90.959 118.432  0.00 97.00      PROA   
ATOM   2096 HD22 ASN P 132     -40.896 -89.500 117.816  0.00 97.00      PROA   
ATOM   2097  C   ASN P 132     -39.306 -91.914 114.624  0.00 97.00      PROA   
ATOM   2098  O   ASN P 132     -40.434 -92.141 114.193  0.00 97.00      PROA   
ATOM   2099  N   LEU P 133     -38.361 -92.871 114.694  0.00 97.00      PROA   
ATOM   2100  HN  LEU P 133     -37.421 -92.643 114.940  0.00 97.00      PROA   
ATOM   2101  CA  LEU P 133     -38.661 -94.274 114.578  0.00 97.00      PROA   
ATOM   2102  HA  LEU P 133     -39.730 -94.430 114.587  0.00 97.00      PROA   
ATOM   2103  CB  LEU P 133     -38.062 -94.859 113.277  0.00 97.00      PROA   
ATOM   2104  HB1 LEU P 133     -36.954 -94.893 113.319  0.00 97.00      PROA   
ATOM   2105  HB2 LEU P 133     -38.325 -94.136 112.468  0.00 97.00      PROA   
ATOM   2106  CG  LEU P 133     -38.612 -96.234 112.836  0.00 97.00      PROA   
ATOM   2107  HG  LEU P 133     -39.722 -96.221 112.953  0.00 97.00      PROA   
ATOM   2108  CD1 LEU P 133     -38.302 -96.451 111.348  0.00 97.00      PROA   
ATOM   2109 HD11 LEU P 133     -37.203 -96.454 111.190  0.00 97.00      PROA   
ATOM   2110 HD12 LEU P 133     -38.742 -95.636 110.737  0.00 97.00      PROA   
ATOM   2111 HD13 LEU P 133     -38.714 -97.422 111.004  0.00 97.00      PROA   
ATOM   2112  CD2 LEU P 133     -38.051 -97.410 113.653  0.00 97.00      PROA   
ATOM   2113 HD21 LEU P 133     -38.391 -97.367 114.705  0.00 97.00      PROA   
ATOM   2114 HD22 LEU P 133     -36.940 -97.386 113.637  0.00 97.00      PROA   
ATOM   2115 HD23 LEU P 133     -38.389 -98.376 113.223  0.00 97.00      PROA   
ATOM   2116  C   LEU P 133     -38.075 -94.919 115.813  0.00 97.00      PROA   
ATOM   2117  O   LEU P 133     -36.864 -94.939 115.998  0.00 97.00      PROA   
ATOM   2118  N   THR P 134     -38.934 -95.474 116.701  0.00 97.00      PROA   
ATOM   2119  HN  THR P 134     -39.919 -95.416 116.564  0.00 97.00      PROA   
ATOM   2120  CA  THR P 134     -38.486 -96.143 117.912  0.00 97.00      PROA   
ATOM   2121  HA  THR P 134     -37.419 -96.024 118.029  0.00 97.00      PROA   
ATOM   2122  CB  THR P 134     -39.129 -95.621 119.193  0.00 97.00      PROA   
ATOM   2123  HB  THR P 134     -40.239 -95.685 119.128  0.00 97.00      PROA   
ATOM   2124  OG1 THR P 134     -38.760 -94.266 119.407  0.00 97.00      PROA   
ATOM   2125  HG1 THR P 134     -39.159 -93.751 118.700  0.00 97.00      PROA   
ATOM   2126  CG2 THR P 134     -38.634 -96.403 120.427  0.00 97.00      PROA   
ATOM   2127 HG21 THR P 134     -37.523 -96.388 120.464  0.00 97.00      PROA   
ATOM   2128 HG22 THR P 134     -38.981 -97.456 120.417  0.00 97.00      PROA   
ATOM   2129 HG23 THR P 134     -39.019 -95.925 121.353  0.00 97.00      PROA   
ATOM   2130  C   THR P 134     -38.762 -97.618 117.769  0.00 97.00      PROA   
ATOM   2131  O   THR P 134     -39.898 -98.047 117.582  0.00 97.00      PROA   
ATOM   2132  N   ILE P 135     -37.696 -98.438 117.868  0.00 97.00      PROA   
ATOM   2133  HN  ILE P 135     -36.779 -98.054 117.985  0.00 97.00      PROA   
ATOM   2134  CA  ILE P 135     -37.764 -99.881 117.831  0.00 97.00      PROA   
ATOM   2135  HA  ILE P 135     -38.648-100.191 117.293  0.00 97.00      PROA   
ATOM   2136  CB  ILE P 135     -36.524-100.488 117.166  0.00 97.00      PROA   
ATOM   2137  HB  ILE P 135     -35.631-100.130 117.728  0.00 97.00      PROA   
ATOM   2138  CG2 ILE P 135     -36.555-102.031 117.242  0.00 97.00      PROA   
ATOM   2139 HG21 ILE P 135     -37.450-102.431 116.720  0.00 97.00      PROA   
ATOM   2140 HG22 ILE P 135     -36.568-102.382 118.291  0.00 97.00      PROA   
ATOM   2141 HG23 ILE P 135     -35.648-102.457 116.767  0.00 97.00      PROA   
ATOM   2142  CG1 ILE P 135     -36.343-100.009 115.701  0.00 97.00      PROA   
ATOM   2143 HG11 ILE P 135     -36.736 -98.979 115.580  0.00 97.00      PROA   
ATOM   2144 HG12 ILE P 135     -36.938-100.666 115.029  0.00 97.00      PROA   
ATOM   2145  CD  ILE P 135     -34.872 -99.978 115.264  0.00 97.00      PROA   
ATOM   2146  HD1 ILE P 135     -34.355-100.931 115.506  0.00 97.00      PROA   
ATOM   2147  HD2 ILE P 135     -34.346 -99.159 115.798  0.00 97.00      PROA   
ATOM   2148  HD3 ILE P 135     -34.784 -99.790 114.174  0.00 97.00      PROA   
ATOM   2149  C   ILE P 135     -37.865-100.344 119.272  0.00 97.00      PROA   
ATOM   2150  O   ILE P 135     -36.919-100.213 120.038  0.00 97.00      PROA   
ATOM   2151  N   LEU P 136     -39.032-100.891 119.683  0.00 97.00      PROA   
ATOM   2152  HN  LEU P 136     -39.812-100.920 119.062  0.00 97.00      PROA   
ATOM   2153  CA  LEU P 136     -39.320-101.319 121.044  0.00 97.00      PROA   
ATOM   2154  HA  LEU P 136     -39.167-100.458 121.680  0.00 97.00      PROA   
ATOM   2155  CB  LEU P 136     -40.787-101.813 121.200  0.00 97.00      PROA   
ATOM   2156  HB1 LEU P 136     -40.914-102.220 122.229  0.00 97.00      PROA   
ATOM   2157  HB2 LEU P 136     -40.977-102.640 120.483  0.00 97.00      PROA   
ATOM   2158  CG  LEU P 136     -41.907-100.746 121.034  0.00 97.00      PROA   
ATOM   2159  HG  LEU P 136     -42.855-101.253 121.346  0.00 97.00      PROA   
ATOM   2160  CD1 LEU P 136     -41.715 -99.543 121.974  0.00 97.00      PROA   
ATOM   2161 HD11 LEU P 136     -40.824 -98.953 121.672  0.00 97.00      PROA   
ATOM   2162 HD12 LEU P 136     -41.578 -99.885 123.021  0.00 97.00      PROA   
ATOM   2163 HD13 LEU P 136     -42.603 -98.878 121.932  0.00 97.00      PROA   
ATOM   2164  CD2 LEU P 136     -42.139-100.274 119.584  0.00 97.00      PROA   
ATOM   2165 HD21 LEU P 136     -42.227-101.141 118.897  0.00 97.00      PROA   
ATOM   2166 HD22 LEU P 136     -41.308 -99.623 119.246  0.00 97.00      PROA   
ATOM   2167 HD23 LEU P 136     -43.076 -99.681 119.527  0.00 97.00      PROA   
ATOM   2168  C   LEU P 136     -38.389-102.395 121.586  0.00 97.00      PROA   
ATOM   2169  O   LEU P 136     -37.990-102.347 122.749  0.00 97.00      PROA   
ATOM   2170  N   LYS P 137     -38.026-103.392 120.751  0.00 97.00      PROA   
ATOM   2171  HN  LYS P 137     -38.394-103.433 119.828  0.00 97.00      PROA   
ATOM   2172  CA  LYS P 137     -37.019-104.375 121.087  0.00 97.00      PROA   
ATOM   2173  HA  LYS P 137     -36.382-103.990 121.873  0.00 97.00      PROA   
ATOM   2174  CB  LYS P 137     -37.636-105.723 121.545  0.00 97.00      PROA   
ATOM   2175  HB1 LYS P 137     -36.835-106.489 121.628  0.00 97.00      PROA   
ATOM   2176  HB2 LYS P 137     -38.359-106.074 120.776  0.00 97.00      PROA   
ATOM   2177  CG  LYS P 137     -38.358-105.644 122.904  0.00 97.00      PROA   
ATOM   2178  HG1 LYS P 137     -39.201-104.922 122.840  0.00 97.00      PROA   
ATOM   2179  HG2 LYS P 137     -37.641-105.246 123.652  0.00 97.00      PROA   
ATOM   2180  CD  LYS P 137     -38.895-107.010 123.369  0.00 97.00      PROA   
ATOM   2181  HD1 LYS P 137     -38.061-107.748 123.359  0.00 97.00      PROA   
ATOM   2182  HD2 LYS P 137     -39.650-107.359 122.631  0.00 97.00      PROA   
ATOM   2183  CE  LYS P 137     -39.546-107.002 124.760  0.00 97.00      PROA   
ATOM   2184  HE1 LYS P 137     -39.941-108.016 124.995  0.00 97.00      PROA   
ATOM   2185  HE2 LYS P 137     -40.375-106.268 124.819  0.00 97.00      PROA   
ATOM   2186  NZ  LYS P 137     -38.540-106.674 125.796  0.00 97.00      PROA   
ATOM   2187  HZ1 LYS P 137     -38.409-105.645 125.885  0.00 97.00      PROA   
ATOM   2188  HZ2 LYS P 137     -37.640-107.107 125.506  0.00 97.00      PROA   
ATOM   2189  HZ3 LYS P 137     -38.826-107.082 126.709  0.00 97.00      PROA   
ATOM   2190  C   LYS P 137     -36.146-104.606 119.873  0.00 97.00      PROA   
ATOM   2191  O   LYS P 137     -36.603-105.133 118.861  0.00 97.00      PROA   
ATOM   2192  N   THR P 138     -34.846-104.224 119.938  0.00 97.00      PROA   
ATOM   2193  HN  THR P 138     -34.504-103.724 120.736  0.00 97.00      PROA   
ATOM   2194  CA  THR P 138     -33.899-104.426 118.850  0.00 97.00      PROA   
ATOM   2195  HA  THR P 138     -34.450-104.260 117.935  0.00 97.00      PROA   
ATOM   2196  CB  THR P 138     -32.741-103.426 118.838  0.00 97.00      PROA   
ATOM   2197  HB  THR P 138     -33.155-102.419 119.080  0.00 97.00      PROA   
ATOM   2198  OG1 THR P 138     -32.138-103.338 117.552  0.00 97.00      PROA   
ATOM   2199  HG1 THR P 138     -31.413-102.719 117.661  0.00 97.00      PROA   
ATOM   2200  CG2 THR P 138     -31.644-103.769 119.857  0.00 97.00      PROA   
ATOM   2201 HG21 THR P 138     -31.113-104.706 119.586  0.00 97.00      PROA   
ATOM   2202 HG22 THR P 138     -32.075-103.889 120.870  0.00 97.00      PROA   
ATOM   2203 HG23 THR P 138     -30.891-102.953 119.899  0.00 97.00      PROA   
ATOM   2204  C   THR P 138     -33.425-105.869 118.816  0.00 97.00      PROA   
ATOM   2205  O   THR P 138     -33.698-106.661 119.709  0.00 97.00      PROA   
ATOM   2206  N   ASN P 139     -32.758-106.266 117.716  0.00 97.00      PROA   
ATOM   2207  HN  ASN P 139     -32.469-105.597 117.037  0.00 97.00      PROA   
ATOM   2208  CA  ASN P 139     -32.460-107.654 117.452  0.00 97.00      PROA   
ATOM   2209  HA  ASN P 139     -31.978-108.069 118.327  0.00 97.00      PROA   
ATOM   2210  CB  ASN P 139     -33.743-108.481 117.123  0.00 97.00      PROA   
ATOM   2211  HB1 ASN P 139     -34.384-108.526 118.030  0.00 97.00      PROA   
ATOM   2212  HB2 ASN P 139     -33.489-109.527 116.855  0.00 97.00      PROA   
ATOM   2213  CG  ASN P 139     -34.529-107.855 115.962  0.00 97.00      PROA   
ATOM   2214  OD1 ASN P 139     -34.153-108.016 114.798  0.00 97.00      PROA   
ATOM   2215  ND2 ASN P 139     -35.651-107.149 116.272  0.00 97.00      PROA   
ATOM   2216 HD21 ASN P 139     -36.204-106.784 115.524  0.00 97.00      PROA   
ATOM   2217 HD22 ASN P 139     -35.908-106.999 117.226  0.00 97.00      PROA   
ATOM   2218  C   ASN P 139     -31.449-107.685 116.325  0.00 97.00      PROA   
ATOM   2219  O   ASN P 139     -31.111-106.653 115.752  0.00 97.00      PROA   
ATOM   2220  N   MET P 140     -30.934-108.887 115.971  0.00 97.00      PROA   
ATOM   2221  HN  MET P 140     -31.166-109.713 116.483  0.00 97.00      PROA   
ATOM   2222  CA  MET P 140     -29.976-109.079 114.898  0.00 97.00      PROA   
ATOM   2223  HA  MET P 140     -29.093-108.507 115.150  0.00 97.00      PROA   
ATOM   2224  CB  MET P 140     -29.556-110.561 114.806  0.00 97.00      PROA   
ATOM   2225  HB1 MET P 140     -30.435-111.196 114.557  0.00 97.00      PROA   
ATOM   2226  HB2 MET P 140     -29.206-110.866 115.818  0.00 97.00      PROA   
ATOM   2227  CG  MET P 140     -28.426-110.784 113.798  0.00 97.00      PROA   
ATOM   2228  HG1 MET P 140     -27.537-110.206 114.089  0.00 97.00      PROA   
ATOM   2229  HG2 MET P 140     -28.736-110.468 112.780  0.00 97.00      PROA   
ATOM   2230  SD  MET P 140     -27.794-112.394 113.707  0.00 97.00      PROA   
ATOM   2231  CE  MET P 140     -27.429-112.899 115.351  0.00 97.00      PROA   
ATOM   2232  HE1 MET P 140     -28.297-112.813 116.025  0.00 97.00      PROA   
ATOM   2233  HE2 MET P 140     -26.625-112.209 115.645  0.00 97.00      PROA   
ATOM   2234  HE3 MET P 140     -27.064-113.946 115.403  0.00 97.00      PROA   
ATOM   2235  C   MET P 140     -30.446-108.577 113.535  0.00 97.00      PROA   
ATOM   2236  O   MET P 140     -29.668-108.014 112.769  0.00 97.00      PROA   
ATOM   2237  N   SER P 141     -31.753-108.707 113.212  0.00 97.00      PROA   
ATOM   2238  HN  SER P 141     -32.399-109.108 113.857  0.00 97.00      PROA   
ATOM   2239  CA  SER P 141     -32.291-108.306 111.920  0.00 97.00      PROA   
ATOM   2240  HA  SER P 141     -31.568-108.533 111.147  0.00 97.00      PROA   
ATOM   2241  CB  SER P 141     -33.615-109.059 111.609  0.00 97.00      PROA   
ATOM   2242  HB1 SER P 141     -34.430-108.737 112.293  0.00 97.00      PROA   
ATOM   2243  HB2 SER P 141     -33.447-110.144 111.775  0.00 97.00      PROA   
ATOM   2244  OG  SER P 141     -34.026-108.890 110.253  0.00 97.00      PROA   
ATOM   2245  HG1 SER P 141     -34.168-107.948 110.120  0.00 97.00      PROA   
ATOM   2246  C   SER P 141     -32.569-106.810 111.899  0.00 97.00      PROA   
ATOM   2247  O   SER P 141     -33.040-106.284 110.898  0.00 97.00      PROA   
ATOM   2248  N   HSD P 142     -32.238-106.092 112.994  0.00 97.00      PROA   
ATOM   2249  HN  HSD P 142     -31.932-106.574 113.812  0.00 97.00      PROA   
ATOM   2250  CA  HSD P 142     -32.253-104.646 113.087  0.00 97.00      PROA   
ATOM   2251  HA  HSD P 142     -32.690-104.231 112.197  0.00 97.00      PROA   
ATOM   2252  CB  HSD P 142     -33.114-104.153 114.276  0.00 97.00      PROA   
ATOM   2253  HB1 HSD P 142     -32.873-103.096 114.523  0.00 97.00      PROA   
ATOM   2254  HB2 HSD P 142     -32.915-104.763 115.181  0.00 97.00      PROA   
ATOM   2255  ND1 HSD P 142     -35.464-103.172 114.164  0.00 97.00      PROA   
ATOM   2256  HD1 HSD P 142     -35.281-102.358 114.718  0.00 97.00      PROA   
ATOM   2257  CG  HSD P 142     -34.584-104.208 113.930  0.00 97.00      PROA   
ATOM   2258  CE1 HSD P 142     -36.629-103.491 113.552  0.00 97.00      PROA   
ATOM   2259  HE1 HSD P 142     -37.518-102.862 113.595  0.00 97.00      PROA   
ATOM   2260  NE2 HSD P 142     -36.566-104.658 112.946  0.00 97.00      PROA   
ATOM   2261  CD2 HSD P 142     -35.284-105.116 113.196  0.00 97.00      PROA   
ATOM   2262  HD2 HSD P 142     -34.986-106.071 112.785  0.00 97.00      PROA   
ATOM   2263  C   HSD P 142     -30.840-104.094 113.124  0.00 97.00      PROA   
ATOM   2264  O   HSD P 142     -30.626-102.913 113.380  0.00 97.00      PROA   
ATOM   2265  N   SER P 143     -29.827-104.930 112.814  0.00 97.00      PROA   
ATOM   2266  HN  SER P 143     -30.015-105.892 112.631  0.00 97.00      PROA   
ATOM   2267  CA  SER P 143     -28.430-104.536 112.742  0.00 97.00      PROA   
ATOM   2268  HA  SER P 143     -28.262-103.704 113.413  0.00 97.00      PROA   
ATOM   2269  CB  SER P 143     -27.531-105.727 113.158  0.00 97.00      PROA   
ATOM   2270  HB1 SER P 143     -27.521-106.517 112.378  0.00 97.00      PROA   
ATOM   2271  HB2 SER P 143     -27.968-106.177 114.074  0.00 97.00      PROA   
ATOM   2272  OG  SER P 143     -26.199-105.327 113.455  0.00 97.00      PROA   
ATOM   2273  HG1 SER P 143     -25.801-105.036 112.632  0.00 97.00      PROA   
ATOM   2274  C   SER P 143     -28.066-104.107 111.327  0.00 97.00      PROA   
ATOM   2275  O   SER P 143     -28.676-104.554 110.358  0.00 97.00      PROA   
ATOM   2276  N   GLY P 144     -27.038-103.230 111.175  0.00 97.00      PROA   
ATOM   2277  HN  GLY P 144     -26.577-102.837 111.971  0.00 97.00      PROA   
ATOM   2278  CA  GLY P 144     -26.493-102.838 109.884  0.00 97.00      PROA   
ATOM   2279  HA1 GLY P 144     -27.067-103.275 109.084  0.00 97.00      PROA   
ATOM   2280  HA2 GLY P 144     -25.459-103.153 109.874  0.00 97.00      PROA   
ATOM   2281  C   GLY P 144     -26.500-101.348 109.699  0.00 97.00      PROA   
ATOM   2282  O   GLY P 144     -26.440-100.589 110.658  0.00 97.00      PROA   
ATOM   2283  N   THR P 145     -26.539-100.883 108.429  0.00 97.00      PROA   
ATOM   2284  HN  THR P 145     -26.690-101.522 107.675  0.00 97.00      PROA   
ATOM   2285  CA  THR P 145     -26.426 -99.474 108.086  0.00 97.00      PROA   
ATOM   2286  HA  THR P 145     -25.968 -98.962 108.917  0.00 97.00      PROA   
ATOM   2287  CB  THR P 145     -25.506 -99.192 106.892  0.00 97.00      PROA   
ATOM   2288  HB  THR P 145     -24.503 -99.609 107.139  0.00 97.00      PROA   
ATOM   2289  OG1 THR P 145     -25.322 -97.798 106.661  0.00 97.00      PROA   
ATOM   2290  HG1 THR P 145     -25.945 -97.556 105.965  0.00 97.00      PROA   
ATOM   2291  CG2 THR P 145     -25.984 -99.848 105.582  0.00 97.00      PROA   
ATOM   2292 HG21 THR P 145     -26.962 -99.432 105.260  0.00 97.00      PROA   
ATOM   2293 HG22 THR P 145     -26.082-100.945 105.701  0.00 97.00      PROA   
ATOM   2294 HG23 THR P 145     -25.249 -99.648 104.772  0.00 97.00      PROA   
ATOM   2295  C   THR P 145     -27.799 -98.868 107.918  0.00 97.00      PROA   
ATOM   2296  O   THR P 145     -28.634 -99.368 107.178  0.00 97.00      PROA   
ATOM   2297  N   TYR P 146     -28.057 -97.749 108.625  0.00 97.00      PROA   
ATOM   2298  HN  TYR P 146     -27.365 -97.375 109.240  0.00 97.00      PROA   
ATOM   2299  CA  TYR P 146     -29.307 -97.025 108.575  0.00 97.00      PROA   
ATOM   2300  HA  TYR P 146     -30.022 -97.583 107.992  0.00 97.00      PROA   
ATOM   2301  CB  TYR P 146     -29.913 -96.727 109.968  0.00 97.00      PROA   
ATOM   2302  HB1 TYR P 146     -30.704 -95.952 109.886  0.00 97.00      PROA   
ATOM   2303  HB2 TYR P 146     -29.126 -96.352 110.658  0.00 97.00      PROA   
ATOM   2304  CG  TYR P 146     -30.559 -97.932 110.592  0.00 97.00      PROA   
ATOM   2305  CD1 TYR P 146     -29.798 -98.888 111.284  0.00 97.00      PROA   
ATOM   2306  HD1 TYR P 146     -28.720 -98.813 111.288  0.00 97.00      PROA   
ATOM   2307  CE1 TYR P 146     -30.431 -99.909 112.002  0.00 97.00      PROA   
ATOM   2308  HE1 TYR P 146     -29.839-100.640 112.528  0.00 97.00      PROA   
ATOM   2309  CZ  TYR P 146     -31.828 -99.967 112.056  0.00 97.00      PROA   
ATOM   2310  OH  TYR P 146     -32.465-100.977 112.800  0.00 97.00      PROA   
ATOM   2311  HH  TYR P 146     -31.768-101.526 113.174  0.00 97.00      PROA   
ATOM   2312  CD2 TYR P 146     -31.963 -98.033 110.613  0.00 97.00      PROA   
ATOM   2313  HD2 TYR P 146     -32.559 -97.293 110.100  0.00 97.00      PROA   
ATOM   2314  CE2 TYR P 146     -32.594 -99.044 111.345  0.00 97.00      PROA   
ATOM   2315  HE2 TYR P 146     -33.670 -99.095 111.389  0.00 97.00      PROA   
ATOM   2316  C   TYR P 146     -29.102 -95.701 107.884  0.00 97.00      PROA   
ATOM   2317  O   TYR P 146     -28.077 -95.051 108.043  0.00 97.00      PROA   
ATOM   2318  N   HSD P 147     -30.100 -95.266 107.088  0.00 97.00      PROA   
ATOM   2319  HN  HSD P 147     -30.938 -95.799 106.995  0.00 97.00      PROA   
ATOM   2320  CA  HSD P 147     -30.045 -94.005 106.376  0.00 97.00      PROA   
ATOM   2321  HA  HSD P 147     -29.389 -93.318 106.893  0.00 97.00      PROA   
ATOM   2322  CB  HSD P 147     -29.612 -94.162 104.891  0.00 97.00      PROA   
ATOM   2323  HB1 HSD P 147     -29.455 -93.155 104.448  0.00 97.00      PROA   
ATOM   2324  HB2 HSD P 147     -30.405 -94.666 104.302  0.00 97.00      PROA   
ATOM   2325  ND1 HSD P 147     -27.190 -94.519 104.161  0.00 97.00      PROA   
ATOM   2326  HD1 HSD P 147     -26.997 -93.568 103.913  0.00 97.00      PROA   
ATOM   2327  CG  HSD P 147     -28.368 -94.992 104.701  0.00 97.00      PROA   
ATOM   2328  CE1 HSD P 147     -26.360 -95.583 104.031  0.00 97.00      PROA   
ATOM   2329  HE1 HSD P 147     -25.347 -95.503 103.636  0.00 97.00      PROA   
ATOM   2330  NE2 HSD P 147     -26.925 -96.705 104.430  0.00 97.00      PROA   
ATOM   2331  CD2 HSD P 147     -28.189 -96.335 104.847  0.00 97.00      PROA   
ATOM   2332  HD2 HSD P 147     -28.876 -97.088 105.214  0.00 97.00      PROA   
ATOM   2333  C   HSD P 147     -31.446 -93.447 106.408  0.00 97.00      PROA   
ATOM   2334  O   HSD P 147     -32.398 -94.178 106.659  0.00 97.00      PROA   
ATOM   2335  N   CYS P 148     -31.626 -92.131 106.155  0.00 97.00      PROA   
ATOM   2336  HN  CYS P 148     -30.858 -91.495 106.091  0.00 97.00      PROA   
ATOM   2337  CA  CYS P 148     -32.948 -91.577 105.961  0.00 97.00      PROA   
ATOM   2338  HA  CYS P 148     -33.604 -92.379 105.670  0.00 97.00      PROA   
ATOM   2339  CB  CYS P 148     -33.558 -90.932 107.238  0.00 97.00      PROA   
ATOM   2340  HB1 CYS P 148     -33.534 -91.703 108.039  0.00 97.00      PROA   
ATOM   2341  HB2 CYS P 148     -34.631 -90.713 107.048  0.00 97.00      PROA   
ATOM   2342  SG  CYS P 148     -32.710 -89.434 107.845  0.00 97.00      PROA   
ATOM   2343  C   CYS P 148     -32.967 -90.612 104.799  0.00 97.00      PROA   
ATOM   2344  O   CYS P 148     -31.933 -90.141 104.335  0.00 97.00      PROA   
ATOM   2345  N   SER P 149     -34.181 -90.303 104.288  0.00 97.00      PROA   
ATOM   2346  HN  SER P 149     -35.003 -90.747 104.637  0.00 97.00      PROA   
ATOM   2347  CA  SER P 149     -34.354 -89.285 103.273  0.00 97.00      PROA   
ATOM   2348  HA  SER P 149     -33.578 -88.549 103.413  0.00 97.00      PROA   
ATOM   2349  CB  SER P 149     -34.335 -89.796 101.797  0.00 97.00      PROA   
ATOM   2350  HB1 SER P 149     -33.416 -90.403 101.656  0.00 97.00      PROA   
ATOM   2351  HB2 SER P 149     -34.287 -88.935 101.099  0.00 97.00      PROA   
ATOM   2352  OG  SER P 149     -35.466 -90.590 101.441  0.00 97.00      PROA   
ATOM   2353  HG1 SER P 149     -36.248 -90.138 101.767  0.00 97.00      PROA   
ATOM   2354  C   SER P 149     -35.669 -88.602 103.518  0.00 97.00      PROA   
ATOM   2355  O   SER P 149     -36.602 -89.214 104.018  0.00 97.00      PROA   
ATOM   2356  N   GLY P 150     -35.767 -87.309 103.142  0.00 97.00      PROA   
ATOM   2357  HN  GLY P 150     -34.978 -86.851 102.738  0.00 97.00      PROA   
ATOM   2358  CA  GLY P 150     -37.000 -86.549 103.187  0.00 97.00      PROA   
ATOM   2359  HA1 GLY P 150     -37.017 -85.985 104.107  0.00 97.00      PROA   
ATOM   2360  HA2 GLY P 150     -37.849 -87.206 103.055  0.00 97.00      PROA   
ATOM   2361  C   GLY P 150     -36.988 -85.585 102.043  0.00 97.00      PROA   
ATOM   2362  O   GLY P 150     -36.032 -85.534 101.282  0.00 97.00      PROA   
ATOM   2363  N   MET P 151     -38.062 -84.785 101.894  0.00 97.00      PROA   
ATOM   2364  HN  MET P 151     -38.866 -84.908 102.474  0.00 97.00      PROA   
ATOM   2365  CA  MET P 151     -38.236 -83.836 100.820  0.00 97.00      PROA   
ATOM   2366  HA  MET P 151     -37.362 -83.823 100.187  0.00 97.00      PROA   
ATOM   2367  CB  MET P 151     -39.492 -84.223  99.992  0.00 97.00      PROA   
ATOM   2368  HB1 MET P 151     -40.401 -83.721 100.377  0.00 97.00      PROA   
ATOM   2369  HB2 MET P 151     -39.663 -85.316 100.148  0.00 97.00      PROA   
ATOM   2370  CG  MET P 151     -39.371 -84.031  98.468  0.00 97.00      PROA   
ATOM   2371  HG1 MET P 151     -40.291 -84.460  98.010  0.00 97.00      PROA   
ATOM   2372  HG2 MET P 151     -38.512 -84.635  98.101  0.00 97.00      PROA   
ATOM   2373  SD  MET P 151     -39.193 -82.312  97.911  0.00 97.00      PROA   
ATOM   2374  CE  MET P 151     -39.352 -82.698  96.146  0.00 97.00      PROA   
ATOM   2375  HE1 MET P 151     -40.363 -83.101  95.923  0.00 97.00      PROA   
ATOM   2376  HE2 MET P 151     -38.603 -83.456  95.829  0.00 97.00      PROA   
ATOM   2377  HE3 MET P 151     -39.204 -81.787  95.527  0.00 97.00      PROA   
ATOM   2378  C   MET P 151     -38.413 -82.461 101.447  0.00 97.00      PROA   
ATOM   2379  O   MET P 151     -39.096 -82.303 102.455  0.00 97.00      PROA   
ATOM   2380  N   GLY P 152     -37.775 -81.425 100.852  0.00 97.00      PROA   
ATOM   2381  HN  GLY P 152     -37.157 -81.621 100.093  0.00 97.00      PROA   
ATOM   2382  CA  GLY P 152     -38.009 -80.023 101.183  0.00 97.00      PROA   
ATOM   2383  HA1 GLY P 152     -37.130 -79.625 101.660  0.00 97.00      PROA   
ATOM   2384  HA2 GLY P 152     -38.897 -79.933 101.795  0.00 97.00      PROA   
ATOM   2385  C   GLY P 152     -38.273 -79.246  99.924  0.00 97.00      PROA   
ATOM   2386  O   GLY P 152     -39.416 -78.953  99.589  0.00 97.00      PROA   
ATOM   2387  N   LYS P 153     -37.207 -78.867  99.188  0.00 97.00      PROA   
ATOM   2388  HN  LYS P 153     -36.281 -78.963  99.547  0.00 97.00      PROA   
ATOM   2389  CA  LYS P 153     -37.324 -78.366  97.828  0.00 97.00      PROA   
ATOM   2390  HA  LYS P 153     -38.366 -78.326  97.555  0.00 97.00      PROA   
ATOM   2391  CB  LYS P 153     -36.715 -76.948  97.670  0.00 97.00      PROA   
ATOM   2392  HB1 LYS P 153     -36.506 -76.729  96.600  0.00 97.00      PROA   
ATOM   2393  HB2 LYS P 153     -35.747 -76.909  98.214  0.00 97.00      PROA   
ATOM   2394  CG  LYS P 153     -37.637 -75.823  98.185  0.00 97.00      PROA   
ATOM   2395  HG1 LYS P 153     -37.088 -74.858  98.105  0.00 97.00      PROA   
ATOM   2396  HG2 LYS P 153     -37.871 -75.991  99.259  0.00 97.00      PROA   
ATOM   2397  CD  LYS P 153     -38.943 -75.732  97.376  0.00 97.00      PROA   
ATOM   2398  HD1 LYS P 153     -39.542 -76.651  97.562  0.00 97.00      PROA   
ATOM   2399  HD2 LYS P 153     -38.674 -75.710  96.295  0.00 97.00      PROA   
ATOM   2400  CE  LYS P 153     -39.809 -74.512  97.708  0.00 97.00      PROA   
ATOM   2401  HE1 LYS P 153     -39.265 -73.570  97.487  0.00 97.00      PROA   
ATOM   2402  HE2 LYS P 153     -40.107 -74.523  98.778  0.00 97.00      PROA   
ATOM   2403  NZ  LYS P 153     -41.044 -74.537  96.887  0.00 97.00      PROA   
ATOM   2404  HZ1 LYS P 153     -41.570 -75.411  97.091  0.00 97.00      PROA   
ATOM   2405  HZ2 LYS P 153     -40.786 -74.525  95.879  0.00 97.00      PROA   
ATOM   2406  HZ3 LYS P 153     -41.639 -73.714  97.103  0.00 97.00      PROA   
ATOM   2407  C   LYS P 153     -36.745 -79.329  96.817  0.00 97.00      PROA   
ATOM   2408  O   LYS P 153     -36.849 -79.120  95.609  0.00 97.00      PROA   
ATOM   2409  N   HSD P 154     -36.187 -80.452  97.303  0.00 97.00      PROA   
ATOM   2410  HN  HSD P 154     -36.094 -80.583  98.285  0.00 97.00      PROA   
ATOM   2411  CA  HSD P 154     -35.806 -81.592  96.511  0.00 97.00      PROA   
ATOM   2412  HA  HSD P 154     -36.615 -81.833  95.836  0.00 97.00      PROA   
ATOM   2413  CB  HSD P 154     -34.486 -81.398  95.721  0.00 97.00      PROA   
ATOM   2414  HB1 HSD P 154     -33.676 -81.096  96.421  0.00 97.00      PROA   
ATOM   2415  HB2 HSD P 154     -34.630 -80.566  94.998  0.00 97.00      PROA   
ATOM   2416  ND1 HSD P 154     -32.946 -83.368  95.220  0.00 97.00      PROA   
ATOM   2417  HD1 HSD P 154     -32.354 -83.265  96.021  0.00 97.00      PROA   
ATOM   2418  CG  HSD P 154     -34.069 -82.617  94.941  0.00 97.00      PROA   
ATOM   2419  CE1 HSD P 154     -32.918 -84.382  94.322  0.00 97.00      PROA   
ATOM   2420  HE1 HSD P 154     -32.131 -85.135  94.311  0.00 97.00      PROA   
ATOM   2421  NE2 HSD P 154     -33.943 -84.342  93.493  0.00 97.00      PROA   
ATOM   2422  CD2 HSD P 154     -34.659 -83.220  93.872  0.00 97.00      PROA   
ATOM   2423  HD2 HSD P 154     -35.553 -82.943  93.328  0.00 97.00      PROA   
ATOM   2424  C   HSD P 154     -35.687 -82.691  97.536  0.00 97.00      PROA   
ATOM   2425  O   HSD P 154     -35.758 -82.424  98.734  0.00 97.00      PROA   
ATOM   2426  N   ARG P 155     -35.531 -83.971  97.119  0.00 97.00      PROA   
ATOM   2427  HN  ARG P 155     -35.497 -84.199  96.148  0.00 97.00      PROA   
ATOM   2428  CA  ARG P 155     -35.184 -85.025  98.052  0.00 97.00      PROA   
ATOM   2429  HA  ARG P 155     -35.871 -84.937  98.882  0.00 97.00      PROA   
ATOM   2430  CB  ARG P 155     -35.366 -86.464  97.502  0.00 97.00      PROA   
ATOM   2431  HB1 ARG P 155     -36.457 -86.634  97.350  0.00 97.00      PROA   
ATOM   2432  HB2 ARG P 155     -35.036 -87.184  98.283  0.00 97.00      PROA   
ATOM   2433  CG  ARG P 155     -34.639 -86.752  96.169  0.00 97.00      PROA   
ATOM   2434  HG1 ARG P 155     -33.821 -86.016  96.042  0.00 97.00      PROA   
ATOM   2435  HG2 ARG P 155     -35.339 -86.608  95.317  0.00 97.00      PROA   
ATOM   2436  CD  ARG P 155     -33.975 -88.137  96.079  0.00 97.00      PROA   
ATOM   2437  HD1 ARG P 155     -33.154 -88.197  96.830  0.00 97.00      PROA   
ATOM   2438  HD2 ARG P 155     -33.563 -88.313  95.061  0.00 97.00      PROA   
ATOM   2439  NE  ARG P 155     -35.028 -89.162  96.362  0.00 97.00      PROA   
ATOM   2440  HE  ARG P 155     -35.981 -88.912  96.215  0.00 97.00      PROA   
ATOM   2441  CZ  ARG P 155     -34.794 -90.335  96.987  0.00 97.00      PROA   
ATOM   2442  NH1 ARG P 155     -33.560 -90.812  97.200  0.00 97.00      PROA   
ATOM   2443 HH11 ARG P 155     -32.785 -90.330  96.805  0.00 97.00      PROA   
ATOM   2444 HH12 ARG P 155     -33.466 -91.696  97.651  0.00 97.00      PROA   
ATOM   2445  NH2 ARG P 155     -35.834 -91.069  97.425  0.00 97.00      PROA   
ATOM   2446 HH21 ARG P 155     -36.761 -90.732  97.290  0.00 97.00      PROA   
ATOM   2447 HH22 ARG P 155     -35.645 -91.897  97.945  0.00 97.00      PROA   
ATOM   2448  C   ARG P 155     -33.781 -84.861  98.626  0.00 97.00      PROA   
ATOM   2449  O   ARG P 155     -32.820 -84.585  97.912  0.00 97.00      PROA   
ATOM   2450  N   TYR P 156     -33.639 -85.035  99.953  0.00 97.00      PROA   
ATOM   2451  HN  TYR P 156     -34.440 -85.206 100.525  0.00 97.00      PROA   
ATOM   2452  CA  TYR P 156     -32.380 -84.924 100.657  0.00 97.00      PROA   
ATOM   2453  HA  TYR P 156     -31.574 -84.742  99.961  0.00 97.00      PROA   
ATOM   2454  CB  TYR P 156     -32.413 -83.817 101.748  0.00 97.00      PROA   
ATOM   2455  HB1 TYR P 156     -31.413 -83.678 102.207  0.00 97.00      PROA   
ATOM   2456  HB2 TYR P 156     -33.135 -84.110 102.541  0.00 97.00      PROA   
ATOM   2457  CG  TYR P 156     -32.865 -82.485 101.194  0.00 97.00      PROA   
ATOM   2458  CD1 TYR P 156     -32.312 -81.954 100.013  0.00 97.00      PROA   
ATOM   2459  HD1 TYR P 156     -31.549 -82.502  99.482  0.00 97.00      PROA   
ATOM   2460  CE1 TYR P 156     -32.761 -80.732  99.498  0.00 97.00      PROA   
ATOM   2461  HE1 TYR P 156     -32.338 -80.347  98.582  0.00 97.00      PROA   
ATOM   2462  CZ  TYR P 156     -33.756 -80.013 100.173  0.00 97.00      PROA   
ATOM   2463  OH  TYR P 156     -34.208 -78.779  99.665  0.00 97.00      PROA   
ATOM   2464  HH  TYR P 156     -33.549 -78.461  99.046  0.00 97.00      PROA   
ATOM   2465  CD2 TYR P 156     -33.848 -81.739 101.871  0.00 97.00      PROA   
ATOM   2466  HD2 TYR P 156     -34.275 -82.121 102.786  0.00 97.00      PROA   
ATOM   2467  CE2 TYR P 156     -34.289 -80.512 101.365  0.00 97.00      PROA   
ATOM   2468  HE2 TYR P 156     -35.033 -79.947 101.904  0.00 97.00      PROA   
ATOM   2469  C   TYR P 156     -32.135 -86.262 101.312  0.00 97.00      PROA   
ATOM   2470  O   TYR P 156     -33.067 -86.895 101.791  0.00 97.00      PROA   
ATOM   2471  N   THR P 157     -30.866 -86.732 101.323  0.00 97.00      PROA   
ATOM   2472  HN  THR P 157     -30.133 -86.223 100.881  0.00 97.00      PROA   
ATOM   2473  CA  THR P 157     -30.452 -87.999 101.906  0.00 97.00      PROA   
ATOM   2474  HA  THR P 157     -31.305 -88.511 102.333  0.00 97.00      PROA   
ATOM   2475  CB  THR P 157     -29.756 -88.933 100.916  0.00 97.00      PROA   
ATOM   2476  HB  THR P 157     -29.215 -89.759 101.439  0.00 97.00      PROA   
ATOM   2477  OG1 THR P 157     -28.840 -88.225 100.085  0.00 97.00      PROA   
ATOM   2478  HG1 THR P 157     -28.136 -87.916 100.659  0.00 97.00      PROA   
ATOM   2479  CG2 THR P 157     -30.808 -89.570  99.995  0.00 97.00      PROA   
ATOM   2480 HG21 THR P 157     -31.378 -88.784  99.457  0.00 97.00      PROA   
ATOM   2481 HG22 THR P 157     -31.509 -90.195 100.583  0.00 97.00      PROA   
ATOM   2482 HG23 THR P 157     -30.303 -90.218  99.246  0.00 97.00      PROA   
ATOM   2483  C   THR P 157     -29.482 -87.716 103.029  0.00 97.00      PROA   
ATOM   2484  O   THR P 157     -28.623 -86.846 102.912  0.00 97.00      PROA   
ATOM   2485  N   SER P 158     -29.590 -88.461 104.153  0.00 97.00      PROA   
ATOM   2486  HN  SER P 158     -30.316 -89.142 104.256  0.00 97.00      PROA   
ATOM   2487  CA  SER P 158     -28.681 -88.329 105.276  0.00 97.00      PROA   
ATOM   2488  HA  SER P 158     -28.471 -87.278 105.410  0.00 97.00      PROA   
ATOM   2489  CB  SER P 158     -29.288 -88.874 106.604  0.00 97.00      PROA   
ATOM   2490  HB1 SER P 158     -30.297 -88.427 106.723  0.00 97.00      PROA   
ATOM   2491  HB2 SER P 158     -28.675 -88.556 107.472  0.00 97.00      PROA   
ATOM   2492  OG  SER P 158     -29.417 -90.296 106.634  0.00 97.00      PROA   
ATOM   2493  HG1 SER P 158     -28.537 -90.655 106.797  0.00 97.00      PROA   
ATOM   2494  C   SER P 158     -27.369 -89.047 105.031  0.00 97.00      PROA   
ATOM   2495  O   SER P 158     -27.215 -89.832 104.097  0.00 97.00      PROA   
ATOM   2496  N   ALA P 159     -26.398 -88.830 105.945  0.00 97.00      PROA   
ATOM   2497  HN  ALA P 159     -26.479 -88.091 106.611  0.00 97.00      PROA   
ATOM   2498  CA  ALA P 159     -25.298 -89.745 106.165  0.00 97.00      PROA   
ATOM   2499  HA  ALA P 159     -24.771 -89.855 105.226  0.00 97.00      PROA   
ATOM   2500  CB  ALA P 159     -24.331 -89.190 107.230  0.00 97.00      PROA   
ATOM   2501  HB1 ALA P 159     -24.849 -89.069 108.206  0.00 97.00      PROA   
ATOM   2502  HB2 ALA P 159     -23.952 -88.192 106.916  0.00 97.00      PROA   
ATOM   2503  HB3 ALA P 159     -23.461 -89.863 107.373  0.00 97.00      PROA   
ATOM   2504  C   ALA P 159     -25.793 -91.126 106.598  0.00 97.00      PROA   
ATOM   2505  O   ALA P 159     -26.844 -91.253 107.222  0.00 97.00      PROA   
ATOM   2506  N   GLY P 160     -25.052 -92.205 106.247  0.00 97.00      PROA   
ATOM   2507  HN  GLY P 160     -24.201 -92.093 105.741  0.00 97.00      PROA   
ATOM   2508  CA  GLY P 160     -25.355 -93.551 106.708  0.00 97.00      PROA   
ATOM   2509  HA1 GLY P 160     -24.904 -94.247 106.016  0.00 97.00      PROA   
ATOM   2510  HA2 GLY P 160     -26.424 -93.681 106.793  0.00 97.00      PROA   
ATOM   2511  C   GLY P 160     -24.719 -93.794 108.043  0.00 97.00      PROA   
ATOM   2512  O   GLY P 160     -23.546 -93.485 108.234  0.00 97.00      PROA   
ATOM   2513  N   ILE P 161     -25.475 -94.390 108.993  0.00 97.00      PROA   
ATOM   2514  HN  ILE P 161     -26.424 -94.632 108.795  0.00 97.00      PROA   
ATOM   2515  CA  ILE P 161     -24.996 -94.674 110.331  0.00 97.00      PROA   
ATOM   2516  HA  ILE P 161     -23.963 -94.373 110.419  0.00 97.00      PROA   
ATOM   2517  CB  ILE P 161     -25.794 -93.961 111.427  0.00 97.00      PROA   
ATOM   2518  HB  ILE P 161     -26.851 -94.318 111.396  0.00 97.00      PROA   
ATOM   2519  CG2 ILE P 161     -25.208 -94.303 112.818  0.00 97.00      PROA   
ATOM   2520 HG21 ILE P 161     -24.122 -94.074 112.848  0.00 97.00      PROA   
ATOM   2521 HG22 ILE P 161     -25.353 -95.373 113.071  0.00 97.00      PROA   
ATOM   2522 HG23 ILE P 161     -25.710 -93.693 113.598  0.00 97.00      PROA   
ATOM   2523  CG1 ILE P 161     -25.845 -92.422 111.207  0.00 97.00      PROA   
ATOM   2524 HG11 ILE P 161     -26.486 -91.986 112.006  0.00 97.00      PROA   
ATOM   2525 HG12 ILE P 161     -26.343 -92.202 110.239  0.00 97.00      PROA   
ATOM   2526  CD  ILE P 161     -24.483 -91.713 111.244  0.00 97.00      PROA   
ATOM   2527  HD1 ILE P 161     -23.809 -92.102 110.453  0.00 97.00      PROA   
ATOM   2528  HD2 ILE P 161     -23.984 -91.849 112.227  0.00 97.00      PROA   
ATOM   2529  HD3 ILE P 161     -24.614 -90.622 111.080  0.00 97.00      PROA   
ATOM   2530  C   ILE P 161     -25.053 -96.174 110.530  0.00 97.00      PROA   
ATOM   2531  O   ILE P 161     -26.114 -96.788 110.475  0.00 97.00      PROA   
ATOM   2532  N   SER P 162     -23.885 -96.809 110.774  0.00 97.00      PROA   
ATOM   2533  HN  SER P 162     -23.023 -96.307 110.789  0.00 97.00      PROA   
ATOM   2534  CA  SER P 162     -23.787 -98.243 110.964  0.00 97.00      PROA   
ATOM   2535  HA  SER P 162     -24.588 -98.726 110.425  0.00 97.00      PROA   
ATOM   2536  CB  SER P 162     -22.452 -98.813 110.418  0.00 97.00      PROA   
ATOM   2537  HB1 SER P 162     -22.417 -98.642 109.320  0.00 97.00      PROA   
ATOM   2538  HB2 SER P 162     -22.385 -99.908 110.596  0.00 97.00      PROA   
ATOM   2539  OG  SER P 162     -21.326 -98.158 110.999  0.00 97.00      PROA   
ATOM   2540  HG1 SER P 162     -21.457 -98.212 111.951  0.00 97.00      PROA   
ATOM   2541  C   SER P 162     -23.910 -98.630 112.424  0.00 97.00      PROA   
ATOM   2542  O   SER P 162     -23.085 -98.242 113.250  0.00 97.00      PROA   
ATOM   2543  N   VAL P 163     -24.931 -99.449 112.770  0.00 97.00      PROA   
ATOM   2544  HN  VAL P 163     -25.604 -99.742 112.093  0.00 97.00      PROA   
ATOM   2545  CA  VAL P 163     -25.109 -99.964 114.114  0.00 97.00      PROA   
ATOM   2546  HA  VAL P 163     -24.341 -99.550 114.748  0.00 97.00      PROA   
ATOM   2547  CB  VAL P 163     -26.446 -99.617 114.768  0.00 97.00      PROA   
ATOM   2548  HB  VAL P 163     -26.416 -99.929 115.839  0.00 97.00      PROA   
ATOM   2549  CG1 VAL P 163     -26.629 -98.087 114.739  0.00 97.00      PROA   
ATOM   2550 HG11 VAL P 163     -26.738 -97.716 113.697  0.00 97.00      PROA   
ATOM   2551 HG12 VAL P 163     -25.764 -97.577 115.212  0.00 97.00      PROA   
ATOM   2552 HG13 VAL P 163     -27.549 -97.817 115.299  0.00 97.00      PROA   
ATOM   2553  CG2 VAL P 163     -27.638-100.325 114.096  0.00 97.00      PROA   
ATOM   2554 HG21 VAL P 163     -27.605-101.422 114.254  0.00 97.00      PROA   
ATOM   2555 HG22 VAL P 163     -27.641-100.122 113.006  0.00 97.00      PROA   
ATOM   2556 HG23 VAL P 163     -28.592 -99.949 114.525  0.00 97.00      PROA   
ATOM   2557  C   VAL P 163     -24.900-101.460 114.077  0.00 97.00      PROA   
ATOM   2558  O   VAL P 163     -25.357-102.152 113.174  0.00 97.00      PROA   
ATOM   2559  N   THR P 164     -24.162-102.005 115.066  0.00 97.00      PROA   
ATOM   2560  HN  THR P 164     -23.787-101.423 115.787  0.00 97.00      PROA   
ATOM   2561  CA  THR P 164     -23.869-103.430 115.115  0.00 97.00      PROA   
ATOM   2562  HA  THR P 164     -24.320-103.936 114.276  0.00 97.00      PROA   
ATOM   2563  CB  THR P 164     -22.378-103.740 115.063  0.00 97.00      PROA   
ATOM   2564  HB  THR P 164     -21.863-103.375 115.978  0.00 97.00      PROA   
ATOM   2565  OG1 THR P 164     -21.777-103.096 113.946  0.00 97.00      PROA   
ATOM   2566  HG1 THR P 164     -22.155-102.217 113.897  0.00 97.00      PROA   
ATOM   2567  CG2 THR P 164     -22.144-105.252 114.879  0.00 97.00      PROA   
ATOM   2568 HG21 THR P 164     -22.601-105.586 113.922  0.00 97.00      PROA   
ATOM   2569 HG22 THR P 164     -22.581-105.846 115.704  0.00 97.00      PROA   
ATOM   2570 HG23 THR P 164     -21.054-105.461 114.826  0.00 97.00      PROA   
ATOM   2571  C   THR P 164     -24.474-103.969 116.396  0.00 97.00      PROA   
ATOM   2572  O   THR P 164     -24.052-103.597 117.483  0.00 97.00      PROA   
ATOM   2573  N   VAL P 165     -25.493-104.859 116.305  0.00 97.00      PROA   
ATOM   2574  HN  VAL P 165     -25.830-105.113 115.398  0.00 97.00      PROA   
ATOM   2575  CA  VAL P 165     -26.231-105.420 117.440  0.00 97.00      PROA   
ATOM   2576  HA  VAL P 165     -26.240-104.666 118.211  0.00 97.00      PROA   
ATOM   2577  CB  VAL P 165     -27.697-105.688 117.061  0.00 97.00      PROA   
ATOM   2578  HB  VAL P 165     -27.733-106.434 116.237  0.00 97.00      PROA   
ATOM   2579  CG1 VAL P 165     -28.572-106.200 118.229  0.00 97.00      PROA   
ATOM   2580 HG11 VAL P 165     -28.394-105.595 119.143  0.00 97.00      PROA   
ATOM   2581 HG12 VAL P 165     -28.381-107.268 118.448  0.00 97.00      PROA   
ATOM   2582 HG13 VAL P 165     -29.645-106.111 117.965  0.00 97.00      PROA   
ATOM   2583  CG2 VAL P 165     -28.316-104.362 116.565  0.00 97.00      PROA   
ATOM   2584 HG21 VAL P 165     -27.808-103.971 115.662  0.00 97.00      PROA   
ATOM   2585 HG22 VAL P 165     -28.259-103.597 117.369  0.00 97.00      PROA   
ATOM   2586 HG23 VAL P 165     -29.386-104.521 116.314  0.00 97.00      PROA   
ATOM   2587  C   VAL P 165     -25.498-106.665 117.977  0.00 97.00      PROA   
ATOM   2588  O   VAL P 165     -24.480-107.061 117.419  0.00 97.00      PROA   
ATOM   2589  N   LYS P 166     -25.955-107.314 119.084  0.00 97.00      PROA   
ATOM   2590  HN  LYS P 166     -26.756-106.986 119.580  0.00 97.00      PROA   
ATOM   2591  CA  LYS P 166     -25.468-108.612 119.512  0.00 97.00      PROA   
ATOM   2592  HA  LYS P 166     -25.058-109.155 118.668  0.00 97.00      PROA   
ATOM   2593  CB  LYS P 166     -24.506-108.618 120.744  0.00 97.00      PROA   
ATOM   2594  HB1 LYS P 166     -24.077-109.637 120.870  0.00 97.00      PROA   
ATOM   2595  HB2 LYS P 166     -25.091-108.390 121.664  0.00 97.00      PROA   
ATOM   2596  CG  LYS P 166     -23.376-107.571 120.741  0.00 97.00      PROA   
ATOM   2597  HG1 LYS P 166     -22.889-107.578 121.742  0.00 97.00      PROA   
ATOM   2598  HG2 LYS P 166     -23.876-106.585 120.648  0.00 97.00      PROA   
ATOM   2599  CD  LYS P 166     -22.282-107.796 119.673  0.00 97.00      PROA   
ATOM   2600  HD1 LYS P 166     -22.732-108.315 118.798  0.00 97.00      PROA   
ATOM   2601  HD2 LYS P 166     -21.515-108.485 120.089  0.00 97.00      PROA   
ATOM   2602  CE  LYS P 166     -21.574-106.523 119.174  0.00 97.00      PROA   
ATOM   2603  HE1 LYS P 166     -20.977-106.752 118.264  0.00 97.00      PROA   
ATOM   2604  HE2 LYS P 166     -20.916-106.082 119.950  0.00 97.00      PROA   
ATOM   2605  NZ  LYS P 166     -22.590-105.526 118.804  0.00 97.00      PROA   
ATOM   2606  HZ1 LYS P 166     -23.057-105.146 119.652  0.00 97.00      PROA   
ATOM   2607  HZ2 LYS P 166     -23.313-106.039 118.253  0.00 97.00      PROA   
ATOM   2608  HZ3 LYS P 166     -22.237-104.743 118.223  0.00 97.00      PROA   
ATOM   2609  C   LYS P 166     -26.704-109.327 119.969  0.00 97.00      PROA   
ATOM   2610  O   LYS P 166     -27.594-108.721 120.559  0.00 97.00      PROA   
ATOM   2611  N   GLU P 167     -26.727-110.646 119.681  0.00  0.00      PROA   
ATOM   2612  HN  GLU P 167     -25.972-111.055 119.175  0.00  0.00      PROA   
ATOM   2613  CA  GLU P 167     -27.733-111.587 120.083  0.00  0.00      PROA   
ATOM   2614  HA  GLU P 167     -28.489-111.101 120.684  0.00  0.00      PROA   
ATOM   2615  CB  GLU P 167     -28.362-112.303 118.862  0.00  0.00      PROA   
ATOM   2616  HB1 GLU P 167     -27.550-112.728 118.232  0.00  0.00      PROA   
ATOM   2617  HB2 GLU P 167     -28.870-111.511 118.265  0.00  0.00      PROA   
ATOM   2618  CG  GLU P 167     -29.367-113.420 119.196  0.00  0.00      PROA   
ATOM   2619  HG1 GLU P 167     -30.113-113.049 119.924  0.00  0.00      PROA   
ATOM   2620  HG2 GLU P 167     -28.839-114.285 119.651  0.00  0.00      PROA   
ATOM   2621  CD  GLU P 167     -30.100-113.861 117.927  0.00  0.00      PROA   
ATOM   2622  OE1 GLU P 167     -30.783-113.001 117.308  0.00  0.00      PROA   
ATOM   2623  OE2 GLU P 167     -29.989-115.060 117.559  0.00  0.00      PROA   
ATOM   2624  C   GLU P 167     -26.971-112.569 120.920  0.00  0.00      PROA   
ATOM   2625  O   GLU P 167     -25.924-113.059 120.498  0.00  0.00      PROA   
ATOM   2626  N   LEU P 168     -27.462-112.832 122.157  0.00  0.00      PROA   
ATOM   2627  HN  LEU P 168     -28.323-112.431 122.459  0.00  0.00      PROA   
ATOM   2628  CA  LEU P 168     -26.779-113.631 123.152  0.00  0.00      PROA   
ATOM   2629  HA  LEU P 168     -25.801-113.190 123.279  0.00  0.00      PROA   
ATOM   2630  CB  LEU P 168     -27.492-113.659 124.535  0.00  0.00      PROA   
ATOM   2631  HB1 LEU P 168     -26.959-114.387 125.189  0.00  0.00      PROA   
ATOM   2632  HB2 LEU P 168     -28.535-114.022 124.409  0.00  0.00      PROA   
ATOM   2633  CG  LEU P 168     -27.519-112.322 125.331  0.00  0.00      PROA   
ATOM   2634  HG  LEU P 168     -27.832-112.597 126.369  0.00  0.00      PROA   
ATOM   2635  CD1 LEU P 168     -26.133-111.658 125.454  0.00  0.00      PROA   
ATOM   2636 HD11 LEU P 168     -25.783-111.300 124.463  0.00  0.00      PROA   
ATOM   2637 HD12 LEU P 168     -25.392-112.381 125.856  0.00  0.00      PROA   
ATOM   2638 HD13 LEU P 168     -26.185-110.786 126.140  0.00  0.00      PROA   
ATOM   2639  CD2 LEU P 168     -28.577-111.319 124.831  0.00  0.00      PROA   
ATOM   2640 HD21 LEU P 168     -29.576-111.800 124.788  0.00  0.00      PROA   
ATOM   2641 HD22 LEU P 168     -28.311-110.944 123.822  0.00  0.00      PROA   
ATOM   2642 HD23 LEU P 168     -28.636-110.449 125.519  0.00  0.00      PROA   
ATOM   2643  C   LEU P 168     -26.548-115.053 122.704  0.00  0.00      PROA   
ATOM   2644  O   LEU P 168     -25.456-115.585 122.897  0.00  0.00      PROA   
ATOM   2645  N   PHE P 169     -27.566-115.690 122.079  0.00  0.00      PROA   
ATOM   2646  HN  PHE P 169     -28.449-115.253 121.926  0.00  0.00      PROA   
ATOM   2647  CA  PHE P 169     -27.426-117.034 121.579  0.00  0.00      PROA   
ATOM   2648  HA  PHE P 169     -26.381-117.236 121.407  0.00  0.00      PROA   
ATOM   2649  CB  PHE P 169     -27.895-118.151 122.567  0.00  0.00      PROA   
ATOM   2650  HB1 PHE P 169     -27.165-118.198 123.404  0.00  0.00      PROA   
ATOM   2651  HB2 PHE P 169     -27.889-119.143 122.066  0.00  0.00      PROA   
ATOM   2652  CG  PHE P 169     -29.260-117.904 123.178  0.00  0.00      PROA   
ATOM   2653  CD1 PHE P 169     -29.408-117.053 124.290  0.00  0.00      PROA   
ATOM   2654  HD1 PHE P 169     -28.543-116.554 124.701  0.00  0.00      PROA   
ATOM   2655  CE1 PHE P 169     -30.667-116.831 124.861  0.00  0.00      PROA   
ATOM   2656  HE1 PHE P 169     -30.768-116.163 125.703  0.00  0.00      PROA   
ATOM   2657  CZ  PHE P 169     -31.794-117.479 124.341  0.00  0.00      PROA   
ATOM   2658  HZ  PHE P 169     -32.766-117.310 124.781  0.00  0.00      PROA   
ATOM   2659  CD2 PHE P 169     -30.398-118.571 122.686  0.00  0.00      PROA   
ATOM   2660  HD2 PHE P 169     -30.303-119.245 121.848  0.00  0.00      PROA   
ATOM   2661  CE2 PHE P 169     -31.658-118.354 123.256  0.00  0.00      PROA   
ATOM   2662  HE2 PHE P 169     -32.525-118.861 122.860  0.00  0.00      PROA   
ATOM   2663  C   PHE P 169     -28.151-117.137 120.258  0.00  0.00      PROA   
ATOM   2664  O   PHE P 169     -29.377-117.037 120.232  0.00  0.00      PROA   
ATOM   2665  N   PRO P 170     -27.465-117.370 119.141  0.00  0.00      PROA   
ATOM   2666  CD  PRO P 170     -26.126-116.829 118.886  0.00  0.00      PROA   
ATOM   2667  HD1 PRO P 170     -25.374-117.310 119.545  0.00  0.00      PROA   
ATOM   2668  HD2 PRO P 170     -26.143-115.731 119.061  0.00  0.00      PROA   
ATOM   2669  CA  PRO P 170     -28.079-117.909 117.941  0.00  0.00      PROA   
ATOM   2670  HA  PRO P 170     -29.120-117.633 117.841  0.00  0.00      PROA   
ATOM   2671  CB  PRO P 170     -27.228-117.310 116.807  0.00  0.00      PROA   
ATOM   2672  HB1 PRO P 170     -27.631-116.301 116.564  0.00  0.00      PROA   
ATOM   2673  HB2 PRO P 170     -27.223-117.912 115.878  0.00  0.00      PROA   
ATOM   2674  CG  PRO P 170     -25.830-117.130 117.414  0.00  0.00      PROA   
ATOM   2675  HG1 PRO P 170     -25.262-118.082 117.336  0.00  0.00      PROA   
ATOM   2676  HG2 PRO P 170     -25.259-116.318 116.921  0.00  0.00      PROA   
ATOM   2677  C   PRO P 170     -27.960-119.418 118.016  0.00  0.00      PROA   
ATOM   2678  O   PRO P 170     -27.185-120.010 117.264  0.00  0.00      PROA   
ATOM   2679  N   ALA P 171     -28.727-120.059 118.933  0.00  0.00      PROA   
ATOM   2680  HN  ALA P 171     -29.353-119.555 119.524  0.00  0.00      PROA   
ATOM   2681  CA  ALA P 171     -28.694-121.487 119.142  0.00  0.00      PROA   
ATOM   2682  HA  ALA P 171     -27.661-121.792 119.077  0.00  0.00      PROA   
ATOM   2683  CB  ALA P 171     -29.240-121.889 120.527  0.00  0.00      PROA   
ATOM   2684  HB1 ALA P 171     -30.296-121.563 120.646  0.00  0.00      PROA   
ATOM   2685  HB2 ALA P 171     -28.636-121.403 121.323  0.00  0.00      PROA   
ATOM   2686  HB3 ALA P 171     -29.185-122.989 120.673  0.00  0.00      PROA   
ATOM   2687  C   ALA P 171     -29.537-122.160 118.079  0.00  0.00      PROA   
ATOM   2688  O   ALA P 171     -30.543-121.576 117.677  0.00  0.00      PROA   
ATOM   2689  N   PRO P 172     -29.200-123.350 117.579  0.00  0.00      PROA   
ATOM   2690  CD  PRO P 172     -27.929-124.028 117.856  0.00  0.00      PROA   
ATOM   2691  HD1 PRO P 172     -27.866-124.314 118.928  0.00  0.00      PROA   
ATOM   2692  HD2 PRO P 172     -27.090-123.350 117.586  0.00  0.00      PROA   
ATOM   2693  CA  PRO P 172     -29.855-123.893 116.403  0.00  0.00      PROA   
ATOM   2694  HA  PRO P 172     -30.152-123.100 115.732  0.00  0.00      PROA   
ATOM   2695  CB  PRO P 172     -28.800-124.813 115.768  0.00  0.00      PROA   
ATOM   2696  HB1 PRO P 172     -28.181-124.209 115.068  0.00  0.00      PROA   
ATOM   2697  HB2 PRO P 172     -29.229-125.669 115.208  0.00  0.00      PROA   
ATOM   2698  CG  PRO P 172     -27.918-125.256 116.942  0.00  0.00      PROA   
ATOM   2699  HG1 PRO P 172     -28.389-126.117 117.465  0.00  0.00      PROA   
ATOM   2700  HG2 PRO P 172     -26.900-125.538 116.617  0.00  0.00      PROA   
ATOM   2701  C   PRO P 172     -31.068-124.690 116.813  0.00  0.00      PROA   
ATOM   2702  O   PRO P 172     -30.965-125.532 117.704  0.00  0.00      PROA   
ATOM   2703  N   VAL P 173     -32.228-124.439 116.159  0.00 97.00      PROA   
ATOM   2704  HN  VAL P 173     -32.307-123.688 115.505  0.00 97.00      PROA   
ATOM   2705  CA  VAL P 173     -33.413-125.249 116.325  0.00 97.00      PROA   
ATOM   2706  HA  VAL P 173     -33.374-125.710 117.303  0.00 97.00      PROA   
ATOM   2707  CB  VAL P 173     -34.710-124.444 116.259  0.00 97.00      PROA   
ATOM   2708  HB  VAL P 173     -35.583-125.131 116.356  0.00 97.00      PROA   
ATOM   2709  CG1 VAL P 173     -34.741-123.474 117.460  0.00 97.00      PROA   
ATOM   2710 HG11 VAL P 173     -33.908-122.743 117.395  0.00 97.00      PROA   
ATOM   2711 HG12 VAL P 173     -34.648-124.029 118.416  0.00 97.00      PROA   
ATOM   2712 HG13 VAL P 173     -35.696-122.908 117.468  0.00 97.00      PROA   
ATOM   2713  CG2 VAL P 173     -34.837-123.677 114.925  0.00 97.00      PROA   
ATOM   2714 HG21 VAL P 173     -34.812-124.368 114.060  0.00 97.00      PROA   
ATOM   2715 HG22 VAL P 173     -34.020-122.935 114.811  0.00 97.00      PROA   
ATOM   2716 HG23 VAL P 173     -35.801-123.126 114.899  0.00 97.00      PROA   
ATOM   2717  C   VAL P 173     -33.412-126.376 115.313  0.00 97.00      PROA   
ATOM   2718  O   VAL P 173     -32.787-126.290 114.260  0.00 97.00      PROA   
ATOM   2719  N   LEU P 174     -34.121-127.482 115.627  0.00 97.00      PROA   
ATOM   2720  HN  LEU P 174     -34.588-127.558 116.503  0.00 97.00      PROA   
ATOM   2721  CA  LEU P 174     -34.277-128.603 114.728  0.00 97.00      PROA   
ATOM   2722  HA  LEU P 174     -33.562-128.543 113.921  0.00 97.00      PROA   
ATOM   2723  CB  LEU P 174     -34.047-129.936 115.486  0.00 97.00      PROA   
ATOM   2724  HB1 LEU P 174     -34.836-130.103 116.250  0.00 97.00      PROA   
ATOM   2725  HB2 LEU P 174     -33.086-129.808 116.040  0.00 97.00      PROA   
ATOM   2726  CG  LEU P 174     -33.878-131.210 114.624  0.00 97.00      PROA   
ATOM   2727  HG  LEU P 174     -33.161-130.980 113.801  0.00 97.00      PROA   
ATOM   2728  CD1 LEU P 174     -33.259-132.331 115.479  0.00 97.00      PROA   
ATOM   2729 HD11 LEU P 174     -33.930-132.578 116.330  0.00 97.00      PROA   
ATOM   2730 HD12 LEU P 174     -32.275-132.016 115.884  0.00 97.00      PROA   
ATOM   2731 HD13 LEU P 174     -33.118-133.244 114.867  0.00 97.00      PROA   
ATOM   2732  CD2 LEU P 174     -35.182-131.717 113.984  0.00 97.00      PROA   
ATOM   2733 HD21 LEU P 174     -35.534-131.029 113.190  0.00 97.00      PROA   
ATOM   2734 HD22 LEU P 174     -35.975-131.818 114.754  0.00 97.00      PROA   
ATOM   2735 HD23 LEU P 174     -35.012-132.712 113.526  0.00 97.00      PROA   
ATOM   2736  C   LEU P 174     -35.675-128.504 114.154  0.00 97.00      PROA   
ATOM   2737  O   LEU P 174     -36.668-128.720 114.846  0.00 97.00      PROA   
ATOM   2738  N   THR P 175     -35.781-128.159 112.850  0.00 97.00      PROA   
ATOM   2739  HN  THR P 175     -34.963-127.966 112.307  0.00 97.00      PROA   
ATOM   2740  CA  THR P 175     -37.044-128.010 112.152  0.00 97.00      PROA   
ATOM   2741  HA  THR P 175     -37.826-127.882 112.885  0.00 97.00      PROA   
ATOM   2742  CB  THR P 175     -37.126-126.783 111.249  0.00 97.00      PROA   
ATOM   2743  HB  THR P 175     -38.012-126.821 110.574  0.00 97.00      PROA   
ATOM   2744  OG1 THR P 175     -35.947-126.651 110.475  0.00 97.00      PROA   
ATOM   2745  HG1 THR P 175     -35.817-125.706 110.316  0.00 97.00      PROA   
ATOM   2746  CG2 THR P 175     -37.256-125.534 112.142  0.00 97.00      PROA   
ATOM   2747 HG21 THR P 175     -36.364-125.432 112.793  0.00 97.00      PROA   
ATOM   2748 HG22 THR P 175     -38.159-125.611 112.782  0.00 97.00      PROA   
ATOM   2749 HG23 THR P 175     -37.345-124.617 111.520  0.00 97.00      PROA   
ATOM   2750  C   THR P 175     -37.369-129.278 111.392  0.00 97.00      PROA   
ATOM   2751  O   THR P 175     -36.583-129.787 110.597  0.00 97.00      PROA   
ATOM   2752  N   ALA P 176     -38.573-129.826 111.653  0.00 97.00      PROA   
ATOM   2753  HN  ALA P 176     -39.178-129.412 112.326  0.00 97.00      PROA   
ATOM   2754  CA  ALA P 176     -39.089-131.007 111.005  0.00 97.00      PROA   
ATOM   2755  HA  ALA P 176     -38.438-131.303 110.192  0.00 97.00      PROA   
ATOM   2756  CB  ALA P 176     -39.227-132.171 112.007  0.00 97.00      PROA   
ATOM   2757  HB1 ALA P 176     -39.897-131.892 112.848  0.00 97.00      PROA   
ATOM   2758  HB2 ALA P 176     -38.227-132.408 112.434  0.00 97.00      PROA   
ATOM   2759  HB3 ALA P 176     -39.620-133.084 111.517  0.00 97.00      PROA   
ATOM   2760  C   ALA P 176     -40.432-130.621 110.423  0.00 97.00      PROA   
ATOM   2761  O   ALA P 176     -41.155-129.810 110.999  0.00 97.00      PROA   
ATOM   2762  N   SER P 177     -40.793-131.152 109.230  0.00 97.00      PROA   
ATOM   2763  HN  SER P 177     -40.207-131.801 108.748  0.00 97.00      PROA   
ATOM   2764  CA  SER P 177     -41.924-130.640 108.470  0.00 97.00      PROA   
ATOM   2765  HA  SER P 177     -42.100-129.607 108.743  0.00 97.00      PROA   
ATOM   2766  CB  SER P 177     -41.612-130.670 106.951  0.00 97.00      PROA   
ATOM   2767  HB1 SER P 177     -40.730-130.016 106.773  0.00 97.00      PROA   
ATOM   2768  HB2 SER P 177     -42.456-130.262 106.354  0.00 97.00      PROA   
ATOM   2769  OG  SER P 177     -41.282-131.981 106.494  0.00 97.00      PROA   
ATOM   2770  HG1 SER P 177     -42.112-132.456 106.398  0.00 97.00      PROA   
ATOM   2771  C   SER P 177     -43.227-131.380 108.708  0.00 97.00      PROA   
ATOM   2772  O   SER P 177     -44.246-131.023 108.117  0.00 97.00      PROA   
ATOM   2773  N   VAL P 178     -43.240-132.408 109.587  0.00 97.00      PROA   
ATOM   2774  HN  VAL P 178     -42.408-132.674 110.064  0.00 97.00      PROA   
ATOM   2775  CA  VAL P 178     -44.444-133.141 109.933  0.00 97.00      PROA   
ATOM   2776  HA  VAL P 178     -45.308-132.507 109.787  0.00 97.00      PROA   
ATOM   2777  CB  VAL P 178     -44.629-134.450 109.149  0.00 97.00      PROA   
ATOM   2778  HB  VAL P 178     -43.785-135.144 109.369  0.00 97.00      PROA   
ATOM   2779  CG1 VAL P 178     -45.958-135.134 109.539  0.00 97.00      PROA   
ATOM   2780 HG11 VAL P 178     -46.810-134.439 109.386  0.00 97.00      PROA   
ATOM   2781 HG12 VAL P 178     -45.951-135.462 110.594  0.00 97.00      PROA   
ATOM   2782 HG13 VAL P 178     -46.123-136.033 108.909  0.00 97.00      PROA   
ATOM   2783  CG2 VAL P 178     -44.636-134.181 107.629  0.00 97.00      PROA   
ATOM   2784 HG21 VAL P 178     -43.654-133.801 107.284  0.00 97.00      PROA   
ATOM   2785 HG22 VAL P 178     -45.421-133.437 107.376  0.00 97.00      PROA   
ATOM   2786 HG23 VAL P 178     -44.856-135.121 107.077  0.00 97.00      PROA   
ATOM   2787  C   VAL P 178     -44.328-133.452 111.413  0.00 97.00      PROA   
ATOM   2788  O   VAL P 178     -43.277-133.884 111.882  0.00 97.00      PROA   
ATOM   2789  N   THR P 179     -45.414-133.228 112.198  0.00 97.00      PROA   
ATOM   2790  HN  THR P 179     -46.246-132.824 111.824  0.00 97.00      PROA   
ATOM   2791  CA  THR P 179     -45.529-133.644 113.588  0.00 97.00      PROA   
ATOM   2792  HA  THR P 179     -44.642-133.301 114.105  0.00 97.00      PROA   
ATOM   2793  CB  THR P 179     -46.749-133.056 114.289  0.00 97.00      PROA   
ATOM   2794  HB  THR P 179     -46.918-133.526 115.288  0.00 97.00      PROA   
ATOM   2795  OG1 THR P 179     -47.918-133.214 113.492  0.00 97.00      PROA   
ATOM   2796  HG1 THR P 179     -48.049-134.161 113.410  0.00 97.00      PROA   
ATOM   2797  CG2 THR P 179     -46.528-131.551 114.510  0.00 97.00      PROA   
ATOM   2798 HG21 THR P 179     -46.383-131.030 113.540  0.00 97.00      PROA   
ATOM   2799 HG22 THR P 179     -45.637-131.380 115.149  0.00 97.00      PROA   
ATOM   2800 HG23 THR P 179     -47.415-131.111 115.014  0.00 97.00      PROA   
ATOM   2801  C   THR P 179     -45.597-135.152 113.755  0.00 97.00      PROA   
ATOM   2802  O   THR P 179     -46.238-135.851 112.975  0.00 97.00      PROA   
ATOM   2803  N   SER P 180     -44.983-135.682 114.834  0.00 97.00      PROA   
ATOM   2804  HN  SER P 180     -44.442-135.125 115.461  0.00 97.00      PROA   
ATOM   2805  CA  SER P 180     -45.155-137.043 115.296  0.00 97.00      PROA   
ATOM   2806  HA  SER P 180     -44.920-137.675 114.455  0.00 97.00      PROA   
ATOM   2807  CB  SER P 180     -44.148-137.356 116.425  0.00 97.00      PROA   
ATOM   2808  HB1 SER P 180     -43.133-137.436 115.981  0.00 97.00      PROA   
ATOM   2809  HB2 SER P 180     -44.370-138.310 116.940  0.00 97.00      PROA   
ATOM   2810  OG  SER P 180     -44.114-136.303 117.382  0.00 97.00      PROA   
ATOM   2811  HG1 SER P 180     -43.548-136.629 118.094  0.00 97.00      PROA   
ATOM   2812  C   SER P 180     -46.588-137.375 115.716  0.00 97.00      PROA   
ATOM   2813  O   SER P 180     -47.324-136.469 116.109  0.00 97.00      PROA   
ATOM   2814  N   PRO P 181     -47.071-138.618 115.633  0.00 97.00      PROA   
ATOM   2815  CD  PRO P 181     -48.369-138.929 116.243  0.00 97.00      PROA   
ATOM   2816  HD1 PRO P 181     -49.183-138.379 115.722  0.00 97.00      PROA   
ATOM   2817  HD2 PRO P 181     -48.353-138.650 117.321  0.00 97.00      PROA   
ATOM   2818  CA  PRO P 181     -46.310-139.825 115.327  0.00 97.00      PROA   
ATOM   2819  HA  PRO P 181     -45.306-139.752 115.704  0.00 97.00      PROA   
ATOM   2820  CB  PRO P 181     -47.078-140.934 116.063  0.00 97.00      PROA   
ATOM   2821  HB1 PRO P 181     -46.701-140.999 117.110  0.00 97.00      PROA   
ATOM   2822  HB2 PRO P 181     -46.977-141.929 115.588  0.00 97.00      PROA   
ATOM   2823  CG  PRO P 181     -48.530-140.443 116.095  0.00 97.00      PROA   
ATOM   2824  HG1 PRO P 181     -49.017-140.668 115.121  0.00 97.00      PROA   
ATOM   2825  HG2 PRO P 181     -49.121-140.898 116.914  0.00 97.00      PROA   
ATOM   2826  C   PRO P 181     -46.252-140.094 113.830  0.00 97.00      PROA   
ATOM   2827  O   PRO P 181     -47.286-140.235 113.180  0.00 97.00      PROA   
ATOM   2828  N   LEU P 182     -45.029-140.189 113.259  0.00 97.00      PROA   
ATOM   2829  HN  LEU P 182     -44.208-140.102 113.822  0.00 97.00      PROA   
ATOM   2830  CA  LEU P 182     -44.798-140.511 111.863  0.00 97.00      PROA   
ATOM   2831  HA  LEU P 182     -45.474-139.904 111.278  0.00 97.00      PROA   
ATOM   2832  CB  LEU P 182     -43.341-140.233 111.392  0.00 97.00      PROA   
ATOM   2833  HB1 LEU P 182     -43.284-140.464 110.304  0.00 97.00      PROA   
ATOM   2834  HB2 LEU P 182     -42.643-140.920 111.914  0.00 97.00      PROA   
ATOM   2835  CG  LEU P 182     -42.805-138.782 111.569  0.00 97.00      PROA   
ATOM   2836  HG  LEU P 182     -41.947-138.683 110.858  0.00 97.00      PROA   
ATOM   2837  CD1 LEU P 182     -43.834-137.703 111.185  0.00 97.00      PROA   
ATOM   2838 HD11 LEU P 182     -44.696-137.723 111.883  0.00 97.00      PROA   
ATOM   2839 HD12 LEU P 182     -44.206-137.867 110.152  0.00 97.00      PROA   
ATOM   2840 HD13 LEU P 182     -43.374-136.694 111.242  0.00 97.00      PROA   
ATOM   2841  CD2 LEU P 182     -42.220-138.506 112.970  0.00 97.00      PROA   
ATOM   2842 HD21 LEU P 182     -41.451-139.262 113.230  0.00 97.00      PROA   
ATOM   2843 HD22 LEU P 182     -43.015-138.531 113.741  0.00 97.00      PROA   
ATOM   2844 HD23 LEU P 182     -41.753-137.499 112.996  0.00 97.00      PROA   
ATOM   2845  C   LEU P 182     -45.137-141.964 111.572  0.00 97.00      PROA   
ATOM   2846  O   LEU P 182     -44.972-142.829 112.418  0.00 97.00      PROA   
ATOM   2847  N   LEU P 183     -45.629-142.290 110.358  0.00 97.00      PROA   
ATOM   2848  HN  LEU P 183     -45.805-141.597 109.665  0.00 97.00      PROA   
ATOM   2849  CA  LEU P 183     -45.851-143.672 109.968  0.00 97.00      PROA   
ATOM   2850  HA  LEU P 183     -46.326-144.178 110.797  0.00 97.00      PROA   
ATOM   2851  CB  LEU P 183     -46.788-143.800 108.744  0.00 97.00      PROA   
ATOM   2852  HB1 LEU P 183     -46.900-144.873 108.473  0.00 97.00      PROA   
ATOM   2853  HB2 LEU P 183     -46.325-143.276 107.879  0.00 97.00      PROA   
ATOM   2854  CG  LEU P 183     -48.212-143.229 108.958  0.00 97.00      PROA   
ATOM   2855  HG  LEU P 183     -48.129-142.138 109.175  0.00 97.00      PROA   
ATOM   2856  CD1 LEU P 183     -49.045-143.385 107.673  0.00 97.00      PROA   
ATOM   2857 HD11 LEU P 183     -49.156-144.461 107.422  0.00 97.00      PROA   
ATOM   2858 HD12 LEU P 183     -48.547-142.872 106.824  0.00 97.00      PROA   
ATOM   2859 HD13 LEU P 183     -50.056-142.948 107.812  0.00 97.00      PROA   
ATOM   2860  CD2 LEU P 183     -48.938-143.890 110.146  0.00 97.00      PROA   
ATOM   2861 HD21 LEU P 183     -48.415-143.673 111.099  0.00 97.00      PROA   
ATOM   2862 HD22 LEU P 183     -48.979-144.991 110.004  0.00 97.00      PROA   
ATOM   2863 HD23 LEU P 183     -49.976-143.504 110.225  0.00 97.00      PROA   
ATOM   2864  C   LEU P 183     -44.552-144.412 109.686  0.00 97.00      PROA   
ATOM   2865  O   LEU P 183     -43.618-143.865 109.106  0.00 97.00      PROA   
ATOM   2866  N   GLU P 184     -44.471-145.702 110.087  0.00 97.00      PROA   
ATOM   2867  HN  GLU P 184     -45.196-146.094 110.654  0.00 97.00      PROA   
ATOM   2868  CA  GLU P 184     -43.363-146.589 109.785  0.00 97.00      PROA   
ATOM   2869  HA  GLU P 184     -42.476-146.109 110.171  0.00 97.00      PROA   
ATOM   2870  CB  GLU P 184     -43.515-147.938 110.550  0.00 97.00      PROA   
ATOM   2871  HB1 GLU P 184     -44.534-148.331 110.336  0.00 97.00      PROA   
ATOM   2872  HB2 GLU P 184     -43.465-147.691 111.636  0.00 97.00      PROA   
ATOM   2873  CG  GLU P 184     -42.483-149.040 110.224  0.00 97.00      PROA   
ATOM   2874  HG1 GLU P 184     -41.466-148.613 110.248  0.00 97.00      PROA   
ATOM   2875  HG2 GLU P 184     -42.666-149.445 109.208  0.00 97.00      PROA   
ATOM   2876  CD  GLU P 184     -42.478-150.198 111.225  0.00 97.00      PROA   
ATOM   2877  OE1 GLU P 184     -42.250-149.961 112.437  0.00 97.00      PROA   
ATOM   2878  OE2 GLU P 184     -42.639-151.359 110.773  0.00 97.00      PROA   
ATOM   2879  C   GLU P 184     -43.150-146.764 108.281  0.00 97.00      PROA   
ATOM   2880  O   GLU P 184     -44.087-147.011 107.525  0.00 97.00      PROA   
ATOM   2881  N   GLY P 185     -41.888-146.588 107.822  0.00 97.00      PROA   
ATOM   2882  HN  GLY P 185     -41.158-146.485 108.498  0.00 97.00      PROA   
ATOM   2883  CA  GLY P 185     -41.485-146.618 106.424  0.00 97.00      PROA   
ATOM   2884  HA1 GLY P 185     -42.336-146.865 105.805  0.00 97.00      PROA   
ATOM   2885  HA2 GLY P 185     -40.695-147.340 106.326  0.00 97.00      PROA   
ATOM   2886  C   GLY P 185     -40.933-145.316 105.901  0.00 97.00      PROA   
ATOM   2887  O   GLY P 185     -40.247-145.318 104.881  0.00 97.00      PROA   
ATOM   2888  N   THR P 186     -41.199-144.161 106.553  0.00 97.00      PROA   
ATOM   2889  HN  THR P 186     -41.751-144.156 107.384  0.00 97.00      PROA   
ATOM   2890  CA  THR P 186     -40.860-142.862 105.977  0.00 97.00      PROA   
ATOM   2891  HA  THR P 186     -41.179-142.898 104.948  0.00 97.00      PROA   
ATOM   2892  CB  THR P 186     -41.623-141.696 106.606  0.00 97.00      PROA   
ATOM   2893  HB  THR P 186     -41.290-140.726 106.164  0.00 97.00      PROA   
ATOM   2894  OG1 THR P 186     -41.450-141.645 108.018  0.00 97.00      PROA   
ATOM   2895  HG1 THR P 186     -40.505-141.738 108.165  0.00 97.00      PROA   
ATOM   2896  CG2 THR P 186     -43.127-141.848 106.322  0.00 97.00      PROA   
ATOM   2897 HG21 THR P 186     -43.522-142.771 106.795  0.00 97.00      PROA   
ATOM   2898 HG22 THR P 186     -43.319-141.896 105.230  0.00 97.00      PROA   
ATOM   2899 HG23 THR P 186     -43.676-140.980 106.745  0.00 97.00      PROA   
ATOM   2900  C   THR P 186     -39.374-142.492 106.030  0.00 97.00      PROA   
ATOM   2901  O   THR P 186     -38.847-142.427 107.136  0.00 97.00      PROA   
ATOM   2902  N   PRO P 187     -38.625-142.180 104.963  0.00 97.00      PROA   
ATOM   2903  CD  PRO P 187     -38.985-142.461 103.566  0.00 97.00      PROA   
ATOM   2904  HD1 PRO P 187     -40.067-142.316 103.363  0.00 97.00      PROA   
ATOM   2905  HD2 PRO P 187     -38.691-143.508 103.329  0.00 97.00      PROA   
ATOM   2906  CA  PRO P 187     -37.489-141.252 105.047  0.00 97.00      PROA   
ATOM   2907  HA  PRO P 187     -36.774-141.643 105.756  0.00 97.00      PROA   
ATOM   2908  CB  PRO P 187     -36.935-141.218 103.615  0.00 97.00      PROA   
ATOM   2909  HB1 PRO P 187     -36.226-142.066 103.485  0.00 97.00      PROA   
ATOM   2910  HB2 PRO P 187     -36.406-140.278 103.366  0.00 97.00      PROA   
ATOM   2911  CG  PRO P 187     -38.162-141.471 102.734  0.00 97.00      PROA   
ATOM   2912  HG1 PRO P 187     -38.733-140.523 102.620  0.00 97.00      PROA   
ATOM   2913  HG2 PRO P 187     -37.901-141.869 101.734  0.00 97.00      PROA   
ATOM   2914  C   PRO P 187     -37.914-139.871 105.552  0.00 97.00      PROA   
ATOM   2915  O   PRO P 187     -39.060-139.482 105.332  0.00 97.00      PROA   
ATOM   2916  N   VAL P 188     -37.022-139.129 106.260  0.00 97.00      PROA   
ATOM   2917  HN  VAL P 188     -36.080-139.433 106.381  0.00 97.00      PROA   
ATOM   2918  CA  VAL P 188     -37.364-137.869 106.907  0.00 97.00      PROA   
ATOM   2919  HA  VAL P 188     -38.169-137.390 106.366  0.00 97.00      PROA   
ATOM   2920  CB  VAL P 188     -37.738-138.028 108.393  0.00 97.00      PROA   
ATOM   2921  HB  VAL P 188     -36.869-138.444 108.956  0.00 97.00      PROA   
ATOM   2922  CG1 VAL P 188     -38.129-136.673 109.023  0.00 97.00      PROA   
ATOM   2923 HG11 VAL P 188     -38.953-136.202 108.446  0.00 97.00      PROA   
ATOM   2924 HG12 VAL P 188     -37.269-135.977 109.056  0.00 97.00      PROA   
ATOM   2925 HG13 VAL P 188     -38.477-136.829 110.066  0.00 97.00      PROA   
ATOM   2926  CG2 VAL P 188     -38.912-139.018 108.553  0.00 97.00      PROA   
ATOM   2927 HG21 VAL P 188     -38.613-140.042 108.254  0.00 97.00      PROA   
ATOM   2928 HG22 VAL P 188     -39.774-138.698 107.930  0.00 97.00      PROA   
ATOM   2929 HG23 VAL P 188     -39.240-139.056 109.614  0.00 97.00      PROA   
ATOM   2930  C   VAL P 188     -36.129-136.995 106.811  0.00 97.00      PROA   
ATOM   2931  O   VAL P 188     -35.027-137.503 106.980  0.00 97.00      PROA   
ATOM   2932  N   THR P 189     -36.278-135.662 106.562  0.00 97.00      PROA   
ATOM   2933  HN  THR P 189     -37.184-135.267 106.437  0.00 97.00      PROA   
ATOM   2934  CA  THR P 189     -35.186-134.690 106.569  0.00 97.00      PROA   
ATOM   2935  HA  THR P 189     -34.268-135.234 106.718  0.00 97.00      PROA   
ATOM   2936  CB  THR P 189     -34.996-133.880 105.265  0.00 97.00      PROA   
ATOM   2937  HB  THR P 189     -34.427-134.503 104.538  0.00 97.00      PROA   
ATOM   2938  OG1 THR P 189     -34.308-132.636 105.418  0.00 97.00      PROA   
ATOM   2939  HG1 THR P 189     -33.369-132.833 105.512  0.00 97.00      PROA   
ATOM   2940  CG2 THR P 189     -36.362-133.521 104.662  0.00 97.00      PROA   
ATOM   2941 HG21 THR P 189     -36.953-132.933 105.396  0.00 97.00      PROA   
ATOM   2942 HG22 THR P 189     -36.927-134.426 104.366  0.00 97.00      PROA   
ATOM   2943 HG23 THR P 189     -36.213-132.895 103.756  0.00 97.00      PROA   
ATOM   2944  C   THR P 189     -35.344-133.813 107.796  0.00 97.00      PROA   
ATOM   2945  O   THR P 189     -36.452-133.419 108.154  0.00 97.00      PROA   
ATOM   2946  N   LEU P 190     -34.211-133.537 108.487  0.00 97.00      PROA   
ATOM   2947  HN  LEU P 190     -33.335-133.849 108.115  0.00 97.00      PROA   
ATOM   2948  CA  LEU P 190     -34.177-132.861 109.768  0.00 97.00      PROA   
ATOM   2949  HA  LEU P 190     -35.167-132.505 110.016  0.00 97.00      PROA   
ATOM   2950  CB  LEU P 190     -33.649-133.780 110.911  0.00 97.00      PROA   
ATOM   2951  HB1 LEU P 190     -33.583-133.170 111.839  0.00 97.00      PROA   
ATOM   2952  HB2 LEU P 190     -32.621-134.123 110.658  0.00 97.00      PROA   
ATOM   2953  CG  LEU P 190     -34.488-135.045 111.260  0.00 97.00      PROA   
ATOM   2954  HG  LEU P 190     -34.118-135.391 112.258  0.00 97.00      PROA   
ATOM   2955  CD1 LEU P 190     -35.991-134.754 111.413  0.00 97.00      PROA   
ATOM   2956 HD11 LEU P 190     -36.412-134.383 110.458  0.00 97.00      PROA   
ATOM   2957 HD12 LEU P 190     -36.173-133.991 112.195  0.00 97.00      PROA   
ATOM   2958 HD13 LEU P 190     -36.533-135.684 111.686  0.00 97.00      PROA   
ATOM   2959  CD2 LEU P 190     -34.247-136.229 110.301  0.00 97.00      PROA   
ATOM   2960 HD21 LEU P 190     -33.161-136.416 110.178  0.00 97.00      PROA   
ATOM   2961 HD22 LEU P 190     -34.681-136.025 109.303  0.00 97.00      PROA   
ATOM   2962 HD23 LEU P 190     -34.723-137.150 110.698  0.00 97.00      PROA   
ATOM   2963  C   LEU P 190     -33.269-131.645 109.686  0.00 97.00      PROA   
ATOM   2964  O   LEU P 190     -32.044-131.748 109.690  0.00 97.00      PROA   
ATOM   2965  N   SER P 191     -33.860-130.430 109.653  0.00 97.00      PROA   
ATOM   2966  HN  SER P 191     -34.854-130.343 109.703  0.00 97.00      PROA   
ATOM   2967  CA  SER P 191     -33.114-129.202 109.444  0.00 97.00      PROA   
ATOM   2968  HA  SER P 191     -32.228-129.434 108.870  0.00 97.00      PROA   
ATOM   2969  CB  SER P 191     -33.919-128.213 108.541  0.00 97.00      PROA   
ATOM   2970  HB1 SER P 191     -34.990-128.264 108.824  0.00 97.00      PROA   
ATOM   2971  HB2 SER P 191     -33.841-128.561 107.488  0.00 97.00      PROA   
ATOM   2972  OG  SER P 191     -33.500-126.851 108.608  0.00 97.00      PROA   
ATOM   2973  HG1 SER P 191     -33.937-126.489 109.386  0.00 97.00      PROA   
ATOM   2974  C   SER P 191     -32.622-128.590 110.748  0.00 97.00      PROA   
ATOM   2975  O   SER P 191     -33.360-127.929 111.468  0.00 97.00      PROA   
ATOM   2976  N   CYS P 192     -31.319-128.766 111.069  0.00 97.00      PROA   
ATOM   2977  HN  CYS P 192     -30.754-129.379 110.522  0.00 97.00      PROA   
ATOM   2978  CA  CYS P 192     -30.688-128.114 112.209  0.00 97.00      PROA   
ATOM   2979  HA  CYS P 192     -31.430-127.950 112.978  0.00 97.00      PROA   
ATOM   2980  CB  CYS P 192     -29.559-128.980 112.825  0.00 97.00      PROA   
ATOM   2981  HB1 CYS P 192     -29.048-128.406 113.629  0.00 97.00      PROA   
ATOM   2982  HB2 CYS P 192     -28.806-129.223 112.044  0.00 97.00      PROA   
ATOM   2983  SG  CYS P 192     -30.246-130.523 113.512  0.00 97.00      PROA   
ATOM   2984  C   CYS P 192     -30.152-126.755 111.784  0.00 97.00      PROA   
ATOM   2985  O   CYS P 192     -29.109-126.655 111.141  0.00 97.00      PROA   
ATOM   2986  N   GLU P 193     -30.895-125.669 112.116  0.00 97.00      PROA   
ATOM   2987  HN  GLU P 193     -31.690-125.771 112.713  0.00 97.00      PROA   
ATOM   2988  CA  GLU P 193     -30.795-124.402 111.412  0.00 97.00      PROA   
ATOM   2989  HA  GLU P 193     -30.018-124.485 110.665  0.00 97.00      PROA   
ATOM   2990  CB  GLU P 193     -32.119-124.114 110.657  0.00 97.00      PROA   
ATOM   2991  HB1 GLU P 193     -32.259-124.937 109.920  0.00 97.00      PROA   
ATOM   2992  HB2 GLU P 193     -32.009-123.168 110.084  0.00 97.00      PROA   
ATOM   2993  CG  GLU P 193     -33.376-124.053 111.556  0.00 97.00      PROA   
ATOM   2994  HG1 GLU P 193     -33.199-123.373 112.414  0.00 97.00      PROA   
ATOM   2995  HG2 GLU P 193     -33.646-125.056 111.946  0.00 97.00      PROA   
ATOM   2996  CD  GLU P 193     -34.547-123.492 110.769  0.00 97.00      PROA   
ATOM   2997  OE1 GLU P 193     -34.876-122.294 110.976  0.00 97.00      PROA   
ATOM   2998  OE2 GLU P 193     -35.099-124.222 109.907  0.00 97.00      PROA   
ATOM   2999  C   GLU P 193     -30.431-123.191 112.261  0.00 97.00      PROA   
ATOM   3000  O   GLU P 193     -30.910-123.018 113.380  0.00 97.00      PROA   
ATOM   3001  N   THR P 194     -29.566-122.294 111.712  0.00 97.00      PROA   
ATOM   3002  HN  THR P 194     -29.080-122.517 110.870  0.00 97.00      PROA   
ATOM   3003  CA  THR P 194     -29.234-121.008 112.318  0.00 97.00      PROA   
ATOM   3004  HA  THR P 194     -29.560-120.998 113.350  0.00 97.00      PROA   
ATOM   3005  CB  THR P 194     -27.730-120.689 112.284  0.00 97.00      PROA   
ATOM   3006  HB  THR P 194     -27.545-119.673 112.712  0.00 97.00      PROA   
ATOM   3007  OG1 THR P 194     -27.185-120.735 110.965  0.00 97.00      PROA   
ATOM   3008  HG1 THR P 194     -26.612-119.968 110.883  0.00 97.00      PROA   
ATOM   3009  CG2 THR P 194     -26.960-121.706 113.143  0.00 97.00      PROA   
ATOM   3010 HG21 THR P 194     -27.105-122.735 112.753  0.00 97.00      PROA   
ATOM   3011 HG22 THR P 194     -27.306-121.666 114.196  0.00 97.00      PROA   
ATOM   3012 HG23 THR P 194     -25.873-121.474 113.120  0.00 97.00      PROA   
ATOM   3013  C   THR P 194     -29.924-119.842 111.624  0.00 97.00      PROA   
ATOM   3014  O   THR P 194     -30.347-118.896 112.285  0.00 97.00      PROA   
ATOM   3015  N   LYS P 195     -29.975-119.857 110.268  0.00 97.00      PROA   
ATOM   3016  HN  LYS P 195     -29.636-120.670 109.806  0.00 97.00      PROA   
ATOM   3017  CA  LYS P 195     -30.307-118.736 109.390  0.00 97.00      PROA   
ATOM   3018  HA  LYS P 195     -30.208-119.134 108.391  0.00 97.00      PROA   
ATOM   3019  CB  LYS P 195     -31.778-118.222 109.494  0.00 97.00      PROA   
ATOM   3020  HB1 LYS P 195     -31.809-117.127 109.290  0.00 97.00      PROA   
ATOM   3021  HB2 LYS P 195     -32.153-118.360 110.530  0.00 97.00      PROA   
ATOM   3022  CG  LYS P 195     -32.781-118.846 108.500  0.00 97.00      PROA   
ATOM   3023  HG1 LYS P 195     -32.360-118.795 107.472  0.00 97.00      PROA   
ATOM   3024  HG2 LYS P 195     -33.688-118.196 108.513  0.00 97.00      PROA   
ATOM   3025  CD  LYS P 195     -33.250-120.278 108.808  0.00 97.00      PROA   
ATOM   3026  HD1 LYS P 195     -33.588-120.300 109.869  0.00 97.00      PROA   
ATOM   3027  HD2 LYS P 195     -32.404-120.991 108.709  0.00 97.00      PROA   
ATOM   3028  CE  LYS P 195     -34.417-120.697 107.891  0.00 97.00      PROA   
ATOM   3029  HE1 LYS P 195     -34.087-120.770 106.834  0.00 97.00      PROA   
ATOM   3030  HE2 LYS P 195     -35.236-119.950 107.970  0.00 97.00      PROA   
ATOM   3031  NZ  LYS P 195     -34.976-122.000 108.284  0.00 97.00      PROA   
ATOM   3032  HZ1 LYS P 195     -35.066-122.011 109.328  0.00 97.00      PROA   
ATOM   3033  HZ2 LYS P 195     -34.340-122.791 108.068  0.00 97.00      PROA   
ATOM   3034  HZ3 LYS P 195     -35.917-122.191 107.895  0.00 97.00      PROA   
ATOM   3035  C   LYS P 195     -29.320-117.564 109.401  0.00 97.00      PROA   
ATOM   3036  O   LYS P 195     -29.119-116.915 108.376  0.00 97.00      PROA   
ATOM   3037  N   LEU P 196     -28.647-117.295 110.538  0.00 97.00      PROA   
ATOM   3038  HN  LEU P 196     -28.904-117.780 111.371  0.00 97.00      PROA   
ATOM   3039  CA  LEU P 196     -27.682-116.231 110.702  0.00 97.00      PROA   
ATOM   3040  HA  LEU P 196     -27.892-115.452 109.983  0.00 97.00      PROA   
ATOM   3041  CB  LEU P 196     -27.732-115.626 112.128  0.00 97.00      PROA   
ATOM   3042  HB1 LEU P 196     -26.862-114.945 112.267  0.00 97.00      PROA   
ATOM   3043  HB2 LEU P 196     -27.647-116.437 112.883  0.00 97.00      PROA   
ATOM   3044  CG  LEU P 196     -28.988-114.783 112.455  0.00 97.00      PROA   
ATOM   3045  HG  LEU P 196     -28.823-114.455 113.498  0.00 97.00      PROA   
ATOM   3046  CD1 LEU P 196     -29.167-113.589 111.480  0.00 97.00      PROA   
ATOM   3047 HD11 LEU P 196     -29.427-113.930 110.474  0.00 97.00      PROA   
ATOM   3048 HD12 LEU P 196     -28.219-113.005 111.390  0.00 97.00      PROA   
ATOM   3049 HD13 LEU P 196     -29.947-112.895 111.869  0.00 97.00      PROA   
ATOM   3050  CD2 LEU P 196     -30.299-115.540 112.632  0.00 97.00      PROA   
ATOM   3051 HD21 LEU P 196     -30.159-116.375 113.349  0.00 97.00      PROA   
ATOM   3052 HD22 LEU P 196     -30.631-115.929 111.654  0.00 97.00      PROA   
ATOM   3053 HD23 LEU P 196     -31.079-114.855 113.031  0.00 97.00      PROA   
ATOM   3054  C   LEU P 196     -26.265-116.709 110.451  0.00 97.00      PROA   
ATOM   3055  O   LEU P 196     -25.902-117.841 110.768  0.00 97.00      PROA   
ATOM   3056  N   LEU P 197     -25.421-115.808 109.890  0.00 97.00      PROA   
ATOM   3057  HN  LEU P 197     -25.755-114.927 109.565  0.00 97.00      PROA   
ATOM   3058  CA  LEU P 197     -23.984-115.966 109.842  0.00 97.00      PROA   
ATOM   3059  HA  LEU P 197     -23.695-116.770 110.503  0.00 97.00      PROA   
ATOM   3060  CB  LEU P 197     -23.452-116.247 108.413  0.00 97.00      PROA   
ATOM   3061  HB1 LEU P 197     -23.762-115.417 107.742  0.00 97.00      PROA   
ATOM   3062  HB2 LEU P 197     -23.947-117.173 108.043  0.00 97.00      PROA   
ATOM   3063  CG  LEU P 197     -21.920-116.439 108.285  0.00 97.00      PROA   
ATOM   3064  HG  LEU P 197     -21.414-115.507 108.631  0.00 97.00      PROA   
ATOM   3065  CD1 LEU P 197     -21.397-117.609 109.141  0.00 97.00      PROA   
ATOM   3066 HD11 LEU P 197     -21.913-118.548 108.849  0.00 97.00      PROA   
ATOM   3067 HD12 LEU P 197     -21.574-117.421 110.219  0.00 97.00      PROA   
ATOM   3068 HD13 LEU P 197     -20.306-117.738 108.981  0.00 97.00      PROA   
ATOM   3069  CD2 LEU P 197     -21.523-116.646 106.813  0.00 97.00      PROA   
ATOM   3070 HD21 LEU P 197     -21.850-115.781 106.200  0.00 97.00      PROA   
ATOM   3071 HD22 LEU P 197     -22.003-117.565 106.414  0.00 97.00      PROA   
ATOM   3072 HD23 LEU P 197     -20.422-116.752 106.720  0.00 97.00      PROA   
ATOM   3073  C   LEU P 197     -23.386-114.686 110.382  0.00 97.00      PROA   
ATOM   3074  O   LEU P 197     -23.820-113.591 110.032  0.00 97.00      PROA   
ATOM   3075  N   LEU P 198     -22.385-114.810 111.284  0.00 97.00      PROA   
ATOM   3076  HN  LEU P 198     -22.030-115.708 111.525  0.00 97.00      PROA   
ATOM   3077  CA  LEU P 198     -21.717-113.710 111.947  0.00 97.00      PROA   
ATOM   3078  HA  LEU P 198     -21.902-112.789 111.410  0.00 97.00      PROA   
ATOM   3079  CB  LEU P 198     -22.064-113.552 113.460  0.00 97.00      PROA   
ATOM   3080  HB1 LEU P 198     -21.409-112.766 113.898  0.00 97.00      PROA   
ATOM   3081  HB2 LEU P 198     -21.845-114.504 113.991  0.00 97.00      PROA   
ATOM   3082  CG  LEU P 198     -23.516-113.136 113.828  0.00 97.00      PROA   
ATOM   3083  HG  LEU P 198     -23.495-112.897 114.921  0.00 97.00      PROA   
ATOM   3084  CD1 LEU P 198     -23.985-111.861 113.104  0.00 97.00      PROA   
ATOM   3085 HD11 LEU P 198     -24.089-112.048 112.016  0.00 97.00      PROA   
ATOM   3086 HD12 LEU P 198     -23.260-111.036 113.255  0.00 97.00      PROA   
ATOM   3087 HD13 LEU P 198     -24.974-111.542 113.494  0.00 97.00      PROA   
ATOM   3088  CD2 LEU P 198     -24.536-114.275 113.671  0.00 97.00      PROA   
ATOM   3089 HD21 LEU P 198     -24.155-115.212 114.123  0.00 97.00      PROA   
ATOM   3090 HD22 LEU P 198     -24.767-114.451 112.604  0.00 97.00      PROA   
ATOM   3091 HD23 LEU P 198     -25.478-114.008 114.175  0.00 97.00      PROA   
ATOM   3092  C   LEU P 198     -20.246-114.039 111.829  0.00 97.00      PROA   
ATOM   3093  O   LEU P 198     -19.887-115.153 111.449  0.00 97.00      PROA   
ATOM   3094  N   GLN P 199     -19.349-113.067 112.133  0.00 97.00      PROA   
ATOM   3095  HN  GLN P 199     -19.664-112.154 112.385  0.00 97.00      PROA   
ATOM   3096  CA  GLN P 199     -17.903-113.236 112.080  0.00 97.00      PROA   
ATOM   3097  HA  GLN P 199     -17.651-113.435 111.048  0.00 97.00      PROA   
ATOM   3098  CB  GLN P 199     -17.154-111.958 112.550  0.00 97.00      PROA   
ATOM   3099  HB1 GLN P 199     -16.060-112.132 112.442  0.00 97.00      PROA   
ATOM   3100  HB2 GLN P 199     -17.358-111.791 113.632  0.00 97.00      PROA   
ATOM   3101  CG  GLN P 199     -17.508-110.648 111.796  0.00 97.00      PROA   
ATOM   3102  HG1 GLN P 199     -16.735-109.873 111.979  0.00 97.00      PROA   
ATOM   3103  HG2 GLN P 199     -18.471-110.259 112.193  0.00 97.00      PROA   
ATOM   3104  CD  GLN P 199     -17.713-110.831 110.287  0.00 97.00      PROA   
ATOM   3105  OE1 GLN P 199     -18.838-110.719 109.787  0.00 97.00      PROA   
ATOM   3106  NE2 GLN P 199     -16.610-111.095 109.536  0.00 97.00      PROA   
ATOM   3107 HE21 GLN P 199     -16.735-111.183 108.549  0.00 97.00      PROA   
ATOM   3108 HE22 GLN P 199     -15.710-111.166 109.963  0.00 97.00      PROA   
ATOM   3109  C   GLN P 199     -17.413-114.425 112.903  0.00 97.00      PROA   
ATOM   3110  O   GLN P 199     -17.857-114.659 114.026  0.00 97.00      PROA   
ATOM   3111  N   ARG P 200     -16.502-115.235 112.321  0.00 97.00      PROA   
ATOM   3112  HN  ARG P 200     -16.100-115.028 111.433  0.00 97.00      PROA   
ATOM   3113  CA  ARG P 200     -16.225-116.560 112.817  0.00 97.00      PROA   
ATOM   3114  HA  ARG P 200     -16.452-116.625 113.871  0.00 97.00      PROA   
ATOM   3115  CB  ARG P 200     -17.080-117.560 111.994  0.00 97.00      PROA   
ATOM   3116  HB1 ARG P 200     -16.778-117.477 110.924  0.00 97.00      PROA   
ATOM   3117  HB2 ARG P 200     -18.145-117.241 112.041  0.00 97.00      PROA   
ATOM   3118  CG  ARG P 200     -16.976-119.029 112.420  0.00 97.00      PROA   
ATOM   3119  HG1 ARG P 200     -16.038-119.202 112.985  0.00 97.00      PROA   
ATOM   3120  HG2 ARG P 200     -16.889-119.622 111.486  0.00 97.00      PROA   
ATOM   3121  CD  ARG P 200     -18.145-119.566 113.259  0.00 97.00      PROA   
ATOM   3122  HD1 ARG P 200     -18.540-118.791 113.945  0.00 97.00      PROA   
ATOM   3123  HD2 ARG P 200     -17.812-120.435 113.874  0.00 97.00      PROA   
ATOM   3124  NE  ARG P 200     -19.244-119.982 112.323  0.00 97.00      PROA   
ATOM   3125  HE  ARG P 200     -19.902-119.311 111.997  0.00 97.00      PROA   
ATOM   3126  CZ  ARG P 200     -19.355-121.236 111.843  0.00 97.00      PROA   
ATOM   3127  NH1 ARG P 200     -18.484-122.203 112.160  0.00 97.00      PROA   
ATOM   3128 HH11 ARG P 200     -17.542-121.919 112.326  0.00 97.00      PROA   
ATOM   3129 HH12 ARG P 200     -18.593-123.099 111.729  0.00 97.00      PROA   
ATOM   3130  NH2 ARG P 200     -20.303-121.552 110.948  0.00 97.00      PROA   
ATOM   3131 HH21 ARG P 200     -20.843-120.828 110.535  0.00 97.00      PROA   
ATOM   3132 HH22 ARG P 200     -20.174-122.424 110.481  0.00 97.00      PROA   
ATOM   3133  C   ARG P 200     -14.755-116.830 112.557  0.00 97.00      PROA   
ATOM   3134  O   ARG P 200     -14.285-116.440 111.489  0.00 97.00      PROA   
ATOM   3135  N   PRO P 201     -13.968-117.467 113.433  0.00 97.00      PROA   
ATOM   3136  CD  PRO P 201     -14.259-117.618 114.865  0.00 97.00      PROA   
ATOM   3137  HD1 PRO P 201     -15.225-118.146 115.023  0.00 97.00      PROA   
ATOM   3138  HD2 PRO P 201     -14.293-116.612 115.339  0.00 97.00      PROA   
ATOM   3139  CA  PRO P 201     -12.650-117.974 113.070  0.00 97.00      PROA   
ATOM   3140  HA  PRO P 201     -12.109-117.244 112.483  0.00 97.00      PROA   
ATOM   3141  CB  PRO P 201     -11.956-118.209 114.427  0.00 97.00      PROA   
ATOM   3142  HB1 PRO P 201     -11.416-117.277 114.711  0.00 97.00      PROA   
ATOM   3143  HB2 PRO P 201     -11.230-119.045 114.418  0.00 97.00      PROA   
ATOM   3144  CG  PRO P 201     -13.095-118.434 115.437  0.00 97.00      PROA   
ATOM   3145  HG1 PRO P 201     -13.375-119.507 115.452  0.00 97.00      PROA   
ATOM   3146  HG2 PRO P 201     -12.821-118.127 116.465  0.00 97.00      PROA   
ATOM   3147  C   PRO P 201     -12.754-119.238 112.226  0.00 97.00      PROA   
ATOM   3148  O   PRO P 201     -12.405-119.191 111.048  0.00 97.00      PROA   
ATOM   3149  N   GLY P 202     -13.247-120.365 112.784  0.00 97.00      PROA   
ATOM   3150  HN  GLY P 202     -13.411-120.409 113.767  0.00 97.00      PROA   
ATOM   3151  CA  GLY P 202     -13.504-121.583 112.045  0.00 97.00      PROA   
ATOM   3152  HA1 GLY P 202     -13.581-122.345 112.793  0.00 97.00      PROA   
ATOM   3153  HA2 GLY P 202     -12.718-121.769 111.327  0.00 97.00      PROA   
ATOM   3154  C   GLY P 202     -14.827-121.558 111.348  0.00 97.00      PROA   
ATOM   3155  O   GLY P 202     -15.843-121.747 111.997  0.00 97.00      PROA   
ATOM   3156  N   LEU P 203     -14.839-121.345 110.016  0.00 97.00      PROA   
ATOM   3157  HN  LEU P 203     -13.966-121.206 109.555  0.00 97.00      PROA   
ATOM   3158  CA  LEU P 203     -16.016-121.197 109.171  0.00 97.00      PROA   
ATOM   3159  HA  LEU P 203     -16.608-120.413 109.611  0.00 97.00      PROA   
ATOM   3160  CB  LEU P 203     -15.638-120.707 107.742  0.00 97.00      PROA   
ATOM   3161  HB1 LEU P 203     -16.386-121.045 106.992  0.00 97.00      PROA   
ATOM   3162  HB2 LEU P 203     -14.663-121.162 107.464  0.00 97.00      PROA   
ATOM   3163  CG  LEU P 203     -15.535-119.162 107.576  0.00 97.00      PROA   
ATOM   3164  HG  LEU P 203     -15.159-118.981 106.539  0.00 97.00      PROA   
ATOM   3165  CD1 LEU P 203     -16.913-118.474 107.667  0.00 97.00      PROA   
ATOM   3166 HD11 LEU P 203     -17.345-118.595 108.682  0.00 97.00      PROA   
ATOM   3167 HD12 LEU P 203     -17.615-118.912 106.927  0.00 97.00      PROA   
ATOM   3168 HD13 LEU P 203     -16.813-117.388 107.458  0.00 97.00      PROA   
ATOM   3169  CD2 LEU P 203     -14.530-118.496 108.535  0.00 97.00      PROA   
ATOM   3170 HD21 LEU P 203     -13.531-118.971 108.442  0.00 97.00      PROA   
ATOM   3171 HD22 LEU P 203     -14.869-118.592 109.588  0.00 97.00      PROA   
ATOM   3172 HD23 LEU P 203     -14.429-117.415 108.302  0.00 97.00      PROA   
ATOM   3173  C   LEU P 203     -16.974-122.384 109.092  0.00 97.00      PROA   
ATOM   3174  O   LEU P 203     -18.178-122.178 108.951  0.00 97.00      PROA   
ATOM   3175  N   GLN P 204     -16.492-123.646 109.154  0.00 97.00      PROA   
ATOM   3176  HN  GLN P 204     -15.541-123.820 109.413  0.00 97.00      PROA   
ATOM   3177  CA  GLN P 204     -17.267-124.842 108.843  0.00 97.00      PROA   
ATOM   3178  HA  GLN P 204     -17.726-124.682 107.879  0.00 97.00      PROA   
ATOM   3179  CB  GLN P 204     -16.314-126.067 108.782  0.00 97.00      PROA   
ATOM   3180  HB1 GLN P 204     -15.946-126.288 109.808  0.00 97.00      PROA   
ATOM   3181  HB2 GLN P 204     -15.419-125.751 108.196  0.00 97.00      PROA   
ATOM   3182  CG  GLN P 204     -16.846-127.380 108.160  0.00 97.00      PROA   
ATOM   3183  HG1 GLN P 204     -17.509-127.894 108.887  0.00 97.00      PROA   
ATOM   3184  HG2 GLN P 204     -15.989-128.056 107.961  0.00 97.00      PROA   
ATOM   3185  CD  GLN P 204     -17.645-127.155 106.871  0.00 97.00      PROA   
ATOM   3186  OE1 GLN P 204     -18.836-126.828 106.877  0.00 97.00      PROA   
ATOM   3187  NE2 GLN P 204     -16.973-127.351 105.706  0.00 97.00      PROA   
ATOM   3188 HE21 GLN P 204     -17.479-127.229 104.854  0.00 97.00      PROA   
ATOM   3189 HE22 GLN P 204     -16.005-127.598 105.727  0.00 97.00      PROA   
ATOM   3190  C   GLN P 204     -18.367-125.132 109.858  0.00 97.00      PROA   
ATOM   3191  O   GLN P 204     -18.373-124.604 110.959  0.00 97.00      PROA   
ATOM   3192  N   LEU P 205     -19.344-126.000 109.521  0.00 97.00      PROA   
ATOM   3193  HN  LEU P 205     -19.401-126.366 108.593  0.00 97.00      PROA   
ATOM   3194  CA  LEU P 205     -20.161-126.644 110.526  0.00 97.00      PROA   
ATOM   3195  HA  LEU P 205     -19.735-126.476 111.504  0.00 97.00      PROA   
ATOM   3196  CB  LEU P 205     -21.634-126.165 110.557  0.00 97.00      PROA   
ATOM   3197  HB1 LEU P 205     -22.220-126.801 111.256  0.00 97.00      PROA   
ATOM   3198  HB2 LEU P 205     -22.064-126.274 109.537  0.00 97.00      PROA   
ATOM   3199  CG  LEU P 205     -21.823-124.701 111.017  0.00 97.00      PROA   
ATOM   3200  HG  LEU P 205     -21.139-124.067 110.410  0.00 97.00      PROA   
ATOM   3201  CD1 LEU P 205     -23.259-124.217 110.748  0.00 97.00      PROA   
ATOM   3202 HD11 LEU P 205     -23.983-124.836 111.318  0.00 97.00      PROA   
ATOM   3203 HD12 LEU P 205     -23.497-124.296 109.667  0.00 97.00      PROA   
ATOM   3204 HD13 LEU P 205     -23.375-123.158 111.063  0.00 97.00      PROA   
ATOM   3205  CD2 LEU P 205     -21.476-124.521 112.508  0.00 97.00      PROA   
ATOM   3206 HD21 LEU P 205     -20.415-124.776 112.705  0.00 97.00      PROA   
ATOM   3207 HD22 LEU P 205     -22.118-125.182 113.128  0.00 97.00      PROA   
ATOM   3208 HD23 LEU P 205     -21.650-123.470 112.822  0.00 97.00      PROA   
ATOM   3209  C   LEU P 205     -20.117-128.137 110.308  0.00 97.00      PROA   
ATOM   3210  O   LEU P 205     -20.650-128.670 109.337  0.00 97.00      PROA   
ATOM   3211  N   TYR P 206     -19.488-128.856 111.264  0.00 97.00      PROA   
ATOM   3212  HN  TYR P 206     -19.006-128.397 112.006  0.00 97.00      PROA   
ATOM   3213  CA  TYR P 206     -19.578-130.298 111.379  0.00 97.00      PROA   
ATOM   3214  HA  TYR P 206     -19.803-130.726 110.410  0.00 97.00      PROA   
ATOM   3215  CB  TYR P 206     -18.313-130.975 111.974  0.00 97.00      PROA   
ATOM   3216  HB1 TYR P 206     -18.379-132.081 111.906  0.00 97.00      PROA   
ATOM   3217  HB2 TYR P 206     -18.185-130.692 113.042  0.00 97.00      PROA   
ATOM   3218  CG  TYR P 206     -17.087-130.519 111.233  0.00 97.00      PROA   
ATOM   3219  CD1 TYR P 206     -16.627-131.187 110.080  0.00 97.00      PROA   
ATOM   3220  HD1 TYR P 206     -17.158-132.056 109.717  0.00 97.00      PROA   
ATOM   3221  CE1 TYR P 206     -15.492-130.724 109.398  0.00 97.00      PROA   
ATOM   3222  HE1 TYR P 206     -15.148-131.228 108.505  0.00 97.00      PROA   
ATOM   3223  CZ  TYR P 206     -14.817-129.584 109.862  0.00 97.00      PROA   
ATOM   3224  OH  TYR P 206     -13.732-129.042 109.141  0.00 97.00      PROA   
ATOM   3225  HH  TYR P 206     -13.558-128.160 109.496  0.00 97.00      PROA   
ATOM   3226  CD2 TYR P 206     -16.361-129.418 111.717  0.00 97.00      PROA   
ATOM   3227  HD2 TYR P 206     -16.674-128.909 112.617  0.00 97.00      PROA   
ATOM   3228  CE2 TYR P 206     -15.249-128.944 111.027  0.00 97.00      PROA   
ATOM   3229  HE2 TYR P 206     -14.740-128.071 111.403  0.00 97.00      PROA   
ATOM   3230  C   TYR P 206     -20.739-130.544 112.308  0.00 97.00      PROA   
ATOM   3231  O   TYR P 206     -21.053-129.707 113.154  0.00 97.00      PROA   
ATOM   3232  N   PHE P 207     -21.430-131.691 112.157  0.00 97.00      PROA   
ATOM   3233  HN  PHE P 207     -21.158-132.384 111.490  0.00 97.00      PROA   
ATOM   3234  CA  PHE P 207     -22.633-131.955 112.915  0.00 97.00      PROA   
ATOM   3235  HA  PHE P 207     -22.684-131.312 113.783  0.00 97.00      PROA   
ATOM   3236  CB  PHE P 207     -23.932-131.817 112.078  0.00 97.00      PROA   
ATOM   3237  HB1 PHE P 207     -24.821-132.163 112.646  0.00 97.00      PROA   
ATOM   3238  HB2 PHE P 207     -23.841-132.448 111.169  0.00 97.00      PROA   
ATOM   3239  CG  PHE P 207     -24.193-130.397 111.631  0.00 97.00      PROA   
ATOM   3240  CD1 PHE P 207     -23.565-129.871 110.487  0.00 97.00      PROA   
ATOM   3241  HD1 PHE P 207     -22.822-130.458 109.967  0.00 97.00      PROA   
ATOM   3242  CE1 PHE P 207     -23.901-128.602 110.004  0.00 97.00      PROA   
ATOM   3243  HE1 PHE P 207     -23.399-128.210 109.131  0.00 97.00      PROA   
ATOM   3244  CZ  PHE P 207     -24.879-127.841 110.655  0.00 97.00      PROA   
ATOM   3245  HZ  PHE P 207     -25.136-126.859 110.285  0.00 97.00      PROA   
ATOM   3246  CD2 PHE P 207     -25.171-129.618 112.279  0.00 97.00      PROA   
ATOM   3247  HD2 PHE P 207     -25.676-130.012 113.149  0.00 97.00      PROA   
ATOM   3248  CE2 PHE P 207     -25.513-128.349 111.795  0.00 97.00      PROA   
ATOM   3249  HE2 PHE P 207     -26.270-127.764 112.297  0.00 97.00      PROA   
ATOM   3250  C   PHE P 207     -22.575-133.358 113.430  0.00 97.00      PROA   
ATOM   3251  O   PHE P 207     -21.812-134.180 112.945  0.00 97.00      PROA   
ATOM   3252  N   SER P 208     -23.403-133.662 114.447  0.00 97.00      PROA   
ATOM   3253  HN  SER P 208     -23.943-132.956 114.895  0.00 97.00      PROA   
ATOM   3254  CA  SER P 208     -23.588-135.004 114.938  0.00 97.00      PROA   
ATOM   3255  HA  SER P 208     -23.432-135.701 114.125  0.00 97.00      PROA   
ATOM   3256  CB  SER P 208     -22.647-135.385 116.111  0.00 97.00      PROA   
ATOM   3257  HB1 SER P 208     -21.606-135.433 115.723  0.00 97.00      PROA   
ATOM   3258  HB2 SER P 208     -22.908-136.384 116.525  0.00 97.00      PROA   
ATOM   3259  OG  SER P 208     -22.688-134.404 117.142  0.00 97.00      PROA   
ATOM   3260  HG1 SER P 208     -22.403-134.822 117.961  0.00 97.00      PROA   
ATOM   3261  C   SER P 208     -25.032-135.125 115.338  0.00 97.00      PROA   
ATOM   3262  O   SER P 208     -25.699-134.132 115.618  0.00 97.00      PROA   
ATOM   3263  N   PHE P 209     -25.548-136.372 115.322  0.00 97.00      PROA   
ATOM   3264  HN  PHE P 209     -24.971-137.153 115.105  0.00 97.00      PROA   
ATOM   3265  CA  PHE P 209     -26.929-136.689 115.589  0.00 97.00      PROA   
ATOM   3266  HA  PHE P 209     -27.401-135.842 116.072  0.00 97.00      PROA   
ATOM   3267  CB  PHE P 209     -27.690-137.095 114.294  0.00 97.00      PROA   
ATOM   3268  HB1 PHE P 209     -28.232-138.059 114.387  0.00 97.00      PROA   
ATOM   3269  HB2 PHE P 209     -26.973-137.191 113.449  0.00 97.00      PROA   
ATOM   3270  CG  PHE P 209     -28.713-136.049 113.942  0.00 97.00      PROA   
ATOM   3271  CD1 PHE P 209     -29.932-136.016 114.641  0.00 97.00      PROA   
ATOM   3272  HD1 PHE P 209     -30.107-136.718 115.444  0.00 97.00      PROA   
ATOM   3273  CE1 PHE P 209     -30.924-135.092 114.300  0.00 97.00      PROA   
ATOM   3274  HE1 PHE P 209     -31.859-135.086 114.839  0.00 97.00      PROA   
ATOM   3275  CZ  PHE P 209     -30.709-134.190 113.250  0.00 97.00      PROA   
ATOM   3276  HZ  PHE P 209     -31.472-133.476 112.979  0.00 97.00      PROA   
ATOM   3277  CD2 PHE P 209     -28.505-135.136 112.891  0.00 97.00      PROA   
ATOM   3278  HD2 PHE P 209     -27.577-135.153 112.337  0.00 97.00      PROA   
ATOM   3279  CE2 PHE P 209     -29.499-134.212 112.546  0.00 97.00      PROA   
ATOM   3280  HE2 PHE P 209     -29.336-133.516 111.736  0.00 97.00      PROA   
ATOM   3281  C   PHE P 209     -26.936-137.813 116.595  0.00 97.00      PROA   
ATOM   3282  O   PHE P 209     -26.093-138.707 116.557  0.00 97.00      PROA   
ATOM   3283  N   TYR P 210     -27.883-137.757 117.556  0.00 97.00      PROA   
ATOM   3284  HN  TYR P 210     -28.544-137.010 117.580  0.00 97.00      PROA   
ATOM   3285  CA  TYR P 210     -27.937-138.665 118.678  0.00 97.00      PROA   
ATOM   3286  HA  TYR P 210     -27.365-139.561 118.473  0.00 97.00      PROA   
ATOM   3287  CB  TYR P 210     -27.474-137.998 120.009  0.00 97.00      PROA   
ATOM   3288  HB1 TYR P 210     -27.427-138.743 120.832  0.00 97.00      PROA   
ATOM   3289  HB2 TYR P 210     -28.208-137.216 120.294  0.00 97.00      PROA   
ATOM   3290  CG  TYR P 210     -26.134-137.296 119.900  0.00 97.00      PROA   
ATOM   3291  CD1 TYR P 210     -26.055-135.987 119.386  0.00 97.00      PROA   
ATOM   3292  HD1 TYR P 210     -26.948-135.507 119.017  0.00 97.00      PROA   
ATOM   3293  CE1 TYR P 210     -24.845-135.283 119.381  0.00 97.00      PROA   
ATOM   3294  HE1 TYR P 210     -24.811-134.277 118.989  0.00 97.00      PROA   
ATOM   3295  CZ  TYR P 210     -23.693-135.874 119.912  0.00 97.00      PROA   
ATOM   3296  OH  TYR P 210     -22.474-135.164 119.968  0.00 97.00      PROA   
ATOM   3297  HH  TYR P 210     -22.666-134.249 120.212  0.00 97.00      PROA   
ATOM   3298  CD2 TYR P 210     -24.968-137.873 120.434  0.00 97.00      PROA   
ATOM   3299  HD2 TYR P 210     -25.019-138.853 120.884  0.00 97.00      PROA   
ATOM   3300  CE2 TYR P 210     -23.754-137.172 120.431  0.00 97.00      PROA   
ATOM   3301  HE2 TYR P 210     -22.867-137.616 120.860  0.00 97.00      PROA   
ATOM   3302  C   TYR P 210     -29.391-139.045 118.839  0.00 97.00      PROA   
ATOM   3303  O   TYR P 210     -30.280-138.360 118.336  0.00 97.00      PROA   
ATOM   3304  N   MET P 211     -29.664-140.158 119.562  0.00 97.00      PROA   
ATOM   3305  HN  MET P 211     -28.930-140.733 119.919  0.00 97.00      PROA   
ATOM   3306  CA  MET P 211     -31.004-140.521 119.971  0.00 97.00      PROA   
ATOM   3307  HA  MET P 211     -31.704-139.748 119.695  0.00 97.00      PROA   
ATOM   3308  CB  MET P 211     -31.460-141.866 119.346  0.00 97.00      PROA   
ATOM   3309  HB1 MET P 211     -32.399-142.204 119.839  0.00 97.00      PROA   
ATOM   3310  HB2 MET P 211     -30.674-142.633 119.529  0.00 97.00      PROA   
ATOM   3311  CG  MET P 211     -31.730-141.776 117.832  0.00 97.00      PROA   
ATOM   3312  HG1 MET P 211     -30.897-141.225 117.345  0.00 97.00      PROA   
ATOM   3313  HG2 MET P 211     -32.645-141.162 117.697  0.00 97.00      PROA   
ATOM   3314  SD  MET P 211     -31.936-143.382 116.993  0.00 97.00      PROA   
ATOM   3315  CE  MET P 211     -33.449-143.922 117.837  0.00 97.00      PROA   
ATOM   3316  HE1 MET P 211     -34.247-143.155 117.745  0.00 97.00      PROA   
ATOM   3317  HE2 MET P 211     -33.268-144.108 118.917  0.00 97.00      PROA   
ATOM   3318  HE3 MET P 211     -33.830-144.864 117.390  0.00 97.00      PROA   
ATOM   3319  C   MET P 211     -31.009-140.652 121.475  0.00 97.00      PROA   
ATOM   3320  O   MET P 211     -30.556-141.667 121.998  0.00 97.00      PROA   
ATOM   3321  N   GLY P 212     -31.547-139.639 122.211  0.00 97.00      PROA   
ATOM   3322  HN  GLY P 212     -32.014-138.878 121.761  0.00 97.00      PROA   
ATOM   3323  CA  GLY P 212     -31.506-139.546 123.668  0.00 97.00      PROA   
ATOM   3324  HA1 GLY P 212     -32.308-140.154 124.060  0.00 97.00      PROA   
ATOM   3325  HA2 GLY P 212     -31.633-138.504 123.909  0.00 97.00      PROA   
ATOM   3326  C   GLY P 212     -30.199-139.968 124.304  0.00 97.00      PROA   
ATOM   3327  O   GLY P 212     -29.137-139.409 124.035  0.00 97.00      PROA   
ATOM   3328  N   SER P 213     -30.266-140.996 125.177  0.00 97.00      PROA   
ATOM   3329  HN  SER P 213     -31.160-141.378 125.397  0.00 97.00      PROA   
ATOM   3330  CA  SER P 213     -29.121-141.567 125.868  0.00 97.00      PROA   
ATOM   3331  HA  SER P 213     -28.466-140.752 126.148  0.00 97.00      PROA   
ATOM   3332  CB  SER P 213     -29.573-142.277 127.180  0.00 97.00      PROA   
ATOM   3333  HB1 SER P 213     -30.228-143.141 126.939  0.00 97.00      PROA   
ATOM   3334  HB2 SER P 213     -30.165-141.556 127.785  0.00 97.00      PROA   
ATOM   3335  OG  SER P 213     -28.480-142.716 127.985  0.00 97.00      PROA   
ATOM   3336  HG1 SER P 213     -27.936-143.261 127.404  0.00 97.00      PROA   
ATOM   3337  C   SER P 213     -28.296-142.539 125.008  0.00 97.00      PROA   
ATOM   3338  O   SER P 213     -27.689-143.476 125.526  0.00 97.00      PROA   
ATOM   3339  N   LYS P 214     -28.209-142.352 123.670  0.00 97.00      PROA   
ATOM   3340  HN  LYS P 214     -28.754-141.658 123.206  0.00 97.00      PROA   
ATOM   3341  CA  LYS P 214     -27.224-143.082 122.891  0.00 97.00      PROA   
ATOM   3342  HA  LYS P 214     -26.355-143.209 123.522  0.00 97.00      PROA   
ATOM   3343  CB  LYS P 214     -27.650-144.516 122.478  0.00 97.00      PROA   
ATOM   3344  HB1 LYS P 214     -27.679-145.123 123.411  0.00 97.00      PROA   
ATOM   3345  HB2 LYS P 214     -26.875-144.966 121.820  0.00 97.00      PROA   
ATOM   3346  CG  LYS P 214     -29.025-144.616 121.797  0.00 97.00      PROA   
ATOM   3347  HG1 LYS P 214     -29.070-143.872 120.971  0.00 97.00      PROA   
ATOM   3348  HG2 LYS P 214     -29.823-144.350 122.526  0.00 97.00      PROA   
ATOM   3349  CD  LYS P 214     -29.303-146.007 121.197  0.00 97.00      PROA   
ATOM   3350  HD1 LYS P 214     -28.549-146.182 120.395  0.00 97.00      PROA   
ATOM   3351  HD2 LYS P 214     -30.307-145.984 120.717  0.00 97.00      PROA   
ATOM   3352  CE  LYS P 214     -29.241-147.157 122.215  0.00 97.00      PROA   
ATOM   3353  HE1 LYS P 214     -30.027-147.036 122.990  0.00 97.00      PROA   
ATOM   3354  HE2 LYS P 214     -28.249-147.202 122.713  0.00 97.00      PROA   
ATOM   3355  NZ  LYS P 214     -29.454-148.460 121.541  0.00 97.00      PROA   
ATOM   3356  HZ1 LYS P 214     -28.701-148.604 120.838  0.00 97.00      PROA   
ATOM   3357  HZ2 LYS P 214     -30.376-148.453 121.060  0.00 97.00      PROA   
ATOM   3358  HZ3 LYS P 214     -29.427-149.231 122.238  0.00 97.00      PROA   
ATOM   3359  C   LYS P 214     -26.697-142.332 121.684  0.00 97.00      PROA   
ATOM   3360  O   LYS P 214     -27.426-141.705 120.918  0.00 97.00      PROA   
ATOM   3361  N   THR P 215     -25.361-142.421 121.487  0.00 97.00      PROA   
ATOM   3362  HN  THR P 215     -24.780-142.873 122.160  0.00 97.00      PROA   
ATOM   3363  CA  THR P 215     -24.643-142.011 120.297  0.00 97.00      PROA   
ATOM   3364  HA  THR P 215     -24.887-140.976 120.101  0.00 97.00      PROA   
ATOM   3365  CB  THR P 215     -23.133-142.152 120.476  0.00 97.00      PROA   
ATOM   3366  HB  THR P 215     -22.587-142.079 119.506  0.00 97.00      PROA   
ATOM   3367  OG1 THR P 215     -22.812-143.393 121.099  0.00 97.00      PROA   
ATOM   3368  HG1 THR P 215     -23.085-144.077 120.485  0.00 97.00      PROA   
ATOM   3369  CG2 THR P 215     -22.611-141.032 121.391  0.00 97.00      PROA   
ATOM   3370 HG21 THR P 215     -23.150-141.031 122.361  0.00 97.00      PROA   
ATOM   3371 HG22 THR P 215     -22.733-140.042 120.907  0.00 97.00      PROA   
ATOM   3372 HG23 THR P 215     -21.530-141.192 121.597  0.00 97.00      PROA   
ATOM   3373  C   THR P 215     -25.023-142.809 119.064  0.00 97.00      PROA   
ATOM   3374  O   THR P 215     -25.138-144.032 119.109  0.00 97.00      PROA   
ATOM   3375  N   LEU P 216     -25.149-142.121 117.907  0.00 97.00      PROA   
ATOM   3376  HN  LEU P 216     -25.165-141.123 117.901  0.00 97.00      PROA   
ATOM   3377  CA  LEU P 216     -25.119-142.750 116.601  0.00 97.00      PROA   
ATOM   3378  HA  LEU P 216     -25.438-143.777 116.697  0.00 97.00      PROA   
ATOM   3379  CB  LEU P 216     -26.048-142.035 115.591  0.00 97.00      PROA   
ATOM   3380  HB1 LEU P 216     -25.965-142.499 114.586  0.00 97.00      PROA   
ATOM   3381  HB2 LEU P 216     -25.737-140.972 115.501  0.00 97.00      PROA   
ATOM   3382  CG  LEU P 216     -27.544-142.072 115.993  0.00 97.00      PROA   
ATOM   3383  HG  LEU P 216     -27.660-141.557 116.976  0.00 97.00      PROA   
ATOM   3384  CD1 LEU P 216     -28.407-141.309 114.973  0.00 97.00      PROA   
ATOM   3385 HD11 LEU P 216     -28.341-141.795 113.976  0.00 97.00      PROA   
ATOM   3386 HD12 LEU P 216     -28.061-140.260 114.884  0.00 97.00      PROA   
ATOM   3387 HD13 LEU P 216     -29.469-141.309 115.294  0.00 97.00      PROA   
ATOM   3388  CD2 LEU P 216     -28.066-143.512 116.149  0.00 97.00      PROA   
ATOM   3389 HD21 LEU P 216     -27.538-144.044 116.967  0.00 97.00      PROA   
ATOM   3390 HD22 LEU P 216     -27.929-144.075 115.201  0.00 97.00      PROA   
ATOM   3391 HD23 LEU P 216     -29.147-143.496 116.392  0.00 97.00      PROA   
ATOM   3392  C   LEU P 216     -23.680-142.795 116.121  0.00 97.00      PROA   
ATOM   3393  O   LEU P 216     -22.778-142.346 116.824  0.00 97.00      PROA   
ATOM   3394  N   ARG P 217     -23.414-143.384 114.926  0.00 97.00      PROA   
ATOM   3395  HN  ARG P 217     -24.153-143.771 114.380  0.00 97.00      PROA   
ATOM   3396  CA  ARG P 217     -22.071-143.504 114.374  0.00 97.00      PROA   
ATOM   3397  HA  ARG P 217     -21.425-143.849 115.172  0.00 97.00      PROA   
ATOM   3398  CB  ARG P 217     -21.965-144.533 113.216  0.00 97.00      PROA   
ATOM   3399  HB1 ARG P 217     -20.938-144.485 112.784  0.00 97.00      PROA   
ATOM   3400  HB2 ARG P 217     -22.684-144.249 112.417  0.00 97.00      PROA   
ATOM   3401  CG  ARG P 217     -22.198-146.002 113.616  0.00 97.00      PROA   
ATOM   3402  HG1 ARG P 217     -23.211-146.116 114.059  0.00 97.00      PROA   
ATOM   3403  HG2 ARG P 217     -21.453-146.283 114.394  0.00 97.00      PROA   
ATOM   3404  CD  ARG P 217     -22.072-146.941 112.404  0.00 97.00      PROA   
ATOM   3405  HD1 ARG P 217     -21.100-146.809 111.879  0.00 97.00      PROA   
ATOM   3406  HD2 ARG P 217     -22.888-146.729 111.679  0.00 97.00      PROA   
ATOM   3407  NE  ARG P 217     -22.234-148.359 112.856  0.00 97.00      PROA   
ATOM   3408  HE  ARG P 217     -23.132-148.786 112.796  0.00 97.00      PROA   
ATOM   3409  CZ  ARG P 217     -21.223-149.137 113.300  0.00 97.00      PROA   
ATOM   3410  NH1 ARG P 217     -19.972-148.679 113.454  0.00 97.00      PROA   
ATOM   3411 HH11 ARG P 217     -19.794-147.716 113.286  0.00 97.00      PROA   
ATOM   3412 HH12 ARG P 217     -19.266-149.299 113.789  0.00 97.00      PROA   
ATOM   3413  NH2 ARG P 217     -21.479-150.424 113.597  0.00 97.00      PROA   
ATOM   3414 HH21 ARG P 217     -22.403-150.775 113.483  0.00 97.00      PROA   
ATOM   3415 HH22 ARG P 217     -20.730-151.010 113.897  0.00 97.00      PROA   
ATOM   3416  C   ARG P 217     -21.482-142.185 113.889  0.00 97.00      PROA   
ATOM   3417  O   ARG P 217     -21.384-141.925 112.691  0.00 97.00      PROA   
ATOM   3418  N   GLY P 218     -21.053-141.334 114.848  0.00 97.00      PROA   
ATOM   3419  HN  GLY P 218     -21.281-141.558 115.795  0.00 97.00      PROA   
ATOM   3420  CA  GLY P 218     -20.258-140.137 114.654  0.00 97.00      PROA   
ATOM   3421  HA1 GLY P 218     -20.049-139.741 115.637  0.00 97.00      PROA   
ATOM   3422  HA2 GLY P 218     -20.825-139.459 114.033  0.00 97.00      PROA   
ATOM   3423  C   GLY P 218     -18.924-140.371 114.001  0.00 97.00      PROA   
ATOM   3424  O   GLY P 218     -18.422-141.492 113.950  0.00 97.00      PROA   
ATOM   3425  N   ARG P 219     -18.314-139.262 113.530  0.00 97.00      PROA   
ATOM   3426  HN  ARG P 219     -18.760-138.373 113.611  0.00 97.00      PROA   
ATOM   3427  CA  ARG P 219     -17.018-139.229 112.897  0.00 97.00      PROA   
ATOM   3428  HA  ARG P 219     -16.285-139.418 113.668  0.00 97.00      PROA   
ATOM   3429  CB  ARG P 219     -16.815-140.254 111.723  0.00 97.00      PROA   
ATOM   3430  HB1 ARG P 219     -16.792-141.269 112.176  0.00 97.00      PROA   
ATOM   3431  HB2 ARG P 219     -15.816-140.120 111.263  0.00 97.00      PROA   
ATOM   3432  CG  ARG P 219     -17.923-140.285 110.644  0.00 97.00      PROA   
ATOM   3433  HG1 ARG P 219     -18.052-139.277 110.192  0.00 97.00      PROA   
ATOM   3434  HG2 ARG P 219     -18.881-140.553 111.137  0.00 97.00      PROA   
ATOM   3435  CD  ARG P 219     -17.702-141.305 109.514  0.00 97.00      PROA   
ATOM   3436  HD1 ARG P 219     -18.638-141.401 108.914  0.00 97.00      PROA   
ATOM   3437  HD2 ARG P 219     -17.409-142.296 109.920  0.00 97.00      PROA   
ATOM   3438  NE  ARG P 219     -16.608-140.765 108.649  0.00 97.00      PROA   
ATOM   3439  HE  ARG P 219     -16.095-139.962 108.958  0.00 97.00      PROA   
ATOM   3440  CZ  ARG P 219     -16.480-141.016 107.334  0.00 97.00      PROA   
ATOM   3441  NH1 ARG P 219     -16.926-142.159 106.818  0.00 97.00      PROA   
ATOM   3442 HH11 ARG P 219     -17.165-142.841 107.497  0.00 97.00      PROA   
ATOM   3443 HH12 ARG P 219     -16.644-142.389 105.891  0.00 97.00      PROA   
ATOM   3444  NH2 ARG P 219     -15.864-140.115 106.553  0.00 97.00      PROA   
ATOM   3445 HH21 ARG P 219     -16.000-140.140 105.570  0.00 97.00      PROA   
ATOM   3446 HH22 ARG P 219     -15.546-139.263 106.982  0.00 97.00      PROA   
ATOM   3447  C   ARG P 219     -16.856-137.786 112.480  0.00 97.00      PROA   
ATOM   3448  O   ARG P 219     -17.215-136.873 113.221  0.00 97.00      PROA   
ATOM   3449  N   ASP P 220     -16.340-137.544 111.263  0.00 97.00      PROA   
ATOM   3450  HN  ASP P 220     -15.934-138.286 110.730  0.00 97.00      PROA   
ATOM   3451  CA  ASP P 220     -16.379-136.318 110.504  0.00 97.00      PROA   
ATOM   3452  HA  ASP P 220     -16.199-135.480 111.164  0.00 97.00      PROA   
ATOM   3453  CB  ASP P 220     -15.255-136.365 109.415  0.00 97.00      PROA   
ATOM   3454  HB1 ASP P 220     -14.279-136.266 109.942  0.00 97.00      PROA   
ATOM   3455  HB2 ASP P 220     -15.330-135.521 108.704  0.00 97.00      PROA   
ATOM   3456  CG  ASP P 220     -15.164-137.692 108.647  0.00 97.00      PROA   
ATOM   3457  OD1 ASP P 220     -15.196-137.648 107.393  0.00 97.00      PROA   
ATOM   3458  OD2 ASP P 220     -14.976-138.751 109.296  0.00 97.00      PROA   
ATOM   3459  C   ASP P 220     -17.774-136.157 109.883  0.00 97.00      PROA   
ATOM   3460  O   ASP P 220     -17.947-136.069 108.668  0.00 97.00      PROA   
ATOM   3461  N   THR P 221     -18.834-136.140 110.728  0.00 97.00      PROA   
ATOM   3462  HN  THR P 221     -18.693-136.218 111.714  0.00 97.00      PROA   
ATOM   3463  CA  THR P 221     -20.212-136.226 110.273  0.00 97.00      PROA   
ATOM   3464  HA  THR P 221     -20.190-136.910 109.436  0.00 97.00      PROA   
ATOM   3465  CB  THR P 221     -21.157-136.886 111.280  0.00 97.00      PROA   
ATOM   3466  HB  THR P 221     -22.222-136.597 111.120  0.00 97.00      PROA   
ATOM   3467  OG1 THR P 221     -20.779-136.597 112.619  0.00 97.00      PROA   
ATOM   3468  HG1 THR P 221     -20.982-135.665 112.747  0.00 97.00      PROA   
ATOM   3469  CG2 THR P 221     -21.044-138.410 111.119  0.00 97.00      PROA   
ATOM   3470 HG21 THR P 221     -20.007-138.729 111.342  0.00 97.00      PROA   
ATOM   3471 HG22 THR P 221     -21.298-138.724 110.087  0.00 97.00      PROA   
ATOM   3472 HG23 THR P 221     -21.723-138.925 111.831  0.00 97.00      PROA   
ATOM   3473  C   THR P 221     -20.817-134.947 109.704  0.00 97.00      PROA   
ATOM   3474  O   THR P 221     -20.643-133.840 110.207  0.00 97.00      PROA   
ATOM   3475  N   SER P 222     -21.584-135.120 108.602  0.00 97.00      PROA   
ATOM   3476  HN  SER P 222     -21.624-136.017 108.168  0.00 97.00      PROA   
ATOM   3477  CA  SER P 222     -22.338-134.094 107.910  0.00 97.00      PROA   
ATOM   3478  HA  SER P 222     -21.741-133.192 107.889  0.00 97.00      PROA   
ATOM   3479  CB  SER P 222     -22.666-134.538 106.463  0.00 97.00      PROA   
ATOM   3480  HB1 SER P 222     -23.084-133.702 105.863  0.00 97.00      PROA   
ATOM   3481  HB2 SER P 222     -23.413-135.364 106.486  0.00 97.00      PROA   
ATOM   3482  OG  SER P 222     -21.497-135.044 105.820  0.00 97.00      PROA   
ATOM   3483  HG1 SER P 222     -20.770-134.455 106.038  0.00 97.00      PROA   
ATOM   3484  C   SER P 222     -23.645-133.795 108.629  0.00 97.00      PROA   
ATOM   3485  O   SER P 222     -23.998-134.453 109.605  0.00 97.00      PROA   
ATOM   3486  N   SER P 223     -24.395-132.767 108.157  0.00 97.00      PROA   
ATOM   3487  HN  SER P 223     -24.076-132.208 107.393  0.00 97.00      PROA   
ATOM   3488  CA  SER P 223     -25.601-132.227 108.767  0.00 97.00      PROA   
ATOM   3489  HA  SER P 223     -25.330-131.825 109.727  0.00 97.00      PROA   
ATOM   3490  CB  SER P 223     -26.169-131.088 107.891  0.00 97.00      PROA   
ATOM   3491  HB1 SER P 223     -26.985-130.550 108.422  0.00 97.00      PROA   
ATOM   3492  HB2 SER P 223     -26.576-131.499 106.942  0.00 97.00      PROA   
ATOM   3493  OG  SER P 223     -25.142-130.159 107.558  0.00 97.00      PROA   
ATOM   3494  HG1 SER P 223     -24.930-129.680 108.365  0.00 97.00      PROA   
ATOM   3495  C   SER P 223     -26.733-133.201 109.016  0.00 97.00      PROA   
ATOM   3496  O   SER P 223     -27.396-133.117 110.048  0.00 97.00      PROA   
ATOM   3497  N   GLU P 224     -26.982-134.137 108.076  0.00 97.00      PROA   
ATOM   3498  HN  GLU P 224     -26.382-134.233 107.289  0.00 97.00      PROA   
ATOM   3499  CA  GLU P 224     -28.132-135.013 108.106  0.00 97.00      PROA   
ATOM   3500  HA  GLU P 224     -28.663-134.891 109.041  0.00 97.00      PROA   
ATOM   3501  CB  GLU P 224     -29.140-134.733 106.956  0.00 97.00      PROA   
ATOM   3502  HB1 GLU P 224     -29.850-135.591 106.905  0.00 97.00      PROA   
ATOM   3503  HB2 GLU P 224     -28.611-134.695 105.980  0.00 97.00      PROA   
ATOM   3504  CG  GLU P 224     -29.976-133.445 107.141  0.00 97.00      PROA   
ATOM   3505  HG1 GLU P 224     -29.463-132.562 106.710  0.00 97.00      PROA   
ATOM   3506  HG2 GLU P 224     -30.166-133.258 108.220  0.00 97.00      PROA   
ATOM   3507  CD  GLU P 224     -31.335-133.626 106.475  0.00 97.00      PROA   
ATOM   3508  OE1 GLU P 224     -32.085-134.519 106.945  0.00 97.00      PROA   
ATOM   3509  OE2 GLU P 224     -31.631-132.903 105.491  0.00 97.00      PROA   
ATOM   3510  C   GLU P 224     -27.710-136.464 108.039  0.00 97.00      PROA   
ATOM   3511  O   GLU P 224     -26.579-136.804 107.694  0.00 97.00      PROA   
ATOM   3512  N   TYR P 225     -28.668-137.356 108.374  0.00 97.00      PROA   
ATOM   3513  HN  TYR P 225     -29.574-137.031 108.634  0.00 97.00      PROA   
ATOM   3514  CA  TYR P 225     -28.561-138.792 108.267  0.00 97.00      PROA   
ATOM   3515  HA  TYR P 225     -27.681-139.050 107.695  0.00 97.00      PROA   
ATOM   3516  CB  TYR P 225     -28.527-139.488 109.671  0.00 97.00      PROA   
ATOM   3517  HB1 TYR P 225     -27.716-139.029 110.278  0.00 97.00      PROA   
ATOM   3518  HB2 TYR P 225     -28.287-140.565 109.544  0.00 97.00      PROA   
ATOM   3519  CG  TYR P 225     -29.821-139.373 110.459  0.00 97.00      PROA   
ATOM   3520  CD1 TYR P 225     -30.709-140.462 110.545  0.00 97.00      PROA   
ATOM   3521  HD1 TYR P 225     -30.472-141.388 110.042  0.00 97.00      PROA   
ATOM   3522  CE1 TYR P 225     -31.912-140.351 111.255  0.00 97.00      PROA   
ATOM   3523  HE1 TYR P 225     -32.588-141.192 111.305  0.00 97.00      PROA   
ATOM   3524  CZ  TYR P 225     -32.248-139.143 111.878  0.00 97.00      PROA   
ATOM   3525  OH  TYR P 225     -33.480-139.006 112.553  0.00 97.00      PROA   
ATOM   3526  HH  TYR P 225     -33.894-139.872 112.595  0.00 97.00      PROA   
ATOM   3527  CD2 TYR P 225     -30.152-138.181 111.131  0.00 97.00      PROA   
ATOM   3528  HD2 TYR P 225     -29.479-137.337 111.092  0.00 97.00      PROA   
ATOM   3529  CE2 TYR P 225     -31.363-138.061 111.822  0.00 97.00      PROA   
ATOM   3530  HE2 TYR P 225     -31.622-137.130 112.302  0.00 97.00      PROA   
ATOM   3531  C   TYR P 225     -29.798-139.160 107.466  0.00 97.00      PROA   
ATOM   3532  O   TYR P 225     -30.728-138.361 107.381  0.00 97.00      PROA   
ATOM   3533  N   GLN P 226     -29.856-140.365 106.842  0.00 97.00      PROA   
ATOM   3534  HN  GLN P 226     -29.106-141.021 106.878  0.00 97.00      PROA   
ATOM   3535  CA  GLN P 226     -31.052-140.771 106.123  0.00 97.00      PROA   
ATOM   3536  HA  GLN P 226     -31.863-140.165 106.494  0.00 97.00      PROA   
ATOM   3537  CB  GLN P 226     -30.993-140.565 104.579  0.00 97.00      PROA   
ATOM   3538  HB1 GLN P 226     -31.654-141.295 104.060  0.00 97.00      PROA   
ATOM   3539  HB2 GLN P 226     -29.957-140.767 104.228  0.00 97.00      PROA   
ATOM   3540  CG  GLN P 226     -31.436-139.158 104.108  0.00 97.00      PROA   
ATOM   3541  HG1 GLN P 226     -31.488-139.119 103.000  0.00 97.00      PROA   
ATOM   3542  HG2 GLN P 226     -30.696-138.408 104.460  0.00 97.00      PROA   
ATOM   3543  CD  GLN P 226     -32.823-138.814 104.668  0.00 97.00      PROA   
ATOM   3544  OE1 GLN P 226     -33.686-139.689 104.812  0.00 97.00      PROA   
ATOM   3545  NE2 GLN P 226     -33.029-137.519 105.034  0.00 97.00      PROA   
ATOM   3546 HE21 GLN P 226     -33.817-137.330 105.620  0.00 97.00      PROA   
ATOM   3547 HE22 GLN P 226     -32.299-136.843 104.961  0.00 97.00      PROA   
ATOM   3548  C   GLN P 226     -31.531-142.145 106.495  0.00 97.00      PROA   
ATOM   3549  O   GLN P 226     -30.783-142.986 106.988  0.00 97.00      PROA   
ATOM   3550  N   ILE P 227     -32.857-142.356 106.305  0.00 97.00      PROA   
ATOM   3551  HN  ILE P 227     -33.408-141.661 105.848  0.00 97.00      PROA   
ATOM   3552  CA  ILE P 227     -33.586-143.455 106.899  0.00 97.00      PROA   
ATOM   3553  HA  ILE P 227     -32.889-144.096 107.421  0.00 97.00      PROA   
ATOM   3554  CB  ILE P 227     -34.655-143.001 107.897  0.00 97.00      PROA   
ATOM   3555  HB  ILE P 227     -35.606-142.748 107.373  0.00 97.00      PROA   
ATOM   3556  CG2 ILE P 227     -34.908-144.179 108.863  0.00 97.00      PROA   
ATOM   3557 HG21 ILE P 227     -33.988-144.410 109.441  0.00 97.00      PROA   
ATOM   3558 HG22 ILE P 227     -35.218-145.091 108.317  0.00 97.00      PROA   
ATOM   3559 HG23 ILE P 227     -35.705-143.926 109.589  0.00 97.00      PROA   
ATOM   3560  CG1 ILE P 227     -34.231-141.719 108.666  0.00 97.00      PROA   
ATOM   3561 HG11 ILE P 227     -34.065-140.881 107.954  0.00 97.00      PROA   
ATOM   3562 HG12 ILE P 227     -33.271-141.921 109.190  0.00 97.00      PROA   
ATOM   3563  CD  ILE P 227     -35.281-141.241 109.678  0.00 97.00      PROA   
ATOM   3564  HD1 ILE P 227     -35.362-141.946 110.532  0.00 97.00      PROA   
ATOM   3565  HD2 ILE P 227     -36.276-141.161 109.191  0.00 97.00      PROA   
ATOM   3566  HD3 ILE P 227     -35.005-140.241 110.078  0.00 97.00      PROA   
ATOM   3567  C   ILE P 227     -34.215-144.253 105.778  0.00 97.00      PROA   
ATOM   3568  O   ILE P 227     -34.913-143.719 104.922  0.00 97.00      PROA   
ATOM   3569  N   LEU P 228     -33.964-145.579 105.751  0.00 97.00      PROA   
ATOM   3570  HN  LEU P 228     -33.408-146.001 106.464  0.00 97.00      PROA   
ATOM   3571  CA  LEU P 228     -34.272-146.433 104.620  0.00 97.00      PROA   
ATOM   3572  HA  LEU P 228     -34.364-145.835 103.724  0.00 97.00      PROA   
ATOM   3573  CB  LEU P 228     -33.132-147.468 104.408  0.00 97.00      PROA   
ATOM   3574  HB1 LEU P 228     -33.440-148.173 103.604  0.00 97.00      PROA   
ATOM   3575  HB2 LEU P 228     -32.978-148.059 105.336  0.00 97.00      PROA   
ATOM   3576  CG  LEU P 228     -31.762-146.873 103.966  0.00 97.00      PROA   
ATOM   3577  HG  LEU P 228     -31.961-146.124 103.164  0.00 97.00      PROA   
ATOM   3578  CD1 LEU P 228     -30.961-146.173 105.085  0.00 97.00      PROA   
ATOM   3579 HD11 LEU P 228     -30.838-146.853 105.954  0.00 97.00      PROA   
ATOM   3580 HD12 LEU P 228     -31.456-145.242 105.423  0.00 97.00      PROA   
ATOM   3581 HD13 LEU P 228     -29.952-145.895 104.714  0.00 97.00      PROA   
ATOM   3582  CD2 LEU P 228     -30.878-147.975 103.353  0.00 97.00      PROA   
ATOM   3583 HD21 LEU P 228     -31.395-148.462 102.500  0.00 97.00      PROA   
ATOM   3584 HD22 LEU P 228     -30.646-148.746 104.119  0.00 97.00      PROA   
ATOM   3585 HD23 LEU P 228     -29.922-147.543 102.989  0.00 97.00      PROA   
ATOM   3586  C   LEU P 228     -35.601-147.143 104.825  0.00 97.00      PROA   
ATOM   3587  O   LEU P 228     -35.966-148.031 104.057  0.00 97.00      PROA   
ATOM   3588  N   THR P 229     -36.335-146.719 105.877  0.00 97.00      PROA   
ATOM   3589  HN  THR P 229     -35.967-145.939 106.373  0.00 97.00      PROA   
ATOM   3590  CA  THR P 229     -37.566-147.260 106.429  0.00 97.00      PROA   
ATOM   3591  HA  THR P 229     -38.404-146.768 105.960  0.00 97.00      PROA   
ATOM   3592  CB  THR P 229     -37.742-148.793 106.379  0.00 97.00      PROA   
ATOM   3593  HB  THR P 229     -36.762-149.276 106.595  0.00 97.00      PROA   
ATOM   3594  OG1 THR P 229     -38.179-149.191 105.089  0.00 97.00      PROA   
ATOM   3595  HG1 THR P 229     -37.501-148.875 104.486  0.00 97.00      PROA   
ATOM   3596  CG2 THR P 229     -38.790-149.366 107.363  0.00 97.00      PROA   
ATOM   3597 HG21 THR P 229     -39.794-148.945 107.175  0.00 97.00      PROA   
ATOM   3598 HG22 THR P 229     -38.521-149.179 108.418  0.00 97.00      PROA   
ATOM   3599 HG23 THR P 229     -38.856-150.468 107.229  0.00 97.00      PROA   
ATOM   3600  C   THR P 229     -37.476-146.814 107.860  0.00 97.00      PROA   
ATOM   3601  O   THR P 229     -36.790-147.455 108.652  0.00 97.00      PROA   
ATOM   3602  N   ALA P 230     -38.116-145.682 108.253  0.00 97.00      PROA   
ATOM   3603  HN  ALA P 230     -38.586-145.074 107.616  0.00 97.00      PROA   
ATOM   3604  CA  ALA P 230     -38.199-145.316 109.657  0.00 97.00      PROA   
ATOM   3605  HA  ALA P 230     -37.205-145.397 110.069  0.00 97.00      PROA   
ATOM   3606  CB  ALA P 230     -38.692-143.875 109.878  0.00 97.00      PROA   
ATOM   3607  HB1 ALA P 230     -39.722-143.742 109.480  0.00 97.00      PROA   
ATOM   3608  HB2 ALA P 230     -38.015-143.164 109.356  0.00 97.00      PROA   
ATOM   3609  HB3 ALA P 230     -38.682-143.618 110.957  0.00 97.00      PROA   
ATOM   3610  C   ALA P 230     -39.077-146.286 110.415  0.00 97.00      PROA   
ATOM   3611  O   ALA P 230     -40.075-146.747 109.888  0.00 97.00      PROA   
ATOM   3612  N   ARG P 231     -38.705-146.647 111.658  0.00 97.00      PROA   
ATOM   3613  HN  ARG P 231     -37.868-146.259 112.045  0.00 97.00      PROA   
ATOM   3614  CA  ARG P 231     -39.258-147.786 112.358  0.00 97.00      PROA   
ATOM   3615  HA  ARG P 231     -40.065-148.212 111.782  0.00 97.00      PROA   
ATOM   3616  CB  ARG P 231     -38.181-148.886 112.536  0.00 97.00      PROA   
ATOM   3617  HB1 ARG P 231     -38.566-149.664 113.220  0.00 97.00      PROA   
ATOM   3618  HB2 ARG P 231     -37.272-148.456 113.007  0.00 97.00      PROA   
ATOM   3619  CG  ARG P 231     -37.793-149.558 111.203  0.00 97.00      PROA   
ATOM   3620  HG1 ARG P 231     -37.067-148.893 110.690  0.00 97.00      PROA   
ATOM   3621  HG2 ARG P 231     -38.697-149.607 110.561  0.00 97.00      PROA   
ATOM   3622  CD  ARG P 231     -37.157-150.964 111.314  0.00 97.00      PROA   
ATOM   3623  HD1 ARG P 231     -36.229-150.890 111.923  0.00 97.00      PROA   
ATOM   3624  HD2 ARG P 231     -36.905-151.374 110.314  0.00 97.00      PROA   
ATOM   3625  NE  ARG P 231     -38.054-151.934 112.021  0.00 97.00      PROA   
ATOM   3626  HE  ARG P 231     -37.783-152.158 112.959  0.00 97.00      PROA   
ATOM   3627  CZ  ARG P 231     -39.386-151.946 111.848  0.00 97.00      PROA   
ATOM   3628  NH1 ARG P 231     -39.958-151.921 110.647  0.00 97.00      PROA   
ATOM   3629 HH11 ARG P 231     -39.383-151.922 109.841  0.00 97.00      PROA   
ATOM   3630 HH12 ARG P 231     -40.958-151.832 110.634  0.00 97.00      PROA   
ATOM   3631  NH2 ARG P 231     -40.180-151.888 112.927  0.00 97.00      PROA   
ATOM   3632 HH21 ARG P 231     -39.712-151.742 113.801  0.00 97.00      PROA   
ATOM   3633 HH22 ARG P 231     -41.080-151.479 112.780  0.00 97.00      PROA   
ATOM   3634  C   ARG P 231     -39.845-147.463 113.713  0.00 97.00      PROA   
ATOM   3635  O   ARG P 231     -39.577-146.439 114.324  0.00 97.00      PROA   
ATOM   3636  N   ARG P 232     -40.663-148.390 114.243  0.00 97.00      PROA   
ATOM   3637  HN  ARG P 232     -41.007-149.129 113.661  0.00 97.00      PROA   
ATOM   3638  CA  ARG P 232     -41.141-148.415 115.613  0.00 97.00      PROA   
ATOM   3639  HA  ARG P 232     -41.819-147.584 115.734  0.00 97.00      PROA   
ATOM   3640  CB  ARG P 232     -41.896-149.750 115.822  0.00 97.00      PROA   
ATOM   3641  HB1 ARG P 232     -41.787-150.135 116.857  0.00 97.00      PROA   
ATOM   3642  HB2 ARG P 232     -41.417-150.507 115.159  0.00 97.00      PROA   
ATOM   3643  CG  ARG P 232     -43.384-149.646 115.446  0.00 97.00      PROA   
ATOM   3644  HG1 ARG P 232     -43.728-150.612 115.008  0.00 97.00      PROA   
ATOM   3645  HG2 ARG P 232     -43.484-148.887 114.643  0.00 97.00      PROA   
ATOM   3646  CD  ARG P 232     -44.269-149.264 116.638  0.00 97.00      PROA   
ATOM   3647  HD1 ARG P 232     -45.308-149.033 116.330  0.00 97.00      PROA   
ATOM   3648  HD2 ARG P 232     -43.842-148.391 117.180  0.00 97.00      PROA   
ATOM   3649  NE  ARG P 232     -44.313-150.498 117.482  0.00 97.00      PROA   
ATOM   3650  HE  ARG P 232     -44.405-151.361 116.993  0.00 97.00      PROA   
ATOM   3651  CZ  ARG P 232     -43.865-150.588 118.750  0.00 97.00      PROA   
ATOM   3652  NH1 ARG P 232     -43.642-149.516 119.524  0.00 97.00      PROA   
ATOM   3653 HH11 ARG P 232     -43.779-148.610 119.138  0.00 97.00      PROA   
ATOM   3654 HH12 ARG P 232     -43.287-149.646 120.446  0.00 97.00      PROA   
ATOM   3655  NH2 ARG P 232     -43.597-151.814 119.237  0.00 97.00      PROA   
ATOM   3656 HH21 ARG P 232     -43.651-152.594 118.619  0.00 97.00      PROA   
ATOM   3657 HH22 ARG P 232     -43.194-151.893 120.144  0.00 97.00      PROA   
ATOM   3658  C   ARG P 232     -40.084-148.256 116.697  0.00 97.00      PROA   
ATOM   3659  O   ARG P 232     -40.281-147.534 117.668  0.00 97.00      PROA   
ATOM   3660  N   GLU P 233     -38.926-148.910 116.533  0.00 97.00      PROA   
ATOM   3661  HN  GLU P 233     -38.859-149.606 115.817  0.00 97.00      PROA   
ATOM   3662  CA  GLU P 233     -37.754-148.829 117.368  0.00 97.00      PROA   
ATOM   3663  HA  GLU P 233     -38.086-148.833 118.397  0.00 97.00      PROA   
ATOM   3664  CB  GLU P 233     -36.882-150.100 117.161  0.00 97.00      PROA   
ATOM   3665  HB1 GLU P 233     -37.372-150.953 117.683  0.00 97.00      PROA   
ATOM   3666  HB2 GLU P 233     -35.899-149.941 117.657  0.00 97.00      PROA   
ATOM   3667  CG  GLU P 233     -36.631-150.488 115.680  0.00 97.00      PROA   
ATOM   3668  HG1 GLU P 233     -35.634-150.976 115.611  0.00 97.00      PROA   
ATOM   3669  HG2 GLU P 233     -36.607-149.582 115.043  0.00 97.00      PROA   
ATOM   3670  CD  GLU P 233     -37.646-151.484 115.106  0.00 97.00      PROA   
ATOM   3671  OE1 GLU P 233     -38.871-151.231 115.194  0.00 97.00      PROA   
ATOM   3672  OE2 GLU P 233     -37.200-152.512 114.535  0.00 97.00      PROA   
ATOM   3673  C   GLU P 233     -36.965-147.532 117.216  0.00 97.00      PROA   
ATOM   3674  O   GLU P 233     -36.166-147.185 118.086  0.00 97.00      PROA   
ATOM   3675  N   ASP P 234     -37.219-146.746 116.142  0.00 97.00      PROA   
ATOM   3676  HN  ASP P 234     -37.786-147.077 115.392  0.00 97.00      PROA   
ATOM   3677  CA  ASP P 234     -36.691-145.405 115.956  0.00 97.00      PROA   
ATOM   3678  HA  ASP P 234     -35.648-145.407 116.242  0.00 97.00      PROA   
ATOM   3679  CB  ASP P 234     -36.805-144.918 114.478  0.00 97.00      PROA   
ATOM   3680  HB1 ASP P 234     -36.345-143.916 114.367  0.00 97.00      PROA   
ATOM   3681  HB2 ASP P 234     -37.870-144.821 114.188  0.00 97.00      PROA   
ATOM   3682  CG  ASP P 234     -36.123-145.814 113.442  0.00 97.00      PROA   
ATOM   3683  OD1 ASP P 234     -35.467-146.825 113.797  0.00 97.00      PROA   
ATOM   3684  OD2 ASP P 234     -36.249-145.454 112.242  0.00 97.00      PROA   
ATOM   3685  C   ASP P 234     -37.436-144.380 116.817  0.00 97.00      PROA   
ATOM   3686  O   ASP P 234     -36.986-143.248 116.972  0.00 97.00      PROA   
ATOM   3687  N   SER P 235     -38.614-144.738 117.388  0.00 97.00      PROA   
ATOM   3688  HN  SER P 235     -38.941-145.672 117.269  0.00 97.00      PROA   
ATOM   3689  CA  SER P 235     -39.486-143.820 118.119  0.00 97.00      PROA   
ATOM   3690  HA  SER P 235     -39.695-143.006 117.437  0.00 97.00      PROA   
ATOM   3691  CB  SER P 235     -40.858-144.450 118.530  0.00 97.00      PROA   
ATOM   3692  HB1 SER P 235     -41.284-144.967 117.646  0.00 97.00      PROA   
ATOM   3693  HB2 SER P 235     -41.565-143.653 118.838  0.00 97.00      PROA   
ATOM   3694  OG  SER P 235     -40.767-145.409 119.585  0.00 97.00      PROA   
ATOM   3695  HG1 SER P 235     -40.026-145.123 120.132  0.00 97.00      PROA   
ATOM   3696  C   SER P 235     -38.850-143.220 119.368  0.00 97.00      PROA   
ATOM   3697  O   SER P 235     -38.632-143.906 120.366  0.00 97.00      PROA   
ATOM   3698  N   GLY P 236     -38.546-141.904 119.372  0.00 97.00      PROA   
ATOM   3699  HN  GLY P 236     -38.682-141.319 118.576  0.00 97.00      PROA   
ATOM   3700  CA  GLY P 236     -37.954-141.344 120.568  0.00 97.00      PROA   
ATOM   3701  HA1 GLY P 236     -37.055-141.902 120.791  0.00 97.00      PROA   
ATOM   3702  HA2 GLY P 236     -38.693-141.376 121.357  0.00 97.00      PROA   
ATOM   3703  C   GLY P 236     -37.563-139.918 120.395  0.00 97.00      PROA   
ATOM   3704  O   GLY P 236     -38.243-139.140 119.739  0.00 97.00      PROA   
ATOM   3705  N   LEU P 237     -36.434-139.542 121.029  0.00 97.00      PROA   
ATOM   3706  HN  LEU P 237     -35.872-140.205 121.514  0.00 97.00      PROA   
ATOM   3707  CA  LEU P 237     -35.982-138.180 121.129  0.00 97.00      PROA   
ATOM   3708  HA  LEU P 237     -36.705-137.511 120.685  0.00 97.00      PROA   
ATOM   3709  CB  LEU P 237     -35.745-137.770 122.600  0.00 97.00      PROA   
ATOM   3710  HB1 LEU P 237     -35.401-136.719 122.615  0.00 97.00      PROA   
ATOM   3711  HB2 LEU P 237     -34.942-138.402 123.041  0.00 97.00      PROA   
ATOM   3712  CG  LEU P 237     -36.973-137.832 123.538  0.00 97.00      PROA   
ATOM   3713  HG  LEU P 237     -37.363-138.875 123.564  0.00 97.00      PROA   
ATOM   3714  CD1 LEU P 237     -36.544-137.449 124.967  0.00 97.00      PROA   
ATOM   3715 HD11 LEU P 237     -36.121-136.422 124.967  0.00 97.00      PROA   
ATOM   3716 HD12 LEU P 237     -35.758-138.141 125.334  0.00 97.00      PROA   
ATOM   3717 HD13 LEU P 237     -37.407-137.479 125.663  0.00 97.00      PROA   
ATOM   3718  CD2 LEU P 237     -38.099-136.904 123.056  0.00 97.00      PROA   
ATOM   3719 HD21 LEU P 237     -38.460-137.227 122.060  0.00 97.00      PROA   
ATOM   3720 HD22 LEU P 237     -37.725-135.861 122.980  0.00 97.00      PROA   
ATOM   3721 HD23 LEU P 237     -38.956-136.922 123.760  0.00 97.00      PROA   
ATOM   3722  C   LEU P 237     -34.696-138.047 120.348  0.00 97.00      PROA   
ATOM   3723  O   LEU P 237     -33.848-138.934 120.365  0.00 97.00      PROA   
ATOM   3724  N   TYR P 238     -34.567-136.935 119.593  0.00 97.00      PROA   
ATOM   3725  HN  TYR P 238     -35.304-136.261 119.584  0.00 97.00      PROA   
ATOM   3726  CA  TYR P 238     -33.490-136.676 118.662  0.00 97.00      PROA   
ATOM   3727  HA  TYR P 238     -32.704-137.408 118.798  0.00 97.00      PROA   
ATOM   3728  CB  TYR P 238     -33.984-136.674 117.191  0.00 97.00      PROA   
ATOM   3729  HB1 TYR P 238     -33.218-136.259 116.502  0.00 97.00      PROA   
ATOM   3730  HB2 TYR P 238     -34.907-136.060 117.098  0.00 97.00      PROA   
ATOM   3731  CG  TYR P 238     -34.301-138.074 116.748  0.00 97.00      PROA   
ATOM   3732  CD1 TYR P 238     -35.526-138.684 117.076  0.00 97.00      PROA   
ATOM   3733  HD1 TYR P 238     -36.251-138.144 117.669  0.00 97.00      PROA   
ATOM   3734  CE1 TYR P 238     -35.815-139.982 116.641  0.00 97.00      PROA   
ATOM   3735  HE1 TYR P 238     -36.758-140.442 116.900  0.00 97.00      PROA   
ATOM   3736  CZ  TYR P 238     -34.888-140.667 115.846  0.00 97.00      PROA   
ATOM   3737  OH  TYR P 238     -35.149-141.968 115.388  0.00 97.00      PROA   
ATOM   3738  HH  TYR P 238     -35.869-142.329 115.917  0.00 97.00      PROA   
ATOM   3739  CD2 TYR P 238     -33.381-138.778 115.952  0.00 97.00      PROA   
ATOM   3740  HD2 TYR P 238     -32.441-138.320 115.681  0.00 97.00      PROA   
ATOM   3741  CE2 TYR P 238     -33.677-140.067 115.500  0.00 97.00      PROA   
ATOM   3742  HE2 TYR P 238     -32.964-140.607 114.894  0.00 97.00      PROA   
ATOM   3743  C   TYR P 238     -32.890-135.318 118.918  0.00 97.00      PROA   
ATOM   3744  O   TYR P 238     -33.607-134.343 119.112  0.00 97.00      PROA   
ATOM   3745  N   TRP P 239     -31.544-135.204 118.888  0.00 97.00      PROA   
ATOM   3746  HN  TRP P 239     -30.952-135.997 118.777  0.00 97.00      PROA   
ATOM   3747  CA  TRP P 239     -30.903-133.910 118.998  0.00 97.00      PROA   
ATOM   3748  HA  TRP P 239     -31.570-133.156 118.600  0.00 97.00      PROA   
ATOM   3749  CB  TRP P 239     -30.558-133.511 120.463  0.00 97.00      PROA   
ATOM   3750  HB1 TRP P 239     -31.522-133.468 121.011  0.00 97.00      PROA   
ATOM   3751  HB2 TRP P 239     -30.146-132.480 120.488  0.00 97.00      PROA   
ATOM   3752  CG  TRP P 239     -29.653-134.422 121.235  0.00 97.00      PROA   
ATOM   3753  CD1 TRP P 239     -30.037-135.584 121.847  0.00 97.00      PROA   
ATOM   3754  HD1 TRP P 239     -31.028-135.998 121.785  0.00 97.00      PROA   
ATOM   3755  NE1 TRP P 239     -28.994-136.107 122.560  0.00 97.00      PROA   
ATOM   3756  HE1 TRP P 239     -29.038-136.887 123.146  0.00 97.00      PROA   
ATOM   3757  CE2 TRP P 239     -27.901-135.304 122.415  0.00 97.00      PROA   
ATOM   3758  CD2 TRP P 239     -28.274-134.221 121.583  0.00 97.00      PROA   
ATOM   3759  CE3 TRP P 239     -27.341-133.230 121.286  0.00 97.00      PROA   
ATOM   3760  HE3 TRP P 239     -27.600-132.388 120.661  0.00 97.00      PROA   
ATOM   3761  CZ3 TRP P 239     -26.046-133.362 121.791  0.00 97.00      PROA   
ATOM   3762  HZ3 TRP P 239     -25.294-132.634 121.531  0.00 97.00      PROA   
ATOM   3763  CZ2 TRP P 239     -26.619-135.425 122.929  0.00 97.00      PROA   
ATOM   3764  HZ2 TRP P 239     -26.339-136.269 123.541  0.00 97.00      PROA   
ATOM   3765  CH2 TRP P 239     -25.689-134.440 122.598  0.00 97.00      PROA   
ATOM   3766  HH2 TRP P 239     -24.668-134.527 122.946  0.00 97.00      PROA   
ATOM   3767  C   TRP P 239     -29.679-133.874 118.122  0.00 97.00      PROA   
ATOM   3768  O   TRP P 239     -29.133-134.904 117.730  0.00 97.00      PROA   
ATOM   3769  N   CYS P 240     -29.244-132.642 117.780  0.00 97.00      PROA   
ATOM   3770  HN  CYS P 240     -29.755-131.842 118.089  0.00 97.00      PROA   
ATOM   3771  CA  CYS P 240     -28.075-132.384 116.967  0.00 97.00      PROA   
ATOM   3772  HA  CYS P 240     -27.497-133.292 116.910  0.00 97.00      PROA   
ATOM   3773  CB  CYS P 240     -28.428-131.928 115.521  0.00 97.00      PROA   
ATOM   3774  HB1 CYS P 240     -28.876-132.811 115.016  0.00 97.00      PROA   
ATOM   3775  HB2 CYS P 240     -27.507-131.671 114.957  0.00 97.00      PROA   
ATOM   3776  SG  CYS P 240     -29.641-130.564 115.452  0.00 97.00      PROA   
ATOM   3777  C   CYS P 240     -27.189-131.359 117.642  0.00 97.00      PROA   
ATOM   3778  O   CYS P 240     -27.612-130.567 118.476  0.00 97.00      PROA   
ATOM   3779  N   GLU P 241     -25.885-131.381 117.307  0.00 97.00      PROA   
ATOM   3780  HN  GLU P 241     -25.539-132.051 116.656  0.00 97.00      PROA   
ATOM   3781  CA  GLU P 241     -24.891-130.553 117.949  0.00 97.00      PROA   
ATOM   3782  HA  GLU P 241     -25.366-129.863 118.634  0.00 97.00      PROA   
ATOM   3783  CB  GLU P 241     -23.939-131.433 118.787  0.00 97.00      PROA   
ATOM   3784  HB1 GLU P 241     -23.564-132.264 118.153  0.00 97.00      PROA   
ATOM   3785  HB2 GLU P 241     -24.587-131.885 119.572  0.00 97.00      PROA   
ATOM   3786  CG  GLU P 241     -22.735-130.714 119.424  0.00 97.00      PROA   
ATOM   3787  HG1 GLU P 241     -23.052-129.735 119.843  0.00 97.00      PROA   
ATOM   3788  HG2 GLU P 241     -21.935-130.546 118.673  0.00 97.00      PROA   
ATOM   3789  CD  GLU P 241     -22.150-131.517 120.576  0.00 97.00      PROA   
ATOM   3790  OE1 GLU P 241     -22.653-132.631 120.864  0.00 97.00      PROA   
ATOM   3791  OE2 GLU P 241     -21.208-130.988 121.222  0.00 97.00      PROA   
ATOM   3792  C   GLU P 241     -24.170-129.703 116.932  0.00 97.00      PROA   
ATOM   3793  O   GLU P 241     -23.927-130.129 115.804  0.00 97.00      PROA   
ATOM   3794  N   ALA P 242     -23.843-128.444 117.316  0.00 97.00      PROA   
ATOM   3795  HN  ALA P 242     -24.078-128.107 118.223  0.00 97.00      PROA   
ATOM   3796  CA  ALA P 242     -23.184-127.495 116.449  0.00 97.00      PROA   
ATOM   3797  HA  ALA P 242     -22.619-128.029 115.696  0.00 97.00      PROA   
ATOM   3798  CB  ALA P 242     -24.202-126.556 115.774  0.00 97.00      PROA   
ATOM   3799  HB1 ALA P 242     -24.777-125.993 116.539  0.00 97.00      PROA   
ATOM   3800  HB2 ALA P 242     -24.921-127.156 115.175  0.00 97.00      PROA   
ATOM   3801  HB3 ALA P 242     -23.700-125.836 115.095  0.00 97.00      PROA   
ATOM   3802  C   ALA P 242     -22.209-126.679 117.270  0.00 97.00      PROA   
ATOM   3803  O   ALA P 242     -22.470-126.341 118.421  0.00 97.00      PROA   
ATOM   3804  N   ALA P 243     -21.026-126.368 116.689  0.00 97.00      PROA   
ATOM   3805  HN  ALA P 243     -20.811-126.651 115.760  0.00 97.00      PROA   
ATOM   3806  CA  ALA P 243     -19.943-125.762 117.424  0.00 97.00      PROA   
ATOM   3807  HA  ALA P 243     -20.343-125.062 118.146  0.00 97.00      PROA   
ATOM   3808  CB  ALA P 243     -19.104-126.850 118.134  0.00 97.00      PROA   
ATOM   3809  HB1 ALA P 243     -18.688-127.566 117.393  0.00 97.00      PROA   
ATOM   3810  HB2 ALA P 243     -19.748-127.425 118.835  0.00 97.00      PROA   
ATOM   3811  HB3 ALA P 243     -18.266-126.411 118.714  0.00 97.00      PROA   
ATOM   3812  C   ALA P 243     -19.037-124.993 116.485  0.00 97.00      PROA   
ATOM   3813  O   ALA P 243     -19.073-125.156 115.267  0.00 97.00      PROA   
ATOM   3814  N   THR P 244     -18.185-124.114 117.062  0.00 97.00      PROA   
ATOM   3815  HN  THR P 244     -18.259-123.931 118.042  0.00 97.00      PROA   
ATOM   3816  CA  THR P 244     -16.986-123.571 116.444  0.00 97.00      PROA   
ATOM   3817  HA  THR P 244     -17.248-123.140 115.486  0.00 97.00      PROA   
ATOM   3818  CB  THR P 244     -16.330-122.516 117.319  0.00 97.00      PROA   
ATOM   3819  HB  THR P 244     -15.349-122.215 116.903  0.00 97.00      PROA   
ATOM   3820  OG1 THR P 244     -16.133-123.035 118.623  0.00 97.00      PROA   
ATOM   3821  HG1 THR P 244     -15.820-123.934 118.493  0.00 97.00      PROA   
ATOM   3822  CG2 THR P 244     -17.187-121.243 117.431  0.00 97.00      PROA   
ATOM   3823 HG21 THR P 244     -18.200-121.470 117.820  0.00 97.00      PROA   
ATOM   3824 HG22 THR P 244     -17.282-120.752 116.442  0.00 97.00      PROA   
ATOM   3825 HG23 THR P 244     -16.696-120.529 118.130  0.00 97.00      PROA   
ATOM   3826  C   THR P 244     -15.951-124.673 116.216  0.00 97.00      PROA   
ATOM   3827  O   THR P 244     -15.778-125.543 117.066  0.00 97.00      PROA   
ATOM   3828  N   GLU P 245     -15.206-124.613 115.087  0.00 97.00      PROA   
ATOM   3829  HN  GLU P 245     -15.329-123.846 114.461  0.00 97.00      PROA   
ATOM   3830  CA  GLU P 245     -14.208-125.564 114.608  0.00 97.00      PROA   
ATOM   3831  HA  GLU P 245     -14.683-126.514 114.409  0.00 97.00      PROA   
ATOM   3832  CB  GLU P 245     -13.665-124.898 113.308  0.00 97.00      PROA   
ATOM   3833  HB1 GLU P 245     -12.955-124.088 113.583  0.00 97.00      PROA   
ATOM   3834  HB2 GLU P 245     -14.552-124.402 112.845  0.00 97.00      PROA   
ATOM   3835  CG  GLU P 245     -12.991-125.798 112.251  0.00 97.00      PROA   
ATOM   3836  HG1 GLU P 245     -13.159-126.863 112.505  0.00 97.00      PROA   
ATOM   3837  HG2 GLU P 245     -11.897-125.607 112.248  0.00 97.00      PROA   
ATOM   3838  CD  GLU P 245     -13.493-125.565 110.817  0.00 97.00      PROA   
ATOM   3839  OE1 GLU P 245     -14.026-124.472 110.503  0.00 97.00      PROA   
ATOM   3840  OE2 GLU P 245     -13.331-126.509 110.004  0.00 97.00      PROA   
ATOM   3841  C   GLU P 245     -13.088-125.757 115.633  0.00 97.00      PROA   
ATOM   3842  O   GLU P 245     -12.666-126.863 115.968  0.00 97.00      PROA   
ATOM   3843  N   ASP P 246     -12.661-124.623 116.196  0.00 97.00      PROA   
ATOM   3844  HN  ASP P 246     -13.004-123.767 115.810  0.00 97.00      PROA   
ATOM   3845  CA  ASP P 246     -11.695-124.359 117.230  0.00 97.00      PROA   
ATOM   3846  HA  ASP P 246     -10.788-124.900 116.993  0.00 97.00      PROA   
ATOM   3847  CB  ASP P 246     -11.406-122.819 117.178  0.00 97.00      PROA   
ATOM   3848  HB1 ASP P 246     -10.685-122.615 116.354  0.00 97.00      PROA   
ATOM   3849  HB2 ASP P 246     -10.947-122.455 118.116  0.00 97.00      PROA   
ATOM   3850  CG  ASP P 246     -12.671-121.995 116.869  0.00 97.00      PROA   
ATOM   3851  OD1 ASP P 246     -13.133-121.985 115.695  0.00 97.00      PROA   
ATOM   3852  OD2 ASP P 246     -13.233-121.413 117.825  0.00 97.00      PROA   
ATOM   3853  C   ASP P 246     -12.116-124.805 118.643  0.00 97.00      PROA   
ATOM   3854  O   ASP P 246     -11.278-124.896 119.539  0.00 97.00      PROA   
ATOM   3855  N   GLY P 247     -13.411-125.119 118.892  0.00 97.00      PROA   
ATOM   3856  HN  GLY P 247     -14.055-125.137 118.129  0.00 97.00      PROA   
ATOM   3857  CA  GLY P 247     -13.896-125.616 120.184  0.00 97.00      PROA   
ATOM   3858  HA1 GLY P 247     -13.203-126.358 120.557  0.00 97.00      PROA   
ATOM   3859  HA2 GLY P 247     -14.881-126.029 120.019  0.00 97.00      PROA   
ATOM   3860  C   GLY P 247     -14.045-124.562 121.257  0.00 97.00      PROA   
ATOM   3861  O   GLY P 247     -14.192-124.870 122.440  0.00 97.00      PROA   
ATOM   3862  N   ASN P 248     -14.032-123.276 120.864  0.00 97.00      PROA   
ATOM   3863  HN  ASN P 248     -13.837-123.053 119.912  0.00 97.00      PROA   
ATOM   3864  CA  ASN P 248     -14.356-122.159 121.725  0.00 97.00      PROA   
ATOM   3865  HA  ASN P 248     -13.731-122.227 122.604  0.00 97.00      PROA   
ATOM   3866  CB  ASN P 248     -14.085-120.830 120.979  0.00 97.00      PROA   
ATOM   3867  HB1 ASN P 248     -14.589-119.970 121.466  0.00 97.00      PROA   
ATOM   3868  HB2 ASN P 248     -14.443-120.905 119.930  0.00 97.00      PROA   
ATOM   3869  CG  ASN P 248     -12.577-120.566 121.043  0.00 97.00      PROA   
ATOM   3870  OD1 ASN P 248     -11.955-120.754 122.095  0.00 97.00      PROA   
ATOM   3871  ND2 ASN P 248     -11.960-120.169 119.901  0.00 97.00      PROA   
ATOM   3872 HD21 ASN P 248     -10.971-120.042 119.923  0.00 97.00      PROA   
ATOM   3873 HD22 ASN P 248     -12.445-120.288 119.032  0.00 97.00      PROA   
ATOM   3874  C   ASN P 248     -15.783-122.196 122.237  0.00 97.00      PROA   
ATOM   3875  O   ASN P 248     -16.024-122.013 123.429  0.00 97.00      PROA   
ATOM   3876  N   VAL P 249     -16.750-122.478 121.341  0.00 97.00      PROA   
ATOM   3877  HN  VAL P 249     -16.508-122.620 120.383  0.00 97.00      PROA   
ATOM   3878  CA  VAL P 249     -18.165-122.474 121.637  0.00 97.00      PROA   
ATOM   3879  HA  VAL P 249     -18.320-122.441 122.706  0.00 97.00      PROA   
ATOM   3880  CB  VAL P 249     -18.883-121.294 120.988  0.00 97.00      PROA   
ATOM   3881  HB  VAL P 249     -18.837-121.379 119.880  0.00 97.00      PROA   
ATOM   3882  CG1 VAL P 249     -20.367-121.262 121.419  0.00 97.00      PROA   
ATOM   3883 HG11 VAL P 249     -20.446-121.201 122.525  0.00 97.00      PROA   
ATOM   3884 HG12 VAL P 249     -20.918-122.159 121.070  0.00 97.00      PROA   
ATOM   3885 HG13 VAL P 249     -20.862-120.369 120.986  0.00 97.00      PROA   
ATOM   3886  CG2 VAL P 249     -18.173-119.979 121.376  0.00 97.00      PROA   
ATOM   3887 HG21 VAL P 249     -17.109-119.968 121.064  0.00 97.00      PROA   
ATOM   3888 HG22 VAL P 249     -18.228-119.821 122.473  0.00 97.00      PROA   
ATOM   3889 HG23 VAL P 249     -18.670-119.127 120.868  0.00 97.00      PROA   
ATOM   3890  C   VAL P 249     -18.771-123.750 121.101  0.00 97.00      PROA   
ATOM   3891  O   VAL P 249     -18.650-124.060 119.921  0.00 97.00      PROA   
ATOM   3892  N   LEU P 250     -19.484-124.510 121.959  0.00 97.00      PROA   
ATOM   3893  HN  LEU P 250     -19.550-124.274 122.923  0.00 97.00      PROA   
ATOM   3894  CA  LEU P 250     -20.316-125.612 121.532  0.00 97.00      PROA   
ATOM   3895  HA  LEU P 250     -20.403-125.585 120.455  0.00 97.00      PROA   
ATOM   3896  CB  LEU P 250     -19.812-127.048 121.876  0.00 97.00      PROA   
ATOM   3897  HB1 LEU P 250     -18.940-127.232 121.206  0.00 97.00      PROA   
ATOM   3898  HB2 LEU P 250     -20.594-127.780 121.579  0.00 97.00      PROA   
ATOM   3899  CG  LEU P 250     -19.332-127.414 123.313  0.00 97.00      PROA   
ATOM   3900  HG  LEU P 250     -18.959-128.466 123.216  0.00 97.00      PROA   
ATOM   3901  CD1 LEU P 250     -18.135-126.592 123.830  0.00 97.00      PROA   
ATOM   3902 HD11 LEU P 250     -18.459-125.569 124.114  0.00 97.00      PROA   
ATOM   3903 HD12 LEU P 250     -17.348-126.519 123.050  0.00 97.00      PROA   
ATOM   3904 HD13 LEU P 250     -17.705-127.076 124.732  0.00 97.00      PROA   
ATOM   3905  CD2 LEU P 250     -20.456-127.471 124.363  0.00 97.00      PROA   
ATOM   3906 HD21 LEU P 250     -21.327-128.035 123.969  0.00 97.00      PROA   
ATOM   3907 HD22 LEU P 250     -20.782-126.449 124.643  0.00 97.00      PROA   
ATOM   3908 HD23 LEU P 250     -20.092-127.973 125.284  0.00 97.00      PROA   
ATOM   3909  C   LEU P 250     -21.700-125.317 122.040  0.00 97.00      PROA   
ATOM   3910  O   LEU P 250     -21.888-124.888 123.176  0.00 97.00      PROA   
ATOM   3911  N   LYS P 251     -22.715-125.463 121.162  0.00 97.00      PROA   
ATOM   3912  HN  LYS P 251     -22.560-125.782 120.229  0.00 97.00      PROA   
ATOM   3913  CA  LYS P 251     -24.036-124.979 121.462  0.00 97.00      PROA   
ATOM   3914  HA  LYS P 251     -24.163-124.869 122.530  0.00 97.00      PROA   
ATOM   3915  CB  LYS P 251     -24.258-123.603 120.814  0.00 97.00      PROA   
ATOM   3916  HB1 LYS P 251     -24.278-123.661 119.705  0.00 97.00      PROA   
ATOM   3917  HB2 LYS P 251     -23.354-123.006 121.084  0.00 97.00      PROA   
ATOM   3918  CG  LYS P 251     -25.488-122.869 121.365  0.00 97.00      PROA   
ATOM   3919  HG1 LYS P 251     -25.922-123.444 122.215  0.00 97.00      PROA   
ATOM   3920  HG2 LYS P 251     -26.259-122.832 120.569  0.00 97.00      PROA   
ATOM   3921  CD  LYS P 251     -25.149-121.454 121.866  0.00 97.00      PROA   
ATOM   3922  HD1 LYS P 251     -24.428-121.549 122.711  0.00 97.00      PROA   
ATOM   3923  HD2 LYS P 251     -26.074-120.978 122.261  0.00 97.00      PROA   
ATOM   3924  CE  LYS P 251     -24.542-120.558 120.774  0.00 97.00      PROA   
ATOM   3925  HE1 LYS P 251     -25.257-120.485 119.928  0.00 97.00      PROA   
ATOM   3926  HE2 LYS P 251     -23.580-120.966 120.394  0.00 97.00      PROA   
ATOM   3927  NZ  LYS P 251     -24.271-119.190 121.283  0.00 97.00      PROA   
ATOM   3928  HZ1 LYS P 251     -23.712-119.223 122.156  0.00 97.00      PROA   
ATOM   3929  HZ2 LYS P 251     -25.163-118.681 121.467  0.00 97.00      PROA   
ATOM   3930  HZ3 LYS P 251     -23.706-118.653 120.598  0.00 97.00      PROA   
ATOM   3931  C   LYS P 251     -25.033-126.002 120.988  0.00 97.00      PROA   
ATOM   3932  O   LYS P 251     -25.561-125.955 119.879  0.00 97.00      PROA   
ATOM   3933  N   ARG P 252     -25.292-126.992 121.865  0.00 97.00      PROA   
ATOM   3934  HN  ARG P 252     -24.849-126.986 122.759  0.00 97.00      PROA   
ATOM   3935  CA  ARG P 252     -26.199-128.093 121.630  0.00 97.00      PROA   
ATOM   3936  HA  ARG P 252     -25.897-128.546 120.696  0.00 97.00      PROA   
ATOM   3937  CB  ARG P 252     -26.043-129.161 122.742  0.00 97.00      PROA   
ATOM   3938  HB1 ARG P 252     -26.847-129.923 122.652  0.00 97.00      PROA   
ATOM   3939  HB2 ARG P 252     -26.147-128.671 123.735  0.00 97.00      PROA   
ATOM   3940  CG  ARG P 252     -24.690-129.899 122.676  0.00 97.00      PROA   
ATOM   3941  HG1 ARG P 252     -23.843-129.180 122.742  0.00 97.00      PROA   
ATOM   3942  HG2 ARG P 252     -24.629-130.389 121.677  0.00 97.00      PROA   
ATOM   3943  CD  ARG P 252     -24.522-130.956 123.781  0.00 97.00      PROA   
ATOM   3944  HD1 ARG P 252     -25.417-131.609 123.829  0.00 97.00      PROA   
ATOM   3945  HD2 ARG P 252     -24.348-130.467 124.763  0.00 97.00      PROA   
ATOM   3946  NE  ARG P 252     -23.356-131.802 123.389  0.00 97.00      PROA   
ATOM   3947  HE  ARG P 252     -23.175-131.936 122.413  0.00 97.00      PROA   
ATOM   3948  CZ  ARG P 252     -22.322-132.157 124.171  0.00 97.00      PROA   
ATOM   3949  NH1 ARG P 252     -22.434-132.311 125.487  0.00 97.00      PROA   
ATOM   3950 HH11 ARG P 252     -23.359-132.316 125.850  0.00 97.00      PROA   
ATOM   3951 HH12 ARG P 252     -21.678-132.769 125.944  0.00 97.00      PROA   
ATOM   3952  NH2 ARG P 252     -21.150-132.385 123.553  0.00 97.00      PROA   
ATOM   3953 HH21 ARG P 252     -21.121-132.090 122.594  0.00 97.00      PROA   
ATOM   3954 HH22 ARG P 252     -20.310-132.475 124.075  0.00 97.00      PROA   
ATOM   3955  C   ARG P 252     -27.659-127.697 121.449  0.00 97.00      PROA   
ATOM   3956  O   ARG P 252     -28.148-126.773 122.098  0.00 97.00      PROA   
ATOM   3957  N   SER P 253     -28.404-128.405 120.558  0.00 97.00      PROA   
ATOM   3958  HN  SER P 253     -27.999-129.115 119.985  0.00 97.00      PROA   
ATOM   3959  CA  SER P 253     -29.852-128.262 120.494  0.00 97.00      PROA   
ATOM   3960  HA  SER P 253     -30.067-127.209 120.570  0.00 97.00      PROA   
ATOM   3961  CB  SER P 253     -30.502-128.702 119.152  0.00 97.00      PROA   
ATOM   3962  HB1 SER P 253     -30.133-128.045 118.335  0.00 97.00      PROA   
ATOM   3963  HB2 SER P 253     -31.606-128.589 119.206  0.00 97.00      PROA   
ATOM   3964  OG  SER P 253     -30.213-130.051 118.819  0.00 97.00      PROA   
ATOM   3965  HG1 SER P 253     -29.255-130.101 118.712  0.00 97.00      PROA   
ATOM   3966  C   SER P 253     -30.510-129.017 121.649  0.00 97.00      PROA   
ATOM   3967  O   SER P 253     -30.052-130.108 121.987  0.00 97.00      PROA   
ATOM   3968  N   PRO P 254     -31.566-128.516 122.288  0.00 97.00      PROA   
ATOM   3969  CD  PRO P 254     -31.871-127.083 122.355  0.00 97.00      PROA   
ATOM   3970  HD1 PRO P 254     -32.394-126.790 121.419  0.00 97.00      PROA   
ATOM   3971  HD2 PRO P 254     -30.950-126.471 122.491  0.00 97.00      PROA   
ATOM   3972  CA  PRO P 254     -32.519-129.313 123.066  0.00 97.00      PROA   
ATOM   3973  HA  PRO P 254     -31.971-129.735 123.895  0.00 97.00      PROA   
ATOM   3974  CB  PRO P 254     -33.574-128.281 123.511  0.00 97.00      PROA   
ATOM   3975  HB1 PRO P 254     -34.026-128.541 124.489  0.00 97.00      PROA   
ATOM   3976  HB2 PRO P 254     -34.378-128.189 122.748  0.00 97.00      PROA   
ATOM   3977  CG  PRO P 254     -32.802-126.955 123.559  0.00 97.00      PROA   
ATOM   3978  HG1 PRO P 254     -33.460-126.066 123.496  0.00 97.00      PROA   
ATOM   3979  HG2 PRO P 254     -32.196-126.904 124.491  0.00 97.00      PROA   
ATOM   3980  C   PRO P 254     -33.141-130.478 122.297  0.00 97.00      PROA   
ATOM   3981  O   PRO P 254     -33.316-130.361 121.086  0.00 97.00      PROA   
ATOM   3982  N   GLU P 255     -33.484-131.607 122.975  0.00 97.00      PROA   
ATOM   3983  HN  GLU P 255     -33.286-131.711 123.947  0.00 97.00      PROA   
ATOM   3984  CA  GLU P 255     -34.117-132.761 122.354  0.00 97.00      PROA   
ATOM   3985  HA  GLU P 255     -33.456-133.088 121.568  0.00 97.00      PROA   
ATOM   3986  CB  GLU P 255     -34.296-133.960 123.330  0.00 97.00      PROA   
ATOM   3987  HB1 GLU P 255     -34.801-134.759 122.748  0.00 97.00      PROA   
ATOM   3988  HB2 GLU P 255     -34.976-133.677 124.163  0.00 97.00      PROA   
ATOM   3989  CG  GLU P 255     -32.976-134.531 123.915  0.00 97.00      PROA   
ATOM   3990  HG1 GLU P 255     -32.813-134.134 124.939  0.00 97.00      PROA   
ATOM   3991  HG2 GLU P 255     -32.117-134.224 123.283  0.00 97.00      PROA   
ATOM   3992  CD  GLU P 255     -32.959-136.063 123.973  0.00 97.00      PROA   
ATOM   3993  OE1 GLU P 255     -32.907-136.627 125.098  0.00 97.00      PROA   
ATOM   3994  OE2 GLU P 255     -32.972-136.687 122.880  0.00 97.00      PROA   
ATOM   3995  C   GLU P 255     -35.464-132.473 121.692  0.00 97.00      PROA   
ATOM   3996  O   GLU P 255     -36.297-131.731 122.209  0.00 97.00      PROA   
ATOM   3997  N   LEU P 256     -35.690-133.090 120.510  0.00 97.00      PROA   
ATOM   3998  HN  LEU P 256     -34.968-133.641 120.094  0.00 97.00      PROA   
ATOM   3999  CA  LEU P 256     -36.879-132.937 119.703  0.00 97.00      PROA   
ATOM   4000  HA  LEU P 256     -37.585-132.304 120.220  0.00 97.00      PROA   
ATOM   4001  CB  LEU P 256     -36.477-132.311 118.337  0.00 97.00      PROA   
ATOM   4002  HB1 LEU P 256     -35.797-132.999 117.792  0.00 97.00      PROA   
ATOM   4003  HB2 LEU P 256     -35.876-131.405 118.591  0.00 97.00      PROA   
ATOM   4004  CG  LEU P 256     -37.602-131.830 117.385  0.00 97.00      PROA   
ATOM   4005  HG  LEU P 256     -37.113-131.124 116.667  0.00 97.00      PROA   
ATOM   4006  CD1 LEU P 256     -38.196-132.957 116.522  0.00 97.00      PROA   
ATOM   4007 HD11 LEU P 256     -38.778-133.663 117.145  0.00 97.00      PROA   
ATOM   4008 HD12 LEU P 256     -37.390-133.522 116.009  0.00 97.00      PROA   
ATOM   4009 HD13 LEU P 256     -38.878-132.536 115.755  0.00 97.00      PROA   
ATOM   4010  CD2 LEU P 256     -38.702-131.030 118.106  0.00 97.00      PROA   
ATOM   4011 HD21 LEU P 256     -38.253-130.199 118.690  0.00 97.00      PROA   
ATOM   4012 HD22 LEU P 256     -39.274-131.687 118.795  0.00 97.00      PROA   
ATOM   4013 HD23 LEU P 256     -39.409-130.602 117.365  0.00 97.00      PROA   
ATOM   4014  C   LEU P 256     -37.494-134.314 119.543  0.00 97.00      PROA   
ATOM   4015  O   LEU P 256     -36.806-135.280 119.235  0.00 97.00      PROA   
ATOM   4016  N   GLU P 257     -38.822-134.456 119.773  0.00 97.00      PROA   
ATOM   4017  HN  GLU P 257     -39.396-133.674 119.996  0.00 97.00      PROA   
ATOM   4018  CA  GLU P 257     -39.480-135.750 119.775  0.00 97.00      PROA   
ATOM   4019  HA  GLU P 257     -38.777-136.493 120.119  0.00 97.00      PROA   
ATOM   4020  CB  GLU P 257     -40.704-135.778 120.729  0.00 97.00      PROA   
ATOM   4021  HB1 GLU P 257     -41.501-135.094 120.369  0.00 97.00      PROA   
ATOM   4022  HB2 GLU P 257     -40.350-135.363 121.703  0.00 97.00      PROA   
ATOM   4023  CG  GLU P 257     -41.252-137.195 121.028  0.00 97.00      PROA   
ATOM   4024  HG1 GLU P 257     -41.430-137.286 122.121  0.00 97.00      PROA   
ATOM   4025  HG2 GLU P 257     -40.518-137.974 120.736  0.00 97.00      PROA   
ATOM   4026  CD  GLU P 257     -42.574-137.491 120.333  0.00 97.00      PROA   
ATOM   4027  OE1 GLU P 257     -42.575-137.590 119.088  0.00 97.00      PROA   
ATOM   4028  OE2 GLU P 257     -43.596-137.661 121.043  0.00 97.00      PROA   
ATOM   4029  C   GLU P 257     -39.916-136.142 118.381  0.00 97.00      PROA   
ATOM   4030  O   GLU P 257     -40.526-135.361 117.655  0.00 97.00      PROA   
ATOM   4031  N   LEU P 258     -39.602-137.398 117.989  0.00 97.00      PROA   
ATOM   4032  HN  LEU P 258     -39.075-137.989 118.598  0.00 97.00      PROA   
ATOM   4033  CA  LEU P 258     -40.008-137.982 116.731  0.00 97.00      PROA   
ATOM   4034  HA  LEU P 258     -40.887-137.464 116.377  0.00 97.00      PROA   
ATOM   4035  CB  LEU P 258     -38.914-137.926 115.631  0.00 97.00      PROA   
ATOM   4036  HB1 LEU P 258     -39.260-138.456 114.717  0.00 97.00      PROA   
ATOM   4037  HB2 LEU P 258     -38.014-138.453 116.008  0.00 97.00      PROA   
ATOM   4038  CG  LEU P 258     -38.483-136.497 115.215  0.00 97.00      PROA   
ATOM   4039  HG  LEU P 258     -38.260-135.915 116.138  0.00 97.00      PROA   
ATOM   4040  CD1 LEU P 258     -37.186-136.532 114.391  0.00 97.00      PROA   
ATOM   4041 HD11 LEU P 258     -37.353-137.086 113.443  0.00 97.00      PROA   
ATOM   4042 HD12 LEU P 258     -36.377-137.033 114.958  0.00 97.00      PROA   
ATOM   4043 HD13 LEU P 258     -36.863-135.497 114.150  0.00 97.00      PROA   
ATOM   4044  CD2 LEU P 258     -39.583-135.756 114.432  0.00 97.00      PROA   
ATOM   4045 HD21 LEU P 258     -40.508-135.664 115.038  0.00 97.00      PROA   
ATOM   4046 HD22 LEU P 258     -39.821-136.304 113.496  0.00 97.00      PROA   
ATOM   4047 HD23 LEU P 258     -39.237-134.735 114.164  0.00 97.00      PROA   
ATOM   4048  C   LEU P 258     -40.413-139.423 116.970  0.00 97.00      PROA   
ATOM   4049  O   LEU P 258     -39.704-140.366 116.623  0.00 97.00      PROA   
ATOM   4050  N   GLN P 259     -41.599-139.637 117.580  0.00 97.00      PROA   
ATOM   4051  HN  GLN P 259     -42.076-138.877 118.027  0.00 97.00      PROA   
ATOM   4052  CA  GLN P 259     -42.284-140.913 117.589  0.00 97.00      PROA   
ATOM   4053  HA  GLN P 259     -41.581-141.622 117.996  0.00 97.00      PROA   
ATOM   4054  CB  GLN P 259     -43.542-140.935 118.499  0.00 97.00      PROA   
ATOM   4055  HB1 GLN P 259     -44.199-141.790 118.223  0.00 97.00      PROA   
ATOM   4056  HB2 GLN P 259     -44.117-139.999 118.324  0.00 97.00      PROA   
ATOM   4057  CG  GLN P 259     -43.226-141.055 120.004  0.00 97.00      PROA   
ATOM   4058  HG1 GLN P 259     -42.640-140.182 120.354  0.00 97.00      PROA   
ATOM   4059  HG2 GLN P 259     -42.633-141.972 120.208  0.00 97.00      PROA   
ATOM   4060  CD  GLN P 259     -44.540-141.165 120.788  0.00 97.00      PROA   
ATOM   4061  OE1 GLN P 259     -45.107-142.253 120.926  0.00 97.00      PROA   
ATOM   4062  NE2 GLN P 259     -45.042-140.009 121.300  0.00 97.00      PROA   
ATOM   4063 HE21 GLN P 259     -45.892-140.036 121.821  0.00 97.00      PROA   
ATOM   4064 HE22 GLN P 259     -44.551-139.147 121.152  0.00 97.00      PROA   
ATOM   4065  C   GLN P 259     -42.644-141.413 116.201  0.00 97.00      PROA   
ATOM   4066  O   GLN P 259     -43.080-140.654 115.343  0.00 97.00      PROA   
ATOM   4067  N   VAL P 260     -42.446-142.729 115.962  0.00 97.00      PROA   
ATOM   4068  HN  VAL P 260     -42.071-143.321 116.667  0.00 97.00      PROA   
ATOM   4069  CA  VAL P 260     -42.709-143.372 114.695  0.00 97.00      PROA   
ATOM   4070  HA  VAL P 260     -43.297-142.718 114.073  0.00 97.00      PROA   
ATOM   4071  CB  VAL P 260     -41.432-143.748 113.947  0.00 97.00      PROA   
ATOM   4072  HB  VAL P 260     -40.843-144.452 114.571  0.00 97.00      PROA   
ATOM   4073  CG1 VAL P 260     -41.770-144.411 112.595  0.00 97.00      PROA   
ATOM   4074 HG11 VAL P 260     -42.414-143.744 111.984  0.00 97.00      PROA   
ATOM   4075 HG12 VAL P 260     -42.286-145.383 112.736  0.00 97.00      PROA   
ATOM   4076 HG13 VAL P 260     -40.835-144.604 112.030  0.00 97.00      PROA   
ATOM   4077  CG2 VAL P 260     -40.552-142.497 113.727  0.00 97.00      PROA   
ATOM   4078 HG21 VAL P 260     -40.193-142.080 114.689  0.00 97.00      PROA   
ATOM   4079 HG22 VAL P 260     -41.119-141.711 113.190  0.00 97.00      PROA   
ATOM   4080 HG23 VAL P 260     -39.659-142.763 113.120  0.00 97.00      PROA   
ATOM   4081  C   VAL P 260     -43.528-144.607 115.021  0.00 97.00      PROA   
ATOM   4082  O   VAL P 260     -43.174-145.373 115.914  0.00 97.00      PROA   
ATOM   4083  N   LEU P 261     -44.671-144.813 114.325  0.00 97.00      PROA   
ATOM   4084  HN  LEU P 261     -44.931-144.180 113.596  0.00 97.00      PROA   
ATOM   4085  CA  LEU P 261     -45.600-145.888 114.612  0.00 97.00      PROA   
ATOM   4086  HA  LEU P 261     -45.148-146.554 115.330  0.00 97.00      PROA   
ATOM   4087  CB  LEU P 261     -46.941-145.389 115.205  0.00 97.00      PROA   
ATOM   4088  HB1 LEU P 261     -47.659-146.236 115.284  0.00 97.00      PROA   
ATOM   4089  HB2 LEU P 261     -47.381-144.632 114.518  0.00 97.00      PROA   
ATOM   4090  CG  LEU P 261     -46.829-144.764 116.618  0.00 97.00      PROA   
ATOM   4091  HG  LEU P 261     -46.162-143.872 116.555  0.00 97.00      PROA   
ATOM   4092  CD1 LEU P 261     -48.213-144.292 117.100  0.00 97.00      PROA   
ATOM   4093 HD11 LEU P 261     -48.897-145.162 117.200  0.00 97.00      PROA   
ATOM   4094 HD12 LEU P 261     -48.654-143.580 116.372  0.00 97.00      PROA   
ATOM   4095 HD13 LEU P 261     -48.128-143.790 118.087  0.00 97.00      PROA   
ATOM   4096  CD2 LEU P 261     -46.223-145.727 117.655  0.00 97.00      PROA   
ATOM   4097 HD21 LEU P 261     -46.222-145.252 118.659  0.00 97.00      PROA   
ATOM   4098 HD22 LEU P 261     -45.176-145.984 117.397  0.00 97.00      PROA   
ATOM   4099 HD23 LEU P 261     -46.823-146.661 117.706  0.00 97.00      PROA   
ATOM   4100  C   LEU P 261     -45.877-146.748 113.401  0.00 97.00      PROA   
ATOM   4101  O   LEU P 261     -46.166-146.275 112.306  0.00 97.00      PROA   
ATOM   4102  N   GLY P 262     -45.799-148.079 113.614  0.00 97.00      PROA   
ATOM   4103  HN  GLY P 262     -45.608-148.424 114.527  0.00 97.00      PROA   
ATOM   4104  CA  GLY P 262     -46.037-149.102 112.628  0.00 97.00      PROA   
ATOM   4105  HA1 GLY P 262     -45.084-149.417 112.233  0.00 97.00      PROA   
ATOM   4106  HA2 GLY P 262     -46.740-148.755 111.883  0.00 97.00      PROA   
ATOM   4107  C   GLY P 262     -46.627-150.270 113.344  0.00 97.00      PROA   
ATOM   4108  O   GLY P 262     -46.537-150.387 114.563  0.00 97.00      PROA   
ATOM   4109  N   HSD P 263     -47.230-151.193 112.573  0.00 97.00      PROA   
ATOM   4110  HN  HSD P 263     -47.244-151.096 111.581  0.00 97.00      PROA   
ATOM   4111  CA  HSD P 263     -47.809-152.411 113.082  0.00 97.00      PROA   
ATOM   4112  HA  HSD P 263     -47.529-152.562 114.116  0.00 97.00      PROA   
ATOM   4113  CB  HSD P 263     -49.350-152.424 112.951  0.00 97.00      PROA   
ATOM   4114  HB1 HSD P 263     -49.758-153.424 113.216  0.00 97.00      PROA   
ATOM   4115  HB2 HSD P 263     -49.631-152.207 111.897  0.00 97.00      PROA   
ATOM   4116  ND1 HSD P 263     -50.625-151.634 115.028  0.00 97.00      PROA   
ATOM   4117  HD1 HSD P 263     -50.727-152.530 115.462  0.00 97.00      PROA   
ATOM   4118  CG  HSD P 263     -49.985-151.373 113.832  0.00 97.00      PROA   
ATOM   4119  CE1 HSD P 263     -51.125-150.455 115.474  0.00 97.00      PROA   
ATOM   4120  HE1 HSD P 263     -51.684-150.358 116.405  0.00 97.00      PROA   
ATOM   4121  NE2 HSD P 263     -50.864-149.460 114.650  0.00 97.00      PROA   
ATOM   4122  CD2 HSD P 263     -50.155-150.040 113.612  0.00 97.00      PROA   
ATOM   4123  HD2 HSD P 263     -49.825-149.426 112.783  0.00 97.00      PROA   
ATOM   4124  C   HSD P 263     -47.177-153.496 112.257  0.00 97.00      PROA   
ATOM   4125  O   HSD P 263     -47.020-153.335 111.049  0.00 97.00      PROA   
ATOM   4126  N   GLN P 264     -46.744-154.608 112.900  0.00 97.00      PROA   
ATOM   4127  HN  GLN P 264     -46.901-154.731 113.877  0.00 97.00      PROA   
ATOM   4128  CA  GLN P 264     -45.933-155.638 112.277  0.00 97.00      PROA   
ATOM   4129  HA  GLN P 264     -45.032-155.139 111.944  0.00 97.00      PROA   
ATOM   4130  CB  GLN P 264     -45.480-156.704 113.307  0.00 97.00      PROA   
ATOM   4131  HB1 GLN P 264     -45.071-157.599 112.790  0.00 97.00      PROA   
ATOM   4132  HB2 GLN P 264     -46.385-157.021 113.873  0.00 97.00      PROA   
ATOM   4133  CG  GLN P 264     -44.394-156.163 114.270  0.00 97.00      PROA   
ATOM   4134  HG1 GLN P 264     -44.612-155.108 114.537  0.00 97.00      PROA   
ATOM   4135  HG2 GLN P 264     -43.398-156.188 113.777  0.00 97.00      PROA   
ATOM   4136  CD  GLN P 264     -44.334-156.942 115.589  0.00 97.00      PROA   
ATOM   4137  OE1 GLN P 264     -44.566-156.376 116.664  0.00 97.00      PROA   
ATOM   4138  NE2 GLN P 264     -44.010-158.260 115.513  0.00 97.00      PROA   
ATOM   4139 HE21 GLN P 264     -43.974-158.784 116.362  0.00 97.00      PROA   
ATOM   4140 HE22 GLN P 264     -43.813-158.674 114.626  0.00 97.00      PROA   
ATOM   4141  C   GLN P 264     -46.528-156.276 111.031  0.00 97.00      PROA   
ATOM   4142  O   GLN P 264     -47.701-156.641 110.977  0.00 97.00      PROA   
ATOM   4143  N   GLN P 265     -45.692-156.375 109.977  0.00 97.00      PROA   
ATOM   4144  HN  GLN P 265     -44.735-156.106 110.080  0.00 97.00      PROA   
ATOM   4145  CA  GLN P 265     -46.089-156.635 108.617  0.00 97.00      PROA   
ATOM   4146  HA  GLN P 265     -47.154-156.475 108.563  0.00 97.00      PROA   
ATOM   4147  CB  GLN P 265     -45.421-155.642 107.614  0.00 97.00      PROA   
ATOM   4148  HB1 GLN P 265     -45.905-154.649 107.754  0.00 97.00      PROA   
ATOM   4149  HB2 GLN P 265     -45.651-155.963 106.574  0.00 97.00      PROA   
ATOM   4150  CG  GLN P 265     -43.881-155.455 107.726  0.00 97.00      PROA   
ATOM   4151  HG1 GLN P 265     -43.513-154.939 106.813  0.00 97.00      PROA   
ATOM   4152  HG2 GLN P 265     -43.390-156.449 107.767  0.00 97.00      PROA   
ATOM   4153  CD  GLN P 265     -43.429-154.658 108.964  0.00 97.00      PROA   
ATOM   4154  OE1 GLN P 265     -43.103-155.234 110.008  0.00 97.00      PROA   
ATOM   4155  NE2 GLN P 265     -43.397-153.302 108.845  0.00 97.00      PROA   
ATOM   4156 HE21 GLN P 265     -43.135-152.756 109.644  0.00 97.00      PROA   
ATOM   4157 HE22 GLN P 265     -43.632-152.862 107.982  0.00 97.00      PROA   
ATOM   4158  C   GLN P 265     -45.786-158.065 108.201  0.00 97.00      PROA   
ATOM   4159  O   GLN P 265     -44.860-158.674 108.738  0.00 97.00      PROA   
ATOM   4160  N   PRO P 266     -46.515-158.660 107.248  0.00 97.00      PROA   
ATOM   4161  CD  PRO P 266     -47.817-158.170 106.785  0.00 97.00      PROA   
ATOM   4162  HD1 PRO P 266     -47.655-157.248 106.184  0.00 97.00      PROA   
ATOM   4163  HD2 PRO P 266     -48.505-157.964 107.634  0.00 97.00      PROA   
ATOM   4164  CA  PRO P 266     -46.016-159.726 106.379  0.00 97.00      PROA   
ATOM   4165  HA  PRO P 266     -45.979-160.620 106.984  0.00 97.00      PROA   
ATOM   4166  CB  PRO P 266     -47.060-159.817 105.250  0.00 97.00      PROA   
ATOM   4167  HB1 PRO P 266     -47.169-160.846 104.856  0.00 97.00      PROA   
ATOM   4168  HB2 PRO P 266     -46.793-159.133 104.413  0.00 97.00      PROA   
ATOM   4169  CG  PRO P 266     -48.347-159.291 105.893  0.00 97.00      PROA   
ATOM   4170  HG1 PRO P 266     -49.084-158.932 105.147  0.00 97.00      PROA   
ATOM   4171  HG2 PRO P 266     -48.809-160.081 106.526  0.00 97.00      PROA   
ATOM   4172  C   PRO P 266     -44.609-159.506 105.835  0.00 97.00      PROA   
ATOM   4173  O   PRO P 266     -44.289-158.392 105.425  0.00 97.00      PROA   
ATOM   4174  N   THR P 267     -43.756-160.553 105.821  0.00 97.00      PROA   
ATOM   4175  HN  THR P 267     -43.992-161.406 106.282  0.00 97.00      PROA   
ATOM   4176  CA  THR P 267     -42.473-160.553 105.129  0.00 97.00      PROA   
ATOM   4177  HA  THR P 267     -41.953-159.678 105.496  0.00 97.00      PROA   
ATOM   4178  CB  THR P 267     -41.611-161.768 105.458  0.00 97.00      PROA   
ATOM   4179  HB  THR P 267     -41.816-162.614 104.767  0.00 97.00      PROA   
ATOM   4180  OG1 THR P 267     -41.881-162.243 106.770  0.00 97.00      PROA   
ATOM   4181  HG1 THR P 267     -41.720-161.494 107.349  0.00 97.00      PROA   
ATOM   4182  CG2 THR P 267     -40.119-161.398 105.380  0.00 97.00      PROA   
ATOM   4183 HG21 THR P 267     -39.884-160.584 106.099  0.00 97.00      PROA   
ATOM   4184 HG22 THR P 267     -39.848-161.056 104.361  0.00 97.00      PROA   
ATOM   4185 HG23 THR P 267     -39.496-162.282 105.634  0.00 97.00      PROA   
ATOM   4186  C   THR P 267     -42.558-160.387 103.609  0.00 97.00      PROA   
ATOM   4187  O   THR P 267     -41.745-159.620 103.091  0.00 97.00      PROA   
ATOM   4188  N   PRO P 268     -43.454-161.000 102.823  0.00 97.00      PROA   
ATOM   4189  CD  PRO P 268     -44.189-162.231 103.157  0.00 97.00      PROA   
ATOM   4190  HD1 PRO P 268     -44.743-162.136 104.111  0.00 97.00      PROA   
ATOM   4191  HD2 PRO P 268     -43.477-163.085 103.209  0.00 97.00      PROA   
ATOM   4192  CA  PRO P 268     -43.682-160.599 101.438  0.00 97.00      PROA   
ATOM   4193  HA  PRO P 268     -42.743-160.394 100.941  0.00 97.00      PROA   
ATOM   4194  CB  PRO P 268     -44.418-161.801 100.819  0.00 97.00      PROA   
ATOM   4195  HB1 PRO P 268     -43.665-162.526 100.436  0.00 97.00      PROA   
ATOM   4196  HB2 PRO P 268     -45.094-161.523  99.985  0.00 97.00      PROA   
ATOM   4197  CG  PRO P 268     -45.167-162.428 101.997  0.00 97.00      PROA   
ATOM   4198  HG1 PRO P 268     -46.089-161.837 102.195  0.00 97.00      PROA   
ATOM   4199  HG2 PRO P 268     -45.436-163.490 101.830  0.00 97.00      PROA   
ATOM   4200  C   PRO P 268     -44.536-159.345 101.363  0.00 97.00      PROA   
ATOM   4201  O   PRO P 268     -45.382-159.124 102.227  0.00 97.00      PROA   
ATOM   4202  N   VAL P 269     -44.300-158.520 100.319  0.00 97.00      PROA   
ATOM   4203  HN  VAL P 269     -43.635-158.734  99.610  0.00 97.00      PROA   
ATOM   4204  CA  VAL P 269     -45.046-157.340  99.978  0.00 97.00      PROA   
ATOM   4205  HA  VAL P 269     -46.075-157.479 100.279  0.00 97.00      PROA   
ATOM   4206  CB  VAL P 269     -44.472-156.075 100.629  0.00 97.00      PROA   
ATOM   4207  HB  VAL P 269     -44.448-156.247 101.732  0.00 97.00      PROA   
ATOM   4208  CG1 VAL P 269     -43.028-155.806 100.154  0.00 97.00      PROA   
ATOM   4209 HG11 VAL P 269     -43.014-155.637  99.058  0.00 97.00      PROA   
ATOM   4210 HG12 VAL P 269     -42.366-156.663 100.391  0.00 97.00      PROA   
ATOM   4211 HG13 VAL P 269     -42.622-154.897 100.649  0.00 97.00      PROA   
ATOM   4212  CG2 VAL P 269     -45.391-154.867 100.357  0.00 97.00      PROA   
ATOM   4213 HG21 VAL P 269     -46.422-155.077 100.707  0.00 97.00      PROA   
ATOM   4214 HG22 VAL P 269     -45.421-154.653  99.269  0.00 97.00      PROA   
ATOM   4215 HG23 VAL P 269     -45.009-153.963 100.878  0.00 97.00      PROA   
ATOM   4216  C   VAL P 269     -45.009-157.302  98.430  0.00 97.00      PROA   
ATOM   4217  OT1 VAL P 269     -44.094-157.936  97.833  0.00 97.00      PROA   
ATOM   4218  OT2 VAL P 269     -45.912-156.667  97.822  0.00 97.00      PROA   
END
