# Supplementary material for: The solution structure of the unbound IgG Fc receptor CD64 resembles its crystal structure: Implications for function
Source: PLoS One. 2023 Sep 21;18(9):e0288351. doi: 10.1371/journal.pone.0288351 (PMC10513344; doi:10.1371/journal.pone.0288351)
Supplement: S1 File — (ZIP) [file pone.0288351.s003.zip › CD64V03 E11/Top100/EM_done_ready_for_EM_top100_0p11_E11.dcd_278511.pdb.pdb]

REMARK  FINAL COORDINATES WRITTEN BY NAMD AT TIMESTEP 2000
ATOM      1  N   LYS P   1       8.742 -72.786 101.138  0.00 97.00      PROA   
ATOM      2  HT1 LYS P   1       8.140 -71.986 100.849  0.00 97.00      PROA   
ATOM      3  HT2 LYS P   1       9.299 -73.054 100.297  0.00 97.00      PROA   
ATOM      4  HT3 LYS P   1       9.375 -72.471 101.898  0.00 97.00      PROA   
ATOM      5  CA  LYS P   1       7.879 -73.908 101.579  0.00 97.00      PROA   
ATOM      6  HA  LYS P   1       7.054 -73.967 100.886  0.00 97.00      PROA   
ATOM      7  CB  LYS P   1       8.645 -75.264 101.552  0.00 97.00      PROA   
ATOM      8  HB1 LYS P   1       8.050 -76.016 102.114  0.00 97.00      PROA   
ATOM      9  HB2 LYS P   1       9.623 -75.173 102.071  0.00 97.00      PROA   
ATOM     10  CG  LYS P   1       8.866 -75.830 100.131  0.00 97.00      PROA   
ATOM     11  HG1 LYS P   1       9.666 -75.237  99.637  0.00 97.00      PROA   
ATOM     12  HG2 LYS P   1       7.941 -75.705  99.525  0.00 97.00      PROA   
ATOM     13  CD  LYS P   1       9.283 -77.315 100.093  0.00 97.00      PROA   
ATOM     14  HD1 LYS P   1      10.165 -77.456 100.756  0.00 97.00      PROA   
ATOM     15  HD2 LYS P   1       9.603 -77.547  99.051  0.00 97.00      PROA   
ATOM     16  CE  LYS P   1       8.164 -78.289 100.507  0.00 97.00      PROA   
ATOM     17  HE1 LYS P   1       7.255 -78.109  99.893  0.00 97.00      PROA   
ATOM     18  HE2 LYS P   1       7.907 -78.164 101.579  0.00 97.00      PROA   
ATOM     19  NZ  LYS P   1       8.569 -79.705 100.306  0.00 97.00      PROA   
ATOM     20  HZ1 LYS P   1       9.426 -79.909 100.859  0.00 97.00      PROA   
ATOM     21  HZ2 LYS P   1       8.763 -79.877  99.298  0.00 97.00      PROA   
ATOM     22  HZ3 LYS P   1       7.802 -80.333 100.618  0.00 97.00      PROA   
ATOM     23  C   LYS P   1       7.291 -73.627 102.936  0.00 97.00      PROA   
ATOM     24  O   LYS P   1       7.708 -72.700 103.628  0.00 97.00      PROA   
ATOM     25  N   ALA P   2       6.292 -74.435 103.345  0.00 97.00      PROA   
ATOM     26  HN  ALA P   2       5.898 -75.154 102.778  0.00 97.00      PROA   
ATOM     27  CA  ALA P   2       5.708 -74.407 104.652  0.00 97.00      PROA   
ATOM     28  HA  ALA P   2       6.481 -74.297 105.402  0.00 97.00      PROA   
ATOM     29  CB  ALA P   2       4.625 -73.316 104.784  0.00 97.00      PROA   
ATOM     30  HB1 ALA P   2       3.852 -73.439 103.996  0.00 97.00      PROA   
ATOM     31  HB2 ALA P   2       5.084 -72.311 104.657  0.00 97.00      PROA   
ATOM     32  HB3 ALA P   2       4.134 -73.352 105.777  0.00 97.00      PROA   
ATOM     33  C   ALA P   2       5.108 -75.786 104.760  0.00 97.00      PROA   
ATOM     34  O   ALA P   2       5.155 -76.547 103.793  0.00 97.00      PROA   
ATOM     35  N   VAL P   3       4.554 -76.138 105.946  0.00 97.00      PROA   
ATOM     36  HN  VAL P   3       4.620 -75.541 106.739  0.00 97.00      PROA   
ATOM     37  CA  VAL P   3       3.670 -77.268 106.149  0.00 97.00      PROA   
ATOM     38  HA  VAL P   3       3.093 -77.420 105.248  0.00 97.00      PROA   
ATOM     39  CB  VAL P   3       4.317 -78.596 106.576  0.00 97.00      PROA   
ATOM     40  HB  VAL P   3       3.505 -79.336 106.770  0.00 97.00      PROA   
ATOM     41  CG1 VAL P   3       5.174 -79.174 105.431  0.00 97.00      PROA   
ATOM     42 HG11 VAL P   3       6.068 -78.538 105.260  0.00 97.00      PROA   
ATOM     43 HG12 VAL P   3       4.582 -79.227 104.494  0.00 97.00      PROA   
ATOM     44 HG13 VAL P   3       5.520 -80.196 105.695  0.00 97.00      PROA   
ATOM     45  CG2 VAL P   3       5.157 -78.444 107.862  0.00 97.00      PROA   
ATOM     46 HG21 VAL P   3       4.522 -78.160 108.724  0.00 97.00      PROA   
ATOM     47 HG22 VAL P   3       5.944 -77.674 107.730  0.00 97.00      PROA   
ATOM     48 HG23 VAL P   3       5.656 -79.406 108.105  0.00 97.00      PROA   
ATOM     49  C   VAL P   3       2.723 -76.784 107.226  0.00 97.00      PROA   
ATOM     50  O   VAL P   3       3.106 -75.968 108.064  0.00 97.00      PROA   
ATOM     51  N   ILE P   4       1.444 -77.241 107.214  0.00 97.00      PROA   
ATOM     52  HN  ILE P   4       1.114 -77.835 106.482  0.00 97.00      PROA   
ATOM     53  CA  ILE P   4       0.439 -76.745 108.144  0.00 97.00      PROA   
ATOM     54  HA  ILE P   4       0.816 -75.853 108.622  0.00 97.00      PROA   
ATOM     55  CB  ILE P   4      -0.852 -76.313 107.445  0.00 97.00      PROA   
ATOM     56  HB  ILE P   4      -1.284 -77.186 106.905  0.00 97.00      PROA   
ATOM     57  CG2 ILE P   4      -1.866 -75.793 108.494  0.00 97.00      PROA   
ATOM     58 HG21 ILE P   4      -1.378 -75.041 109.152  0.00 97.00      PROA   
ATOM     59 HG22 ILE P   4      -2.259 -76.621 109.119  0.00 97.00      PROA   
ATOM     60 HG23 ILE P   4      -2.729 -75.302 108.006  0.00 97.00      PROA   
ATOM     61  CG1 ILE P   4      -0.557 -75.210 106.397  0.00 97.00      PROA   
ATOM     62 HG11 ILE P   4       0.332 -75.468 105.784  0.00 97.00      PROA   
ATOM     63 HG12 ILE P   4      -0.323 -74.282 106.956  0.00 97.00      PROA   
ATOM     64  CD  ILE P   4      -1.707 -74.942 105.423  0.00 97.00      PROA   
ATOM     65  HD1 ILE P   4      -2.673 -74.796 105.947  0.00 97.00      PROA   
ATOM     66  HD2 ILE P   4      -1.814 -75.795 104.719  0.00 97.00      PROA   
ATOM     67  HD3 ILE P   4      -1.494 -74.027 104.834  0.00 97.00      PROA   
ATOM     68  C   ILE P   4       0.148 -77.754 109.250  0.00 97.00      PROA   
ATOM     69  O   ILE P   4      -0.064 -78.940 109.008  0.00 97.00      PROA   
ATOM     70  N   LYS P   5       0.115 -77.280 110.520  0.00 97.00      PROA   
ATOM     71  HN  LYS P   5       0.396 -76.337 110.699  0.00 97.00      PROA   
ATOM     72  CA  LYS P   5      -0.273 -78.076 111.668  0.00 97.00      PROA   
ATOM     73  HA  LYS P   5      -0.455 -79.097 111.368  0.00 97.00      PROA   
ATOM     74  CB  LYS P   5       0.805 -78.057 112.781  0.00 97.00      PROA   
ATOM     75  HB1 LYS P   5       0.483 -78.704 113.627  0.00 97.00      PROA   
ATOM     76  HB2 LYS P   5       0.920 -77.019 113.170  0.00 97.00      PROA   
ATOM     77  CG  LYS P   5       2.200 -78.515 112.322  0.00 97.00      PROA   
ATOM     78  HG1 LYS P   5       2.886 -78.390 113.190  0.00 97.00      PROA   
ATOM     79  HG2 LYS P   5       2.562 -77.838 111.517  0.00 97.00      PROA   
ATOM     80  CD  LYS P   5       2.262 -79.973 111.828  0.00 97.00      PROA   
ATOM     81  HD1 LYS P   5       1.495 -80.120 111.037  0.00 97.00      PROA   
ATOM     82  HD2 LYS P   5       2.012 -80.655 112.670  0.00 97.00      PROA   
ATOM     83  CE  LYS P   5       3.616 -80.361 111.219  0.00 97.00      PROA   
ATOM     84  HE1 LYS P   5       3.816 -79.720 110.330  0.00 97.00      PROA   
ATOM     85  HE2 LYS P   5       3.641 -81.425 110.909  0.00 97.00      PROA   
ATOM     86  NZ  LYS P   5       4.710 -80.137 112.177  0.00 97.00      PROA   
ATOM     87  HZ1 LYS P   5       4.801 -80.831 112.937  0.00 97.00      PROA   
ATOM     88  HZ2 LYS P   5       4.592 -79.180 112.581  0.00 97.00      PROA   
ATOM     89  HZ3 LYS P   5       5.606 -80.032 111.651  0.00 97.00      PROA   
ATOM     90  C   LYS P   5      -1.553 -77.538 112.275  0.00 97.00      PROA   
ATOM     91  O   LYS P   5      -1.586 -76.444 112.824  0.00 97.00      PROA   
ATOM     92  N   LEU P   6      -2.652 -78.325 112.240  0.00 97.00      PROA   
ATOM     93  HN  LEU P   6      -2.658 -79.189 111.742  0.00 97.00      PROA   
ATOM     94  CA  LEU P   6      -3.867 -78.021 112.969  0.00 97.00      PROA   
ATOM     95  HA  LEU P   6      -4.066 -76.961 112.882  0.00 97.00      PROA   
ATOM     96  CB  LEU P   6      -5.096 -78.784 112.410  0.00 97.00      PROA   
ATOM     97  HB1 LEU P   6      -6.003 -78.376 112.908  0.00 97.00      PROA   
ATOM     98  HB2 LEU P   6      -5.035 -79.865 112.662  0.00 97.00      PROA   
ATOM     99  CG  LEU P   6      -5.307 -78.677 110.876  0.00 97.00      PROA   
ATOM    100  HG  LEU P   6      -4.883 -77.707 110.529  0.00 97.00      PROA   
ATOM    101  CD1 LEU P   6      -4.626 -79.818 110.092  0.00 97.00      PROA   
ATOM    102 HD11 LEU P   6      -5.005 -80.800 110.449  0.00 97.00      PROA   
ATOM    103 HD12 LEU P   6      -3.525 -79.798 110.211  0.00 97.00      PROA   
ATOM    104 HD13 LEU P   6      -4.859 -79.730 109.010  0.00 97.00      PROA   
ATOM    105  CD2 LEU P   6      -6.808 -78.669 110.540  0.00 97.00      PROA   
ATOM    106 HD21 LEU P   6      -7.317 -77.814 111.030  0.00 97.00      PROA   
ATOM    107 HD22 LEU P   6      -7.280 -79.611 110.890  0.00 97.00      PROA   
ATOM    108 HD23 LEU P   6      -6.953 -78.590 109.442  0.00 97.00      PROA   
ATOM    109  C   LEU P   6      -3.665 -78.363 114.443  0.00 97.00      PROA   
ATOM    110  O   LEU P   6      -3.280 -79.481 114.776  0.00 97.00      PROA   
ATOM    111  N   GLN P   7      -3.864 -77.392 115.368  0.00 97.00      PROA   
ATOM    112  HN  GLN P   7      -4.128 -76.467 115.092  0.00 97.00      PROA   
ATOM    113  CA  GLN P   7      -3.661 -77.593 116.798  0.00 97.00      PROA   
ATOM    114  HA  GLN P   7      -2.671 -78.020 116.890  0.00 97.00      PROA   
ATOM    115  CB  GLN P   7      -3.580 -76.233 117.543  0.00 97.00      PROA   
ATOM    116  HB1 GLN P   7      -4.424 -75.603 117.188  0.00 97.00      PROA   
ATOM    117  HB2 GLN P   7      -2.642 -75.743 117.195  0.00 97.00      PROA   
ATOM    118  CG  GLN P   7      -3.610 -76.285 119.086  0.00 97.00      PROA   
ATOM    119  HG1 GLN P   7      -2.815 -76.969 119.450  0.00 97.00      PROA   
ATOM    120  HG2 GLN P   7      -4.593 -76.653 119.447  0.00 97.00      PROA   
ATOM    121  CD  GLN P   7      -3.315 -74.890 119.654  0.00 97.00      PROA   
ATOM    122  OE1 GLN P   7      -2.340 -74.246 119.257  0.00 97.00      PROA   
ATOM    123  NE2 GLN P   7      -4.159 -74.395 120.600  0.00 97.00      PROA   
ATOM    124 HE21 GLN P   7      -3.969 -73.479 120.951  0.00 97.00      PROA   
ATOM    125 HE22 GLN P   7      -4.938 -74.930 120.922  0.00 97.00      PROA   
ATOM    126  C   GLN P   7      -4.561 -78.625 117.479  0.00 97.00      PROA   
ATOM    127  O   GLN P   7      -4.027 -79.500 118.161  0.00 97.00      PROA   
ATOM    128  N   PRO P   8      -5.880 -78.666 117.305  0.00 97.00      PROA   
ATOM    129  CD  PRO P   8      -6.724 -77.502 117.061  0.00 97.00      PROA   
ATOM    130  HD1 PRO P   8      -6.719 -77.305 115.970  0.00 97.00      PROA   
ATOM    131  HD2 PRO P   8      -6.384 -76.607 117.623  0.00 97.00      PROA   
ATOM    132  CA  PRO P   8      -6.639 -79.909 117.239  0.00 97.00      PROA   
ATOM    133  HA  PRO P   8      -6.403 -80.515 118.100  0.00 97.00      PROA   
ATOM    134  CB  PRO P   8      -8.121 -79.462 117.229  0.00 97.00      PROA   
ATOM    135  HB1 PRO P   8      -8.708 -80.012 117.993  0.00 97.00      PROA   
ATOM    136  HB2 PRO P   8      -8.604 -79.612 116.239  0.00 97.00      PROA   
ATOM    137  CG  PRO P   8      -8.102 -77.956 117.540  0.00 97.00      PROA   
ATOM    138  HG1 PRO P   8      -8.933 -77.420 117.042  0.00 97.00      PROA   
ATOM    139  HG2 PRO P   8      -8.181 -77.804 118.639  0.00 97.00      PROA   
ATOM    140  C   PRO P   8      -6.268 -80.636 115.947  0.00 97.00      PROA   
ATOM    141  O   PRO P   8      -6.450 -79.980 114.924  0.00 97.00      PROA   
ATOM    142  N   PRO P   9      -5.784 -81.877 115.868  0.00 97.00      PROA   
ATOM    143  CD  PRO P   9      -5.581 -82.751 117.028  0.00 97.00      PROA   
ATOM    144  HD1 PRO P   9      -6.521 -82.871 117.608  0.00 97.00      PROA   
ATOM    145  HD2 PRO P   9      -4.779 -82.321 117.670  0.00 97.00      PROA   
ATOM    146  CA  PRO P   9      -5.285 -82.479 114.626  0.00 97.00      PROA   
ATOM    147  HA  PRO P   9      -4.702 -81.763 114.064  0.00 97.00      PROA   
ATOM    148  CB  PRO P   9      -4.414 -83.635 115.154  0.00 97.00      PROA   
ATOM    149  HB1 PRO P   9      -3.417 -83.222 115.434  0.00 97.00      PROA   
ATOM    150  HB2 PRO P   9      -4.256 -84.460 114.435  0.00 97.00      PROA   
ATOM    151  CG  PRO P   9      -5.126 -84.083 116.433  0.00 97.00      PROA   
ATOM    152  HG1 PRO P   9      -6.014 -84.695 116.164  0.00 97.00      PROA   
ATOM    153  HG2 PRO P   9      -4.472 -84.663 117.114  0.00 97.00      PROA   
ATOM    154  C   PRO P   9      -6.412 -82.983 113.727  0.00 97.00      PROA   
ATOM    155  O   PRO P   9      -6.288 -84.059 113.147  0.00 97.00      PROA   
ATOM    156  N   TRP P  10      -7.516 -82.225 113.583  0.00 97.00      PROA   
ATOM    157  HN  TRP P  10      -7.540 -81.315 113.991  0.00 97.00      PROA   
ATOM    158  CA  TRP P  10      -8.744 -82.720 113.007  0.00 97.00      PROA   
ATOM    159  HA  TRP P  10      -8.625 -83.753 112.713  0.00 97.00      PROA   
ATOM    160  CB  TRP P  10      -9.907 -82.620 114.028  0.00 97.00      PROA   
ATOM    161  HB1 TRP P  10     -10.806 -83.126 113.616  0.00 97.00      PROA   
ATOM    162  HB2 TRP P  10     -10.166 -81.545 114.164  0.00 97.00      PROA   
ATOM    163  CG  TRP P  10      -9.611 -83.193 115.384  0.00 97.00      PROA   
ATOM    164  CD1 TRP P  10      -9.882 -82.559 116.570  0.00 97.00      PROA   
ATOM    165  HD1 TRP P  10     -10.341 -81.582 116.648  0.00 97.00      PROA   
ATOM    166  NE1 TRP P  10      -9.562 -83.376 117.619  0.00 97.00      PROA   
ATOM    167  HE1 TRP P  10      -9.821 -83.234 118.550  0.00 97.00      PROA   
ATOM    168  CE2 TRP P  10      -9.052 -84.550 117.148  0.00 97.00      PROA   
ATOM    169  CD2 TRP P  10      -9.051 -84.476 115.736  0.00 97.00      PROA   
ATOM    170  CE3 TRP P  10      -8.568 -85.560 115.000  0.00 97.00      PROA   
ATOM    171  HE3 TRP P  10      -8.523 -85.540 113.922  0.00 97.00      PROA   
ATOM    172  CZ3 TRP P  10      -8.126 -86.699 115.680  0.00 97.00      PROA   
ATOM    173  HZ3 TRP P  10      -7.756 -87.546 115.117  0.00 97.00      PROA   
ATOM    174  CZ2 TRP P  10      -8.607 -85.677 117.826  0.00 97.00      PROA   
ATOM    175  HZ2 TRP P  10      -8.612 -85.724 118.904  0.00 97.00      PROA   
ATOM    176  CH2 TRP P  10      -8.148 -86.757 117.070  0.00 97.00      PROA   
ATOM    177  HH2 TRP P  10      -7.791 -87.648 117.567  0.00 97.00      PROA   
ATOM    178  C   TRP P  10      -9.097 -81.933 111.768  0.00 97.00      PROA   
ATOM    179  O   TRP P  10      -9.451 -80.757 111.824  0.00 97.00      PROA   
ATOM    180  N   VAL P  11      -9.023 -82.594 110.592  0.00 97.00      PROA   
ATOM    181  HN  VAL P  11      -8.677 -83.531 110.561  0.00 97.00      PROA   
ATOM    182  CA  VAL P  11      -9.282 -81.970 109.307  0.00 97.00      PROA   
ATOM    183  HA  VAL P  11      -8.919 -80.952 109.351  0.00 97.00      PROA   
ATOM    184  CB  VAL P  11      -8.500 -82.702 108.214  0.00 97.00      PROA   
ATOM    185  HB  VAL P  11      -8.916 -83.724 108.069  0.00 97.00      PROA   
ATOM    186  CG1 VAL P  11      -8.580 -81.927 106.889  0.00 97.00      PROA   
ATOM    187 HG11 VAL P  11      -8.221 -80.884 107.022  0.00 97.00      PROA   
ATOM    188 HG12 VAL P  11      -9.622 -81.900 106.518  0.00 97.00      PROA   
ATOM    189 HG13 VAL P  11      -7.951 -82.417 106.116  0.00 97.00      PROA   
ATOM    190  CG2 VAL P  11      -7.015 -82.838 108.637  0.00 97.00      PROA   
ATOM    191 HG21 VAL P  11      -6.889 -83.517 109.505  0.00 97.00      PROA   
ATOM    192 HG22 VAL P  11      -6.592 -81.845 108.895  0.00 97.00      PROA   
ATOM    193 HG23 VAL P  11      -6.419 -83.257 107.798  0.00 97.00      PROA   
ATOM    194  C   VAL P  11     -10.791 -81.904 109.025  0.00 97.00      PROA   
ATOM    195  O   VAL P  11     -11.260 -81.133 108.191  0.00 97.00      PROA   
ATOM    196  N   SER P  12     -11.592 -82.682 109.786  0.00 97.00      PROA   
ATOM    197  HN  SER P  12     -11.168 -83.256 110.478  0.00 97.00      PROA   
ATOM    198  CA  SER P  12     -13.046 -82.706 109.754  0.00 97.00      PROA   
ATOM    199  HA  SER P  12     -13.414 -81.980 109.043  0.00 97.00      PROA   
ATOM    200  CB  SER P  12     -13.580 -84.113 109.334  0.00 97.00      PROA   
ATOM    201  HB1 SER P  12     -13.019 -84.898 109.884  0.00 97.00      PROA   
ATOM    202  HB2 SER P  12     -13.385 -84.253 108.247  0.00 97.00      PROA   
ATOM    203  OG  SER P  12     -14.974 -84.304 109.572  0.00 97.00      PROA   
ATOM    204  HG1 SER P  12     -15.441 -83.837 108.874  0.00 97.00      PROA   
ATOM    205  C   SER P  12     -13.524 -82.293 111.138  0.00 97.00      PROA   
ATOM    206  O   SER P  12     -13.102 -82.869 112.140  0.00 97.00      PROA   
ATOM    207  N   VAL P  13     -14.393 -81.250 111.228  0.00 97.00      PROA   
ATOM    208  HN  VAL P  13     -14.708 -80.781 110.404  0.00 97.00      PROA   
ATOM    209  CA  VAL P  13     -14.715 -80.622 112.506  0.00 97.00      PROA   
ATOM    210  HA  VAL P  13     -14.663 -81.380 113.275  0.00 97.00      PROA   
ATOM    211  CB  VAL P  13     -13.689 -79.525 112.822  0.00 97.00      PROA   
ATOM    212  HB  VAL P  13     -12.676 -79.957 112.631  0.00 97.00      PROA   
ATOM    213  CG1 VAL P  13     -13.851 -78.299 111.896  0.00 97.00      PROA   
ATOM    214 HG11 VAL P  13     -14.818 -77.786 112.082  0.00 97.00      PROA   
ATOM    215 HG12 VAL P  13     -13.803 -78.595 110.829  0.00 97.00      PROA   
ATOM    216 HG13 VAL P  13     -13.038 -77.568 112.091  0.00 97.00      PROA   
ATOM    217  CG2 VAL P  13     -13.728 -79.124 114.309  0.00 97.00      PROA   
ATOM    218 HG21 VAL P  13     -13.651 -80.017 114.964  0.00 97.00      PROA   
ATOM    219 HG22 VAL P  13     -14.665 -78.581 114.548  0.00 97.00      PROA   
ATOM    220 HG23 VAL P  13     -12.881 -78.444 114.541  0.00 97.00      PROA   
ATOM    221  C   VAL P  13     -16.147 -80.091 112.515  0.00 97.00      PROA   
ATOM    222  O   VAL P  13     -16.745 -79.855 111.471  0.00 97.00      PROA   
ATOM    223  N   PHE P  14     -16.769 -79.908 113.708  0.00 97.00      PROA   
ATOM    224  HN  PHE P  14     -16.325 -80.155 114.568  0.00 97.00      PROA   
ATOM    225  CA  PHE P  14     -18.076 -79.277 113.828  0.00 97.00      PROA   
ATOM    226  HA  PHE P  14     -18.678 -79.598 112.991  0.00 97.00      PROA   
ATOM    227  CB  PHE P  14     -18.817 -79.642 115.144  0.00 97.00      PROA   
ATOM    228  HB1 PHE P  14     -19.757 -79.062 115.259  0.00 97.00      PROA   
ATOM    229  HB2 PHE P  14     -18.164 -79.419 116.017  0.00 97.00      PROA   
ATOM    230  CG  PHE P  14     -19.227 -81.087 115.182  0.00 97.00      PROA   
ATOM    231  CD1 PHE P  14     -20.071 -81.623 114.194  0.00 97.00      PROA   
ATOM    232  HD1 PHE P  14     -20.371 -81.010 113.363  0.00 97.00      PROA   
ATOM    233  CE1 PHE P  14     -20.550 -82.934 114.294  0.00 97.00      PROA   
ATOM    234  HE1 PHE P  14     -21.206 -83.332 113.534  0.00 97.00      PROA   
ATOM    235  CZ  PHE P  14     -20.176 -83.731 115.383  0.00 97.00      PROA   
ATOM    236  HZ  PHE P  14     -20.545 -84.742 115.466  0.00 97.00      PROA   
ATOM    237  CD2 PHE P  14     -18.869 -81.895 116.273  0.00 97.00      PROA   
ATOM    238  HD2 PHE P  14     -18.249 -81.485 117.056  0.00 97.00      PROA   
ATOM    239  CE2 PHE P  14     -19.322 -83.214 116.365  0.00 97.00      PROA   
ATOM    240  HE2 PHE P  14     -19.014 -83.827 117.199  0.00 97.00      PROA   
ATOM    241  C   PHE P  14     -18.030 -77.760 113.773  0.00 97.00      PROA   
ATOM    242  O   PHE P  14     -17.016 -77.130 114.061  0.00 97.00      PROA   
ATOM    243  N   GLN P  15     -19.188 -77.133 113.445  0.00 97.00      PROA   
ATOM    244  HN  GLN P  15     -19.935 -77.650 113.026  0.00 97.00      PROA   
ATOM    245  CA  GLN P  15     -19.477 -75.739 113.751  0.00 97.00      PROA   
ATOM    246  HA  GLN P  15     -18.756 -75.137 113.215  0.00 97.00      PROA   
ATOM    247  CB  GLN P  15     -20.909 -75.336 113.298  0.00 97.00      PROA   
ATOM    248  HB1 GLN P  15     -20.938 -75.393 112.184  0.00 97.00      PROA   
ATOM    249  HB2 GLN P  15     -21.088 -74.272 113.562  0.00 97.00      PROA   
ATOM    250  CG  GLN P  15     -22.022 -76.259 113.865  0.00 97.00      PROA   
ATOM    251  HG1 GLN P  15     -21.606 -76.924 114.650  0.00 97.00      PROA   
ATOM    252  HG2 GLN P  15     -22.408 -76.920 113.063  0.00 97.00      PROA   
ATOM    253  CD  GLN P  15     -23.205 -75.468 114.449  0.00 97.00      PROA   
ATOM    254  OE1 GLN P  15     -23.942 -74.786 113.730  0.00 97.00      PROA   
ATOM    255  NE2 GLN P  15     -23.393 -75.569 115.797  0.00 97.00      PROA   
ATOM    256 HE21 GLN P  15     -22.788 -76.148 116.343  0.00 97.00      PROA   
ATOM    257 HE22 GLN P  15     -24.102 -75.014 116.228  0.00 97.00      PROA   
ATOM    258  C   GLN P  15     -19.344 -75.423 115.243  0.00 97.00      PROA   
ATOM    259  O   GLN P  15     -19.616 -76.277 116.083  0.00 97.00      PROA   
ATOM    260  N   GLU P  16     -18.886 -74.191 115.587  0.00 97.00      PROA   
ATOM    261  HN  GLU P  16     -18.650 -73.549 114.857  0.00 97.00      PROA   
ATOM    262  CA  GLU P  16     -18.728 -73.657 116.937  0.00 97.00      PROA   
ATOM    263  HA  GLU P  16     -18.715 -72.585 116.806  0.00 97.00      PROA   
ATOM    264  CB  GLU P  16     -19.921 -73.943 117.911  0.00 97.00      PROA   
ATOM    265  HB1 GLU P  16     -19.962 -75.037 118.088  0.00 97.00      PROA   
ATOM    266  HB2 GLU P  16     -20.870 -73.645 117.410  0.00 97.00      PROA   
ATOM    267  CG  GLU P  16     -19.851 -73.241 119.291  0.00 97.00      PROA   
ATOM    268  HG1 GLU P  16     -20.112 -72.168 119.179  0.00 97.00      PROA   
ATOM    269  HG2 GLU P  16     -18.826 -73.296 119.708  0.00 97.00      PROA   
ATOM    270  CD  GLU P  16     -20.776 -73.854 120.352  0.00 97.00      PROA   
ATOM    271  OE1 GLU P  16     -21.521 -74.827 120.068  0.00 97.00      PROA   
ATOM    272  OE2 GLU P  16     -20.715 -73.350 121.506  0.00 97.00      PROA   
ATOM    273  C   GLU P  16     -17.368 -73.998 117.547  0.00 97.00      PROA   
ATOM    274  O   GLU P  16     -16.800 -73.201 118.290  0.00 97.00      PROA   
ATOM    275  N   GLU P  17     -16.787 -75.176 117.227  0.00 97.00      PROA   
ATOM    276  HN  GLU P  17     -17.277 -75.820 116.644  0.00 97.00      PROA   
ATOM    277  CA  GLU P  17     -15.484 -75.637 117.694  0.00 97.00      PROA   
ATOM    278  HA  GLU P  17     -15.531 -75.650 118.774  0.00 97.00      PROA   
ATOM    279  CB  GLU P  17     -15.249 -77.101 117.233  0.00 97.00      PROA   
ATOM    280  HB1 GLU P  17     -15.401 -77.113 116.129  0.00 97.00      PROA   
ATOM    281  HB2 GLU P  17     -16.050 -77.736 117.673  0.00 97.00      PROA   
ATOM    282  CG  GLU P  17     -13.868 -77.735 117.529  0.00 97.00      PROA   
ATOM    283  HG1 GLU P  17     -13.043 -77.136 117.094  0.00 97.00      PROA   
ATOM    284  HG2 GLU P  17     -13.834 -78.739 117.055  0.00 97.00      PROA   
ATOM    285  CD  GLU P  17     -13.608 -77.933 119.026  0.00 97.00      PROA   
ATOM    286  OE1 GLU P  17     -13.529 -76.924 119.772  0.00 97.00      PROA   
ATOM    287  OE2 GLU P  17     -13.463 -79.114 119.442  0.00 97.00      PROA   
ATOM    288  C   GLU P  17     -14.305 -74.733 117.326  0.00 97.00      PROA   
ATOM    289  O   GLU P  17     -14.283 -74.100 116.277  0.00 97.00      PROA   
ATOM    290  N   SER P  18     -13.283 -74.645 118.209  0.00 97.00      PROA   
ATOM    291  HN  SER P  18     -13.281 -75.266 118.995  0.00 97.00      PROA   
ATOM    292  CA  SER P  18     -12.139 -73.763 118.056  0.00 97.00      PROA   
ATOM    293  HA  SER P  18     -12.421 -72.942 117.413  0.00 97.00      PROA   
ATOM    294  CB  SER P  18     -11.663 -73.174 119.409  0.00 97.00      PROA   
ATOM    295  HB1 SER P  18     -11.306 -73.993 120.071  0.00 97.00      PROA   
ATOM    296  HB2 SER P  18     -12.527 -72.686 119.909  0.00 97.00      PROA   
ATOM    297  OG  SER P  18     -10.624 -72.208 119.242  0.00 97.00      PROA   
ATOM    298  HG1 SER P  18     -11.002 -71.489 118.730  0.00 97.00      PROA   
ATOM    299  C   SER P  18     -10.984 -74.501 117.413  0.00 97.00      PROA   
ATOM    300  O   SER P  18     -10.580 -75.574 117.855  0.00 97.00      PROA   
ATOM    301  N   VAL P  19     -10.405 -73.919 116.341  0.00 97.00      PROA   
ATOM    302  HN  VAL P  19     -10.722 -73.032 116.009  0.00 97.00      PROA   
ATOM    303  CA  VAL P  19      -9.317 -74.562 115.633  0.00 97.00      PROA   
ATOM    304  HA  VAL P  19      -8.775 -75.179 116.334  0.00 97.00      PROA   
ATOM    305  CB  VAL P  19      -9.821 -75.491 114.520  0.00 97.00      PROA   
ATOM    306  HB  VAL P  19     -10.382 -76.320 115.019  0.00 97.00      PROA   
ATOM    307  CG1 VAL P  19     -10.816 -74.775 113.583  0.00 97.00      PROA   
ATOM    308 HG11 VAL P  19     -10.313 -73.936 113.066  0.00 97.00      PROA   
ATOM    309 HG12 VAL P  19     -11.695 -74.385 114.136  0.00 97.00      PROA   
ATOM    310 HG13 VAL P  19     -11.188 -75.481 112.809  0.00 97.00      PROA   
ATOM    311  CG2 VAL P  19      -8.661 -76.121 113.721  0.00 97.00      PROA   
ATOM    312 HG21 VAL P  19      -7.963 -76.655 114.393  0.00 97.00      PROA   
ATOM    313 HG22 VAL P  19      -8.103 -75.344 113.160  0.00 97.00      PROA   
ATOM    314 HG23 VAL P  19      -9.065 -76.851 112.988  0.00 97.00      PROA   
ATOM    315  C   VAL P  19      -8.314 -73.524 115.177  0.00 97.00      PROA   
ATOM    316  O   VAL P  19      -8.654 -72.546 114.526  0.00 97.00      PROA   
ATOM    317  N   THR P  20      -7.015 -73.707 115.518  0.00 97.00      PROA   
ATOM    318  HN  THR P  20      -6.736 -74.493 116.061  0.00 97.00      PROA   
ATOM    319  CA  THR P  20      -5.970 -72.788 115.094  0.00 97.00      PROA   
ATOM    320  HA  THR P  20      -6.393 -72.090 114.391  0.00 97.00      PROA   
ATOM    321  CB  THR P  20      -5.376 -71.940 116.224  0.00 97.00      PROA   
ATOM    322  HB  THR P  20      -6.234 -71.547 116.818  0.00 97.00      PROA   
ATOM    323  OG1 THR P  20      -4.680 -70.792 115.745  0.00 97.00      PROA   
ATOM    324  HG1 THR P  20      -3.859 -71.085 115.339  0.00 97.00      PROA   
ATOM    325  CG2 THR P  20      -4.462 -72.719 117.180  0.00 97.00      PROA   
ATOM    326 HG21 THR P  20      -3.601 -73.165 116.642  0.00 97.00      PROA   
ATOM    327 HG22 THR P  20      -5.032 -73.524 117.685  0.00 97.00      PROA   
ATOM    328 HG23 THR P  20      -4.062 -72.039 117.963  0.00 97.00      PROA   
ATOM    329  C   THR P  20      -4.958 -73.598 114.326  0.00 97.00      PROA   
ATOM    330  O   THR P  20      -4.608 -74.711 114.701  0.00 97.00      PROA   
ATOM    331  N   LEU P  21      -4.515 -73.060 113.171  0.00 97.00      PROA   
ATOM    332  HN  LEU P  21      -4.835 -72.155 112.897  0.00 97.00      PROA   
ATOM    333  CA  LEU P  21      -3.728 -73.774 112.193  0.00 97.00      PROA   
ATOM    334  HA  LEU P  21      -3.526 -74.777 112.536  0.00 97.00      PROA   
ATOM    335  CB  LEU P  21      -4.437 -73.846 110.812  0.00 97.00      PROA   
ATOM    336  HB1 LEU P  21      -3.777 -74.420 110.126  0.00 97.00      PROA   
ATOM    337  HB2 LEU P  21      -4.561 -72.827 110.385  0.00 97.00      PROA   
ATOM    338  CG  LEU P  21      -5.831 -74.532 110.797  0.00 97.00      PROA   
ATOM    339  HG  LEU P  21      -5.833 -75.341 111.565  0.00 97.00      PROA   
ATOM    340  CD1 LEU P  21      -6.998 -73.566 111.090  0.00 97.00      PROA   
ATOM    341 HD11 LEU P  21      -7.018 -72.757 110.331  0.00 97.00      PROA   
ATOM    342 HD12 LEU P  21      -6.915 -73.107 112.094  0.00 97.00      PROA   
ATOM    343 HD13 LEU P  21      -7.966 -74.109 111.038  0.00 97.00      PROA   
ATOM    344  CD2 LEU P  21      -6.082 -75.188 109.425  0.00 97.00      PROA   
ATOM    345 HD21 LEU P  21      -5.294 -75.933 109.195  0.00 97.00      PROA   
ATOM    346 HD22 LEU P  21      -6.077 -74.412 108.632  0.00 97.00      PROA   
ATOM    347 HD23 LEU P  21      -7.069 -75.697 109.413  0.00 97.00      PROA   
ATOM    348  C   LEU P  21      -2.409 -73.050 112.040  0.00 97.00      PROA   
ATOM    349  O   LEU P  21      -2.382 -71.869 111.728  0.00 97.00      PROA   
ATOM    350  N   HSD P  22      -1.270 -73.741 112.260  0.00 97.00      PROA   
ATOM    351  HN  HSD P  22      -1.314 -74.714 112.485  0.00 97.00      PROA   
ATOM    352  CA  HSD P  22       0.045 -73.133 112.344  0.00 97.00      PROA   
ATOM    353  HA  HSD P  22      -0.054 -72.058 112.396  0.00 97.00      PROA   
ATOM    354  CB  HSD P  22       0.811 -73.607 113.605  0.00 97.00      PROA   
ATOM    355  HB1 HSD P  22       1.854 -73.225 113.584  0.00 97.00      PROA   
ATOM    356  HB2 HSD P  22       0.854 -74.718 113.635  0.00 97.00      PROA   
ATOM    357  ND1 HSD P  22      -0.781 -73.744 115.604  0.00 97.00      PROA   
ATOM    358  HD1 HSD P  22      -1.197 -74.626 115.380  0.00 97.00      PROA   
ATOM    359  CG  HSD P  22       0.193 -73.095 114.873  0.00 97.00      PROA   
ATOM    360  CE1 HSD P  22      -1.002 -72.991 116.711  0.00 97.00      PROA   
ATOM    361  HE1 HSD P  22      -1.718 -73.265 117.482  0.00 97.00      PROA   
ATOM    362  NE2 HSD P  22      -0.233 -71.921 116.750  0.00 97.00      PROA   
ATOM    363  CD2 HSD P  22       0.532 -71.999 115.601  0.00 97.00      PROA   
ATOM    364  HD2 HSD P  22       1.287 -71.249 115.401  0.00 97.00      PROA   
ATOM    365  C   HSD P  22       0.908 -73.472 111.151  0.00 97.00      PROA   
ATOM    366  O   HSD P  22       1.069 -74.633 110.801  0.00 97.00      PROA   
ATOM    367  N   CYS P  23       1.522 -72.447 110.517  0.00 97.00      PROA   
ATOM    368  HN  CYS P  23       1.325 -71.506 110.791  0.00 97.00      PROA   
ATOM    369  CA  CYS P  23       2.481 -72.611 109.441  0.00 97.00      PROA   
ATOM    370  HA  CYS P  23       2.375 -73.593 109.003  0.00 97.00      PROA   
ATOM    371  CB  CYS P  23       2.284 -71.555 108.334  0.00 97.00      PROA   
ATOM    372  HB1 CYS P  23       3.107 -71.632 107.597  0.00 97.00      PROA   
ATOM    373  HB2 CYS P  23       2.288 -70.535 108.776  0.00 97.00      PROA   
ATOM    374  SG  CYS P  23       0.728 -71.831 107.466  0.00 97.00      PROA   
ATOM    375  C   CYS P  23       3.894 -72.484 109.965  0.00 97.00      PROA   
ATOM    376  O   CYS P  23       4.402 -71.393 110.209  0.00 97.00      PROA   
ATOM    377  N   GLU P  24       4.579 -73.631 110.124  0.00 97.00      PROA   
ATOM    378  HN  GLU P  24       4.172 -74.510 109.886  0.00 97.00      PROA   
ATOM    379  CA  GLU P  24       5.879 -73.702 110.747  0.00 97.00      PROA   
ATOM    380  HA  GLU P  24       6.005 -72.863 111.418  0.00 97.00      PROA   
ATOM    381  CB  GLU P  24       6.004 -75.009 111.567  0.00 97.00      PROA   
ATOM    382  HB1 GLU P  24       5.113 -75.051 112.236  0.00 97.00      PROA   
ATOM    383  HB2 GLU P  24       6.904 -74.968 112.218  0.00 97.00      PROA   
ATOM    384  CG  GLU P  24       6.070 -76.276 110.688  0.00 97.00      PROA   
ATOM    385  HG1 GLU P  24       7.034 -76.330 110.140  0.00 97.00      PROA   
ATOM    386  HG2 GLU P  24       5.240 -76.272 109.950  0.00 97.00      PROA   
ATOM    387  CD  GLU P  24       5.947 -77.534 111.520  0.00 97.00      PROA   
ATOM    388  OE1 GLU P  24       6.606 -78.544 111.148  0.00 97.00      PROA   
ATOM    389  OE2 GLU P  24       5.170 -77.516 112.512  0.00 97.00      PROA   
ATOM    390  C   GLU P  24       6.988 -73.669 109.723  0.00 97.00      PROA   
ATOM    391  O   GLU P  24       6.794 -73.909 108.531  0.00 97.00      PROA   
ATOM    392  N   VAL P  25       8.211 -73.384 110.220  0.00 97.00      PROA   
ATOM    393  HN  VAL P  25       8.314 -73.113 111.174  0.00 97.00      PROA   
ATOM    394  CA  VAL P  25       9.456 -73.677 109.554  0.00 97.00      PROA   
ATOM    395  HA  VAL P  25       9.317 -74.523 108.898  0.00 97.00      PROA   
ATOM    396  CB  VAL P  25      10.084 -72.499 108.801  0.00 97.00      PROA   
ATOM    397  HB  VAL P  25      10.328 -71.674 109.511  0.00 97.00      PROA   
ATOM    398  CG1 VAL P  25      11.376 -72.966 108.101  0.00 97.00      PROA   
ATOM    399 HG11 VAL P  25      11.139 -73.727 107.328  0.00 97.00      PROA   
ATOM    400 HG12 VAL P  25      12.095 -73.406 108.819  0.00 97.00      PROA   
ATOM    401 HG13 VAL P  25      11.865 -72.101 107.606  0.00 97.00      PROA   
ATOM    402  CG2 VAL P  25       9.102 -71.932 107.752  0.00 97.00      PROA   
ATOM    403 HG21 VAL P  25       8.206 -71.496 108.239  0.00 97.00      PROA   
ATOM    404 HG22 VAL P  25       8.774 -72.735 107.058  0.00 97.00      PROA   
ATOM    405 HG23 VAL P  25       9.593 -71.134 107.155  0.00 97.00      PROA   
ATOM    406  C   VAL P  25      10.336 -74.023 110.746  0.00 97.00      PROA   
ATOM    407  O   VAL P  25      10.247 -73.272 111.716  0.00 97.00      PROA   
ATOM    408  N   PRO P  26      11.176 -75.066 110.800  0.00 97.00      PROA   
ATOM    409  CD  PRO P  26      10.958 -76.281 109.998  0.00 97.00      PROA   
ATOM    410  HD1 PRO P  26      11.631 -76.248 109.114  0.00 97.00      PROA   
ATOM    411  HD2 PRO P  26       9.901 -76.405 109.670  0.00 97.00      PROA   
ATOM    412  CA  PRO P  26      11.976 -75.361 112.000  0.00 97.00      PROA   
ATOM    413  HA  PRO P  26      11.329 -75.318 112.866  0.00 97.00      PROA   
ATOM    414  CB  PRO P  26      12.471 -76.797 111.757  0.00 97.00      PROA   
ATOM    415  HB1 PRO P  26      12.646 -77.339 112.708  0.00 97.00      PROA   
ATOM    416  HB2 PRO P  26      13.404 -76.808 111.151  0.00 97.00      PROA   
ATOM    417  CG  PRO P  26      11.351 -77.429 110.929  0.00 97.00      PROA   
ATOM    418  HG1 PRO P  26      11.673 -78.338 110.384  0.00 97.00      PROA   
ATOM    419  HG2 PRO P  26      10.493 -77.680 111.592  0.00 97.00      PROA   
ATOM    420  C   PRO P  26      13.163 -74.432 112.261  0.00 97.00      PROA   
ATOM    421  O   PRO P  26      14.188 -74.899 112.754  0.00 97.00      PROA   
ATOM    422  N   HSD P  27      13.035 -73.116 112.001  0.00 97.00      PROA   
ATOM    423  HN  HSD P  27      12.149 -72.775 111.693  0.00 97.00      PROA   
ATOM    424  CA  HSD P  27      14.049 -72.128 112.295  0.00 97.00      PROA   
ATOM    425  HA  HSD P  27      14.967 -72.608 112.608  0.00 97.00      PROA   
ATOM    426  CB  HSD P  27      14.357 -71.181 111.105  0.00 97.00      PROA   
ATOM    427  HB1 HSD P  27      14.953 -70.311 111.457  0.00 97.00      PROA   
ATOM    428  HB2 HSD P  27      13.408 -70.788 110.677  0.00 97.00      PROA   
ATOM    429  ND1 HSD P  27      14.642 -72.441 108.900  0.00 97.00      PROA   
ATOM    430  HD1 HSD P  27      13.671 -72.602 108.722  0.00 97.00      PROA   
ATOM    431  CG  HSD P  27      15.173 -71.827 110.015  0.00 97.00      PROA   
ATOM    432  CE1 HSD P  27      15.680 -72.732 108.077  0.00 97.00      PROA   
ATOM    433  HE1 HSD P  27      15.556 -73.220 107.110  0.00 97.00      PROA   
ATOM    434  NE2 HSD P  27      16.834 -72.337 108.574  0.00 97.00      PROA   
ATOM    435  CD2 HSD P  27      16.514 -71.760 109.790  0.00 97.00      PROA   
ATOM    436  HD2 HSD P  27      17.297 -71.316 110.393  0.00 97.00      PROA   
ATOM    437  C   HSD P  27      13.538 -71.287 113.434  0.00 97.00      PROA   
ATOM    438  O   HSD P  27      12.470 -70.690 113.343  0.00 97.00      PROA   
ATOM    439  N   LEU P  28      14.300 -71.213 114.548  0.00 97.00      PROA   
ATOM    440  HN  LEU P  28      15.110 -71.786 114.652  0.00 97.00      PROA   
ATOM    441  CA  LEU P  28      13.977 -70.369 115.685  0.00 97.00      PROA   
ATOM    442  HA  LEU P  28      12.989 -70.667 116.010  0.00 97.00      PROA   
ATOM    443  CB  LEU P  28      14.946 -70.610 116.874  0.00 97.00      PROA   
ATOM    444  HB1 LEU P  28      14.603 -70.014 117.748  0.00 97.00      PROA   
ATOM    445  HB2 LEU P  28      15.967 -70.266 116.604  0.00 97.00      PROA   
ATOM    446  CG  LEU P  28      15.061 -72.086 117.335  0.00 97.00      PROA   
ATOM    447  HG  LEU P  28      15.442 -72.701 116.486  0.00 97.00      PROA   
ATOM    448  CD1 LEU P  28      16.084 -72.216 118.480  0.00 97.00      PROA   
ATOM    449 HD11 LEU P  28      15.746 -71.630 119.361  0.00 97.00      PROA   
ATOM    450 HD12 LEU P  28      17.078 -71.837 118.161  0.00 97.00      PROA   
ATOM    451 HD13 LEU P  28      16.190 -73.279 118.783  0.00 97.00      PROA   
ATOM    452  CD2 LEU P  28      13.705 -72.675 117.768  0.00 97.00      PROA   
ATOM    453 HD21 LEU P  28      12.986 -72.680 116.923  0.00 97.00      PROA   
ATOM    454 HD22 LEU P  28      13.275 -72.074 118.597  0.00 97.00      PROA   
ATOM    455 HD23 LEU P  28      13.836 -73.719 118.120  0.00 97.00      PROA   
ATOM    456  C   LEU P  28      13.861 -68.871 115.376  0.00 97.00      PROA   
ATOM    457  O   LEU P  28      12.867 -68.294 115.816  0.00 97.00      PROA   
ATOM    458  N   PRO P  29      14.715 -68.165 114.624  0.00 97.00      PROA   
ATOM    459  CD  PRO P  29      16.096 -68.557 114.311  0.00 97.00      PROA   
ATOM    460  HD1 PRO P  29      16.150 -69.561 113.842  0.00 97.00      PROA   
ATOM    461  HD2 PRO P  29      16.698 -68.538 115.246  0.00 97.00      PROA   
ATOM    462  CA  PRO P  29      14.399 -66.827 114.118  0.00 97.00      PROA   
ATOM    463  HA  PRO P  29      13.901 -66.235 114.874  0.00 97.00      PROA   
ATOM    464  CB  PRO P  29      15.793 -66.260 113.786  0.00 97.00      PROA   
ATOM    465  HB1 PRO P  29      16.244 -65.860 114.723  0.00 97.00      PROA   
ATOM    466  HB2 PRO P  29      15.793 -65.448 113.035  0.00 97.00      PROA   
ATOM    467  CG  PRO P  29      16.597 -67.483 113.345  0.00 97.00      PROA   
ATOM    468  HG1 PRO P  29      16.317 -67.754 112.303  0.00 97.00      PROA   
ATOM    469  HG2 PRO P  29      17.692 -67.326 113.405  0.00 97.00      PROA   
ATOM    470  C   PRO P  29      13.498 -66.876 112.882  0.00 97.00      PROA   
ATOM    471  O   PRO P  29      13.696 -66.068 111.977  0.00 97.00      PROA   
ATOM    472  N   GLY P  30      12.491 -67.783 112.818  0.00 97.00      PROA   
ATOM    473  HN  GLY P  30      12.349 -68.402 113.589  0.00 97.00      PROA   
ATOM    474  CA  GLY P  30      11.648 -68.018 111.651  0.00 97.00      PROA   
ATOM    475  HA1 GLY P  30      11.162 -68.970 111.811  0.00 97.00      PROA   
ATOM    476  HA2 GLY P  30      12.269 -68.018 110.767  0.00 97.00      PROA   
ATOM    477  C   GLY P  30      10.558 -66.990 111.471  0.00 97.00      PROA   
ATOM    478  O   GLY P  30       9.378 -67.319 111.526  0.00 97.00      PROA   
ATOM    479  N   SER P  31      10.978 -65.727 111.228  0.00 97.00      PROA   
ATOM    480  HN  SER P  31      11.972 -65.621 111.235  0.00 97.00      PROA   
ATOM    481  CA  SER P  31      10.255 -64.463 111.084  0.00 97.00      PROA   
ATOM    482  HA  SER P  31      10.309 -64.001 112.058  0.00 97.00      PROA   
ATOM    483  CB  SER P  31      10.988 -63.527 110.077  0.00 97.00      PROA   
ATOM    484  HB1 SER P  31      10.974 -64.000 109.070  0.00 97.00      PROA   
ATOM    485  HB2 SER P  31      12.050 -63.423 110.386  0.00 97.00      PROA   
ATOM    486  OG  SER P  31      10.404 -62.226 109.968  0.00 97.00      PROA   
ATOM    487  HG1 SER P  31      10.929 -61.628 110.507  0.00 97.00      PROA   
ATOM    488  C   SER P  31       8.779 -64.523 110.724  0.00 97.00      PROA   
ATOM    489  O   SER P  31       8.373 -65.263 109.841  0.00 97.00      PROA   
ATOM    490  N   SER P  32       7.946 -63.708 111.409  0.00 97.00      PROA   
ATOM    491  HN  SER P  32       8.311 -63.044 112.056  0.00 97.00      PROA   
ATOM    492  CA  SER P  32       6.497 -63.763 111.373  0.00 97.00      PROA   
ATOM    493  HA  SER P  32       6.208 -64.804 111.331  0.00 97.00      PROA   
ATOM    494  CB  SER P  32       5.909 -63.162 112.676  0.00 97.00      PROA   
ATOM    495  HB1 SER P  32       6.219 -63.809 113.526  0.00 97.00      PROA   
ATOM    496  HB2 SER P  32       4.799 -63.134 112.665  0.00 97.00      PROA   
ATOM    497  OG  SER P  32       6.426 -61.855 112.923  0.00 97.00      PROA   
ATOM    498  HG1 SER P  32       6.037 -61.281 112.256  0.00 97.00      PROA   
ATOM    499  C   SER P  32       5.862 -63.082 110.169  0.00 97.00      PROA   
ATOM    500  O   SER P  32       5.009 -62.208 110.312  0.00 97.00      PROA   
ATOM    501  N   SER P  33       6.239 -63.509 108.945  0.00 97.00      PROA   
ATOM    502  HN  SER P  33       6.984 -64.169 108.872  0.00 97.00      PROA   
ATOM    503  CA  SER P  33       5.632 -63.072 107.702  0.00 97.00      PROA   
ATOM    504  HA  SER P  33       4.822 -62.387 107.909  0.00 97.00      PROA   
ATOM    505  CB  SER P  33       6.659 -62.384 106.761  0.00 97.00      PROA   
ATOM    506  HB1 SER P  33       7.477 -63.094 106.511  0.00 97.00      PROA   
ATOM    507  HB2 SER P  33       7.114 -61.522 107.297  0.00 97.00      PROA   
ATOM    508  OG  SER P  33       6.068 -61.913 105.550  0.00 97.00      PROA   
ATOM    509  HG1 SER P  33       5.641 -61.074 105.745  0.00 97.00      PROA   
ATOM    510  C   SER P  33       5.050 -64.300 107.034  0.00 97.00      PROA   
ATOM    511  O   SER P  33       5.699 -65.338 106.944  0.00 97.00      PROA   
ATOM    512  N   THR P  34       3.780 -64.213 106.570  0.00 97.00      PROA   
ATOM    513  HN  THR P  34       3.273 -63.356 106.617  0.00 97.00      PROA   
ATOM    514  CA  THR P  34       3.065 -65.359 106.034  0.00 97.00      PROA   
ATOM    515  HA  THR P  34       3.770 -66.039 105.576  0.00 97.00      PROA   
ATOM    516  CB  THR P  34       2.211 -66.102 107.065  0.00 97.00      PROA   
ATOM    517  HB  THR P  34       1.323 -65.502 107.369  0.00 97.00      PROA   
ATOM    518  OG1 THR P  34       2.955 -66.325 108.249  0.00 97.00      PROA   
ATOM    519  HG1 THR P  34       2.942 -65.483 108.708  0.00 97.00      PROA   
ATOM    520  CG2 THR P  34       1.732 -67.462 106.521  0.00 97.00      PROA   
ATOM    521 HG21 THR P  34       2.564 -68.001 106.022  0.00 97.00      PROA   
ATOM    522 HG22 THR P  34       0.912 -67.323 105.789  0.00 97.00      PROA   
ATOM    523 HG23 THR P  34       1.339 -68.093 107.345  0.00 97.00      PROA   
ATOM    524  C   THR P  34       2.123 -64.868 104.975  0.00 97.00      PROA   
ATOM    525  O   THR P  34       1.501 -63.820 105.119  0.00 97.00      PROA   
ATOM    526  N   GLN P  35       1.960 -65.658 103.894  0.00 97.00      PROA   
ATOM    527  HN  GLN P  35       2.573 -66.426 103.719  0.00 97.00      PROA   
ATOM    528  CA  GLN P  35       0.858 -65.503 102.976  0.00 97.00      PROA   
ATOM    529  HA  GLN P  35       0.268 -64.630 103.220  0.00 97.00      PROA   
ATOM    530  CB  GLN P  35       1.346 -65.421 101.508  0.00 97.00      PROA   
ATOM    531  HB1 GLN P  35       0.476 -65.205 100.851  0.00 97.00      PROA   
ATOM    532  HB2 GLN P  35       1.767 -66.407 101.206  0.00 97.00      PROA   
ATOM    533  CG  GLN P  35       2.441 -64.350 101.308  0.00 97.00      PROA   
ATOM    534  HG1 GLN P  35       3.339 -64.599 101.914  0.00 97.00      PROA   
ATOM    535  HG2 GLN P  35       2.069 -63.355 101.628  0.00 97.00      PROA   
ATOM    536  CD  GLN P  35       2.894 -64.317  99.849  0.00 97.00      PROA   
ATOM    537  OE1 GLN P  35       3.516 -65.267  99.377  0.00 97.00      PROA   
ATOM    538  NE2 GLN P  35       2.606 -63.206  99.122  0.00 97.00      PROA   
ATOM    539 HE21 GLN P  35       2.927 -63.168  98.177  0.00 97.00      PROA   
ATOM    540 HE22 GLN P  35       2.117 -62.447  99.547  0.00 97.00      PROA   
ATOM    541  C   GLN P  35       0.012 -66.740 103.163  0.00 97.00      PROA   
ATOM    542  O   GLN P  35       0.510 -67.849 103.040  0.00 97.00      PROA   
ATOM    543  N   TRP P  36      -1.291 -66.575 103.484  0.00 97.00      PROA   
ATOM    544  HN  TRP P  36      -1.663 -65.660 103.617  0.00 97.00      PROA   
ATOM    545  CA  TRP P  36      -2.242 -67.663 103.635  0.00 97.00      PROA   
ATOM    546  HA  TRP P  36      -1.729 -68.615 103.628  0.00 97.00      PROA   
ATOM    547  CB  TRP P  36      -3.087 -67.546 104.932  0.00 97.00      PROA   
ATOM    548  HB1 TRP P  36      -4.014 -68.150 104.841  0.00 97.00      PROA   
ATOM    549  HB2 TRP P  36      -3.400 -66.483 105.046  0.00 97.00      PROA   
ATOM    550  CG  TRP P  36      -2.415 -67.988 106.193  0.00 97.00      PROA   
ATOM    551  CD1 TRP P  36      -1.703 -67.209 107.062  0.00 97.00      PROA   
ATOM    552  HD1 TRP P  36      -1.399 -66.198 106.863  0.00 97.00      PROA   
ATOM    553  NE1 TRP P  36      -1.394 -67.925 108.185  0.00 97.00      PROA   
ATOM    554  HE1 TRP P  36      -0.936 -67.571 108.974  0.00 97.00      PROA   
ATOM    555  CE2 TRP P  36      -1.876 -69.192 108.063  0.00 97.00      PROA   
ATOM    556  CD2 TRP P  36      -2.522 -69.283 106.809  0.00 97.00      PROA   
ATOM    557  CE3 TRP P  36      -3.111 -70.488 106.423  0.00 97.00      PROA   
ATOM    558  HE3 TRP P  36      -3.601 -70.594 105.466  0.00 97.00      PROA   
ATOM    559  CZ3 TRP P  36      -3.040 -71.577 107.295  0.00 97.00      PROA   
ATOM    560  HZ3 TRP P  36      -3.468 -72.527 107.007  0.00 97.00      PROA   
ATOM    561  CZ2 TRP P  36      -1.823 -70.267 108.937  0.00 97.00      PROA   
ATOM    562  HZ2 TRP P  36      -1.329 -70.192 109.894  0.00 97.00      PROA   
ATOM    563  CH2 TRP P  36      -2.415 -71.464 108.533  0.00 97.00      PROA   
ATOM    564  HH2 TRP P  36      -2.361 -72.329 109.178  0.00 97.00      PROA   
ATOM    565  C   TRP P  36      -3.184 -67.647 102.458  0.00 97.00      PROA   
ATOM    566  O   TRP P  36      -3.465 -66.593 101.903  0.00 97.00      PROA   
ATOM    567  N   PHE P  37      -3.685 -68.831 102.036  0.00 97.00      PROA   
ATOM    568  HN  PHE P  37      -3.388 -69.683 102.462  0.00 97.00      PROA   
ATOM    569  CA  PHE P  37      -4.549 -68.966 100.882  0.00 97.00      PROA   
ATOM    570  HA  PHE P  37      -4.972 -68.004 100.637  0.00 97.00      PROA   
ATOM    571  CB  PHE P  37      -3.821 -69.552  99.635  0.00 97.00      PROA   
ATOM    572  HB1 PHE P  37      -4.492 -69.525  98.749  0.00 97.00      PROA   
ATOM    573  HB2 PHE P  37      -3.525 -70.607  99.819  0.00 97.00      PROA   
ATOM    574  CG  PHE P  37      -2.565 -68.776  99.308  0.00 97.00      PROA   
ATOM    575  CD1 PHE P  37      -2.589 -67.746  98.353  0.00 97.00      PROA   
ATOM    576  HD1 PHE P  37      -3.515 -67.501  97.855  0.00 97.00      PROA   
ATOM    577  CE1 PHE P  37      -1.428 -67.022  98.050  0.00 97.00      PROA   
ATOM    578  HE1 PHE P  37      -1.464 -66.228  97.320  0.00 97.00      PROA   
ATOM    579  CZ  PHE P  37      -0.226 -67.322  98.703  0.00 97.00      PROA   
ATOM    580  HZ  PHE P  37       0.666 -66.753  98.482  0.00 97.00      PROA   
ATOM    581  CD2 PHE P  37      -1.341 -69.089  99.931  0.00 97.00      PROA   
ATOM    582  HD2 PHE P  37      -1.303 -69.878 100.665  0.00 97.00      PROA   
ATOM    583  CE2 PHE P  37      -0.184 -68.355  99.647  0.00 97.00      PROA   
ATOM    584  HE2 PHE P  37       0.733 -68.576 100.169  0.00 97.00      PROA   
ATOM    585  C   PHE P  37      -5.686 -69.904 101.234  0.00 97.00      PROA   
ATOM    586  O   PHE P  37      -5.472 -70.953 101.836  0.00 97.00      PROA   
ATOM    587  N   LEU P  38      -6.932 -69.543 100.838  0.00 97.00      PROA   
ATOM    588  HN  LEU P  38      -7.082 -68.649 100.416  0.00 97.00      PROA   
ATOM    589  CA  LEU P  38      -8.105 -70.392 100.910  0.00 97.00      PROA   
ATOM    590  HA  LEU P  38      -7.858 -71.332 101.375  0.00 97.00      PROA   
ATOM    591  CB  LEU P  38      -9.306 -69.742 101.647  0.00 97.00      PROA   
ATOM    592  HB1 LEU P  38     -10.182 -70.427 101.625  0.00 97.00      PROA   
ATOM    593  HB2 LEU P  38      -9.593 -68.796 101.133  0.00 97.00      PROA   
ATOM    594  CG  LEU P  38      -9.026 -69.393 103.121  0.00 97.00      PROA   
ATOM    595  HG  LEU P  38      -8.169 -68.687 103.129  0.00 97.00      PROA   
ATOM    596  CD1 LEU P  38     -10.227 -68.684 103.772  0.00 97.00      PROA   
ATOM    597 HD11 LEU P  38     -11.110 -69.358 103.777  0.00 97.00      PROA   
ATOM    598 HD12 LEU P  38     -10.486 -67.760 103.216  0.00 97.00      PROA   
ATOM    599 HD13 LEU P  38      -9.990 -68.414 104.823  0.00 97.00      PROA   
ATOM    600  CD2 LEU P  38      -8.638 -70.630 103.945  0.00 97.00      PROA   
ATOM    601 HD21 LEU P  38      -7.723 -71.115 103.548  0.00 97.00      PROA   
ATOM    602 HD22 LEU P  38      -9.467 -71.368 103.939  0.00 97.00      PROA   
ATOM    603 HD23 LEU P  38      -8.445 -70.328 104.995  0.00 97.00      PROA   
ATOM    604  C   LEU P  38      -8.548 -70.653  99.497  0.00 97.00      PROA   
ATOM    605  O   LEU P  38      -8.972 -69.735  98.802  0.00 97.00      PROA   
ATOM    606  N   ASN P  39      -8.459 -71.920  99.023  0.00 97.00      PROA   
ATOM    607  HN  ASN P  39      -8.155 -72.657  99.627  0.00 97.00      PROA   
ATOM    608  CA  ASN P  39      -8.882 -72.312  97.681  0.00 97.00      PROA   
ATOM    609  HA  ASN P  39      -8.587 -73.344  97.554  0.00 97.00      PROA   
ATOM    610  CB  ASN P  39     -10.427 -72.213  97.497  0.00 97.00      PROA   
ATOM    611  HB1 ASN P  39     -10.730 -72.670  96.532  0.00 97.00      PROA   
ATOM    612  HB2 ASN P  39     -10.738 -71.147  97.499  0.00 97.00      PROA   
ATOM    613  CG  ASN P  39     -11.152 -72.963  98.622  0.00 97.00      PROA   
ATOM    614  OD1 ASN P  39     -10.698 -74.011  99.084  0.00 97.00      PROA   
ATOM    615  ND2 ASN P  39     -12.290 -72.395  99.108  0.00 97.00      PROA   
ATOM    616 HD21 ASN P  39     -12.744 -72.834  99.881  0.00 97.00      PROA   
ATOM    617 HD22 ASN P  39     -12.623 -71.535  98.726  0.00 97.00      PROA   
ATOM    618  C   ASN P  39      -8.176 -71.510  96.589  0.00 97.00      PROA   
ATOM    619  O   ASN P  39      -8.786 -71.083  95.609  0.00 97.00      PROA   
ATOM    620  N   GLY P  40      -6.858 -71.259  96.766  0.00 97.00      PROA   
ATOM    621  HN  GLY P  40      -6.395 -71.666  97.549  0.00 97.00      PROA   
ATOM    622  CA  GLY P  40      -6.066 -70.394  95.901  0.00 97.00      PROA   
ATOM    623  HA1 GLY P  40      -6.402 -70.518  94.880  0.00 97.00      PROA   
ATOM    624  HA2 GLY P  40      -5.034 -70.687  96.022  0.00 97.00      PROA   
ATOM    625  C   GLY P  40      -6.141 -68.914  96.224  0.00 97.00      PROA   
ATOM    626  O   GLY P  40      -5.228 -68.167  95.880  0.00 97.00      PROA   
ATOM    627  N   THR P  41      -7.217 -68.434  96.889  0.00 97.00      PROA   
ATOM    628  HN  THR P  41      -7.925 -69.061  97.210  0.00 97.00      PROA   
ATOM    629  CA  THR P  41      -7.437 -67.014  97.145  0.00 97.00      PROA   
ATOM    630  HA  THR P  41      -7.044 -66.453  96.307  0.00 97.00      PROA   
ATOM    631  CB  THR P  41      -8.912 -66.652  97.283  0.00 97.00      PROA   
ATOM    632  HB  THR P  41      -9.378 -67.239  98.107  0.00 97.00      PROA   
ATOM    633  OG1 THR P  41      -9.596 -66.952  96.073  0.00 97.00      PROA   
ATOM    634  HG1 THR P  41      -9.452 -67.883  95.902  0.00 97.00      PROA   
ATOM    635  CG2 THR P  41      -9.121 -65.147  97.556  0.00 97.00      PROA   
ATOM    636 HG21 THR P  41      -8.637 -64.541  96.760  0.00 97.00      PROA   
ATOM    637 HG22 THR P  41      -8.710 -64.844  98.541  0.00 97.00      PROA   
ATOM    638 HG23 THR P  41     -10.208 -64.915  97.556  0.00 97.00      PROA   
ATOM    639  C   THR P  41      -6.701 -66.568  98.389  0.00 97.00      PROA   
ATOM    640  O   THR P  41      -6.917 -67.097  99.472  0.00 97.00      PROA   
ATOM    641  N   ALA P  42      -5.804 -65.565  98.265  0.00 97.00      PROA   
ATOM    642  HN  ALA P  42      -5.631 -65.148  97.376  0.00 97.00      PROA   
ATOM    643  CA  ALA P  42      -5.025 -65.033  99.365  0.00 97.00      PROA   
ATOM    644  HA  ALA P  42      -4.505 -65.870  99.805  0.00 97.00      PROA   
ATOM    645  CB  ALA P  42      -3.961 -64.050  98.840  0.00 97.00      PROA   
ATOM    646  HB1 ALA P  42      -4.445 -63.167  98.370  0.00 97.00      PROA   
ATOM    647  HB2 ALA P  42      -3.332 -64.551  98.072  0.00 97.00      PROA   
ATOM    648  HB3 ALA P  42      -3.297 -63.704  99.659  0.00 97.00      PROA   
ATOM    649  C   ALA P  42      -5.830 -64.352 100.472  0.00 97.00      PROA   
ATOM    650  O   ALA P  42      -6.698 -63.518 100.220  0.00 97.00      PROA   
ATOM    651  N   ILE P  43      -5.513 -64.677 101.749  0.00 97.00      PROA   
ATOM    652  HN  ILE P  43      -4.813 -65.370 101.920  0.00 97.00      PROA   
ATOM    653  CA  ILE P  43      -6.064 -64.025 102.925  0.00 97.00      PROA   
ATOM    654  HA  ILE P  43      -7.018 -63.594 102.656  0.00 97.00      PROA   
ATOM    655  CB  ILE P  43      -6.270 -64.943 104.145  0.00 97.00      PROA   
ATOM    656  HB  ILE P  43      -5.330 -65.004 104.744  0.00 97.00      PROA   
ATOM    657  CG2 ILE P  43      -7.391 -64.351 105.037  0.00 97.00      PROA   
ATOM    658 HG21 ILE P  43      -8.345 -64.305 104.470  0.00 97.00      PROA   
ATOM    659 HG22 ILE P  43      -7.144 -63.335 105.402  0.00 97.00      PROA   
ATOM    660 HG23 ILE P  43      -7.559 -64.981 105.932  0.00 97.00      PROA   
ATOM    661  CG1 ILE P  43      -6.608 -66.404 103.752  0.00 97.00      PROA   
ATOM    662 HG11 ILE P  43      -5.801 -66.819 103.115  0.00 97.00      PROA   
ATOM    663 HG12 ILE P  43      -7.547 -66.419 103.159  0.00 97.00      PROA   
ATOM    664  CD  ILE P  43      -6.750 -67.327 104.972  0.00 97.00      PROA   
ATOM    665  HD1 ILE P  43      -5.961 -67.113 105.725  0.00 97.00      PROA   
ATOM    666  HD2 ILE P  43      -6.657 -68.391 104.673  0.00 97.00      PROA   
ATOM    667  HD3 ILE P  43      -7.743 -67.193 105.451  0.00 97.00      PROA   
ATOM    668  C   ILE P  43      -5.098 -62.909 103.292  0.00 97.00      PROA   
ATOM    669  O   ILE P  43      -3.912 -62.965 102.976  0.00 97.00      PROA   
ATOM    670  N   GLN P  44      -5.580 -61.861 103.997  0.00 97.00      PROA   
ATOM    671  HN  GLN P  44      -6.552 -61.791 104.207  0.00 97.00      PROA   
ATOM    672  CA  GLN P  44      -4.753 -60.758 104.447  0.00 97.00      PROA   
ATOM    673  HA  GLN P  44      -3.995 -60.552 103.703  0.00 97.00      PROA   
ATOM    674  CB  GLN P  44      -5.626 -59.490 104.643  0.00 97.00      PROA   
ATOM    675  HB1 GLN P  44      -4.961 -58.644 104.927  0.00 97.00      PROA   
ATOM    676  HB2 GLN P  44      -6.339 -59.654 105.483  0.00 97.00      PROA   
ATOM    677  CG  GLN P  44      -6.446 -59.051 103.399  0.00 97.00      PROA   
ATOM    678  HG1 GLN P  44      -6.905 -58.060 103.605  0.00 97.00      PROA   
ATOM    679  HG2 GLN P  44      -7.272 -59.767 103.202  0.00 97.00      PROA   
ATOM    680  CD  GLN P  44      -5.581 -58.895 102.140  0.00 97.00      PROA   
ATOM    681  OE1 GLN P  44      -4.947 -57.852 101.943  0.00 97.00      PROA   
ATOM    682  NE2 GLN P  44      -5.561 -59.927 101.251  0.00 97.00      PROA   
ATOM    683 HE21 GLN P  44      -4.994 -59.821 100.436  0.00 97.00      PROA   
ATOM    684 HE22 GLN P  44      -6.061 -60.772 101.434  0.00 97.00      PROA   
ATOM    685  C   GLN P  44      -4.033 -61.101 105.753  0.00 97.00      PROA   
ATOM    686  O   GLN P  44      -3.167 -60.358 106.215  0.00 97.00      PROA   
ATOM    687  N   THR P  45      -4.357 -62.268 106.364  0.00 97.00      PROA   
ATOM    688  HN  THR P  45      -5.083 -62.830 105.978  0.00 97.00      PROA   
ATOM    689  CA  THR P  45      -3.729 -62.808 107.564  0.00 97.00      PROA   
ATOM    690  HA  THR P  45      -3.875 -62.088 108.357  0.00 97.00      PROA   
ATOM    691  CB  THR P  45      -4.358 -64.137 107.985  0.00 97.00      PROA   
ATOM    692  HB  THR P  45      -4.196 -64.912 107.200  0.00 97.00      PROA   
ATOM    693  OG1 THR P  45      -5.759 -63.975 108.157  0.00 97.00      PROA   
ATOM    694  HG1 THR P  45      -6.085 -64.829 108.455  0.00 97.00      PROA   
ATOM    695  CG2 THR P  45      -3.793 -64.629 109.330  0.00 97.00      PROA   
ATOM    696 HG21 THR P  45      -3.964 -63.859 110.112  0.00 97.00      PROA   
ATOM    697 HG22 THR P  45      -2.709 -64.853 109.265  0.00 97.00      PROA   
ATOM    698 HG23 THR P  45      -4.304 -65.561 109.650  0.00 97.00      PROA   
ATOM    699  C   THR P  45      -2.238 -63.036 107.384  0.00 97.00      PROA   
ATOM    700  O   THR P  45      -1.834 -63.938 106.660  0.00 97.00      PROA   
ATOM    701  N   SER P  46      -1.376 -62.224 108.041  0.00 97.00      PROA   
ATOM    702  HN  SER P  46      -1.713 -61.415 108.518  0.00 97.00      PROA   
ATOM    703  CA  SER P  46       0.069 -62.362 107.902  0.00 97.00      PROA   
ATOM    704  HA  SER P  46       0.296 -62.926 107.010  0.00 97.00      PROA   
ATOM    705  CB  SER P  46       0.748 -60.980 107.759  0.00 97.00      PROA   
ATOM    706  HB1 SER P  46       1.855 -61.091 107.722  0.00 97.00      PROA   
ATOM    707  HB2 SER P  46       0.490 -60.328 108.621  0.00 97.00      PROA   
ATOM    708  OG  SER P  46       0.352 -60.347 106.544  0.00 97.00      PROA   
ATOM    709  HG1 SER P  46      -0.608 -60.359 106.503  0.00 97.00      PROA   
ATOM    710  C   SER P  46       0.726 -63.093 109.062  0.00 97.00      PROA   
ATOM    711  O   SER P  46       1.904 -63.441 108.995  0.00 97.00      PROA   
ATOM    712  N   THR P  47      -0.026 -63.386 110.148  0.00 97.00      PROA   
ATOM    713  HN  THR P  47      -0.983 -63.112 110.163  0.00 97.00      PROA   
ATOM    714  CA  THR P  47       0.449 -64.181 111.278  0.00 97.00      PROA   
ATOM    715  HA  THR P  47       1.380 -63.725 111.569  0.00 97.00      PROA   
ATOM    716  CB  THR P  47      -0.439 -64.089 112.535  0.00 97.00      PROA   
ATOM    717  HB  THR P  47      -0.315 -63.079 112.988  0.00 97.00      PROA   
ATOM    718  OG1 THR P  47      -0.128 -65.060 113.533  0.00 97.00      PROA   
ATOM    719  HG1 THR P  47      -0.864 -65.045 114.150  0.00 97.00      PROA   
ATOM    720  CG2 THR P  47      -1.917 -64.279 112.161  0.00 97.00      PROA   
ATOM    721 HG21 THR P  47      -2.048 -65.215 111.581  0.00 97.00      PROA   
ATOM    722 HG22 THR P  47      -2.287 -63.426 111.560  0.00 97.00      PROA   
ATOM    723 HG23 THR P  47      -2.546 -64.349 113.075  0.00 97.00      PROA   
ATOM    724  C   THR P  47       0.731 -65.635 110.882  0.00 97.00      PROA   
ATOM    725  O   THR P  47      -0.010 -66.170 110.061  0.00 97.00      PROA   
ATOM    726  N   PRO P  48       1.728 -66.340 111.433  0.00 97.00      PROA   
ATOM    727  CD  PRO P  48       2.946 -65.723 111.977  0.00 97.00      PROA   
ATOM    728  HD1 PRO P  48       2.816 -65.598 113.074  0.00 97.00      PROA   
ATOM    729  HD2 PRO P  48       3.178 -64.744 111.502  0.00 97.00      PROA   
ATOM    730  CA  PRO P  48       1.933 -67.754 111.132  0.00 97.00      PROA   
ATOM    731  HA  PRO P  48       1.912 -67.884 110.060  0.00 97.00      PROA   
ATOM    732  CB  PRO P  48       3.312 -68.061 111.746  0.00 97.00      PROA   
ATOM    733  HB1 PRO P  48       3.834 -68.873 111.203  0.00 97.00      PROA   
ATOM    734  HB2 PRO P  48       3.223 -68.339 112.820  0.00 97.00      PROA   
ATOM    735  CG  PRO P  48       4.055 -66.728 111.664  0.00 97.00      PROA   
ATOM    736  HG1 PRO P  48       4.910 -66.665 112.366  0.00 97.00      PROA   
ATOM    737  HG2 PRO P  48       4.414 -66.566 110.624  0.00 97.00      PROA   
ATOM    738  C   PRO P  48       0.904 -68.689 111.739  0.00 97.00      PROA   
ATOM    739  O   PRO P  48       1.037 -69.885 111.514  0.00 97.00      PROA   
ATOM    740  N   THR P  49      -0.120 -68.204 112.481  0.00 97.00      PROA   
ATOM    741  HN  THR P  49      -0.183 -67.229 112.676  0.00 97.00      PROA   
ATOM    742  CA  THR P  49      -1.201 -69.052 112.960  0.00 97.00      PROA   
ATOM    743  HA  THR P  49      -1.130 -69.997 112.446  0.00 97.00      PROA   
ATOM    744  CB  THR P  49      -1.149 -69.374 114.456  0.00 97.00      PROA   
ATOM    745  HB  THR P  49      -0.090 -69.610 114.702  0.00 97.00      PROA   
ATOM    746  OG1 THR P  49      -1.919 -70.530 114.763  0.00 97.00      PROA   
ATOM    747  HG1 THR P  49      -1.501 -70.911 115.543  0.00 97.00      PROA   
ATOM    748  CG2 THR P  49      -1.610 -68.229 115.376  0.00 97.00      PROA   
ATOM    749 HG21 THR P  49      -2.695 -68.029 115.248  0.00 97.00      PROA   
ATOM    750 HG22 THR P  49      -1.039 -67.305 115.160  0.00 97.00      PROA   
ATOM    751 HG23 THR P  49      -1.444 -68.511 116.439  0.00 97.00      PROA   
ATOM    752  C   THR P  49      -2.516 -68.436 112.548  0.00 97.00      PROA   
ATOM    753  O   THR P  49      -2.778 -67.256 112.766  0.00 97.00      PROA   
ATOM    754  N   TYR P  50      -3.389 -69.246 111.917  0.00 97.00      PROA   
ATOM    755  HN  TYR P  50      -3.140 -70.196 111.728  0.00 97.00      PROA   
ATOM    756  CA  TYR P  50      -4.711 -68.834 111.509  0.00 97.00      PROA   
ATOM    757  HA  TYR P  50      -4.769 -67.754 111.489  0.00 97.00      PROA   
ATOM    758  CB  TYR P  50      -5.072 -69.394 110.106  0.00 97.00      PROA   
ATOM    759  HB1 TYR P  50      -5.129 -70.503 110.111  0.00 97.00      PROA   
ATOM    760  HB2 TYR P  50      -4.272 -69.103 109.392  0.00 97.00      PROA   
ATOM    761  CG  TYR P  50      -6.372 -68.829 109.592  0.00 97.00      PROA   
ATOM    762  CD1 TYR P  50      -7.594 -69.485 109.822  0.00 97.00      PROA   
ATOM    763  HD1 TYR P  50      -7.612 -70.404 110.390  0.00 97.00      PROA   
ATOM    764  CE1 TYR P  50      -8.788 -68.971 109.301  0.00 97.00      PROA   
ATOM    765  HE1 TYR P  50      -9.720 -69.494 109.456  0.00 97.00      PROA   
ATOM    766  CZ  TYR P  50      -8.774 -67.784 108.561  0.00 97.00      PROA   
ATOM    767  OH  TYR P  50      -9.974 -67.267 108.030  0.00 97.00      PROA   
ATOM    768  HH  TYR P  50     -10.679 -67.881 108.249  0.00 97.00      PROA   
ATOM    769  CD2 TYR P  50      -6.368 -67.651 108.825  0.00 97.00      PROA   
ATOM    770  HD2 TYR P  50      -5.430 -67.161 108.610  0.00 97.00      PROA   
ATOM    771  CE2 TYR P  50      -7.565 -67.121 108.330  0.00 97.00      PROA   
ATOM    772  HE2 TYR P  50      -7.562 -66.213 107.747  0.00 97.00      PROA   
ATOM    773  C   TYR P  50      -5.656 -69.358 112.565  0.00 97.00      PROA   
ATOM    774  O   TYR P  50      -5.844 -70.561 112.692  0.00 97.00      PROA   
ATOM    775  N   HSD P  51      -6.264 -68.450 113.360  0.00 97.00      PROA   
ATOM    776  HN  HSD P  51      -6.126 -67.475 113.212  0.00 97.00      PROA   
ATOM    777  CA  HSD P  51      -7.029 -68.814 114.534  0.00 97.00      PROA   
ATOM    778  HA  HSD P  51      -6.857 -69.851 114.784  0.00 97.00      PROA   
ATOM    779  CB  HSD P  51      -6.609 -67.957 115.759  0.00 97.00      PROA   
ATOM    780  HB1 HSD P  51      -6.686 -66.878 115.503  0.00 97.00      PROA   
ATOM    781  HB2 HSD P  51      -5.535 -68.169 115.960  0.00 97.00      PROA   
ATOM    782  ND1 HSD P  51      -8.625 -67.681 117.306  0.00 97.00      PROA   
ATOM    783  HD1 HSD P  51      -9.217 -67.205 116.653  0.00 97.00      PROA   
ATOM    784  CG  HSD P  51      -7.378 -68.206 117.035  0.00 97.00      PROA   
ATOM    785  CE1 HSD P  51      -8.918 -67.996 118.590  0.00 97.00      PROA   
ATOM    786  HE1 HSD P  51      -9.856 -67.711 119.065  0.00 97.00      PROA   
ATOM    787  NE2 HSD P  51      -7.946 -68.674 119.168  0.00 97.00      PROA   
ATOM    788  CD2 HSD P  51      -6.973 -68.800 118.191  0.00 97.00      PROA   
ATOM    789  HD2 HSD P  51      -6.040 -69.301 118.417  0.00 97.00      PROA   
ATOM    790  C   HSD P  51      -8.506 -68.647 114.286  0.00 97.00      PROA   
ATOM    791  O   HSD P  51      -9.020 -67.533 114.209  0.00 97.00      PROA   
ATOM    792  N   ILE P  52      -9.239 -69.779 114.214  0.00 97.00      PROA   
ATOM    793  HN  ILE P  52      -8.813 -70.683 114.240  0.00 97.00      PROA   
ATOM    794  CA  ILE P  52     -10.680 -69.794 114.139  0.00 97.00      PROA   
ATOM    795  HA  ILE P  52     -11.039 -68.858 113.737  0.00 97.00      PROA   
ATOM    796  CB  ILE P  52     -11.197 -70.914 113.243  0.00 97.00      PROA   
ATOM    797  HB  ILE P  52     -10.764 -71.875 113.589  0.00 97.00      PROA   
ATOM    798  CG2 ILE P  52     -12.730 -71.035 113.324  0.00 97.00      PROA   
ATOM    799 HG21 ILE P  52     -13.217 -70.082 113.031  0.00 97.00      PROA   
ATOM    800 HG22 ILE P  52     -13.074 -71.331 114.336  0.00 97.00      PROA   
ATOM    801 HG23 ILE P  52     -13.072 -71.818 112.616  0.00 97.00      PROA   
ATOM    802  CG1 ILE P  52     -10.742 -70.692 111.779  0.00 97.00      PROA   
ATOM    803 HG11 ILE P  52      -9.718 -70.265 111.750  0.00 97.00      PROA   
ATOM    804 HG12 ILE P  52     -11.426 -69.947 111.314  0.00 97.00      PROA   
ATOM    805  CD  ILE P  52     -10.743 -71.970 110.933  0.00 97.00      PROA   
ATOM    806  HD1 ILE P  52     -11.750 -72.435 110.928  0.00 97.00      PROA   
ATOM    807  HD2 ILE P  52     -10.007 -72.704 111.322  0.00 97.00      PROA   
ATOM    808  HD3 ILE P  52     -10.474 -71.728 109.886  0.00 97.00      PROA   
ATOM    809  C   ILE P  52     -11.179 -69.944 115.557  0.00 97.00      PROA   
ATOM    810  O   ILE P  52     -11.057 -70.998 116.177  0.00 97.00      PROA   
ATOM    811  N   THR P  53     -11.745 -68.852 116.119  0.00 97.00      PROA   
ATOM    812  HN  THR P  53     -11.754 -67.989 115.617  0.00 97.00      PROA   
ATOM    813  CA  THR P  53     -12.267 -68.805 117.478  0.00 97.00      PROA   
ATOM    814  HA  THR P  53     -11.458 -69.085 118.138  0.00 97.00      PROA   
ATOM    815  CB  THR P  53     -12.751 -67.411 117.864  0.00 97.00      PROA   
ATOM    816  HB  THR P  53     -13.656 -67.134 117.274  0.00 97.00      PROA   
ATOM    817  OG1 THR P  53     -11.738 -66.454 117.586  0.00 97.00      PROA   
ATOM    818  HG1 THR P  53     -12.082 -65.616 117.905  0.00 97.00      PROA   
ATOM    819  CG2 THR P  53     -13.064 -67.324 119.371  0.00 97.00      PROA   
ATOM    820 HG21 THR P  53     -12.172 -67.617 119.965  0.00 97.00      PROA   
ATOM    821 HG22 THR P  53     -13.909 -67.986 119.648  0.00 97.00      PROA   
ATOM    822 HG23 THR P  53     -13.344 -66.284 119.648  0.00 97.00      PROA   
ATOM    823  C   THR P  53     -13.390 -69.794 117.700  0.00 97.00      PROA   
ATOM    824  O   THR P  53     -13.431 -70.472 118.726  0.00 97.00      PROA   
ATOM    825  N   SER P  54     -14.314 -69.908 116.720  0.00 97.00      PROA   
ATOM    826  HN  SER P  54     -14.223 -69.396 115.872  0.00 97.00      PROA   
ATOM    827  CA  SER P  54     -15.479 -70.756 116.831  0.00 97.00      PROA   
ATOM    828  HA  SER P  54     -15.176 -71.708 117.247  0.00 97.00      PROA   
ATOM    829  CB  SER P  54     -16.649 -70.120 117.642  0.00 97.00      PROA   
ATOM    830  HB1 SER P  54     -17.497 -70.831 117.723  0.00 97.00      PROA   
ATOM    831  HB2 SER P  54     -17.014 -69.201 117.136  0.00 97.00      PROA   
ATOM    832  OG  SER P  54     -16.248 -69.741 118.954  0.00 97.00      PROA   
ATOM    833  HG1 SER P  54     -15.832 -70.515 119.344  0.00 97.00      PROA   
ATOM    834  C   SER P  54     -15.970 -70.958 115.419  0.00 97.00      PROA   
ATOM    835  O   SER P  54     -16.478 -70.028 114.801  0.00 97.00      PROA   
ATOM    836  N   ALA P  55     -15.789 -72.174 114.857  0.00 97.00      PROA   
ATOM    837  HN  ALA P  55     -15.367 -72.912 115.386  0.00 97.00      PROA   
ATOM    838  CA  ALA P  55     -15.941 -72.465 113.443  0.00 97.00      PROA   
ATOM    839  HA  ALA P  55     -15.246 -71.816 112.939  0.00 97.00      PROA   
ATOM    840  CB  ALA P  55     -15.515 -73.918 113.159  0.00 97.00      PROA   
ATOM    841  HB1 ALA P  55     -16.192 -74.635 113.673  0.00 97.00      PROA   
ATOM    842  HB2 ALA P  55     -14.486 -74.089 113.546  0.00 97.00      PROA   
ATOM    843  HB3 ALA P  55     -15.516 -74.130 112.071  0.00 97.00      PROA   
ATOM    844  C   ALA P  55     -17.297 -72.206 112.798  0.00 97.00      PROA   
ATOM    845  O   ALA P  55     -18.348 -72.531 113.344  0.00 97.00      PROA   
ATOM    846  N   SER P  56     -17.275 -71.621 111.573  0.00 97.00      PROA   
ATOM    847  HN  SER P  56     -16.401 -71.315 111.191  0.00 97.00      PROA   
ATOM    848  CA  SER P  56     -18.425 -71.419 110.707  0.00 97.00      PROA   
ATOM    849  HA  SER P  56     -19.322 -71.605 111.276  0.00 97.00      PROA   
ATOM    850  CB  SER P  56     -18.527 -69.979 110.122  0.00 97.00      PROA   
ATOM    851  HB1 SER P  56     -18.501 -69.255 110.963  0.00 97.00      PROA   
ATOM    852  HB2 SER P  56     -19.495 -69.849 109.591  0.00 97.00      PROA   
ATOM    853  OG  SER P  56     -17.458 -69.659 109.234  0.00 97.00      PROA   
ATOM    854  HG1 SER P  56     -17.799 -68.978 108.638  0.00 97.00      PROA   
ATOM    855  C   SER P  56     -18.390 -72.435 109.583  0.00 97.00      PROA   
ATOM    856  O   SER P  56     -17.412 -73.151 109.399  0.00 97.00      PROA   
ATOM    857  N   GLU P  57     -19.486 -72.537 108.794  0.00 97.00      PROA   
ATOM    858  HN  GLU P  57     -20.270 -71.937 108.933  0.00 97.00      PROA   
ATOM    859  CA  GLU P  57     -19.588 -73.394 107.623  0.00 97.00      PROA   
ATOM    860  HA  GLU P  57     -19.408 -74.417 107.921  0.00 97.00      PROA   
ATOM    861  CB  GLU P  57     -21.003 -73.231 106.995  0.00 97.00      PROA   
ATOM    862  HB1 GLU P  57     -21.102 -73.888 106.106  0.00 97.00      PROA   
ATOM    863  HB2 GLU P  57     -21.087 -72.175 106.639  0.00 97.00      PROA   
ATOM    864  CG  GLU P  57     -22.223 -73.430 107.942  0.00 97.00      PROA   
ATOM    865  HG1 GLU P  57     -23.123 -73.065 107.397  0.00 97.00      PROA   
ATOM    866  HG2 GLU P  57     -22.118 -72.812 108.857  0.00 97.00      PROA   
ATOM    867  CD  GLU P  57     -22.521 -74.868 108.376  0.00 97.00      PROA   
ATOM    868  OE1 GLU P  57     -23.546 -75.427 107.902  0.00 97.00      PROA   
ATOM    869  OE2 GLU P  57     -21.785 -75.396 109.250  0.00 97.00      PROA   
ATOM    870  C   GLU P  57     -18.546 -72.980 106.578  0.00 97.00      PROA   
ATOM    871  O   GLU P  57     -17.860 -73.789 105.960  0.00 97.00      PROA   
ATOM    872  N   ASP P  58     -18.426 -71.651 106.427  0.00 97.00      PROA   
ATOM    873  HN  ASP P  58     -19.059 -71.082 106.949  0.00 97.00      PROA   
ATOM    874  CA  ASP P  58     -17.662 -70.841 105.513  0.00 97.00      PROA   
ATOM    875  HA  ASP P  58     -17.780 -71.270 104.529  0.00 97.00      PROA   
ATOM    876  CB  ASP P  58     -18.263 -69.389 105.475  0.00 97.00      PROA   
ATOM    877  HB1 ASP P  58     -18.984 -69.349 104.626  0.00 97.00      PROA   
ATOM    878  HB2 ASP P  58     -17.483 -68.625 105.294  0.00 97.00      PROA   
ATOM    879  CG  ASP P  58     -19.082 -68.994 106.721  0.00 97.00      PROA   
ATOM    880  OD1 ASP P  58     -20.131 -69.635 107.001  0.00 97.00      PROA   
ATOM    881  OD2 ASP P  58     -18.672 -68.017 107.400  0.00 97.00      PROA   
ATOM    882  C   ASP P  58     -16.155 -70.847 105.759  0.00 97.00      PROA   
ATOM    883  O   ASP P  58     -15.386 -70.547 104.847  0.00 97.00      PROA   
ATOM    884  N   ASP P  59     -15.686 -71.272 106.957  0.00 97.00      PROA   
ATOM    885  HN  ASP P  59     -16.300 -71.340 107.741  0.00 97.00      PROA   
ATOM    886  CA  ASP P  59     -14.302 -71.651 107.223  0.00 97.00      PROA   
ATOM    887  HA  ASP P  59     -13.671 -70.796 107.014  0.00 97.00      PROA   
ATOM    888  CB  ASP P  59     -14.143 -72.076 108.712  0.00 97.00      PROA   
ATOM    889  HB1 ASP P  59     -13.195 -72.634 108.866  0.00 97.00      PROA   
ATOM    890  HB2 ASP P  59     -14.987 -72.728 109.014  0.00 97.00      PROA   
ATOM    891  CG  ASP P  59     -14.064 -70.882 109.665  0.00 97.00      PROA   
ATOM    892  OD1 ASP P  59     -13.315 -69.916 109.369  0.00 97.00      PROA   
ATOM    893  OD2 ASP P  59     -14.647 -70.997 110.771  0.00 97.00      PROA   
ATOM    894  C   ASP P  59     -13.797 -72.806 106.340  0.00 97.00      PROA   
ATOM    895  O   ASP P  59     -12.598 -72.954 106.131  0.00 97.00      PROA   
ATOM    896  N   SER P  60     -14.696 -73.663 105.801  0.00 97.00      PROA   
ATOM    897  HN  SER P  60     -15.663 -73.508 105.988  0.00 97.00      PROA   
ATOM    898  CA  SER P  60     -14.358 -74.814 104.959  0.00 97.00      PROA   
ATOM    899  HA  SER P  60     -13.713 -75.448 105.553  0.00 97.00      PROA   
ATOM    900  CB  SER P  60     -15.593 -75.648 104.533  0.00 97.00      PROA   
ATOM    901  HB1 SER P  60     -15.276 -76.541 103.951  0.00 97.00      PROA   
ATOM    902  HB2 SER P  60     -16.273 -75.033 103.905  0.00 97.00      PROA   
ATOM    903  OG  SER P  60     -16.324 -76.114 105.657  0.00 97.00      PROA   
ATOM    904  HG1 SER P  60     -16.859 -75.372 105.957  0.00 97.00      PROA   
ATOM    905  C   SER P  60     -13.622 -74.499 103.657  0.00 97.00      PROA   
ATOM    906  O   SER P  60     -13.935 -73.539 102.956  0.00 97.00      PROA   
ATOM    907  N   GLY P  61     -12.645 -75.355 103.269  0.00 97.00      PROA   
ATOM    908  HN  GLY P  61     -12.433 -76.162 103.820  0.00 97.00      PROA   
ATOM    909  CA  GLY P  61     -11.871 -75.150 102.053  0.00 97.00      PROA   
ATOM    910  HA1 GLY P  61     -11.801 -74.092 101.841  0.00 97.00      PROA   
ATOM    911  HA2 GLY P  61     -12.331 -75.725 101.263  0.00 97.00      PROA   
ATOM    912  C   GLY P  61     -10.468 -75.632 102.233  0.00 97.00      PROA   
ATOM    913  O   GLY P  61     -10.108 -76.135 103.289  0.00 97.00      PROA   
ATOM    914  N   GLU P  62      -9.614 -75.486 101.193  0.00 97.00      PROA   
ATOM    915  HN  GLU P  62      -9.914 -75.078 100.331  0.00 97.00      PROA   
ATOM    916  CA  GLU P  62      -8.227 -75.884 101.275  0.00 97.00      PROA   
ATOM    917  HA  GLU P  62      -8.144 -76.636 102.037  0.00 97.00      PROA   
ATOM    918  CB  GLU P  62      -7.682 -76.566  99.996  0.00 97.00      PROA   
ATOM    919  HB1 GLU P  62      -8.408 -77.366  99.726  0.00 97.00      PROA   
ATOM    920  HB2 GLU P  62      -6.723 -77.061 100.273  0.00 97.00      PROA   
ATOM    921  CG  GLU P  62      -7.474 -75.699  98.742  0.00 97.00      PROA   
ATOM    922  HG1 GLU P  62      -6.944 -74.753  98.981  0.00 97.00      PROA   
ATOM    923  HG2 GLU P  62      -8.450 -75.461  98.273  0.00 97.00      PROA   
ATOM    924  CD  GLU P  62      -6.628 -76.457  97.725  0.00 97.00      PROA   
ATOM    925  OE1 GLU P  62      -6.825 -77.683  97.550  0.00 97.00      PROA   
ATOM    926  OE2 GLU P  62      -5.765 -75.802  97.100  0.00 97.00      PROA   
ATOM    927  C   GLU P  62      -7.352 -74.754 101.747  0.00 97.00      PROA   
ATOM    928  O   GLU P  62      -7.301 -73.668 101.177  0.00 97.00      PROA   
ATOM    929  N   TYR P  63      -6.639 -75.024 102.858  0.00 97.00      PROA   
ATOM    930  HN  TYR P  63      -6.721 -75.920 103.290  0.00 97.00      PROA   
ATOM    931  CA  TYR P  63      -5.754 -74.109 103.532  0.00 97.00      PROA   
ATOM    932  HA  TYR P  63      -6.046 -73.093 103.301  0.00 97.00      PROA   
ATOM    933  CB  TYR P  63      -5.764 -74.320 105.071  0.00 97.00      PROA   
ATOM    934  HB1 TYR P  63      -4.864 -73.880 105.551  0.00 97.00      PROA   
ATOM    935  HB2 TYR P  63      -5.789 -75.405 105.296  0.00 97.00      PROA   
ATOM    936  CG  TYR P  63      -6.986 -73.700 105.695  0.00 97.00      PROA   
ATOM    937  CD1 TYR P  63      -8.266 -74.243 105.484  0.00 97.00      PROA   
ATOM    938  HD1 TYR P  63      -8.383 -75.131 104.883  0.00 97.00      PROA   
ATOM    939  CE1 TYR P  63      -9.400 -73.627 106.021  0.00 97.00      PROA   
ATOM    940  HE1 TYR P  63     -10.377 -74.033 105.810  0.00 97.00      PROA   
ATOM    941  CZ  TYR P  63      -9.263 -72.486 106.821  0.00 97.00      PROA   
ATOM    942  OH  TYR P  63     -10.392 -71.817 107.331  0.00 97.00      PROA   
ATOM    943  HH  TYR P  63     -11.176 -72.199 106.922  0.00 97.00      PROA   
ATOM    944  CD2 TYR P  63      -6.860 -72.573 106.527  0.00 97.00      PROA   
ATOM    945  HD2 TYR P  63      -5.886 -72.150 106.722  0.00 97.00      PROA   
ATOM    946  CE2 TYR P  63      -7.991 -71.976 107.091  0.00 97.00      PROA   
ATOM    947  HE2 TYR P  63      -7.887 -71.090 107.695  0.00 97.00      PROA   
ATOM    948  C   TYR P  63      -4.357 -74.316 103.014  0.00 97.00      PROA   
ATOM    949  O   TYR P  63      -3.898 -75.445 102.859  0.00 97.00      PROA   
ATOM    950  N   ARG P  64      -3.643 -73.213 102.701  0.00 97.00      PROA   
ATOM    951  HN  ARG P  64      -4.057 -72.305 102.734  0.00 97.00      PROA   
ATOM    952  CA  ARG P  64      -2.283 -73.309 102.217  0.00 97.00      PROA   
ATOM    953  HA  ARG P  64      -1.804 -74.182 102.640  0.00 97.00      PROA   
ATOM    954  CB  ARG P  64      -2.185 -73.322 100.667  0.00 97.00      PROA   
ATOM    955  HB1 ARG P  64      -1.254 -73.867 100.395  0.00 97.00      PROA   
ATOM    956  HB2 ARG P  64      -2.097 -72.292 100.253  0.00 97.00      PROA   
ATOM    957  CG  ARG P  64      -3.404 -73.956  99.966  0.00 97.00      PROA   
ATOM    958  HG1 ARG P  64      -4.292 -73.306 100.122  0.00 97.00      PROA   
ATOM    959  HG2 ARG P  64      -3.637 -74.947 100.417  0.00 97.00      PROA   
ATOM    960  CD  ARG P  64      -3.215 -74.137  98.465  0.00 97.00      PROA   
ATOM    961  HD1 ARG P  64      -2.771 -73.237  97.991  0.00 97.00      PROA   
ATOM    962  HD2 ARG P  64      -4.187 -74.356  97.985  0.00 97.00      PROA   
ATOM    963  NE  ARG P  64      -2.267 -75.279  98.322  0.00 97.00      PROA   
ATOM    964  HE  ARG P  64      -1.739 -75.565  99.120  0.00 97.00      PROA   
ATOM    965  CZ  ARG P  64      -2.242 -76.127  97.280  0.00 97.00      PROA   
ATOM    966  NH1 ARG P  64      -3.243 -76.246  96.403  0.00 97.00      PROA   
ATOM    967 HH11 ARG P  64      -4.135 -75.900  96.698  0.00 97.00      PROA   
ATOM    968 HH12 ARG P  64      -3.268 -77.054  95.826  0.00 97.00      PROA   
ATOM    969  NH2 ARG P  64      -1.177 -76.931  97.165  0.00 97.00      PROA   
ATOM    970 HH21 ARG P  64      -0.423 -76.775  97.801  0.00 97.00      PROA   
ATOM    971 HH22 ARG P  64      -1.114 -77.530  96.376  0.00 97.00      PROA   
ATOM    972  C   ARG P  64      -1.577 -72.073 102.704  0.00 97.00      PROA   
ATOM    973  O   ARG P  64      -2.201 -71.041 102.915  0.00 97.00      PROA   
ATOM    974  N   CYS P  65      -0.240 -72.136 102.884  0.00 97.00      PROA   
ATOM    975  HN  CYS P  65       0.250 -73.004 102.883  0.00 97.00      PROA   
ATOM    976  CA  CYS P  65       0.537 -70.952 103.167  0.00 97.00      PROA   
ATOM    977  HA  CYS P  65       0.012 -70.107 102.751  0.00 97.00      PROA   
ATOM    978  CB  CYS P  65       0.705 -70.720 104.688  0.00 97.00      PROA   
ATOM    979  HB1 CYS P  65      -0.303 -70.459 105.083  0.00 97.00      PROA   
ATOM    980  HB2 CYS P  65       1.366 -69.854 104.896  0.00 97.00      PROA   
ATOM    981  SG  CYS P  65       1.277 -72.206 105.559  0.00 97.00      PROA   
ATOM    982  C   CYS P  65       1.882 -70.966 102.476  0.00 97.00      PROA   
ATOM    983  O   CYS P  65       2.376 -71.990 102.016  0.00 97.00      PROA   
ATOM    984  N   GLN P  66       2.495 -69.768 102.373  0.00 97.00      PROA   
ATOM    985  HN  GLN P  66       2.015 -68.950 102.687  0.00 97.00      PROA   
ATOM    986  CA  GLN P  66       3.819 -69.567 101.834  0.00 97.00      PROA   
ATOM    987  HA  GLN P  66       4.306 -70.519 101.670  0.00 97.00      PROA   
ATOM    988  CB  GLN P  66       3.722 -68.759 100.497  0.00 97.00      PROA   
ATOM    989  HB1 GLN P  66       3.504 -67.690 100.686  0.00 97.00      PROA   
ATOM    990  HB2 GLN P  66       2.834 -69.181  99.969  0.00 97.00      PROA   
ATOM    991  CG  GLN P  66       4.926 -68.924  99.542  0.00 97.00      PROA   
ATOM    992  HG1 GLN P  66       5.191 -70.003  99.532  0.00 97.00      PROA   
ATOM    993  HG2 GLN P  66       5.809 -68.356  99.890  0.00 97.00      PROA   
ATOM    994  CD  GLN P  66       4.613 -68.579  98.074  0.00 97.00      PROA   
ATOM    995  OE1 GLN P  66       4.742 -69.456  97.222  0.00 97.00      PROA   
ATOM    996  NE2 GLN P  66       4.205 -67.328  97.745  0.00 97.00      PROA   
ATOM    997 HE21 GLN P  66       3.942 -67.135  96.801  0.00 97.00      PROA   
ATOM    998 HE22 GLN P  66       4.096 -66.623  98.446  0.00 97.00      PROA   
ATOM    999  C   GLN P  66       4.549 -68.813 102.939  0.00 97.00      PROA   
ATOM   1000  O   GLN P  66       4.217 -67.670 103.247  0.00 97.00      PROA   
ATOM   1001  N   ARG P  67       5.553 -69.455 103.595  0.00 97.00      PROA   
ATOM   1002  HN  ARG P  67       5.787 -70.401 103.383  0.00 97.00      PROA   
ATOM   1003  CA  ARG P  67       6.298 -68.863 104.699  0.00 97.00      PROA   
ATOM   1004  HA  ARG P  67       5.833 -67.944 105.027  0.00 97.00      PROA   
ATOM   1005  CB  ARG P  67       6.386 -69.847 105.901  0.00 97.00      PROA   
ATOM   1006  HB1 ARG P  67       7.162 -69.530 106.632  0.00 97.00      PROA   
ATOM   1007  HB2 ARG P  67       6.697 -70.843 105.508  0.00 97.00      PROA   
ATOM   1008  CG  ARG P  67       5.064 -70.031 106.665  0.00 97.00      PROA   
ATOM   1009  HG1 ARG P  67       5.126 -70.988 107.234  0.00 97.00      PROA   
ATOM   1010  HG2 ARG P  67       4.234 -70.136 105.935  0.00 97.00      PROA   
ATOM   1011  CD  ARG P  67       4.725 -68.889 107.632  0.00 97.00      PROA   
ATOM   1012  HD1 ARG P  67       3.656 -68.936 107.923  0.00 97.00      PROA   
ATOM   1013  HD2 ARG P  67       4.923 -67.895 107.179  0.00 97.00      PROA   
ATOM   1014  NE  ARG P  67       5.502 -69.107 108.889  0.00 97.00      PROA   
ATOM   1015  HE  ARG P  67       5.277 -69.906 109.446  0.00 97.00      PROA   
ATOM   1016  CZ  ARG P  67       6.508 -68.330 109.324  0.00 97.00      PROA   
ATOM   1017  NH1 ARG P  67       6.883 -67.209 108.701  0.00 97.00      PROA   
ATOM   1018 HH11 ARG P  67       6.313 -66.834 107.975  0.00 97.00      PROA   
ATOM   1019 HH12 ARG P  67       7.577 -66.639 109.140  0.00 97.00      PROA   
ATOM   1020  NH2 ARG P  67       7.153 -68.674 110.451  0.00 97.00      PROA   
ATOM   1021 HH21 ARG P  67       6.889 -69.507 110.925  0.00 97.00      PROA   
ATOM   1022 HH22 ARG P  67       7.914 -68.103 110.760  0.00 97.00      PROA   
ATOM   1023  C   ARG P  67       7.721 -68.553 104.296  0.00 97.00      PROA   
ATOM   1024  O   ARG P  67       8.566 -69.442 104.347  0.00 97.00      PROA   
ATOM   1025  N   GLY P  68       8.022 -67.273 103.943  0.00 97.00      PROA   
ATOM   1026  HN  GLY P  68       7.282 -66.602 103.933  0.00 97.00      PROA   
ATOM   1027  CA  GLY P  68       9.355 -66.703 103.707  0.00 97.00      PROA   
ATOM   1028  HA1 GLY P  68       9.827 -66.608 104.674  0.00 97.00      PROA   
ATOM   1029  HA2 GLY P  68       9.196 -65.742 103.242  0.00 97.00      PROA   
ATOM   1030  C   GLY P  68      10.346 -67.436 102.823  0.00 97.00      PROA   
ATOM   1031  O   GLY P  68      11.531 -67.108 102.825  0.00 97.00      PROA   
ATOM   1032  N   LEU P  69       9.902 -68.459 102.069  0.00 97.00      PROA   
ATOM   1033  HN  LEU P  69       8.934 -68.685 102.089  0.00 97.00      PROA   
ATOM   1034  CA  LEU P  69      10.779 -69.441 101.474  0.00 97.00      PROA   
ATOM   1035  HA  LEU P  69      11.735 -68.993 101.235  0.00 97.00      PROA   
ATOM   1036  CB  LEU P  69      10.947 -70.682 102.394  0.00 97.00      PROA   
ATOM   1037  HB1 LEU P  69      11.432 -71.519 101.845  0.00 97.00      PROA   
ATOM   1038  HB2 LEU P  69       9.928 -71.000 102.713  0.00 97.00      PROA   
ATOM   1039  CG  LEU P  69      11.754 -70.482 103.695  0.00 97.00      PROA   
ATOM   1040  HG  LEU P  69      11.322 -69.627 104.264  0.00 97.00      PROA   
ATOM   1041  CD1 LEU P  69      11.626 -71.731 104.586  0.00 97.00      PROA   
ATOM   1042 HD11 LEU P  69      12.028 -72.623 104.061  0.00 97.00      PROA   
ATOM   1043 HD12 LEU P  69      10.562 -71.915 104.847  0.00 97.00      PROA   
ATOM   1044 HD13 LEU P  69      12.202 -71.584 105.522  0.00 97.00      PROA   
ATOM   1045  CD2 LEU P  69      13.234 -70.177 103.412  0.00 97.00      PROA   
ATOM   1046 HD21 LEU P  69      13.336 -69.227 102.850  0.00 97.00      PROA   
ATOM   1047 HD22 LEU P  69      13.689 -70.998 102.819  0.00 97.00      PROA   
ATOM   1048 HD23 LEU P  69      13.792 -70.081 104.367  0.00 97.00      PROA   
ATOM   1049  C   LEU P  69      10.148 -69.931 100.195  0.00 97.00      PROA   
ATOM   1050  O   LEU P  69       8.926 -69.985 100.077  0.00 97.00      PROA   
ATOM   1051  N   SER P  70      10.986 -70.325  99.206  0.00 97.00      PROA   
ATOM   1052  HN  SER P  70      11.974 -70.277  99.348  0.00 97.00      PROA   
ATOM   1053  CA  SER P  70      10.599 -70.872  97.910  0.00 97.00      PROA   
ATOM   1054  HA  SER P  70      10.226 -70.032  97.344  0.00 97.00      PROA   
ATOM   1055  CB  SER P  70      11.837 -71.412  97.144  0.00 97.00      PROA   
ATOM   1056  HB1 SER P  70      12.486 -70.544  96.893  0.00 97.00      PROA   
ATOM   1057  HB2 SER P  70      11.550 -71.909  96.192  0.00 97.00      PROA   
ATOM   1058  OG  SER P  70      12.594 -72.306  97.961  0.00 97.00      PROA   
ATOM   1059  HG1 SER P  70      13.394 -72.532  97.479  0.00 97.00      PROA   
ATOM   1060  C   SER P  70       9.480 -71.917  97.909  0.00 97.00      PROA   
ATOM   1061  O   SER P  70       9.575 -72.958  98.549  0.00 97.00      PROA   
ATOM   1062  N   GLY P  71       8.384 -71.657  97.158  0.00 97.00      PROA   
ATOM   1063  HN  GLY P  71       8.363 -70.823  96.612  0.00 97.00      PROA   
ATOM   1064  CA  GLY P  71       7.200 -72.513  97.100  0.00 97.00      PROA   
ATOM   1065  HA1 GLY P  71       7.530 -73.540  97.036  0.00 97.00      PROA   
ATOM   1066  HA2 GLY P  71       6.646 -72.215  96.224  0.00 97.00      PROA   
ATOM   1067  C   GLY P  71       6.259 -72.419  98.289  0.00 97.00      PROA   
ATOM   1068  O   GLY P  71       6.640 -72.069  99.400  0.00 97.00      PROA   
ATOM   1069  N   ARG P  72       4.969 -72.763  98.059  0.00 97.00      PROA   
ATOM   1070  HN  ARG P  72       4.691 -73.041  97.146  0.00 97.00      PROA   
ATOM   1071  CA  ARG P  72       3.891 -72.756  99.032  0.00 97.00      PROA   
ATOM   1072  HA  ARG P  72       4.259 -72.361  99.971  0.00 97.00      PROA   
ATOM   1073  CB  ARG P  72       2.644 -71.918  98.602  0.00 97.00      PROA   
ATOM   1074  HB1 ARG P  72       2.978 -70.880  98.400  0.00 97.00      PROA   
ATOM   1075  HB2 ARG P  72       1.957 -71.845  99.476  0.00 97.00      PROA   
ATOM   1076  CG  ARG P  72       1.767 -72.421  97.421  0.00 97.00      PROA   
ATOM   1077  HG1 ARG P  72       1.000 -71.634  97.230  0.00 97.00      PROA   
ATOM   1078  HG2 ARG P  72       1.222 -73.331  97.748  0.00 97.00      PROA   
ATOM   1079  CD  ARG P  72       2.449 -72.741  96.078  0.00 97.00      PROA   
ATOM   1080  HD1 ARG P  72       1.688 -72.839  95.273  0.00 97.00      PROA   
ATOM   1081  HD2 ARG P  72       3.038 -73.682  96.153  0.00 97.00      PROA   
ATOM   1082  NE  ARG P  72       3.354 -71.595  95.769  0.00 97.00      PROA   
ATOM   1083  HE  ARG P  72       3.498 -70.909  96.480  0.00 97.00      PROA   
ATOM   1084  CZ  ARG P  72       4.181 -71.503  94.709  0.00 97.00      PROA   
ATOM   1085  NH1 ARG P  72       4.131 -72.308  93.646  0.00 97.00      PROA   
ATOM   1086 HH11 ARG P  72       3.388 -72.962  93.574  0.00 97.00      PROA   
ATOM   1087 HH12 ARG P  72       4.780 -72.151  92.904  0.00 97.00      PROA   
ATOM   1088  NH2 ARG P  72       5.100 -70.521  94.742  0.00 97.00      PROA   
ATOM   1089 HH21 ARG P  72       5.101 -69.938  95.556  0.00 97.00      PROA   
ATOM   1090 HH22 ARG P  72       5.664 -70.330  93.947  0.00 97.00      PROA   
ATOM   1091  C   ARG P  72       3.457 -74.185  99.270  0.00 97.00      PROA   
ATOM   1092  O   ARG P  72       3.746 -75.084  98.483  0.00 97.00      PROA   
ATOM   1093  N   SER P  73       2.774 -74.394 100.416  0.00 97.00      PROA   
ATOM   1094  HN  SER P  73       2.648 -73.621 101.036  0.00 97.00      PROA   
ATOM   1095  CA  SER P  73       2.161 -75.600 100.933  0.00 97.00      PROA   
ATOM   1096  HA  SER P  73       2.989 -76.194 101.295  0.00 97.00      PROA   
ATOM   1097  CB  SER P  73       1.269 -75.265 102.161  0.00 97.00      PROA   
ATOM   1098  HB1 SER P  73       0.416 -75.950 102.341  0.00 97.00      PROA   
ATOM   1099  HB2 SER P  73       0.834 -74.263 101.997  0.00 97.00      PROA   
ATOM   1100  OG  SER P  73       2.041 -75.257 103.352  0.00 97.00      PROA   
ATOM   1101  HG1 SER P  73       2.104 -76.185 103.609  0.00 97.00      PROA   
ATOM   1102  C   SER P  73       1.377 -76.555 100.058  0.00 97.00      PROA   
ATOM   1103  O   SER P  73       0.901 -76.276  98.963  0.00 97.00      PROA   
ATOM   1104  N   ASP P  74       1.192 -77.721 100.700  0.00 97.00      PROA   
ATOM   1105  HN  ASP P  74       1.733 -77.855 101.530  0.00 97.00      PROA   
ATOM   1106  CA  ASP P  74       0.117 -78.677 100.718  0.00 97.00      PROA   
ATOM   1107  HA  ASP P  74       0.349 -79.388  99.943  0.00 97.00      PROA   
ATOM   1108  CB  ASP P  74       0.170 -79.420 102.105  0.00 97.00      PROA   
ATOM   1109  HB1 ASP P  74       0.901 -80.255 102.023  0.00 97.00      PROA   
ATOM   1110  HB2 ASP P  74      -0.809 -79.857 102.378  0.00 97.00      PROA   
ATOM   1111  CG  ASP P  74       0.669 -78.542 103.276  0.00 97.00      PROA   
ATOM   1112  OD1 ASP P  74       1.861 -78.129 103.262  0.00 97.00      PROA   
ATOM   1113  OD2 ASP P  74      -0.135 -78.282 104.207  0.00 97.00      PROA   
ATOM   1114  C   ASP P  74      -1.291 -78.105 100.474  0.00 97.00      PROA   
ATOM   1115  O   ASP P  74      -1.551 -76.935 100.758  0.00 97.00      PROA   
ATOM   1116  N   PRO P  75      -2.230 -78.871  99.924  0.00 97.00      PROA   
ATOM   1117  CD  PRO P  75      -1.958 -80.052  99.099  0.00 97.00      PROA   
ATOM   1118  HD1 PRO P  75      -1.621 -80.889  99.748  0.00 97.00      PROA   
ATOM   1119  HD2 PRO P  75      -1.178 -79.816  98.341  0.00 97.00      PROA   
ATOM   1120  CA  PRO P  75      -3.652 -78.581 100.008  0.00 97.00      PROA   
ATOM   1121  HA  PRO P  75      -3.861 -77.521 100.075  0.00 97.00      PROA   
ATOM   1122  CB  PRO P  75      -4.174 -79.169  98.686  0.00 97.00      PROA   
ATOM   1123  HB1 PRO P  75      -4.022 -78.418  97.881  0.00 97.00      PROA   
ATOM   1124  HB2 PRO P  75      -5.252 -79.421  98.703  0.00 97.00      PROA   
ATOM   1125  CG  PRO P  75      -3.285 -80.392  98.408  0.00 97.00      PROA   
ATOM   1126  HG1 PRO P  75      -3.734 -81.285  98.891  0.00 97.00      PROA   
ATOM   1127  HG2 PRO P  75      -3.170 -80.584  97.324  0.00 97.00      PROA   
ATOM   1128  C   PRO P  75      -4.291 -79.285 101.199  0.00 97.00      PROA   
ATOM   1129  O   PRO P  75      -4.898 -80.338 101.013  0.00 97.00      PROA   
ATOM   1130  N   ILE P  76      -4.228 -78.743 102.440  0.00 97.00      PROA   
ATOM   1131  HN  ILE P  76      -3.702 -77.918 102.642  0.00 97.00      PROA   
ATOM   1132  CA  ILE P  76      -4.990 -79.355 103.524  0.00 97.00      PROA   
ATOM   1133  HA  ILE P  76      -5.018 -80.423 103.356  0.00 97.00      PROA   
ATOM   1134  CB  ILE P  76      -4.385 -79.244 104.919  0.00 97.00      PROA   
ATOM   1135  HB  ILE P  76      -5.120 -79.635 105.662  0.00 97.00      PROA   
ATOM   1136  CG2 ILE P  76      -3.147 -80.169 104.983  0.00 97.00      PROA   
ATOM   1137 HG21 ILE P  76      -2.360 -79.809 104.289  0.00 97.00      PROA   
ATOM   1138 HG22 ILE P  76      -3.410 -81.213 104.712  0.00 97.00      PROA   
ATOM   1139 HG23 ILE P  76      -2.725 -80.168 106.010  0.00 97.00      PROA   
ATOM   1140  CG1 ILE P  76      -4.014 -77.801 105.314  0.00 97.00      PROA   
ATOM   1141 HG11 ILE P  76      -4.413 -77.091 104.564  0.00 97.00      PROA   
ATOM   1142 HG12 ILE P  76      -2.907 -77.703 105.301  0.00 97.00      PROA   
ATOM   1143  CD  ILE P  76      -4.558 -77.406 106.689  0.00 97.00      PROA   
ATOM   1144  HD1 ILE P  76      -4.143 -78.063 107.481  0.00 97.00      PROA   
ATOM   1145  HD2 ILE P  76      -5.667 -77.480 106.703  0.00 97.00      PROA   
ATOM   1146  HD3 ILE P  76      -4.282 -76.356 106.916  0.00 97.00      PROA   
ATOM   1147  C   ILE P  76      -6.441 -78.890 103.479  0.00 97.00      PROA   
ATOM   1148  O   ILE P  76      -6.808 -77.799 103.910  0.00 97.00      PROA   
ATOM   1149  N   GLN P  77      -7.309 -79.748 102.904  0.00 97.00      PROA   
ATOM   1150  HN  GLN P  77      -6.961 -80.581 102.480  0.00 97.00      PROA   
ATOM   1151  CA  GLN P  77      -8.698 -79.442 102.643  0.00 97.00      PROA   
ATOM   1152  HA  GLN P  77      -8.787 -78.397 102.410  0.00 97.00      PROA   
ATOM   1153  CB  GLN P  77      -9.189 -80.238 101.402  0.00 97.00      PROA   
ATOM   1154  HB1 GLN P  77     -10.124 -79.757 101.040  0.00 97.00      PROA   
ATOM   1155  HB2 GLN P  77      -9.430 -81.288 101.675  0.00 97.00      PROA   
ATOM   1156  CG  GLN P  77      -8.133 -80.272 100.263  0.00 97.00      PROA   
ATOM   1157  HG1 GLN P  77      -7.340 -81.013 100.495  0.00 97.00      PROA   
ATOM   1158  HG2 GLN P  77      -7.642 -79.284 100.162  0.00 97.00      PROA   
ATOM   1159  CD  GLN P  77      -8.757 -80.687  98.926  0.00 97.00      PROA   
ATOM   1160  OE1 GLN P  77      -9.456 -81.704  98.857  0.00 97.00      PROA   
ATOM   1161  NE2 GLN P  77      -8.490 -79.912  97.836  0.00 97.00      PROA   
ATOM   1162 HE21 GLN P  77      -7.874 -79.121  97.896  0.00 97.00      PROA   
ATOM   1163 HE22 GLN P  77      -8.896 -80.160  96.960  0.00 97.00      PROA   
ATOM   1164  C   GLN P  77      -9.533 -79.719 103.885  0.00 97.00      PROA   
ATOM   1165  O   GLN P  77      -9.722 -80.867 104.273  0.00 97.00      PROA   
ATOM   1166  N   LEU P  78     -10.032 -78.635 104.534  0.00 97.00      PROA   
ATOM   1167  HN  LEU P  78      -9.890 -77.727 104.140  0.00 97.00      PROA   
ATOM   1168  CA  LEU P  78     -10.699 -78.600 105.824  0.00 97.00      PROA   
ATOM   1169  HA  LEU P  78     -10.416 -79.472 106.395  0.00 97.00      PROA   
ATOM   1170  CB  LEU P  78     -10.288 -77.300 106.574  0.00 97.00      PROA   
ATOM   1171  HB1 LEU P  78     -10.637 -76.431 105.974  0.00 97.00      PROA   
ATOM   1172  HB2 LEU P  78      -9.176 -77.244 106.598  0.00 97.00      PROA   
ATOM   1173  CG  LEU P  78     -10.808 -77.126 108.021  0.00 97.00      PROA   
ATOM   1174  HG  LEU P  78     -11.878 -77.431 108.070  0.00 97.00      PROA   
ATOM   1175  CD1 LEU P  78     -10.014 -77.989 109.012  0.00 97.00      PROA   
ATOM   1176 HD11 LEU P  78      -8.959 -77.646 109.038  0.00 97.00      PROA   
ATOM   1177 HD12 LEU P  78     -10.031 -79.053 108.709  0.00 97.00      PROA   
ATOM   1178 HD13 LEU P  78     -10.440 -77.902 110.033  0.00 97.00      PROA   
ATOM   1179  CD2 LEU P  78     -10.748 -75.649 108.455  0.00 97.00      PROA   
ATOM   1180 HD21 LEU P  78     -11.373 -75.021 107.786  0.00 97.00      PROA   
ATOM   1181 HD22 LEU P  78      -9.701 -75.278 108.414  0.00 97.00      PROA   
ATOM   1182 HD23 LEU P  78     -11.123 -75.534 109.494  0.00 97.00      PROA   
ATOM   1183  C   LEU P  78     -12.204 -78.591 105.645  0.00 97.00      PROA   
ATOM   1184  O   LEU P  78     -12.733 -77.858 104.813  0.00 97.00      PROA   
ATOM   1185  N   GLU P  79     -12.936 -79.416 106.434  0.00 97.00      PROA   
ATOM   1186  HN  GLU P  79     -12.492 -80.034 107.080  0.00 97.00      PROA   
ATOM   1187  CA  GLU P  79     -14.371 -79.574 106.314  0.00 97.00      PROA   
ATOM   1188  HA  GLU P  79     -14.765 -78.900 105.565  0.00 97.00      PROA   
ATOM   1189  CB  GLU P  79     -14.734 -81.034 105.938  0.00 97.00      PROA   
ATOM   1190  HB1 GLU P  79     -15.839 -81.161 105.919  0.00 97.00      PROA   
ATOM   1191  HB2 GLU P  79     -14.332 -81.683 106.748  0.00 97.00      PROA   
ATOM   1192  CG  GLU P  79     -14.173 -81.489 104.567  0.00 97.00      PROA   
ATOM   1193  HG1 GLU P  79     -13.247 -80.929 104.319  0.00 97.00      PROA   
ATOM   1194  HG2 GLU P  79     -14.915 -81.293 103.765  0.00 97.00      PROA   
ATOM   1195  CD  GLU P  79     -13.775 -82.967 104.560  0.00 97.00      PROA   
ATOM   1196  OE1 GLU P  79     -13.031 -83.387 105.485  0.00 97.00      PROA   
ATOM   1197  OE2 GLU P  79     -14.144 -83.681 103.591  0.00 97.00      PROA   
ATOM   1198  C   GLU P  79     -15.081 -79.267 107.613  0.00 97.00      PROA   
ATOM   1199  O   GLU P  79     -14.732 -79.777 108.675  0.00 97.00      PROA   
ATOM   1200  N   VAL P  80     -16.179 -78.480 107.509  0.00  0.00      PROA   
ATOM   1201  HN  VAL P  80     -16.445 -78.084 106.634  0.00  0.00      PROA   
ATOM   1202  CA  VAL P  80     -17.064 -78.181 108.607  0.00  0.00      PROA   
ATOM   1203  HA  VAL P  80     -16.635 -78.581 109.509  0.00  0.00      PROA   
ATOM   1204  CB  VAL P  80     -17.250 -76.690 108.860  0.00  0.00      PROA   
ATOM   1205  HB  VAL P  80     -17.685 -76.182 107.972  0.00  0.00      PROA   
ATOM   1206  CG1 VAL P  80     -18.192 -76.479 110.065  0.00  0.00      PROA   
ATOM   1207 HG11 VAL P  80     -17.810 -77.034 110.946  0.00  0.00      PROA   
ATOM   1208 HG12 VAL P  80     -19.218 -76.830 109.837  0.00  0.00      PROA   
ATOM   1209 HG13 VAL P  80     -18.252 -75.404 110.330  0.00  0.00      PROA   
ATOM   1210  CG2 VAL P  80     -15.848 -76.097 109.135  0.00  0.00      PROA   
ATOM   1211 HG21 VAL P  80     -15.199 -76.159 108.237  0.00  0.00      PROA   
ATOM   1212 HG22 VAL P  80     -15.358 -76.646 109.965  0.00  0.00      PROA   
ATOM   1213 HG23 VAL P  80     -15.919 -75.032 109.427  0.00  0.00      PROA   
ATOM   1214  C   VAL P  80     -18.350 -78.935 108.353  0.00  0.00      PROA   
ATOM   1215  O   VAL P  80     -18.561 -79.987 108.955  0.00  0.00      PROA   
ATOM   1216  N   HSD P  81     -19.234 -78.437 107.451  0.00  0.00      PROA   
ATOM   1217  HN  HSD P  81     -19.057 -77.593 106.951  0.00  0.00      PROA   
ATOM   1218  CA  HSD P  81     -20.497 -79.090 107.174  0.00  0.00      PROA   
ATOM   1219  HA  HSD P  81     -20.356 -80.162 107.205  0.00  0.00      PROA   
ATOM   1220  CB  HSD P  81     -21.657 -78.679 108.118  0.00  0.00      PROA   
ATOM   1221  HB1 HSD P  81     -22.632 -79.087 107.772  0.00  0.00      PROA   
ATOM   1222  HB2 HSD P  81     -21.739 -77.575 108.116  0.00  0.00      PROA   
ATOM   1223  ND1 HSD P  81     -21.714 -80.431 109.945  0.00  0.00      PROA   
ATOM   1224  HD1 HSD P  81     -21.889 -81.216 109.348  0.00  0.00      PROA   
ATOM   1225  CG  HSD P  81     -21.499 -79.133 109.536  0.00  0.00      PROA   
ATOM   1226  CE1 HSD P  81     -21.671 -80.424 111.299  0.00  0.00      PROA   
ATOM   1227  HE1 HSD P  81     -21.811 -81.324 111.896  0.00  0.00      PROA   
ATOM   1228  NE2 HSD P  81     -21.455 -79.219 111.787  0.00  0.00      PROA   
ATOM   1229  CD2 HSD P  81     -21.353 -78.406 110.676  0.00  0.00      PROA   
ATOM   1230  HD2 HSD P  81     -21.219 -77.341 110.814  0.00  0.00      PROA   
ATOM   1231  C   HSD P  81     -20.948 -78.729 105.789  0.00  0.00      PROA   
ATOM   1232  O   HSD P  81     -20.496 -77.744 105.205  0.00  0.00      PROA   
ATOM   1233  N   ARG P  82     -21.876 -79.559 105.252  0.00  0.00      PROA   
ATOM   1234  HN  ARG P  82     -22.179 -80.367 105.751  0.00  0.00      PROA   
ATOM   1235  CA  ARG P  82     -22.570 -79.335 104.010  0.00  0.00      PROA   
ATOM   1236  HA  ARG P  82     -22.277 -78.376 103.603  0.00  0.00      PROA   
ATOM   1237  CB  ARG P  82     -22.299 -80.439 102.946  0.00  0.00      PROA   
ATOM   1238  HB1 ARG P  82     -21.223 -80.398 102.674  0.00  0.00      PROA   
ATOM   1239  HB2 ARG P  82     -22.865 -80.175 102.025  0.00  0.00      PROA   
ATOM   1240  CG  ARG P  82     -22.670 -81.892 103.329  0.00  0.00      PROA   
ATOM   1241  HG1 ARG P  82     -22.797 -82.473 102.387  0.00  0.00      PROA   
ATOM   1242  HG2 ARG P  82     -23.658 -81.901 103.838  0.00  0.00      PROA   
ATOM   1243  CD  ARG P  82     -21.663 -82.651 104.218  0.00  0.00      PROA   
ATOM   1244  HD1 ARG P  82     -22.079 -83.653 104.465  0.00  0.00      PROA   
ATOM   1245  HD2 ARG P  82     -21.463 -82.125 105.172  0.00  0.00      PROA   
ATOM   1246  NE  ARG P  82     -20.391 -82.894 103.455  0.00  0.00      PROA   
ATOM   1247  HE  ARG P  82     -20.424 -83.555 102.706  0.00  0.00      PROA   
ATOM   1248  CZ  ARG P  82     -19.198 -82.296 103.716  0.00  0.00      PROA   
ATOM   1249  NH1 ARG P  82     -19.040 -81.381 104.700  0.00  0.00      PROA   
ATOM   1250 HH11 ARG P  82     -18.144 -80.964 104.853  0.00  0.00      PROA   
ATOM   1251 HH12 ARG P  82     -19.821 -81.113 105.263  0.00  0.00      PROA   
ATOM   1252  NH2 ARG P  82     -18.126 -82.632 102.955  0.00  0.00      PROA   
ATOM   1253 HH21 ARG P  82     -17.237 -82.209 103.128  0.00  0.00      PROA   
ATOM   1254 HH22 ARG P  82     -18.227 -83.309 102.226  0.00  0.00      PROA   
ATOM   1255  C   ARG P  82     -24.055 -79.281 104.291  0.00  0.00      PROA   
ATOM   1256  O   ARG P  82     -24.850 -79.109 103.367  0.00  0.00      PROA   
ATOM   1257  N   GLY P  83     -24.464 -79.382 105.584  0.00  0.00      PROA   
ATOM   1258  HN  GLY P  83     -23.800 -79.497 106.319  0.00  0.00      PROA   
ATOM   1259  CA  GLY P  83     -25.847 -79.376 106.017  0.00  0.00      PROA   
ATOM   1260  HA1 GLY P  83     -26.290 -78.449 105.680  0.00  0.00      PROA   
ATOM   1261  HA2 GLY P  83     -25.830 -79.464 107.092  0.00  0.00      PROA   
ATOM   1262  C   GLY P  83     -26.651 -80.529 105.473  0.00  0.00      PROA   
ATOM   1263  O   GLY P  83     -26.143 -81.642 105.349  0.00  0.00      PROA   
ATOM   1264  N   TRP P  84     -27.946 -80.256 105.171  0.00  0.00      PROA   
ATOM   1265  HN  TRP P  84     -28.299 -79.333 105.301  0.00  0.00      PROA   
ATOM   1266  CA  TRP P  84     -28.927 -81.190 104.658  0.00  0.00      PROA   
ATOM   1267  HA  TRP P  84     -29.722 -80.552 104.301  0.00  0.00      PROA   
ATOM   1268  CB  TRP P  84     -28.504 -82.074 103.446  0.00  0.00      PROA   
ATOM   1269  HB1 TRP P  84     -29.394 -82.631 103.079  0.00  0.00      PROA   
ATOM   1270  HB2 TRP P  84     -27.748 -82.824 103.763  0.00  0.00      PROA   
ATOM   1271  CG  TRP P  84     -27.950 -81.289 102.298  0.00  0.00      PROA   
ATOM   1272  CD1 TRP P  84     -26.674 -81.349 101.801  0.00  0.00      PROA   
ATOM   1273  HD1 TRP P  84     -25.900 -82.011 102.161  0.00  0.00      PROA   
ATOM   1274  NE1 TRP P  84     -26.523 -80.434 100.796  0.00  0.00      PROA   
ATOM   1275  HE1 TRP P  84     -25.701 -80.280 100.293  0.00  0.00      PROA   
ATOM   1276  CE2 TRP P  84     -27.692 -79.751 100.618  0.00  0.00      PROA   
ATOM   1277  CD2 TRP P  84     -28.624 -80.263 101.549  0.00  0.00      PROA   
ATOM   1278  CE3 TRP P  84     -29.913 -79.732 101.587  0.00  0.00      PROA   
ATOM   1279  HE3 TRP P  84     -30.656 -80.100 102.278  0.00  0.00      PROA   
ATOM   1280  CZ3 TRP P  84     -30.245 -78.699 100.708  0.00  0.00      PROA   
ATOM   1281  HZ3 TRP P  84     -31.239 -78.277 100.734  0.00  0.00      PROA   
ATOM   1282  CZ2 TRP P  84     -28.022 -78.728  99.738  0.00  0.00      PROA   
ATOM   1283  HZ2 TRP P  84     -27.310 -78.334  99.028  0.00  0.00      PROA   
ATOM   1284  CH2 TRP P  84     -29.314 -78.207  99.797  0.00  0.00      PROA   
ATOM   1285  HH2 TRP P  84     -29.596 -77.406  99.127  0.00  0.00      PROA   
ATOM   1286  C   TRP P  84     -29.529 -81.971 105.795  0.00  0.00      PROA   
ATOM   1287  O   TRP P  84     -30.114 -81.373 106.695  0.00  0.00      PROA   
ATOM   1288  N   LEU P  85     -29.424 -83.322 105.774  0.00  0.00      PROA   
ATOM   1289  HN  LEU P  85     -28.923 -83.792 105.051  0.00  0.00      PROA   
ATOM   1290  CA  LEU P  85     -30.037 -84.180 106.761  0.00  0.00      PROA   
ATOM   1291  HA  LEU P  85     -30.585 -83.583 107.474  0.00  0.00      PROA   
ATOM   1292  CB  LEU P  85     -30.986 -85.256 106.179  0.00  0.00      PROA   
ATOM   1293  HB1 LEU P  85     -31.368 -85.912 106.993  0.00  0.00      PROA   
ATOM   1294  HB2 LEU P  85     -30.415 -85.893 105.467  0.00  0.00      PROA   
ATOM   1295  CG  LEU P  85     -32.225 -84.708 105.432  0.00  0.00      PROA   
ATOM   1296  HG  LEU P  85     -31.862 -84.115 104.563  0.00  0.00      PROA   
ATOM   1297  CD1 LEU P  85     -33.063 -85.879 104.887  0.00  0.00      PROA   
ATOM   1298 HD11 LEU P  85     -33.484 -86.474 105.723  0.00  0.00      PROA   
ATOM   1299 HD12 LEU P  85     -32.429 -86.548 104.268  0.00  0.00      PROA   
ATOM   1300 HD13 LEU P  85     -33.901 -85.500 104.265  0.00  0.00      PROA   
ATOM   1301  CD2 LEU P  85     -33.094 -83.776 106.300  0.00  0.00      PROA   
ATOM   1302 HD21 LEU P  85     -32.524 -82.871 106.595  0.00  0.00      PROA   
ATOM   1303 HD22 LEU P  85     -33.429 -84.303 107.218  0.00  0.00      PROA   
ATOM   1304 HD23 LEU P  85     -33.991 -83.449 105.733  0.00  0.00      PROA   
ATOM   1305  C   LEU P  85     -28.960 -84.896 107.515  0.00  0.00      PROA   
ATOM   1306  O   LEU P  85     -27.818 -85.008 107.072  0.00  0.00      PROA   
ATOM   1307  N   LEU P  86     -29.352 -85.392 108.705  0.00  0.00      PROA   
ATOM   1308  HN  LEU P  86     -30.287 -85.254 109.025  0.00  0.00      PROA   
ATOM   1309  CA  LEU P  86     -28.531 -86.161 109.590  0.00  0.00      PROA   
ATOM   1310  HA  LEU P  86     -27.807 -86.717 109.010  0.00  0.00      PROA   
ATOM   1311  CB  LEU P  86     -27.850 -85.293 110.681  0.00  0.00      PROA   
ATOM   1312  HB1 LEU P  86     -28.631 -84.719 111.227  0.00  0.00      PROA   
ATOM   1313  HB2 LEU P  86     -27.198 -84.554 110.164  0.00  0.00      PROA   
ATOM   1314  CG  LEU P  86     -26.981 -86.049 111.719  0.00  0.00      PROA   
ATOM   1315  HG  LEU P  86     -27.636 -86.765 112.267  0.00  0.00      PROA   
ATOM   1316  CD1 LEU P  86     -25.847 -86.864 111.064  0.00  0.00      PROA   
ATOM   1317 HD11 LEU P  86     -25.167 -86.192 110.499  0.00  0.00      PROA   
ATOM   1318 HD12 LEU P  86     -26.256 -87.622 110.364  0.00  0.00      PROA   
ATOM   1319 HD13 LEU P  86     -25.256 -87.393 111.842  0.00  0.00      PROA   
ATOM   1320  CD2 LEU P  86     -26.422 -85.076 112.777  0.00  0.00      PROA   
ATOM   1321 HD21 LEU P  86     -27.252 -84.537 113.280  0.00  0.00      PROA   
ATOM   1322 HD22 LEU P  86     -25.752 -84.331 112.299  0.00  0.00      PROA   
ATOM   1323 HD23 LEU P  86     -25.844 -85.633 113.545  0.00  0.00      PROA   
ATOM   1324  C   LEU P  86     -29.496 -87.119 110.222  0.00  0.00      PROA   
ATOM   1325  O   LEU P  86     -30.650 -86.784 110.470  0.00  0.00      PROA   
ATOM   1326  N   LEU P  87     -29.024 -88.350 110.484  0.00 97.00      PROA   
ATOM   1327  HN  LEU P  87     -28.068 -88.550 110.295  0.00 97.00      PROA   
ATOM   1328  CA  LEU P  87     -29.775 -89.392 111.137  0.00 97.00      PROA   
ATOM   1329  HA  LEU P  87     -30.817 -89.118 111.213  0.00 97.00      PROA   
ATOM   1330  CB  LEU P  87     -29.669 -90.735 110.377  0.00 97.00      PROA   
ATOM   1331  HB1 LEU P  87     -28.596 -91.003 110.261  0.00 97.00      PROA   
ATOM   1332  HB2 LEU P  87     -30.085 -90.597 109.354  0.00 97.00      PROA   
ATOM   1333  CG  LEU P  87     -30.402 -91.920 111.043  0.00 97.00      PROA   
ATOM   1334  HG  LEU P  87     -30.027 -92.033 112.085  0.00 97.00      PROA   
ATOM   1335  CD1 LEU P  87     -31.924 -91.708 111.113  0.00 97.00      PROA   
ATOM   1336 HD11 LEU P  87     -32.336 -91.550 110.094  0.00 97.00      PROA   
ATOM   1337 HD12 LEU P  87     -32.165 -90.825 111.737  0.00 97.00      PROA   
ATOM   1338 HD13 LEU P  87     -32.413 -92.598 111.560  0.00 97.00      PROA   
ATOM   1339  CD2 LEU P  87     -30.078 -93.229 110.315  0.00 97.00      PROA   
ATOM   1340 HD21 LEU P  87     -28.980 -93.387 110.265  0.00 97.00      PROA   
ATOM   1341 HD22 LEU P  87     -30.484 -93.206 109.282  0.00 97.00      PROA   
ATOM   1342 HD23 LEU P  87     -30.535 -94.076 110.866  0.00 97.00      PROA   
ATOM   1343  C   LEU P  87     -29.218 -89.538 112.533  0.00 97.00      PROA   
ATOM   1344  O   LEU P  87     -28.099 -90.000 112.739  0.00 97.00      PROA   
ATOM   1345  N   GLN P  88     -30.011 -89.140 113.544  0.00 97.00      PROA   
ATOM   1346  HN  GLN P  88     -30.926 -88.776 113.366  0.00 97.00      PROA   
ATOM   1347  CA  GLN P  88     -29.620 -89.173 114.930  0.00 97.00      PROA   
ATOM   1348  HA  GLN P  88     -28.554 -89.006 114.997  0.00 97.00      PROA   
ATOM   1349  CB  GLN P  88     -30.344 -88.065 115.737  0.00 97.00      PROA   
ATOM   1350  HB1 GLN P  88     -29.963 -88.093 116.779  0.00 97.00      PROA   
ATOM   1351  HB2 GLN P  88     -31.435 -88.279 115.754  0.00 97.00      PROA   
ATOM   1352  CG  GLN P  88     -30.119 -86.645 115.169  0.00 97.00      PROA   
ATOM   1353  HG1 GLN P  88     -30.490 -86.581 114.125  0.00 97.00      PROA   
ATOM   1354  HG2 GLN P  88     -29.032 -86.417 115.163  0.00 97.00      PROA   
ATOM   1355  CD  GLN P  88     -30.891 -85.595 115.983  0.00 97.00      PROA   
ATOM   1356  OE1 GLN P  88     -32.123 -85.622 116.054  0.00 97.00      PROA   
ATOM   1357  NE2 GLN P  88     -30.149 -84.612 116.567  0.00 97.00      PROA   
ATOM   1358 HE21 GLN P  88     -30.623 -83.812 116.931  0.00 97.00      PROA   
ATOM   1359 HE22 GLN P  88     -29.155 -84.614 116.473  0.00 97.00      PROA   
ATOM   1360  C   GLN P  88     -29.942 -90.541 115.505  0.00 97.00      PROA   
ATOM   1361  O   GLN P  88     -31.082 -90.991 115.474  0.00 97.00      PROA   
ATOM   1362  N   VAL P  89     -28.916 -91.257 116.018  0.00 97.00      PROA   
ATOM   1363  HN  VAL P  89     -27.994 -90.883 116.010  0.00 97.00      PROA   
ATOM   1364  CA  VAL P  89     -29.036 -92.641 116.442  0.00 97.00      PROA   
ATOM   1365  HA  VAL P  89     -30.062 -92.970 116.346  0.00 97.00      PROA   
ATOM   1366  CB  VAL P  89     -28.158 -93.551 115.584  0.00 97.00      PROA   
ATOM   1367  HB  VAL P  89     -27.099 -93.203 115.629  0.00 97.00      PROA   
ATOM   1368  CG1 VAL P  89     -28.213 -95.016 116.054  0.00 97.00      PROA   
ATOM   1369 HG11 VAL P  89     -29.262 -95.374 116.101  0.00 97.00      PROA   
ATOM   1370 HG12 VAL P  89     -27.734 -95.149 117.044  0.00 97.00      PROA   
ATOM   1371 HG13 VAL P  89     -27.662 -95.644 115.325  0.00 97.00      PROA   
ATOM   1372  CG2 VAL P  89     -28.629 -93.460 114.117  0.00 97.00      PROA   
ATOM   1373 HG21 VAL P  89     -28.408 -92.461 113.689  0.00 97.00      PROA   
ATOM   1374 HG22 VAL P  89     -29.721 -93.643 114.047  0.00 97.00      PROA   
ATOM   1375 HG23 VAL P  89     -28.107 -94.220 113.499  0.00 97.00      PROA   
ATOM   1376  C   VAL P  89     -28.657 -92.760 117.906  0.00 97.00      PROA   
ATOM   1377  O   VAL P  89     -27.685 -92.152 118.353  0.00 97.00      PROA   
ATOM   1378  N   SER P  90     -29.436 -93.558 118.689  0.00 97.00      PROA   
ATOM   1379  HN  SER P  90     -30.262 -93.957 118.296  0.00 97.00      PROA   
ATOM   1380  CA  SER P  90     -29.244 -93.775 120.122  0.00 97.00      PROA   
ATOM   1381  HA  SER P  90     -29.373 -92.819 120.610  0.00 97.00      PROA   
ATOM   1382  CB  SER P  90     -30.279 -94.766 120.720  0.00 97.00      PROA   
ATOM   1383  HB1 SER P  90     -30.096 -94.903 121.809  0.00 97.00      PROA   
ATOM   1384  HB2 SER P  90     -30.207 -95.760 120.234  0.00 97.00      PROA   
ATOM   1385  OG  SER P  90     -31.604 -94.267 120.601  0.00 97.00      PROA   
ATOM   1386  HG1 SER P  90     -31.764 -94.066 119.672  0.00 97.00      PROA   
ATOM   1387  C   SER P  90     -27.878 -94.309 120.530  0.00 97.00      PROA   
ATOM   1388  O   SER P  90     -27.285 -93.807 121.483  0.00 97.00      PROA   
ATOM   1389  N   SER P  91     -27.336 -95.327 119.820  0.00 97.00      PROA   
ATOM   1390  HN  SER P  91     -27.821 -95.740 119.056  0.00 97.00      PROA   
ATOM   1391  CA  SER P  91     -25.992 -95.815 120.081  0.00 97.00      PROA   
ATOM   1392  HA  SER P  91     -25.351 -94.943 120.076  0.00 97.00      PROA   
ATOM   1393  CB  SER P  91     -25.801 -96.543 121.441  0.00 97.00      PROA   
ATOM   1394  HB1 SER P  91     -25.053 -97.361 121.400  0.00 97.00      PROA   
ATOM   1395  HB2 SER P  91     -26.764 -96.987 121.773  0.00 97.00      PROA   
ATOM   1396  OG  SER P  91     -25.344 -95.614 122.418  0.00 97.00      PROA   
ATOM   1397  HG1 SER P  91     -26.019 -94.928 122.469  0.00 97.00      PROA   
ATOM   1398  C   SER P  91     -25.485 -96.652 118.936  0.00 97.00      PROA   
ATOM   1399  O   SER P  91     -26.243 -97.092 118.077  0.00 97.00      PROA   
ATOM   1400  N   ARG P  92     -24.146 -96.858 118.885  0.00 97.00      PROA   
ATOM   1401  HN  ARG P  92     -23.554 -96.488 119.598  0.00 97.00      PROA   
ATOM   1402  CA  ARG P  92     -23.475 -97.523 117.781  0.00 97.00      PROA   
ATOM   1403  HA  ARG P  92     -23.971 -97.251 116.857  0.00 97.00      PROA   
ATOM   1404  CB  ARG P  92     -21.984 -97.085 117.713  0.00 97.00      PROA   
ATOM   1405  HB1 ARG P  92     -21.586 -97.368 116.714  0.00 97.00      PROA   
ATOM   1406  HB2 ARG P  92     -21.390 -97.629 118.482  0.00 97.00      PROA   
ATOM   1407  CG  ARG P  92     -21.755 -95.574 117.954  0.00 97.00      PROA   
ATOM   1408  HG1 ARG P  92     -21.965 -95.344 119.022  0.00 97.00      PROA   
ATOM   1409  HG2 ARG P  92     -22.476 -94.982 117.347  0.00 97.00      PROA   
ATOM   1410  CD  ARG P  92     -20.317 -95.099 117.675  0.00 97.00      PROA   
ATOM   1411  HD1 ARG P  92     -19.575 -95.854 118.006  0.00 97.00      PROA   
ATOM   1412  HD2 ARG P  92     -20.102 -94.144 118.206  0.00 97.00      PROA   
ATOM   1413  NE  ARG P  92     -20.167 -94.903 116.198  0.00 97.00      PROA   
ATOM   1414  HE  ARG P  92     -19.976 -95.683 115.610  0.00 97.00      PROA   
ATOM   1415  CZ  ARG P  92     -20.579 -93.787 115.570  0.00 97.00      PROA   
ATOM   1416  NH1 ARG P  92     -20.901 -92.645 116.197  0.00 97.00      PROA   
ATOM   1417 HH11 ARG P  92     -20.438 -92.428 117.052  0.00 97.00      PROA   
ATOM   1418 HH12 ARG P  92     -21.169 -91.900 115.589  0.00 97.00      PROA   
ATOM   1419  NH2 ARG P  92     -20.603 -93.739 114.225  0.00 97.00      PROA   
ATOM   1420 HH21 ARG P  92     -20.148 -94.454 113.707  0.00 97.00      PROA   
ATOM   1421 HH22 ARG P  92     -20.666 -92.827 113.825  0.00 97.00      PROA   
ATOM   1422  C   ARG P  92     -23.540 -99.040 117.934  0.00 97.00      PROA   
ATOM   1423  O   ARG P  92     -23.377 -99.786 116.969  0.00 97.00      PROA   
ATOM   1424  N   VAL P  93     -23.810 -99.528 119.164  0.00 97.00      PROA   
ATOM   1425  HN  VAL P  93     -23.987 -98.913 119.925  0.00 97.00      PROA   
ATOM   1426  CA  VAL P  93     -23.916-100.931 119.488  0.00 97.00      PROA   
ATOM   1427  HA  VAL P  93     -24.269-101.462 118.617  0.00 97.00      PROA   
ATOM   1428  CB  VAL P  93     -22.633-101.590 120.022  0.00 97.00      PROA   
ATOM   1429  HB  VAL P  93     -22.872-102.627 120.359  0.00 97.00      PROA   
ATOM   1430  CG1 VAL P  93     -21.585-101.703 118.894  0.00 97.00      PROA   
ATOM   1431 HG11 VAL P  93     -21.259-100.694 118.566  0.00 97.00      PROA   
ATOM   1432 HG12 VAL P  93     -22.002-102.236 118.017  0.00 97.00      PROA   
ATOM   1433 HG13 VAL P  93     -20.689-102.252 119.255  0.00 97.00      PROA   
ATOM   1434  CG2 VAL P  93     -22.047-100.819 121.227  0.00 97.00      PROA   
ATOM   1435 HG21 VAL P  93     -22.758-100.793 122.077  0.00 97.00      PROA   
ATOM   1436 HG22 VAL P  93     -21.792 -99.776 120.943  0.00 97.00      PROA   
ATOM   1437 HG23 VAL P  93     -21.117-101.316 121.577  0.00 97.00      PROA   
ATOM   1438  C   VAL P  93     -25.001-101.018 120.528  0.00 97.00      PROA   
ATOM   1439  O   VAL P  93     -25.144-100.125 121.360  0.00 97.00      PROA   
ATOM   1440  N   LEU P  94     -25.808-102.103 120.465  0.00 97.00      PROA   
ATOM   1441  HN  LEU P  94     -25.698-102.781 119.745  0.00 97.00      PROA   
ATOM   1442  CA  LEU P  94     -26.846-102.423 121.415  0.00 97.00      PROA   
ATOM   1443  HA  LEU P  94     -26.563-102.067 122.398  0.00 97.00      PROA   
ATOM   1444  CB  LEU P  94     -28.268-101.904 121.050  0.00 97.00      PROA   
ATOM   1445  HB1 LEU P  94     -28.945-102.202 121.884  0.00 97.00      PROA   
ATOM   1446  HB2 LEU P  94     -28.642-102.391 120.124  0.00 97.00      PROA   
ATOM   1447  CG  LEU P  94     -28.425-100.370 120.891  0.00 97.00      PROA   
ATOM   1448  HG  LEU P  94     -27.703 -99.877 121.583  0.00 97.00      PROA   
ATOM   1449  CD1 LEU P  94     -28.158 -99.872 119.457  0.00 97.00      PROA   
ATOM   1450 HD11 LEU P  94     -28.914-100.295 118.761  0.00 97.00      PROA   
ATOM   1451 HD12 LEU P  94     -27.151-100.163 119.102  0.00 97.00      PROA   
ATOM   1452 HD13 LEU P  94     -28.227 -98.764 119.424  0.00 97.00      PROA   
ATOM   1453  CD2 LEU P  94     -29.834 -99.938 121.341  0.00 97.00      PROA   
ATOM   1454 HD21 LEU P  94     -29.986-100.193 122.410  0.00 97.00      PROA   
ATOM   1455 HD22 LEU P  94     -30.606-100.469 120.746  0.00 97.00      PROA   
ATOM   1456 HD23 LEU P  94     -29.970 -98.844 121.217  0.00 97.00      PROA   
ATOM   1457  C   LEU P  94     -26.893-103.935 121.442  0.00 97.00      PROA   
ATOM   1458  O   LEU P  94     -26.329-104.601 120.577  0.00 97.00      PROA   
ATOM   1459  N   THR P  95     -27.569-104.513 122.458  0.00 97.00      PROA   
ATOM   1460  HN  THR P  95     -27.908-103.954 123.215  0.00 97.00      PROA   
ATOM   1461  CA  THR P  95     -27.867-105.930 122.590  0.00 97.00      PROA   
ATOM   1462  HA  THR P  95     -27.214-106.487 121.936  0.00 97.00      PROA   
ATOM   1463  CB  THR P  95     -27.718-106.464 124.021  0.00 97.00      PROA   
ATOM   1464  HB  THR P  95     -28.664-106.363 124.603  0.00 97.00      PROA   
ATOM   1465  OG1 THR P  95     -26.732-105.740 124.740  0.00 97.00      PROA   
ATOM   1466  HG1 THR P  95     -27.143-104.885 124.912  0.00 97.00      PROA   
ATOM   1467  CG2 THR P  95     -27.268-107.931 124.003  0.00 97.00      PROA   
ATOM   1468 HG21 THR P  95     -26.277-108.017 123.511  0.00 97.00      PROA   
ATOM   1469 HG22 THR P  95     -27.995-108.569 123.465  0.00 97.00      PROA   
ATOM   1470 HG23 THR P  95     -27.173-108.304 125.045  0.00 97.00      PROA   
ATOM   1471  C   THR P  95     -29.306-106.109 122.138  0.00 97.00      PROA   
ATOM   1472  O   THR P  95     -30.070-105.154 122.047  0.00 97.00      PROA   
ATOM   1473  N   GLU P  96     -29.726-107.353 121.828  0.00 97.00      PROA   
ATOM   1474  HN  GLU P  96     -29.075-108.110 121.792  0.00 97.00      PROA   
ATOM   1475  CA  GLU P  96     -31.106-107.692 121.539  0.00 97.00      PROA   
ATOM   1476  HA  GLU P  96     -31.408-107.049 120.726  0.00 97.00      PROA   
ATOM   1477  CB  GLU P  96     -31.259-109.171 121.085  0.00 97.00      PROA   
ATOM   1478  HB1 GLU P  96     -30.546-109.357 120.250  0.00 97.00      PROA   
ATOM   1479  HB2 GLU P  96     -32.286-109.313 120.682  0.00 97.00      PROA   
ATOM   1480  CG  GLU P  96     -30.997-110.189 122.218  0.00 97.00      PROA   
ATOM   1481  HG1 GLU P  96     -31.599-109.935 123.112  0.00 97.00      PROA   
ATOM   1482  HG2 GLU P  96     -29.927-110.142 122.508  0.00 97.00      PROA   
ATOM   1483  CD  GLU P  96     -31.343-111.636 121.865  0.00 97.00      PROA   
ATOM   1484  OE1 GLU P  96     -32.182-111.878 120.959  0.00 97.00      PROA   
ATOM   1485  OE2 GLU P  96     -30.771-112.537 122.535  0.00 97.00      PROA   
ATOM   1486  C   GLU P  96     -32.026-107.406 122.725  0.00 97.00      PROA   
ATOM   1487  O   GLU P  96     -31.635-107.492 123.887  0.00 97.00      PROA   
ATOM   1488  N   GLY P  97     -33.290-107.020 122.446  0.00 97.00      PROA   
ATOM   1489  HN  GLY P  97     -33.577-106.940 121.491  0.00 97.00      PROA   
ATOM   1490  CA  GLY P  97     -34.281-106.714 123.463  0.00 97.00      PROA   
ATOM   1491  HA1 GLY P  97     -34.077-107.291 124.354  0.00 97.00      PROA   
ATOM   1492  HA2 GLY P  97     -35.249-106.943 123.046  0.00 97.00      PROA   
ATOM   1493  C   GLY P  97     -34.293-105.262 123.853  0.00 97.00      PROA   
ATOM   1494  O   GLY P  97     -35.326-104.750 124.277  0.00 97.00      PROA   
ATOM   1495  N   GLU P  98     -33.142-104.563 123.730  0.00 97.00      PROA   
ATOM   1496  HN  GLU P  98     -32.302-105.029 123.461  0.00 97.00      PROA   
ATOM   1497  CA  GLU P  98     -32.994-103.149 124.007  0.00 97.00      PROA   
ATOM   1498  HA  GLU P  98     -33.278-103.021 125.038  0.00 97.00      PROA   
ATOM   1499  CB  GLU P  98     -31.512-102.703 123.899  0.00 97.00      PROA   
ATOM   1500  HB1 GLU P  98     -31.457-101.595 123.990  0.00 97.00      PROA   
ATOM   1501  HB2 GLU P  98     -31.117-102.979 122.898  0.00 97.00      PROA   
ATOM   1502  CG  GLU P  98     -30.617-103.309 125.003  0.00 97.00      PROA   
ATOM   1503  HG1 GLU P  98     -30.582-104.417 124.914  0.00 97.00      PROA   
ATOM   1504  HG2 GLU P  98     -31.023-103.049 126.003  0.00 97.00      PROA   
ATOM   1505  CD  GLU P  98     -29.196-102.754 124.930  0.00 97.00      PROA   
ATOM   1506  OE1 GLU P  98     -28.250-103.574 124.947  0.00 97.00      PROA   
ATOM   1507  OE2 GLU P  98     -29.026-101.510 124.882  0.00 97.00      PROA   
ATOM   1508  C   GLU P  98     -33.851-102.244 123.119  0.00 97.00      PROA   
ATOM   1509  O   GLU P  98     -33.939-102.487 121.920  0.00 97.00      PROA   
ATOM   1510  N   PRO P  99     -34.491-101.188 123.613  0.00 97.00      PROA   
ATOM   1511  CD  PRO P  99     -34.850-101.032 125.023  0.00 97.00      PROA   
ATOM   1512  HD1 PRO P  99     -33.971-100.615 125.560  0.00 97.00      PROA   
ATOM   1513  HD2 PRO P  99     -35.162-101.998 125.479  0.00 97.00      PROA   
ATOM   1514  CA  PRO P  99     -35.020-100.099 122.798  0.00 97.00      PROA   
ATOM   1515  HA  PRO P  99     -35.771-100.529 122.153  0.00 97.00      PROA   
ATOM   1516  CB  PRO P  99     -35.631 -99.129 123.823  0.00 97.00      PROA   
ATOM   1517  HB1 PRO P  99     -36.506 -98.586 123.412  0.00 97.00      PROA   
ATOM   1518  HB2 PRO P  99     -34.873 -98.396 124.178  0.00 97.00      PROA   
ATOM   1519  CG  PRO P  99     -36.007-100.035 125.001  0.00 97.00      PROA   
ATOM   1520  HG1 PRO P  99     -36.116 -99.486 125.956  0.00 97.00      PROA   
ATOM   1521  HG2 PRO P  99     -36.951-100.577 124.768  0.00 97.00      PROA   
ATOM   1522  C   PRO P  99     -33.989 -99.401 121.919  0.00 97.00      PROA   
ATOM   1523  O   PRO P  99     -32.915 -99.064 122.411  0.00 97.00      PROA   
ATOM   1524  N   LEU P 100     -34.302 -99.140 120.631  0.00 97.00      PROA   
ATOM   1525  HN  LEU P 100     -35.168 -99.463 120.252  0.00 97.00      PROA   
ATOM   1526  CA  LEU P 100     -33.436 -98.359 119.766  0.00 97.00      PROA   
ATOM   1527  HA  LEU P 100     -32.657 -97.891 120.352  0.00 97.00      PROA   
ATOM   1528  CB  LEU P 100     -32.755 -99.246 118.689  0.00 97.00      PROA   
ATOM   1529  HB1 LEU P 100     -33.524 -99.896 118.222  0.00 97.00      PROA   
ATOM   1530  HB2 LEU P 100     -32.046 -99.920 119.217  0.00 97.00      PROA   
ATOM   1531  CG  LEU P 100     -31.986 -98.526 117.552  0.00 97.00      PROA   
ATOM   1532  HG  LEU P 100     -32.717 -97.944 116.944  0.00 97.00      PROA   
ATOM   1533  CD1 LEU P 100     -30.923 -97.544 118.073  0.00 97.00      PROA   
ATOM   1534 HD11 LEU P 100     -30.238 -98.063 118.774  0.00 97.00      PROA   
ATOM   1535 HD12 LEU P 100     -31.399 -96.695 118.603  0.00 97.00      PROA   
ATOM   1536 HD13 LEU P 100     -30.326 -97.141 117.229  0.00 97.00      PROA   
ATOM   1537  CD2 LEU P 100     -31.330 -99.557 116.614  0.00 97.00      PROA   
ATOM   1538 HD21 LEU P 100     -32.086-100.272 116.230  0.00 97.00      PROA   
ATOM   1539 HD22 LEU P 100     -30.550-100.127 117.162  0.00 97.00      PROA   
ATOM   1540 HD23 LEU P 100     -30.852 -99.046 115.752  0.00 97.00      PROA   
ATOM   1541  C   LEU P 100     -34.233 -97.241 119.139  0.00 97.00      PROA   
ATOM   1542  O   LEU P 100     -35.123 -97.477 118.332  0.00 97.00      PROA   
ATOM   1543  N   ALA P 101     -33.913 -95.971 119.481  0.00 97.00      PROA   
ATOM   1544  HN  ALA P 101     -33.212 -95.778 120.165  0.00 97.00      PROA   
ATOM   1545  CA  ALA P 101     -34.589 -94.811 118.940  0.00 97.00      PROA   
ATOM   1546  HA  ALA P 101     -35.512 -95.117 118.469  0.00 97.00      PROA   
ATOM   1547  CB  ALA P 101     -34.966 -93.814 120.052  0.00 97.00      PROA   
ATOM   1548  HB1 ALA P 101     -34.066 -93.435 120.578  0.00 97.00      PROA   
ATOM   1549  HB2 ALA P 101     -35.609 -94.325 120.803  0.00 97.00      PROA   
ATOM   1550  HB3 ALA P 101     -35.534 -92.954 119.643  0.00 97.00      PROA   
ATOM   1551  C   ALA P 101     -33.741 -94.135 117.874  0.00 97.00      PROA   
ATOM   1552  O   ALA P 101     -32.541 -93.921 118.027  0.00 97.00      PROA   
ATOM   1553  N   LEU P 102     -34.382 -93.811 116.730  0.00 97.00      PROA   
ATOM   1554  HN  LEU P 102     -35.334 -94.083 116.604  0.00 97.00      PROA   
ATOM   1555  CA  LEU P 102     -33.781 -93.186 115.573  0.00 97.00      PROA   
ATOM   1556  HA  LEU P 102     -32.750 -92.934 115.780  0.00 97.00      PROA   
ATOM   1557  CB  LEU P 102     -33.884 -94.098 114.320  0.00 97.00      PROA   
ATOM   1558  HB1 LEU P 102     -33.320 -93.642 113.478  0.00 97.00      PROA   
ATOM   1559  HB2 LEU P 102     -34.953 -94.172 114.017  0.00 97.00      PROA   
ATOM   1560  CG  LEU P 102     -33.392 -95.553 114.509  0.00 97.00      PROA   
ATOM   1561  HG  LEU P 102     -33.938 -96.013 115.367  0.00 97.00      PROA   
ATOM   1562  CD1 LEU P 102     -33.728 -96.393 113.266  0.00 97.00      PROA   
ATOM   1563 HD11 LEU P 102     -33.177 -95.999 112.385  0.00 97.00      PROA   
ATOM   1564 HD12 LEU P 102     -34.816 -96.359 113.051  0.00 97.00      PROA   
ATOM   1565 HD13 LEU P 102     -33.428 -97.449 113.433  0.00 97.00      PROA   
ATOM   1566  CD2 LEU P 102     -31.885 -95.622 114.801  0.00 97.00      PROA   
ATOM   1567 HD21 LEU P 102     -31.635 -95.037 115.709  0.00 97.00      PROA   
ATOM   1568 HD22 LEU P 102     -31.316 -95.212 113.941  0.00 97.00      PROA   
ATOM   1569 HD23 LEU P 102     -31.571 -96.676 114.959  0.00 97.00      PROA   
ATOM   1570  C   LEU P 102     -34.544 -91.916 115.261  0.00 97.00      PROA   
ATOM   1571  O   LEU P 102     -35.770 -91.903 115.289  0.00 97.00      PROA   
ATOM   1572  N   ARG P 103     -33.847 -90.802 114.938  0.00 97.00      PROA   
ATOM   1573  HN  ARG P 103     -32.852 -90.772 115.027  0.00 97.00      PROA   
ATOM   1574  CA  ARG P 103     -34.513 -89.627 114.415  0.00 97.00      PROA   
ATOM   1575  HA  ARG P 103     -35.504 -89.898 114.084  0.00 97.00      PROA   
ATOM   1576  CB  ARG P 103     -34.689 -88.502 115.470  0.00 97.00      PROA   
ATOM   1577  HB1 ARG P 103     -33.694 -88.172 115.840  0.00 97.00      PROA   
ATOM   1578  HB2 ARG P 103     -35.250 -88.916 116.337  0.00 97.00      PROA   
ATOM   1579  CG  ARG P 103     -35.447 -87.296 114.897  0.00 97.00      PROA   
ATOM   1580  HG1 ARG P 103     -36.452 -87.637 114.556  0.00 97.00      PROA   
ATOM   1581  HG2 ARG P 103     -34.885 -86.923 114.013  0.00 97.00      PROA   
ATOM   1582  CD  ARG P 103     -35.597 -86.086 115.811  0.00 97.00      PROA   
ATOM   1583  HD1 ARG P 103     -34.596 -85.695 116.094  0.00 97.00      PROA   
ATOM   1584  HD2 ARG P 103     -36.189 -86.307 116.723  0.00 97.00      PROA   
ATOM   1585  NE  ARG P 103     -36.345 -85.100 114.969  0.00 97.00      PROA   
ATOM   1586  HE  ARG P 103     -36.961 -85.434 114.258  0.00 97.00      PROA   
ATOM   1587  CZ  ARG P 103     -36.054 -83.797 114.881  0.00 97.00      PROA   
ATOM   1588  NH1 ARG P 103     -35.111 -83.174 115.593  0.00 97.00      PROA   
ATOM   1589 HH11 ARG P 103     -34.428 -83.689 116.093  0.00 97.00      PROA   
ATOM   1590 HH12 ARG P 103     -35.004 -82.201 115.372  0.00 97.00      PROA   
ATOM   1591  NH2 ARG P 103     -36.705 -83.042 113.982  0.00 97.00      PROA   
ATOM   1592 HH21 ARG P 103     -37.378 -83.466 113.378  0.00 97.00      PROA   
ATOM   1593 HH22 ARG P 103     -36.351 -82.119 113.841  0.00 97.00      PROA   
ATOM   1594  C   ARG P 103     -33.811 -89.064 113.195  0.00 97.00      PROA   
ATOM   1595  O   ARG P 103     -32.697 -88.566 113.265  0.00 97.00      PROA   
ATOM   1596  N   CYS P 104     -34.497 -89.052 112.031  0.00 97.00      PROA   
ATOM   1597  HN  CYS P 104     -35.361 -89.550 111.959  0.00 97.00      PROA   
ATOM   1598  CA  CYS P 104     -34.143 -88.230 110.887  0.00 97.00      PROA   
ATOM   1599  HA  CYS P 104     -33.090 -88.379 110.691  0.00 97.00      PROA   
ATOM   1600  CB  CYS P 104     -34.968 -88.641 109.642  0.00 97.00      PROA   
ATOM   1601  HB1 CYS P 104     -36.012 -88.271 109.733  0.00 97.00      PROA   
ATOM   1602  HB2 CYS P 104     -35.029 -89.753 109.634  0.00 97.00      PROA   
ATOM   1603  SG  CYS P 104     -34.230 -88.107 108.070  0.00 97.00      PROA   
ATOM   1604  C   CYS P 104     -34.377 -86.757 111.200  0.00 97.00      PROA   
ATOM   1605  O   CYS P 104     -35.426 -86.391 111.717  0.00 97.00      PROA   
ATOM   1606  N   HSD P 105     -33.391 -85.876 110.925  0.00 97.00      PROA   
ATOM   1607  HN  HSD P 105     -32.539 -86.177 110.502  0.00 97.00      PROA   
ATOM   1608  CA  HSD P 105     -33.371 -84.534 111.472  0.00 97.00      PROA   
ATOM   1609  HA  HSD P 105     -34.381 -84.168 111.605  0.00 97.00      PROA   
ATOM   1610  CB  HSD P 105     -32.671 -84.573 112.854  0.00 97.00      PROA   
ATOM   1611  HB1 HSD P 105     -31.915 -85.388 112.797  0.00 97.00      PROA   
ATOM   1612  HB2 HSD P 105     -33.410 -84.880 113.626  0.00 97.00      PROA   
ATOM   1613  ND1 HSD P 105     -32.485 -82.211 113.818  0.00 97.00      PROA   
ATOM   1614  HD1 HSD P 105     -33.398 -81.862 113.591  0.00 97.00      PROA   
ATOM   1615  CG  HSD P 105     -31.916 -83.374 113.348  0.00 97.00      PROA   
ATOM   1616  CE1 HSD P 105     -31.508 -81.528 114.463  0.00 97.00      PROA   
ATOM   1617  HE1 HSD P 105     -31.679 -80.565 114.944  0.00 97.00      PROA   
ATOM   1618  NE2 HSD P 105     -30.354 -82.164 114.432  0.00 97.00      PROA   
ATOM   1619  CD2 HSD P 105     -30.611 -83.322 113.724  0.00 97.00      PROA   
ATOM   1620  HD2 HSD P 105     -29.829 -84.058 113.580  0.00 97.00      PROA   
ATOM   1621  C   HSD P 105     -32.711 -83.602 110.485  0.00 97.00      PROA   
ATOM   1622  O   HSD P 105     -31.863 -84.014 109.700  0.00 97.00      PROA   
ATOM   1623  N   ALA P 106     -33.133 -82.316 110.461  0.00 97.00      PROA   
ATOM   1624  HN  ALA P 106     -33.743 -81.946 111.164  0.00 97.00      PROA   
ATOM   1625  CA  ALA P 106     -32.872 -81.417 109.362  0.00 97.00      PROA   
ATOM   1626  HA  ALA P 106     -32.308 -81.921 108.593  0.00 97.00      PROA   
ATOM   1627  CB  ALA P 106     -34.209 -80.922 108.774  0.00 97.00      PROA   
ATOM   1628  HB1 ALA P 106     -34.839 -80.485 109.578  0.00 97.00      PROA   
ATOM   1629  HB2 ALA P 106     -34.770 -81.783 108.348  0.00 97.00      PROA   
ATOM   1630  HB3 ALA P 106     -34.059 -80.171 107.973  0.00 97.00      PROA   
ATOM   1631  C   ALA P 106     -32.038 -80.251 109.825  0.00 97.00      PROA   
ATOM   1632  O   ALA P 106     -32.075 -79.868 110.991  0.00 97.00      PROA   
ATOM   1633  N   TRP P 107     -31.208 -79.677 108.919  0.00 97.00      PROA   
ATOM   1634  HN  TRP P 107     -31.113 -80.063 108.002  0.00 97.00      PROA   
ATOM   1635  CA  TRP P 107     -30.336 -78.566 109.255  0.00 97.00      PROA   
ATOM   1636  HA  TRP P 107     -29.782 -78.915 110.114  0.00 97.00      PROA   
ATOM   1637  CB  TRP P 107     -29.236 -78.281 108.184  0.00 97.00      PROA   
ATOM   1638  HB1 TRP P 107     -29.737 -78.194 107.194  0.00 97.00      PROA   
ATOM   1639  HB2 TRP P 107     -28.566 -79.166 108.142  0.00 97.00      PROA   
ATOM   1640  CG  TRP P 107     -28.404 -77.055 108.425  0.00 97.00      PROA   
ATOM   1641  CD1 TRP P 107     -28.286 -75.976 107.590  0.00 97.00      PROA   
ATOM   1642  HD1 TRP P 107     -28.608 -75.970 106.557  0.00 97.00      PROA   
ATOM   1643  NE1 TRP P 107     -27.732 -74.924 108.274  0.00 97.00      PROA   
ATOM   1644  HE1 TRP P 107     -27.426 -74.078 107.894  0.00 97.00      PROA   
ATOM   1645  CE2 TRP P 107     -27.485 -75.293 109.563  0.00 97.00      PROA   
ATOM   1646  CD2 TRP P 107     -27.849 -76.652 109.691  0.00 97.00      PROA   
ATOM   1647  CE3 TRP P 107     -27.661 -77.297 110.915  0.00 97.00      PROA   
ATOM   1648  HE3 TRP P 107     -27.885 -78.346 111.041  0.00 97.00      PROA   
ATOM   1649  CZ3 TRP P 107     -27.210 -76.552 112.007  0.00 97.00      PROA   
ATOM   1650  HZ3 TRP P 107     -27.094 -77.026 112.973  0.00 97.00      PROA   
ATOM   1651  CZ2 TRP P 107     -27.037 -74.551 110.648  0.00 97.00      PROA   
ATOM   1652  HZ2 TRP P 107     -26.812 -73.499 110.563  0.00 97.00      PROA   
ATOM   1653  CH2 TRP P 107     -26.925 -75.197 111.880  0.00 97.00      PROA   
ATOM   1654  HH2 TRP P 107     -26.607 -74.642 112.752  0.00 97.00      PROA   
ATOM   1655  C   TRP P 107     -31.074 -77.317 109.740  0.00 97.00      PROA   
ATOM   1656  O   TRP P 107     -31.757 -76.612 108.995  0.00 97.00      PROA   
ATOM   1657  N   LYS P 108     -30.927 -77.066 111.065  0.00 97.00      PROA   
ATOM   1658  HN  LYS P 108     -30.309 -77.652 111.582  0.00 97.00      PROA   
ATOM   1659  CA  LYS P 108     -31.583 -76.048 111.856  0.00 97.00      PROA   
ATOM   1660  HA  LYS P 108     -31.259 -76.239 112.866  0.00 97.00      PROA   
ATOM   1661  CB  LYS P 108     -31.113 -74.628 111.427  0.00 97.00      PROA   
ATOM   1662  HB1 LYS P 108     -31.590 -74.349 110.466  0.00 97.00      PROA   
ATOM   1663  HB2 LYS P 108     -30.016 -74.706 111.231  0.00 97.00      PROA   
ATOM   1664  CG  LYS P 108     -31.297 -73.509 112.473  0.00 97.00      PROA   
ATOM   1665  HG1 LYS P 108     -32.383 -73.332 112.627  0.00 97.00      PROA   
ATOM   1666  HG2 LYS P 108     -30.858 -72.574 112.057  0.00 97.00      PROA   
ATOM   1667  CD  LYS P 108     -30.638 -73.854 113.828  0.00 97.00      PROA   
ATOM   1668  HD1 LYS P 108     -29.632 -74.296 113.641  0.00 97.00      PROA   
ATOM   1669  HD2 LYS P 108     -31.262 -74.643 114.305  0.00 97.00      PROA   
ATOM   1670  CE  LYS P 108     -30.505 -72.715 114.856  0.00 97.00      PROA   
ATOM   1671  HE1 LYS P 108     -30.225 -73.139 115.848  0.00 97.00      PROA   
ATOM   1672  HE2 LYS P 108     -31.455 -72.157 114.978  0.00 97.00      PROA   
ATOM   1673  NZ  LYS P 108     -29.427 -71.764 114.488  0.00 97.00      PROA   
ATOM   1674  HZ1 LYS P 108     -28.578 -72.286 114.196  0.00 97.00      PROA   
ATOM   1675  HZ2 LYS P 108     -29.120 -71.243 115.329  0.00 97.00      PROA   
ATOM   1676  HZ3 LYS P 108     -29.725 -71.101 113.744  0.00 97.00      PROA   
ATOM   1677  C   LYS P 108     -33.094 -76.266 111.837  0.00 97.00      PROA   
ATOM   1678  O   LYS P 108     -33.874 -75.329 111.695  0.00 97.00      PROA   
ATOM   1679  N   ASP P 109     -33.497 -77.552 112.008  0.00 97.00      PROA   
ATOM   1680  HN  ASP P 109     -32.786 -78.229 112.183  0.00 97.00      PROA   
ATOM   1681  CA  ASP P 109     -34.794 -78.196 111.842  0.00 97.00      PROA   
ATOM   1682  HA  ASP P 109     -34.533 -79.020 111.200  0.00 97.00      PROA   
ATOM   1683  CB  ASP P 109     -35.335 -78.780 113.176  0.00 97.00      PROA   
ATOM   1684  HB1 ASP P 109     -36.432 -78.656 113.288  0.00 97.00      PROA   
ATOM   1685  HB2 ASP P 109     -34.847 -78.244 114.021  0.00 97.00      PROA   
ATOM   1686  CG  ASP P 109     -35.047 -80.267 113.349  0.00 97.00      PROA   
ATOM   1687  OD1 ASP P 109     -34.782 -80.999 112.364  0.00 97.00      PROA   
ATOM   1688  OD2 ASP P 109     -35.211 -80.706 114.511  0.00 97.00      PROA   
ATOM   1689  C   ASP P 109     -35.908 -77.510 111.069  0.00 97.00      PROA   
ATOM   1690  O   ASP P 109     -36.558 -76.577 111.537  0.00 97.00      PROA   
ATOM   1691  N   LYS P 110     -36.163 -78.026 109.844  0.00 97.00      PROA   
ATOM   1692  HN  LYS P 110     -35.677 -78.843 109.546  0.00 97.00      PROA   
ATOM   1693  CA  LYS P 110     -37.178 -77.550 108.933  0.00 97.00      PROA   
ATOM   1694  HA  LYS P 110     -37.789 -76.806 109.425  0.00 97.00      PROA   
ATOM   1695  CB  LYS P 110     -36.564 -76.986 107.620  0.00 97.00      PROA   
ATOM   1696  HB1 LYS P 110     -37.371 -76.539 107.000  0.00 97.00      PROA   
ATOM   1697  HB2 LYS P 110     -36.111 -77.820 107.038  0.00 97.00      PROA   
ATOM   1698  CG  LYS P 110     -35.454 -75.932 107.840  0.00 97.00      PROA   
ATOM   1699  HG1 LYS P 110     -35.100 -75.583 106.844  0.00 97.00      PROA   
ATOM   1700  HG2 LYS P 110     -34.587 -76.422 108.338  0.00 97.00      PROA   
ATOM   1701  CD  LYS P 110     -35.900 -74.727 108.693  0.00 97.00      PROA   
ATOM   1702  HD1 LYS P 110     -36.337 -75.103 109.639  0.00 97.00      PROA   
ATOM   1703  HD2 LYS P 110     -36.708 -74.169 108.174  0.00 97.00      PROA   
ATOM   1704  CE  LYS P 110     -34.765 -73.779 109.106  0.00 97.00      PROA   
ATOM   1705  HE1 LYS P 110     -33.950 -74.337 109.606  0.00 97.00      PROA   
ATOM   1706  HE2 LYS P 110     -35.144 -72.989 109.790  0.00 97.00      PROA   
ATOM   1707  NZ  LYS P 110     -34.160 -73.133 107.928  0.00 97.00      PROA   
ATOM   1708  HZ1 LYS P 110     -34.908 -72.724 107.334  0.00 97.00      PROA   
ATOM   1709  HZ2 LYS P 110     -33.643 -73.863 107.397  0.00 97.00      PROA   
ATOM   1710  HZ3 LYS P 110     -33.499 -72.391 108.235  0.00 97.00      PROA   
ATOM   1711  C   LYS P 110     -38.041 -78.756 108.638  0.00 97.00      PROA   
ATOM   1712  O   LYS P 110     -37.524 -79.864 108.522  0.00 97.00      PROA   
ATOM   1713  N   LEU P 111     -39.384 -78.575 108.556  0.00 97.00      PROA   
ATOM   1714  HN  LEU P 111     -39.782 -77.666 108.664  0.00 97.00      PROA   
ATOM   1715  CA  LEU P 111     -40.367 -79.645 108.518  0.00 97.00      PROA   
ATOM   1716  HA  LEU P 111     -40.102 -80.359 109.286  0.00 97.00      PROA   
ATOM   1717  CB  LEU P 111     -41.803 -79.111 108.810  0.00 97.00      PROA   
ATOM   1718  HB1 LEU P 111     -42.535 -79.938 108.667  0.00 97.00      PROA   
ATOM   1719  HB2 LEU P 111     -42.050 -78.314 108.075  0.00 97.00      PROA   
ATOM   1720  CG  LEU P 111     -42.078 -78.564 110.240  0.00 97.00      PROA   
ATOM   1721  HG  LEU P 111     -43.182 -78.392 110.287  0.00 97.00      PROA   
ATOM   1722  CD1 LEU P 111     -41.738 -79.591 111.335  0.00 97.00      PROA   
ATOM   1723 HD11 LEU P 111     -40.643 -79.769 111.372  0.00 97.00      PROA   
ATOM   1724 HD12 LEU P 111     -42.252 -80.555 111.138  0.00 97.00      PROA   
ATOM   1725 HD13 LEU P 111     -42.062 -79.211 112.327  0.00 97.00      PROA   
ATOM   1726  CD2 LEU P 111     -41.425 -77.202 110.546  0.00 97.00      PROA   
ATOM   1727 HD21 LEU P 111     -41.638 -76.474 109.736  0.00 97.00      PROA   
ATOM   1728 HD22 LEU P 111     -40.327 -77.309 110.665  0.00 97.00      PROA   
ATOM   1729 HD23 LEU P 111     -41.829 -76.798 111.499  0.00 97.00      PROA   
ATOM   1730  C   LEU P 111     -40.411 -80.427 107.209  0.00 97.00      PROA   
ATOM   1731  O   LEU P 111     -41.383 -80.359 106.459  0.00 97.00      PROA   
ATOM   1732  N   VAL P 112     -39.364 -81.238 106.928  0.00 97.00      PROA   
ATOM   1733  HN  VAL P 112     -38.529 -81.152 107.470  0.00 97.00      PROA   
ATOM   1734  CA  VAL P 112     -39.304 -82.150 105.800  0.00 97.00      PROA   
ATOM   1735  HA  VAL P 112     -39.417 -81.528 104.923  0.00 97.00      PROA   
ATOM   1736  CB  VAL P 112     -37.962 -82.872 105.649  0.00 97.00      PROA   
ATOM   1737  HB  VAL P 112     -38.017 -83.578 104.786  0.00 97.00      PROA   
ATOM   1738  CG1 VAL P 112     -36.883 -81.822 105.309  0.00 97.00      PROA   
ATOM   1739 HG11 VAL P 112     -36.726 -81.130 106.163  0.00 97.00      PROA   
ATOM   1740 HG12 VAL P 112     -37.191 -81.232 104.421  0.00 97.00      PROA   
ATOM   1741 HG13 VAL P 112     -35.918 -82.319 105.081  0.00 97.00      PROA   
ATOM   1742  CG2 VAL P 112     -37.587 -83.679 106.913  0.00 97.00      PROA   
ATOM   1743 HG21 VAL P 112     -38.373 -84.419 107.163  0.00 97.00      PROA   
ATOM   1744 HG22 VAL P 112     -37.439 -83.008 107.785  0.00 97.00      PROA   
ATOM   1745 HG23 VAL P 112     -36.637 -84.231 106.740  0.00 97.00      PROA   
ATOM   1746  C   VAL P 112     -40.452 -83.147 105.757  0.00 97.00      PROA   
ATOM   1747  O   VAL P 112     -40.903 -83.679 106.771  0.00 97.00      PROA   
ATOM   1748  N   TYR P 113     -40.956 -83.381 104.528  0.00 97.00      PROA   
ATOM   1749  HN  TYR P 113     -40.555 -82.927 103.735  0.00 97.00      PROA   
ATOM   1750  CA  TYR P 113     -42.093 -84.221 104.242  0.00 97.00      PROA   
ATOM   1751  HA  TYR P 113     -42.500 -84.581 105.174  0.00 97.00      PROA   
ATOM   1752  CB  TYR P 113     -43.255 -83.472 103.514  0.00 97.00      PROA   
ATOM   1753  HB1 TYR P 113     -43.704 -82.758 104.240  0.00 97.00      PROA   
ATOM   1754  HB2 TYR P 113     -44.056 -84.175 103.205  0.00 97.00      PROA   
ATOM   1755  CG  TYR P 113     -42.817 -82.655 102.316  0.00 97.00      PROA   
ATOM   1756  CD1 TYR P 113     -42.253 -81.376 102.486  0.00 97.00      PROA   
ATOM   1757  HD1 TYR P 113     -42.094 -80.989 103.482  0.00 97.00      PROA   
ATOM   1758  CE1 TYR P 113     -41.878 -80.606 101.380  0.00 97.00      PROA   
ATOM   1759  HE1 TYR P 113     -41.424 -79.637 101.528  0.00 97.00      PROA   
ATOM   1760  CZ  TYR P 113     -42.105 -81.087 100.085  0.00 97.00      PROA   
ATOM   1761  OH  TYR P 113     -41.706 -80.324  98.972  0.00 97.00      PROA   
ATOM   1762  HH  TYR P 113     -40.947 -79.801  99.249  0.00 97.00      PROA   
ATOM   1763  CD2 TYR P 113     -43.059 -83.114 101.009  0.00 97.00      PROA   
ATOM   1764  HD2 TYR P 113     -43.519 -84.077 100.858  0.00 97.00      PROA   
ATOM   1765  CE2 TYR P 113     -42.709 -82.334  99.898  0.00 97.00      PROA   
ATOM   1766  HE2 TYR P 113     -42.882 -82.705  98.898  0.00 97.00      PROA   
ATOM   1767  C   TYR P 113     -41.604 -85.446 103.505  0.00 97.00      PROA   
ATOM   1768  O   TYR P 113     -40.487 -85.481 103.008  0.00 97.00      PROA   
ATOM   1769  N   ASN P 114     -42.416 -86.523 103.479  0.00 97.00      PROA   
ATOM   1770  HN  ASN P 114     -43.311 -86.453 103.917  0.00 97.00      PROA   
ATOM   1771  CA  ASN P 114     -42.093 -87.801 102.861  0.00 97.00      PROA   
ATOM   1772  HA  ASN P 114     -42.903 -88.454 103.143  0.00 97.00      PROA   
ATOM   1773  CB  ASN P 114     -42.015 -87.732 101.304  0.00 97.00      PROA   
ATOM   1774  HB1 ASN P 114     -41.794 -88.732 100.875  0.00 97.00      PROA   
ATOM   1775  HB2 ASN P 114     -41.203 -87.037 101.003  0.00 97.00      PROA   
ATOM   1776  CG  ASN P 114     -43.310 -87.222 100.659  0.00 97.00      PROA   
ATOM   1777  OD1 ASN P 114     -43.277 -86.360  99.774  0.00 97.00      PROA   
ATOM   1778  ND2 ASN P 114     -44.482 -87.751 101.099  0.00 97.00      PROA   
ATOM   1779 HD21 ASN P 114     -45.317 -87.445 100.645  0.00 97.00      PROA   
ATOM   1780 HD22 ASN P 114     -44.482 -88.479 101.783  0.00 97.00      PROA   
ATOM   1781  C   ASN P 114     -40.841 -88.465 103.422  0.00 97.00      PROA   
ATOM   1782  O   ASN P 114     -39.929 -88.846 102.689  0.00 97.00      PROA   
ATOM   1783  N   VAL P 115     -40.781 -88.622 104.762  0.00 97.00      PROA   
ATOM   1784  HN  VAL P 115     -41.573 -88.396 105.325  0.00 97.00      PROA   
ATOM   1785  CA  VAL P 115     -39.626 -89.142 105.462  0.00 97.00      PROA   
ATOM   1786  HA  VAL P 115     -38.753 -88.766 104.952  0.00 97.00      PROA   
ATOM   1787  CB  VAL P 115     -39.530 -88.638 106.899  0.00 97.00      PROA   
ATOM   1788  HB  VAL P 115     -40.450 -88.917 107.461  0.00 97.00      PROA   
ATOM   1789  CG1 VAL P 115     -38.299 -89.236 107.619  0.00 97.00      PROA   
ATOM   1790 HG11 VAL P 115     -37.376 -89.025 107.038  0.00 97.00      PROA   
ATOM   1791 HG12 VAL P 115     -38.395 -90.333 107.748  0.00 97.00      PROA   
ATOM   1792 HG13 VAL P 115     -38.189 -88.781 108.626  0.00 97.00      PROA   
ATOM   1793  CG2 VAL P 115     -39.424 -87.098 106.855  0.00 97.00      PROA   
ATOM   1794 HG21 VAL P 115     -40.357 -86.638 106.470  0.00 97.00      PROA   
ATOM   1795 HG22 VAL P 115     -38.580 -86.790 106.202  0.00 97.00      PROA   
ATOM   1796 HG23 VAL P 115     -39.237 -86.696 107.872  0.00 97.00      PROA   
ATOM   1797  C   VAL P 115     -39.571 -90.657 105.388  0.00 97.00      PROA   
ATOM   1798  O   VAL P 115     -40.485 -91.361 105.801  0.00 97.00      PROA   
ATOM   1799  N   LEU P 116     -38.456 -91.183 104.847  0.00 97.00      PROA   
ATOM   1800  HN  LEU P 116     -37.754 -90.565 104.499  0.00 97.00      PROA   
ATOM   1801  CA  LEU P 116     -38.204 -92.593 104.661  0.00 97.00      PROA   
ATOM   1802  HA  LEU P 116     -39.062 -93.172 104.966  0.00 97.00      PROA   
ATOM   1803  CB  LEU P 116     -37.842 -92.910 103.187  0.00 97.00      PROA   
ATOM   1804  HB1 LEU P 116     -37.430 -93.939 103.089  0.00 97.00      PROA   
ATOM   1805  HB2 LEU P 116     -37.051 -92.196 102.869  0.00 97.00      PROA   
ATOM   1806  CG  LEU P 116     -39.018 -92.791 102.192  0.00 97.00      PROA   
ATOM   1807  HG  LEU P 116     -39.567 -91.842 102.398  0.00 97.00      PROA   
ATOM   1808  CD1 LEU P 116     -38.505 -92.727 100.742  0.00 97.00      PROA   
ATOM   1809 HD11 LEU P 116     -37.948 -93.657 100.495  0.00 97.00      PROA   
ATOM   1810 HD12 LEU P 116     -37.828 -91.859 100.608  0.00 97.00      PROA   
ATOM   1811 HD13 LEU P 116     -39.358 -92.627 100.038  0.00 97.00      PROA   
ATOM   1812  CD2 LEU P 116     -39.992 -93.969 102.354  0.00 97.00      PROA   
ATOM   1813 HD21 LEU P 116     -40.377 -94.015 103.392  0.00 97.00      PROA   
ATOM   1814 HD22 LEU P 116     -39.474 -94.925 102.127  0.00 97.00      PROA   
ATOM   1815 HD23 LEU P 116     -40.850 -93.860 101.658  0.00 97.00      PROA   
ATOM   1816  C   LEU P 116     -37.029 -93.008 105.510  0.00 97.00      PROA   
ATOM   1817  O   LEU P 116     -35.956 -92.423 105.432  0.00 97.00      PROA   
ATOM   1818  N   TYR P 117     -37.209 -94.065 106.330  0.00 97.00      PROA   
ATOM   1819  HN  TYR P 117     -38.121 -94.459 106.435  0.00 97.00      PROA   
ATOM   1820  CA  TYR P 117     -36.144 -94.726 107.058  0.00 97.00      PROA   
ATOM   1821  HA  TYR P 117     -35.285 -94.071 107.113  0.00 97.00      PROA   
ATOM   1822  CB  TYR P 117     -36.552 -95.126 108.501  0.00 97.00      PROA   
ATOM   1823  HB1 TYR P 117     -35.812 -95.826 108.945  0.00 97.00      PROA   
ATOM   1824  HB2 TYR P 117     -37.544 -95.628 108.494  0.00 97.00      PROA   
ATOM   1825  CG  TYR P 117     -36.633 -93.911 109.398  0.00 97.00      PROA   
ATOM   1826  CD1 TYR P 117     -35.580 -93.623 110.287  0.00 97.00      PROA   
ATOM   1827  HD1 TYR P 117     -34.698 -94.247 110.297  0.00 97.00      PROA   
ATOM   1828  CE1 TYR P 117     -35.665 -92.542 111.172  0.00 97.00      PROA   
ATOM   1829  HE1 TYR P 117     -34.855 -92.335 111.857  0.00 97.00      PROA   
ATOM   1830  CZ  TYR P 117     -36.807 -91.739 111.179  0.00 97.00      PROA   
ATOM   1831  OH  TYR P 117     -36.878 -90.671 112.087  0.00 97.00      PROA   
ATOM   1832  HH  TYR P 117     -37.775 -90.324 112.090  0.00 97.00      PROA   
ATOM   1833  CD2 TYR P 117     -37.780 -93.094 109.423  0.00 97.00      PROA   
ATOM   1834  HD2 TYR P 117     -38.602 -93.307 108.756  0.00 97.00      PROA   
ATOM   1835  CE2 TYR P 117     -37.865 -92.007 110.304  0.00 97.00      PROA   
ATOM   1836  HE2 TYR P 117     -38.745 -91.380 110.312  0.00 97.00      PROA   
ATOM   1837  C   TYR P 117     -35.710 -95.964 106.301  0.00 97.00      PROA   
ATOM   1838  O   TYR P 117     -36.537 -96.770 105.887  0.00 97.00      PROA   
ATOM   1839  N   TYR P 118     -34.381 -96.125 106.099  0.00 97.00      PROA   
ATOM   1840  HN  TYR P 118     -33.740 -95.441 106.444  0.00 97.00      PROA   
ATOM   1841  CA  TYR P 118     -33.769 -97.176 105.313  0.00 97.00      PROA   
ATOM   1842  HA  TYR P 118     -34.532 -97.830 104.931  0.00 97.00      PROA   
ATOM   1843  CB  TYR P 118     -32.851 -96.671 104.148  0.00 97.00      PROA   
ATOM   1844  HB1 TYR P 118     -32.426 -97.545 103.607  0.00 97.00      PROA   
ATOM   1845  HB2 TYR P 118     -32.007 -96.093 104.579  0.00 97.00      PROA   
ATOM   1846  CG  TYR P 118     -33.508 -95.761 103.126  0.00 97.00      PROA   
ATOM   1847  CD1 TYR P 118     -33.923 -94.465 103.474  0.00 97.00      PROA   
ATOM   1848  HD1 TYR P 118     -33.857 -94.134 104.495  0.00 97.00      PROA   
ATOM   1849  CE1 TYR P 118     -34.392 -93.571 102.509  0.00 97.00      PROA   
ATOM   1850  HE1 TYR P 118     -34.700 -92.586 102.818  0.00 97.00      PROA   
ATOM   1851  CZ  TYR P 118     -34.435 -93.945 101.163  0.00 97.00      PROA   
ATOM   1852  OH  TYR P 118     -34.871 -93.012 100.201  0.00 97.00      PROA   
ATOM   1853  HH  TYR P 118     -35.098 -92.209 100.685  0.00 97.00      PROA   
ATOM   1854  CD2 TYR P 118     -33.554 -96.123 101.764  0.00 97.00      PROA   
ATOM   1855  HD2 TYR P 118     -33.200 -97.095 101.460  0.00 97.00      PROA   
ATOM   1856  CE2 TYR P 118     -34.017 -95.227 100.788  0.00 97.00      PROA   
ATOM   1857  HE2 TYR P 118     -34.033 -95.521  99.749  0.00 97.00      PROA   
ATOM   1858  C   TYR P 118     -32.881 -97.995 106.222  0.00 97.00      PROA   
ATOM   1859  O   TYR P 118     -32.266 -97.470 107.146  0.00 97.00      PROA   
ATOM   1860  N   ARG P 119     -32.795 -99.320 105.965  0.00 97.00      PROA   
ATOM   1861  HN  ARG P 119     -33.348 -99.729 105.241  0.00 97.00      PROA   
ATOM   1862  CA  ARG P 119     -31.823-100.195 106.578  0.00 97.00      PROA   
ATOM   1863  HA  ARG P 119     -31.007 -99.590 106.940  0.00 97.00      PROA   
ATOM   1864  CB  ARG P 119     -32.361-101.005 107.787  0.00 97.00      PROA   
ATOM   1865  HB1 ARG P 119     -33.349-101.441 107.518  0.00 97.00      PROA   
ATOM   1866  HB2 ARG P 119     -32.519-100.280 108.617  0.00 97.00      PROA   
ATOM   1867  CG  ARG P 119     -31.411-102.131 108.250  0.00 97.00      PROA   
ATOM   1868  HG1 ARG P 119     -30.380-101.710 108.269  0.00 97.00      PROA   
ATOM   1869  HG2 ARG P 119     -31.422-102.964 107.514  0.00 97.00      PROA   
ATOM   1870  CD  ARG P 119     -31.656-102.703 109.651  0.00 97.00      PROA   
ATOM   1871  HD1 ARG P 119     -31.768-101.907 110.406  0.00 97.00      PROA   
ATOM   1872  HD2 ARG P 119     -30.787-103.327 109.947  0.00 97.00      PROA   
ATOM   1873  NE  ARG P 119     -32.841-103.612 109.654  0.00 97.00      PROA   
ATOM   1874  HE  ARG P 119     -32.679-104.596 109.642  0.00 97.00      PROA   
ATOM   1875  CZ  ARG P 119     -34.071-103.250 110.074  0.00 97.00      PROA   
ATOM   1876  NH1 ARG P 119     -34.480-101.982 110.126  0.00 97.00      PROA   
ATOM   1877 HH11 ARG P 119     -33.871-101.295 109.745  0.00 97.00      PROA   
ATOM   1878 HH12 ARG P 119     -35.447-101.806 110.289  0.00 97.00      PROA   
ATOM   1879  NH2 ARG P 119     -34.887-104.230 110.486  0.00 97.00      PROA   
ATOM   1880 HH21 ARG P 119     -34.461-105.128 110.584  0.00 97.00      PROA   
ATOM   1881 HH22 ARG P 119     -35.649-104.004 111.090  0.00 97.00      PROA   
ATOM   1882  C   ARG P 119     -31.248-101.111 105.524  0.00 97.00      PROA   
ATOM   1883  O   ARG P 119     -31.982-101.805 104.824  0.00 97.00      PROA   
ATOM   1884  N   ASN P 120     -29.898-101.130 105.395  0.00 97.00      PROA   
ATOM   1885  HN  ASN P 120     -29.342-100.567 106.007  0.00 97.00      PROA   
ATOM   1886  CA  ASN P 120     -29.149-101.989 104.489  0.00 97.00      PROA   
ATOM   1887  HA  ASN P 120     -28.121-101.662 104.550  0.00 97.00      PROA   
ATOM   1888  CB  ASN P 120     -29.198-103.485 104.915  0.00 97.00      PROA   
ATOM   1889  HB1 ASN P 120     -28.589-104.108 104.227  0.00 97.00      PROA   
ATOM   1890  HB2 ASN P 120     -30.247-103.847 104.897  0.00 97.00      PROA   
ATOM   1891  CG  ASN P 120     -28.613-103.635 106.326  0.00 97.00      PROA   
ATOM   1892  OD1 ASN P 120     -27.775-102.839 106.753  0.00 97.00      PROA   
ATOM   1893  ND2 ASN P 120     -29.091-104.660 107.085  0.00 97.00      PROA   
ATOM   1894 HD21 ASN P 120     -28.765-104.746 108.027  0.00 97.00      PROA   
ATOM   1895 HD22 ASN P 120     -29.730-105.316 106.689  0.00 97.00      PROA   
ATOM   1896  C   ASN P 120     -29.551-101.800 103.034  0.00 97.00      PROA   
ATOM   1897  O   ASN P 120     -29.810-102.759 102.309  0.00 97.00      PROA   
ATOM   1898  N   GLY P 121     -29.623-100.524 102.584  0.00 97.00      PROA   
ATOM   1899  HN  GLY P 121     -29.379 -99.776 103.196  0.00 97.00      PROA   
ATOM   1900  CA  GLY P 121     -30.033-100.151 101.238  0.00 97.00      PROA   
ATOM   1901  HA1 GLY P 121     -29.733-100.923 100.543  0.00 97.00      PROA   
ATOM   1902  HA2 GLY P 121     -29.571 -99.200 101.017  0.00 97.00      PROA   
ATOM   1903  C   GLY P 121     -31.521 -99.955 101.094  0.00 97.00      PROA   
ATOM   1904  O   GLY P 121     -31.959 -99.051 100.387  0.00 97.00      PROA   
ATOM   1905  N   LYS P 122     -32.347-100.800 101.742  0.00 97.00      PROA   
ATOM   1906  HN  LYS P 122     -31.973-101.522 102.322  0.00 97.00      PROA   
ATOM   1907  CA  LYS P 122     -33.784-100.778 101.557  0.00 97.00      PROA   
ATOM   1908  HA  LYS P 122     -33.990-100.395 100.567  0.00 97.00      PROA   
ATOM   1909  CB  LYS P 122     -34.393-102.207 101.584  0.00 97.00      PROA   
ATOM   1910  HB1 LYS P 122     -33.957-102.761 102.446  0.00 97.00      PROA   
ATOM   1911  HB2 LYS P 122     -34.081-102.733 100.656  0.00 97.00      PROA   
ATOM   1912  CG  LYS P 122     -35.925-102.228 101.719  0.00 97.00      PROA   
ATOM   1913  HG1 LYS P 122     -36.356-101.488 101.006  0.00 97.00      PROA   
ATOM   1914  HG2 LYS P 122     -36.191-101.910 102.753  0.00 97.00      PROA   
ATOM   1915  CD  LYS P 122     -36.604-103.577 101.467  0.00 97.00      PROA   
ATOM   1916  HD1 LYS P 122     -36.185-104.329 102.172  0.00 97.00      PROA   
ATOM   1917  HD2 LYS P 122     -36.375-103.904 100.428  0.00 97.00      PROA   
ATOM   1918  CE  LYS P 122     -38.123-103.451 101.667  0.00 97.00      PROA   
ATOM   1919  HE1 LYS P 122     -38.538-102.676 100.986  0.00 97.00      PROA   
ATOM   1920  HE2 LYS P 122     -38.351-103.161 102.715  0.00 97.00      PROA   
ATOM   1921  NZ  LYS P 122     -38.815-104.727 101.381  0.00 97.00      PROA   
ATOM   1922  HZ1 LYS P 122     -38.436-105.471 102.000  0.00 97.00      PROA   
ATOM   1923  HZ2 LYS P 122     -38.658-104.988 100.387  0.00 97.00      PROA   
ATOM   1924  HZ3 LYS P 122     -39.835-104.617 101.555  0.00 97.00      PROA   
ATOM   1925  C   LYS P 122     -34.528 -99.872 102.521  0.00 97.00      PROA   
ATOM   1926  O   LYS P 122     -34.386 -99.978 103.733  0.00 97.00      PROA   
ATOM   1927  N   ALA P 123     -35.407 -98.985 101.990  0.00 97.00      PROA   
ATOM   1928  HN  ALA P 123     -35.438 -98.828 101.006  0.00 97.00      PROA   
ATOM   1929  CA  ALA P 123     -36.421 -98.290 102.762  0.00 97.00      PROA   
ATOM   1930  HA  ALA P 123     -35.927 -97.742 103.545  0.00 97.00      PROA   
ATOM   1931  CB  ALA P 123     -37.170 -97.263 101.891  0.00 97.00      PROA   
ATOM   1932  HB1 ALA P 123     -37.707 -97.765 101.059  0.00 97.00      PROA   
ATOM   1933  HB2 ALA P 123     -36.446 -96.545 101.449  0.00 97.00      PROA   
ATOM   1934  HB3 ALA P 123     -37.899 -96.684 102.495  0.00 97.00      PROA   
ATOM   1935  C   ALA P 123     -37.420 -99.249 103.402  0.00 97.00      PROA   
ATOM   1936  O   ALA P 123     -37.979-100.118 102.734  0.00 97.00      PROA   
ATOM   1937  N   PHE P 124     -37.664 -99.115 104.728  0.00 97.00      PROA   
ATOM   1938  HN  PHE P 124     -37.192 -98.413 105.259  0.00 97.00      PROA   
ATOM   1939  CA  PHE P 124     -38.521-100.037 105.451  0.00 97.00      PROA   
ATOM   1940  HA  PHE P 124     -39.027-100.691 104.755  0.00 97.00      PROA   
ATOM   1941  CB  PHE P 124     -37.704-100.943 106.433  0.00 97.00      PROA   
ATOM   1942  HB1 PHE P 124     -36.845-101.382 105.879  0.00 97.00      PROA   
ATOM   1943  HB2 PHE P 124     -38.349-101.783 106.771  0.00 97.00      PROA   
ATOM   1944  CG  PHE P 124     -37.159-100.242 107.662  0.00 97.00      PROA   
ATOM   1945  CD1 PHE P 124     -35.974 -99.492 107.598  0.00 97.00      PROA   
ATOM   1946  HD1 PHE P 124     -35.465 -99.397 106.651  0.00 97.00      PROA   
ATOM   1947  CE1 PHE P 124     -35.468 -98.849 108.735  0.00 97.00      PROA   
ATOM   1948  HE1 PHE P 124     -34.567 -98.258 108.667  0.00 97.00      PROA   
ATOM   1949  CZ  PHE P 124     -36.140 -98.965 109.958  0.00 97.00      PROA   
ATOM   1950  HZ  PHE P 124     -35.765 -98.454 110.833  0.00 97.00      PROA   
ATOM   1951  CD2 PHE P 124     -37.808-100.372 108.904  0.00 97.00      PROA   
ATOM   1952  HD2 PHE P 124     -38.717-100.951 108.972  0.00 97.00      PROA   
ATOM   1953  CE2 PHE P 124     -37.306 -99.735 110.045  0.00 97.00      PROA   
ATOM   1954  HE2 PHE P 124     -37.826 -99.823 110.988  0.00 97.00      PROA   
ATOM   1955  C   PHE P 124     -39.622 -99.299 106.185  0.00 97.00      PROA   
ATOM   1956  O   PHE P 124     -40.598 -99.929 106.591  0.00 97.00      PROA   
ATOM   1957  N   LYS P 125     -39.532 -97.958 106.361  0.00 97.00      PROA   
ATOM   1958  HN  LYS P 125     -38.735 -97.440 106.063  0.00 97.00      PROA   
ATOM   1959  CA  LYS P 125     -40.588 -97.266 107.076  0.00 97.00      PROA   
ATOM   1960  HA  LYS P 125     -41.520 -97.776 106.874  0.00 97.00      PROA   
ATOM   1961  CB  LYS P 125     -40.333 -97.307 108.605  0.00 97.00      PROA   
ATOM   1962  HB1 LYS P 125     -40.049 -96.318 109.015  0.00 97.00      PROA   
ATOM   1963  HB2 LYS P 125     -39.451 -97.967 108.775  0.00 97.00      PROA   
ATOM   1964  CG  LYS P 125     -41.496 -97.938 109.394  0.00 97.00      PROA   
ATOM   1965  HG1 LYS P 125     -41.182 -98.069 110.454  0.00 97.00      PROA   
ATOM   1966  HG2 LYS P 125     -41.698 -98.951 108.981  0.00 97.00      PROA   
ATOM   1967  CD  LYS P 125     -42.797 -97.120 109.355  0.00 97.00      PROA   
ATOM   1968  HD1 LYS P 125     -43.563 -97.658 109.958  0.00 97.00      PROA   
ATOM   1969  HD2 LYS P 125     -43.169 -97.070 108.307  0.00 97.00      PROA   
ATOM   1970  CE  LYS P 125     -42.616 -95.703 109.906  0.00 97.00      PROA   
ATOM   1971  HE1 LYS P 125     -41.889 -95.125 109.295  0.00 97.00      PROA   
ATOM   1972  HE2 LYS P 125     -42.256 -95.743 110.956  0.00 97.00      PROA   
ATOM   1973  NZ  LYS P 125     -43.889 -94.955 109.887  0.00 97.00      PROA   
ATOM   1974  HZ1 LYS P 125     -44.670 -95.532 110.251  0.00 97.00      PROA   
ATOM   1975  HZ2 LYS P 125     -44.090 -94.668 108.904  0.00 97.00      PROA   
ATOM   1976  HZ3 LYS P 125     -43.782 -94.090 110.457  0.00 97.00      PROA   
ATOM   1977  C   LYS P 125     -40.789 -95.844 106.591  0.00 97.00      PROA   
ATOM   1978  O   LYS P 125     -39.908 -94.997 106.689  0.00 97.00      PROA   
ATOM   1979  N   PHE P 126     -42.011 -95.556 106.085  0.00 97.00      PROA   
ATOM   1980  HN  PHE P 126     -42.671 -96.293 105.960  0.00 97.00      PROA   
ATOM   1981  CA  PHE P 126     -42.440 -94.268 105.577  0.00 97.00      PROA   
ATOM   1982  HA  PHE P 126     -41.565 -93.681 105.337  0.00 97.00      PROA   
ATOM   1983  CB  PHE P 126     -43.240 -94.502 104.256  0.00 97.00      PROA   
ATOM   1984  HB1 PHE P 126     -44.013 -95.282 104.437  0.00 97.00      PROA   
ATOM   1985  HB2 PHE P 126     -42.553 -94.896 103.478  0.00 97.00      PROA   
ATOM   1986  CG  PHE P 126     -43.924 -93.281 103.693  0.00 97.00      PROA   
ATOM   1987  CD1 PHE P 126     -43.164 -92.230 103.155  0.00 97.00      PROA   
ATOM   1988  HD1 PHE P 126     -42.086 -92.279 103.174  0.00 97.00      PROA   
ATOM   1989  CE1 PHE P 126     -43.793 -91.121 102.581  0.00 97.00      PROA   
ATOM   1990  HE1 PHE P 126     -43.191 -90.343 102.139  0.00 97.00      PROA   
ATOM   1991  CZ  PHE P 126     -45.191 -91.038 102.562  0.00 97.00      PROA   
ATOM   1992  HZ  PHE P 126     -45.685 -90.186 102.121  0.00 97.00      PROA   
ATOM   1993  CD2 PHE P 126     -45.328 -93.196 103.654  0.00 97.00      PROA   
ATOM   1994  HD2 PHE P 126     -45.928 -94.004 104.046  0.00 97.00      PROA   
ATOM   1995  CE2 PHE P 126     -45.958 -92.076 103.102  0.00 97.00      PROA   
ATOM   1996  HE2 PHE P 126     -47.036 -92.022 103.070  0.00 97.00      PROA   
ATOM   1997  C   PHE P 126     -43.251 -93.464 106.593  0.00 97.00      PROA   
ATOM   1998  O   PHE P 126     -44.058 -94.012 107.332  0.00 97.00      PROA   
ATOM   1999  N   PHE P 127     -43.066 -92.121 106.613  0.00 97.00      PROA   
ATOM   2000  HN  PHE P 127     -42.322 -91.720 106.082  0.00 97.00      PROA   
ATOM   2001  CA  PHE P 127     -43.912 -91.162 107.303  0.00 97.00      PROA   
ATOM   2002  HA  PHE P 127     -44.861 -91.622 107.541  0.00 97.00      PROA   
ATOM   2003  CB  PHE P 127     -43.260 -90.545 108.571  0.00 97.00      PROA   
ATOM   2004  HB1 PHE P 127     -43.909 -89.752 109.002  0.00 97.00      PROA   
ATOM   2005  HB2 PHE P 127     -42.291 -90.071 108.299  0.00 97.00      PROA   
ATOM   2006  CG  PHE P 127     -42.988 -91.540 109.668  0.00 97.00      PROA   
ATOM   2007  CD1 PHE P 127     -43.936 -91.745 110.689  0.00 97.00      PROA   
ATOM   2008  HD1 PHE P 127     -44.901 -91.262 110.627  0.00 97.00      PROA   
ATOM   2009  CE1 PHE P 127     -43.611 -92.492 111.829  0.00 97.00      PROA   
ATOM   2010  HE1 PHE P 127     -44.328 -92.603 112.629  0.00 97.00      PROA   
ATOM   2011  CZ  PHE P 127     -42.331 -93.045 111.957  0.00 97.00      PROA   
ATOM   2012  HZ  PHE P 127     -42.068 -93.597 112.847  0.00 97.00      PROA   
ATOM   2013  CD2 PHE P 127     -41.709 -92.109 109.808  0.00 97.00      PROA   
ATOM   2014  HD2 PHE P 127     -40.958 -91.918 109.054  0.00 97.00      PROA   
ATOM   2015  CE2 PHE P 127     -41.379 -92.852 110.949  0.00 97.00      PROA   
ATOM   2016  HE2 PHE P 127     -40.384 -93.257 111.065  0.00 97.00      PROA   
ATOM   2017  C   PHE P 127     -44.176 -89.992 106.369  0.00 97.00      PROA   
ATOM   2018  O   PHE P 127     -43.297 -89.562 105.633  0.00 97.00      PROA   
ATOM   2019  N   HSD P 128     -45.400 -89.414 106.375  0.00 97.00      PROA   
ATOM   2020  HN  HSD P 128     -46.155 -89.807 106.897  0.00 97.00      PROA   
ATOM   2021  CA  HSD P 128     -45.698 -88.182 105.654  0.00 97.00      PROA   
ATOM   2022  HA  HSD P 128     -45.380 -88.341 104.632  0.00 97.00      PROA   
ATOM   2023  CB  HSD P 128     -47.213 -87.876 105.601  0.00 97.00      PROA   
ATOM   2024  HB1 HSD P 128     -47.420 -86.791 105.472  0.00 97.00      PROA   
ATOM   2025  HB2 HSD P 128     -47.687 -88.194 106.553  0.00 97.00      PROA   
ATOM   2026  ND1 HSD P 128     -47.939 -88.073 103.180  0.00 97.00      PROA   
ATOM   2027  HD1 HSD P 128     -47.620 -87.167 102.899  0.00 97.00      PROA   
ATOM   2028  CG  HSD P 128     -47.859 -88.600 104.453  0.00 97.00      PROA   
ATOM   2029  CE1 HSD P 128     -48.638 -88.961 102.430  0.00 97.00      PROA   
ATOM   2030  HE1 HSD P 128     -48.872 -88.798 101.378  0.00 97.00      PROA   
ATOM   2031  NE2 HSD P 128     -49.024 -90.008 103.132  0.00 97.00      PROA   
ATOM   2032  CD2 HSD P 128     -48.544 -89.775 104.409  0.00 97.00      PROA   
ATOM   2033  HD2 HSD P 128     -48.753 -90.488 105.197  0.00 97.00      PROA   
ATOM   2034  C   HSD P 128     -44.923 -86.954 106.108  0.00 97.00      PROA   
ATOM   2035  O   HSD P 128     -44.578 -86.113 105.283  0.00 97.00      PROA   
ATOM   2036  N   TRP P 129     -44.638 -86.823 107.421  0.00 97.00      PROA   
ATOM   2037  HN  TRP P 129     -44.909 -87.529 108.065  0.00 97.00      PROA   
ATOM   2038  CA  TRP P 129     -43.978 -85.672 108.009  0.00 97.00      PROA   
ATOM   2039  HA  TRP P 129     -43.557 -85.047 107.231  0.00 97.00      PROA   
ATOM   2040  CB  TRP P 129     -44.924 -84.830 108.915  0.00 97.00      PROA   
ATOM   2041  HB1 TRP P 129     -44.407 -83.891 109.213  0.00 97.00      PROA   
ATOM   2042  HB2 TRP P 129     -45.146 -85.393 109.848  0.00 97.00      PROA   
ATOM   2043  CG  TRP P 129     -46.235 -84.479 108.280  0.00 97.00      PROA   
ATOM   2044  CD1 TRP P 129     -46.521 -83.345 107.565  0.00 97.00      PROA   
ATOM   2045  HD1 TRP P 129     -45.822 -82.540 107.390  0.00 97.00      PROA   
ATOM   2046  NE1 TRP P 129     -47.819 -83.397 107.122  0.00 97.00      PROA   
ATOM   2047  HE1 TRP P 129     -48.318 -82.670 106.703  0.00 97.00      PROA   
ATOM   2048  CE2 TRP P 129     -48.400 -84.559 107.536  0.00 97.00      PROA   
ATOM   2049  CD2 TRP P 129     -47.437 -85.270 108.286  0.00 97.00      PROA   
ATOM   2050  CE3 TRP P 129     -47.785 -86.492 108.864  0.00 97.00      PROA   
ATOM   2051  HE3 TRP P 129     -47.083 -87.044 109.472  0.00 97.00      PROA   
ATOM   2052  CZ3 TRP P 129     -49.078 -86.988 108.665  0.00 97.00      PROA   
ATOM   2053  HZ3 TRP P 129     -49.369 -87.927 109.114  0.00 97.00      PROA   
ATOM   2054  CZ2 TRP P 129     -49.679 -85.054 107.328  0.00 97.00      PROA   
ATOM   2055  HZ2 TRP P 129     -50.412 -84.506 106.755  0.00 97.00      PROA   
ATOM   2056  CH2 TRP P 129     -50.005 -86.284 107.901  0.00 97.00      PROA   
ATOM   2057  HH2 TRP P 129     -51.000 -86.685 107.766  0.00 97.00      PROA   
ATOM   2058  C   TRP P 129     -42.846 -86.204 108.855  0.00 97.00      PROA   
ATOM   2059  O   TRP P 129     -42.725 -87.410 109.062  0.00 97.00      PROA   
ATOM   2060  N   ASN P 130     -41.958 -85.313 109.357  0.00 97.00      PROA   
ATOM   2061  HN  ASN P 130     -42.001 -84.348 109.103  0.00 97.00      PROA   
ATOM   2062  CA  ASN P 130     -40.890 -85.686 110.266  0.00 97.00      PROA   
ATOM   2063  HA  ASN P 130     -40.300 -86.422 109.739  0.00 97.00      PROA   
ATOM   2064  CB  ASN P 130     -39.993 -84.456 110.594  0.00 97.00      PROA   
ATOM   2065  HB1 ASN P 130     -40.537 -83.746 111.252  0.00 97.00      PROA   
ATOM   2066  HB2 ASN P 130     -39.729 -83.920 109.656  0.00 97.00      PROA   
ATOM   2067  CG  ASN P 130     -38.701 -84.866 111.297  0.00 97.00      PROA   
ATOM   2068  OD1 ASN P 130     -38.441 -84.469 112.432  0.00 97.00      PROA   
ATOM   2069  ND2 ASN P 130     -37.880 -85.704 110.612  0.00 97.00      PROA   
ATOM   2070 HD21 ASN P 130     -37.010 -85.952 111.039  0.00 97.00      PROA   
ATOM   2071 HD22 ASN P 130     -38.106 -85.983 109.681  0.00 97.00      PROA   
ATOM   2072  C   ASN P 130     -41.393 -86.352 111.553  0.00 97.00      PROA   
ATOM   2073  O   ASN P 130     -42.312 -85.871 112.213  0.00 97.00      PROA   
ATOM   2074  N   SER P 131     -40.780 -87.498 111.925  0.00 97.00      PROA   
ATOM   2075  HN  SER P 131     -40.028 -87.874 111.389  0.00 97.00      PROA   
ATOM   2076  CA  SER P 131     -41.175 -88.282 113.076  0.00 97.00      PROA   
ATOM   2077  HA  SER P 131     -41.413 -87.623 113.899  0.00 97.00      PROA   
ATOM   2078  CB  SER P 131     -42.371 -89.241 112.783  0.00 97.00      PROA   
ATOM   2079  HB1 SER P 131     -42.147 -89.841 111.876  0.00 97.00      PROA   
ATOM   2080  HB2 SER P 131     -43.265 -88.617 112.568  0.00 97.00      PROA   
ATOM   2081  OG  SER P 131     -42.695 -90.121 113.864  0.00 97.00      PROA   
ATOM   2082  HG1 SER P 131     -42.041 -90.830 113.860  0.00 97.00      PROA   
ATOM   2083  C   SER P 131     -39.970 -89.090 113.442  0.00 97.00      PROA   
ATOM   2084  O   SER P 131     -39.098 -89.305 112.611  0.00 97.00      PROA   
ATOM   2085  N   ASN P 132     -39.913 -89.582 114.700  0.00 97.00      PROA   
ATOM   2086  HN  ASN P 132     -40.660 -89.394 115.333  0.00 97.00      PROA   
ATOM   2087  CA  ASN P 132     -38.920 -90.539 115.141  0.00 97.00      PROA   
ATOM   2088  HA  ASN P 132     -37.969 -90.272 114.701  0.00 97.00      PROA   
ATOM   2089  CB  ASN P 132     -38.747 -90.544 116.697  0.00 97.00      PROA   
ATOM   2090  HB1 ASN P 132     -38.631 -89.502 117.062  0.00 97.00      PROA   
ATOM   2091  HB2 ASN P 132     -37.811 -91.091 116.945  0.00 97.00      PROA   
ATOM   2092  CG  ASN P 132     -39.882 -91.253 117.455  0.00 97.00      PROA   
ATOM   2093  OD1 ASN P 132     -39.842 -92.473 117.637  0.00 97.00      PROA   
ATOM   2094  ND2 ASN P 132     -40.898 -90.491 117.935  0.00 97.00      PROA   
ATOM   2095 HD21 ASN P 132     -41.627 -90.959 118.432  0.00 97.00      PROA   
ATOM   2096 HD22 ASN P 132     -40.896 -89.500 117.816  0.00 97.00      PROA   
ATOM   2097  C   ASN P 132     -39.306 -91.914 114.624  0.00 97.00      PROA   
ATOM   2098  O   ASN P 132     -40.434 -92.141 114.193  0.00 97.00      PROA   
ATOM   2099  N   LEU P 133     -38.361 -92.871 114.694  0.00 97.00      PROA   
ATOM   2100  HN  LEU P 133     -37.421 -92.643 114.940  0.00 97.00      PROA   
ATOM   2101  CA  LEU P 133     -38.661 -94.274 114.578  0.00 97.00      PROA   
ATOM   2102  HA  LEU P 133     -39.730 -94.430 114.587  0.00 97.00      PROA   
ATOM   2103  CB  LEU P 133     -38.062 -94.859 113.277  0.00 97.00      PROA   
ATOM   2104  HB1 LEU P 133     -36.954 -94.893 113.319  0.00 97.00      PROA   
ATOM   2105  HB2 LEU P 133     -38.325 -94.136 112.468  0.00 97.00      PROA   
ATOM   2106  CG  LEU P 133     -38.612 -96.234 112.836  0.00 97.00      PROA   
ATOM   2107  HG  LEU P 133     -39.722 -96.221 112.953  0.00 97.00      PROA   
ATOM   2108  CD1 LEU P 133     -38.302 -96.451 111.348  0.00 97.00      PROA   
ATOM   2109 HD11 LEU P 133     -37.203 -96.454 111.190  0.00 97.00      PROA   
ATOM   2110 HD12 LEU P 133     -38.742 -95.636 110.737  0.00 97.00      PROA   
ATOM   2111 HD13 LEU P 133     -38.714 -97.422 111.004  0.00 97.00      PROA   
ATOM   2112  CD2 LEU P 133     -38.051 -97.410 113.653  0.00 97.00      PROA   
ATOM   2113 HD21 LEU P 133     -38.391 -97.367 114.705  0.00 97.00      PROA   
ATOM   2114 HD22 LEU P 133     -36.940 -97.386 113.637  0.00 97.00      PROA   
ATOM   2115 HD23 LEU P 133     -38.389 -98.376 113.223  0.00 97.00      PROA   
ATOM   2116  C   LEU P 133     -38.075 -94.919 115.813  0.00 97.00      PROA   
ATOM   2117  O   LEU P 133     -36.864 -94.939 115.998  0.00 97.00      PROA   
ATOM   2118  N   THR P 134     -38.934 -95.474 116.701  0.00 97.00      PROA   
ATOM   2119  HN  THR P 134     -39.919 -95.416 116.564  0.00 97.00      PROA   
ATOM   2120  CA  THR P 134     -38.486 -96.143 117.912  0.00 97.00      PROA   
ATOM   2121  HA  THR P 134     -37.418 -96.024 118.029  0.00 97.00      PROA   
ATOM   2122  CB  THR P 134     -39.129 -95.621 119.193  0.00 97.00      PROA   
ATOM   2123  HB  THR P 134     -40.239 -95.685 119.128  0.00 97.00      PROA   
ATOM   2124  OG1 THR P 134     -38.760 -94.265 119.407  0.00 97.00      PROA   
ATOM   2125  HG1 THR P 134     -39.159 -93.751 118.700  0.00 97.00      PROA   
ATOM   2126  CG2 THR P 134     -38.634 -96.403 120.427  0.00 97.00      PROA   
ATOM   2127 HG21 THR P 134     -37.523 -96.388 120.464  0.00 97.00      PROA   
ATOM   2128 HG22 THR P 134     -38.981 -97.456 120.417  0.00 97.00      PROA   
ATOM   2129 HG23 THR P 134     -39.019 -95.925 121.353  0.00 97.00      PROA   
ATOM   2130  C   THR P 134     -38.762 -97.618 117.769  0.00 97.00      PROA   
ATOM   2131  O   THR P 134     -39.898 -98.047 117.582  0.00 97.00      PROA   
ATOM   2132  N   ILE P 135     -37.696 -98.438 117.868  0.00 97.00      PROA   
ATOM   2133  HN  ILE P 135     -36.779 -98.054 117.985  0.00 97.00      PROA   
ATOM   2134  CA  ILE P 135     -37.763 -99.881 117.831  0.00 97.00      PROA   
ATOM   2135  HA  ILE P 135     -38.648-100.191 117.293  0.00 97.00      PROA   
ATOM   2136  CB  ILE P 135     -36.524-100.488 117.166  0.00 97.00      PROA   
ATOM   2137  HB  ILE P 135     -35.631-100.130 117.728  0.00 97.00      PROA   
ATOM   2138  CG2 ILE P 135     -36.555-102.031 117.242  0.00 97.00      PROA   
ATOM   2139 HG21 ILE P 135     -37.450-102.431 116.720  0.00 97.00      PROA   
ATOM   2140 HG22 ILE P 135     -36.568-102.382 118.291  0.00 97.00      PROA   
ATOM   2141 HG23 ILE P 135     -35.648-102.457 116.767  0.00 97.00      PROA   
ATOM   2142  CG1 ILE P 135     -36.343-100.009 115.701  0.00 97.00      PROA   
ATOM   2143 HG11 ILE P 135     -36.736 -98.979 115.580  0.00 97.00      PROA   
ATOM   2144 HG12 ILE P 135     -36.938-100.666 115.029  0.00 97.00      PROA   
ATOM   2145  CD  ILE P 135     -34.872 -99.978 115.264  0.00 97.00      PROA   
ATOM   2146  HD1 ILE P 135     -34.355-100.931 115.506  0.00 97.00      PROA   
ATOM   2147  HD2 ILE P 135     -34.346 -99.159 115.798  0.00 97.00      PROA   
ATOM   2148  HD3 ILE P 135     -34.784 -99.790 114.174  0.00 97.00      PROA   
ATOM   2149  C   ILE P 135     -37.865-100.344 119.272  0.00 97.00      PROA   
ATOM   2150  O   ILE P 135     -36.919-100.213 120.038  0.00 97.00      PROA   
ATOM   2151  N   LEU P 136     -39.032-100.891 119.683  0.00 97.00      PROA   
ATOM   2152  HN  LEU P 136     -39.812-100.920 119.062  0.00 97.00      PROA   
ATOM   2153  CA  LEU P 136     -39.320-101.319 121.044  0.00 97.00      PROA   
ATOM   2154  HA  LEU P 136     -39.167-100.458 121.680  0.00 97.00      PROA   
ATOM   2155  CB  LEU P 136     -40.787-101.813 121.200  0.00 97.00      PROA   
ATOM   2156  HB1 LEU P 136     -40.914-102.220 122.229  0.00 97.00      PROA   
ATOM   2157  HB2 LEU P 136     -40.977-102.640 120.483  0.00 97.00      PROA   
ATOM   2158  CG  LEU P 136     -41.908-100.746 121.034  0.00 97.00      PROA   
ATOM   2159  HG  LEU P 136     -42.855-101.253 121.346  0.00 97.00      PROA   
ATOM   2160  CD1 LEU P 136     -41.715 -99.543 121.974  0.00 97.00      PROA   
ATOM   2161 HD11 LEU P 136     -40.824 -98.953 121.672  0.00 97.00      PROA   
ATOM   2162 HD12 LEU P 136     -41.578 -99.885 123.021  0.00 97.00      PROA   
ATOM   2163 HD13 LEU P 136     -42.603 -98.877 121.932  0.00 97.00      PROA   
ATOM   2164  CD2 LEU P 136     -42.139-100.274 119.584  0.00 97.00      PROA   
ATOM   2165 HD21 LEU P 136     -42.227-101.141 118.897  0.00 97.00      PROA   
ATOM   2166 HD22 LEU P 136     -41.308 -99.623 119.246  0.00 97.00      PROA   
ATOM   2167 HD23 LEU P 136     -43.076 -99.681 119.527  0.00 97.00      PROA   
ATOM   2168  C   LEU P 136     -38.389-102.395 121.586  0.00 97.00      PROA   
ATOM   2169  O   LEU P 136     -37.990-102.347 122.749  0.00 97.00      PROA   
ATOM   2170  N   LYS P 137     -38.026-103.392 120.751  0.00 97.00      PROA   
ATOM   2171  HN  LYS P 137     -38.394-103.433 119.828  0.00 97.00      PROA   
ATOM   2172  CA  LYS P 137     -37.019-104.375 121.087  0.00 97.00      PROA   
ATOM   2173  HA  LYS P 137     -36.382-103.990 121.873  0.00 97.00      PROA   
ATOM   2174  CB  LYS P 137     -37.636-105.723 121.545  0.00 97.00      PROA   
ATOM   2175  HB1 LYS P 137     -36.835-106.489 121.627  0.00 97.00      PROA   
ATOM   2176  HB2 LYS P 137     -38.359-106.074 120.776  0.00 97.00      PROA   
ATOM   2177  CG  LYS P 137     -38.358-105.644 122.904  0.00 97.00      PROA   
ATOM   2178  HG1 LYS P 137     -39.201-104.922 122.840  0.00 97.00      PROA   
ATOM   2179  HG2 LYS P 137     -37.641-105.246 123.652  0.00 97.00      PROA   
ATOM   2180  CD  LYS P 137     -38.895-107.010 123.369  0.00 97.00      PROA   
ATOM   2181  HD1 LYS P 137     -38.061-107.748 123.359  0.00 97.00      PROA   
ATOM   2182  HD2 LYS P 137     -39.650-107.359 122.630  0.00 97.00      PROA   
ATOM   2183  CE  LYS P 137     -39.546-107.002 124.760  0.00 97.00      PROA   
ATOM   2184  HE1 LYS P 137     -39.941-108.016 124.995  0.00 97.00      PROA   
ATOM   2185  HE2 LYS P 137     -40.375-106.268 124.819  0.00 97.00      PROA   
ATOM   2186  NZ  LYS P 137     -38.540-106.674 125.796  0.00 97.00      PROA   
ATOM   2187  HZ1 LYS P 137     -38.409-105.645 125.885  0.00 97.00      PROA   
ATOM   2188  HZ2 LYS P 137     -37.640-107.107 125.507  0.00 97.00      PROA   
ATOM   2189  HZ3 LYS P 137     -38.826-107.082 126.709  0.00 97.00      PROA   
ATOM   2190  C   LYS P 137     -36.146-104.606 119.874  0.00 97.00      PROA   
ATOM   2191  O   LYS P 137     -36.603-105.133 118.862  0.00 97.00      PROA   
ATOM   2192  N   THR P 138     -34.846-104.224 119.938  0.00 97.00      PROA   
ATOM   2193  HN  THR P 138     -34.504-103.724 120.736  0.00 97.00      PROA   
ATOM   2194  CA  THR P 138     -33.899-104.426 118.850  0.00 97.00      PROA   
ATOM   2195  HA  THR P 138     -34.450-104.260 117.935  0.00 97.00      PROA   
ATOM   2196  CB  THR P 138     -32.741-103.426 118.838  0.00 97.00      PROA   
ATOM   2197  HB  THR P 138     -33.155-102.419 119.080  0.00 97.00      PROA   
ATOM   2198  OG1 THR P 138     -32.138-103.338 117.552  0.00 97.00      PROA   
ATOM   2199  HG1 THR P 138     -31.413-102.720 117.661  0.00 97.00      PROA   
ATOM   2200  CG2 THR P 138     -31.644-103.769 119.857  0.00 97.00      PROA   
ATOM   2201 HG21 THR P 138     -31.113-104.706 119.586  0.00 97.00      PROA   
ATOM   2202 HG22 THR P 138     -32.074-103.889 120.870  0.00 97.00      PROA   
ATOM   2203 HG23 THR P 138     -30.891-102.953 119.899  0.00 97.00      PROA   
ATOM   2204  C   THR P 138     -33.425-105.869 118.816  0.00 97.00      PROA   
ATOM   2205  O   THR P 138     -33.698-106.661 119.709  0.00 97.00      PROA   
ATOM   2206  N   ASN P 139     -32.758-106.266 117.715  0.00 97.00      PROA   
ATOM   2207  HN  ASN P 139     -32.469-105.597 117.037  0.00 97.00      PROA   
ATOM   2208  CA  ASN P 139     -32.460-107.655 117.451  0.00 97.00      PROA   
ATOM   2209  HA  ASN P 139     -31.978-108.069 118.327  0.00 97.00      PROA   
ATOM   2210  CB  ASN P 139     -33.743-108.481 117.123  0.00 97.00      PROA   
ATOM   2211  HB1 ASN P 139     -34.384-108.526 118.030  0.00 97.00      PROA   
ATOM   2212  HB2 ASN P 139     -33.489-109.527 116.855  0.00 97.00      PROA   
ATOM   2213  CG  ASN P 139     -34.529-107.856 115.962  0.00 97.00      PROA   
ATOM   2214  OD1 ASN P 139     -34.153-108.016 114.798  0.00 97.00      PROA   
ATOM   2215  ND2 ASN P 139     -35.651-107.149 116.272  0.00 97.00      PROA   
ATOM   2216 HD21 ASN P 139     -36.204-106.784 115.524  0.00 97.00      PROA   
ATOM   2217 HD22 ASN P 139     -35.908-106.999 117.226  0.00 97.00      PROA   
ATOM   2218  C   ASN P 139     -31.448-107.686 116.324  0.00 97.00      PROA   
ATOM   2219  O   ASN P 139     -31.110-106.653 115.751  0.00 97.00      PROA   
ATOM   2220  N   MET P 140     -30.932-108.887 115.970  0.00 97.00      PROA   
ATOM   2221  HN  MET P 140     -31.165-109.713 116.482  0.00 97.00      PROA   
ATOM   2222  CA  MET P 140     -29.969-109.081 114.898  0.00 97.00      PROA   
ATOM   2223  HA  MET P 140     -29.092-108.504 115.150  0.00 97.00      PROA   
ATOM   2224  CB  MET P 140     -29.532-110.563 114.817  0.00 97.00      PROA   
ATOM   2225  HB1 MET P 140     -30.416-111.186 114.600  0.00 97.00      PROA   
ATOM   2226  HB2 MET P 140     -29.192-110.865 115.828  0.00 97.00      PROA   
ATOM   2227  CG  MET P 140     -28.391-110.812 113.804  0.00 97.00      PROA   
ATOM   2228  HG1 MET P 140     -27.529-110.201 114.095  0.00 97.00      PROA   
ATOM   2229  HG2 MET P 140     -28.704-110.473 112.792  0.00 97.00      PROA   
ATOM   2230  SD  MET P 140     -27.637-112.435 113.713  0.00 97.00      PROA   
ATOM   2231  CE  MET P 140     -27.403-112.914 115.363  0.00 97.00      PROA   
ATOM   2232  HE1 MET P 140     -28.297-112.815 116.007  0.00 97.00      PROA   
ATOM   2233  HE2 MET P 140     -26.618-112.212 115.665  0.00 97.00      PROA   
ATOM   2234  HE3 MET P 140     -27.040-113.958 115.412  0.00 97.00      PROA   
ATOM   2235  C   MET P 140     -30.444-108.580 113.535  0.00 97.00      PROA   
ATOM   2236  O   MET P 140     -29.666-108.016 112.768  0.00 97.00      PROA   
ATOM   2237  N   SER P 141     -31.751-108.707 113.212  0.00 97.00      PROA   
ATOM   2238  HN  SER P 141     -32.398-109.108 113.857  0.00 97.00      PROA   
ATOM   2239  CA  SER P 141     -32.290-108.307 111.921  0.00 97.00      PROA   
ATOM   2240  HA  SER P 141     -31.568-108.534 111.147  0.00 97.00      PROA   
ATOM   2241  CB  SER P 141     -33.614-109.059 111.609  0.00 97.00      PROA   
ATOM   2242  HB1 SER P 141     -34.430-108.737 112.293  0.00 97.00      PROA   
ATOM   2243  HB2 SER P 141     -33.447-110.145 111.775  0.00 97.00      PROA   
ATOM   2244  OG  SER P 141     -34.026-108.890 110.253  0.00 97.00      PROA   
ATOM   2245  HG1 SER P 141     -34.168-107.948 110.120  0.00 97.00      PROA   
ATOM   2246  C   SER P 141     -32.569-106.811 111.899  0.00 97.00      PROA   
ATOM   2247  O   SER P 141     -33.040-106.284 110.898  0.00 97.00      PROA   
ATOM   2248  N   HSD P 142     -32.237-106.092 112.994  0.00 97.00      PROA   
ATOM   2249  HN  HSD P 142     -31.932-106.574 113.812  0.00 97.00      PROA   
ATOM   2250  CA  HSD P 142     -32.253-104.647 113.087  0.00 97.00      PROA   
ATOM   2251  HA  HSD P 142     -32.690-104.231 112.197  0.00 97.00      PROA   
ATOM   2252  CB  HSD P 142     -33.114-104.153 114.276  0.00 97.00      PROA   
ATOM   2253  HB1 HSD P 142     -32.873-103.097 114.523  0.00 97.00      PROA   
ATOM   2254  HB2 HSD P 142     -32.914-104.763 115.181  0.00 97.00      PROA   
ATOM   2255  ND1 HSD P 142     -35.464-103.172 114.164  0.00 97.00      PROA   
ATOM   2256  HD1 HSD P 142     -35.281-102.358 114.718  0.00 97.00      PROA   
ATOM   2257  CG  HSD P 142     -34.584-104.208 113.930  0.00 97.00      PROA   
ATOM   2258  CE1 HSD P 142     -36.629-103.491 113.552  0.00 97.00      PROA   
ATOM   2259  HE1 HSD P 142     -37.518-102.862 113.595  0.00 97.00      PROA   
ATOM   2260  NE2 HSD P 142     -36.566-104.658 112.946  0.00 97.00      PROA   
ATOM   2261  CD2 HSD P 142     -35.284-105.116 113.196  0.00 97.00      PROA   
ATOM   2262  HD2 HSD P 142     -34.986-106.071 112.785  0.00 97.00      PROA   
ATOM   2263  C   HSD P 142     -30.840-104.094 113.124  0.00 97.00      PROA   
ATOM   2264  O   HSD P 142     -30.626-102.914 113.380  0.00 97.00      PROA   
ATOM   2265  N   SER P 143     -29.827-104.930 112.814  0.00 97.00      PROA   
ATOM   2266  HN  SER P 143     -30.015-105.892 112.631  0.00 97.00      PROA   
ATOM   2267  CA  SER P 143     -28.430-104.536 112.742  0.00 97.00      PROA   
ATOM   2268  HA  SER P 143     -28.262-103.704 113.413  0.00 97.00      PROA   
ATOM   2269  CB  SER P 143     -27.531-105.727 113.158  0.00 97.00      PROA   
ATOM   2270  HB1 SER P 143     -27.521-106.518 112.377  0.00 97.00      PROA   
ATOM   2271  HB2 SER P 143     -27.968-106.177 114.074  0.00 97.00      PROA   
ATOM   2272  OG  SER P 143     -26.199-105.327 113.455  0.00 97.00      PROA   
ATOM   2273  HG1 SER P 143     -25.801-105.036 112.632  0.00 97.00      PROA   
ATOM   2274  C   SER P 143     -28.066-104.107 111.327  0.00 97.00      PROA   
ATOM   2275  O   SER P 143     -28.676-104.554 110.358  0.00 97.00      PROA   
ATOM   2276  N   GLY P 144     -27.038-103.231 111.175  0.00 97.00      PROA   
ATOM   2277  HN  GLY P 144     -26.577-102.837 111.971  0.00 97.00      PROA   
ATOM   2278  CA  GLY P 144     -26.493-102.838 109.884  0.00 97.00      PROA   
ATOM   2279  HA1 GLY P 144     -27.067-103.275 109.084  0.00 97.00      PROA   
ATOM   2280  HA2 GLY P 144     -25.459-103.153 109.874  0.00 97.00      PROA   
ATOM   2281  C   GLY P 144     -26.500-101.348 109.699  0.00 97.00      PROA   
ATOM   2282  O   GLY P 144     -26.440-100.589 110.658  0.00 97.00      PROA   
ATOM   2283  N   THR P 145     -26.539-100.883 108.429  0.00 97.00      PROA   
ATOM   2284  HN  THR P 145     -26.691-101.522 107.675  0.00 97.00      PROA   
ATOM   2285  CA  THR P 145     -26.426 -99.474 108.086  0.00 97.00      PROA   
ATOM   2286  HA  THR P 145     -25.968 -98.962 108.917  0.00 97.00      PROA   
ATOM   2287  CB  THR P 145     -25.506 -99.192 106.892  0.00 97.00      PROA   
ATOM   2288  HB  THR P 145     -24.503 -99.609 107.139  0.00 97.00      PROA   
ATOM   2289  OG1 THR P 145     -25.322 -97.798 106.661  0.00 97.00      PROA   
ATOM   2290  HG1 THR P 145     -25.945 -97.556 105.965  0.00 97.00      PROA   
ATOM   2291  CG2 THR P 145     -25.984 -99.848 105.582  0.00 97.00      PROA   
ATOM   2292 HG21 THR P 145     -26.962 -99.432 105.260  0.00 97.00      PROA   
ATOM   2293 HG22 THR P 145     -26.082-100.945 105.701  0.00 97.00      PROA   
ATOM   2294 HG23 THR P 145     -25.249 -99.648 104.772  0.00 97.00      PROA   
ATOM   2295  C   THR P 145     -27.799 -98.868 107.918  0.00 97.00      PROA   
ATOM   2296  O   THR P 145     -28.634 -99.368 107.178  0.00 97.00      PROA   
ATOM   2297  N   TYR P 146     -28.057 -97.749 108.625  0.00 97.00      PROA   
ATOM   2298  HN  TYR P 146     -27.365 -97.375 109.240  0.00 97.00      PROA   
ATOM   2299  CA  TYR P 146     -29.307 -97.025 108.575  0.00 97.00      PROA   
ATOM   2300  HA  TYR P 146     -30.022 -97.583 107.992  0.00 97.00      PROA   
ATOM   2301  CB  TYR P 146     -29.913 -96.727 109.968  0.00 97.00      PROA   
ATOM   2302  HB1 TYR P 146     -30.704 -95.952 109.886  0.00 97.00      PROA   
ATOM   2303  HB2 TYR P 146     -29.126 -96.352 110.658  0.00 97.00      PROA   
ATOM   2304  CG  TYR P 146     -30.559 -97.932 110.592  0.00 97.00      PROA   
ATOM   2305  CD1 TYR P 146     -29.798 -98.888 111.284  0.00 97.00      PROA   
ATOM   2306  HD1 TYR P 146     -28.720 -98.813 111.288  0.00 97.00      PROA   
ATOM   2307  CE1 TYR P 146     -30.431 -99.909 112.002  0.00 97.00      PROA   
ATOM   2308  HE1 TYR P 146     -29.839-100.640 112.528  0.00 97.00      PROA   
ATOM   2309  CZ  TYR P 146     -31.828 -99.967 112.056  0.00 97.00      PROA   
ATOM   2310  OH  TYR P 146     -32.465-100.977 112.800  0.00 97.00      PROA   
ATOM   2311  HH  TYR P 146     -31.768-101.526 113.174  0.00 97.00      PROA   
ATOM   2312  CD2 TYR P 146     -31.963 -98.033 110.613  0.00 97.00      PROA   
ATOM   2313  HD2 TYR P 146     -32.559 -97.293 110.101  0.00 97.00      PROA   
ATOM   2314  CE2 TYR P 146     -32.594 -99.044 111.345  0.00 97.00      PROA   
ATOM   2315  HE2 TYR P 146     -33.670 -99.095 111.389  0.00 97.00      PROA   
ATOM   2316  C   TYR P 146     -29.102 -95.701 107.884  0.00 97.00      PROA   
ATOM   2317  O   TYR P 146     -28.077 -95.051 108.043  0.00 97.00      PROA   
ATOM   2318  N   HSD P 147     -30.100 -95.266 107.088  0.00 97.00      PROA   
ATOM   2319  HN  HSD P 147     -30.938 -95.799 106.995  0.00 97.00      PROA   
ATOM   2320  CA  HSD P 147     -30.045 -94.005 106.376  0.00 97.00      PROA   
ATOM   2321  HA  HSD P 147     -29.389 -93.318 106.893  0.00 97.00      PROA   
ATOM   2322  CB  HSD P 147     -29.612 -94.162 104.891  0.00 97.00      PROA   
ATOM   2323  HB1 HSD P 147     -29.455 -93.155 104.448  0.00 97.00      PROA   
ATOM   2324  HB2 HSD P 147     -30.405 -94.666 104.302  0.00 97.00      PROA   
ATOM   2325  ND1 HSD P 147     -27.190 -94.519 104.161  0.00 97.00      PROA   
ATOM   2326  HD1 HSD P 147     -26.997 -93.568 103.913  0.00 97.00      PROA   
ATOM   2327  CG  HSD P 147     -28.368 -94.992 104.701  0.00 97.00      PROA   
ATOM   2328  CE1 HSD P 147     -26.360 -95.583 104.031  0.00 97.00      PROA   
ATOM   2329  HE1 HSD P 147     -25.347 -95.503 103.636  0.00 97.00      PROA   
ATOM   2330  NE2 HSD P 147     -26.925 -96.704 104.430  0.00 97.00      PROA   
ATOM   2331  CD2 HSD P 147     -28.189 -96.335 104.847  0.00 97.00      PROA   
ATOM   2332  HD2 HSD P 147     -28.876 -97.088 105.214  0.00 97.00      PROA   
ATOM   2333  C   HSD P 147     -31.446 -93.447 106.408  0.00 97.00      PROA   
ATOM   2334  O   HSD P 147     -32.398 -94.178 106.659  0.00 97.00      PROA   
ATOM   2335  N   CYS P 148     -31.626 -92.131 106.155  0.00 97.00      PROA   
ATOM   2336  HN  CYS P 148     -30.858 -91.495 106.091  0.00 97.00      PROA   
ATOM   2337  CA  CYS P 148     -32.948 -91.577 105.961  0.00 97.00      PROA   
ATOM   2338  HA  CYS P 148     -33.604 -92.379 105.670  0.00 97.00      PROA   
ATOM   2339  CB  CYS P 148     -33.558 -90.932 107.238  0.00 97.00      PROA   
ATOM   2340  HB1 CYS P 148     -33.534 -91.703 108.039  0.00 97.00      PROA   
ATOM   2341  HB2 CYS P 148     -34.631 -90.713 107.048  0.00 97.00      PROA   
ATOM   2342  SG  CYS P 148     -32.710 -89.434 107.845  0.00 97.00      PROA   
ATOM   2343  C   CYS P 148     -32.967 -90.612 104.799  0.00 97.00      PROA   
ATOM   2344  O   CYS P 148     -31.933 -90.141 104.335  0.00 97.00      PROA   
ATOM   2345  N   SER P 149     -34.180 -90.303 104.288  0.00 97.00      PROA   
ATOM   2346  HN  SER P 149     -35.003 -90.747 104.637  0.00 97.00      PROA   
ATOM   2347  CA  SER P 149     -34.354 -89.285 103.273  0.00 97.00      PROA   
ATOM   2348  HA  SER P 149     -33.578 -88.549 103.413  0.00 97.00      PROA   
ATOM   2349  CB  SER P 149     -34.335 -89.796 101.797  0.00 97.00      PROA   
ATOM   2350  HB1 SER P 149     -33.416 -90.403 101.656  0.00 97.00      PROA   
ATOM   2351  HB2 SER P 149     -34.287 -88.935 101.099  0.00 97.00      PROA   
ATOM   2352  OG  SER P 149     -35.466 -90.591 101.441  0.00 97.00      PROA   
ATOM   2353  HG1 SER P 149     -36.247 -90.138 101.767  0.00 97.00      PROA   
ATOM   2354  C   SER P 149     -35.669 -88.602 103.518  0.00 97.00      PROA   
ATOM   2355  O   SER P 149     -36.602 -89.214 104.018  0.00 97.00      PROA   
ATOM   2356  N   GLY P 150     -35.768 -87.310 103.141  0.00 97.00      PROA   
ATOM   2357  HN  GLY P 150     -34.979 -86.851 102.738  0.00 97.00      PROA   
ATOM   2358  CA  GLY P 150     -37.001 -86.549 103.187  0.00 97.00      PROA   
ATOM   2359  HA1 GLY P 150     -37.017 -85.985 104.107  0.00 97.00      PROA   
ATOM   2360  HA2 GLY P 150     -37.850 -87.206 103.055  0.00 97.00      PROA   
ATOM   2361  C   GLY P 150     -36.988 -85.585 102.043  0.00 97.00      PROA   
ATOM   2362  O   GLY P 150     -36.032 -85.534 101.282  0.00 97.00      PROA   
ATOM   2363  N   MET P 151     -38.062 -84.785 101.894  0.00 97.00      PROA   
ATOM   2364  HN  MET P 151     -38.866 -84.909 102.474  0.00 97.00      PROA   
ATOM   2365  CA  MET P 151     -38.236 -83.836 100.820  0.00 97.00      PROA   
ATOM   2366  HA  MET P 151     -37.362 -83.823 100.187  0.00 97.00      PROA   
ATOM   2367  CB  MET P 151     -39.492 -84.223  99.992  0.00 97.00      PROA   
ATOM   2368  HB1 MET P 151     -40.401 -83.721 100.377  0.00 97.00      PROA   
ATOM   2369  HB2 MET P 151     -39.663 -85.316 100.148  0.00 97.00      PROA   
ATOM   2370  CG  MET P 151     -39.371 -84.031  98.468  0.00 97.00      PROA   
ATOM   2371  HG1 MET P 151     -40.291 -84.460  98.010  0.00 97.00      PROA   
ATOM   2372  HG2 MET P 151     -38.512 -84.635  98.101  0.00 97.00      PROA   
ATOM   2373  SD  MET P 151     -39.193 -82.312  97.911  0.00 97.00      PROA   
ATOM   2374  CE  MET P 151     -39.352 -82.698  96.146  0.00 97.00      PROA   
ATOM   2375  HE1 MET P 151     -40.363 -83.101  95.923  0.00 97.00      PROA   
ATOM   2376  HE2 MET P 151     -38.603 -83.456  95.829  0.00 97.00      PROA   
ATOM   2377  HE3 MET P 151     -39.204 -81.787  95.527  0.00 97.00      PROA   
ATOM   2378  C   MET P 151     -38.413 -82.461 101.447  0.00 97.00      PROA   
ATOM   2379  O   MET P 151     -39.096 -82.303 102.455  0.00 97.00      PROA   
ATOM   2380  N   GLY P 152     -37.775 -81.425 100.852  0.00 97.00      PROA   
ATOM   2381  HN  GLY P 152     -37.157 -81.621 100.094  0.00 97.00      PROA   
ATOM   2382  CA  GLY P 152     -38.009 -80.023 101.183  0.00 97.00      PROA   
ATOM   2383  HA1 GLY P 152     -37.130 -79.625 101.660  0.00 97.00      PROA   
ATOM   2384  HA2 GLY P 152     -38.896 -79.933 101.795  0.00 97.00      PROA   
ATOM   2385  C   GLY P 152     -38.273 -79.246  99.924  0.00 97.00      PROA   
ATOM   2386  O   GLY P 152     -39.416 -78.954  99.589  0.00 97.00      PROA   
ATOM   2387  N   LYS P 153     -37.207 -78.867  99.188  0.00 97.00      PROA   
ATOM   2388  HN  LYS P 153     -36.280 -78.963  99.547  0.00 97.00      PROA   
ATOM   2389  CA  LYS P 153     -37.324 -78.366  97.828  0.00 97.00      PROA   
ATOM   2390  HA  LYS P 153     -38.366 -78.326  97.555  0.00 97.00      PROA   
ATOM   2391  CB  LYS P 153     -36.715 -76.948  97.670  0.00 97.00      PROA   
ATOM   2392  HB1 LYS P 153     -36.506 -76.729  96.600  0.00 97.00      PROA   
ATOM   2393  HB2 LYS P 153     -35.747 -76.909  98.214  0.00 97.00      PROA   
ATOM   2394  CG  LYS P 153     -37.637 -75.823  98.185  0.00 97.00      PROA   
ATOM   2395  HG1 LYS P 153     -37.088 -74.858  98.105  0.00 97.00      PROA   
ATOM   2396  HG2 LYS P 153     -37.870 -75.991  99.259  0.00 97.00      PROA   
ATOM   2397  CD  LYS P 153     -38.943 -75.731  97.376  0.00 97.00      PROA   
ATOM   2398  HD1 LYS P 153     -39.542 -76.651  97.562  0.00 97.00      PROA   
ATOM   2399  HD2 LYS P 153     -38.674 -75.710  96.295  0.00 97.00      PROA   
ATOM   2400  CE  LYS P 153     -39.809 -74.512  97.708  0.00 97.00      PROA   
ATOM   2401  HE1 LYS P 153     -39.265 -73.570  97.487  0.00 97.00      PROA   
ATOM   2402  HE2 LYS P 153     -40.107 -74.523  98.778  0.00 97.00      PROA   
ATOM   2403  NZ  LYS P 153     -41.044 -74.537  96.887  0.00 97.00      PROA   
ATOM   2404  HZ1 LYS P 153     -41.570 -75.411  97.091  0.00 97.00      PROA   
ATOM   2405  HZ2 LYS P 153     -40.786 -74.525  95.879  0.00 97.00      PROA   
ATOM   2406  HZ3 LYS P 153     -41.639 -73.714  97.103  0.00 97.00      PROA   
ATOM   2407  C   LYS P 153     -36.745 -79.329  96.817  0.00 97.00      PROA   
ATOM   2408  O   LYS P 153     -36.849 -79.120  95.609  0.00 97.00      PROA   
ATOM   2409  N   HSD P 154     -36.187 -80.452  97.303  0.00 97.00      PROA   
ATOM   2410  HN  HSD P 154     -36.094 -80.583  98.285  0.00 97.00      PROA   
ATOM   2411  CA  HSD P 154     -35.806 -81.591  96.511  0.00 97.00      PROA   
ATOM   2412  HA  HSD P 154     -36.615 -81.833  95.836  0.00 97.00      PROA   
ATOM   2413  CB  HSD P 154     -34.486 -81.398  95.721  0.00 97.00      PROA   
ATOM   2414  HB1 HSD P 154     -33.676 -81.096  96.421  0.00 97.00      PROA   
ATOM   2415  HB2 HSD P 154     -34.630 -80.566  94.998  0.00 97.00      PROA   
ATOM   2416  ND1 HSD P 154     -32.946 -83.368  95.220  0.00 97.00      PROA   
ATOM   2417  HD1 HSD P 154     -32.354 -83.265  96.021  0.00 97.00      PROA   
ATOM   2418  CG  HSD P 154     -34.069 -82.617  94.941  0.00 97.00      PROA   
ATOM   2419  CE1 HSD P 154     -32.918 -84.382  94.322  0.00 97.00      PROA   
ATOM   2420  HE1 HSD P 154     -32.131 -85.135  94.311  0.00 97.00      PROA   
ATOM   2421  NE2 HSD P 154     -33.943 -84.342  93.493  0.00 97.00      PROA   
ATOM   2422  CD2 HSD P 154     -34.658 -83.220  93.872  0.00 97.00      PROA   
ATOM   2423  HD2 HSD P 154     -35.553 -82.943  93.328  0.00 97.00      PROA   
ATOM   2424  C   HSD P 154     -35.687 -82.691  97.536  0.00 97.00      PROA   
ATOM   2425  O   HSD P 154     -35.758 -82.424  98.734  0.00 97.00      PROA   
ATOM   2426  N   ARG P 155     -35.531 -83.971  97.119  0.00 97.00      PROA   
ATOM   2427  HN  ARG P 155     -35.497 -84.199  96.148  0.00 97.00      PROA   
ATOM   2428  CA  ARG P 155     -35.184 -85.026  98.053  0.00 97.00      PROA   
ATOM   2429  HA  ARG P 155     -35.871 -84.937  98.882  0.00 97.00      PROA   
ATOM   2430  CB  ARG P 155     -35.366 -86.464  97.502  0.00 97.00      PROA   
ATOM   2431  HB1 ARG P 155     -36.457 -86.634  97.350  0.00 97.00      PROA   
ATOM   2432  HB2 ARG P 155     -35.036 -87.184  98.283  0.00 97.00      PROA   
ATOM   2433  CG  ARG P 155     -34.639 -86.753  96.169  0.00 97.00      PROA   
ATOM   2434  HG1 ARG P 155     -33.821 -86.016  96.042  0.00 97.00      PROA   
ATOM   2435  HG2 ARG P 155     -35.339 -86.608  95.317  0.00 97.00      PROA   
ATOM   2436  CD  ARG P 155     -33.975 -88.137  96.079  0.00 97.00      PROA   
ATOM   2437  HD1 ARG P 155     -33.154 -88.197  96.830  0.00 97.00      PROA   
ATOM   2438  HD2 ARG P 155     -33.563 -88.313  95.061  0.00 97.00      PROA   
ATOM   2439  NE  ARG P 155     -35.029 -89.162  96.362  0.00 97.00      PROA   
ATOM   2440  HE  ARG P 155     -35.981 -88.912  96.215  0.00 97.00      PROA   
ATOM   2441  CZ  ARG P 155     -34.794 -90.335  96.987  0.00 97.00      PROA   
ATOM   2442  NH1 ARG P 155     -33.560 -90.812  97.200  0.00 97.00      PROA   
ATOM   2443 HH11 ARG P 155     -32.785 -90.330  96.805  0.00 97.00      PROA   
ATOM   2444 HH12 ARG P 155     -33.466 -91.696  97.651  0.00 97.00      PROA   
ATOM   2445  NH2 ARG P 155     -35.834 -91.068  97.425  0.00 97.00      PROA   
ATOM   2446 HH21 ARG P 155     -36.761 -90.732  97.290  0.00 97.00      PROA   
ATOM   2447 HH22 ARG P 155     -35.645 -91.897  97.945  0.00 97.00      PROA   
ATOM   2448  C   ARG P 155     -33.781 -84.861  98.626  0.00 97.00      PROA   
ATOM   2449  O   ARG P 155     -32.820 -84.585  97.912  0.00 97.00      PROA   
ATOM   2450  N   TYR P 156     -33.639 -85.035  99.953  0.00 97.00      PROA   
ATOM   2451  HN  TYR P 156     -34.440 -85.206 100.525  0.00 97.00      PROA   
ATOM   2452  CA  TYR P 156     -32.380 -84.924 100.657  0.00 97.00      PROA   
ATOM   2453  HA  TYR P 156     -31.574 -84.741  99.961  0.00 97.00      PROA   
ATOM   2454  CB  TYR P 156     -32.412 -83.817 101.748  0.00 97.00      PROA   
ATOM   2455  HB1 TYR P 156     -31.412 -83.676 102.207  0.00 97.00      PROA   
ATOM   2456  HB2 TYR P 156     -33.135 -84.110 102.540  0.00 97.00      PROA   
ATOM   2457  CG  TYR P 156     -32.865 -82.485 101.194  0.00 97.00      PROA   
ATOM   2458  CD1 TYR P 156     -32.311 -81.954 100.014  0.00 97.00      PROA   
ATOM   2459  HD1 TYR P 156     -31.549 -82.503  99.482  0.00 97.00      PROA   
ATOM   2460  CE1 TYR P 156     -32.760 -80.731  99.499  0.00 97.00      PROA   
ATOM   2461  HE1 TYR P 156     -32.338 -80.347  98.582  0.00 97.00      PROA   
ATOM   2462  CZ  TYR P 156     -33.756 -80.013 100.172  0.00 97.00      PROA   
ATOM   2463  OH  TYR P 156     -34.208 -78.779  99.665  0.00 97.00      PROA   
ATOM   2464  HH  TYR P 156     -33.549 -78.461  99.045  0.00 97.00      PROA   
ATOM   2465  CD2 TYR P 156     -33.848 -81.739 101.870  0.00 97.00      PROA   
ATOM   2466  HD2 TYR P 156     -34.275 -82.121 102.787  0.00 97.00      PROA   
ATOM   2467  CE2 TYR P 156     -34.290 -80.512 101.365  0.00 97.00      PROA   
ATOM   2468  HE2 TYR P 156     -35.033 -79.946 101.904  0.00 97.00      PROA   
ATOM   2469  C   TYR P 156     -32.134 -86.262 101.312  0.00 97.00      PROA   
ATOM   2470  O   TYR P 156     -33.067 -86.895 101.790  0.00 97.00      PROA   
ATOM   2471  N   THR P 157     -30.865 -86.733 101.323  0.00 97.00      PROA   
ATOM   2472  HN  THR P 157     -30.133 -86.223 100.881  0.00 97.00      PROA   
ATOM   2473  CA  THR P 157     -30.452 -87.999 101.906  0.00 97.00      PROA   
ATOM   2474  HA  THR P 157     -31.305 -88.511 102.333  0.00 97.00      PROA   
ATOM   2475  CB  THR P 157     -29.756 -88.933 100.916  0.00 97.00      PROA   
ATOM   2476  HB  THR P 157     -29.215 -89.759 101.439  0.00 97.00      PROA   
ATOM   2477  OG1 THR P 157     -28.840 -88.225 100.085  0.00 97.00      PROA   
ATOM   2478  HG1 THR P 157     -28.137 -87.916 100.659  0.00 97.00      PROA   
ATOM   2479  CG2 THR P 157     -30.808 -89.570  99.995  0.00 97.00      PROA   
ATOM   2480 HG21 THR P 157     -31.378 -88.784  99.457  0.00 97.00      PROA   
ATOM   2481 HG22 THR P 157     -31.509 -90.195 100.583  0.00 97.00      PROA   
ATOM   2482 HG23 THR P 157     -30.303 -90.218  99.245  0.00 97.00      PROA   
ATOM   2483  C   THR P 157     -29.482 -87.716 103.029  0.00 97.00      PROA   
ATOM   2484  O   THR P 157     -28.623 -86.846 102.912  0.00 97.00      PROA   
ATOM   2485  N   SER P 158     -29.590 -88.461 104.153  0.00 97.00      PROA   
ATOM   2486  HN  SER P 158     -30.316 -89.142 104.256  0.00 97.00      PROA   
ATOM   2487  CA  SER P 158     -28.681 -88.330 105.276  0.00 97.00      PROA   
ATOM   2488  HA  SER P 158     -28.471 -87.278 105.410  0.00 97.00      PROA   
ATOM   2489  CB  SER P 158     -29.288 -88.874 106.604  0.00 97.00      PROA   
ATOM   2490  HB1 SER P 158     -30.297 -88.427 106.723  0.00 97.00      PROA   
ATOM   2491  HB2 SER P 158     -28.675 -88.556 107.472  0.00 97.00      PROA   
ATOM   2492  OG  SER P 158     -29.417 -90.296 106.634  0.00 97.00      PROA   
ATOM   2493  HG1 SER P 158     -28.537 -90.655 106.797  0.00 97.00      PROA   
ATOM   2494  C   SER P 158     -27.369 -89.047 105.031  0.00 97.00      PROA   
ATOM   2495  O   SER P 158     -27.215 -89.832 104.097  0.00 97.00      PROA   
ATOM   2496  N   ALA P 159     -26.398 -88.830 105.945  0.00 97.00      PROA   
ATOM   2497  HN  ALA P 159     -26.479 -88.091 106.611  0.00 97.00      PROA   
ATOM   2498  CA  ALA P 159     -25.298 -89.745 106.165  0.00 97.00      PROA   
ATOM   2499  HA  ALA P 159     -24.771 -89.855 105.226  0.00 97.00      PROA   
ATOM   2500  CB  ALA P 159     -24.331 -89.190 107.230  0.00 97.00      PROA   
ATOM   2501  HB1 ALA P 159     -24.849 -89.069 108.206  0.00 97.00      PROA   
ATOM   2502  HB2 ALA P 159     -23.952 -88.192 106.916  0.00 97.00      PROA   
ATOM   2503  HB3 ALA P 159     -23.461 -89.863 107.373  0.00 97.00      PROA   
ATOM   2504  C   ALA P 159     -25.793 -91.126 106.598  0.00 97.00      PROA   
ATOM   2505  O   ALA P 159     -26.844 -91.253 107.222  0.00 97.00      PROA   
ATOM   2506  N   GLY P 160     -25.052 -92.206 106.247  0.00 97.00      PROA   
ATOM   2507  HN  GLY P 160     -24.201 -92.093 105.741  0.00 97.00      PROA   
ATOM   2508  CA  GLY P 160     -25.355 -93.552 106.708  0.00 97.00      PROA   
ATOM   2509  HA1 GLY P 160     -24.904 -94.247 106.016  0.00 97.00      PROA   
ATOM   2510  HA2 GLY P 160     -26.424 -93.681 106.793  0.00 97.00      PROA   
ATOM   2511  C   GLY P 160     -24.719 -93.794 108.043  0.00 97.00      PROA   
ATOM   2512  O   GLY P 160     -23.546 -93.485 108.234  0.00 97.00      PROA   
ATOM   2513  N   ILE P 161     -25.475 -94.390 108.993  0.00 97.00      PROA   
ATOM   2514  HN  ILE P 161     -26.424 -94.632 108.795  0.00 97.00      PROA   
ATOM   2515  CA  ILE P 161     -24.996 -94.674 110.331  0.00 97.00      PROA   
ATOM   2516  HA  ILE P 161     -23.963 -94.373 110.419  0.00 97.00      PROA   
ATOM   2517  CB  ILE P 161     -25.794 -93.961 111.427  0.00 97.00      PROA   
ATOM   2518  HB  ILE P 161     -26.851 -94.318 111.396  0.00 97.00      PROA   
ATOM   2519  CG2 ILE P 161     -25.208 -94.303 112.818  0.00 97.00      PROA   
ATOM   2520 HG21 ILE P 161     -24.122 -94.074 112.848  0.00 97.00      PROA   
ATOM   2521 HG22 ILE P 161     -25.353 -95.373 113.071  0.00 97.00      PROA   
ATOM   2522 HG23 ILE P 161     -25.710 -93.693 113.598  0.00 97.00      PROA   
ATOM   2523  CG1 ILE P 161     -25.845 -92.422 111.207  0.00 97.00      PROA   
ATOM   2524 HG11 ILE P 161     -26.486 -91.986 112.006  0.00 97.00      PROA   
ATOM   2525 HG12 ILE P 161     -26.343 -92.202 110.239  0.00 97.00      PROA   
ATOM   2526  CD  ILE P 161     -24.483 -91.713 111.244  0.00 97.00      PROA   
ATOM   2527  HD1 ILE P 161     -23.809 -92.102 110.453  0.00 97.00      PROA   
ATOM   2528  HD2 ILE P 161     -23.984 -91.849 112.227  0.00 97.00      PROA   
ATOM   2529  HD3 ILE P 161     -24.614 -90.622 111.080  0.00 97.00      PROA   
ATOM   2530  C   ILE P 161     -25.053 -96.174 110.531  0.00 97.00      PROA   
ATOM   2531  O   ILE P 161     -26.114 -96.788 110.475  0.00 97.00      PROA   
ATOM   2532  N   SER P 162     -23.885 -96.809 110.774  0.00 97.00      PROA   
ATOM   2533  HN  SER P 162     -23.023 -96.307 110.789  0.00 97.00      PROA   
ATOM   2534  CA  SER P 162     -23.787 -98.243 110.964  0.00 97.00      PROA   
ATOM   2535  HA  SER P 162     -24.588 -98.726 110.425  0.00 97.00      PROA   
ATOM   2536  CB  SER P 162     -22.452 -98.813 110.418  0.00 97.00      PROA   
ATOM   2537  HB1 SER P 162     -22.417 -98.642 109.320  0.00 97.00      PROA   
ATOM   2538  HB2 SER P 162     -22.385 -99.908 110.596  0.00 97.00      PROA   
ATOM   2539  OG  SER P 162     -21.325 -98.158 110.999  0.00 97.00      PROA   
ATOM   2540  HG1 SER P 162     -21.457 -98.212 111.951  0.00 97.00      PROA   
ATOM   2541  C   SER P 162     -23.910 -98.630 112.424  0.00 97.00      PROA   
ATOM   2542  O   SER P 162     -23.085 -98.242 113.250  0.00 97.00      PROA   
ATOM   2543  N   VAL P 163     -24.931 -99.449 112.770  0.00 97.00      PROA   
ATOM   2544  HN  VAL P 163     -25.604 -99.742 112.093  0.00 97.00      PROA   
ATOM   2545  CA  VAL P 163     -25.108 -99.964 114.114  0.00 97.00      PROA   
ATOM   2546  HA  VAL P 163     -24.341 -99.550 114.748  0.00 97.00      PROA   
ATOM   2547  CB  VAL P 163     -26.446 -99.617 114.768  0.00 97.00      PROA   
ATOM   2548  HB  VAL P 163     -26.416 -99.929 115.839  0.00 97.00      PROA   
ATOM   2549  CG1 VAL P 163     -26.629 -98.087 114.739  0.00 97.00      PROA   
ATOM   2550 HG11 VAL P 163     -26.738 -97.716 113.697  0.00 97.00      PROA   
ATOM   2551 HG12 VAL P 163     -25.764 -97.577 115.212  0.00 97.00      PROA   
ATOM   2552 HG13 VAL P 163     -27.549 -97.817 115.299  0.00 97.00      PROA   
ATOM   2553  CG2 VAL P 163     -27.638-100.325 114.096  0.00 97.00      PROA   
ATOM   2554 HG21 VAL P 163     -27.605-101.422 114.254  0.00 97.00      PROA   
ATOM   2555 HG22 VAL P 163     -27.641-100.122 113.006  0.00 97.00      PROA   
ATOM   2556 HG23 VAL P 163     -28.592 -99.949 114.525  0.00 97.00      PROA   
ATOM   2557  C   VAL P 163     -24.900-101.460 114.077  0.00 97.00      PROA   
ATOM   2558  O   VAL P 163     -25.357-102.152 113.174  0.00 97.00      PROA   
ATOM   2559  N   THR P 164     -24.162-102.005 115.066  0.00 97.00      PROA   
ATOM   2560  HN  THR P 164     -23.787-101.423 115.787  0.00 97.00      PROA   
ATOM   2561  CA  THR P 164     -23.869-103.430 115.115  0.00 97.00      PROA   
ATOM   2562  HA  THR P 164     -24.320-103.936 114.276  0.00 97.00      PROA   
ATOM   2563  CB  THR P 164     -22.378-103.740 115.062  0.00 97.00      PROA   
ATOM   2564  HB  THR P 164     -21.863-103.375 115.978  0.00 97.00      PROA   
ATOM   2565  OG1 THR P 164     -21.777-103.096 113.946  0.00 97.00      PROA   
ATOM   2566  HG1 THR P 164     -22.155-102.217 113.897  0.00 97.00      PROA   
ATOM   2567  CG2 THR P 164     -22.144-105.251 114.879  0.00 97.00      PROA   
ATOM   2568 HG21 THR P 164     -22.600-105.586 113.922  0.00 97.00      PROA   
ATOM   2569 HG22 THR P 164     -22.581-105.846 115.704  0.00 97.00      PROA   
ATOM   2570 HG23 THR P 164     -21.053-105.461 114.826  0.00 97.00      PROA   
ATOM   2571  C   THR P 164     -24.474-103.969 116.396  0.00 97.00      PROA   
ATOM   2572  O   THR P 164     -24.052-103.597 117.483  0.00 97.00      PROA   
ATOM   2573  N   VAL P 165     -25.493-104.859 116.305  0.00 97.00      PROA   
ATOM   2574  HN  VAL P 165     -25.830-105.113 115.398  0.00 97.00      PROA   
ATOM   2575  CA  VAL P 165     -26.231-105.421 117.440  0.00 97.00      PROA   
ATOM   2576  HA  VAL P 165     -26.240-104.666 118.211  0.00 97.00      PROA   
ATOM   2577  CB  VAL P 165     -27.697-105.688 117.061  0.00 97.00      PROA   
ATOM   2578  HB  VAL P 165     -27.733-106.434 116.237  0.00 97.00      PROA   
ATOM   2579  CG1 VAL P 165     -28.572-106.200 118.229  0.00 97.00      PROA   
ATOM   2580 HG11 VAL P 165     -28.394-105.595 119.143  0.00 97.00      PROA   
ATOM   2581 HG12 VAL P 165     -28.381-107.269 118.448  0.00 97.00      PROA   
ATOM   2582 HG13 VAL P 165     -29.645-106.111 117.965  0.00 97.00      PROA   
ATOM   2583  CG2 VAL P 165     -28.316-104.362 116.565  0.00 97.00      PROA   
ATOM   2584 HG21 VAL P 165     -27.808-103.971 115.662  0.00 97.00      PROA   
ATOM   2585 HG22 VAL P 165     -28.259-103.597 117.369  0.00 97.00      PROA   
ATOM   2586 HG23 VAL P 165     -29.386-104.521 116.314  0.00 97.00      PROA   
ATOM   2587  C   VAL P 165     -25.498-106.666 117.977  0.00 97.00      PROA   
ATOM   2588  O   VAL P 165     -24.479-107.061 117.419  0.00 97.00      PROA   
ATOM   2589  N   LYS P 166     -25.956-107.317 119.082  0.00 97.00      PROA   
ATOM   2590  HN  LYS P 166     -26.756-106.988 119.580  0.00 97.00      PROA   
ATOM   2591  CA  LYS P 166     -25.470-108.619 119.509  0.00 97.00      PROA   
ATOM   2592  HA  LYS P 166     -25.062-109.162 118.666  0.00 97.00      PROA   
ATOM   2593  CB  LYS P 166     -24.506-108.620 120.742  0.00 97.00      PROA   
ATOM   2594  HB1 LYS P 166     -24.076-109.638 120.870  0.00 97.00      PROA   
ATOM   2595  HB2 LYS P 166     -25.089-108.390 121.663  0.00 97.00      PROA   
ATOM   2596  CG  LYS P 166     -23.376-107.571 120.740  0.00 97.00      PROA   
ATOM   2597  HG1 LYS P 166     -22.889-107.579 121.742  0.00 97.00      PROA   
ATOM   2598  HG2 LYS P 166     -23.877-106.585 120.648  0.00 97.00      PROA   
ATOM   2599  CD  LYS P 166     -22.282-107.796 119.673  0.00 97.00      PROA   
ATOM   2600  HD1 LYS P 166     -22.732-108.315 118.798  0.00 97.00      PROA   
ATOM   2601  HD2 LYS P 166     -21.515-108.485 120.089  0.00 97.00      PROA   
ATOM   2602  CE  LYS P 166     -21.574-106.522 119.174  0.00 97.00      PROA   
ATOM   2603  HE1 LYS P 166     -20.977-106.752 118.264  0.00 97.00      PROA   
ATOM   2604  HE2 LYS P 166     -20.916-106.082 119.950  0.00 97.00      PROA   
ATOM   2605  NZ  LYS P 166     -22.590-105.526 118.804  0.00 97.00      PROA   
ATOM   2606  HZ1 LYS P 166     -23.057-105.146 119.652  0.00 97.00      PROA   
ATOM   2607  HZ2 LYS P 166     -23.313-106.039 118.253  0.00 97.00      PROA   
ATOM   2608  HZ3 LYS P 166     -22.237-104.743 118.223  0.00 97.00      PROA   
ATOM   2609  C   LYS P 166     -26.706-109.328 119.991  0.00 97.00      PROA   
ATOM   2610  O   LYS P 166     -27.593-108.697 120.556  0.00 97.00      PROA   
ATOM   2611  N   GLU P 167     -26.751-110.669 119.809  0.00  0.00      PROA   
ATOM   2612  HN  GLU P 167     -26.032-111.147 119.311  0.00  0.00      PROA   
ATOM   2613  CA  GLU P 167     -27.735-111.521 120.432  0.00  0.00      PROA   
ATOM   2614  HA  GLU P 167     -28.530-110.918 120.846  0.00  0.00      PROA   
ATOM   2615  CB  GLU P 167     -28.358-112.572 119.470  0.00  0.00      PROA   
ATOM   2616  HB1 GLU P 167     -28.726-112.030 118.571  0.00  0.00      PROA   
ATOM   2617  HB2 GLU P 167     -29.244-113.009 119.985  0.00  0.00      PROA   
ATOM   2618  CG  GLU P 167     -27.430-113.729 119.034  0.00  0.00      PROA   
ATOM   2619  HG1 GLU P 167     -27.060-114.288 119.919  0.00  0.00      PROA   
ATOM   2620  HG2 GLU P 167     -26.556-113.313 118.489  0.00  0.00      PROA   
ATOM   2621  CD  GLU P 167     -28.154-114.729 118.125  0.00  0.00      PROA   
ATOM   2622  OE1 GLU P 167     -29.359-114.521 117.820  0.00  0.00      PROA   
ATOM   2623  OE2 GLU P 167     -27.497-115.728 117.724  0.00  0.00      PROA   
ATOM   2624  C   GLU P 167     -27.009-112.215 121.550  0.00  0.00      PROA   
ATOM   2625  O   GLU P 167     -25.778-112.238 121.588  0.00  0.00      PROA   
ATOM   2626  N   LEU P 168     -27.779-112.803 122.496  0.00  0.00      PROA   
ATOM   2627  HN  LEU P 168     -28.773-112.738 122.463  0.00  0.00      PROA   
ATOM   2628  CA  LEU P 168     -27.259-113.630 123.558  0.00  0.00      PROA   
ATOM   2629  HA  LEU P 168     -26.237-113.347 123.762  0.00  0.00      PROA   
ATOM   2630  CB  LEU P 168     -28.071-113.568 124.885  0.00  0.00      PROA   
ATOM   2631  HB1 LEU P 168     -27.677-114.354 125.570  0.00  0.00      PROA   
ATOM   2632  HB2 LEU P 168     -29.143-113.788 124.692  0.00  0.00      PROA   
ATOM   2633  CG  LEU P 168     -27.992-112.230 125.676  0.00  0.00      PROA   
ATOM   2634  HG  LEU P 168     -28.422-112.450 126.684  0.00  0.00      PROA   
ATOM   2635  CD1 LEU P 168     -26.546-111.750 125.911  0.00  0.00      PROA   
ATOM   2636 HD11 LEU P 168     -26.073-111.451 124.952  0.00  0.00      PROA   
ATOM   2637 HD12 LEU P 168     -25.940-112.558 126.373  0.00  0.00      PROA   
ATOM   2638 HD13 LEU P 168     -26.540-110.871 126.591  0.00  0.00      PROA   
ATOM   2639  CD2 LEU P 168     -28.867-111.108 125.085  0.00  0.00      PROA   
ATOM   2640 HD21 LEU P 168     -29.911-111.460 124.948  0.00  0.00      PROA   
ATOM   2641 HD22 LEU P 168     -28.468-110.779 124.105  0.00  0.00      PROA   
ATOM   2642 HD23 LEU P 168     -28.879-110.231 125.767  0.00  0.00      PROA   
ATOM   2643  C   LEU P 168     -27.230-115.032 123.004  0.00  0.00      PROA   
ATOM   2644  O   LEU P 168     -26.266-115.404 122.337  0.00  0.00      PROA   
ATOM   2645  N   PHE P 169     -28.286-115.841 123.257  0.00  0.00      PROA   
ATOM   2646  HN  PHE P 169     -29.060-115.544 123.811  0.00  0.00      PROA   
ATOM   2647  CA  PHE P 169     -28.373-117.171 122.708  0.00  0.00      PROA   
ATOM   2648  HA  PHE P 169     -27.858-117.171 121.762  0.00  0.00      PROA   
ATOM   2649  CB  PHE P 169     -27.673-118.276 123.561  0.00  0.00      PROA   
ATOM   2650  HB1 PHE P 169     -26.573-118.142 123.462  0.00  0.00      PROA   
ATOM   2651  HB2 PHE P 169     -27.918-119.290 123.177  0.00  0.00      PROA   
ATOM   2652  CG  PHE P 169     -28.002-118.205 125.039  0.00  0.00      PROA   
ATOM   2653  CD1 PHE P 169     -27.266-117.367 125.900  0.00  0.00      PROA   
ATOM   2654  HD1 PHE P 169     -26.476-116.749 125.499  0.00  0.00      PROA   
ATOM   2655  CE1 PHE P 169     -27.556-117.312 127.268  0.00  0.00      PROA   
ATOM   2656  HE1 PHE P 169     -26.993-116.654 127.913  0.00  0.00      PROA   
ATOM   2657  CZ  PHE P 169     -28.574-118.112 127.799  0.00  0.00      PROA   
ATOM   2658  HZ  PHE P 169     -28.798-118.071 128.855  0.00  0.00      PROA   
ATOM   2659  CD2 PHE P 169     -29.004-119.023 125.593  0.00  0.00      PROA   
ATOM   2660  HD2 PHE P 169     -29.564-119.690 124.954  0.00  0.00      PROA   
ATOM   2661  CE2 PHE P 169     -29.296-118.971 126.962  0.00  0.00      PROA   
ATOM   2662  HE2 PHE P 169     -30.076-119.595 127.372  0.00  0.00      PROA   
ATOM   2663  C   PHE P 169     -29.833-117.510 122.478  0.00  0.00      PROA   
ATOM   2664  O   PHE P 169     -30.616-117.460 123.426  0.00  0.00      PROA   
ATOM   2665  N   PRO P 170     -30.251-117.893 121.270  0.00  0.00      PROA   
ATOM   2666  CD  PRO P 170     -29.677-117.388 120.019  0.00  0.00      PROA   
ATOM   2667  HD1 PRO P 170     -28.621-117.703 119.904  0.00  0.00      PROA   
ATOM   2668  HD2 PRO P 170     -29.746-116.278 120.025  0.00  0.00      PROA   
ATOM   2669  CA  PRO P 170     -31.489-118.625 121.041  0.00  0.00      PROA   
ATOM   2670  HA  PRO P 170     -32.244-118.401 121.780  0.00  0.00      PROA   
ATOM   2671  CB  PRO P 170     -31.882-118.193 119.616  0.00  0.00      PROA   
ATOM   2672  HB1 PRO P 170     -32.414-117.217 119.682  0.00  0.00      PROA   
ATOM   2673  HB2 PRO P 170     -32.535-118.908 119.080  0.00  0.00      PROA   
ATOM   2674  CG  PRO P 170     -30.546-117.969 118.903  0.00  0.00      PROA   
ATOM   2675  HG1 PRO P 170     -30.131-118.944 118.569  0.00  0.00      PROA   
ATOM   2676  HG2 PRO P 170     -30.636-117.286 118.035  0.00  0.00      PROA   
ATOM   2677  C   PRO P 170     -31.129-120.095 121.090  0.00  0.00      PROA   
ATOM   2678  O   PRO P 170     -30.043-120.417 121.566  0.00  0.00      PROA   
ATOM   2679  N   ALA P 171     -32.004-120.986 120.567  0.00  0.00      PROA   
ATOM   2680  HN  ALA P 171     -32.872-120.689 120.176  0.00  0.00      PROA   
ATOM   2681  CA  ALA P 171     -31.759-122.405 120.523  0.00  0.00      PROA   
ATOM   2682  HA  ALA P 171     -30.871-122.547 119.930  0.00  0.00      PROA   
ATOM   2683  CB  ALA P 171     -31.605-123.098 121.897  0.00  0.00      PROA   
ATOM   2684  HB1 ALA P 171     -32.486-122.901 122.544  0.00  0.00      PROA   
ATOM   2685  HB2 ALA P 171     -30.701-122.724 122.421  0.00  0.00      PROA   
ATOM   2686  HB3 ALA P 171     -31.491-124.197 121.772  0.00  0.00      PROA   
ATOM   2687  C   ALA P 171     -32.983-122.993 119.864  0.00  0.00      PROA   
ATOM   2688  O   ALA P 171     -34.085-122.716 120.336  0.00  0.00      PROA   
ATOM   2689  N   PRO P 172     -32.874-123.748 118.762  0.00  0.00      PROA   
ATOM   2690  CD  PRO P 172     -31.606-124.273 118.246  0.00  0.00      PROA   
ATOM   2691  HD1 PRO P 172     -30.962-124.650 119.070  0.00  0.00      PROA   
ATOM   2692  HD2 PRO P 172     -31.089-123.459 117.695  0.00  0.00      PROA   
ATOM   2693  CA  PRO P 172     -34.012-124.310 118.047  0.00  0.00      PROA   
ATOM   2694  HA  PRO P 172     -34.665-123.498 117.757  0.00  0.00      PROA   
ATOM   2695  CB  PRO P 172     -33.395-125.017 116.831  0.00  0.00      PROA   
ATOM   2696  HB1 PRO P 172     -33.305-124.282 116.000  0.00  0.00      PROA   
ATOM   2697  HB2 PRO P 172     -33.985-125.885 116.471  0.00  0.00      PROA   
ATOM   2698  CG  PRO P 172     -31.989-125.410 117.293  0.00  0.00      PROA   
ATOM   2699  HG1 PRO P 172     -32.034-126.368 117.856  0.00  0.00      PROA   
ATOM   2700  HG2 PRO P 172     -31.281-125.510 116.448  0.00  0.00      PROA   
ATOM   2701  C   PRO P 172     -34.817-125.267 118.896  0.00  0.00      PROA   
ATOM   2702  O   PRO P 172     -34.231-126.126 119.554  0.00  0.00      PROA   
ATOM   2703  N   VAL P 173     -36.162-125.120 118.882  0.00 97.00      PROA   
ATOM   2704  HN  VAL P 173     -36.589-124.368 118.384  0.00 97.00      PROA   
ATOM   2705  CA  VAL P 173     -37.067-125.988 119.601  0.00 97.00      PROA   
ATOM   2706  HA  VAL P 173     -36.517-126.460 120.403  0.00 97.00      PROA   
ATOM   2707  CB  VAL P 173     -38.236-125.236 120.237  0.00 97.00      PROA   
ATOM   2708  HB  VAL P 173     -38.915-125.960 120.744  0.00 97.00      PROA   
ATOM   2709  CG1 VAL P 173     -37.673-124.286 121.317  0.00 97.00      PROA   
ATOM   2710 HG11 VAL P 173     -37.013-123.519 120.859  0.00 97.00      PROA   
ATOM   2711 HG12 VAL P 173     -37.086-124.851 122.071  0.00 97.00      PROA   
ATOM   2712 HG13 VAL P 173     -38.504-123.760 121.833  0.00 97.00      PROA   
ATOM   2713  CG2 VAL P 173     -39.052-124.454 119.185  0.00 97.00      PROA   
ATOM   2714 HG21 VAL P 173     -39.455-125.130 118.406  0.00 97.00      PROA   
ATOM   2715 HG22 VAL P 173     -38.431-123.676 118.694  0.00 97.00      PROA   
ATOM   2716 HG23 VAL P 173     -39.908-123.943 119.676  0.00 97.00      PROA   
ATOM   2717  C   VAL P 173     -37.554-127.096 118.692  0.00 97.00      PROA   
ATOM   2718  O   VAL P 173     -37.561-126.968 117.472  0.00 97.00      PROA   
ATOM   2719  N   LEU P 174     -37.971-128.235 119.288  0.00 97.00      PROA   
ATOM   2720  HN  LEU P 174     -37.920-128.344 120.277  0.00 97.00      PROA   
ATOM   2721  CA  LEU P 174     -38.535-129.349 118.558  0.00 97.00      PROA   
ATOM   2722  HA  LEU P 174     -38.338-129.247 117.501  0.00 97.00      PROA   
ATOM   2723  CB  LEU P 174     -37.911-130.682 119.045  0.00 97.00      PROA   
ATOM   2724  HB1 LEU P 174     -38.190-130.893 120.098  0.00 97.00      PROA   
ATOM   2725  HB2 LEU P 174     -36.806-130.522 119.031  0.00 97.00      PROA   
ATOM   2726  CG  LEU P 174     -38.173-131.935 118.174  0.00 97.00      PROA   
ATOM   2727  HG  LEU P 174     -37.988-131.662 117.109  0.00 97.00      PROA   
ATOM   2728  CD1 LEU P 174     -37.172-133.041 118.552  0.00 97.00      PROA   
ATOM   2729 HD11 LEU P 174     -37.302-133.328 119.617  0.00 97.00      PROA   
ATOM   2730 HD12 LEU P 174     -36.129-132.691 118.405  0.00 97.00      PROA   
ATOM   2731 HD13 LEU P 174     -37.340-133.938 117.923  0.00 97.00      PROA   
ATOM   2732  CD2 LEU P 174     -39.606-132.486 118.277  0.00 97.00      PROA   
ATOM   2733 HD21 LEU P 174     -40.335-131.801 117.799  0.00 97.00      PROA   
ATOM   2734 HD22 LEU P 174     -39.887-132.631 119.340  0.00 97.00      PROA   
ATOM   2735 HD23 LEU P 174     -39.668-133.466 117.763  0.00 97.00      PROA   
ATOM   2736  C   LEU P 174     -40.031-129.299 118.786  0.00 97.00      PROA   
ATOM   2737  O   LEU P 174     -40.522-129.567 119.881  0.00 97.00      PROA   
ATOM   2738  N   THR P 175     -40.802-128.939 117.733  0.00 97.00      PROA   
ATOM   2739  HN  THR P 175     -40.384-128.703 116.855  0.00 97.00      PROA   
ATOM   2740  CA  THR P 175     -42.247-128.832 117.788  0.00 97.00      PROA   
ATOM   2741  HA  THR P 175     -42.545-128.748 118.822  0.00 97.00      PROA   
ATOM   2742  CB  THR P 175     -42.817-127.596 117.098  0.00 97.00      PROA   
ATOM   2743  HB  THR P 175     -43.922-127.661 116.971  0.00 97.00      PROA   
ATOM   2744  OG1 THR P 175     -42.206-127.403 115.834  0.00 97.00      PROA   
ATOM   2745  HG1 THR P 175     -42.204-126.451 115.663  0.00 97.00      PROA   
ATOM   2746  CG2 THR P 175     -42.505-126.368 117.973  0.00 97.00      PROA   
ATOM   2747 HG21 THR P 175     -41.407-126.237 118.078  0.00 97.00      PROA   
ATOM   2748 HG22 THR P 175     -42.948-126.492 118.983  0.00 97.00      PROA   
ATOM   2749 HG23 THR P 175     -42.926-125.446 117.517  0.00 97.00      PROA   
ATOM   2750  C   THR P 175     -42.881-130.101 117.259  0.00 97.00      PROA   
ATOM   2751  O   THR P 175     -42.602-130.565 116.156  0.00 97.00      PROA   
ATOM   2752  N   ALA P 176     -43.764-130.702 118.080  0.00 97.00      PROA   
ATOM   2753  HN  ALA P 176     -43.948-130.325 118.983  0.00 97.00      PROA   
ATOM   2754  CA  ALA P 176     -44.506-131.894 117.749  0.00 97.00      PROA   
ATOM   2755  HA  ALA P 176     -44.358-132.150 116.707  0.00 97.00      PROA   
ATOM   2756  CB  ALA P 176     -44.077-133.078 118.639  0.00 97.00      PROA   
ATOM   2757  HB1 ALA P 176     -44.228-132.840 119.714  0.00 97.00      PROA   
ATOM   2758  HB2 ALA P 176     -42.993-133.280 118.485  0.00 97.00      PROA   
ATOM   2759  HB3 ALA P 176     -44.640-134.000 118.388  0.00 97.00      PROA   
ATOM   2760  C   ALA P 176     -45.968-131.556 117.952  0.00 97.00      PROA   
ATOM   2761  O   ALA P 176     -46.314-130.785 118.845  0.00 97.00      PROA   
ATOM   2762  N   SER P 177     -46.875-132.083 117.095  0.00 97.00      PROA   
ATOM   2763  HN  SER P 177     -46.603-132.699 116.359  0.00 97.00      PROA   
ATOM   2764  CA  SER P 177     -48.249-131.608 117.041  0.00 97.00      PROA   
ATOM   2765  HA  SER P 177     -48.289-130.587 117.401  0.00 97.00      PROA   
ATOM   2766  CB  SER P 177     -48.762-131.601 115.577  0.00 97.00      PROA   
ATOM   2767  HB1 SER P 177     -48.116-130.908 114.995  0.00 97.00      PROA   
ATOM   2768  HB2 SER P 177     -49.804-131.220 115.511  0.00 97.00      PROA   
ATOM   2769  OG  SER P 177     -48.677-132.890 114.971  0.00 97.00      PROA   
ATOM   2770  HG1 SER P 177     -49.425-133.398 115.296  0.00 97.00      PROA   
ATOM   2771  C   SER P 177     -49.224-132.404 117.887  0.00 97.00      PROA   
ATOM   2772  O   SER P 177     -50.411-132.082 117.915  0.00 97.00      PROA   
ATOM   2773  N   VAL P 178     -48.755-133.445 118.612  0.00 97.00      PROA   
ATOM   2774  HN  VAL P 178     -47.789-133.683 118.587  0.00 97.00      PROA   
ATOM   2775  CA  VAL P 178     -49.589-134.234 119.502  0.00 97.00      PROA   
ATOM   2776  HA  VAL P 178     -50.423-133.634 119.840  0.00 97.00      PROA   
ATOM   2777  CB  VAL P 178     -50.114-135.537 118.879  0.00 97.00      PROA   
ATOM   2778  HB  VAL P 178     -49.258-136.198 118.611  0.00 97.00      PROA   
ATOM   2779  CG1 VAL P 178     -51.034-136.281 119.871  0.00 97.00      PROA   
ATOM   2780 HG11 VAL P 178     -51.864-135.620 120.200  0.00 97.00      PROA   
ATOM   2781 HG12 VAL P 178     -50.477-136.625 120.761  0.00 97.00      PROA   
ATOM   2782 HG13 VAL P 178     -51.474-137.177 119.384  0.00 97.00      PROA   
ATOM   2783  CG2 VAL P 178     -50.909-135.245 117.588  0.00 97.00      PROA   
ATOM   2784 HG21 VAL P 178     -50.254-134.819 116.801  0.00 97.00      PROA   
ATOM   2785 HG22 VAL P 178     -51.732-134.530 117.798  0.00 97.00      PROA   
ATOM   2786 HG23 VAL P 178     -51.355-136.185 117.195  0.00 97.00      PROA   
ATOM   2787  C   VAL P 178     -48.721-134.562 120.701  0.00 97.00      PROA   
ATOM   2788  O   VAL P 178     -47.567-134.957 120.549  0.00 97.00      PROA   
ATOM   2789  N   THR P 179     -49.255-134.395 121.939  0.00 97.00      PROA   
ATOM   2790  HN  THR P 179     -50.172-134.021 122.059  0.00 97.00      PROA   
ATOM   2791  CA  THR P 179     -48.628-134.837 123.176  0.00 97.00      PROA   
ATOM   2792  HA  THR P 179     -47.612-134.465 123.176  0.00 97.00      PROA   
ATOM   2793  CB  THR P 179     -49.331-134.311 124.423  0.00 97.00      PROA   
ATOM   2794  HB  THR P 179     -48.950-134.803 125.350  0.00 97.00      PROA   
ATOM   2795  OG1 THR P 179     -50.738-134.505 124.334  0.00 97.00      PROA   
ATOM   2796  HG1 THR P 179     -50.866-135.455 124.297  0.00 97.00      PROA   
ATOM   2797  CG2 THR P 179     -49.070-132.802 124.551  0.00 97.00      PROA   
ATOM   2798 HG21 THR P 179     -49.458-132.261 123.663  0.00 97.00      PROA   
ATOM   2799 HG22 THR P 179     -47.983-132.603 124.649  0.00 97.00      PROA   
ATOM   2800 HG23 THR P 179     -49.584-132.407 125.454  0.00 97.00      PROA   
ATOM   2801  C   THR P 179     -48.558-136.349 123.302  0.00 97.00      PROA   
ATOM   2802  O   THR P 179     -49.489-137.061 122.937  0.00 97.00      PROA   
ATOM   2803  N   SER P 180     -47.463-136.869 123.895  0.00 97.00      PROA   
ATOM   2804  HN  SER P 180     -46.692-136.300 124.174  0.00 97.00      PROA   
ATOM   2805  CA  SER P 180     -47.334-138.243 124.332  0.00 97.00      PROA   
ATOM   2806  HA  SER P 180     -47.548-138.852 123.469  0.00 97.00      PROA   
ATOM   2807  CB  SER P 180     -45.883-138.531 124.774  0.00 97.00      PROA   
ATOM   2808  HB1 SER P 180     -45.238-138.562 123.869  0.00 97.00      PROA   
ATOM   2809  HB2 SER P 180     -45.782-139.501 125.296  0.00 97.00      PROA   
ATOM   2810  OG  SER P 180     -45.391-137.492 125.613  0.00 97.00      PROA   
ATOM   2811  HG1 SER P 180     -44.531-137.804 125.922  0.00 97.00      PROA   
ATOM   2812  C   SER P 180     -48.338-138.641 125.415  0.00 97.00      PROA   
ATOM   2813  O   SER P 180     -48.793-137.773 126.161  0.00 97.00      PROA   
ATOM   2814  N   PRO P 181     -48.760-139.902 125.549  0.00 97.00      PROA   
ATOM   2815  CD  PRO P 181     -49.551-140.276 126.727  0.00 97.00      PROA   
ATOM   2816  HD1 PRO P 181     -50.532-139.753 126.717  0.00 97.00      PROA   
ATOM   2817  HD2 PRO P 181     -48.991-140.012 127.653  0.00 97.00      PROA   
ATOM   2818  CA  PRO P 181     -48.232-141.071 124.855  0.00 97.00      PROA   
ATOM   2819  HA  PRO P 181     -47.179-140.962 124.665  0.00 97.00      PROA   
ATOM   2820  CB  PRO P 181     -48.481-142.222 125.842  0.00 97.00      PROA   
ATOM   2821  HB1 PRO P 181     -47.617-142.287 126.543  0.00 97.00      PROA   
ATOM   2822  HB2 PRO P 181     -48.611-143.205 125.348  0.00 97.00      PROA   
ATOM   2823  CG  PRO P 181     -49.723-141.793 126.631  0.00 97.00      PROA   
ATOM   2824  HG1 PRO P 181     -50.634-142.023 126.037  0.00 97.00      PROA   
ATOM   2825  HG2 PRO P 181     -49.797-142.284 127.620  0.00 97.00      PROA   
ATOM   2826  C   PRO P 181     -48.943-141.314 123.531  0.00 97.00      PROA   
ATOM   2827  O   PRO P 181     -50.160-141.489 123.500  0.00 97.00      PROA   
ATOM   2828  N   LEU P 182     -48.185-141.349 122.411  0.00 97.00      PROA   
ATOM   2829  HN  LEU P 182     -47.194-141.237 122.476  0.00 97.00      PROA   
ATOM   2830  CA  LEU P 182     -48.696-141.641 121.084  0.00 97.00      PROA   
ATOM   2831  HA  LEU P 182     -49.592-141.053 120.950  0.00 97.00      PROA   
ATOM   2832  CB  LEU P 182     -47.695-141.294 119.942  0.00 97.00      PROA   
ATOM   2833  HB1 LEU P 182     -48.199-141.506 118.972  0.00 97.00      PROA   
ATOM   2834  HB2 LEU P 182     -46.810-141.960 120.008  0.00 97.00      PROA   
ATOM   2835  CG  LEU P 182     -47.186-139.825 119.870  0.00 97.00      PROA   
ATOM   2836  HG  LEU P 182     -46.817-139.680 118.824  0.00 97.00      PROA   
ATOM   2837  CD1 LEU P 182     -48.295-138.785 120.105  0.00 97.00      PROA   
ATOM   2838 HD11 LEU P 182     -48.676-138.851 121.146  0.00 97.00      PROA   
ATOM   2839 HD12 LEU P 182     -49.140-138.948 119.404  0.00 97.00      PROA   
ATOM   2840 HD13 LEU P 182     -47.899-137.759 119.953  0.00 97.00      PROA   
ATOM   2841  CD2 LEU P 182     -45.972-139.546 120.781  0.00 97.00      PROA   
ATOM   2842 HD21 LEU P 182     -45.158-140.273 120.584  0.00 97.00      PROA   
ATOM   2843 HD22 LEU P 182     -46.257-139.616 121.849  0.00 97.00      PROA   
ATOM   2844 HD23 LEU P 182     -45.587-138.521 120.599  0.00 97.00      PROA   
ATOM   2845  C   LEU P 182     -49.094-143.101 120.957  0.00 97.00      PROA   
ATOM   2846  O   LEU P 182     -48.494-143.972 121.569  0.00 97.00      PROA   
ATOM   2847  N   LEU P 183     -50.131-143.429 120.158  0.00 97.00      PROA   
ATOM   2848  HN  LEU P 183     -50.657-142.734 119.677  0.00 97.00      PROA   
ATOM   2849  CA  LEU P 183     -50.483-144.813 119.890  0.00 97.00      PROA   
ATOM   2850  HA  LEU P 183     -50.449-145.352 120.826  0.00 97.00      PROA   
ATOM   2851  CB  LEU P 183     -51.912-144.961 119.315  0.00 97.00      PROA   
ATOM   2852  HB1 LEU P 183     -52.117-146.034 119.104  0.00 97.00      PROA   
ATOM   2853  HB2 LEU P 183     -51.974-144.405 118.353  0.00 97.00      PROA   
ATOM   2854  CG  LEU P 183     -53.039-144.454 120.249  0.00 97.00      PROA   
ATOM   2855  HG  LEU P 183     -52.887-143.364 120.431  0.00 97.00      PROA   
ATOM   2856  CD1 LEU P 183     -54.408-144.624 119.568  0.00 97.00      PROA   
ATOM   2857 HD11 LEU P 183     -54.603-145.700 119.372  0.00 97.00      PROA   
ATOM   2858 HD12 LEU P 183     -54.432-144.078 118.602  0.00 97.00      PROA   
ATOM   2859 HD13 LEU P 183     -55.216-144.232 120.221  0.00 97.00      PROA   
ATOM   2860  CD2 LEU P 183     -53.032-145.163 121.617  0.00 97.00      PROA   
ATOM   2861 HD21 LEU P 183     -52.100-144.939 122.174  0.00 97.00      PROA   
ATOM   2862 HD22 LEU P 183     -53.110-146.262 121.478  0.00 97.00      PROA   
ATOM   2863 HD23 LEU P 183     -53.892-144.821 122.231  0.00 97.00      PROA   
ATOM   2864  C   LEU P 183     -49.493-145.493 118.956  0.00 97.00      PROA   
ATOM   2865  O   LEU P 183     -49.005-144.899 117.998  0.00 97.00      PROA   
ATOM   2866  N   GLU P 184     -49.181-146.785 119.214  0.00 97.00      PROA   
ATOM   2867  HN  GLU P 184     -49.500-147.215 120.058  0.00 97.00      PROA   
ATOM   2868  CA  GLU P 184     -48.362-147.620 118.355  0.00 97.00      PROA   
ATOM   2869  HA  GLU P 184     -47.416-147.110 118.248  0.00 97.00      PROA   
ATOM   2870  CB  GLU P 184     -48.060-148.986 119.043  0.00 97.00      PROA   
ATOM   2871  HB1 GLU P 184     -49.033-149.418 119.368  0.00 97.00      PROA   
ATOM   2872  HB2 GLU P 184     -47.468-148.755 119.958  0.00 97.00      PROA   
ATOM   2873  CG  GLU P 184     -47.312-150.039 118.196  0.00 97.00      PROA   
ATOM   2874  HG1 GLU P 184     -46.439-149.570 117.710  0.00 97.00      PROA   
ATOM   2875  HG2 GLU P 184     -47.980-150.436 117.404  0.00 97.00      PROA   
ATOM   2876  CD  GLU P 184     -46.761-151.210 119.013  0.00 97.00      PROA   
ATOM   2877  OE1 GLU P 184     -45.951-150.983 119.944  0.00 97.00      PROA   
ATOM   2878  OE2 GLU P 184     -47.100-152.370 118.667  0.00 97.00      PROA   
ATOM   2879  C   GLU P 184     -48.946-147.763 116.950  0.00 97.00      PROA   
ATOM   2880  O   GLU P 184     -50.132-148.038 116.774  0.00 97.00      PROA   
ATOM   2881  N   GLY P 185     -48.105-147.528 115.915  0.00 97.00      PROA   
ATOM   2882  HN  GLY P 185     -47.135-147.405 116.125  0.00 97.00      PROA   
ATOM   2883  CA  GLY P 185     -48.477-147.520 114.509  0.00 97.00      PROA   
ATOM   2884  HA1 GLY P 185     -49.517-147.793 114.405  0.00 97.00      PROA   
ATOM   2885  HA2 GLY P 185     -47.830-148.208 113.995  0.00 97.00      PROA   
ATOM   2886  C   GLY P 185     -48.308-146.188 113.822  0.00 97.00      PROA   
ATOM   2887  O   GLY P 185     -48.244-146.146 112.595  0.00 97.00      PROA   
ATOM   2888  N   THR P 186     -48.233-145.056 114.557  0.00 97.00      PROA   
ATOM   2889  HN  THR P 186     -48.281-145.086 115.554  0.00 97.00      PROA   
ATOM   2890  CA  THR P 186     -48.276-143.735 113.934  0.00 97.00      PROA   
ATOM   2891  HA  THR P 186     -49.076-143.768 113.214  0.00 97.00      PROA   
ATOM   2892  CB  THR P 186     -48.640-142.612 114.905  0.00 97.00      PROA   
ATOM   2893  HB  THR P 186     -48.609-141.622 114.388  0.00 97.00      PROA   
ATOM   2894  OG1 THR P 186     -47.766-142.574 116.030  0.00 97.00      PROA   
ATOM   2895  HG1 THR P 186     -46.878-142.630 115.668  0.00 97.00      PROA   
ATOM   2896  CG2 THR P 186     -50.071-142.822 115.427  0.00 97.00      PROA   
ATOM   2897 HG21 THR P 186     -50.141-143.767 116.004  0.00 97.00      PROA   
ATOM   2898 HG22 THR P 186     -50.795-142.861 114.588  0.00 97.00      PROA   
ATOM   2899 HG23 THR P 186     -50.349-141.984 116.101  0.00 97.00      PROA   
ATOM   2900  C   THR P 186     -46.984-143.304 113.230  0.00 97.00      PROA   
ATOM   2901  O   THR P 186     -45.966-143.234 113.912  0.00 97.00      PROA   
ATOM   2902  N   PRO P 187     -46.899-142.944 111.942  0.00 97.00      PROA   
ATOM   2903  CD  PRO P 187     -47.918-143.219 110.919  0.00 97.00      PROA   
ATOM   2904  HD1 PRO P 187     -48.954-143.117 111.305  0.00 97.00      PROA   
ATOM   2905  HD2 PRO P 187     -47.758-144.249 110.529  0.00 97.00      PROA   
ATOM   2906  CA  PRO P 187     -45.908-141.971 111.464  0.00 97.00      PROA   
ATOM   2907  HA  PRO P 187     -44.920-142.343 111.692  0.00 97.00      PROA   
ATOM   2908  CB  PRO P 187     -46.170-141.892 109.953  0.00 97.00      PROA   
ATOM   2909  HB1 PRO P 187     -45.605-142.708 109.448  0.00 97.00      PROA   
ATOM   2910  HB2 PRO P 187     -45.870-140.927 109.500  0.00 97.00      PROA   
ATOM   2911  CG  PRO P 187     -47.667-142.183 109.818  0.00 97.00      PROA   
ATOM   2912  HG1 PRO P 187     -48.242-141.258 110.045  0.00 97.00      PROA   
ATOM   2913  HG2 PRO P 187     -47.946-142.554 108.812  0.00 97.00      PROA   
ATOM   2914  C   PRO P 187     -46.051-140.617 112.163  0.00 97.00      PROA   
ATOM   2915  O   PRO P 187     -47.158-140.273 112.575  0.00 97.00      PROA   
ATOM   2916  N   VAL P 188     -44.944-139.850 112.338  0.00 97.00      PROA   
ATOM   2917  HN  VAL P 188     -44.066-140.116 111.949  0.00 97.00      PROA   
ATOM   2918  CA  VAL P 188     -44.940-138.614 113.112  0.00 97.00      PROA   
ATOM   2919  HA  VAL P 188     -45.922-138.162 113.076  0.00 97.00      PROA   
ATOM   2920  CB  VAL P 188     -44.493-138.812 114.573  0.00 97.00      PROA   
ATOM   2921  HB  VAL P 188     -43.447-139.199 114.596  0.00 97.00      PROA   
ATOM   2922  CG1 VAL P 188     -44.543-137.484 115.361  0.00 97.00      PROA   
ATOM   2923 HG11 VAL P 188     -45.559-137.040 115.305  0.00 97.00      PROA   
ATOM   2924 HG12 VAL P 188     -43.808-136.753 114.972  0.00 97.00      PROA   
ATOM   2925 HG13 VAL P 188     -44.301-137.670 116.429  0.00 97.00      PROA   
ATOM   2926  CG2 VAL P 188     -45.390-139.853 115.278  0.00 97.00      PROA   
ATOM   2927 HG21 VAL P 188     -45.258-140.858 114.833  0.00 97.00      PROA   
ATOM   2928 HG22 VAL P 188     -46.458-139.560 115.197  0.00 97.00      PROA   
ATOM   2929 HG23 VAL P 188     -45.124-139.921 116.355  0.00 97.00      PROA   
ATOM   2930  C   VAL P 188     -43.955-137.688 112.426  0.00 97.00      PROA   
ATOM   2931  O   VAL P 188     -42.908-138.152 111.989  0.00 97.00      PROA   
ATOM   2932  N   THR P 189     -44.248-136.359 112.335  0.00 97.00      PROA   
ATOM   2933  HN  THR P 189     -45.099-136.000 112.707  0.00 97.00      PROA   
ATOM   2934  CA  THR P 189     -43.335-135.343 111.815  0.00 97.00      PROA   
ATOM   2935  HA  THR P 189     -42.456-135.850 111.453  0.00 97.00      PROA   
ATOM   2936  CB  THR P 189     -43.864-134.505 110.627  0.00 97.00      PROA   
ATOM   2937  HB  THR P 189     -43.733-135.093 109.690  0.00 97.00      PROA   
ATOM   2938  OG1 THR P 189     -43.231-133.236 110.448  0.00 97.00      PROA   
ATOM   2939  HG1 THR P 189     -42.372-133.395 110.041  0.00 97.00      PROA   
ATOM   2940  CG2 THR P 189     -45.355-134.195 110.823  0.00 97.00      PROA   
ATOM   2941 HG21 THR P 189     -45.503-133.643 111.775  0.00 97.00      PROA   
ATOM   2942 HG22 THR P 189     -45.967-135.119 110.827  0.00 97.00      PROA   
ATOM   2943 HG23 THR P 189     -45.711-133.549 109.990  0.00 97.00      PROA   
ATOM   2944  C   THR P 189     -42.865-134.492 112.979  0.00 97.00      PROA   
ATOM   2945  O   THR P 189     -43.642-134.150 113.868  0.00 97.00      PROA   
ATOM   2946  N   LEU P 190     -41.546-134.179 113.000  0.00 97.00      PROA   
ATOM   2947  HN  LEU P 190     -40.977-134.449 112.222  0.00 97.00      PROA   
ATOM   2948  CA  LEU P 190     -40.878-133.522 114.105  0.00 97.00      PROA   
ATOM   2949  HA  LEU P 190     -41.609-133.212 114.837  0.00 97.00      PROA   
ATOM   2950  CB  LEU P 190     -39.812-134.435 114.783  0.00 97.00      PROA   
ATOM   2951  HB1 LEU P 190     -39.296-133.838 115.566  0.00 97.00      PROA   
ATOM   2952  HB2 LEU P 190     -39.051-134.731 114.028  0.00 97.00      PROA   
ATOM   2953  CG  LEU P 190     -40.316-135.740 115.469  0.00 97.00      PROA   
ATOM   2954  HG  LEU P 190     -39.477-136.085 116.124  0.00 97.00      PROA   
ATOM   2955  CD1 LEU P 190     -41.536-135.514 116.381  0.00 97.00      PROA   
ATOM   2956 HD11 LEU P 190     -42.397-135.147 115.791  0.00 97.00      PROA   
ATOM   2957 HD12 LEU P 190     -41.310-134.771 117.172  0.00 97.00      PROA   
ATOM   2958 HD13 LEU P 190     -41.834-136.470 116.861  0.00 97.00      PROA   
ATOM   2959  CD2 LEU P 190     -40.570-136.898 114.482  0.00 97.00      PROA   
ATOM   2960 HD21 LEU P 190     -39.696-137.037 113.814  0.00 97.00      PROA   
ATOM   2961 HD22 LEU P 190     -41.460-136.697 113.855  0.00 97.00      PROA   
ATOM   2962 HD23 LEU P 190     -40.748-137.844 115.035  0.00 97.00      PROA   
ATOM   2963  C   LEU P 190     -40.176-132.268 113.611  0.00 97.00      PROA   
ATOM   2964  O   LEU P 190     -39.120-132.319 112.983  0.00 97.00      PROA   
ATOM   2965  N   SER P 191     -40.733-131.078 113.927  0.00 97.00      PROA   
ATOM   2966  HN  SER P 191     -41.563-131.034 114.484  0.00 97.00      PROA   
ATOM   2967  CA  SER P 191     -40.236-129.817 113.408  0.00 97.00      PROA   
ATOM   2968  HA  SER P 191     -39.764-130.003 112.454  0.00 97.00      PROA   
ATOM   2969  CB  SER P 191     -41.417-128.849 113.081  0.00 97.00      PROA   
ATOM   2970  HB1 SER P 191     -42.188-128.949 113.871  0.00 97.00      PROA   
ATOM   2971  HB2 SER P 191     -41.881-129.178 112.125  0.00 97.00      PROA   
ATOM   2972  OG  SER P 191     -41.061-127.472 112.970  0.00 97.00      PROA   
ATOM   2973  HG1 SER P 191     -41.046-127.140 113.875  0.00 97.00      PROA   
ATOM   2974  C   SER P 191     -39.160-129.205 114.296  0.00 97.00      PROA   
ATOM   2975  O   SER P 191     -39.442-128.588 115.315  0.00 97.00      PROA   
ATOM   2976  N   CYS P 192     -37.874-129.332 113.897  0.00 97.00      PROA   
ATOM   2977  HN  CYS P 192     -37.653-129.912 113.117  0.00 97.00      PROA   
ATOM   2978  CA  CYS P 192     -36.765-128.671 114.574  0.00 97.00      PROA   
ATOM   2979  HA  CYS P 192     -37.011-128.551 115.619  0.00 97.00      PROA   
ATOM   2980  CB  CYS P 192     -35.455-129.498 114.494  0.00 97.00      PROA   
ATOM   2981  HB1 CYS P 192     -34.621-128.917 114.941  0.00 97.00      PROA   
ATOM   2982  HB2 CYS P 192     -35.205-129.697 113.429  0.00 97.00      PROA   
ATOM   2983  SG  CYS P 192     -35.649-131.079 115.382  0.00 97.00      PROA   
ATOM   2984  C   CYS P 192     -36.562-127.285 113.982  0.00 97.00      PROA   
ATOM   2985  O   CYS P 192     -36.001-127.131 112.899  0.00 97.00      PROA   
ATOM   2986  N   GLU P 193     -37.059-126.236 114.685  0.00 97.00      PROA   
ATOM   2987  HN  GLU P 193     -37.430-126.380 115.601  0.00 97.00      PROA   
ATOM   2988  CA  GLU P 193     -37.370-124.955 114.074  0.00 97.00      PROA   
ATOM   2989  HA  GLU P 193     -37.086-124.994 113.031  0.00 97.00      PROA   
ATOM   2990  CB  GLU P 193     -38.901-124.711 114.115  0.00 97.00      PROA   
ATOM   2991  HB1 GLU P 193     -39.377-125.528 113.526  0.00 97.00      PROA   
ATOM   2992  HB2 GLU P 193     -39.128-123.753 113.600  0.00 97.00      PROA   
ATOM   2993  CG  GLU P 193     -39.519-124.717 115.532  0.00 97.00      PROA   
ATOM   2994  HG1 GLU P 193     -38.946-124.043 116.202  0.00 97.00      PROA   
ATOM   2995  HG2 GLU P 193     -39.522-125.736 115.971  0.00 97.00      PROA   
ATOM   2996  CD  GLU P 193     -40.943-124.193 115.477  0.00 97.00      PROA   
ATOM   2997  OE1 GLU P 193     -41.153-123.012 115.864  0.00 97.00      PROA   
ATOM   2998  OE2 GLU P 193     -41.839-124.932 114.996  0.00 97.00      PROA   
ATOM   2999  C   GLU P 193     -36.655-123.744 114.658  0.00 97.00      PROA   
ATOM   3000  O   GLU P 193     -36.493-123.609 115.869  0.00 97.00      PROA   
ATOM   3001  N   THR P 194     -36.221-122.803 113.774  0.00 97.00      PROA   
ATOM   3002  HN  THR P 194     -36.231-122.992 112.795  0.00 97.00      PROA   
ATOM   3003  CA  THR P 194     -35.661-121.513 114.167  0.00 97.00      PROA   
ATOM   3004  HA  THR P 194     -35.411-121.532 115.220  0.00 97.00      PROA   
ATOM   3005  CB  THR P 194     -34.398-121.131 113.378  0.00 97.00      PROA   
ATOM   3006  HB  THR P 194     -34.048-120.115 113.685  0.00 97.00      PROA   
ATOM   3007  OG1 THR P 194     -34.607-121.134 111.965  0.00 97.00      PROA   
ATOM   3008  HG1 THR P 194     -34.179-120.342 111.628  0.00 97.00      PROA   
ATOM   3009  CG2 THR P 194     -33.269-122.128 113.685  0.00 97.00      PROA   
ATOM   3010 HG21 THR P 194     -33.564-123.156 113.390  0.00 97.00      PROA   
ATOM   3011 HG22 THR P 194     -33.025-122.119 114.766  0.00 97.00      PROA   
ATOM   3012 HG23 THR P 194     -32.355-121.851 113.115  0.00 97.00      PROA   
ATOM   3013  C   THR P 194     -36.643-120.366 113.966  0.00 97.00      PROA   
ATOM   3014  O   THR P 194     -36.692-119.449 114.783  0.00 97.00      PROA   
ATOM   3015  N   LYS P 195     -37.382-120.363 112.829  0.00 97.00      PROA   
ATOM   3016  HN  LYS P 195     -37.305-121.154 112.230  0.00 97.00      PROA   
ATOM   3017  CA  LYS P 195     -38.149-119.243 112.284  0.00 97.00      PROA   
ATOM   3018  HA  LYS P 195     -38.566-119.621 111.363  0.00 97.00      PROA   
ATOM   3019  CB  LYS P 195     -39.371-118.793 113.145  0.00 97.00      PROA   
ATOM   3020  HB1 LYS P 195     -39.534-117.698 113.025  0.00 97.00      PROA   
ATOM   3021  HB2 LYS P 195     -39.157-118.963 114.222  0.00 97.00      PROA   
ATOM   3022  CG  LYS P 195     -40.725-119.443 112.785  0.00 97.00      PROA   
ATOM   3023  HG1 LYS P 195     -40.894-119.359 111.689  0.00 97.00      PROA   
ATOM   3024  HG2 LYS P 195     -41.514-118.832 113.285  0.00 97.00      PROA   
ATOM   3025  CD  LYS P 195     -40.929-120.898 113.240  0.00 97.00      PROA   
ATOM   3026  HD1 LYS P 195     -40.673-120.951 114.323  0.00 97.00      PROA   
ATOM   3027  HD2 LYS P 195     -40.234-121.573 112.697  0.00 97.00      PROA   
ATOM   3028  CE  LYS P 195     -42.389-121.351 113.038  0.00 97.00      PROA   
ATOM   3029  HE1 LYS P 195     -42.647-121.394 111.960  0.00 97.00      PROA   
ATOM   3030  HE2 LYS P 195     -43.072-120.641 113.552  0.00 97.00      PROA   
ATOM   3031  NZ  LYS P 195     -42.630-122.683 113.617  0.00 97.00      PROA   
ATOM   3032  HZ1 LYS P 195     -42.170-122.713 114.558  0.00 97.00      PROA   
ATOM   3033  HZ2 LYS P 195     -42.173-123.443 113.078  0.00 97.00      PROA   
ATOM   3034  HZ3 LYS P 195     -43.631-122.906 113.759  0.00 97.00      PROA   
ATOM   3035  C   LYS P 195     -37.330-118.031 111.830  0.00 97.00      PROA   
ATOM   3036  O   LYS P 195     -37.701-117.359 110.869  0.00 97.00      PROA   
ATOM   3037  N   LEU P 196     -36.176-117.750 112.471  0.00 97.00      PROA   
ATOM   3038  HN  LEU P 196     -35.956-118.260 113.299  0.00 97.00      PROA   
ATOM   3039  CA  LEU P 196     -35.295-116.646 112.158  0.00 97.00      PROA   
ATOM   3040  HA  LEU P 196     -35.867-115.868 111.671  0.00 97.00      PROA   
ATOM   3041  CB  LEU P 196     -34.615-116.058 113.429  0.00 97.00      PROA   
ATOM   3042  HB1 LEU P 196     -33.816-115.354 113.114  0.00 97.00      PROA   
ATOM   3043  HB2 LEU P 196     -34.137-116.884 113.999  0.00 97.00      PROA   
ATOM   3044  CG  LEU P 196     -35.509-115.236 114.399  0.00 97.00      PROA   
ATOM   3045  HG  LEU P 196     -34.814-114.811 115.166  0.00 97.00      PROA   
ATOM   3046  CD1 LEU P 196     -36.182-114.042 113.698  0.00 97.00      PROA   
ATOM   3047 HD11 LEU P 196     -36.922-114.399 112.951  0.00 97.00      PROA   
ATOM   3048 HD12 LEU P 196     -35.424-113.417 113.181  0.00 97.00      PROA   
ATOM   3049 HD13 LEU P 196     -36.713-113.412 114.443  0.00 97.00      PROA   
ATOM   3050  CD2 LEU P 196     -36.541-116.075 115.176  0.00 97.00      PROA   
ATOM   3051 HD21 LEU P 196     -36.045-116.928 115.685  0.00 97.00      PROA   
ATOM   3052 HD22 LEU P 196     -37.319-116.469 114.490  0.00 97.00      PROA   
ATOM   3053 HD23 LEU P 196     -37.044-115.447 115.941  0.00 97.00      PROA   
ATOM   3054  C   LEU P 196     -34.197-117.064 111.195  0.00 97.00      PROA   
ATOM   3055  O   LEU P 196     -33.692-118.185 111.241  0.00 97.00      PROA   
ATOM   3056  N   LEU P 197     -33.786-116.122 110.310  0.00 97.00      PROA   
ATOM   3057  HN  LEU P 197     -34.263-115.251 110.232  0.00 97.00      PROA   
ATOM   3058  CA  LEU P 197     -32.576-116.221 109.525  0.00 97.00      PROA   
ATOM   3059  HA  LEU P 197     -31.964-117.021 109.916  0.00 97.00      PROA   
ATOM   3060  CB  LEU P 197     -32.844-116.457 108.017  0.00 97.00      PROA   
ATOM   3061  HB1 LEU P 197     -33.477-115.629 107.629  0.00 97.00      PROA   
ATOM   3062  HB2 LEU P 197     -33.432-117.397 107.921  0.00 97.00      PROA   
ATOM   3063  CG  LEU P 197     -31.589-116.582 107.115  0.00 97.00      PROA   
ATOM   3064  HG  LEU P 197     -31.004-115.635 107.184  0.00 97.00      PROA   
ATOM   3065  CD1 LEU P 197     -30.669-117.742 107.541  0.00 97.00      PROA   
ATOM   3066 HD11 LEU P 197     -31.235-118.697 107.523  0.00 97.00      PROA   
ATOM   3067 HD12 LEU P 197     -30.271-117.577 108.563  0.00 97.00      PROA   
ATOM   3068 HD13 LEU P 197     -29.811-117.823 106.839  0.00 97.00      PROA   
ATOM   3069  CD2 LEU P 197     -31.999-116.750 105.642  0.00 97.00      PROA   
ATOM   3070 HD21 LEU P 197     -32.619-115.889 105.314  0.00 97.00      PROA   
ATOM   3071 HD22 LEU P 197     -32.590-117.682 105.514  0.00 97.00      PROA   
ATOM   3072 HD23 LEU P 197     -31.099-116.807 104.994  0.00 97.00      PROA   
ATOM   3073  C   LEU P 197     -31.824-114.927 109.722  0.00 97.00      PROA   
ATOM   3074  O   LEU P 197     -32.404-113.844 109.685  0.00 97.00      PROA   
ATOM   3075  N   LEU P 198     -30.501-115.027 109.967  0.00 97.00      PROA   
ATOM   3076  HN  LEU P 198     -30.043-115.910 109.972  0.00 97.00      PROA   
ATOM   3077  CA  LEU P 198     -29.628-113.918 110.221  0.00 97.00      PROA   
ATOM   3078  HA  LEU P 198     -30.078-112.986 109.904  0.00 97.00      PROA   
ATOM   3079  CB  LEU P 198     -29.187-113.822 111.688  0.00 97.00      PROA   
ATOM   3080  HB1 LEU P 198     -28.446-113.004 111.642  0.00 97.00      PROA   
ATOM   3081  HB2 LEU P 198     -28.657-114.738 112.028  0.00 97.00      PROA   
ATOM   3082  CG  LEU P 198     -30.262-113.461 112.764  0.00 97.00      PROA   
ATOM   3083  HG  LEU P 198     -29.790-113.278 113.746  0.00 97.00      PROA   
ATOM   3084  CD1 LEU P 198     -31.049-112.187 112.434  0.00 97.00      PROA   
ATOM   3085 HD11 LEU P 198     -31.682-112.345 111.552  0.00 97.00      PROA   
ATOM   3086 HD12 LEU P 198     -30.370-111.336 112.228  0.00 97.00      PROA   
ATOM   3087 HD13 LEU P 198     -31.698-111.910 113.293  0.00 97.00      PROA   
ATOM   3088  CD2 LEU P 198     -31.160-114.628 113.150  0.00 97.00      PROA   
ATOM   3089 HD21 LEU P 198     -30.552-115.542 113.312  0.00 97.00      PROA   
ATOM   3090 HD22 LEU P 198     -31.892-114.798 112.345  0.00 97.00      PROA   
ATOM   3091 HD23 LEU P 198     -31.703-114.389 114.090  0.00 97.00      PROA   
ATOM   3092  C   LEU P 198     -28.404-114.174 109.369  0.00 97.00      PROA   
ATOM   3093  O   LEU P 198     -28.252-115.266 108.826  0.00 97.00      PROA   
ATOM   3094  N   GLN P 199     -27.505-113.166 109.211  0.00 97.00      PROA   
ATOM   3095  HN  GLN P 199     -27.670-112.272 109.622  0.00 97.00      PROA   
ATOM   3096  CA  GLN P 199     -26.285-113.272 108.422  0.00 97.00      PROA   
ATOM   3097  HA  GLN P 199     -26.593-113.444 107.400  0.00 97.00      PROA   
ATOM   3098  CB  GLN P 199     -25.437-111.971 108.485  0.00 97.00      PROA   
ATOM   3099  HB1 GLN P 199     -24.550-112.097 107.825  0.00 97.00      PROA   
ATOM   3100  HB2 GLN P 199     -25.061-111.830 109.524  0.00 97.00      PROA   
ATOM   3101  CG  GLN P 199     -26.164-110.666 108.065  0.00 97.00      PROA   
ATOM   3102  HG1 GLN P 199     -25.430-109.861 107.852  0.00 97.00      PROA   
ATOM   3103  HG2 GLN P 199     -26.797-110.323 108.913  0.00 97.00      PROA   
ATOM   3104  CD  GLN P 199     -27.110-110.833 106.870  0.00 97.00      PROA   
ATOM   3105  OE1 GLN P 199     -28.335-110.761 107.022  0.00 97.00      PROA   
ATOM   3106  NE2 GLN P 199     -26.543-111.040 105.651  0.00 97.00      PROA   
ATOM   3107 HE21 GLN P 199     -27.155-111.118 104.866  0.00 97.00      PROA   
ATOM   3108 HE22 GLN P 199     -25.550-111.080 105.553  0.00 97.00      PROA   
ATOM   3109  C   GLN P 199     -25.409-114.452 108.836  0.00 97.00      PROA   
ATOM   3110  O   GLN P 199     -25.206-114.721 110.019  0.00 97.00      PROA   
ATOM   3111  N   ARG P 200     -24.904-115.214 107.841  0.00 97.00      PROA   
ATOM   3112  HN  ARG P 200     -25.021-114.976 106.881  0.00 97.00      PROA   
ATOM   3113  CA  ARG P 200     -24.375-116.533 108.079  0.00 97.00      PROA   
ATOM   3114  HA  ARG P 200     -24.025-116.624 109.097  0.00 97.00      PROA   
ATOM   3115  CB  ARG P 200     -25.502-117.555 107.777  0.00 97.00      PROA   
ATOM   3116  HB1 ARG P 200     -25.796-117.444 106.708  0.00 97.00      PROA   
ATOM   3117  HB2 ARG P 200     -26.400-117.282 108.375  0.00 97.00      PROA   
ATOM   3118  CG  ARG P 200     -25.153-119.026 108.038  0.00 97.00      PROA   
ATOM   3119  HG1 ARG P 200     -24.053-119.168 108.035  0.00 97.00      PROA   
ATOM   3120  HG2 ARG P 200     -25.541-119.600 107.172  0.00 97.00      PROA   
ATOM   3121  CD  ARG P 200     -25.710-119.624 109.338  0.00 97.00      PROA   
ATOM   3122  HD1 ARG P 200     -25.718-118.876 110.156  0.00 97.00      PROA   
ATOM   3123  HD2 ARG P 200     -25.084-120.487 109.666  0.00 97.00      PROA   
ATOM   3124  NE  ARG P 200     -27.121-120.071 109.085  0.00 97.00      PROA   
ATOM   3125  HE  ARG P 200     -27.872-119.423 109.166  0.00 97.00      PROA   
ATOM   3126  CZ  ARG P 200     -27.427-121.321 108.687  0.00 97.00      PROA   
ATOM   3127  NH1 ARG P 200     -26.490-122.255 108.479  0.00 97.00      PROA   
ATOM   3128 HH11 ARG P 200     -25.605-121.934 108.148  0.00 97.00      PROA   
ATOM   3129 HH12 ARG P 200     -26.780-123.147 108.134  0.00 97.00      PROA   
ATOM   3130  NH2 ARG P 200     -28.691-121.663 108.395  0.00 97.00      PROA   
ATOM   3131 HH21 ARG P 200     -29.387-120.956 108.342  0.00 97.00      PROA   
ATOM   3132 HH22 ARG P 200     -28.797-122.521 107.897  0.00 97.00      PROA   
ATOM   3133  C   ARG P 200     -23.240-116.738 107.092  0.00 97.00      PROA   
ATOM   3134  O   ARG P 200     -23.396-116.312 105.949  0.00 97.00      PROA   
ATOM   3135  N   PRO P 201     -22.097-117.355 107.419  0.00 97.00      PROA   
ATOM   3136  CD  PRO P 201     -21.607-117.539 108.791  0.00 97.00      PROA   
ATOM   3137  HD1 PRO P 201     -22.339-118.110 109.404  0.00 97.00      PROA   
ATOM   3138  HD2 PRO P 201     -21.420-116.543 109.250  0.00 97.00      PROA   
ATOM   3139  CA  PRO P 201     -21.139-117.800 106.414  0.00 97.00      PROA   
ATOM   3140  HA  PRO P 201     -20.997-117.040 105.658  0.00 97.00      PROA   
ATOM   3141  CB  PRO P 201     -19.840-118.027 107.214  0.00 97.00      PROA   
ATOM   3142  HB1 PRO P 201     -19.257-117.078 107.213  0.00 97.00      PROA   
ATOM   3143  HB2 PRO P 201     -19.199-118.831 106.805  0.00 97.00      PROA   
ATOM   3144  CG  PRO P 201     -20.292-118.315 108.657  0.00 97.00      PROA   
ATOM   3145  HG1 PRO P 201     -20.494-119.399 108.776  0.00 97.00      PROA   
ATOM   3146  HG2 PRO P 201     -19.537-118.012 109.409  0.00 97.00      PROA   
ATOM   3147  C   PRO P 201     -21.626-119.055 105.700  0.00 97.00      PROA   
ATOM   3148  O   PRO P 201     -21.933-118.974 104.511  0.00 97.00      PROA   
ATOM   3149  N   GLY P 202     -21.731-120.210 106.392  0.00 97.00      PROA   
ATOM   3150  HN  GLY P 202     -21.366-120.275 107.319  0.00 97.00      PROA   
ATOM   3151  CA  GLY P 202     -22.297-121.426 105.848  0.00 97.00      PROA   
ATOM   3152  HA1 GLY P 202     -21.957-122.202 106.503  0.00 97.00      PROA   
ATOM   3153  HA2 GLY P 202     -21.986-121.568 104.822  0.00 97.00      PROA   
ATOM   3154  C   GLY P 202     -23.790-121.445 105.930  0.00 97.00      PROA   
ATOM   3155  O   GLY P 202     -24.323-121.687 107.000  0.00 97.00      PROA   
ATOM   3156  N   LEU P 203     -24.490-121.213 104.800  0.00 97.00      PROA   
ATOM   3157  HN  LEU P 203     -23.982-121.030 103.962  0.00 97.00      PROA   
ATOM   3158  CA  LEU P 203     -25.938-121.101 104.683  0.00 97.00      PROA   
ATOM   3159  HA  LEU P 203     -26.242-120.350 105.392  0.00 97.00      PROA   
ATOM   3160  CB  LEU P 203     -26.362-120.574 103.281  0.00 97.00      PROA   
ATOM   3161  HB1 LEU P 203     -27.378-120.932 103.010  0.00 97.00      PROA   
ATOM   3162  HB2 LEU P 203     -25.655-120.985 102.527  0.00 97.00      PROA   
ATOM   3163  CG  LEU P 203     -26.402-119.024 103.139  0.00 97.00      PROA   
ATOM   3164  HG  LEU P 203     -26.617-118.812 102.062  0.00 97.00      PROA   
ATOM   3165  CD1 LEU P 203     -27.556-118.396 103.947  0.00 97.00      PROA   
ATOM   3166 HD11 LEU P 203     -27.401-118.550 105.036  0.00 97.00      PROA   
ATOM   3167 HD12 LEU P 203     -28.526-118.851 103.657  0.00 97.00      PROA   
ATOM   3168 HD13 LEU P 203     -27.608-117.303 103.754  0.00 97.00      PROA   
ATOM   3169  CD2 LEU P 203     -25.066-118.332 103.470  0.00 97.00      PROA   
ATOM   3170 HD21 LEU P 203     -24.244-118.763 102.861  0.00 97.00      PROA   
ATOM   3171 HD22 LEU P 203     -24.814-118.457 104.544  0.00 97.00      PROA   
ATOM   3172 HD23 LEU P 203     -25.129-117.244 103.256  0.00 97.00      PROA   
ATOM   3173  C   LEU P 203     -26.767-122.326 105.066  0.00 97.00      PROA   
ATOM   3174  O   LEU P 203     -27.877-122.168 105.569  0.00 97.00      PROA   
ATOM   3175  N   GLN P 204     -26.287-123.568 104.829  0.00 97.00      PROA   
ATOM   3176  HN  GLN P 204     -25.333-123.706 104.557  0.00 97.00      PROA   
ATOM   3177  CA  GLN P 204     -27.077-124.791 104.918  0.00 97.00      PROA   
ATOM   3178  HA  GLN P 204     -27.971-124.635 104.332  0.00 97.00      PROA   
ATOM   3179  CB  GLN P 204     -26.257-125.973 104.335  0.00 97.00      PROA   
ATOM   3180  HB1 GLN P 204     -25.408-126.194 105.019  0.00 97.00      PROA   
ATOM   3181  HB2 GLN P 204     -25.800-125.611 103.384  0.00 97.00      PROA   
ATOM   3182  CG  GLN P 204     -26.996-127.297 104.028  0.00 97.00      PROA   
ATOM   3183  HG1 GLN P 204     -27.176-127.850 104.974  0.00 97.00      PROA   
ATOM   3184  HG2 GLN P 204     -26.344-127.935 103.396  0.00 97.00      PROA   
ATOM   3185  CD  GLN P 204     -28.350-127.087 103.340  0.00 97.00      PROA   
ATOM   3186  OE1 GLN P 204     -29.376-126.810 103.968  0.00 97.00      PROA   
ATOM   3187  NE2 GLN P 204     -28.366-127.237 101.989  0.00 97.00      PROA   
ATOM   3188 HE21 GLN P 204     -29.241-127.123 101.523  0.00 97.00      PROA   
ATOM   3189 HE22 GLN P 204     -27.519-127.444 101.503  0.00 97.00      PROA   
ATOM   3190  C   GLN P 204     -27.491-125.141 106.342  0.00 97.00      PROA   
ATOM   3191  O   GLN P 204     -26.945-124.631 107.309  0.00 97.00      PROA   
ATOM   3192  N   LEU P 205     -28.477-126.045 106.524  0.00 97.00      PROA   
ATOM   3193  HN  LEU P 205     -28.992-126.399 105.746  0.00 97.00      PROA   
ATOM   3194  CA  LEU P 205     -28.644-126.737 107.784  0.00 97.00      PROA   
ATOM   3195  HA  LEU P 205     -27.780-126.566 108.410  0.00 97.00      PROA   
ATOM   3196  CB  LEU P 205     -29.904-126.321 108.581  0.00 97.00      PROA   
ATOM   3197  HB1 LEU P 205     -30.029-126.991 109.460  0.00 97.00      PROA   
ATOM   3198  HB2 LEU P 205     -30.794-126.432 107.924  0.00 97.00      PROA   
ATOM   3199  CG  LEU P 205     -29.871-124.873 109.124  0.00 97.00      PROA   
ATOM   3200  HG  LEU P 205     -29.614-124.202 108.275  0.00 97.00      PROA   
ATOM   3201  CD1 LEU P 205     -31.254-124.445 109.646  0.00 97.00      PROA   
ATOM   3202 HD11 LEU P 205     -31.565-125.103 110.485  0.00 97.00      PROA   
ATOM   3203 HD12 LEU P 205     -32.011-124.517 108.838  0.00 97.00      PROA   
ATOM   3204 HD13 LEU P 205     -31.222-123.397 110.012  0.00 97.00      PROA   
ATOM   3205  CD2 LEU P 205     -28.813-124.701 110.232  0.00 97.00      PROA   
ATOM   3206 HD21 LEU P 205     -27.794-124.915 109.849  0.00 97.00      PROA   
ATOM   3207 HD22 LEU P 205     -29.027-125.398 111.069  0.00 97.00      PROA   
ATOM   3208 HD23 LEU P 205     -28.830-123.663 110.626  0.00 97.00      PROA   
ATOM   3209  C   LEU P 205     -28.676-128.223 107.522  0.00 97.00      PROA   
ATOM   3210  O   LEU P 205     -29.617-128.763 106.945  0.00 97.00      PROA   
ATOM   3211  N   TYR P 206     -27.625-128.930 107.995  0.00 97.00      PROA   
ATOM   3212  HN  TYR P 206     -26.844-128.463 108.400  0.00 97.00      PROA   
ATOM   3213  CA  TYR P 206     -27.604-130.376 108.090  0.00 97.00      PROA   
ATOM   3214  HA  TYR P 206     -28.282-130.799 107.360  0.00 97.00      PROA   
ATOM   3215  CB  TYR P 206     -26.194-131.009 107.929  0.00 97.00      PROA   
ATOM   3216  HB1 TYR P 206     -26.254-132.115 107.866  0.00 97.00      PROA   
ATOM   3217  HB2 TYR P 206     -25.544-130.737 108.789  0.00 97.00      PROA   
ATOM   3218  CG  TYR P 206     -25.535-130.491 106.680  0.00 97.00      PROA   
ATOM   3219  CD1 TYR P 206     -25.715-131.122 105.433  0.00 97.00      PROA   
ATOM   3220  HD1 TYR P 206     -26.333-132.006 105.362  0.00 97.00      PROA   
ATOM   3221  CE1 TYR P 206     -25.105-130.601 104.281  0.00 97.00      PROA   
ATOM   3222  HE1 TYR P 206     -25.255-131.077 103.322  0.00 97.00      PROA   
ATOM   3223  CZ  TYR P 206     -24.320-129.441 104.372  0.00 97.00      PROA   
ATOM   3224  OH  TYR P 206     -23.775-128.843 103.216  0.00 97.00      PROA   
ATOM   3225  HH  TYR P 206     -23.468-127.959 103.462  0.00 97.00      PROA   
ATOM   3226  CD2 TYR P 206     -24.696-129.368 106.761  0.00 97.00      PROA   
ATOM   3227  HD2 TYR P 206     -24.517-128.886 107.711  0.00 97.00      PROA   
ATOM   3228  CE2 TYR P 206     -24.109-128.837 105.615  0.00 97.00      PROA   
ATOM   3229  HE2 TYR P 206     -23.505-127.950 105.707  0.00 97.00      PROA   
ATOM   3230  C   TYR P 206     -28.115-130.684 109.474  0.00 97.00      PROA   
ATOM   3231  O   TYR P 206     -27.972-129.874 110.389  0.00 97.00      PROA   
ATOM   3232  N   PHE P 207     -28.753-131.857 109.659  0.00 97.00      PROA   
ATOM   3233  HN  PHE P 207     -28.842-132.528 108.923  0.00 97.00      PROA   
ATOM   3234  CA  PHE P 207     -29.387-132.182 110.917  0.00 97.00      PROA   
ATOM   3235  HA  PHE P 207     -29.004-131.555 111.710  0.00 97.00      PROA   
ATOM   3236  CB  PHE P 207     -30.935-132.086 110.869  0.00 97.00      PROA   
ATOM   3237  HB1 PHE P 207     -31.396-132.477 111.801  0.00 97.00      PROA   
ATOM   3238  HB2 PHE P 207     -31.306-132.699 110.022  0.00 97.00      PROA   
ATOM   3239  CG  PHE P 207     -31.429-130.671 110.669  0.00 97.00      PROA   
ATOM   3240  CD1 PHE P 207     -31.492-130.103 109.384  0.00 97.00      PROA   
ATOM   3241  HD1 PHE P 207     -31.106-130.650 108.536  0.00 97.00      PROA   
ATOM   3242  CE1 PHE P 207     -32.064-128.842 109.186  0.00 97.00      PROA   
ATOM   3243  HE1 PHE P 207     -32.093-128.415 108.193  0.00 97.00      PROA   
ATOM   3244  CZ  PHE P 207     -32.589-128.132 110.272  0.00 97.00      PROA   
ATOM   3245  HZ  PHE P 207     -33.027-127.156 110.120  0.00 97.00      PROA   
ATOM   3246  CD2 PHE P 207     -31.956-129.945 111.753  0.00 97.00      PROA   
ATOM   3247  HD2 PHE P 207     -31.931-130.372 112.744  0.00 97.00      PROA   
ATOM   3248  CE2 PHE P 207     -32.534-128.684 111.557  0.00 97.00      PROA   
ATOM   3249  HE2 PHE P 207     -32.942-128.139 112.396  0.00 97.00      PROA   
ATOM   3250  C   PHE P 207     -29.033-133.590 111.281  0.00 97.00      PROA   
ATOM   3251  O   PHE P 207     -28.606-134.372 110.445  0.00 97.00      PROA   
ATOM   3252  N   SER P 208     -29.212-133.943 112.566  0.00 97.00      PROA   
ATOM   3253  HN  SER P 208     -29.466-133.268 113.252  0.00 97.00      PROA   
ATOM   3254  CA  SER P 208     -29.082-135.299 113.036  0.00 97.00      PROA   
ATOM   3255  HA  SER P 208     -29.345-135.977 112.235  0.00 97.00      PROA   
ATOM   3256  CB  SER P 208     -27.662-135.659 113.548  0.00 97.00      PROA   
ATOM   3257  HB1 SER P 208     -26.967-135.657 112.679  0.00 97.00      PROA   
ATOM   3258  HB2 SER P 208     -27.645-136.674 114.002  0.00 97.00      PROA   
ATOM   3259  OG  SER P 208     -27.195-134.696 114.487  0.00 97.00      PROA   
ATOM   3260  HG1 SER P 208     -26.518-135.115 115.029  0.00 97.00      PROA   
ATOM   3261  C   SER P 208     -30.112-135.487 114.116  0.00 97.00      PROA   
ATOM   3262  O   SER P 208     -30.567-134.527 114.733  0.00 97.00      PROA   
ATOM   3263  N   PHE P 209     -30.527-136.754 114.324  0.00 97.00      PROA   
ATOM   3264  HN  PHE P 209     -30.122-137.507 113.815  0.00 97.00      PROA   
ATOM   3265  CA  PHE P 209     -31.565-137.132 115.250  0.00 97.00      PROA   
ATOM   3266  HA  PHE P 209     -31.745-136.313 115.936  0.00 97.00      PROA   
ATOM   3267  CB  PHE P 209     -32.872-137.550 114.515  0.00 97.00      PROA   
ATOM   3268  HB1 PHE P 209     -33.261-138.537 114.840  0.00 97.00      PROA   
ATOM   3269  HB2 PHE P 209     -32.688-137.603 113.419  0.00 97.00      PROA   
ATOM   3270  CG  PHE P 209     -33.958-136.542 114.774  0.00 97.00      PROA   
ATOM   3271  CD1 PHE P 209     -34.646-136.571 115.999  0.00 97.00      PROA   
ATOM   3272  HD1 PHE P 209     -34.364-137.291 116.754  0.00 97.00      PROA   
ATOM   3273  CE1 PHE P 209     -35.698-135.684 116.248  0.00 97.00      PROA   
ATOM   3274  HE1 PHE P 209     -36.222-135.726 117.190  0.00 97.00      PROA   
ATOM   3275  CZ  PHE P 209     -36.078-134.758 115.268  0.00 97.00      PROA   
ATOM   3276  HZ  PHE P 209     -36.891-134.073 115.452  0.00 97.00      PROA   
ATOM   3277  CD2 PHE P 209     -34.346-135.606 113.797  0.00 97.00      PROA   
ATOM   3278  HD2 PHE P 209     -33.834-135.575 112.846  0.00 97.00      PROA   
ATOM   3279  CE2 PHE P 209     -35.401-134.718 114.043  0.00 97.00      PROA   
ATOM   3280  HE2 PHE P 209     -35.697-134.004 113.289  0.00 97.00      PROA   
ATOM   3281  C   PHE P 209     -31.022-138.270 116.078  0.00 97.00      PROA   
ATOM   3282  O   PHE P 209     -30.295-139.128 115.582  0.00 97.00      PROA   
ATOM   3283  N   TYR P 210     -31.342-138.269 117.390  0.00 97.00      PROA   
ATOM   3284  HN  TYR P 210     -31.918-137.551 117.775  0.00 97.00      PROA   
ATOM   3285  CA  TYR P 210     -30.787-139.196 118.349  0.00 97.00      PROA   
ATOM   3286  HA  TYR P 210     -30.378-140.063 117.848  0.00 97.00      PROA   
ATOM   3287  CB  TYR P 210     -29.725-138.530 119.275  0.00 97.00      PROA   
ATOM   3288  HB1 TYR P 210     -29.241-139.285 119.931  0.00 97.00      PROA   
ATOM   3289  HB2 TYR P 210     -30.230-137.784 119.924  0.00 97.00      PROA   
ATOM   3290  CG  TYR P 210     -28.652-137.771 118.519  0.00 97.00      PROA   
ATOM   3291  CD1 TYR P 210     -28.885-136.452 118.083  0.00 97.00      PROA   
ATOM   3292  HD1 TYR P 210     -29.854-136.005 118.241  0.00 97.00      PROA   
ATOM   3293  CE1 TYR P 210     -27.870-135.699 117.483  0.00 97.00      PROA   
ATOM   3294  HE1 TYR P 210     -28.071-134.687 117.164  0.00 97.00      PROA   
ATOM   3295  CZ  TYR P 210     -26.593-136.249 117.328  0.00 97.00      PROA   
ATOM   3296  OH  TYR P 210     -25.538-135.489 116.775  0.00 97.00      PROA   
ATOM   3297  HH  TYR P 210     -25.603-134.588 117.114  0.00 97.00      PROA   
ATOM   3298  CD2 TYR P 210     -27.361-138.308 118.359  0.00 97.00      PROA   
ATOM   3299  HD2 TYR P 210     -27.147-139.295 118.738  0.00 97.00      PROA   
ATOM   3300  CE2 TYR P 210     -26.342-137.556 117.758  0.00 97.00      PROA   
ATOM   3301  HE2 TYR P 210     -25.349-137.969 117.657  0.00 97.00      PROA   
ATOM   3302  C   TYR P 210     -31.941-139.639 119.219  0.00 97.00      PROA   
ATOM   3303  O   TYR P 210     -32.980-138.983 119.268  0.00 97.00      PROA   
ATOM   3304  N   MET P 211     -31.772-140.773 119.941  0.00 97.00      PROA   
ATOM   3305  HN  MET P 211     -30.943-141.322 119.851  0.00 97.00      PROA   
ATOM   3306  CA  MET P 211     -32.701-141.197 120.966  0.00 97.00      PROA   
ATOM   3307  HA  MET P 211     -33.465-140.451 121.116  0.00 97.00      PROA   
ATOM   3308  CB  MET P 211     -33.375-142.551 120.618  0.00 97.00      PROA   
ATOM   3309  HB1 MET P 211     -33.917-142.935 121.510  0.00 97.00      PROA   
ATOM   3310  HB2 MET P 211     -32.586-143.287 120.345  0.00 97.00      PROA   
ATOM   3311  CG  MET P 211     -34.387-142.449 119.460  0.00 97.00      PROA   
ATOM   3312  HG1 MET P 211     -33.938-141.857 118.634  0.00 97.00      PROA   
ATOM   3313  HG2 MET P 211     -35.259-141.872 119.835  0.00 97.00      PROA   
ATOM   3314  SD  MET P 211     -34.950-144.049 118.790  0.00 97.00      PROA   
ATOM   3315  CE  MET P 211     -35.798-144.665 120.271  0.00 97.00      PROA   
ATOM   3316  HE1 MET P 211     -36.551-143.931 120.629  0.00 97.00      PROA   
ATOM   3317  HE2 MET P 211     -35.083-144.859 121.098  0.00 97.00      PROA   
ATOM   3318  HE3 MET P 211     -36.328-145.615 120.051  0.00 97.00      PROA   
ATOM   3319  C   MET P 211     -31.929-141.352 122.254  0.00 97.00      PROA   
ATOM   3320  O   MET P 211     -31.243-142.354 122.435  0.00 97.00      PROA   
ATOM   3321  N   GLY P 212     -32.041-140.373 123.197  0.00 97.00      PROA   
ATOM   3322  HN  GLY P 212     -32.694-139.626 123.076  0.00 97.00      PROA   
ATOM   3323  CA  GLY P 212     -31.259-140.301 124.429  0.00 97.00      PROA   
ATOM   3324  HA1 GLY P 212     -31.729-140.948 125.155  0.00 97.00      PROA   
ATOM   3325  HA2 GLY P 212     -31.274-139.269 124.737  0.00 97.00      PROA   
ATOM   3326  C   GLY P 212     -29.800-140.677 124.290  0.00 97.00      PROA   
ATOM   3327  O   GLY P 212     -29.043-140.070 123.533  0.00 97.00      PROA   
ATOM   3328  N   SER P 213     -29.380-141.720 125.038  0.00 97.00      PROA   
ATOM   3329  HN  SER P 213     -30.024-142.143 125.672  0.00 97.00      PROA   
ATOM   3330  CA  SER P 213     -28.027-142.254 125.023  0.00 97.00      PROA   
ATOM   3331  HA  SER P 213     -27.345-141.417 124.955  0.00 97.00      PROA   
ATOM   3332  CB  SER P 213     -27.722-143.002 126.356  0.00 97.00      PROA   
ATOM   3333  HB1 SER P 213     -28.383-143.889 126.455  0.00 97.00      PROA   
ATOM   3334  HB2 SER P 213     -27.939-142.316 127.203  0.00 97.00      PROA   
ATOM   3335  OG  SER P 213     -26.358-143.407 126.471  0.00 97.00      PROA   
ATOM   3336  HG1 SER P 213     -26.176-143.920 125.675  0.00 97.00      PROA   
ATOM   3337  C   SER P 213     -27.735-143.178 123.829  0.00 97.00      PROA   
ATOM   3338  O   SER P 213     -26.922-144.096 123.930  0.00 97.00      PROA   
ATOM   3339  N   LYS P 214     -28.353-142.966 122.643  0.00 97.00      PROA   
ATOM   3340  HN  LYS P 214     -29.078-142.289 122.549  0.00 97.00      PROA   
ATOM   3341  CA  LYS P 214     -27.889-143.643 121.444  0.00 97.00      PROA   
ATOM   3342  HA  LYS P 214     -26.815-143.743 121.536  0.00 97.00      PROA   
ATOM   3343  CB  LYS P 214     -28.426-145.086 121.259  0.00 97.00      PROA   
ATOM   3344  HB1 LYS P 214     -27.953-145.709 122.053  0.00 97.00      PROA   
ATOM   3345  HB2 LYS P 214     -28.086-145.493 120.281  0.00 97.00      PROA   
ATOM   3346  CG  LYS P 214     -29.952-145.233 121.377  0.00 97.00      PROA   
ATOM   3347  HG1 LYS P 214     -30.435-144.480 120.716  0.00 97.00      PROA   
ATOM   3348  HG2 LYS P 214     -30.268-145.013 122.419  0.00 97.00      PROA   
ATOM   3349  CD  LYS P 214     -30.459-146.625 120.956  0.00 97.00      PROA   
ATOM   3350  HD1 LYS P 214     -30.220-146.756 119.875  0.00 97.00      PROA   
ATOM   3351  HD2 LYS P 214     -31.568-146.637 121.060  0.00 97.00      PROA   
ATOM   3352  CE  LYS P 214     -29.850-147.787 121.758  0.00 97.00      PROA   
ATOM   3353  HE1 LYS P 214     -30.130-147.711 122.830  0.00 97.00      PROA   
ATOM   3354  HE2 LYS P 214     -28.743-147.798 121.674  0.00 97.00      PROA   
ATOM   3355  NZ  LYS P 214     -30.343-149.088 121.243  0.00 97.00      PROA   
ATOM   3356  HZ1 LYS P 214     -30.054-149.189 120.249  0.00 97.00      PROA   
ATOM   3357  HZ2 LYS P 214     -31.381-149.112 121.303  0.00 97.00      PROA   
ATOM   3358  HZ3 LYS P 214     -29.940-149.868 121.801  0.00 97.00      PROA   
ATOM   3359  C   LYS P 214     -28.077-142.853 120.165  0.00 97.00      PROA   
ATOM   3360  O   LYS P 214     -29.113-142.245 119.903  0.00 97.00      PROA   
ATOM   3361  N   THR P 215     -27.030-142.883 119.308  0.00 97.00      PROA   
ATOM   3362  HN  THR P 215     -26.173-143.320 119.571  0.00 97.00      PROA   
ATOM   3363  CA  THR P 215     -27.038-142.425 117.933  0.00 97.00      PROA   
ATOM   3364  HA  THR P 215     -27.375-141.398 117.926  0.00 97.00      PROA   
ATOM   3365  CB  THR P 215     -25.647-142.506 117.307  0.00 97.00      PROA   
ATOM   3366  HB  THR P 215     -25.678-142.395 116.197  0.00 97.00      PROA   
ATOM   3367  OG1 THR P 215     -25.017-143.741 117.634  0.00 97.00      PROA   
ATOM   3368  HG1 THR P 215     -25.547-144.427 117.224  0.00 97.00      PROA   
ATOM   3369  CG2 THR P 215     -24.760-141.379 117.863  0.00 97.00      PROA   
ATOM   3370 HG21 THR P 215     -24.724-141.415 118.972  0.00 97.00      PROA   
ATOM   3371 HG22 THR P 215     -25.141-140.388 117.544  0.00 97.00      PROA   
ATOM   3372 HG23 THR P 215     -23.723-141.497 117.479  0.00 97.00      PROA   
ATOM   3373  C   THR P 215     -27.974-143.219 117.042  0.00 97.00      PROA   
ATOM   3374  O   THR P 215     -28.015-144.447 117.097  0.00 97.00      PROA   
ATOM   3375  N   LEU P 216     -28.695-142.519 116.138  0.00 97.00      PROA   
ATOM   3376  HN  LEU P 216     -28.740-141.524 116.175  0.00 97.00      PROA   
ATOM   3377  CA  LEU P 216     -29.324-143.127 114.981  0.00 97.00      PROA   
ATOM   3378  HA  LEU P 216     -29.519-144.168 115.190  0.00 97.00      PROA   
ATOM   3379  CB  LEU P 216     -30.659-142.435 114.615  0.00 97.00      PROA   
ATOM   3380  HB1 LEU P 216     -31.091-142.881 113.694  0.00 97.00      PROA   
ATOM   3381  HB2 LEU P 216     -30.468-141.360 114.415  0.00 97.00      PROA   
ATOM   3382  CG  LEU P 216     -31.734-142.542 115.726  0.00 97.00      PROA   
ATOM   3383  HG  LEU P 216     -31.344-142.047 116.647  0.00 97.00      PROA   
ATOM   3384  CD1 LEU P 216     -33.020-141.801 115.320  0.00 97.00      PROA   
ATOM   3385 HD11 LEU P 216     -33.462-142.268 114.414  0.00 97.00      PROA   
ATOM   3386 HD12 LEU P 216     -32.798-140.736 115.102  0.00 97.00      PROA   
ATOM   3387 HD13 LEU P 216     -33.766-141.850 116.141  0.00 97.00      PROA   
ATOM   3388  CD2 LEU P 216     -32.061-144.004 116.078  0.00 97.00      PROA   
ATOM   3389 HD21 LEU P 216     -31.173-144.526 116.490  0.00 97.00      PROA   
ATOM   3390 HD22 LEU P 216     -32.415-144.546 115.176  0.00 97.00      PROA   
ATOM   3391 HD23 LEU P 216     -32.863-144.038 116.841  0.00 97.00      PROA   
ATOM   3392  C   LEU P 216     -28.335-143.104 113.829  0.00 97.00      PROA   
ATOM   3393  O   LEU P 216     -27.213-142.629 113.986  0.00 97.00      PROA   
ATOM   3394  N   ARG P 217     -28.704-143.664 112.648  0.00 97.00      PROA   
ATOM   3395  HN  ARG P 217     -29.607-144.073 112.544  0.00 97.00      PROA   
ATOM   3396  CA  ARG P 217     -27.832-143.719 111.481  0.00 97.00      PROA   
ATOM   3397  HA  ARG P 217     -26.859-144.049 111.822  0.00 97.00      PROA   
ATOM   3398  CB  ARG P 217     -28.308-144.725 110.398  0.00 97.00      PROA   
ATOM   3399  HB1 ARG P 217     -27.651-144.627 109.503  0.00 97.00      PROA   
ATOM   3400  HB2 ARG P 217     -29.343-144.459 110.091  0.00 97.00      PROA   
ATOM   3401  CG  ARG P 217     -28.260-146.208 110.809  0.00 97.00      PROA   
ATOM   3402  HG1 ARG P 217     -28.898-146.371 111.705  0.00 97.00      PROA   
ATOM   3403  HG2 ARG P 217     -27.214-146.470 111.085  0.00 97.00      PROA   
ATOM   3404  CD  ARG P 217     -28.749-147.122 109.674  0.00 97.00      PROA   
ATOM   3405  HD1 ARG P 217     -28.188-146.942 108.729  0.00 97.00      PROA   
ATOM   3406  HD2 ARG P 217     -29.827-146.934 109.477  0.00 97.00      PROA   
ATOM   3407  NE  ARG P 217     -28.616-148.553 110.096  0.00 97.00      PROA   
ATOM   3408  HE  ARG P 217     -29.405-149.016 110.489  0.00 97.00      PROA   
ATOM   3409  CZ  ARG P 217     -27.500-149.295 109.931  0.00 97.00      PROA   
ATOM   3410  NH1 ARG P 217     -26.360-148.788 109.437  0.00 97.00      PROA   
ATOM   3411 HH11 ARG P 217     -26.321-147.815 109.235  0.00 97.00      PROA   
ATOM   3412 HH12 ARG P 217     -25.566-149.382 109.341  0.00 97.00      PROA   
ATOM   3413  NH2 ARG P 217     -27.529-150.596 110.273  0.00 97.00      PROA   
ATOM   3414 HH21 ARG P 217     -28.371-150.983 110.637  0.00 97.00      PROA   
ATOM   3415 HH22 ARG P 217     -26.718-151.154 110.125  0.00 97.00      PROA   
ATOM   3416  C   ARG P 217     -27.613-142.369 110.809  0.00 97.00      PROA   
ATOM   3417  O   ARG P 217     -28.152-142.087 109.739  0.00 97.00      PROA   
ATOM   3418  N   GLY P 218     -26.777-141.515 111.441  0.00 97.00      PROA   
ATOM   3419  HN  GLY P 218     -26.480-141.763 112.362  0.00 97.00      PROA   
ATOM   3420  CA  GLY P 218     -26.228-140.283 110.908  0.00 97.00      PROA   
ATOM   3421  HA1 GLY P 218     -25.556-139.895 111.658  0.00 97.00      PROA   
ATOM   3422  HA2 GLY P 218     -27.052-139.620 110.690  0.00 97.00      PROA   
ATOM   3423  C   GLY P 218     -25.414-140.451 109.656  0.00 97.00      PROA   
ATOM   3424  O   GLY P 218     -24.977-141.550 109.316  0.00 97.00      PROA   
ATOM   3425  N   ARG P 219     -25.163-139.311 108.977  0.00 97.00      PROA   
ATOM   3426  HN  ARG P 219     -25.528-138.443 109.306  0.00 97.00      PROA   
ATOM   3427  CA  ARG P 219     -24.378-139.215 107.771  0.00 97.00      PROA   
ATOM   3428  HA  ARG P 219     -23.348-139.384 108.050  0.00 97.00      PROA   
ATOM   3429  CB  ARG P 219     -24.778-140.212 106.624  0.00 97.00      PROA   
ATOM   3430  HB1 ARG P 219     -24.498-141.233 106.966  0.00 97.00      PROA   
ATOM   3431  HB2 ARG P 219     -24.162-140.029 105.722  0.00 97.00      PROA   
ATOM   3432  CG  ARG P 219     -26.282-140.273 106.265  0.00 97.00      PROA   
ATOM   3433  HG1 ARG P 219     -26.652-139.265 105.980  0.00 97.00      PROA   
ATOM   3434  HG2 ARG P 219     -26.843-140.588 107.170  0.00 97.00      PROA   
ATOM   3435  CD  ARG P 219     -26.644-141.266 105.148  0.00 97.00      PROA   
ATOM   3436  HD1 ARG P 219     -27.752-141.392 105.110  0.00 97.00      PROA   
ATOM   3437  HD2 ARG P 219     -26.157-142.250 105.312  0.00 97.00      PROA   
ATOM   3438  NE  ARG P 219     -26.165-140.667 103.863  0.00 97.00      PROA   
ATOM   3439  HE  ARG P 219     -25.590-139.848 103.894  0.00 97.00      PROA   
ATOM   3440  CZ  ARG P 219     -26.724-140.893 102.661  0.00 97.00      PROA   
ATOM   3441  NH1 ARG P 219     -27.340-142.045 102.407  0.00 97.00      PROA   
ATOM   3442 HH11 ARG P 219     -27.177-142.747 103.089  0.00 97.00      PROA   
ATOM   3443 HH12 ARG P 219     -27.567-142.249 101.460  0.00 97.00      PROA   
ATOM   3444  NH2 ARG P 219     -26.623-139.954 101.707  0.00 97.00      PROA   
ATOM   3445 HH21 ARG P 219     -27.243-139.971 100.931  0.00 97.00      PROA   
ATOM   3446 HH22 ARG P 219     -26.154-139.097 101.941  0.00 97.00      PROA   
ATOM   3447  C   ARG P 219     -24.493-137.759 107.380  0.00 97.00      PROA   
ATOM   3448  O   ARG P 219     -24.446-136.874 108.231  0.00 97.00      PROA   
ATOM   3449  N   ASP P 220     -24.682-137.477 106.080  0.00 97.00      PROA   
ATOM   3450  HN  ASP P 220     -24.587-138.194 105.389  0.00 97.00      PROA   
ATOM   3451  CA  ASP P 220     -25.141-136.243 105.491  0.00 97.00      PROA   
ATOM   3452  HA  ASP P 220     -24.671-135.408 105.993  0.00 97.00      PROA   
ATOM   3453  CB  ASP P 220     -24.735-136.226 103.978  0.00 97.00      PROA   
ATOM   3454  HB1 ASP P 220     -23.630-136.095 103.934  0.00 97.00      PROA   
ATOM   3455  HB2 ASP P 220     -25.188-135.376 103.437  0.00 97.00      PROA   
ATOM   3456  CG  ASP P 220     -25.014-137.537 103.228  0.00 97.00      PROA   
ATOM   3457  OD1 ASP P 220     -25.686-137.475 102.170  0.00 97.00      PROA   
ATOM   3458  OD2 ASP P 220     -24.490-138.598 103.651  0.00 97.00      PROA   
ATOM   3459  C   ASP P 220     -26.661-136.131 105.679  0.00 97.00      PROA   
ATOM   3460  O   ASP P 220     -27.435-136.033 104.729  0.00 97.00      PROA   
ATOM   3461  N   THR P 221     -27.136-136.172 106.947  0.00 97.00      PROA   
ATOM   3462  HN  THR P 221     -26.506-136.258 107.718  0.00 97.00      PROA   
ATOM   3463  CA  THR P 221     -28.549-136.308 107.262  0.00 97.00      PROA   
ATOM   3464  HA  THR P 221     -28.940-136.977 106.509  0.00 97.00      PROA   
ATOM   3465  CB  THR P 221     -28.823-137.022 108.587  0.00 97.00      PROA   
ATOM   3466  HB  THR P 221     -29.827-136.776 109.006  0.00 97.00      PROA   
ATOM   3467  OG1 THR P 221     -27.819-136.739 109.552  0.00 97.00      PROA   
ATOM   3468  HG1 THR P 221     -27.953-135.818 109.798  0.00 97.00      PROA   
ATOM   3469  CG2 THR P 221     -28.766-138.538 108.339  0.00 97.00      PROA   
ATOM   3470 HG21 THR P 221     -27.754-138.816 107.987  0.00 97.00      PROA   
ATOM   3471 HG22 THR P 221     -29.506-138.846 107.572  0.00 97.00      PROA   
ATOM   3472 HG23 THR P 221     -28.968-139.092 109.280  0.00 97.00      PROA   
ATOM   3473  C   THR P 221     -29.396-135.047 107.128  0.00 97.00      PROA   
ATOM   3474  O   THR P 221     -29.019-133.941 107.509  0.00 97.00      PROA   
ATOM   3475  N   SER P 222     -30.614-135.235 106.570  0.00 97.00      PROA   
ATOM   3476  HN  SER P 222     -30.846-136.125 106.187  0.00 97.00      PROA   
ATOM   3477  CA  SER P 222     -31.646-134.231 106.398  0.00 97.00      PROA   
ATOM   3478  HA  SER P 222     -31.170-133.304 106.105  0.00 97.00      PROA   
ATOM   3479  CB  SER P 222     -32.657-134.666 105.310  0.00 97.00      PROA   
ATOM   3480  HB1 SER P 222     -33.347-133.839 105.038  0.00 97.00      PROA   
ATOM   3481  HB2 SER P 222     -33.263-135.522 105.684  0.00 97.00      PROA   
ATOM   3482  OG  SER P 222     -31.972-135.113 104.142  0.00 97.00      PROA   
ATOM   3483  HG1 SER P 222     -31.252-134.497 103.976  0.00 97.00      PROA   
ATOM   3484  C   SER P 222     -32.406-133.997 107.696  0.00 97.00      PROA   
ATOM   3485  O   SER P 222     -32.188-134.685 108.690  0.00 97.00      PROA   
ATOM   3486  N   SER P 223     -33.320-132.994 107.711  0.00 97.00      PROA   
ATOM   3487  HN  SER P 223     -33.454-132.411 106.912  0.00 97.00      PROA   
ATOM   3488  CA  SER P 223     -34.055-132.515 108.871  0.00 97.00      PROA   
ATOM   3489  HA  SER P 223     -33.342-132.117 109.570  0.00 97.00      PROA   
ATOM   3490  CB  SER P 223     -35.024-131.387 108.451  0.00 97.00      PROA   
ATOM   3491  HB1 SER P 223     -35.467-130.892 109.342  0.00 97.00      PROA   
ATOM   3492  HB2 SER P 223     -35.850-131.800 107.831  0.00 97.00      PROA   
ATOM   3493  OG  SER P 223     -34.341-130.411 107.671  0.00 97.00      PROA   
ATOM   3494  HG1 SER P 223     -33.758-129.937 108.270  0.00 97.00      PROA   
ATOM   3495  C   SER P 223     -34.871-133.539 109.631  0.00 97.00      PROA   
ATOM   3496  O   SER P 223     -34.913-133.499 110.860  0.00 97.00      PROA   
ATOM   3497  N   GLU P 224     -35.541-134.471 108.920  0.00 97.00      PROA   
ATOM   3498  HN  GLU P 224     -35.428-134.529 107.934  0.00 97.00      PROA   
ATOM   3499  CA  GLU P 224     -36.488-135.394 109.506  0.00 97.00      PROA   
ATOM   3500  HA  GLU P 224     -36.466-135.308 110.585  0.00 97.00      PROA   
ATOM   3501  CB  GLU P 224     -37.951-135.139 109.045  0.00 97.00      PROA   
ATOM   3502  HB1 GLU P 224     -38.561-136.024 109.336  0.00 97.00      PROA   
ATOM   3503  HB2 GLU P 224     -37.999-135.064 107.938  0.00 97.00      PROA   
ATOM   3504  CG  GLU P 224     -38.609-133.890 109.677  0.00 97.00      PROA   
ATOM   3505  HG1 GLU P 224     -38.415-132.980 109.075  0.00 97.00      PROA   
ATOM   3506  HG2 GLU P 224     -38.222-133.727 110.706  0.00 97.00      PROA   
ATOM   3507  CD  GLU P 224     -40.111-134.117 109.797  0.00 97.00      PROA   
ATOM   3508  OE1 GLU P 224     -40.487-135.048 110.554  0.00 97.00      PROA   
ATOM   3509  OE2 GLU P 224     -40.890-133.392 109.129  0.00 97.00      PROA   
ATOM   3510  C   GLU P 224     -36.119-136.825 109.181  0.00 97.00      PROA   
ATOM   3511  O   GLU P 224     -35.317-137.112 108.294  0.00 97.00      PROA   
ATOM   3512  N   TYR P 225     -36.744-137.761 109.929  0.00 97.00      PROA   
ATOM   3513  HN  TYR P 225     -37.397-137.478 110.628  0.00 97.00      PROA   
ATOM   3514  CA  TYR P 225     -36.667-139.190 109.733  0.00 97.00      PROA   
ATOM   3515  HA  TYR P 225     -36.199-139.402 108.782  0.00 97.00      PROA   
ATOM   3516  CB  TYR P 225     -35.897-139.905 110.896  0.00 97.00      PROA   
ATOM   3517  HB1 TYR P 225     -34.903-139.422 111.016  0.00 97.00      PROA   
ATOM   3518  HB2 TYR P 225     -35.726-140.969 110.626  0.00 97.00      PROA   
ATOM   3519  CG  TYR P 225     -36.605-139.856 112.240  0.00 97.00      PROA   
ATOM   3520  CD1 TYR P 225     -37.292-140.983 112.732  0.00 97.00      PROA   
ATOM   3521  HD1 TYR P 225     -37.321-141.890 112.146  0.00 97.00      PROA   
ATOM   3522  CE1 TYR P 225     -37.962-140.933 113.961  0.00 97.00      PROA   
ATOM   3523  HE1 TYR P 225     -38.492-141.802 114.321  0.00 97.00      PROA   
ATOM   3524  CZ  TYR P 225     -37.964-139.750 114.709  0.00 97.00      PROA   
ATOM   3525  OH  TYR P 225     -38.677-139.674 115.924  0.00 97.00      PROA   
ATOM   3526  HH  TYR P 225     -38.985-140.557 116.143  0.00 97.00      PROA   
ATOM   3527  CD2 TYR P 225     -36.577-138.689 113.026  0.00 97.00      PROA   
ATOM   3528  HD2 TYR P 225     -36.044-137.817 112.678  0.00 97.00      PROA   
ATOM   3529  CE2 TYR P 225     -37.264-138.631 114.245  0.00 97.00      PROA   
ATOM   3530  HE2 TYR P 225     -37.265-137.719 114.822  0.00 97.00      PROA   
ATOM   3531  C   TYR P 225     -38.128-139.597 109.668  0.00 97.00      PROA   
ATOM   3532  O   TYR P 225     -38.993-138.836 110.099  0.00 97.00      PROA   
ATOM   3533  N   GLN P 226     -38.465-140.793 109.120  0.00 97.00      PROA   
ATOM   3534  HN  GLN P 226     -37.785-141.418 108.744  0.00 97.00      PROA   
ATOM   3535  CA  GLN P 226     -39.849-141.238 109.102  0.00 97.00      PROA   
ATOM   3536  HA  GLN P 226     -40.370-140.673 109.858  0.00 97.00      PROA   
ATOM   3537  CB  GLN P 226     -40.597-141.007 107.754  0.00 97.00      PROA   
ATOM   3538  HB1 GLN P 226     -41.411-141.756 107.623  0.00 97.00      PROA   
ATOM   3539  HB2 GLN P 226     -39.883-141.159 106.916  0.00 97.00      PROA   
ATOM   3540  CG  GLN P 226     -41.258-139.612 107.627  0.00 97.00      PROA   
ATOM   3541  HG1 GLN P 226     -41.873-139.559 106.705  0.00 97.00      PROA   
ATOM   3542  HG2 GLN P 226     -40.464-138.837 107.575  0.00 97.00      PROA   
ATOM   3543  CD  GLN P 226     -42.170-139.335 108.830  0.00 97.00      PROA   
ATOM   3544  OE1 GLN P 226     -42.811-140.247 109.366  0.00 97.00      PROA   
ATOM   3545  NE2 GLN P 226     -42.194-138.055 109.294  0.00 97.00      PROA   
ATOM   3546 HE21 GLN P 226     -42.574-137.909 110.208  0.00 97.00      PROA   
ATOM   3547 HE22 GLN P 226     -41.626-137.348 108.881  0.00 97.00      PROA   
ATOM   3548  C   GLN P 226     -40.030-142.637 109.619  0.00 97.00      PROA   
ATOM   3549  O   GLN P 226     -39.111-143.453 109.629  0.00 97.00      PROA   
ATOM   3550  N   ILE P 227     -41.259-142.900 110.130  0.00 97.00      PROA   
ATOM   3551  HN  ILE P 227     -41.986-142.221 110.044  0.00 97.00      PROA   
ATOM   3552  CA  ILE P 227     -41.548-144.038 110.975  0.00 97.00      PROA   
ATOM   3553  HA  ILE P 227     -40.664-144.656 111.043  0.00 97.00      PROA   
ATOM   3554  CB  ILE P 227     -41.965-143.644 112.395  0.00 97.00      PROA   
ATOM   3555  HB  ILE P 227     -43.056-143.423 112.442  0.00 97.00      PROA   
ATOM   3556  CG2 ILE P 227     -41.652-144.845 113.313  0.00 97.00      PROA   
ATOM   3557 HG21 ILE P 227     -40.560-145.047 113.328  0.00 97.00      PROA   
ATOM   3558 HG22 ILE P 227     -42.173-145.762 112.972  0.00 97.00      PROA   
ATOM   3559 HG23 ILE P 227     -41.970-144.638 114.353  0.00 97.00      PROA   
ATOM   3560  CG1 ILE P 227     -41.241-142.357 112.882  0.00 97.00      PROA   
ATOM   3561 HG11 ILE P 227     -41.489-141.502 112.214  0.00 97.00      PROA   
ATOM   3562 HG12 ILE P 227     -40.144-142.526 112.832  0.00 97.00      PROA   
ATOM   3563  CD  ILE P 227     -41.635-141.939 114.305  0.00 97.00      PROA   
ATOM   3564  HD1 ILE P 227     -41.247-142.659 115.055  0.00 97.00      PROA   
ATOM   3565  HD2 ILE P 227     -42.741-141.893 114.399  0.00 97.00      PROA   
ATOM   3566  HD3 ILE P 227     -41.222-140.935 114.540  0.00 97.00      PROA   
ATOM   3567  C   ILE P 227     -42.641-144.844 110.308  0.00 97.00      PROA   
ATOM   3568  O   ILE P 227     -43.694-144.326 109.949  0.00 97.00      PROA   
ATOM   3569  N   LEU P 228     -42.402-146.158 110.111  0.00 97.00      PROA   
ATOM   3570  HN  LEU P 228     -41.547-146.566 110.423  0.00 97.00      PROA   
ATOM   3571  CA  LEU P 228     -43.223-147.006 109.269  0.00 97.00      PROA   
ATOM   3572  HA  LEU P 228     -43.779-146.398 108.568  0.00 97.00      PROA   
ATOM   3573  CB  LEU P 228     -42.326-147.989 108.467  0.00 97.00      PROA   
ATOM   3574  HB1 LEU P 228     -42.983-148.694 107.911  0.00 97.00      PROA   
ATOM   3575  HB2 LEU P 228     -41.701-148.587 109.164  0.00 97.00      PROA   
ATOM   3576  CG  LEU P 228     -41.394-147.331 107.406  0.00 97.00      PROA   
ATOM   3577  HG  LEU P 228     -41.999-146.579 106.845  0.00 97.00      PROA   
ATOM   3578  CD1 LEU P 228     -40.153-146.615 107.979  0.00 97.00      PROA   
ATOM   3579 HD11 LEU P 228     -39.582-147.303 108.637  0.00 97.00      PROA   
ATOM   3580 HD12 LEU P 228     -40.429-145.710 108.555  0.00 97.00      PROA   
ATOM   3581 HD13 LEU P 228     -39.486-146.290 107.152  0.00 97.00      PROA   
ATOM   3582  CD2 LEU P 228     -40.921-148.385 106.389  0.00 97.00      PROA   
ATOM   3583 HD21 LEU P 228     -41.788-148.880 105.905  0.00 97.00      PROA   
ATOM   3584 HD22 LEU P 228     -40.307-149.157 106.900  0.00 97.00      PROA   
ATOM   3585 HD23 LEU P 228     -40.300-147.908 105.601  0.00 97.00      PROA   
ATOM   3586  C   LEU P 228     -44.238-147.774 110.102  0.00 97.00      PROA   
ATOM   3587  O   LEU P 228     -44.920-148.665 109.600  0.00 97.00      PROA   
ATOM   3588  N   THR P 229     -44.339-147.397 111.395  0.00 97.00      PROA   
ATOM   3589  HN  THR P 229     -43.790-146.610 111.659  0.00 97.00      PROA   
ATOM   3590  CA  THR P 229     -45.095-147.998 112.481  0.00 97.00      PROA   
ATOM   3591  HA  THR P 229     -46.069-147.533 112.525  0.00 97.00      PROA   
ATOM   3592  CB  THR P 229     -45.229-149.535 112.476  0.00 97.00      PROA   
ATOM   3593  HB  THR P 229     -44.264-149.981 112.141  0.00 97.00      PROA   
ATOM   3594  OG1 THR P 229     -46.255-149.931 111.579  0.00 97.00      PROA   
ATOM   3595  HG1 THR P 229     -45.993-149.578 110.725  0.00 97.00      PROA   
ATOM   3596  CG2 THR P 229     -45.606-150.167 113.837  0.00 97.00      PROA   
ATOM   3597 HG21 THR P 229     -46.577-149.786 114.205  0.00 97.00      PROA   
ATOM   3598 HG22 THR P 229     -44.839-149.985 114.611  0.00 97.00      PROA   
ATOM   3599 HG23 THR P 229     -45.702-151.269 113.718  0.00 97.00      PROA   
ATOM   3600  C   THR P 229     -44.296-147.570 113.679  0.00 97.00      PROA   
ATOM   3601  O   THR P 229     -43.283-148.194 113.984  0.00 97.00      PROA   
ATOM   3602  N   ALA P 230     -44.675-146.471 114.383  0.00 97.00      PROA   
ATOM   3603  HN  ALA P 230     -45.422-145.874 114.098  0.00 97.00      PROA   
ATOM   3604  CA  ALA P 230     -44.035-146.131 115.643  0.00 97.00      PROA   
ATOM   3605  HA  ALA P 230     -42.969-146.177 115.483  0.00 97.00      PROA   
ATOM   3606  CB  ALA P 230     -44.384-144.716 116.134  0.00 97.00      PROA   
ATOM   3607  HB1 ALA P 230     -45.475-144.620 116.325  0.00 97.00      PROA   
ATOM   3608  HB2 ALA P 230     -44.091-143.969 115.363  0.00 97.00      PROA   
ATOM   3609  HB3 ALA P 230     -43.829-144.475 117.064  0.00 97.00      PROA   
ATOM   3610  C   ALA P 230     -44.371-147.149 116.709  0.00 97.00      PROA   
ATOM   3611  O   ALA P 230     -45.485-147.643 116.754  0.00 97.00      PROA   
ATOM   3612  N   ARG P 231     -43.403-147.512 117.572  0.00 97.00      PROA   
ATOM   3613  HN  ARG P 231     -42.498-147.096 117.488  0.00 97.00      PROA   
ATOM   3614  CA  ARG P 231     -43.487-148.684 118.417  0.00 97.00      PROA   
ATOM   3615  HA  ARG P 231     -44.462-149.135 118.322  0.00 97.00      PROA   
ATOM   3616  CB  ARG P 231     -42.440-149.741 117.979  0.00 97.00      PROA   
ATOM   3617  HB1 ARG P 231     -42.398-150.544 118.737  0.00 97.00      PROA   
ATOM   3618  HB2 ARG P 231     -41.430-149.281 117.932  0.00 97.00      PROA   
ATOM   3619  CG  ARG P 231     -42.773-150.376 116.613  0.00 97.00      PROA   
ATOM   3620  HG1 ARG P 231     -42.433-149.673 115.824  0.00 97.00      PROA   
ATOM   3621  HG2 ARG P 231     -43.877-150.452 116.524  0.00 97.00      PROA   
ATOM   3622  CD  ARG P 231     -42.132-151.756 116.334  0.00 97.00      PROA   
ATOM   3623  HD1 ARG P 231     -41.026-151.652 116.383  0.00 97.00      PROA   
ATOM   3624  HD2 ARG P 231     -42.418-152.139 115.333  0.00 97.00      PROA   
ATOM   3625  NE  ARG P 231     -42.510-152.772 117.367  0.00 97.00      PROA   
ATOM   3626  HE  ARG P 231     -41.790-152.999 118.025  0.00 97.00      PROA   
ATOM   3627  CZ  ARG P 231     -43.741-152.838 117.901  0.00 97.00      PROA   
ATOM   3628  NH1 ARG P 231     -44.850-152.818 117.165  0.00 97.00      PROA   
ATOM   3629 HH11 ARG P 231     -44.771-152.783 116.179  0.00 97.00      PROA   
ATOM   3630 HH12 ARG P 231     -45.716-152.770 117.670  0.00 97.00      PROA   
ATOM   3631  NH2 ARG P 231     -43.870-152.829 119.236  0.00 97.00      PROA   
ATOM   3632 HH21 ARG P 231     -43.024-152.677 119.751  0.00 97.00      PROA   
ATOM   3633 HH22 ARG P 231     -44.729-152.455 119.586  0.00 97.00      PROA   
ATOM   3634  C   ARG P 231     -43.302-148.407 119.891  0.00 97.00      PROA   
ATOM   3635  O   ARG P 231     -42.788-147.382 120.313  0.00 97.00      PROA   
ATOM   3636  N   ARG P 232     -43.705-149.376 120.734  0.00 97.00      PROA   
ATOM   3637  HN  ARG P 232     -44.280-150.119 120.386  0.00 97.00      PROA   
ATOM   3638  CA  ARG P 232     -43.411-149.441 122.153  0.00 97.00      PROA   
ATOM   3639  HA  ARG P 232     -43.954-148.641 122.633  0.00 97.00      PROA   
ATOM   3640  CB  ARG P 232     -43.914-150.809 122.673  0.00 97.00      PROA   
ATOM   3641  HB1 ARG P 232     -43.278-151.205 123.491  0.00 97.00      PROA   
ATOM   3642  HB2 ARG P 232     -43.822-151.535 121.833  0.00 97.00      PROA   
ATOM   3643  CG  ARG P 232     -45.386-150.761 123.117  0.00 97.00      PROA   
ATOM   3644  HG1 ARG P 232     -45.878-151.734 122.884  0.00 97.00      PROA   
ATOM   3645  HG2 ARG P 232     -45.905-149.995 122.506  0.00 97.00      PROA   
ATOM   3646  CD  ARG P 232     -45.543-150.436 124.607  0.00 97.00      PROA   
ATOM   3647  HD1 ARG P 232     -46.599-150.243 124.883  0.00 97.00      PROA   
ATOM   3648  HD2 ARG P 232     -44.923-149.554 124.883  0.00 97.00      PROA   
ATOM   3649  NE  ARG P 232     -45.113-151.683 125.311  0.00 97.00      PROA   
ATOM   3650  HE  ARG P 232     -45.419-152.542 124.909  0.00 97.00      PROA   
ATOM   3651  CZ  ARG P 232     -44.074-151.774 126.165  0.00 97.00      PROA   
ATOM   3652  NH1 ARG P 232     -43.516-150.705 126.752  0.00 97.00      PROA   
ATOM   3653 HH11 ARG P 232     -43.857-149.799 126.523  0.00 97.00      PROA   
ATOM   3654 HH12 ARG P 232     -42.735-150.834 127.356  0.00 97.00      PROA   
ATOM   3655  NH2 ARG P 232     -43.560-152.995 126.404  0.00 97.00      PROA   
ATOM   3656 HH21 ARG P 232     -43.903-153.766 125.874  0.00 97.00      PROA   
ATOM   3657 HH22 ARG P 232     -42.746-153.070 126.972  0.00 97.00      PROA   
ATOM   3658  C   ARG P 232     -41.953-149.254 122.546  0.00 97.00      PROA   
ATOM   3659  O   ARG P 232     -41.642-148.557 123.505  0.00 97.00      PROA   
ATOM   3660  N   GLU P 233     -41.025-149.857 121.789  0.00 97.00      PROA   
ATOM   3661  HN  GLU P 233     -41.315-150.538 121.116  0.00 97.00      PROA   
ATOM   3662  CA  GLU P 233     -39.594-149.740 121.908  0.00 97.00      PROA   
ATOM   3663  HA  GLU P 233     -39.350-149.773 122.960  0.00 97.00      PROA   
ATOM   3664  CB  GLU P 233     -38.916-150.970 121.239  0.00 97.00      PROA   
ATOM   3665  HB1 GLU P 233     -39.045-151.851 121.908  0.00 97.00      PROA   
ATOM   3666  HB2 GLU P 233     -37.824-150.777 121.165  0.00 97.00      PROA   
ATOM   3667  CG  GLU P 233     -39.451-151.324 119.826  0.00 97.00      PROA   
ATOM   3668  HG1 GLU P 233     -38.618-151.769 119.239  0.00 97.00      PROA   
ATOM   3669  HG2 GLU P 233     -39.782-150.409 119.299  0.00 97.00      PROA   
ATOM   3670  CD  GLU P 233     -40.589-152.352 119.820  0.00 97.00      PROA   
ATOM   3671  OE1 GLU P 233     -41.601-152.153 120.532  0.00 97.00      PROA   
ATOM   3672  OE2 GLU P 233     -40.471-153.353 119.066  0.00 97.00      PROA   
ATOM   3673  C   GLU P 233     -39.031-148.409 121.417  0.00 97.00      PROA   
ATOM   3674  O   GLU P 233     -37.909-148.042 121.765  0.00 97.00      PROA   
ATOM   3675  N   ASP P 234     -39.823-147.618 120.653  0.00 97.00      PROA   
ATOM   3676  HN  ASP P 234     -40.686-147.960 120.289  0.00 97.00      PROA   
ATOM   3677  CA  ASP P 234     -39.504-146.253 120.269  0.00 97.00      PROA   
ATOM   3678  HA  ASP P 234     -38.462-146.215 119.979  0.00 97.00      PROA   
ATOM   3679  CB  ASP P 234     -40.374-145.749 119.077  0.00 97.00      PROA   
ATOM   3680  HB1 ASP P 234     -40.065-144.727 118.781  0.00 97.00      PROA   
ATOM   3681  HB2 ASP P 234     -41.439-145.692 119.377  0.00 97.00      PROA   
ATOM   3682  CG  ASP P 234     -40.296-146.599 117.807  0.00 97.00      PROA   
ATOM   3683  OD1 ASP P 234     -39.523-147.587 117.740  0.00 97.00      PROA   
ATOM   3684  OD2 ASP P 234     -41.031-146.227 116.854  0.00 97.00      PROA   
ATOM   3685  C   ASP P 234     -39.729-145.273 121.425  0.00 97.00      PROA   
ATOM   3686  O   ASP P 234     -39.295-144.126 121.367  0.00 97.00      PROA   
ATOM   3687  N   SER P 235     -40.436-145.689 122.507  0.00 97.00      PROA   
ATOM   3688  HN  SER P 235     -40.751-146.634 122.540  0.00 97.00      PROA   
ATOM   3689  CA  SER P 235     -40.834-144.819 123.612  0.00 97.00      PROA   
ATOM   3690  HA  SER P 235     -41.386-144.004 123.162  0.00 97.00      PROA   
ATOM   3691  CB  SER P 235     -41.781-145.512 124.647  0.00 97.00      PROA   
ATOM   3692  HB1 SER P 235     -42.586-146.033 124.090  0.00 97.00      PROA   
ATOM   3693  HB2 SER P 235     -42.251-144.750 125.301  0.00 97.00      PROA   
ATOM   3694  OG  SER P 235     -41.135-146.482 125.472  0.00 97.00      PROA   
ATOM   3695  HG1 SER P 235     -40.226-146.174 125.571  0.00 97.00      PROA   
ATOM   3696  C   SER P 235     -39.663-144.212 124.379  0.00 97.00      PROA   
ATOM   3697  O   SER P 235     -38.945-144.904 125.099  0.00 97.00      PROA   
ATOM   3698  N   GLY P 236     -39.438-142.885 124.272  0.00 97.00      PROA   
ATOM   3699  HN  GLY P 236     -39.979-142.294 123.679  0.00 97.00      PROA   
ATOM   3700  CA  GLY P 236     -38.331-142.319 125.013  0.00 97.00      PROA   
ATOM   3701  HA1 GLY P 236     -37.430-142.843 124.725  0.00 97.00      PROA   
ATOM   3702  HA2 GLY P 236     -38.558-142.394 126.069  0.00 97.00      PROA   
ATOM   3703  C   GLY P 236     -38.124-140.876 124.714  0.00 97.00      PROA   
ATOM   3704  O   GLY P 236     -39.067-140.117 124.526  0.00 97.00      PROA   
ATOM   3705  N   LEU P 237     -36.842-140.462 124.692  0.00 97.00      PROA   
ATOM   3706  HN  LEU P 237     -36.092-141.108 124.797  0.00 97.00      PROA   
ATOM   3707  CA  LEU P 237     -36.441-139.084 124.593  0.00 97.00      PROA   
ATOM   3708  HA  LEU P 237     -37.307-138.439 124.606  0.00 97.00      PROA   
ATOM   3709  CB  LEU P 237     -35.494-138.688 125.747  0.00 97.00      PROA   
ATOM   3710  HB1 LEU P 237     -35.220-137.623 125.620  0.00 97.00      PROA   
ATOM   3711  HB2 LEU P 237     -34.560-139.291 125.693  0.00 97.00      PROA   
ATOM   3712  CG  LEU P 237     -36.062-138.815 127.180  0.00 97.00      PROA   
ATOM   3713  HG  LEU P 237     -36.355-139.874 127.366  0.00 97.00      PROA   
ATOM   3714  CD1 LEU P 237     -34.971-138.436 128.198  0.00 97.00      PROA   
ATOM   3715 HD11 LEU P 237     -34.637-137.392 128.017  0.00 97.00      PROA   
ATOM   3716 HD12 LEU P 237     -34.090-139.101 128.086  0.00 97.00      PROA   
ATOM   3717 HD13 LEU P 237     -35.354-138.514 129.237  0.00 97.00      PROA   
ATOM   3718  CD2 LEU P 237     -37.302-137.928 127.375  0.00 97.00      PROA   
ATOM   3719 HD21 LEU P 237     -38.114-138.250 126.695  0.00 97.00      PROA   
ATOM   3720 HD22 LEU P 237     -37.049-136.869 127.154  0.00 97.00      PROA   
ATOM   3721 HD23 LEU P 237     -37.675-137.992 128.419  0.00 97.00      PROA   
ATOM   3722  C   LEU P 237     -35.743-138.886 123.268  0.00 97.00      PROA   
ATOM   3723  O   LEU P 237     -34.983-139.736 122.817  0.00 97.00      PROA   
ATOM   3724  N   TYR P 238     -36.051-137.758 122.593  0.00 97.00      PROA   
ATOM   3725  HN  TYR P 238     -36.707-137.116 122.986  0.00 97.00      PROA   
ATOM   3726  CA  TYR P 238     -35.612-137.440 121.251  0.00 97.00      PROA   
ATOM   3727  HA  TYR P 238     -34.849-138.141 120.939  0.00 97.00      PROA   
ATOM   3728  CB  TYR P 238     -36.792-137.436 120.242  0.00 97.00      PROA   
ATOM   3729  HB1 TYR P 238     -36.501-136.979 119.272  0.00 97.00      PROA   
ATOM   3730  HB2 TYR P 238     -37.649-136.860 120.657  0.00 97.00      PROA   
ATOM   3731  CG  TYR P 238     -37.253-138.842 119.976  0.00 97.00      PROA   
ATOM   3732  CD1 TYR P 238     -38.117-139.507 120.865  0.00 97.00      PROA   
ATOM   3733  HD1 TYR P 238     -38.449-139.007 121.764  0.00 97.00      PROA   
ATOM   3734  CE1 TYR P 238     -38.552-140.810 120.595  0.00 97.00      PROA   
ATOM   3735  HE1 TYR P 238     -39.215-141.312 121.285  0.00 97.00      PROA   
ATOM   3736  CZ  TYR P 238     -38.147-141.443 119.414  0.00 97.00      PROA   
ATOM   3737  OH  TYR P 238     -38.569-142.747 119.111  0.00 97.00      PROA   
ATOM   3738  HH  TYR P 238     -38.904-143.145 119.921  0.00 97.00      PROA   
ATOM   3739  CD2 TYR P 238     -36.853-139.494 118.798  0.00 97.00      PROA   
ATOM   3740  HD2 TYR P 238     -36.199-138.993 118.099  0.00 97.00      PROA   
ATOM   3741  CE2 TYR P 238     -37.303-140.787 118.517  0.00 97.00      PROA   
ATOM   3742  HE2 TYR P 238     -36.987-141.288 117.613  0.00 97.00      PROA   
ATOM   3743  C   TYR P 238     -35.005-136.063 121.210  0.00 97.00      PROA   
ATOM   3744  O   TYR P 238     -35.548-135.122 121.777  0.00 97.00      PROA   
ATOM   3745  N   TRP P 239     -33.869-135.892 120.498  0.00 97.00      PROA   
ATOM   3746  HN  TRP P 239     -33.396-136.658 120.072  0.00 97.00      PROA   
ATOM   3747  CA  TRP P 239     -33.299-134.574 120.308  0.00 97.00      PROA   
ATOM   3748  HA  TRP P 239     -34.097-133.843 120.335  0.00 97.00      PROA   
ATOM   3749  CB  TRP P 239     -32.262-134.183 121.401  0.00 97.00      PROA   
ATOM   3750  HB1 TRP P 239     -32.809-134.190 122.367  0.00 97.00      PROA   
ATOM   3751  HB2 TRP P 239     -31.925-133.136 121.248  0.00 97.00      PROA   
ATOM   3752  CG  TRP P 239     -31.064-135.068 121.568  0.00 97.00      PROA   
ATOM   3753  CD1 TRP P 239     -31.046-136.254 122.250  0.00 97.00      PROA   
ATOM   3754  HD1 TRP P 239     -31.916-136.707 122.691  0.00 97.00      PROA   
ATOM   3755  NE1 TRP P 239     -29.771-136.743 122.309  0.00 97.00      PROA   
ATOM   3756  HE1 TRP P 239     -29.486-137.534 122.807  0.00 97.00      PROA   
ATOM   3757  CE2 TRP P 239     -28.931-135.893 121.652  0.00 97.00      PROA   
ATOM   3758  CD2 TRP P 239     -29.709-134.815 121.167  0.00 97.00      PROA   
ATOM   3759  CE3 TRP P 239     -29.089-133.781 120.468  0.00 97.00      PROA   
ATOM   3760  HE3 TRP P 239     -29.656-132.941 120.093  0.00 97.00      PROA   
ATOM   3761  CZ3 TRP P 239     -27.715-133.867 120.233  0.00 97.00      PROA   
ATOM   3762  HZ3 TRP P 239     -27.224-133.104 119.649  0.00 97.00      PROA   
ATOM   3763  CZ2 TRP P 239     -27.564-135.968 121.431  0.00 97.00      PROA   
ATOM   3764  HZ2 TRP P 239     -26.986-136.809 121.784  0.00 97.00      PROA   
ATOM   3765  CH2 TRP P 239     -26.964-134.940 120.705  0.00 97.00      PROA   
ATOM   3766  HH2 TRP P 239     -25.908-134.990 120.476  0.00 97.00      PROA   
ATOM   3767  C   TRP P 239     -32.701-134.474 118.930  0.00 97.00      PROA   
ATOM   3768  O   TRP P 239     -32.405-135.474 118.279  0.00 97.00      PROA   
ATOM   3769  N   CYS P 240     -32.538-133.220 118.456  0.00 97.00      PROA   
ATOM   3770  HN  CYS P 240     -32.840-132.446 119.011  0.00 97.00      PROA   
ATOM   3771  CA  CYS P 240     -31.961-132.900 117.169  0.00 97.00      PROA   
ATOM   3772  HA  CYS P 240     -31.469-133.782 116.792  0.00 97.00      PROA   
ATOM   3773  CB  CYS P 240     -33.019-132.438 116.125  0.00 97.00      PROA   
ATOM   3774  HB1 CYS P 240     -33.638-133.332 115.891  0.00 97.00      PROA   
ATOM   3775  HB2 CYS P 240     -32.526-132.134 115.177  0.00 97.00      PROA   
ATOM   3776  SG  CYS P 240     -34.132-131.125 116.735  0.00 97.00      PROA   
ATOM   3777  C   CYS P 240     -30.883-131.850 117.328  0.00 97.00      PROA   
ATOM   3778  O   CYS P 240     -30.839-131.089 118.288  0.00 97.00      PROA   
ATOM   3779  N   GLU P 241     -29.936-131.812 116.372  0.00 97.00      PROA   
ATOM   3780  HN  GLU P 241     -29.956-132.456 115.613  0.00 97.00      PROA   
ATOM   3781  CA  GLU P 241     -28.777-130.953 116.442  0.00 97.00      PROA   
ATOM   3782  HA  GLU P 241     -28.851-130.295 117.297  0.00 97.00      PROA   
ATOM   3783  CB  GLU P 241     -27.506-131.805 116.641  0.00 97.00      PROA   
ATOM   3784  HB1 GLU P 241     -27.486-132.610 115.877  0.00 97.00      PROA   
ATOM   3785  HB2 GLU P 241     -27.645-132.296 117.632  0.00 97.00      PROA   
ATOM   3786  CG  GLU P 241     -26.166-131.046 116.596  0.00 97.00      PROA   
ATOM   3787  HG1 GLU P 241     -26.250-130.088 117.152  0.00 97.00      PROA   
ATOM   3788  HG2 GLU P 241     -25.871-130.833 115.548  0.00 97.00      PROA   
ATOM   3789  CD  GLU P 241     -25.050-131.842 117.256  0.00 97.00      PROA   
ATOM   3790  OE1 GLU P 241     -25.303-132.981 117.723  0.00 97.00      PROA   
ATOM   3791  OE2 GLU P 241     -23.926-131.284 117.346  0.00 97.00      PROA   
ATOM   3792  C   GLU P 241     -28.705-130.058 115.229  0.00 97.00      PROA   
ATOM   3793  O   GLU P 241     -29.065-130.456 114.122  0.00 97.00      PROA   
ATOM   3794  N   ALA P 242     -28.262-128.793 115.434  0.00 97.00      PROA   
ATOM   3795  HN  ALA P 242     -28.008-128.480 116.344  0.00 97.00      PROA   
ATOM   3796  CA  ALA P 242     -28.170-127.804 114.385  0.00 97.00      PROA   
ATOM   3797  HA  ALA P 242     -28.057-128.302 113.431  0.00 97.00      PROA   
ATOM   3798  CB  ALA P 242     -29.416-126.898 114.361  0.00 97.00      PROA   
ATOM   3799  HB1 ALA P 242     -29.534-126.372 115.332  0.00 97.00      PROA   
ATOM   3800  HB2 ALA P 242     -30.323-127.519 114.194  0.00 97.00      PROA   
ATOM   3801  HB3 ALA P 242     -29.354-126.148 113.546  0.00 97.00      PROA   
ATOM   3802  C   ALA P 242     -26.935-126.961 114.617  0.00 97.00      PROA   
ATOM   3803  O   ALA P 242     -26.576-126.652 115.751  0.00 97.00      PROA   
ATOM   3804  N   ALA P 243     -26.227-126.592 113.523  0.00 97.00      PROA   
ATOM   3805  HN  ALA P 243     -26.512-126.851 112.606  0.00 97.00      PROA   
ATOM   3806  CA  ALA P 243     -24.938-125.952 113.619  0.00 97.00      PROA   
ATOM   3807  HA  ALA P 243     -24.929-125.280 114.468  0.00 97.00      PROA   
ATOM   3808  CB  ALA P 243     -23.823-127.014 113.761  0.00 97.00      PROA   
ATOM   3809  HB1 ALA P 243     -23.827-127.701 112.887  0.00 97.00      PROA   
ATOM   3810  HB2 ALA P 243     -24.000-127.626 114.672  0.00 97.00      PROA   
ATOM   3811  HB3 ALA P 243     -22.819-126.550 113.844  0.00 97.00      PROA   
ATOM   3812  C   ALA P 243     -24.665-125.132 112.376  0.00 97.00      PROA   
ATOM   3813  O   ALA P 243     -25.317-125.277 111.344  0.00 97.00      PROA   
ATOM   3814  N   THR P 244     -23.663-124.227 112.464  0.00 97.00      PROA   
ATOM   3815  HN  THR P 244     -23.228-124.063 113.349  0.00 97.00      PROA   
ATOM   3816  CA  THR P 244     -22.967-123.625 111.338  0.00 97.00      PROA   
ATOM   3817  HA  THR P 244     -23.696-123.191 110.666  0.00 97.00      PROA   
ATOM   3818  CB  THR P 244     -21.985-122.557 111.789  0.00 97.00      PROA   
ATOM   3819  HB  THR P 244     -21.366-122.208 110.939  0.00 97.00      PROA   
ATOM   3820  OG1 THR P 244     -21.132-123.087 112.788  0.00 97.00      PROA   
ATOM   3821  HG1 THR P 244     -20.905-123.970 112.485  0.00 97.00      PROA   
ATOM   3822  CG2 THR P 244     -22.697-121.322 112.369  0.00 97.00      PROA   
ATOM   3823 HG21 THR P 244     -23.360-121.598 113.214  0.00 97.00      PROA   
ATOM   3824 HG22 THR P 244     -23.301-120.821 111.586  0.00 97.00      PROA   
ATOM   3825 HG23 THR P 244     -21.938-120.599 112.741  0.00 97.00      PROA   
ATOM   3826  C   THR P 244     -22.166-124.679 110.573  0.00 97.00      PROA   
ATOM   3827  O   THR P 244     -21.557-125.554 111.184  0.00 97.00      PROA   
ATOM   3828  N   GLU P 245     -22.109-124.570 109.225  0.00 97.00      PROA   
ATOM   3829  HN  GLU P 245     -22.557-123.800 108.778  0.00 97.00      PROA   
ATOM   3830  CA  GLU P 245     -21.472-125.472 108.270  0.00 97.00      PROA   
ATOM   3831  HA  GLU P 245     -21.956-126.438 108.309  0.00 97.00      PROA   
ATOM   3832  CB  GLU P 245     -21.692-124.764 106.899  0.00 97.00      PROA   
ATOM   3833  HB1 GLU P 245     -20.965-123.929 106.799  0.00 97.00      PROA   
ATOM   3834  HB2 GLU P 245     -22.705-124.298 106.974  0.00 97.00      PROA   
ATOM   3835  CG  GLU P 245     -21.632-125.618 105.616  0.00 97.00      PROA   
ATOM   3836  HG1 GLU P 245     -21.615-126.693 105.882  0.00 97.00      PROA   
ATOM   3837  HG2 GLU P 245     -20.702-125.382 105.058  0.00 97.00      PROA   
ATOM   3838  CD  GLU P 245     -22.806-125.385 104.652  0.00 97.00      PROA   
ATOM   3839  OE1 GLU P 245     -23.456-124.311 104.693  0.00 97.00      PROA   
ATOM   3840  OE2 GLU P 245     -23.058-126.309 103.838  0.00 97.00      PROA   
ATOM   3841  C   GLU P 245     -19.979-125.633 108.568  0.00 97.00      PROA   
ATOM   3842  O   GLU P 245     -19.415-126.725 108.601  0.00 97.00      PROA   
ATOM   3843  N   ASP P 246     -19.356-124.491 108.872  0.00 97.00      PROA   
ATOM   3844  HN  ASP P 246     -19.873-123.645 108.745  0.00 97.00      PROA   
ATOM   3845  CA  ASP P 246     -18.004-124.203 109.272  0.00 97.00      PROA   
ATOM   3846  HA  ASP P 246     -17.333-124.702 108.585  0.00 97.00      PROA   
ATOM   3847  CB  ASP P 246     -17.826-122.651 109.132  0.00 97.00      PROA   
ATOM   3848  HB1 ASP P 246     -17.637-122.406 108.063  0.00 97.00      PROA   
ATOM   3849  HB2 ASP P 246     -16.961-122.282 109.715  0.00 97.00      PROA   
ATOM   3850  CG  ASP P 246     -19.093-121.877 109.545  0.00 97.00      PROA   
ATOM   3851  OD1 ASP P 246     -20.093-121.868 108.775  0.00 97.00      PROA   
ATOM   3852  OD2 ASP P 246     -19.100-121.333 110.673  0.00 97.00      PROA   
ATOM   3853  C   ASP P 246     -17.627-124.687 110.684  0.00 97.00      PROA   
ATOM   3854  O   ASP P 246     -16.445-124.757 111.020  0.00 97.00      PROA   
ATOM   3855  N   GLY P 247     -18.601-125.059 111.552  0.00 97.00      PROA   
ATOM   3856  HN  GLY P 247     -19.545-125.092 111.228  0.00 97.00      PROA   
ATOM   3857  CA  GLY P 247     -18.339-125.596 112.892  0.00 97.00      PROA   
ATOM   3858  HA1 GLY P 247     -17.532-126.314 112.830  0.00 97.00      PROA   
ATOM   3859  HA2 GLY P 247     -19.256-126.047 113.240  0.00 97.00      PROA   
ATOM   3860  C   GLY P 247     -17.945-124.566 113.924  0.00 97.00      PROA   
ATOM   3861  O   GLY P 247     -17.454-124.896 115.004  0.00 97.00      PROA   
ATOM   3862  N   ASN P 248     -18.172-123.274 113.625  0.00 97.00      PROA   
ATOM   3863  HN  ASN P 248     -18.501-123.029 112.716  0.00 97.00      PROA   
ATOM   3864  CA  ASN P 248     -18.038-122.184 114.569  0.00 97.00      PROA   
ATOM   3865  HA  ASN P 248     -17.049-122.240 115.000  0.00 97.00      PROA   
ATOM   3866  CB  ASN P 248     -18.227-120.834 113.836  0.00 97.00      PROA   
ATOM   3867  HB1 ASN P 248     -18.434-120.004 114.541  0.00 97.00      PROA   
ATOM   3868  HB2 ASN P 248     -19.071-120.908 113.117  0.00 97.00      PROA   
ATOM   3869  CG  ASN P 248     -16.908-120.509 113.127  0.00 97.00      PROA   
ATOM   3870  OD1 ASN P 248     -15.830-120.687 113.704  0.00 97.00      PROA   
ATOM   3871  ND2 ASN P 248     -16.976-120.068 111.845  0.00 97.00      PROA   
ATOM   3872 HD21 ASN P 248     -16.121-119.900 111.361  0.00 97.00      PROA   
ATOM   3873 HD22 ASN P 248     -17.835-120.195 111.343  0.00 97.00      PROA   
ATOM   3874  C   ASN P 248     -18.998-122.290 115.738  0.00 97.00      PROA   
ATOM   3875  O   ASN P 248     -18.598-122.135 116.891  0.00 97.00      PROA   
ATOM   3876  N   VAL P 249     -20.280-122.598 115.456  0.00 97.00      PROA   
ATOM   3877  HN  VAL P 249     -20.561-122.714 114.504  0.00 97.00      PROA   
ATOM   3878  CA  VAL P 249     -21.341-122.657 116.435  0.00 97.00      PROA   
ATOM   3879  HA  VAL P 249     -20.926-122.647 117.432  0.00 97.00      PROA   
ATOM   3880  CB  VAL P 249     -22.324-121.498 116.288  0.00 97.00      PROA   
ATOM   3881  HB  VAL P 249     -22.851-121.565 115.310  0.00 97.00      PROA   
ATOM   3882  CG1 VAL P 249     -23.375-121.535 117.419  0.00 97.00      PROA   
ATOM   3883 HG11 VAL P 249     -22.877-121.494 118.411  0.00 97.00      PROA   
ATOM   3884 HG12 VAL P 249     -24.002-122.449 117.371  0.00 97.00      PROA   
ATOM   3885 HG13 VAL P 249     -24.048-120.657 117.333  0.00 97.00      PROA   
ATOM   3886  CG2 VAL P 249     -21.552-120.161 116.302  0.00 97.00      PROA   
ATOM   3887 HG21 VAL P 249     -20.801-120.101 115.489  0.00 97.00      PROA   
ATOM   3888 HG22 VAL P 249     -21.040-120.022 117.276  0.00 97.00      PROA   
ATOM   3889 HG23 VAL P 249     -22.263-119.323 116.150  0.00 97.00      PROA   
ATOM   3890  C   VAL P 249     -22.101-123.949 116.242  0.00 97.00      PROA   
ATOM   3891  O   VAL P 249     -22.594-124.236 115.157  0.00 97.00      PROA   
ATOM   3892  N   LEU P 250     -22.250-124.751 117.317  0.00 97.00      PROA   
ATOM   3893  HN  LEU P 250     -21.817-124.533 118.187  0.00 97.00      PROA   
ATOM   3894  CA  LEU P 250     -23.151-125.881 117.340  0.00 97.00      PROA   
ATOM   3895  HA  LEU P 250     -23.780-125.841 116.462  0.00 97.00      PROA   
ATOM   3896  CB  LEU P 250     -22.503-127.299 117.327  0.00 97.00      PROA   
ATOM   3897  HB1 LEU P 250     -22.094-127.436 116.299  0.00 97.00      PROA   
ATOM   3898  HB2 LEU P 250     -23.306-128.059 117.448  0.00 97.00      PROA   
ATOM   3899  CG  LEU P 250     -21.342-127.667 118.301  0.00 97.00      PROA   
ATOM   3900  HG  LEU P 250     -21.043-128.700 117.990  0.00 97.00      PROA   
ATOM   3901  CD1 LEU P 250     -20.073-126.803 118.159  0.00 97.00      PROA   
ATOM   3902 HD11 LEU P 250     -20.234-125.799 118.604  0.00 97.00      PROA   
ATOM   3903 HD12 LEU P 250     -19.801-126.686 117.089  0.00 97.00      PROA   
ATOM   3904 HD13 LEU P 250     -19.228-127.283 118.696  0.00 97.00      PROA   
ATOM   3905  CD2 LEU P 250     -21.766-127.787 119.776  0.00 97.00      PROA   
ATOM   3906 HD21 LEU P 250     -22.699-128.381 119.865  0.00 97.00      PROA   
ATOM   3907 HD22 LEU P 250     -21.931-126.784 120.218  0.00 97.00      PROA   
ATOM   3908 HD23 LEU P 250     -20.966-128.287 120.361  0.00 97.00      PROA   
ATOM   3909  C   LEU P 250     -24.086-125.651 118.495  0.00 97.00      PROA   
ATOM   3910  O   LEU P 250     -23.676-125.248 119.582  0.00 97.00      PROA   
ATOM   3911  N   LYS P 251     -25.403-125.827 118.258  0.00 97.00      PROA   
ATOM   3912  HN  LYS P 251     -25.741-126.125 117.367  0.00 97.00      PROA   
ATOM   3913  CA  LYS P 251     -26.396-125.403 119.210  0.00 97.00      PROA   
ATOM   3914  HA  LYS P 251     -25.959-125.314 120.194  0.00 97.00      PROA   
ATOM   3915  CB  LYS P 251     -26.957-124.028 118.815  0.00 97.00      PROA   
ATOM   3916  HB1 LYS P 251     -27.543-124.070 117.872  0.00 97.00      PROA   
ATOM   3917  HB2 LYS P 251     -26.060-123.397 118.603  0.00 97.00      PROA   
ATOM   3918  CG  LYS P 251     -27.749-123.354 119.944  0.00 97.00      PROA   
ATOM   3919  HG1 LYS P 251     -27.669-123.960 120.876  0.00 97.00      PROA   
ATOM   3920  HG2 LYS P 251     -28.820-123.336 119.657  0.00 97.00      PROA   
ATOM   3921  CD  LYS P 251     -27.238-121.934 120.248  0.00 97.00      PROA   
ATOM   3922  HD1 LYS P 251     -26.184-122.012 120.600  0.00 97.00      PROA   
ATOM   3923  HD2 LYS P 251     -27.839-121.505 121.078  0.00 97.00      PROA   
ATOM   3924  CE  LYS P 251     -27.305-120.997 119.031  0.00 97.00      PROA   
ATOM   3925  HE1 LYS P 251     -28.355-120.942 118.675  0.00 97.00      PROA   
ATOM   3926  HE2 LYS P 251     -26.665-121.359 118.198  0.00 97.00      PROA   
ATOM   3927  NZ  LYS P 251     -26.850-119.627 119.375  0.00 97.00      PROA   
ATOM   3928  HZ1 LYS P 251     -25.921-119.649 119.837  0.00 97.00      PROA   
ATOM   3929  HZ2 LYS P 251     -27.536-119.160 120.008  0.00 97.00      PROA   
ATOM   3930  HZ3 LYS P 251     -26.734-119.056 118.517  0.00 97.00      PROA   
ATOM   3931  C   LYS P 251     -27.465-126.459 119.279  0.00 97.00      PROA   
ATOM   3932  O   LYS P 251     -28.490-126.417 118.600  0.00 97.00      PROA   
ATOM   3933  N   ARG P 252     -27.210-127.472 120.129  0.00 97.00      PROA   
ATOM   3934  HN  ARG P 252     -26.370-127.461 120.669  0.00 97.00      PROA   
ATOM   3935  CA  ARG P 252     -28.077-128.606 120.355  0.00 97.00      PROA   
ATOM   3936  HA  ARG P 252     -28.285-129.032 119.383  0.00 97.00      PROA   
ATOM   3937  CB  ARG P 252     -27.342-129.683 121.192  0.00 97.00      PROA   
ATOM   3938  HB1 ARG P 252     -28.056-130.478 121.501  0.00 97.00      PROA   
ATOM   3939  HB2 ARG P 252     -26.934-129.214 122.115  0.00 97.00      PROA   
ATOM   3940  CG  ARG P 252     -26.195-130.364 120.416  0.00 97.00      PROA   
ATOM   3941  HG1 ARG P 252     -25.455-129.610 120.064  0.00 97.00      PROA   
ATOM   3942  HG2 ARG P 252     -26.642-130.836 119.511  0.00 97.00      PROA   
ATOM   3943  CD  ARG P 252     -25.454-131.430 121.242  0.00 97.00      PROA   
ATOM   3944  HD1 ARG P 252     -26.178-132.120 121.719  0.00 97.00      PROA   
ATOM   3945  HD2 ARG P 252     -24.814-130.948 122.012  0.00 97.00      PROA   
ATOM   3946  NE  ARG P 252     -24.631-132.220 120.278  0.00 97.00      PROA   
ATOM   3947  HE  ARG P 252     -24.974-132.331 119.343  0.00 97.00      PROA   
ATOM   3948  CZ  ARG P 252     -23.333-132.543 120.407  0.00 97.00      PROA   
ATOM   3949  NH1 ARG P 252     -22.749-132.722 121.587  0.00 97.00      PROA   
ATOM   3950 HH11 ARG P 252     -23.355-132.771 122.372  0.00 97.00      PROA   
ATOM   3951 HH12 ARG P 252     -21.853-133.155 121.576  0.00 97.00      PROA   
ATOM   3952  NH2 ARG P 252     -22.639-132.712 119.268  0.00 97.00      PROA   
ATOM   3953 HH21 ARG P 252     -23.115-132.402 118.440  0.00 97.00      PROA   
ATOM   3954 HH22 ARG P 252     -21.649-132.775 119.281  0.00 97.00      PROA   
ATOM   3955  C   ARG P 252     -29.432-128.269 120.962  0.00 97.00      PROA   
ATOM   3956  O   ARG P 252     -29.545-127.376 121.801  0.00 97.00      PROA   
ATOM   3957  N   SER P 253     -30.509-128.994 120.556  0.00 97.00      PROA   
ATOM   3958  HN  SER P 253     -30.437-129.678 119.831  0.00 97.00      PROA   
ATOM   3959  CA  SER P 253     -31.788-128.911 121.248  0.00 97.00      PROA   
ATOM   3960  HA  SER P 253     -31.962-127.868 121.459  0.00 97.00      PROA   
ATOM   3961  CB  SER P 253     -33.023-129.357 120.414  0.00 97.00      PROA   
ATOM   3962  HB1 SER P 253     -33.145-128.673 119.548  0.00 97.00      PROA   
ATOM   3963  HB2 SER P 253     -33.944-129.291 121.031  0.00 97.00      PROA   
ATOM   3964  OG  SER P 253     -32.909-130.687 119.933  0.00 97.00      PROA   
ATOM   3965  HG1 SER P 253     -32.140-130.695 119.349  0.00 97.00      PROA   
ATOM   3966  C   SER P 253     -31.738-129.710 122.549  0.00 97.00      PROA   
ATOM   3967  O   SER P 253     -31.141-130.787 122.567  0.00 97.00      PROA   
ATOM   3968  N   PRO P 254     -32.329-129.263 123.657  0.00 97.00      PROA   
ATOM   3969  CD  PRO P 254     -32.596-127.846 123.920  0.00 97.00      PROA   
ATOM   3970  HD1 PRO P 254     -33.533-127.560 123.395  0.00 97.00      PROA   
ATOM   3971  HD2 PRO P 254     -31.754-127.198 123.586  0.00 97.00      PROA   
ATOM   3972  CA  PRO P 254     -32.725-130.111 124.785  0.00 97.00      PROA   
ATOM   3973  HA  PRO P 254     -31.816-130.522 125.201  0.00 97.00      PROA   
ATOM   3974  CB  PRO P 254     -33.429-129.131 125.744  0.00 97.00      PROA   
ATOM   3975  HB1 PRO P 254     -33.308-129.425 126.805  0.00 97.00      PROA   
ATOM   3976  HB2 PRO P 254     -34.514-129.061 125.504  0.00 97.00      PROA   
ATOM   3977  CG  PRO P 254     -32.780-127.775 125.434  0.00 97.00      PROA   
ATOM   3978  HG1 PRO P 254     -33.402-126.913 125.748  0.00 97.00      PROA   
ATOM   3979  HG2 PRO P 254     -31.784-127.713 125.925  0.00 97.00      PROA   
ATOM   3980  C   PRO P 254     -33.619-131.289 124.404  0.00 97.00      PROA   
ATOM   3981  O   PRO P 254     -34.395-131.161 123.459  0.00 97.00      PROA   
ATOM   3982  N   GLU P 255     -33.534-132.442 125.122  0.00 97.00      PROA   
ATOM   3983  HN  GLU P 255     -32.862-132.552 125.851  0.00 97.00      PROA   
ATOM   3984  CA  GLU P 255     -34.363-133.611 124.874  0.00 97.00      PROA   
ATOM   3985  HA  GLU P 255     -34.192-133.899 123.850  0.00 97.00      PROA   
ATOM   3986  CB  GLU P 255     -33.983-134.832 125.762  0.00 97.00      PROA   
ATOM   3987  HB1 GLU P 255     -34.692-135.643 125.494  0.00 97.00      PROA   
ATOM   3988  HB2 GLU P 255     -34.145-134.590 126.835  0.00 97.00      PROA   
ATOM   3989  CG  GLU P 255     -32.534-135.356 125.567  0.00 97.00      PROA   
ATOM   3990  HG1 GLU P 255     -31.880-134.968 126.376  0.00 97.00      PROA   
ATOM   3991  HG2 GLU P 255     -32.131-135.004 124.595  0.00 97.00      PROA   
ATOM   3992  CD  GLU P 255     -32.447-136.886 125.556  0.00 97.00      PROA   
ATOM   3993  OE1 GLU P 255     -31.808-137.465 126.474  0.00 97.00      PROA   
ATOM   3994  OE2 GLU P 255     -33.002-137.493 124.603  0.00 97.00      PROA   
ATOM   3995  C   GLU P 255     -35.866-133.369 125.007  0.00 97.00      PROA   
ATOM   3996  O   GLU P 255     -36.337-132.671 125.904  0.00 97.00      PROA   
ATOM   3997  N   LEU P 256     -36.651-133.977 124.088  0.00 97.00      PROA   
ATOM   3998  HN  LEU P 256     -36.230-134.492 123.341  0.00 97.00      PROA   
ATOM   3999  CA  LEU P 256     -38.090-133.862 124.011  0.00 97.00      PROA   
ATOM   4000  HA  LEU P 256     -38.447-133.267 124.838  0.00 97.00      PROA   
ATOM   4001  CB  LEU P 256     -38.464-133.199 122.654  0.00 97.00      PROA   
ATOM   4002  HB1 LEU P 256     -38.141-133.850 121.815  0.00 97.00      PROA   
ATOM   4003  HB2 LEU P 256     -37.843-132.273 122.596  0.00 97.00      PROA   
ATOM   4004  CG  LEU P 256     -39.931-132.751 122.431  0.00 97.00      PROA   
ATOM   4005  HG  LEU P 256     -39.901-132.015 121.589  0.00 97.00      PROA   
ATOM   4006  CD1 LEU P 256     -40.852-133.889 121.956  0.00 97.00      PROA   
ATOM   4007 HD11 LEU P 256     -41.011-134.627 122.765  0.00 97.00      PROA   
ATOM   4008 HD12 LEU P 256     -40.409-134.412 121.084  0.00 97.00      PROA   
ATOM   4009 HD13 LEU P 256     -41.843-133.485 121.663  0.00 97.00      PROA   
ATOM   4010  CD2 LEU P 256     -40.527-132.010 123.641  0.00 97.00      PROA   
ATOM   4011 HD21 LEU P 256     -39.865-131.169 123.940  0.00 97.00      PROA   
ATOM   4012 HD22 LEU P 256     -40.644-132.700 124.503  0.00 97.00      PROA   
ATOM   4013 HD23 LEU P 256     -41.526-131.600 123.383  0.00 97.00      PROA   
ATOM   4014  C   LEU P 256     -38.660-135.262 124.141  0.00 97.00      PROA   
ATOM   4015  O   LEU P 256     -38.202-136.193 123.490  0.00 97.00      PROA   
ATOM   4016  N   GLU P 257     -39.677-135.462 125.014  0.00 97.00      PROA   
ATOM   4017  HN  GLU P 257     -40.077-134.709 125.527  0.00 97.00      PROA   
ATOM   4018  CA  GLU P 257     -40.204-136.782 125.309  0.00 97.00      PROA   
ATOM   4019  HA  GLU P 257     -39.403-137.501 125.218  0.00 97.00      PROA   
ATOM   4020  CB  GLU P 257     -40.762-136.876 126.754  0.00 97.00      PROA   
ATOM   4021  HB1 GLU P 257     -41.649-136.220 126.878  0.00 97.00      PROA   
ATOM   4022  HB2 GLU P 257     -39.970-136.461 127.422  0.00 97.00      PROA   
ATOM   4023  CG  GLU P 257     -41.039-138.319 127.243  0.00 97.00      PROA   
ATOM   4024  HG1 GLU P 257     -40.627-138.434 128.268  0.00 97.00      PROA   
ATOM   4025  HG2 GLU P 257     -40.538-139.062 126.589  0.00 97.00      PROA   
ATOM   4026  CD  GLU P 257     -42.522-138.659 127.314  0.00 97.00      PROA   
ATOM   4027  OE1 GLU P 257     -43.159-138.739 126.243  0.00 97.00      PROA   
ATOM   4028  OE2 GLU P 257     -43.028-138.884 128.440  0.00 97.00      PROA   
ATOM   4029  C   GLU P 257     -41.283-137.171 124.323  0.00 97.00      PROA   
ATOM   4030  O   GLU P 257     -42.201-136.405 124.040  0.00 97.00      PROA   
ATOM   4031  N   LEU P 258     -41.179-138.406 123.782  0.00 97.00      PROA   
ATOM   4032  HN  LEU P 258     -40.398-138.984 124.014  0.00 97.00      PROA   
ATOM   4033  CA  LEU P 258     -42.157-138.988 122.891  0.00 97.00      PROA   
ATOM   4034  HA  LEU P 258     -43.107-138.502 123.056  0.00 97.00      PROA   
ATOM   4035  CB  LEU P 258     -41.786-138.869 121.389  0.00 97.00      PROA   
ATOM   4036  HB1 LEU P 258     -42.537-139.399 120.763  0.00 97.00      PROA   
ATOM   4037  HB2 LEU P 258     -40.806-139.364 121.233  0.00 97.00      PROA   
ATOM   4038  CG  LEU P 258     -41.671-137.418 120.860  0.00 97.00      PROA   
ATOM   4039  HG  LEU P 258     -41.021-136.841 121.558  0.00 97.00      PROA   
ATOM   4040  CD1 LEU P 258     -40.981-137.385 119.487  0.00 97.00      PROA   
ATOM   4041 HD11 LEU P 258     -41.595-137.932 118.740  0.00 97.00      PROA   
ATOM   4042 HD12 LEU P 258     -39.981-137.861 119.541  0.00 97.00      PROA   
ATOM   4043 HD13 LEU P 258     -40.856-136.335 119.151  0.00 97.00      PROA   
ATOM   4044  CD2 LEU P 258     -43.037-136.711 120.778  0.00 97.00      PROA   
ATOM   4045 HD21 LEU P 258     -43.521-136.667 121.775  0.00 97.00      PROA   
ATOM   4046 HD22 LEU P 258     -43.706-137.254 120.078  0.00 97.00      PROA   
ATOM   4047 HD23 LEU P 258     -42.906-135.673 120.407  0.00 97.00      PROA   
ATOM   4048  C   LEU P 258     -42.341-140.448 123.254  0.00 97.00      PROA   
ATOM   4049  O   LEU P 258     -41.885-141.354 122.560  0.00 97.00      PROA   
ATOM   4050  N   GLN P 259     -43.039-140.721 124.378  0.00 97.00      PROA   
ATOM   4051  HN  GLN P 259     -43.240-139.988 125.032  0.00 97.00      PROA   
ATOM   4052  CA  GLN P 259     -43.586-142.024 124.693  0.00 97.00      PROA   
ATOM   4053  HA  GLN P 259     -42.755-142.709 124.657  0.00 97.00      PROA   
ATOM   4054  CB  GLN P 259     -44.197-142.112 126.118  0.00 97.00      PROA   
ATOM   4055  HB1 GLN P 259     -44.878-142.990 126.188  0.00 97.00      PROA   
ATOM   4056  HB2 GLN P 259     -44.806-141.199 126.295  0.00 97.00      PROA   
ATOM   4057  CG  GLN P 259     -43.150-142.242 127.243  0.00 97.00      PROA   
ATOM   4058  HG1 GLN P 259     -42.493-141.351 127.273  0.00 97.00      PROA   
ATOM   4059  HG2 GLN P 259     -42.511-143.136 127.082  0.00 97.00      PROA   
ATOM   4060  CD  GLN P 259     -43.871-142.418 128.585  0.00 97.00      PROA   
ATOM   4061  OE1 GLN P 259     -44.256-143.532 128.957  0.00 97.00      PROA   
ATOM   4062  NE2 GLN P 259     -44.071-141.293 129.322  0.00 97.00      PROA   
ATOM   4063 HE21 GLN P 259     -44.531-141.363 130.203  0.00 97.00      PROA   
ATOM   4064 HE22 GLN P 259     -43.750-140.409 128.973  0.00 97.00      PROA   
ATOM   4065  C   GLN P 259     -44.594-142.518 123.670  0.00 97.00      PROA   
ATOM   4066  O   GLN P 259     -45.430-141.764 123.183  0.00 97.00      PROA   
ATOM   4067  N   VAL P 260     -44.510-143.820 123.317  0.00 97.00      PROA   
ATOM   4068  HN  VAL P 260     -43.810-144.407 123.710  0.00 97.00      PROA   
ATOM   4069  CA  VAL P 260     -45.368-144.455 122.343  0.00 97.00      PROA   
ATOM   4070  HA  VAL P 260     -46.211-143.816 122.134  0.00 97.00      PROA   
ATOM   4071  CB  VAL P 260     -44.647-144.765 121.034  0.00 97.00      PROA   
ATOM   4072  HB  VAL P 260     -43.802-145.454 121.242  0.00 97.00      PROA   
ATOM   4073  CG1 VAL P 260     -45.613-145.421 120.025  0.00 97.00      PROA   
ATOM   4074 HG11 VAL P 260     -46.498-144.773 119.854  0.00 97.00      PROA   
ATOM   4075 HG12 VAL P 260     -45.955-146.416 120.376  0.00 97.00      PROA   
ATOM   4076 HG13 VAL P 260     -45.096-145.566 119.054  0.00 97.00      PROA   
ATOM   4077  CG2 VAL P 260     -44.041-143.475 120.437  0.00 97.00      PROA   
ATOM   4078 HG21 VAL P 260     -43.250-143.059 121.093  0.00 97.00      PROA   
ATOM   4079 HG22 VAL P 260     -44.825-142.705 120.295  0.00 97.00      PROA   
ATOM   4080 HG23 VAL P 260     -43.580-143.695 119.450  0.00 97.00      PROA   
ATOM   4081  C   VAL P 260     -45.869-145.727 123.000  0.00 97.00      PROA   
ATOM   4082  O   VAL P 260     -45.085-146.492 123.558  0.00 97.00      PROA   
ATOM   4083  N   LEU P 261     -47.201-145.970 122.983  0.00 97.00      PROA   
ATOM   4084  HN  LEU P 261     -47.816-145.338 122.513  0.00 97.00      PROA   
ATOM   4085  CA  LEU P 261     -47.820-147.087 123.668  0.00 97.00      PROA   
ATOM   4086  HA  LEU P 261     -47.044-147.745 124.028  0.00 97.00      PROA   
ATOM   4087  CB  LEU P 261     -48.679-146.655 124.881  0.00 97.00      PROA   
ATOM   4088  HB1 LEU P 261     -49.231-147.531 125.288  0.00 97.00      PROA   
ATOM   4089  HB2 LEU P 261     -49.430-145.906 124.544  0.00 97.00      PROA   
ATOM   4090  CG  LEU P 261     -47.875-146.046 126.058  0.00 97.00      PROA   
ATOM   4091  HG  LEU P 261     -47.360-145.127 125.693  0.00 97.00      PROA   
ATOM   4092  CD1 LEU P 261     -48.827-145.640 127.197  0.00 97.00      PROA   
ATOM   4093 HD11 LEU P 261     -49.338-146.539 127.604  0.00 97.00      PROA   
ATOM   4094 HD12 LEU P 261     -49.600-144.936 126.824  0.00 97.00      PROA   
ATOM   4095 HD13 LEU P 261     -48.262-145.150 128.017  0.00 97.00      PROA   
ATOM   4096  CD2 LEU P 261     -46.795-146.999 126.603  0.00 97.00      PROA   
ATOM   4097 HD21 LEU P 261     -46.293-146.540 127.480  0.00 97.00      PROA   
ATOM   4098 HD22 LEU P 261     -46.023-147.208 125.836  0.00 97.00      PROA   
ATOM   4099 HD23 LEU P 261     -47.258-147.958 126.922  0.00 97.00      PROA   
ATOM   4100  C   LEU P 261     -48.655-147.940 122.741  0.00 97.00      PROA   
ATOM   4101  O   LEU P 261     -49.479-147.462 121.967  0.00 97.00      PROA   
ATOM   4102  N   GLY P 262     -48.442-149.269 122.838  0.00 97.00      PROA   
ATOM   4103  HN  GLY P 262     -47.800-149.620 123.512  0.00 97.00      PROA   
ATOM   4104  CA  GLY P 262     -49.124-150.286 122.079  0.00 97.00      PROA   
ATOM   4105  HA1 GLY P 262     -48.500-150.555 121.241  0.00 97.00      PROA   
ATOM   4106  HA2 GLY P 262     -50.119-149.958 121.812  0.00 97.00      PROA   
ATOM   4107  C   GLY P 262     -49.229-151.489 122.955  0.00 97.00      PROA   
ATOM   4108  O   GLY P 262     -48.523-151.620 123.952  0.00 97.00      PROA   
ATOM   4109  N   HSD P 263     -50.117-152.424 122.572  0.00 97.00      PROA   
ATOM   4110  HN  HSD P 263     -50.641-152.312 121.732  0.00 97.00      PROA   
ATOM   4111  CA  HSD P 263     -50.318-153.673 123.262  0.00 97.00      PROA   
ATOM   4112  HA  HSD P 263     -49.542-153.828 124.001  0.00 97.00      PROA   
ATOM   4113  CB  HSD P 263     -51.706-153.749 123.940  0.00 97.00      PROA   
ATOM   4114  HB1 HSD P 263     -51.891-154.768 124.342  0.00 97.00      PROA   
ATOM   4115  HB2 HSD P 263     -52.494-153.528 123.188  0.00 97.00      PROA   
ATOM   4116  ND1 HSD P 263     -51.754-153.044 126.402  0.00 97.00      PROA   
ATOM   4117  HD1 HSD P 263     -51.593-153.950 126.796  0.00 97.00      PROA   
ATOM   4118  CG  HSD P 263     -51.827-152.738 125.057  0.00 97.00      PROA   
ATOM   4119  CE1 HSD P 263     -51.986-151.894 127.083  0.00 97.00      PROA   
ATOM   4120  HE1 HSD P 263     -51.990-151.835 128.171  0.00 97.00      PROA   
ATOM   4121  NE2 HSD P 263     -52.214-150.877 126.276  0.00 97.00      PROA   
ATOM   4122  CD2 HSD P 263     -52.124-151.410 125.002  0.00 97.00      PROA   
ATOM   4123  HD2 HSD P 263     -52.284-150.771 124.143  0.00 97.00      PROA   
ATOM   4124  C   HSD P 263     -50.169-154.718 122.193  0.00 97.00      PROA   
ATOM   4125  O   HSD P 263     -50.660-154.532 121.082  0.00 97.00      PROA   
ATOM   4126  N   GLN P 264     -49.436-155.820 122.484  0.00 97.00      PROA   
ATOM   4127  HN  GLN P 264     -49.065-155.964 123.399  0.00 97.00      PROA   
ATOM   4128  CA  GLN P 264     -49.031-156.806 121.498  0.00 97.00      PROA   
ATOM   4129  HA  GLN P 264     -48.444-156.265 120.768  0.00 97.00      PROA   
ATOM   4130  CB  GLN P 264     -48.084-157.868 122.114  0.00 97.00      PROA   
ATOM   4131  HB1 GLN P 264     -47.974-158.738 121.429  0.00 97.00      PROA   
ATOM   4132  HB2 GLN P 264     -48.561-158.231 123.052  0.00 97.00      PROA   
ATOM   4133  CG  GLN P 264     -46.673-157.297 122.401  0.00 97.00      PROA   
ATOM   4134  HG1 GLN P 264     -46.752-156.256 122.779  0.00 97.00      PROA   
ATOM   4135  HG2 GLN P 264     -46.072-157.273 121.467  0.00 97.00      PROA   
ATOM   4136  CD  GLN P 264     -45.922-158.092 123.476  0.00 97.00      PROA   
ATOM   4137  OE1 GLN P 264     -45.585-157.553 124.536  0.00 97.00      PROA   
ATOM   4138  NE2 GLN P 264     -45.647-159.395 123.198  0.00 97.00      PROA   
ATOM   4139 HE21 GLN P 264     -45.165-159.929 123.890  0.00 97.00      PROA   
ATOM   4140 HE22 GLN P 264     -45.922-159.787 122.321  0.00 97.00      PROA   
ATOM   4141  C   GLN P 264     -50.164-157.449 120.713  0.00 97.00      PROA   
ATOM   4142  O   GLN P 264     -51.186-157.863 121.256  0.00 97.00      PROA   
ATOM   4143  N   GLN P 265     -49.985-157.497 119.377  0.00 97.00      PROA   
ATOM   4144  HN  GLN P 265     -49.120-157.190 118.983  0.00 97.00      PROA   
ATOM   4145  CA  GLN P 265     -51.018-157.753 118.405  0.00 97.00      PROA   
ATOM   4146  HA  GLN P 265     -51.963-157.637 118.910  0.00 97.00      PROA   
ATOM   4147  CB  GLN P 265     -50.987-156.717 117.236  0.00 97.00      PROA   
ATOM   4148  HB1 GLN P 265     -51.358-155.748 117.638  0.00 97.00      PROA   
ATOM   4149  HB2 GLN P 265     -51.710-157.032 116.451  0.00 97.00      PROA   
ATOM   4150  CG  GLN P 265     -49.615-156.468 116.549  0.00 97.00      PROA   
ATOM   4151  HG1 GLN P 265     -49.783-155.923 115.594  0.00 97.00      PROA   
ATOM   4152  HG2 GLN P 265     -49.144-157.441 116.297  0.00 97.00      PROA   
ATOM   4153  CD  GLN P 265     -48.614-155.672 117.406  0.00 97.00      PROA   
ATOM   4154  OE1 GLN P 265     -47.782-156.250 118.115  0.00 97.00      PROA   
ATOM   4155  NE2 GLN P 265     -48.685-154.314 117.335  0.00 97.00      PROA   
ATOM   4156 HE21 GLN P 265     -48.065-153.770 117.905  0.00 97.00      PROA   
ATOM   4157 HE22 GLN P 265     -49.343-153.871 116.731  0.00 97.00      PROA   
ATOM   4158  C   GLN P 265     -50.931-159.163 117.843  0.00 97.00      PROA   
ATOM   4159  O   GLN P 265     -49.844-159.740 117.807  0.00 97.00      PROA   
ATOM   4160  N   PRO P 266     -52.029-159.773 117.379  0.00 97.00      PROA   
ATOM   4161  CD  PRO P 266     -53.398-159.330 117.666  0.00 97.00      PROA   
ATOM   4162  HD1 PRO P 266     -53.593-158.393 117.099  0.00 97.00      PROA   
ATOM   4163  HD2 PRO P 266     -53.557-159.166 118.754  0.00 97.00      PROA   
ATOM   4164  CA  PRO P 266     -52.018-160.804 116.340  0.00 97.00      PROA   
ATOM   4165  HA  PRO P 266     -51.650-161.705 116.809  0.00 97.00      PROA   
ATOM   4166  CB  PRO P 266     -53.491-160.921 115.904  0.00 97.00      PROA   
ATOM   4167  HB1 PRO P 266     -53.758-161.948 115.586  0.00 97.00      PROA   
ATOM   4168  HB2 PRO P 266     -53.711-160.214 115.073  0.00 97.00      PROA   
ATOM   4169  CG  PRO P 266     -54.278-160.459 117.134  0.00 97.00      PROA   
ATOM   4170  HG1 PRO P 266     -55.304-160.120 116.885  0.00 97.00      PROA   
ATOM   4171  HG2 PRO P 266     -54.327-161.278 117.886  0.00 97.00      PROA   
ATOM   4172  C   PRO P 266     -51.097-160.517 115.160  0.00 97.00      PROA   
ATOM   4173  O   PRO P 266     -51.064-159.384 114.682  0.00 97.00      PROA   
ATOM   4174  N   THR P 267     -50.343-161.527 114.675  0.00 97.00      PROA   
ATOM   4175  HN  THR P 267     -50.284-162.396 115.161  0.00 97.00      PROA   
ATOM   4176  CA  THR P 267     -49.598-161.462 113.423  0.00 97.00      PROA   
ATOM   4177  HA  THR P 267     -48.989-160.572 113.501  0.00 97.00      PROA   
ATOM   4178  CB  THR P 267     -48.657-162.645 113.221  0.00 97.00      PROA   
ATOM   4179  HB  THR P 267     -49.164-163.489 112.704  0.00 97.00      PROA   
ATOM   4180  OG1 THR P 267     -48.201-163.151 114.468  0.00 97.00      PROA   
ATOM   4181  HG1 THR P 267     -47.786-162.405 114.909  0.00 97.00      PROA   
ATOM   4182  CG2 THR P 267     -47.428-162.213 112.402  0.00 97.00      PROA   
ATOM   4183 HG21 THR P 267     -46.879-161.400 112.926  0.00 97.00      PROA   
ATOM   4184 HG22 THR P 267     -47.729-161.844 111.401  0.00 97.00      PROA   
ATOM   4185 HG23 THR P 267     -46.738-163.073 112.270  0.00 97.00      PROA   
ATOM   4186  C   THR P 267     -50.457-161.277 112.168  0.00 97.00      PROA   
ATOM   4187  O   THR P 267     -50.048-160.469 111.334  0.00 97.00      PROA   
ATOM   4188  N   PRO P 268     -51.612-161.916 111.932  0.00 97.00      PROA   
ATOM   4189  CD  PRO P 268     -52.036-163.180 112.553  0.00 97.00      PROA   
ATOM   4190  HD1 PRO P 268     -52.024-163.123 113.659  0.00 97.00      PROA   
ATOM   4191  HD2 PRO P 268     -51.375-164.005 112.204  0.00 97.00      PROA   
ATOM   4192  CA  PRO P 268     -52.530-161.503 110.875  0.00 97.00      PROA   
ATOM   4193  HA  PRO P 268     -51.986-161.250 109.975  0.00 97.00      PROA   
ATOM   4194  CB  PRO P 268     -53.446-162.725 110.679  0.00 97.00      PROA   
ATOM   4195  HB1 PRO P 268     -52.975-163.412 109.940  0.00 97.00      PROA   
ATOM   4196  HB2 PRO P 268     -54.461-162.462 110.320  0.00 97.00      PROA   
ATOM   4197  CG  PRO P 268     -53.465-163.400 112.053  0.00 97.00      PROA   
ATOM   4198  HG1 PRO P 268     -54.171-162.851 112.716  0.00 97.00      PROA   
ATOM   4199  HG2 PRO P 268     -53.752-164.469 112.011  0.00 97.00      PROA   
ATOM   4200  C   PRO P 268     -53.336-160.285 111.292  0.00 97.00      PROA   
ATOM   4201  O   PRO P 268     -53.624-160.111 112.475  0.00 97.00      PROA   
ATOM   4202  N   VAL P 269     -53.693-159.435 110.304  0.00 97.00      PROA   
ATOM   4203  HN  VAL P 269     -53.481-159.610 109.347  0.00 97.00      PROA   
ATOM   4204  CA  VAL P 269     -54.541-158.281 110.434  0.00 97.00      PROA   
ATOM   4205  HA  VAL P 269     -55.265-158.468 111.215  0.00 97.00      PROA   
ATOM   4206  CB  VAL P 269     -53.750-157.004 110.742  0.00 97.00      PROA   
ATOM   4207  HB  VAL P 269     -53.159-157.192 111.670  0.00 97.00      PROA   
ATOM   4208  CG1 VAL P 269     -52.763-156.667 109.604  0.00 97.00      PROA   
ATOM   4209 HG11 VAL P 269     -53.319-156.482 108.662  0.00 97.00      PROA   
ATOM   4210 HG12 VAL P 269     -52.049-157.499 109.438  0.00 97.00      PROA   
ATOM   4211 HG13 VAL P 269     -52.187-155.750 109.852  0.00 97.00      PROA   
ATOM   4212  CG2 VAL P 269     -54.711-155.832 111.022  0.00 97.00      PROA   
ATOM   4213 HG21 VAL P 269     -55.410-156.090 111.844  0.00 97.00      PROA   
ATOM   4214 HG22 VAL P 269     -55.302-155.602 110.112  0.00 97.00      PROA   
ATOM   4215 HG23 VAL P 269     -54.142-154.920 111.304  0.00 97.00      PROA   
ATOM   4216  C   VAL P 269     -55.306-158.218 109.089  0.00 97.00      PROA   
ATOM   4217  OT1 VAL P 269     -54.810-158.804 108.085  0.00 97.00      PROA   
ATOM   4218  OT2 VAL P 269     -56.410-157.613 109.052  0.00 97.00      PROA   
END
