# Supplementary material for: The solution structure of the unbound IgG Fc receptor CD64 resembles its crystal structure: Implications for function
Source: PLoS One. 2023 Sep 21;18(9):e0288351. doi: 10.1371/journal.pone.0288351 (PMC10513344; doi:10.1371/journal.pone.0288351)
Supplement: S1 File — (ZIP) [file pone.0288351.s003.zip › CD64V03 E11/Top100/EM_done_ready_for_EM_top100_0p11_E11.dcd_31629.pdb.pdb]

REMARK  FINAL COORDINATES WRITTEN BY NAMD AT TIMESTEP 2000
ATOM      1  N   LYS P   1      -3.068 -49.789  97.035  0.00 97.00      PROA   
ATOM      2  HT1 LYS P   1      -3.268 -49.638  98.046  0.00 97.00      PROA   
ATOM      3  HT2 LYS P   1      -3.332 -48.905  96.547  0.00 97.00      PROA   
ATOM      4  HT3 LYS P   1      -2.053 -49.970  96.917  0.00 97.00      PROA   
ATOM      5  CA  LYS P   1      -3.883 -50.927  96.544  0.00 97.00      PROA   
ATOM      6  HA  LYS P   1      -4.866 -50.824  96.978  0.00 97.00      PROA   
ATOM      7  CB  LYS P   1      -4.022 -50.904  94.992  0.00 97.00      PROA   
ATOM      8  HB1 LYS P   1      -4.419 -51.888  94.660  0.00 97.00      PROA   
ATOM      9  HB2 LYS P   1      -3.029 -50.778  94.511  0.00 97.00      PROA   
ATOM     10  CG  LYS P   1      -4.992 -49.822  94.467  0.00 97.00      PROA   
ATOM     11  HG1 LYS P   1      -4.493 -48.832  94.550  0.00 97.00      PROA   
ATOM     12  HG2 LYS P   1      -5.903 -49.787  95.104  0.00 97.00      PROA   
ATOM     13  CD  LYS P   1      -5.425 -50.012  92.998  0.00 97.00      PROA   
ATOM     14  HD1 LYS P   1      -4.514 -50.119  92.367  0.00 97.00      PROA   
ATOM     15  HD2 LYS P   1      -5.949 -49.082  92.680  0.00 97.00      PROA   
ATOM     16  CE  LYS P   1      -6.356 -51.218  92.772  0.00 97.00      PROA   
ATOM     17  HE1 LYS P   1      -7.235 -51.153  93.447  0.00 97.00      PROA   
ATOM     18  HE2 LYS P   1      -5.821 -52.172  92.965  0.00 97.00      PROA   
ATOM     19  NZ  LYS P   1      -6.862 -51.263  91.375  0.00 97.00      PROA   
ATOM     20  HZ1 LYS P   1      -6.063 -51.315  90.712  0.00 97.00      PROA   
ATOM     21  HZ2 LYS P   1      -7.420 -50.408  91.175  0.00 97.00      PROA   
ATOM     22  HZ3 LYS P   1      -7.465 -52.101  91.252  0.00 97.00      PROA   
ATOM     23  C   LYS P   1      -3.323 -52.234  97.034  0.00 97.00      PROA   
ATOM     24  O   LYS P   1      -2.208 -52.293  97.549  0.00 97.00      PROA   
ATOM     25  N   ALA P   2      -4.102 -53.325  96.882  0.00 97.00      PROA   
ATOM     26  HN  ALA P   2      -5.031 -53.292  96.522  0.00 97.00      PROA   
ATOM     27  CA  ALA P   2      -3.685 -54.666  97.160  0.00 97.00      PROA   
ATOM     28  HA  ALA P   2      -2.678 -54.826  96.796  0.00 97.00      PROA   
ATOM     29  CB  ALA P   2      -3.812 -55.018  98.657  0.00 97.00      PROA   
ATOM     30  HB1 ALA P   2      -4.847 -54.832  99.014  0.00 97.00      PROA   
ATOM     31  HB2 ALA P   2      -3.126 -54.379  99.255  0.00 97.00      PROA   
ATOM     32  HB3 ALA P   2      -3.552 -56.079  98.848  0.00 97.00      PROA   
ATOM     33  C   ALA P   2      -4.646 -55.476  96.327  0.00 97.00      PROA   
ATOM     34  O   ALA P   2      -5.547 -54.905  95.711  0.00 97.00      PROA   
ATOM     35  N   VAL P   3      -4.457 -56.817  96.277  0.00 97.00      PROA   
ATOM     36  HN  VAL P   3      -3.663 -57.238  96.704  0.00 97.00      PROA   
ATOM     37  CA  VAL P   3      -5.433 -57.778  95.803  0.00 97.00      PROA   
ATOM     38  HA  VAL P   3      -6.422 -57.407  96.033  0.00 97.00      PROA   
ATOM     39  CB  VAL P   3      -5.364 -58.171  94.319  0.00 97.00      PROA   
ATOM     40  HB  VAL P   3      -6.119 -58.972  94.132  0.00 97.00      PROA   
ATOM     41  CG1 VAL P   3      -5.758 -56.979  93.423  0.00 97.00      PROA   
ATOM     42 HG11 VAL P   3      -4.984 -56.185  93.477  0.00 97.00      PROA   
ATOM     43 HG12 VAL P   3      -6.733 -56.559  93.746  0.00 97.00      PROA   
ATOM     44 HG13 VAL P   3      -5.843 -57.311  92.366  0.00 97.00      PROA   
ATOM     45  CG2 VAL P   3      -3.973 -58.712  93.927  0.00 97.00      PROA   
ATOM     46 HG21 VAL P   3      -3.738 -59.649  94.469  0.00 97.00      PROA   
ATOM     47 HG22 VAL P   3      -3.183 -57.965  94.149  0.00 97.00      PROA   
ATOM     48 HG23 VAL P   3      -3.943 -58.928  92.837  0.00 97.00      PROA   
ATOM     49  C   VAL P   3      -5.182 -58.991  96.672  0.00 97.00      PROA   
ATOM     50  O   VAL P   3      -4.053 -59.217  97.107  0.00 97.00      PROA   
ATOM     51  N   ILE P   4      -6.235 -59.789  96.987  0.00 97.00      PROA   
ATOM     52  HN  ILE P   4      -7.165 -59.554  96.705  0.00 97.00      PROA   
ATOM     53  CA  ILE P   4      -6.106 -60.912  97.905  0.00 97.00      PROA   
ATOM     54  HA  ILE P   4      -5.162 -60.831  98.423  0.00 97.00      PROA   
ATOM     55  CB  ILE P   4      -7.172 -60.905  99.004  0.00 97.00      PROA   
ATOM     56  HB  ILE P   4      -8.180 -60.959  98.534  0.00 97.00      PROA   
ATOM     57  CG2 ILE P   4      -6.964 -62.121  99.940  0.00 97.00      PROA   
ATOM     58 HG21 ILE P   4      -5.904 -62.167 100.273  0.00 97.00      PROA   
ATOM     59 HG22 ILE P   4      -7.227 -63.071  99.431  0.00 97.00      PROA   
ATOM     60 HG23 ILE P   4      -7.597 -62.039 100.845  0.00 97.00      PROA   
ATOM     61  CG1 ILE P   4      -7.101 -59.587  99.817  0.00 97.00      PROA   
ATOM     62 HG11 ILE P   4      -7.007 -58.708  99.145  0.00 97.00      PROA   
ATOM     63 HG12 ILE P   4      -6.185 -59.636 100.439  0.00 97.00      PROA   
ATOM     64  CD  ILE P   4      -8.315 -59.335 100.714  0.00 97.00      PROA   
ATOM     65  HD1 ILE P   4      -8.564 -60.217 101.337  0.00 97.00      PROA   
ATOM     66  HD2 ILE P   4      -9.200 -59.081 100.093  0.00 97.00      PROA   
ATOM     67  HD3 ILE P   4      -8.108 -58.482 101.393  0.00 97.00      PROA   
ATOM     68  C   ILE P   4      -6.096 -62.246  97.165  0.00 97.00      PROA   
ATOM     69  O   ILE P   4      -6.925 -62.515  96.299  0.00 97.00      PROA   
ATOM     70  N   LYS P   5      -5.135 -63.135  97.519  0.00 97.00      PROA   
ATOM     71  HN  LYS P   5      -4.410 -62.852  98.147  0.00 97.00      PROA   
ATOM     72  CA  LYS P   5      -5.065 -64.491  97.009  0.00 97.00      PROA   
ATOM     73  HA  LYS P   5      -5.834 -64.650  96.267  0.00 97.00      PROA   
ATOM     74  CB  LYS P   5      -3.682 -64.807  96.384  0.00 97.00      PROA   
ATOM     75  HB1 LYS P   5      -3.682 -65.843  95.977  0.00 97.00      PROA   
ATOM     76  HB2 LYS P   5      -2.897 -64.750  97.172  0.00 97.00      PROA   
ATOM     77  CG  LYS P   5      -3.256 -63.844  95.263  0.00 97.00      PROA   
ATOM     78  HG1 LYS P   5      -2.229 -64.140  94.952  0.00 97.00      PROA   
ATOM     79  HG2 LYS P   5      -3.193 -62.811  95.672  0.00 97.00      PROA   
ATOM     80  CD  LYS P   5      -4.184 -63.849  94.033  0.00 97.00      PROA   
ATOM     81  HD1 LYS P   5      -5.228 -63.664  94.365  0.00 97.00      PROA   
ATOM     82  HD2 LYS P   5      -4.155 -64.853  93.557  0.00 97.00      PROA   
ATOM     83  CE  LYS P   5      -3.844 -62.766  92.999  0.00 97.00      PROA   
ATOM     84  HE1 LYS P   5      -3.952 -61.763  93.470  0.00 97.00      PROA   
ATOM     85  HE2 LYS P   5      -4.502 -62.821  92.110  0.00 97.00      PROA   
ATOM     86  NZ  LYS P   5      -2.449 -62.889  92.545  0.00 97.00      PROA   
ATOM     87  HZ1 LYS P   5      -2.252 -63.653  91.877  0.00 97.00      PROA   
ATOM     88  HZ2 LYS P   5      -1.843 -62.991  93.391  0.00 97.00      PROA   
ATOM     89  HZ3 LYS P   5      -2.132 -61.968  92.170  0.00 97.00      PROA   
ATOM     90  C   LYS P   5      -5.289 -65.489  98.127  0.00 97.00      PROA   
ATOM     91  O   LYS P   5      -4.478 -65.621  99.036  0.00 97.00      PROA   
ATOM     92  N   LEU P   6      -6.391 -66.271  98.068  0.00 97.00      PROA   
ATOM     93  HN  LEU P   6      -7.091 -66.133  97.372  0.00 97.00      PROA   
ATOM     94  CA  LEU P   6      -6.607 -67.401  98.950  0.00 97.00      PROA   
ATOM     95  HA  LEU P   6      -6.303 -67.123  99.950  0.00 97.00      PROA   
ATOM     96  CB  LEU P   6      -8.098 -67.827  99.007  0.00 97.00      PROA   
ATOM     97  HB1 LEU P   6      -8.203 -68.580  99.819  0.00 97.00      PROA   
ATOM     98  HB2 LEU P   6      -8.404 -68.315  98.057  0.00 97.00      PROA   
ATOM     99  CG  LEU P   6      -9.108 -66.682  99.285  0.00 97.00      PROA   
ATOM    100  HG  LEU P   6      -8.594 -65.895  99.883  0.00 97.00      PROA   
ATOM    101  CD1 LEU P   6      -9.659 -66.037  97.997  0.00 97.00      PROA   
ATOM    102 HD11 LEU P   6     -10.144 -66.811  97.364  0.00 97.00      PROA   
ATOM    103 HD12 LEU P   6      -8.859 -65.548  97.408  0.00 97.00      PROA   
ATOM    104 HD13 LEU P   6     -10.421 -65.270  98.249  0.00 97.00      PROA   
ATOM    105  CD2 LEU P   6     -10.288 -67.200 100.125  0.00 97.00      PROA   
ATOM    106 HD21 LEU P   6      -9.934 -67.605 101.096  0.00 97.00      PROA   
ATOM    107 HD22 LEU P   6     -10.820 -68.006  99.577  0.00 97.00      PROA   
ATOM    108 HD23 LEU P   6     -11.006 -66.377 100.323  0.00 97.00      PROA   
ATOM    109  C   LEU P   6      -5.747 -68.572  98.482  0.00 97.00      PROA   
ATOM    110  O   LEU P   6      -5.809 -68.967  97.321  0.00 97.00      PROA   
ATOM    111  N   GLN P   7      -4.874 -69.128  99.359  0.00 97.00      PROA   
ATOM    112  HN  GLN P   7      -4.788 -68.772 100.291  0.00 97.00      PROA   
ATOM    113  CA  GLN P   7      -3.975 -70.221  99.012  0.00 97.00      PROA   
ATOM    114  HA  GLN P   7      -3.469 -69.901  98.110  0.00 97.00      PROA   
ATOM    115  CB  GLN P   7      -2.849 -70.370 100.070  0.00 97.00      PROA   
ATOM    116  HB1 GLN P   7      -3.324 -70.344 101.074  0.00 97.00      PROA   
ATOM    117  HB2 GLN P   7      -2.220 -69.455  99.987  0.00 97.00      PROA   
ATOM    118  CG  GLN P   7      -1.965 -71.633  99.970  0.00 97.00      PROA   
ATOM    119  HG1 GLN P   7      -1.542 -71.708  98.945  0.00 97.00      PROA   
ATOM    120  HG2 GLN P   7      -2.560 -72.546 100.179  0.00 97.00      PROA   
ATOM    121  CD  GLN P   7      -0.790 -71.518 100.949  0.00 97.00      PROA   
ATOM    122  OE1 GLN P   7      -0.095 -70.498 100.976  0.00 97.00      PROA   
ATOM    123  NE2 GLN P   7      -0.545 -72.570 101.777  0.00 97.00      PROA   
ATOM    124 HE21 GLN P   7       0.211 -72.478 102.424  0.00 97.00      PROA   
ATOM    125 HE22 GLN P   7      -1.107 -73.394 101.738  0.00 97.00      PROA   
ATOM    126  C   GLN P   7      -4.628 -71.542  98.605  0.00 97.00      PROA   
ATOM    127  O   GLN P   7      -4.271 -72.065  97.549  0.00 97.00      PROA   
ATOM    128  N   PRO P   8      -5.613 -72.109  99.298  0.00 97.00      PROA   
ATOM    129  CD  PRO P   8      -5.778 -72.013 100.743  0.00 97.00      PROA   
ATOM    130  HD1 PRO P   8      -6.339 -71.082 100.959  0.00 97.00      PROA   
ATOM    131  HD2 PRO P   8      -4.806 -72.017 101.281  0.00 97.00      PROA   
ATOM    132  CA  PRO P   8      -6.721 -72.822  98.673  0.00 97.00      PROA   
ATOM    133  HA  PRO P   8      -6.328 -73.565  97.996  0.00 97.00      PROA   
ATOM    134  CB  PRO P   8      -7.491 -73.461  99.855  0.00 97.00      PROA   
ATOM    135  HB1 PRO P   8      -7.669 -74.542  99.678  0.00 97.00      PROA   
ATOM    136  HB2 PRO P   8      -8.470 -72.969 100.041  0.00 97.00      PROA   
ATOM    137  CG  PRO P   8      -6.599 -73.253 101.091  0.00 97.00      PROA   
ATOM    138  HG1 PRO P   8      -7.195 -73.133 102.017  0.00 97.00      PROA   
ATOM    139  HG2 PRO P   8      -5.920 -74.127 101.209  0.00 97.00      PROA   
ATOM    140  C   PRO P   8      -7.590 -71.812  97.925  0.00 97.00      PROA   
ATOM    141  O   PRO P   8      -8.022 -70.897  98.622  0.00 97.00      PROA   
ATOM    142  N   PRO P   9      -7.892 -71.862  96.626  0.00 97.00      PROA   
ATOM    143  CD  PRO P   9      -7.463 -72.939  95.728  0.00 97.00      PROA   
ATOM    144  HD1 PRO P   9      -7.785 -73.932  96.112  0.00 97.00      PROA   
ATOM    145  HD2 PRO P   9      -6.356 -72.903  95.621  0.00 97.00      PROA   
ATOM    146  CA  PRO P   9      -8.588 -70.787  95.910  0.00 97.00      PROA   
ATOM    147  HA  PRO P   9      -8.216 -69.820  96.218  0.00 97.00      PROA   
ATOM    148  CB  PRO P   9      -8.233 -71.093  94.442  0.00 97.00      PROA   
ATOM    149  HB1 PRO P   9      -7.224 -70.670  94.231  0.00 97.00      PROA   
ATOM    150  HB2 PRO P   9      -8.942 -70.679  93.700  0.00 97.00      PROA   
ATOM    151  CG  PRO P   9      -8.136 -72.620  94.393  0.00 97.00      PROA   
ATOM    152  HG1 PRO P   9      -9.160 -73.052  94.377  0.00 97.00      PROA   
ATOM    153  HG2 PRO P   9      -7.566 -72.990  93.519  0.00 97.00      PROA   
ATOM    154  C   PRO P   9     -10.097 -70.811  96.145  0.00 97.00      PROA   
ATOM    155  O   PRO P   9     -10.860 -70.602  95.204  0.00 97.00      PROA   
ATOM    156  N   TRP P  10     -10.557 -71.051  97.388  0.00 97.00      PROA   
ATOM    157  HN  TRP P  10      -9.909 -71.120  98.143  0.00 97.00      PROA   
ATOM    158  CA  TRP P  10     -11.934 -71.384  97.670  0.00 97.00      PROA   
ATOM    159  HA  TRP P  10     -12.508 -71.393  96.754  0.00 97.00      PROA   
ATOM    160  CB  TRP P  10     -12.035 -72.779  98.338  0.00 97.00      PROA   
ATOM    161  HB1 TRP P  10     -13.102 -73.073  98.424  0.00 97.00      PROA   
ATOM    162  HB2 TRP P  10     -11.628 -72.707  99.373  0.00 97.00      PROA   
ATOM    163  CG  TRP P  10     -11.289 -73.876  97.632  0.00 97.00      PROA   
ATOM    164  CD1 TRP P  10     -10.463 -74.777  98.254  0.00 97.00      PROA   
ATOM    165  HD1 TRP P  10     -10.267 -74.791  99.317  0.00 97.00      PROA   
ATOM    166  NE1 TRP P  10      -9.998 -75.687  97.344  0.00 97.00      PROA   
ATOM    167  HE1 TRP P  10      -9.544 -76.524  97.559  0.00 97.00      PROA   
ATOM    168  CE2 TRP P  10     -10.487 -75.391  96.107  0.00 97.00      PROA   
ATOM    169  CD2 TRP P  10     -11.302 -74.242  96.236  0.00 97.00      PROA   
ATOM    170  CE3 TRP P  10     -11.927 -73.722  95.100  0.00 97.00      PROA   
ATOM    171  HE3 TRP P  10     -12.536 -72.833  95.144  0.00 97.00      PROA   
ATOM    172  CZ3 TRP P  10     -11.753 -74.369  93.873  0.00 97.00      PROA   
ATOM    173  HZ3 TRP P  10     -12.238 -73.976  92.990  0.00 97.00      PROA   
ATOM    174  CZ2 TRP P  10     -10.307 -76.031  94.887  0.00 97.00      PROA   
ATOM    175  HZ2 TRP P  10      -9.684 -76.907  94.799  0.00 97.00      PROA   
ATOM    176  CH2 TRP P  10     -10.958 -75.506  93.770  0.00 97.00      PROA   
ATOM    177  HH2 TRP P  10     -10.836 -75.980  92.805  0.00 97.00      PROA   
ATOM    178  C   TRP P  10     -12.548 -70.348  98.581  0.00 97.00      PROA   
ATOM    179  O   TRP P  10     -12.204 -70.230  99.755  0.00 97.00      PROA   
ATOM    180  N   VAL P  11     -13.510 -69.567  98.043  0.00 97.00      PROA   
ATOM    181  HN  VAL P  11     -13.733 -69.637  97.072  0.00 97.00      PROA   
ATOM    182  CA  VAL P  11     -14.164 -68.493  98.769  0.00 97.00      PROA   
ATOM    183  HA  VAL P  11     -13.433 -68.035  99.422  0.00 97.00      PROA   
ATOM    184  CB  VAL P  11     -14.646 -67.427  97.783  0.00 97.00      PROA   
ATOM    185  HB  VAL P  11     -15.476 -67.832  97.161  0.00 97.00      PROA   
ATOM    186  CG1 VAL P  11     -15.138 -66.182  98.539  0.00 97.00      PROA   
ATOM    187 HG11 VAL P  11     -14.344 -65.791  99.210  0.00 97.00      PROA   
ATOM    188 HG12 VAL P  11     -16.031 -66.425  99.147  0.00 97.00      PROA   
ATOM    189 HG13 VAL P  11     -15.418 -65.380  97.823  0.00 97.00      PROA   
ATOM    190  CG2 VAL P  11     -13.484 -67.024  96.840  0.00 97.00      PROA   
ATOM    191 HG21 VAL P  11     -13.192 -67.851  96.161  0.00 97.00      PROA   
ATOM    192 HG22 VAL P  11     -12.596 -66.714  97.428  0.00 97.00      PROA   
ATOM    193 HG23 VAL P  11     -13.792 -66.166  96.205  0.00 97.00      PROA   
ATOM    194  C   VAL P  11     -15.290 -69.041  99.660  0.00 97.00      PROA   
ATOM    195  O   VAL P  11     -15.744 -68.393 100.601  0.00 97.00      PROA   
ATOM    196  N   SER P  12     -15.713 -70.299  99.409  0.00 97.00      PROA   
ATOM    197  HN  SER P  12     -15.285 -70.798  98.663  0.00 97.00      PROA   
ATOM    198  CA  SER P  12     -16.694 -71.044 100.181  0.00 97.00      PROA   
ATOM    199  HA  SER P  12     -17.030 -70.456 101.024  0.00 97.00      PROA   
ATOM    200  CB  SER P  12     -17.941 -71.405  99.313  0.00 97.00      PROA   
ATOM    201  HB1 SER P  12     -17.606 -71.782  98.324  0.00 97.00      PROA   
ATOM    202  HB2 SER P  12     -18.534 -70.479  99.144  0.00 97.00      PROA   
ATOM    203  OG  SER P  12     -18.794 -72.388  99.896  0.00 97.00      PROA   
ATOM    204  HG1 SER P  12     -19.308 -71.940 100.576  0.00 97.00      PROA   
ATOM    205  C   SER P  12     -15.986 -72.277 100.721  0.00 97.00      PROA   
ATOM    206  O   SER P  12     -15.373 -73.025  99.961  0.00 97.00      PROA   
ATOM    207  N   VAL P  13     -16.020 -72.498 102.064  0.00 97.00      PROA   
ATOM    208  HN  VAL P  13     -16.506 -71.866 102.667  0.00 97.00      PROA   
ATOM    209  CA  VAL P  13     -15.174 -73.500 102.702  0.00 97.00      PROA   
ATOM    210  HA  VAL P  13     -15.027 -74.310 102.003  0.00 97.00      PROA   
ATOM    211  CB  VAL P  13     -13.808 -72.888 103.047  0.00 97.00      PROA   
ATOM    212  HB  VAL P  13     -13.460 -72.332 102.143  0.00 97.00      PROA   
ATOM    213  CG1 VAL P  13     -13.907 -71.872 104.207  0.00 97.00      PROA   
ATOM    214 HG11 VAL P  13     -14.191 -72.378 105.153  0.00 97.00      PROA   
ATOM    215 HG12 VAL P  13     -14.653 -71.083 103.983  0.00 97.00      PROA   
ATOM    216 HG13 VAL P  13     -12.922 -71.384 104.367  0.00 97.00      PROA   
ATOM    217  CG2 VAL P  13     -12.756 -73.977 103.333  0.00 97.00      PROA   
ATOM    218 HG21 VAL P  13     -12.722 -74.723 102.512  0.00 97.00      PROA   
ATOM    219 HG22 VAL P  13     -12.975 -74.499 104.286  0.00 97.00      PROA   
ATOM    220 HG23 VAL P  13     -11.751 -73.516 103.429  0.00 97.00      PROA   
ATOM    221  C   VAL P  13     -15.860 -74.102 103.927  0.00 97.00      PROA   
ATOM    222  O   VAL P  13     -16.769 -73.515 104.501  0.00 97.00      PROA   
ATOM    223  N   PHE P  14     -15.466 -75.327 104.361  0.00 97.00      PROA   
ATOM    224  HN  PHE P  14     -14.771 -75.852 103.872  0.00 97.00      PROA   
ATOM    225  CA  PHE P  14     -15.958 -75.922 105.596  0.00 97.00      PROA   
ATOM    226  HA  PHE P  14     -17.003 -75.665 105.695  0.00 97.00      PROA   
ATOM    227  CB  PHE P  14     -15.819 -77.469 105.631  0.00 97.00      PROA   
ATOM    228  HB1 PHE P  14     -16.098 -77.883 106.623  0.00 97.00      PROA   
ATOM    229  HB2 PHE P  14     -14.765 -77.758 105.419  0.00 97.00      PROA   
ATOM    230  CG  PHE P  14     -16.731 -78.142 104.644  0.00 97.00      PROA   
ATOM    231  CD1 PHE P  14     -18.124 -77.954 104.705  0.00 97.00      PROA   
ATOM    232  HD1 PHE P  14     -18.541 -77.266 105.425  0.00 97.00      PROA   
ATOM    233  CE1 PHE P  14     -18.977 -78.675 103.861  0.00 97.00      PROA   
ATOM    234  HE1 PHE P  14     -20.046 -78.531 103.921  0.00 97.00      PROA   
ATOM    235  CZ  PHE P  14     -18.445 -79.583 102.937  0.00 97.00      PROA   
ATOM    236  HZ  PHE P  14     -19.101 -80.143 102.287  0.00 97.00      PROA   
ATOM    237  CD2 PHE P  14     -16.212 -79.063 103.720  0.00 97.00      PROA   
ATOM    238  HD2 PHE P  14     -15.147 -79.241 103.686  0.00 97.00      PROA   
ATOM    239  CE2 PHE P  14     -17.059 -79.765 102.857  0.00 97.00      PROA   
ATOM    240  HE2 PHE P  14     -16.638 -80.450 102.136  0.00 97.00      PROA   
ATOM    241  C   PHE P  14     -15.264 -75.405 106.844  0.00 97.00      PROA   
ATOM    242  O   PHE P  14     -14.137 -74.916 106.805  0.00 97.00      PROA   
ATOM    243  N   GLN P  15     -15.929 -75.566 108.014  0.00 97.00      PROA   
ATOM    244  HN  GLN P  15     -16.906 -75.777 108.009  0.00 97.00      PROA   
ATOM    245  CA  GLN P  15     -15.293 -75.550 109.325  0.00 97.00      PROA   
ATOM    246  HA  GLN P  15     -14.866 -74.565 109.462  0.00 97.00      PROA   
ATOM    247  CB  GLN P  15     -16.316 -75.821 110.464  0.00 97.00      PROA   
ATOM    248  HB1 GLN P  15     -17.031 -74.965 110.485  0.00 97.00      PROA   
ATOM    249  HB2 GLN P  15     -15.785 -75.810 111.440  0.00 97.00      PROA   
ATOM    250  CG  GLN P  15     -17.127 -77.131 110.269  0.00 97.00      PROA   
ATOM    251  HG1 GLN P  15     -16.689 -77.737 109.449  0.00 97.00      PROA   
ATOM    252  HG2 GLN P  15     -18.163 -76.885 109.963  0.00 97.00      PROA   
ATOM    253  CD  GLN P  15     -17.183 -77.984 111.548  0.00 97.00      PROA   
ATOM    254  OE1 GLN P  15     -17.778 -77.594 112.558  0.00 97.00      PROA   
ATOM    255  NE2 GLN P  15     -16.545 -79.189 111.500  0.00 97.00      PROA   
ATOM    256 HE21 GLN P  15     -16.088 -79.479 110.661  0.00 97.00      PROA   
ATOM    257 HE22 GLN P  15     -16.495 -79.741 112.331  0.00 97.00      PROA   
ATOM    258  C   GLN P  15     -14.164 -76.577 109.446  0.00 97.00      PROA   
ATOM    259  O   GLN P  15     -14.230 -77.643 108.838  0.00 97.00      PROA   
ATOM    260  N   GLU P  16     -13.091 -76.246 110.211  0.00 97.00      PROA   
ATOM    261  HN  GLU P  16     -13.081 -75.349 110.655  0.00 97.00      PROA   
ATOM    262  CA  GLU P  16     -11.931 -77.082 110.507  0.00 97.00      PROA   
ATOM    263  HA  GLU P  16     -11.509 -76.654 111.405  0.00 97.00      PROA   
ATOM    264  CB  GLU P  16     -12.257 -78.571 110.871  0.00 97.00      PROA   
ATOM    265  HB1 GLU P  16     -12.681 -79.057 109.968  0.00 97.00      PROA   
ATOM    266  HB2 GLU P  16     -13.042 -78.582 111.661  0.00 97.00      PROA   
ATOM    267  CG  GLU P  16     -11.060 -79.427 111.354  0.00 97.00      PROA   
ATOM    268  HG1 GLU P  16     -10.804 -79.157 112.400  0.00 97.00      PROA   
ATOM    269  HG2 GLU P  16     -10.164 -79.238 110.730  0.00 97.00      PROA   
ATOM    270  CD  GLU P  16     -11.308 -80.941 111.293  0.00 97.00      PROA   
ATOM    271  OE1 GLU P  16     -12.414 -81.393 110.898  0.00 97.00      PROA   
ATOM    272  OE2 GLU P  16     -10.343 -81.680 111.626  0.00 97.00      PROA   
ATOM    273  C   GLU P  16     -10.832 -76.956 109.452  0.00 97.00      PROA   
ATOM    274  O   GLU P  16      -9.648 -77.013 109.773  0.00 97.00      PROA   
ATOM    275  N   GLU P  17     -11.187 -76.744 108.164  0.00 97.00      PROA   
ATOM    276  HN  GLU P  17     -12.153 -76.726 107.921  0.00 97.00      PROA   
ATOM    277  CA  GLU P  17     -10.267 -76.568 107.046  0.00 97.00      PROA   
ATOM    278  HA  GLU P  17      -9.653 -77.458 107.008  0.00 97.00      PROA   
ATOM    279  CB  GLU P  17     -11.062 -76.510 105.714  0.00 97.00      PROA   
ATOM    280  HB1 GLU P  17     -11.831 -75.712 105.840  0.00 97.00      PROA   
ATOM    281  HB2 GLU P  17     -11.614 -77.470 105.598  0.00 97.00      PROA   
ATOM    282  CG  GLU P  17     -10.274 -76.208 104.417  0.00 97.00      PROA   
ATOM    283  HG1 GLU P  17      -9.721 -75.251 104.490  0.00 97.00      PROA   
ATOM    284  HG2 GLU P  17     -10.998 -76.109 103.580  0.00 97.00      PROA   
ATOM    285  CD  GLU P  17      -9.295 -77.324 104.037  0.00 97.00      PROA   
ATOM    286  OE1 GLU P  17      -8.331 -77.579 104.804  0.00 97.00      PROA   
ATOM    287  OE2 GLU P  17      -9.493 -77.929 102.950  0.00 97.00      PROA   
ATOM    288  C   GLU P  17      -9.301 -75.387 107.179  0.00 97.00      PROA   
ATOM    289  O   GLU P  17      -9.627 -74.352 107.747  0.00 97.00      PROA   
ATOM    290  N   SER P  18      -8.062 -75.529 106.653  0.00 97.00      PROA   
ATOM    291  HN  SER P  18      -7.874 -76.339 106.094  0.00 97.00      PROA   
ATOM    292  CA  SER P  18      -7.001 -74.545 106.776  0.00 97.00      PROA   
ATOM    293  HA  SER P  18      -7.194 -73.938 107.648  0.00 97.00      PROA   
ATOM    294  CB  SER P  18      -5.605 -75.200 106.945  0.00 97.00      PROA   
ATOM    295  HB1 SER P  18      -5.351 -75.784 106.033  0.00 97.00      PROA   
ATOM    296  HB2 SER P  18      -5.645 -75.908 107.800  0.00 97.00      PROA   
ATOM    297  OG  SER P  18      -4.582 -74.235 107.195  0.00 97.00      PROA   
ATOM    298  HG1 SER P  18      -4.807 -73.812 108.028  0.00 97.00      PROA   
ATOM    299  C   SER P  18      -6.971 -73.643 105.560  0.00 97.00      PROA   
ATOM    300  O   SER P  18      -6.935 -74.102 104.420  0.00 97.00      PROA   
ATOM    301  N   VAL P  19      -6.969 -72.312 105.783  0.00 97.00      PROA   
ATOM    302  HN  VAL P  19      -6.968 -71.951 106.714  0.00 97.00      PROA   
ATOM    303  CA  VAL P  19      -6.978 -71.366 104.686  0.00 97.00      PROA   
ATOM    304  HA  VAL P  19      -6.487 -71.823 103.840  0.00 97.00      PROA   
ATOM    305  CB  VAL P  19      -8.405 -71.018 104.236  0.00 97.00      PROA   
ATOM    306  HB  VAL P  19      -8.853 -71.955 103.824  0.00 97.00      PROA   
ATOM    307  CG1 VAL P  19      -9.289 -70.581 105.423  0.00 97.00      PROA   
ATOM    308 HG11 VAL P  19      -8.885 -69.656 105.876  0.00 97.00      PROA   
ATOM    309 HG12 VAL P  19      -9.352 -71.368 106.201  0.00 97.00      PROA   
ATOM    310 HG13 VAL P  19     -10.321 -70.368 105.071  0.00 97.00      PROA   
ATOM    311  CG2 VAL P  19      -8.416 -69.958 103.116  0.00 97.00      PROA   
ATOM    312 HG21 VAL P  19      -7.802 -70.284 102.256  0.00 97.00      PROA   
ATOM    313 HG22 VAL P  19      -8.032 -68.986 103.489  0.00 97.00      PROA   
ATOM    314 HG23 VAL P  19      -9.457 -69.802 102.759  0.00 97.00      PROA   
ATOM    315  C   VAL P  19      -6.120 -70.168 105.031  0.00 97.00      PROA   
ATOM    316  O   VAL P  19      -6.284 -69.538 106.067  0.00 97.00      PROA   
ATOM    317  N   THR P  20      -5.150 -69.812 104.154  0.00 97.00      PROA   
ATOM    318  HN  THR P  20      -5.003 -70.331 103.317  0.00 97.00      PROA   
ATOM    319  CA  THR P  20      -4.299 -68.652 104.375  0.00 97.00      PROA   
ATOM    320  HA  THR P  20      -4.678 -68.107 105.223  0.00 97.00      PROA   
ATOM    321  CB  THR P  20      -2.842 -68.991 104.706  0.00 97.00      PROA   
ATOM    322  HB  THR P  20      -2.865 -69.800 105.474  0.00 97.00      PROA   
ATOM    323  OG1 THR P  20      -2.147 -67.904 105.312  0.00 97.00      PROA   
ATOM    324  HG1 THR P  20      -1.989 -67.235 104.639  0.00 97.00      PROA   
ATOM    325  CG2 THR P  20      -2.028 -69.505 103.511  0.00 97.00      PROA   
ATOM    326 HG21 THR P  20      -1.994 -68.755 102.694  0.00 97.00      PROA   
ATOM    327 HG22 THR P  20      -2.468 -70.445 103.123  0.00 97.00      PROA   
ATOM    328 HG23 THR P  20      -0.983 -69.717 103.824  0.00 97.00      PROA   
ATOM    329  C   THR P  20      -4.472 -67.748 103.182  0.00 97.00      PROA   
ATOM    330  O   THR P  20      -4.529 -68.193 102.042  0.00 97.00      PROA   
ATOM    331  N   LEU P  21      -4.629 -66.435 103.447  0.00 97.00      PROA   
ATOM    332  HN  LEU P  21      -4.586 -66.116 104.392  0.00 97.00      PROA   
ATOM    333  CA  LEU P  21      -5.030 -65.453 102.467  0.00 97.00      PROA   
ATOM    334  HA  LEU P  21      -5.153 -65.917 101.501  0.00 97.00      PROA   
ATOM    335  CB  LEU P  21      -6.357 -64.744 102.859  0.00 97.00      PROA   
ATOM    336  HB1 LEU P  21      -6.602 -64.020 102.052  0.00 97.00      PROA   
ATOM    337  HB2 LEU P  21      -6.227 -64.168 103.801  0.00 97.00      PROA   
ATOM    338  CG  LEU P  21      -7.593 -65.668 103.045  0.00 97.00      PROA   
ATOM    339  HG  LEU P  21      -7.504 -66.520 102.332  0.00 97.00      PROA   
ATOM    340  CD1 LEU P  21      -7.735 -66.229 104.475  0.00 97.00      PROA   
ATOM    341 HD11 LEU P  21      -7.832 -65.393 105.200  0.00 97.00      PROA   
ATOM    342 HD12 LEU P  21      -6.867 -66.850 104.766  0.00 97.00      PROA   
ATOM    343 HD13 LEU P  21      -8.649 -66.856 104.550  0.00 97.00      PROA   
ATOM    344  CD2 LEU P  21      -8.883 -64.900 102.699  0.00 97.00      PROA   
ATOM    345 HD21 LEU P  21      -8.849 -64.522 101.657  0.00 97.00      PROA   
ATOM    346 HD22 LEU P  21      -9.000 -64.034 103.384  0.00 97.00      PROA   
ATOM    347 HD23 LEU P  21      -9.769 -65.559 102.811  0.00 97.00      PROA   
ATOM    348  C   LEU P  21      -3.927 -64.423 102.362  0.00 97.00      PROA   
ATOM    349  O   LEU P  21      -3.554 -63.811 103.352  0.00 97.00      PROA   
ATOM    350  N   HSD P  22      -3.368 -64.205 101.152  0.00 97.00      PROA   
ATOM    351  HN  HSD P  22      -3.708 -64.695 100.351  0.00 97.00      PROA   
ATOM    352  CA  HSD P  22      -2.178 -63.401 100.942  0.00 97.00      PROA   
ATOM    353  HA  HSD P  22      -1.718 -63.176 101.893  0.00 97.00      PROA   
ATOM    354  CB  HSD P  22      -1.138 -64.145 100.067  0.00 97.00      PROA   
ATOM    355  HB1 HSD P  22      -0.292 -63.467  99.820  0.00 97.00      PROA   
ATOM    356  HB2 HSD P  22      -1.602 -64.475  99.112  0.00 97.00      PROA   
ATOM    357  ND1 HSD P  22      -1.040 -66.617 100.724  0.00 97.00      PROA   
ATOM    358  HD1 HSD P  22      -1.853 -66.917 100.222  0.00 97.00      PROA   
ATOM    359  CG  HSD P  22      -0.544 -65.330 100.771  0.00 97.00      PROA   
ATOM    360  CE1 HSD P  22      -0.173 -67.393 101.421  0.00 97.00      PROA   
ATOM    361  HE1 HSD P  22      -0.303 -68.465 101.545  0.00 97.00      PROA   
ATOM    362  NE2 HSD P  22       0.845 -66.704 101.896  0.00 97.00      PROA   
ATOM    363  CD2 HSD P  22       0.619 -65.408 101.470  0.00 97.00      PROA   
ATOM    364  HD2 HSD P  22       1.337 -64.629 101.695  0.00 97.00      PROA   
ATOM    365  C   HSD P  22      -2.487 -62.097 100.245  0.00 97.00      PROA   
ATOM    366  O   HSD P  22      -3.126 -62.076  99.202  0.00 97.00      PROA   
ATOM    367  N   CYS P  23      -1.995 -60.965 100.800  0.00 97.00      PROA   
ATOM    368  HN  CYS P  23      -1.528 -61.008 101.682  0.00 97.00      PROA   
ATOM    369  CA  CYS P  23      -2.090 -59.651 100.192  0.00 97.00      PROA   
ATOM    370  HA  CYS P  23      -2.875 -59.648  99.448  0.00 97.00      PROA   
ATOM    371  CB  CYS P  23      -2.399 -58.559 101.237  0.00 97.00      PROA   
ATOM    372  HB1 CYS P  23      -2.339 -57.561 100.759  0.00 97.00      PROA   
ATOM    373  HB2 CYS P  23      -1.661 -58.607 102.066  0.00 97.00      PROA   
ATOM    374  SG  CYS P  23      -4.064 -58.766 101.895  0.00 97.00      PROA   
ATOM    375  C   CYS P  23      -0.794 -59.289  99.503  0.00 97.00      PROA   
ATOM    376  O   CYS P  23       0.187 -58.893 100.128  0.00 97.00      PROA   
ATOM    377  N   GLU P  24      -0.778 -59.396  98.161  0.00 97.00      PROA   
ATOM    378  HN  GLU P  24      -1.591 -59.680  97.659  0.00 97.00      PROA   
ATOM    379  CA  GLU P  24       0.414 -59.231  97.365  0.00 97.00      PROA   
ATOM    380  HA  GLU P  24       1.286 -59.452  97.966  0.00 97.00      PROA   
ATOM    381  CB  GLU P  24       0.388 -60.206  96.163  0.00 97.00      PROA   
ATOM    382  HB1 GLU P  24       0.189 -61.220  96.581  0.00 97.00      PROA   
ATOM    383  HB2 GLU P  24       1.387 -60.240  95.675  0.00 97.00      PROA   
ATOM    384  CG  GLU P  24      -0.680 -59.845  95.109  0.00 97.00      PROA   
ATOM    385  HG1 GLU P  24      -0.404 -58.917  94.564  0.00 97.00      PROA   
ATOM    386  HG2 GLU P  24      -1.665 -59.691  95.599  0.00 97.00      PROA   
ATOM    387  CD  GLU P  24      -0.838 -60.946  94.082  0.00 97.00      PROA   
ATOM    388  OE1 GLU P  24      -1.096 -60.602  92.895  0.00 97.00      PROA   
ATOM    389  OE2 GLU P  24      -0.742 -62.139  94.472  0.00 97.00      PROA   
ATOM    390  C   GLU P  24       0.539 -57.821  96.838  0.00 97.00      PROA   
ATOM    391  O   GLU P  24      -0.414 -57.043  96.799  0.00 97.00      PROA   
ATOM    392  N   VAL P  25       1.768 -57.492  96.387  0.00 97.00      PROA   
ATOM    393  HN  VAL P  25       2.534 -58.118  96.511  0.00 97.00      PROA   
ATOM    394  CA  VAL P  25       2.047 -56.393  95.494  0.00 97.00      PROA   
ATOM    395  HA  VAL P  25       1.172 -56.192  94.893  0.00 97.00      PROA   
ATOM    396  CB  VAL P  25       2.547 -55.113  96.176  0.00 97.00      PROA   
ATOM    397  HB  VAL P  25       3.512 -55.308  96.699  0.00 97.00      PROA   
ATOM    398  CG1 VAL P  25       2.757 -54.015  95.114  0.00 97.00      PROA   
ATOM    399 HG11 VAL P  25       1.786 -53.747  94.644  0.00 97.00      PROA   
ATOM    400 HG12 VAL P  25       3.456 -54.340  94.319  0.00 97.00      PROA   
ATOM    401 HG13 VAL P  25       3.176 -53.107  95.596  0.00 97.00      PROA   
ATOM    402  CG2 VAL P  25       1.535 -54.625  97.236  0.00 97.00      PROA   
ATOM    403 HG21 VAL P  25       1.442 -55.355  98.065  0.00 97.00      PROA   
ATOM    404 HG22 VAL P  25       0.535 -54.481  96.775  0.00 97.00      PROA   
ATOM    405 HG23 VAL P  25       1.865 -53.654  97.665  0.00 97.00      PROA   
ATOM    406  C   VAL P  25       3.179 -56.984  94.668  0.00 97.00      PROA   
ATOM    407  O   VAL P  25       4.050 -57.582  95.298  0.00 97.00      PROA   
ATOM    408  N   PRO P  26       3.282 -56.894  93.334  0.00 97.00      PROA   
ATOM    409  CD  PRO P  26       2.099 -56.728  92.475  0.00 97.00      PROA   
ATOM    410  HD1 PRO P  26       2.023 -55.659  92.178  0.00 97.00      PROA   
ATOM    411  HD2 PRO P  26       1.154 -57.058  92.963  0.00 97.00      PROA   
ATOM    412  CA  PRO P  26       4.390 -57.519  92.595  0.00 97.00      PROA   
ATOM    413  HA  PRO P  26       4.507 -58.536  92.941  0.00 97.00      PROA   
ATOM    414  CB  PRO P  26       3.907 -57.490  91.134  0.00 97.00      PROA   
ATOM    415  HB1 PRO P  26       4.345 -58.317  90.538  0.00 97.00      PROA   
ATOM    416  HB2 PRO P  26       4.149 -56.519  90.646  0.00 97.00      PROA   
ATOM    417  CG  PRO P  26       2.387 -57.604  91.255  0.00 97.00      PROA   
ATOM    418  HG1 PRO P  26       1.852 -57.269  90.345  0.00 97.00      PROA   
ATOM    419  HG2 PRO P  26       2.109 -58.658  91.480  0.00 97.00      PROA   
ATOM    420  C   PRO P  26       5.750 -56.829  92.713  0.00 97.00      PROA   
ATOM    421  O   PRO P  26       6.503 -56.821  91.740  0.00 97.00      PROA   
ATOM    422  N   HSD P  27       6.116 -56.298  93.897  0.00 97.00      PROA   
ATOM    423  HN  HSD P  27       5.508 -56.418  94.679  0.00 97.00      PROA   
ATOM    424  CA  HSD P  27       7.410 -55.708  94.158  0.00 97.00      PROA   
ATOM    425  HA  HSD P  27       7.976 -55.618  93.241  0.00 97.00      PROA   
ATOM    426  CB  HSD P  27       7.331 -54.317  94.840  0.00 97.00      PROA   
ATOM    427  HB1 HSD P  27       8.332 -54.026  95.228  0.00 97.00      PROA   
ATOM    428  HB2 HSD P  27       6.634 -54.357  95.707  0.00 97.00      PROA   
ATOM    429  ND1 HSD P  27       5.613 -52.780  93.737  0.00 97.00      PROA   
ATOM    430  HD1 HSD P  27       4.796 -53.196  94.139  0.00 97.00      PROA   
ATOM    431  CG  HSD P  27       6.913 -53.210  93.908  0.00 97.00      PROA   
ATOM    432  CE1 HSD P  27       5.663 -51.664  92.968  0.00 97.00      PROA   
ATOM    433  HE1 HSD P  27       4.777 -51.103  92.672  0.00 97.00      PROA   
ATOM    434  NE2 HSD P  27       6.898 -51.338  92.645  0.00 97.00      PROA   
ATOM    435  CD2 HSD P  27       7.685 -52.305  93.244  0.00 97.00      PROA   
ATOM    436  HD2 HSD P  27       8.763 -52.244  93.160  0.00 97.00      PROA   
ATOM    437  C   HSD P  27       8.147 -56.636  95.086  0.00 97.00      PROA   
ATOM    438  O   HSD P  27       7.668 -56.948  96.171  0.00 97.00      PROA   
ATOM    439  N   LEU P  28       9.348 -57.103  94.679  0.00 97.00      PROA   
ATOM    440  HN  LEU P  28       9.677 -56.930  93.753  0.00 97.00      PROA   
ATOM    441  CA  LEU P  28      10.209 -57.930  95.507  0.00 97.00      PROA   
ATOM    442  HA  LEU P  28       9.621 -58.796  95.780  0.00 97.00      PROA   
ATOM    443  CB  LEU P  28      11.446 -58.440  94.720  0.00 97.00      PROA   
ATOM    444  HB1 LEU P  28      12.021 -59.142  95.363  0.00 97.00      PROA   
ATOM    445  HB2 LEU P  28      12.109 -57.587  94.465  0.00 97.00      PROA   
ATOM    446  CG  LEU P  28      11.119 -59.185  93.399  0.00 97.00      PROA   
ATOM    447  HG  LEU P  28      10.575 -58.489  92.718  0.00 97.00      PROA   
ATOM    448  CD1 LEU P  28      12.416 -59.599  92.678  0.00 97.00      PROA   
ATOM    449 HD11 LEU P  28      12.994 -60.306  93.310  0.00 97.00      PROA   
ATOM    450 HD12 LEU P  28      13.048 -58.711  92.469  0.00 97.00      PROA   
ATOM    451 HD13 LEU P  28      12.179 -60.100  91.716  0.00 97.00      PROA   
ATOM    452  CD2 LEU P  28      10.222 -60.417  93.625  0.00 97.00      PROA   
ATOM    453 HD21 LEU P  28       9.242 -60.122  94.052  0.00 97.00      PROA   
ATOM    454 HD22 LEU P  28      10.716 -61.126  94.321  0.00 97.00      PROA   
ATOM    455 HD23 LEU P  28      10.039 -60.939  92.662  0.00 97.00      PROA   
ATOM    456  C   LEU P  28      10.636 -57.301  96.838  0.00 97.00      PROA   
ATOM    457  O   LEU P  28      10.515 -58.003  97.842  0.00 97.00      PROA   
ATOM    458  N   PRO P  29      11.067 -56.044  97.001  0.00 97.00      PROA   
ATOM    459  CD  PRO P  29      11.601 -55.184  95.936  0.00 97.00      PROA   
ATOM    460  HD1 PRO P  29      10.893 -55.079  95.088  0.00 97.00      PROA   
ATOM    461  HD2 PRO P  29      12.567 -55.608  95.579  0.00 97.00      PROA   
ATOM    462  CA  PRO P  29      11.172 -55.410  98.318  0.00 97.00      PROA   
ATOM    463  HA  PRO P  29      11.572 -56.100  99.049  0.00 97.00      PROA   
ATOM    464  CB  PRO P  29      12.144 -54.245  98.050  0.00 97.00      PROA   
ATOM    465  HB1 PRO P  29      13.186 -54.637  98.093  0.00 97.00      PROA   
ATOM    466  HB2 PRO P  29      12.066 -53.405  98.766  0.00 97.00      PROA   
ATOM    467  CG  PRO P  29      11.841 -53.832  96.608  0.00 97.00      PROA   
ATOM    468  HG1 PRO P  29      10.907 -53.228  96.584  0.00 97.00      PROA   
ATOM    469  HG2 PRO P  29      12.666 -53.259  96.140  0.00 97.00      PROA   
ATOM    470  C   PRO P  29       9.817 -54.912  98.827  0.00 97.00      PROA   
ATOM    471  O   PRO P  29       9.774 -53.847  99.439  0.00 97.00      PROA   
ATOM    472  N   GLY P  30       8.703 -55.659  98.619  0.00 97.00      PROA   
ATOM    473  HN  GLY P  30       8.789 -56.531  98.141  0.00 97.00      PROA   
ATOM    474  CA  GLY P  30       7.343 -55.240  98.938  0.00 97.00      PROA   
ATOM    475  HA1 GLY P  30       6.683 -55.904  98.398  0.00 97.00      PROA   
ATOM    476  HA2 GLY P  30       7.217 -54.207  98.643  0.00 97.00      PROA   
ATOM    477  C   GLY P  30       6.994 -55.364 100.401  0.00 97.00      PROA   
ATOM    478  O   GLY P  30       6.105 -56.125 100.766  0.00 97.00      PROA   
ATOM    479  N   SER P  31       7.703 -54.576 101.241  0.00 97.00      PROA   
ATOM    480  HN  SER P  31       8.406 -54.028 100.789  0.00 97.00      PROA   
ATOM    481  CA  SER P  31       7.725 -54.467 102.700  0.00 97.00      PROA   
ATOM    482  HA  SER P  31       8.558 -55.079 103.011  0.00 97.00      PROA   
ATOM    483  CB  SER P  31       8.030 -53.001 103.134  0.00 97.00      PROA   
ATOM    484  HB1 SER P  31       7.198 -52.346 102.794  0.00 97.00      PROA   
ATOM    485  HB2 SER P  31       8.958 -52.659 102.627  0.00 97.00      PROA   
ATOM    486  OG  SER P  31       8.181 -52.836 104.546  0.00 97.00      PROA   
ATOM    487  HG1 SER P  31       9.123 -52.814 104.735  0.00 97.00      PROA   
ATOM    488  C   SER P  31       6.517 -54.972 103.471  0.00 97.00      PROA   
ATOM    489  O   SER P  31       5.380 -54.700 103.116  0.00 97.00      PROA   
ATOM    490  N   SER P  32       6.758 -55.716 104.575  0.00 97.00      PROA   
ATOM    491  HN  SER P  32       7.692 -55.844 104.900  0.00 97.00      PROA   
ATOM    492  CA  SER P  32       5.764 -56.464 105.320  0.00 97.00      PROA   
ATOM    493  HA  SER P  32       5.071 -56.891 104.607  0.00 97.00      PROA   
ATOM    494  CB  SER P  32       6.440 -57.635 106.080  0.00 97.00      PROA   
ATOM    495  HB1 SER P  32       6.856 -58.342 105.329  0.00 97.00      PROA   
ATOM    496  HB2 SER P  32       5.720 -58.201 106.708  0.00 97.00      PROA   
ATOM    497  OG  SER P  32       7.527 -57.174 106.881  0.00 97.00      PROA   
ATOM    498  HG1 SER P  32       7.136 -56.676 107.605  0.00 97.00      PROA   
ATOM    499  C   SER P  32       4.938 -55.636 106.294  0.00 97.00      PROA   
ATOM    500  O   SER P  32       4.869 -55.940 107.484  0.00 97.00      PROA   
ATOM    501  N   SER P  33       4.253 -54.588 105.789  0.00 97.00      PROA   
ATOM    502  HN  SER P  33       4.393 -54.334 104.835  0.00 97.00      PROA   
ATOM    503  CA  SER P  33       3.310 -53.786 106.545  0.00 97.00      PROA   
ATOM    504  HA  SER P  33       3.220 -54.173 107.551  0.00 97.00      PROA   
ATOM    505  CB  SER P  33       3.733 -52.292 106.607  0.00 97.00      PROA   
ATOM    506  HB1 SER P  33       3.791 -51.873 105.579  0.00 97.00      PROA   
ATOM    507  HB2 SER P  33       4.748 -52.225 107.056  0.00 97.00      PROA   
ATOM    508  OG  SER P  33       2.835 -51.497 107.382  0.00 97.00      PROA   
ATOM    509  HG1 SER P  33       3.059 -51.629 108.307  0.00 97.00      PROA   
ATOM    510  C   SER P  33       1.964 -53.922 105.867  0.00 97.00      PROA   
ATOM    511  O   SER P  33       1.856 -53.817 104.648  0.00 97.00      PROA   
ATOM    512  N   THR P  34       0.894 -54.193 106.653  0.00 97.00      PROA   
ATOM    513  HN  THR P  34       0.986 -54.243 107.645  0.00 97.00      PROA   
ATOM    514  CA  THR P  34      -0.422 -54.481 106.109  0.00 97.00      PROA   
ATOM    515  HA  THR P  34      -0.549 -53.945 105.178  0.00 97.00      PROA   
ATOM    516  CB  THR P  34      -0.702 -55.971 105.902  0.00 97.00      PROA   
ATOM    517  HB  THR P  34      -0.825 -56.503 106.874  0.00 97.00      PROA   
ATOM    518  OG1 THR P  34       0.394 -56.591 105.253  0.00 97.00      PROA   
ATOM    519  HG1 THR P  34       1.048 -56.714 105.944  0.00 97.00      PROA   
ATOM    520  CG2 THR P  34      -1.968 -56.191 105.051  0.00 97.00      PROA   
ATOM    521 HG21 THR P  34      -1.972 -55.516 104.171  0.00 97.00      PROA   
ATOM    522 HG22 THR P  34      -2.880 -55.997 105.650  0.00 97.00      PROA   
ATOM    523 HG23 THR P  34      -2.019 -57.242 104.697  0.00 97.00      PROA   
ATOM    524  C   THR P  34      -1.448 -53.985 107.085  0.00 97.00      PROA   
ATOM    525  O   THR P  34      -1.286 -54.116 108.294  0.00 97.00      PROA   
ATOM    526  N   GLN P  35      -2.568 -53.442 106.564  0.00 97.00      PROA   
ATOM    527  HN  GLN P  35      -2.625 -53.207 105.595  0.00 97.00      PROA   
ATOM    528  CA  GLN P  35      -3.768 -53.243 107.337  0.00 97.00      PROA   
ATOM    529  HA  GLN P  35      -3.606 -53.489 108.378  0.00 97.00      PROA   
ATOM    530  CB  GLN P  35      -4.294 -51.791 107.211  0.00 97.00      PROA   
ATOM    531  HB1 GLN P  35      -5.158 -51.661 107.898  0.00 97.00      PROA   
ATOM    532  HB2 GLN P  35      -4.653 -51.620 106.171  0.00 97.00      PROA   
ATOM    533  CG  GLN P  35      -3.206 -50.739 107.522  0.00 97.00      PROA   
ATOM    534  HG1 GLN P  35      -2.369 -50.825 106.795  0.00 97.00      PROA   
ATOM    535  HG2 GLN P  35      -2.800 -50.896 108.542  0.00 97.00      PROA   
ATOM    536  CD  GLN P  35      -3.772 -49.327 107.372  0.00 97.00      PROA   
ATOM    537  OE1 GLN P  35      -4.086 -48.905 106.261  0.00 97.00      PROA   
ATOM    538  NE2 GLN P  35      -3.886 -48.569 108.494  0.00 97.00      PROA   
ATOM    539 HE21 GLN P  35      -4.227 -47.636 108.397  0.00 97.00      PROA   
ATOM    540 HE22 GLN P  35      -3.601 -48.941 109.376  0.00 97.00      PROA   
ATOM    541  C   GLN P  35      -4.778 -54.202 106.754  0.00 97.00      PROA   
ATOM    542  O   GLN P  35      -5.037 -54.171 105.560  0.00 97.00      PROA   
ATOM    543  N   TRP P  36      -5.361 -55.094 107.587  0.00 97.00      PROA   
ATOM    544  HN  TRP P  36      -5.104 -55.125 108.548  0.00 97.00      PROA   
ATOM    545  CA  TRP P  36      -6.392 -56.036 107.186  0.00 97.00      PROA   
ATOM    546  HA  TRP P  36      -6.499 -56.043 106.111  0.00 97.00      PROA   
ATOM    547  CB  TRP P  36      -6.112 -57.480 107.682  0.00 97.00      PROA   
ATOM    548  HB1 TRP P  36      -7.050 -58.073 107.685  0.00 97.00      PROA   
ATOM    549  HB2 TRP P  36      -5.759 -57.421 108.737  0.00 97.00      PROA   
ATOM    550  CG  TRP P  36      -5.118 -58.264 106.885  0.00 97.00      PROA   
ATOM    551  CD1 TRP P  36      -3.772 -58.353 107.108  0.00 97.00      PROA   
ATOM    552  HD1 TRP P  36      -3.227 -57.735 107.798  0.00 97.00      PROA   
ATOM    553  NE1 TRP P  36      -3.224 -59.298 106.286  0.00 97.00      PROA   
ATOM    554  HE1 TRP P  36      -2.288 -59.582 106.295  0.00 97.00      PROA   
ATOM    555  CE2 TRP P  36      -4.194 -59.829 105.493  0.00 97.00      PROA   
ATOM    556  CD2 TRP P  36      -5.413 -59.194 105.830  0.00 97.00      PROA   
ATOM    557  CE3 TRP P  36      -6.583 -59.553 105.160  0.00 97.00      PROA   
ATOM    558  HE3 TRP P  36      -7.528 -59.078 105.384  0.00 97.00      PROA   
ATOM    559  CZ3 TRP P  36      -6.514 -60.534 104.167  0.00 97.00      PROA   
ATOM    560  HZ3 TRP P  36      -7.404 -60.810 103.619  0.00 97.00      PROA   
ATOM    561  CZ2 TRP P  36      -4.128 -60.816 104.523  0.00 97.00      PROA   
ATOM    562  HZ2 TRP P  36      -3.197 -61.299 104.270  0.00 97.00      PROA   
ATOM    563  CH2 TRP P  36      -5.309 -61.160 103.862  0.00 97.00      PROA   
ATOM    564  HH2 TRP P  36      -5.283 -61.901 103.077  0.00 97.00      PROA   
ATOM    565  C   TRP P  36      -7.708 -55.587 107.770  0.00 97.00      PROA   
ATOM    566  O   TRP P  36      -7.741 -54.979 108.832  0.00 97.00      PROA   
ATOM    567  N   PHE P  37      -8.834 -55.864 107.072  0.00 97.00      PROA   
ATOM    568  HN  PHE P  37      -8.775 -56.299 106.175  0.00 97.00      PROA   
ATOM    569  CA  PHE P  37     -10.155 -55.437 107.484  0.00 97.00      PROA   
ATOM    570  HA  PHE P  37     -10.136 -55.179 108.532  0.00 97.00      PROA   
ATOM    571  CB  PHE P  37     -10.698 -54.233 106.657  0.00 97.00      PROA   
ATOM    572  HB1 PHE P  37     -11.656 -53.872 107.088  0.00 97.00      PROA   
ATOM    573  HB2 PHE P  37     -10.878 -54.536 105.604  0.00 97.00      PROA   
ATOM    574  CG  PHE P  37      -9.716 -53.083 106.638  0.00 97.00      PROA   
ATOM    575  CD1 PHE P  37      -9.832 -52.028 107.560  0.00 97.00      PROA   
ATOM    576  HD1 PHE P  37     -10.624 -52.045 108.293  0.00 97.00      PROA   
ATOM    577  CE1 PHE P  37      -8.922 -50.963 107.548  0.00 97.00      PROA   
ATOM    578  HE1 PHE P  37      -9.020 -50.164 108.269  0.00 97.00      PROA   
ATOM    579  CZ  PHE P  37      -7.882 -50.941 106.611  0.00 97.00      PROA   
ATOM    580  HZ  PHE P  37      -7.169 -50.129 106.612  0.00 97.00      PROA   
ATOM    581  CD2 PHE P  37      -8.685 -53.029 105.680  0.00 97.00      PROA   
ATOM    582  HD2 PHE P  37      -8.581 -53.829 104.964  0.00 97.00      PROA   
ATOM    583  CE2 PHE P  37      -7.762 -51.978 105.678  0.00 97.00      PROA   
ATOM    584  HE2 PHE P  37      -6.950 -51.978 104.968  0.00 97.00      PROA   
ATOM    585  C   PHE P  37     -11.118 -56.593 107.301  0.00 97.00      PROA   
ATOM    586  O   PHE P  37     -11.098 -57.270 106.278  0.00 97.00      PROA   
ATOM    587  N   LEU P  38     -12.003 -56.825 108.302  0.00 97.00      PROA   
ATOM    588  HN  LEU P  38     -11.944 -56.302 109.151  0.00 97.00      PROA   
ATOM    589  CA  LEU P  38     -13.117 -57.750 108.226  0.00 97.00      PROA   
ATOM    590  HA  LEU P  38     -13.108 -58.269 107.282  0.00 97.00      PROA   
ATOM    591  CB  LEU P  38     -13.161 -58.776 109.389  0.00 97.00      PROA   
ATOM    592  HB1 LEU P  38     -14.062 -59.421 109.293  0.00 97.00      PROA   
ATOM    593  HB2 LEU P  38     -13.222 -58.237 110.362  0.00 97.00      PROA   
ATOM    594  CG  LEU P  38     -11.931 -59.702 109.457  0.00 97.00      PROA   
ATOM    595  HG  LEU P  38     -11.041 -59.049 109.582  0.00 97.00      PROA   
ATOM    596  CD1 LEU P  38     -11.999 -60.642 110.674  0.00 97.00      PROA   
ATOM    597 HD11 LEU P  38     -12.884 -61.309 110.590  0.00 97.00      PROA   
ATOM    598 HD12 LEU P  38     -12.078 -60.061 111.616  0.00 97.00      PROA   
ATOM    599 HD13 LEU P  38     -11.089 -61.276 110.720  0.00 97.00      PROA   
ATOM    600  CD2 LEU P  38     -11.751 -60.521 108.171  0.00 97.00      PROA   
ATOM    601 HD21 LEU P  38     -11.615 -59.868 107.285  0.00 97.00      PROA   
ATOM    602 HD22 LEU P  38     -12.636 -61.171 108.005  0.00 97.00      PROA   
ATOM    603 HD23 LEU P  38     -10.855 -61.169 108.269  0.00 97.00      PROA   
ATOM    604  C   LEU P  38     -14.376 -56.932 108.316  0.00 97.00      PROA   
ATOM    605  O   LEU P  38     -14.649 -56.328 109.349  0.00 97.00      PROA   
ATOM    606  N   ASN P  39     -15.185 -56.882 107.230  0.00 97.00      PROA   
ATOM    607  HN  ASN P  39     -14.962 -57.422 106.418  0.00 97.00      PROA   
ATOM    608  CA  ASN P  39     -16.449 -56.150 107.196  0.00 97.00      PROA   
ATOM    609  HA  ASN P  39     -16.806 -56.198 106.178  0.00 97.00      PROA   
ATOM    610  CB  ASN P  39     -17.524 -56.785 108.130  0.00 97.00      PROA   
ATOM    611  HB1 ASN P  39     -18.512 -56.309 107.958  0.00 97.00      PROA   
ATOM    612  HB2 ASN P  39     -17.236 -56.635 109.192  0.00 97.00      PROA   
ATOM    613  CG  ASN P  39     -17.666 -58.285 107.843  0.00 97.00      PROA   
ATOM    614  OD1 ASN P  39     -17.574 -58.725 106.696  0.00 97.00      PROA   
ATOM    615  ND2 ASN P  39     -17.858 -59.103 108.914  0.00 97.00      PROA   
ATOM    616 HD21 ASN P  39     -17.893 -60.089 108.757  0.00 97.00      PROA   
ATOM    617 HD22 ASN P  39     -17.909 -58.719 109.834  0.00 97.00      PROA   
ATOM    618  C   ASN P  39     -16.276 -54.670 107.536  0.00 97.00      PROA   
ATOM    619  O   ASN P  39     -17.067 -54.083 108.273  0.00 97.00      PROA   
ATOM    620  N   GLY P  40     -15.192 -54.045 107.020  0.00 97.00      PROA   
ATOM    621  HN  GLY P  40     -14.606 -54.546 106.389  0.00 97.00      PROA   
ATOM    622  CA  GLY P  40     -14.796 -52.682 107.355  0.00 97.00      PROA   
ATOM    623  HA1 GLY P  40     -15.687 -52.081 107.484  0.00 97.00      PROA   
ATOM    624  HA2 GLY P  40     -14.184 -52.324 106.541  0.00 97.00      PROA   
ATOM    625  C   GLY P  40     -13.970 -52.542 108.619  0.00 97.00      PROA   
ATOM    626  O   GLY P  40     -13.238 -51.566 108.764  0.00 97.00      PROA   
ATOM    627  N   THR P  41     -14.053 -53.495 109.575  0.00 97.00      PROA   
ATOM    628  HN  THR P  41     -14.611 -54.309 109.421  0.00 97.00      PROA   
ATOM    629  CA  THR P  41     -13.390 -53.394 110.871  0.00 97.00      PROA   
ATOM    630  HA  THR P  41     -13.379 -52.354 111.167  0.00 97.00      PROA   
ATOM    631  CB  THR P  41     -14.106 -54.173 111.971  0.00 97.00      PROA   
ATOM    632  HB  THR P  41     -14.185 -55.249 111.694  0.00 97.00      PROA   
ATOM    633  OG1 THR P  41     -15.417 -53.656 112.151  0.00 97.00      PROA   
ATOM    634  HG1 THR P  41     -15.855 -53.720 111.301  0.00 97.00      PROA   
ATOM    635  CG2 THR P  41     -13.386 -54.055 113.332  0.00 97.00      PROA   
ATOM    636 HG21 THR P  41     -13.269 -52.987 113.614  0.00 97.00      PROA   
ATOM    637 HG22 THR P  41     -12.387 -54.536 113.314  0.00 97.00      PROA   
ATOM    638 HG23 THR P  41     -13.990 -54.557 114.118  0.00 97.00      PROA   
ATOM    639  C   THR P  41     -11.956 -53.869 110.784  0.00 97.00      PROA   
ATOM    640  O   THR P  41     -11.690 -55.003 110.407  0.00 97.00      PROA   
ATOM    641  N   ALA P  42     -10.984 -53.002 111.142  0.00 97.00      PROA   
ATOM    642  HN  ALA P  42     -11.214 -52.078 111.439  0.00 97.00      PROA   
ATOM    643  CA  ALA P  42      -9.568 -53.313 111.110  0.00 97.00      PROA   
ATOM    644  HA  ALA P  42      -9.349 -53.639 110.104  0.00 97.00      PROA   
ATOM    645  CB  ALA P  42      -8.736 -52.045 111.378  0.00 97.00      PROA   
ATOM    646  HB1 ALA P  42      -8.930 -51.662 112.404  0.00 97.00      PROA   
ATOM    647  HB2 ALA P  42      -9.018 -51.249 110.653  0.00 97.00      PROA   
ATOM    648  HB3 ALA P  42      -7.651 -52.247 111.267  0.00 97.00      PROA   
ATOM    649  C   ALA P  42      -9.116 -54.417 112.065  0.00 97.00      PROA   
ATOM    650  O   ALA P  42      -9.451 -54.426 113.248  0.00 97.00      PROA   
ATOM    651  N   ILE P  43      -8.291 -55.366 111.559  0.00 97.00      PROA   
ATOM    652  HN  ILE P  43      -8.049 -55.339 110.590  0.00 97.00      PROA   
ATOM    653  CA  ILE P  43      -7.645 -56.400 112.348  0.00 97.00      PROA   
ATOM    654  HA  ILE P  43      -8.232 -56.560 113.242  0.00 97.00      PROA   
ATOM    655  CB  ILE P  43      -7.468 -57.754 111.633  0.00 97.00      PROA   
ATOM    656  HB  ILE P  43      -6.522 -57.756 111.041  0.00 97.00      PROA   
ATOM    657  CG2 ILE P  43      -7.393 -58.879 112.697  0.00 97.00      PROA   
ATOM    658 HG21 ILE P  43      -8.336 -58.915 113.282  0.00 97.00      PROA   
ATOM    659 HG22 ILE P  43      -6.545 -58.740 113.395  0.00 97.00      PROA   
ATOM    660 HG23 ILE P  43      -7.254 -59.867 112.218  0.00 97.00      PROA   
ATOM    661  CG1 ILE P  43      -8.597 -58.050 110.612  0.00 97.00      PROA   
ATOM    662 HG11 ILE P  43      -8.644 -57.241 109.856  0.00 97.00      PROA   
ATOM    663 HG12 ILE P  43      -9.575 -58.075 111.141  0.00 97.00      PROA   
ATOM    664  CD  ILE P  43      -8.381 -59.371 109.858  0.00 97.00      PROA   
ATOM    665  HD1 ILE P  43      -7.315 -59.494 109.572  0.00 97.00      PROA   
ATOM    666  HD2 ILE P  43      -8.989 -59.398 108.931  0.00 97.00      PROA   
ATOM    667  HD3 ILE P  43      -8.681 -60.236 110.488  0.00 97.00      PROA   
ATOM    668  C   ILE P  43      -6.280 -55.856 112.739  0.00 97.00      PROA   
ATOM    669  O   ILE P  43      -5.719 -54.997 112.061  0.00 97.00      PROA   
ATOM    670  N   GLN P  44      -5.689 -56.361 113.845  0.00 97.00      PROA   
ATOM    671  HN  GLN P  44      -6.166 -57.019 114.423  0.00 97.00      PROA   
ATOM    672  CA  GLN P  44      -4.371 -55.960 114.297  0.00 97.00      PROA   
ATOM    673  HA  GLN P  44      -4.228 -54.907 114.092  0.00 97.00      PROA   
ATOM    674  CB  GLN P  44      -4.241 -56.199 115.825  0.00 97.00      PROA   
ATOM    675  HB1 GLN P  44      -3.246 -55.827 116.156  0.00 97.00      PROA   
ATOM    676  HB2 GLN P  44      -4.278 -57.292 116.035  0.00 97.00      PROA   
ATOM    677  CG  GLN P  44      -5.323 -55.508 116.697  0.00 97.00      PROA   
ATOM    678  HG1 GLN P  44      -5.043 -55.620 117.767  0.00 97.00      PROA   
ATOM    679  HG2 GLN P  44      -6.310 -55.997 116.557  0.00 97.00      PROA   
ATOM    680  CD  GLN P  44      -5.442 -54.003 116.418  0.00 97.00      PROA   
ATOM    681  OE1 GLN P  44      -4.667 -53.205 116.956  0.00 97.00      PROA   
ATOM    682  NE2 GLN P  44      -6.438 -53.588 115.586  0.00 97.00      PROA   
ATOM    683 HE21 GLN P  44      -6.508 -52.609 115.405  0.00 97.00      PROA   
ATOM    684 HE22 GLN P  44      -7.043 -54.247 115.141  0.00 97.00      PROA   
ATOM    685  C   GLN P  44      -3.273 -56.725 113.553  0.00 97.00      PROA   
ATOM    686  O   GLN P  44      -2.088 -56.419 113.682  0.00 97.00      PROA   
ATOM    687  N   THR P  45      -3.654 -57.728 112.724  0.00 97.00      PROA   
ATOM    688  HN  THR P  45      -4.619 -57.967 112.668  0.00 97.00      PROA   
ATOM    689  CA  THR P  45      -2.771 -58.515 111.872  0.00 97.00      PROA   
ATOM    690  HA  THR P  45      -2.059 -59.011 112.516  0.00 97.00      PROA   
ATOM    691  CB  THR P  45      -3.540 -59.575 111.082  0.00 97.00      PROA   
ATOM    692  HB  THR P  45      -4.262 -59.092 110.382  0.00 97.00      PROA   
ATOM    693  OG1 THR P  45      -4.278 -60.400 111.972  0.00 97.00      PROA   
ATOM    694  HG1 THR P  45      -4.704 -61.062 111.421  0.00 97.00      PROA   
ATOM    695  CG2 THR P  45      -2.589 -60.496 110.297  0.00 97.00      PROA   
ATOM    696 HG21 THR P  45      -1.877 -60.982 110.998  0.00 97.00      PROA   
ATOM    697 HG22 THR P  45      -2.021 -59.942 109.523  0.00 97.00      PROA   
ATOM    698 HG23 THR P  45      -3.159 -61.296 109.780  0.00 97.00      PROA   
ATOM    699  C   THR P  45      -2.009 -57.656 110.878  0.00 97.00      PROA   
ATOM    700  O   THR P  45      -2.594 -57.133 109.937  0.00 97.00      PROA   
ATOM    701  N   SER P  46      -0.677 -57.486 111.057  0.00 97.00      PROA   
ATOM    702  HN  SER P  46      -0.239 -57.804 111.894  0.00 97.00      PROA   
ATOM    703  CA  SER P  46       0.120 -56.658 110.161  0.00 97.00      PROA   
ATOM    704  HA  SER P  46      -0.527 -55.994 109.608  0.00 97.00      PROA   
ATOM    705  CB  SER P  46       1.115 -55.778 110.954  0.00 97.00      PROA   
ATOM    706  HB1 SER P  46       1.764 -55.200 110.261  0.00 97.00      PROA   
ATOM    707  HB2 SER P  46       1.764 -56.409 111.599  0.00 97.00      PROA   
ATOM    708  OG  SER P  46       0.416 -54.829 111.758  0.00 97.00      PROA   
ATOM    709  HG1 SER P  46      -0.242 -55.304 112.274  0.00 97.00      PROA   
ATOM    710  C   SER P  46       0.910 -57.454 109.135  0.00 97.00      PROA   
ATOM    711  O   SER P  46       1.480 -56.884 108.205  0.00 97.00      PROA   
ATOM    712  N   THR P  47       0.937 -58.802 109.247  0.00 97.00      PROA   
ATOM    713  HN  THR P  47       0.446 -59.236 109.997  0.00 97.00      PROA   
ATOM    714  CA  THR P  47       1.561 -59.690 108.268  0.00 97.00      PROA   
ATOM    715  HA  THR P  47       2.555 -59.297 108.129  0.00 97.00      PROA   
ATOM    716  CB  THR P  47       1.779 -61.132 108.769  0.00 97.00      PROA   
ATOM    717  HB  THR P  47       2.596 -61.129 109.525  0.00 97.00      PROA   
ATOM    718  OG1 THR P  47       2.136 -62.052 107.738  0.00 97.00      PROA   
ATOM    719  HG1 THR P  47       2.032 -62.926 108.122  0.00 97.00      PROA   
ATOM    720  CG2 THR P  47       0.501 -61.666 109.432  0.00 97.00      PROA   
ATOM    721 HG21 THR P  47      -0.365 -61.549 108.748  0.00 97.00      PROA   
ATOM    722 HG22 THR P  47       0.289 -61.129 110.377  0.00 97.00      PROA   
ATOM    723 HG23 THR P  47       0.606 -62.747 109.673  0.00 97.00      PROA   
ATOM    724  C   THR P  47       0.839 -59.656 106.916  0.00 97.00      PROA   
ATOM    725  O   THR P  47      -0.385 -59.548 106.912  0.00 97.00      PROA   
ATOM    726  N   PRO P  48       1.498 -59.780 105.757  0.00 97.00      PROA   
ATOM    727  CD  PRO P  48       2.905 -59.392 105.583  0.00 97.00      PROA   
ATOM    728  HD1 PRO P  48       3.537 -60.298 105.706  0.00 97.00      PROA   
ATOM    729  HD2 PRO P  48       3.222 -58.601 106.299  0.00 97.00      PROA   
ATOM    730  CA  PRO P  48       0.801 -59.851 104.476  0.00 97.00      PROA   
ATOM    731  HA  PRO P  48       0.083 -59.045 104.430  0.00 97.00      PROA   
ATOM    732  CB  PRO P  48       1.930 -59.707 103.438  0.00 97.00      PROA   
ATOM    733  HB1 PRO P  48       1.572 -59.240 102.500  0.00 97.00      PROA   
ATOM    734  HB2 PRO P  48       2.390 -60.693 103.201  0.00 97.00      PROA   
ATOM    735  CG  PRO P  48       2.980 -58.857 104.154  0.00 97.00      PROA   
ATOM    736  HG1 PRO P  48       3.989 -58.949 103.706  0.00 97.00      PROA   
ATOM    737  HG2 PRO P  48       2.664 -57.791 104.144  0.00 97.00      PROA   
ATOM    738  C   PRO P  48       0.063 -61.152 104.224  0.00 97.00      PROA   
ATOM    739  O   PRO P  48      -0.535 -61.256 103.160  0.00 97.00      PROA   
ATOM    740  N   THR P  49       0.063 -62.139 105.152  0.00 97.00      PROA   
ATOM    741  HN  THR P  49       0.587 -62.039 105.993  0.00 97.00      PROA   
ATOM    742  CA  THR P  49      -0.746 -63.340 105.007  0.00 97.00      PROA   
ATOM    743  HA  THR P  49      -1.443 -63.172 104.202  0.00 97.00      PROA   
ATOM    744  CB  THR P  49       0.039 -64.602 104.637  0.00 97.00      PROA   
ATOM    745  HB  THR P  49       0.771 -64.312 103.852  0.00 97.00      PROA   
ATOM    746  OG1 THR P  49      -0.812 -65.592 104.075  0.00 97.00      PROA   
ATOM    747  HG1 THR P  49      -0.245 -66.108 103.489  0.00 97.00      PROA   
ATOM    748  CG2 THR P  49       0.816 -65.239 105.803  0.00 97.00      PROA   
ATOM    749 HG21 THR P  49       0.122 -65.647 106.568  0.00 97.00      PROA   
ATOM    750 HG22 THR P  49       1.485 -64.493 106.277  0.00 97.00      PROA   
ATOM    751 HG23 THR P  49       1.435 -66.082 105.425  0.00 97.00      PROA   
ATOM    752  C   THR P  49      -1.570 -63.519 106.260  0.00 97.00      PROA   
ATOM    753  O   THR P  49      -1.068 -63.482 107.379  0.00 97.00      PROA   
ATOM    754  N   TYR P  50      -2.893 -63.714 106.087  0.00 97.00      PROA   
ATOM    755  HN  TYR P  50      -3.280 -63.713 105.165  0.00 97.00      PROA   
ATOM    756  CA  TYR P  50      -3.813 -63.961 107.172  0.00 97.00      PROA   
ATOM    757  HA  TYR P  50      -3.367 -63.657 108.108  0.00 97.00      PROA   
ATOM    758  CB  TYR P  50      -5.150 -63.197 106.967  0.00 97.00      PROA   
ATOM    759  HB1 TYR P  50      -5.694 -63.559 106.069  0.00 97.00      PROA   
ATOM    760  HB2 TYR P  50      -4.923 -62.121 106.809  0.00 97.00      PROA   
ATOM    761  CG  TYR P  50      -6.048 -63.303 108.173  0.00 97.00      PROA   
ATOM    762  CD1 TYR P  50      -7.011 -64.322 108.278  0.00 97.00      PROA   
ATOM    763  HD1 TYR P  50      -7.104 -65.057 107.491  0.00 97.00      PROA   
ATOM    764  CE1 TYR P  50      -7.868 -64.382 109.384  0.00 97.00      PROA   
ATOM    765  HE1 TYR P  50      -8.624 -65.150 109.446  0.00 97.00      PROA   
ATOM    766  CZ  TYR P  50      -7.758 -63.434 110.406  0.00 97.00      PROA   
ATOM    767  OH  TYR P  50      -8.624 -63.487 111.517  0.00 97.00      PROA   
ATOM    768  HH  TYR P  50      -9.235 -64.214 111.377  0.00 97.00      PROA   
ATOM    769  CD2 TYR P  50      -5.965 -62.341 109.194  0.00 97.00      PROA   
ATOM    770  HD2 TYR P  50      -5.256 -61.532 109.103  0.00 97.00      PROA   
ATOM    771  CE2 TYR P  50      -6.801 -62.418 110.314  0.00 97.00      PROA   
ATOM    772  HE2 TYR P  50      -6.733 -61.683 111.100  0.00 97.00      PROA   
ATOM    773  C   TYR P  50      -4.036 -65.455 107.197  0.00 97.00      PROA   
ATOM    774  O   TYR P  50      -4.637 -66.011 106.285  0.00 97.00      PROA   
ATOM    775  N   HSD P  51      -3.539 -66.140 108.250  0.00 97.00      PROA   
ATOM    776  HN  HSD P  51      -3.089 -65.661 108.998  0.00 97.00      PROA   
ATOM    777  CA  HSD P  51      -3.501 -67.586 108.305  0.00 97.00      PROA   
ATOM    778  HA  HSD P  51      -3.715 -68.002 107.332  0.00 97.00      PROA   
ATOM    779  CB  HSD P  51      -2.096 -68.089 108.735  0.00 97.00      PROA   
ATOM    780  HB1 HSD P  51      -1.804 -67.606 109.693  0.00 97.00      PROA   
ATOM    781  HB2 HSD P  51      -1.371 -67.748 107.963  0.00 97.00      PROA   
ATOM    782  ND1 HSD P  51      -2.357 -70.301 109.990  0.00 97.00      PROA   
ATOM    783  HD1 HSD P  51      -2.918 -69.951 110.743  0.00 97.00      PROA   
ATOM    784  CG  HSD P  51      -1.946 -69.585 108.884  0.00 97.00      PROA   
ATOM    785  CE1 HSD P  51      -1.922 -71.572 109.824  0.00 97.00      PROA   
ATOM    786  HE1 HSD P  51      -2.118 -72.360 110.551  0.00 97.00      PROA   
ATOM    787  NE2 HSD P  51      -1.251 -71.724 108.699  0.00 97.00      PROA   
ATOM    788  CD2 HSD P  51      -1.260 -70.470 108.111  0.00 97.00      PROA   
ATOM    789  HD2 HSD P  51      -0.744 -70.309 107.172  0.00 97.00      PROA   
ATOM    790  C   HSD P  51      -4.538 -68.115 109.261  0.00 97.00      PROA   
ATOM    791  O   HSD P  51      -4.408 -67.995 110.478  0.00 97.00      PROA   
ATOM    792  N   ILE P  52      -5.581 -68.777 108.716  0.00 97.00      PROA   
ATOM    793  HN  ILE P  52      -5.704 -68.842 107.726  0.00 97.00      PROA   
ATOM    794  CA  ILE P  52      -6.576 -69.479 109.492  0.00 97.00      PROA   
ATOM    795  HA  ILE P  52      -6.622 -69.070 110.491  0.00 97.00      PROA   
ATOM    796  CB  ILE P  52      -7.967 -69.367 108.879  0.00 97.00      PROA   
ATOM    797  HB  ILE P  52      -7.919 -69.701 107.822  0.00 97.00      PROA   
ATOM    798  CG2 ILE P  52      -8.977 -70.273 109.609  0.00 97.00      PROA   
ATOM    799 HG21 ILE P  52      -9.032 -70.013 110.687  0.00 97.00      PROA   
ATOM    800 HG22 ILE P  52      -8.729 -71.349 109.500  0.00 97.00      PROA   
ATOM    801 HG23 ILE P  52      -9.985 -70.120 109.174  0.00 97.00      PROA   
ATOM    802  CG1 ILE P  52      -8.448 -67.895 108.888  0.00 97.00      PROA   
ATOM    803 HG11 ILE P  52      -7.600 -67.208 108.689  0.00 97.00      PROA   
ATOM    804 HG12 ILE P  52      -8.832 -67.663 109.906  0.00 97.00      PROA   
ATOM    805  CD  ILE P  52      -9.544 -67.599 107.859  0.00 97.00      PROA   
ATOM    806  HD1 ILE P  52     -10.420 -68.261 108.018  0.00 97.00      PROA   
ATOM    807  HD2 ILE P  52      -9.166 -67.740 106.825  0.00 97.00      PROA   
ATOM    808  HD3 ILE P  52      -9.886 -66.550 107.965  0.00 97.00      PROA   
ATOM    809  C   ILE P  52      -6.118 -70.917 109.571  0.00 97.00      PROA   
ATOM    810  O   ILE P  52      -6.151 -71.660 108.592  0.00 97.00      PROA   
ATOM    811  N   THR P  53      -5.648 -71.339 110.766  0.00 97.00      PROA   
ATOM    812  HN  THR P  53      -5.559 -70.688 111.517  0.00 97.00      PROA   
ATOM    813  CA  THR P  53      -5.152 -72.684 111.025  0.00 97.00      PROA   
ATOM    814  HA  THR P  53      -4.355 -72.868 110.318  0.00 97.00      PROA   
ATOM    815  CB  THR P  53      -4.595 -72.834 112.437  0.00 97.00      PROA   
ATOM    816  HB  THR P  53      -5.413 -72.757 113.189  0.00 97.00      PROA   
ATOM    817  OG1 THR P  53      -3.660 -71.797 112.699  0.00 97.00      PROA   
ATOM    818  HG1 THR P  53      -3.308 -71.983 113.573  0.00 97.00      PROA   
ATOM    819  CG2 THR P  53      -3.854 -74.175 112.607  0.00 97.00      PROA   
ATOM    820 HG21 THR P  53      -3.049 -74.267 111.847  0.00 97.00      PROA   
ATOM    821 HG22 THR P  53      -4.544 -75.035 112.500  0.00 97.00      PROA   
ATOM    822 HG23 THR P  53      -3.392 -74.235 113.617  0.00 97.00      PROA   
ATOM    823  C   THR P  53      -6.208 -73.744 110.797  0.00 97.00      PROA   
ATOM    824  O   THR P  53      -5.929 -74.784 110.202  0.00 97.00      PROA   
ATOM    825  N   SER P  54      -7.452 -73.482 111.252  0.00 97.00      PROA   
ATOM    826  HN  SER P  54      -7.667 -72.605 111.673  0.00 97.00      PROA   
ATOM    827  CA  SER P  54      -8.537 -74.433 111.171  0.00 97.00      PROA   
ATOM    828  HA  SER P  54      -8.526 -74.887 110.190  0.00 97.00      PROA   
ATOM    829  CB  SER P  54      -8.522 -75.506 112.302  0.00 97.00      PROA   
ATOM    830  HB1 SER P  54      -9.355 -76.226 112.165  0.00 97.00      PROA   
ATOM    831  HB2 SER P  54      -8.642 -75.022 113.294  0.00 97.00      PROA   
ATOM    832  OG  SER P  54      -7.298 -76.230 112.338  0.00 97.00      PROA   
ATOM    833  HG1 SER P  54      -7.147 -76.551 111.444  0.00 97.00      PROA   
ATOM    834  C   SER P  54      -9.800 -73.624 111.337  0.00 97.00      PROA   
ATOM    835  O   SER P  54     -10.076 -73.122 112.423  0.00 97.00      PROA   
ATOM    836  N   ALA P  55     -10.579 -73.440 110.248  0.00 97.00      PROA   
ATOM    837  HN  ALA P  55     -10.324 -73.859 109.375  0.00 97.00      PROA   
ATOM    838  CA  ALA P  55     -11.661 -72.478 110.155  0.00 97.00      PROA   
ATOM    839  HA  ALA P  55     -11.212 -71.519 110.344  0.00 97.00      PROA   
ATOM    840  CB  ALA P  55     -12.222 -72.458 108.720  0.00 97.00      PROA   
ATOM    841  HB1 ALA P  55     -12.685 -73.435 108.465  0.00 97.00      PROA   
ATOM    842  HB2 ALA P  55     -11.395 -72.276 107.998  0.00 97.00      PROA   
ATOM    843  HB3 ALA P  55     -12.973 -71.652 108.596  0.00 97.00      PROA   
ATOM    844  C   ALA P  55     -12.816 -72.600 111.142  0.00 97.00      PROA   
ATOM    845  O   ALA P  55     -13.325 -73.682 111.416  0.00 97.00      PROA   
ATOM    846  N   SER P  56     -13.269 -71.437 111.679  0.00 97.00      PROA   
ATOM    847  HN  SER P  56     -12.787 -70.583 111.477  0.00 97.00      PROA   
ATOM    848  CA  SER P  56     -14.449 -71.290 112.515  0.00 97.00      PROA   
ATOM    849  HA  SER P  56     -14.779 -72.271 112.821  0.00 97.00      PROA   
ATOM    850  CB  SER P  56     -14.205 -70.451 113.804  0.00 97.00      PROA   
ATOM    851  HB1 SER P  56     -13.350 -70.894 114.356  0.00 97.00      PROA   
ATOM    852  HB2 SER P  56     -15.097 -70.498 114.466  0.00 97.00      PROA   
ATOM    853  OG  SER P  56     -13.893 -69.087 113.533  0.00 97.00      PROA   
ATOM    854  HG1 SER P  56     -14.160 -68.589 114.318  0.00 97.00      PROA   
ATOM    855  C   SER P  56     -15.569 -70.677 111.697  0.00 97.00      PROA   
ATOM    856  O   SER P  56     -15.371 -70.231 110.572  0.00 97.00      PROA   
ATOM    857  N   GLU P  57     -16.806 -70.653 112.248  0.00 97.00      PROA   
ATOM    858  HN  GLU P  57     -16.959 -70.998 113.172  0.00 97.00      PROA   
ATOM    859  CA  GLU P  57     -17.970 -70.026 111.644  0.00 97.00      PROA   
ATOM    860  HA  GLU P  57     -18.144 -70.471 110.674  0.00 97.00      PROA   
ATOM    861  CB  GLU P  57     -19.198 -70.220 112.581  0.00 97.00      PROA   
ATOM    862  HB1 GLU P  57     -20.098 -69.757 112.128  0.00 97.00      PROA   
ATOM    863  HB2 GLU P  57     -18.981 -69.667 113.528  0.00 97.00      PROA   
ATOM    864  CG  GLU P  57     -19.517 -71.675 113.031  0.00 97.00      PROA   
ATOM    865  HG1 GLU P  57     -20.265 -71.606 113.855  0.00 97.00      PROA   
ATOM    866  HG2 GLU P  57     -18.615 -72.168 113.448  0.00 97.00      PROA   
ATOM    867  CD  GLU P  57     -20.114 -72.604 111.967  0.00 97.00      PROA   
ATOM    868  OE1 GLU P  57     -21.326 -72.930 112.085  0.00 97.00      PROA   
ATOM    869  OE2 GLU P  57     -19.357 -73.070 111.076  0.00 97.00      PROA   
ATOM    870  C   GLU P  57     -17.727 -68.522 111.473  0.00 97.00      PROA   
ATOM    871  O   GLU P  57     -18.021 -67.908 110.452  0.00 97.00      PROA   
ATOM    872  N   ASP P  58     -17.128 -67.945 112.528  0.00 97.00      PROA   
ATOM    873  HN  ASP P  58     -16.967 -68.526 113.323  0.00 97.00      PROA   
ATOM    874  CA  ASP P  58     -16.806 -66.575 112.834  0.00 97.00      PROA   
ATOM    875  HA  ASP P  58     -17.671 -65.978 112.586  0.00 97.00      PROA   
ATOM    876  CB  ASP P  58     -16.554 -66.431 114.379  0.00 97.00      PROA   
ATOM    877  HB1 ASP P  58     -17.516 -66.120 114.846  0.00 97.00      PROA   
ATOM    878  HB2 ASP P  58     -15.801 -65.651 114.602  0.00 97.00      PROA   
ATOM    879  CG  ASP P  58     -16.158 -67.738 115.095  0.00 97.00      PROA   
ATOM    880  OD1 ASP P  58     -16.970 -68.702 115.116  0.00 97.00      PROA   
ATOM    881  OD2 ASP P  58     -15.033 -67.776 115.657  0.00 97.00      PROA   
ATOM    882  C   ASP P  58     -15.676 -65.982 111.996  0.00 97.00      PROA   
ATOM    883  O   ASP P  58     -15.583 -64.761 111.872  0.00 97.00      PROA   
ATOM    884  N   ASP P  59     -14.844 -66.817 111.327  0.00 97.00      PROA   
ATOM    885  HN  ASP P  59     -14.805 -67.785 111.567  0.00 97.00      PROA   
ATOM    886  CA  ASP P  59     -13.954 -66.414 110.243  0.00 97.00      PROA   
ATOM    887  HA  ASP P  59     -13.273 -65.663 110.626  0.00 97.00      PROA   
ATOM    888  CB  ASP P  59     -13.150 -67.644 109.730  0.00 97.00      PROA   
ATOM    889  HB1 ASP P  59     -12.695 -67.434 108.738  0.00 97.00      PROA   
ATOM    890  HB2 ASP P  59     -13.821 -68.521 109.628  0.00 97.00      PROA   
ATOM    891  CG  ASP P  59     -11.977 -68.010 110.640  0.00 97.00      PROA   
ATOM    892  OD1 ASP P  59     -11.221 -67.094 111.055  0.00 97.00      PROA   
ATOM    893  OD2 ASP P  59     -11.746 -69.233 110.807  0.00 97.00      PROA   
ATOM    894  C   ASP P  59     -14.686 -65.785 109.044  0.00 97.00      PROA   
ATOM    895  O   ASP P  59     -14.095 -65.032 108.277  0.00 97.00      PROA   
ATOM    896  N   SER P  60     -15.991 -66.081 108.842  0.00 97.00      PROA   
ATOM    897  HN  SER P  60     -16.439 -66.693 109.489  0.00 97.00      PROA   
ATOM    898  CA  SER P  60     -16.805 -65.573 107.734  0.00 97.00      PROA   
ATOM    899  HA  SER P  60     -16.318 -65.895 106.824  0.00 97.00      PROA   
ATOM    900  CB  SER P  60     -18.252 -66.131 107.728  0.00 97.00      PROA   
ATOM    901  HB1 SER P  60     -18.806 -65.763 106.837  0.00 97.00      PROA   
ATOM    902  HB2 SER P  60     -18.791 -65.805 108.644  0.00 97.00      PROA   
ATOM    903  OG  SER P  60     -18.265 -67.550 107.680  0.00 97.00      PROA   
ATOM    904  HG1 SER P  60     -18.098 -67.849 108.581  0.00 97.00      PROA   
ATOM    905  C   SER P  60     -16.962 -64.054 107.660  0.00 97.00      PROA   
ATOM    906  O   SER P  60     -17.147 -63.376 108.668  0.00 97.00      PROA   
ATOM    907  N   GLY P  61     -16.949 -63.485 106.429  0.00 97.00      PROA   
ATOM    908  HN  GLY P  61     -16.850 -64.052 105.612  0.00 97.00      PROA   
ATOM    909  CA  GLY P  61     -17.080 -62.048 106.239  0.00 97.00      PROA   
ATOM    910  HA1 GLY P  61     -16.676 -61.529 107.097  0.00 97.00      PROA   
ATOM    911  HA2 GLY P  61     -18.120 -61.829 106.046  0.00 97.00      PROA   
ATOM    912  C   GLY P  61     -16.276 -61.597 105.062  0.00 97.00      PROA   
ATOM    913  O   GLY P  61     -15.638 -62.399 104.394  0.00 97.00      PROA   
ATOM    914  N   GLU P  62     -16.276 -60.275 104.769  0.00 97.00      PROA   
ATOM    915  HN  GLU P  62     -16.802 -59.624 105.316  0.00 97.00      PROA   
ATOM    916  CA  GLU P  62     -15.504 -59.730 103.676  0.00 97.00      PROA   
ATOM    917  HA  GLU P  62     -15.337 -60.517 102.965  0.00 97.00      PROA   
ATOM    918  CB  GLU P  62     -16.229 -58.625 102.870  0.00 97.00      PROA   
ATOM    919  HB1 GLU P  62     -17.234 -59.028 102.609  0.00 97.00      PROA   
ATOM    920  HB2 GLU P  62     -15.664 -58.488 101.920  0.00 97.00      PROA   
ATOM    921  CG  GLU P  62     -16.448 -57.259 103.543  0.00 97.00      PROA   
ATOM    922  HG1 GLU P  62     -15.524 -56.891 104.035  0.00 97.00      PROA   
ATOM    923  HG2 GLU P  62     -17.259 -57.327 104.296  0.00 97.00      PROA   
ATOM    924  CD  GLU P  62     -16.855 -56.227 102.496  0.00 97.00      PROA   
ATOM    925  OE1 GLU P  62     -17.653 -56.554 101.586  0.00 97.00      PROA   
ATOM    926  OE2 GLU P  62     -16.365 -55.082 102.604  0.00 97.00      PROA   
ATOM    927  C   GLU P  62     -14.128 -59.312 104.123  0.00 97.00      PROA   
ATOM    928  O   GLU P  62     -13.938 -58.509 105.032  0.00 97.00      PROA   
ATOM    929  N   TYR P  63     -13.118 -59.904 103.456  0.00 97.00      PROA   
ATOM    930  HN  TYR P  63     -13.325 -60.558 102.729  0.00 97.00      PROA   
ATOM    931  CA  TYR P  63     -11.714 -59.706 103.707  0.00 97.00      PROA   
ATOM    932  HA  TYR P  63     -11.576 -59.374 104.728  0.00 97.00      PROA   
ATOM    933  CB  TYR P  63     -10.892 -61.001 103.462  0.00 97.00      PROA   
ATOM    934  HB1 TYR P  63      -9.814 -60.781 103.318  0.00 97.00      PROA   
ATOM    935  HB2 TYR P  63     -11.272 -61.516 102.556  0.00 97.00      PROA   
ATOM    936  CG  TYR P  63     -11.031 -61.958 104.616  0.00 97.00      PROA   
ATOM    937  CD1 TYR P  63     -12.245 -62.623 104.868  0.00 97.00      PROA   
ATOM    938  HD1 TYR P  63     -13.091 -62.468 104.218  0.00 97.00      PROA   
ATOM    939  CE1 TYR P  63     -12.381 -63.464 105.977  0.00 97.00      PROA   
ATOM    940  HE1 TYR P  63     -13.333 -63.930 106.178  0.00 97.00      PROA   
ATOM    941  CZ  TYR P  63     -11.285 -63.693 106.818  0.00 97.00      PROA   
ATOM    942  OH  TYR P  63     -11.409 -64.495 107.969  0.00 97.00      PROA   
ATOM    943  HH  TYR P  63     -12.342 -64.694 108.096  0.00 97.00      PROA   
ATOM    944  CD2 TYR P  63      -9.931 -62.222 105.451  0.00 97.00      PROA   
ATOM    945  HD2 TYR P  63      -8.982 -61.741 105.265  0.00 97.00      PROA   
ATOM    946  CE2 TYR P  63     -10.056 -63.089 106.540  0.00 97.00      PROA   
ATOM    947  HE2 TYR P  63      -9.219 -63.255 107.196  0.00 97.00      PROA   
ATOM    948  C   TYR P  63     -11.208 -58.620 102.798  0.00 97.00      PROA   
ATOM    949  O   TYR P  63     -11.520 -58.590 101.609  0.00 97.00      PROA   
ATOM    950  N   ARG P  64     -10.421 -57.669 103.347  0.00 97.00      PROA   
ATOM    951  HN  ARG P  64     -10.255 -57.644 104.331  0.00 97.00      PROA   
ATOM    952  CA  ARG P  64      -9.868 -56.597 102.550  0.00 97.00      PROA   
ATOM    953  HA  ARG P  64      -9.701 -56.941 101.537  0.00 97.00      PROA   
ATOM    954  CB  ARG P  64     -10.741 -55.313 102.559  0.00 97.00      PROA   
ATOM    955  HB1 ARG P  64     -10.546 -54.768 101.609  0.00 97.00      PROA   
ATOM    956  HB2 ARG P  64     -10.458 -54.632 103.394  0.00 97.00      PROA   
ATOM    957  CG  ARG P  64     -12.250 -55.581 102.726  0.00 97.00      PROA   
ATOM    958  HG1 ARG P  64     -12.439 -55.980 103.746  0.00 97.00      PROA   
ATOM    959  HG2 ARG P  64     -12.587 -56.357 102.002  0.00 97.00      PROA   
ATOM    960  CD  ARG P  64     -13.112 -54.338 102.544  0.00 97.00      PROA   
ATOM    961  HD1 ARG P  64     -12.693 -53.460 103.079  0.00 97.00      PROA   
ATOM    962  HD2 ARG P  64     -14.137 -54.530 102.913  0.00 97.00      PROA   
ATOM    963  NE  ARG P  64     -13.104 -54.064 101.079  0.00 97.00      PROA   
ATOM    964  HE  ARG P  64     -12.410 -54.507 100.513  0.00 97.00      PROA   
ATOM    965  CZ  ARG P  64     -14.103 -53.471 100.405  0.00 97.00      PROA   
ATOM    966  NH1 ARG P  64     -15.340 -53.332 100.893  0.00 97.00      PROA   
ATOM    967 HH11 ARG P  64     -15.587 -53.933 101.655  0.00 97.00      PROA   
ATOM    968 HH12 ARG P  64     -16.074 -53.124 100.257  0.00 97.00      PROA   
ATOM    969  NH2 ARG P  64     -13.847 -53.057  99.157  0.00 97.00      PROA   
ATOM    970 HH21 ARG P  64     -12.899 -53.123  98.846  0.00 97.00      PROA   
ATOM    971 HH22 ARG P  64     -14.555 -52.572  98.659  0.00 97.00      PROA   
ATOM    972  C   ARG P  64      -8.545 -56.248 103.176  0.00 97.00      PROA   
ATOM    973  O   ARG P  64      -8.352 -56.439 104.371  0.00 97.00      PROA   
ATOM    974  N   CYS P  65      -7.591 -55.709 102.387  0.00 97.00      PROA   
ATOM    975  HN  CYS P  65      -7.671 -55.708 101.393  0.00 97.00      PROA   
ATOM    976  CA  CYS P  65      -6.369 -55.176 102.942  0.00 97.00      PROA   
ATOM    977  HA  CYS P  65      -6.574 -54.870 103.955  0.00 97.00      PROA   
ATOM    978  CB  CYS P  65      -5.239 -56.232 102.971  0.00 97.00      PROA   
ATOM    979  HB1 CYS P  65      -5.540 -57.000 103.719  0.00 97.00      PROA   
ATOM    980  HB2 CYS P  65      -4.283 -55.796 103.326  0.00 97.00      PROA   
ATOM    981  SG  CYS P  65      -5.025 -57.067 101.373  0.00 97.00      PROA   
ATOM    982  C   CYS P  65      -5.912 -53.923 102.231  0.00 97.00      PROA   
ATOM    983  O   CYS P  65      -6.336 -53.599 101.126  0.00 97.00      PROA   
ATOM    984  N   GLN P  66      -5.022 -53.163 102.904  0.00 97.00      PROA   
ATOM    985  HN  GLN P  66      -4.772 -53.424 103.835  0.00 97.00      PROA   
ATOM    986  CA  GLN P  66      -4.388 -51.978 102.377  0.00 97.00      PROA   
ATOM    987  HA  GLN P  66      -4.606 -51.874 101.324  0.00 97.00      PROA   
ATOM    988  CB  GLN P  66      -4.883 -50.724 103.171  0.00 97.00      PROA   
ATOM    989  HB1 GLN P  66      -4.421 -50.672 104.176  0.00 97.00      PROA   
ATOM    990  HB2 GLN P  66      -5.975 -50.894 103.327  0.00 97.00      PROA   
ATOM    991  CG  GLN P  66      -4.746 -49.378 102.423  0.00 97.00      PROA   
ATOM    992  HG1 GLN P  66      -5.075 -49.550 101.376  0.00 97.00      PROA   
ATOM    993  HG2 GLN P  66      -3.698 -49.024 102.401  0.00 97.00      PROA   
ATOM    994  CD  GLN P  66      -5.674 -48.269 102.953  0.00 97.00      PROA   
ATOM    995  OE1 GLN P  66      -6.505 -47.781 102.189  0.00 97.00      PROA   
ATOM    996  NE2 GLN P  66      -5.564 -47.851 104.238  0.00 97.00      PROA   
ATOM    997 HE21 GLN P  66      -6.214 -47.178 104.588  0.00 97.00      PROA   
ATOM    998 HE22 GLN P  66      -4.890 -48.259 104.855  0.00 97.00      PROA   
ATOM    999  C   GLN P  66      -2.900 -52.253 102.558  0.00 97.00      PROA   
ATOM   1000  O   GLN P  66      -2.406 -52.335 103.681  0.00 97.00      PROA   
ATOM   1001  N   ARG P  67      -2.144 -52.439 101.442  0.00 97.00      PROA   
ATOM   1002  HN  ARG P  67      -2.553 -52.427 100.533  0.00 97.00      PROA   
ATOM   1003  CA  ARG P  67      -0.722 -52.753 101.479  0.00 97.00      PROA   
ATOM   1004  HA  ARG P  67      -0.406 -52.988 102.486  0.00 97.00      PROA   
ATOM   1005  CB  ARG P  67      -0.394 -53.957 100.549  0.00 97.00      PROA   
ATOM   1006  HB1 ARG P  67       0.698 -54.040 100.357  0.00 97.00      PROA   
ATOM   1007  HB2 ARG P  67      -0.885 -53.775  99.564  0.00 97.00      PROA   
ATOM   1008  CG  ARG P  67      -0.884 -55.316 101.078  0.00 97.00      PROA   
ATOM   1009  HG1 ARG P  67      -0.941 -56.021 100.216  0.00 97.00      PROA   
ATOM   1010  HG2 ARG P  67      -1.914 -55.201 101.478  0.00 97.00      PROA   
ATOM   1011  CD  ARG P  67       0.000 -55.928 102.173  0.00 97.00      PROA   
ATOM   1012  HD1 ARG P  67      -0.546 -56.735 102.702  0.00 97.00      PROA   
ATOM   1013  HD2 ARG P  67       0.315 -55.168 102.919  0.00 97.00      PROA   
ATOM   1014  NE  ARG P  67       1.163 -56.587 101.506  0.00 97.00      PROA   
ATOM   1015  HE  ARG P  67       0.984 -57.386 100.934  0.00 97.00      PROA   
ATOM   1016  CZ  ARG P  67       2.440 -56.175 101.588  0.00 97.00      PROA   
ATOM   1017  NH1 ARG P  67       2.826 -55.150 102.352  0.00 97.00      PROA   
ATOM   1018 HH11 ARG P  67       2.190 -54.759 103.011  0.00 97.00      PROA   
ATOM   1019 HH12 ARG P  67       3.806 -54.967 102.430  0.00 97.00      PROA   
ATOM   1020  NH2 ARG P  67       3.381 -56.838 100.895  0.00 97.00      PROA   
ATOM   1021 HH21 ARG P  67       3.110 -57.601 100.319  0.00 97.00      PROA   
ATOM   1022 HH22 ARG P  67       4.327 -56.515 100.943  0.00 97.00      PROA   
ATOM   1023  C   ARG P  67       0.109 -51.593 100.982  0.00 97.00      PROA   
ATOM   1024  O   ARG P  67       0.283 -51.452  99.776  0.00 97.00      PROA   
ATOM   1025  N   GLY P  68       0.682 -50.775 101.908  0.00 97.00      PROA   
ATOM   1026  HN  GLY P  68       0.501 -50.957 102.873  0.00 97.00      PROA   
ATOM   1027  CA  GLY P  68       1.674 -49.718 101.670  0.00 97.00      PROA   
ATOM   1028  HA1 GLY P  68       2.607 -50.213 101.446  0.00 97.00      PROA   
ATOM   1029  HA2 GLY P  68       1.732 -49.145 102.584  0.00 97.00      PROA   
ATOM   1030  C   GLY P  68       1.453 -48.708 100.559  0.00 97.00      PROA   
ATOM   1031  O   GLY P  68       2.380 -47.990 100.188  0.00 97.00      PROA   
ATOM   1032  N   LEU P  69       0.240 -48.642  99.981  0.00 97.00      PROA   
ATOM   1033  HN  LEU P  69      -0.485 -49.234 100.318  0.00 97.00      PROA   
ATOM   1034  CA  LEU P  69       0.004 -47.998  98.709  0.00 97.00      PROA   
ATOM   1035  HA  LEU P  69       0.691 -47.172  98.575  0.00 97.00      PROA   
ATOM   1036  CB  LEU P  69       0.096 -49.011  97.535  0.00 97.00      PROA   
ATOM   1037  HB1 LEU P  69      -0.302 -48.566  96.596  0.00 97.00      PROA   
ATOM   1038  HB2 LEU P  69      -0.525 -49.895  97.807  0.00 97.00      PROA   
ATOM   1039  CG  LEU P  69       1.498 -49.566  97.199  0.00 97.00      PROA   
ATOM   1040  HG  LEU P  69       1.951 -49.993  98.123  0.00 97.00      PROA   
ATOM   1041  CD1 LEU P  69       1.375 -50.714  96.181  0.00 97.00      PROA   
ATOM   1042 HD11 LEU P  69       0.912 -50.347  95.240  0.00 97.00      PROA   
ATOM   1043 HD12 LEU P  69       0.752 -51.535  96.594  0.00 97.00      PROA   
ATOM   1044 HD13 LEU P  69       2.381 -51.114  95.945  0.00 97.00      PROA   
ATOM   1045  CD2 LEU P  69       2.435 -48.473  96.663  0.00 97.00      PROA   
ATOM   1046 HD21 LEU P  69       2.601 -47.689  97.429  0.00 97.00      PROA   
ATOM   1047 HD22 LEU P  69       1.998 -48.003  95.755  0.00 97.00      PROA   
ATOM   1048 HD23 LEU P  69       3.418 -48.913  96.393  0.00 97.00      PROA   
ATOM   1049  C   LEU P  69      -1.403 -47.454  98.704  0.00 97.00      PROA   
ATOM   1050  O   LEU P  69      -2.298 -48.018  99.330  0.00 97.00      PROA   
ATOM   1051  N   SER P  70      -1.630 -46.341  97.965  0.00 97.00      PROA   
ATOM   1052  HN  SER P  70      -0.877 -45.922  97.461  0.00 97.00      PROA   
ATOM   1053  CA  SER P  70      -2.913 -45.673  97.781  0.00 97.00      PROA   
ATOM   1054  HA  SER P  70      -3.111 -45.168  98.714  0.00 97.00      PROA   
ATOM   1055  CB  SER P  70      -2.813 -44.571  96.691  0.00 97.00      PROA   
ATOM   1056  HB1 SER P  70      -2.140 -43.773  97.077  0.00 97.00      PROA   
ATOM   1057  HB2 SER P  70      -3.801 -44.109  96.476  0.00 97.00      PROA   
ATOM   1058  OG  SER P  70      -2.238 -45.089  95.491  0.00 97.00      PROA   
ATOM   1059  HG1 SER P  70      -2.109 -44.352  94.889  0.00 97.00      PROA   
ATOM   1060  C   SER P  70      -4.126 -46.568  97.515  0.00 97.00      PROA   
ATOM   1061  O   SER P  70      -4.159 -47.337  96.561  0.00 97.00      PROA   
ATOM   1062  N   GLY P  71      -5.175 -46.469  98.366  0.00 97.00      PROA   
ATOM   1063  HN  GLY P  71      -5.133 -45.797  99.102  0.00 97.00      PROA   
ATOM   1064  CA  GLY P  71      -6.377 -47.298  98.298  0.00 97.00      PROA   
ATOM   1065  HA1 GLY P  71      -6.672 -47.377  97.261  0.00 97.00      PROA   
ATOM   1066  HA2 GLY P  71      -7.128 -46.801  98.890  0.00 97.00      PROA   
ATOM   1067  C   GLY P  71      -6.234 -48.713  98.832  0.00 97.00      PROA   
ATOM   1068  O   GLY P  71      -5.157 -49.295  98.863  0.00 97.00      PROA   
ATOM   1069  N   ARG P  72      -7.374 -49.309  99.257  0.00 97.00      PROA   
ATOM   1070  HN  ARG P  72      -8.233 -48.808  99.219  0.00 97.00      PROA   
ATOM   1071  CA  ARG P  72      -7.492 -50.649  99.803  0.00 97.00      PROA   
ATOM   1072  HA  ARG P  72      -6.505 -51.088  99.888  0.00 97.00      PROA   
ATOM   1073  CB  ARG P  72      -8.180 -50.713 101.204  0.00 97.00      PROA   
ATOM   1074  HB1 ARG P  72      -7.605 -50.070 101.902  0.00 97.00      PROA   
ATOM   1075  HB2 ARG P  72      -8.070 -51.749 101.597  0.00 97.00      PROA   
ATOM   1076  CG  ARG P  72      -9.694 -50.380 101.318  0.00 97.00      PROA   
ATOM   1077  HG1 ARG P  72      -9.948 -50.397 102.404  0.00 97.00      PROA   
ATOM   1078  HG2 ARG P  72     -10.272 -51.197 100.837  0.00 97.00      PROA   
ATOM   1079  CD  ARG P  72     -10.202 -49.045 100.743  0.00 97.00      PROA   
ATOM   1080  HD1 ARG P  72     -11.229 -48.833 101.114  0.00 97.00      PROA   
ATOM   1081  HD2 ARG P  72     -10.206 -49.074  99.631  0.00 97.00      PROA   
ATOM   1082  NE  ARG P  72      -9.269 -47.984 101.224  0.00 97.00      PROA   
ATOM   1083  HE  ARG P  72      -8.433 -48.273 101.686  0.00 97.00      PROA   
ATOM   1084  CZ  ARG P  72      -9.323 -46.677 100.902  0.00 97.00      PROA   
ATOM   1085  NH1 ARG P  72     -10.366 -46.093 100.306  0.00 97.00      PROA   
ATOM   1086 HH11 ARG P  72     -11.196 -46.620 100.167  0.00 97.00      PROA   
ATOM   1087 HH12 ARG P  72     -10.315 -45.114 100.120  0.00 97.00      PROA   
ATOM   1088  NH2 ARG P  72      -8.252 -45.930 101.222  0.00 97.00      PROA   
ATOM   1089 HH21 ARG P  72      -7.494 -46.406 101.670  0.00 97.00      PROA   
ATOM   1090 HH22 ARG P  72      -8.273 -44.943 101.114  0.00 97.00      PROA   
ATOM   1091  C   ARG P  72      -8.289 -51.489  98.831  0.00 97.00      PROA   
ATOM   1092  O   ARG P  72      -8.986 -50.976  97.959  0.00 97.00      PROA   
ATOM   1093  N   SER P  73      -8.143 -52.824  98.973  0.00 97.00      PROA   
ATOM   1094  HN  SER P  73      -7.497 -53.157  99.659  0.00 97.00      PROA   
ATOM   1095  CA  SER P  73      -8.788 -53.916  98.272  0.00 97.00      PROA   
ATOM   1096  HA  SER P  73      -8.301 -53.945  97.307  0.00 97.00      PROA   
ATOM   1097  CB  SER P  73      -8.478 -55.264  98.980  0.00 97.00      PROA   
ATOM   1098  HB1 SER P  73      -9.243 -56.059  98.862  0.00 97.00      PROA   
ATOM   1099  HB2 SER P  73      -8.400 -55.066 100.064  0.00 97.00      PROA   
ATOM   1100  OG  SER P  73      -7.254 -55.807  98.508  0.00 97.00      PROA   
ATOM   1101  HG1 SER P  73      -7.486 -56.254  97.686  0.00 97.00      PROA   
ATOM   1102  C   SER P  73     -10.264 -53.912  97.942  0.00 97.00      PROA   
ATOM   1103  O   SER P  73     -11.105 -53.206  98.488  0.00 97.00      PROA   
ATOM   1104  N   ASP P  74     -10.536 -54.867  97.036  0.00 97.00      PROA   
ATOM   1105  HN  ASP P  74      -9.744 -55.284  96.588  0.00 97.00      PROA   
ATOM   1106  CA  ASP P  74     -11.668 -55.728  96.819  0.00 97.00      PROA   
ATOM   1107  HA  ASP P  74     -12.308 -55.198  96.135  0.00 97.00      PROA   
ATOM   1108  CB  ASP P  74     -11.140 -57.027  96.102  0.00 97.00      PROA   
ATOM   1109  HB1 ASP P  74     -11.096 -56.824  95.008  0.00 97.00      PROA   
ATOM   1110  HB2 ASP P  74     -11.817 -57.888  96.255  0.00 97.00      PROA   
ATOM   1111  CG  ASP P  74      -9.707 -57.439  96.509  0.00 97.00      PROA   
ATOM   1112  OD1 ASP P  74      -8.746 -56.679  96.207  0.00 97.00      PROA   
ATOM   1113  OD2 ASP P  74      -9.553 -58.527  97.120  0.00 97.00      PROA   
ATOM   1114  C   ASP P  74     -12.471 -56.104  98.078  0.00 97.00      PROA   
ATOM   1115  O   ASP P  74     -11.932 -56.121  99.185  0.00 97.00      PROA   
ATOM   1116  N   PRO P  75     -13.769 -56.386  97.974  0.00 97.00      PROA   
ATOM   1117  CD  PRO P  75     -14.630 -55.934  96.877  0.00 97.00      PROA   
ATOM   1118  HD1 PRO P  75     -14.405 -56.522  95.961  0.00 97.00      PROA   
ATOM   1119  HD2 PRO P  75     -14.466 -54.850  96.686  0.00 97.00      PROA   
ATOM   1120  CA  PRO P  75     -14.514 -57.114  98.988  0.00 97.00      PROA   
ATOM   1121  HA  PRO P  75     -14.123 -56.963  99.985  0.00 97.00      PROA   
ATOM   1122  CB  PRO P  75     -15.920 -56.507  98.844  0.00 97.00      PROA   
ATOM   1123  HB1 PRO P  75     -15.959 -55.563  99.428  0.00 97.00      PROA   
ATOM   1124  HB2 PRO P  75     -16.731 -57.161  99.219  0.00 97.00      PROA   
ATOM   1125  CG  PRO P  75     -16.068 -56.180  97.348  0.00 97.00      PROA   
ATOM   1126  HG1 PRO P  75     -16.483 -57.066  96.822  0.00 97.00      PROA   
ATOM   1127  HG2 PRO P  75     -16.734 -55.312  97.177  0.00 97.00      PROA   
ATOM   1128  C   PRO P  75     -14.540 -58.608  98.689  0.00 97.00      PROA   
ATOM   1129  O   PRO P  75     -15.533 -59.090  98.146  0.00 97.00      PROA   
ATOM   1130  N   ILE P  76     -13.503 -59.404  99.049  0.00 97.00      PROA   
ATOM   1131  HN  ILE P  76     -12.659 -59.045  99.443  0.00 97.00      PROA   
ATOM   1132  CA  ILE P  76     -13.632 -60.850  98.899  0.00 97.00      PROA   
ATOM   1133  HA  ILE P  76     -14.241 -61.047  98.028  0.00 97.00      PROA   
ATOM   1134  CB  ILE P  76     -12.347 -61.612  98.595  0.00 97.00      PROA   
ATOM   1135  HB  ILE P  76     -12.560 -62.708  98.632  0.00 97.00      PROA   
ATOM   1136  CG2 ILE P  76     -11.924 -61.288  97.143  0.00 97.00      PROA   
ATOM   1137 HG21 ILE P  76     -11.661 -60.214  97.049  0.00 97.00      PROA   
ATOM   1138 HG22 ILE P  76     -12.739 -61.518  96.426  0.00 97.00      PROA   
ATOM   1139 HG23 ILE P  76     -11.031 -61.884  96.864  0.00 97.00      PROA   
ATOM   1140  CG1 ILE P  76     -11.203 -61.306  99.583  0.00 97.00      PROA   
ATOM   1141 HG11 ILE P  76     -11.588 -60.707 100.430  0.00 97.00      PROA   
ATOM   1142 HG12 ILE P  76     -10.442 -60.685  99.062  0.00 97.00      PROA   
ATOM   1143  CD  ILE P  76     -10.551 -62.572 100.143  0.00 97.00      PROA   
ATOM   1144  HD1 ILE P  76     -10.106 -63.180  99.329  0.00 97.00      PROA   
ATOM   1145  HD2 ILE P  76     -11.301 -63.187 100.685  0.00 97.00      PROA   
ATOM   1146  HD3 ILE P  76      -9.751 -62.297 100.861  0.00 97.00      PROA   
ATOM   1147  C   ILE P  76     -14.393 -61.439 100.081  0.00 97.00      PROA   
ATOM   1148  O   ILE P  76     -13.873 -61.653 101.173  0.00 97.00      PROA   
ATOM   1149  N   GLN P  77     -15.701 -61.691  99.862  0.00 97.00      PROA   
ATOM   1150  HN  GLN P  77     -16.111 -61.416  98.996  0.00 97.00      PROA   
ATOM   1151  CA  GLN P  77     -16.625 -62.121 100.888  0.00 97.00      PROA   
ATOM   1152  HA  GLN P  77     -16.343 -61.673 101.822  0.00 97.00      PROA   
ATOM   1153  CB  GLN P  77     -18.058 -61.625 100.549  0.00 97.00      PROA   
ATOM   1154  HB1 GLN P  77     -18.665 -61.685 101.478  0.00 97.00      PROA   
ATOM   1155  HB2 GLN P  77     -18.534 -62.280  99.787  0.00 97.00      PROA   
ATOM   1156  CG  GLN P  77     -18.068 -60.171 100.000  0.00 97.00      PROA   
ATOM   1157  HG1 GLN P  77     -17.750 -60.160  98.936  0.00 97.00      PROA   
ATOM   1158  HG2 GLN P  77     -17.354 -59.540 100.565  0.00 97.00      PROA   
ATOM   1159  CD  GLN P  77     -19.471 -59.555 100.056  0.00 97.00      PROA   
ATOM   1160  OE1 GLN P  77     -20.436 -60.168  99.589  0.00 97.00      PROA   
ATOM   1161  NE2 GLN P  77     -19.594 -58.316 100.613  0.00 97.00      PROA   
ATOM   1162 HE21 GLN P  77     -18.792 -57.807 100.936  0.00 97.00      PROA   
ATOM   1163 HE22 GLN P  77     -20.500 -57.905 100.669  0.00 97.00      PROA   
ATOM   1164  C   GLN P  77     -16.551 -63.633 101.051  0.00 97.00      PROA   
ATOM   1165  O   GLN P  77     -16.969 -64.381 100.174  0.00 97.00      PROA   
ATOM   1166  N   LEU P  78     -15.989 -64.092 102.200  0.00 97.00      PROA   
ATOM   1167  HN  LEU P  78     -15.715 -63.435 102.901  0.00 97.00      PROA   
ATOM   1168  CA  LEU P  78     -15.634 -65.461 102.530  0.00 97.00      PROA   
ATOM   1169  HA  LEU P  78     -15.507 -66.026 101.618  0.00 97.00      PROA   
ATOM   1170  CB  LEU P  78     -14.317 -65.459 103.358  0.00 97.00      PROA   
ATOM   1171  HB1 LEU P  78     -14.507 -64.907 104.305  0.00 97.00      PROA   
ATOM   1172  HB2 LEU P  78     -13.550 -64.878 102.798  0.00 97.00      PROA   
ATOM   1173  CG  LEU P  78     -13.707 -66.835 103.718  0.00 97.00      PROA   
ATOM   1174  HG  LEU P  78     -14.518 -67.526 104.043  0.00 97.00      PROA   
ATOM   1175  CD1 LEU P  78     -12.990 -67.464 102.515  0.00 97.00      PROA   
ATOM   1176 HD11 LEU P  78     -12.126 -66.829 102.226  0.00 97.00      PROA   
ATOM   1177 HD12 LEU P  78     -13.672 -67.546 101.648  0.00 97.00      PROA   
ATOM   1178 HD13 LEU P  78     -12.614 -68.477 102.771  0.00 97.00      PROA   
ATOM   1179  CD2 LEU P  78     -12.728 -66.713 104.901  0.00 97.00      PROA   
ATOM   1180 HD21 LEU P  78     -13.250 -66.322 105.799  0.00 97.00      PROA   
ATOM   1181 HD22 LEU P  78     -11.898 -66.020 104.643  0.00 97.00      PROA   
ATOM   1182 HD23 LEU P  78     -12.296 -67.704 105.151  0.00 97.00      PROA   
ATOM   1183  C   LEU P  78     -16.721 -66.107 103.366  0.00 97.00      PROA   
ATOM   1184  O   LEU P  78     -17.230 -65.504 104.307  0.00 97.00      PROA   
ATOM   1185  N   GLU P  79     -17.103 -67.365 103.036  0.00 97.00      PROA   
ATOM   1186  HN  GLU P  79     -16.709 -67.830 102.245  0.00 97.00      PROA   
ATOM   1187  CA  GLU P  79     -18.185 -68.070 103.690  0.00 97.00      PROA   
ATOM   1188  HA  GLU P  79     -18.584 -67.480 104.505  0.00 97.00      PROA   
ATOM   1189  CB  GLU P  79     -19.321 -68.388 102.684  0.00 97.00      PROA   
ATOM   1190  HB1 GLU P  79     -20.113 -68.989 103.183  0.00 97.00      PROA   
ATOM   1191  HB2 GLU P  79     -18.871 -69.018 101.883  0.00 97.00      PROA   
ATOM   1192  CG  GLU P  79     -19.988 -67.137 102.064  0.00 97.00      PROA   
ATOM   1193  HG1 GLU P  79     -19.275 -66.286 102.039  0.00 97.00      PROA   
ATOM   1194  HG2 GLU P  79     -20.866 -66.829 102.670  0.00 97.00      PROA   
ATOM   1195  CD  GLU P  79     -20.413 -67.360 100.610  0.00 97.00      PROA   
ATOM   1196  OE1 GLU P  79     -19.564 -67.833  99.808  0.00 97.00      PROA   
ATOM   1197  OE2 GLU P  79     -21.565 -66.993 100.259  0.00 97.00      PROA   
ATOM   1198  C   GLU P  79     -17.754 -69.399 104.267  0.00 97.00      PROA   
ATOM   1199  O   GLU P  79     -17.089 -70.204 103.616  0.00 97.00      PROA   
ATOM   1200  N   VAL P  80     -18.287 -69.690 105.480  0.00  0.00      PROA   
ATOM   1201  HN  VAL P  80     -18.813 -69.003 105.976  0.00  0.00      PROA   
ATOM   1202  CA  VAL P  80     -18.253 -70.986 106.113  0.00  0.00      PROA   
ATOM   1203  HA  VAL P  80     -17.736 -71.670 105.467  0.00  0.00      PROA   
ATOM   1204  CB  VAL P  80     -17.554 -70.978 107.470  0.00  0.00      PROA   
ATOM   1205  HB  VAL P  80     -18.052 -70.262 108.160  0.00  0.00      PROA   
ATOM   1206  CG1 VAL P  80     -17.586 -72.380 108.118  0.00  0.00      PROA   
ATOM   1207 HG11 VAL P  80     -17.165 -73.132 107.420  0.00  0.00      PROA   
ATOM   1208 HG12 VAL P  80     -18.622 -72.676 108.382  0.00  0.00      PROA   
ATOM   1209 HG13 VAL P  80     -16.982 -72.383 109.050  0.00  0.00      PROA   
ATOM   1210  CG2 VAL P  80     -16.101 -70.506 107.239  0.00  0.00      PROA   
ATOM   1211 HG21 VAL P  80     -16.070 -69.444 106.918  0.00  0.00      PROA   
ATOM   1212 HG22 VAL P  80     -15.617 -71.130 106.459  0.00  0.00      PROA   
ATOM   1213 HG23 VAL P  80     -15.509 -70.603 108.169  0.00  0.00      PROA   
ATOM   1214  C   VAL P  80     -19.697 -71.433 106.206  0.00  0.00      PROA   
ATOM   1215  O   VAL P  80     -20.577 -70.634 106.522  0.00  0.00      PROA   
ATOM   1216  N   HSD P  81     -19.962 -72.726 105.875  0.00  0.00      PROA   
ATOM   1217  HN  HSD P  81     -19.218 -73.355 105.663  0.00  0.00      PROA   
ATOM   1218  CA  HSD P  81     -21.289 -73.276 105.674  0.00  0.00      PROA   
ATOM   1219  HA  HSD P  81     -22.028 -72.513 105.879  0.00  0.00      PROA   
ATOM   1220  CB  HSD P  81     -21.484 -73.755 104.215  0.00  0.00      PROA   
ATOM   1221  HB1 HSD P  81     -22.437 -74.306 104.070  0.00  0.00      PROA   
ATOM   1222  HB2 HSD P  81     -20.649 -74.436 103.938  0.00  0.00      PROA   
ATOM   1223  ND1 HSD P  81     -22.645 -71.938 102.860  0.00  0.00      PROA   
ATOM   1224  HD1 HSD P  81     -23.571 -72.114 103.199  0.00  0.00      PROA   
ATOM   1225  CG  HSD P  81     -21.499 -72.594 103.260  0.00  0.00      PROA   
ATOM   1226  CE1 HSD P  81     -22.273 -71.040 101.914  0.00  0.00      PROA   
ATOM   1227  HE1 HSD P  81     -22.980 -70.376 101.420  0.00  0.00      PROA   
ATOM   1228  NE2 HSD P  81     -20.978 -71.081 101.670  0.00  0.00      PROA   
ATOM   1229  CD2 HSD P  81     -20.492 -72.062 102.516  0.00  0.00      PROA   
ATOM   1230  HD2 HSD P  81     -19.437 -72.305 102.517  0.00  0.00      PROA   
ATOM   1231  C   HSD P  81     -21.536 -74.403 106.654  0.00  0.00      PROA   
ATOM   1232  O   HSD P  81     -20.759 -74.580 107.591  0.00  0.00      PROA   
ATOM   1233  N   ARG P  82     -22.680 -75.124 106.466  0.00  0.00      PROA   
ATOM   1234  HN  ARG P  82     -23.229 -74.951 105.652  0.00  0.00      PROA   
ATOM   1235  CA  ARG P  82     -23.306 -76.065 107.376  0.00  0.00      PROA   
ATOM   1236  HA  ARG P  82     -23.869 -75.441 108.057  0.00  0.00      PROA   
ATOM   1237  CB  ARG P  82     -22.413 -76.958 108.286  0.00  0.00      PROA   
ATOM   1238  HB1 ARG P  82     -23.050 -77.606 108.924  0.00  0.00      PROA   
ATOM   1239  HB2 ARG P  82     -21.890 -76.284 109.000  0.00  0.00      PROA   
ATOM   1240  CG  ARG P  82     -21.347 -77.820 107.584  0.00  0.00      PROA   
ATOM   1241  HG1 ARG P  82     -20.505 -77.171 107.258  0.00  0.00      PROA   
ATOM   1242  HG2 ARG P  82     -21.787 -78.283 106.674  0.00  0.00      PROA   
ATOM   1243  CD  ARG P  82     -20.802 -78.958 108.471  0.00  0.00      PROA   
ATOM   1244  HD1 ARG P  82     -19.905 -79.414 108.001  0.00  0.00      PROA   
ATOM   1245  HD2 ARG P  82     -21.576 -79.744 108.597  0.00  0.00      PROA   
ATOM   1246  NE  ARG P  82     -20.395 -78.413 109.811  0.00  0.00      PROA   
ATOM   1247  HE  ARG P  82     -19.582 -77.832 109.845  0.00  0.00      PROA   
ATOM   1248  CZ  ARG P  82     -21.127 -78.552 110.950  0.00  0.00      PROA   
ATOM   1249  NH1 ARG P  82     -22.243 -79.317 111.007  0.00  0.00      PROA   
ATOM   1250 HH11 ARG P  82     -22.757 -79.387 111.861  0.00  0.00      PROA   
ATOM   1251 HH12 ARG P  82     -22.554 -79.808 110.193  0.00  0.00      PROA   
ATOM   1252  NH2 ARG P  82     -20.737 -77.887 112.066  0.00  0.00      PROA   
ATOM   1253 HH21 ARG P  82     -21.267 -77.972 112.909  0.00  0.00      PROA   
ATOM   1254 HH22 ARG P  82     -19.917 -77.316 112.047  0.00  0.00      PROA   
ATOM   1255  C   ARG P  82     -24.350 -76.870 106.618  0.00  0.00      PROA   
ATOM   1256  O   ARG P  82     -24.906 -76.387 105.632  0.00  0.00      PROA   
ATOM   1257  N   GLY P  83     -24.694 -78.089 107.118  0.00  0.00      PROA   
ATOM   1258  HN  GLY P  83     -24.155 -78.501 107.848  0.00  0.00      PROA   
ATOM   1259  CA  GLY P  83     -25.950 -78.761 106.865  0.00  0.00      PROA   
ATOM   1260  HA1 GLY P  83     -26.681 -78.016 106.590  0.00  0.00      PROA   
ATOM   1261  HA2 GLY P  83     -26.199 -79.258 107.791  0.00  0.00      PROA   
ATOM   1262  C   GLY P  83     -25.962 -79.789 105.771  0.00  0.00      PROA   
ATOM   1263  O   GLY P  83     -25.337 -79.630 104.724  0.00  0.00      PROA   
ATOM   1264  N   TRP P  84     -26.766 -80.858 106.012  0.00  0.00      PROA   
ATOM   1265  HN  TRP P  84     -27.188 -80.972 106.908  0.00  0.00      PROA   
ATOM   1266  CA  TRP P  84     -27.245 -81.792 105.019  0.00  0.00      PROA   
ATOM   1267  HA  TRP P  84     -27.396 -81.250 104.096  0.00  0.00      PROA   
ATOM   1268  CB  TRP P  84     -26.316 -83.022 104.721  0.00  0.00      PROA   
ATOM   1269  HB1 TRP P  84     -25.484 -82.634 104.092  0.00  0.00      PROA   
ATOM   1270  HB2 TRP P  84     -26.875 -83.743 104.084  0.00  0.00      PROA   
ATOM   1271  CG  TRP P  84     -25.690 -83.758 105.875  0.00  0.00      PROA   
ATOM   1272  CD1 TRP P  84     -26.102 -84.949 106.421  0.00  0.00      PROA   
ATOM   1273  HD1 TRP P  84     -26.956 -85.522 106.090  0.00  0.00      PROA   
ATOM   1274  NE1 TRP P  84     -25.295 -85.288 107.469  0.00  0.00      PROA   
ATOM   1275  HE1 TRP P  84     -25.401 -86.080 108.029  0.00  0.00      PROA   
ATOM   1276  CE2 TRP P  84     -24.309 -84.354 107.607  0.00  0.00      PROA   
ATOM   1277  CD2 TRP P  84     -24.510 -83.379 106.602  0.00  0.00      PROA   
ATOM   1278  CE3 TRP P  84     -23.600 -82.331 106.477  0.00  0.00      PROA   
ATOM   1279  HE3 TRP P  84     -23.699 -81.587 105.702  0.00  0.00      PROA   
ATOM   1280  CZ3 TRP P  84     -22.519 -82.266 107.357  0.00  0.00      PROA   
ATOM   1281  HZ3 TRP P  84     -21.795 -81.473 107.244  0.00  0.00      PROA   
ATOM   1282  CZ2 TRP P  84     -23.250 -84.274 108.504  0.00  0.00      PROA   
ATOM   1283  HZ2 TRP P  84     -23.098 -85.011 109.278  0.00  0.00      PROA   
ATOM   1284  CH2 TRP P  84     -22.354 -83.214 108.362  0.00  0.00      PROA   
ATOM   1285  HH2 TRP P  84     -21.510 -83.136 109.033  0.00  0.00      PROA   
ATOM   1286  C   TRP P  84     -28.620 -82.177 105.529  0.00  0.00      PROA   
ATOM   1287  O   TRP P  84     -29.581 -81.433 105.342  0.00  0.00      PROA   
ATOM   1288  N   LEU P  85     -28.722 -83.322 106.240  0.00  0.00      PROA   
ATOM   1289  HN  LEU P  85     -27.939 -83.935 106.308  0.00  0.00      PROA   
ATOM   1290  CA  LEU P  85     -29.824 -83.687 107.091  0.00  0.00      PROA   
ATOM   1291  HA  LEU P  85     -30.418 -82.814 107.320  0.00  0.00      PROA   
ATOM   1292  CB  LEU P  85     -30.717 -84.855 106.570  0.00  0.00      PROA   
ATOM   1293  HB1 LEU P  85     -31.367 -85.224 107.396  0.00  0.00      PROA   
ATOM   1294  HB2 LEU P  85     -30.070 -85.695 106.232  0.00  0.00      PROA   
ATOM   1295  CG  LEU P  85     -31.681 -84.517 105.409  0.00  0.00      PROA   
ATOM   1296  HG  LEU P  85     -31.070 -84.202 104.533  0.00  0.00      PROA   
ATOM   1297  CD1 LEU P  85     -32.476 -85.778 105.006  0.00  0.00      PROA   
ATOM   1298 HD11 LEU P  85     -33.067 -86.152 105.868  0.00  0.00      PROA   
ATOM   1299 HD12 LEU P  85     -31.786 -86.584 104.677  0.00  0.00      PROA   
ATOM   1300 HD13 LEU P  85     -33.179 -85.554 104.178  0.00  0.00      PROA   
ATOM   1301  CD2 LEU P  85     -32.643 -83.363 105.756  0.00  0.00      PROA   
ATOM   1302 HD21 LEU P  85     -32.082 -82.431 105.972  0.00  0.00      PROA   
ATOM   1303 HD22 LEU P  85     -33.251 -83.625 106.648  0.00  0.00      PROA   
ATOM   1304 HD23 LEU P  85     -33.330 -83.166 104.906  0.00  0.00      PROA   
ATOM   1305  C   LEU P  85     -29.114 -84.099 108.355  0.00  0.00      PROA   
ATOM   1306  O   LEU P  85     -28.594 -83.232 109.055  0.00  0.00      PROA   
ATOM   1307  N   LEU P  86     -29.083 -85.430 108.630  0.00  0.00      PROA   
ATOM   1308  HN  LEU P  86     -29.546 -86.053 108.005  0.00  0.00      PROA   
ATOM   1309  CA  LEU P  86     -28.448 -86.123 109.726  0.00  0.00      PROA   
ATOM   1310  HA  LEU P  86     -27.630 -86.671 109.284  0.00  0.00      PROA   
ATOM   1311  CB  LEU P  86     -27.907 -85.287 110.926  0.00  0.00      PROA   
ATOM   1312  HB1 LEU P  86     -28.739 -84.680 111.348  0.00  0.00      PROA   
ATOM   1313  HB2 LEU P  86     -27.134 -84.588 110.538  0.00  0.00      PROA   
ATOM   1314  CG  LEU P  86     -27.242 -86.081 112.084  0.00  0.00      PROA   
ATOM   1315  HG  LEU P  86     -28.001 -86.767 112.523  0.00  0.00      PROA   
ATOM   1316  CD1 LEU P  86     -26.048 -86.937 111.610  0.00  0.00      PROA   
ATOM   1317 HD11 LEU P  86     -25.267 -86.290 111.159  0.00  0.00      PROA   
ATOM   1318 HD12 LEU P  86     -26.367 -87.684 110.855  0.00  0.00      PROA   
ATOM   1319 HD13 LEU P  86     -25.604 -87.482 112.470  0.00  0.00      PROA   
ATOM   1320  CD2 LEU P  86     -26.806 -85.133 113.219  0.00  0.00      PROA   
ATOM   1321 HD21 LEU P  86     -27.673 -84.552 113.594  0.00  0.00      PROA   
ATOM   1322 HD22 LEU P  86     -26.035 -84.422 112.852  0.00  0.00      PROA   
ATOM   1323 HD23 LEU P  86     -26.381 -85.715 114.064  0.00  0.00      PROA   
ATOM   1324  C   LEU P  86     -29.475 -87.110 110.207  0.00  0.00      PROA   
ATOM   1325  O   LEU P  86     -30.652 -86.787 110.341  0.00  0.00      PROA   
ATOM   1326  N   LEU P  87     -29.022 -88.348 110.481  0.00 97.00      PROA   
ATOM   1327  HN  LEU P  87     -28.064 -88.549 110.306  0.00 97.00      PROA   
ATOM   1328  CA  LEU P  87     -29.776 -89.391 111.134  0.00 97.00      PROA   
ATOM   1329  HA  LEU P  87     -30.818 -89.115 111.211  0.00 97.00      PROA   
ATOM   1330  CB  LEU P  87     -29.670 -90.734 110.376  0.00 97.00      PROA   
ATOM   1331  HB1 LEU P  87     -28.596 -91.003 110.261  0.00 97.00      PROA   
ATOM   1332  HB2 LEU P  87     -30.085 -90.598 109.353  0.00 97.00      PROA   
ATOM   1333  CG  LEU P  87     -30.402 -91.919 111.043  0.00 97.00      PROA   
ATOM   1334  HG  LEU P  87     -30.027 -92.032 112.085  0.00 97.00      PROA   
ATOM   1335  CD1 LEU P  87     -31.924 -91.707 111.113  0.00 97.00      PROA   
ATOM   1336 HD11 LEU P  87     -32.336 -91.550 110.094  0.00 97.00      PROA   
ATOM   1337 HD12 LEU P  87     -32.166 -90.825 111.737  0.00 97.00      PROA   
ATOM   1338 HD13 LEU P  87     -32.413 -92.598 111.560  0.00 97.00      PROA   
ATOM   1339  CD2 LEU P  87     -30.078 -93.229 110.315  0.00 97.00      PROA   
ATOM   1340 HD21 LEU P  87     -28.980 -93.387 110.265  0.00 97.00      PROA   
ATOM   1341 HD22 LEU P  87     -30.484 -93.206 109.282  0.00 97.00      PROA   
ATOM   1342 HD23 LEU P  87     -30.535 -94.076 110.867  0.00 97.00      PROA   
ATOM   1343  C   LEU P  87     -29.219 -89.537 112.531  0.00 97.00      PROA   
ATOM   1344  O   LEU P  87     -28.100 -89.999 112.737  0.00 97.00      PROA   
ATOM   1345  N   GLN P  88     -30.011 -89.139 113.543  0.00 97.00      PROA   
ATOM   1346  HN  GLN P  88     -30.926 -88.776 113.366  0.00 97.00      PROA   
ATOM   1347  CA  GLN P  88     -29.620 -89.173 114.930  0.00 97.00      PROA   
ATOM   1348  HA  GLN P  88     -28.554 -89.006 114.997  0.00 97.00      PROA   
ATOM   1349  CB  GLN P  88     -30.344 -88.065 115.737  0.00 97.00      PROA   
ATOM   1350  HB1 GLN P  88     -29.963 -88.093 116.779  0.00 97.00      PROA   
ATOM   1351  HB2 GLN P  88     -31.435 -88.279 115.754  0.00 97.00      PROA   
ATOM   1352  CG  GLN P  88     -30.119 -86.646 115.169  0.00 97.00      PROA   
ATOM   1353  HG1 GLN P  88     -30.490 -86.581 114.125  0.00 97.00      PROA   
ATOM   1354  HG2 GLN P  88     -29.033 -86.417 115.163  0.00 97.00      PROA   
ATOM   1355  CD  GLN P  88     -30.890 -85.595 115.983  0.00 97.00      PROA   
ATOM   1356  OE1 GLN P  88     -32.123 -85.622 116.054  0.00 97.00      PROA   
ATOM   1357  NE2 GLN P  88     -30.149 -84.612 116.567  0.00 97.00      PROA   
ATOM   1358 HE21 GLN P  88     -30.623 -83.812 116.931  0.00 97.00      PROA   
ATOM   1359 HE22 GLN P  88     -29.155 -84.614 116.474  0.00 97.00      PROA   
ATOM   1360  C   GLN P  88     -29.942 -90.541 115.504  0.00 97.00      PROA   
ATOM   1361  O   GLN P  88     -31.082 -90.991 115.474  0.00 97.00      PROA   
ATOM   1362  N   VAL P  89     -28.916 -91.257 116.018  0.00 97.00      PROA   
ATOM   1363  HN  VAL P  89     -27.994 -90.883 116.010  0.00 97.00      PROA   
ATOM   1364  CA  VAL P  89     -29.036 -92.641 116.442  0.00 97.00      PROA   
ATOM   1365  HA  VAL P  89     -30.062 -92.970 116.346  0.00 97.00      PROA   
ATOM   1366  CB  VAL P  89     -28.158 -93.551 115.584  0.00 97.00      PROA   
ATOM   1367  HB  VAL P  89     -27.099 -93.203 115.629  0.00 97.00      PROA   
ATOM   1368  CG1 VAL P  89     -28.213 -95.016 116.054  0.00 97.00      PROA   
ATOM   1369 HG11 VAL P  89     -29.262 -95.374 116.101  0.00 97.00      PROA   
ATOM   1370 HG12 VAL P  89     -27.734 -95.149 117.044  0.00 97.00      PROA   
ATOM   1371 HG13 VAL P  89     -27.662 -95.644 115.326  0.00 97.00      PROA   
ATOM   1372  CG2 VAL P  89     -28.629 -93.460 114.117  0.00 97.00      PROA   
ATOM   1373 HG21 VAL P  89     -28.408 -92.461 113.689  0.00 97.00      PROA   
ATOM   1374 HG22 VAL P  89     -29.721 -93.643 114.047  0.00 97.00      PROA   
ATOM   1375 HG23 VAL P  89     -28.107 -94.220 113.499  0.00 97.00      PROA   
ATOM   1376  C   VAL P  89     -28.657 -92.760 117.906  0.00 97.00      PROA   
ATOM   1377  O   VAL P  89     -27.685 -92.153 118.353  0.00 97.00      PROA   
ATOM   1378  N   SER P  90     -29.436 -93.558 118.689  0.00 97.00      PROA   
ATOM   1379  HN  SER P  90     -30.262 -93.957 118.296  0.00 97.00      PROA   
ATOM   1380  CA  SER P  90     -29.244 -93.775 120.123  0.00 97.00      PROA   
ATOM   1381  HA  SER P  90     -29.373 -92.819 120.610  0.00 97.00      PROA   
ATOM   1382  CB  SER P  90     -30.279 -94.766 120.720  0.00 97.00      PROA   
ATOM   1383  HB1 SER P  90     -30.096 -94.903 121.809  0.00 97.00      PROA   
ATOM   1384  HB2 SER P  90     -30.207 -95.760 120.234  0.00 97.00      PROA   
ATOM   1385  OG  SER P  90     -31.604 -94.267 120.601  0.00 97.00      PROA   
ATOM   1386  HG1 SER P  90     -31.764 -94.066 119.671  0.00 97.00      PROA   
ATOM   1387  C   SER P  90     -27.878 -94.309 120.530  0.00 97.00      PROA   
ATOM   1388  O   SER P  90     -27.285 -93.807 121.483  0.00 97.00      PROA   
ATOM   1389  N   SER P  91     -27.336 -95.327 119.820  0.00 97.00      PROA   
ATOM   1390  HN  SER P  91     -27.821 -95.740 119.056  0.00 97.00      PROA   
ATOM   1391  CA  SER P  91     -25.992 -95.815 120.081  0.00 97.00      PROA   
ATOM   1392  HA  SER P  91     -25.351 -94.943 120.076  0.00 97.00      PROA   
ATOM   1393  CB  SER P  91     -25.801 -96.543 121.441  0.00 97.00      PROA   
ATOM   1394  HB1 SER P  91     -25.053 -97.361 121.400  0.00 97.00      PROA   
ATOM   1395  HB2 SER P  91     -26.764 -96.987 121.773  0.00 97.00      PROA   
ATOM   1396  OG  SER P  91     -25.344 -95.614 122.418  0.00 97.00      PROA   
ATOM   1397  HG1 SER P  91     -26.019 -94.928 122.469  0.00 97.00      PROA   
ATOM   1398  C   SER P  91     -25.485 -96.652 118.936  0.00 97.00      PROA   
ATOM   1399  O   SER P  91     -26.243 -97.092 118.077  0.00 97.00      PROA   
ATOM   1400  N   ARG P  92     -24.146 -96.858 118.885  0.00 97.00      PROA   
ATOM   1401  HN  ARG P  92     -23.554 -96.488 119.598  0.00 97.00      PROA   
ATOM   1402  CA  ARG P  92     -23.475 -97.523 117.781  0.00 97.00      PROA   
ATOM   1403  HA  ARG P  92     -23.971 -97.251 116.857  0.00 97.00      PROA   
ATOM   1404  CB  ARG P  92     -21.984 -97.085 117.713  0.00 97.00      PROA   
ATOM   1405  HB1 ARG P  92     -21.586 -97.368 116.714  0.00 97.00      PROA   
ATOM   1406  HB2 ARG P  92     -21.390 -97.629 118.482  0.00 97.00      PROA   
ATOM   1407  CG  ARG P  92     -21.755 -95.574 117.954  0.00 97.00      PROA   
ATOM   1408  HG1 ARG P  92     -21.965 -95.344 119.022  0.00 97.00      PROA   
ATOM   1409  HG2 ARG P  92     -22.476 -94.982 117.347  0.00 97.00      PROA   
ATOM   1410  CD  ARG P  92     -20.317 -95.099 117.675  0.00 97.00      PROA   
ATOM   1411  HD1 ARG P  92     -19.575 -95.854 118.006  0.00 97.00      PROA   
ATOM   1412  HD2 ARG P  92     -20.102 -94.144 118.206  0.00 97.00      PROA   
ATOM   1413  NE  ARG P  92     -20.167 -94.903 116.198  0.00 97.00      PROA   
ATOM   1414  HE  ARG P  92     -19.976 -95.683 115.610  0.00 97.00      PROA   
ATOM   1415  CZ  ARG P  92     -20.579 -93.787 115.570  0.00 97.00      PROA   
ATOM   1416  NH1 ARG P  92     -20.901 -92.645 116.197  0.00 97.00      PROA   
ATOM   1417 HH11 ARG P  92     -20.438 -92.428 117.052  0.00 97.00      PROA   
ATOM   1418 HH12 ARG P  92     -21.169 -91.900 115.589  0.00 97.00      PROA   
ATOM   1419  NH2 ARG P  92     -20.603 -93.739 114.225  0.00 97.00      PROA   
ATOM   1420 HH21 ARG P  92     -20.149 -94.454 113.707  0.00 97.00      PROA   
ATOM   1421 HH22 ARG P  92     -20.666 -92.827 113.825  0.00 97.00      PROA   
ATOM   1422  C   ARG P  92     -23.540 -99.040 117.934  0.00 97.00      PROA   
ATOM   1423  O   ARG P  92     -23.377 -99.786 116.969  0.00 97.00      PROA   
ATOM   1424  N   VAL P  93     -23.811 -99.528 119.164  0.00 97.00      PROA   
ATOM   1425  HN  VAL P  93     -23.987 -98.913 119.925  0.00 97.00      PROA   
ATOM   1426  CA  VAL P  93     -23.916-100.931 119.488  0.00 97.00      PROA   
ATOM   1427  HA  VAL P  93     -24.269-101.462 118.617  0.00 97.00      PROA   
ATOM   1428  CB  VAL P  93     -22.633-101.590 120.022  0.00 97.00      PROA   
ATOM   1429  HB  VAL P  93     -22.872-102.627 120.359  0.00 97.00      PROA   
ATOM   1430  CG1 VAL P  93     -21.585-101.703 118.894  0.00 97.00      PROA   
ATOM   1431 HG11 VAL P  93     -21.259-100.694 118.566  0.00 97.00      PROA   
ATOM   1432 HG12 VAL P  93     -22.002-102.236 118.017  0.00 97.00      PROA   
ATOM   1433 HG13 VAL P  93     -20.689-102.252 119.255  0.00 97.00      PROA   
ATOM   1434  CG2 VAL P  93     -22.047-100.819 121.227  0.00 97.00      PROA   
ATOM   1435 HG21 VAL P  93     -22.758-100.793 122.077  0.00 97.00      PROA   
ATOM   1436 HG22 VAL P  93     -21.792 -99.776 120.943  0.00 97.00      PROA   
ATOM   1437 HG23 VAL P  93     -21.117-101.316 121.577  0.00 97.00      PROA   
ATOM   1438  C   VAL P  93     -25.001-101.018 120.528  0.00 97.00      PROA   
ATOM   1439  O   VAL P  93     -25.144-100.125 121.360  0.00 97.00      PROA   
ATOM   1440  N   LEU P  94     -25.808-102.103 120.465  0.00 97.00      PROA   
ATOM   1441  HN  LEU P  94     -25.698-102.781 119.745  0.00 97.00      PROA   
ATOM   1442  CA  LEU P  94     -26.846-102.423 121.415  0.00 97.00      PROA   
ATOM   1443  HA  LEU P  94     -26.563-102.067 122.398  0.00 97.00      PROA   
ATOM   1444  CB  LEU P  94     -28.268-101.904 121.050  0.00 97.00      PROA   
ATOM   1445  HB1 LEU P  94     -28.945-102.202 121.884  0.00 97.00      PROA   
ATOM   1446  HB2 LEU P  94     -28.642-102.391 120.124  0.00 97.00      PROA   
ATOM   1447  CG  LEU P  94     -28.425-100.370 120.891  0.00 97.00      PROA   
ATOM   1448  HG  LEU P  94     -27.703 -99.877 121.583  0.00 97.00      PROA   
ATOM   1449  CD1 LEU P  94     -28.158 -99.872 119.457  0.00 97.00      PROA   
ATOM   1450 HD11 LEU P  94     -28.914-100.295 118.761  0.00 97.00      PROA   
ATOM   1451 HD12 LEU P  94     -27.151-100.163 119.102  0.00 97.00      PROA   
ATOM   1452 HD13 LEU P  94     -28.227 -98.764 119.424  0.00 97.00      PROA   
ATOM   1453  CD2 LEU P  94     -29.834 -99.938 121.341  0.00 97.00      PROA   
ATOM   1454 HD21 LEU P  94     -29.986-100.193 122.410  0.00 97.00      PROA   
ATOM   1455 HD22 LEU P  94     -30.606-100.469 120.746  0.00 97.00      PROA   
ATOM   1456 HD23 LEU P  94     -29.970 -98.844 121.217  0.00 97.00      PROA   
ATOM   1457  C   LEU P  94     -26.893-103.935 121.442  0.00 97.00      PROA   
ATOM   1458  O   LEU P  94     -26.329-104.601 120.577  0.00 97.00      PROA   
ATOM   1459  N   THR P  95     -27.569-104.513 122.458  0.00 97.00      PROA   
ATOM   1460  HN  THR P  95     -27.908-103.954 123.215  0.00 97.00      PROA   
ATOM   1461  CA  THR P  95     -27.867-105.929 122.590  0.00 97.00      PROA   
ATOM   1462  HA  THR P  95     -27.214-106.487 121.936  0.00 97.00      PROA   
ATOM   1463  CB  THR P  95     -27.718-106.464 124.021  0.00 97.00      PROA   
ATOM   1464  HB  THR P  95     -28.664-106.363 124.603  0.00 97.00      PROA   
ATOM   1465  OG1 THR P  95     -26.731-105.740 124.740  0.00 97.00      PROA   
ATOM   1466  HG1 THR P  95     -27.143-104.885 124.912  0.00 97.00      PROA   
ATOM   1467  CG2 THR P  95     -27.267-107.929 124.002  0.00 97.00      PROA   
ATOM   1468 HG21 THR P  95     -26.277-108.016 123.510  0.00 97.00      PROA   
ATOM   1469 HG22 THR P  95     -27.994-108.566 123.463  0.00 97.00      PROA   
ATOM   1470 HG23 THR P  95     -27.173-108.302 125.045  0.00 97.00      PROA   
ATOM   1471  C   THR P  95     -29.306-106.109 122.139  0.00 97.00      PROA   
ATOM   1472  O   THR P  95     -30.070-105.154 122.047  0.00 97.00      PROA   
ATOM   1473  N   GLU P  96     -29.727-107.353 121.828  0.00 97.00      PROA   
ATOM   1474  HN  GLU P  96     -29.075-108.110 121.792  0.00 97.00      PROA   
ATOM   1475  CA  GLU P  96     -31.106-107.692 121.539  0.00 97.00      PROA   
ATOM   1476  HA  GLU P  96     -31.408-107.049 120.726  0.00 97.00      PROA   
ATOM   1477  CB  GLU P  96     -31.260-109.171 121.084  0.00 97.00      PROA   
ATOM   1478  HB1 GLU P  96     -30.546-109.357 120.249  0.00 97.00      PROA   
ATOM   1479  HB2 GLU P  96     -32.286-109.312 120.682  0.00 97.00      PROA   
ATOM   1480  CG  GLU P  96     -30.998-110.189 122.216  0.00 97.00      PROA   
ATOM   1481  HG1 GLU P  96     -31.599-109.935 123.112  0.00 97.00      PROA   
ATOM   1482  HG2 GLU P  96     -29.929-110.140 122.503  0.00 97.00      PROA   
ATOM   1483  CD  GLU P  96     -31.341-111.637 121.864  0.00 97.00      PROA   
ATOM   1484  OE1 GLU P  96     -32.181-111.880 120.961  0.00 97.00      PROA   
ATOM   1485  OE2 GLU P  96     -30.762-112.534 122.533  0.00 97.00      PROA   
ATOM   1486  C   GLU P  96     -32.026-107.406 122.725  0.00 97.00      PROA   
ATOM   1487  O   GLU P  96     -31.635-107.493 123.887  0.00 97.00      PROA   
ATOM   1488  N   GLY P  97     -33.290-107.020 122.446  0.00 97.00      PROA   
ATOM   1489  HN  GLY P  97     -33.577-106.940 121.491  0.00 97.00      PROA   
ATOM   1490  CA  GLY P  97     -34.281-106.714 123.463  0.00 97.00      PROA   
ATOM   1491  HA1 GLY P  97     -34.077-107.291 124.354  0.00 97.00      PROA   
ATOM   1492  HA2 GLY P  97     -35.249-106.943 123.046  0.00 97.00      PROA   
ATOM   1493  C   GLY P  97     -34.293-105.262 123.853  0.00 97.00      PROA   
ATOM   1494  O   GLY P  97     -35.326-104.750 124.277  0.00 97.00      PROA   
ATOM   1495  N   GLU P  98     -33.142-104.563 123.730  0.00 97.00      PROA   
ATOM   1496  HN  GLU P  98     -32.302-105.029 123.461  0.00 97.00      PROA   
ATOM   1497  CA  GLU P  98     -32.994-103.149 124.007  0.00 97.00      PROA   
ATOM   1498  HA  GLU P  98     -33.278-103.021 125.038  0.00 97.00      PROA   
ATOM   1499  CB  GLU P  98     -31.512-102.703 123.899  0.00 97.00      PROA   
ATOM   1500  HB1 GLU P  98     -31.457-101.595 123.990  0.00 97.00      PROA   
ATOM   1501  HB2 GLU P  98     -31.117-102.979 122.898  0.00 97.00      PROA   
ATOM   1502  CG  GLU P  98     -30.617-103.309 125.003  0.00 97.00      PROA   
ATOM   1503  HG1 GLU P  98     -30.582-104.417 124.914  0.00 97.00      PROA   
ATOM   1504  HG2 GLU P  98     -31.023-103.049 126.003  0.00 97.00      PROA   
ATOM   1505  CD  GLU P  98     -29.196-102.755 124.930  0.00 97.00      PROA   
ATOM   1506  OE1 GLU P  98     -28.251-103.574 124.947  0.00 97.00      PROA   
ATOM   1507  OE2 GLU P  98     -29.026-101.510 124.882  0.00 97.00      PROA   
ATOM   1508  C   GLU P  98     -33.851-102.244 123.119  0.00 97.00      PROA   
ATOM   1509  O   GLU P  98     -33.939-102.487 121.920  0.00 97.00      PROA   
ATOM   1510  N   PRO P  99     -34.491-101.188 123.613  0.00 97.00      PROA   
ATOM   1511  CD  PRO P  99     -34.850-101.032 125.023  0.00 97.00      PROA   
ATOM   1512  HD1 PRO P  99     -33.971-100.615 125.560  0.00 97.00      PROA   
ATOM   1513  HD2 PRO P  99     -35.162-101.998 125.479  0.00 97.00      PROA   
ATOM   1514  CA  PRO P  99     -35.020-100.099 122.798  0.00 97.00      PROA   
ATOM   1515  HA  PRO P  99     -35.770-100.529 122.153  0.00 97.00      PROA   
ATOM   1516  CB  PRO P  99     -35.631 -99.129 123.823  0.00 97.00      PROA   
ATOM   1517  HB1 PRO P  99     -36.505 -98.586 123.412  0.00 97.00      PROA   
ATOM   1518  HB2 PRO P  99     -34.873 -98.396 124.178  0.00 97.00      PROA   
ATOM   1519  CG  PRO P  99     -36.007-100.035 125.001  0.00 97.00      PROA   
ATOM   1520  HG1 PRO P  99     -36.116 -99.486 125.956  0.00 97.00      PROA   
ATOM   1521  HG2 PRO P  99     -36.951-100.577 124.768  0.00 97.00      PROA   
ATOM   1522  C   PRO P  99     -33.989 -99.401 121.919  0.00 97.00      PROA   
ATOM   1523  O   PRO P  99     -32.915 -99.064 122.411  0.00 97.00      PROA   
ATOM   1524  N   LEU P 100     -34.302 -99.140 120.631  0.00 97.00      PROA   
ATOM   1525  HN  LEU P 100     -35.168 -99.463 120.252  0.00 97.00      PROA   
ATOM   1526  CA  LEU P 100     -33.436 -98.359 119.766  0.00 97.00      PROA   
ATOM   1527  HA  LEU P 100     -32.657 -97.891 120.352  0.00 97.00      PROA   
ATOM   1528  CB  LEU P 100     -32.755 -99.246 118.689  0.00 97.00      PROA   
ATOM   1529  HB1 LEU P 100     -33.524 -99.896 118.222  0.00 97.00      PROA   
ATOM   1530  HB2 LEU P 100     -32.046 -99.920 119.217  0.00 97.00      PROA   
ATOM   1531  CG  LEU P 100     -31.986 -98.526 117.552  0.00 97.00      PROA   
ATOM   1532  HG  LEU P 100     -32.717 -97.944 116.944  0.00 97.00      PROA   
ATOM   1533  CD1 LEU P 100     -30.923 -97.544 118.073  0.00 97.00      PROA   
ATOM   1534 HD11 LEU P 100     -30.238 -98.063 118.774  0.00 97.00      PROA   
ATOM   1535 HD12 LEU P 100     -31.399 -96.695 118.603  0.00 97.00      PROA   
ATOM   1536 HD13 LEU P 100     -30.326 -97.141 117.229  0.00 97.00      PROA   
ATOM   1537  CD2 LEU P 100     -31.330 -99.557 116.614  0.00 97.00      PROA   
ATOM   1538 HD21 LEU P 100     -32.086-100.272 116.230  0.00 97.00      PROA   
ATOM   1539 HD22 LEU P 100     -30.550-100.127 117.162  0.00 97.00      PROA   
ATOM   1540 HD23 LEU P 100     -30.852 -99.046 115.752  0.00 97.00      PROA   
ATOM   1541  C   LEU P 100     -34.233 -97.241 119.139  0.00 97.00      PROA   
ATOM   1542  O   LEU P 100     -35.123 -97.477 118.332  0.00 97.00      PROA   
ATOM   1543  N   ALA P 101     -33.913 -95.971 119.481  0.00 97.00      PROA   
ATOM   1544  HN  ALA P 101     -33.212 -95.778 120.165  0.00 97.00      PROA   
ATOM   1545  CA  ALA P 101     -34.589 -94.811 118.940  0.00 97.00      PROA   
ATOM   1546  HA  ALA P 101     -35.512 -95.117 118.469  0.00 97.00      PROA   
ATOM   1547  CB  ALA P 101     -34.966 -93.814 120.052  0.00 97.00      PROA   
ATOM   1548  HB1 ALA P 101     -34.066 -93.435 120.578  0.00 97.00      PROA   
ATOM   1549  HB2 ALA P 101     -35.609 -94.325 120.803  0.00 97.00      PROA   
ATOM   1550  HB3 ALA P 101     -35.534 -92.954 119.643  0.00 97.00      PROA   
ATOM   1551  C   ALA P 101     -33.741 -94.135 117.874  0.00 97.00      PROA   
ATOM   1552  O   ALA P 101     -32.541 -93.921 118.027  0.00 97.00      PROA   
ATOM   1553  N   LEU P 102     -34.382 -93.811 116.730  0.00 97.00      PROA   
ATOM   1554  HN  LEU P 102     -35.334 -94.083 116.604  0.00 97.00      PROA   
ATOM   1555  CA  LEU P 102     -33.781 -93.186 115.573  0.00 97.00      PROA   
ATOM   1556  HA  LEU P 102     -32.750 -92.934 115.780  0.00 97.00      PROA   
ATOM   1557  CB  LEU P 102     -33.884 -94.098 114.320  0.00 97.00      PROA   
ATOM   1558  HB1 LEU P 102     -33.320 -93.642 113.478  0.00 97.00      PROA   
ATOM   1559  HB2 LEU P 102     -34.953 -94.172 114.017  0.00 97.00      PROA   
ATOM   1560  CG  LEU P 102     -33.392 -95.553 114.509  0.00 97.00      PROA   
ATOM   1561  HG  LEU P 102     -33.938 -96.013 115.367  0.00 97.00      PROA   
ATOM   1562  CD1 LEU P 102     -33.727 -96.393 113.266  0.00 97.00      PROA   
ATOM   1563 HD11 LEU P 102     -33.177 -95.999 112.385  0.00 97.00      PROA   
ATOM   1564 HD12 LEU P 102     -34.816 -96.359 113.051  0.00 97.00      PROA   
ATOM   1565 HD13 LEU P 102     -33.428 -97.449 113.433  0.00 97.00      PROA   
ATOM   1566  CD2 LEU P 102     -31.885 -95.622 114.801  0.00 97.00      PROA   
ATOM   1567 HD21 LEU P 102     -31.635 -95.037 115.709  0.00 97.00      PROA   
ATOM   1568 HD22 LEU P 102     -31.316 -95.212 113.941  0.00 97.00      PROA   
ATOM   1569 HD23 LEU P 102     -31.571 -96.676 114.959  0.00 97.00      PROA   
ATOM   1570  C   LEU P 102     -34.544 -91.916 115.261  0.00 97.00      PROA   
ATOM   1571  O   LEU P 102     -35.770 -91.903 115.289  0.00 97.00      PROA   
ATOM   1572  N   ARG P 103     -33.847 -90.802 114.938  0.00 97.00      PROA   
ATOM   1573  HN  ARG P 103     -32.852 -90.772 115.027  0.00 97.00      PROA   
ATOM   1574  CA  ARG P 103     -34.513 -89.627 114.415  0.00 97.00      PROA   
ATOM   1575  HA  ARG P 103     -35.503 -89.898 114.084  0.00 97.00      PROA   
ATOM   1576  CB  ARG P 103     -34.689 -88.502 115.470  0.00 97.00      PROA   
ATOM   1577  HB1 ARG P 103     -33.694 -88.173 115.840  0.00 97.00      PROA   
ATOM   1578  HB2 ARG P 103     -35.250 -88.916 116.337  0.00 97.00      PROA   
ATOM   1579  CG  ARG P 103     -35.447 -87.296 114.897  0.00 97.00      PROA   
ATOM   1580  HG1 ARG P 103     -36.452 -87.637 114.556  0.00 97.00      PROA   
ATOM   1581  HG2 ARG P 103     -34.885 -86.923 114.013  0.00 97.00      PROA   
ATOM   1582  CD  ARG P 103     -35.597 -86.086 115.811  0.00 97.00      PROA   
ATOM   1583  HD1 ARG P 103     -34.596 -85.695 116.094  0.00 97.00      PROA   
ATOM   1584  HD2 ARG P 103     -36.189 -86.307 116.723  0.00 97.00      PROA   
ATOM   1585  NE  ARG P 103     -36.346 -85.100 114.969  0.00 97.00      PROA   
ATOM   1586  HE  ARG P 103     -36.961 -85.434 114.258  0.00 97.00      PROA   
ATOM   1587  CZ  ARG P 103     -36.054 -83.797 114.882  0.00 97.00      PROA   
ATOM   1588  NH1 ARG P 103     -35.111 -83.174 115.593  0.00 97.00      PROA   
ATOM   1589 HH11 ARG P 103     -34.427 -83.689 116.093  0.00 97.00      PROA   
ATOM   1590 HH12 ARG P 103     -35.003 -82.201 115.372  0.00 97.00      PROA   
ATOM   1591  NH2 ARG P 103     -36.705 -83.042 113.982  0.00 97.00      PROA   
ATOM   1592 HH21 ARG P 103     -37.378 -83.466 113.378  0.00 97.00      PROA   
ATOM   1593 HH22 ARG P 103     -36.351 -82.119 113.841  0.00 97.00      PROA   
ATOM   1594  C   ARG P 103     -33.811 -89.064 113.195  0.00 97.00      PROA   
ATOM   1595  O   ARG P 103     -32.696 -88.566 113.265  0.00 97.00      PROA   
ATOM   1596  N   CYS P 104     -34.497 -89.052 112.031  0.00 97.00      PROA   
ATOM   1597  HN  CYS P 104     -35.361 -89.550 111.959  0.00 97.00      PROA   
ATOM   1598  CA  CYS P 104     -34.143 -88.230 110.887  0.00 97.00      PROA   
ATOM   1599  HA  CYS P 104     -33.089 -88.379 110.691  0.00 97.00      PROA   
ATOM   1600  CB  CYS P 104     -34.968 -88.641 109.642  0.00 97.00      PROA   
ATOM   1601  HB1 CYS P 104     -36.012 -88.271 109.733  0.00 97.00      PROA   
ATOM   1602  HB2 CYS P 104     -35.029 -89.753 109.634  0.00 97.00      PROA   
ATOM   1603  SG  CYS P 104     -34.229 -88.107 108.069  0.00 97.00      PROA   
ATOM   1604  C   CYS P 104     -34.376 -86.757 111.200  0.00 97.00      PROA   
ATOM   1605  O   CYS P 104     -35.426 -86.392 111.717  0.00 97.00      PROA   
ATOM   1606  N   HSD P 105     -33.390 -85.877 110.925  0.00 97.00      PROA   
ATOM   1607  HN  HSD P 105     -32.539 -86.177 110.502  0.00 97.00      PROA   
ATOM   1608  CA  HSD P 105     -33.371 -84.534 111.472  0.00 97.00      PROA   
ATOM   1609  HA  HSD P 105     -34.381 -84.168 111.605  0.00 97.00      PROA   
ATOM   1610  CB  HSD P 105     -32.671 -84.573 112.855  0.00 97.00      PROA   
ATOM   1611  HB1 HSD P 105     -31.915 -85.388 112.797  0.00 97.00      PROA   
ATOM   1612  HB2 HSD P 105     -33.410 -84.880 113.627  0.00 97.00      PROA   
ATOM   1613  ND1 HSD P 105     -32.485 -82.210 113.818  0.00 97.00      PROA   
ATOM   1614  HD1 HSD P 105     -33.399 -81.861 113.591  0.00 97.00      PROA   
ATOM   1615  CG  HSD P 105     -31.916 -83.374 113.348  0.00 97.00      PROA   
ATOM   1616  CE1 HSD P 105     -31.508 -81.528 114.463  0.00 97.00      PROA   
ATOM   1617  HE1 HSD P 105     -31.679 -80.565 114.944  0.00 97.00      PROA   
ATOM   1618  NE2 HSD P 105     -30.354 -82.163 114.432  0.00 97.00      PROA   
ATOM   1619  CD2 HSD P 105     -30.612 -83.322 113.724  0.00 97.00      PROA   
ATOM   1620  HD2 HSD P 105     -29.832 -84.058 113.580  0.00 97.00      PROA   
ATOM   1621  C   HSD P 105     -32.712 -83.602 110.486  0.00 97.00      PROA   
ATOM   1622  O   HSD P 105     -31.866 -84.015 109.702  0.00 97.00      PROA   
ATOM   1623  N   ALA P 106     -33.133 -82.316 110.461  0.00 97.00      PROA   
ATOM   1624  HN  ALA P 106     -33.743 -81.945 111.164  0.00 97.00      PROA   
ATOM   1625  CA  ALA P 106     -32.872 -81.418 109.361  0.00 97.00      PROA   
ATOM   1626  HA  ALA P 106     -32.309 -81.923 108.591  0.00 97.00      PROA   
ATOM   1627  CB  ALA P 106     -34.209 -80.922 108.774  0.00 97.00      PROA   
ATOM   1628  HB1 ALA P 106     -34.839 -80.485 109.578  0.00 97.00      PROA   
ATOM   1629  HB2 ALA P 106     -34.770 -81.783 108.348  0.00 97.00      PROA   
ATOM   1630  HB3 ALA P 106     -34.059 -80.171 107.973  0.00 97.00      PROA   
ATOM   1631  C   ALA P 106     -32.037 -80.253 109.824  0.00 97.00      PROA   
ATOM   1632  O   ALA P 106     -32.075 -79.868 110.989  0.00 97.00      PROA   
ATOM   1633  N   TRP P 107     -31.206 -79.681 108.917  0.00 97.00      PROA   
ATOM   1634  HN  TRP P 107     -31.112 -80.065 108.000  0.00 97.00      PROA   
ATOM   1635  CA  TRP P 107     -30.336 -78.567 109.255  0.00 97.00      PROA   
ATOM   1636  HA  TRP P 107     -29.782 -78.915 110.114  0.00 97.00      PROA   
ATOM   1637  CB  TRP P 107     -29.238 -78.280 108.185  0.00 97.00      PROA   
ATOM   1638  HB1 TRP P 107     -29.738 -78.194 107.194  0.00 97.00      PROA   
ATOM   1639  HB2 TRP P 107     -28.568 -79.166 108.143  0.00 97.00      PROA   
ATOM   1640  CG  TRP P 107     -28.410 -77.052 108.428  0.00 97.00      PROA   
ATOM   1641  CD1 TRP P 107     -28.289 -75.974 107.591  0.00 97.00      PROA   
ATOM   1642  HD1 TRP P 107     -28.608 -75.970 106.558  0.00 97.00      PROA   
ATOM   1643  NE1 TRP P 107     -27.731 -74.923 108.274  0.00 97.00      PROA   
ATOM   1644  HE1 TRP P 107     -27.426 -74.078 107.894  0.00 97.00      PROA   
ATOM   1645  CE2 TRP P 107     -27.484 -75.293 109.563  0.00 97.00      PROA   
ATOM   1646  CD2 TRP P 107     -27.850 -76.651 109.692  0.00 97.00      PROA   
ATOM   1647  CE3 TRP P 107     -27.660 -77.298 110.915  0.00 97.00      PROA   
ATOM   1648  HE3 TRP P 107     -27.885 -78.346 111.041  0.00 97.00      PROA   
ATOM   1649  CZ3 TRP P 107     -27.210 -76.552 112.007  0.00 97.00      PROA   
ATOM   1650  HZ3 TRP P 107     -27.094 -77.026 112.973  0.00 97.00      PROA   
ATOM   1651  CZ2 TRP P 107     -27.036 -74.551 110.648  0.00 97.00      PROA   
ATOM   1652  HZ2 TRP P 107     -26.811 -73.499 110.563  0.00 97.00      PROA   
ATOM   1653  CH2 TRP P 107     -26.925 -75.197 111.880  0.00 97.00      PROA   
ATOM   1654  HH2 TRP P 107     -26.606 -74.642 112.752  0.00 97.00      PROA   
ATOM   1655  C   TRP P 107     -31.075 -77.317 109.740  0.00 97.00      PROA   
ATOM   1656  O   TRP P 107     -31.757 -76.612 108.995  0.00 97.00      PROA   
ATOM   1657  N   LYS P 108     -30.927 -77.067 111.065  0.00 97.00      PROA   
ATOM   1658  HN  LYS P 108     -30.309 -77.652 111.582  0.00 97.00      PROA   
ATOM   1659  CA  LYS P 108     -31.583 -76.048 111.856  0.00 97.00      PROA   
ATOM   1660  HA  LYS P 108     -31.259 -76.239 112.866  0.00 97.00      PROA   
ATOM   1661  CB  LYS P 108     -31.113 -74.628 111.427  0.00 97.00      PROA   
ATOM   1662  HB1 LYS P 108     -31.590 -74.349 110.465  0.00 97.00      PROA   
ATOM   1663  HB2 LYS P 108     -30.016 -74.706 111.230  0.00 97.00      PROA   
ATOM   1664  CG  LYS P 108     -31.297 -73.509 112.473  0.00 97.00      PROA   
ATOM   1665  HG1 LYS P 108     -32.383 -73.332 112.627  0.00 97.00      PROA   
ATOM   1666  HG2 LYS P 108     -30.858 -72.574 112.057  0.00 97.00      PROA   
ATOM   1667  CD  LYS P 108     -30.638 -73.854 113.828  0.00 97.00      PROA   
ATOM   1668  HD1 LYS P 108     -29.632 -74.296 113.641  0.00 97.00      PROA   
ATOM   1669  HD2 LYS P 108     -31.262 -74.643 114.305  0.00 97.00      PROA   
ATOM   1670  CE  LYS P 108     -30.505 -72.715 114.856  0.00 97.00      PROA   
ATOM   1671  HE1 LYS P 108     -30.225 -73.139 115.848  0.00 97.00      PROA   
ATOM   1672  HE2 LYS P 108     -31.455 -72.157 114.978  0.00 97.00      PROA   
ATOM   1673  NZ  LYS P 108     -29.427 -71.764 114.488  0.00 97.00      PROA   
ATOM   1674  HZ1 LYS P 108     -28.578 -72.286 114.196  0.00 97.00      PROA   
ATOM   1675  HZ2 LYS P 108     -29.120 -71.243 115.329  0.00 97.00      PROA   
ATOM   1676  HZ3 LYS P 108     -29.725 -71.100 113.744  0.00 97.00      PROA   
ATOM   1677  C   LYS P 108     -33.094 -76.265 111.837  0.00 97.00      PROA   
ATOM   1678  O   LYS P 108     -33.874 -75.329 111.695  0.00 97.00      PROA   
ATOM   1679  N   ASP P 109     -33.497 -77.552 112.008  0.00 97.00      PROA   
ATOM   1680  HN  ASP P 109     -32.786 -78.229 112.183  0.00 97.00      PROA   
ATOM   1681  CA  ASP P 109     -34.794 -78.196 111.842  0.00 97.00      PROA   
ATOM   1682  HA  ASP P 109     -34.533 -79.020 111.200  0.00 97.00      PROA   
ATOM   1683  CB  ASP P 109     -35.335 -78.780 113.176  0.00 97.00      PROA   
ATOM   1684  HB1 ASP P 109     -36.432 -78.656 113.288  0.00 97.00      PROA   
ATOM   1685  HB2 ASP P 109     -34.847 -78.244 114.021  0.00 97.00      PROA   
ATOM   1686  CG  ASP P 109     -35.047 -80.267 113.349  0.00 97.00      PROA   
ATOM   1687  OD1 ASP P 109     -34.781 -80.999 112.364  0.00 97.00      PROA   
ATOM   1688  OD2 ASP P 109     -35.211 -80.706 114.511  0.00 97.00      PROA   
ATOM   1689  C   ASP P 109     -35.908 -77.510 111.069  0.00 97.00      PROA   
ATOM   1690  O   ASP P 109     -36.558 -76.577 111.537  0.00 97.00      PROA   
ATOM   1691  N   LYS P 110     -36.163 -78.026 109.844  0.00 97.00      PROA   
ATOM   1692  HN  LYS P 110     -35.677 -78.843 109.546  0.00 97.00      PROA   
ATOM   1693  CA  LYS P 110     -37.178 -77.550 108.933  0.00 97.00      PROA   
ATOM   1694  HA  LYS P 110     -37.789 -76.806 109.425  0.00 97.00      PROA   
ATOM   1695  CB  LYS P 110     -36.564 -76.986 107.620  0.00 97.00      PROA   
ATOM   1696  HB1 LYS P 110     -37.371 -76.539 107.000  0.00 97.00      PROA   
ATOM   1697  HB2 LYS P 110     -36.111 -77.820 107.038  0.00 97.00      PROA   
ATOM   1698  CG  LYS P 110     -35.454 -75.932 107.840  0.00 97.00      PROA   
ATOM   1699  HG1 LYS P 110     -35.100 -75.583 106.844  0.00 97.00      PROA   
ATOM   1700  HG2 LYS P 110     -34.587 -76.422 108.338  0.00 97.00      PROA   
ATOM   1701  CD  LYS P 110     -35.900 -74.727 108.693  0.00 97.00      PROA   
ATOM   1702  HD1 LYS P 110     -36.337 -75.103 109.639  0.00 97.00      PROA   
ATOM   1703  HD2 LYS P 110     -36.708 -74.169 108.174  0.00 97.00      PROA   
ATOM   1704  CE  LYS P 110     -34.765 -73.779 109.106  0.00 97.00      PROA   
ATOM   1705  HE1 LYS P 110     -33.950 -74.337 109.606  0.00 97.00      PROA   
ATOM   1706  HE2 LYS P 110     -35.144 -72.989 109.790  0.00 97.00      PROA   
ATOM   1707  NZ  LYS P 110     -34.160 -73.133 107.928  0.00 97.00      PROA   
ATOM   1708  HZ1 LYS P 110     -34.908 -72.724 107.334  0.00 97.00      PROA   
ATOM   1709  HZ2 LYS P 110     -33.643 -73.863 107.397  0.00 97.00      PROA   
ATOM   1710  HZ3 LYS P 110     -33.499 -72.391 108.235  0.00 97.00      PROA   
ATOM   1711  C   LYS P 110     -38.041 -78.756 108.638  0.00 97.00      PROA   
ATOM   1712  O   LYS P 110     -37.524 -79.864 108.522  0.00 97.00      PROA   
ATOM   1713  N   LEU P 111     -39.384 -78.575 108.556  0.00 97.00      PROA   
ATOM   1714  HN  LEU P 111     -39.782 -77.666 108.664  0.00 97.00      PROA   
ATOM   1715  CA  LEU P 111     -40.367 -79.645 108.518  0.00 97.00      PROA   
ATOM   1716  HA  LEU P 111     -40.102 -80.359 109.286  0.00 97.00      PROA   
ATOM   1717  CB  LEU P 111     -41.803 -79.111 108.810  0.00 97.00      PROA   
ATOM   1718  HB1 LEU P 111     -42.535 -79.939 108.667  0.00 97.00      PROA   
ATOM   1719  HB2 LEU P 111     -42.050 -78.314 108.075  0.00 97.00      PROA   
ATOM   1720  CG  LEU P 111     -42.078 -78.564 110.240  0.00 97.00      PROA   
ATOM   1721  HG  LEU P 111     -43.182 -78.392 110.287  0.00 97.00      PROA   
ATOM   1722  CD1 LEU P 111     -41.738 -79.591 111.335  0.00 97.00      PROA   
ATOM   1723 HD11 LEU P 111     -40.643 -79.769 111.372  0.00 97.00      PROA   
ATOM   1724 HD12 LEU P 111     -42.252 -80.555 111.138  0.00 97.00      PROA   
ATOM   1725 HD13 LEU P 111     -42.062 -79.211 112.327  0.00 97.00      PROA   
ATOM   1726  CD2 LEU P 111     -41.425 -77.202 110.546  0.00 97.00      PROA   
ATOM   1727 HD21 LEU P 111     -41.638 -76.474 109.736  0.00 97.00      PROA   
ATOM   1728 HD22 LEU P 111     -40.327 -77.309 110.665  0.00 97.00      PROA   
ATOM   1729 HD23 LEU P 111     -41.829 -76.798 111.499  0.00 97.00      PROA   
ATOM   1730  C   LEU P 111     -40.411 -80.427 107.209  0.00 97.00      PROA   
ATOM   1731  O   LEU P 111     -41.383 -80.359 106.459  0.00 97.00      PROA   
ATOM   1732  N   VAL P 112     -39.364 -81.238 106.928  0.00 97.00      PROA   
ATOM   1733  HN  VAL P 112     -38.529 -81.152 107.470  0.00 97.00      PROA   
ATOM   1734  CA  VAL P 112     -39.304 -82.150 105.800  0.00 97.00      PROA   
ATOM   1735  HA  VAL P 112     -39.417 -81.528 104.923  0.00 97.00      PROA   
ATOM   1736  CB  VAL P 112     -37.962 -82.872 105.649  0.00 97.00      PROA   
ATOM   1737  HB  VAL P 112     -38.017 -83.578 104.786  0.00 97.00      PROA   
ATOM   1738  CG1 VAL P 112     -36.883 -81.822 105.309  0.00 97.00      PROA   
ATOM   1739 HG11 VAL P 112     -36.726 -81.130 106.163  0.00 97.00      PROA   
ATOM   1740 HG12 VAL P 112     -37.191 -81.232 104.421  0.00 97.00      PROA   
ATOM   1741 HG13 VAL P 112     -35.917 -82.320 105.081  0.00 97.00      PROA   
ATOM   1742  CG2 VAL P 112     -37.587 -83.679 106.913  0.00 97.00      PROA   
ATOM   1743 HG21 VAL P 112     -38.373 -84.419 107.163  0.00 97.00      PROA   
ATOM   1744 HG22 VAL P 112     -37.439 -83.008 107.785  0.00 97.00      PROA   
ATOM   1745 HG23 VAL P 112     -36.637 -84.231 106.740  0.00 97.00      PROA   
ATOM   1746  C   VAL P 112     -40.452 -83.147 105.757  0.00 97.00      PROA   
ATOM   1747  O   VAL P 112     -40.903 -83.679 106.771  0.00 97.00      PROA   
ATOM   1748  N   TYR P 113     -40.956 -83.381 104.528  0.00 97.00      PROA   
ATOM   1749  HN  TYR P 113     -40.555 -82.927 103.735  0.00 97.00      PROA   
ATOM   1750  CA  TYR P 113     -42.093 -84.221 104.242  0.00 97.00      PROA   
ATOM   1751  HA  TYR P 113     -42.500 -84.581 105.174  0.00 97.00      PROA   
ATOM   1752  CB  TYR P 113     -43.255 -83.472 103.514  0.00 97.00      PROA   
ATOM   1753  HB1 TYR P 113     -43.704 -82.758 104.240  0.00 97.00      PROA   
ATOM   1754  HB2 TYR P 113     -44.056 -84.175 103.205  0.00 97.00      PROA   
ATOM   1755  CG  TYR P 113     -42.817 -82.655 102.316  0.00 97.00      PROA   
ATOM   1756  CD1 TYR P 113     -42.253 -81.376 102.486  0.00 97.00      PROA   
ATOM   1757  HD1 TYR P 113     -42.094 -80.989 103.482  0.00 97.00      PROA   
ATOM   1758  CE1 TYR P 113     -41.878 -80.606 101.380  0.00 97.00      PROA   
ATOM   1759  HE1 TYR P 113     -41.424 -79.637 101.528  0.00 97.00      PROA   
ATOM   1760  CZ  TYR P 113     -42.105 -81.087 100.085  0.00 97.00      PROA   
ATOM   1761  OH  TYR P 113     -41.706 -80.324  98.972  0.00 97.00      PROA   
ATOM   1762  HH  TYR P 113     -40.947 -79.801  99.249  0.00 97.00      PROA   
ATOM   1763  CD2 TYR P 113     -43.059 -83.114 101.009  0.00 97.00      PROA   
ATOM   1764  HD2 TYR P 113     -43.519 -84.077 100.858  0.00 97.00      PROA   
ATOM   1765  CE2 TYR P 113     -42.709 -82.334  99.898  0.00 97.00      PROA   
ATOM   1766  HE2 TYR P 113     -42.882 -82.705  98.898  0.00 97.00      PROA   
ATOM   1767  C   TYR P 113     -41.604 -85.446 103.505  0.00 97.00      PROA   
ATOM   1768  O   TYR P 113     -40.487 -85.481 103.008  0.00 97.00      PROA   
ATOM   1769  N   ASN P 114     -42.416 -86.523 103.479  0.00 97.00      PROA   
ATOM   1770  HN  ASN P 114     -43.311 -86.453 103.917  0.00 97.00      PROA   
ATOM   1771  CA  ASN P 114     -42.093 -87.801 102.861  0.00 97.00      PROA   
ATOM   1772  HA  ASN P 114     -42.903 -88.454 103.143  0.00 97.00      PROA   
ATOM   1773  CB  ASN P 114     -42.015 -87.732 101.304  0.00 97.00      PROA   
ATOM   1774  HB1 ASN P 114     -41.794 -88.732 100.875  0.00 97.00      PROA   
ATOM   1775  HB2 ASN P 114     -41.203 -87.037 101.003  0.00 97.00      PROA   
ATOM   1776  CG  ASN P 114     -43.310 -87.222 100.659  0.00 97.00      PROA   
ATOM   1777  OD1 ASN P 114     -43.276 -86.360  99.774  0.00 97.00      PROA   
ATOM   1778  ND2 ASN P 114     -44.482 -87.751 101.099  0.00 97.00      PROA   
ATOM   1779 HD21 ASN P 114     -45.317 -87.445 100.645  0.00 97.00      PROA   
ATOM   1780 HD22 ASN P 114     -44.482 -88.479 101.783  0.00 97.00      PROA   
ATOM   1781  C   ASN P 114     -40.841 -88.465 103.422  0.00 97.00      PROA   
ATOM   1782  O   ASN P 114     -39.929 -88.846 102.689  0.00 97.00      PROA   
ATOM   1783  N   VAL P 115     -40.781 -88.622 104.762  0.00 97.00      PROA   
ATOM   1784  HN  VAL P 115     -41.573 -88.396 105.325  0.00 97.00      PROA   
ATOM   1785  CA  VAL P 115     -39.626 -89.142 105.462  0.00 97.00      PROA   
ATOM   1786  HA  VAL P 115     -38.753 -88.766 104.952  0.00 97.00      PROA   
ATOM   1787  CB  VAL P 115     -39.530 -88.638 106.899  0.00 97.00      PROA   
ATOM   1788  HB  VAL P 115     -40.450 -88.917 107.461  0.00 97.00      PROA   
ATOM   1789  CG1 VAL P 115     -38.299 -89.236 107.619  0.00 97.00      PROA   
ATOM   1790 HG11 VAL P 115     -37.376 -89.025 107.038  0.00 97.00      PROA   
ATOM   1791 HG12 VAL P 115     -38.395 -90.333 107.748  0.00 97.00      PROA   
ATOM   1792 HG13 VAL P 115     -38.189 -88.781 108.626  0.00 97.00      PROA   
ATOM   1793  CG2 VAL P 115     -39.424 -87.098 106.855  0.00 97.00      PROA   
ATOM   1794 HG21 VAL P 115     -40.357 -86.638 106.470  0.00 97.00      PROA   
ATOM   1795 HG22 VAL P 115     -38.580 -86.790 106.202  0.00 97.00      PROA   
ATOM   1796 HG23 VAL P 115     -39.237 -86.696 107.873  0.00 97.00      PROA   
ATOM   1797  C   VAL P 115     -39.571 -90.657 105.388  0.00 97.00      PROA   
ATOM   1798  O   VAL P 115     -40.485 -91.361 105.801  0.00 97.00      PROA   
ATOM   1799  N   LEU P 116     -38.456 -91.183 104.847  0.00 97.00      PROA   
ATOM   1800  HN  LEU P 116     -37.754 -90.565 104.499  0.00 97.00      PROA   
ATOM   1801  CA  LEU P 116     -38.204 -92.593 104.661  0.00 97.00      PROA   
ATOM   1802  HA  LEU P 116     -39.062 -93.172 104.966  0.00 97.00      PROA   
ATOM   1803  CB  LEU P 116     -37.842 -92.910 103.187  0.00 97.00      PROA   
ATOM   1804  HB1 LEU P 116     -37.430 -93.939 103.089  0.00 97.00      PROA   
ATOM   1805  HB2 LEU P 116     -37.051 -92.196 102.869  0.00 97.00      PROA   
ATOM   1806  CG  LEU P 116     -39.018 -92.791 102.192  0.00 97.00      PROA   
ATOM   1807  HG  LEU P 116     -39.567 -91.842 102.398  0.00 97.00      PROA   
ATOM   1808  CD1 LEU P 116     -38.505 -92.727 100.742  0.00 97.00      PROA   
ATOM   1809 HD11 LEU P 116     -37.948 -93.657 100.495  0.00 97.00      PROA   
ATOM   1810 HD12 LEU P 116     -37.828 -91.859 100.608  0.00 97.00      PROA   
ATOM   1811 HD13 LEU P 116     -39.358 -92.627 100.038  0.00 97.00      PROA   
ATOM   1812  CD2 LEU P 116     -39.992 -93.969 102.354  0.00 97.00      PROA   
ATOM   1813 HD21 LEU P 116     -40.377 -94.015 103.392  0.00 97.00      PROA   
ATOM   1814 HD22 LEU P 116     -39.474 -94.925 102.127  0.00 97.00      PROA   
ATOM   1815 HD23 LEU P 116     -40.850 -93.860 101.658  0.00 97.00      PROA   
ATOM   1816  C   LEU P 116     -37.029 -93.008 105.510  0.00 97.00      PROA   
ATOM   1817  O   LEU P 116     -35.956 -92.423 105.432  0.00 97.00      PROA   
ATOM   1818  N   TYR P 117     -37.209 -94.065 106.330  0.00 97.00      PROA   
ATOM   1819  HN  TYR P 117     -38.121 -94.459 106.435  0.00 97.00      PROA   
ATOM   1820  CA  TYR P 117     -36.144 -94.726 107.058  0.00 97.00      PROA   
ATOM   1821  HA  TYR P 117     -35.285 -94.071 107.113  0.00 97.00      PROA   
ATOM   1822  CB  TYR P 117     -36.552 -95.126 108.501  0.00 97.00      PROA   
ATOM   1823  HB1 TYR P 117     -35.812 -95.826 108.945  0.00 97.00      PROA   
ATOM   1824  HB2 TYR P 117     -37.544 -95.628 108.494  0.00 97.00      PROA   
ATOM   1825  CG  TYR P 117     -36.633 -93.911 109.398  0.00 97.00      PROA   
ATOM   1826  CD1 TYR P 117     -35.580 -93.623 110.287  0.00 97.00      PROA   
ATOM   1827  HD1 TYR P 117     -34.698 -94.247 110.297  0.00 97.00      PROA   
ATOM   1828  CE1 TYR P 117     -35.665 -92.542 111.172  0.00 97.00      PROA   
ATOM   1829  HE1 TYR P 117     -34.855 -92.335 111.856  0.00 97.00      PROA   
ATOM   1830  CZ  TYR P 117     -36.807 -91.739 111.179  0.00 97.00      PROA   
ATOM   1831  OH  TYR P 117     -36.878 -90.671 112.087  0.00 97.00      PROA   
ATOM   1832  HH  TYR P 117     -37.775 -90.324 112.090  0.00 97.00      PROA   
ATOM   1833  CD2 TYR P 117     -37.780 -93.094 109.423  0.00 97.00      PROA   
ATOM   1834  HD2 TYR P 117     -38.602 -93.308 108.756  0.00 97.00      PROA   
ATOM   1835  CE2 TYR P 117     -37.865 -92.007 110.304  0.00 97.00      PROA   
ATOM   1836  HE2 TYR P 117     -38.745 -91.380 110.312  0.00 97.00      PROA   
ATOM   1837  C   TYR P 117     -35.710 -95.964 106.301  0.00 97.00      PROA   
ATOM   1838  O   TYR P 117     -36.537 -96.770 105.887  0.00 97.00      PROA   
ATOM   1839  N   TYR P 118     -34.381 -96.125 106.099  0.00 97.00      PROA   
ATOM   1840  HN  TYR P 118     -33.740 -95.441 106.444  0.00 97.00      PROA   
ATOM   1841  CA  TYR P 118     -33.769 -97.176 105.313  0.00 97.00      PROA   
ATOM   1842  HA  TYR P 118     -34.532 -97.830 104.931  0.00 97.00      PROA   
ATOM   1843  CB  TYR P 118     -32.851 -96.671 104.148  0.00 97.00      PROA   
ATOM   1844  HB1 TYR P 118     -32.426 -97.545 103.607  0.00 97.00      PROA   
ATOM   1845  HB2 TYR P 118     -32.007 -96.093 104.579  0.00 97.00      PROA   
ATOM   1846  CG  TYR P 118     -33.508 -95.761 103.126  0.00 97.00      PROA   
ATOM   1847  CD1 TYR P 118     -33.923 -94.465 103.474  0.00 97.00      PROA   
ATOM   1848  HD1 TYR P 118     -33.857 -94.134 104.495  0.00 97.00      PROA   
ATOM   1849  CE1 TYR P 118     -34.392 -93.571 102.509  0.00 97.00      PROA   
ATOM   1850  HE1 TYR P 118     -34.700 -92.587 102.818  0.00 97.00      PROA   
ATOM   1851  CZ  TYR P 118     -34.435 -93.945 101.163  0.00 97.00      PROA   
ATOM   1852  OH  TYR P 118     -34.871 -93.012 100.201  0.00 97.00      PROA   
ATOM   1853  HH  TYR P 118     -35.098 -92.209 100.685  0.00 97.00      PROA   
ATOM   1854  CD2 TYR P 118     -33.554 -96.123 101.764  0.00 97.00      PROA   
ATOM   1855  HD2 TYR P 118     -33.200 -97.095 101.460  0.00 97.00      PROA   
ATOM   1856  CE2 TYR P 118     -34.017 -95.227 100.788  0.00 97.00      PROA   
ATOM   1857  HE2 TYR P 118     -34.033 -95.521  99.749  0.00 97.00      PROA   
ATOM   1858  C   TYR P 118     -32.881 -97.995 106.222  0.00 97.00      PROA   
ATOM   1859  O   TYR P 118     -32.266 -97.470 107.146  0.00 97.00      PROA   
ATOM   1860  N   ARG P 119     -32.795 -99.320 105.965  0.00 97.00      PROA   
ATOM   1861  HN  ARG P 119     -33.348 -99.729 105.241  0.00 97.00      PROA   
ATOM   1862  CA  ARG P 119     -31.823-100.195 106.578  0.00 97.00      PROA   
ATOM   1863  HA  ARG P 119     -31.007 -99.590 106.940  0.00 97.00      PROA   
ATOM   1864  CB  ARG P 119     -32.361-101.005 107.787  0.00 97.00      PROA   
ATOM   1865  HB1 ARG P 119     -33.349-101.441 107.518  0.00 97.00      PROA   
ATOM   1866  HB2 ARG P 119     -32.519-100.280 108.617  0.00 97.00      PROA   
ATOM   1867  CG  ARG P 119     -31.411-102.131 108.250  0.00 97.00      PROA   
ATOM   1868  HG1 ARG P 119     -30.380-101.710 108.269  0.00 97.00      PROA   
ATOM   1869  HG2 ARG P 119     -31.422-102.964 107.514  0.00 97.00      PROA   
ATOM   1870  CD  ARG P 119     -31.656-102.703 109.651  0.00 97.00      PROA   
ATOM   1871  HD1 ARG P 119     -31.768-101.906 110.406  0.00 97.00      PROA   
ATOM   1872  HD2 ARG P 119     -30.787-103.327 109.947  0.00 97.00      PROA   
ATOM   1873  NE  ARG P 119     -32.841-103.612 109.654  0.00 97.00      PROA   
ATOM   1874  HE  ARG P 119     -32.679-104.596 109.642  0.00 97.00      PROA   
ATOM   1875  CZ  ARG P 119     -34.071-103.249 110.074  0.00 97.00      PROA   
ATOM   1876  NH1 ARG P 119     -34.480-101.982 110.126  0.00 97.00      PROA   
ATOM   1877 HH11 ARG P 119     -33.871-101.295 109.745  0.00 97.00      PROA   
ATOM   1878 HH12 ARG P 119     -35.447-101.806 110.289  0.00 97.00      PROA   
ATOM   1879  NH2 ARG P 119     -34.887-104.230 110.486  0.00 97.00      PROA   
ATOM   1880 HH21 ARG P 119     -34.461-105.128 110.584  0.00 97.00      PROA   
ATOM   1881 HH22 ARG P 119     -35.649-104.004 111.090  0.00 97.00      PROA   
ATOM   1882  C   ARG P 119     -31.248-101.111 105.524  0.00 97.00      PROA   
ATOM   1883  O   ARG P 119     -31.982-101.805 104.824  0.00 97.00      PROA   
ATOM   1884  N   ASN P 120     -29.898-101.130 105.395  0.00 97.00      PROA   
ATOM   1885  HN  ASN P 120     -29.342-100.567 106.007  0.00 97.00      PROA   
ATOM   1886  CA  ASN P 120     -29.149-101.989 104.489  0.00 97.00      PROA   
ATOM   1887  HA  ASN P 120     -28.121-101.662 104.550  0.00 97.00      PROA   
ATOM   1888  CB  ASN P 120     -29.198-103.485 104.915  0.00 97.00      PROA   
ATOM   1889  HB1 ASN P 120     -28.589-104.108 104.227  0.00 97.00      PROA   
ATOM   1890  HB2 ASN P 120     -30.247-103.847 104.897  0.00 97.00      PROA   
ATOM   1891  CG  ASN P 120     -28.613-103.635 106.326  0.00 97.00      PROA   
ATOM   1892  OD1 ASN P 120     -27.775-102.840 106.753  0.00 97.00      PROA   
ATOM   1893  ND2 ASN P 120     -29.090-104.660 107.085  0.00 97.00      PROA   
ATOM   1894 HD21 ASN P 120     -28.765-104.746 108.027  0.00 97.00      PROA   
ATOM   1895 HD22 ASN P 120     -29.730-105.316 106.689  0.00 97.00      PROA   
ATOM   1896  C   ASN P 120     -29.551-101.800 103.034  0.00 97.00      PROA   
ATOM   1897  O   ASN P 120     -29.810-102.759 102.309  0.00 97.00      PROA   
ATOM   1898  N   GLY P 121     -29.623-100.524 102.584  0.00 97.00      PROA   
ATOM   1899  HN  GLY P 121     -29.379 -99.776 103.196  0.00 97.00      PROA   
ATOM   1900  CA  GLY P 121     -30.033-100.151 101.239  0.00 97.00      PROA   
ATOM   1901  HA1 GLY P 121     -29.733-100.923 100.542  0.00 97.00      PROA   
ATOM   1902  HA2 GLY P 121     -29.571 -99.200 101.017  0.00 97.00      PROA   
ATOM   1903  C   GLY P 121     -31.521 -99.955 101.094  0.00 97.00      PROA   
ATOM   1904  O   GLY P 121     -31.959 -99.051 100.387  0.00 97.00      PROA   
ATOM   1905  N   LYS P 122     -32.347-100.800 101.742  0.00 97.00      PROA   
ATOM   1906  HN  LYS P 122     -31.973-101.522 102.322  0.00 97.00      PROA   
ATOM   1907  CA  LYS P 122     -33.784-100.778 101.557  0.00 97.00      PROA   
ATOM   1908  HA  LYS P 122     -33.990-100.395 100.567  0.00 97.00      PROA   
ATOM   1909  CB  LYS P 122     -34.393-102.207 101.584  0.00 97.00      PROA   
ATOM   1910  HB1 LYS P 122     -33.957-102.761 102.446  0.00 97.00      PROA   
ATOM   1911  HB2 LYS P 122     -34.081-102.733 100.656  0.00 97.00      PROA   
ATOM   1912  CG  LYS P 122     -35.925-102.228 101.719  0.00 97.00      PROA   
ATOM   1913  HG1 LYS P 122     -36.356-101.488 101.006  0.00 97.00      PROA   
ATOM   1914  HG2 LYS P 122     -36.191-101.910 102.753  0.00 97.00      PROA   
ATOM   1915  CD  LYS P 122     -36.605-103.577 101.467  0.00 97.00      PROA   
ATOM   1916  HD1 LYS P 122     -36.185-104.329 102.172  0.00 97.00      PROA   
ATOM   1917  HD2 LYS P 122     -36.375-103.904 100.428  0.00 97.00      PROA   
ATOM   1918  CE  LYS P 122     -38.123-103.451 101.667  0.00 97.00      PROA   
ATOM   1919  HE1 LYS P 122     -38.538-102.676 100.986  0.00 97.00      PROA   
ATOM   1920  HE2 LYS P 122     -38.351-103.161 102.715  0.00 97.00      PROA   
ATOM   1921  NZ  LYS P 122     -38.815-104.727 101.381  0.00 97.00      PROA   
ATOM   1922  HZ1 LYS P 122     -38.436-105.471 102.000  0.00 97.00      PROA   
ATOM   1923  HZ2 LYS P 122     -38.658-104.988 100.387  0.00 97.00      PROA   
ATOM   1924  HZ3 LYS P 122     -39.835-104.617 101.555  0.00 97.00      PROA   
ATOM   1925  C   LYS P 122     -34.528 -99.872 102.521  0.00 97.00      PROA   
ATOM   1926  O   LYS P 122     -34.386 -99.978 103.733  0.00 97.00      PROA   
ATOM   1927  N   ALA P 123     -35.407 -98.985 101.990  0.00 97.00      PROA   
ATOM   1928  HN  ALA P 123     -35.438 -98.828 101.006  0.00 97.00      PROA   
ATOM   1929  CA  ALA P 123     -36.421 -98.290 102.762  0.00 97.00      PROA   
ATOM   1930  HA  ALA P 123     -35.927 -97.742 103.545  0.00 97.00      PROA   
ATOM   1931  CB  ALA P 123     -37.170 -97.263 101.891  0.00 97.00      PROA   
ATOM   1932  HB1 ALA P 123     -37.707 -97.765 101.059  0.00 97.00      PROA   
ATOM   1933  HB2 ALA P 123     -36.446 -96.545 101.449  0.00 97.00      PROA   
ATOM   1934  HB3 ALA P 123     -37.899 -96.684 102.495  0.00 97.00      PROA   
ATOM   1935  C   ALA P 123     -37.420 -99.249 103.402  0.00 97.00      PROA   
ATOM   1936  O   ALA P 123     -37.979-100.118 102.734  0.00 97.00      PROA   
ATOM   1937  N   PHE P 124     -37.664 -99.115 104.728  0.00 97.00      PROA   
ATOM   1938  HN  PHE P 124     -37.192 -98.413 105.259  0.00 97.00      PROA   
ATOM   1939  CA  PHE P 124     -38.521-100.037 105.451  0.00 97.00      PROA   
ATOM   1940  HA  PHE P 124     -39.027-100.691 104.755  0.00 97.00      PROA   
ATOM   1941  CB  PHE P 124     -37.704-100.943 106.433  0.00 97.00      PROA   
ATOM   1942  HB1 PHE P 124     -36.845-101.382 105.879  0.00 97.00      PROA   
ATOM   1943  HB2 PHE P 124     -38.349-101.783 106.771  0.00 97.00      PROA   
ATOM   1944  CG  PHE P 124     -37.159-100.242 107.662  0.00 97.00      PROA   
ATOM   1945  CD1 PHE P 124     -35.974 -99.492 107.598  0.00 97.00      PROA   
ATOM   1946  HD1 PHE P 124     -35.465 -99.397 106.651  0.00 97.00      PROA   
ATOM   1947  CE1 PHE P 124     -35.468 -98.849 108.735  0.00 97.00      PROA   
ATOM   1948  HE1 PHE P 124     -34.567 -98.258 108.667  0.00 97.00      PROA   
ATOM   1949  CZ  PHE P 124     -36.140 -98.965 109.958  0.00 97.00      PROA   
ATOM   1950  HZ  PHE P 124     -35.765 -98.454 110.833  0.00 97.00      PROA   
ATOM   1951  CD2 PHE P 124     -37.808-100.372 108.904  0.00 97.00      PROA   
ATOM   1952  HD2 PHE P 124     -38.717-100.951 108.972  0.00 97.00      PROA   
ATOM   1953  CE2 PHE P 124     -37.306 -99.735 110.045  0.00 97.00      PROA   
ATOM   1954  HE2 PHE P 124     -37.826 -99.823 110.988  0.00 97.00      PROA   
ATOM   1955  C   PHE P 124     -39.622 -99.299 106.185  0.00 97.00      PROA   
ATOM   1956  O   PHE P 124     -40.598 -99.929 106.591  0.00 97.00      PROA   
ATOM   1957  N   LYS P 125     -39.532 -97.958 106.361  0.00 97.00      PROA   
ATOM   1958  HN  LYS P 125     -38.735 -97.440 106.063  0.00 97.00      PROA   
ATOM   1959  CA  LYS P 125     -40.588 -97.266 107.076  0.00 97.00      PROA   
ATOM   1960  HA  LYS P 125     -41.520 -97.776 106.874  0.00 97.00      PROA   
ATOM   1961  CB  LYS P 125     -40.333 -97.307 108.605  0.00 97.00      PROA   
ATOM   1962  HB1 LYS P 125     -40.049 -96.318 109.015  0.00 97.00      PROA   
ATOM   1963  HB2 LYS P 125     -39.451 -97.967 108.775  0.00 97.00      PROA   
ATOM   1964  CG  LYS P 125     -41.496 -97.938 109.394  0.00 97.00      PROA   
ATOM   1965  HG1 LYS P 125     -41.182 -98.069 110.454  0.00 97.00      PROA   
ATOM   1966  HG2 LYS P 125     -41.698 -98.951 108.981  0.00 97.00      PROA   
ATOM   1967  CD  LYS P 125     -42.797 -97.120 109.355  0.00 97.00      PROA   
ATOM   1968  HD1 LYS P 125     -43.563 -97.658 109.958  0.00 97.00      PROA   
ATOM   1969  HD2 LYS P 125     -43.169 -97.070 108.307  0.00 97.00      PROA   
ATOM   1970  CE  LYS P 125     -42.616 -95.703 109.906  0.00 97.00      PROA   
ATOM   1971  HE1 LYS P 125     -41.889 -95.125 109.295  0.00 97.00      PROA   
ATOM   1972  HE2 LYS P 125     -42.256 -95.743 110.955  0.00 97.00      PROA   
ATOM   1973  NZ  LYS P 125     -43.889 -94.955 109.887  0.00 97.00      PROA   
ATOM   1974  HZ1 LYS P 125     -44.670 -95.532 110.251  0.00 97.00      PROA   
ATOM   1975  HZ2 LYS P 125     -44.090 -94.668 108.904  0.00 97.00      PROA   
ATOM   1976  HZ3 LYS P 125     -43.782 -94.090 110.457  0.00 97.00      PROA   
ATOM   1977  C   LYS P 125     -40.789 -95.844 106.591  0.00 97.00      PROA   
ATOM   1978  O   LYS P 125     -39.908 -94.997 106.689  0.00 97.00      PROA   
ATOM   1979  N   PHE P 126     -42.011 -95.556 106.085  0.00 97.00      PROA   
ATOM   1980  HN  PHE P 126     -42.671 -96.293 105.960  0.00 97.00      PROA   
ATOM   1981  CA  PHE P 126     -42.440 -94.268 105.577  0.00 97.00      PROA   
ATOM   1982  HA  PHE P 126     -41.565 -93.681 105.337  0.00 97.00      PROA   
ATOM   1983  CB  PHE P 126     -43.240 -94.502 104.256  0.00 97.00      PROA   
ATOM   1984  HB1 PHE P 126     -44.013 -95.282 104.437  0.00 97.00      PROA   
ATOM   1985  HB2 PHE P 126     -42.553 -94.896 103.478  0.00 97.00      PROA   
ATOM   1986  CG  PHE P 126     -43.924 -93.281 103.693  0.00 97.00      PROA   
ATOM   1987  CD1 PHE P 126     -43.164 -92.230 103.155  0.00 97.00      PROA   
ATOM   1988  HD1 PHE P 126     -42.086 -92.279 103.174  0.00 97.00      PROA   
ATOM   1989  CE1 PHE P 126     -43.793 -91.121 102.581  0.00 97.00      PROA   
ATOM   1990  HE1 PHE P 126     -43.191 -90.343 102.139  0.00 97.00      PROA   
ATOM   1991  CZ  PHE P 126     -45.191 -91.038 102.562  0.00 97.00      PROA   
ATOM   1992  HZ  PHE P 126     -45.685 -90.186 102.121  0.00 97.00      PROA   
ATOM   1993  CD2 PHE P 126     -45.328 -93.196 103.654  0.00 97.00      PROA   
ATOM   1994  HD2 PHE P 126     -45.928 -94.004 104.046  0.00 97.00      PROA   
ATOM   1995  CE2 PHE P 126     -45.958 -92.076 103.102  0.00 97.00      PROA   
ATOM   1996  HE2 PHE P 126     -47.036 -92.022 103.070  0.00 97.00      PROA   
ATOM   1997  C   PHE P 126     -43.251 -93.464 106.593  0.00 97.00      PROA   
ATOM   1998  O   PHE P 126     -44.058 -94.012 107.332  0.00 97.00      PROA   
ATOM   1999  N   PHE P 127     -43.066 -92.121 106.613  0.00 97.00      PROA   
ATOM   2000  HN  PHE P 127     -42.322 -91.720 106.082  0.00 97.00      PROA   
ATOM   2001  CA  PHE P 127     -43.912 -91.162 107.303  0.00 97.00      PROA   
ATOM   2002  HA  PHE P 127     -44.861 -91.622 107.541  0.00 97.00      PROA   
ATOM   2003  CB  PHE P 127     -43.260 -90.545 108.571  0.00 97.00      PROA   
ATOM   2004  HB1 PHE P 127     -43.909 -89.752 109.002  0.00 97.00      PROA   
ATOM   2005  HB2 PHE P 127     -42.291 -90.071 108.299  0.00 97.00      PROA   
ATOM   2006  CG  PHE P 127     -42.988 -91.540 109.668  0.00 97.00      PROA   
ATOM   2007  CD1 PHE P 127     -43.936 -91.745 110.689  0.00 97.00      PROA   
ATOM   2008  HD1 PHE P 127     -44.901 -91.262 110.627  0.00 97.00      PROA   
ATOM   2009  CE1 PHE P 127     -43.611 -92.492 111.829  0.00 97.00      PROA   
ATOM   2010  HE1 PHE P 127     -44.328 -92.603 112.629  0.00 97.00      PROA   
ATOM   2011  CZ  PHE P 127     -42.331 -93.045 111.957  0.00 97.00      PROA   
ATOM   2012  HZ  PHE P 127     -42.068 -93.597 112.847  0.00 97.00      PROA   
ATOM   2013  CD2 PHE P 127     -41.709 -92.109 109.808  0.00 97.00      PROA   
ATOM   2014  HD2 PHE P 127     -40.958 -91.918 109.054  0.00 97.00      PROA   
ATOM   2015  CE2 PHE P 127     -41.379 -92.852 110.949  0.00 97.00      PROA   
ATOM   2016  HE2 PHE P 127     -40.384 -93.257 111.065  0.00 97.00      PROA   
ATOM   2017  C   PHE P 127     -44.176 -89.992 106.369  0.00 97.00      PROA   
ATOM   2018  O   PHE P 127     -43.297 -89.562 105.634  0.00 97.00      PROA   
ATOM   2019  N   HSD P 128     -45.400 -89.414 106.375  0.00 97.00      PROA   
ATOM   2020  HN  HSD P 128     -46.155 -89.807 106.897  0.00 97.00      PROA   
ATOM   2021  CA  HSD P 128     -45.698 -88.182 105.654  0.00 97.00      PROA   
ATOM   2022  HA  HSD P 128     -45.380 -88.341 104.632  0.00 97.00      PROA   
ATOM   2023  CB  HSD P 128     -47.213 -87.876 105.601  0.00 97.00      PROA   
ATOM   2024  HB1 HSD P 128     -47.420 -86.791 105.472  0.00 97.00      PROA   
ATOM   2025  HB2 HSD P 128     -47.687 -88.194 106.553  0.00 97.00      PROA   
ATOM   2026  ND1 HSD P 128     -47.939 -88.073 103.180  0.00 97.00      PROA   
ATOM   2027  HD1 HSD P 128     -47.620 -87.167 102.899  0.00 97.00      PROA   
ATOM   2028  CG  HSD P 128     -47.859 -88.600 104.453  0.00 97.00      PROA   
ATOM   2029  CE1 HSD P 128     -48.638 -88.961 102.430  0.00 97.00      PROA   
ATOM   2030  HE1 HSD P 128     -48.872 -88.798 101.378  0.00 97.00      PROA   
ATOM   2031  NE2 HSD P 128     -49.024 -90.008 103.132  0.00 97.00      PROA   
ATOM   2032  CD2 HSD P 128     -48.544 -89.775 104.409  0.00 97.00      PROA   
ATOM   2033  HD2 HSD P 128     -48.753 -90.488 105.197  0.00 97.00      PROA   
ATOM   2034  C   HSD P 128     -44.923 -86.954 106.108  0.00 97.00      PROA   
ATOM   2035  O   HSD P 128     -44.578 -86.113 105.283  0.00 97.00      PROA   
ATOM   2036  N   TRP P 129     -44.638 -86.823 107.421  0.00 97.00      PROA   
ATOM   2037  HN  TRP P 129     -44.909 -87.529 108.065  0.00 97.00      PROA   
ATOM   2038  CA  TRP P 129     -43.978 -85.672 108.009  0.00 97.00      PROA   
ATOM   2039  HA  TRP P 129     -43.557 -85.047 107.231  0.00 97.00      PROA   
ATOM   2040  CB  TRP P 129     -44.924 -84.830 108.915  0.00 97.00      PROA   
ATOM   2041  HB1 TRP P 129     -44.407 -83.891 109.213  0.00 97.00      PROA   
ATOM   2042  HB2 TRP P 129     -45.146 -85.393 109.848  0.00 97.00      PROA   
ATOM   2043  CG  TRP P 129     -46.234 -84.479 108.280  0.00 97.00      PROA   
ATOM   2044  CD1 TRP P 129     -46.521 -83.345 107.565  0.00 97.00      PROA   
ATOM   2045  HD1 TRP P 129     -45.822 -82.540 107.390  0.00 97.00      PROA   
ATOM   2046  NE1 TRP P 129     -47.819 -83.397 107.122  0.00 97.00      PROA   
ATOM   2047  HE1 TRP P 129     -48.318 -82.670 106.703  0.00 97.00      PROA   
ATOM   2048  CE2 TRP P 129     -48.400 -84.559 107.536  0.00 97.00      PROA   
ATOM   2049  CD2 TRP P 129     -47.437 -85.270 108.286  0.00 97.00      PROA   
ATOM   2050  CE3 TRP P 129     -47.785 -86.492 108.864  0.00 97.00      PROA   
ATOM   2051  HE3 TRP P 129     -47.083 -87.044 109.472  0.00 97.00      PROA   
ATOM   2052  CZ3 TRP P 129     -49.078 -86.988 108.665  0.00 97.00      PROA   
ATOM   2053  HZ3 TRP P 129     -49.369 -87.927 109.114  0.00 97.00      PROA   
ATOM   2054  CZ2 TRP P 129     -49.679 -85.054 107.328  0.00 97.00      PROA   
ATOM   2055  HZ2 TRP P 129     -50.412 -84.506 106.755  0.00 97.00      PROA   
ATOM   2056  CH2 TRP P 129     -50.005 -86.284 107.901  0.00 97.00      PROA   
ATOM   2057  HH2 TRP P 129     -51.000 -86.685 107.766  0.00 97.00      PROA   
ATOM   2058  C   TRP P 129     -42.846 -86.204 108.855  0.00 97.00      PROA   
ATOM   2059  O   TRP P 129     -42.725 -87.410 109.062  0.00 97.00      PROA   
ATOM   2060  N   ASN P 130     -41.958 -85.313 109.357  0.00 97.00      PROA   
ATOM   2061  HN  ASN P 130     -42.001 -84.348 109.103  0.00 97.00      PROA   
ATOM   2062  CA  ASN P 130     -40.890 -85.686 110.266  0.00 97.00      PROA   
ATOM   2063  HA  ASN P 130     -40.300 -86.422 109.739  0.00 97.00      PROA   
ATOM   2064  CB  ASN P 130     -39.993 -84.456 110.594  0.00 97.00      PROA   
ATOM   2065  HB1 ASN P 130     -40.537 -83.746 111.252  0.00 97.00      PROA   
ATOM   2066  HB2 ASN P 130     -39.729 -83.920 109.656  0.00 97.00      PROA   
ATOM   2067  CG  ASN P 130     -38.701 -84.866 111.297  0.00 97.00      PROA   
ATOM   2068  OD1 ASN P 130     -38.441 -84.469 112.432  0.00 97.00      PROA   
ATOM   2069  ND2 ASN P 130     -37.880 -85.704 110.612  0.00 97.00      PROA   
ATOM   2070 HD21 ASN P 130     -37.010 -85.952 111.040  0.00 97.00      PROA   
ATOM   2071 HD22 ASN P 130     -38.106 -85.983 109.681  0.00 97.00      PROA   
ATOM   2072  C   ASN P 130     -41.393 -86.352 111.553  0.00 97.00      PROA   
ATOM   2073  O   ASN P 130     -42.312 -85.871 112.213  0.00 97.00      PROA   
ATOM   2074  N   SER P 131     -40.780 -87.498 111.925  0.00 97.00      PROA   
ATOM   2075  HN  SER P 131     -40.028 -87.874 111.389  0.00 97.00      PROA   
ATOM   2076  CA  SER P 131     -41.175 -88.282 113.076  0.00 97.00      PROA   
ATOM   2077  HA  SER P 131     -41.413 -87.623 113.899  0.00 97.00      PROA   
ATOM   2078  CB  SER P 131     -42.371 -89.241 112.783  0.00 97.00      PROA   
ATOM   2079  HB1 SER P 131     -42.148 -89.841 111.876  0.00 97.00      PROA   
ATOM   2080  HB2 SER P 131     -43.265 -88.617 112.568  0.00 97.00      PROA   
ATOM   2081  OG  SER P 131     -42.695 -90.121 113.864  0.00 97.00      PROA   
ATOM   2082  HG1 SER P 131     -42.041 -90.830 113.860  0.00 97.00      PROA   
ATOM   2083  C   SER P 131     -39.970 -89.090 113.442  0.00 97.00      PROA   
ATOM   2084  O   SER P 131     -39.098 -89.305 112.611  0.00 97.00      PROA   
ATOM   2085  N   ASN P 132     -39.913 -89.582 114.700  0.00 97.00      PROA   
ATOM   2086  HN  ASN P 132     -40.660 -89.394 115.333  0.00 97.00      PROA   
ATOM   2087  CA  ASN P 132     -38.920 -90.539 115.141  0.00 97.00      PROA   
ATOM   2088  HA  ASN P 132     -37.969 -90.272 114.701  0.00 97.00      PROA   
ATOM   2089  CB  ASN P 132     -38.747 -90.544 116.697  0.00 97.00      PROA   
ATOM   2090  HB1 ASN P 132     -38.631 -89.502 117.062  0.00 97.00      PROA   
ATOM   2091  HB2 ASN P 132     -37.811 -91.091 116.945  0.00 97.00      PROA   
ATOM   2092  CG  ASN P 132     -39.882 -91.253 117.455  0.00 97.00      PROA   
ATOM   2093  OD1 ASN P 132     -39.842 -92.473 117.637  0.00 97.00      PROA   
ATOM   2094  ND2 ASN P 132     -40.899 -90.491 117.935  0.00 97.00      PROA   
ATOM   2095 HD21 ASN P 132     -41.627 -90.959 118.432  0.00 97.00      PROA   
ATOM   2096 HD22 ASN P 132     -40.896 -89.500 117.816  0.00 97.00      PROA   
ATOM   2097  C   ASN P 132     -39.306 -91.914 114.624  0.00 97.00      PROA   
ATOM   2098  O   ASN P 132     -40.434 -92.141 114.193  0.00 97.00      PROA   
ATOM   2099  N   LEU P 133     -38.361 -92.871 114.694  0.00 97.00      PROA   
ATOM   2100  HN  LEU P 133     -37.421 -92.642 114.940  0.00 97.00      PROA   
ATOM   2101  CA  LEU P 133     -38.661 -94.274 114.578  0.00 97.00      PROA   
ATOM   2102  HA  LEU P 133     -39.730 -94.430 114.587  0.00 97.00      PROA   
ATOM   2103  CB  LEU P 133     -38.062 -94.859 113.277  0.00 97.00      PROA   
ATOM   2104  HB1 LEU P 133     -36.954 -94.893 113.319  0.00 97.00      PROA   
ATOM   2105  HB2 LEU P 133     -38.325 -94.136 112.468  0.00 97.00      PROA   
ATOM   2106  CG  LEU P 133     -38.612 -96.234 112.836  0.00 97.00      PROA   
ATOM   2107  HG  LEU P 133     -39.722 -96.221 112.953  0.00 97.00      PROA   
ATOM   2108  CD1 LEU P 133     -38.302 -96.451 111.348  0.00 97.00      PROA   
ATOM   2109 HD11 LEU P 133     -37.203 -96.454 111.190  0.00 97.00      PROA   
ATOM   2110 HD12 LEU P 133     -38.742 -95.636 110.737  0.00 97.00      PROA   
ATOM   2111 HD13 LEU P 133     -38.714 -97.422 111.004  0.00 97.00      PROA   
ATOM   2112  CD2 LEU P 133     -38.051 -97.410 113.652  0.00 97.00      PROA   
ATOM   2113 HD21 LEU P 133     -38.391 -97.367 114.705  0.00 97.00      PROA   
ATOM   2114 HD22 LEU P 133     -36.940 -97.386 113.637  0.00 97.00      PROA   
ATOM   2115 HD23 LEU P 133     -38.389 -98.376 113.223  0.00 97.00      PROA   
ATOM   2116  C   LEU P 133     -38.075 -94.919 115.813  0.00 97.00      PROA   
ATOM   2117  O   LEU P 133     -36.864 -94.939 115.998  0.00 97.00      PROA   
ATOM   2118  N   THR P 134     -38.934 -95.474 116.701  0.00 97.00      PROA   
ATOM   2119  HN  THR P 134     -39.919 -95.416 116.564  0.00 97.00      PROA   
ATOM   2120  CA  THR P 134     -38.486 -96.143 117.912  0.00 97.00      PROA   
ATOM   2121  HA  THR P 134     -37.418 -96.024 118.029  0.00 97.00      PROA   
ATOM   2122  CB  THR P 134     -39.129 -95.621 119.193  0.00 97.00      PROA   
ATOM   2123  HB  THR P 134     -40.239 -95.685 119.128  0.00 97.00      PROA   
ATOM   2124  OG1 THR P 134     -38.760 -94.265 119.407  0.00 97.00      PROA   
ATOM   2125  HG1 THR P 134     -39.159 -93.751 118.700  0.00 97.00      PROA   
ATOM   2126  CG2 THR P 134     -38.634 -96.403 120.427  0.00 97.00      PROA   
ATOM   2127 HG21 THR P 134     -37.523 -96.388 120.464  0.00 97.00      PROA   
ATOM   2128 HG22 THR P 134     -38.981 -97.456 120.417  0.00 97.00      PROA   
ATOM   2129 HG23 THR P 134     -39.019 -95.925 121.353  0.00 97.00      PROA   
ATOM   2130  C   THR P 134     -38.762 -97.618 117.769  0.00 97.00      PROA   
ATOM   2131  O   THR P 134     -39.898 -98.047 117.582  0.00 97.00      PROA   
ATOM   2132  N   ILE P 135     -37.696 -98.438 117.868  0.00 97.00      PROA   
ATOM   2133  HN  ILE P 135     -36.779 -98.054 117.985  0.00 97.00      PROA   
ATOM   2134  CA  ILE P 135     -37.764 -99.881 117.831  0.00 97.00      PROA   
ATOM   2135  HA  ILE P 135     -38.648-100.191 117.293  0.00 97.00      PROA   
ATOM   2136  CB  ILE P 135     -36.524-100.488 117.166  0.00 97.00      PROA   
ATOM   2137  HB  ILE P 135     -35.631-100.130 117.728  0.00 97.00      PROA   
ATOM   2138  CG2 ILE P 135     -36.555-102.031 117.242  0.00 97.00      PROA   
ATOM   2139 HG21 ILE P 135     -37.450-102.431 116.720  0.00 97.00      PROA   
ATOM   2140 HG22 ILE P 135     -36.568-102.382 118.291  0.00 97.00      PROA   
ATOM   2141 HG23 ILE P 135     -35.648-102.457 116.767  0.00 97.00      PROA   
ATOM   2142  CG1 ILE P 135     -36.343-100.009 115.701  0.00 97.00      PROA   
ATOM   2143 HG11 ILE P 135     -36.736 -98.979 115.580  0.00 97.00      PROA   
ATOM   2144 HG12 ILE P 135     -36.938-100.666 115.029  0.00 97.00      PROA   
ATOM   2145  CD  ILE P 135     -34.872 -99.978 115.264  0.00 97.00      PROA   
ATOM   2146  HD1 ILE P 135     -34.355-100.931 115.506  0.00 97.00      PROA   
ATOM   2147  HD2 ILE P 135     -34.346 -99.159 115.798  0.00 97.00      PROA   
ATOM   2148  HD3 ILE P 135     -34.784 -99.790 114.174  0.00 97.00      PROA   
ATOM   2149  C   ILE P 135     -37.865-100.344 119.272  0.00 97.00      PROA   
ATOM   2150  O   ILE P 135     -36.919-100.213 120.038  0.00 97.00      PROA   
ATOM   2151  N   LEU P 136     -39.032-100.891 119.683  0.00 97.00      PROA   
ATOM   2152  HN  LEU P 136     -39.812-100.920 119.062  0.00 97.00      PROA   
ATOM   2153  CA  LEU P 136     -39.320-101.319 121.044  0.00 97.00      PROA   
ATOM   2154  HA  LEU P 136     -39.167-100.458 121.680  0.00 97.00      PROA   
ATOM   2155  CB  LEU P 136     -40.787-101.813 121.200  0.00 97.00      PROA   
ATOM   2156  HB1 LEU P 136     -40.914-102.220 122.229  0.00 97.00      PROA   
ATOM   2157  HB2 LEU P 136     -40.977-102.640 120.483  0.00 97.00      PROA   
ATOM   2158  CG  LEU P 136     -41.908-100.746 121.034  0.00 97.00      PROA   
ATOM   2159  HG  LEU P 136     -42.855-101.253 121.346  0.00 97.00      PROA   
ATOM   2160  CD1 LEU P 136     -41.715 -99.543 121.974  0.00 97.00      PROA   
ATOM   2161 HD11 LEU P 136     -40.824 -98.953 121.672  0.00 97.00      PROA   
ATOM   2162 HD12 LEU P 136     -41.578 -99.885 123.021  0.00 97.00      PROA   
ATOM   2163 HD13 LEU P 136     -42.603 -98.878 121.932  0.00 97.00      PROA   
ATOM   2164  CD2 LEU P 136     -42.139-100.274 119.584  0.00 97.00      PROA   
ATOM   2165 HD21 LEU P 136     -42.227-101.141 118.897  0.00 97.00      PROA   
ATOM   2166 HD22 LEU P 136     -41.308 -99.623 119.246  0.00 97.00      PROA   
ATOM   2167 HD23 LEU P 136     -43.076 -99.681 119.527  0.00 97.00      PROA   
ATOM   2168  C   LEU P 136     -38.389-102.395 121.586  0.00 97.00      PROA   
ATOM   2169  O   LEU P 136     -37.990-102.347 122.749  0.00 97.00      PROA   
ATOM   2170  N   LYS P 137     -38.026-103.392 120.751  0.00 97.00      PROA   
ATOM   2171  HN  LYS P 137     -38.394-103.433 119.828  0.00 97.00      PROA   
ATOM   2172  CA  LYS P 137     -37.019-104.375 121.087  0.00 97.00      PROA   
ATOM   2173  HA  LYS P 137     -36.382-103.990 121.873  0.00 97.00      PROA   
ATOM   2174  CB  LYS P 137     -37.636-105.723 121.545  0.00 97.00      PROA   
ATOM   2175  HB1 LYS P 137     -36.835-106.489 121.627  0.00 97.00      PROA   
ATOM   2176  HB2 LYS P 137     -38.359-106.074 120.776  0.00 97.00      PROA   
ATOM   2177  CG  LYS P 137     -38.358-105.644 122.904  0.00 97.00      PROA   
ATOM   2178  HG1 LYS P 137     -39.201-104.922 122.840  0.00 97.00      PROA   
ATOM   2179  HG2 LYS P 137     -37.641-105.246 123.652  0.00 97.00      PROA   
ATOM   2180  CD  LYS P 137     -38.895-107.010 123.369  0.00 97.00      PROA   
ATOM   2181  HD1 LYS P 137     -38.061-107.748 123.359  0.00 97.00      PROA   
ATOM   2182  HD2 LYS P 137     -39.650-107.359 122.630  0.00 97.00      PROA   
ATOM   2183  CE  LYS P 137     -39.546-107.002 124.760  0.00 97.00      PROA   
ATOM   2184  HE1 LYS P 137     -39.941-108.016 124.995  0.00 97.00      PROA   
ATOM   2185  HE2 LYS P 137     -40.375-106.268 124.819  0.00 97.00      PROA   
ATOM   2186  NZ  LYS P 137     -38.540-106.674 125.796  0.00 97.00      PROA   
ATOM   2187  HZ1 LYS P 137     -38.409-105.645 125.885  0.00 97.00      PROA   
ATOM   2188  HZ2 LYS P 137     -37.640-107.107 125.506  0.00 97.00      PROA   
ATOM   2189  HZ3 LYS P 137     -38.826-107.082 126.709  0.00 97.00      PROA   
ATOM   2190  C   LYS P 137     -36.146-104.606 119.874  0.00 97.00      PROA   
ATOM   2191  O   LYS P 137     -36.603-105.133 118.861  0.00 97.00      PROA   
ATOM   2192  N   THR P 138     -34.846-104.224 119.938  0.00 97.00      PROA   
ATOM   2193  HN  THR P 138     -34.504-103.724 120.736  0.00 97.00      PROA   
ATOM   2194  CA  THR P 138     -33.899-104.426 118.850  0.00 97.00      PROA   
ATOM   2195  HA  THR P 138     -34.450-104.260 117.935  0.00 97.00      PROA   
ATOM   2196  CB  THR P 138     -32.741-103.426 118.838  0.00 97.00      PROA   
ATOM   2197  HB  THR P 138     -33.155-102.419 119.080  0.00 97.00      PROA   
ATOM   2198  OG1 THR P 138     -32.138-103.338 117.552  0.00 97.00      PROA   
ATOM   2199  HG1 THR P 138     -31.413-102.719 117.661  0.00 97.00      PROA   
ATOM   2200  CG2 THR P 138     -31.644-103.769 119.857  0.00 97.00      PROA   
ATOM   2201 HG21 THR P 138     -31.113-104.706 119.586  0.00 97.00      PROA   
ATOM   2202 HG22 THR P 138     -32.075-103.889 120.870  0.00 97.00      PROA   
ATOM   2203 HG23 THR P 138     -30.891-102.953 119.899  0.00 97.00      PROA   
ATOM   2204  C   THR P 138     -33.425-105.869 118.816  0.00 97.00      PROA   
ATOM   2205  O   THR P 138     -33.698-106.661 119.709  0.00 97.00      PROA   
ATOM   2206  N   ASN P 139     -32.759-106.266 117.716  0.00 97.00      PROA   
ATOM   2207  HN  ASN P 139     -32.469-105.596 117.037  0.00 97.00      PROA   
ATOM   2208  CA  ASN P 139     -32.460-107.654 117.452  0.00 97.00      PROA   
ATOM   2209  HA  ASN P 139     -31.978-108.069 118.327  0.00 97.00      PROA   
ATOM   2210  CB  ASN P 139     -33.743-108.481 117.123  0.00 97.00      PROA   
ATOM   2211  HB1 ASN P 139     -34.384-108.526 118.030  0.00 97.00      PROA   
ATOM   2212  HB2 ASN P 139     -33.489-109.526 116.855  0.00 97.00      PROA   
ATOM   2213  CG  ASN P 139     -34.529-107.855 115.962  0.00 97.00      PROA   
ATOM   2214  OD1 ASN P 139     -34.153-108.016 114.798  0.00 97.00      PROA   
ATOM   2215  ND2 ASN P 139     -35.651-107.149 116.272  0.00 97.00      PROA   
ATOM   2216 HD21 ASN P 139     -36.204-106.784 115.524  0.00 97.00      PROA   
ATOM   2217 HD22 ASN P 139     -35.908-106.999 117.226  0.00 97.00      PROA   
ATOM   2218  C   ASN P 139     -31.450-107.683 116.325  0.00 97.00      PROA   
ATOM   2219  O   ASN P 139     -31.111-106.651 115.752  0.00 97.00      PROA   
ATOM   2220  N   MET P 140     -30.934-108.883 115.971  0.00 97.00      PROA   
ATOM   2221  HN  MET P 140     -31.165-109.710 116.482  0.00 97.00      PROA   
ATOM   2222  CA  MET P 140     -29.975-109.071 114.899  0.00 97.00      PROA   
ATOM   2223  HA  MET P 140     -29.091-108.503 115.151  0.00 97.00      PROA   
ATOM   2224  CB  MET P 140     -29.567-110.547 114.824  0.00 97.00      PROA   
ATOM   2225  HB1 MET P 140     -30.447-111.184 114.568  0.00 97.00      PROA   
ATOM   2226  HB2 MET P 140     -29.218-110.858 115.835  0.00 97.00      PROA   
ATOM   2227  CG  MET P 140     -28.444-110.841 113.853  0.00 97.00      PROA   
ATOM   2228  HG1 MET P 140     -27.526-110.274 114.100  0.00 97.00      PROA   
ATOM   2229  HG2 MET P 140     -28.744-110.493 112.829  0.00 97.00      PROA   
ATOM   2230  SD  MET P 140     -28.116-112.632 113.966  0.00 97.00      PROA   
ATOM   2231  CE  MET P 140     -27.410-112.934 115.442  0.00 97.00      PROA   
ATOM   2232  HE1 MET P 140     -28.262-112.829 116.122  0.00 97.00      PROA   
ATOM   2233  HE2 MET P 140     -26.616-112.194 115.610  0.00 97.00      PROA   
ATOM   2234  HE3 MET P 140     -27.031-113.968 115.436  0.00 97.00      PROA   
ATOM   2235  C   MET P 140     -30.445-108.576 113.535  0.00 97.00      PROA   
ATOM   2236  O   MET P 140     -29.666-108.016 112.767  0.00 97.00      PROA   
ATOM   2237  N   SER P 141     -31.752-108.707 113.211  0.00 97.00      PROA   
ATOM   2238  HN  SER P 141     -32.398-109.108 113.857  0.00 97.00      PROA   
ATOM   2239  CA  SER P 141     -32.291-108.306 111.920  0.00 97.00      PROA   
ATOM   2240  HA  SER P 141     -31.568-108.533 111.146  0.00 97.00      PROA   
ATOM   2241  CB  SER P 141     -33.615-109.059 111.609  0.00 97.00      PROA   
ATOM   2242  HB1 SER P 141     -34.430-108.737 112.293  0.00 97.00      PROA   
ATOM   2243  HB2 SER P 141     -33.447-110.145 111.774  0.00 97.00      PROA   
ATOM   2244  OG  SER P 141     -34.026-108.890 110.253  0.00 97.00      PROA   
ATOM   2245  HG1 SER P 141     -34.168-107.948 110.120  0.00 97.00      PROA   
ATOM   2246  C   SER P 141     -32.569-106.811 111.899  0.00 97.00      PROA   
ATOM   2247  O   SER P 141     -33.040-106.284 110.898  0.00 97.00      PROA   
ATOM   2248  N   HSD P 142     -32.238-106.092 112.994  0.00 97.00      PROA   
ATOM   2249  HN  HSD P 142     -31.932-106.574 113.812  0.00 97.00      PROA   
ATOM   2250  CA  HSD P 142     -32.253-104.647 113.087  0.00 97.00      PROA   
ATOM   2251  HA  HSD P 142     -32.690-104.231 112.197  0.00 97.00      PROA   
ATOM   2252  CB  HSD P 142     -33.114-104.153 114.276  0.00 97.00      PROA   
ATOM   2253  HB1 HSD P 142     -32.873-103.096 114.523  0.00 97.00      PROA   
ATOM   2254  HB2 HSD P 142     -32.915-104.763 115.181  0.00 97.00      PROA   
ATOM   2255  ND1 HSD P 142     -35.464-103.172 114.164  0.00 97.00      PROA   
ATOM   2256  HD1 HSD P 142     -35.281-102.358 114.718  0.00 97.00      PROA   
ATOM   2257  CG  HSD P 142     -34.584-104.207 113.930  0.00 97.00      PROA   
ATOM   2258  CE1 HSD P 142     -36.629-103.491 113.552  0.00 97.00      PROA   
ATOM   2259  HE1 HSD P 142     -37.518-102.862 113.595  0.00 97.00      PROA   
ATOM   2260  NE2 HSD P 142     -36.566-104.658 112.946  0.00 97.00      PROA   
ATOM   2261  CD2 HSD P 142     -35.284-105.116 113.196  0.00 97.00      PROA   
ATOM   2262  HD2 HSD P 142     -34.986-106.071 112.785  0.00 97.00      PROA   
ATOM   2263  C   HSD P 142     -30.840-104.093 113.124  0.00 97.00      PROA   
ATOM   2264  O   HSD P 142     -30.626-102.913 113.380  0.00 97.00      PROA   
ATOM   2265  N   SER P 143     -29.828-104.929 112.814  0.00 97.00      PROA   
ATOM   2266  HN  SER P 143     -30.015-105.891 112.631  0.00 97.00      PROA   
ATOM   2267  CA  SER P 143     -28.432-104.531 112.744  0.00 97.00      PROA   
ATOM   2268  HA  SER P 143     -28.263-103.700 113.414  0.00 97.00      PROA   
ATOM   2269  CB  SER P 143     -27.537-105.718 113.167  0.00 97.00      PROA   
ATOM   2270  HB1 SER P 143     -27.549-106.501 112.388  0.00 97.00      PROA   
ATOM   2271  HB2 SER P 143     -27.971-106.174 114.081  0.00 97.00      PROA   
ATOM   2272  OG  SER P 143     -26.201-105.324 113.458  0.00 97.00      PROA   
ATOM   2273  HG1 SER P 143     -25.803-105.037 112.632  0.00 97.00      PROA   
ATOM   2274  C   SER P 143     -28.066-104.107 111.327  0.00 97.00      PROA   
ATOM   2275  O   SER P 143     -28.675-104.554 110.359  0.00 97.00      PROA   
ATOM   2276  N   GLY P 144     -27.037-103.231 111.175  0.00 97.00      PROA   
ATOM   2277  HN  GLY P 144     -26.577-102.837 111.971  0.00 97.00      PROA   
ATOM   2278  CA  GLY P 144     -26.492-102.839 109.884  0.00 97.00      PROA   
ATOM   2279  HA1 GLY P 144     -27.067-103.276 109.084  0.00 97.00      PROA   
ATOM   2280  HA2 GLY P 144     -25.459-103.153 109.873  0.00 97.00      PROA   
ATOM   2281  C   GLY P 144     -26.499-101.348 109.699  0.00 97.00      PROA   
ATOM   2282  O   GLY P 144     -26.440-100.589 110.658  0.00 97.00      PROA   
ATOM   2283  N   THR P 145     -26.539-100.884 108.429  0.00 97.00      PROA   
ATOM   2284  HN  THR P 145     -26.690-101.522 107.675  0.00 97.00      PROA   
ATOM   2285  CA  THR P 145     -26.426 -99.475 108.086  0.00 97.00      PROA   
ATOM   2286  HA  THR P 145     -25.968 -98.962 108.917  0.00 97.00      PROA   
ATOM   2287  CB  THR P 145     -25.506 -99.192 106.892  0.00 97.00      PROA   
ATOM   2288  HB  THR P 145     -24.503 -99.609 107.139  0.00 97.00      PROA   
ATOM   2289  OG1 THR P 145     -25.322 -97.798 106.661  0.00 97.00      PROA   
ATOM   2290  HG1 THR P 145     -25.945 -97.556 105.965  0.00 97.00      PROA   
ATOM   2291  CG2 THR P 145     -25.984 -99.848 105.582  0.00 97.00      PROA   
ATOM   2292 HG21 THR P 145     -26.962 -99.432 105.260  0.00 97.00      PROA   
ATOM   2293 HG22 THR P 145     -26.082-100.945 105.701  0.00 97.00      PROA   
ATOM   2294 HG23 THR P 145     -25.248 -99.648 104.772  0.00 97.00      PROA   
ATOM   2295  C   THR P 145     -27.799 -98.868 107.918  0.00 97.00      PROA   
ATOM   2296  O   THR P 145     -28.634 -99.368 107.178  0.00 97.00      PROA   
ATOM   2297  N   TYR P 146     -28.057 -97.749 108.625  0.00 97.00      PROA   
ATOM   2298  HN  TYR P 146     -27.365 -97.375 109.240  0.00 97.00      PROA   
ATOM   2299  CA  TYR P 146     -29.307 -97.025 108.575  0.00 97.00      PROA   
ATOM   2300  HA  TYR P 146     -30.022 -97.583 107.992  0.00 97.00      PROA   
ATOM   2301  CB  TYR P 146     -29.913 -96.727 109.968  0.00 97.00      PROA   
ATOM   2302  HB1 TYR P 146     -30.704 -95.952 109.886  0.00 97.00      PROA   
ATOM   2303  HB2 TYR P 146     -29.126 -96.352 110.658  0.00 97.00      PROA   
ATOM   2304  CG  TYR P 146     -30.559 -97.932 110.592  0.00 97.00      PROA   
ATOM   2305  CD1 TYR P 146     -29.798 -98.888 111.284  0.00 97.00      PROA   
ATOM   2306  HD1 TYR P 146     -28.720 -98.813 111.288  0.00 97.00      PROA   
ATOM   2307  CE1 TYR P 146     -30.431 -99.909 112.002  0.00 97.00      PROA   
ATOM   2308  HE1 TYR P 146     -29.839-100.640 112.528  0.00 97.00      PROA   
ATOM   2309  CZ  TYR P 146     -31.828 -99.967 112.056  0.00 97.00      PROA   
ATOM   2310  OH  TYR P 146     -32.465-100.977 112.800  0.00 97.00      PROA   
ATOM   2311  HH  TYR P 146     -31.768-101.526 113.174  0.00 97.00      PROA   
ATOM   2312  CD2 TYR P 146     -31.963 -98.033 110.613  0.00 97.00      PROA   
ATOM   2313  HD2 TYR P 146     -32.559 -97.293 110.100  0.00 97.00      PROA   
ATOM   2314  CE2 TYR P 146     -32.594 -99.044 111.345  0.00 97.00      PROA   
ATOM   2315  HE2 TYR P 146     -33.670 -99.095 111.389  0.00 97.00      PROA   
ATOM   2316  C   TYR P 146     -29.102 -95.701 107.884  0.00 97.00      PROA   
ATOM   2317  O   TYR P 146     -28.077 -95.051 108.043  0.00 97.00      PROA   
ATOM   2318  N   HSD P 147     -30.100 -95.266 107.088  0.00 97.00      PROA   
ATOM   2319  HN  HSD P 147     -30.938 -95.799 106.995  0.00 97.00      PROA   
ATOM   2320  CA  HSD P 147     -30.045 -94.005 106.376  0.00 97.00      PROA   
ATOM   2321  HA  HSD P 147     -29.389 -93.318 106.893  0.00 97.00      PROA   
ATOM   2322  CB  HSD P 147     -29.612 -94.162 104.891  0.00 97.00      PROA   
ATOM   2323  HB1 HSD P 147     -29.455 -93.155 104.448  0.00 97.00      PROA   
ATOM   2324  HB2 HSD P 147     -30.405 -94.666 104.302  0.00 97.00      PROA   
ATOM   2325  ND1 HSD P 147     -27.190 -94.519 104.161  0.00 97.00      PROA   
ATOM   2326  HD1 HSD P 147     -26.997 -93.568 103.913  0.00 97.00      PROA   
ATOM   2327  CG  HSD P 147     -28.368 -94.992 104.701  0.00 97.00      PROA   
ATOM   2328  CE1 HSD P 147     -26.360 -95.583 104.031  0.00 97.00      PROA   
ATOM   2329  HE1 HSD P 147     -25.347 -95.503 103.636  0.00 97.00      PROA   
ATOM   2330  NE2 HSD P 147     -26.925 -96.705 104.430  0.00 97.00      PROA   
ATOM   2331  CD2 HSD P 147     -28.189 -96.335 104.847  0.00 97.00      PROA   
ATOM   2332  HD2 HSD P 147     -28.876 -97.088 105.214  0.00 97.00      PROA   
ATOM   2333  C   HSD P 147     -31.446 -93.447 106.408  0.00 97.00      PROA   
ATOM   2334  O   HSD P 147     -32.398 -94.178 106.659  0.00 97.00      PROA   
ATOM   2335  N   CYS P 148     -31.626 -92.131 106.155  0.00 97.00      PROA   
ATOM   2336  HN  CYS P 148     -30.858 -91.495 106.091  0.00 97.00      PROA   
ATOM   2337  CA  CYS P 148     -32.948 -91.577 105.961  0.00 97.00      PROA   
ATOM   2338  HA  CYS P 148     -33.604 -92.379 105.670  0.00 97.00      PROA   
ATOM   2339  CB  CYS P 148     -33.558 -90.932 107.238  0.00 97.00      PROA   
ATOM   2340  HB1 CYS P 148     -33.534 -91.703 108.039  0.00 97.00      PROA   
ATOM   2341  HB2 CYS P 148     -34.631 -90.713 107.048  0.00 97.00      PROA   
ATOM   2342  SG  CYS P 148     -32.710 -89.434 107.845  0.00 97.00      PROA   
ATOM   2343  C   CYS P 148     -32.967 -90.612 104.799  0.00 97.00      PROA   
ATOM   2344  O   CYS P 148     -31.933 -90.141 104.335  0.00 97.00      PROA   
ATOM   2345  N   SER P 149     -34.180 -90.303 104.288  0.00 97.00      PROA   
ATOM   2346  HN  SER P 149     -35.003 -90.747 104.637  0.00 97.00      PROA   
ATOM   2347  CA  SER P 149     -34.354 -89.285 103.273  0.00 97.00      PROA   
ATOM   2348  HA  SER P 149     -33.578 -88.548 103.414  0.00 97.00      PROA   
ATOM   2349  CB  SER P 149     -34.335 -89.796 101.797  0.00 97.00      PROA   
ATOM   2350  HB1 SER P 149     -33.416 -90.403 101.656  0.00 97.00      PROA   
ATOM   2351  HB2 SER P 149     -34.287 -88.934 101.099  0.00 97.00      PROA   
ATOM   2352  OG  SER P 149     -35.466 -90.591 101.441  0.00 97.00      PROA   
ATOM   2353  HG1 SER P 149     -36.247 -90.138 101.767  0.00 97.00      PROA   
ATOM   2354  C   SER P 149     -35.668 -88.601 103.518  0.00 97.00      PROA   
ATOM   2355  O   SER P 149     -36.602 -89.213 104.018  0.00 97.00      PROA   
ATOM   2356  N   GLY P 150     -35.766 -87.308 103.143  0.00 97.00      PROA   
ATOM   2357  HN  GLY P 150     -34.978 -86.850 102.738  0.00 97.00      PROA   
ATOM   2358  CA  GLY P 150     -37.000 -86.548 103.187  0.00 97.00      PROA   
ATOM   2359  HA1 GLY P 150     -37.018 -85.985 104.107  0.00 97.00      PROA   
ATOM   2360  HA2 GLY P 150     -37.849 -87.206 103.055  0.00 97.00      PROA   
ATOM   2361  C   GLY P 150     -36.988 -85.585 102.043  0.00 97.00      PROA   
ATOM   2362  O   GLY P 150     -36.032 -85.534 101.282  0.00 97.00      PROA   
ATOM   2363  N   MET P 151     -38.062 -84.785 101.894  0.00 97.00      PROA   
ATOM   2364  HN  MET P 151     -38.866 -84.908 102.474  0.00 97.00      PROA   
ATOM   2365  CA  MET P 151     -38.236 -83.836 100.820  0.00 97.00      PROA   
ATOM   2366  HA  MET P 151     -37.362 -83.823 100.187  0.00 97.00      PROA   
ATOM   2367  CB  MET P 151     -39.492 -84.223  99.992  0.00 97.00      PROA   
ATOM   2368  HB1 MET P 151     -40.401 -83.721 100.377  0.00 97.00      PROA   
ATOM   2369  HB2 MET P 151     -39.663 -85.316 100.148  0.00 97.00      PROA   
ATOM   2370  CG  MET P 151     -39.371 -84.031  98.468  0.00 97.00      PROA   
ATOM   2371  HG1 MET P 151     -40.291 -84.460  98.010  0.00 97.00      PROA   
ATOM   2372  HG2 MET P 151     -38.512 -84.635  98.101  0.00 97.00      PROA   
ATOM   2373  SD  MET P 151     -39.193 -82.312  97.911  0.00 97.00      PROA   
ATOM   2374  CE  MET P 151     -39.352 -82.698  96.146  0.00 97.00      PROA   
ATOM   2375  HE1 MET P 151     -40.363 -83.101  95.923  0.00 97.00      PROA   
ATOM   2376  HE2 MET P 151     -38.603 -83.456  95.829  0.00 97.00      PROA   
ATOM   2377  HE3 MET P 151     -39.204 -81.787  95.527  0.00 97.00      PROA   
ATOM   2378  C   MET P 151     -38.413 -82.461 101.447  0.00 97.00      PROA   
ATOM   2379  O   MET P 151     -39.096 -82.303 102.455  0.00 97.00      PROA   
ATOM   2380  N   GLY P 152     -37.775 -81.425 100.852  0.00 97.00      PROA   
ATOM   2381  HN  GLY P 152     -37.157 -81.621 100.094  0.00 97.00      PROA   
ATOM   2382  CA  GLY P 152     -38.009 -80.023 101.183  0.00 97.00      PROA   
ATOM   2383  HA1 GLY P 152     -37.130 -79.625 101.660  0.00 97.00      PROA   
ATOM   2384  HA2 GLY P 152     -38.896 -79.933 101.795  0.00 97.00      PROA   
ATOM   2385  C   GLY P 152     -38.273 -79.246  99.924  0.00 97.00      PROA   
ATOM   2386  O   GLY P 152     -39.416 -78.954  99.589  0.00 97.00      PROA   
ATOM   2387  N   LYS P 153     -37.207 -78.867  99.188  0.00 97.00      PROA   
ATOM   2388  HN  LYS P 153     -36.280 -78.963  99.547  0.00 97.00      PROA   
ATOM   2389  CA  LYS P 153     -37.324 -78.366  97.828  0.00 97.00      PROA   
ATOM   2390  HA  LYS P 153     -38.366 -78.326  97.555  0.00 97.00      PROA   
ATOM   2391  CB  LYS P 153     -36.715 -76.948  97.670  0.00 97.00      PROA   
ATOM   2392  HB1 LYS P 153     -36.506 -76.729  96.600  0.00 97.00      PROA   
ATOM   2393  HB2 LYS P 153     -35.747 -76.909  98.214  0.00 97.00      PROA   
ATOM   2394  CG  LYS P 153     -37.637 -75.823  98.185  0.00 97.00      PROA   
ATOM   2395  HG1 LYS P 153     -37.088 -74.858  98.105  0.00 97.00      PROA   
ATOM   2396  HG2 LYS P 153     -37.871 -75.991  99.259  0.00 97.00      PROA   
ATOM   2397  CD  LYS P 153     -38.943 -75.732  97.376  0.00 97.00      PROA   
ATOM   2398  HD1 LYS P 153     -39.542 -76.651  97.562  0.00 97.00      PROA   
ATOM   2399  HD2 LYS P 153     -38.674 -75.710  96.295  0.00 97.00      PROA   
ATOM   2400  CE  LYS P 153     -39.809 -74.512  97.708  0.00 97.00      PROA   
ATOM   2401  HE1 LYS P 153     -39.265 -73.570  97.487  0.00 97.00      PROA   
ATOM   2402  HE2 LYS P 153     -40.107 -74.523  98.778  0.00 97.00      PROA   
ATOM   2403  NZ  LYS P 153     -41.044 -74.537  96.887  0.00 97.00      PROA   
ATOM   2404  HZ1 LYS P 153     -41.570 -75.411  97.091  0.00 97.00      PROA   
ATOM   2405  HZ2 LYS P 153     -40.786 -74.525  95.879  0.00 97.00      PROA   
ATOM   2406  HZ3 LYS P 153     -41.639 -73.714  97.103  0.00 97.00      PROA   
ATOM   2407  C   LYS P 153     -36.745 -79.329  96.817  0.00 97.00      PROA   
ATOM   2408  O   LYS P 153     -36.849 -79.120  95.609  0.00 97.00      PROA   
ATOM   2409  N   HSD P 154     -36.187 -80.452  97.303  0.00 97.00      PROA   
ATOM   2410  HN  HSD P 154     -36.094 -80.583  98.285  0.00 97.00      PROA   
ATOM   2411  CA  HSD P 154     -35.806 -81.592  96.511  0.00 97.00      PROA   
ATOM   2412  HA  HSD P 154     -36.615 -81.833  95.836  0.00 97.00      PROA   
ATOM   2413  CB  HSD P 154     -34.486 -81.398  95.721  0.00 97.00      PROA   
ATOM   2414  HB1 HSD P 154     -33.676 -81.096  96.421  0.00 97.00      PROA   
ATOM   2415  HB2 HSD P 154     -34.630 -80.566  94.998  0.00 97.00      PROA   
ATOM   2416  ND1 HSD P 154     -32.946 -83.368  95.220  0.00 97.00      PROA   
ATOM   2417  HD1 HSD P 154     -32.354 -83.265  96.021  0.00 97.00      PROA   
ATOM   2418  CG  HSD P 154     -34.069 -82.617  94.941  0.00 97.00      PROA   
ATOM   2419  CE1 HSD P 154     -32.918 -84.382  94.322  0.00 97.00      PROA   
ATOM   2420  HE1 HSD P 154     -32.131 -85.135  94.311  0.00 97.00      PROA   
ATOM   2421  NE2 HSD P 154     -33.943 -84.342  93.493  0.00 97.00      PROA   
ATOM   2422  CD2 HSD P 154     -34.659 -83.220  93.872  0.00 97.00      PROA   
ATOM   2423  HD2 HSD P 154     -35.553 -82.943  93.328  0.00 97.00      PROA   
ATOM   2424  C   HSD P 154     -35.687 -82.691  97.536  0.00 97.00      PROA   
ATOM   2425  O   HSD P 154     -35.758 -82.424  98.734  0.00 97.00      PROA   
ATOM   2426  N   ARG P 155     -35.531 -83.971  97.119  0.00 97.00      PROA   
ATOM   2427  HN  ARG P 155     -35.497 -84.199  96.148  0.00 97.00      PROA   
ATOM   2428  CA  ARG P 155     -35.184 -85.025  98.053  0.00 97.00      PROA   
ATOM   2429  HA  ARG P 155     -35.871 -84.937  98.882  0.00 97.00      PROA   
ATOM   2430  CB  ARG P 155     -35.366 -86.464  97.502  0.00 97.00      PROA   
ATOM   2431  HB1 ARG P 155     -36.457 -86.634  97.350  0.00 97.00      PROA   
ATOM   2432  HB2 ARG P 155     -35.036 -87.184  98.283  0.00 97.00      PROA   
ATOM   2433  CG  ARG P 155     -34.639 -86.752  96.169  0.00 97.00      PROA   
ATOM   2434  HG1 ARG P 155     -33.821 -86.016  96.042  0.00 97.00      PROA   
ATOM   2435  HG2 ARG P 155     -35.339 -86.608  95.317  0.00 97.00      PROA   
ATOM   2436  CD  ARG P 155     -33.975 -88.137  96.079  0.00 97.00      PROA   
ATOM   2437  HD1 ARG P 155     -33.154 -88.197  96.830  0.00 97.00      PROA   
ATOM   2438  HD2 ARG P 155     -33.563 -88.313  95.061  0.00 97.00      PROA   
ATOM   2439  NE  ARG P 155     -35.028 -89.162  96.362  0.00 97.00      PROA   
ATOM   2440  HE  ARG P 155     -35.981 -88.912  96.215  0.00 97.00      PROA   
ATOM   2441  CZ  ARG P 155     -34.794 -90.335  96.987  0.00 97.00      PROA   
ATOM   2442  NH1 ARG P 155     -33.560 -90.812  97.200  0.00 97.00      PROA   
ATOM   2443 HH11 ARG P 155     -32.785 -90.330  96.805  0.00 97.00      PROA   
ATOM   2444 HH12 ARG P 155     -33.466 -91.696  97.651  0.00 97.00      PROA   
ATOM   2445  NH2 ARG P 155     -35.834 -91.069  97.425  0.00 97.00      PROA   
ATOM   2446 HH21 ARG P 155     -36.761 -90.732  97.291  0.00 97.00      PROA   
ATOM   2447 HH22 ARG P 155     -35.645 -91.897  97.945  0.00 97.00      PROA   
ATOM   2448  C   ARG P 155     -33.781 -84.861  98.626  0.00 97.00      PROA   
ATOM   2449  O   ARG P 155     -32.820 -84.585  97.912  0.00 97.00      PROA   
ATOM   2450  N   TYR P 156     -33.639 -85.035  99.954  0.00 97.00      PROA   
ATOM   2451  HN  TYR P 156     -34.440 -85.206 100.525  0.00 97.00      PROA   
ATOM   2452  CA  TYR P 156     -32.380 -84.924 100.657  0.00 97.00      PROA   
ATOM   2453  HA  TYR P 156     -31.574 -84.742  99.961  0.00 97.00      PROA   
ATOM   2454  CB  TYR P 156     -32.412 -83.817 101.749  0.00 97.00      PROA   
ATOM   2455  HB1 TYR P 156     -31.412 -83.676 102.207  0.00 97.00      PROA   
ATOM   2456  HB2 TYR P 156     -33.135 -84.109 102.541  0.00 97.00      PROA   
ATOM   2457  CG  TYR P 156     -32.866 -82.485 101.194  0.00 97.00      PROA   
ATOM   2458  CD1 TYR P 156     -32.312 -81.954 100.014  0.00 97.00      PROA   
ATOM   2459  HD1 TYR P 156     -31.549 -82.502  99.482  0.00 97.00      PROA   
ATOM   2460  CE1 TYR P 156     -32.759 -80.730  99.500  0.00 97.00      PROA   
ATOM   2461  HE1 TYR P 156     -32.338 -80.347  98.582  0.00 97.00      PROA   
ATOM   2462  CZ  TYR P 156     -33.756 -80.013 100.173  0.00 97.00      PROA   
ATOM   2463  OH  TYR P 156     -34.208 -78.779  99.665  0.00 97.00      PROA   
ATOM   2464  HH  TYR P 156     -33.549 -78.461  99.045  0.00 97.00      PROA   
ATOM   2465  CD2 TYR P 156     -33.848 -81.739 101.871  0.00 97.00      PROA   
ATOM   2466  HD2 TYR P 156     -34.276 -82.121 102.787  0.00 97.00      PROA   
ATOM   2467  CE2 TYR P 156     -34.290 -80.512 101.365  0.00 97.00      PROA   
ATOM   2468  HE2 TYR P 156     -35.033 -79.946 101.904  0.00 97.00      PROA   
ATOM   2469  C   TYR P 156     -32.134 -86.262 101.314  0.00 97.00      PROA   
ATOM   2470  O   TYR P 156     -33.065 -86.894 101.796  0.00 97.00      PROA   
ATOM   2471  N   THR P 157     -30.865 -86.733 101.323  0.00 97.00      PROA   
ATOM   2472  HN  THR P 157     -30.133 -86.224 100.880  0.00 97.00      PROA   
ATOM   2473  CA  THR P 157     -30.452 -87.999 101.906  0.00 97.00      PROA   
ATOM   2474  HA  THR P 157     -31.304 -88.511 102.333  0.00 97.00      PROA   
ATOM   2475  CB  THR P 157     -29.756 -88.933 100.916  0.00 97.00      PROA   
ATOM   2476  HB  THR P 157     -29.215 -89.759 101.439  0.00 97.00      PROA   
ATOM   2477  OG1 THR P 157     -28.840 -88.225 100.085  0.00 97.00      PROA   
ATOM   2478  HG1 THR P 157     -28.136 -87.916 100.659  0.00 97.00      PROA   
ATOM   2479  CG2 THR P 157     -30.808 -89.570  99.995  0.00 97.00      PROA   
ATOM   2480 HG21 THR P 157     -31.378 -88.784  99.457  0.00 97.00      PROA   
ATOM   2481 HG22 THR P 157     -31.509 -90.195 100.583  0.00 97.00      PROA   
ATOM   2482 HG23 THR P 157     -30.303 -90.218  99.245  0.00 97.00      PROA   
ATOM   2483  C   THR P 157     -29.482 -87.716 103.029  0.00 97.00      PROA   
ATOM   2484  O   THR P 157     -28.623 -86.846 102.912  0.00 97.00      PROA   
ATOM   2485  N   SER P 158     -29.589 -88.461 104.153  0.00 97.00      PROA   
ATOM   2486  HN  SER P 158     -30.316 -89.142 104.256  0.00 97.00      PROA   
ATOM   2487  CA  SER P 158     -28.681 -88.329 105.276  0.00 97.00      PROA   
ATOM   2488  HA  SER P 158     -28.471 -87.278 105.410  0.00 97.00      PROA   
ATOM   2489  CB  SER P 158     -29.288 -88.874 106.604  0.00 97.00      PROA   
ATOM   2490  HB1 SER P 158     -30.297 -88.427 106.723  0.00 97.00      PROA   
ATOM   2491  HB2 SER P 158     -28.674 -88.556 107.472  0.00 97.00      PROA   
ATOM   2492  OG  SER P 158     -29.417 -90.295 106.634  0.00 97.00      PROA   
ATOM   2493  HG1 SER P 158     -28.537 -90.655 106.797  0.00 97.00      PROA   
ATOM   2494  C   SER P 158     -27.369 -89.047 105.031  0.00 97.00      PROA   
ATOM   2495  O   SER P 158     -27.215 -89.831 104.098  0.00 97.00      PROA   
ATOM   2496  N   ALA P 159     -26.398 -88.830 105.945  0.00 97.00      PROA   
ATOM   2497  HN  ALA P 159     -26.479 -88.091 106.611  0.00 97.00      PROA   
ATOM   2498  CA  ALA P 159     -25.298 -89.745 106.165  0.00 97.00      PROA   
ATOM   2499  HA  ALA P 159     -24.771 -89.854 105.226  0.00 97.00      PROA   
ATOM   2500  CB  ALA P 159     -24.331 -89.189 107.230  0.00 97.00      PROA   
ATOM   2501  HB1 ALA P 159     -24.849 -89.069 108.206  0.00 97.00      PROA   
ATOM   2502  HB2 ALA P 159     -23.952 -88.192 106.916  0.00 97.00      PROA   
ATOM   2503  HB3 ALA P 159     -23.461 -89.862 107.373  0.00 97.00      PROA   
ATOM   2504  C   ALA P 159     -25.793 -91.125 106.598  0.00 97.00      PROA   
ATOM   2505  O   ALA P 159     -26.844 -91.253 107.222  0.00 97.00      PROA   
ATOM   2506  N   GLY P 160     -25.052 -92.205 106.247  0.00 97.00      PROA   
ATOM   2507  HN  GLY P 160     -24.201 -92.093 105.741  0.00 97.00      PROA   
ATOM   2508  CA  GLY P 160     -25.355 -93.551 106.708  0.00 97.00      PROA   
ATOM   2509  HA1 GLY P 160     -24.904 -94.247 106.016  0.00 97.00      PROA   
ATOM   2510  HA2 GLY P 160     -26.424 -93.681 106.793  0.00 97.00      PROA   
ATOM   2511  C   GLY P 160     -24.719 -93.794 108.044  0.00 97.00      PROA   
ATOM   2512  O   GLY P 160     -23.546 -93.485 108.234  0.00 97.00      PROA   
ATOM   2513  N   ILE P 161     -25.475 -94.390 108.993  0.00 97.00      PROA   
ATOM   2514  HN  ILE P 161     -26.424 -94.632 108.795  0.00 97.00      PROA   
ATOM   2515  CA  ILE P 161     -24.996 -94.674 110.331  0.00 97.00      PROA   
ATOM   2516  HA  ILE P 161     -23.963 -94.373 110.419  0.00 97.00      PROA   
ATOM   2517  CB  ILE P 161     -25.794 -93.961 111.427  0.00 97.00      PROA   
ATOM   2518  HB  ILE P 161     -26.851 -94.318 111.396  0.00 97.00      PROA   
ATOM   2519  CG2 ILE P 161     -25.208 -94.303 112.818  0.00 97.00      PROA   
ATOM   2520 HG21 ILE P 161     -24.122 -94.074 112.848  0.00 97.00      PROA   
ATOM   2521 HG22 ILE P 161     -25.353 -95.373 113.071  0.00 97.00      PROA   
ATOM   2522 HG23 ILE P 161     -25.710 -93.693 113.598  0.00 97.00      PROA   
ATOM   2523  CG1 ILE P 161     -25.845 -92.422 111.207  0.00 97.00      PROA   
ATOM   2524 HG11 ILE P 161     -26.486 -91.986 112.006  0.00 97.00      PROA   
ATOM   2525 HG12 ILE P 161     -26.343 -92.202 110.239  0.00 97.00      PROA   
ATOM   2526  CD  ILE P 161     -24.483 -91.713 111.244  0.00 97.00      PROA   
ATOM   2527  HD1 ILE P 161     -23.809 -92.102 110.453  0.00 97.00      PROA   
ATOM   2528  HD2 ILE P 161     -23.984 -91.849 112.227  0.00 97.00      PROA   
ATOM   2529  HD3 ILE P 161     -24.614 -90.622 111.080  0.00 97.00      PROA   
ATOM   2530  C   ILE P 161     -25.053 -96.174 110.530  0.00 97.00      PROA   
ATOM   2531  O   ILE P 161     -26.114 -96.788 110.475  0.00 97.00      PROA   
ATOM   2532  N   SER P 162     -23.885 -96.809 110.774  0.00 97.00      PROA   
ATOM   2533  HN  SER P 162     -23.023 -96.307 110.789  0.00 97.00      PROA   
ATOM   2534  CA  SER P 162     -23.786 -98.244 110.964  0.00 97.00      PROA   
ATOM   2535  HA  SER P 162     -24.588 -98.726 110.425  0.00 97.00      PROA   
ATOM   2536  CB  SER P 162     -22.452 -98.813 110.418  0.00 97.00      PROA   
ATOM   2537  HB1 SER P 162     -22.417 -98.643 109.320  0.00 97.00      PROA   
ATOM   2538  HB2 SER P 162     -22.385 -99.909 110.596  0.00 97.00      PROA   
ATOM   2539  OG  SER P 162     -21.325 -98.158 110.998  0.00 97.00      PROA   
ATOM   2540  HG1 SER P 162     -21.457 -98.212 111.951  0.00 97.00      PROA   
ATOM   2541  C   SER P 162     -23.910 -98.630 112.424  0.00 97.00      PROA   
ATOM   2542  O   SER P 162     -23.085 -98.242 113.250  0.00 97.00      PROA   
ATOM   2543  N   VAL P 163     -24.931 -99.449 112.770  0.00 97.00      PROA   
ATOM   2544  HN  VAL P 163     -25.604 -99.742 112.093  0.00 97.00      PROA   
ATOM   2545  CA  VAL P 163     -25.108 -99.964 114.114  0.00 97.00      PROA   
ATOM   2546  HA  VAL P 163     -24.341 -99.550 114.748  0.00 97.00      PROA   
ATOM   2547  CB  VAL P 163     -26.446 -99.617 114.768  0.00 97.00      PROA   
ATOM   2548  HB  VAL P 163     -26.416 -99.929 115.839  0.00 97.00      PROA   
ATOM   2549  CG1 VAL P 163     -26.629 -98.087 114.739  0.00 97.00      PROA   
ATOM   2550 HG11 VAL P 163     -26.738 -97.716 113.697  0.00 97.00      PROA   
ATOM   2551 HG12 VAL P 163     -25.764 -97.577 115.212  0.00 97.00      PROA   
ATOM   2552 HG13 VAL P 163     -27.549 -97.817 115.299  0.00 97.00      PROA   
ATOM   2553  CG2 VAL P 163     -27.638-100.325 114.096  0.00 97.00      PROA   
ATOM   2554 HG21 VAL P 163     -27.605-101.422 114.254  0.00 97.00      PROA   
ATOM   2555 HG22 VAL P 163     -27.641-100.122 113.006  0.00 97.00      PROA   
ATOM   2556 HG23 VAL P 163     -28.592 -99.949 114.525  0.00 97.00      PROA   
ATOM   2557  C   VAL P 163     -24.900-101.460 114.077  0.00 97.00      PROA   
ATOM   2558  O   VAL P 163     -25.356-102.153 113.174  0.00 97.00      PROA   
ATOM   2559  N   THR P 164     -24.162-102.005 115.066  0.00 97.00      PROA   
ATOM   2560  HN  THR P 164     -23.787-101.423 115.787  0.00 97.00      PROA   
ATOM   2561  CA  THR P 164     -23.869-103.430 115.115  0.00 97.00      PROA   
ATOM   2562  HA  THR P 164     -24.320-103.936 114.276  0.00 97.00      PROA   
ATOM   2563  CB  THR P 164     -22.378-103.741 115.062  0.00 97.00      PROA   
ATOM   2564  HB  THR P 164     -21.863-103.375 115.978  0.00 97.00      PROA   
ATOM   2565  OG1 THR P 164     -21.777-103.096 113.946  0.00 97.00      PROA   
ATOM   2566  HG1 THR P 164     -22.155-102.217 113.897  0.00 97.00      PROA   
ATOM   2567  CG2 THR P 164     -22.144-105.252 114.878  0.00 97.00      PROA   
ATOM   2568 HG21 THR P 164     -22.601-105.586 113.921  0.00 97.00      PROA   
ATOM   2569 HG22 THR P 164     -22.581-105.847 115.704  0.00 97.00      PROA   
ATOM   2570 HG23 THR P 164     -21.054-105.461 114.825  0.00 97.00      PROA   
ATOM   2571  C   THR P 164     -24.474-103.969 116.396  0.00 97.00      PROA   
ATOM   2572  O   THR P 164     -24.052-103.597 117.483  0.00 97.00      PROA   
ATOM   2573  N   VAL P 165     -25.493-104.859 116.305  0.00 97.00      PROA   
ATOM   2574  HN  VAL P 165     -25.830-105.113 115.398  0.00 97.00      PROA   
ATOM   2575  CA  VAL P 165     -26.231-105.421 117.440  0.00 97.00      PROA   
ATOM   2576  HA  VAL P 165     -26.240-104.666 118.211  0.00 97.00      PROA   
ATOM   2577  CB  VAL P 165     -27.697-105.688 117.061  0.00 97.00      PROA   
ATOM   2578  HB  VAL P 165     -27.733-106.434 116.237  0.00 97.00      PROA   
ATOM   2579  CG1 VAL P 165     -28.572-106.200 118.229  0.00 97.00      PROA   
ATOM   2580 HG11 VAL P 165     -28.394-105.595 119.143  0.00 97.00      PROA   
ATOM   2581 HG12 VAL P 165     -28.381-107.268 118.447  0.00 97.00      PROA   
ATOM   2582 HG13 VAL P 165     -29.645-106.111 117.965  0.00 97.00      PROA   
ATOM   2583  CG2 VAL P 165     -28.316-104.362 116.565  0.00 97.00      PROA   
ATOM   2584 HG21 VAL P 165     -27.808-103.971 115.662  0.00 97.00      PROA   
ATOM   2585 HG22 VAL P 165     -28.259-103.597 117.369  0.00 97.00      PROA   
ATOM   2586 HG23 VAL P 165     -29.386-104.521 116.314  0.00 97.00      PROA   
ATOM   2587  C   VAL P 165     -25.499-106.667 117.977  0.00 97.00      PROA   
ATOM   2588  O   VAL P 165     -24.480-107.061 117.419  0.00 97.00      PROA   
ATOM   2589  N   LYS P 166     -25.956-107.317 119.084  0.00 97.00      PROA   
ATOM   2590  HN  LYS P 166     -26.756-106.988 119.581  0.00 97.00      PROA   
ATOM   2591  CA  LYS P 166     -25.472-108.620 119.509  0.00 97.00      PROA   
ATOM   2592  HA  LYS P 166     -25.065-109.164 118.666  0.00 97.00      PROA   
ATOM   2593  CB  LYS P 166     -24.505-108.620 120.741  0.00 97.00      PROA   
ATOM   2594  HB1 LYS P 166     -24.075-109.637 120.869  0.00 97.00      PROA   
ATOM   2595  HB2 LYS P 166     -25.087-108.389 121.664  0.00 97.00      PROA   
ATOM   2596  CG  LYS P 166     -23.376-107.571 120.740  0.00 97.00      PROA   
ATOM   2597  HG1 LYS P 166     -22.889-107.578 121.741  0.00 97.00      PROA   
ATOM   2598  HG2 LYS P 166     -23.877-106.585 120.648  0.00 97.00      PROA   
ATOM   2599  CD  LYS P 166     -22.282-107.796 119.673  0.00 97.00      PROA   
ATOM   2600  HD1 LYS P 166     -22.732-108.315 118.798  0.00 97.00      PROA   
ATOM   2601  HD2 LYS P 166     -21.515-108.485 120.089  0.00 97.00      PROA   
ATOM   2602  CE  LYS P 166     -21.574-106.522 119.174  0.00 97.00      PROA   
ATOM   2603  HE1 LYS P 166     -20.977-106.752 118.264  0.00 97.00      PROA   
ATOM   2604  HE2 LYS P 166     -20.916-106.082 119.950  0.00 97.00      PROA   
ATOM   2605  NZ  LYS P 166     -22.590-105.526 118.804  0.00 97.00      PROA   
ATOM   2606  HZ1 LYS P 166     -23.057-105.146 119.652  0.00 97.00      PROA   
ATOM   2607  HZ2 LYS P 166     -23.314-106.039 118.253  0.00 97.00      PROA   
ATOM   2608  HZ3 LYS P 166     -22.237-104.743 118.223  0.00 97.00      PROA   
ATOM   2609  C   LYS P 166     -26.700-109.332 120.013  0.00 97.00      PROA   
ATOM   2610  O   LYS P 166     -27.601-108.696 120.548  0.00 97.00      PROA   
ATOM   2611  N   GLU P 167     -26.697-110.682 119.925  0.00  0.00      PROA   
ATOM   2612  HN  GLU P 167     -25.969-111.160 119.440  0.00  0.00      PROA   
ATOM   2613  CA  GLU P 167     -27.601-111.544 120.653  0.00  0.00      PROA   
ATOM   2614  HA  GLU P 167     -28.423-110.956 121.036  0.00  0.00      PROA   
ATOM   2615  CB  GLU P 167     -28.193-112.687 119.789  0.00  0.00      PROA   
ATOM   2616  HB1 GLU P 167     -28.740-112.209 118.945  0.00  0.00      PROA   
ATOM   2617  HB2 GLU P 167     -28.938-113.243 120.400  0.00  0.00      PROA   
ATOM   2618  CG  GLU P 167     -27.160-113.682 119.221  0.00  0.00      PROA   
ATOM   2619  HG1 GLU P 167     -26.614-114.175 120.049  0.00  0.00      PROA   
ATOM   2620  HG2 GLU P 167     -26.423-113.137 118.593  0.00  0.00      PROA   
ATOM   2621  CD  GLU P 167     -27.832-114.761 118.365  0.00  0.00      PROA   
ATOM   2622  OE1 GLU P 167     -29.082-114.732 118.214  0.00  0.00      PROA   
ATOM   2623  OE2 GLU P 167     -27.088-115.632 117.838  0.00  0.00      PROA   
ATOM   2624  C   GLU P 167     -26.822-112.086 121.828  0.00  0.00      PROA   
ATOM   2625  O   GLU P 167     -25.607-111.906 121.906  0.00  0.00      PROA   
ATOM   2626  N   LEU P 168     -27.518-112.744 122.792  0.00  0.00      PROA   
ATOM   2627  HN  LEU P 168     -28.502-112.885 122.711  0.00  0.00      PROA   
ATOM   2628  CA  LEU P 168     -26.918-113.256 124.010  0.00  0.00      PROA   
ATOM   2629  HA  LEU P 168     -26.006-112.713 124.212  0.00  0.00      PROA   
ATOM   2630  CB  LEU P 168     -27.852-113.169 125.257  0.00  0.00      PROA   
ATOM   2631  HB1 LEU P 168     -27.418-113.769 126.091  0.00  0.00      PROA   
ATOM   2632  HB2 LEU P 168     -28.840-113.612 125.008  0.00  0.00      PROA   
ATOM   2633  CG  LEU P 168     -28.068-111.760 125.876  0.00  0.00      PROA   
ATOM   2634  HG  LEU P 168     -28.577-111.932 126.856  0.00  0.00      PROA   
ATOM   2635  CD1 LEU P 168     -26.745-111.035 126.191  0.00  0.00      PROA   
ATOM   2636 HD11 LEU P 168     -26.212-110.770 125.254  0.00  0.00      PROA   
ATOM   2637 HD12 LEU P 168     -26.086-111.684 126.806  0.00  0.00      PROA   
ATOM   2638 HD13 LEU P 168     -26.945-110.100 126.755  0.00  0.00      PROA   
ATOM   2639  CD2 LEU P 168     -29.023-110.872 125.061  0.00  0.00      PROA   
ATOM   2640 HD21 LEU P 168     -29.987-111.395 124.889  0.00  0.00      PROA   
ATOM   2641 HD22 LEU P 168     -28.566-110.627 124.081  0.00  0.00      PROA   
ATOM   2642 HD23 LEU P 168     -29.226-109.923 125.601  0.00  0.00      PROA   
ATOM   2643  C   LEU P 168     -26.536-114.707 123.835  0.00  0.00      PROA   
ATOM   2644  O   LEU P 168     -26.063-115.338 124.780  0.00  0.00      PROA   
ATOM   2645  N   PHE P 169     -26.691-115.268 122.613  0.00  0.00      PROA   
ATOM   2646  HN  PHE P 169     -27.071-114.757 121.846  0.00  0.00      PROA   
ATOM   2647  CA  PHE P 169     -26.292-116.627 122.330  0.00  0.00      PROA   
ATOM   2648  HA  PHE P 169     -25.557-116.939 123.059  0.00  0.00      PROA   
ATOM   2649  CB  PHE P 169     -27.484-117.637 122.431  0.00  0.00      PROA   
ATOM   2650  HB1 PHE P 169     -27.768-117.715 123.503  0.00  0.00      PROA   
ATOM   2651  HB2 PHE P 169     -27.178-118.654 122.101  0.00  0.00      PROA   
ATOM   2652  CG  PHE P 169     -28.734-117.210 121.677  0.00  0.00      PROA   
ATOM   2653  CD1 PHE P 169     -29.620-116.257 122.220  0.00  0.00      PROA   
ATOM   2654  HD1 PHE P 169     -29.397-115.798 123.172  0.00  0.00      PROA   
ATOM   2655  CE1 PHE P 169     -30.785-115.886 121.538  0.00  0.00      PROA   
ATOM   2656  HE1 PHE P 169     -31.447-115.146 121.961  0.00  0.00      PROA   
ATOM   2657  CZ  PHE P 169     -31.096-116.483 120.312  0.00  0.00      PROA   
ATOM   2658  HZ  PHE P 169     -31.995-116.198 119.784  0.00  0.00      PROA   
ATOM   2659  CD2 PHE P 169     -29.081-117.821 120.456  0.00  0.00      PROA   
ATOM   2660  HD2 PHE P 169     -28.439-118.581 120.035  0.00  0.00      PROA   
ATOM   2661  CE2 PHE P 169     -30.247-117.456 119.773  0.00  0.00      PROA   
ATOM   2662  HE2 PHE P 169     -30.491-117.925 118.831  0.00  0.00      PROA   
ATOM   2663  C   PHE P 169     -25.587-116.708 120.987  0.00  0.00      PROA   
ATOM   2664  O   PHE P 169     -26.056-117.447 120.122  0.00  0.00      PROA   
ATOM   2665  N   PRO P 170     -24.471-116.020 120.712  0.00  0.00      PROA   
ATOM   2666  CD  PRO P 170     -23.773-115.094 121.615  0.00  0.00      PROA   
ATOM   2667  HD1 PRO P 170     -23.453-115.617 122.541  0.00  0.00      PROA   
ATOM   2668  HD2 PRO P 170     -24.445-114.246 121.859  0.00  0.00      PROA   
ATOM   2669  CA  PRO P 170     -23.870-116.033 119.393  0.00  0.00      PROA   
ATOM   2670  HA  PRO P 170     -24.628-116.033 118.622  0.00  0.00      PROA   
ATOM   2671  CB  PRO P 170     -23.027-114.752 119.366  0.00  0.00      PROA   
ATOM   2672  HB1 PRO P 170     -23.686-113.902 119.078  0.00  0.00      PROA   
ATOM   2673  HB2 PRO P 170     -22.182-114.801 118.655  0.00  0.00      PROA   
ATOM   2674  CG  PRO P 170     -22.581-114.551 120.819  0.00  0.00      PROA   
ATOM   2675  HG1 PRO P 170     -21.678-115.164 121.026  0.00  0.00      PROA   
ATOM   2676  HG2 PRO P 170     -22.365-113.489 121.050  0.00  0.00      PROA   
ATOM   2677  C   PRO P 170     -23.000-117.261 119.246  0.00  0.00      PROA   
ATOM   2678  O   PRO P 170     -22.274-117.607 120.178  0.00  0.00      PROA   
ATOM   2679  N   ALA P 171     -23.089-117.918 118.071  0.00  0.00      PROA   
ATOM   2680  HN  ALA P 171     -23.700-117.588 117.355  0.00  0.00      PROA   
ATOM   2681  CA  ALA P 171     -22.371-119.119 117.729  0.00  0.00      PROA   
ATOM   2682  HA  ALA P 171     -21.356-118.834 117.526  0.00  0.00      PROA   
ATOM   2683  CB  ALA P 171     -22.416-120.278 118.756  0.00  0.00      PROA   
ATOM   2684  HB1 ALA P 171     -23.462-120.519 119.040  0.00  0.00      PROA   
ATOM   2685  HB2 ALA P 171     -21.859-120.005 119.675  0.00  0.00      PROA   
ATOM   2686  HB3 ALA P 171     -21.939-121.191 118.338  0.00  0.00      PROA   
ATOM   2687  C   ALA P 171     -23.076-119.609 116.497  0.00  0.00      PROA   
ATOM   2688  O   ALA P 171     -24.304-119.690 116.534  0.00  0.00      PROA   
ATOM   2689  N   PRO P 172     -22.411-119.931 115.382  0.00  0.00      PROA   
ATOM   2690  CD  PRO P 172     -20.952-119.887 115.242  0.00  0.00      PROA   
ATOM   2691  HD1 PRO P 172     -20.448-120.293 116.147  0.00  0.00      PROA   
ATOM   2692  HD2 PRO P 172     -20.647-118.832 115.073  0.00  0.00      PROA   
ATOM   2693  CA  PRO P 172     -23.029-120.656 114.284  0.00  0.00      PROA   
ATOM   2694  HA  PRO P 172     -23.895-120.108 113.940  0.00  0.00      PROA   
ATOM   2695  CB  PRO P 172     -21.930-120.751 113.218  0.00  0.00      PROA   
ATOM   2696  HB1 PRO P 172     -21.964-119.833 112.590  0.00  0.00      PROA   
ATOM   2697  HB2 PRO P 172     -22.027-121.635 112.556  0.00  0.00      PROA   
ATOM   2698  CG  PRO P 172     -20.623-120.751 114.018  0.00  0.00      PROA   
ATOM   2699  HG1 PRO P 172     -20.385-121.786 114.346  0.00  0.00      PROA   
ATOM   2700  HG2 PRO P 172     -19.777-120.349 113.431  0.00  0.00      PROA   
ATOM   2701  C   PRO P 172     -23.481-122.020 114.747  0.00  0.00      PROA   
ATOM   2702  O   PRO P 172     -22.701-122.723 115.388  0.00  0.00      PROA   
ATOM   2703  N   VAL P 173     -24.740-122.405 114.441  0.00 97.00      PROA   
ATOM   2704  HN  VAL P 173     -25.367-121.819 113.930  0.00 97.00      PROA   
ATOM   2705  CA  VAL P 173     -25.238-123.715 114.786  0.00 97.00      PROA   
ATOM   2706  HA  VAL P 173     -24.722-124.049 115.677  0.00 97.00      PROA   
ATOM   2707  CB  VAL P 173     -26.731-123.734 115.101  0.00 97.00      PROA   
ATOM   2708  HB  VAL P 173     -27.054-124.779 115.316  0.00 97.00      PROA   
ATOM   2709  CG1 VAL P 173     -26.972-122.897 116.377  0.00 97.00      PROA   
ATOM   2710 HG11 VAL P 173     -26.698-121.835 116.208  0.00 97.00      PROA   
ATOM   2711 HG12 VAL P 173     -26.368-123.286 117.223  0.00 97.00      PROA   
ATOM   2712 HG13 VAL P 173     -28.045-122.935 116.660  0.00 97.00      PROA   
ATOM   2713  CG2 VAL P 173     -27.568-123.196 113.921  0.00 97.00      PROA   
ATOM   2714 HG21 VAL P 173     -27.395-123.790 113.003  0.00 97.00      PROA   
ATOM   2715 HG22 VAL P 173     -27.324-122.134 113.709  0.00 97.00      PROA   
ATOM   2716 HG23 VAL P 173     -28.649-123.252 114.171  0.00 97.00      PROA   
ATOM   2717  C   VAL P 173     -24.889-124.692 113.685  0.00 97.00      PROA   
ATOM   2718  O   VAL P 173     -24.685-124.314 112.535  0.00 97.00      PROA   
ATOM   2719  N   LEU P 174     -24.802-125.995 114.029  0.00 97.00      PROA   
ATOM   2720  HN  LEU P 174     -24.926-126.283 114.974  0.00 97.00      PROA   
ATOM   2721  CA  LEU P 174     -24.557-127.049 113.072  0.00 97.00      PROA   
ATOM   2722  HA  LEU P 174     -24.206-126.637 112.136  0.00 97.00      PROA   
ATOM   2723  CB  LEU P 174     -23.479-128.024 113.610  0.00 97.00      PROA   
ATOM   2724  HB1 LEU P 174     -23.844-128.566 114.508  0.00 97.00      PROA   
ATOM   2725  HB2 LEU P 174     -22.630-127.381 113.947  0.00 97.00      PROA   
ATOM   2726  CG  LEU P 174     -22.880-129.031 112.599  0.00 97.00      PROA   
ATOM   2727  HG  LEU P 174     -22.622-128.475 111.667  0.00 97.00      PROA   
ATOM   2728  CD1 LEU P 174     -21.575-129.615 113.169  0.00 97.00      PROA   
ATOM   2729 HD11 LEU P 174     -21.780-130.159 114.115  0.00 97.00      PROA   
ATOM   2730 HD12 LEU P 174     -20.843-128.807 113.375  0.00 97.00      PROA   
ATOM   2731 HD13 LEU P 174     -21.129-130.326 112.445  0.00 97.00      PROA   
ATOM   2732  CD2 LEU P 174     -23.829-130.179 112.215  0.00 97.00      PROA   
ATOM   2733 HD21 LEU P 174     -24.674-129.813 111.599  0.00 97.00      PROA   
ATOM   2734 HD22 LEU P 174     -24.231-130.668 113.127  0.00 97.00      PROA   
ATOM   2735 HD23 LEU P 174     -23.278-130.939 111.625  0.00 97.00      PROA   
ATOM   2736  C   LEU P 174     -25.886-127.735 112.838  0.00 97.00      PROA   
ATOM   2737  O   LEU P 174     -26.409-128.431 113.706  0.00 97.00      PROA   
ATOM   2738  N   THR P 175     -26.475-127.539 111.635  0.00 97.00      PROA   
ATOM   2739  HN  THR P 175     -26.047-126.952 110.948  0.00 97.00      PROA   
ATOM   2740  CA  THR P 175     -27.752-128.115 111.257  0.00 97.00      PROA   
ATOM   2741  HA  THR P 175     -28.274-128.407 112.155  0.00 97.00      PROA   
ATOM   2742  CB  THR P 175     -28.690-127.153 110.533  0.00 97.00      PROA   
ATOM   2743  HB  THR P 175     -29.555-127.683 110.072  0.00 97.00      PROA   
ATOM   2744  OG1 THR P 175     -27.992-126.430 109.535  0.00 97.00      PROA   
ATOM   2745  HG1 THR P 175     -28.425-125.570 109.454  0.00 97.00      PROA   
ATOM   2746  CG2 THR P 175     -29.236-126.146 111.563  0.00 97.00      PROA   
ATOM   2747 HG21 THR P 175     -28.405-125.559 112.006  0.00 97.00      PROA   
ATOM   2748 HG22 THR P 175     -29.771-126.678 112.376  0.00 97.00      PROA   
ATOM   2749 HG23 THR P 175     -29.945-125.440 111.079  0.00 97.00      PROA   
ATOM   2750  C   THR P 175     -27.533-129.381 110.455  0.00 97.00      PROA   
ATOM   2751  O   THR P 175     -26.821-129.410 109.455  0.00 97.00      PROA   
ATOM   2752  N   ALA P 176     -28.158-130.482 110.917  0.00 97.00      PROA   
ATOM   2753  HN  ALA P 176     -28.702-130.440 111.749  0.00 97.00      PROA   
ATOM   2754  CA  ALA P 176     -28.112-131.775 110.277  0.00 97.00      PROA   
ATOM   2755  HA  ALA P 176     -27.627-131.697 109.312  0.00 97.00      PROA   
ATOM   2756  CB  ALA P 176     -27.362-132.799 111.152  0.00 97.00      PROA   
ATOM   2757  HB1 ALA P 176     -27.847-132.901 112.146  0.00 97.00      PROA   
ATOM   2758  HB2 ALA P 176     -26.319-132.447 111.317  0.00 97.00      PROA   
ATOM   2759  HB3 ALA P 176     -27.319-133.794 110.666  0.00 97.00      PROA   
ATOM   2760  C   ALA P 176     -29.550-132.190 110.054  0.00 97.00      PROA   
ATOM   2761  O   ALA P 176     -30.424-131.880 110.861  0.00 97.00      PROA   
ATOM   2762  N   SER P 177     -29.856-132.868 108.921  0.00 97.00      PROA   
ATOM   2763  HN  SER P 177     -29.156-133.112 108.253  0.00 97.00      PROA   
ATOM   2764  CA  SER P 177     -31.232-133.068 108.493  0.00 97.00      PROA   
ATOM   2765  HA  SER P 177     -31.854-132.285 108.908  0.00 97.00      PROA   
ATOM   2766  CB  SER P 177     -31.338-132.971 106.948  0.00 97.00      PROA   
ATOM   2767  HB1 SER P 177     -31.011-131.951 106.650  0.00 97.00      PROA   
ATOM   2768  HB2 SER P 177     -32.386-133.101 106.602  0.00 97.00      PROA   
ATOM   2769  OG  SER P 177     -30.489-133.910 106.290  0.00 97.00      PROA   
ATOM   2770  HG1 SER P 177     -30.935-134.761 106.330  0.00 97.00      PROA   
ATOM   2771  C   SER P 177     -31.842-134.386 108.933  0.00 97.00      PROA   
ATOM   2772  O   SER P 177     -33.004-134.652 108.627  0.00 97.00      PROA   
ATOM   2773  N   VAL P 178     -31.093-135.232 109.676  0.00 97.00      PROA   
ATOM   2774  HN  VAL P 178     -30.159-134.994 109.925  0.00 97.00      PROA   
ATOM   2775  CA  VAL P 178     -31.598-136.488 110.201  0.00 97.00      PROA   
ATOM   2776  HA  VAL P 178     -32.672-136.424 110.319  0.00 97.00      PROA   
ATOM   2777  CB  VAL P 178     -31.250-137.714 109.340  0.00 97.00      PROA   
ATOM   2778  HB  VAL P 178     -30.143-137.836 109.290  0.00 97.00      PROA   
ATOM   2779  CG1 VAL P 178     -31.872-138.993 109.940  0.00 97.00      PROA   
ATOM   2780 HG11 VAL P 178     -32.970-138.872 110.057  0.00 97.00      PROA   
ATOM   2781 HG12 VAL P 178     -31.433-139.235 110.925  0.00 97.00      PROA   
ATOM   2782 HG13 VAL P 178     -31.686-139.858 109.270  0.00 97.00      PROA   
ATOM   2783  CG2 VAL P 178     -31.772-137.536 107.898  0.00 97.00      PROA   
ATOM   2784 HG21 VAL P 178     -31.259-136.697 107.386  0.00 97.00      PROA   
ATOM   2785 HG22 VAL P 178     -32.865-137.339 107.908  0.00 97.00      PROA   
ATOM   2786 HG23 VAL P 178     -31.590-138.462 107.311  0.00 97.00      PROA   
ATOM   2787  C   VAL P 178     -30.975-136.643 111.575  0.00 97.00      PROA   
ATOM   2788  O   VAL P 178     -29.778-136.427 111.748  0.00 97.00      PROA   
ATOM   2789  N   THR P 179     -31.783-137.016 112.601  0.00 97.00      PROA   
ATOM   2790  HN  THR P 179     -32.765-137.136 112.468  0.00 97.00      PROA   
ATOM   2791  CA  THR P 179     -31.315-137.388 113.928  0.00 97.00      PROA   
ATOM   2792  HA  THR P 179     -30.648-136.606 114.269  0.00 97.00      PROA   
ATOM   2793  CB  THR P 179     -32.444-137.528 114.943  0.00 97.00      PROA   
ATOM   2794  HB  THR P 179     -32.088-137.987 115.897  0.00 97.00      PROA   
ATOM   2795  OG1 THR P 179     -33.507-138.315 114.415  0.00 97.00      PROA   
ATOM   2796  HG1 THR P 179     -33.133-139.185 114.262  0.00 97.00      PROA   
ATOM   2797  CG2 THR P 179     -33.006-136.136 115.271  0.00 97.00      PROA   
ATOM   2798 HG21 THR P 179     -33.401-135.648 114.356  0.00 97.00      PROA   
ATOM   2799 HG22 THR P 179     -32.215-135.493 115.710  0.00 97.00      PROA   
ATOM   2800 HG23 THR P 179     -33.835-136.229 116.005  0.00 97.00      PROA   
ATOM   2801  C   THR P 179     -30.532-138.689 113.942  0.00 97.00      PROA   
ATOM   2802  O   THR P 179     -30.875-139.645 113.253  0.00 97.00      PROA   
ATOM   2803  N   SER P 180     -29.488-138.772 114.794  0.00 97.00      PROA   
ATOM   2804  HN  SER P 180     -29.188-137.993 115.341  0.00 97.00      PROA   
ATOM   2805  CA  SER P 180     -28.794-139.997 115.132  0.00 97.00      PROA   
ATOM   2806  HA  SER P 180     -28.476-140.427 114.197  0.00 97.00      PROA   
ATOM   2807  CB  SER P 180     -27.533-139.684 115.968  0.00 97.00      PROA   
ATOM   2808  HB1 SER P 180     -26.775-139.218 115.302  0.00 97.00      PROA   
ATOM   2809  HB2 SER P 180     -27.083-140.593 116.412  0.00 97.00      PROA   
ATOM   2810  OG  SER P 180     -27.826-138.751 117.001  0.00 97.00      PROA   
ATOM   2811  HG1 SER P 180     -27.019-138.699 117.530  0.00 97.00      PROA   
ATOM   2812  C   SER P 180     -29.679-141.036 115.822  0.00 97.00      PROA   
ATOM   2813  O   SER P 180     -30.659-140.658 116.465  0.00 97.00      PROA   
ATOM   2814  N   PRO P 181     -29.435-142.345 115.714  0.00 97.00      PROA   
ATOM   2815  CD  PRO P 181     -30.175-143.288 116.561  0.00 97.00      PROA   
ATOM   2816  HD1 PRO P 181     -31.255-143.279 116.298  0.00 97.00      PROA   
ATOM   2817  HD2 PRO P 181     -30.045-143.012 117.633  0.00 97.00      PROA   
ATOM   2818  CA  PRO P 181     -28.255-142.961 115.117  0.00 97.00      PROA   
ATOM   2819  HA  PRO P 181     -27.384-142.347 115.267  0.00 97.00      PROA   
ATOM   2820  CB  PRO P 181     -28.111-144.286 115.882  0.00 97.00      PROA   
ATOM   2821  HB1 PRO P 181     -27.513-144.105 116.804  0.00 97.00      PROA   
ATOM   2822  HB2 PRO P 181     -27.620-145.084 115.291  0.00 97.00      PROA   
ATOM   2823  CG  PRO P 181     -29.542-144.654 116.290  0.00 97.00      PROA   
ATOM   2824  HG1 PRO P 181     -30.058-145.135 115.430  0.00 97.00      PROA   
ATOM   2825  HG2 PRO P 181     -29.581-145.331 117.165  0.00 97.00      PROA   
ATOM   2826  C   PRO P 181     -28.433-143.200 113.625  0.00 97.00      PROA   
ATOM   2827  O   PRO P 181     -29.359-143.896 113.211  0.00 97.00      PROA   
ATOM   2828  N   LEU P 182     -27.530-142.638 112.789  0.00 97.00      PROA   
ATOM   2829  HN  LEU P 182     -26.770-142.106 113.161  0.00 97.00      PROA   
ATOM   2830  CA  LEU P 182     -27.516-142.827 111.350  0.00 97.00      PROA   
ATOM   2831  HA  LEU P 182     -28.530-142.697 111.000  0.00 97.00      PROA   
ATOM   2832  CB  LEU P 182     -26.595-141.821 110.599  0.00 97.00      PROA   
ATOM   2833  HB1 LEU P 182     -26.694-142.018 109.508  0.00 97.00      PROA   
ATOM   2834  HB2 LEU P 182     -25.537-142.009 110.875  0.00 97.00      PROA   
ATOM   2835  CG  LEU P 182     -26.883-140.306 110.809  0.00 97.00      PROA   
ATOM   2836  HG  LEU P 182     -26.412-139.782 109.940  0.00 97.00      PROA   
ATOM   2837  CD1 LEU P 182     -28.383-139.963 110.783  0.00 97.00      PROA   
ATOM   2838 HD11 LEU P 182     -28.902-140.424 111.649  0.00 97.00      PROA   
ATOM   2839 HD12 LEU P 182     -28.853-140.332 109.848  0.00 97.00      PROA   
ATOM   2840 HD13 LEU P 182     -28.528-138.864 110.845  0.00 97.00      PROA   
ATOM   2841  CD2 LEU P 182     -26.209-139.717 112.065  0.00 97.00      PROA   
ATOM   2842 HD21 LEU P 182     -25.120-139.931 112.065  0.00 97.00      PROA   
ATOM   2843 HD22 LEU P 182     -26.652-140.142 112.986  0.00 97.00      PROA   
ATOM   2844 HD23 LEU P 182     -26.355-138.617 112.095  0.00 97.00      PROA   
ATOM   2845  C   LEU P 182     -27.095-144.241 110.986  0.00 97.00      PROA   
ATOM   2846  O   LEU P 182     -26.295-144.855 111.675  0.00 97.00      PROA   
ATOM   2847  N   LEU P 183     -27.621-144.817 109.885  0.00 97.00      PROA   
ATOM   2848  HN  LEU P 183     -28.301-144.349 109.327  0.00 97.00      PROA   
ATOM   2849  CA  LEU P 183     -27.167-146.111 109.407  0.00 97.00      PROA   
ATOM   2850  HA  LEU P 183     -27.080-146.768 110.261  0.00 97.00      PROA   
ATOM   2851  CB  LEU P 183     -28.161-146.760 108.415  0.00 97.00      PROA   
ATOM   2852  HB1 LEU P 183     -27.752-147.733 108.062  0.00 97.00      PROA   
ATOM   2853  HB2 LEU P 183     -28.275-146.095 107.531  0.00 97.00      PROA   
ATOM   2854  CG  LEU P 183     -29.567-147.040 109.002  0.00 97.00      PROA   
ATOM   2855  HG  LEU P 183     -30.023-146.071 109.312  0.00 97.00      PROA   
ATOM   2856  CD1 LEU P 183     -30.478-147.658 107.926  0.00 97.00      PROA   
ATOM   2857 HD11 LEU P 183     -30.061-148.632 107.590  0.00 97.00      PROA   
ATOM   2858 HD12 LEU P 183     -30.554-146.984 107.048  0.00 97.00      PROA   
ATOM   2859 HD13 LEU P 183     -31.496-147.831 108.334  0.00 97.00      PROA   
ATOM   2860  CD2 LEU P 183     -29.516-147.953 110.243  0.00 97.00      PROA   
ATOM   2861 HD21 LEU P 183     -28.971-147.460 111.074  0.00 97.00      PROA   
ATOM   2862 HD22 LEU P 183     -29.002-148.906 109.995  0.00 97.00      PROA   
ATOM   2863 HD23 LEU P 183     -30.544-148.184 110.593  0.00 97.00      PROA   
ATOM   2864  C   LEU P 183     -25.790-146.042 108.763  0.00 97.00      PROA   
ATOM   2865  O   LEU P 183     -25.462-145.096 108.053  0.00 97.00      PROA   
ATOM   2866  N   GLU P 184     -24.943-147.073 108.995  0.00 97.00      PROA   
ATOM   2867  HN  GLU P 184     -25.185-147.777 109.663  0.00 97.00      PROA   
ATOM   2868  CA  GLU P 184     -23.649-147.232 108.358  0.00 97.00      PROA   
ATOM   2869  HA  GLU P 184     -23.086-146.339 108.586  0.00 97.00      PROA   
ATOM   2870  CB  GLU P 184     -22.870-148.427 108.987  0.00 97.00      PROA   
ATOM   2871  HB1 GLU P 184     -23.543-149.313 108.964  0.00 97.00      PROA   
ATOM   2872  HB2 GLU P 184     -22.693-148.161 110.055  0.00 97.00      PROA   
ATOM   2873  CG  GLU P 184     -21.529-148.809 108.322  0.00 97.00      PROA   
ATOM   2874  HG1 GLU P 184     -20.923-147.900 108.165  0.00 97.00      PROA   
ATOM   2875  HG2 GLU P 184     -21.714-149.279 107.334  0.00 97.00      PROA   
ATOM   2876  CD  GLU P 184     -20.667-149.751 109.165  0.00 97.00      PROA   
ATOM   2877  OE1 GLU P 184     -20.310-149.393 110.314  0.00 97.00      PROA   
ATOM   2878  OE2 GLU P 184     -20.296-150.829 108.637  0.00 97.00      PROA   
ATOM   2879  C   GLU P 184     -23.753-147.310 106.835  0.00 97.00      PROA   
ATOM   2880  O   GLU P 184     -24.569-148.046 106.285  0.00 97.00      PROA   
ATOM   2881  N   GLY P 185     -22.933-146.495 106.128  0.00 97.00      PROA   
ATOM   2882  HN  GLY P 185     -22.228-145.996 106.632  0.00 97.00      PROA   
ATOM   2883  CA  GLY P 185     -22.935-146.345 104.681  0.00 97.00      PROA   
ATOM   2884  HA1 GLY P 185     -23.647-147.030 104.244  0.00 97.00      PROA   
ATOM   2885  HA2 GLY P 185     -21.935-146.531 104.331  0.00 97.00      PROA   
ATOM   2886  C   GLY P 185     -23.302-144.967 104.192  0.00 97.00      PROA   
ATOM   2887  O   GLY P 185     -22.996-144.630 103.051  0.00 97.00      PROA   
ATOM   2888  N   THR P 186     -23.968-144.119 105.008  0.00 97.00      PROA   
ATOM   2889  HN  THR P 186     -24.216-144.387 105.937  0.00 97.00      PROA   
ATOM   2890  CA  THR P 186     -24.522-142.859 104.515  0.00 97.00      PROA   
ATOM   2891  HA  THR P 186     -25.015-143.092 103.586  0.00 97.00      PROA   
ATOM   2892  CB  THR P 186     -25.603-142.270 105.421  0.00 97.00      PROA   
ATOM   2893  HB  THR P 186     -25.954-141.288 105.023  0.00 97.00      PROA   
ATOM   2894  OG1 THR P 186     -25.142-142.092 106.756  0.00 97.00      PROA   
ATOM   2895  HG1 THR P 186     -24.289-141.656 106.678  0.00 97.00      PROA   
ATOM   2896  CG2 THR P 186     -26.814-143.217 105.464  0.00 97.00      PROA   
ATOM   2897 HG21 THR P 186     -26.531-144.192 105.911  0.00 97.00      PROA   
ATOM   2898 HG22 THR P 186     -27.213-143.393 104.445  0.00 97.00      PROA   
ATOM   2899 HG23 THR P 186     -27.615-142.769 106.091  0.00 97.00      PROA   
ATOM   2900  C   THR P 186     -23.497-141.746 104.275  0.00 97.00      PROA   
ATOM   2901  O   THR P 186     -22.830-141.375 105.237  0.00 97.00      PROA   
ATOM   2902  N   PRO P 187     -23.316-141.111 103.108  0.00 97.00      PROA   
ATOM   2903  CD  PRO P 187     -23.804-141.583 101.805  0.00 97.00      PROA   
ATOM   2904  HD1 PRO P 187     -24.809-142.051 101.866  0.00 97.00      PROA   
ATOM   2905  HD2 PRO P 187     -23.070-142.313 101.396  0.00 97.00      PROA   
ATOM   2906  CA  PRO P 187     -22.863-139.716 103.037  0.00 97.00      PROA   
ATOM   2907  HA  PRO P 187     -21.901-139.639 103.523  0.00 97.00      PROA   
ATOM   2908  CB  PRO P 187     -22.784-139.431 101.531  0.00 97.00      PROA   
ATOM   2909  HB1 PRO P 187     -21.791-139.767 101.155  0.00 97.00      PROA   
ATOM   2910  HB2 PRO P 187     -22.911-138.361 101.274  0.00 97.00      PROA   
ATOM   2911  CG  PRO P 187     -23.864-140.331 100.924  0.00 97.00      PROA   
ATOM   2912  HG1 PRO P 187     -24.856-139.844 101.043  0.00 97.00      PROA   
ATOM   2913  HG2 PRO P 187     -23.686-140.555  99.853  0.00 97.00      PROA   
ATOM   2914  C   PRO P 187     -23.813-138.766 103.772  0.00 97.00      PROA   
ATOM   2915  O   PRO P 187     -25.004-139.063 103.856  0.00 97.00      PROA   
ATOM   2916  N   VAL P 188     -23.307-137.640 104.339  0.00 97.00      PROA   
ATOM   2917  HN  VAL P 188     -22.351-137.385 104.212  0.00 97.00      PROA   
ATOM   2918  CA  VAL P 188     -24.092-136.744 105.178  0.00 97.00      PROA   
ATOM   2919  HA  VAL P 188     -25.131-136.791 104.885  0.00 97.00      PROA   
ATOM   2920  CB  VAL P 188     -23.945-137.036 106.684  0.00 97.00      PROA   
ATOM   2921  HB  VAL P 188     -22.881-136.901 106.991  0.00 97.00      PROA   
ATOM   2922  CG1 VAL P 188     -24.825-136.088 107.528  0.00 97.00      PROA   
ATOM   2923 HG11 VAL P 188     -25.885-136.152 107.204  0.00 97.00      PROA   
ATOM   2924 HG12 VAL P 188     -24.485-135.037 107.444  0.00 97.00      PROA   
ATOM   2925 HG13 VAL P 188     -24.769-136.375 108.600  0.00 97.00      PROA   
ATOM   2926  CG2 VAL P 188     -24.337-138.497 106.993  0.00 97.00      PROA   
ATOM   2927 HG21 VAL P 188     -23.627-139.207 106.526  0.00 97.00      PROA   
ATOM   2928 HG22 VAL P 188     -25.360-138.711 106.617  0.00 97.00      PROA   
ATOM   2929 HG23 VAL P 188     -24.322-138.675 108.090  0.00 97.00      PROA   
ATOM   2930  C   VAL P 188     -23.574-135.346 104.904  0.00 97.00      PROA   
ATOM   2931  O   VAL P 188     -22.368-135.175 104.768  0.00 97.00      PROA   
ATOM   2932  N   THR P 189     -24.461-134.311 104.841  0.00 97.00      PROA   
ATOM   2933  HN  THR P 189     -25.436-134.471 104.965  0.00 97.00      PROA   
ATOM   2934  CA  THR P 189     -24.086-132.905 104.710  0.00 97.00      PROA   
ATOM   2935  HA  THR P 189     -23.015-132.864 104.591  0.00 97.00      PROA   
ATOM   2936  CB  THR P 189     -24.680-132.158 103.492  0.00 97.00      PROA   
ATOM   2937  HB  THR P 189     -24.068-132.399 102.594  0.00 97.00      PROA   
ATOM   2938  OG1 THR P 189     -24.742-130.737 103.622  0.00 97.00      PROA   
ATOM   2939  HG1 THR P 189     -23.851-130.393 103.482  0.00 97.00      PROA   
ATOM   2940  CG2 THR P 189     -26.128-132.611 103.251  0.00 97.00      PROA   
ATOM   2941 HG21 THR P 189     -26.740-132.412 104.157  0.00 97.00      PROA   
ATOM   2942 HG22 THR P 189     -26.182-133.686 102.992  0.00 97.00      PROA   
ATOM   2943 HG23 THR P 189     -26.561-132.030 102.407  0.00 97.00      PROA   
ATOM   2944  C   THR P 189     -24.376-132.215 106.029  0.00 97.00      PROA   
ATOM   2945  O   THR P 189     -25.396-132.469 106.665  0.00 97.00      PROA   
ATOM   2946  N   LEU P 190     -23.431-131.351 106.476  0.00 97.00      PROA   
ATOM   2947  HN  LEU P 190     -22.645-131.153 105.887  0.00 97.00      PROA   
ATOM   2948  CA  LEU P 190     -23.446-130.726 107.783  0.00 97.00      PROA   
ATOM   2949  HA  LEU P 190     -24.377-130.952 108.282  0.00 97.00      PROA   
ATOM   2950  CB  LEU P 190     -22.249-131.181 108.673  0.00 97.00      PROA   
ATOM   2951  HB1 LEU P 190     -22.290-130.605 109.623  0.00 97.00      PROA   
ATOM   2952  HB2 LEU P 190     -21.296-130.924 108.161  0.00 97.00      PROA   
ATOM   2953  CG  LEU P 190     -22.176-132.687 109.061  0.00 97.00      PROA   
ATOM   2954  HG  LEU P 190     -21.448-132.750 109.908  0.00 97.00      PROA   
ATOM   2955  CD1 LEU P 190     -23.515-133.248 109.575  0.00 97.00      PROA   
ATOM   2956 HD11 LEU P 190     -24.287-133.191 108.784  0.00 97.00      PROA   
ATOM   2957 HD12 LEU P 190     -23.873-132.680 110.457  0.00 97.00      PROA   
ATOM   2958 HD13 LEU P 190     -23.396-134.315 109.860  0.00 97.00      PROA   
ATOM   2959  CD2 LEU P 190     -21.591-133.584 107.949  0.00 97.00      PROA   
ATOM   2960 HD21 LEU P 190     -20.640-133.160 107.569  0.00 97.00      PROA   
ATOM   2961 HD22 LEU P 190     -22.297-133.675 107.101  0.00 97.00      PROA   
ATOM   2962 HD23 LEU P 190     -21.393-134.604 108.341  0.00 97.00      PROA   
ATOM   2963  C   LEU P 190     -23.371-129.215 107.632  0.00 97.00      PROA   
ATOM   2964  O   LEU P 190     -22.320-128.642 107.352  0.00 97.00      PROA   
ATOM   2965  N   SER P 191     -24.501-128.512 107.863  0.00 97.00      PROA   
ATOM   2966  HN  SER P 191     -25.343-128.973 108.143  0.00 97.00      PROA   
ATOM   2967  CA  SER P 191     -24.596-127.082 107.628  0.00 97.00      PROA   
ATOM   2968  HA  SER P 191     -23.895-126.817 106.850  0.00 97.00      PROA   
ATOM   2969  CB  SER P 191     -25.995-126.710 107.040  0.00 97.00      PROA   
ATOM   2970  HB1 SER P 191     -26.768-127.321 107.548  0.00 97.00      PROA   
ATOM   2971  HB2 SER P 191     -26.006-126.992 105.964  0.00 97.00      PROA   
ATOM   2972  OG  SER P 191     -26.357-125.336 107.160  0.00 97.00      PROA   
ATOM   2973  HG1 SER P 191     -26.713-125.243 108.050  0.00 97.00      PROA   
ATOM   2974  C   SER P 191     -24.198-126.263 108.848  0.00 97.00      PROA   
ATOM   2975  O   SER P 191     -24.970-126.083 109.782  0.00 97.00      PROA   
ATOM   2976  N   CYS P 192     -22.968-125.700 108.850  0.00 97.00      PROA   
ATOM   2977  HN  CYS P 192     -22.320-125.928 108.127  0.00 97.00      PROA   
ATOM   2978  CA  CYS P 192     -22.520-124.777 109.884  0.00 97.00      PROA   
ATOM   2979  HA  CYS P 192     -23.019-125.016 110.812  0.00 97.00      PROA   
ATOM   2980  CB  CYS P 192     -20.993-124.879 110.136  0.00 97.00      PROA   
ATOM   2981  HB1 CYS P 192     -20.683-124.097 110.863  0.00 97.00      PROA   
ATOM   2982  HB2 CYS P 192     -20.445-124.701 109.185  0.00 97.00      PROA   
ATOM   2983  SG  CYS P 192     -20.566-126.528 110.786  0.00 97.00      PROA   
ATOM   2984  C   CYS P 192     -22.907-123.357 109.501  0.00 97.00      PROA   
ATOM   2985  O   CYS P 192     -22.271-122.730 108.655  0.00 97.00      PROA   
ATOM   2986  N   GLU P 193     -24.003-122.833 110.105  0.00 97.00      PROA   
ATOM   2987  HN  GLU P 193     -24.448-123.329 110.850  0.00 97.00      PROA   
ATOM   2988  CA  GLU P 193     -24.764-121.733 109.539  0.00 97.00      PROA   
ATOM   2989  HA  GLU P 193     -24.274-121.406 108.633  0.00 97.00      PROA   
ATOM   2990  CB  GLU P 193     -26.178-122.226 109.134  0.00 97.00      PROA   
ATOM   2991  HB1 GLU P 193     -26.039-123.016 108.362  0.00 97.00      PROA   
ATOM   2992  HB2 GLU P 193     -26.731-121.388 108.656  0.00 97.00      PROA   
ATOM   2993  CG  GLU P 193     -27.010-122.825 110.291  0.00 97.00      PROA   
ATOM   2994  HG1 GLU P 193     -27.015-122.131 111.157  0.00 97.00      PROA   
ATOM   2995  HG2 GLU P 193     -26.603-123.804 110.621  0.00 97.00      PROA   
ATOM   2996  CD  GLU P 193     -28.452-123.008 109.850  0.00 97.00      PROA   
ATOM   2997  OE1 GLU P 193     -29.302-122.169 110.253  0.00 97.00      PROA   
ATOM   2998  OE2 GLU P 193     -28.726-123.945 109.060  0.00 97.00      PROA   
ATOM   2999  C   GLU P 193     -24.899-120.492 110.412  0.00 97.00      PROA   
ATOM   3000  O   GLU P 193     -25.101-120.571 111.622  0.00 97.00      PROA   
ATOM   3001  N   THR P 194     -24.806-119.287 109.784  0.00 97.00      PROA   
ATOM   3002  HN  THR P 194     -24.502-119.238 108.836  0.00 97.00      PROA   
ATOM   3003  CA  THR P 194     -25.068-118.007 110.436  0.00 97.00      PROA   
ATOM   3004  HA  THR P 194     -25.084-118.143 111.509  0.00 97.00      PROA   
ATOM   3005  CB  THR P 194     -24.023-116.929 110.102  0.00 97.00      PROA   
ATOM   3006  HB  THR P 194     -24.303-115.962 110.586  0.00 97.00      PROA   
ATOM   3007  OG1 THR P 194     -23.880-116.714 108.698  0.00 97.00      PROA   
ATOM   3008  HG1 THR P 194     -23.841-115.761 108.574  0.00 97.00      PROA   
ATOM   3009  CG2 THR P 194     -22.649-117.345 110.652  0.00 97.00      PROA   
ATOM   3010 HG21 THR P 194     -22.318-118.302 110.195  0.00 97.00      PROA   
ATOM   3011 HG22 THR P 194     -22.691-117.467 111.753  0.00 97.00      PROA   
ATOM   3012 HG23 THR P 194     -21.893-116.565 110.413  0.00 97.00      PROA   
ATOM   3013  C   THR P 194     -26.416-117.418 110.044  0.00 97.00      PROA   
ATOM   3014  O   THR P 194     -27.096-116.830 110.881  0.00 97.00      PROA   
ATOM   3015  N   LYS P 195     -26.783-117.499 108.741  0.00 97.00      PROA   
ATOM   3016  HN  LYS P 195     -26.190-118.014 108.129  0.00 97.00      PROA   
ATOM   3017  CA  LYS P 195     -27.861-116.760 108.084  0.00 97.00      PROA   
ATOM   3018  HA  LYS P 195     -27.816-117.072 107.052  0.00 97.00      PROA   
ATOM   3019  CB  LYS P 195     -29.302-117.116 108.569  0.00 97.00      PROA   
ATOM   3020  HB1 LYS P 195     -29.956-116.218 108.498  0.00 97.00      PROA   
ATOM   3021  HB2 LYS P 195     -29.279-117.404 109.641  0.00 97.00      PROA   
ATOM   3022  CG  LYS P 195     -30.032-118.212 107.761  0.00 97.00      PROA   
ATOM   3023  HG1 LYS P 195     -29.969-117.972 106.677  0.00 97.00      PROA   
ATOM   3024  HG2 LYS P 195     -31.108-118.153 108.048  0.00 97.00      PROA   
ATOM   3025  CD  LYS P 195     -29.580-119.660 108.009  0.00 97.00      PROA   
ATOM   3026  HD1 LYS P 195     -29.582-119.830 109.110  0.00 97.00      PROA   
ATOM   3027  HD2 LYS P 195     -28.540-119.808 107.647  0.00 97.00      PROA   
ATOM   3028  CE  LYS P 195     -30.532-120.670 107.336  0.00 97.00      PROA   
ATOM   3029  HE1 LYS P 195     -30.486-120.585 106.231  0.00 97.00      PROA   
ATOM   3030  HE2 LYS P 195     -31.573-120.480 107.676  0.00 97.00      PROA   
ATOM   3031  NZ  LYS P 195     -30.201-122.056 107.700  0.00 97.00      PROA   
ATOM   3032  HZ1 LYS P 195     -30.011-122.083 108.730  0.00 97.00      PROA   
ATOM   3033  HZ2 LYS P 195     -29.319-122.386 107.263  0.00 97.00      PROA   
ATOM   3034  HZ3 LYS P 195     -30.960-122.735 107.513  0.00 97.00      PROA   
ATOM   3035  C   LYS P 195     -27.675-115.243 108.001  0.00 97.00      PROA   
ATOM   3036  O   LYS P 195     -28.108-114.618 107.035  0.00 97.00      PROA   
ATOM   3037  N   LEU P 196     -26.988-114.621 108.978  0.00 97.00      PROA   
ATOM   3038  HN  LEU P 196     -26.739-115.140 109.794  0.00 97.00      PROA   
ATOM   3039  CA  LEU P 196     -26.722-113.203 109.025  0.00 97.00      PROA   
ATOM   3040  HA  LEU P 196     -27.486-112.678 108.469  0.00 97.00      PROA   
ATOM   3041  CB  LEU P 196     -26.726-112.674 110.461  0.00 97.00      PROA   
ATOM   3042  HB1 LEU P 196     -26.343-111.627 110.494  0.00 97.00      PROA   
ATOM   3043  HB2 LEU P 196     -26.063-113.286 111.116  0.00 97.00      PROA   
ATOM   3044  CG  LEU P 196     -28.124-112.602 111.086  0.00 97.00      PROA   
ATOM   3045  HG  LEU P 196     -27.837-111.957 111.886  0.00 97.00      PROA   
ATOM   3046  CD1 LEU P 196     -29.138-111.691 110.408  0.00 97.00      PROA   
ATOM   3047 HD11 LEU P 196     -29.424-112.161 109.455  0.00 97.00      PROA   
ATOM   3048 HD12 LEU P 196     -28.686-110.691 110.234  0.00 97.00      PROA   
ATOM   3049 HD13 LEU P 196     -30.039-111.560 111.050  0.00 97.00      PROA   
ATOM   3050  CD2 LEU P 196     -28.749-113.960 111.509  0.00 97.00      PROA   
ATOM   3051 HD21 LEU P 196     -28.020-114.563 112.102  0.00 97.00      PROA   
ATOM   3052 HD22 LEU P 196     -29.059-114.516 110.622  0.00 97.00      PROA   
ATOM   3053 HD23 LEU P 196     -29.643-113.799 112.161  0.00 97.00      PROA   
ATOM   3054  C   LEU P 196     -25.383-112.846 108.423  0.00 97.00      PROA   
ATOM   3055  O   LEU P 196     -24.412-113.592 108.532  0.00 97.00      PROA   
ATOM   3056  N   LEU P 197     -25.314-111.647 107.795  0.00 97.00      PROA   
ATOM   3057  HN  LEU P 197     -26.131-111.095 107.652  0.00 97.00      PROA   
ATOM   3058  CA  LEU P 197     -24.075-111.006 107.413  0.00 97.00      PROA   
ATOM   3059  HA  LEU P 197     -23.253-111.509 107.902  0.00 97.00      PROA   
ATOM   3060  CB  LEU P 197     -23.847-111.000 105.880  0.00 97.00      PROA   
ATOM   3061  HB1 LEU P 197     -24.703-110.488 105.389  0.00 97.00      PROA   
ATOM   3062  HB2 LEU P 197     -23.851-112.058 105.531  0.00 97.00      PROA   
ATOM   3063  CG  LEU P 197     -22.532-110.340 105.394  0.00 97.00      PROA   
ATOM   3064  HG  LEU P 197     -22.529-109.273 105.717  0.00 97.00      PROA   
ATOM   3065  CD1 LEU P 197     -21.279-111.018 105.979  0.00 97.00      PROA   
ATOM   3066 HD11 LEU P 197     -21.273-112.096 105.710  0.00 97.00      PROA   
ATOM   3067 HD12 LEU P 197     -21.256-110.922 107.084  0.00 97.00      PROA   
ATOM   3068 HD13 LEU P 197     -20.363-110.543 105.567  0.00 97.00      PROA   
ATOM   3069  CD2 LEU P 197     -22.463-110.345 103.857  0.00 97.00      PROA   
ATOM   3070 HD21 LEU P 197     -23.337-109.810 103.430  0.00 97.00      PROA   
ATOM   3071 HD22 LEU P 197     -22.465-111.389 103.477  0.00 97.00      PROA   
ATOM   3072 HD23 LEU P 197     -21.535-109.843 103.510  0.00 97.00      PROA   
ATOM   3073  C   LEU P 197     -24.135-109.592 107.943  0.00 97.00      PROA   
ATOM   3074  O   LEU P 197     -25.152-108.914 107.818  0.00 97.00      PROA   
ATOM   3075  N   LEU P 198     -23.034-109.130 108.580  0.00 97.00      PROA   
ATOM   3076  HN  LEU P 198     -22.211-109.687 108.637  0.00 97.00      PROA   
ATOM   3077  CA  LEU P 198     -22.909-107.825 109.192  0.00 97.00      PROA   
ATOM   3078  HA  LEU P 198     -23.678-107.164 108.814  0.00 97.00      PROA   
ATOM   3079  CB  LEU P 198     -22.902-107.834 110.753  0.00 97.00      PROA   
ATOM   3080  HB1 LEU P 198     -22.678-106.806 111.116  0.00 97.00      PROA   
ATOM   3081  HB2 LEU P 198     -22.089-108.502 111.115  0.00 97.00      PROA   
ATOM   3082  CG  LEU P 198     -24.209-108.257 111.478  0.00 97.00      PROA   
ATOM   3083  HG  LEU P 198     -24.051-108.008 112.558  0.00 97.00      PROA   
ATOM   3084  CD1 LEU P 198     -25.436-107.461 111.010  0.00 97.00      PROA   
ATOM   3085 HD11 LEU P 198     -25.693-107.702 109.961  0.00 97.00      PROA   
ATOM   3086 HD12 LEU P 198     -25.255-106.369 111.093  0.00 97.00      PROA   
ATOM   3087 HD13 LEU P 198     -26.305-107.736 111.639  0.00 97.00      PROA   
ATOM   3088  CD2 LEU P 198     -24.485-109.770 111.438  0.00 97.00      PROA   
ATOM   3089 HD21 LEU P 198     -23.565-110.338 111.683  0.00 97.00      PROA   
ATOM   3090 HD22 LEU P 198     -24.836-110.072 110.433  0.00 97.00      PROA   
ATOM   3091 HD23 LEU P 198     -25.276-110.035 112.171  0.00 97.00      PROA   
ATOM   3092  C   LEU P 198     -21.569-107.313 108.714  0.00 97.00      PROA   
ATOM   3093  O   LEU P 198     -20.782-108.068 108.146  0.00 97.00      PROA   
ATOM   3094  N   GLN P 199     -21.280-106.001 108.914  0.00 97.00      PROA   
ATOM   3095  HN  GLN P 199     -21.957-105.395 109.327  0.00 97.00      PROA   
ATOM   3096  CA  GLN P 199     -20.029-105.366 108.522  0.00 97.00      PROA   
ATOM   3097  HA  GLN P 199     -19.973-105.429 107.445  0.00 97.00      PROA   
ATOM   3098  CB  GLN P 199     -19.980-103.872 108.949  0.00 97.00      PROA   
ATOM   3099  HB1 GLN P 199     -19.025-103.433 108.581  0.00 97.00      PROA   
ATOM   3100  HB2 GLN P 199     -19.967-103.810 110.061  0.00 97.00      PROA   
ATOM   3101  CG  GLN P 199     -21.145-102.982 108.440  0.00 97.00      PROA   
ATOM   3102  HG1 GLN P 199     -20.882-101.908 108.529  0.00 97.00      PROA   
ATOM   3103  HG2 GLN P 199     -22.036-103.162 109.082  0.00 97.00      PROA   
ATOM   3104  CD  GLN P 199     -21.587-103.291 107.004  0.00 97.00      PROA   
ATOM   3105  OE1 GLN P 199     -22.683-103.818 106.783  0.00 97.00      PROA   
ATOM   3106  NE2 GLN P 199     -20.736-102.942 106.002  0.00 97.00      PROA   
ATOM   3107 HE21 GLN P 199     -21.034-103.114 105.065  0.00 97.00      PROA   
ATOM   3108 HE22 GLN P 199     -19.861-102.505 106.208  0.00 97.00      PROA   
ATOM   3109  C   GLN P 199     -18.799-106.079 109.082  0.00 97.00      PROA   
ATOM   3110  O   GLN P 199     -18.760-106.482 110.244  0.00 97.00      PROA   
ATOM   3111  N   ARG P 200     -17.774-106.288 108.227  0.00 97.00      PROA   
ATOM   3112  HN  ARG P 200     -17.776-105.923 107.300  0.00 97.00      PROA   
ATOM   3113  CA  ARG P 200     -16.727-107.239 108.502  0.00 97.00      PROA   
ATOM   3114  HA  ARG P 200     -16.617-107.384 109.567  0.00 97.00      PROA   
ATOM   3115  CB  ARG P 200     -17.095-108.566 107.787  0.00 97.00      PROA   
ATOM   3116  HB1 ARG P 200     -17.157-108.365 106.692  0.00 97.00      PROA   
ATOM   3117  HB2 ARG P 200     -18.118-108.870 108.104  0.00 97.00      PROA   
ATOM   3118  CG  ARG P 200     -16.129-109.734 108.017  0.00 97.00      PROA   
ATOM   3119  HG1 ARG P 200     -15.136-109.358 108.337  0.00 97.00      PROA   
ATOM   3120  HG2 ARG P 200     -15.975-110.215 107.029  0.00 97.00      PROA   
ATOM   3121  CD  ARG P 200     -16.589-110.791 109.032  0.00 97.00      PROA   
ATOM   3122  HD1 ARG P 200     -17.152-110.331 109.869  0.00 97.00      PROA   
ATOM   3123  HD2 ARG P 200     -15.708-111.325 109.460  0.00 97.00      PROA   
ATOM   3124  NE  ARG P 200     -17.492-111.761 108.325  0.00 97.00      PROA   
ATOM   3125  HE  ARG P 200     -18.462-111.561 108.229  0.00 97.00      PROA   
ATOM   3126  CZ  ARG P 200     -17.037-112.892 107.750  0.00 97.00      PROA   
ATOM   3127  NH1 ARG P 200     -15.741-113.226 107.758  0.00 97.00      PROA   
ATOM   3128 HH11 ARG P 200     -15.085-112.475 107.739  0.00 97.00      PROA   
ATOM   3129 HH12 ARG P 200     -15.462-114.052 107.268  0.00 97.00      PROA   
ATOM   3130  NH2 ARG P 200     -17.861-113.695 107.060  0.00 97.00      PROA   
ATOM   3131 HH21 ARG P 200     -18.784-113.389 106.858  0.00 97.00      PROA   
ATOM   3132 HH22 ARG P 200     -17.410-114.373 106.483  0.00 97.00      PROA   
ATOM   3133  C   ARG P 200     -15.454-106.682 107.893  0.00 97.00      PROA   
ATOM   3134  O   ARG P 200     -15.541-106.133 106.796  0.00 97.00      PROA   
ATOM   3135  N   PRO P 201     -14.262-106.769 108.498  0.00 97.00      PROA   
ATOM   3136  CD  PRO P 201     -14.066-107.010 109.934  0.00 97.00      PROA   
ATOM   3137  HD1 PRO P 201     -14.533-107.970 110.245  0.00 97.00      PROA   
ATOM   3138  HD2 PRO P 201     -14.508-106.166 110.509  0.00 97.00      PROA   
ATOM   3139  CA  PRO P 201     -13.012-106.496 107.798  0.00 97.00      PROA   
ATOM   3140  HA  PRO P 201     -13.104-105.607 107.187  0.00 97.00      PROA   
ATOM   3141  CB  PRO P 201     -11.991-106.280 108.932  0.00 97.00      PROA   
ATOM   3142  HB1 PRO P 201     -11.974-105.196 109.188  0.00 97.00      PROA   
ATOM   3143  HB2 PRO P 201     -10.961-106.592 108.671  0.00 97.00      PROA   
ATOM   3144  CG  PRO P 201     -12.549-107.053 110.140  0.00 97.00      PROA   
ATOM   3145  HG1 PRO P 201     -12.205-108.107 110.100  0.00 97.00      PROA   
ATOM   3146  HG2 PRO P 201     -12.235-106.616 111.108  0.00 97.00      PROA   
ATOM   3147  C   PRO P 201     -12.636-107.641 106.866  0.00 97.00      PROA   
ATOM   3148  O   PRO P 201     -12.668-107.448 105.652  0.00 97.00      PROA   
ATOM   3149  N   GLY P 202     -12.304-108.839 107.394  0.00 97.00      PROA   
ATOM   3150  HN  GLY P 202     -12.172-108.935 108.379  0.00 97.00      PROA   
ATOM   3151  CA  GLY P 202     -12.051-110.026 106.603  0.00 97.00      PROA   
ATOM   3152  HA1 GLY P 202     -11.527-110.686 107.262  0.00 97.00      PROA   
ATOM   3153  HA2 GLY P 202     -11.490-109.780 105.712  0.00 97.00      PROA   
ATOM   3154  C   GLY P 202     -13.311-110.737 106.226  0.00 97.00      PROA   
ATOM   3155  O   GLY P 202     -13.876-111.425 107.060  0.00 97.00      PROA   
ATOM   3156  N   LEU P 203     -13.761-110.604 104.961  0.00 97.00      PROA   
ATOM   3157  HN  LEU P 203     -13.238-110.031 104.335  0.00 97.00      PROA   
ATOM   3158  CA  LEU P 203     -15.003-111.139 104.420  0.00 97.00      PROA   
ATOM   3159  HA  LEU P 203     -15.790-110.785 105.064  0.00 97.00      PROA   
ATOM   3160  CB  LEU P 203     -15.307-110.565 103.005  0.00 97.00      PROA   
ATOM   3161  HB1 LEU P 203     -15.920-111.275 102.409  0.00 97.00      PROA   
ATOM   3162  HB2 LEU P 203     -14.342-110.432 102.469  0.00 97.00      PROA   
ATOM   3163  CG  LEU P 203     -16.080-109.213 102.989  0.00 97.00      PROA   
ATOM   3164  HG  LEU P 203     -16.126-108.889 101.920  0.00 97.00      PROA   
ATOM   3165  CD1 LEU P 203     -17.541-109.374 103.459  0.00 97.00      PROA   
ATOM   3166 HD11 LEU P 203     -17.578-109.678 104.526  0.00 97.00      PROA   
ATOM   3167 HD12 LEU P 203     -18.063-110.143 102.851  0.00 97.00      PROA   
ATOM   3168 HD13 LEU P 203     -18.085-108.412 103.352  0.00 97.00      PROA   
ATOM   3169  CD2 LEU P 203     -15.379-108.084 103.766  0.00 97.00      PROA   
ATOM   3170 HD21 LEU P 203     -14.340-107.949 103.402  0.00 97.00      PROA   
ATOM   3171 HD22 LEU P 203     -15.346-108.315 104.851  0.00 97.00      PROA   
ATOM   3172 HD23 LEU P 203     -15.926-107.126 103.635  0.00 97.00      PROA   
ATOM   3173  C   LEU P 203     -15.174-112.657 104.429  0.00 97.00      PROA   
ATOM   3174  O   LEU P 203     -16.295-113.136 104.583  0.00 97.00      PROA   
ATOM   3175  N   GLN P 204     -14.099-113.458 104.245  0.00 97.00      PROA   
ATOM   3176  HN  GLN P 204     -13.171-113.085 104.265  0.00 97.00      PROA   
ATOM   3177  CA  GLN P 204     -14.173-114.892 103.987  0.00 97.00      PROA   
ATOM   3178  HA  GLN P 204     -14.868-115.033 103.173  0.00 97.00      PROA   
ATOM   3179  CB  GLN P 204     -12.766-115.411 103.583  0.00 97.00      PROA   
ATOM   3180  HB1 GLN P 204     -12.098-115.369 104.470  0.00 97.00      PROA   
ATOM   3181  HB2 GLN P 204     -12.351-114.681 102.849  0.00 97.00      PROA   
ATOM   3182  CG  GLN P 204     -12.658-116.821 102.956  0.00 97.00      PROA   
ATOM   3183  HG1 GLN P 204     -12.746-117.589 103.752  0.00 97.00      PROA   
ATOM   3184  HG2 GLN P 204     -11.653-116.936 102.499  0.00 97.00      PROA   
ATOM   3185  CD  GLN P 204     -13.743-117.102 101.909  0.00 97.00      PROA   
ATOM   3186  OE1 GLN P 204     -14.882-117.467 102.216  0.00 97.00      PROA   
ATOM   3187  NE2 GLN P 204     -13.380-116.939 100.610  0.00 97.00      PROA   
ATOM   3188 HE21 GLN P 204     -14.065-117.134  99.911  0.00 97.00      PROA   
ATOM   3189 HE22 GLN P 204     -12.458-116.625 100.388  0.00 97.00      PROA   
ATOM   3190  C   GLN P 204     -14.664-115.698 105.184  0.00 97.00      PROA   
ATOM   3191  O   GLN P 204     -14.676-115.225 106.309  0.00 97.00      PROA   
ATOM   3192  N   LEU P 205     -15.081-116.966 104.981  0.00 97.00      PROA   
ATOM   3193  HN  LEU P 205     -15.162-117.333 104.055  0.00 97.00      PROA   
ATOM   3194  CA  LEU P 205     -15.158-117.918 106.067  0.00 97.00      PROA   
ATOM   3195  HA  LEU P 205     -14.660-117.518 106.938  0.00 97.00      PROA   
ATOM   3196  CB  LEU P 205     -16.600-118.307 106.476  0.00 97.00      PROA   
ATOM   3197  HB1 LEU P 205     -16.567-119.138 107.216  0.00 97.00      PROA   
ATOM   3198  HB2 LEU P 205     -17.143-118.661 105.573  0.00 97.00      PROA   
ATOM   3199  CG  LEU P 205     -17.414-117.163 107.124  0.00 97.00      PROA   
ATOM   3200  HG  LEU P 205     -17.343-116.279 106.452  0.00 97.00      PROA   
ATOM   3201  CD1 LEU P 205     -18.903-117.536 107.235  0.00 97.00      PROA   
ATOM   3202 HD11 LEU P 205     -19.024-118.431 107.882  0.00 97.00      PROA   
ATOM   3203 HD12 LEU P 205     -19.321-117.763 106.232  0.00 97.00      PROA   
ATOM   3204 HD13 LEU P 205     -19.480-116.699 107.681  0.00 97.00      PROA   
ATOM   3205  CD2 LEU P 205     -16.861-116.780 108.511  0.00 97.00      PROA   
ATOM   3206 HD21 LEU P 205     -15.816-116.417 108.438  0.00 97.00      PROA   
ATOM   3207 HD22 LEU P 205     -16.881-117.664 109.182  0.00 97.00      PROA   
ATOM   3208 HD23 LEU P 205     -17.480-115.979 108.967  0.00 97.00      PROA   
ATOM   3209  C   LEU P 205     -14.387-119.157 105.684  0.00 97.00      PROA   
ATOM   3210  O   LEU P 205     -14.777-119.922 104.804  0.00 97.00      PROA   
ATOM   3211  N   TYR P 206     -13.260-119.395 106.392  0.00 97.00      PROA   
ATOM   3212  HN  TYR P 206     -12.929-118.728 107.053  0.00 97.00      PROA   
ATOM   3213  CA  TYR P 206     -12.544-120.655 106.367  0.00 97.00      PROA   
ATOM   3214  HA  TYR P 206     -12.738-121.165 105.432  0.00 97.00      PROA   
ATOM   3215  CB  TYR P 206     -11.011-120.525 106.588  0.00 97.00      PROA   
ATOM   3216  HB1 TYR P 206     -10.497-121.494 106.417  0.00 97.00      PROA   
ATOM   3217  HB2 TYR P 206     -10.794-120.187 107.625  0.00 97.00      PROA   
ATOM   3218  CG  TYR P 206     -10.438-119.503 105.646  0.00 97.00      PROA   
ATOM   3219  CD1 TYR P 206      -9.996-119.853 104.355  0.00 97.00      PROA   
ATOM   3220  HD1 TYR P 206     -10.057-120.881 104.027  0.00 97.00      PROA   
ATOM   3221  CE1 TYR P 206      -9.486-118.871 103.491  0.00 97.00      PROA   
ATOM   3222  HE1 TYR P 206      -9.160-119.138 102.495  0.00 97.00      PROA   
ATOM   3223  CZ  TYR P 206      -9.426-117.534 103.913  0.00 97.00      PROA   
ATOM   3224  OH  TYR P 206      -9.008-116.515 103.032  0.00 97.00      PROA   
ATOM   3225  HH  TYR P 206      -9.246-115.667 103.432  0.00 97.00      PROA   
ATOM   3226  CD2 TYR P 206     -10.312-118.171 106.073  0.00 97.00      PROA   
ATOM   3227  HD2 TYR P 206     -10.613-117.884 107.070  0.00 97.00      PROA   
ATOM   3228  CE2 TYR P 206      -9.828-117.192 105.208  0.00 97.00      PROA   
ATOM   3229  HE2 TYR P 206      -9.784-116.173 105.553  0.00 97.00      PROA   
ATOM   3230  C   TYR P 206     -13.129-121.460 107.500  0.00 97.00      PROA   
ATOM   3231  O   TYR P 206     -13.617-120.899 108.479  0.00 97.00      PROA   
ATOM   3232  N   PHE P 207     -13.120-122.803 107.383  0.00 97.00      PROA   
ATOM   3233  HN  PHE P 207     -12.697-123.259 106.600  0.00 97.00      PROA   
ATOM   3234  CA  PHE P 207     -13.772-123.650 108.357  0.00 97.00      PROA   
ATOM   3235  HA  PHE P 207     -13.940-123.111 109.278  0.00 97.00      PROA   
ATOM   3236  CB  PHE P 207     -15.106-124.259 107.850  0.00 97.00      PROA   
ATOM   3237  HB1 PHE P 207     -15.506-125.012 108.562  0.00 97.00      PROA   
ATOM   3238  HB2 PHE P 207     -14.922-124.768 106.881  0.00 97.00      PROA   
ATOM   3239  CG  PHE P 207     -16.179-123.217 107.629  0.00 97.00      PROA   
ATOM   3240  CD1 PHE P 207     -16.227-122.470 106.438  0.00 97.00      PROA   
ATOM   3241  HD1 PHE P 207     -15.442-122.580 105.704  0.00 97.00      PROA   
ATOM   3242  CE1 PHE P 207     -17.290-121.597 106.182  0.00 97.00      PROA   
ATOM   3243  HE1 PHE P 207     -17.304-121.023 105.267  0.00 97.00      PROA   
ATOM   3244  CZ  PHE P 207     -18.326-121.463 107.114  0.00 97.00      PROA   
ATOM   3245  HZ  PHE P 207     -19.145-120.786 106.918  0.00 97.00      PROA   
ATOM   3246  CD2 PHE P 207     -17.225-123.070 108.559  0.00 97.00      PROA   
ATOM   3247  HD2 PHE P 207     -17.213-123.647 109.471  0.00 97.00      PROA   
ATOM   3248  CE2 PHE P 207     -18.293-122.200 108.304  0.00 97.00      PROA   
ATOM   3249  HE2 PHE P 207     -19.094-122.100 109.022  0.00 97.00      PROA   
ATOM   3250  C   PHE P 207     -12.856-124.785 108.691  0.00 97.00      PROA   
ATOM   3251  O   PHE P 207     -11.921-125.081 107.961  0.00 97.00      PROA   
ATOM   3252  N   SER P 208     -13.117-125.456 109.827  0.00 97.00      PROA   
ATOM   3253  HN  SER P 208     -13.819-125.140 110.458  0.00 97.00      PROA   
ATOM   3254  CA  SER P 208     -12.438-126.672 110.198  0.00 97.00      PROA   
ATOM   3255  HA  SER P 208     -12.142-127.198 109.301  0.00 97.00      PROA   
ATOM   3256  CB  SER P 208     -11.183-126.451 111.085  0.00 97.00      PROA   
ATOM   3257  HB1 SER P 208     -10.408-125.942 110.471  0.00 97.00      PROA   
ATOM   3258  HB2 SER P 208     -10.766-127.420 111.435  0.00 97.00      PROA   
ATOM   3259  OG  SER P 208     -11.482-125.616 112.198  0.00 97.00      PROA   
ATOM   3260  HG1 SER P 208     -10.827-125.790 112.882  0.00 97.00      PROA   
ATOM   3261  C   SER P 208     -13.449-127.540 110.895  0.00 97.00      PROA   
ATOM   3262  O   SER P 208     -14.446-127.054 111.423  0.00 97.00      PROA   
ATOM   3263  N   PHE P 209     -13.213-128.868 110.859  0.00 97.00      PROA   
ATOM   3264  HN  PHE P 209     -12.385-129.222 110.436  0.00 97.00      PROA   
ATOM   3265  CA  PHE P 209     -14.101-129.871 111.391  0.00 97.00      PROA   
ATOM   3266  HA  PHE P 209     -14.813-129.398 112.056  0.00 97.00      PROA   
ATOM   3267  CB  PHE P 209     -14.824-130.661 110.262  0.00 97.00      PROA   
ATOM   3268  HB1 PHE P 209     -14.731-131.761 110.369  0.00 97.00      PROA   
ATOM   3269  HB2 PHE P 209     -14.398-130.381 109.273  0.00 97.00      PROA   
ATOM   3270  CG  PHE P 209     -16.294-130.341 110.263  0.00 97.00      PROA   
ATOM   3271  CD1 PHE P 209     -17.130-130.950 111.215  0.00 97.00      PROA   
ATOM   3272  HD1 PHE P 209     -16.704-131.611 111.956  0.00 97.00      PROA   
ATOM   3273  CE1 PHE P 209     -18.509-130.717 111.206  0.00 97.00      PROA   
ATOM   3274  HE1 PHE P 209     -19.138-131.200 111.938  0.00 97.00      PROA   
ATOM   3275  CZ  PHE P 209     -19.069-129.872 110.239  0.00 97.00      PROA   
ATOM   3276  HZ  PHE P 209     -20.133-129.691 110.225  0.00 97.00      PROA   
ATOM   3277  CD2 PHE P 209     -16.866-129.492 109.297  0.00 97.00      PROA   
ATOM   3278  HD2 PHE P 209     -16.241-129.023 108.552  0.00 97.00      PROA   
ATOM   3279  CE2 PHE P 209     -18.247-129.260 109.285  0.00 97.00      PROA   
ATOM   3280  HE2 PHE P 209     -18.682-128.611 108.539  0.00 97.00      PROA   
ATOM   3281  C   PHE P 209     -13.265-130.790 112.246  0.00 97.00      PROA   
ATOM   3282  O   PHE P 209     -12.118-131.091 111.924  0.00 97.00      PROA   
ATOM   3283  N   TYR P 210     -13.828-131.225 113.394  0.00 97.00      PROA   
ATOM   3284  HN  TYR P 210     -14.754-130.952 113.646  0.00 97.00      PROA   
ATOM   3285  CA  TYR P 210     -13.116-131.986 114.395  0.00 97.00      PROA   
ATOM   3286  HA  TYR P 210     -12.229-132.438 113.971  0.00 97.00      PROA   
ATOM   3287  CB  TYR P 210     -12.764-131.135 115.653  0.00 97.00      PROA   
ATOM   3288  HB1 TYR P 210     -12.129-131.712 116.359  0.00 97.00      PROA   
ATOM   3289  HB2 TYR P 210     -13.704-130.864 116.178  0.00 97.00      PROA   
ATOM   3290  CG  TYR P 210     -12.074-129.825 115.325  0.00 97.00      PROA   
ATOM   3291  CD1 TYR P 210     -12.828-128.696 114.951  0.00 97.00      PROA   
ATOM   3292  HD1 TYR P 210     -13.898-128.785 114.845  0.00 97.00      PROA   
ATOM   3293  CE1 TYR P 210     -12.219-127.452 114.753  0.00 97.00      PROA   
ATOM   3294  HE1 TYR P 210     -12.819-126.599 114.475  0.00 97.00      PROA   
ATOM   3295  CZ  TYR P 210     -10.840-127.313 114.947  0.00 97.00      PROA   
ATOM   3296  OH  TYR P 210     -10.211-126.057 114.806  0.00 97.00      PROA   
ATOM   3297  HH  TYR P 210     -10.790-125.383 115.185  0.00 97.00      PROA   
ATOM   3298  CD2 TYR P 210     -10.690-129.667 115.520  0.00 97.00      PROA   
ATOM   3299  HD2 TYR P 210     -10.104-130.507 115.861  0.00 97.00      PROA   
ATOM   3300  CE2 TYR P 210     -10.075-128.423 115.322  0.00 97.00      PROA   
ATOM   3301  HE2 TYR P 210      -9.015-128.306 115.492  0.00 97.00      PROA   
ATOM   3302  C   TYR P 210     -14.056-133.085 114.833  0.00 97.00      PROA   
ATOM   3303  O   TYR P 210     -15.265-133.001 114.619  0.00 97.00      PROA   
ATOM   3304  N   MET P 211     -13.512-134.147 115.474  0.00 97.00      PROA   
ATOM   3305  HN  MET P 211     -12.524-134.224 115.594  0.00 97.00      PROA   
ATOM   3306  CA  MET P 211     -14.308-135.162 116.129  0.00 97.00      PROA   
ATOM   3307  HA  MET P 211     -15.354-134.898 116.103  0.00 97.00      PROA   
ATOM   3308  CB  MET P 211     -14.122-136.559 115.480  0.00 97.00      PROA   
ATOM   3309  HB1 MET P 211     -14.584-137.334 116.130  0.00 97.00      PROA   
ATOM   3310  HB2 MET P 211     -13.033-136.775 115.399  0.00 97.00      PROA   
ATOM   3311  CG  MET P 211     -14.761-136.674 114.083  0.00 97.00      PROA   
ATOM   3312  HG1 MET P 211     -14.495-135.776 113.485  0.00 97.00      PROA   
ATOM   3313  HG2 MET P 211     -15.862-136.654 114.223  0.00 97.00      PROA   
ATOM   3314  SD  MET P 211     -14.287-138.161 113.142  0.00 97.00      PROA   
ATOM   3315  CE  MET P 211     -15.022-139.407 114.238  0.00 97.00      PROA   
ATOM   3316  HE1 MET P 211     -16.098-139.194 114.411  0.00 97.00      PROA   
ATOM   3317  HE2 MET P 211     -14.511-139.434 115.224  0.00 97.00      PROA   
ATOM   3318  HE3 MET P 211     -14.943-140.418 113.788  0.00 97.00      PROA   
ATOM   3319  C   MET P 211     -13.873-135.231 117.573  0.00 97.00      PROA   
ATOM   3320  O   MET P 211     -12.840-135.826 117.869  0.00 97.00      PROA   
ATOM   3321  N   GLY P 212     -14.665-134.646 118.517  0.00 97.00      PROA   
ATOM   3322  HN  GLY P 212     -15.557-134.270 118.267  0.00 97.00      PROA   
ATOM   3323  CA  GLY P 212     -14.322-134.502 119.929  0.00 97.00      PROA   
ATOM   3324  HA1 GLY P 212     -14.555-135.434 120.421  0.00 97.00      PROA   
ATOM   3325  HA2 GLY P 212     -14.916-133.686 120.304  0.00 97.00      PROA   
ATOM   3326  C   GLY P 212     -12.880-134.134 120.208  0.00 97.00      PROA   
ATOM   3327  O   GLY P 212     -12.379-133.099 119.771  0.00 97.00      PROA   
ATOM   3328  N   SER P 213     -12.177-135.010 120.957  0.00 97.00      PROA   
ATOM   3329  HN  SER P 213     -12.647-135.807 121.328  0.00 97.00      PROA   
ATOM   3330  CA  SER P 213     -10.774-134.853 121.309  0.00 97.00      PROA   
ATOM   3331  HA  SER P 213     -10.605-133.806 121.522  0.00 97.00      PROA   
ATOM   3332  CB  SER P 213     -10.444-135.655 122.604  0.00 97.00      PROA   
ATOM   3333  HB1 SER P 213     -10.578-136.743 122.424  0.00 97.00      PROA   
ATOM   3334  HB2 SER P 213     -11.157-135.349 123.400  0.00 97.00      PROA   
ATOM   3335  OG  SER P 213      -9.125-135.412 123.093  0.00 97.00      PROA   
ATOM   3336  HG1 SER P 213      -8.539-135.596 122.350  0.00 97.00      PROA   
ATOM   3337  C   SER P 213      -9.802-135.253 120.187  0.00 97.00      PROA   
ATOM   3338  O   SER P 213      -8.686-135.699 120.452  0.00 97.00      PROA   
ATOM   3339  N   LYS P 214     -10.160-135.088 118.892  0.00 97.00      PROA   
ATOM   3340  HN  LYS P 214     -11.083-134.812 118.639  0.00 97.00      PROA   
ATOM   3341  CA  LYS P 214      -9.166-135.196 117.838  0.00 97.00      PROA   
ATOM   3342  HA  LYS P 214      -8.237-134.815 118.243  0.00 97.00      PROA   
ATOM   3343  CB  LYS P 214      -8.856-136.644 117.378  0.00 97.00      PROA   
ATOM   3344  HB1 LYS P 214      -8.328-137.143 118.223  0.00 97.00      PROA   
ATOM   3345  HB2 LYS P 214      -8.149-136.625 116.519  0.00 97.00      PROA   
ATOM   3346  CG  LYS P 214     -10.088-137.490 117.014  0.00 97.00      PROA   
ATOM   3347  HG1 LYS P 214     -10.720-136.912 116.304  0.00 97.00      PROA   
ATOM   3348  HG2 LYS P 214     -10.696-137.674 117.926  0.00 97.00      PROA   
ATOM   3349  CD  LYS P 214      -9.725-138.828 116.343  0.00 97.00      PROA   
ATOM   3350  HD1 LYS P 214      -9.218-138.593 115.379  0.00 97.00      PROA   
ATOM   3351  HD2 LYS P 214     -10.671-139.364 116.105  0.00 97.00      PROA   
ATOM   3352  CE  LYS P 214      -8.816-139.732 117.191  0.00 97.00      PROA   
ATOM   3353  HE1 LYS P 214      -9.328-140.031 118.130  0.00 97.00      PROA   
ATOM   3354  HE2 LYS P 214      -7.864-139.221 117.447  0.00 97.00      PROA   
ATOM   3355  NZ  LYS P 214      -8.467-140.964 116.444  0.00 97.00      PROA   
ATOM   3356  HZ1 LYS P 214      -7.952-140.701 115.580  0.00 97.00      PROA   
ATOM   3357  HZ2 LYS P 214      -9.338-141.470 116.184  0.00 97.00      PROA   
ATOM   3358  HZ3 LYS P 214      -7.866-141.579 117.030  0.00 97.00      PROA   
ATOM   3359  C   LYS P 214      -9.431-134.316 116.633  0.00 97.00      PROA   
ATOM   3360  O   LYS P 214     -10.542-134.203 116.121  0.00 97.00      PROA   
ATOM   3361  N   THR P 215      -8.347-133.676 116.135  0.00 97.00      PROA   
ATOM   3362  HN  THR P 215      -7.470-133.724 116.608  0.00 97.00      PROA   
ATOM   3363  CA  THR P 215      -8.273-132.980 114.866  0.00 97.00      PROA   
ATOM   3364  HA  THR P 215      -9.066-132.245 114.844  0.00 97.00      PROA   
ATOM   3365  CB  THR P 215      -6.928-132.280 114.688  0.00 97.00      PROA   
ATOM   3366  HB  THR P 215      -6.761-131.953 113.634  0.00 97.00      PROA   
ATOM   3367  OG1 THR P 215      -5.858-133.133 115.085  0.00 97.00      PROA   
ATOM   3368  HG1 THR P 215      -5.869-133.875 114.478  0.00 97.00      PROA   
ATOM   3369  CG2 THR P 215      -6.870-131.028 115.579  0.00 97.00      PROA   
ATOM   3370 HG21 THR P 215      -7.070-131.289 116.639  0.00 97.00      PROA   
ATOM   3371 HG22 THR P 215      -7.612-130.275 115.244  0.00 97.00      PROA   
ATOM   3372 HG23 THR P 215      -5.857-130.575 115.520  0.00 97.00      PROA   
ATOM   3373  C   THR P 215      -8.463-133.893 113.669  0.00 97.00      PROA   
ATOM   3374  O   THR P 215      -7.899-134.983 113.606  0.00 97.00      PROA   
ATOM   3375  N   LEU P 216      -9.214-133.416 112.652  0.00 97.00      PROA   
ATOM   3376  HN  LEU P 216      -9.755-132.584 112.756  0.00 97.00      PROA   
ATOM   3377  CA  LEU P 216      -9.179-133.969 111.312  0.00 97.00      PROA   
ATOM   3378  HA  LEU P 216      -8.871-135.003 111.364  0.00 97.00      PROA   
ATOM   3379  CB  LEU P 216     -10.560-133.897 110.617  0.00 97.00      PROA   
ATOM   3380  HB1 LEU P 216     -10.494-134.273 109.574  0.00 97.00      PROA   
ATOM   3381  HB2 LEU P 216     -10.890-132.837 110.576  0.00 97.00      PROA   
ATOM   3382  CG  LEU P 216     -11.657-134.722 111.336  0.00 97.00      PROA   
ATOM   3383  HG  LEU P 216     -11.782-134.323 112.370  0.00 97.00      PROA   
ATOM   3384  CD1 LEU P 216     -13.012-134.576 110.623  0.00 97.00      PROA   
ATOM   3385 HD11 LEU P 216     -12.947-134.979 109.590  0.00 97.00      PROA   
ATOM   3386 HD12 LEU P 216     -13.307-133.508 110.574  0.00 97.00      PROA   
ATOM   3387 HD13 LEU P 216     -13.796-135.138 111.171  0.00 97.00      PROA   
ATOM   3388  CD2 LEU P 216     -11.281-136.211 111.448  0.00 97.00      PROA   
ATOM   3389 HD21 LEU P 216     -10.369-136.350 112.065  0.00 97.00      PROA   
ATOM   3390 HD22 LEU P 216     -11.106-136.640 110.438  0.00 97.00      PROA   
ATOM   3391 HD23 LEU P 216     -12.107-136.774 111.925  0.00 97.00      PROA   
ATOM   3392  C   LEU P 216      -8.104-133.246 110.521  0.00 97.00      PROA   
ATOM   3393  O   LEU P 216      -7.435-132.361 111.050  0.00 97.00      PROA   
ATOM   3394  N   ARG P 217      -7.870-133.634 109.240  0.00 97.00      PROA   
ATOM   3395  HN  ARG P 217      -8.400-134.374 108.833  0.00 97.00      PROA   
ATOM   3396  CA  ARG P 217      -6.851-133.028 108.393  0.00 97.00      PROA   
ATOM   3397  HA  ARG P 217      -5.948-132.946 108.984  0.00 97.00      PROA   
ATOM   3398  CB  ARG P 217      -6.506-133.871 107.136  0.00 97.00      PROA   
ATOM   3399  HB1 ARG P 217      -5.804-133.290 106.494  0.00 97.00      PROA   
ATOM   3400  HB2 ARG P 217      -7.437-134.044 106.553  0.00 97.00      PROA   
ATOM   3401  CG  ARG P 217      -5.820-135.222 107.416  0.00 97.00      PROA   
ATOM   3402  HG1 ARG P 217      -6.474-135.850 108.059  0.00 97.00      PROA   
ATOM   3403  HG2 ARG P 217      -4.875-135.034 107.973  0.00 97.00      PROA   
ATOM   3404  CD  ARG P 217      -5.520-135.980 106.112  0.00 97.00      PROA   
ATOM   3405  HD1 ARG P 217      -4.929-135.362 105.401  0.00 97.00      PROA   
ATOM   3406  HD2 ARG P 217      -6.473-136.263 105.614  0.00 97.00      PROA   
ATOM   3407  NE  ARG P 217      -4.791-137.249 106.433  0.00 97.00      PROA   
ATOM   3408  HE  ARG P 217      -5.310-138.093 106.528  0.00 97.00      PROA   
ATOM   3409  CZ  ARG P 217      -3.450-137.345 106.553  0.00 97.00      PROA   
ATOM   3410  NH1 ARG P 217      -2.637-136.281 106.473  0.00 97.00      PROA   
ATOM   3411 HH11 ARG P 217      -3.043-135.379 106.375  0.00 97.00      PROA   
ATOM   3412 HH12 ARG P 217      -1.653-136.413 106.572  0.00 97.00      PROA   
ATOM   3413  NH2 ARG P 217      -2.903-138.558 106.759  0.00 97.00      PROA   
ATOM   3414 HH21 ARG P 217      -3.497-139.354 106.816  0.00 97.00      PROA   
ATOM   3415 HH22 ARG P 217      -1.912-138.638 106.818  0.00 97.00      PROA   
ATOM   3416  C   ARG P 217      -7.189-131.615 107.935  0.00 97.00      PROA   
ATOM   3417  O   ARG P 217      -7.542-131.378 106.780  0.00 97.00      PROA   
ATOM   3418  N   GLY P 218      -7.055-130.638 108.861  0.00 97.00      PROA   
ATOM   3419  HN  GLY P 218      -6.889-130.921 109.804  0.00 97.00      PROA   
ATOM   3420  CA  GLY P 218      -7.089-129.207 108.625  0.00 97.00      PROA   
ATOM   3421  HA1 GLY P 218      -6.887-128.733 109.573  0.00 97.00      PROA   
ATOM   3422  HA2 GLY P 218      -8.061-128.960 108.223  0.00 97.00      PROA   
ATOM   3423  C   GLY P 218      -6.043-128.706 107.669  0.00 97.00      PROA   
ATOM   3424  O   GLY P 218      -5.055-129.380 107.387  0.00 97.00      PROA   
ATOM   3425  N   ARG P 219      -6.249-127.457 107.197  0.00 97.00      PROA   
ATOM   3426  HN  ARG P 219      -7.060-126.946 107.472  0.00 97.00      PROA   
ATOM   3427  CA  ARG P 219      -5.369-126.750 106.299  0.00 97.00      PROA   
ATOM   3428  HA  ARG P 219      -4.484-126.492 106.862  0.00 97.00      PROA   
ATOM   3429  CB  ARG P 219      -4.951-127.538 105.005  0.00 97.00      PROA   
ATOM   3430  HB1 ARG P 219      -4.285-128.368 105.328  0.00 97.00      PROA   
ATOM   3431  HB2 ARG P 219      -4.324-126.901 104.351  0.00 97.00      PROA   
ATOM   3432  CG  ARG P 219      -6.100-128.194 104.203  0.00 97.00      PROA   
ATOM   3433  HG1 ARG P 219      -6.849-127.428 103.905  0.00 97.00      PROA   
ATOM   3434  HG2 ARG P 219      -6.616-128.921 104.865  0.00 97.00      PROA   
ATOM   3435  CD  ARG P 219      -5.660-128.967 102.949  0.00 97.00      PROA   
ATOM   3436  HD1 ARG P 219      -6.517-129.570 102.565  0.00 97.00      PROA   
ATOM   3437  HD2 ARG P 219      -4.798-129.632 103.170  0.00 97.00      PROA   
ATOM   3438  NE  ARG P 219      -5.270-127.948 101.925  0.00 97.00      PROA   
ATOM   3439  HE  ARG P 219      -5.202-126.987 102.198  0.00 97.00      PROA   
ATOM   3440  CZ  ARG P 219      -5.356-128.130 100.596  0.00 97.00      PROA   
ATOM   3441  NH1 ARG P 219      -5.241-129.347 100.071  0.00 97.00      PROA   
ATOM   3442 HH11 ARG P 219      -4.909-130.031 100.708  0.00 97.00      PROA   
ATOM   3443 HH12 ARG P 219      -5.119-129.417  99.086  0.00 97.00      PROA   
ATOM   3444  NH2 ARG P 219      -5.525-127.062  99.799  0.00 97.00      PROA   
ATOM   3445 HH21 ARG P 219      -5.863-127.186  98.874  0.00 97.00      PROA   
ATOM   3446 HH22 ARG P 219      -5.611-126.162 100.236  0.00 97.00      PROA   
ATOM   3447  C   ARG P 219      -6.103-125.460 106.015  0.00 97.00      PROA   
ATOM   3448  O   ARG P 219      -6.694-124.862 106.912  0.00 97.00      PROA   
ATOM   3449  N   ASP P 220      -6.111-125.014 104.748  0.00 97.00      PROA   
ATOM   3450  HN  ASP P 220      -5.520-125.436 104.060  0.00 97.00      PROA   
ATOM   3451  CA  ASP P 220      -6.977-124.026 104.153  0.00 97.00      PROA   
ATOM   3452  HA  ASP P 220      -7.112-123.203 104.844  0.00 97.00      PROA   
ATOM   3453  CB  ASP P 220      -6.307-123.492 102.843  0.00 97.00      PROA   
ATOM   3454  HB1 ASP P 220      -5.437-122.867 103.147  0.00 97.00      PROA   
ATOM   3455  HB2 ASP P 220      -6.990-122.844 102.263  0.00 97.00      PROA   
ATOM   3456  CG  ASP P 220      -5.721-124.583 101.936  0.00 97.00      PROA   
ATOM   3457  OD1 ASP P 220      -6.078-124.601 100.732  0.00 97.00      PROA   
ATOM   3458  OD2 ASP P 220      -4.848-125.355 102.407  0.00 97.00      PROA   
ATOM   3459  C   ASP P 220      -8.349-124.661 103.881  0.00 97.00      PROA   
ATOM   3460  O   ASP P 220      -8.834-124.716 102.752  0.00 97.00      PROA   
ATOM   3461  N   THR P 221      -9.010-125.192 104.937  0.00 97.00      PROA   
ATOM   3462  HN  THR P 221      -8.613-125.152 105.852  0.00 97.00      PROA   
ATOM   3463  CA  THR P 221     -10.197-126.021 104.795  0.00 97.00      PROA   
ATOM   3464  HA  THR P 221     -10.023-126.609 103.905  0.00 97.00      PROA   
ATOM   3465  CB  THR P 221     -10.368-127.055 105.909  0.00 97.00      PROA   
ATOM   3466  HB  THR P 221     -11.425-127.391 106.023  0.00 97.00      PROA   
ATOM   3467  OG1 THR P 221      -9.884-126.569 107.153  0.00 97.00      PROA   
ATOM   3468  HG1 THR P 221     -10.510-125.890 107.424  0.00 97.00      PROA   
ATOM   3469  CG2 THR P 221      -9.510-128.282 105.563  0.00 97.00      PROA   
ATOM   3470 HG21 THR P 221      -8.445-127.985 105.513  0.00 97.00      PROA   
ATOM   3471 HG22 THR P 221      -9.805-128.714 104.585  0.00 97.00      PROA   
ATOM   3472 HG23 THR P 221      -9.615-129.061 106.349  0.00 97.00      PROA   
ATOM   3473  C   THR P 221     -11.505-125.287 104.517  0.00 97.00      PROA   
ATOM   3474  O   THR P 221     -11.825-124.245 105.085  0.00 97.00      PROA   
ATOM   3475  N   SER P 222     -12.307-125.878 103.602  0.00 97.00      PROA   
ATOM   3476  HN  SER P 222     -11.972-126.667 103.093  0.00 97.00      PROA   
ATOM   3477  CA  SER P 222     -13.633-125.441 103.210  0.00 97.00      PROA   
ATOM   3478  HA  SER P 222     -13.629-124.361 103.155  0.00 97.00      PROA   
ATOM   3479  CB  SER P 222     -14.020-126.034 101.833  0.00 97.00      PROA   
ATOM   3480  HB1 SER P 222     -14.949-125.573 101.435  0.00 97.00      PROA   
ATOM   3481  HB2 SER P 222     -14.185-127.131 101.932  0.00 97.00      PROA   
ATOM   3482  OG  SER P 222     -12.961-125.850 100.895  0.00 97.00      PROA   
ATOM   3483  HG1 SER P 222     -12.629-124.955 101.008  0.00 97.00      PROA   
ATOM   3484  C   SER P 222     -14.676-125.872 104.231  0.00 97.00      PROA   
ATOM   3485  O   SER P 222     -14.374-126.588 105.183  0.00 97.00      PROA   
ATOM   3486  N   SER P 223     -15.945-125.424 104.052  0.00 97.00      PROA   
ATOM   3487  HN  SER P 223     -16.169-124.805 103.301  0.00 97.00      PROA   
ATOM   3488  CA  SER P 223     -17.059-125.602 104.970  0.00 97.00      PROA   
ATOM   3489  HA  SER P 223     -16.815-125.089 105.883  0.00 97.00      PROA   
ATOM   3490  CB  SER P 223     -18.339-124.975 104.372  0.00 97.00      PROA   
ATOM   3491  HB1 SER P 223     -19.155-124.946 105.126  0.00 97.00      PROA   
ATOM   3492  HB2 SER P 223     -18.686-125.568 103.498  0.00 97.00      PROA   
ATOM   3493  OG  SER P 223     -18.077-123.649 103.921  0.00 97.00      PROA   
ATOM   3494  HG1 SER P 223     -17.959-123.108 104.707  0.00 97.00      PROA   
ATOM   3495  C   SER P 223     -17.403-127.024 105.358  0.00 97.00      PROA   
ATOM   3496  O   SER P 223     -17.732-127.280 106.515  0.00 97.00      PROA   
ATOM   3497  N   GLU P 224     -17.342-127.975 104.402  0.00 97.00      PROA   
ATOM   3498  HN  GLU P 224     -16.998-127.756 103.494  0.00 97.00      PROA   
ATOM   3499  CA  GLU P 224     -17.807-129.331 104.592  0.00 97.00      PROA   
ATOM   3500  HA  GLU P 224     -18.072-129.487 105.630  0.00 97.00      PROA   
ATOM   3501  CB  GLU P 224     -19.056-129.672 103.733  0.00 97.00      PROA   
ATOM   3502  HB1 GLU P 224     -19.192-130.778 103.748  0.00 97.00      PROA   
ATOM   3503  HB2 GLU P 224     -18.886-129.384 102.673  0.00 97.00      PROA   
ATOM   3504  CG  GLU P 224     -20.370-129.033 104.238  0.00 97.00      PROA   
ATOM   3505  HG1 GLU P 224     -20.527-128.026 103.802  0.00 97.00      PROA   
ATOM   3506  HG2 GLU P 224     -20.358-128.945 105.346  0.00 97.00      PROA   
ATOM   3507  CD  GLU P 224     -21.543-129.937 103.876  0.00 97.00      PROA   
ATOM   3508  OE1 GLU P 224     -21.564-131.079 104.402  0.00 97.00      PROA   
ATOM   3509  OE2 GLU P 224     -22.407-129.517 103.067  0.00 97.00      PROA   
ATOM   3510  C   GLU P 224     -16.713-130.327 104.275  0.00 97.00      PROA   
ATOM   3511  O   GLU P 224     -15.700-130.014 103.652  0.00 97.00      PROA   
ATOM   3512  N   TYR P 225     -16.938-131.584 104.717  0.00 97.00      PROA   
ATOM   3513  HN  TYR P 225     -17.781-131.791 105.206  0.00 97.00      PROA   
ATOM   3514  CA  TYR P 225     -16.117-132.739 104.434  0.00 97.00      PROA   
ATOM   3515  HA  TYR P 225     -15.407-132.498 103.655  0.00 97.00      PROA   
ATOM   3516  CB  TYR P 225     -15.377-133.264 105.711  0.00 97.00      PROA   
ATOM   3517  HB1 TYR P 225     -14.811-132.422 106.167  0.00 97.00      PROA   
ATOM   3518  HB2 TYR P 225     -14.643-134.046 105.417  0.00 97.00      PROA   
ATOM   3519  CG  TYR P 225     -16.294-133.841 106.775  0.00 97.00      PROA   
ATOM   3520  CD1 TYR P 225     -16.419-135.234 106.939  0.00 97.00      PROA   
ATOM   3521  HD1 TYR P 225     -15.862-135.902 106.298  0.00 97.00      PROA   
ATOM   3522  CE1 TYR P 225     -17.281-135.768 107.906  0.00 97.00      PROA   
ATOM   3523  HE1 TYR P 225     -17.374-136.838 108.014  0.00 97.00      PROA   
ATOM   3524  CZ  TYR P 225     -18.039-134.913 108.715  0.00 97.00      PROA   
ATOM   3525  OH  TYR P 225     -18.945-135.441 109.659  0.00 97.00      PROA   
ATOM   3526  HH  TYR P 225     -18.813-136.391 109.698  0.00 97.00      PROA   
ATOM   3527  CD2 TYR P 225     -17.028-132.995 107.629  0.00 97.00      PROA   
ATOM   3528  HD2 TYR P 225     -16.937-131.924 107.533  0.00 97.00      PROA   
ATOM   3529  CE2 TYR P 225     -17.905-133.527 108.581  0.00 97.00      PROA   
ATOM   3530  HE2 TYR P 225     -18.490-132.868 109.206  0.00 97.00      PROA   
ATOM   3531  C   TYR P 225     -17.125-133.739 103.894  0.00 97.00      PROA   
ATOM   3532  O   TYR P 225     -18.324-133.569 104.105  0.00 97.00      PROA   
ATOM   3533  N   GLN P 226     -16.688-134.802 103.171  0.00 97.00      PROA   
ATOM   3534  HN  GLN P 226     -15.723-134.950 102.968  0.00 97.00      PROA   
ATOM   3535  CA  GLN P 226     -17.623-135.811 102.697  0.00 97.00      PROA   
ATOM   3536  HA  GLN P 226     -18.510-135.726 103.303  0.00 97.00      PROA   
ATOM   3537  CB  GLN P 226     -18.063-135.651 101.210  0.00 97.00      PROA   
ATOM   3538  HB1 GLN P 226     -18.343-136.638 100.775  0.00 97.00      PROA   
ATOM   3539  HB2 GLN P 226     -17.202-135.273 100.618  0.00 97.00      PROA   
ATOM   3540  CG  GLN P 226     -19.283-134.719 101.005  0.00 97.00      PROA   
ATOM   3541  HG1 GLN P 226     -19.618-134.748  99.948  0.00 97.00      PROA   
ATOM   3542  HG2 GLN P 226     -18.992-133.678 101.263  0.00 97.00      PROA   
ATOM   3543  CD  GLN P 226     -20.454-135.161 101.894  0.00 97.00      PROA   
ATOM   3544  OE1 GLN P 226     -20.657-136.358 102.131  0.00 97.00      PROA   
ATOM   3545  NE2 GLN P 226     -21.216-134.170 102.435  0.00 97.00      PROA   
ATOM   3546 HE21 GLN P 226     -21.811-134.418 103.199  0.00 97.00      PROA   
ATOM   3547 HE22 GLN P 226     -20.998-133.210 102.275  0.00 97.00      PROA   
ATOM   3548  C   GLN P 226     -17.194-137.214 103.015  0.00 97.00      PROA   
ATOM   3549  O   GLN P 226     -16.020-137.504 103.235  0.00 97.00      PROA   
ATOM   3550  N   ILE P 227     -18.206-138.112 103.104  0.00 97.00      PROA   
ATOM   3551  HN  ILE P 227     -19.134-137.837 102.859  0.00 97.00      PROA   
ATOM   3552  CA  ILE P 227     -18.071-139.412 103.723  0.00 97.00      PROA   
ATOM   3553  HA  ILE P 227     -17.038-139.561 104.004  0.00 97.00      PROA   
ATOM   3554  CB  ILE P 227     -18.934-139.576 104.977  0.00 97.00      PROA   
ATOM   3555  HB  ILE P 227     -19.970-139.891 104.709  0.00 97.00      PROA   
ATOM   3556  CG2 ILE P 227     -18.280-140.675 105.842  0.00 97.00      PROA   
ATOM   3557 HG21 ILE P 227     -17.268-140.358 106.171  0.00 97.00      PROA   
ATOM   3558 HG22 ILE P 227     -18.184-141.627 105.283  0.00 97.00      PROA   
ATOM   3559 HG23 ILE P 227     -18.883-140.871 106.750  0.00 97.00      PROA   
ATOM   3560  CG1 ILE P 227     -19.078-138.246 105.767  0.00 97.00      PROA   
ATOM   3561 HG11 ILE P 227     -19.561-137.472 105.130  0.00 97.00      PROA   
ATOM   3562 HG12 ILE P 227     -18.063-137.883 106.038  0.00 97.00      PROA   
ATOM   3563  CD  ILE P 227     -19.935-138.378 107.033  0.00 97.00      PROA   
ATOM   3564  HD1 ILE P 227     -19.418-138.990 107.803  0.00 97.00      PROA   
ATOM   3565  HD2 ILE P 227     -20.905-138.863 106.791  0.00 97.00      PROA   
ATOM   3566  HD3 ILE P 227     -20.141-137.377 107.467  0.00 97.00      PROA   
ATOM   3567  C   ILE P 227     -18.437-140.457 102.690  0.00 97.00      PROA   
ATOM   3568  O   ILE P 227     -19.497-140.408 102.074  0.00 97.00      PROA   
ATOM   3569  N   LEU P 228     -17.538-141.439 102.465  0.00 97.00      PROA   
ATOM   3570  HN  LEU P 228     -16.689-141.473 102.986  0.00 97.00      PROA   
ATOM   3571  CA  LEU P 228     -17.616-142.357 101.346  0.00 97.00      PROA   
ATOM   3572  HA  LEU P 228     -18.227-141.929 100.562  0.00 97.00      PROA   
ATOM   3573  CB  LEU P 228     -16.195-142.620 100.773  0.00 97.00      PROA   
ATOM   3574  HB1 LEU P 228     -16.270-143.404  99.987  0.00 97.00      PROA   
ATOM   3575  HB2 LEU P 228     -15.529-143.008 101.574  0.00 97.00      PROA   
ATOM   3576  CG  LEU P 228     -15.504-141.395 100.105  0.00 97.00      PROA   
ATOM   3577  HG  LEU P 228     -16.260-140.895  99.453  0.00 97.00      PROA   
ATOM   3578  CD1 LEU P 228     -14.949-140.340 101.086  0.00 97.00      PROA   
ATOM   3579 HD11 LEU P 228     -14.276-140.821 101.826  0.00 97.00      PROA   
ATOM   3580 HD12 LEU P 228     -15.760-139.813 101.624  0.00 97.00      PROA   
ATOM   3581 HD13 LEU P 228     -14.367-139.575 100.531  0.00 97.00      PROA   
ATOM   3582  CD2 LEU P 228     -14.355-141.865  99.194  0.00 97.00      PROA   
ATOM   3583 HD21 LEU P 228     -14.727-142.578  98.430  0.00 97.00      PROA   
ATOM   3584 HD22 LEU P 228     -13.571-142.365  99.801  0.00 97.00      PROA   
ATOM   3585 HD23 LEU P 228     -13.897-140.996  98.675  0.00 97.00      PROA   
ATOM   3586  C   LEU P 228     -18.270-143.665 101.763  0.00 97.00      PROA   
ATOM   3587  O   LEU P 228     -18.286-144.632 101.004  0.00 97.00      PROA   
ATOM   3588  N   THR P 229     -18.832-143.672 102.991  0.00 97.00      PROA   
ATOM   3589  HN  THR P 229     -18.822-142.802 103.475  0.00 97.00      PROA   
ATOM   3590  CA  THR P 229     -19.409-144.774 103.742  0.00 97.00      PROA   
ATOM   3591  HA  THR P 229     -20.466-144.826 103.528  0.00 97.00      PROA   
ATOM   3592  CB  THR P 229     -18.755-146.161 103.567  0.00 97.00      PROA   
ATOM   3593  HB  THR P 229     -17.650-146.034 103.506  0.00 97.00      PROA   
ATOM   3594  OG1 THR P 229     -19.217-146.770 102.371  0.00 97.00      PROA   
ATOM   3595  HG1 THR P 229     -18.982-146.156 101.670  0.00 97.00      PROA   
ATOM   3596  CG2 THR P 229     -19.061-147.179 104.692  0.00 97.00      PROA   
ATOM   3597 HG21 THR P 229     -20.146-147.371 104.779  0.00 97.00      PROA   
ATOM   3598 HG22 THR P 229     -18.682-146.845 105.674  0.00 97.00      PROA   
ATOM   3599 HG23 THR P 229     -18.566-148.147 104.457  0.00 97.00      PROA   
ATOM   3600  C   THR P 229     -19.220-144.308 105.157  0.00 97.00      PROA   
ATOM   3601  O   THR P 229     -18.129-144.454 105.702  0.00 97.00      PROA   
ATOM   3602  N   ALA P 230     -20.242-143.687 105.803  0.00 97.00      PROA   
ATOM   3603  HN  ALA P 230     -21.102-143.447 105.356  0.00 97.00      PROA   
ATOM   3604  CA  ALA P 230     -20.158-143.383 107.222  0.00 97.00      PROA   
ATOM   3605  HA  ALA P 230     -19.207-142.903 107.389  0.00 97.00      PROA   
ATOM   3606  CB  ALA P 230     -21.266-142.428 107.701  0.00 97.00      PROA   
ATOM   3607  HB1 ALA P 230     -22.270-142.883 107.560  0.00 97.00      PROA   
ATOM   3608  HB2 ALA P 230     -21.219-141.481 107.121  0.00 97.00      PROA   
ATOM   3609  HB3 ALA P 230     -21.127-142.175 108.773  0.00 97.00      PROA   
ATOM   3610  C   ALA P 230     -20.171-144.650 108.046  0.00 97.00      PROA   
ATOM   3611  O   ALA P 230     -20.868-145.592 107.709  0.00 97.00      PROA   
ATOM   3612  N   ARG P 231     -19.373-144.716 109.128  0.00 97.00      PROA   
ATOM   3613  HN  ARG P 231     -18.802-143.927 109.359  0.00 97.00      PROA   
ATOM   3614  CA  ARG P 231     -19.048-145.952 109.806  0.00 97.00      PROA   
ATOM   3615  HA  ARG P 231     -19.620-146.763 109.382  0.00 97.00      PROA   
ATOM   3616  CB  ARG P 231     -17.547-146.293 109.619  0.00 97.00      PROA   
ATOM   3617  HB1 ARG P 231     -17.282-147.135 110.283  0.00 97.00      PROA   
ATOM   3618  HB2 ARG P 231     -16.920-145.427 109.920  0.00 97.00      PROA   
ATOM   3619  CG  ARG P 231     -17.204-146.689 108.168  0.00 97.00      PROA   
ATOM   3620  HG1 ARG P 231     -17.093-145.754 107.581  0.00 97.00      PROA   
ATOM   3621  HG2 ARG P 231     -18.071-147.237 107.743  0.00 97.00      PROA   
ATOM   3622  CD  ARG P 231     -15.917-147.527 107.982  0.00 97.00      PROA   
ATOM   3623  HD1 ARG P 231     -15.053-146.947 108.373  0.00 97.00      PROA   
ATOM   3624  HD2 ARG P 231     -15.742-147.766 106.913  0.00 97.00      PROA   
ATOM   3625  NE  ARG P 231     -15.960-148.806 108.762  0.00 97.00      PROA   
ATOM   3626  HE  ARG P 231     -15.390-148.821 109.586  0.00 97.00      PROA   
ATOM   3627  CZ  ARG P 231     -17.078-149.539 108.890  0.00 97.00      PROA   
ATOM   3628  NH1 ARG P 231     -17.852-149.862 107.856  0.00 97.00      PROA   
ATOM   3629 HH11 ARG P 231     -17.583-149.577 106.947  0.00 97.00      PROA   
ATOM   3630 HH12 ARG P 231     -18.714-150.325 108.077  0.00 97.00      PROA   
ATOM   3631  NH2 ARG P 231     -17.489-149.885 110.119  0.00 97.00      PROA   
ATOM   3632 HH21 ARG P 231     -16.970-149.485 110.877  0.00 97.00      PROA   
ATOM   3633 HH22 ARG P 231     -18.472-150.030 110.222  0.00 97.00      PROA   
ATOM   3634  C   ARG P 231     -19.361-145.956 111.285  0.00 97.00      PROA   
ATOM   3635  O   ARG P 231     -19.535-144.932 111.928  0.00 97.00      PROA   
ATOM   3636  N   ARG P 232     -19.405-147.162 111.881  0.00 97.00      PROA   
ATOM   3637  HN  ARG P 232     -19.439-147.987 111.313  0.00 97.00      PROA   
ATOM   3638  CA  ARG P 232     -19.444-147.400 113.311  0.00 97.00      PROA   
ATOM   3639  HA  ARG P 232     -20.405-147.062 113.670  0.00 97.00      PROA   
ATOM   3640  CB  ARG P 232     -19.300-148.924 113.537  0.00 97.00      PROA   
ATOM   3641  HB1 ARG P 232     -18.753-149.158 114.473  0.00 97.00      PROA   
ATOM   3642  HB2 ARG P 232     -18.675-149.323 112.706  0.00 97.00      PROA   
ATOM   3643  CG  ARG P 232     -20.657-149.649 113.516  0.00 97.00      PROA   
ATOM   3644  HG1 ARG P 232     -20.533-150.660 113.064  0.00 97.00      PROA   
ATOM   3645  HG2 ARG P 232     -21.336-149.088 112.842  0.00 97.00      PROA   
ATOM   3646  CD  ARG P 232     -21.284-149.769 114.909  0.00 97.00      PROA   
ATOM   3647  HD1 ARG P 232     -22.327-150.144 114.868  0.00 97.00      PROA   
ATOM   3648  HD2 ARG P 232     -21.265-148.788 115.434  0.00 97.00      PROA   
ATOM   3649  NE  ARG P 232     -20.460-150.807 115.603  0.00 97.00      PROA   
ATOM   3650  HE  ARG P 232     -20.199-151.598 115.056  0.00 97.00      PROA   
ATOM   3651  CZ  ARG P 232     -19.736-150.603 116.722  0.00 97.00      PROA   
ATOM   3652  NH1 ARG P 232     -19.932-149.558 117.538  0.00 97.00      PROA   
ATOM   3653 HH11 ARG P 232     -20.617-148.880 117.293  0.00 97.00      PROA   
ATOM   3654 HH12 ARG P 232     -19.348-149.449 118.338  0.00 97.00      PROA   
ATOM   3655  NH2 ARG P 232     -18.751-151.477 117.001  0.00 97.00      PROA   
ATOM   3656 HH21 ARG P 232     -18.535-152.180 116.329  0.00 97.00      PROA   
ATOM   3657 HH22 ARG P 232     -18.159-151.299 117.782  0.00 97.00      PROA   
ATOM   3658  C   ARG P 232     -18.403-146.664 114.143  0.00 97.00      PROA   
ATOM   3659  O   ARG P 232     -18.704-146.134 115.207  0.00 97.00      PROA   
ATOM   3660  N   GLU P 233     -17.157-146.595 113.655  0.00 97.00      PROA   
ATOM   3661  HN  GLU P 233     -16.910-147.166 112.871  0.00 97.00      PROA   
ATOM   3662  CA  GLU P 233     -16.042-145.871 114.212  0.00 97.00      PROA   
ATOM   3663  HA  GLU P 233     -16.056-146.022 115.282  0.00 97.00      PROA   
ATOM   3664  CB  GLU P 233     -14.712-146.478 113.679  0.00 97.00      PROA   
ATOM   3665  HB1 GLU P 233     -14.531-147.445 114.201  0.00 97.00      PROA   
ATOM   3666  HB2 GLU P 233     -13.876-145.800 113.957  0.00 97.00      PROA   
ATOM   3667  CG  GLU P 233     -14.668-146.713 112.146  0.00 97.00      PROA   
ATOM   3668  HG1 GLU P 233     -13.617-146.589 111.805  0.00 97.00      PROA   
ATOM   3669  HG2 GLU P 233     -15.284-145.956 111.623  0.00 97.00      PROA   
ATOM   3670  CD  GLU P 233     -15.107-148.115 111.709  0.00 97.00      PROA   
ATOM   3671  OE1 GLU P 233     -16.215-148.560 112.094  0.00 97.00      PROA   
ATOM   3672  OE2 GLU P 233     -14.342-148.758 110.944  0.00 97.00      PROA   
ATOM   3673  C   GLU P 233     -16.123-144.358 114.029  0.00 97.00      PROA   
ATOM   3674  O   GLU P 233     -15.443-143.610 114.731  0.00 97.00      PROA   
ATOM   3675  N   ASP P 234     -17.010-143.866 113.130  0.00 97.00      PROA   
ATOM   3676  HN  ASP P 234     -17.481-144.472 112.495  0.00 97.00      PROA   
ATOM   3677  CA  ASP P 234     -17.335-142.458 112.978  0.00 97.00      PROA   
ATOM   3678  HA  ASP P 234     -16.417-141.888 113.023  0.00 97.00      PROA   
ATOM   3679  CB  ASP P 234     -18.049-142.153 111.624  0.00 97.00      PROA   
ATOM   3680  HB1 ASP P 234     -18.232-141.065 111.523  0.00 97.00      PROA   
ATOM   3681  HB2 ASP P 234     -19.037-142.654 111.591  0.00 97.00      PROA   
ATOM   3682  CG  ASP P 234     -17.276-142.570 110.371  0.00 97.00      PROA   
ATOM   3683  OD1 ASP P 234     -16.121-143.057 110.459  0.00 97.00      PROA   
ATOM   3684  OD2 ASP P 234     -17.864-142.371 109.275  0.00 97.00      PROA   
ATOM   3685  C   ASP P 234     -18.271-141.971 114.089  0.00 97.00      PROA   
ATOM   3686  O   ASP P 234     -18.465-140.771 114.261  0.00 97.00      PROA   
ATOM   3687  N   SER P 235     -18.898-142.890 114.866  0.00 97.00      PROA   
ATOM   3688  HN  SER P 235     -18.699-143.856 114.723  0.00 97.00      PROA   
ATOM   3689  CA  SER P 235     -19.912-142.564 115.868  0.00 97.00      PROA   
ATOM   3690  HA  SER P 235     -20.680-142.012 115.342  0.00 97.00      PROA   
ATOM   3691  CB  SER P 235     -20.592-143.821 116.504  0.00 97.00      PROA   
ATOM   3692  HB1 SER P 235     -20.883-144.513 115.687  0.00 97.00      PROA   
ATOM   3693  HB2 SER P 235     -21.512-143.522 117.046  0.00 97.00      PROA   
ATOM   3694  OG  SER P 235     -19.752-144.549 117.402  0.00 97.00      PROA   
ATOM   3695  HG1 SER P 235     -19.167-143.893 117.797  0.00 97.00      PROA   
ATOM   3696  C   SER P 235     -19.405-141.679 117.002  0.00 97.00      PROA   
ATOM   3697  O   SER P 235     -18.619-142.110 117.845  0.00 97.00      PROA   
ATOM   3698  N   GLY P 236     -19.853-140.408 117.080  0.00 97.00      PROA   
ATOM   3699  HN  GLY P 236     -20.468-140.012 116.403  0.00 97.00      PROA   
ATOM   3700  CA  GLY P 236     -19.373-139.582 118.168  0.00 97.00      PROA   
ATOM   3701  HA1 GLY P 236     -18.293-139.561 118.123  0.00 97.00      PROA   
ATOM   3702  HA2 GLY P 236     -19.763-139.983 119.094  0.00 97.00      PROA   
ATOM   3703  C   GLY P 236     -19.852-138.176 118.068  0.00 97.00      PROA   
ATOM   3704  O   GLY P 236     -20.977-137.907 117.668  0.00 97.00      PROA   
ATOM   3705  N   LEU P 237     -18.978-137.232 118.471  0.00 97.00      PROA   
ATOM   3706  HN  LEU P 237     -18.051-137.473 118.744  0.00 97.00      PROA   
ATOM   3707  CA  LEU P 237     -19.306-135.839 118.615  0.00 97.00      PROA   
ATOM   3708  HA  LEU P 237     -20.356-135.678 118.418  0.00 97.00      PROA   
ATOM   3709  CB  LEU P 237     -18.968-135.323 120.031  0.00 97.00      PROA   
ATOM   3710  HB1 LEU P 237     -19.240-134.252 120.084  0.00 97.00      PROA   
ATOM   3711  HB2 LEU P 237     -17.873-135.408 120.212  0.00 97.00      PROA   
ATOM   3712  CG  LEU P 237     -19.701-136.008 121.208  0.00 97.00      PROA   
ATOM   3713  HG  LEU P 237     -19.461-137.096 121.206  0.00 97.00      PROA   
ATOM   3714  CD1 LEU P 237     -19.204-135.412 122.537  0.00 97.00      PROA   
ATOM   3715 HD11 LEU P 237     -19.402-134.319 122.555  0.00 97.00      PROA   
ATOM   3716 HD12 LEU P 237     -18.109-135.561 122.642  0.00 97.00      PROA   
ATOM   3717 HD13 LEU P 237     -19.718-135.882 123.401  0.00 97.00      PROA   
ATOM   3718  CD2 LEU P 237     -21.225-135.848 121.091  0.00 97.00      PROA   
ATOM   3719 HD21 LEU P 237     -21.593-136.344 120.173  0.00 97.00      PROA   
ATOM   3720 HD22 LEU P 237     -21.491-134.770 121.047  0.00 97.00      PROA   
ATOM   3721 HD23 LEU P 237     -21.739-136.303 121.963  0.00 97.00      PROA   
ATOM   3722  C   LEU P 237     -18.523-135.057 117.586  0.00 97.00      PROA   
ATOM   3723  O   LEU P 237     -17.361-135.346 117.317  0.00 97.00      PROA   
ATOM   3724  N   TYR P 238     -19.191-134.074 116.946  0.00 97.00      PROA   
ATOM   3725  HN  TYR P 238     -20.149-133.903 117.174  0.00 97.00      PROA   
ATOM   3726  CA  TYR P 238     -18.682-133.303 115.833  0.00 97.00      PROA   
ATOM   3727  HA  TYR P 238     -17.624-133.492 115.710  0.00 97.00      PROA   
ATOM   3728  CB  TYR P 238     -19.447-133.611 114.518  0.00 97.00      PROA   
ATOM   3729  HB1 TYR P 238     -19.213-132.869 113.724  0.00 97.00      PROA   
ATOM   3730  HB2 TYR P 238     -20.544-133.594 114.700  0.00 97.00      PROA   
ATOM   3731  CG  TYR P 238     -19.074-134.974 114.007  0.00 97.00      PROA   
ATOM   3732  CD1 TYR P 238     -19.666-136.138 114.533  0.00 97.00      PROA   
ATOM   3733  HD1 TYR P 238     -20.394-136.056 115.327  0.00 97.00      PROA   
ATOM   3734  CE1 TYR P 238     -19.321-137.400 114.034  0.00 97.00      PROA   
ATOM   3735  HE1 TYR P 238     -19.780-138.287 114.446  0.00 97.00      PROA   
ATOM   3736  CZ  TYR P 238     -18.402-137.500 112.983  0.00 97.00      PROA   
ATOM   3737  OH  TYR P 238     -18.039-138.750 112.457  0.00 97.00      PROA   
ATOM   3738  HH  TYR P 238     -18.302-139.426 113.091  0.00 97.00      PROA   
ATOM   3739  CD2 TYR P 238     -18.150-135.095 112.955  0.00 97.00      PROA   
ATOM   3740  HD2 TYR P 238     -17.695-134.211 112.532  0.00 97.00      PROA   
ATOM   3741  CE2 TYR P 238     -17.820-136.353 112.443  0.00 97.00      PROA   
ATOM   3742  HE2 TYR P 238     -17.104-136.442 111.638  0.00 97.00      PROA   
ATOM   3743  C   TYR P 238     -18.850-131.829 116.094  0.00 97.00      PROA   
ATOM   3744  O   TYR P 238     -19.900-131.389 116.547  0.00 97.00      PROA   
ATOM   3745  N   TRP P 239     -17.824-131.009 115.778  0.00 97.00      PROA   
ATOM   3746  HN  TRP P 239     -16.951-131.361 115.452  0.00 97.00      PROA   
ATOM   3747  CA  TRP P 239     -17.960-129.571 115.881  0.00 97.00      PROA   
ATOM   3748  HA  TRP P 239     -18.998-129.307 115.726  0.00 97.00      PROA   
ATOM   3749  CB  TRP P 239     -17.530-129.005 117.267  0.00 97.00      PROA   
ATOM   3750  HB1 TRP P 239     -18.202-129.473 118.017  0.00 97.00      PROA   
ATOM   3751  HB2 TRP P 239     -17.734-127.915 117.311  0.00 97.00      PROA   
ATOM   3752  CG  TRP P 239     -16.124-129.262 117.714  0.00 97.00      PROA   
ATOM   3753  CD1 TRP P 239     -15.670-130.429 118.267  0.00 97.00      PROA   
ATOM   3754  HD1 TRP P 239     -16.272-131.313 118.383  0.00 97.00      PROA   
ATOM   3755  NE1 TRP P 239     -14.371-130.286 118.668  0.00 97.00      PROA   
ATOM   3756  HE1 TRP P 239     -13.851-130.949 119.161  0.00 97.00      PROA   
ATOM   3757  CE2 TRP P 239     -13.944-129.025 118.372  0.00 97.00      PROA   
ATOM   3758  CD2 TRP P 239     -15.024-128.340 117.766  0.00 97.00      PROA   
ATOM   3759  CE3 TRP P 239     -14.863-127.012 117.378  0.00 97.00      PROA   
ATOM   3760  HE3 TRP P 239     -15.672-126.461 116.921  0.00 97.00      PROA   
ATOM   3761  CZ3 TRP P 239     -13.616-126.410 117.564  0.00 97.00      PROA   
ATOM   3762  HZ3 TRP P 239     -13.454-125.399 117.223  0.00 97.00      PROA   
ATOM   3763  CZ2 TRP P 239     -12.712-128.421 118.570  0.00 97.00      PROA   
ATOM   3764  HZ2 TRP P 239     -11.888-128.962 119.009  0.00 97.00      PROA   
ATOM   3765  CH2 TRP P 239     -12.558-127.101 118.149  0.00 97.00      PROA   
ATOM   3766  HH2 TRP P 239     -11.598-126.614 118.249  0.00 97.00      PROA   
ATOM   3767  C   TRP P 239     -17.200-128.907 114.763  0.00 97.00      PROA   
ATOM   3768  O   TRP P 239     -16.308-129.491 114.151  0.00 97.00      PROA   
ATOM   3769  N   CYS P 240     -17.582-127.646 114.468  0.00 97.00      PROA   
ATOM   3770  HN  CYS P 240     -18.344-127.238 114.968  0.00 97.00      PROA   
ATOM   3771  CA  CYS P 240     -16.969-126.823 113.449  0.00 97.00      PROA   
ATOM   3772  HA  CYS P 240     -16.034-127.278 113.166  0.00 97.00      PROA   
ATOM   3773  CB  CYS P 240     -17.853-126.672 112.176  0.00 97.00      PROA   
ATOM   3774  HB1 CYS P 240     -17.873-127.672 111.691  0.00 97.00      PROA   
ATOM   3775  HB2 CYS P 240     -17.378-125.976 111.451  0.00 97.00      PROA   
ATOM   3776  SG  CYS P 240     -19.575-126.179 112.527  0.00 97.00      PROA   
ATOM   3777  C   CYS P 240     -16.624-125.462 114.016  0.00 97.00      PROA   
ATOM   3778  O   CYS P 240     -17.182-124.999 115.004  0.00 97.00      PROA   
ATOM   3779  N   GLU P 241     -15.636-124.788 113.398  0.00 97.00      PROA   
ATOM   3780  HN  GLU P 241     -15.162-125.185 112.618  0.00 97.00      PROA   
ATOM   3781  CA  GLU P 241     -15.109-123.536 113.889  0.00 97.00      PROA   
ATOM   3782  HA  GLU P 241     -15.690-123.191 114.733  0.00 97.00      PROA   
ATOM   3783  CB  GLU P 241     -13.663-123.739 114.393  0.00 97.00      PROA   
ATOM   3784  HB1 GLU P 241     -13.076-124.256 113.605  0.00 97.00      PROA   
ATOM   3785  HB2 GLU P 241     -13.758-124.446 115.249  0.00 97.00      PROA   
ATOM   3786  CG  GLU P 241     -12.908-122.466 114.820  0.00 97.00      PROA   
ATOM   3787  HG1 GLU P 241     -13.580-121.801 115.404  0.00 97.00      PROA   
ATOM   3788  HG2 GLU P 241     -12.533-121.916 113.932  0.00 97.00      PROA   
ATOM   3789  CD  GLU P 241     -11.725-122.794 115.718  0.00 97.00      PROA   
ATOM   3790  OE1 GLU P 241     -11.475-123.995 115.988  0.00 97.00      PROA   
ATOM   3791  OE2 GLU P 241     -11.081-121.822 116.191  0.00 97.00      PROA   
ATOM   3792  C   GLU P 241     -15.222-122.462 112.835  0.00 97.00      PROA   
ATOM   3793  O   GLU P 241     -15.078-122.724 111.642  0.00 97.00      PROA   
ATOM   3794  N   ALA P 242     -15.527-121.215 113.270  0.00 97.00      PROA   
ATOM   3795  HN  ALA P 242     -15.674-121.031 114.238  0.00 97.00      PROA   
ATOM   3796  CA  ALA P 242     -15.706-120.087 112.386  0.00 97.00      PROA   
ATOM   3797  HA  ALA P 242     -15.151-120.254 111.473  0.00 97.00      PROA   
ATOM   3798  CB  ALA P 242     -17.196-119.865 112.061  0.00 97.00      PROA   
ATOM   3799  HB1 ALA P 242     -17.772-119.678 112.992  0.00 97.00      PROA   
ATOM   3800  HB2 ALA P 242     -17.610-120.776 111.576  0.00 97.00      PROA   
ATOM   3801  HB3 ALA P 242     -17.336-119.009 111.369  0.00 97.00      PROA   
ATOM   3802  C   ALA P 242     -15.143-118.850 113.053  0.00 97.00      PROA   
ATOM   3803  O   ALA P 242     -15.251-118.672 114.263  0.00 97.00      PROA   
ATOM   3804  N   ALA P 243     -14.490-117.968 112.260  0.00 97.00      PROA   
ATOM   3805  HN  ALA P 243     -14.394-118.119 111.281  0.00 97.00      PROA   
ATOM   3806  CA  ALA P 243     -13.749-116.852 112.796  0.00 97.00      PROA   
ATOM   3807  HA  ALA P 243     -14.266-116.457 113.661  0.00 97.00      PROA   
ATOM   3808  CB  ALA P 243     -12.318-117.295 113.179  0.00 97.00      PROA   
ATOM   3809  HB1 ALA P 243     -11.784-117.696 112.291  0.00 97.00      PROA   
ATOM   3810  HB2 ALA P 243     -12.365-118.106 113.939  0.00 97.00      PROA   
ATOM   3811  HB3 ALA P 243     -11.727-116.457 113.602  0.00 97.00      PROA   
ATOM   3812  C   ALA P 243     -13.651-115.745 111.768  0.00 97.00      PROA   
ATOM   3813  O   ALA P 243     -13.894-115.938 110.579  0.00 97.00      PROA   
ATOM   3814  N   THR P 244     -13.281-114.529 112.232  0.00 97.00      PROA   
ATOM   3815  HN  THR P 244     -13.197-114.386 113.218  0.00 97.00      PROA   
ATOM   3816  CA  THR P 244     -12.746-113.444 111.425  0.00 97.00      PROA   
ATOM   3817  HA  THR P 244     -13.423-113.251 110.603  0.00 97.00      PROA   
ATOM   3818  CB  THR P 244     -12.556-112.176 112.242  0.00 97.00      PROA   
ATOM   3819  HB  THR P 244     -12.021-111.406 111.652  0.00 97.00      PROA   
ATOM   3820  OG1 THR P 244     -11.801-112.469 113.404  0.00 97.00      PROA   
ATOM   3821  HG1 THR P 244     -11.104-113.061 113.111  0.00 97.00      PROA   
ATOM   3822  CG2 THR P 244     -13.897-111.562 112.679  0.00 97.00      PROA   
ATOM   3823 HG21 THR P 244     -14.505-112.288 113.257  0.00 97.00      PROA   
ATOM   3824 HG22 THR P 244     -14.478-111.230 111.795  0.00 97.00      PROA   
ATOM   3825 HG23 THR P 244     -13.704-110.676 113.324  0.00 97.00      PROA   
ATOM   3826  C   THR P 244     -11.379-113.821 110.854  0.00 97.00      PROA   
ATOM   3827  O   THR P 244     -10.570-114.435 111.545  0.00 97.00      PROA   
ATOM   3828  N   GLU P 245     -11.084-113.403 109.601  0.00 97.00      PROA   
ATOM   3829  HN  GLU P 245     -11.743-112.841 109.105  0.00 97.00      PROA   
ATOM   3830  CA  GLU P 245      -9.888-113.680 108.811  0.00 97.00      PROA   
ATOM   3831  HA  GLU P 245      -9.821-114.742 108.622  0.00 97.00      PROA   
ATOM   3832  CB  GLU P 245     -10.118-112.865 107.503  0.00 97.00      PROA   
ATOM   3833  HB1 GLU P 245      -9.902-111.792 107.699  0.00 97.00      PROA   
ATOM   3834  HB2 GLU P 245     -11.216-112.939 107.307  0.00 97.00      PROA   
ATOM   3835  CG  GLU P 245      -9.355-113.291 106.232  0.00 97.00      PROA   
ATOM   3836  HG1 GLU P 245      -8.866-114.270 106.400  0.00 97.00      PROA   
ATOM   3837  HG2 GLU P 245      -8.568-112.541 106.005  0.00 97.00      PROA   
ATOM   3838  CD  GLU P 245     -10.239-113.409 104.980  0.00 97.00      PROA   
ATOM   3839  OE1 GLU P 245     -11.328-112.785 104.913  0.00 97.00      PROA   
ATOM   3840  OE2 GLU P 245      -9.809-114.140 104.054  0.00 97.00      PROA   
ATOM   3841  C   GLU P 245      -8.624-113.208 109.534  0.00 97.00      PROA   
ATOM   3842  O   GLU P 245      -7.614-113.902 109.644  0.00 97.00      PROA   
ATOM   3843  N   ASP P 246      -8.738-112.007 110.108  0.00 97.00      PROA   
ATOM   3844  HN  ASP P 246      -9.564-111.482 109.902  0.00 97.00      PROA   
ATOM   3845  CA  ASP P 246      -7.837-111.234 110.923  0.00 97.00      PROA   
ATOM   3846  HA  ASP P 246      -6.873-111.207 110.432  0.00 97.00      PROA   
ATOM   3847  CB  ASP P 246      -8.430-109.783 110.974  0.00 97.00      PROA   
ATOM   3848  HB1 ASP P 246      -8.154-109.247 110.038  0.00 97.00      PROA   
ATOM   3849  HB2 ASP P 246      -8.019-109.201 111.821  0.00 97.00      PROA   
ATOM   3850  CG  ASP P 246      -9.969-109.780 111.046  0.00 97.00      PROA   
ATOM   3851  OD1 ASP P 246     -10.639-110.055 110.013  0.00 97.00      PROA   
ATOM   3852  OD2 ASP P 246     -10.498-109.564 112.161  0.00 97.00      PROA   
ATOM   3853  C   ASP P 246      -7.597-111.794 112.337  0.00 97.00      PROA   
ATOM   3854  O   ASP P 246      -6.647-111.392 113.008  0.00 97.00      PROA   
ATOM   3855  N   GLY P 247      -8.422-112.749 112.832  0.00 97.00      PROA   
ATOM   3856  HN  GLY P 247      -9.124-113.133 112.236  0.00 97.00      PROA   
ATOM   3857  CA  GLY P 247      -8.235-113.390 114.139  0.00 97.00      PROA   
ATOM   3858  HA1 GLY P 247      -7.188-113.630 114.264  0.00 97.00      PROA   
ATOM   3859  HA2 GLY P 247      -8.857-114.273 114.153  0.00 97.00      PROA   
ATOM   3860  C   GLY P 247      -8.649-112.551 115.325  0.00 97.00      PROA   
ATOM   3861  O   GLY P 247      -8.315-112.854 116.472  0.00 97.00      PROA   
ATOM   3862  N   ASN P 248      -9.415-111.473 115.081  0.00 97.00      PROA   
ATOM   3863  HN  ASN P 248      -9.609-111.209 114.139  0.00 97.00      PROA   
ATOM   3864  CA  ASN P 248     -10.057-110.681 116.109  0.00 97.00      PROA   
ATOM   3865  HA  ASN P 248      -9.297-110.376 116.813  0.00 97.00      PROA   
ATOM   3866  CB  ASN P 248     -10.723-109.439 115.469  0.00 97.00      PROA   
ATOM   3867  HB1 ASN P 248     -11.468-108.972 116.146  0.00 97.00      PROA   
ATOM   3868  HB2 ASN P 248     -11.232-109.726 114.525  0.00 97.00      PROA   
ATOM   3869  CG  ASN P 248      -9.621-108.402 115.224  0.00 97.00      PROA   
ATOM   3870  OD1 ASN P 248      -8.757-108.194 116.084  0.00 97.00      PROA   
ATOM   3871  ND2 ASN P 248      -9.611-107.769 114.024  0.00 97.00      PROA   
ATOM   3872 HD21 ASN P 248      -8.869-107.129 113.838  0.00 97.00      PROA   
ATOM   3873 HD22 ASN P 248     -10.155-108.156 113.276  0.00 97.00      PROA   
ATOM   3874  C   ASN P 248     -11.070-111.466 116.918  0.00 97.00      PROA   
ATOM   3875  O   ASN P 248     -11.069-111.407 118.147  0.00 97.00      PROA   
ATOM   3876  N   VAL P 249     -11.927-112.252 116.235  0.00 97.00      PROA   
ATOM   3877  HN  VAL P 249     -11.892-112.268 115.238  0.00 97.00      PROA   
ATOM   3878  CA  VAL P 249     -13.006-113.001 116.838  0.00 97.00      PROA   
ATOM   3879  HA  VAL P 249     -12.886-113.025 117.912  0.00 97.00      PROA   
ATOM   3880  CB  VAL P 249     -14.373-112.414 116.497  0.00 97.00      PROA   
ATOM   3881  HB  VAL P 249     -14.563-112.493 115.404  0.00 97.00      PROA   
ATOM   3882  CG1 VAL P 249     -15.490-113.174 117.249  0.00 97.00      PROA   
ATOM   3883 HG11 VAL P 249     -15.315-113.132 118.345  0.00 97.00      PROA   
ATOM   3884 HG12 VAL P 249     -15.549-114.236 116.936  0.00 97.00      PROA   
ATOM   3885 HG13 VAL P 249     -16.471-112.701 117.037  0.00 97.00      PROA   
ATOM   3886  CG2 VAL P 249     -14.396-110.913 116.857  0.00 97.00      PROA   
ATOM   3887 HG21 VAL P 249     -13.615-110.339 116.320  0.00 97.00      PROA   
ATOM   3888 HG22 VAL P 249     -14.255-110.776 117.950  0.00 97.00      PROA   
ATOM   3889 HG23 VAL P 249     -15.375-110.478 116.568  0.00 97.00      PROA   
ATOM   3890  C   VAL P 249     -12.956-114.418 116.315  0.00 97.00      PROA   
ATOM   3891  O   VAL P 249     -12.985-114.648 115.112  0.00 97.00      PROA   
ATOM   3892  N   LEU P 250     -12.923-115.416 117.223  0.00 97.00      PROA   
ATOM   3893  HN  LEU P 250     -12.863-115.225 118.198  0.00 97.00      PROA   
ATOM   3894  CA  LEU P 250     -13.121-116.805 116.876  0.00 97.00      PROA   
ATOM   3895  HA  LEU P 250     -13.471-116.862 115.855  0.00 97.00      PROA   
ATOM   3896  CB  LEU P 250     -11.868-117.733 116.941  0.00 97.00      PROA   
ATOM   3897  HB1 LEU P 250     -11.227-117.438 116.078  0.00 97.00      PROA   
ATOM   3898  HB2 LEU P 250     -12.190-118.779 116.748  0.00 97.00      PROA   
ATOM   3899  CG  LEU P 250     -10.931-117.739 118.186  0.00 97.00      PROA   
ATOM   3900  HG  LEU P 250     -10.096-118.426 117.895  0.00 97.00      PROA   
ATOM   3901  CD1 LEU P 250     -10.265-116.387 118.510  0.00 97.00      PROA   
ATOM   3902 HD11 LEU P 250     -10.999-115.691 118.967  0.00 97.00      PROA   
ATOM   3903 HD12 LEU P 250      -9.856-115.925 117.587  0.00 97.00      PROA   
ATOM   3904 HD13 LEU P 250      -9.438-116.536 119.235  0.00 97.00      PROA   
ATOM   3905  CD2 LEU P 250     -11.556-118.362 119.448  0.00 97.00      PROA   
ATOM   3906 HD21 LEU P 250     -12.062-119.318 119.199  0.00 97.00      PROA   
ATOM   3907 HD22 LEU P 250     -12.292-117.669 119.902  0.00 97.00      PROA   
ATOM   3908 HD23 LEU P 250     -10.768-118.561 120.205  0.00 97.00      PROA   
ATOM   3909  C   LEU P 250     -14.276-117.287 117.708  0.00 97.00      PROA   
ATOM   3910  O   LEU P 250     -14.377-116.993 118.898  0.00 97.00      PROA   
ATOM   3911  N   LYS P 251     -15.239-117.983 117.069  0.00 97.00      PROA   
ATOM   3912  HN  LYS P 251     -15.175-118.197 116.095  0.00 97.00      PROA   
ATOM   3913  CA  LYS P 251     -16.495-118.279 117.706  0.00 97.00      PROA   
ATOM   3914  HA  LYS P 251     -16.394-118.222 118.781  0.00 97.00      PROA   
ATOM   3915  CB  LYS P 251     -17.561-117.259 117.277  0.00 97.00      PROA   
ATOM   3916  HB1 LYS P 251     -17.821-117.352 116.201  0.00 97.00      PROA   
ATOM   3917  HB2 LYS P 251     -17.076-116.261 117.401  0.00 97.00      PROA   
ATOM   3918  CG  LYS P 251     -18.812-117.286 118.165  0.00 97.00      PROA   
ATOM   3919  HG1 LYS P 251     -18.655-117.980 119.023  0.00 97.00      PROA   
ATOM   3920  HG2 LYS P 251     -19.652-117.690 117.566  0.00 97.00      PROA   
ATOM   3921  CD  LYS P 251     -19.161-115.897 118.728  0.00 97.00      PROA   
ATOM   3922  HD1 LYS P 251     -18.319-115.564 119.376  0.00 97.00      PROA   
ATOM   3923  HD2 LYS P 251     -20.067-115.985 119.367  0.00 97.00      PROA   
ATOM   3924  CE  LYS P 251     -19.410-114.849 117.631  0.00 97.00      PROA   
ATOM   3925  HE1 LYS P 251     -20.237-115.198 116.979  0.00 97.00      PROA   
ATOM   3926  HE2 LYS P 251     -18.507-114.686 117.004  0.00 97.00      PROA   
ATOM   3927  NZ  LYS P 251     -19.789-113.535 118.211  0.00 97.00      PROA   
ATOM   3928  HZ1 LYS P 251     -19.103-113.236 118.929  0.00 97.00      PROA   
ATOM   3929  HZ2 LYS P 251     -20.737-113.584 118.643  0.00 97.00      PROA   
ATOM   3930  HZ3 LYS P 251     -19.783-112.799 117.480  0.00 97.00      PROA   
ATOM   3931  C   LYS P 251     -16.881-119.692 117.358  0.00 97.00      PROA   
ATOM   3932  O   LYS P 251     -17.607-119.969 116.406  0.00 97.00      PROA   
ATOM   3933  N   ARG P 252     -16.353-120.638 118.158  0.00 97.00      PROA   
ATOM   3934  HN  ARG P 252     -15.776-120.368 118.926  0.00 97.00      PROA   
ATOM   3935  CA  ARG P 252     -16.566-122.061 118.013  0.00 97.00      PROA   
ATOM   3936  HA  ARG P 252     -16.310-122.307 116.992  0.00 97.00      PROA   
ATOM   3937  CB  ARG P 252     -15.601-122.842 118.940  0.00 97.00      PROA   
ATOM   3938  HB1 ARG P 252     -15.873-123.920 118.950  0.00 97.00      PROA   
ATOM   3939  HB2 ARG P 252     -15.700-122.457 119.979  0.00 97.00      PROA   
ATOM   3940  CG  ARG P 252     -14.128-122.738 118.495  0.00 97.00      PROA   
ATOM   3941  HG1 ARG P 252     -13.804-121.673 118.448  0.00 97.00      PROA   
ATOM   3942  HG2 ARG P 252     -14.065-123.147 117.460  0.00 97.00      PROA   
ATOM   3943  CD  ARG P 252     -13.161-123.504 119.413  0.00 97.00      PROA   
ATOM   3944  HD1 ARG P 252     -13.531-124.534 119.589  0.00 97.00      PROA   
ATOM   3945  HD2 ARG P 252     -13.036-122.969 120.379  0.00 97.00      PROA   
ATOM   3946  NE  ARG P 252     -11.862-123.599 118.681  0.00 97.00      PROA   
ATOM   3947  HE  ARG P 252     -11.885-123.643 117.681  0.00 97.00      PROA   
ATOM   3948  CZ  ARG P 252     -10.642-123.318 119.170  0.00 97.00      PROA   
ATOM   3949  NH1 ARG P 252     -10.328-123.469 120.453  0.00 97.00      PROA   
ATOM   3950 HH11 ARG P 252     -10.987-123.961 121.010  0.00 97.00      PROA   
ATOM   3951 HH12 ARG P 252      -9.359-123.434 120.678  0.00 97.00      PROA   
ATOM   3952  NH2 ARG P 252      -9.722-122.897 118.286  0.00 97.00      PROA   
ATOM   3953 HH21 ARG P 252     -10.090-122.661 117.382  0.00 97.00      PROA   
ATOM   3954 HH22 ARG P 252      -8.864-122.505 118.594  0.00 97.00      PROA   
ATOM   3955  C   ARG P 252     -18.006-122.519 118.206  0.00 97.00      PROA   
ATOM   3956  O   ARG P 252     -18.732-121.986 119.044  0.00 97.00      PROA   
ATOM   3957  N   SER P 253     -18.456-123.543 117.433  0.00 97.00      PROA   
ATOM   3958  HN  SER P 253     -17.893-123.940 116.710  0.00 97.00      PROA   
ATOM   3959  CA  SER P 253     -19.724-124.205 117.709  0.00 97.00      PROA   
ATOM   3960  HA  SER P 253     -20.436-123.431 117.944  0.00 97.00      PROA   
ATOM   3961  CB  SER P 253     -20.349-124.966 116.506  0.00 97.00      PROA   
ATOM   3962  HB1 SER P 253     -20.596-124.239 115.703  0.00 97.00      PROA   
ATOM   3963  HB2 SER P 253     -21.292-125.463 116.817  0.00 97.00      PROA   
ATOM   3964  OG  SER P 253     -19.483-125.955 115.972  0.00 97.00      PROA   
ATOM   3965  HG1 SER P 253     -18.705-125.484 115.649  0.00 97.00      PROA   
ATOM   3966  C   SER P 253     -19.575-125.161 118.892  0.00 97.00      PROA   
ATOM   3967  O   SER P 253     -18.543-125.822 118.999  0.00 97.00      PROA   
ATOM   3968  N   PRO P 254     -20.540-125.288 119.801  0.00 97.00      PROA   
ATOM   3969  CD  PRO P 254     -21.528-124.244 120.089  0.00 97.00      PROA   
ATOM   3970  HD1 PRO P 254     -22.339-124.306 119.331  0.00 97.00      PROA   
ATOM   3971  HD2 PRO P 254     -21.070-123.229 120.082  0.00 97.00      PROA   
ATOM   3972  CA  PRO P 254     -20.702-126.450 120.681  0.00 97.00      PROA   
ATOM   3973  HA  PRO P 254     -19.829-126.485 121.316  0.00 97.00      PROA   
ATOM   3974  CB  PRO P 254     -21.995-126.136 121.459  0.00 97.00      PROA   
ATOM   3975  HB1 PRO P 254     -21.984-126.570 122.478  0.00 97.00      PROA   
ATOM   3976  HB2 PRO P 254     -22.884-126.515 120.908  0.00 97.00      PROA   
ATOM   3977  CG  PRO P 254     -22.057-124.603 121.476  0.00 97.00      PROA   
ATOM   3978  HG1 PRO P 254     -23.077-124.211 121.659  0.00 97.00      PROA   
ATOM   3979  HG2 PRO P 254     -21.362-124.206 122.250  0.00 97.00      PROA   
ATOM   3980  C   PRO P 254     -20.780-127.789 119.948  0.00 97.00      PROA   
ATOM   3981  O   PRO P 254     -21.283-127.820 118.826  0.00 97.00      PROA   
ATOM   3982  N   GLU P 255     -20.296-128.904 120.559  0.00 97.00      PROA   
ATOM   3983  HN  GLU P 255     -19.840-128.856 121.445  0.00 97.00      PROA   
ATOM   3984  CA  GLU P 255     -20.353-130.235 119.973  0.00 97.00      PROA   
ATOM   3985  HA  GLU P 255     -19.837-130.177 119.028  0.00 97.00      PROA   
ATOM   3986  CB  GLU P 255     -19.625-131.312 120.829  0.00 97.00      PROA   
ATOM   3987  HB1 GLU P 255     -19.756-132.275 120.291  0.00 97.00      PROA   
ATOM   3988  HB2 GLU P 255     -20.121-131.415 121.818  0.00 97.00      PROA   
ATOM   3989  CG  GLU P 255     -18.106-131.064 121.039  0.00 97.00      PROA   
ATOM   3990  HG1 GLU P 255     -17.932-130.612 122.038  0.00 97.00      PROA   
ATOM   3991  HG2 GLU P 255     -17.726-130.362 120.268  0.00 97.00      PROA   
ATOM   3992  CD  GLU P 255     -17.269-132.343 120.926  0.00 97.00      PROA   
ATOM   3993  OE1 GLU P 255     -16.651-132.756 121.943  0.00 97.00      PROA   
ATOM   3994  OE2 GLU P 255     -17.219-132.908 119.802  0.00 97.00      PROA   
ATOM   3995  C   GLU P 255     -21.762-130.737 119.664  0.00 97.00      PROA   
ATOM   3996  O   GLU P 255     -22.704-130.546 120.430  0.00 97.00      PROA   
ATOM   3997  N   LEU P 256     -21.911-131.414 118.502  0.00 97.00      PROA   
ATOM   3998  HN  LEU P 256     -21.135-131.502 117.878  0.00 97.00      PROA   
ATOM   3999  CA  LEU P 256     -23.156-131.951 118.001  0.00 97.00      PROA   
ATOM   4000  HA  LEU P 256     -23.937-131.782 118.728  0.00 97.00      PROA   
ATOM   4001  CB  LEU P 256     -23.497-131.247 116.656  0.00 97.00      PROA   
ATOM   4002  HB1 LEU P 256     -22.715-131.477 115.902  0.00 97.00      PROA   
ATOM   4003  HB2 LEU P 256     -23.424-130.153 116.867  0.00 97.00      PROA   
ATOM   4004  CG  LEU P 256     -24.899-131.476 116.037  0.00 97.00      PROA   
ATOM   4005  HG  LEU P 256     -25.052-130.640 115.309  0.00 97.00      PROA   
ATOM   4006  CD1 LEU P 256     -24.998-132.771 115.211  0.00 97.00      PROA   
ATOM   4007 HD11 LEU P 256     -24.944-133.660 115.868  0.00 97.00      PROA   
ATOM   4008 HD12 LEU P 256     -24.171-132.828 114.474  0.00 97.00      PROA   
ATOM   4009 HD13 LEU P 256     -25.965-132.807 114.666  0.00 97.00      PROA   
ATOM   4010  CD2 LEU P 256     -26.038-131.375 117.067  0.00 97.00      PROA   
ATOM   4011 HD21 LEU P 256     -25.969-130.416 117.622  0.00 97.00      PROA   
ATOM   4012 HD22 LEU P 256     -25.986-132.215 117.792  0.00 97.00      PROA   
ATOM   4013 HD23 LEU P 256     -27.021-131.417 116.553  0.00 97.00      PROA   
ATOM   4014  C   LEU P 256     -22.967-133.446 117.834  0.00 97.00      PROA   
ATOM   4015  O   LEU P 256     -21.973-133.898 117.278  0.00 97.00      PROA   
ATOM   4016  N   GLU P 257     -23.914-134.274 118.338  0.00 97.00      PROA   
ATOM   4017  HN  GLU P 257     -24.740-133.918 118.766  0.00 97.00      PROA   
ATOM   4018  CA  GLU P 257     -23.765-135.718 118.346  0.00 97.00      PROA   
ATOM   4019  HA  GLU P 257     -22.716-135.954 118.441  0.00 97.00      PROA   
ATOM   4020  CB  GLU P 257     -24.510-136.372 119.540  0.00 97.00      PROA   
ATOM   4021  HB1 GLU P 257     -25.607-136.236 119.444  0.00 97.00      PROA   
ATOM   4022  HB2 GLU P 257     -24.202-135.803 120.450  0.00 97.00      PROA   
ATOM   4023  CG  GLU P 257     -24.132-137.851 119.798  0.00 97.00      PROA   
ATOM   4024  HG1 GLU P 257     -23.960-137.991 120.887  0.00 97.00      PROA   
ATOM   4025  HG2 GLU P 257     -23.196-138.121 119.267  0.00 97.00      PROA   
ATOM   4026  CD  GLU P 257     -25.221-138.834 119.387  0.00 97.00      PROA   
ATOM   4027  OE1 GLU P 257     -25.476-138.955 118.170  0.00 97.00      PROA   
ATOM   4028  OE2 GLU P 257     -25.786-139.506 120.284  0.00 97.00      PROA   
ATOM   4029  C   GLU P 257     -24.255-136.324 117.050  0.00 97.00      PROA   
ATOM   4030  O   GLU P 257     -25.343-136.017 116.567  0.00 97.00      PROA   
ATOM   4031  N   LEU P 258     -23.432-137.224 116.464  0.00 97.00      PROA   
ATOM   4032  HN  LEU P 258     -22.543-137.419 116.873  0.00 97.00      PROA   
ATOM   4033  CA  LEU P 258     -23.763-137.972 115.273  0.00 97.00      PROA   
ATOM   4034  HA  LEU P 258     -24.838-138.020 115.182  0.00 97.00      PROA   
ATOM   4035  CB  LEU P 258     -23.175-137.368 113.970  0.00 97.00      PROA   
ATOM   4036  HB1 LEU P 258     -23.401-138.027 113.103  0.00 97.00      PROA   
ATOM   4037  HB2 LEU P 258     -22.072-137.316 114.076  0.00 97.00      PROA   
ATOM   4038  CG  LEU P 258     -23.682-135.946 113.625  0.00 97.00      PROA   
ATOM   4039  HG  LEU P 258     -23.582-135.308 114.533  0.00 97.00      PROA   
ATOM   4040  CD1 LEU P 258     -22.813-135.300 112.534  0.00 97.00      PROA   
ATOM   4041 HD11 LEU P 258     -22.888-135.885 111.593  0.00 97.00      PROA   
ATOM   4042 HD12 LEU P 258     -21.751-135.270 112.849  0.00 97.00      PROA   
ATOM   4043 HD13 LEU P 258     -23.156-134.262 112.341  0.00 97.00      PROA   
ATOM   4044  CD2 LEU P 258     -25.160-135.937 113.192  0.00 97.00      PROA   
ATOM   4045 HD21 LEU P 258     -25.811-136.339 113.995  0.00 97.00      PROA   
ATOM   4046 HD22 LEU P 258     -25.294-136.554 112.279  0.00 97.00      PROA   
ATOM   4047 HD23 LEU P 258     -25.484-134.899 112.966  0.00 97.00      PROA   
ATOM   4048  C   LEU P 258     -23.271-139.396 115.439  0.00 97.00      PROA   
ATOM   4049  O   LEU P 258     -22.282-139.818 114.842  0.00 97.00      PROA   
ATOM   4050  N   GLN P 259     -23.972-140.197 116.270  0.00 97.00      PROA   
ATOM   4051  HN  GLN P 259     -24.651-139.801 116.892  0.00 97.00      PROA   
ATOM   4052  CA  GLN P 259     -23.852-141.640 116.294  0.00 97.00      PROA   
ATOM   4053  HA  GLN P 259     -22.806-141.846 116.454  0.00 97.00      PROA   
ATOM   4054  CB  GLN P 259     -24.638-142.309 117.454  0.00 97.00      PROA   
ATOM   4055  HB1 GLN P 259     -24.787-143.392 117.240  0.00 97.00      PROA   
ATOM   4056  HB2 GLN P 259     -25.643-141.836 117.513  0.00 97.00      PROA   
ATOM   4057  CG  GLN P 259     -23.947-142.196 118.828  0.00 97.00      PROA   
ATOM   4058  HG1 GLN P 259     -23.847-141.135 119.130  0.00 97.00      PROA   
ATOM   4059  HG2 GLN P 259     -22.931-142.642 118.794  0.00 97.00      PROA   
ATOM   4060  CD  GLN P 259     -24.764-142.972 119.868  0.00 97.00      PROA   
ATOM   4061  OE1 GLN P 259     -24.615-144.191 120.010  0.00 97.00      PROA   
ATOM   4062  NE2 GLN P 259     -25.658-142.255 120.601  0.00 97.00      PROA   
ATOM   4063 HE21 GLN P 259     -26.206-142.720 121.292  0.00 97.00      PROA   
ATOM   4064 HE22 GLN P 259     -25.750-141.269 120.442  0.00 97.00      PROA   
ATOM   4065  C   GLN P 259     -24.221-142.297 114.975  0.00 97.00      PROA   
ATOM   4066  O   GLN P 259     -25.188-141.917 114.323  0.00 97.00      PROA   
ATOM   4067  N   VAL P 260     -23.424-143.304 114.556  0.00 97.00      PROA   
ATOM   4068  HN  VAL P 260     -22.632-143.580 115.092  0.00 97.00      PROA   
ATOM   4069  CA  VAL P 260     -23.609-144.026 113.317  0.00 97.00      PROA   
ATOM   4070  HA  VAL P 260     -24.586-143.810 112.917  0.00 97.00      PROA   
ATOM   4071  CB  VAL P 260     -22.557-143.676 112.268  0.00 97.00      PROA   
ATOM   4072  HB  VAL P 260     -21.553-143.933 112.665  0.00 97.00      PROA   
ATOM   4073  CG1 VAL P 260     -22.814-144.457 110.962  0.00 97.00      PROA   
ATOM   4074 HG11 VAL P 260     -23.840-144.261 110.586  0.00 97.00      PROA   
ATOM   4075 HG12 VAL P 260     -22.684-145.549 111.107  0.00 97.00      PROA   
ATOM   4076 HG13 VAL P 260     -22.091-144.132 110.185  0.00 97.00      PROA   
ATOM   4077  CG2 VAL P 260     -22.558-142.155 111.994  0.00 97.00      PROA   
ATOM   4078 HG21 VAL P 260     -22.250-141.582 112.891  0.00 97.00      PROA   
ATOM   4079 HG22 VAL P 260     -23.567-141.815 111.686  0.00 97.00      PROA   
ATOM   4080 HG23 VAL P 260     -21.841-141.917 111.179  0.00 97.00      PROA   
ATOM   4081  C   VAL P 260     -23.542-145.497 113.682  0.00 97.00      PROA   
ATOM   4082  O   VAL P 260     -22.630-145.925 114.386  0.00 97.00      PROA   
ATOM   4083  N   LEU P 261     -24.533-146.307 113.241  0.00 97.00      PROA   
ATOM   4084  HN  LEU P 261     -25.259-145.936 112.661  0.00 97.00      PROA   
ATOM   4085  CA  LEU P 261     -24.649-147.704 113.609  0.00 97.00      PROA   
ATOM   4086  HA  LEU P 261     -23.753-147.999 114.131  0.00 97.00      PROA   
ATOM   4087  CB  LEU P 261     -25.856-147.989 114.537  0.00 97.00      PROA   
ATOM   4088  HB1 LEU P 261     -25.972-149.087 114.681  0.00 97.00      PROA   
ATOM   4089  HB2 LEU P 261     -26.782-147.609 114.051  0.00 97.00      PROA   
ATOM   4090  CG  LEU P 261     -25.748-147.360 115.948  0.00 97.00      PROA   
ATOM   4091  HG  LEU P 261     -25.693-146.252 115.836  0.00 97.00      PROA   
ATOM   4092  CD1 LEU P 261     -27.003-147.694 116.775  0.00 97.00      PROA   
ATOM   4093 HD11 LEU P 261     -27.074-148.792 116.931  0.00 97.00      PROA   
ATOM   4094 HD12 LEU P 261     -27.917-147.354 116.246  0.00 97.00      PROA   
ATOM   4095 HD13 LEU P 261     -26.957-147.197 117.766  0.00 97.00      PROA   
ATOM   4096  CD2 LEU P 261     -24.491-147.814 116.714  0.00 97.00      PROA   
ATOM   4097 HD21 LEU P 261     -24.494-147.384 117.737  0.00 97.00      PROA   
ATOM   4098 HD22 LEU P 261     -23.569-147.474 116.203  0.00 97.00      PROA   
ATOM   4099 HD23 LEU P 261     -24.473-148.922 116.795  0.00 97.00      PROA   
ATOM   4100  C   LEU P 261     -24.717-148.614 112.405  0.00 97.00      PROA   
ATOM   4101  O   LEU P 261     -25.472-148.403 111.460  0.00 97.00      PROA   
ATOM   4102  N   GLY P 262     -23.898-149.685 112.449  0.00 97.00      PROA   
ATOM   4103  HN  GLY P 262     -23.336-149.846 113.255  0.00 97.00      PROA   
ATOM   4104  CA  GLY P 262     -23.793-150.705 111.436  0.00 97.00      PROA   
ATOM   4105  HA1 GLY P 262     -22.950-150.468 110.807  0.00 97.00      PROA   
ATOM   4106  HA2 GLY P 262     -24.731-150.813 110.909  0.00 97.00      PROA   
ATOM   4107  C   GLY P 262     -23.479-151.985 112.134  0.00 97.00      PROA   
ATOM   4108  O   GLY P 262     -23.045-151.998 113.284  0.00 97.00      PROA   
ATOM   4109  N   HSD P 263     -23.671-153.109 111.422  0.00 97.00      PROA   
ATOM   4110  HN  HSD P 263     -23.978-153.064 110.475  0.00 97.00      PROA   
ATOM   4111  CA  HSD P 263     -23.372-154.432 111.912  0.00 97.00      PROA   
ATOM   4112  HA  HSD P 263     -22.810-154.377 112.835  0.00 97.00      PROA   
ATOM   4113  CB  HSD P 263     -24.649-155.277 112.128  0.00 97.00      PROA   
ATOM   4114  HB1 HSD P 263     -24.387-156.330 112.366  0.00 97.00      PROA   
ATOM   4115  HB2 HSD P 263     -25.251-155.277 111.193  0.00 97.00      PROA   
ATOM   4116  ND1 HSD P 263     -25.591-155.237 114.509  0.00 97.00      PROA   
ATOM   4117  HD1 HSD P 263     -25.094-156.033 114.855  0.00 97.00      PROA   
ATOM   4118  CG  HSD P 263     -25.504-154.708 113.236  0.00 97.00      PROA   
ATOM   4119  CE1 HSD P 263     -26.511-154.500 115.181  0.00 97.00      PROA   
ATOM   4120  HE1 HSD P 263     -26.787-154.693 116.218  0.00 97.00      PROA   
ATOM   4121  NE2 HSD P 263     -27.028-153.546 114.432  0.00 97.00      PROA   
ATOM   4122  CD2 HSD P 263     -26.401-153.683 113.206  0.00 97.00      PROA   
ATOM   4123  HD2 HSD P 263     -26.661-153.013 112.395  0.00 97.00      PROA   
ATOM   4124  C   HSD P 263     -22.488-155.030 110.854  0.00 97.00      PROA   
ATOM   4125  O   HSD P 263     -22.743-154.845 109.666  0.00 97.00      PROA   
ATOM   4126  N   GLN P 264     -21.390-155.713 111.260  0.00 97.00      PROA   
ATOM   4127  HN  GLN P 264     -21.212-155.871 112.229  0.00 97.00      PROA   
ATOM   4128  CA  GLN P 264     -20.340-156.162 110.364  0.00 97.00      PROA   
ATOM   4129  HA  GLN P 264     -19.954-155.266 109.895  0.00 97.00      PROA   
ATOM   4130  CB  GLN P 264     -19.155-156.785 111.146  0.00 97.00      PROA   
ATOM   4131  HB1 GLN P 264     -18.477-157.334 110.456  0.00 97.00      PROA   
ATOM   4132  HB2 GLN P 264     -19.584-157.522 111.862  0.00 97.00      PROA   
ATOM   4133  CG  GLN P 264     -18.322-155.715 111.895  0.00 97.00      PROA   
ATOM   4134  HG1 GLN P 264     -18.991-154.936 112.317  0.00 97.00      PROA   
ATOM   4135  HG2 GLN P 264     -17.621-155.215 111.193  0.00 97.00      PROA   
ATOM   4136  CD  GLN P 264     -17.537-156.300 113.076  0.00 97.00      PROA   
ATOM   4137  OE1 GLN P 264     -17.761-155.916 114.230  0.00 97.00      PROA   
ATOM   4138  NE2 GLN P 264     -16.596-157.238 112.786  0.00 97.00      PROA   
ATOM   4139 HE21 GLN P 264     -16.081-157.633 113.544  0.00 97.00      PROA   
ATOM   4140 HE22 GLN P 264     -16.435-157.506 111.838  0.00 97.00      PROA   
ATOM   4141  C   GLN P 264     -20.793-157.057 109.221  0.00 97.00      PROA   
ATOM   4142  O   GLN P 264     -21.565-157.998 109.391  0.00 97.00      PROA   
ATOM   4143  N   GLN P 265     -20.320-156.721 108.003  0.00 97.00      PROA   
ATOM   4144  HN  GLN P 265     -19.660-155.975 107.918  0.00 97.00      PROA   
ATOM   4145  CA  GLN P 265     -20.841-157.194 106.746  0.00 97.00      PROA   
ATOM   4146  HA  GLN P 265     -21.803-157.635 106.948  0.00 97.00      PROA   
ATOM   4147  CB  GLN P 265     -21.069-156.027 105.733  0.00 97.00      PROA   
ATOM   4148  HB1 GLN P 265     -21.953-155.448 106.084  0.00 97.00      PROA   
ATOM   4149  HB2 GLN P 265     -21.342-156.452 104.741  0.00 97.00      PROA   
ATOM   4150  CG  GLN P 265     -19.889-155.038 105.518  0.00 97.00      PROA   
ATOM   4151  HG1 GLN P 265     -20.088-154.431 104.607  0.00 97.00      PROA   
ATOM   4152  HG2 GLN P 265     -18.955-155.609 105.340  0.00 97.00      PROA   
ATOM   4153  CD  GLN P 265     -19.639-154.086 106.702  0.00 97.00      PROA   
ATOM   4154  OE1 GLN P 265     -18.813-154.364 107.579  0.00 97.00      PROA   
ATOM   4155  NE2 GLN P 265     -20.358-152.930 106.728  0.00 97.00      PROA   
ATOM   4156 HE21 GLN P 265     -20.238-152.306 107.503  0.00 97.00      PROA   
ATOM   4157 HE22 GLN P 265     -20.995-152.712 105.991  0.00 97.00      PROA   
ATOM   4158  C   GLN P 265     -19.941-158.248 106.120  0.00 97.00      PROA   
ATOM   4159  O   GLN P 265     -18.734-158.245 106.367  0.00 97.00      PROA   
ATOM   4160  N   PRO P 266     -20.453-159.169 105.295  0.00 97.00      PROA   
ATOM   4161  CD  PRO P 266     -21.884-159.472 105.189  0.00 97.00      PROA   
ATOM   4162  HD1 PRO P 266     -22.388-158.626 104.671  0.00 97.00      PROA   
ATOM   4163  HD2 PRO P 266     -22.343-159.643 106.188  0.00 97.00      PROA   
ATOM   4164  CA  PRO P 266     -19.698-159.824 104.226  0.00 97.00      PROA   
ATOM   4165  HA  PRO P 266     -19.046-160.538 104.706  0.00 97.00      PROA   
ATOM   4166  CB  PRO P 266     -20.776-160.497 103.355  0.00 97.00      PROA   
ATOM   4167  HB1 PRO P 266     -20.418-161.434 102.885  0.00 97.00      PROA   
ATOM   4168  HB2 PRO P 266     -21.127-159.802 102.559  0.00 97.00      PROA   
ATOM   4169  CG  PRO P 266     -21.941-160.728 104.322  0.00 97.00      PROA   
ATOM   4170  HG1 PRO P 266     -22.913-160.845 103.802  0.00 97.00      PROA   
ATOM   4171  HG2 PRO P 266     -21.743-161.623 104.952  0.00 97.00      PROA   
ATOM   4172  C   PRO P 266     -18.805-158.897 103.409  0.00 97.00      PROA   
ATOM   4173  O   PRO P 266     -19.234-157.798 103.062  0.00 97.00      PROA   
ATOM   4174  N   THR P 267     -17.562-159.319 103.092  0.00 97.00      PROA   
ATOM   4175  HN  THR P 267     -17.189-160.150 103.499  0.00 97.00      PROA   
ATOM   4176  CA  THR P 267     -16.690-158.648 102.136  0.00 97.00      PROA   
ATOM   4177  HA  THR P 267     -16.640-157.620 102.470  0.00 97.00      PROA   
ATOM   4178  CB  THR P 267     -15.267-159.197 102.130  0.00 97.00      PROA   
ATOM   4179  HB  THR P 267     -15.156-160.041 101.415  0.00 97.00      PROA   
ATOM   4180  OG1 THR P 267     -14.912-159.703 103.410  0.00 97.00      PROA   
ATOM   4181  HG1 THR P 267     -15.035-158.969 104.017  0.00 97.00      PROA   
ATOM   4182  CG2 THR P 267     -14.269-158.085 101.762  0.00 97.00      PROA   
ATOM   4183 HG21 THR P 267     -14.331-157.251 102.495  0.00 97.00      PROA   
ATOM   4184 HG22 THR P 267     -14.481-157.681 100.752  0.00 97.00      PROA   
ATOM   4185 HG23 THR P 267     -13.233-158.485 101.773  0.00 97.00      PROA   
ATOM   4186  C   THR P 267     -17.221-158.599 100.700  0.00 97.00      PROA   
ATOM   4187  O   THR P 267     -17.094-157.531 100.100  0.00 97.00      PROA   
ATOM   4188  N   PRO P 268     -17.818-159.622 100.071  0.00 97.00      PROA   
ATOM   4189  CD  PRO P 268     -17.682-161.044 100.425  0.00 97.00      PROA   
ATOM   4190  HD1 PRO P 268     -17.949-161.234 101.484  0.00 97.00      PROA   
ATOM   4191  HD2 PRO P 268     -16.640-161.378 100.225  0.00 97.00      PROA   
ATOM   4192  CA  PRO P 268     -18.556-159.448  98.824  0.00 97.00      PROA   
ATOM   4193  HA  PRO P 268     -18.024-158.784  98.156  0.00 97.00      PROA   
ATOM   4194  CB  PRO P 268     -18.671-160.875  98.258  0.00 97.00      PROA   
ATOM   4195  HB1 PRO P 268     -17.770-161.091  97.641  0.00 97.00      PROA   
ATOM   4196  HB2 PRO P 268     -19.572-161.030  97.631  0.00 97.00      PROA   
ATOM   4197  CG  PRO P 268     -18.659-161.772  99.499  0.00 97.00      PROA   
ATOM   4198  HG1 PRO P 268     -19.671-161.765  99.960  0.00 97.00      PROA   
ATOM   4199  HG2 PRO P 268     -18.357-162.815  99.281  0.00 97.00      PROA   
ATOM   4200  C   PRO P 268     -19.931-158.855  99.078  0.00 97.00      PROA   
ATOM   4201  O   PRO P 268     -20.523-159.098 100.128  0.00 97.00      PROA   
ATOM   4202  N   VAL P 269     -20.432-158.064  98.103  0.00 97.00      PROA   
ATOM   4203  HN  VAL P 269     -19.953-157.907  97.245  0.00 97.00      PROA   
ATOM   4204  CA  VAL P 269     -21.746-157.482  98.067  0.00 97.00      PROA   
ATOM   4205  HA  VAL P 269     -22.435-158.145  98.572  0.00 97.00      PROA   
ATOM   4206  CB  VAL P 269     -21.789-156.089  98.707  0.00 97.00      PROA   
ATOM   4207  HB  VAL P 269     -21.407-156.188  99.751  0.00 97.00      PROA   
ATOM   4208  CG1 VAL P 269     -20.875-155.099  97.955  0.00 97.00      PROA   
ATOM   4209 HG11 VAL P 269     -21.222-154.981  96.907  0.00 97.00      PROA   
ATOM   4210 HG12 VAL P 269     -19.825-155.456  97.944  0.00 97.00      PROA   
ATOM   4211 HG13 VAL P 269     -20.903-154.101  98.442  0.00 97.00      PROA   
ATOM   4212  CG2 VAL P 269     -23.240-155.575  98.780  0.00 97.00      PROA   
ATOM   4213 HG21 VAL P 269     -23.882-156.297  99.325  0.00 97.00      PROA   
ATOM   4214 HG22 VAL P 269     -23.646-155.444  97.755  0.00 97.00      PROA   
ATOM   4215 HG23 VAL P 269     -23.280-154.592  99.296  0.00 97.00      PROA   
ATOM   4216  C   VAL P 269     -22.118-157.477  96.563  0.00 97.00      PROA   
ATOM   4217  OT1 VAL P 269     -21.186-157.535  95.712  0.00 97.00      PROA   
ATOM   4218  OT2 VAL P 269     -23.336-157.446  96.244  0.00 97.00      PROA   
END
