# Supplementary material for: The solution structure of the unbound IgG Fc receptor CD64 resembles its crystal structure: Implications for function
Source: PLoS One. 2023 Sep 21;18(9):e0288351. doi: 10.1371/journal.pone.0288351 (PMC10513344; doi:10.1371/journal.pone.0288351)
Supplement: S1 File — (ZIP) [file pone.0288351.s003.zip › CD64V03 E11/Top100/EM_done_ready_for_EM_top100_0p11_E11.dcd_37112.pdb.pdb]

REMARK  FINAL COORDINATES WRITTEN BY NAMD AT TIMESTEP 2000
ATOM      1  N   LYS P   1       3.178 -54.836  97.658  0.00 97.00      PROA   
ATOM      2  HT1 LYS P   1       2.883 -54.543  98.613  0.00 97.00      PROA   
ATOM      3  HT2 LYS P   1       3.133 -53.982  97.060  0.00 97.00      PROA   
ATOM      4  HT3 LYS P   1       4.154 -55.187  97.701  0.00 97.00      PROA   
ATOM      5  CA  LYS P   1       2.247 -55.879  97.161  0.00 97.00      PROA   
ATOM      6  HA  LYS P   1       1.250 -55.574  97.441  0.00 97.00      PROA   
ATOM      7  CB  LYS P   1       2.309 -56.009  95.610  0.00 97.00      PROA   
ATOM      8  HB1 LYS P   1       1.793 -56.948  95.314  0.00 97.00      PROA   
ATOM      9  HB2 LYS P   1       3.361 -56.095  95.265  0.00 97.00      PROA   
ATOM     10  CG  LYS P   1       1.613 -54.853  94.857  0.00 97.00      PROA   
ATOM     11  HG1 LYS P   1       2.260 -53.950  94.921  0.00 97.00      PROA   
ATOM     12  HG2 LYS P   1       0.649 -54.603  95.353  0.00 97.00      PROA   
ATOM     13  CD  LYS P   1       1.339 -55.136  93.364  0.00 97.00      PROA   
ATOM     14  HD1 LYS P   1       2.290 -55.455  92.882  0.00 97.00      PROA   
ATOM     15  HD2 LYS P   1       1.028 -54.175  92.893  0.00 97.00      PROA   
ATOM     16  CE  LYS P   1       0.251 -56.197  93.119  0.00 97.00      PROA   
ATOM     17  HE1 LYS P   1      -0.682 -55.918  93.654  0.00 97.00      PROA   
ATOM     18  HE2 LYS P   1       0.585 -57.195  93.471  0.00 97.00      PROA   
ATOM     19  NZ  LYS P   1      -0.077 -56.318  91.674  0.00 97.00      PROA   
ATOM     20  HZ1 LYS P   1       0.777 -56.570  91.138  0.00 97.00      PROA   
ATOM     21  HZ2 LYS P   1      -0.451 -55.414  91.321  0.00 97.00      PROA   
ATOM     22  HZ3 LYS P   1      -0.796 -57.058  91.543  0.00 97.00      PROA   
ATOM     23  C   LYS P   1       2.509 -57.195  97.841  0.00 97.00      PROA   
ATOM     24  O   LYS P   1       3.525 -57.371  98.513  0.00 97.00      PROA   
ATOM     25  N   ALA P   2       1.580 -58.159  97.680  0.00 97.00      PROA   
ATOM     26  HN  ALA P   2       0.722 -58.020  97.190  0.00 97.00      PROA   
ATOM     27  CA  ALA P   2       1.722 -59.509  98.133  0.00 97.00      PROA   
ATOM     28  HA  ALA P   2       2.723 -59.866  97.931  0.00 97.00      PROA   
ATOM     29  CB  ALA P   2       1.350 -59.665  99.623  0.00 97.00      PROA   
ATOM     30  HB1 ALA P   2       0.326 -59.279  99.811  0.00 97.00      PROA   
ATOM     31  HB2 ALA P   2       2.056 -59.080 100.252  0.00 97.00      PROA   
ATOM     32  HB3 ALA P   2       1.398 -60.726  99.943  0.00 97.00      PROA   
ATOM     33  C   ALA P   2       0.747 -60.245  97.249  0.00 97.00      PROA   
ATOM     34  O   ALA P   2       0.042 -59.611  96.462  0.00 97.00      PROA   
ATOM     35  N   VAL P   3       0.707 -61.596  97.347  0.00 97.00      PROA   
ATOM     36  HN  VAL P   3       1.358 -62.087  97.918  0.00 97.00      PROA   
ATOM     37  CA  VAL P   3      -0.353 -62.438  96.828  0.00 97.00      PROA   
ATOM     38  HA  VAL P   3      -1.284 -61.892  96.882  0.00 97.00      PROA   
ATOM     39  CB  VAL P   3      -0.167 -63.001  95.410  0.00 97.00      PROA   
ATOM     40  HB  VAL P   3      -1.019 -63.689  95.191  0.00 97.00      PROA   
ATOM     41  CG1 VAL P   3      -0.236 -61.870  94.364  0.00 97.00      PROA   
ATOM     42 HG11 VAL P   3       0.650 -61.206  94.455  0.00 97.00      PROA   
ATOM     43 HG12 VAL P   3      -1.157 -61.267  94.506  0.00 97.00      PROA   
ATOM     44 HG13 VAL P   3      -0.244 -62.300  93.340  0.00 97.00      PROA   
ATOM     45  CG2 VAL P   3       1.149 -63.795  95.269  0.00 97.00      PROA   
ATOM     46 HG21 VAL P   3       1.149 -64.691  95.921  0.00 97.00      PROA   
ATOM     47 HG22 VAL P   3       2.021 -63.163  95.533  0.00 97.00      PROA   
ATOM     48 HG23 VAL P   3       1.277 -64.134  94.219  0.00 97.00      PROA   
ATOM     49  C   VAL P   3      -0.424 -63.570  97.830  0.00 97.00      PROA   
ATOM     50  O   VAL P   3       0.587 -63.921  98.438  0.00 97.00      PROA   
ATOM     51  N   ILE P   4      -1.629 -64.151  98.063  0.00 97.00      PROA   
ATOM     52  HN  ILE P   4      -2.462 -63.805  97.632  0.00 97.00      PROA   
ATOM     53  CA  ILE P   4      -1.810 -65.170  99.087  0.00 97.00      PROA   
ATOM     54  HA  ILE P   4      -0.939 -65.182  99.725  0.00 97.00      PROA   
ATOM     55  CB  ILE P   4      -2.987 -64.871 100.019  0.00 97.00      PROA   
ATOM     56  HB  ILE P   4      -3.923 -64.817  99.418  0.00 97.00      PROA   
ATOM     57  CG2 ILE P   4      -3.110 -65.991 101.081  0.00 97.00      PROA   
ATOM     58 HG21 ILE P   4      -2.124 -66.166 101.563  0.00 97.00      PROA   
ATOM     59 HG22 ILE P   4      -3.467 -66.938 100.628  0.00 97.00      PROA   
ATOM     60 HG23 ILE P   4      -3.827 -65.710 101.876  0.00 97.00      PROA   
ATOM     61  CG1 ILE P   4      -2.793 -63.498 100.712  0.00 97.00      PROA   
ATOM     62 HG11 ILE P   4      -2.466 -62.726  99.984  0.00 97.00      PROA   
ATOM     63 HG12 ILE P   4      -1.985 -63.620 101.460  0.00 97.00      PROA   
ATOM     64  CD  ILE P   4      -4.048 -62.957 101.402  0.00 97.00      PROA   
ATOM     65  HD1 ILE P   4      -4.521 -63.713 102.061  0.00 97.00      PROA   
ATOM     66  HD2 ILE P   4      -4.792 -62.639 100.641  0.00 97.00      PROA   
ATOM     67  HD3 ILE P   4      -3.784 -62.077 102.023  0.00 97.00      PROA   
ATOM     68  C   ILE P   4      -1.937 -66.563  98.480  0.00 97.00      PROA   
ATOM     69  O   ILE P   4      -2.686 -66.793  97.533  0.00 97.00      PROA   
ATOM     70  N   LYS P   5      -1.196 -67.548  99.044  0.00 97.00      PROA   
ATOM     71  HN  LYS P   5      -0.517 -67.315  99.741  0.00 97.00      PROA   
ATOM     72  CA  LYS P   5      -1.297 -68.946  98.674  0.00 97.00      PROA   
ATOM     73  HA  LYS P   5      -1.983 -69.064  97.848  0.00 97.00      PROA   
ATOM     74  CB  LYS P   5       0.078 -69.545  98.281  0.00 97.00      PROA   
ATOM     75  HB1 LYS P   5      -0.049 -70.607  97.974  0.00 97.00      PROA   
ATOM     76  HB2 LYS P   5       0.758 -69.525  99.164  0.00 97.00      PROA   
ATOM     77  CG  LYS P   5       0.800 -68.793  97.150  0.00 97.00      PROA   
ATOM     78  HG1 LYS P   5       1.792 -69.280  97.016  0.00 97.00      PROA   
ATOM     79  HG2 LYS P   5       0.988 -67.744  97.469  0.00 97.00      PROA   
ATOM     80  CD  LYS P   5       0.046 -68.789  95.806  0.00 97.00      PROA   
ATOM     81  HD1 LYS P   5      -0.985 -68.406  95.970  0.00 97.00      PROA   
ATOM     82  HD2 LYS P   5      -0.039 -69.833  95.432  0.00 97.00      PROA   
ATOM     83  CE  LYS P   5       0.693 -67.897  94.738  0.00 97.00      PROA   
ATOM     84  HE1 LYS P   5       0.702 -66.842  95.096  0.00 97.00      PROA   
ATOM     85  HE2 LYS P   5       0.151 -67.947  93.773  0.00 97.00      PROA   
ATOM     86  NZ  LYS P   5       2.091 -68.290  94.499  0.00 97.00      PROA   
ATOM     87  HZ1 LYS P   5       2.235 -69.145  93.937  0.00 97.00      PROA   
ATOM     88  HZ2 LYS P   5       2.560 -68.390  95.428  0.00 97.00      PROA   
ATOM     89  HZ3 LYS P   5       2.606 -67.479  94.091  0.00 97.00      PROA   
ATOM     90  C   LYS P   5      -1.827 -69.764  99.834  0.00 97.00      PROA   
ATOM     91  O   LYS P   5      -1.170 -69.919 100.856  0.00 97.00      PROA   
ATOM     92  N   LEU P   6      -3.030 -70.363  99.690  0.00 97.00      PROA   
ATOM     93  HN  LEU P   6      -3.604 -70.195  98.892  0.00 97.00      PROA   
ATOM     94  CA  LEU P   6      -3.546 -71.339 100.631  0.00 97.00      PROA   
ATOM     95  HA  LEU P   6      -3.325 -71.001 101.634  0.00 97.00      PROA   
ATOM     96  CB  LEU P   6      -5.082 -71.514 100.514  0.00 97.00      PROA   
ATOM     97  HB1 LEU P   6      -5.416 -72.145 101.368  0.00 97.00      PROA   
ATOM     98  HB2 LEU P   6      -5.347 -72.052  99.578  0.00 97.00      PROA   
ATOM     99  CG  LEU P   6      -5.907 -70.200 100.542  0.00 97.00      PROA   
ATOM    100  HG  LEU P   6      -5.344 -69.443 101.134  0.00 97.00      PROA   
ATOM    101  CD1 LEU P   6      -6.175 -69.625  99.136  0.00 97.00      PROA   
ATOM    102 HD11 LEU P   6      -6.702 -70.379  98.513  0.00 97.00      PROA   
ATOM    103 HD12 LEU P   6      -5.235 -69.337  98.625  0.00 97.00      PROA   
ATOM    104 HD13 LEU P   6      -6.819 -68.723  99.208  0.00 97.00      PROA   
ATOM    105  CD2 LEU P   6      -7.254 -70.427 101.250  0.00 97.00      PROA   
ATOM    106 HD21 LEU P   6      -7.098 -70.772 102.294  0.00 97.00      PROA   
ATOM    107 HD22 LEU P   6      -7.844 -71.196 100.708  0.00 97.00      PROA   
ATOM    108 HD23 LEU P   6      -7.839 -69.484 101.270  0.00 97.00      PROA   
ATOM    109  C   LEU P   6      -2.848 -72.676 100.397  0.00 97.00      PROA   
ATOM    110  O   LEU P   6      -2.832 -73.184  99.279  0.00 97.00      PROA   
ATOM    111  N   GLN P   7      -2.200 -73.261 101.435  0.00 97.00      PROA   
ATOM    112  HN  GLN P   7      -2.170 -72.821 102.333  0.00 97.00      PROA   
ATOM    113  CA  GLN P   7      -1.466 -74.514 101.318  0.00 97.00      PROA   
ATOM    114  HA  GLN P   7      -0.804 -74.381 100.472  0.00 97.00      PROA   
ATOM    115  CB  GLN P   7      -0.523 -74.720 102.534  0.00 97.00      PROA   
ATOM    116  HB1 GLN P   7      -1.108 -74.507 103.455  0.00 97.00      PROA   
ATOM    117  HB2 GLN P   7       0.260 -73.931 102.459  0.00 97.00      PROA   
ATOM    118  CG  GLN P   7       0.137 -76.110 102.674  0.00 97.00      PROA   
ATOM    119  HG1 GLN P   7       0.666 -76.365 101.731  0.00 97.00      PROA   
ATOM    120  HG2 GLN P   7      -0.628 -76.888 102.879  0.00 97.00      PROA   
ATOM    121  CD  GLN P   7       1.183 -76.073 103.796  0.00 97.00      PROA   
ATOM    122  OE1 GLN P   7       2.034 -75.180 103.829  0.00 97.00      PROA   
ATOM    123  NE2 GLN P   7       1.138 -77.050 104.742  0.00 97.00      PROA   
ATOM    124 HE21 GLN P   7       1.813 -77.008 105.478  0.00 97.00      PROA   
ATOM    125 HE22 GLN P   7       0.452 -77.775 104.698  0.00 97.00      PROA   
ATOM    126  C   GLN P   7      -2.280 -75.753 100.944  0.00 97.00      PROA   
ATOM    127  O   GLN P   7      -1.889 -76.441 100.000  0.00 97.00      PROA   
ATOM    128  N   PRO P   8      -3.427 -76.075 101.538  0.00 97.00      PROA   
ATOM    129  CD  PRO P   8      -3.751 -75.793 102.931  0.00 97.00      PROA   
ATOM    130  HD1 PRO P   8      -4.166 -74.766 102.980  0.00 97.00      PROA   
ATOM    131  HD2 PRO P   8      -2.869 -75.891 103.599  0.00 97.00      PROA   
ATOM    132  CA  PRO P   8      -4.554 -76.670 100.830  0.00 97.00      PROA   
ATOM    133  HA  PRO P   8      -4.213 -77.537 100.285  0.00 97.00      PROA   
ATOM    134  CB  PRO P   8      -5.563 -77.042 101.943  0.00 97.00      PROA   
ATOM    135  HB1 PRO P   8      -5.901 -78.094 101.841  0.00 97.00      PROA   
ATOM    136  HB2 PRO P   8      -6.458 -76.383 101.944  0.00 97.00      PROA   
ATOM    137  CG  PRO P   8      -4.810 -76.841 103.270  0.00 97.00      PROA   
ATOM    138  HG1 PRO P   8      -5.487 -76.525 104.087  0.00 97.00      PROA   
ATOM    139  HG2 PRO P   8      -4.311 -77.792 103.560  0.00 97.00      PROA   
ATOM    140  C   PRO P   8      -5.136 -75.625  99.879  0.00 97.00      PROA   
ATOM    141  O   PRO P   8      -5.488 -74.581 100.422  0.00 97.00      PROA   
ATOM    142  N   PRO P   9      -5.277 -75.772  98.559  0.00 97.00      PROA   
ATOM    143  CD  PRO P   9      -4.932 -76.998  97.832  0.00 97.00      PROA   
ATOM    144  HD1 PRO P   9      -5.464 -77.878  98.254  0.00 97.00      PROA   
ATOM    145  HD2 PRO P   9      -3.830 -77.150  97.880  0.00 97.00      PROA   
ATOM    146  CA  PRO P   9      -5.685 -74.688  97.658  0.00 97.00      PROA   
ATOM    147  HA  PRO P   9      -5.193 -73.765  97.928  0.00 97.00      PROA   
ATOM    148  CB  PRO P   9      -5.207 -75.210  96.289  0.00 97.00      PROA   
ATOM    149  HB1 PRO P   9      -4.122 -74.978  96.186  0.00 97.00      PROA   
ATOM    150  HB2 PRO P   9      -5.736 -74.776  95.420  0.00 97.00      PROA   
ATOM    151  CG  PRO P   9      -5.368 -76.728  96.392  0.00 97.00      PROA   
ATOM    152  HG1 PRO P   9      -6.441 -76.993  96.270  0.00 97.00      PROA   
ATOM    153  HG2 PRO P   9      -4.766 -77.280  95.644  0.00 97.00      PROA   
ATOM    154  C   PRO P   9      -7.192 -74.447  97.678  0.00 97.00      PROA   
ATOM    155  O   PRO P   9      -7.784 -74.226  96.624  0.00 97.00      PROA   
ATOM    156  N   TRP P  10      -7.838 -74.470  98.860  0.00 97.00      PROA   
ATOM    157  HN  TRP P  10      -7.310 -74.555  99.702  0.00 97.00      PROA   
ATOM    158  CA  TRP P  10      -9.276 -74.547  98.974  0.00 97.00      PROA   
ATOM    159  HA  TRP P  10      -9.724 -74.568  97.991  0.00 97.00      PROA   
ATOM    160  CB  TRP P  10      -9.697 -75.825  99.744  0.00 97.00      PROA   
ATOM    161  HB1 TRP P  10     -10.801 -75.935  99.703  0.00 97.00      PROA   
ATOM    162  HB2 TRP P  10      -9.416 -75.701 100.815  0.00 97.00      PROA   
ATOM    163  CG  TRP P  10      -9.069 -77.098  99.252  0.00 97.00      PROA   
ATOM    164  CD1 TRP P  10      -8.493 -78.043 100.063  0.00 97.00      PROA   
ATOM    165  HD1 TRP P  10      -8.437 -77.968 101.140  0.00 97.00      PROA   
ATOM    166  NE1 TRP P  10      -8.083 -79.112  99.313  0.00 97.00      PROA   
ATOM    167  HE1 TRP P  10      -7.810 -79.980  99.665  0.00 97.00      PROA   
ATOM    168  CE2 TRP P  10      -8.356 -78.882  97.998  0.00 97.00      PROA   
ATOM    169  CD2 TRP P  10      -8.970 -77.612  97.907  0.00 97.00      PROA   
ATOM    170  CE3 TRP P  10      -9.350 -77.130  96.651  0.00 97.00      PROA   
ATOM    171  HE3 TRP P  10      -9.798 -76.157  96.528  0.00 97.00      PROA   
ATOM    172  CZ3 TRP P  10      -9.138 -77.930  95.525  0.00 97.00      PROA   
ATOM    173  HZ3 TRP P  10      -9.435 -77.568  94.550  0.00 97.00      PROA   
ATOM    174  CZ2 TRP P  10      -8.138 -79.676  96.879  0.00 97.00      PROA   
ATOM    175  HZ2 TRP P  10      -7.669 -80.644  96.959  0.00 97.00      PROA   
ATOM    176  CH2 TRP P  10      -8.544 -79.184  95.638  0.00 97.00      PROA   
ATOM    177  HH2 TRP P  10      -8.386 -79.776  94.747  0.00 97.00      PROA   
ATOM    178  C   TRP P  10      -9.811 -73.332  99.691  0.00 97.00      PROA   
ATOM    179  O   TRP P  10      -9.601 -73.139 100.887  0.00 97.00      PROA   
ATOM    180  N   VAL P  11     -10.550 -72.473  98.955  0.00 97.00      PROA   
ATOM    181  HN  VAL P  11     -10.659 -72.617  97.972  0.00 97.00      PROA   
ATOM    182  CA  VAL P  11     -11.095 -71.235  99.481  0.00 97.00      PROA   
ATOM    183  HA  VAL P  11     -10.383 -70.829 100.187  0.00 97.00      PROA   
ATOM    184  CB  VAL P  11     -11.260 -70.223  98.344  0.00 97.00      PROA   
ATOM    185  HB  VAL P  11     -12.063 -70.559  97.650  0.00 97.00      PROA   
ATOM    186  CG1 VAL P  11     -11.622 -68.839  98.908  0.00 97.00      PROA   
ATOM    187 HG11 VAL P  11     -10.862 -68.506  99.647  0.00 97.00      PROA   
ATOM    188 HG12 VAL P  11     -12.611 -68.868  99.403  0.00 97.00      PROA   
ATOM    189 HG13 VAL P  11     -11.667 -68.089  98.090  0.00 97.00      PROA   
ATOM    190  CG2 VAL P  11      -9.938 -70.118  97.543  0.00 97.00      PROA   
ATOM    191 HG21 VAL P  11      -9.710 -71.052  96.990  0.00 97.00      PROA   
ATOM    192 HG22 VAL P  11      -9.089 -69.888  98.221  0.00 97.00      PROA   
ATOM    193 HG23 VAL P  11     -10.011 -69.299  96.796  0.00 97.00      PROA   
ATOM    194  C   VAL P  11     -12.401 -71.494 100.249  0.00 97.00      PROA   
ATOM    195  O   VAL P  11     -12.850 -70.681 101.054  0.00 97.00      PROA   
ATOM    196  N   SER P  12     -12.999 -72.690 100.055  0.00 97.00      PROA   
ATOM    197  HN  SER P  12     -12.573 -73.330  99.425  0.00 97.00      PROA   
ATOM    198  CA  SER P  12     -14.182 -73.178 100.744  0.00 97.00      PROA   
ATOM    199  HA  SER P  12     -14.514 -72.454 101.475  0.00 97.00      PROA   
ATOM    200  CB  SER P  12     -15.354 -73.434  99.745  0.00 97.00      PROA   
ATOM    201  HB1 SER P  12     -14.967 -73.967  98.851  0.00 97.00      PROA   
ATOM    202  HB2 SER P  12     -15.753 -72.450  99.411  0.00 97.00      PROA   
ATOM    203  OG  SER P  12     -16.429 -74.197 100.288  0.00 97.00      PROA   
ATOM    204  HG1 SER P  12     -16.939 -73.600 100.845  0.00 97.00      PROA   
ATOM    205  C   SER P  12     -13.768 -74.440 101.488  0.00 97.00      PROA   
ATOM    206  O   SER P  12     -13.203 -75.356 100.893  0.00 97.00      PROA   
ATOM    207  N   VAL P  13     -14.007 -74.499 102.827  0.00 97.00      PROA   
ATOM    208  HN  VAL P  13     -14.449 -73.736 103.297  0.00 97.00      PROA   
ATOM    209  CA  VAL P  13     -13.432 -75.545 103.666  0.00 97.00      PROA   
ATOM    210  HA  VAL P  13     -13.341 -76.442 103.071  0.00 97.00      PROA   
ATOM    211  CB  VAL P  13     -12.036 -75.123 104.145  0.00 97.00      PROA   
ATOM    212  HB  VAL P  13     -11.487 -74.733 103.253  0.00 97.00      PROA   
ATOM    213  CG1 VAL P  13     -12.102 -73.980 105.182  0.00 97.00      PROA   
ATOM    214 HG11 VAL P  13     -12.583 -74.325 106.121  0.00 97.00      PROA   
ATOM    215 HG12 VAL P  13     -12.668 -73.113 104.786  0.00 97.00      PROA   
ATOM    216 HG13 VAL P  13     -11.076 -73.638 105.435  0.00 97.00      PROA   
ATOM    217  CG2 VAL P  13     -11.230 -76.325 104.673  0.00 97.00      PROA   
ATOM    218 HG21 VAL P  13     -11.223 -77.154 103.936  0.00 97.00      PROA   
ATOM    219 HG22 VAL P  13     -11.653 -76.695 105.629  0.00 97.00      PROA   
ATOM    220 HG23 VAL P  13     -10.181 -76.021 104.870  0.00 97.00      PROA   
ATOM    221  C   VAL P  13     -14.358 -75.890 104.831  0.00 97.00      PROA   
ATOM    222  O   VAL P  13     -15.216 -75.104 105.216  0.00 97.00      PROA   
ATOM    223  N   PHE P  14     -14.239 -77.105 105.425  0.00 97.00      PROA   
ATOM    224  HN  PHE P  14     -13.590 -77.785 105.088  0.00 97.00      PROA   
ATOM    225  CA  PHE P  14     -14.975 -77.472 106.626  0.00 97.00      PROA   
ATOM    226  HA  PHE P  14     -15.965 -77.045 106.553  0.00 97.00      PROA   
ATOM    227  CB  PHE P  14     -15.110 -79.008 106.820  0.00 97.00      PROA   
ATOM    228  HB1 PHE P  14     -15.577 -79.258 107.795  0.00 97.00      PROA   
ATOM    229  HB2 PHE P  14     -14.103 -79.481 106.786  0.00 97.00      PROA   
ATOM    230  CG  PHE P  14     -15.993 -79.635 105.778  0.00 97.00      PROA   
ATOM    231  CD1 PHE P  14     -17.330 -79.223 105.624  0.00 97.00      PROA   
ATOM    232  HD1 PHE P  14     -17.710 -78.402 106.213  0.00 97.00      PROA   
ATOM    233  CE1 PHE P  14     -18.183 -79.890 104.736  0.00 97.00      PROA   
ATOM    234  HE1 PHE P  14     -19.210 -79.573 104.631  0.00 97.00      PROA   
ATOM    235  CZ  PHE P  14     -17.703 -80.969 103.982  0.00 97.00      PROA   
ATOM    236  HZ  PHE P  14     -18.360 -81.487 103.299  0.00 97.00      PROA   
ATOM    237  CD2 PHE P  14     -15.529 -80.724 105.023  0.00 97.00      PROA   
ATOM    238  HD2 PHE P  14     -14.515 -81.071 105.157  0.00 97.00      PROA   
ATOM    239  CE2 PHE P  14     -16.370 -81.376 104.116  0.00 97.00      PROA   
ATOM    240  HE2 PHE P  14     -15.987 -82.195 103.526  0.00 97.00      PROA   
ATOM    241  C   PHE P  14     -14.364 -76.935 107.908  0.00 97.00      PROA   
ATOM    242  O   PHE P  14     -13.174 -76.637 107.985  0.00 97.00      PROA   
ATOM    243  N   GLN P  15     -15.188 -76.856 108.983  0.00 97.00      PROA   
ATOM    244  HN  GLN P  15     -16.178 -76.909 108.858  0.00 97.00      PROA   
ATOM    245  CA  GLN P  15     -14.726 -76.794 110.363  0.00 97.00      PROA   
ATOM    246  HA  GLN P  15     -14.157 -75.880 110.470  0.00 97.00      PROA   
ATOM    247  CB  GLN P  15     -15.914 -76.770 111.365  0.00 97.00      PROA   
ATOM    248  HB1 GLN P  15     -16.470 -75.815 111.208  0.00 97.00      PROA   
ATOM    249  HB2 GLN P  15     -15.515 -76.734 112.402  0.00 97.00      PROA   
ATOM    250  CG  GLN P  15     -16.906 -77.950 111.177  0.00 97.00      PROA   
ATOM    251  HG1 GLN P  15     -16.480 -78.705 110.485  0.00 97.00      PROA   
ATOM    252  HG2 GLN P  15     -17.834 -77.579 110.703  0.00 97.00      PROA   
ATOM    253  CD  GLN P  15     -17.272 -78.634 112.506  0.00 97.00      PROA   
ATOM    254  OE1 GLN P  15     -17.918 -78.045 113.379  0.00 97.00      PROA   
ATOM    255  NE2 GLN P  15     -16.847 -79.921 112.658  0.00 97.00      PROA   
ATOM    256 HE21 GLN P  15     -16.344 -80.371 111.921  0.00 97.00      PROA   
ATOM    257 HE22 GLN P  15     -16.995 -80.378 113.534  0.00 97.00      PROA   
ATOM    258  C   GLN P  15     -13.814 -77.967 110.734  0.00 97.00      PROA   
ATOM    259  O   GLN P  15     -13.987 -79.070 110.222  0.00 97.00      PROA   
ATOM    260  N   GLU P  16     -12.804 -77.725 111.611  0.00 97.00      PROA   
ATOM    261  HN  GLU P  16     -12.696 -76.797 111.969  0.00 97.00      PROA   
ATOM    262  CA  GLU P  16     -11.851 -78.696 112.142  0.00 97.00      PROA   
ATOM    263  HA  GLU P  16     -11.477 -78.241 113.048  0.00 97.00      PROA   
ATOM    264  CB  GLU P  16     -12.472 -80.063 112.589  0.00 97.00      PROA   
ATOM    265  HB1 GLU P  16     -12.857 -80.575 111.683  0.00 97.00      PROA   
ATOM    266  HB2 GLU P  16     -13.339 -79.861 113.258  0.00 97.00      PROA   
ATOM    267  CG  GLU P  16     -11.509 -81.039 113.311  0.00 97.00      PROA   
ATOM    268  HG1 GLU P  16     -11.343 -80.697 114.354  0.00 97.00      PROA   
ATOM    269  HG2 GLU P  16     -10.523 -81.065 112.806  0.00 97.00      PROA   
ATOM    270  CD  GLU P  16     -12.004 -82.492 113.352  0.00 97.00      PROA   
ATOM    271  OE1 GLU P  16     -13.113 -82.805 112.848  0.00 97.00      PROA   
ATOM    272  OE2 GLU P  16     -11.229 -83.333 113.884  0.00 97.00      PROA   
ATOM    273  C   GLU P  16     -10.625 -78.864 111.246  0.00 97.00      PROA   
ATOM    274  O   GLU P  16      -9.518 -79.072 111.736  0.00 97.00      PROA   
ATOM    275  N   GLU P  17     -10.774 -78.744 109.907  0.00 97.00      PROA   
ATOM    276  HN  GLU P  17     -11.686 -78.602 109.528  0.00 97.00      PROA   
ATOM    277  CA  GLU P  17      -9.705 -78.843 108.920  0.00 97.00      PROA   
ATOM    278  HA  GLU P  17      -9.255 -79.818 109.049  0.00 97.00      PROA   
ATOM    279  CB  GLU P  17     -10.307 -78.810 107.489  0.00 97.00      PROA   
ATOM    280  HB1 GLU P  17     -10.937 -77.892 107.432  0.00 97.00      PROA   
ATOM    281  HB2 GLU P  17     -10.996 -79.678 107.382  0.00 97.00      PROA   
ATOM    282  CG  GLU P  17      -9.323 -78.785 106.294  0.00 97.00      PROA   
ATOM    283  HG1 GLU P  17      -8.628 -77.924 106.359  0.00 97.00      PROA   
ATOM    284  HG2 GLU P  17      -9.910 -78.667 105.358  0.00 97.00      PROA   
ATOM    285  CD  GLU P  17      -8.511 -80.077 106.159  0.00 97.00      PROA   
ATOM    286  OE1 GLU P  17      -7.708 -80.393 107.074  0.00 97.00      PROA   
ATOM    287  OE2 GLU P  17      -8.673 -80.761 105.114  0.00 97.00      PROA   
ATOM    288  C   GLU P  17      -8.575 -77.823 109.081  0.00 97.00      PROA   
ATOM    289  O   GLU P  17      -8.786 -76.692 109.502  0.00 97.00      PROA   
ATOM    290  N   SER P  18      -7.324 -78.218 108.750  0.00 97.00      PROA   
ATOM    291  HN  SER P  18      -7.209 -79.104 108.299  0.00 97.00      PROA   
ATOM    292  CA  SER P  18      -6.133 -77.406 108.933  0.00 97.00      PROA   
ATOM    293  HA  SER P  18      -6.325 -76.682 109.711  0.00 97.00      PROA   
ATOM    294  CB  SER P  18      -4.903 -78.251 109.356  0.00 97.00      PROA   
ATOM    295  HB1 SER P  18      -4.640 -78.966 108.545  0.00 97.00      PROA   
ATOM    296  HB2 SER P  18      -5.170 -78.842 110.257  0.00 97.00      PROA   
ATOM    297  OG  SER P  18      -3.768 -77.437 109.661  0.00 97.00      PROA   
ATOM    298  HG1 SER P  18      -4.019 -76.894 110.413  0.00 97.00      PROA   
ATOM    299  C   SER P  18      -5.797 -76.663 107.657  0.00 97.00      PROA   
ATOM    300  O   SER P  18      -5.698 -77.246 106.580  0.00 97.00      PROA   
ATOM    301  N   VAL P  19      -5.595 -75.332 107.758  0.00 97.00      PROA   
ATOM    302  HN  VAL P  19      -5.647 -74.873 108.644  0.00 97.00      PROA   
ATOM    303  CA  VAL P  19      -5.304 -74.526 106.590  0.00 97.00      PROA   
ATOM    304  HA  VAL P  19      -4.797 -75.146 105.867  0.00 97.00      PROA   
ATOM    305  CB  VAL P  19      -6.582 -74.009 105.914  0.00 97.00      PROA   
ATOM    306  HB  VAL P  19      -7.130 -74.904 105.528  0.00 97.00      PROA   
ATOM    307  CG1 VAL P  19      -7.519 -73.307 106.919  0.00 97.00      PROA   
ATOM    308 HG11 VAL P  19      -7.022 -72.412 107.340  0.00 97.00      PROA   
ATOM    309 HG12 VAL P  19      -7.812 -73.982 107.748  0.00 97.00      PROA   
ATOM    310 HG13 VAL P  19      -8.447 -72.974 106.407  0.00 97.00      PROA   
ATOM    311  CG2 VAL P  19      -6.271 -73.093 104.712  0.00 97.00      PROA   
ATOM    312 HG21 VAL P  19      -5.620 -73.607 103.980  0.00 97.00      PROA   
ATOM    313 HG22 VAL P  19      -5.775 -72.159 105.046  0.00 97.00      PROA   
ATOM    314 HG23 VAL P  19      -7.217 -72.815 104.199  0.00 97.00      PROA   
ATOM    315  C   VAL P  19      -4.303 -73.447 106.943  0.00 97.00      PROA   
ATOM    316  O   VAL P  19      -4.484 -72.687 107.885  0.00 97.00      PROA   
ATOM    317  N   THR P  20      -3.184 -73.350 106.185  0.00 97.00      PROA   
ATOM    318  HN  THR P  20      -3.025 -73.976 105.427  0.00 97.00      PROA   
ATOM    319  CA  THR P  20      -2.181 -72.322 106.418  0.00 97.00      PROA   
ATOM    320  HA  THR P  20      -2.563 -71.632 107.152  0.00 97.00      PROA   
ATOM    321  CB  THR P  20      -0.857 -72.848 106.982  0.00 97.00      PROA   
ATOM    322  HB  THR P  20      -1.114 -73.552 107.808  0.00 97.00      PROA   
ATOM    323  OG1 THR P  20      -0.066 -71.824 107.579  0.00 97.00      PROA   
ATOM    324  HG1 THR P  20       0.287 -71.267 106.878  0.00 97.00      PROA   
ATOM    325  CG2 THR P  20      -0.000 -73.614 105.964  0.00 97.00      PROA   
ATOM    326 HG21 THR P  20       0.264 -72.976 105.097  0.00 97.00      PROA   
ATOM    327 HG22 THR P  20      -0.543 -74.511 105.604  0.00 97.00      PROA   
ATOM    328 HG23 THR P  20       0.945 -73.953 106.440  0.00 97.00      PROA   
ATOM    329  C   THR P  20      -2.045 -71.541 105.136  0.00 97.00      PROA   
ATOM    330  O   THR P  20      -2.036 -72.097 104.044  0.00 97.00      PROA   
ATOM    331  N   LEU P  21      -2.006 -70.199 105.257  0.00 97.00      PROA   
ATOM    332  HN  LEU P  21      -2.028 -69.787 106.166  0.00 97.00      PROA   
ATOM    333  CA  LEU P  21      -2.107 -69.282 104.146  0.00 97.00      PROA   
ATOM    334  HA  LEU P  21      -2.187 -69.827 103.218  0.00 97.00      PROA   
ATOM    335  CB  LEU P  21      -3.332 -68.333 104.281  0.00 97.00      PROA   
ATOM    336  HB1 LEU P  21      -3.346 -67.675 103.385  0.00 97.00      PROA   
ATOM    337  HB2 LEU P  21      -3.222 -67.682 105.175  0.00 97.00      PROA   
ATOM    338  CG  LEU P  21      -4.722 -69.022 104.372  0.00 97.00      PROA   
ATOM    339  HG  LEU P  21      -4.692 -69.953 103.759  0.00 97.00      PROA   
ATOM    340  CD1 LEU P  21      -5.135 -69.390 105.813  0.00 97.00      PROA   
ATOM    341 HD11 LEU P  21      -5.177 -68.474 106.439  0.00 97.00      PROA   
ATOM    342 HD12 LEU P  21      -4.429 -70.104 106.278  0.00 97.00      PROA   
ATOM    343 HD13 LEU P  21      -6.145 -69.852 105.813  0.00 97.00      PROA   
ATOM    344  CD2 LEU P  21      -5.807 -68.104 103.779  0.00 97.00      PROA   
ATOM    345 HD21 LEU P  21      -5.579 -67.855 102.723  0.00 97.00      PROA   
ATOM    346 HD22 LEU P  21      -5.858 -67.159 104.360  0.00 97.00      PROA   
ATOM    347 HD23 LEU P  21      -6.800 -68.597 103.824  0.00 97.00      PROA   
ATOM    348  C   LEU P  21      -0.840 -68.458 104.106  0.00 97.00      PROA   
ATOM    349  O   LEU P  21      -0.494 -67.805 105.079  0.00 97.00      PROA   
ATOM    350  N   HSD P  22      -0.105 -68.468 102.973  0.00 97.00      PROA   
ATOM    351  HN  HSD P  22      -0.423 -68.985 102.179  0.00 97.00      PROA   
ATOM    352  CA  HSD P  22       1.222 -67.892 102.862  0.00 97.00      PROA   
ATOM    353  HA  HSD P  22       1.592 -67.637 103.844  0.00 97.00      PROA   
ATOM    354  CB  HSD P  22       2.219 -68.884 102.213  0.00 97.00      PROA   
ATOM    355  HB1 HSD P  22       3.193 -68.381 102.028  0.00 97.00      PROA   
ATOM    356  HB2 HSD P  22       1.828 -69.241 101.235  0.00 97.00      PROA   
ATOM    357  ND1 HSD P  22       1.809 -71.251 103.096  0.00 97.00      PROA   
ATOM    358  HD1 HSD P  22       1.025 -71.473 102.514  0.00 97.00      PROA   
ATOM    359  CG  HSD P  22       2.508 -70.061 103.098  0.00 97.00      PROA   
ATOM    360  CE1 HSD P  22       2.436 -72.071 103.976  0.00 97.00      PROA   
ATOM    361  HE1 HSD P  22       2.109 -73.089 104.177  0.00 97.00      PROA   
ATOM    362  NE2 HSD P  22       3.490 -71.503 104.527  0.00 97.00      PROA   
ATOM    363  CD2 HSD P  22       3.545 -70.244 103.958  0.00 97.00      PROA   
ATOM    364  HD2 HSD P  22       4.352 -69.568 104.212  0.00 97.00      PROA   
ATOM    365  C   HSD P  22       1.231 -66.641 102.014  0.00 97.00      PROA   
ATOM    366  O   HSD P  22       0.740 -66.637 100.893  0.00 97.00      PROA   
ATOM    367  N   CYS P  23       1.837 -65.546 102.528  0.00 97.00      PROA   
ATOM    368  HN  CYS P  23       2.176 -65.564 103.467  0.00 97.00      PROA   
ATOM    369  CA  CYS P  23       2.046 -64.311 101.796  0.00 97.00      PROA   
ATOM    370  HA  CYS P  23       1.372 -64.267 100.952  0.00 97.00      PROA   
ATOM    371  CB  CYS P  23       1.801 -63.073 102.684  0.00 97.00      PROA   
ATOM    372  HB1 CYS P  23       2.091 -62.158 102.133  0.00 97.00      PROA   
ATOM    373  HB2 CYS P  23       2.410 -63.144 103.611  0.00 97.00      PROA   
ATOM    374  SG  CYS P  23       0.056 -62.939 103.116  0.00 97.00      PROA   
ATOM    375  C   CYS P  23       3.461 -64.238 101.269  0.00 97.00      PROA   
ATOM    376  O   CYS P  23       4.409 -63.936 101.988  0.00 97.00      PROA   
ATOM    377  N   GLU P  24       3.625 -64.496  99.958  0.00 97.00      PROA   
ATOM    378  HN  GLU P  24       2.844 -64.702  99.373  0.00 97.00      PROA   
ATOM    379  CA  GLU P  24       4.917 -64.613  99.326  0.00 97.00      PROA   
ATOM    380  HA  GLU P  24       5.657 -64.900 100.062  0.00 97.00      PROA   
ATOM    381  CB  GLU P  24       4.874 -65.700  98.225  0.00 97.00      PROA   
ATOM    382  HB1 GLU P  24       4.453 -66.617  98.700  0.00 97.00      PROA   
ATOM    383  HB2 GLU P  24       5.905 -65.946  97.890  0.00 97.00      PROA   
ATOM    384  CG  GLU P  24       4.024 -65.295  97.002  0.00 97.00      PROA   
ATOM    385  HG1 GLU P  24       4.521 -64.490  96.421  0.00 97.00      PROA   
ATOM    386  HG2 GLU P  24       3.027 -64.933  97.332  0.00 97.00      PROA   
ATOM    387  CD  GLU P  24       3.808 -66.465  96.067  0.00 97.00      PROA   
ATOM    388  OE1 GLU P  24       3.763 -66.220  94.830  0.00 97.00      PROA   
ATOM    389  OE2 GLU P  24       3.648 -67.608  96.572  0.00 97.00      PROA   
ATOM    390  C   GLU P  24       5.348 -63.308  98.697  0.00 97.00      PROA   
ATOM    391  O   GLU P  24       4.555 -62.399  98.455  0.00 97.00      PROA   
ATOM    392  N   VAL P  25       6.662 -63.230  98.397  0.00 97.00      PROA   
ATOM    393  HN  VAL P  25       7.286 -63.952  98.684  0.00 97.00      PROA   
ATOM    394  CA  VAL P  25       7.234 -62.297  97.458  0.00 97.00      PROA   
ATOM    395  HA  VAL P  25       6.488 -62.029  96.724  0.00 97.00      PROA   
ATOM    396  CB  VAL P  25       7.857 -61.044  98.085  0.00 97.00      PROA   
ATOM    397  HB  VAL P  25       8.702 -61.328  98.755  0.00 97.00      PROA   
ATOM    398  CG1 VAL P  25       8.383 -60.118  96.969  0.00 97.00      PROA   
ATOM    399 HG11 VAL P  25       7.540 -59.755  96.344  0.00 97.00      PROA   
ATOM    400 HG12 VAL P  25       9.110 -60.638  96.314  0.00 97.00      PROA   
ATOM    401 HG13 VAL P  25       8.889 -59.240  97.422  0.00 97.00      PROA   
ATOM    402  CG2 VAL P  25       6.820 -60.286  98.943  0.00 97.00      PROA   
ATOM    403 HG21 VAL P  25       6.501 -60.894  99.813  0.00 97.00      PROA   
ATOM    404 HG22 VAL P  25       5.925 -60.038  98.334  0.00 97.00      PROA   
ATOM    405 HG23 VAL P  25       7.256 -59.337  99.325  0.00 97.00      PROA   
ATOM    406  C   VAL P  25       8.342 -63.148  96.857  0.00 97.00      PROA   
ATOM    407  O   VAL P  25       9.011 -63.802  97.655  0.00 97.00      PROA   
ATOM    408  N   PRO P  26       8.624 -63.226  95.549  0.00 97.00      PROA   
ATOM    409  CD  PRO P  26       7.603 -62.973  94.519  0.00 97.00      PROA   
ATOM    410  HD1 PRO P  26       7.749 -61.946  94.120  0.00 97.00      PROA   
ATOM    411  HD2 PRO P  26       6.562 -63.092  94.896  0.00 97.00      PROA   
ATOM    412  CA  PRO P  26       9.691 -64.097  95.032  0.00 97.00      PROA   
ATOM    413  HA  PRO P  26       9.588 -65.075  95.482  0.00 97.00      PROA   
ATOM    414  CB  PRO P  26       9.407 -64.156  93.521  0.00 97.00      PROA   
ATOM    415  HB1 PRO P  26       9.766 -65.104  93.071  0.00 97.00      PROA   
ATOM    416  HB2 PRO P  26       9.870 -63.298  92.987  0.00 97.00      PROA   
ATOM    417  CG  PRO P  26       7.886 -64.014  93.436  0.00 97.00      PROA   
ATOM    418  HG1 PRO P  26       7.535 -63.703  92.433  0.00 97.00      PROA   
ATOM    419  HG2 PRO P  26       7.406 -64.979  93.714  0.00 97.00      PROA   
ATOM    420  C   PRO P  26      11.124 -63.622  95.280  0.00 97.00      PROA   
ATOM    421  O   PRO P  26      11.982 -63.843  94.426  0.00 97.00      PROA   
ATOM    422  N   HSD P  27      11.425 -63.027  96.451  0.00 97.00      PROA   
ATOM    423  HN  HSD P  27      10.713 -62.960  97.147  0.00 97.00      PROA   
ATOM    424  CA  HSD P  27      12.759 -62.623  96.838  0.00 97.00      PROA   
ATOM    425  HA  HSD P  27      13.442 -62.727  96.006  0.00 97.00      PROA   
ATOM    426  CB  HSD P  27      12.835 -61.169  97.374  0.00 97.00      PROA   
ATOM    427  HB1 HSD P  27      13.815 -60.999  97.872  0.00 97.00      PROA   
ATOM    428  HB2 HSD P  27      12.040 -61.002  98.133  0.00 97.00      PROA   
ATOM    429  ND1 HSD P  27      11.558 -59.514  95.904  0.00 97.00      PROA   
ATOM    430  HD1 HSD P  27      10.639 -59.748  96.223  0.00 97.00      PROA   
ATOM    431  CG  HSD P  27      12.733 -60.122  96.296  0.00 97.00      PROA   
ATOM    432  CE1 HSD P  27      11.895 -58.514  95.053  0.00 97.00      PROA   
ATOM    433  HE1 HSD P  27      11.162 -57.856  94.586  0.00 97.00      PROA   
ATOM    434  NE2 HSD P  27      13.198 -58.426  94.881  0.00 97.00      PROA   
ATOM    435  CD2 HSD P  27      13.726 -59.431  95.670  0.00 97.00      PROA   
ATOM    436  HD2 HSD P  27      14.800 -59.551  95.734  0.00 97.00      PROA   
ATOM    437  C   HSD P  27      13.204 -63.546  97.941  0.00 97.00      PROA   
ATOM    438  O   HSD P  27      12.546 -63.654  98.971  0.00 97.00      PROA   
ATOM    439  N   LEU P  28      14.348 -64.240  97.752  0.00 97.00      PROA   
ATOM    440  HN  LEU P  28      14.814 -64.226  96.870  0.00 97.00      PROA   
ATOM    441  CA  LEU P  28      14.944 -65.095  98.764  0.00 97.00      PROA   
ATOM    442  HA  LEU P  28      14.186 -65.820  99.028  0.00 97.00      PROA   
ATOM    443  CB  LEU P  28      16.163 -65.879  98.210  0.00 97.00      PROA   
ATOM    444  HB1 LEU P  28      16.525 -66.585  98.989  0.00 97.00      PROA   
ATOM    445  HB2 LEU P  28      16.990 -65.175  97.975  0.00 97.00      PROA   
ATOM    446  CG  LEU P  28      15.881 -66.706  96.928  0.00 97.00      PROA   
ATOM    447  HG  LEU P  28      15.553 -66.014  96.117  0.00 97.00      PROA   
ATOM    448  CD1 LEU P  28      17.167 -67.398  96.439  0.00 97.00      PROA   
ATOM    449 HD11 LEU P  28      17.531 -68.113  97.207  0.00 97.00      PROA   
ATOM    450 HD12 LEU P  28      17.964 -66.651  96.242  0.00 97.00      PROA   
ATOM    451 HD13 LEU P  28      16.969 -67.961  95.502  0.00 97.00      PROA   
ATOM    452  CD2 LEU P  28      14.764 -67.747  97.134  0.00 97.00      PROA   
ATOM    453 HD21 LEU P  28      13.804 -67.254  97.390  0.00 97.00      PROA   
ATOM    454 HD22 LEU P  28      15.038 -68.443  97.955  0.00 97.00      PROA   
ATOM    455 HD23 LEU P  28      14.616 -68.338  96.206  0.00 97.00      PROA   
ATOM    456  C   LEU P  28      15.303 -64.395 100.080  0.00 97.00      PROA   
ATOM    457  O   LEU P  28      14.940 -64.953 101.117  0.00 97.00      PROA   
ATOM    458  N   PRO P  29      15.920 -63.212 100.189  0.00 97.00      PROA   
ATOM    459  CD  PRO P  29      16.723 -62.572  99.137  0.00 97.00      PROA   
ATOM    460  HD1 PRO P  29      16.155 -62.453  98.192  0.00 97.00      PROA   
ATOM    461  HD2 PRO P  29      17.638 -63.181  98.960  0.00 97.00      PROA   
ATOM    462  CA  PRO P  29      15.967 -62.459 101.445  0.00 97.00      PROA   
ATOM    463  HA  PRO P  29      16.149 -63.116 102.284  0.00 97.00      PROA   
ATOM    464  CB  PRO P  29      17.151 -61.499 101.213  0.00 97.00      PROA   
ATOM    465  HB1 PRO P  29      18.097 -62.044 101.439  0.00 97.00      PROA   
ATOM    466  HB2 PRO P  29      17.130 -60.583 101.832  0.00 97.00      PROA   
ATOM    467  CG  PRO P  29      17.106 -61.209  99.712  0.00 97.00      PROA   
ATOM    468  HG1 PRO P  29      16.301 -60.471  99.502  0.00 97.00      PROA   
ATOM    469  HG2 PRO P  29      18.069 -60.829  99.317  0.00 97.00      PROA   
ATOM    470  C   PRO P  29      14.665 -61.699 101.710  0.00 97.00      PROA   
ATOM    471  O   PRO P  29      14.731 -60.579 102.212  0.00 97.00      PROA   
ATOM    472  N   GLY P  30      13.475 -62.278 101.415  0.00 97.00      PROA   
ATOM    473  HN  GLY P  30      13.468 -63.202 101.034  0.00 97.00      PROA   
ATOM    474  CA  GLY P  30      12.178 -61.616 101.499  0.00 97.00      PROA   
ATOM    475  HA1 GLY P  30      11.487 -62.225 100.933  0.00 97.00      PROA   
ATOM    476  HA2 GLY P  30      12.270 -60.617 101.097  0.00 97.00      PROA   
ATOM    477  C   GLY P  30      11.634 -61.519 102.903  0.00 97.00      PROA   
ATOM    478  O   GLY P  30      10.588 -62.083 103.205  0.00 97.00      PROA   
ATOM    479  N   SER P  31      12.357 -60.763 103.761  0.00 97.00      PROA   
ATOM    480  HN  SER P  31      13.195 -60.388 103.364  0.00 97.00      PROA   
ATOM    481  CA  SER P  31      12.216 -60.496 105.192  0.00 97.00      PROA   
ATOM    482  HA  SER P  31      12.886 -61.193 105.671  0.00 97.00      PROA   
ATOM    483  CB  SER P  31      12.712 -59.058 105.531  0.00 97.00      PROA   
ATOM    484  HB1 SER P  31      12.054 -58.321 105.019  0.00 97.00      PROA   
ATOM    485  HB2 SER P  31      13.741 -58.926 105.132  0.00 97.00      PROA   
ATOM    486  OG  SER P  31      12.711 -58.762 106.929  0.00 97.00      PROA   
ATOM    487  HG1 SER P  31      13.612 -58.867 107.247  0.00 97.00      PROA   
ATOM    488  C   SER P  31      10.852 -60.714 105.826  0.00 97.00      PROA   
ATOM    489  O   SER P  31       9.832 -60.308 105.291  0.00 97.00      PROA   
ATOM    490  N   SER P  32      10.823 -61.358 107.016  0.00 97.00      PROA   
ATOM    491  HN  SER P  32      11.672 -61.594 107.481  0.00 97.00      PROA   
ATOM    492  CA  SER P  32       9.630 -61.851 107.677  0.00 97.00      PROA   
ATOM    493  HA  SER P  32       8.969 -62.240 106.915  0.00 97.00      PROA   
ATOM    494  CB  SER P  32       9.994 -63.022 108.627  0.00 97.00      PROA   
ATOM    495  HB1 SER P  32      10.372 -63.865 108.009  0.00 97.00      PROA   
ATOM    496  HB2 SER P  32       9.115 -63.392 109.196  0.00 97.00      PROA   
ATOM    497  OG  SER P  32      11.036 -62.651 109.529  0.00 97.00      PROA   
ATOM    498  HG1 SER P  32      10.650 -62.020 110.143  0.00 97.00      PROA   
ATOM    499  C   SER P  32       8.844 -60.799 108.445  0.00 97.00      PROA   
ATOM    500  O   SER P  32       8.575 -60.952 109.636  0.00 97.00      PROA   
ATOM    501  N   SER P  33       8.418 -59.719 107.757  0.00 97.00      PROA   
ATOM    502  HN  SER P  33       8.716 -59.599 106.813  0.00 97.00      PROA   
ATOM    503  CA  SER P  33       7.540 -58.698 108.296  0.00 97.00      PROA   
ATOM    504  HA  SER P  33       7.260 -58.951 109.309  0.00 97.00      PROA   
ATOM    505  CB  SER P  33       8.201 -57.292 108.283  0.00 97.00      PROA   
ATOM    506  HB1 SER P  33       8.457 -57.005 107.240  0.00 97.00      PROA   
ATOM    507  HB2 SER P  33       9.149 -57.338 108.863  0.00 97.00      PROA   
ATOM    508  OG  SER P  33       7.363 -56.284 108.848  0.00 97.00      PROA   
ATOM    509  HG1 SER P  33       7.444 -56.344 109.804  0.00 97.00      PROA   
ATOM    510  C   SER P  33       6.284 -58.695 107.449  0.00 97.00      PROA   
ATOM    511  O   SER P  33       6.349 -58.711 106.223  0.00 97.00      PROA   
ATOM    512  N   THR P  34       5.095 -58.703 108.098  0.00 97.00      PROA   
ATOM    513  HN  THR P  34       5.052 -58.656 109.093  0.00 97.00      PROA   
ATOM    514  CA  THR P  34       3.827 -58.838 107.401  0.00 97.00      PROA   
ATOM    515  HA  THR P  34       3.911 -58.397 106.417  0.00 97.00      PROA   
ATOM    516  CB  THR P  34       3.323 -60.280 107.291  0.00 97.00      PROA   
ATOM    517  HB  THR P  34       2.991 -60.672 108.280  0.00 97.00      PROA   
ATOM    518  OG1 THR P  34       4.368 -61.134 106.863  0.00 97.00      PROA   
ATOM    519  HG1 THR P  34       4.901 -61.280 107.647  0.00 97.00      PROA   
ATOM    520  CG2 THR P  34       2.154 -60.390 106.293  0.00 97.00      PROA   
ATOM    521 HG21 THR P  34       2.376 -59.826 105.363  0.00 97.00      PROA   
ATOM    522 HG22 THR P  34       1.222 -59.989 106.736  0.00 97.00      PROA   
ATOM    523 HG23 THR P  34       1.967 -61.453 106.031  0.00 97.00      PROA   
ATOM    524  C   THR P  34       2.788 -58.080 108.173  0.00 97.00      PROA   
ATOM    525  O   THR P  34       2.772 -58.099 109.400  0.00 97.00      PROA   
ATOM    526  N   GLN P  35       1.852 -57.428 107.452  0.00 97.00      PROA   
ATOM    527  HN  GLN P  35       1.957 -57.298 106.468  0.00 97.00      PROA   
ATOM    528  CA  GLN P  35       0.616 -56.956 108.026  0.00 97.00      PROA   
ATOM    529  HA  GLN P  35       0.602 -57.107 109.097  0.00 97.00      PROA   
ATOM    530  CB  GLN P  35       0.368 -55.463 107.697  0.00 97.00      PROA   
ATOM    531  HB1 GLN P  35      -0.540 -55.122 108.240  0.00 97.00      PROA   
ATOM    532  HB2 GLN P  35       0.176 -55.356 106.606  0.00 97.00      PROA   
ATOM    533  CG  GLN P  35       1.573 -54.569 108.062  0.00 97.00      PROA   
ATOM    534  HG1 GLN P  35       2.467 -54.866 107.471  0.00 97.00      PROA   
ATOM    535  HG2 GLN P  35       1.817 -54.672 109.139  0.00 97.00      PROA   
ATOM    536  CD  GLN P  35       1.282 -53.111 107.708  0.00 97.00      PROA   
ATOM    537  OE1 GLN P  35       1.185 -52.772 106.529  0.00 97.00      PROA   
ATOM    538  NE2 GLN P  35       1.160 -52.223 108.730  0.00 97.00      PROA   
ATOM    539 HE21 GLN P  35       0.999 -51.264 108.501  0.00 97.00      PROA   
ATOM    540 HE22 GLN P  35       1.265 -52.534 109.672  0.00 97.00      PROA   
ATOM    541  C   GLN P  35      -0.462 -57.804 107.395  0.00 97.00      PROA   
ATOM    542  O   GLN P  35      -0.560 -57.866 106.178  0.00 97.00      PROA   
ATOM    543  N   TRP P  36      -1.289 -58.493 108.213  0.00 97.00      PROA   
ATOM    544  HN  TRP P  36      -1.163 -58.457 109.201  0.00 97.00      PROA   
ATOM    545  CA  TRP P  36      -2.409 -59.299 107.758  0.00 97.00      PROA   
ATOM    546  HA  TRP P  36      -2.380 -59.410 106.683  0.00 97.00      PROA   
ATOM    547  CB  TRP P  36      -2.445 -60.703 108.417  0.00 97.00      PROA   
ATOM    548  HB1 TRP P  36      -3.464 -61.137 108.340  0.00 97.00      PROA   
ATOM    549  HB2 TRP P  36      -2.221 -60.583 109.501  0.00 97.00      PROA   
ATOM    550  CG  TRP P  36      -1.509 -61.719 107.842  0.00 97.00      PROA   
ATOM    551  CD1 TRP P  36      -0.237 -61.994 108.260  0.00 97.00      PROA   
ATOM    552  HD1 TRP P  36       0.316 -61.397 108.961  0.00 97.00      PROA   
ATOM    553  NE1 TRP P  36       0.239 -63.100 107.612  0.00 97.00      PROA   
ATOM    554  HE1 TRP P  36       1.104 -63.526 107.779  0.00 97.00      PROA   
ATOM    555  CE2 TRP P  36      -0.702 -63.557 106.741  0.00 97.00      PROA   
ATOM    556  CD2 TRP P  36      -1.825 -62.704 106.844  0.00 97.00      PROA   
ATOM    557  CE3 TRP P  36      -2.948 -62.946 106.050  0.00 97.00      PROA   
ATOM    558  HE3 TRP P  36      -3.817 -62.306 106.094  0.00 97.00      PROA   
ATOM    559  CZ3 TRP P  36      -2.924 -64.031 105.169  0.00 97.00      PROA   
ATOM    560  HZ3 TRP P  36      -3.773 -64.222 104.527  0.00 97.00      PROA   
ATOM    561  CZ2 TRP P  36      -0.686 -64.645 105.883  0.00 97.00      PROA   
ATOM    562  HZ2 TRP P  36       0.173 -65.294 105.809  0.00 97.00      PROA   
ATOM    563  CH2 TRP P  36      -1.817 -64.870 105.095  0.00 97.00      PROA   
ATOM    564  HH2 TRP P  36      -1.821 -65.689 104.392  0.00 97.00      PROA   
ATOM    565  C   TRP P  36      -3.691 -58.584 108.106  0.00 97.00      PROA   
ATOM    566  O   TRP P  36      -3.750 -57.864 109.093  0.00 97.00      PROA   
ATOM    567  N   PHE P  37      -4.751 -58.756 107.283  0.00 97.00      PROA   
ATOM    568  HN  PHE P  37      -4.657 -59.293 106.447  0.00 97.00      PROA   
ATOM    569  CA  PHE P  37      -6.020 -58.082 107.465  0.00 97.00      PROA   
ATOM    570  HA  PHE P  37      -6.088 -57.715 108.477  0.00 97.00      PROA   
ATOM    571  CB  PHE P  37      -6.240 -56.908 106.464  0.00 97.00      PROA   
ATOM    572  HB1 PHE P  37      -7.168 -56.353 106.721  0.00 97.00      PROA   
ATOM    573  HB2 PHE P  37      -6.337 -57.295 105.428  0.00 97.00      PROA   
ATOM    574  CG  PHE P  37      -5.081 -55.937 106.481  0.00 97.00      PROA   
ATOM    575  CD1 PHE P  37      -5.128 -54.781 107.278  0.00 97.00      PROA   
ATOM    576  HD1 PHE P  37      -5.997 -54.590 107.890  0.00 97.00      PROA   
ATOM    577  CE1 PHE P  37      -4.054 -53.881 107.300  0.00 97.00      PROA   
ATOM    578  HE1 PHE P  37      -4.102 -53.001 107.924  0.00 97.00      PROA   
ATOM    579  CZ  PHE P  37      -2.917 -54.129 106.521  0.00 97.00      PROA   
ATOM    580  HZ  PHE P  37      -2.081 -53.445 106.550  0.00 97.00      PROA   
ATOM    581  CD2 PHE P  37      -3.945 -56.155 105.677  0.00 97.00      PROA   
ATOM    582  HD2 PHE P  37      -3.892 -57.036 105.058  0.00 97.00      PROA   
ATOM    583  CE2 PHE P  37      -2.862 -55.270 105.711  0.00 97.00      PROA   
ATOM    584  HE2 PHE P  37      -1.980 -55.479 105.126  0.00 97.00      PROA   
ATOM    585  C   PHE P  37      -7.137 -59.084 107.252  0.00 97.00      PROA   
ATOM    586  O   PHE P  37      -7.106 -59.867 106.306  0.00 97.00      PROA   
ATOM    587  N   LEU P  38      -8.167 -59.060 108.134  0.00 97.00      PROA   
ATOM    588  HN  LEU P  38      -8.125 -58.460 108.933  0.00 97.00      PROA   
ATOM    589  CA  LEU P  38      -9.405 -59.799 107.985  0.00 97.00      PROA   
ATOM    590  HA  LEU P  38      -9.368 -60.416 107.102  0.00 97.00      PROA   
ATOM    591  CB  LEU P  38      -9.768 -60.669 109.217  0.00 97.00      PROA   
ATOM    592  HB1 LEU P  38     -10.748 -61.170 109.054  0.00 97.00      PROA   
ATOM    593  HB2 LEU P  38      -9.857 -60.021 110.119  0.00 97.00      PROA   
ATOM    594  CG  LEU P  38      -8.735 -61.764 109.542  0.00 97.00      PROA   
ATOM    595  HG  LEU P  38      -7.769 -61.250 109.732  0.00 97.00      PROA   
ATOM    596  CD1 LEU P  38      -9.114 -62.539 110.817  0.00 97.00      PROA   
ATOM    597 HD11 LEU P  38     -10.082 -63.063 110.669  0.00 97.00      PROA   
ATOM    598 HD12 LEU P  38      -9.208 -61.850 111.681  0.00 97.00      PROA   
ATOM    599 HD13 LEU P  38      -8.339 -63.300 111.049  0.00 97.00      PROA   
ATOM    600  CD2 LEU P  38      -8.539 -62.740 108.373  0.00 97.00      PROA   
ATOM    601 HD21 LEU P  38      -8.184 -62.220 107.461  0.00 97.00      PROA   
ATOM    602 HD22 LEU P  38      -9.495 -63.256 108.143  0.00 97.00      PROA   
ATOM    603 HD23 LEU P  38      -7.787 -63.506 108.655  0.00 97.00      PROA   
ATOM    604  C   LEU P  38     -10.506 -58.788 107.822  0.00 97.00      PROA   
ATOM    605  O   LEU P  38     -10.797 -58.036 108.748  0.00 97.00      PROA   
ATOM    606  N   ASN P  39     -11.153 -58.733 106.633  0.00 97.00      PROA   
ATOM    607  HN  ASN P  39     -10.926 -59.389 105.913  0.00 97.00      PROA   
ATOM    608  CA  ASN P  39     -12.257 -57.819 106.354  0.00 97.00      PROA   
ATOM    609  HA  ASN P  39     -12.488 -57.924 105.304  0.00 97.00      PROA   
ATOM    610  CB  ASN P  39     -13.533 -58.167 107.180  0.00 97.00      PROA   
ATOM    611  HB1 ASN P  39     -14.396 -57.563 106.828  0.00 97.00      PROA   
ATOM    612  HB2 ASN P  39     -13.358 -57.946 108.254  0.00 97.00      PROA   
ATOM    613  CG  ASN P  39     -13.895 -59.648 107.011  0.00 97.00      PROA   
ATOM    614  OD1 ASN P  39     -13.737 -60.223 105.934  0.00 97.00      PROA   
ATOM    615  ND2 ASN P  39     -14.356 -60.300 108.115  0.00 97.00      PROA   
ATOM    616 HD21 ASN P  39     -14.540 -61.279 108.044  0.00 97.00      PROA   
ATOM    617 HD22 ASN P  39     -14.454 -59.811 108.980  0.00 97.00      PROA   
ATOM    618  C   ASN P  39     -11.876 -56.356 106.581  0.00 97.00      PROA   
ATOM    619  O   ASN P  39     -12.640 -55.572 107.142  0.00 97.00      PROA   
ATOM    620  N   GLY P  40     -10.645 -55.972 106.169  0.00 97.00      PROA   
ATOM    621  HN  GLY P  40     -10.080 -56.627 105.675  0.00 97.00      PROA   
ATOM    622  CA  GLY P  40     -10.066 -54.660 106.432  0.00 97.00      PROA   
ATOM    623  HA1 GLY P  40     -10.849 -53.915 106.378  0.00 97.00      PROA   
ATOM    624  HA2 GLY P  40      -9.304 -54.497 105.685  0.00 97.00      PROA   
ATOM    625  C   GLY P  40      -9.392 -54.512 107.782  0.00 97.00      PROA   
ATOM    626  O   GLY P  40      -8.527 -53.654 107.941  0.00 97.00      PROA   
ATOM    627  N   THR P  41      -9.757 -55.326 108.799  0.00 97.00      PROA   
ATOM    628  HN  THR P  41     -10.423 -56.054 108.642  0.00 97.00      PROA   
ATOM    629  CA  THR P  41      -9.253 -55.186 110.162  0.00 97.00      PROA   
ATOM    630  HA  THR P  41      -9.100 -54.134 110.362  0.00 97.00      PROA   
ATOM    631  CB  THR P  41     -10.222 -55.714 111.215  0.00 97.00      PROA   
ATOM    632  HB  THR P  41     -10.450 -56.788 111.027  0.00 97.00      PROA   
ATOM    633  OG1 THR P  41     -11.438 -54.978 111.160  0.00 97.00      PROA   
ATOM    634  HG1 THR P  41     -11.770 -55.067 110.266  0.00 97.00      PROA   
ATOM    635  CG2 THR P  41      -9.668 -55.559 112.648  0.00 97.00      PROA   
ATOM    636 HG21 THR P  41      -9.406 -54.498 112.846  0.00 97.00      PROA   
ATOM    637 HG22 THR P  41      -8.772 -56.191 112.815  0.00 97.00      PROA   
ATOM    638 HG23 THR P  41     -10.443 -55.868 113.382  0.00 97.00      PROA   
ATOM    639  C   THR P  41      -7.922 -55.889 110.321  0.00 97.00      PROA   
ATOM    640  O   THR P  41      -7.810 -57.085 110.090  0.00 97.00      PROA   
ATOM    641  N   ALA P  42      -6.867 -55.151 110.733  0.00 97.00      PROA   
ATOM    642  HN  ALA P  42      -6.970 -54.176 110.911  0.00 97.00      PROA   
ATOM    643  CA  ALA P  42      -5.533 -55.684 110.931  0.00 97.00      PROA   
ATOM    644  HA  ALA P  42      -5.250 -56.152 110.000  0.00 97.00      PROA   
ATOM    645  CB  ALA P  42      -4.536 -54.542 111.199  0.00 97.00      PROA   
ATOM    646  HB1 ALA P  42      -4.787 -54.020 112.148  0.00 97.00      PROA   
ATOM    647  HB2 ALA P  42      -4.584 -53.798 110.373  0.00 97.00      PROA   
ATOM    648  HB3 ALA P  42      -3.497 -54.924 111.261  0.00 97.00      PROA   
ATOM    649  C   ALA P  42      -5.401 -56.731 112.036  0.00 97.00      PROA   
ATOM    650  O   ALA P  42      -5.878 -56.554 113.155  0.00 97.00      PROA   
ATOM    651  N   ILE P  43      -4.694 -57.849 111.739  0.00 97.00      PROA   
ATOM    652  HN  ILE P  43      -4.333 -57.971 110.815  0.00 97.00      PROA   
ATOM    653  CA  ILE P  43      -4.339 -58.878 112.701  0.00 97.00      PROA   
ATOM    654  HA  ILE P  43      -5.051 -58.841 113.514  0.00 97.00      PROA   
ATOM    655  CB  ILE P  43      -4.309 -60.314 112.144  0.00 97.00      PROA   
ATOM    656  HB  ILE P  43      -3.311 -60.532 111.694  0.00 97.00      PROA   
ATOM    657  CG2 ILE P  43      -4.562 -61.310 113.304  0.00 97.00      PROA   
ATOM    658 HG21 ILE P  43      -5.563 -61.130 113.751  0.00 97.00      PROA   
ATOM    659 HG22 ILE P  43      -3.796 -61.229 114.100  0.00 97.00      PROA   
ATOM    660 HG23 ILE P  43      -4.537 -62.356 112.940  0.00 97.00      PROA   
ATOM    661  CG1 ILE P  43      -5.336 -60.541 111.004  0.00 97.00      PROA   
ATOM    662 HG11 ILE P  43      -5.148 -59.825 110.179  0.00 97.00      PROA   
ATOM    663 HG12 ILE P  43      -6.362 -60.351 111.389  0.00 97.00      PROA   
ATOM    664  CD  ILE P  43      -5.258 -61.956 110.411  0.00 97.00      PROA   
ATOM    665  HD1 ILE P  43      -4.202 -62.277 110.291  0.00 97.00      PROA   
ATOM    666  HD2 ILE P  43      -5.741 -61.991 109.412  0.00 97.00      PROA   
ATOM    667  HD3 ILE P  43      -5.779 -62.685 111.067  0.00 97.00      PROA   
ATOM    668  C   ILE P  43      -2.960 -58.516 113.231  0.00 97.00      PROA   
ATOM    669  O   ILE P  43      -2.180 -57.839 112.565  0.00 97.00      PROA   
ATOM    670  N   GLN P  44      -2.607 -58.981 114.450  0.00 97.00      PROA   
ATOM    671  HN  GLN P  44      -3.259 -59.486 115.012  0.00 97.00      PROA   
ATOM    672  CA  GLN P  44      -1.306 -58.745 115.047  0.00 97.00      PROA   
ATOM    673  HA  GLN P  44      -0.961 -57.757 114.770  0.00 97.00      PROA   
ATOM    674  CB  GLN P  44      -1.411 -58.829 116.593  0.00 97.00      PROA   
ATOM    675  HB1 GLN P  44      -0.416 -58.584 117.027  0.00 97.00      PROA   
ATOM    676  HB2 GLN P  44      -1.661 -59.872 116.893  0.00 97.00      PROA   
ATOM    677  CG  GLN P  44      -2.458 -57.882 117.238  0.00 97.00      PROA   
ATOM    678  HG1 GLN P  44      -2.338 -57.916 118.342  0.00 97.00      PROA   
ATOM    679  HG2 GLN P  44      -3.490 -58.220 117.004  0.00 97.00      PROA   
ATOM    680  CD  GLN P  44      -2.282 -56.417 116.810  0.00 97.00      PROA   
ATOM    681  OE1 GLN P  44      -1.453 -55.697 117.378  0.00 97.00      PROA   
ATOM    682  NE2 GLN P  44      -3.079 -55.947 115.811  0.00 97.00      PROA   
ATOM    683 HE21 GLN P  44      -2.957 -54.996 115.535  0.00 97.00      PROA   
ATOM    684 HE22 GLN P  44      -3.729 -56.548 115.347  0.00 97.00      PROA   
ATOM    685  C   GLN P  44      -0.273 -59.752 114.538  0.00 97.00      PROA   
ATOM    686  O   GLN P  44       0.922 -59.625 114.806  0.00 97.00      PROA   
ATOM    687  N   THR P  45      -0.714 -60.769 113.757  0.00 97.00      PROA   
ATOM    688  HN  THR P  45      -1.691 -60.858 113.587  0.00 97.00      PROA   
ATOM    689  CA  THR P  45       0.120 -61.777 113.113  0.00 97.00      PROA   
ATOM    690  HA  THR P  45       0.651 -62.304 113.893  0.00 97.00      PROA   
ATOM    691  CB  THR P  45      -0.715 -62.784 112.320  0.00 97.00      PROA   
ATOM    692  HB  THR P  45      -1.251 -62.275 111.485  0.00 97.00      PROA   
ATOM    693  OG1 THR P  45      -1.689 -63.376 113.167  0.00 97.00      PROA   
ATOM    694  HG1 THR P  45      -2.151 -64.020 112.623  0.00 97.00      PROA   
ATOM    695  CG2 THR P  45       0.154 -63.926 111.764  0.00 97.00      PROA   
ATOM    696 HG21 THR P  45       0.679 -64.437 112.599  0.00 97.00      PROA   
ATOM    697 HG22 THR P  45       0.900 -63.559 111.032  0.00 97.00      PROA   
ATOM    698 HG23 THR P  45      -0.476 -64.679 111.245  0.00 97.00      PROA   
ATOM    699  C   THR P  45       1.137 -61.166 112.163  0.00 97.00      PROA   
ATOM    700  O   THR P  45       0.772 -60.667 111.105  0.00 97.00      PROA   
ATOM    701  N   SER P  46       2.444 -61.191 112.513  0.00 97.00      PROA   
ATOM    702  HN  SER P  46       2.713 -61.478 113.429  0.00 97.00      PROA   
ATOM    703  CA  SER P  46       3.478 -60.605 111.668  0.00 97.00      PROA   
ATOM    704  HA  SER P  46       3.028 -59.913 110.972  0.00 97.00      PROA   
ATOM    705  CB  SER P  46       4.501 -59.809 112.512  0.00 97.00      PROA   
ATOM    706  HB1 SER P  46       5.322 -59.423 111.868  0.00 97.00      PROA   
ATOM    707  HB2 SER P  46       4.947 -60.458 113.296  0.00 97.00      PROA   
ATOM    708  OG  SER P  46       3.882 -58.678 113.120  0.00 97.00      PROA   
ATOM    709  HG1 SER P  46       3.093 -58.982 113.578  0.00 97.00      PROA   
ATOM    710  C   SER P  46       4.241 -61.627 110.840  0.00 97.00      PROA   
ATOM    711  O   SER P  46       5.012 -61.262 109.953  0.00 97.00      PROA   
ATOM    712  N   THR P  47       4.021 -62.940 111.076  0.00 97.00      PROA   
ATOM    713  HN  THR P  47       3.374 -63.205 111.785  0.00 97.00      PROA   
ATOM    714  CA  THR P  47       4.601 -64.020 110.279  0.00 97.00      PROA   
ATOM    715  HA  THR P  47       5.657 -63.807 110.247  0.00 97.00      PROA   
ATOM    716  CB  THR P  47       4.503 -65.412 110.933  0.00 97.00      PROA   
ATOM    717  HB  THR P  47       5.208 -65.455 111.794  0.00 97.00      PROA   
ATOM    718  OG1 THR P  47       4.822 -66.488 110.050  0.00 97.00      PROA   
ATOM    719  HG1 THR P  47       4.523 -67.286 110.492  0.00 97.00      PROA   
ATOM    720  CG2 THR P  47       3.080 -65.660 111.454  0.00 97.00      PROA   
ATOM    721 HG21 THR P  47       2.339 -65.485 110.647  0.00 97.00      PROA   
ATOM    722 HG22 THR P  47       2.848 -64.993 112.308  0.00 97.00      PROA   
ATOM    723 HG23 THR P  47       2.967 -66.709 111.803  0.00 97.00      PROA   
ATOM    724  C   THR P  47       4.069 -64.023 108.841  0.00 97.00      PROA   
ATOM    725  O   THR P  47       2.892 -63.725 108.654  0.00 97.00      PROA   
ATOM    726  N   PRO P  48       4.836 -64.380 107.802  0.00 97.00      PROA   
ATOM    727  CD  PRO P  48       6.299 -64.241 107.795  0.00 97.00      PROA   
ATOM    728  HD1 PRO P  48       6.746 -65.216 108.088  0.00 97.00      PROA   
ATOM    729  HD2 PRO P  48       6.656 -63.435 108.475  0.00 97.00      PROA   
ATOM    730  CA  PRO P  48       4.303 -64.484 106.447  0.00 97.00      PROA   
ATOM    731  HA  PRO P  48       3.745 -63.584 106.228  0.00 97.00      PROA   
ATOM    732  CB  PRO P  48       5.560 -64.637 105.571  0.00 97.00      PROA   
ATOM    733  HB1 PRO P  48       5.407 -64.228 104.553  0.00 97.00      PROA   
ATOM    734  HB2 PRO P  48       5.870 -65.704 105.491  0.00 97.00      PROA   
ATOM    735  CG  PRO P  48       6.643 -63.889 106.349  0.00 97.00      PROA   
ATOM    736  HG1 PRO P  48       7.669 -64.189 106.059  0.00 97.00      PROA   
ATOM    737  HG2 PRO P  48       6.518 -62.794 106.198  0.00 97.00      PROA   
ATOM    738  C   PRO P  48       3.390 -65.671 106.211  0.00 97.00      PROA   
ATOM    739  O   PRO P  48       2.919 -65.798 105.088  0.00 97.00      PROA   
ATOM    740  N   THR P  49       3.104 -66.535 107.215  0.00 97.00      PROA   
ATOM    741  HN  THR P  49       3.529 -66.425 108.109  0.00 97.00      PROA   
ATOM    742  CA  THR P  49       2.125 -67.601 107.066  0.00 97.00      PROA   
ATOM    743  HA  THR P  49       1.573 -67.417 106.159  0.00 97.00      PROA   
ATOM    744  CB  THR P  49       2.722 -69.005 106.926  0.00 97.00      PROA   
ATOM    745  HB  THR P  49       3.584 -68.924 106.229  0.00 97.00      PROA   
ATOM    746  OG1 THR P  49       1.790 -69.906 106.340  0.00 97.00      PROA   
ATOM    747  HG1 THR P  49       2.328 -70.567 105.890  0.00 97.00      PROA   
ATOM    748  CG2 THR P  49       3.227 -69.622 108.243  0.00 97.00      PROA   
ATOM    749 HG21 THR P  49       2.383 -69.827 108.936  0.00 97.00      PROA   
ATOM    750 HG22 THR P  49       3.949 -68.943 108.737  0.00 97.00      PROA   
ATOM    751 HG23 THR P  49       3.733 -70.590 108.034  0.00 97.00      PROA   
ATOM    752  C   THR P  49       1.133 -67.506 108.200  0.00 97.00      PROA   
ATOM    753  O   THR P  49       1.490 -67.424 109.372  0.00 97.00      PROA   
ATOM    754  N   TYR P  50      -0.172 -67.508 107.860  0.00 97.00      PROA   
ATOM    755  HN  TYR P  50      -0.435 -67.550 106.897  0.00 97.00      PROA   
ATOM    756  CA  TYR P  50      -1.248 -67.483 108.822  0.00 97.00      PROA   
ATOM    757  HA  TYR P  50      -0.876 -67.149 109.781  0.00 97.00      PROA   
ATOM    758  CB  TYR P  50      -2.398 -66.545 108.362  0.00 97.00      PROA   
ATOM    759  HB1 TYR P  50      -2.880 -66.915 107.432  0.00 97.00      PROA   
ATOM    760  HB2 TYR P  50      -1.971 -65.543 108.142  0.00 97.00      PROA   
ATOM    761  CG  TYR P  50      -3.444 -66.371 109.433  0.00 97.00      PROA   
ATOM    762  CD1 TYR P  50      -4.573 -67.207 109.492  0.00 97.00      PROA   
ATOM    763  HD1 TYR P  50      -4.692 -68.001 108.769  0.00 97.00      PROA   
ATOM    764  CE1 TYR P  50      -5.559 -67.006 110.467  0.00 97.00      PROA   
ATOM    765  HE1 TYR P  50      -6.438 -67.633 110.490  0.00 97.00      PROA   
ATOM    766  CZ  TYR P  50      -5.416 -65.978 111.404  0.00 97.00      PROA   
ATOM    767  OH  TYR P  50      -6.410 -65.769 112.382  0.00 97.00      PROA   
ATOM    768  HH  TYR P  50      -7.115 -66.401 112.223  0.00 97.00      PROA   
ATOM    769  CD2 TYR P  50      -3.325 -65.326 110.365  0.00 97.00      PROA   
ATOM    770  HD2 TYR P  50      -2.482 -64.654 110.303  0.00 97.00      PROA   
ATOM    771  CE2 TYR P  50      -4.295 -65.143 111.358  0.00 97.00      PROA   
ATOM    772  HE2 TYR P  50      -4.200 -64.344 112.076  0.00 97.00      PROA   
ATOM    773  C   TYR P  50      -1.726 -68.910 108.950  0.00 97.00      PROA   
ATOM    774  O   TYR P  50      -2.295 -69.463 108.016  0.00 97.00      PROA   
ATOM    775  N   HSD P  51      -1.489 -69.542 110.120  0.00 97.00      PROA   
ATOM    776  HN  HSD P  51      -1.060 -69.059 110.878  0.00 97.00      PROA   
ATOM    777  CA  HSD P  51      -1.708 -70.961 110.310  0.00 97.00      PROA   
ATOM    778  HA  HSD P  51      -1.867 -71.444 109.357  0.00 97.00      PROA   
ATOM    779  CB  HSD P  51      -0.474 -71.628 110.978  0.00 97.00      PROA   
ATOM    780  HB1 HSD P  51      -0.225 -71.093 111.920  0.00 97.00      PROA   
ATOM    781  HB2 HSD P  51       0.389 -71.495 110.288  0.00 97.00      PROA   
ATOM    782  ND1 HSD P  51      -1.267 -73.616 112.377  0.00 97.00      PROA   
ATOM    783  HD1 HSD P  51      -1.848 -73.099 113.008  0.00 97.00      PROA   
ATOM    784  CG  HSD P  51      -0.604 -73.102 111.280  0.00 97.00      PROA   
ATOM    785  CE1 HSD P  51      -1.039 -74.950 112.389  0.00 97.00      PROA   
ATOM    786  HE1 HSD P  51      -1.457 -75.610 113.149  0.00 97.00      PROA   
ATOM    787  NE2 HSD P  51      -0.269 -75.332 111.389  0.00 97.00      PROA   
ATOM    788  CD2 HSD P  51       0.011 -74.167 110.695  0.00 97.00      PROA   
ATOM    789  HD2 HSD P  51       0.659 -74.196 109.828  0.00 97.00      PROA   
ATOM    790  C   HSD P  51      -2.931 -71.209 111.153  0.00 97.00      PROA   
ATOM    791  O   HSD P  51      -2.935 -70.974 112.360  0.00 97.00      PROA   
ATOM    792  N   ILE P  52      -3.996 -71.754 110.528  0.00 97.00      PROA   
ATOM    793  HN  ILE P  52      -4.003 -71.910 109.540  0.00 97.00      PROA   
ATOM    794  CA  ILE P  52      -5.186 -72.198 111.215  0.00 97.00      PROA   
ATOM    795  HA  ILE P  52      -5.285 -71.677 112.157  0.00 97.00      PROA   
ATOM    796  CB  ILE P  52      -6.449 -71.937 110.404  0.00 97.00      PROA   
ATOM    797  HB  ILE P  52      -6.328 -72.391 109.399  0.00 97.00      PROA   
ATOM    798  CG2 ILE P  52      -7.683 -72.585 111.062  0.00 97.00      PROA   
ATOM    799 HG21 ILE P  52      -7.827 -72.199 112.093  0.00 97.00      PROA   
ATOM    800 HG22 ILE P  52      -7.612 -73.691 111.087  0.00 97.00      PROA   
ATOM    801 HG23 ILE P  52      -8.588 -72.323 110.477  0.00 97.00      PROA   
ATOM    802  CG1 ILE P  52      -6.667 -70.416 110.212  0.00 97.00      PROA   
ATOM    803 HG11 ILE P  52      -5.696 -69.898 110.073  0.00 97.00      PROA   
ATOM    804 HG12 ILE P  52      -7.129 -70.013 111.140  0.00 97.00      PROA   
ATOM    805  CD  ILE P  52      -7.559 -70.067 109.016  0.00 97.00      PROA   
ATOM    806  HD1 ILE P  52      -8.549 -70.560 109.108  0.00 97.00      PROA   
ATOM    807  HD2 ILE P  52      -7.086 -70.382 108.063  0.00 97.00      PROA   
ATOM    808  HD3 ILE P  52      -7.727 -68.973 108.978  0.00 97.00      PROA   
ATOM    809  C   ILE P  52      -4.995 -73.673 111.487  0.00 97.00      PROA   
ATOM    810  O   ILE P  52      -5.033 -74.506 110.584  0.00 97.00      PROA   
ATOM    811  N   THR P  53      -4.758 -74.027 112.770  0.00 97.00      PROA   
ATOM    812  HN  THR P  53      -4.652 -73.318 113.464  0.00 97.00      PROA   
ATOM    813  CA  THR P  53      -4.536 -75.395 113.217  0.00 97.00      PROA   
ATOM    814  HA  THR P  53      -3.701 -75.782 112.649  0.00 97.00      PROA   
ATOM    815  CB  THR P  53      -4.193 -75.472 114.701  0.00 97.00      PROA   
ATOM    816  HB  THR P  53      -5.073 -75.182 115.320  0.00 97.00      PROA   
ATOM    817  OG1 THR P  53      -3.134 -74.573 114.998  0.00 97.00      PROA   
ATOM    818  HG1 THR P  53      -2.931 -74.714 115.926  0.00 97.00      PROA   
ATOM    819  CG2 THR P  53      -3.721 -76.886 115.094  0.00 97.00      PROA   
ATOM    820 HG21 THR P  53      -2.855 -77.189 114.468  0.00 97.00      PROA   
ATOM    821 HG22 THR P  53      -4.530 -77.633 114.968  0.00 97.00      PROA   
ATOM    822 HG23 THR P  53      -3.406 -76.905 116.160  0.00 97.00      PROA   
ATOM    823  C   THR P  53      -5.721 -76.294 112.938  0.00 97.00      PROA   
ATOM    824  O   THR P  53      -5.554 -77.425 112.484  0.00 97.00      PROA   
ATOM    825  N   SER P  54      -6.949 -75.789 113.186  0.00 97.00      PROA   
ATOM    826  HN  SER P  54      -7.061 -74.847 113.491  0.00 97.00      PROA   
ATOM    827  CA  SER P  54      -8.162 -76.559 113.039  0.00 97.00      PROA   
ATOM    828  HA  SER P  54      -8.108 -77.117 112.113  0.00 97.00      PROA   
ATOM    829  CB  SER P  54      -8.473 -77.487 114.252  0.00 97.00      PROA   
ATOM    830  HB1 SER P  54      -9.394 -78.077 114.063  0.00 97.00      PROA   
ATOM    831  HB2 SER P  54      -8.631 -76.882 115.169  0.00 97.00      PROA   
ATOM    832  OG  SER P  54      -7.406 -78.387 114.526  0.00 97.00      PROA   
ATOM    833  HG1 SER P  54      -7.203 -78.826 113.696  0.00 97.00      PROA   
ATOM    834  C   SER P  54      -9.278 -75.547 112.951  0.00 97.00      PROA   
ATOM    835  O   SER P  54      -9.597 -74.889 113.937  0.00 97.00      PROA   
ATOM    836  N   ALA P  55      -9.872 -75.366 111.750  0.00 97.00      PROA   
ATOM    837  HN  ALA P  55      -9.586 -75.915 110.963  0.00 97.00      PROA   
ATOM    838  CA  ALA P  55     -10.753 -74.262 111.419  0.00 97.00      PROA   
ATOM    839  HA  ALA P  55     -10.172 -73.370 111.582  0.00 97.00      PROA   
ATOM    840  CB  ALA P  55     -11.118 -74.314 109.923  0.00 97.00      PROA   
ATOM    841  HB1 ALA P  55     -11.707 -75.228 109.694  0.00 97.00      PROA   
ATOM    842  HB2 ALA P  55     -10.189 -74.348 109.312  0.00 97.00      PROA   
ATOM    843  HB3 ALA P  55     -11.699 -73.419 109.621  0.00 97.00      PROA   
ATOM    844  C   ALA P  55     -12.026 -74.087 112.239  0.00 97.00      PROA   
ATOM    845  O   ALA P  55     -12.743 -75.038 112.534  0.00 97.00      PROA   
ATOM    846  N   SER P  56     -12.335 -72.815 112.599  0.00 97.00      PROA   
ATOM    847  HN  SER P  56     -11.692 -72.076 112.392  0.00 97.00      PROA   
ATOM    848  CA  SER P  56     -13.567 -72.390 113.243  0.00 97.00      PROA   
ATOM    849  HA  SER P  56     -14.096 -73.266 113.587  0.00 97.00      PROA   
ATOM    850  CB  SER P  56     -13.345 -71.461 114.473  0.00 97.00      PROA   
ATOM    851  HB1 SER P  56     -12.654 -71.969 115.178  0.00 97.00      PROA   
ATOM    852  HB2 SER P  56     -14.308 -71.292 115.004  0.00 97.00      PROA   
ATOM    853  OG  SER P  56     -12.772 -70.203 114.127  0.00 97.00      PROA   
ATOM    854  HG1 SER P  56     -13.045 -69.584 114.818  0.00 97.00      PROA   
ATOM    855  C   SER P  56     -14.454 -71.704 112.222  0.00 97.00      PROA   
ATOM    856  O   SER P  56     -14.044 -71.426 111.099  0.00 97.00      PROA   
ATOM    857  N   GLU P  57     -15.727 -71.422 112.589  0.00 97.00      PROA   
ATOM    858  HN  GLU P  57     -16.051 -71.632 113.509  0.00 97.00      PROA   
ATOM    859  CA  GLU P  57     -16.682 -70.690 111.773  0.00 97.00      PROA   
ATOM    860  HA  GLU P  57     -16.808 -71.209 110.832  0.00 97.00      PROA   
ATOM    861  CB  GLU P  57     -18.032 -70.582 112.540  0.00 97.00      PROA   
ATOM    862  HB1 GLU P  57     -18.776 -70.036 111.925  0.00 97.00      PROA   
ATOM    863  HB2 GLU P  57     -17.843 -69.968 113.455  0.00 97.00      PROA   
ATOM    864  CG  GLU P  57     -18.651 -71.909 113.070  0.00 97.00      PROA   
ATOM    865  HG1 GLU P  57     -19.472 -71.629 113.769  0.00 97.00      PROA   
ATOM    866  HG2 GLU P  57     -17.906 -72.488 113.653  0.00 97.00      PROA   
ATOM    867  CD  GLU P  57     -19.261 -72.844 112.020  0.00 97.00      PROA   
ATOM    868  OE1 GLU P  57     -20.516 -72.960 111.994  0.00 97.00      PROA   
ATOM    869  OE2 GLU P  57     -18.490 -73.522 111.291  0.00 97.00      PROA   
ATOM    870  C   GLU P  57     -16.165 -69.273 111.504  0.00 97.00      PROA   
ATOM    871  O   GLU P  57     -16.220 -68.739 110.400  0.00 97.00      PROA   
ATOM    872  N   ASP P  58     -15.612 -68.683 112.576  0.00 97.00      PROA   
ATOM    873  HN  ASP P  58     -15.653 -69.189 113.436  0.00 97.00      PROA   
ATOM    874  CA  ASP P  58     -15.100 -67.356 112.800  0.00 97.00      PROA   
ATOM    875  HA  ASP P  58     -15.813 -66.662 112.380  0.00 97.00      PROA   
ATOM    876  CB  ASP P  58     -15.021 -67.081 114.346  0.00 97.00      PROA   
ATOM    877  HB1 ASP P  58     -15.967 -66.571 114.642  0.00 97.00      PROA   
ATOM    878  HB2 ASP P  58     -14.180 -66.409 114.603  0.00 97.00      PROA   
ATOM    879  CG  ASP P  58     -14.949 -68.345 115.226  0.00 97.00      PROA   
ATOM    880  OD1 ASP P  58     -15.911 -69.161 115.219  0.00 97.00      PROA   
ATOM    881  OD2 ASP P  58     -13.926 -68.497 115.943  0.00 97.00      PROA   
ATOM    882  C   ASP P  58     -13.789 -67.047 112.081  0.00 97.00      PROA   
ATOM    883  O   ASP P  58     -13.474 -65.878 111.862  0.00 97.00      PROA   
ATOM    884  N   ASP P  59     -13.036 -68.073 111.614  0.00 97.00      PROA   
ATOM    885  HN  ASP P  59     -13.194 -69.001 111.943  0.00 97.00      PROA   
ATOM    886  CA  ASP P  59     -11.962 -67.940 110.635  0.00 97.00      PROA   
ATOM    887  HA  ASP P  59     -11.216 -67.267 111.041  0.00 97.00      PROA   
ATOM    888  CB  ASP P  59     -11.324 -69.331 110.353  0.00 97.00      PROA   
ATOM    889  HB1 ASP P  59     -10.719 -69.309 109.422  0.00 97.00      PROA   
ATOM    890  HB2 ASP P  59     -12.117 -70.097 110.237  0.00 97.00      PROA   
ATOM    891  CG  ASP P  59     -10.354 -69.773 111.449  0.00 97.00      PROA   
ATOM    892  OD1 ASP P  59      -9.509 -68.949 111.883  0.00 97.00      PROA   
ATOM    893  OD2 ASP P  59     -10.359 -70.991 111.757  0.00 97.00      PROA   
ATOM    894  C   ASP P  59     -12.420 -67.342 109.293  0.00 97.00      PROA   
ATOM    895  O   ASP P  59     -11.618 -66.782 108.553  0.00 97.00      PROA   
ATOM    896  N   SER P  60     -13.721 -67.449 108.935  0.00 97.00      PROA   
ATOM    897  HN  SER P  60     -14.345 -67.905 109.565  0.00 97.00      PROA   
ATOM    898  CA  SER P  60     -14.292 -66.946 107.683  0.00 97.00      PROA   
ATOM    899  HA  SER P  60     -13.757 -67.441 106.883  0.00 97.00      PROA   
ATOM    900  CB  SER P  60     -15.800 -67.266 107.522  0.00 97.00      PROA   
ATOM    901  HB1 SER P  60     -16.168 -66.917 106.532  0.00 97.00      PROA   
ATOM    902  HB2 SER P  60     -16.385 -66.758 108.320  0.00 97.00      PROA   
ATOM    903  OG  SER P  60     -16.050 -68.662 107.600  0.00 97.00      PROA   
ATOM    904  HG1 SER P  60     -16.051 -68.880 108.539  0.00 97.00      PROA   
ATOM    905  C   SER P  60     -14.175 -65.440 107.450  0.00 97.00      PROA   
ATOM    906  O   SER P  60     -14.364 -64.632 108.357  0.00 97.00      PROA   
ATOM    907  N   GLY P  61     -13.911 -65.021 106.188  0.00 97.00      PROA   
ATOM    908  HN  GLY P  61     -13.810 -65.685 105.447  0.00 97.00      PROA   
ATOM    909  CA  GLY P  61     -13.768 -63.612 105.852  0.00 97.00      PROA   
ATOM    910  HA1 GLY P  61     -13.391 -63.071 106.708  0.00 97.00      PROA   
ATOM    911  HA2 GLY P  61     -14.723 -63.254 105.494  0.00 97.00      PROA   
ATOM    912  C   GLY P  61     -12.758 -63.429 104.765  0.00 97.00      PROA   
ATOM    913  O   GLY P  61     -12.189 -64.391 104.268  0.00 97.00      PROA   
ATOM    914  N   GLU P  62     -12.494 -62.165 104.357  0.00 97.00      PROA   
ATOM    915  HN  GLU P  62     -12.965 -61.382 104.763  0.00 97.00      PROA   
ATOM    916  CA  GLU P  62     -11.510 -61.875 103.340  0.00 97.00      PROA   
ATOM    917  HA  GLU P  62     -11.394 -62.754 102.733  0.00 97.00      PROA   
ATOM    918  CB  GLU P  62     -11.928 -60.767 102.343  0.00 97.00      PROA   
ATOM    919  HB1 GLU P  62     -12.947 -61.032 101.980  0.00 97.00      PROA   
ATOM    920  HB2 GLU P  62     -11.234 -60.829 101.474  0.00 97.00      PROA   
ATOM    921  CG  GLU P  62     -11.991 -59.316 102.853  0.00 97.00      PROA   
ATOM    922  HG1 GLU P  62     -11.086 -59.047 103.435  0.00 97.00      PROA   
ATOM    923  HG2 GLU P  62     -12.890 -59.171 103.487  0.00 97.00      PROA   
ATOM    924  CD  GLU P  62     -12.081 -58.358 101.670  0.00 97.00      PROA   
ATOM    925  OE1 GLU P  62     -12.803 -58.655 100.690  0.00 97.00      PROA   
ATOM    926  OE2 GLU P  62     -11.419 -57.299 101.743  0.00 97.00      PROA   
ATOM    927  C   GLU P  62     -10.149 -61.633 103.938  0.00 97.00      PROA   
ATOM    928  O   GLU P  62      -9.939 -60.773 104.789  0.00 97.00      PROA   
ATOM    929  N   TYR P  63      -9.181 -62.449 103.476  0.00 97.00      PROA   
ATOM    930  HN  TYR P  63      -9.404 -63.138 102.789  0.00 97.00      PROA   
ATOM    931  CA  TYR P  63      -7.806 -62.448 103.905  0.00 97.00      PROA   
ATOM    932  HA  TYR P  63      -7.741 -62.029 104.901  0.00 97.00      PROA   
ATOM    933  CB  TYR P  63      -7.195 -63.876 103.896  0.00 97.00      PROA   
ATOM    934  HB1 TYR P  63      -6.086 -63.847 103.887  0.00 97.00      PROA   
ATOM    935  HB2 TYR P  63      -7.543 -64.422 102.995  0.00 97.00      PROA   
ATOM    936  CG  TYR P  63      -7.639 -64.663 105.100  0.00 97.00      PROA   
ATOM    937  CD1 TYR P  63      -8.971 -65.095 105.237  0.00 97.00      PROA   
ATOM    938  HD1 TYR P  63      -9.690 -64.882 104.463  0.00 97.00      PROA   
ATOM    939  CE1 TYR P  63      -9.386 -65.774 106.387  0.00 97.00      PROA   
ATOM    940  HE1 TYR P  63     -10.422 -66.058 106.493  0.00 97.00      PROA   
ATOM    941  CZ  TYR P  63      -8.460 -66.077 107.392  0.00 97.00      PROA   
ATOM    942  OH  TYR P  63      -8.863 -66.716 108.581  0.00 97.00      PROA   
ATOM    943  HH  TYR P  63      -9.825 -66.749 108.592  0.00 97.00      PROA   
ATOM    944  CD2 TYR P  63      -6.713 -65.002 106.104  0.00 97.00      PROA   
ATOM    945  HD2 TYR P  63      -5.681 -64.701 106.010  0.00 97.00      PROA   
ATOM    946  CE2 TYR P  63      -7.121 -65.711 107.237  0.00 97.00      PROA   
ATOM    947  HE2 TYR P  63      -6.413 -65.932 108.018  0.00 97.00      PROA   
ATOM    948  C   TYR P  63      -7.011 -61.564 102.982  0.00 97.00      PROA   
ATOM    949  O   TYR P  63      -7.163 -61.619 101.764  0.00 97.00      PROA   
ATOM    950  N   ARG P  64      -6.148 -60.695 103.550  0.00 97.00      PROA   
ATOM    951  HN  ARG P  64      -6.104 -60.585 104.541  0.00 97.00      PROA   
ATOM    952  CA  ARG P  64      -5.324 -59.820 102.745  0.00 97.00      PROA   
ATOM    953  HA  ARG P  64      -5.095 -60.297 101.802  0.00 97.00      PROA   
ATOM    954  CB  ARG P  64      -5.958 -58.420 102.516  0.00 97.00      PROA   
ATOM    955  HB1 ARG P  64      -5.556 -58.025 101.557  0.00 97.00      PROA   
ATOM    956  HB2 ARG P  64      -5.669 -57.703 103.316  0.00 97.00      PROA   
ATOM    957  CG  ARG P  64      -7.500 -58.427 102.491  0.00 97.00      PROA   
ATOM    958  HG1 ARG P  64      -7.879 -58.673 103.506  0.00 97.00      PROA   
ATOM    959  HG2 ARG P  64      -7.872 -59.215 101.799  0.00 97.00      PROA   
ATOM    960  CD  ARG P  64      -8.106 -57.092 102.077  0.00 97.00      PROA   
ATOM    961  HD1 ARG P  64      -7.612 -56.236 102.584  0.00 97.00      PROA   
ATOM    962  HD2 ARG P  64      -9.186 -57.076 102.313  0.00 97.00      PROA   
ATOM    963  NE  ARG P  64      -7.867 -56.988 100.609  0.00 97.00      PROA   
ATOM    964  HE  ARG P  64      -7.195 -57.597 100.190  0.00 97.00      PROA   
ATOM    965  CZ  ARG P  64      -8.658 -56.324  99.750  0.00 97.00      PROA   
ATOM    966  NH1 ARG P  64      -9.903 -55.937 100.043  0.00 97.00      PROA   
ATOM    967 HH11 ARG P  64     -10.343 -56.402 100.813  0.00 97.00      PROA   
ATOM    968 HH12 ARG P  64     -10.506 -55.689  99.294  0.00 97.00      PROA   
ATOM    969  NH2 ARG P  64      -8.181 -56.099  98.519  0.00 97.00      PROA   
ATOM    970 HH21 ARG P  64      -7.227 -56.348  98.353  0.00 97.00      PROA   
ATOM    971 HH22 ARG P  64      -8.727 -55.567  97.883  0.00 97.00      PROA   
ATOM    972  C   ARG P  64      -4.049 -59.617 103.518  0.00 97.00      PROA   
ATOM    973  O   ARG P  64      -4.042 -59.700 104.740  0.00 97.00      PROA   
ATOM    974  N   CYS P  65      -2.926 -59.327 102.826  0.00 97.00      PROA   
ATOM    975  HN  CYS P  65      -2.880 -59.426 101.836  0.00 97.00      PROA   
ATOM    976  CA  CYS P  65      -1.709 -58.936 103.499  0.00 97.00      PROA   
ATOM    977  HA  CYS P  65      -1.983 -58.489 104.441  0.00 97.00      PROA   
ATOM    978  CB  CYS P  65      -0.790 -60.147 103.783  0.00 97.00      PROA   
ATOM    979  HB1 CYS P  65      -1.310 -60.769 104.546  0.00 97.00      PROA   
ATOM    980  HB2 CYS P  65       0.174 -59.830 104.229  0.00 97.00      PROA   
ATOM    981  SG  CYS P  65      -0.525 -61.179 102.313  0.00 97.00      PROA   
ATOM    982  C   CYS P  65      -0.958 -57.858 102.750  0.00 97.00      PROA   
ATOM    983  O   CYS P  65      -1.180 -57.597 101.572  0.00 97.00      PROA   
ATOM    984  N   GLN P  66      -0.043 -57.178 103.471  0.00 97.00      PROA   
ATOM    985  HN  GLN P  66       0.042 -57.369 104.448  0.00 97.00      PROA   
ATOM    986  CA  GLN P  66       0.847 -56.175 102.935  0.00 97.00      PROA   
ATOM    987  HA  GLN P  66       0.783 -56.156 101.856  0.00 97.00      PROA   
ATOM    988  CB  GLN P  66       0.479 -54.777 103.534  0.00 97.00      PROA   
ATOM    989  HB1 GLN P  66       0.814 -54.687 104.586  0.00 97.00      PROA   
ATOM    990  HB2 GLN P  66      -0.636 -54.753 103.549  0.00 97.00      PROA   
ATOM    991  CG  GLN P  66       0.938 -53.562 102.695  0.00 97.00      PROA   
ATOM    992  HG1 GLN P  66       0.718 -53.797 101.632  0.00 97.00      PROA   
ATOM    993  HG2 GLN P  66       2.025 -53.382 102.790  0.00 97.00      PROA   
ATOM    994  CD  GLN P  66       0.155 -52.268 102.987  0.00 97.00      PROA   
ATOM    995  OE1 GLN P  66      -0.478 -51.744 102.072  0.00 97.00      PROA   
ATOM    996  NE2 GLN P  66       0.175 -51.731 104.231  0.00 97.00      PROA   
ATOM    997 HE21 GLN P  66      -0.389 -50.929 104.424  0.00 97.00      PROA   
ATOM    998 HE22 GLN P  66       0.686 -52.168 104.971  0.00 97.00      PROA   
ATOM    999  C   GLN P  66       2.231 -56.660 103.349  0.00 97.00      PROA   
ATOM   1000  O   GLN P  66       2.559 -56.692 104.533  0.00 97.00      PROA   
ATOM   1001  N   ARG P  67       3.077 -57.087 102.372  0.00 97.00      PROA   
ATOM   1002  HN  ARG P  67       2.791 -57.113 101.417  0.00 97.00      PROA   
ATOM   1003  CA  ARG P  67       4.408 -57.616 102.638  0.00 97.00      PROA   
ATOM   1004  HA  ARG P  67       4.550 -57.783 103.696  0.00 97.00      PROA   
ATOM   1005  CB  ARG P  67       4.637 -58.954 101.876  0.00 97.00      PROA   
ATOM   1006  HB1 ARG P  67       5.714 -59.229 101.848  0.00 97.00      PROA   
ATOM   1007  HB2 ARG P  67       4.311 -58.808 100.820  0.00 97.00      PROA   
ATOM   1008  CG  ARG P  67       3.859 -60.150 102.450  0.00 97.00      PROA   
ATOM   1009  HG1 ARG P  67       3.789 -60.929 101.656  0.00 97.00      PROA   
ATOM   1010  HG2 ARG P  67       2.823 -59.828 102.688  0.00 97.00      PROA   
ATOM   1011  CD  ARG P  67       4.481 -60.767 103.710  0.00 97.00      PROA   
ATOM   1012  HD1 ARG P  67       3.743 -61.413 104.227  0.00 97.00      PROA   
ATOM   1013  HD2 ARG P  67       4.826 -59.987 104.422  0.00 97.00      PROA   
ATOM   1014  NE  ARG P  67       5.588 -61.672 103.277  0.00 97.00      PROA   
ATOM   1015  HE  ARG P  67       5.347 -62.492 102.759  0.00 97.00      PROA   
ATOM   1016  CZ  ARG P  67       6.896 -61.461 103.501  0.00 97.00      PROA   
ATOM   1017  NH1 ARG P  67       7.354 -60.430 104.217  0.00 97.00      PROA   
ATOM   1018 HH11 ARG P  67       6.717 -59.872 104.742  0.00 97.00      PROA   
ATOM   1019 HH12 ARG P  67       8.333 -60.397 104.415  0.00 97.00      PROA   
ATOM   1020  NH2 ARG P  67       7.788 -62.337 103.011  0.00 97.00      PROA   
ATOM   1021 HH21 ARG P  67       7.464 -63.108 102.473  0.00 97.00      PROA   
ATOM   1022 HH22 ARG P  67       8.761 -62.165 103.163  0.00 97.00      PROA   
ATOM   1023  C   ARG P  67       5.481 -56.665 102.162  0.00 97.00      PROA   
ATOM   1024  O   ARG P  67       5.826 -56.690 100.984  0.00 97.00      PROA   
ATOM   1025  N   GLY P  68       6.066 -55.849 103.082  0.00 97.00      PROA   
ATOM   1026  HN  GLY P  68       5.738 -55.891 104.024  0.00 97.00      PROA   
ATOM   1027  CA  GLY P  68       7.246 -54.996 102.892  0.00 97.00      PROA   
ATOM   1028  HA1 GLY P  68       8.101 -55.654 102.848  0.00 97.00      PROA   
ATOM   1029  HA2 GLY P  68       7.288 -54.340 103.749  0.00 97.00      PROA   
ATOM   1030  C   GLY P  68       7.343 -54.095 101.675  0.00 97.00      PROA   
ATOM   1031  O   GLY P  68       8.418 -53.578 101.376  0.00 97.00      PROA   
ATOM   1032  N   LEU P  69       6.241 -53.903 100.927  0.00 97.00      PROA   
ATOM   1033  HN  LEU P  69       5.389 -54.331 101.210  0.00 97.00      PROA   
ATOM   1034  CA  LEU P  69       6.280 -53.377  99.582  0.00 97.00      PROA   
ATOM   1035  HA  LEU P  69       7.109 -52.690  99.473  0.00 97.00      PROA   
ATOM   1036  CB  LEU P  69       6.342 -54.517  98.528  0.00 97.00      PROA   
ATOM   1037  HB1 LEU P  69       6.146 -54.123  97.507  0.00 97.00      PROA   
ATOM   1038  HB2 LEU P  69       5.549 -55.255  98.789  0.00 97.00      PROA   
ATOM   1039  CG  LEU P  69       7.658 -55.321  98.446  0.00 97.00      PROA   
ATOM   1040  HG  LEU P  69       7.912 -55.708  99.460  0.00 97.00      PROA   
ATOM   1041  CD1 LEU P  69       7.467 -56.542  97.529  0.00 97.00      PROA   
ATOM   1042 HD11 LEU P  69       7.195 -56.215  96.503  0.00 97.00      PROA   
ATOM   1043 HD12 LEU P  69       6.666 -57.203  97.921  0.00 97.00      PROA   
ATOM   1044 HD13 LEU P  69       8.412 -57.120  97.475  0.00 97.00      PROA   
ATOM   1045  CD2 LEU P  69       8.829 -54.457  97.952  0.00 97.00      PROA   
ATOM   1046 HD21 LEU P  69       9.030 -53.628  98.660  0.00 97.00      PROA   
ATOM   1047 HD22 LEU P  69       8.595 -54.029  96.953  0.00 97.00      PROA   
ATOM   1048 HD23 LEU P  69       9.747 -55.075  97.864  0.00 97.00      PROA   
ATOM   1049  C   LEU P  69       4.998 -52.621  99.329  0.00 97.00      PROA   
ATOM   1050  O   LEU P  69       3.949 -52.963  99.871  0.00 97.00      PROA   
ATOM   1051  N   SER P  70       5.059 -51.577  98.468  0.00 97.00      PROA   
ATOM   1052  HN  SER P  70       5.930 -51.341  98.040  0.00 97.00      PROA   
ATOM   1053  CA  SER P  70       3.944 -50.739  98.045  0.00 97.00      PROA   
ATOM   1054  HA  SER P  70       3.721 -50.107  98.892  0.00 97.00      PROA   
ATOM   1055  CB  SER P  70       4.366 -49.796  96.885  0.00 97.00      PROA   
ATOM   1056  HB1 SER P  70       5.113 -49.076  97.288  0.00 97.00      PROA   
ATOM   1057  HB2 SER P  70       3.507 -49.211  96.492  0.00 97.00      PROA   
ATOM   1058  OG  SER P  70       4.990 -50.530  95.831  0.00 97.00      PROA   
ATOM   1059  HG1 SER P  70       5.318 -49.895  95.189  0.00 97.00      PROA   
ATOM   1060  C   SER P  70       2.638 -51.455  97.692  0.00 97.00      PROA   
ATOM   1061  O   SER P  70       2.593 -52.311  96.816  0.00 97.00      PROA   
ATOM   1062  N   GLY P  71       1.524 -51.096  98.373  0.00 97.00      PROA   
ATOM   1063  HN  GLY P  71       1.588 -50.361  99.044  0.00 97.00      PROA   
ATOM   1064  CA  GLY P  71       0.215 -51.727  98.210  0.00 97.00      PROA   
ATOM   1065  HA1 GLY P  71       0.043 -51.875  97.153  0.00 97.00      PROA   
ATOM   1066  HA2 GLY P  71      -0.508 -51.055  98.643  0.00 97.00      PROA   
ATOM   1067  C   GLY P  71       0.045 -53.078  98.884  0.00 97.00      PROA   
ATOM   1068  O   GLY P  71       0.994 -53.816  99.120  0.00 97.00      PROA   
ATOM   1069  N   ARG P  72      -1.224 -53.434  99.196  0.00 97.00      PROA   
ATOM   1070  HN  ARG P  72      -1.973 -52.812  98.992  0.00 97.00      PROA   
ATOM   1071  CA  ARG P  72      -1.637 -54.670  99.838  0.00 97.00      PROA   
ATOM   1072  HA  ARG P  72      -0.759 -55.247 100.101  0.00 97.00      PROA   
ATOM   1073  CB  ARG P  72      -2.495 -54.466 101.128  0.00 97.00      PROA   
ATOM   1074  HB1 ARG P  72      -1.911 -53.847 101.839  0.00 97.00      PROA   
ATOM   1075  HB2 ARG P  72      -2.616 -55.456 101.624  0.00 97.00      PROA   
ATOM   1076  CG  ARG P  72      -3.932 -53.887 100.996  0.00 97.00      PROA   
ATOM   1077  HG1 ARG P  72      -4.319 -53.742 102.031  0.00 97.00      PROA   
ATOM   1078  HG2 ARG P  72      -4.577 -54.651 100.513  0.00 97.00      PROA   
ATOM   1079  CD  ARG P  72      -4.128 -52.562 100.237  0.00 97.00      PROA   
ATOM   1080  HD1 ARG P  72      -5.141 -52.149 100.438  0.00 97.00      PROA   
ATOM   1081  HD2 ARG P  72      -3.997 -52.714  99.143  0.00 97.00      PROA   
ATOM   1082  NE  ARG P  72      -3.094 -51.614 100.748  0.00 97.00      PROA   
ATOM   1083  HE  ARG P  72      -2.383 -51.977 101.347  0.00 97.00      PROA   
ATOM   1084  CZ  ARG P  72      -2.882 -50.359 100.305  0.00 97.00      PROA   
ATOM   1085  NH1 ARG P  72      -3.726 -49.688  99.517  0.00 97.00      PROA   
ATOM   1086 HH11 ARG P  72      -4.610 -50.090  99.310  0.00 97.00      PROA   
ATOM   1087 HH12 ARG P  72      -3.485 -48.758  99.252  0.00 97.00      PROA   
ATOM   1088  NH2 ARG P  72      -1.746 -49.760 100.705  0.00 97.00      PROA   
ATOM   1089 HH21 ARG P  72      -1.143 -50.296 101.297  0.00 97.00      PROA   
ATOM   1090 HH22 ARG P  72      -1.584 -48.801 100.506  0.00 97.00      PROA   
ATOM   1091  C   ARG P  72      -2.440 -55.477  98.843  0.00 97.00      PROA   
ATOM   1092  O   ARG P  72      -2.924 -54.960  97.839  0.00 97.00      PROA   
ATOM   1093  N   SER P  73      -2.544 -56.794  99.124  0.00 97.00      PROA   
ATOM   1094  HN  SER P  73      -2.055 -57.144  99.922  0.00 97.00      PROA   
ATOM   1095  CA  SER P  73      -3.275 -57.841  98.440  0.00 97.00      PROA   
ATOM   1096  HA  SER P  73      -2.684 -58.055  97.560  0.00 97.00      PROA   
ATOM   1097  CB  SER P  73      -3.292 -59.133  99.303  0.00 97.00      PROA   
ATOM   1098  HB1 SER P  73      -4.161 -59.805  99.150  0.00 97.00      PROA   
ATOM   1099  HB2 SER P  73      -3.316 -58.829 100.364  0.00 97.00      PROA   
ATOM   1100  OG  SER P  73      -2.130 -59.912  99.060  0.00 97.00      PROA   
ATOM   1101  HG1 SER P  73      -2.331 -60.406  98.256  0.00 97.00      PROA   
ATOM   1102  C   SER P  73      -4.676 -57.641  97.905  0.00 97.00      PROA   
ATOM   1103  O   SER P  73      -5.444 -56.754  98.260  0.00 97.00      PROA   
ATOM   1104  N   ASP P  74      -4.993 -58.636  97.059  0.00 97.00      PROA   
ATOM   1105  HN  ASP P  74      -4.235 -59.221  96.767  0.00 97.00      PROA   
ATOM   1106  CA  ASP P  74      -6.220 -59.327  96.763  0.00 97.00      PROA   
ATOM   1107  HA  ASP P  74      -6.669 -58.782  95.950  0.00 97.00      PROA   
ATOM   1108  CB  ASP P  74      -5.838 -60.765  96.248  0.00 97.00      PROA   
ATOM   1109  HB1 ASP P  74      -5.623 -60.696  95.158  0.00 97.00      PROA   
ATOM   1110  HB2 ASP P  74      -6.667 -61.485  96.381  0.00 97.00      PROA   
ATOM   1111  CG  ASP P  74      -4.558 -61.350  96.889  0.00 97.00      PROA   
ATOM   1112  OD1 ASP P  74      -3.452 -60.791  96.658  0.00 97.00      PROA   
ATOM   1113  OD2 ASP P  74      -4.671 -62.373  97.611  0.00 97.00      PROA   
ATOM   1114  C   ASP P  74      -7.226 -59.427  97.924  0.00 97.00      PROA   
ATOM   1115  O   ASP P  74      -6.840 -59.404  99.093  0.00 97.00      PROA   
ATOM   1116  N   PRO P  75      -8.529 -59.510  97.663  0.00 97.00      PROA   
ATOM   1117  CD  PRO P  75      -9.156 -59.053  96.419  0.00 97.00      PROA   
ATOM   1118  HD1 PRO P  75      -8.923 -59.769  95.601  0.00 97.00      PROA   
ATOM   1119  HD2 PRO P  75      -8.787 -58.037  96.156  0.00 97.00      PROA   
ATOM   1120  CA  PRO P  75      -9.509 -59.992  98.622  0.00 97.00      PROA   
ATOM   1121  HA  PRO P  75      -9.225 -59.794  99.647  0.00 97.00      PROA   
ATOM   1122  CB  PRO P  75     -10.761 -59.191  98.227  0.00 97.00      PROA   
ATOM   1123  HB1 PRO P  75     -10.710 -58.193  98.712  0.00 97.00      PROA   
ATOM   1124  HB2 PRO P  75     -11.712 -59.662  98.541  0.00 97.00      PROA   
ATOM   1125  CG  PRO P  75     -10.663 -59.014  96.702  0.00 97.00      PROA   
ATOM   1126  HG1 PRO P  75     -11.155 -59.877  96.204  0.00 97.00      PROA   
ATOM   1127  HG2 PRO P  75     -11.143 -58.076  96.361  0.00 97.00      PROA   
ATOM   1128  C   PRO P  75      -9.754 -61.487  98.459  0.00 97.00      PROA   
ATOM   1129  O   PRO P  75     -10.740 -61.864  97.827  0.00 97.00      PROA   
ATOM   1130  N   ILE P  76      -8.923 -62.391  99.032  0.00 97.00      PROA   
ATOM   1131  HN  ILE P  76      -8.085 -62.129  99.508  0.00 97.00      PROA   
ATOM   1132  CA  ILE P  76      -9.278 -63.807  98.997  0.00 97.00      PROA   
ATOM   1133  HA  ILE P  76      -9.799 -64.001  98.069  0.00 97.00      PROA   
ATOM   1134  CB  ILE P  76      -8.115 -64.792  98.947  0.00 97.00      PROA   
ATOM   1135  HB  ILE P  76      -8.517 -65.828  99.053  0.00 97.00      PROA   
ATOM   1136  CG2 ILE P  76      -7.465 -64.703  97.546  0.00 97.00      PROA   
ATOM   1137 HG21 ILE P  76      -7.012 -63.702  97.394  0.00 97.00      PROA   
ATOM   1138 HG22 ILE P  76      -8.212 -64.881  96.745  0.00 97.00      PROA   
ATOM   1139 HG23 ILE P  76      -6.660 -65.461  97.452  0.00 97.00      PROA   
ATOM   1140  CG1 ILE P  76      -7.068 -64.562 100.055  0.00 97.00      PROA   
ATOM   1141 HG11 ILE P  76      -7.446 -63.818 100.782  0.00 97.00      PROA   
ATOM   1142 HG12 ILE P  76      -6.153 -64.131  99.594  0.00 97.00      PROA   
ATOM   1143  CD  ILE P  76      -6.718 -65.844 100.814  0.00 97.00      PROA   
ATOM   1144  HD1 ILE P  76      -6.287 -66.602 100.129  0.00 97.00      PROA   
ATOM   1145  HD2 ILE P  76      -7.625 -66.267 101.297  0.00 97.00      PROA   
ATOM   1146  HD3 ILE P  76      -5.978 -65.620 101.610  0.00 97.00      PROA   
ATOM   1147  C   ILE P  76     -10.270 -64.132 100.107  0.00 97.00      PROA   
ATOM   1148  O   ILE P  76      -9.934 -64.301 101.276  0.00 97.00      PROA   
ATOM   1149  N   GLN P  77     -11.564 -64.196  99.729  0.00 97.00      PROA   
ATOM   1150  HN  GLN P  77     -11.810 -63.959  98.792  0.00 97.00      PROA   
ATOM   1151  CA  GLN P  77     -12.669 -64.357 100.648  0.00 97.00      PROA   
ATOM   1152  HA  GLN P  77     -12.433 -63.857 101.568  0.00 97.00      PROA   
ATOM   1153  CB  GLN P  77     -13.942 -63.682 100.066  0.00 97.00      PROA   
ATOM   1154  HB1 GLN P  77     -14.662 -63.540 100.902  0.00 97.00      PROA   
ATOM   1155  HB2 GLN P  77     -14.425 -64.334  99.307  0.00 97.00      PROA   
ATOM   1156  CG  GLN P  77     -13.633 -62.316  99.393  0.00 97.00      PROA   
ATOM   1157  HG1 GLN P  77     -13.189 -62.474  98.388  0.00 97.00      PROA   
ATOM   1158  HG2 GLN P  77     -12.898 -61.746  99.993  0.00 97.00      PROA   
ATOM   1159  CD  GLN P  77     -14.905 -61.483  99.194  0.00 97.00      PROA   
ATOM   1160  OE1 GLN P  77     -15.895 -61.984  98.652  0.00 97.00      PROA   
ATOM   1161  NE2 GLN P  77     -14.882 -60.186  99.614  0.00 97.00      PROA   
ATOM   1162 HE21 GLN P  77     -14.051 -59.776 100.000  0.00 97.00      PROA   
ATOM   1163 HE22 GLN P  77     -15.704 -59.632  99.504  0.00 97.00      PROA   
ATOM   1164  C   GLN P  77     -12.877 -65.833 100.955  0.00 97.00      PROA   
ATOM   1165  O   GLN P  77     -13.305 -66.600 100.099  0.00 97.00      PROA   
ATOM   1166  N   LEU P  78     -12.550 -66.244 102.208  0.00 97.00      PROA   
ATOM   1167  HN  LEU P  78     -12.258 -65.563 102.879  0.00 97.00      PROA   
ATOM   1168  CA  LEU P  78     -12.479 -67.605 102.708  0.00 97.00      PROA   
ATOM   1169  HA  LEU P  78     -12.338 -68.282 101.878  0.00 97.00      PROA   
ATOM   1170  CB  LEU P  78     -11.295 -67.719 103.710  0.00 97.00      PROA   
ATOM   1171  HB1 LEU P  78     -11.504 -67.040 104.567  0.00 97.00      PROA   
ATOM   1172  HB2 LEU P  78     -10.376 -67.333 103.215  0.00 97.00      PROA   
ATOM   1173  CG  LEU P  78     -10.980 -69.125 104.276  0.00 97.00      PROA   
ATOM   1174  HG  LEU P  78     -11.932 -69.638 104.543  0.00 97.00      PROA   
ATOM   1175  CD1 LEU P  78     -10.237 -69.990 103.247  0.00 97.00      PROA   
ATOM   1176 HD11 LEU P  78      -9.248 -69.537 103.028  0.00 97.00      PROA   
ATOM   1177 HD12 LEU P  78     -10.811 -70.060 102.304  0.00 97.00      PROA   
ATOM   1178 HD13 LEU P  78     -10.077 -71.014 103.644  0.00 97.00      PROA   
ATOM   1179  CD2 LEU P  78     -10.150 -69.027 105.569  0.00 97.00      PROA   
ATOM   1180 HD21 LEU P  78     -10.705 -68.460 106.345  0.00 97.00      PROA   
ATOM   1181 HD22 LEU P  78      -9.188 -68.508 105.370  0.00 97.00      PROA   
ATOM   1182 HD23 LEU P  78      -9.929 -70.040 105.966  0.00 97.00      PROA   
ATOM   1183  C   LEU P  78     -13.756 -67.975 103.437  0.00 97.00      PROA   
ATOM   1184  O   LEU P  78     -14.267 -67.196 104.237  0.00 97.00      PROA   
ATOM   1185  N   GLU P  79     -14.304 -69.186 103.171  0.00 97.00      PROA   
ATOM   1186  HN  GLU P  79     -13.902 -69.791 102.488  0.00 97.00      PROA   
ATOM   1187  CA  GLU P  79     -15.566 -69.632 103.727  0.00 97.00      PROA   
ATOM   1188  HA  GLU P  79     -15.956 -68.898 104.420  0.00 97.00      PROA   
ATOM   1189  CB  GLU P  79     -16.605 -69.876 102.601  0.00 97.00      PROA   
ATOM   1190  HB1 GLU P  79     -17.545 -70.286 103.033  0.00 97.00      PROA   
ATOM   1191  HB2 GLU P  79     -16.173 -70.656 101.931  0.00 97.00      PROA   
ATOM   1192  CG  GLU P  79     -16.964 -68.613 101.782  0.00 97.00      PROA   
ATOM   1193  HG1 GLU P  79     -16.118 -67.894 101.783  0.00 97.00      PROA   
ATOM   1194  HG2 GLU P  79     -17.845 -68.105 102.228  0.00 97.00      PROA   
ATOM   1195  CD  GLU P  79     -17.236 -68.929 100.309  0.00 97.00      PROA   
ATOM   1196  OE1 GLU P  79     -16.388 -69.616  99.682  0.00 97.00      PROA   
ATOM   1197  OE2 GLU P  79     -18.255 -68.426  99.767  0.00 97.00      PROA   
ATOM   1198  C   GLU P  79     -15.463 -70.946 104.471  0.00 97.00      PROA   
ATOM   1199  O   GLU P  79     -14.850 -71.906 104.009  0.00 97.00      PROA   
ATOM   1200  N   VAL P  80     -16.253 -71.029 105.576  0.00  0.00      PROA   
ATOM   1201  HN  VAL P  80     -16.718 -70.217 105.921  0.00  0.00      PROA   
ATOM   1202  CA  VAL P  80     -16.633 -72.256 106.245  0.00  0.00      PROA   
ATOM   1203  HA  VAL P  80     -16.230 -73.087 105.697  0.00  0.00      PROA   
ATOM   1204  CB  VAL P  80     -16.161 -72.329 107.697  0.00  0.00      PROA   
ATOM   1205  HB  VAL P  80     -16.555 -71.460 108.273  0.00  0.00      PROA   
ATOM   1206  CG1 VAL P  80     -16.652 -73.628 108.378  0.00  0.00      PROA   
ATOM   1207 HG11 VAL P  80     -16.342 -74.512 107.783  0.00  0.00      PROA   
ATOM   1208 HG12 VAL P  80     -17.757 -73.636 108.482  0.00  0.00      PROA   
ATOM   1209 HG13 VAL P  80     -16.212 -73.714 109.394  0.00  0.00      PROA   
ATOM   1210  CG2 VAL P  80     -14.618 -72.255 107.710  0.00  0.00      PROA   
ATOM   1211 HG21 VAL P  80     -14.259 -71.285 107.309  0.00  0.00      PROA   
ATOM   1212 HG22 VAL P  80     -14.195 -73.077 107.096  0.00  0.00      PROA   
ATOM   1213 HG23 VAL P  80     -14.239 -72.365 108.746  0.00  0.00      PROA   
ATOM   1214  C   VAL P  80     -18.145 -72.330 106.150  0.00  0.00      PROA   
ATOM   1215  O   VAL P  80     -18.830 -71.336 106.385  0.00  0.00      PROA   
ATOM   1216  N   HSD P  81     -18.689 -73.517 105.754  0.00  0.00      PROA   
ATOM   1217  HN  HSD P  81     -18.110 -74.314 105.605  0.00  0.00      PROA   
ATOM   1218  CA  HSD P  81     -20.090 -73.717 105.419  0.00  0.00      PROA   
ATOM   1219  HA  HSD P  81     -20.564 -72.746 105.366  0.00  0.00      PROA   
ATOM   1220  CB  HSD P  81     -20.262 -74.349 104.019  0.00  0.00      PROA   
ATOM   1221  HB1 HSD P  81     -21.324 -74.596 103.804  0.00  0.00      PROA   
ATOM   1222  HB2 HSD P  81     -19.663 -75.282 103.951  0.00  0.00      PROA   
ATOM   1223  ND1 HSD P  81     -20.648 -72.555 102.247  0.00  0.00      PROA   
ATOM   1224  HD1 HSD P  81     -21.634 -72.458 102.392  0.00  0.00      PROA   
ATOM   1225  CG  HSD P  81     -19.806 -73.392 102.950  0.00  0.00      PROA   
ATOM   1226  CE1 HSD P  81     -19.886 -71.915 101.325  0.00  0.00      PROA   
ATOM   1227  HE1 HSD P  81     -20.293 -71.186 100.626  0.00  0.00      PROA   
ATOM   1228  NE2 HSD P  81     -18.623 -72.288 101.378  0.00  0.00      PROA   
ATOM   1229  CD2 HSD P  81     -18.574 -73.221 102.398  0.00  0.00      PROA   
ATOM   1230  HD2 HSD P  81     -17.635 -73.693 102.659  0.00  0.00      PROA   
ATOM   1231  C   HSD P  81     -20.832 -74.480 106.501  0.00  0.00      PROA   
ATOM   1232  O   HSD P  81     -20.867 -74.021 107.642  0.00  0.00      PROA   
ATOM   1233  N   ARG P  82     -21.492 -75.627 106.160  0.00  0.00      PROA   
ATOM   1234  HN  ARG P  82     -21.399 -76.029 105.252  0.00  0.00      PROA   
ATOM   1235  CA  ARG P  82     -22.533 -76.208 106.987  0.00  0.00      PROA   
ATOM   1236  HA  ARG P  82     -23.217 -75.405 107.227  0.00  0.00      PROA   
ATOM   1237  CB  ARG P  82     -22.073 -76.847 108.325  0.00  0.00      PROA   
ATOM   1238  HB1 ARG P  82     -22.933 -77.352 108.818  0.00  0.00      PROA   
ATOM   1239  HB2 ARG P  82     -21.759 -76.025 109.004  0.00  0.00      PROA   
ATOM   1240  CG  ARG P  82     -20.902 -77.842 108.210  0.00  0.00      PROA   
ATOM   1241  HG1 ARG P  82     -19.974 -77.289 107.941  0.00  0.00      PROA   
ATOM   1242  HG2 ARG P  82     -21.108 -78.568 107.394  0.00  0.00      PROA   
ATOM   1243  CD  ARG P  82     -20.665 -78.658 109.493  0.00  0.00      PROA   
ATOM   1244  HD1 ARG P  82     -19.772 -79.307 109.371  0.00  0.00      PROA   
ATOM   1245  HD2 ARG P  82     -21.544 -79.301 109.712  0.00  0.00      PROA   
ATOM   1246  NE  ARG P  82     -20.389 -77.714 110.626  0.00  0.00      PROA   
ATOM   1247  HE  ARG P  82     -19.539 -77.188 110.586  0.00  0.00      PROA   
ATOM   1248  CZ  ARG P  82     -21.214 -77.497 111.684  0.00  0.00      PROA   
ATOM   1249  NH1 ARG P  82     -22.384 -78.159 111.836  0.00  0.00      PROA   
ATOM   1250 HH11 ARG P  82     -22.963 -77.973 112.630  0.00  0.00      PROA   
ATOM   1251 HH12 ARG P  82     -22.663 -78.841 111.160  0.00  0.00      PROA   
ATOM   1252  NH2 ARG P  82     -20.847 -76.578 112.612  0.00  0.00      PROA   
ATOM   1253 HH21 ARG P  82     -21.437 -76.397 113.398  0.00  0.00      PROA   
ATOM   1254 HH22 ARG P  82     -19.987 -76.078 112.505  0.00  0.00      PROA   
ATOM   1255  C   ARG P  82     -23.332 -77.247 106.229  0.00  0.00      PROA   
ATOM   1256  O   ARG P  82     -22.764 -78.045 105.485  0.00  0.00      PROA   
ATOM   1257  N   GLY P  83     -24.679 -77.219 106.439  0.00  0.00      PROA   
ATOM   1258  HN  GLY P  83     -25.032 -76.438 106.946  0.00  0.00      PROA   
ATOM   1259  CA  GLY P  83     -25.734 -78.210 106.232  0.00  0.00      PROA   
ATOM   1260  HA1 GLY P  83     -26.300 -77.852 105.385  0.00  0.00      PROA   
ATOM   1261  HA2 GLY P  83     -26.312 -78.185 107.141  0.00  0.00      PROA   
ATOM   1262  C   GLY P  83     -25.404 -79.661 105.955  0.00  0.00      PROA   
ATOM   1263  O   GLY P  83     -24.638 -79.987 105.051  0.00  0.00      PROA   
ATOM   1264  N   TRP P  84     -26.045 -80.565 106.756  0.00  0.00      PROA   
ATOM   1265  HN  TRP P  84     -26.727 -80.243 107.408  0.00  0.00      PROA   
ATOM   1266  CA  TRP P  84     -25.742 -81.980 106.894  0.00  0.00      PROA   
ATOM   1267  HA  TRP P  84     -26.243 -82.291 107.798  0.00  0.00      PROA   
ATOM   1268  CB  TRP P  84     -24.215 -82.243 107.094  0.00  0.00      PROA   
ATOM   1269  HB1 TRP P  84     -23.866 -81.467 107.812  0.00  0.00      PROA   
ATOM   1270  HB2 TRP P  84     -23.663 -82.064 106.149  0.00  0.00      PROA   
ATOM   1271  CG  TRP P  84     -23.806 -83.581 107.632  0.00  0.00      PROA   
ATOM   1272  CD1 TRP P  84     -24.014 -84.819 107.081  0.00  0.00      PROA   
ATOM   1273  HD1 TRP P  84     -24.560 -85.013 106.171  0.00  0.00      PROA   
ATOM   1274  NE1 TRP P  84     -23.424 -85.777 107.857  0.00  0.00      PROA   
ATOM   1275  HE1 TRP P  84     -23.441 -86.736 107.676  0.00  0.00      PROA   
ATOM   1276  CE2 TRP P  84     -22.792 -85.191 108.911  0.00  0.00      PROA   
ATOM   1277  CD2 TRP P  84     -23.001 -83.797 108.805  0.00  0.00      PROA   
ATOM   1278  CE3 TRP P  84     -22.432 -82.946 109.753  0.00  0.00      PROA   
ATOM   1279  HE3 TRP P  84     -22.557 -81.874 109.699  0.00  0.00      PROA   
ATOM   1280  CZ3 TRP P  84     -21.665 -83.499 110.781  0.00  0.00      PROA   
ATOM   1281  HZ3 TRP P  84     -21.211 -82.847 111.515  0.00  0.00      PROA   
ATOM   1282  CZ2 TRP P  84     -22.036 -85.742 109.937  0.00  0.00      PROA   
ATOM   1283  HZ2 TRP P  84     -21.870 -86.806 110.013  0.00  0.00      PROA   
ATOM   1284  CH2 TRP P  84     -21.471 -84.874 110.871  0.00  0.00      PROA   
ATOM   1285  HH2 TRP P  84     -20.870 -85.277 111.674  0.00  0.00      PROA   
ATOM   1286  C   TRP P  84     -26.300 -82.777 105.723  0.00  0.00      PROA   
ATOM   1287  O   TRP P  84     -25.706 -82.750 104.646  0.00  0.00      PROA   
ATOM   1288  N   LEU P  85     -27.442 -83.517 105.838  0.00  0.00      PROA   
ATOM   1289  HN  LEU P  85     -27.745 -84.028 105.037  0.00  0.00      PROA   
ATOM   1290  CA  LEU P  85     -28.347 -83.681 106.957  0.00  0.00      PROA   
ATOM   1291  HA  LEU P  85     -28.260 -82.814 107.597  0.00  0.00      PROA   
ATOM   1292  CB  LEU P  85     -29.827 -83.827 106.510  0.00  0.00      PROA   
ATOM   1293  HB1 LEU P  85     -30.485 -83.763 107.404  0.00  0.00      PROA   
ATOM   1294  HB2 LEU P  85     -29.981 -84.825 106.041  0.00  0.00      PROA   
ATOM   1295  CG  LEU P  85     -30.315 -82.768 105.486  0.00  0.00      PROA   
ATOM   1296  HG  LEU P  85     -29.770 -82.941 104.528  0.00  0.00      PROA   
ATOM   1297  CD1 LEU P  85     -31.817 -82.953 105.192  0.00  0.00      PROA   
ATOM   1298 HD11 LEU P  85     -32.411 -82.789 106.116  0.00  0.00      PROA   
ATOM   1299 HD12 LEU P  85     -32.016 -83.979 104.820  0.00  0.00      PROA   
ATOM   1300 HD13 LEU P  85     -32.151 -82.225 104.423  0.00  0.00      PROA   
ATOM   1301  CD2 LEU P  85     -30.024 -81.320 105.926  0.00  0.00      PROA   
ATOM   1302 HD21 LEU P  85     -28.937 -81.151 106.065  0.00  0.00      PROA   
ATOM   1303 HD22 LEU P  85     -30.540 -81.113 106.883  0.00  0.00      PROA   
ATOM   1304 HD23 LEU P  85     -30.392 -80.604 105.162  0.00  0.00      PROA   
ATOM   1305  C   LEU P  85     -27.962 -84.912 107.748  0.00  0.00      PROA   
ATOM   1306  O   LEU P  85     -27.048 -85.642 107.365  0.00  0.00      PROA   
ATOM   1307  N   LEU P  86     -28.647 -85.144 108.901  0.00  0.00      PROA   
ATOM   1308  HN  LEU P  86     -29.422 -84.574 109.162  0.00  0.00      PROA   
ATOM   1309  CA  LEU P  86     -28.238 -86.114 109.894  0.00  0.00      PROA   
ATOM   1310  HA  LEU P  86     -27.440 -86.717 109.485  0.00  0.00      PROA   
ATOM   1311  CB  LEU P  86     -27.716 -85.388 111.164  0.00  0.00      PROA   
ATOM   1312  HB1 LEU P  86     -28.537 -84.761 111.579  0.00  0.00      PROA   
ATOM   1313  HB2 LEU P  86     -26.906 -84.696 110.843  0.00  0.00      PROA   
ATOM   1314  CG  LEU P  86     -27.150 -86.273 112.303  0.00  0.00      PROA   
ATOM   1315  HG  LEU P  86     -27.965 -86.939 112.665  0.00  0.00      PROA   
ATOM   1316  CD1 LEU P  86     -25.980 -87.165 111.837  0.00  0.00      PROA   
ATOM   1317 HD11 LEU P  86     -25.145 -86.539 111.458  0.00  0.00      PROA   
ATOM   1318 HD12 LEU P  86     -26.303 -87.852 111.028  0.00  0.00      PROA   
ATOM   1319 HD13 LEU P  86     -25.607 -87.780 112.684  0.00  0.00      PROA   
ATOM   1320  CD2 LEU P  86     -26.731 -85.407 113.508  0.00  0.00      PROA   
ATOM   1321 HD21 LEU P  86     -27.590 -84.800 113.864  0.00  0.00      PROA   
ATOM   1322 HD22 LEU P  86     -25.906 -84.721 113.223  0.00  0.00      PROA   
ATOM   1323 HD23 LEU P  86     -26.386 -86.051 114.344  0.00  0.00      PROA   
ATOM   1324  C   LEU P  86     -29.373 -87.048 110.268  0.00  0.00      PROA   
ATOM   1325  O   LEU P  86     -30.526 -86.645 110.391  0.00  0.00      PROA   
ATOM   1326  N   LEU P  87     -29.010 -88.335 110.481  0.00 97.00      PROA   
ATOM   1327  HN  LEU P  87     -28.061 -88.560 110.301  0.00 97.00      PROA   
ATOM   1328  CA  LEU P  87     -29.776 -89.381 111.129  0.00 97.00      PROA   
ATOM   1329  HA  LEU P  87     -30.817 -89.105 111.206  0.00 97.00      PROA   
ATOM   1330  CB  LEU P  87     -29.670 -90.731 110.376  0.00 97.00      PROA   
ATOM   1331  HB1 LEU P  87     -28.596 -91.001 110.261  0.00 97.00      PROA   
ATOM   1332  HB2 LEU P  87     -30.085 -90.597 109.352  0.00 97.00      PROA   
ATOM   1333  CG  LEU P  87     -30.402 -91.918 111.043  0.00 97.00      PROA   
ATOM   1334  HG  LEU P  87     -30.027 -92.031 112.085  0.00 97.00      PROA   
ATOM   1335  CD1 LEU P  87     -31.924 -91.707 111.113  0.00 97.00      PROA   
ATOM   1336 HD11 LEU P  87     -32.336 -91.550 110.094  0.00 97.00      PROA   
ATOM   1337 HD12 LEU P  87     -32.166 -90.824 111.737  0.00 97.00      PROA   
ATOM   1338 HD13 LEU P  87     -32.413 -92.598 111.560  0.00 97.00      PROA   
ATOM   1339  CD2 LEU P  87     -30.078 -93.228 110.315  0.00 97.00      PROA   
ATOM   1340 HD21 LEU P  87     -28.980 -93.387 110.265  0.00 97.00      PROA   
ATOM   1341 HD22 LEU P  87     -30.484 -93.205 109.282  0.00 97.00      PROA   
ATOM   1342 HD23 LEU P  87     -30.535 -94.075 110.867  0.00 97.00      PROA   
ATOM   1343  C   LEU P  87     -29.220 -89.535 112.529  0.00 97.00      PROA   
ATOM   1344  O   LEU P  87     -28.102 -90.000 112.736  0.00 97.00      PROA   
ATOM   1345  N   GLN P  88     -30.012 -89.140 113.542  0.00 97.00      PROA   
ATOM   1346  HN  GLN P  88     -30.927 -88.776 113.366  0.00 97.00      PROA   
ATOM   1347  CA  GLN P  88     -29.621 -89.173 114.929  0.00 97.00      PROA   
ATOM   1348  HA  GLN P  88     -28.554 -89.006 114.997  0.00 97.00      PROA   
ATOM   1349  CB  GLN P  88     -30.344 -88.065 115.737  0.00 97.00      PROA   
ATOM   1350  HB1 GLN P  88     -29.963 -88.094 116.779  0.00 97.00      PROA   
ATOM   1351  HB2 GLN P  88     -31.435 -88.279 115.754  0.00 97.00      PROA   
ATOM   1352  CG  GLN P  88     -30.120 -86.646 115.169  0.00 97.00      PROA   
ATOM   1353  HG1 GLN P  88     -30.490 -86.581 114.125  0.00 97.00      PROA   
ATOM   1354  HG2 GLN P  88     -29.033 -86.418 115.164  0.00 97.00      PROA   
ATOM   1355  CD  GLN P  88     -30.891 -85.595 115.983  0.00 97.00      PROA   
ATOM   1356  OE1 GLN P  88     -32.123 -85.622 116.054  0.00 97.00      PROA   
ATOM   1357  NE2 GLN P  88     -30.149 -84.612 116.567  0.00 97.00      PROA   
ATOM   1358 HE21 GLN P  88     -30.623 -83.812 116.931  0.00 97.00      PROA   
ATOM   1359 HE22 GLN P  88     -29.155 -84.614 116.473  0.00 97.00      PROA   
ATOM   1360  C   GLN P  88     -29.942 -90.541 115.504  0.00 97.00      PROA   
ATOM   1361  O   GLN P  88     -31.082 -90.991 115.474  0.00 97.00      PROA   
ATOM   1362  N   VAL P  89     -28.916 -91.257 116.018  0.00 97.00      PROA   
ATOM   1363  HN  VAL P  89     -27.994 -90.883 116.010  0.00 97.00      PROA   
ATOM   1364  CA  VAL P  89     -29.036 -92.641 116.442  0.00 97.00      PROA   
ATOM   1365  HA  VAL P  89     -30.062 -92.970 116.346  0.00 97.00      PROA   
ATOM   1366  CB  VAL P  89     -28.158 -93.551 115.584  0.00 97.00      PROA   
ATOM   1367  HB  VAL P  89     -27.099 -93.203 115.629  0.00 97.00      PROA   
ATOM   1368  CG1 VAL P  89     -28.213 -95.016 116.054  0.00 97.00      PROA   
ATOM   1369 HG11 VAL P  89     -29.262 -95.374 116.101  0.00 97.00      PROA   
ATOM   1370 HG12 VAL P  89     -27.734 -95.149 117.044  0.00 97.00      PROA   
ATOM   1371 HG13 VAL P  89     -27.662 -95.644 115.326  0.00 97.00      PROA   
ATOM   1372  CG2 VAL P  89     -28.629 -93.460 114.117  0.00 97.00      PROA   
ATOM   1373 HG21 VAL P  89     -28.408 -92.461 113.689  0.00 97.00      PROA   
ATOM   1374 HG22 VAL P  89     -29.721 -93.643 114.047  0.00 97.00      PROA   
ATOM   1375 HG23 VAL P  89     -28.107 -94.220 113.499  0.00 97.00      PROA   
ATOM   1376  C   VAL P  89     -28.657 -92.760 117.906  0.00 97.00      PROA   
ATOM   1377  O   VAL P  89     -27.685 -92.152 118.353  0.00 97.00      PROA   
ATOM   1378  N   SER P  90     -29.436 -93.558 118.689  0.00 97.00      PROA   
ATOM   1379  HN  SER P  90     -30.262 -93.957 118.296  0.00 97.00      PROA   
ATOM   1380  CA  SER P  90     -29.244 -93.776 120.122  0.00 97.00      PROA   
ATOM   1381  HA  SER P  90     -29.373 -92.819 120.610  0.00 97.00      PROA   
ATOM   1382  CB  SER P  90     -30.279 -94.766 120.720  0.00 97.00      PROA   
ATOM   1383  HB1 SER P  90     -30.096 -94.903 121.809  0.00 97.00      PROA   
ATOM   1384  HB2 SER P  90     -30.207 -95.760 120.234  0.00 97.00      PROA   
ATOM   1385  OG  SER P  90     -31.604 -94.267 120.601  0.00 97.00      PROA   
ATOM   1386  HG1 SER P  90     -31.764 -94.066 119.671  0.00 97.00      PROA   
ATOM   1387  C   SER P  90     -27.878 -94.309 120.530  0.00 97.00      PROA   
ATOM   1388  O   SER P  90     -27.285 -93.807 121.483  0.00 97.00      PROA   
ATOM   1389  N   SER P  91     -27.336 -95.327 119.820  0.00 97.00      PROA   
ATOM   1390  HN  SER P  91     -27.821 -95.740 119.056  0.00 97.00      PROA   
ATOM   1391  CA  SER P  91     -25.992 -95.815 120.081  0.00 97.00      PROA   
ATOM   1392  HA  SER P  91     -25.351 -94.943 120.076  0.00 97.00      PROA   
ATOM   1393  CB  SER P  91     -25.801 -96.543 121.441  0.00 97.00      PROA   
ATOM   1394  HB1 SER P  91     -25.053 -97.361 121.400  0.00 97.00      PROA   
ATOM   1395  HB2 SER P  91     -26.764 -96.987 121.773  0.00 97.00      PROA   
ATOM   1396  OG  SER P  91     -25.344 -95.614 122.418  0.00 97.00      PROA   
ATOM   1397  HG1 SER P  91     -26.019 -94.928 122.469  0.00 97.00      PROA   
ATOM   1398  C   SER P  91     -25.485 -96.652 118.937  0.00 97.00      PROA   
ATOM   1399  O   SER P  91     -26.243 -97.092 118.077  0.00 97.00      PROA   
ATOM   1400  N   ARG P  92     -24.146 -96.858 118.885  0.00 97.00      PROA   
ATOM   1401  HN  ARG P  92     -23.554 -96.488 119.598  0.00 97.00      PROA   
ATOM   1402  CA  ARG P  92     -23.475 -97.523 117.781  0.00 97.00      PROA   
ATOM   1403  HA  ARG P  92     -23.971 -97.251 116.857  0.00 97.00      PROA   
ATOM   1404  CB  ARG P  92     -21.984 -97.085 117.713  0.00 97.00      PROA   
ATOM   1405  HB1 ARG P  92     -21.586 -97.368 116.714  0.00 97.00      PROA   
ATOM   1406  HB2 ARG P  92     -21.390 -97.629 118.482  0.00 97.00      PROA   
ATOM   1407  CG  ARG P  92     -21.755 -95.574 117.954  0.00 97.00      PROA   
ATOM   1408  HG1 ARG P  92     -21.965 -95.344 119.022  0.00 97.00      PROA   
ATOM   1409  HG2 ARG P  92     -22.476 -94.982 117.347  0.00 97.00      PROA   
ATOM   1410  CD  ARG P  92     -20.317 -95.099 117.675  0.00 97.00      PROA   
ATOM   1411  HD1 ARG P  92     -19.575 -95.854 118.006  0.00 97.00      PROA   
ATOM   1412  HD2 ARG P  92     -20.102 -94.144 118.206  0.00 97.00      PROA   
ATOM   1413  NE  ARG P  92     -20.167 -94.903 116.198  0.00 97.00      PROA   
ATOM   1414  HE  ARG P  92     -19.976 -95.683 115.610  0.00 97.00      PROA   
ATOM   1415  CZ  ARG P  92     -20.579 -93.787 115.570  0.00 97.00      PROA   
ATOM   1416  NH1 ARG P  92     -20.901 -92.645 116.197  0.00 97.00      PROA   
ATOM   1417 HH11 ARG P  92     -20.438 -92.428 117.052  0.00 97.00      PROA   
ATOM   1418 HH12 ARG P  92     -21.169 -91.900 115.589  0.00 97.00      PROA   
ATOM   1419  NH2 ARG P  92     -20.603 -93.739 114.225  0.00 97.00      PROA   
ATOM   1420 HH21 ARG P  92     -20.149 -94.454 113.707  0.00 97.00      PROA   
ATOM   1421 HH22 ARG P  92     -20.666 -92.827 113.825  0.00 97.00      PROA   
ATOM   1422  C   ARG P  92     -23.540 -99.040 117.934  0.00 97.00      PROA   
ATOM   1423  O   ARG P  92     -23.377 -99.786 116.969  0.00 97.00      PROA   
ATOM   1424  N   VAL P  93     -23.811 -99.528 119.164  0.00 97.00      PROA   
ATOM   1425  HN  VAL P  93     -23.987 -98.913 119.925  0.00 97.00      PROA   
ATOM   1426  CA  VAL P  93     -23.916-100.931 119.488  0.00 97.00      PROA   
ATOM   1427  HA  VAL P  93     -24.269-101.462 118.617  0.00 97.00      PROA   
ATOM   1428  CB  VAL P  93     -22.633-101.590 120.022  0.00 97.00      PROA   
ATOM   1429  HB  VAL P  93     -22.872-102.627 120.359  0.00 97.00      PROA   
ATOM   1430  CG1 VAL P  93     -21.585-101.703 118.894  0.00 97.00      PROA   
ATOM   1431 HG11 VAL P  93     -21.259-100.695 118.566  0.00 97.00      PROA   
ATOM   1432 HG12 VAL P  93     -22.002-102.236 118.017  0.00 97.00      PROA   
ATOM   1433 HG13 VAL P  93     -20.689-102.252 119.255  0.00 97.00      PROA   
ATOM   1434  CG2 VAL P  93     -22.047-100.819 121.227  0.00 97.00      PROA   
ATOM   1435 HG21 VAL P  93     -22.758-100.793 122.077  0.00 97.00      PROA   
ATOM   1436 HG22 VAL P  93     -21.792 -99.776 120.943  0.00 97.00      PROA   
ATOM   1437 HG23 VAL P  93     -21.117-101.316 121.577  0.00 97.00      PROA   
ATOM   1438  C   VAL P  93     -25.001-101.018 120.528  0.00 97.00      PROA   
ATOM   1439  O   VAL P  93     -25.144-100.125 121.360  0.00 97.00      PROA   
ATOM   1440  N   LEU P  94     -25.808-102.103 120.465  0.00 97.00      PROA   
ATOM   1441  HN  LEU P  94     -25.698-102.781 119.745  0.00 97.00      PROA   
ATOM   1442  CA  LEU P  94     -26.846-102.423 121.415  0.00 97.00      PROA   
ATOM   1443  HA  LEU P  94     -26.563-102.067 122.398  0.00 97.00      PROA   
ATOM   1444  CB  LEU P  94     -28.268-101.904 121.050  0.00 97.00      PROA   
ATOM   1445  HB1 LEU P  94     -28.945-102.202 121.884  0.00 97.00      PROA   
ATOM   1446  HB2 LEU P  94     -28.642-102.391 120.124  0.00 97.00      PROA   
ATOM   1447  CG  LEU P  94     -28.425-100.370 120.891  0.00 97.00      PROA   
ATOM   1448  HG  LEU P  94     -27.703 -99.877 121.583  0.00 97.00      PROA   
ATOM   1449  CD1 LEU P  94     -28.158 -99.872 119.457  0.00 97.00      PROA   
ATOM   1450 HD11 LEU P  94     -28.914-100.295 118.761  0.00 97.00      PROA   
ATOM   1451 HD12 LEU P  94     -27.151-100.163 119.102  0.00 97.00      PROA   
ATOM   1452 HD13 LEU P  94     -28.227 -98.764 119.424  0.00 97.00      PROA   
ATOM   1453  CD2 LEU P  94     -29.834 -99.938 121.341  0.00 97.00      PROA   
ATOM   1454 HD21 LEU P  94     -29.986-100.193 122.410  0.00 97.00      PROA   
ATOM   1455 HD22 LEU P  94     -30.606-100.469 120.746  0.00 97.00      PROA   
ATOM   1456 HD23 LEU P  94     -29.970 -98.844 121.217  0.00 97.00      PROA   
ATOM   1457  C   LEU P  94     -26.893-103.936 121.441  0.00 97.00      PROA   
ATOM   1458  O   LEU P  94     -26.329-104.601 120.577  0.00 97.00      PROA   
ATOM   1459  N   THR P  95     -27.569-104.513 122.458  0.00 97.00      PROA   
ATOM   1460  HN  THR P  95     -27.908-103.954 123.215  0.00 97.00      PROA   
ATOM   1461  CA  THR P  95     -27.867-105.930 122.590  0.00 97.00      PROA   
ATOM   1462  HA  THR P  95     -27.214-106.487 121.936  0.00 97.00      PROA   
ATOM   1463  CB  THR P  95     -27.718-106.464 124.021  0.00 97.00      PROA   
ATOM   1464  HB  THR P  95     -28.664-106.363 124.603  0.00 97.00      PROA   
ATOM   1465  OG1 THR P  95     -26.732-105.740 124.740  0.00 97.00      PROA   
ATOM   1466  HG1 THR P  95     -27.143-104.885 124.912  0.00 97.00      PROA   
ATOM   1467  CG2 THR P  95     -27.268-107.931 124.003  0.00 97.00      PROA   
ATOM   1468 HG21 THR P  95     -26.277-108.017 123.511  0.00 97.00      PROA   
ATOM   1469 HG22 THR P  95     -27.995-108.569 123.465  0.00 97.00      PROA   
ATOM   1470 HG23 THR P  95     -27.173-108.304 125.045  0.00 97.00      PROA   
ATOM   1471  C   THR P  95     -29.306-106.109 122.138  0.00 97.00      PROA   
ATOM   1472  O   THR P  95     -30.070-105.154 122.047  0.00 97.00      PROA   
ATOM   1473  N   GLU P  96     -29.727-107.353 121.828  0.00 97.00      PROA   
ATOM   1474  HN  GLU P  96     -29.075-108.110 121.792  0.00 97.00      PROA   
ATOM   1475  CA  GLU P  96     -31.106-107.692 121.539  0.00 97.00      PROA   
ATOM   1476  HA  GLU P  96     -31.408-107.049 120.725  0.00 97.00      PROA   
ATOM   1477  CB  GLU P  96     -31.259-109.171 121.085  0.00 97.00      PROA   
ATOM   1478  HB1 GLU P  96     -30.546-109.357 120.250  0.00 97.00      PROA   
ATOM   1479  HB2 GLU P  96     -32.286-109.313 120.682  0.00 97.00      PROA   
ATOM   1480  CG  GLU P  96     -30.996-110.188 122.219  0.00 97.00      PROA   
ATOM   1481  HG1 GLU P  96     -31.599-109.934 123.113  0.00 97.00      PROA   
ATOM   1482  HG2 GLU P  96     -29.927-110.142 122.508  0.00 97.00      PROA   
ATOM   1483  CD  GLU P  96     -31.343-111.635 121.868  0.00 97.00      PROA   
ATOM   1484  OE1 GLU P  96     -32.184-111.876 120.965  0.00 97.00      PROA   
ATOM   1485  OE2 GLU P  96     -30.767-112.534 122.539  0.00 97.00      PROA   
ATOM   1486  C   GLU P  96     -32.026-107.406 122.725  0.00 97.00      PROA   
ATOM   1487  O   GLU P  96     -31.635-107.492 123.887  0.00 97.00      PROA   
ATOM   1488  N   GLY P  97     -33.290-107.020 122.446  0.00 97.00      PROA   
ATOM   1489  HN  GLY P  97     -33.577-106.940 121.491  0.00 97.00      PROA   
ATOM   1490  CA  GLY P  97     -34.281-106.714 123.463  0.00 97.00      PROA   
ATOM   1491  HA1 GLY P  97     -34.077-107.291 124.354  0.00 97.00      PROA   
ATOM   1492  HA2 GLY P  97     -35.249-106.943 123.046  0.00 97.00      PROA   
ATOM   1493  C   GLY P  97     -34.293-105.262 123.853  0.00 97.00      PROA   
ATOM   1494  O   GLY P  97     -35.326-104.750 124.277  0.00 97.00      PROA   
ATOM   1495  N   GLU P  98     -33.142-104.563 123.730  0.00 97.00      PROA   
ATOM   1496  HN  GLU P  98     -32.302-105.029 123.461  0.00 97.00      PROA   
ATOM   1497  CA  GLU P  98     -32.994-103.149 124.007  0.00 97.00      PROA   
ATOM   1498  HA  GLU P  98     -33.278-103.021 125.038  0.00 97.00      PROA   
ATOM   1499  CB  GLU P  98     -31.512-102.703 123.899  0.00 97.00      PROA   
ATOM   1500  HB1 GLU P  98     -31.457-101.595 123.990  0.00 97.00      PROA   
ATOM   1501  HB2 GLU P  98     -31.117-102.979 122.898  0.00 97.00      PROA   
ATOM   1502  CG  GLU P  98     -30.617-103.309 125.003  0.00 97.00      PROA   
ATOM   1503  HG1 GLU P  98     -30.582-104.417 124.914  0.00 97.00      PROA   
ATOM   1504  HG2 GLU P  98     -31.023-103.049 126.003  0.00 97.00      PROA   
ATOM   1505  CD  GLU P  98     -29.196-102.755 124.930  0.00 97.00      PROA   
ATOM   1506  OE1 GLU P  98     -28.250-103.574 124.947  0.00 97.00      PROA   
ATOM   1507  OE2 GLU P  98     -29.026-101.510 124.882  0.00 97.00      PROA   
ATOM   1508  C   GLU P  98     -33.851-102.244 123.119  0.00 97.00      PROA   
ATOM   1509  O   GLU P  98     -33.939-102.486 121.920  0.00 97.00      PROA   
ATOM   1510  N   PRO P  99     -34.491-101.188 123.613  0.00 97.00      PROA   
ATOM   1511  CD  PRO P  99     -34.850-101.032 125.023  0.00 97.00      PROA   
ATOM   1512  HD1 PRO P  99     -33.971-100.615 125.560  0.00 97.00      PROA   
ATOM   1513  HD2 PRO P  99     -35.162-101.998 125.479  0.00 97.00      PROA   
ATOM   1514  CA  PRO P  99     -35.020-100.099 122.798  0.00 97.00      PROA   
ATOM   1515  HA  PRO P  99     -35.770-100.529 122.153  0.00 97.00      PROA   
ATOM   1516  CB  PRO P  99     -35.631 -99.129 123.823  0.00 97.00      PROA   
ATOM   1517  HB1 PRO P  99     -36.505 -98.586 123.412  0.00 97.00      PROA   
ATOM   1518  HB2 PRO P  99     -34.873 -98.396 124.178  0.00 97.00      PROA   
ATOM   1519  CG  PRO P  99     -36.007-100.035 125.001  0.00 97.00      PROA   
ATOM   1520  HG1 PRO P  99     -36.116 -99.486 125.956  0.00 97.00      PROA   
ATOM   1521  HG2 PRO P  99     -36.951-100.577 124.768  0.00 97.00      PROA   
ATOM   1522  C   PRO P  99     -33.989 -99.401 121.919  0.00 97.00      PROA   
ATOM   1523  O   PRO P  99     -32.915 -99.064 122.411  0.00 97.00      PROA   
ATOM   1524  N   LEU P 100     -34.302 -99.140 120.631  0.00 97.00      PROA   
ATOM   1525  HN  LEU P 100     -35.168 -99.463 120.252  0.00 97.00      PROA   
ATOM   1526  CA  LEU P 100     -33.436 -98.359 119.766  0.00 97.00      PROA   
ATOM   1527  HA  LEU P 100     -32.657 -97.891 120.352  0.00 97.00      PROA   
ATOM   1528  CB  LEU P 100     -32.755 -99.246 118.689  0.00 97.00      PROA   
ATOM   1529  HB1 LEU P 100     -33.524 -99.896 118.222  0.00 97.00      PROA   
ATOM   1530  HB2 LEU P 100     -32.046 -99.920 119.217  0.00 97.00      PROA   
ATOM   1531  CG  LEU P 100     -31.986 -98.526 117.552  0.00 97.00      PROA   
ATOM   1532  HG  LEU P 100     -32.717 -97.944 116.944  0.00 97.00      PROA   
ATOM   1533  CD1 LEU P 100     -30.923 -97.544 118.073  0.00 97.00      PROA   
ATOM   1534 HD11 LEU P 100     -30.238 -98.063 118.774  0.00 97.00      PROA   
ATOM   1535 HD12 LEU P 100     -31.399 -96.695 118.602  0.00 97.00      PROA   
ATOM   1536 HD13 LEU P 100     -30.326 -97.141 117.229  0.00 97.00      PROA   
ATOM   1537  CD2 LEU P 100     -31.330 -99.557 116.614  0.00 97.00      PROA   
ATOM   1538 HD21 LEU P 100     -32.086-100.272 116.230  0.00 97.00      PROA   
ATOM   1539 HD22 LEU P 100     -30.550-100.127 117.162  0.00 97.00      PROA   
ATOM   1540 HD23 LEU P 100     -30.852 -99.046 115.752  0.00 97.00      PROA   
ATOM   1541  C   LEU P 100     -34.233 -97.241 119.139  0.00 97.00      PROA   
ATOM   1542  O   LEU P 100     -35.123 -97.477 118.332  0.00 97.00      PROA   
ATOM   1543  N   ALA P 101     -33.913 -95.971 119.481  0.00 97.00      PROA   
ATOM   1544  HN  ALA P 101     -33.212 -95.778 120.165  0.00 97.00      PROA   
ATOM   1545  CA  ALA P 101     -34.589 -94.811 118.940  0.00 97.00      PROA   
ATOM   1546  HA  ALA P 101     -35.512 -95.117 118.469  0.00 97.00      PROA   
ATOM   1547  CB  ALA P 101     -34.966 -93.814 120.052  0.00 97.00      PROA   
ATOM   1548  HB1 ALA P 101     -34.066 -93.435 120.578  0.00 97.00      PROA   
ATOM   1549  HB2 ALA P 101     -35.609 -94.325 120.803  0.00 97.00      PROA   
ATOM   1550  HB3 ALA P 101     -35.534 -92.954 119.643  0.00 97.00      PROA   
ATOM   1551  C   ALA P 101     -33.741 -94.135 117.875  0.00 97.00      PROA   
ATOM   1552  O   ALA P 101     -32.541 -93.921 118.027  0.00 97.00      PROA   
ATOM   1553  N   LEU P 102     -34.382 -93.811 116.730  0.00 97.00      PROA   
ATOM   1554  HN  LEU P 102     -35.334 -94.083 116.604  0.00 97.00      PROA   
ATOM   1555  CA  LEU P 102     -33.781 -93.186 115.573  0.00 97.00      PROA   
ATOM   1556  HA  LEU P 102     -32.750 -92.934 115.780  0.00 97.00      PROA   
ATOM   1557  CB  LEU P 102     -33.884 -94.098 114.320  0.00 97.00      PROA   
ATOM   1558  HB1 LEU P 102     -33.320 -93.642 113.478  0.00 97.00      PROA   
ATOM   1559  HB2 LEU P 102     -34.953 -94.172 114.017  0.00 97.00      PROA   
ATOM   1560  CG  LEU P 102     -33.392 -95.553 114.509  0.00 97.00      PROA   
ATOM   1561  HG  LEU P 102     -33.938 -96.013 115.367  0.00 97.00      PROA   
ATOM   1562  CD1 LEU P 102     -33.727 -96.393 113.266  0.00 97.00      PROA   
ATOM   1563 HD11 LEU P 102     -33.177 -95.999 112.385  0.00 97.00      PROA   
ATOM   1564 HD12 LEU P 102     -34.816 -96.359 113.051  0.00 97.00      PROA   
ATOM   1565 HD13 LEU P 102     -33.428 -97.449 113.433  0.00 97.00      PROA   
ATOM   1566  CD2 LEU P 102     -31.885 -95.622 114.801  0.00 97.00      PROA   
ATOM   1567 HD21 LEU P 102     -31.635 -95.037 115.709  0.00 97.00      PROA   
ATOM   1568 HD22 LEU P 102     -31.316 -95.212 113.941  0.00 97.00      PROA   
ATOM   1569 HD23 LEU P 102     -31.571 -96.676 114.959  0.00 97.00      PROA   
ATOM   1570  C   LEU P 102     -34.544 -91.916 115.261  0.00 97.00      PROA   
ATOM   1571  O   LEU P 102     -35.770 -91.903 115.289  0.00 97.00      PROA   
ATOM   1572  N   ARG P 103     -33.847 -90.802 114.938  0.00 97.00      PROA   
ATOM   1573  HN  ARG P 103     -32.852 -90.772 115.027  0.00 97.00      PROA   
ATOM   1574  CA  ARG P 103     -34.513 -89.627 114.416  0.00 97.00      PROA   
ATOM   1575  HA  ARG P 103     -35.504 -89.898 114.084  0.00 97.00      PROA   
ATOM   1576  CB  ARG P 103     -34.689 -88.502 115.470  0.00 97.00      PROA   
ATOM   1577  HB1 ARG P 103     -33.694 -88.173 115.840  0.00 97.00      PROA   
ATOM   1578  HB2 ARG P 103     -35.250 -88.916 116.337  0.00 97.00      PROA   
ATOM   1579  CG  ARG P 103     -35.447 -87.296 114.897  0.00 97.00      PROA   
ATOM   1580  HG1 ARG P 103     -36.452 -87.637 114.556  0.00 97.00      PROA   
ATOM   1581  HG2 ARG P 103     -34.885 -86.923 114.013  0.00 97.00      PROA   
ATOM   1582  CD  ARG P 103     -35.597 -86.086 115.811  0.00 97.00      PROA   
ATOM   1583  HD1 ARG P 103     -34.596 -85.695 116.094  0.00 97.00      PROA   
ATOM   1584  HD2 ARG P 103     -36.189 -86.307 116.723  0.00 97.00      PROA   
ATOM   1585  NE  ARG P 103     -36.346 -85.100 114.969  0.00 97.00      PROA   
ATOM   1586  HE  ARG P 103     -36.961 -85.434 114.258  0.00 97.00      PROA   
ATOM   1587  CZ  ARG P 103     -36.054 -83.797 114.882  0.00 97.00      PROA   
ATOM   1588  NH1 ARG P 103     -35.111 -83.174 115.593  0.00 97.00      PROA   
ATOM   1589 HH11 ARG P 103     -34.427 -83.689 116.093  0.00 97.00      PROA   
ATOM   1590 HH12 ARG P 103     -35.003 -82.201 115.372  0.00 97.00      PROA   
ATOM   1591  NH2 ARG P 103     -36.705 -83.042 113.982  0.00 97.00      PROA   
ATOM   1592 HH21 ARG P 103     -37.378 -83.466 113.378  0.00 97.00      PROA   
ATOM   1593 HH22 ARG P 103     -36.351 -82.119 113.841  0.00 97.00      PROA   
ATOM   1594  C   ARG P 103     -33.811 -89.064 113.195  0.00 97.00      PROA   
ATOM   1595  O   ARG P 103     -32.697 -88.566 113.265  0.00 97.00      PROA   
ATOM   1596  N   CYS P 104     -34.497 -89.052 112.031  0.00 97.00      PROA   
ATOM   1597  HN  CYS P 104     -35.361 -89.550 111.959  0.00 97.00      PROA   
ATOM   1598  CA  CYS P 104     -34.143 -88.231 110.887  0.00 97.00      PROA   
ATOM   1599  HA  CYS P 104     -33.089 -88.379 110.691  0.00 97.00      PROA   
ATOM   1600  CB  CYS P 104     -34.968 -88.641 109.642  0.00 97.00      PROA   
ATOM   1601  HB1 CYS P 104     -36.012 -88.271 109.733  0.00 97.00      PROA   
ATOM   1602  HB2 CYS P 104     -35.029 -89.753 109.634  0.00 97.00      PROA   
ATOM   1603  SG  CYS P 104     -34.230 -88.108 108.069  0.00 97.00      PROA   
ATOM   1604  C   CYS P 104     -34.376 -86.757 111.200  0.00 97.00      PROA   
ATOM   1605  O   CYS P 104     -35.425 -86.391 111.717  0.00 97.00      PROA   
ATOM   1606  N   HSD P 105     -33.388 -85.878 110.925  0.00 97.00      PROA   
ATOM   1607  HN  HSD P 105     -32.537 -86.178 110.501  0.00 97.00      PROA   
ATOM   1608  CA  HSD P 105     -33.369 -84.534 111.471  0.00 97.00      PROA   
ATOM   1609  HA  HSD P 105     -34.380 -84.168 111.605  0.00 97.00      PROA   
ATOM   1610  CB  HSD P 105     -32.671 -84.573 112.855  0.00 97.00      PROA   
ATOM   1611  HB1 HSD P 105     -31.915 -85.388 112.797  0.00 97.00      PROA   
ATOM   1612  HB2 HSD P 105     -33.410 -84.880 113.626  0.00 97.00      PROA   
ATOM   1613  ND1 HSD P 105     -32.485 -82.211 113.818  0.00 97.00      PROA   
ATOM   1614  HD1 HSD P 105     -33.398 -81.862 113.591  0.00 97.00      PROA   
ATOM   1615  CG  HSD P 105     -31.916 -83.374 113.348  0.00 97.00      PROA   
ATOM   1616  CE1 HSD P 105     -31.508 -81.528 114.463  0.00 97.00      PROA   
ATOM   1617  HE1 HSD P 105     -31.679 -80.565 114.944  0.00 97.00      PROA   
ATOM   1618  NE2 HSD P 105     -30.354 -82.163 114.432  0.00 97.00      PROA   
ATOM   1619  CD2 HSD P 105     -30.611 -83.322 113.724  0.00 97.00      PROA   
ATOM   1620  HD2 HSD P 105     -29.830 -84.058 113.581  0.00 97.00      PROA   
ATOM   1621  C   HSD P 105     -32.708 -83.602 110.484  0.00 97.00      PROA   
ATOM   1622  O   HSD P 105     -31.859 -84.014 109.699  0.00 97.00      PROA   
ATOM   1623  N   ALA P 106     -33.132 -82.317 110.460  0.00 97.00      PROA   
ATOM   1624  HN  ALA P 106     -33.743 -81.947 111.163  0.00 97.00      PROA   
ATOM   1625  CA  ALA P 106     -32.872 -81.417 109.361  0.00 97.00      PROA   
ATOM   1626  HA  ALA P 106     -32.309 -81.922 108.591  0.00 97.00      PROA   
ATOM   1627  CB  ALA P 106     -34.209 -80.922 108.774  0.00 97.00      PROA   
ATOM   1628  HB1 ALA P 106     -34.839 -80.485 109.578  0.00 97.00      PROA   
ATOM   1629  HB2 ALA P 106     -34.770 -81.783 108.348  0.00 97.00      PROA   
ATOM   1630  HB3 ALA P 106     -34.059 -80.171 107.973  0.00 97.00      PROA   
ATOM   1631  C   ALA P 106     -32.038 -80.251 109.826  0.00 97.00      PROA   
ATOM   1632  O   ALA P 106     -32.075 -79.868 110.991  0.00 97.00      PROA   
ATOM   1633  N   TRP P 107     -31.208 -79.677 108.920  0.00 97.00      PROA   
ATOM   1634  HN  TRP P 107     -31.113 -80.063 108.003  0.00 97.00      PROA   
ATOM   1635  CA  TRP P 107     -30.336 -78.566 109.255  0.00 97.00      PROA   
ATOM   1636  HA  TRP P 107     -29.782 -78.915 110.114  0.00 97.00      PROA   
ATOM   1637  CB  TRP P 107     -29.237 -78.280 108.185  0.00 97.00      PROA   
ATOM   1638  HB1 TRP P 107     -29.738 -78.194 107.194  0.00 97.00      PROA   
ATOM   1639  HB2 TRP P 107     -28.566 -79.166 108.142  0.00 97.00      PROA   
ATOM   1640  CG  TRP P 107     -28.408 -77.053 108.427  0.00 97.00      PROA   
ATOM   1641  CD1 TRP P 107     -28.288 -75.975 107.590  0.00 97.00      PROA   
ATOM   1642  HD1 TRP P 107     -28.608 -75.970 106.557  0.00 97.00      PROA   
ATOM   1643  NE1 TRP P 107     -27.731 -74.924 108.274  0.00 97.00      PROA   
ATOM   1644  HE1 TRP P 107     -27.426 -74.078 107.894  0.00 97.00      PROA   
ATOM   1645  CE2 TRP P 107     -27.485 -75.293 109.563  0.00 97.00      PROA   
ATOM   1646  CD2 TRP P 107     -27.850 -76.651 109.691  0.00 97.00      PROA   
ATOM   1647  CE3 TRP P 107     -27.661 -77.298 110.915  0.00 97.00      PROA   
ATOM   1648  HE3 TRP P 107     -27.885 -78.346 111.041  0.00 97.00      PROA   
ATOM   1649  CZ3 TRP P 107     -27.210 -76.552 112.007  0.00 97.00      PROA   
ATOM   1650  HZ3 TRP P 107     -27.094 -77.026 112.973  0.00 97.00      PROA   
ATOM   1651  CZ2 TRP P 107     -27.037 -74.551 110.648  0.00 97.00      PROA   
ATOM   1652  HZ2 TRP P 107     -26.812 -73.499 110.563  0.00 97.00      PROA   
ATOM   1653  CH2 TRP P 107     -26.925 -75.197 111.880  0.00 97.00      PROA   
ATOM   1654  HH2 TRP P 107     -26.606 -74.642 112.752  0.00 97.00      PROA   
ATOM   1655  C   TRP P 107     -31.074 -77.317 109.741  0.00 97.00      PROA   
ATOM   1656  O   TRP P 107     -31.757 -76.612 108.995  0.00 97.00      PROA   
ATOM   1657  N   LYS P 108     -30.927 -77.066 111.065  0.00 97.00      PROA   
ATOM   1658  HN  LYS P 108     -30.309 -77.652 111.582  0.00 97.00      PROA   
ATOM   1659  CA  LYS P 108     -31.583 -76.048 111.856  0.00 97.00      PROA   
ATOM   1660  HA  LYS P 108     -31.259 -76.239 112.866  0.00 97.00      PROA   
ATOM   1661  CB  LYS P 108     -31.113 -74.628 111.427  0.00 97.00      PROA   
ATOM   1662  HB1 LYS P 108     -31.590 -74.349 110.466  0.00 97.00      PROA   
ATOM   1663  HB2 LYS P 108     -30.016 -74.706 111.231  0.00 97.00      PROA   
ATOM   1664  CG  LYS P 108     -31.297 -73.509 112.473  0.00 97.00      PROA   
ATOM   1665  HG1 LYS P 108     -32.383 -73.332 112.627  0.00 97.00      PROA   
ATOM   1666  HG2 LYS P 108     -30.858 -72.574 112.057  0.00 97.00      PROA   
ATOM   1667  CD  LYS P 108     -30.638 -73.854 113.828  0.00 97.00      PROA   
ATOM   1668  HD1 LYS P 108     -29.632 -74.296 113.641  0.00 97.00      PROA   
ATOM   1669  HD2 LYS P 108     -31.262 -74.643 114.305  0.00 97.00      PROA   
ATOM   1670  CE  LYS P 108     -30.505 -72.715 114.856  0.00 97.00      PROA   
ATOM   1671  HE1 LYS P 108     -30.225 -73.139 115.848  0.00 97.00      PROA   
ATOM   1672  HE2 LYS P 108     -31.455 -72.157 114.978  0.00 97.00      PROA   
ATOM   1673  NZ  LYS P 108     -29.427 -71.764 114.488  0.00 97.00      PROA   
ATOM   1674  HZ1 LYS P 108     -28.578 -72.286 114.196  0.00 97.00      PROA   
ATOM   1675  HZ2 LYS P 108     -29.120 -71.243 115.329  0.00 97.00      PROA   
ATOM   1676  HZ3 LYS P 108     -29.725 -71.100 113.744  0.00 97.00      PROA   
ATOM   1677  C   LYS P 108     -33.094 -76.265 111.837  0.00 97.00      PROA   
ATOM   1678  O   LYS P 108     -33.874 -75.329 111.695  0.00 97.00      PROA   
ATOM   1679  N   ASP P 109     -33.497 -77.552 112.008  0.00 97.00      PROA   
ATOM   1680  HN  ASP P 109     -32.786 -78.229 112.183  0.00 97.00      PROA   
ATOM   1681  CA  ASP P 109     -34.794 -78.196 111.842  0.00 97.00      PROA   
ATOM   1682  HA  ASP P 109     -34.533 -79.020 111.200  0.00 97.00      PROA   
ATOM   1683  CB  ASP P 109     -35.335 -78.780 113.175  0.00 97.00      PROA   
ATOM   1684  HB1 ASP P 109     -36.432 -78.656 113.288  0.00 97.00      PROA   
ATOM   1685  HB2 ASP P 109     -34.847 -78.244 114.021  0.00 97.00      PROA   
ATOM   1686  CG  ASP P 109     -35.047 -80.267 113.349  0.00 97.00      PROA   
ATOM   1687  OD1 ASP P 109     -34.781 -80.999 112.364  0.00 97.00      PROA   
ATOM   1688  OD2 ASP P 109     -35.211 -80.706 114.511  0.00 97.00      PROA   
ATOM   1689  C   ASP P 109     -35.908 -77.510 111.069  0.00 97.00      PROA   
ATOM   1690  O   ASP P 109     -36.558 -76.577 111.537  0.00 97.00      PROA   
ATOM   1691  N   LYS P 110     -36.163 -78.026 109.844  0.00 97.00      PROA   
ATOM   1692  HN  LYS P 110     -35.677 -78.843 109.546  0.00 97.00      PROA   
ATOM   1693  CA  LYS P 110     -37.178 -77.550 108.933  0.00 97.00      PROA   
ATOM   1694  HA  LYS P 110     -37.789 -76.806 109.425  0.00 97.00      PROA   
ATOM   1695  CB  LYS P 110     -36.564 -76.986 107.620  0.00 97.00      PROA   
ATOM   1696  HB1 LYS P 110     -37.371 -76.539 107.000  0.00 97.00      PROA   
ATOM   1697  HB2 LYS P 110     -36.111 -77.820 107.038  0.00 97.00      PROA   
ATOM   1698  CG  LYS P 110     -35.454 -75.932 107.840  0.00 97.00      PROA   
ATOM   1699  HG1 LYS P 110     -35.100 -75.583 106.844  0.00 97.00      PROA   
ATOM   1700  HG2 LYS P 110     -34.587 -76.422 108.338  0.00 97.00      PROA   
ATOM   1701  CD  LYS P 110     -35.900 -74.727 108.693  0.00 97.00      PROA   
ATOM   1702  HD1 LYS P 110     -36.337 -75.103 109.639  0.00 97.00      PROA   
ATOM   1703  HD2 LYS P 110     -36.708 -74.169 108.174  0.00 97.00      PROA   
ATOM   1704  CE  LYS P 110     -34.765 -73.779 109.106  0.00 97.00      PROA   
ATOM   1705  HE1 LYS P 110     -33.950 -74.337 109.606  0.00 97.00      PROA   
ATOM   1706  HE2 LYS P 110     -35.144 -72.989 109.790  0.00 97.00      PROA   
ATOM   1707  NZ  LYS P 110     -34.160 -73.133 107.928  0.00 97.00      PROA   
ATOM   1708  HZ1 LYS P 110     -34.908 -72.724 107.334  0.00 97.00      PROA   
ATOM   1709  HZ2 LYS P 110     -33.643 -73.863 107.397  0.00 97.00      PROA   
ATOM   1710  HZ3 LYS P 110     -33.499 -72.391 108.235  0.00 97.00      PROA   
ATOM   1711  C   LYS P 110     -38.041 -78.756 108.638  0.00 97.00      PROA   
ATOM   1712  O   LYS P 110     -37.524 -79.864 108.522  0.00 97.00      PROA   
ATOM   1713  N   LEU P 111     -39.384 -78.575 108.556  0.00 97.00      PROA   
ATOM   1714  HN  LEU P 111     -39.782 -77.666 108.664  0.00 97.00      PROA   
ATOM   1715  CA  LEU P 111     -40.367 -79.645 108.518  0.00 97.00      PROA   
ATOM   1716  HA  LEU P 111     -40.102 -80.359 109.286  0.00 97.00      PROA   
ATOM   1717  CB  LEU P 111     -41.803 -79.111 108.810  0.00 97.00      PROA   
ATOM   1718  HB1 LEU P 111     -42.535 -79.939 108.667  0.00 97.00      PROA   
ATOM   1719  HB2 LEU P 111     -42.050 -78.314 108.075  0.00 97.00      PROA   
ATOM   1720  CG  LEU P 111     -42.078 -78.564 110.240  0.00 97.00      PROA   
ATOM   1721  HG  LEU P 111     -43.182 -78.392 110.287  0.00 97.00      PROA   
ATOM   1722  CD1 LEU P 111     -41.738 -79.591 111.335  0.00 97.00      PROA   
ATOM   1723 HD11 LEU P 111     -40.643 -79.769 111.372  0.00 97.00      PROA   
ATOM   1724 HD12 LEU P 111     -42.252 -80.555 111.138  0.00 97.00      PROA   
ATOM   1725 HD13 LEU P 111     -42.062 -79.211 112.327  0.00 97.00      PROA   
ATOM   1726  CD2 LEU P 111     -41.425 -77.202 110.546  0.00 97.00      PROA   
ATOM   1727 HD21 LEU P 111     -41.638 -76.474 109.736  0.00 97.00      PROA   
ATOM   1728 HD22 LEU P 111     -40.327 -77.309 110.665  0.00 97.00      PROA   
ATOM   1729 HD23 LEU P 111     -41.829 -76.798 111.499  0.00 97.00      PROA   
ATOM   1730  C   LEU P 111     -40.411 -80.427 107.209  0.00 97.00      PROA   
ATOM   1731  O   LEU P 111     -41.383 -80.359 106.459  0.00 97.00      PROA   
ATOM   1732  N   VAL P 112     -39.364 -81.238 106.928  0.00 97.00      PROA   
ATOM   1733  HN  VAL P 112     -38.529 -81.152 107.470  0.00 97.00      PROA   
ATOM   1734  CA  VAL P 112     -39.304 -82.150 105.800  0.00 97.00      PROA   
ATOM   1735  HA  VAL P 112     -39.417 -81.528 104.923  0.00 97.00      PROA   
ATOM   1736  CB  VAL P 112     -37.962 -82.872 105.649  0.00 97.00      PROA   
ATOM   1737  HB  VAL P 112     -38.017 -83.578 104.786  0.00 97.00      PROA   
ATOM   1738  CG1 VAL P 112     -36.883 -81.822 105.309  0.00 97.00      PROA   
ATOM   1739 HG11 VAL P 112     -36.726 -81.130 106.163  0.00 97.00      PROA   
ATOM   1740 HG12 VAL P 112     -37.191 -81.232 104.421  0.00 97.00      PROA   
ATOM   1741 HG13 VAL P 112     -35.917 -82.320 105.081  0.00 97.00      PROA   
ATOM   1742  CG2 VAL P 112     -37.587 -83.679 106.913  0.00 97.00      PROA   
ATOM   1743 HG21 VAL P 112     -38.373 -84.419 107.163  0.00 97.00      PROA   
ATOM   1744 HG22 VAL P 112     -37.439 -83.008 107.785  0.00 97.00      PROA   
ATOM   1745 HG23 VAL P 112     -36.638 -84.231 106.740  0.00 97.00      PROA   
ATOM   1746  C   VAL P 112     -40.452 -83.147 105.757  0.00 97.00      PROA   
ATOM   1747  O   VAL P 112     -40.903 -83.679 106.771  0.00 97.00      PROA   
ATOM   1748  N   TYR P 113     -40.956 -83.381 104.528  0.00 97.00      PROA   
ATOM   1749  HN  TYR P 113     -40.555 -82.927 103.735  0.00 97.00      PROA   
ATOM   1750  CA  TYR P 113     -42.093 -84.221 104.242  0.00 97.00      PROA   
ATOM   1751  HA  TYR P 113     -42.500 -84.581 105.174  0.00 97.00      PROA   
ATOM   1752  CB  TYR P 113     -43.255 -83.472 103.514  0.00 97.00      PROA   
ATOM   1753  HB1 TYR P 113     -43.704 -82.758 104.240  0.00 97.00      PROA   
ATOM   1754  HB2 TYR P 113     -44.056 -84.175 103.205  0.00 97.00      PROA   
ATOM   1755  CG  TYR P 113     -42.817 -82.655 102.316  0.00 97.00      PROA   
ATOM   1756  CD1 TYR P 113     -42.253 -81.376 102.486  0.00 97.00      PROA   
ATOM   1757  HD1 TYR P 113     -42.094 -80.989 103.482  0.00 97.00      PROA   
ATOM   1758  CE1 TYR P 113     -41.878 -80.606 101.380  0.00 97.00      PROA   
ATOM   1759  HE1 TYR P 113     -41.424 -79.637 101.528  0.00 97.00      PROA   
ATOM   1760  CZ  TYR P 113     -42.105 -81.087 100.085  0.00 97.00      PROA   
ATOM   1761  OH  TYR P 113     -41.706 -80.324  98.972  0.00 97.00      PROA   
ATOM   1762  HH  TYR P 113     -40.947 -79.801  99.249  0.00 97.00      PROA   
ATOM   1763  CD2 TYR P 113     -43.059 -83.114 101.009  0.00 97.00      PROA   
ATOM   1764  HD2 TYR P 113     -43.519 -84.077 100.858  0.00 97.00      PROA   
ATOM   1765  CE2 TYR P 113     -42.709 -82.334  99.898  0.00 97.00      PROA   
ATOM   1766  HE2 TYR P 113     -42.882 -82.705  98.898  0.00 97.00      PROA   
ATOM   1767  C   TYR P 113     -41.604 -85.446 103.505  0.00 97.00      PROA   
ATOM   1768  O   TYR P 113     -40.487 -85.480 103.008  0.00 97.00      PROA   
ATOM   1769  N   ASN P 114     -42.416 -86.523 103.479  0.00 97.00      PROA   
ATOM   1770  HN  ASN P 114     -43.311 -86.453 103.917  0.00 97.00      PROA   
ATOM   1771  CA  ASN P 114     -42.093 -87.801 102.861  0.00 97.00      PROA   
ATOM   1772  HA  ASN P 114     -42.903 -88.454 103.143  0.00 97.00      PROA   
ATOM   1773  CB  ASN P 114     -42.015 -87.732 101.304  0.00 97.00      PROA   
ATOM   1774  HB1 ASN P 114     -41.794 -88.732 100.875  0.00 97.00      PROA   
ATOM   1775  HB2 ASN P 114     -41.203 -87.037 101.003  0.00 97.00      PROA   
ATOM   1776  CG  ASN P 114     -43.310 -87.222 100.659  0.00 97.00      PROA   
ATOM   1777  OD1 ASN P 114     -43.276 -86.360  99.774  0.00 97.00      PROA   
ATOM   1778  ND2 ASN P 114     -44.482 -87.751 101.099  0.00 97.00      PROA   
ATOM   1779 HD21 ASN P 114     -45.317 -87.445 100.645  0.00 97.00      PROA   
ATOM   1780 HD22 ASN P 114     -44.482 -88.479 101.783  0.00 97.00      PROA   
ATOM   1781  C   ASN P 114     -40.841 -88.465 103.422  0.00 97.00      PROA   
ATOM   1782  O   ASN P 114     -39.929 -88.846 102.689  0.00 97.00      PROA   
ATOM   1783  N   VAL P 115     -40.781 -88.622 104.762  0.00 97.00      PROA   
ATOM   1784  HN  VAL P 115     -41.573 -88.396 105.325  0.00 97.00      PROA   
ATOM   1785  CA  VAL P 115     -39.626 -89.142 105.462  0.00 97.00      PROA   
ATOM   1786  HA  VAL P 115     -38.753 -88.766 104.952  0.00 97.00      PROA   
ATOM   1787  CB  VAL P 115     -39.530 -88.638 106.899  0.00 97.00      PROA   
ATOM   1788  HB  VAL P 115     -40.450 -88.917 107.461  0.00 97.00      PROA   
ATOM   1789  CG1 VAL P 115     -38.299 -89.236 107.619  0.00 97.00      PROA   
ATOM   1790 HG11 VAL P 115     -37.376 -89.025 107.038  0.00 97.00      PROA   
ATOM   1791 HG12 VAL P 115     -38.395 -90.333 107.748  0.00 97.00      PROA   
ATOM   1792 HG13 VAL P 115     -38.190 -88.781 108.626  0.00 97.00      PROA   
ATOM   1793  CG2 VAL P 115     -39.424 -87.098 106.855  0.00 97.00      PROA   
ATOM   1794 HG21 VAL P 115     -40.357 -86.638 106.470  0.00 97.00      PROA   
ATOM   1795 HG22 VAL P 115     -38.580 -86.790 106.202  0.00 97.00      PROA   
ATOM   1796 HG23 VAL P 115     -39.237 -86.696 107.873  0.00 97.00      PROA   
ATOM   1797  C   VAL P 115     -39.571 -90.657 105.388  0.00 97.00      PROA   
ATOM   1798  O   VAL P 115     -40.485 -91.361 105.801  0.00 97.00      PROA   
ATOM   1799  N   LEU P 116     -38.456 -91.183 104.847  0.00 97.00      PROA   
ATOM   1800  HN  LEU P 116     -37.754 -90.565 104.499  0.00 97.00      PROA   
ATOM   1801  CA  LEU P 116     -38.204 -92.593 104.661  0.00 97.00      PROA   
ATOM   1802  HA  LEU P 116     -39.062 -93.172 104.966  0.00 97.00      PROA   
ATOM   1803  CB  LEU P 116     -37.842 -92.910 103.187  0.00 97.00      PROA   
ATOM   1804  HB1 LEU P 116     -37.430 -93.939 103.089  0.00 97.00      PROA   
ATOM   1805  HB2 LEU P 116     -37.051 -92.196 102.869  0.00 97.00      PROA   
ATOM   1806  CG  LEU P 116     -39.018 -92.791 102.192  0.00 97.00      PROA   
ATOM   1807  HG  LEU P 116     -39.567 -91.842 102.398  0.00 97.00      PROA   
ATOM   1808  CD1 LEU P 116     -38.505 -92.727 100.742  0.00 97.00      PROA   
ATOM   1809 HD11 LEU P 116     -37.948 -93.657 100.495  0.00 97.00      PROA   
ATOM   1810 HD12 LEU P 116     -37.828 -91.859 100.608  0.00 97.00      PROA   
ATOM   1811 HD13 LEU P 116     -39.358 -92.627 100.038  0.00 97.00      PROA   
ATOM   1812  CD2 LEU P 116     -39.992 -93.969 102.354  0.00 97.00      PROA   
ATOM   1813 HD21 LEU P 116     -40.377 -94.015 103.392  0.00 97.00      PROA   
ATOM   1814 HD22 LEU P 116     -39.474 -94.925 102.127  0.00 97.00      PROA   
ATOM   1815 HD23 LEU P 116     -40.850 -93.860 101.658  0.00 97.00      PROA   
ATOM   1816  C   LEU P 116     -37.029 -93.008 105.510  0.00 97.00      PROA   
ATOM   1817  O   LEU P 116     -35.956 -92.423 105.432  0.00 97.00      PROA   
ATOM   1818  N   TYR P 117     -37.209 -94.065 106.330  0.00 97.00      PROA   
ATOM   1819  HN  TYR P 117     -38.121 -94.459 106.435  0.00 97.00      PROA   
ATOM   1820  CA  TYR P 117     -36.144 -94.726 107.058  0.00 97.00      PROA   
ATOM   1821  HA  TYR P 117     -35.285 -94.071 107.113  0.00 97.00      PROA   
ATOM   1822  CB  TYR P 117     -36.552 -95.126 108.501  0.00 97.00      PROA   
ATOM   1823  HB1 TYR P 117     -35.812 -95.826 108.945  0.00 97.00      PROA   
ATOM   1824  HB2 TYR P 117     -37.544 -95.628 108.494  0.00 97.00      PROA   
ATOM   1825  CG  TYR P 117     -36.633 -93.911 109.398  0.00 97.00      PROA   
ATOM   1826  CD1 TYR P 117     -35.580 -93.623 110.287  0.00 97.00      PROA   
ATOM   1827  HD1 TYR P 117     -34.698 -94.247 110.297  0.00 97.00      PROA   
ATOM   1828  CE1 TYR P 117     -35.665 -92.542 111.172  0.00 97.00      PROA   
ATOM   1829  HE1 TYR P 117     -34.855 -92.335 111.856  0.00 97.00      PROA   
ATOM   1830  CZ  TYR P 117     -36.807 -91.739 111.179  0.00 97.00      PROA   
ATOM   1831  OH  TYR P 117     -36.878 -90.671 112.087  0.00 97.00      PROA   
ATOM   1832  HH  TYR P 117     -37.775 -90.324 112.090  0.00 97.00      PROA   
ATOM   1833  CD2 TYR P 117     -37.780 -93.094 109.423  0.00 97.00      PROA   
ATOM   1834  HD2 TYR P 117     -38.602 -93.307 108.756  0.00 97.00      PROA   
ATOM   1835  CE2 TYR P 117     -37.865 -92.007 110.304  0.00 97.00      PROA   
ATOM   1836  HE2 TYR P 117     -38.745 -91.380 110.312  0.00 97.00      PROA   
ATOM   1837  C   TYR P 117     -35.710 -95.964 106.301  0.00 97.00      PROA   
ATOM   1838  O   TYR P 117     -36.537 -96.770 105.887  0.00 97.00      PROA   
ATOM   1839  N   TYR P 118     -34.381 -96.125 106.099  0.00 97.00      PROA   
ATOM   1840  HN  TYR P 118     -33.740 -95.441 106.444  0.00 97.00      PROA   
ATOM   1841  CA  TYR P 118     -33.769 -97.176 105.313  0.00 97.00      PROA   
ATOM   1842  HA  TYR P 118     -34.532 -97.830 104.931  0.00 97.00      PROA   
ATOM   1843  CB  TYR P 118     -32.851 -96.671 104.148  0.00 97.00      PROA   
ATOM   1844  HB1 TYR P 118     -32.426 -97.545 103.607  0.00 97.00      PROA   
ATOM   1845  HB2 TYR P 118     -32.007 -96.093 104.579  0.00 97.00      PROA   
ATOM   1846  CG  TYR P 118     -33.508 -95.761 103.126  0.00 97.00      PROA   
ATOM   1847  CD1 TYR P 118     -33.923 -94.465 103.474  0.00 97.00      PROA   
ATOM   1848  HD1 TYR P 118     -33.857 -94.134 104.495  0.00 97.00      PROA   
ATOM   1849  CE1 TYR P 118     -34.392 -93.571 102.509  0.00 97.00      PROA   
ATOM   1850  HE1 TYR P 118     -34.700 -92.587 102.818  0.00 97.00      PROA   
ATOM   1851  CZ  TYR P 118     -34.435 -93.945 101.163  0.00 97.00      PROA   
ATOM   1852  OH  TYR P 118     -34.871 -93.012 100.201  0.00 97.00      PROA   
ATOM   1853  HH  TYR P 118     -35.098 -92.209 100.685  0.00 97.00      PROA   
ATOM   1854  CD2 TYR P 118     -33.554 -96.123 101.764  0.00 97.00      PROA   
ATOM   1855  HD2 TYR P 118     -33.200 -97.095 101.460  0.00 97.00      PROA   
ATOM   1856  CE2 TYR P 118     -34.017 -95.227 100.788  0.00 97.00      PROA   
ATOM   1857  HE2 TYR P 118     -34.033 -95.521  99.749  0.00 97.00      PROA   
ATOM   1858  C   TYR P 118     -32.881 -97.995 106.222  0.00 97.00      PROA   
ATOM   1859  O   TYR P 118     -32.266 -97.470 107.146  0.00 97.00      PROA   
ATOM   1860  N   ARG P 119     -32.795 -99.320 105.965  0.00 97.00      PROA   
ATOM   1861  HN  ARG P 119     -33.348 -99.729 105.241  0.00 97.00      PROA   
ATOM   1862  CA  ARG P 119     -31.823-100.194 106.578  0.00 97.00      PROA   
ATOM   1863  HA  ARG P 119     -31.007 -99.590 106.940  0.00 97.00      PROA   
ATOM   1864  CB  ARG P 119     -32.361-101.005 107.787  0.00 97.00      PROA   
ATOM   1865  HB1 ARG P 119     -33.349-101.441 107.518  0.00 97.00      PROA   
ATOM   1866  HB2 ARG P 119     -32.519-100.280 108.617  0.00 97.00      PROA   
ATOM   1867  CG  ARG P 119     -31.411-102.131 108.250  0.00 97.00      PROA   
ATOM   1868  HG1 ARG P 119     -30.380-101.710 108.269  0.00 97.00      PROA   
ATOM   1869  HG2 ARG P 119     -31.422-102.964 107.514  0.00 97.00      PROA   
ATOM   1870  CD  ARG P 119     -31.656-102.703 109.651  0.00 97.00      PROA   
ATOM   1871  HD1 ARG P 119     -31.768-101.906 110.406  0.00 97.00      PROA   
ATOM   1872  HD2 ARG P 119     -30.787-103.327 109.947  0.00 97.00      PROA   
ATOM   1873  NE  ARG P 119     -32.842-103.611 109.654  0.00 97.00      PROA   
ATOM   1874  HE  ARG P 119     -32.679-104.596 109.642  0.00 97.00      PROA   
ATOM   1875  CZ  ARG P 119     -34.071-103.249 110.073  0.00 97.00      PROA   
ATOM   1876  NH1 ARG P 119     -34.480-101.981 110.126  0.00 97.00      PROA   
ATOM   1877 HH11 ARG P 119     -33.871-101.295 109.745  0.00 97.00      PROA   
ATOM   1878 HH12 ARG P 119     -35.447-101.806 110.289  0.00 97.00      PROA   
ATOM   1879  NH2 ARG P 119     -34.887-104.230 110.485  0.00 97.00      PROA   
ATOM   1880 HH21 ARG P 119     -34.461-105.127 110.584  0.00 97.00      PROA   
ATOM   1881 HH22 ARG P 119     -35.649-104.003 111.090  0.00 97.00      PROA   
ATOM   1882  C   ARG P 119     -31.248-101.111 105.524  0.00 97.00      PROA   
ATOM   1883  O   ARG P 119     -31.982-101.805 104.824  0.00 97.00      PROA   
ATOM   1884  N   ASN P 120     -29.898-101.130 105.395  0.00 97.00      PROA   
ATOM   1885  HN  ASN P 120     -29.342-100.567 106.007  0.00 97.00      PROA   
ATOM   1886  CA  ASN P 120     -29.149-101.989 104.489  0.00 97.00      PROA   
ATOM   1887  HA  ASN P 120     -28.121-101.662 104.550  0.00 97.00      PROA   
ATOM   1888  CB  ASN P 120     -29.198-103.485 104.915  0.00 97.00      PROA   
ATOM   1889  HB1 ASN P 120     -28.589-104.108 104.227  0.00 97.00      PROA   
ATOM   1890  HB2 ASN P 120     -30.247-103.847 104.897  0.00 97.00      PROA   
ATOM   1891  CG  ASN P 120     -28.613-103.635 106.326  0.00 97.00      PROA   
ATOM   1892  OD1 ASN P 120     -27.775-102.839 106.753  0.00 97.00      PROA   
ATOM   1893  ND2 ASN P 120     -29.091-104.659 107.085  0.00 97.00      PROA   
ATOM   1894 HD21 ASN P 120     -28.765-104.746 108.026  0.00 97.00      PROA   
ATOM   1895 HD22 ASN P 120     -29.730-105.316 106.689  0.00 97.00      PROA   
ATOM   1896  C   ASN P 120     -29.551-101.800 103.034  0.00 97.00      PROA   
ATOM   1897  O   ASN P 120     -29.810-102.759 102.309  0.00 97.00      PROA   
ATOM   1898  N   GLY P 121     -29.623-100.524 102.584  0.00 97.00      PROA   
ATOM   1899  HN  GLY P 121     -29.379 -99.776 103.196  0.00 97.00      PROA   
ATOM   1900  CA  GLY P 121     -30.033-100.151 101.238  0.00 97.00      PROA   
ATOM   1901  HA1 GLY P 121     -29.733-100.923 100.542  0.00 97.00      PROA   
ATOM   1902  HA2 GLY P 121     -29.571 -99.200 101.017  0.00 97.00      PROA   
ATOM   1903  C   GLY P 121     -31.521 -99.955 101.094  0.00 97.00      PROA   
ATOM   1904  O   GLY P 121     -31.959 -99.051 100.387  0.00 97.00      PROA   
ATOM   1905  N   LYS P 122     -32.347-100.800 101.742  0.00 97.00      PROA   
ATOM   1906  HN  LYS P 122     -31.973-101.522 102.322  0.00 97.00      PROA   
ATOM   1907  CA  LYS P 122     -33.784-100.778 101.557  0.00 97.00      PROA   
ATOM   1908  HA  LYS P 122     -33.990-100.395 100.567  0.00 97.00      PROA   
ATOM   1909  CB  LYS P 122     -34.393-102.207 101.584  0.00 97.00      PROA   
ATOM   1910  HB1 LYS P 122     -33.957-102.761 102.446  0.00 97.00      PROA   
ATOM   1911  HB2 LYS P 122     -34.081-102.733 100.656  0.00 97.00      PROA   
ATOM   1912  CG  LYS P 122     -35.925-102.228 101.719  0.00 97.00      PROA   
ATOM   1913  HG1 LYS P 122     -36.356-101.488 101.006  0.00 97.00      PROA   
ATOM   1914  HG2 LYS P 122     -36.191-101.910 102.753  0.00 97.00      PROA   
ATOM   1915  CD  LYS P 122     -36.605-103.577 101.467  0.00 97.00      PROA   
ATOM   1916  HD1 LYS P 122     -36.185-104.329 102.172  0.00 97.00      PROA   
ATOM   1917  HD2 LYS P 122     -36.375-103.904 100.428  0.00 97.00      PROA   
ATOM   1918  CE  LYS P 122     -38.123-103.451 101.667  0.00 97.00      PROA   
ATOM   1919  HE1 LYS P 122     -38.538-102.676 100.986  0.00 97.00      PROA   
ATOM   1920  HE2 LYS P 122     -38.351-103.161 102.715  0.00 97.00      PROA   
ATOM   1921  NZ  LYS P 122     -38.815-104.727 101.381  0.00 97.00      PROA   
ATOM   1922  HZ1 LYS P 122     -38.436-105.471 102.000  0.00 97.00      PROA   
ATOM   1923  HZ2 LYS P 122     -38.658-104.988 100.387  0.00 97.00      PROA   
ATOM   1924  HZ3 LYS P 122     -39.835-104.617 101.555  0.00 97.00      PROA   
ATOM   1925  C   LYS P 122     -34.528 -99.872 102.521  0.00 97.00      PROA   
ATOM   1926  O   LYS P 122     -34.386 -99.978 103.733  0.00 97.00      PROA   
ATOM   1927  N   ALA P 123     -35.407 -98.985 101.990  0.00 97.00      PROA   
ATOM   1928  HN  ALA P 123     -35.438 -98.828 101.006  0.00 97.00      PROA   
ATOM   1929  CA  ALA P 123     -36.421 -98.290 102.762  0.00 97.00      PROA   
ATOM   1930  HA  ALA P 123     -35.927 -97.742 103.545  0.00 97.00      PROA   
ATOM   1931  CB  ALA P 123     -37.170 -97.263 101.891  0.00 97.00      PROA   
ATOM   1932  HB1 ALA P 123     -37.707 -97.765 101.059  0.00 97.00      PROA   
ATOM   1933  HB2 ALA P 123     -36.446 -96.545 101.449  0.00 97.00      PROA   
ATOM   1934  HB3 ALA P 123     -37.899 -96.684 102.495  0.00 97.00      PROA   
ATOM   1935  C   ALA P 123     -37.420 -99.249 103.402  0.00 97.00      PROA   
ATOM   1936  O   ALA P 123     -37.979-100.118 102.734  0.00 97.00      PROA   
ATOM   1937  N   PHE P 124     -37.664 -99.115 104.728  0.00 97.00      PROA   
ATOM   1938  HN  PHE P 124     -37.192 -98.413 105.259  0.00 97.00      PROA   
ATOM   1939  CA  PHE P 124     -38.521-100.037 105.451  0.00 97.00      PROA   
ATOM   1940  HA  PHE P 124     -39.027-100.691 104.755  0.00 97.00      PROA   
ATOM   1941  CB  PHE P 124     -37.704-100.943 106.433  0.00 97.00      PROA   
ATOM   1942  HB1 PHE P 124     -36.845-101.382 105.879  0.00 97.00      PROA   
ATOM   1943  HB2 PHE P 124     -38.349-101.783 106.771  0.00 97.00      PROA   
ATOM   1944  CG  PHE P 124     -37.159-100.242 107.662  0.00 97.00      PROA   
ATOM   1945  CD1 PHE P 124     -35.974 -99.492 107.598  0.00 97.00      PROA   
ATOM   1946  HD1 PHE P 124     -35.465 -99.397 106.651  0.00 97.00      PROA   
ATOM   1947  CE1 PHE P 124     -35.468 -98.849 108.735  0.00 97.00      PROA   
ATOM   1948  HE1 PHE P 124     -34.567 -98.258 108.667  0.00 97.00      PROA   
ATOM   1949  CZ  PHE P 124     -36.140 -98.965 109.958  0.00 97.00      PROA   
ATOM   1950  HZ  PHE P 124     -35.765 -98.454 110.833  0.00 97.00      PROA   
ATOM   1951  CD2 PHE P 124     -37.808-100.372 108.904  0.00 97.00      PROA   
ATOM   1952  HD2 PHE P 124     -38.717-100.951 108.972  0.00 97.00      PROA   
ATOM   1953  CE2 PHE P 124     -37.306 -99.735 110.045  0.00 97.00      PROA   
ATOM   1954  HE2 PHE P 124     -37.826 -99.823 110.988  0.00 97.00      PROA   
ATOM   1955  C   PHE P 124     -39.622 -99.299 106.185  0.00 97.00      PROA   
ATOM   1956  O   PHE P 124     -40.598 -99.929 106.591  0.00 97.00      PROA   
ATOM   1957  N   LYS P 125     -39.532 -97.958 106.361  0.00 97.00      PROA   
ATOM   1958  HN  LYS P 125     -38.735 -97.440 106.063  0.00 97.00      PROA   
ATOM   1959  CA  LYS P 125     -40.588 -97.266 107.076  0.00 97.00      PROA   
ATOM   1960  HA  LYS P 125     -41.520 -97.776 106.874  0.00 97.00      PROA   
ATOM   1961  CB  LYS P 125     -40.333 -97.307 108.605  0.00 97.00      PROA   
ATOM   1962  HB1 LYS P 125     -40.049 -96.318 109.015  0.00 97.00      PROA   
ATOM   1963  HB2 LYS P 125     -39.451 -97.967 108.775  0.00 97.00      PROA   
ATOM   1964  CG  LYS P 125     -41.496 -97.938 109.394  0.00 97.00      PROA   
ATOM   1965  HG1 LYS P 125     -41.182 -98.069 110.454  0.00 97.00      PROA   
ATOM   1966  HG2 LYS P 125     -41.698 -98.951 108.981  0.00 97.00      PROA   
ATOM   1967  CD  LYS P 125     -42.797 -97.120 109.355  0.00 97.00      PROA   
ATOM   1968  HD1 LYS P 125     -43.563 -97.658 109.958  0.00 97.00      PROA   
ATOM   1969  HD2 LYS P 125     -43.169 -97.070 108.307  0.00 97.00      PROA   
ATOM   1970  CE  LYS P 125     -42.616 -95.703 109.906  0.00 97.00      PROA   
ATOM   1971  HE1 LYS P 125     -41.889 -95.125 109.295  0.00 97.00      PROA   
ATOM   1972  HE2 LYS P 125     -42.256 -95.743 110.955  0.00 97.00      PROA   
ATOM   1973  NZ  LYS P 125     -43.889 -94.955 109.887  0.00 97.00      PROA   
ATOM   1974  HZ1 LYS P 125     -44.670 -95.532 110.251  0.00 97.00      PROA   
ATOM   1975  HZ2 LYS P 125     -44.090 -94.668 108.904  0.00 97.00      PROA   
ATOM   1976  HZ3 LYS P 125     -43.782 -94.090 110.457  0.00 97.00      PROA   
ATOM   1977  C   LYS P 125     -40.789 -95.844 106.591  0.00 97.00      PROA   
ATOM   1978  O   LYS P 125     -39.908 -94.997 106.689  0.00 97.00      PROA   
ATOM   1979  N   PHE P 126     -42.011 -95.556 106.085  0.00 97.00      PROA   
ATOM   1980  HN  PHE P 126     -42.671 -96.293 105.960  0.00 97.00      PROA   
ATOM   1981  CA  PHE P 126     -42.440 -94.268 105.577  0.00 97.00      PROA   
ATOM   1982  HA  PHE P 126     -41.565 -93.681 105.337  0.00 97.00      PROA   
ATOM   1983  CB  PHE P 126     -43.240 -94.502 104.256  0.00 97.00      PROA   
ATOM   1984  HB1 PHE P 126     -44.013 -95.282 104.437  0.00 97.00      PROA   
ATOM   1985  HB2 PHE P 126     -42.553 -94.896 103.478  0.00 97.00      PROA   
ATOM   1986  CG  PHE P 126     -43.924 -93.281 103.693  0.00 97.00      PROA   
ATOM   1987  CD1 PHE P 126     -43.164 -92.230 103.155  0.00 97.00      PROA   
ATOM   1988  HD1 PHE P 126     -42.086 -92.279 103.174  0.00 97.00      PROA   
ATOM   1989  CE1 PHE P 126     -43.793 -91.121 102.581  0.00 97.00      PROA   
ATOM   1990  HE1 PHE P 126     -43.191 -90.343 102.139  0.00 97.00      PROA   
ATOM   1991  CZ  PHE P 126     -45.191 -91.038 102.562  0.00 97.00      PROA   
ATOM   1992  HZ  PHE P 126     -45.685 -90.186 102.121  0.00 97.00      PROA   
ATOM   1993  CD2 PHE P 126     -45.328 -93.196 103.654  0.00 97.00      PROA   
ATOM   1994  HD2 PHE P 126     -45.928 -94.004 104.046  0.00 97.00      PROA   
ATOM   1995  CE2 PHE P 126     -45.958 -92.076 103.102  0.00 97.00      PROA   
ATOM   1996  HE2 PHE P 126     -47.036 -92.022 103.070  0.00 97.00      PROA   
ATOM   1997  C   PHE P 126     -43.251 -93.464 106.593  0.00 97.00      PROA   
ATOM   1998  O   PHE P 126     -44.058 -94.012 107.332  0.00 97.00      PROA   
ATOM   1999  N   PHE P 127     -43.066 -92.121 106.613  0.00 97.00      PROA   
ATOM   2000  HN  PHE P 127     -42.322 -91.720 106.082  0.00 97.00      PROA   
ATOM   2001  CA  PHE P 127     -43.912 -91.162 107.303  0.00 97.00      PROA   
ATOM   2002  HA  PHE P 127     -44.861 -91.622 107.541  0.00 97.00      PROA   
ATOM   2003  CB  PHE P 127     -43.260 -90.545 108.571  0.00 97.00      PROA   
ATOM   2004  HB1 PHE P 127     -43.909 -89.752 109.002  0.00 97.00      PROA   
ATOM   2005  HB2 PHE P 127     -42.291 -90.071 108.299  0.00 97.00      PROA   
ATOM   2006  CG  PHE P 127     -42.988 -91.540 109.668  0.00 97.00      PROA   
ATOM   2007  CD1 PHE P 127     -43.936 -91.745 110.689  0.00 97.00      PROA   
ATOM   2008  HD1 PHE P 127     -44.901 -91.262 110.627  0.00 97.00      PROA   
ATOM   2009  CE1 PHE P 127     -43.611 -92.492 111.829  0.00 97.00      PROA   
ATOM   2010  HE1 PHE P 127     -44.328 -92.603 112.629  0.00 97.00      PROA   
ATOM   2011  CZ  PHE P 127     -42.331 -93.045 111.957  0.00 97.00      PROA   
ATOM   2012  HZ  PHE P 127     -42.068 -93.597 112.847  0.00 97.00      PROA   
ATOM   2013  CD2 PHE P 127     -41.709 -92.109 109.808  0.00 97.00      PROA   
ATOM   2014  HD2 PHE P 127     -40.958 -91.918 109.054  0.00 97.00      PROA   
ATOM   2015  CE2 PHE P 127     -41.379 -92.852 110.949  0.00 97.00      PROA   
ATOM   2016  HE2 PHE P 127     -40.384 -93.257 111.065  0.00 97.00      PROA   
ATOM   2017  C   PHE P 127     -44.176 -89.992 106.369  0.00 97.00      PROA   
ATOM   2018  O   PHE P 127     -43.297 -89.562 105.634  0.00 97.00      PROA   
ATOM   2019  N   HSD P 128     -45.400 -89.414 106.375  0.00 97.00      PROA   
ATOM   2020  HN  HSD P 128     -46.155 -89.807 106.897  0.00 97.00      PROA   
ATOM   2021  CA  HSD P 128     -45.698 -88.182 105.654  0.00 97.00      PROA   
ATOM   2022  HA  HSD P 128     -45.380 -88.341 104.632  0.00 97.00      PROA   
ATOM   2023  CB  HSD P 128     -47.213 -87.876 105.601  0.00 97.00      PROA   
ATOM   2024  HB1 HSD P 128     -47.420 -86.791 105.472  0.00 97.00      PROA   
ATOM   2025  HB2 HSD P 128     -47.687 -88.194 106.553  0.00 97.00      PROA   
ATOM   2026  ND1 HSD P 128     -47.939 -88.073 103.180  0.00 97.00      PROA   
ATOM   2027  HD1 HSD P 128     -47.620 -87.167 102.899  0.00 97.00      PROA   
ATOM   2028  CG  HSD P 128     -47.859 -88.600 104.453  0.00 97.00      PROA   
ATOM   2029  CE1 HSD P 128     -48.638 -88.961 102.430  0.00 97.00      PROA   
ATOM   2030  HE1 HSD P 128     -48.872 -88.798 101.378  0.00 97.00      PROA   
ATOM   2031  NE2 HSD P 128     -49.024 -90.008 103.132  0.00 97.00      PROA   
ATOM   2032  CD2 HSD P 128     -48.544 -89.775 104.409  0.00 97.00      PROA   
ATOM   2033  HD2 HSD P 128     -48.753 -90.488 105.197  0.00 97.00      PROA   
ATOM   2034  C   HSD P 128     -44.923 -86.954 106.108  0.00 97.00      PROA   
ATOM   2035  O   HSD P 128     -44.578 -86.113 105.283  0.00 97.00      PROA   
ATOM   2036  N   TRP P 129     -44.638 -86.823 107.421  0.00 97.00      PROA   
ATOM   2037  HN  TRP P 129     -44.909 -87.529 108.065  0.00 97.00      PROA   
ATOM   2038  CA  TRP P 129     -43.978 -85.672 108.009  0.00 97.00      PROA   
ATOM   2039  HA  TRP P 129     -43.557 -85.047 107.231  0.00 97.00      PROA   
ATOM   2040  CB  TRP P 129     -44.924 -84.830 108.915  0.00 97.00      PROA   
ATOM   2041  HB1 TRP P 129     -44.407 -83.891 109.213  0.00 97.00      PROA   
ATOM   2042  HB2 TRP P 129     -45.146 -85.393 109.848  0.00 97.00      PROA   
ATOM   2043  CG  TRP P 129     -46.234 -84.479 108.280  0.00 97.00      PROA   
ATOM   2044  CD1 TRP P 129     -46.521 -83.345 107.565  0.00 97.00      PROA   
ATOM   2045  HD1 TRP P 129     -45.822 -82.540 107.390  0.00 97.00      PROA   
ATOM   2046  NE1 TRP P 129     -47.819 -83.397 107.122  0.00 97.00      PROA   
ATOM   2047  HE1 TRP P 129     -48.318 -82.670 106.703  0.00 97.00      PROA   
ATOM   2048  CE2 TRP P 129     -48.400 -84.559 107.536  0.00 97.00      PROA   
ATOM   2049  CD2 TRP P 129     -47.437 -85.270 108.286  0.00 97.00      PROA   
ATOM   2050  CE3 TRP P 129     -47.785 -86.492 108.864  0.00 97.00      PROA   
ATOM   2051  HE3 TRP P 129     -47.083 -87.044 109.472  0.00 97.00      PROA   
ATOM   2052  CZ3 TRP P 129     -49.078 -86.988 108.665  0.00 97.00      PROA   
ATOM   2053  HZ3 TRP P 129     -49.369 -87.927 109.114  0.00 97.00      PROA   
ATOM   2054  CZ2 TRP P 129     -49.679 -85.054 107.328  0.00 97.00      PROA   
ATOM   2055  HZ2 TRP P 129     -50.412 -84.506 106.755  0.00 97.00      PROA   
ATOM   2056  CH2 TRP P 129     -50.005 -86.284 107.901  0.00 97.00      PROA   
ATOM   2057  HH2 TRP P 129     -51.000 -86.685 107.766  0.00 97.00      PROA   
ATOM   2058  C   TRP P 129     -42.846 -86.204 108.855  0.00 97.00      PROA   
ATOM   2059  O   TRP P 129     -42.725 -87.410 109.062  0.00 97.00      PROA   
ATOM   2060  N   ASN P 130     -41.958 -85.313 109.357  0.00 97.00      PROA   
ATOM   2061  HN  ASN P 130     -42.001 -84.348 109.103  0.00 97.00      PROA   
ATOM   2062  CA  ASN P 130     -40.890 -85.686 110.266  0.00 97.00      PROA   
ATOM   2063  HA  ASN P 130     -40.300 -86.422 109.739  0.00 97.00      PROA   
ATOM   2064  CB  ASN P 130     -39.993 -84.456 110.594  0.00 97.00      PROA   
ATOM   2065  HB1 ASN P 130     -40.537 -83.746 111.252  0.00 97.00      PROA   
ATOM   2066  HB2 ASN P 130     -39.729 -83.920 109.656  0.00 97.00      PROA   
ATOM   2067  CG  ASN P 130     -38.701 -84.866 111.297  0.00 97.00      PROA   
ATOM   2068  OD1 ASN P 130     -38.441 -84.469 112.432  0.00 97.00      PROA   
ATOM   2069  ND2 ASN P 130     -37.880 -85.704 110.612  0.00 97.00      PROA   
ATOM   2070 HD21 ASN P 130     -37.010 -85.952 111.040  0.00 97.00      PROA   
ATOM   2071 HD22 ASN P 130     -38.106 -85.983 109.681  0.00 97.00      PROA   
ATOM   2072  C   ASN P 130     -41.393 -86.352 111.553  0.00 97.00      PROA   
ATOM   2073  O   ASN P 130     -42.312 -85.871 112.213  0.00 97.00      PROA   
ATOM   2074  N   SER P 131     -40.780 -87.498 111.925  0.00 97.00      PROA   
ATOM   2075  HN  SER P 131     -40.028 -87.874 111.389  0.00 97.00      PROA   
ATOM   2076  CA  SER P 131     -41.175 -88.282 113.076  0.00 97.00      PROA   
ATOM   2077  HA  SER P 131     -41.413 -87.623 113.899  0.00 97.00      PROA   
ATOM   2078  CB  SER P 131     -42.371 -89.241 112.783  0.00 97.00      PROA   
ATOM   2079  HB1 SER P 131     -42.148 -89.841 111.876  0.00 97.00      PROA   
ATOM   2080  HB2 SER P 131     -43.265 -88.617 112.568  0.00 97.00      PROA   
ATOM   2081  OG  SER P 131     -42.695 -90.121 113.864  0.00 97.00      PROA   
ATOM   2082  HG1 SER P 131     -42.041 -90.830 113.860  0.00 97.00      PROA   
ATOM   2083  C   SER P 131     -39.970 -89.090 113.442  0.00 97.00      PROA   
ATOM   2084  O   SER P 131     -39.098 -89.305 112.611  0.00 97.00      PROA   
ATOM   2085  N   ASN P 132     -39.913 -89.582 114.700  0.00 97.00      PROA   
ATOM   2086  HN  ASN P 132     -40.660 -89.394 115.333  0.00 97.00      PROA   
ATOM   2087  CA  ASN P 132     -38.920 -90.539 115.141  0.00 97.00      PROA   
ATOM   2088  HA  ASN P 132     -37.969 -90.272 114.701  0.00 97.00      PROA   
ATOM   2089  CB  ASN P 132     -38.747 -90.544 116.697  0.00 97.00      PROA   
ATOM   2090  HB1 ASN P 132     -38.631 -89.502 117.062  0.00 97.00      PROA   
ATOM   2091  HB2 ASN P 132     -37.811 -91.091 116.945  0.00 97.00      PROA   
ATOM   2092  CG  ASN P 132     -39.882 -91.253 117.455  0.00 97.00      PROA   
ATOM   2093  OD1 ASN P 132     -39.842 -92.473 117.637  0.00 97.00      PROA   
ATOM   2094  ND2 ASN P 132     -40.899 -90.491 117.935  0.00 97.00      PROA   
ATOM   2095 HD21 ASN P 132     -41.627 -90.959 118.432  0.00 97.00      PROA   
ATOM   2096 HD22 ASN P 132     -40.896 -89.500 117.816  0.00 97.00      PROA   
ATOM   2097  C   ASN P 132     -39.306 -91.914 114.624  0.00 97.00      PROA   
ATOM   2098  O   ASN P 132     -40.434 -92.141 114.193  0.00 97.00      PROA   
ATOM   2099  N   LEU P 133     -38.361 -92.871 114.694  0.00 97.00      PROA   
ATOM   2100  HN  LEU P 133     -37.421 -92.642 114.940  0.00 97.00      PROA   
ATOM   2101  CA  LEU P 133     -38.661 -94.274 114.578  0.00 97.00      PROA   
ATOM   2102  HA  LEU P 133     -39.730 -94.430 114.587  0.00 97.00      PROA   
ATOM   2103  CB  LEU P 133     -38.062 -94.859 113.277  0.00 97.00      PROA   
ATOM   2104  HB1 LEU P 133     -36.954 -94.893 113.319  0.00 97.00      PROA   
ATOM   2105  HB2 LEU P 133     -38.325 -94.136 112.468  0.00 97.00      PROA   
ATOM   2106  CG  LEU P 133     -38.612 -96.234 112.836  0.00 97.00      PROA   
ATOM   2107  HG  LEU P 133     -39.722 -96.221 112.953  0.00 97.00      PROA   
ATOM   2108  CD1 LEU P 133     -38.302 -96.451 111.348  0.00 97.00      PROA   
ATOM   2109 HD11 LEU P 133     -37.203 -96.454 111.190  0.00 97.00      PROA   
ATOM   2110 HD12 LEU P 133     -38.742 -95.636 110.737  0.00 97.00      PROA   
ATOM   2111 HD13 LEU P 133     -38.714 -97.422 111.004  0.00 97.00      PROA   
ATOM   2112  CD2 LEU P 133     -38.051 -97.410 113.652  0.00 97.00      PROA   
ATOM   2113 HD21 LEU P 133     -38.391 -97.367 114.705  0.00 97.00      PROA   
ATOM   2114 HD22 LEU P 133     -36.940 -97.386 113.637  0.00 97.00      PROA   
ATOM   2115 HD23 LEU P 133     -38.389 -98.376 113.223  0.00 97.00      PROA   
ATOM   2116  C   LEU P 133     -38.075 -94.919 115.813  0.00 97.00      PROA   
ATOM   2117  O   LEU P 133     -36.864 -94.939 115.998  0.00 97.00      PROA   
ATOM   2118  N   THR P 134     -38.934 -95.474 116.701  0.00 97.00      PROA   
ATOM   2119  HN  THR P 134     -39.919 -95.416 116.564  0.00 97.00      PROA   
ATOM   2120  CA  THR P 134     -38.486 -96.143 117.912  0.00 97.00      PROA   
ATOM   2121  HA  THR P 134     -37.419 -96.024 118.029  0.00 97.00      PROA   
ATOM   2122  CB  THR P 134     -39.129 -95.621 119.193  0.00 97.00      PROA   
ATOM   2123  HB  THR P 134     -40.239 -95.685 119.128  0.00 97.00      PROA   
ATOM   2124  OG1 THR P 134     -38.760 -94.265 119.407  0.00 97.00      PROA   
ATOM   2125  HG1 THR P 134     -39.159 -93.751 118.700  0.00 97.00      PROA   
ATOM   2126  CG2 THR P 134     -38.634 -96.403 120.427  0.00 97.00      PROA   
ATOM   2127 HG21 THR P 134     -37.523 -96.388 120.464  0.00 97.00      PROA   
ATOM   2128 HG22 THR P 134     -38.981 -97.456 120.417  0.00 97.00      PROA   
ATOM   2129 HG23 THR P 134     -39.019 -95.925 121.353  0.00 97.00      PROA   
ATOM   2130  C   THR P 134     -38.762 -97.618 117.769  0.00 97.00      PROA   
ATOM   2131  O   THR P 134     -39.898 -98.047 117.582  0.00 97.00      PROA   
ATOM   2132  N   ILE P 135     -37.696 -98.438 117.868  0.00 97.00      PROA   
ATOM   2133  HN  ILE P 135     -36.779 -98.054 117.985  0.00 97.00      PROA   
ATOM   2134  CA  ILE P 135     -37.763 -99.881 117.831  0.00 97.00      PROA   
ATOM   2135  HA  ILE P 135     -38.648-100.191 117.293  0.00 97.00      PROA   
ATOM   2136  CB  ILE P 135     -36.524-100.488 117.166  0.00 97.00      PROA   
ATOM   2137  HB  ILE P 135     -35.631-100.130 117.728  0.00 97.00      PROA   
ATOM   2138  CG2 ILE P 135     -36.555-102.031 117.242  0.00 97.00      PROA   
ATOM   2139 HG21 ILE P 135     -37.450-102.431 116.720  0.00 97.00      PROA   
ATOM   2140 HG22 ILE P 135     -36.568-102.382 118.291  0.00 97.00      PROA   
ATOM   2141 HG23 ILE P 135     -35.648-102.457 116.767  0.00 97.00      PROA   
ATOM   2142  CG1 ILE P 135     -36.343-100.009 115.701  0.00 97.00      PROA   
ATOM   2143 HG11 ILE P 135     -36.736 -98.979 115.580  0.00 97.00      PROA   
ATOM   2144 HG12 ILE P 135     -36.938-100.666 115.029  0.00 97.00      PROA   
ATOM   2145  CD  ILE P 135     -34.872 -99.978 115.264  0.00 97.00      PROA   
ATOM   2146  HD1 ILE P 135     -34.355-100.931 115.506  0.00 97.00      PROA   
ATOM   2147  HD2 ILE P 135     -34.346 -99.159 115.798  0.00 97.00      PROA   
ATOM   2148  HD3 ILE P 135     -34.784 -99.790 114.174  0.00 97.00      PROA   
ATOM   2149  C   ILE P 135     -37.865-100.344 119.272  0.00 97.00      PROA   
ATOM   2150  O   ILE P 135     -36.919-100.213 120.038  0.00 97.00      PROA   
ATOM   2151  N   LEU P 136     -39.032-100.891 119.683  0.00 97.00      PROA   
ATOM   2152  HN  LEU P 136     -39.812-100.920 119.062  0.00 97.00      PROA   
ATOM   2153  CA  LEU P 136     -39.320-101.319 121.044  0.00 97.00      PROA   
ATOM   2154  HA  LEU P 136     -39.167-100.458 121.680  0.00 97.00      PROA   
ATOM   2155  CB  LEU P 136     -40.787-101.813 121.200  0.00 97.00      PROA   
ATOM   2156  HB1 LEU P 136     -40.914-102.220 122.229  0.00 97.00      PROA   
ATOM   2157  HB2 LEU P 136     -40.977-102.640 120.483  0.00 97.00      PROA   
ATOM   2158  CG  LEU P 136     -41.908-100.746 121.034  0.00 97.00      PROA   
ATOM   2159  HG  LEU P 136     -42.855-101.253 121.346  0.00 97.00      PROA   
ATOM   2160  CD1 LEU P 136     -41.715 -99.543 121.974  0.00 97.00      PROA   
ATOM   2161 HD11 LEU P 136     -40.824 -98.953 121.672  0.00 97.00      PROA   
ATOM   2162 HD12 LEU P 136     -41.578 -99.885 123.021  0.00 97.00      PROA   
ATOM   2163 HD13 LEU P 136     -42.603 -98.878 121.932  0.00 97.00      PROA   
ATOM   2164  CD2 LEU P 136     -42.139-100.274 119.584  0.00 97.00      PROA   
ATOM   2165 HD21 LEU P 136     -42.227-101.141 118.897  0.00 97.00      PROA   
ATOM   2166 HD22 LEU P 136     -41.308 -99.623 119.246  0.00 97.00      PROA   
ATOM   2167 HD23 LEU P 136     -43.076 -99.681 119.527  0.00 97.00      PROA   
ATOM   2168  C   LEU P 136     -38.389-102.395 121.586  0.00 97.00      PROA   
ATOM   2169  O   LEU P 136     -37.990-102.347 122.749  0.00 97.00      PROA   
ATOM   2170  N   LYS P 137     -38.026-103.392 120.751  0.00 97.00      PROA   
ATOM   2171  HN  LYS P 137     -38.394-103.433 119.828  0.00 97.00      PROA   
ATOM   2172  CA  LYS P 137     -37.019-104.375 121.087  0.00 97.00      PROA   
ATOM   2173  HA  LYS P 137     -36.382-103.990 121.873  0.00 97.00      PROA   
ATOM   2174  CB  LYS P 137     -37.636-105.723 121.545  0.00 97.00      PROA   
ATOM   2175  HB1 LYS P 137     -36.835-106.489 121.627  0.00 97.00      PROA   
ATOM   2176  HB2 LYS P 137     -38.359-106.074 120.776  0.00 97.00      PROA   
ATOM   2177  CG  LYS P 137     -38.358-105.644 122.904  0.00 97.00      PROA   
ATOM   2178  HG1 LYS P 137     -39.201-104.922 122.840  0.00 97.00      PROA   
ATOM   2179  HG2 LYS P 137     -37.641-105.246 123.652  0.00 97.00      PROA   
ATOM   2180  CD  LYS P 137     -38.895-107.010 123.369  0.00 97.00      PROA   
ATOM   2181  HD1 LYS P 137     -38.061-107.748 123.359  0.00 97.00      PROA   
ATOM   2182  HD2 LYS P 137     -39.650-107.359 122.630  0.00 97.00      PROA   
ATOM   2183  CE  LYS P 137     -39.546-107.002 124.760  0.00 97.00      PROA   
ATOM   2184  HE1 LYS P 137     -39.941-108.016 124.995  0.00 97.00      PROA   
ATOM   2185  HE2 LYS P 137     -40.375-106.268 124.819  0.00 97.00      PROA   
ATOM   2186  NZ  LYS P 137     -38.540-106.674 125.796  0.00 97.00      PROA   
ATOM   2187  HZ1 LYS P 137     -38.409-105.645 125.885  0.00 97.00      PROA   
ATOM   2188  HZ2 LYS P 137     -37.640-107.107 125.506  0.00 97.00      PROA   
ATOM   2189  HZ3 LYS P 137     -38.826-107.082 126.709  0.00 97.00      PROA   
ATOM   2190  C   LYS P 137     -36.146-104.606 119.874  0.00 97.00      PROA   
ATOM   2191  O   LYS P 137     -36.603-105.133 118.862  0.00 97.00      PROA   
ATOM   2192  N   THR P 138     -34.846-104.223 119.939  0.00 97.00      PROA   
ATOM   2193  HN  THR P 138     -34.505-103.724 120.737  0.00 97.00      PROA   
ATOM   2194  CA  THR P 138     -33.900-104.425 118.850  0.00 97.00      PROA   
ATOM   2195  HA  THR P 138     -34.450-104.259 117.935  0.00 97.00      PROA   
ATOM   2196  CB  THR P 138     -32.741-103.426 118.838  0.00 97.00      PROA   
ATOM   2197  HB  THR P 138     -33.155-102.419 119.080  0.00 97.00      PROA   
ATOM   2198  OG1 THR P 138     -32.138-103.338 117.552  0.00 97.00      PROA   
ATOM   2199  HG1 THR P 138     -31.413-102.720 117.661  0.00 97.00      PROA   
ATOM   2200  CG2 THR P 138     -31.644-103.769 119.857  0.00 97.00      PROA   
ATOM   2201 HG21 THR P 138     -31.113-104.706 119.586  0.00 97.00      PROA   
ATOM   2202 HG22 THR P 138     -32.074-103.889 120.870  0.00 97.00      PROA   
ATOM   2203 HG23 THR P 138     -30.891-102.953 119.899  0.00 97.00      PROA   
ATOM   2204  C   THR P 138     -33.427-105.867 118.818  0.00 97.00      PROA   
ATOM   2205  O   THR P 138     -33.699-106.660 119.711  0.00 97.00      PROA   
ATOM   2206  N   ASN P 139     -32.761-106.264 117.719  0.00 97.00      PROA   
ATOM   2207  HN  ASN P 139     -32.469-105.597 117.039  0.00 97.00      PROA   
ATOM   2208  CA  ASN P 139     -32.466-107.652 117.463  0.00 97.00      PROA   
ATOM   2209  HA  ASN P 139     -31.981-108.068 118.334  0.00 97.00      PROA   
ATOM   2210  CB  ASN P 139     -33.744-108.481 117.124  0.00 97.00      PROA   
ATOM   2211  HB1 ASN P 139     -34.387-108.528 118.031  0.00 97.00      PROA   
ATOM   2212  HB2 ASN P 139     -33.489-109.526 116.856  0.00 97.00      PROA   
ATOM   2213  CG  ASN P 139     -34.531-107.855 115.964  0.00 97.00      PROA   
ATOM   2214  OD1 ASN P 139     -34.161-108.016 114.800  0.00 97.00      PROA   
ATOM   2215  ND2 ASN P 139     -35.653-107.147 116.274  0.00 97.00      PROA   
ATOM   2216 HD21 ASN P 139     -36.204-106.784 115.525  0.00 97.00      PROA   
ATOM   2217 HD22 ASN P 139     -35.909-106.998 117.228  0.00 97.00      PROA   
ATOM   2218  C   ASN P 139     -31.456-107.671 116.353  0.00 97.00      PROA   
ATOM   2219  O   ASN P 139     -31.118-106.635 115.782  0.00 97.00      PROA   
ATOM   2220  N   MET P 140     -30.939-108.866 116.000  0.00 97.00      PROA   
ATOM   2221  HN  MET P 140     -31.169-109.707 116.487  0.00 97.00      PROA   
ATOM   2222  CA  MET P 140     -29.966-109.015 114.958  0.00 97.00      PROA   
ATOM   2223  HA  MET P 140     -29.076-108.472 115.193  0.00 97.00      PROA   
ATOM   2224  CB  MET P 140     -29.542-110.486 114.946  0.00 97.00      PROA   
ATOM   2225  HB1 MET P 140     -30.431-111.122 114.677  0.00 97.00      PROA   
ATOM   2226  HB2 MET P 140     -29.238-110.841 115.933  0.00 97.00      PROA   
ATOM   2227  CG  MET P 140     -28.232-110.783 114.196  0.00 97.00      PROA   
ATOM   2228  HG1 MET P 140     -27.446-110.116 114.274  0.00 97.00      PROA   
ATOM   2229  HG2 MET P 140     -28.373-110.376 113.225  0.00 97.00      PROA   
ATOM   2230  SD  MET P 140     -27.835-112.661 114.111  0.00 97.00      PROA   
ATOM   2231  CE  MET P 140     -27.371-112.977 115.563  0.00 97.00      PROA   
ATOM   2232  HE1 MET P 140     -28.288-112.841 116.129  0.00 97.00      PROA   
ATOM   2233  HE2 MET P 140     -26.601-112.226 115.715  0.00 97.00      PROA   
ATOM   2234  HE3 MET P 140     -27.016-114.004 115.483  0.00 97.00      PROA   
ATOM   2235  C   MET P 140     -30.487-108.392 113.668  0.00 97.00      PROA   
ATOM   2236  O   MET P 140     -29.719-107.800 112.911  0.00 97.00      PROA   
ATOM   2237  N   SER P 141     -31.813-108.544 113.311  0.00 97.00      PROA   
ATOM   2238  HN  SER P 141     -32.418-109.087 113.882  0.00 97.00      PROA   
ATOM   2239  CA  SER P 141     -32.310-108.266 111.952  0.00 97.00      PROA   
ATOM   2240  HA  SER P 141     -31.580-108.503 111.180  0.00 97.00      PROA   
ATOM   2241  CB  SER P 141     -33.615-109.052 111.618  0.00 97.00      PROA   
ATOM   2242  HB1 SER P 141     -34.437-108.738 112.294  0.00 97.00      PROA   
ATOM   2243  HB2 SER P 141     -33.440-110.138 111.780  0.00 97.00      PROA   
ATOM   2244  OG  SER P 141     -34.019-108.889 110.257  0.00 97.00      PROA   
ATOM   2245  HG1 SER P 141     -34.168-107.949 110.121  0.00 97.00      PROA   
ATOM   2246  C   SER P 141     -32.583-106.791 111.898  0.00 97.00      PROA   
ATOM   2247  O   SER P 141     -33.045-106.278 110.888  0.00 97.00      PROA   
ATOM   2248  N   HSD P 142     -32.249-106.072 112.990  0.00 97.00      PROA   
ATOM   2249  HN  HSD P 142     -31.938-106.563 113.804  0.00 97.00      PROA   
ATOM   2250  CA  HSD P 142     -32.255-104.636 113.086  0.00 97.00      PROA   
ATOM   2251  HA  HSD P 142     -32.691-104.223 112.196  0.00 97.00      PROA   
ATOM   2252  CB  HSD P 142     -33.115-104.150 114.277  0.00 97.00      PROA   
ATOM   2253  HB1 HSD P 142     -32.873-103.094 114.525  0.00 97.00      PROA   
ATOM   2254  HB2 HSD P 142     -32.914-104.763 115.180  0.00 97.00      PROA   
ATOM   2255  ND1 HSD P 142     -35.464-103.171 114.164  0.00 97.00      PROA   
ATOM   2256  HD1 HSD P 142     -35.281-102.358 114.718  0.00 97.00      PROA   
ATOM   2257  CG  HSD P 142     -34.584-104.207 113.930  0.00 97.00      PROA   
ATOM   2258  CE1 HSD P 142     -36.629-103.491 113.552  0.00 97.00      PROA   
ATOM   2259  HE1 HSD P 142     -37.518-102.862 113.595  0.00 97.00      PROA   
ATOM   2260  NE2 HSD P 142     -36.567-104.658 112.946  0.00 97.00      PROA   
ATOM   2261  CD2 HSD P 142     -35.284-105.115 113.196  0.00 97.00      PROA   
ATOM   2262  HD2 HSD P 142     -34.986-106.071 112.785  0.00 97.00      PROA   
ATOM   2263  C   HSD P 142     -30.840-104.089 113.124  0.00 97.00      PROA   
ATOM   2264  O   HSD P 142     -30.625-102.910 113.382  0.00 97.00      PROA   
ATOM   2265  N   SER P 143     -29.827-104.924 112.813  0.00 97.00      PROA   
ATOM   2266  HN  SER P 143     -30.016-105.887 112.631  0.00 97.00      PROA   
ATOM   2267  CA  SER P 143     -28.430-104.534 112.742  0.00 97.00      PROA   
ATOM   2268  HA  SER P 143     -28.261-103.703 113.413  0.00 97.00      PROA   
ATOM   2269  CB  SER P 143     -27.530-105.726 113.158  0.00 97.00      PROA   
ATOM   2270  HB1 SER P 143     -27.519-106.517 112.378  0.00 97.00      PROA   
ATOM   2271  HB2 SER P 143     -27.966-106.176 114.075  0.00 97.00      PROA   
ATOM   2272  OG  SER P 143     -26.198-105.326 113.455  0.00 97.00      PROA   
ATOM   2273  HG1 SER P 143     -25.801-105.035 112.631  0.00 97.00      PROA   
ATOM   2274  C   SER P 143     -28.066-104.107 111.327  0.00 97.00      PROA   
ATOM   2275  O   SER P 143     -28.676-104.554 110.359  0.00 97.00      PROA   
ATOM   2276  N   GLY P 144     -27.038-103.230 111.175  0.00 97.00      PROA   
ATOM   2277  HN  GLY P 144     -26.577-102.837 111.971  0.00 97.00      PROA   
ATOM   2278  CA  GLY P 144     -26.493-102.838 109.884  0.00 97.00      PROA   
ATOM   2279  HA1 GLY P 144     -27.067-103.275 109.084  0.00 97.00      PROA   
ATOM   2280  HA2 GLY P 144     -25.459-103.153 109.873  0.00 97.00      PROA   
ATOM   2281  C   GLY P 144     -26.500-101.348 109.699  0.00 97.00      PROA   
ATOM   2282  O   GLY P 144     -26.440-100.589 110.658  0.00 97.00      PROA   
ATOM   2283  N   THR P 145     -26.539-100.883 108.429  0.00 97.00      PROA   
ATOM   2284  HN  THR P 145     -26.691-101.522 107.675  0.00 97.00      PROA   
ATOM   2285  CA  THR P 145     -26.426 -99.475 108.086  0.00 97.00      PROA   
ATOM   2286  HA  THR P 145     -25.968 -98.962 108.917  0.00 97.00      PROA   
ATOM   2287  CB  THR P 145     -25.506 -99.192 106.892  0.00 97.00      PROA   
ATOM   2288  HB  THR P 145     -24.503 -99.609 107.139  0.00 97.00      PROA   
ATOM   2289  OG1 THR P 145     -25.322 -97.798 106.661  0.00 97.00      PROA   
ATOM   2290  HG1 THR P 145     -25.945 -97.556 105.965  0.00 97.00      PROA   
ATOM   2291  CG2 THR P 145     -25.984 -99.848 105.582  0.00 97.00      PROA   
ATOM   2292 HG21 THR P 145     -26.962 -99.432 105.260  0.00 97.00      PROA   
ATOM   2293 HG22 THR P 145     -26.082-100.945 105.701  0.00 97.00      PROA   
ATOM   2294 HG23 THR P 145     -25.249 -99.648 104.772  0.00 97.00      PROA   
ATOM   2295  C   THR P 145     -27.799 -98.868 107.918  0.00 97.00      PROA   
ATOM   2296  O   THR P 145     -28.634 -99.368 107.178  0.00 97.00      PROA   
ATOM   2297  N   TYR P 146     -28.057 -97.749 108.625  0.00 97.00      PROA   
ATOM   2298  HN  TYR P 146     -27.365 -97.375 109.240  0.00 97.00      PROA   
ATOM   2299  CA  TYR P 146     -29.307 -97.025 108.575  0.00 97.00      PROA   
ATOM   2300  HA  TYR P 146     -30.022 -97.583 107.992  0.00 97.00      PROA   
ATOM   2301  CB  TYR P 146     -29.913 -96.727 109.968  0.00 97.00      PROA   
ATOM   2302  HB1 TYR P 146     -30.704 -95.952 109.886  0.00 97.00      PROA   
ATOM   2303  HB2 TYR P 146     -29.126 -96.352 110.658  0.00 97.00      PROA   
ATOM   2304  CG  TYR P 146     -30.559 -97.932 110.592  0.00 97.00      PROA   
ATOM   2305  CD1 TYR P 146     -29.798 -98.888 111.284  0.00 97.00      PROA   
ATOM   2306  HD1 TYR P 146     -28.720 -98.813 111.288  0.00 97.00      PROA   
ATOM   2307  CE1 TYR P 146     -30.431 -99.909 112.002  0.00 97.00      PROA   
ATOM   2308  HE1 TYR P 146     -29.839-100.640 112.528  0.00 97.00      PROA   
ATOM   2309  CZ  TYR P 146     -31.828 -99.967 112.056  0.00 97.00      PROA   
ATOM   2310  OH  TYR P 146     -32.465-100.977 112.800  0.00 97.00      PROA   
ATOM   2311  HH  TYR P 146     -31.768-101.526 113.173  0.00 97.00      PROA   
ATOM   2312  CD2 TYR P 146     -31.963 -98.033 110.613  0.00 97.00      PROA   
ATOM   2313  HD2 TYR P 146     -32.559 -97.293 110.100  0.00 97.00      PROA   
ATOM   2314  CE2 TYR P 146     -32.594 -99.044 111.345  0.00 97.00      PROA   
ATOM   2315  HE2 TYR P 146     -33.670 -99.095 111.389  0.00 97.00      PROA   
ATOM   2316  C   TYR P 146     -29.102 -95.701 107.884  0.00 97.00      PROA   
ATOM   2317  O   TYR P 146     -28.077 -95.051 108.043  0.00 97.00      PROA   
ATOM   2318  N   HSD P 147     -30.100 -95.266 107.088  0.00 97.00      PROA   
ATOM   2319  HN  HSD P 147     -30.938 -95.799 106.995  0.00 97.00      PROA   
ATOM   2320  CA  HSD P 147     -30.045 -94.005 106.376  0.00 97.00      PROA   
ATOM   2321  HA  HSD P 147     -29.389 -93.318 106.893  0.00 97.00      PROA   
ATOM   2322  CB  HSD P 147     -29.612 -94.162 104.891  0.00 97.00      PROA   
ATOM   2323  HB1 HSD P 147     -29.455 -93.155 104.448  0.00 97.00      PROA   
ATOM   2324  HB2 HSD P 147     -30.405 -94.666 104.302  0.00 97.00      PROA   
ATOM   2325  ND1 HSD P 147     -27.190 -94.519 104.161  0.00 97.00      PROA   
ATOM   2326  HD1 HSD P 147     -26.997 -93.568 103.913  0.00 97.00      PROA   
ATOM   2327  CG  HSD P 147     -28.368 -94.992 104.701  0.00 97.00      PROA   
ATOM   2328  CE1 HSD P 147     -26.360 -95.583 104.031  0.00 97.00      PROA   
ATOM   2329  HE1 HSD P 147     -25.347 -95.503 103.636  0.00 97.00      PROA   
ATOM   2330  NE2 HSD P 147     -26.925 -96.705 104.430  0.00 97.00      PROA   
ATOM   2331  CD2 HSD P 147     -28.189 -96.335 104.847  0.00 97.00      PROA   
ATOM   2332  HD2 HSD P 147     -28.876 -97.088 105.214  0.00 97.00      PROA   
ATOM   2333  C   HSD P 147     -31.446 -93.447 106.408  0.00 97.00      PROA   
ATOM   2334  O   HSD P 147     -32.398 -94.178 106.659  0.00 97.00      PROA   
ATOM   2335  N   CYS P 148     -31.626 -92.131 106.155  0.00 97.00      PROA   
ATOM   2336  HN  CYS P 148     -30.858 -91.495 106.091  0.00 97.00      PROA   
ATOM   2337  CA  CYS P 148     -32.948 -91.577 105.961  0.00 97.00      PROA   
ATOM   2338  HA  CYS P 148     -33.604 -92.379 105.670  0.00 97.00      PROA   
ATOM   2339  CB  CYS P 148     -33.558 -90.932 107.238  0.00 97.00      PROA   
ATOM   2340  HB1 CYS P 148     -33.534 -91.703 108.039  0.00 97.00      PROA   
ATOM   2341  HB2 CYS P 148     -34.631 -90.713 107.048  0.00 97.00      PROA   
ATOM   2342  SG  CYS P 148     -32.710 -89.435 107.846  0.00 97.00      PROA   
ATOM   2343  C   CYS P 148     -32.967 -90.612 104.799  0.00 97.00      PROA   
ATOM   2344  O   CYS P 148     -31.933 -90.142 104.334  0.00 97.00      PROA   
ATOM   2345  N   SER P 149     -34.181 -90.304 104.288  0.00 97.00      PROA   
ATOM   2346  HN  SER P 149     -35.003 -90.747 104.637  0.00 97.00      PROA   
ATOM   2347  CA  SER P 149     -34.354 -89.286 103.273  0.00 97.00      PROA   
ATOM   2348  HA  SER P 149     -33.578 -88.549 103.414  0.00 97.00      PROA   
ATOM   2349  CB  SER P 149     -34.335 -89.796 101.797  0.00 97.00      PROA   
ATOM   2350  HB1 SER P 149     -33.416 -90.403 101.656  0.00 97.00      PROA   
ATOM   2351  HB2 SER P 149     -34.287 -88.934 101.099  0.00 97.00      PROA   
ATOM   2352  OG  SER P 149     -35.466 -90.591 101.441  0.00 97.00      PROA   
ATOM   2353  HG1 SER P 149     -36.247 -90.138 101.767  0.00 97.00      PROA   
ATOM   2354  C   SER P 149     -35.669 -88.602 103.518  0.00 97.00      PROA   
ATOM   2355  O   SER P 149     -36.602 -89.214 104.018  0.00 97.00      PROA   
ATOM   2356  N   GLY P 150     -35.767 -87.309 103.143  0.00 97.00      PROA   
ATOM   2357  HN  GLY P 150     -34.978 -86.851 102.738  0.00 97.00      PROA   
ATOM   2358  CA  GLY P 150     -37.000 -86.549 103.187  0.00 97.00      PROA   
ATOM   2359  HA1 GLY P 150     -37.018 -85.985 104.107  0.00 97.00      PROA   
ATOM   2360  HA2 GLY P 150     -37.849 -87.206 103.054  0.00 97.00      PROA   
ATOM   2361  C   GLY P 150     -36.988 -85.585 102.042  0.00 97.00      PROA   
ATOM   2362  O   GLY P 150     -36.032 -85.534 101.282  0.00 97.00      PROA   
ATOM   2363  N   MET P 151     -38.062 -84.785 101.894  0.00 97.00      PROA   
ATOM   2364  HN  MET P 151     -38.866 -84.908 102.474  0.00 97.00      PROA   
ATOM   2365  CA  MET P 151     -38.236 -83.836 100.820  0.00 97.00      PROA   
ATOM   2366  HA  MET P 151     -37.362 -83.823 100.187  0.00 97.00      PROA   
ATOM   2367  CB  MET P 151     -39.492 -84.223  99.992  0.00 97.00      PROA   
ATOM   2368  HB1 MET P 151     -40.401 -83.721 100.377  0.00 97.00      PROA   
ATOM   2369  HB2 MET P 151     -39.663 -85.316 100.148  0.00 97.00      PROA   
ATOM   2370  CG  MET P 151     -39.371 -84.031  98.468  0.00 97.00      PROA   
ATOM   2371  HG1 MET P 151     -40.291 -84.460  98.010  0.00 97.00      PROA   
ATOM   2372  HG2 MET P 151     -38.512 -84.635  98.101  0.00 97.00      PROA   
ATOM   2373  SD  MET P 151     -39.193 -82.312  97.911  0.00 97.00      PROA   
ATOM   2374  CE  MET P 151     -39.352 -82.698  96.146  0.00 97.00      PROA   
ATOM   2375  HE1 MET P 151     -40.363 -83.101  95.923  0.00 97.00      PROA   
ATOM   2376  HE2 MET P 151     -38.603 -83.456  95.829  0.00 97.00      PROA   
ATOM   2377  HE3 MET P 151     -39.204 -81.787  95.527  0.00 97.00      PROA   
ATOM   2378  C   MET P 151     -38.413 -82.461 101.447  0.00 97.00      PROA   
ATOM   2379  O   MET P 151     -39.096 -82.303 102.455  0.00 97.00      PROA   
ATOM   2380  N   GLY P 152     -37.775 -81.425 100.852  0.00 97.00      PROA   
ATOM   2381  HN  GLY P 152     -37.157 -81.621 100.094  0.00 97.00      PROA   
ATOM   2382  CA  GLY P 152     -38.009 -80.023 101.183  0.00 97.00      PROA   
ATOM   2383  HA1 GLY P 152     -37.130 -79.625 101.660  0.00 97.00      PROA   
ATOM   2384  HA2 GLY P 152     -38.896 -79.933 101.795  0.00 97.00      PROA   
ATOM   2385  C   GLY P 152     -38.273 -79.246  99.924  0.00 97.00      PROA   
ATOM   2386  O   GLY P 152     -39.416 -78.954  99.589  0.00 97.00      PROA   
ATOM   2387  N   LYS P 153     -37.207 -78.867  99.188  0.00 97.00      PROA   
ATOM   2388  HN  LYS P 153     -36.280 -78.963  99.547  0.00 97.00      PROA   
ATOM   2389  CA  LYS P 153     -37.324 -78.366  97.828  0.00 97.00      PROA   
ATOM   2390  HA  LYS P 153     -38.366 -78.326  97.555  0.00 97.00      PROA   
ATOM   2391  CB  LYS P 153     -36.715 -76.948  97.670  0.00 97.00      PROA   
ATOM   2392  HB1 LYS P 153     -36.506 -76.729  96.600  0.00 97.00      PROA   
ATOM   2393  HB2 LYS P 153     -35.747 -76.909  98.214  0.00 97.00      PROA   
ATOM   2394  CG  LYS P 153     -37.637 -75.823  98.185  0.00 97.00      PROA   
ATOM   2395  HG1 LYS P 153     -37.088 -74.857  98.105  0.00 97.00      PROA   
ATOM   2396  HG2 LYS P 153     -37.871 -75.991  99.259  0.00 97.00      PROA   
ATOM   2397  CD  LYS P 153     -38.943 -75.732  97.376  0.00 97.00      PROA   
ATOM   2398  HD1 LYS P 153     -39.542 -76.651  97.562  0.00 97.00      PROA   
ATOM   2399  HD2 LYS P 153     -38.674 -75.710  96.295  0.00 97.00      PROA   
ATOM   2400  CE  LYS P 153     -39.809 -74.512  97.708  0.00 97.00      PROA   
ATOM   2401  HE1 LYS P 153     -39.265 -73.570  97.487  0.00 97.00      PROA   
ATOM   2402  HE2 LYS P 153     -40.107 -74.523  98.778  0.00 97.00      PROA   
ATOM   2403  NZ  LYS P 153     -41.044 -74.537  96.887  0.00 97.00      PROA   
ATOM   2404  HZ1 LYS P 153     -41.570 -75.411  97.091  0.00 97.00      PROA   
ATOM   2405  HZ2 LYS P 153     -40.786 -74.525  95.879  0.00 97.00      PROA   
ATOM   2406  HZ3 LYS P 153     -41.639 -73.714  97.103  0.00 97.00      PROA   
ATOM   2407  C   LYS P 153     -36.745 -79.329  96.817  0.00 97.00      PROA   
ATOM   2408  O   LYS P 153     -36.849 -79.120  95.609  0.00 97.00      PROA   
ATOM   2409  N   HSD P 154     -36.187 -80.452  97.303  0.00 97.00      PROA   
ATOM   2410  HN  HSD P 154     -36.094 -80.583  98.285  0.00 97.00      PROA   
ATOM   2411  CA  HSD P 154     -35.806 -81.592  96.511  0.00 97.00      PROA   
ATOM   2412  HA  HSD P 154     -36.615 -81.833  95.836  0.00 97.00      PROA   
ATOM   2413  CB  HSD P 154     -34.486 -81.398  95.721  0.00 97.00      PROA   
ATOM   2414  HB1 HSD P 154     -33.676 -81.096  96.421  0.00 97.00      PROA   
ATOM   2415  HB2 HSD P 154     -34.630 -80.566  94.998  0.00 97.00      PROA   
ATOM   2416  ND1 HSD P 154     -32.946 -83.368  95.220  0.00 97.00      PROA   
ATOM   2417  HD1 HSD P 154     -32.354 -83.265  96.021  0.00 97.00      PROA   
ATOM   2418  CG  HSD P 154     -34.069 -82.617  94.941  0.00 97.00      PROA   
ATOM   2419  CE1 HSD P 154     -32.918 -84.382  94.322  0.00 97.00      PROA   
ATOM   2420  HE1 HSD P 154     -32.131 -85.135  94.311  0.00 97.00      PROA   
ATOM   2421  NE2 HSD P 154     -33.943 -84.342  93.493  0.00 97.00      PROA   
ATOM   2422  CD2 HSD P 154     -34.659 -83.220  93.872  0.00 97.00      PROA   
ATOM   2423  HD2 HSD P 154     -35.553 -82.943  93.328  0.00 97.00      PROA   
ATOM   2424  C   HSD P 154     -35.687 -82.691  97.536  0.00 97.00      PROA   
ATOM   2425  O   HSD P 154     -35.758 -82.424  98.734  0.00 97.00      PROA   
ATOM   2426  N   ARG P 155     -35.531 -83.971  97.119  0.00 97.00      PROA   
ATOM   2427  HN  ARG P 155     -35.497 -84.199  96.148  0.00 97.00      PROA   
ATOM   2428  CA  ARG P 155     -35.184 -85.025  98.052  0.00 97.00      PROA   
ATOM   2429  HA  ARG P 155     -35.871 -84.937  98.882  0.00 97.00      PROA   
ATOM   2430  CB  ARG P 155     -35.366 -86.464  97.502  0.00 97.00      PROA   
ATOM   2431  HB1 ARG P 155     -36.457 -86.634  97.350  0.00 97.00      PROA   
ATOM   2432  HB2 ARG P 155     -35.036 -87.184  98.283  0.00 97.00      PROA   
ATOM   2433  CG  ARG P 155     -34.639 -86.753  96.169  0.00 97.00      PROA   
ATOM   2434  HG1 ARG P 155     -33.821 -86.016  96.042  0.00 97.00      PROA   
ATOM   2435  HG2 ARG P 155     -35.339 -86.608  95.317  0.00 97.00      PROA   
ATOM   2436  CD  ARG P 155     -33.975 -88.137  96.079  0.00 97.00      PROA   
ATOM   2437  HD1 ARG P 155     -33.154 -88.197  96.830  0.00 97.00      PROA   
ATOM   2438  HD2 ARG P 155     -33.563 -88.313  95.061  0.00 97.00      PROA   
ATOM   2439  NE  ARG P 155     -35.029 -89.162  96.362  0.00 97.00      PROA   
ATOM   2440  HE  ARG P 155     -35.981 -88.912  96.215  0.00 97.00      PROA   
ATOM   2441  CZ  ARG P 155     -34.794 -90.335  96.987  0.00 97.00      PROA   
ATOM   2442  NH1 ARG P 155     -33.560 -90.812  97.200  0.00 97.00      PROA   
ATOM   2443 HH11 ARG P 155     -32.785 -90.330  96.805  0.00 97.00      PROA   
ATOM   2444 HH12 ARG P 155     -33.466 -91.696  97.651  0.00 97.00      PROA   
ATOM   2445  NH2 ARG P 155     -35.834 -91.069  97.425  0.00 97.00      PROA   
ATOM   2446 HH21 ARG P 155     -36.761 -90.732  97.291  0.00 97.00      PROA   
ATOM   2447 HH22 ARG P 155     -35.645 -91.897  97.945  0.00 97.00      PROA   
ATOM   2448  C   ARG P 155     -33.781 -84.861  98.626  0.00 97.00      PROA   
ATOM   2449  O   ARG P 155     -32.820 -84.585  97.912  0.00 97.00      PROA   
ATOM   2450  N   TYR P 156     -33.639 -85.035  99.953  0.00 97.00      PROA   
ATOM   2451  HN  TYR P 156     -34.440 -85.206 100.525  0.00 97.00      PROA   
ATOM   2452  CA  TYR P 156     -32.381 -84.925 100.657  0.00 97.00      PROA   
ATOM   2453  HA  TYR P 156     -31.574 -84.742  99.961  0.00 97.00      PROA   
ATOM   2454  CB  TYR P 156     -32.413 -83.818 101.749  0.00 97.00      PROA   
ATOM   2455  HB1 TYR P 156     -31.412 -83.677 102.207  0.00 97.00      PROA   
ATOM   2456  HB2 TYR P 156     -33.134 -84.112 102.543  0.00 97.00      PROA   
ATOM   2457  CG  TYR P 156     -32.866 -82.485 101.194  0.00 97.00      PROA   
ATOM   2458  CD1 TYR P 156     -32.312 -81.954 100.014  0.00 97.00      PROA   
ATOM   2459  HD1 TYR P 156     -31.549 -82.503  99.482  0.00 97.00      PROA   
ATOM   2460  CE1 TYR P 156     -32.759 -80.730  99.500  0.00 97.00      PROA   
ATOM   2461  HE1 TYR P 156     -32.338 -80.347  98.582  0.00 97.00      PROA   
ATOM   2462  CZ  TYR P 156     -33.756 -80.013 100.173  0.00 97.00      PROA   
ATOM   2463  OH  TYR P 156     -34.208 -78.779  99.665  0.00 97.00      PROA   
ATOM   2464  HH  TYR P 156     -33.549 -78.461  99.045  0.00 97.00      PROA   
ATOM   2465  CD2 TYR P 156     -33.848 -81.739 101.871  0.00 97.00      PROA   
ATOM   2466  HD2 TYR P 156     -34.276 -82.121 102.787  0.00 97.00      PROA   
ATOM   2467  CE2 TYR P 156     -34.289 -80.512 101.365  0.00 97.00      PROA   
ATOM   2468  HE2 TYR P 156     -35.033 -79.946 101.904  0.00 97.00      PROA   
ATOM   2469  C   TYR P 156     -32.134 -86.261 101.314  0.00 97.00      PROA   
ATOM   2470  O   TYR P 156     -33.065 -86.893 101.799  0.00 97.00      PROA   
ATOM   2471  N   THR P 157     -30.866 -86.733 101.323  0.00 97.00      PROA   
ATOM   2472  HN  THR P 157     -30.133 -86.224 100.880  0.00 97.00      PROA   
ATOM   2473  CA  THR P 157     -30.452 -88.000 101.906  0.00 97.00      PROA   
ATOM   2474  HA  THR P 157     -31.304 -88.511 102.333  0.00 97.00      PROA   
ATOM   2475  CB  THR P 157     -29.756 -88.933 100.916  0.00 97.00      PROA   
ATOM   2476  HB  THR P 157     -29.215 -89.759 101.439  0.00 97.00      PROA   
ATOM   2477  OG1 THR P 157     -28.840 -88.225 100.085  0.00 97.00      PROA   
ATOM   2478  HG1 THR P 157     -28.136 -87.916 100.659  0.00 97.00      PROA   
ATOM   2479  CG2 THR P 157     -30.808 -89.570  99.995  0.00 97.00      PROA   
ATOM   2480 HG21 THR P 157     -31.378 -88.784  99.457  0.00 97.00      PROA   
ATOM   2481 HG22 THR P 157     -31.509 -90.195 100.583  0.00 97.00      PROA   
ATOM   2482 HG23 THR P 157     -30.303 -90.218  99.245  0.00 97.00      PROA   
ATOM   2483  C   THR P 157     -29.482 -87.717 103.029  0.00 97.00      PROA   
ATOM   2484  O   THR P 157     -28.622 -86.847 102.911  0.00 97.00      PROA   
ATOM   2485  N   SER P 158     -29.589 -88.461 104.153  0.00 97.00      PROA   
ATOM   2486  HN  SER P 158     -30.316 -89.142 104.256  0.00 97.00      PROA   
ATOM   2487  CA  SER P 158     -28.681 -88.329 105.276  0.00 97.00      PROA   
ATOM   2488  HA  SER P 158     -28.471 -87.277 105.410  0.00 97.00      PROA   
ATOM   2489  CB  SER P 158     -29.288 -88.874 106.604  0.00 97.00      PROA   
ATOM   2490  HB1 SER P 158     -30.296 -88.428 106.723  0.00 97.00      PROA   
ATOM   2491  HB2 SER P 158     -28.674 -88.556 107.472  0.00 97.00      PROA   
ATOM   2492  OG  SER P 158     -29.417 -90.296 106.634  0.00 97.00      PROA   
ATOM   2493  HG1 SER P 158     -28.536 -90.656 106.797  0.00 97.00      PROA   
ATOM   2494  C   SER P 158     -27.369 -89.047 105.031  0.00 97.00      PROA   
ATOM   2495  O   SER P 158     -27.215 -89.832 104.098  0.00 97.00      PROA   
ATOM   2496  N   ALA P 159     -26.398 -88.830 105.945  0.00 97.00      PROA   
ATOM   2497  HN  ALA P 159     -26.479 -88.091 106.611  0.00 97.00      PROA   
ATOM   2498  CA  ALA P 159     -25.298 -89.746 106.165  0.00 97.00      PROA   
ATOM   2499  HA  ALA P 159     -24.771 -89.855 105.227  0.00 97.00      PROA   
ATOM   2500  CB  ALA P 159     -24.331 -89.192 107.230  0.00 97.00      PROA   
ATOM   2501  HB1 ALA P 159     -24.849 -89.068 108.206  0.00 97.00      PROA   
ATOM   2502  HB2 ALA P 159     -23.953 -88.196 106.913  0.00 97.00      PROA   
ATOM   2503  HB3 ALA P 159     -23.461 -89.863 107.373  0.00 97.00      PROA   
ATOM   2504  C   ALA P 159     -25.793 -91.126 106.597  0.00 97.00      PROA   
ATOM   2505  O   ALA P 159     -26.844 -91.253 107.223  0.00 97.00      PROA   
ATOM   2506  N   GLY P 160     -25.052 -92.205 106.247  0.00 97.00      PROA   
ATOM   2507  HN  GLY P 160     -24.201 -92.093 105.741  0.00 97.00      PROA   
ATOM   2508  CA  GLY P 160     -25.355 -93.551 106.708  0.00 97.00      PROA   
ATOM   2509  HA1 GLY P 160     -24.904 -94.247 106.016  0.00 97.00      PROA   
ATOM   2510  HA2 GLY P 160     -26.424 -93.681 106.793  0.00 97.00      PROA   
ATOM   2511  C   GLY P 160     -24.719 -93.794 108.044  0.00 97.00      PROA   
ATOM   2512  O   GLY P 160     -23.546 -93.485 108.234  0.00 97.00      PROA   
ATOM   2513  N   ILE P 161     -25.475 -94.390 108.993  0.00 97.00      PROA   
ATOM   2514  HN  ILE P 161     -26.424 -94.632 108.795  0.00 97.00      PROA   
ATOM   2515  CA  ILE P 161     -24.996 -94.674 110.331  0.00 97.00      PROA   
ATOM   2516  HA  ILE P 161     -23.963 -94.373 110.419  0.00 97.00      PROA   
ATOM   2517  CB  ILE P 161     -25.794 -93.961 111.427  0.00 97.00      PROA   
ATOM   2518  HB  ILE P 161     -26.850 -94.318 111.396  0.00 97.00      PROA   
ATOM   2519  CG2 ILE P 161     -25.208 -94.303 112.818  0.00 97.00      PROA   
ATOM   2520 HG21 ILE P 161     -24.122 -94.074 112.848  0.00 97.00      PROA   
ATOM   2521 HG22 ILE P 161     -25.353 -95.373 113.071  0.00 97.00      PROA   
ATOM   2522 HG23 ILE P 161     -25.710 -93.693 113.598  0.00 97.00      PROA   
ATOM   2523  CG1 ILE P 161     -25.845 -92.421 111.207  0.00 97.00      PROA   
ATOM   2524 HG11 ILE P 161     -26.486 -91.986 112.006  0.00 97.00      PROA   
ATOM   2525 HG12 ILE P 161     -26.343 -92.202 110.239  0.00 97.00      PROA   
ATOM   2526  CD  ILE P 161     -24.483 -91.713 111.244  0.00 97.00      PROA   
ATOM   2527  HD1 ILE P 161     -23.809 -92.102 110.453  0.00 97.00      PROA   
ATOM   2528  HD2 ILE P 161     -23.984 -91.849 112.227  0.00 97.00      PROA   
ATOM   2529  HD3 ILE P 161     -24.614 -90.622 111.080  0.00 97.00      PROA   
ATOM   2530  C   ILE P 161     -25.053 -96.174 110.531  0.00 97.00      PROA   
ATOM   2531  O   ILE P 161     -26.114 -96.788 110.475  0.00 97.00      PROA   
ATOM   2532  N   SER P 162     -23.885 -96.809 110.774  0.00 97.00      PROA   
ATOM   2533  HN  SER P 162     -23.023 -96.307 110.789  0.00 97.00      PROA   
ATOM   2534  CA  SER P 162     -23.787 -98.243 110.964  0.00 97.00      PROA   
ATOM   2535  HA  SER P 162     -24.588 -98.726 110.425  0.00 97.00      PROA   
ATOM   2536  CB  SER P 162     -22.452 -98.813 110.418  0.00 97.00      PROA   
ATOM   2537  HB1 SER P 162     -22.417 -98.642 109.320  0.00 97.00      PROA   
ATOM   2538  HB2 SER P 162     -22.385 -99.908 110.596  0.00 97.00      PROA   
ATOM   2539  OG  SER P 162     -21.326 -98.158 110.999  0.00 97.00      PROA   
ATOM   2540  HG1 SER P 162     -21.457 -98.212 111.951  0.00 97.00      PROA   
ATOM   2541  C   SER P 162     -23.910 -98.630 112.424  0.00 97.00      PROA   
ATOM   2542  O   SER P 162     -23.085 -98.242 113.250  0.00 97.00      PROA   
ATOM   2543  N   VAL P 163     -24.931 -99.448 112.770  0.00 97.00      PROA   
ATOM   2544  HN  VAL P 163     -25.604 -99.742 112.092  0.00 97.00      PROA   
ATOM   2545  CA  VAL P 163     -25.109 -99.963 114.114  0.00 97.00      PROA   
ATOM   2546  HA  VAL P 163     -24.341 -99.550 114.748  0.00 97.00      PROA   
ATOM   2547  CB  VAL P 163     -26.446 -99.617 114.768  0.00 97.00      PROA   
ATOM   2548  HB  VAL P 163     -26.416 -99.929 115.839  0.00 97.00      PROA   
ATOM   2549  CG1 VAL P 163     -26.629 -98.087 114.739  0.00 97.00      PROA   
ATOM   2550 HG11 VAL P 163     -26.738 -97.716 113.697  0.00 97.00      PROA   
ATOM   2551 HG12 VAL P 163     -25.764 -97.577 115.212  0.00 97.00      PROA   
ATOM   2552 HG13 VAL P 163     -27.549 -97.816 115.299  0.00 97.00      PROA   
ATOM   2553  CG2 VAL P 163     -27.638-100.325 114.096  0.00 97.00      PROA   
ATOM   2554 HG21 VAL P 163     -27.605-101.422 114.254  0.00 97.00      PROA   
ATOM   2555 HG22 VAL P 163     -27.641-100.122 113.006  0.00 97.00      PROA   
ATOM   2556 HG23 VAL P 163     -28.592 -99.949 114.525  0.00 97.00      PROA   
ATOM   2557  C   VAL P 163     -24.901-101.459 114.077  0.00 97.00      PROA   
ATOM   2558  O   VAL P 163     -25.357-102.152 113.174  0.00 97.00      PROA   
ATOM   2559  N   THR P 164     -24.165-102.002 115.067  0.00 97.00      PROA   
ATOM   2560  HN  THR P 164     -23.788-101.422 115.787  0.00 97.00      PROA   
ATOM   2561  CA  THR P 164     -23.875-103.425 115.116  0.00 97.00      PROA   
ATOM   2562  HA  THR P 164     -24.321-103.934 114.276  0.00 97.00      PROA   
ATOM   2563  CB  THR P 164     -22.390-103.734 115.066  0.00 97.00      PROA   
ATOM   2564  HB  THR P 164     -21.867-103.374 115.979  0.00 97.00      PROA   
ATOM   2565  OG1 THR P 164     -21.781-103.099 113.947  0.00 97.00      PROA   
ATOM   2566  HG1 THR P 164     -22.153-102.218 113.896  0.00 97.00      PROA   
ATOM   2567  CG2 THR P 164     -22.189-105.244 114.891  0.00 97.00      PROA   
ATOM   2568 HG21 THR P 164     -22.604-105.587 113.920  0.00 97.00      PROA   
ATOM   2569 HG22 THR P 164     -22.612-105.846 115.712  0.00 97.00      PROA   
ATOM   2570 HG23 THR P 164     -21.124-105.436 114.902  0.00 97.00      PROA   
ATOM   2571  C   THR P 164     -24.476-103.967 116.396  0.00 97.00      PROA   
ATOM   2572  O   THR P 164     -24.053-103.597 117.483  0.00 97.00      PROA   
ATOM   2573  N   VAL P 165     -25.493-104.859 116.305  0.00 97.00      PROA   
ATOM   2574  HN  VAL P 165     -25.830-105.113 115.398  0.00 97.00      PROA   
ATOM   2575  CA  VAL P 165     -26.231-105.421 117.440  0.00 97.00      PROA   
ATOM   2576  HA  VAL P 165     -26.240-104.667 118.211  0.00 97.00      PROA   
ATOM   2577  CB  VAL P 165     -27.697-105.689 117.061  0.00 97.00      PROA   
ATOM   2578  HB  VAL P 165     -27.733-106.435 116.236  0.00 97.00      PROA   
ATOM   2579  CG1 VAL P 165     -28.572-106.200 118.229  0.00 97.00      PROA   
ATOM   2580 HG11 VAL P 165     -28.394-105.595 119.143  0.00 97.00      PROA   
ATOM   2581 HG12 VAL P 165     -28.381-107.269 118.448  0.00 97.00      PROA   
ATOM   2582 HG13 VAL P 165     -29.644-106.111 117.965  0.00 97.00      PROA   
ATOM   2583  CG2 VAL P 165     -28.316-104.362 116.565  0.00 97.00      PROA   
ATOM   2584 HG21 VAL P 165     -27.808-103.971 115.662  0.00 97.00      PROA   
ATOM   2585 HG22 VAL P 165     -28.259-103.597 117.369  0.00 97.00      PROA   
ATOM   2586 HG23 VAL P 165     -29.386-104.521 116.314  0.00 97.00      PROA   
ATOM   2587  C   VAL P 165     -25.498-106.666 117.976  0.00 97.00      PROA   
ATOM   2588  O   VAL P 165     -24.479-107.061 117.420  0.00 97.00      PROA   
ATOM   2589  N   LYS P 166     -25.954-107.316 119.082  0.00 97.00      PROA   
ATOM   2590  HN  LYS P 166     -26.755-106.987 119.580  0.00 97.00      PROA   
ATOM   2591  CA  LYS P 166     -25.469-108.617 119.510  0.00 97.00      PROA   
ATOM   2592  HA  LYS P 166     -25.060-109.159 118.667  0.00 97.00      PROA   
ATOM   2593  CB  LYS P 166     -24.507-108.620 120.743  0.00 97.00      PROA   
ATOM   2594  HB1 LYS P 166     -24.077-109.638 120.869  0.00 97.00      PROA   
ATOM   2595  HB2 LYS P 166     -25.091-108.390 121.663  0.00 97.00      PROA   
ATOM   2596  CG  LYS P 166     -23.376-107.572 120.741  0.00 97.00      PROA   
ATOM   2597  HG1 LYS P 166     -22.889-107.579 121.742  0.00 97.00      PROA   
ATOM   2598  HG2 LYS P 166     -23.877-106.585 120.648  0.00 97.00      PROA   
ATOM   2599  CD  LYS P 166     -22.282-107.796 119.673  0.00 97.00      PROA   
ATOM   2600  HD1 LYS P 166     -22.732-108.315 118.798  0.00 97.00      PROA   
ATOM   2601  HD2 LYS P 166     -21.515-108.485 120.089  0.00 97.00      PROA   
ATOM   2602  CE  LYS P 166     -21.574-106.523 119.174  0.00 97.00      PROA   
ATOM   2603  HE1 LYS P 166     -20.977-106.752 118.264  0.00 97.00      PROA   
ATOM   2604  HE2 LYS P 166     -20.916-106.082 119.950  0.00 97.00      PROA   
ATOM   2605  NZ  LYS P 166     -22.590-105.526 118.804  0.00 97.00      PROA   
ATOM   2606  HZ1 LYS P 166     -23.057-105.146 119.652  0.00 97.00      PROA   
ATOM   2607  HZ2 LYS P 166     -23.314-106.039 118.253  0.00 97.00      PROA   
ATOM   2608  HZ3 LYS P 166     -22.237-104.743 118.223  0.00 97.00      PROA   
ATOM   2609  C   LYS P 166     -26.717-109.318 119.969  0.00 97.00      PROA   
ATOM   2610  O   LYS P 166     -27.589-108.697 120.568  0.00 97.00      PROA   
ATOM   2611  N   GLU P 167     -26.811-110.632 119.683  0.00  0.00      PROA   
ATOM   2612  HN  GLU P 167     -26.099-111.093 119.159  0.00  0.00      PROA   
ATOM   2613  CA  GLU P 167     -27.853-111.491 120.179  0.00  0.00      PROA   
ATOM   2614  HA  GLU P 167     -28.454-110.952 120.898  0.00  0.00      PROA   
ATOM   2615  CB  GLU P 167     -28.811-112.021 119.074  0.00  0.00      PROA   
ATOM   2616  HB1 GLU P 167     -28.233-112.072 118.128  0.00  0.00      PROA   
ATOM   2617  HB2 GLU P 167     -29.605-111.254 118.937  0.00  0.00      PROA   
ATOM   2618  CG  GLU P 167     -29.447-113.406 119.320  0.00  0.00      PROA   
ATOM   2619  HG1 GLU P 167     -29.811-113.478 120.365  0.00  0.00      PROA   
ATOM   2620  HG2 GLU P 167     -28.680-114.189 119.168  0.00  0.00      PROA   
ATOM   2621  CD  GLU P 167     -30.614-113.668 118.362  0.00  0.00      PROA   
ATOM   2622  OE1 GLU P 167     -31.725-113.997 118.858  0.00  0.00      PROA   
ATOM   2623  OE2 GLU P 167     -30.411-113.557 117.125  0.00  0.00      PROA   
ATOM   2624  C   GLU P 167     -27.139-112.565 120.939  0.00  0.00      PROA   
ATOM   2625  O   GLU P 167     -26.150-113.118 120.461  0.00  0.00      PROA   
ATOM   2626  N   LEU P 168     -27.597-112.818 122.190  0.00  0.00      PROA   
ATOM   2627  HN  LEU P 168     -28.403-112.345 122.536  0.00  0.00      PROA   
ATOM   2628  CA  LEU P 168     -26.974-113.710 123.143  0.00  0.00      PROA   
ATOM   2629  HA  LEU P 168     -25.947-113.391 123.241  0.00  0.00      PROA   
ATOM   2630  CB  LEU P 168     -27.642-113.680 124.548  0.00  0.00      PROA   
ATOM   2631  HB1 LEU P 168     -27.152-114.453 125.185  0.00  0.00      PROA   
ATOM   2632  HB2 LEU P 168     -28.716-113.951 124.457  0.00  0.00      PROA   
ATOM   2633  CG  LEU P 168     -27.540-112.344 125.339  0.00  0.00      PROA   
ATOM   2634  HG  LEU P 168     -27.808-112.597 126.394  0.00  0.00      PROA   
ATOM   2635  CD1 LEU P 168     -26.110-111.766 125.376  0.00  0.00      PROA   
ATOM   2636 HD11 LEU P 168     -25.781-111.474 124.357  0.00  0.00      PROA   
ATOM   2637 HD12 LEU P 168     -25.400-112.519 125.779  0.00  0.00      PROA   
ATOM   2638 HD13 LEU P 168     -26.077-110.864 126.023  0.00  0.00      PROA   
ATOM   2639  CD2 LEU P 168     -28.566-111.282 124.897  0.00  0.00      PROA   
ATOM   2640 HD21 LEU P 168     -29.590-111.711 124.893  0.00  0.00      PROA   
ATOM   2641 HD22 LEU P 168     -28.328-110.909 123.881  0.00  0.00      PROA   
ATOM   2642 HD23 LEU P 168     -28.549-110.419 125.596  0.00  0.00      PROA   
ATOM   2643  C   LEU P 168     -26.933-115.140 122.665  0.00  0.00      PROA   
ATOM   2644  O   LEU P 168     -25.909-115.805 122.815  0.00  0.00      PROA   
ATOM   2645  N   PHE P 169     -28.043-115.634 122.067  0.00  0.00      PROA   
ATOM   2646  HN  PHE P 169     -28.860-115.080 121.933  0.00  0.00      PROA   
ATOM   2647  CA  PHE P 169     -28.125-117.003 121.614  0.00  0.00      PROA   
ATOM   2648  HA  PHE P 169     -27.127-117.382 121.449  0.00  0.00      PROA   
ATOM   2649  CB  PHE P 169     -28.760-117.994 122.644  0.00  0.00      PROA   
ATOM   2650  HB1 PHE P 169     -27.996-118.196 123.426  0.00  0.00      PROA   
ATOM   2651  HB2 PHE P 169     -29.003-118.968 122.167  0.00  0.00      PROA   
ATOM   2652  CG  PHE P 169     -29.986-117.458 123.359  0.00  0.00      PROA   
ATOM   2653  CD1 PHE P 169     -29.852-116.650 124.505  0.00  0.00      PROA   
ATOM   2654  HD1 PHE P 169     -28.867-116.386 124.859  0.00  0.00      PROA   
ATOM   2655  CE1 PHE P 169     -30.979-116.179 125.189  0.00  0.00      PROA   
ATOM   2656  HE1 PHE P 169     -30.860-115.549 126.058  0.00  0.00      PROA   
ATOM   2657  CZ  PHE P 169     -32.260-116.531 124.749  0.00  0.00      PROA   
ATOM   2658  HZ  PHE P 169     -33.132-116.173 125.276  0.00  0.00      PROA   
ATOM   2659  CD2 PHE P 169     -31.281-117.830 122.952  0.00  0.00      PROA   
ATOM   2660  HD2 PHE P 169     -31.411-118.483 122.101  0.00  0.00      PROA   
ATOM   2661  CE2 PHE P 169     -32.411-117.362 123.633  0.00  0.00      PROA   
ATOM   2662  HE2 PHE P 169     -33.398-117.646 123.299  0.00  0.00      PROA   
ATOM   2663  C   PHE P 169     -28.834-117.058 120.282  0.00  0.00      PROA   
ATOM   2664  O   PHE P 169     -30.054-117.202 120.242  0.00  0.00      PROA   
ATOM   2665  N   PRO P 170     -28.126-116.979 119.158  0.00  0.00      PROA   
ATOM   2666  CD  PRO P 170     -26.796-116.366 119.045  0.00  0.00      PROA   
ATOM   2667  HD1 PRO P 170     -26.046-116.973 119.590  0.00  0.00      PROA   
ATOM   2668  HD2 PRO P 170     -26.827-115.341 119.465  0.00  0.00      PROA   
ATOM   2669  CA  PRO P 170     -28.650-117.378 117.869  0.00  0.00      PROA   
ATOM   2670  HA  PRO P 170     -29.722-117.250 117.809  0.00  0.00      PROA   
ATOM   2671  CB  PRO P 170     -27.872-116.484 116.896  0.00  0.00      PROA   
ATOM   2672  HB1 PRO P 170     -28.373-115.491 116.865  0.00  0.00      PROA   
ATOM   2673  HB2 PRO P 170     -27.816-116.883 115.865  0.00  0.00      PROA   
ATOM   2674  CG  PRO P 170     -26.493-116.312 117.543  0.00  0.00      PROA   
ATOM   2675  HG1 PRO P 170     -25.847-117.167 117.253  0.00  0.00      PROA   
ATOM   2676  HG2 PRO P 170     -26.002-115.364 117.245  0.00  0.00      PROA   
ATOM   2677  C   PRO P 170     -28.286-118.831 117.683  0.00  0.00      PROA   
ATOM   2678  O   PRO P 170     -27.643-119.404 118.561  0.00  0.00      PROA   
ATOM   2679  N   ALA P 171     -28.679-119.422 116.536  0.00  0.00      PROA   
ATOM   2680  HN  ALA P 171     -29.198-118.921 115.848  0.00  0.00      PROA   
ATOM   2681  CA  ALA P 171     -28.386-120.791 116.206  0.00  0.00      PROA   
ATOM   2682  HA  ALA P 171     -27.315-120.875 116.131  0.00  0.00      PROA   
ATOM   2683  CB  ALA P 171     -28.949-121.857 117.177  0.00  0.00      PROA   
ATOM   2684  HB1 ALA P 171     -30.041-121.721 117.327  0.00  0.00      PROA   
ATOM   2685  HB2 ALA P 171     -28.452-121.783 118.166  0.00  0.00      PROA   
ATOM   2686  HB3 ALA P 171     -28.767-122.880 116.786  0.00  0.00      PROA   
ATOM   2687  C   ALA P 171     -29.070-120.978 114.879  0.00  0.00      PROA   
ATOM   2688  O   ALA P 171     -30.272-120.719 114.808  0.00  0.00      PROA   
ATOM   2689  N   PRO P 172     -28.385-121.358 113.796  0.00  0.00      PROA   
ATOM   2690  CD  PRO P 172     -27.000-121.839 113.817  0.00  0.00      PROA   
ATOM   2691  HD1 PRO P 172     -26.836-122.543 114.661  0.00  0.00      PROA   
ATOM   2692  HD2 PRO P 172     -26.326-120.961 113.909  0.00  0.00      PROA   
ATOM   2693  CA  PRO P 172     -28.985-121.518 112.481  0.00  0.00      PROA   
ATOM   2694  HA  PRO P 172     -29.457-120.586 112.206  0.00  0.00      PROA   
ATOM   2695  CB  PRO P 172     -27.811-121.866 111.554  0.00  0.00      PROA   
ATOM   2696  HB1 PRO P 172     -27.370-120.920 111.166  0.00  0.00      PROA   
ATOM   2697  HB2 PRO P 172     -28.096-122.502 110.692  0.00  0.00      PROA   
ATOM   2698  CG  PRO P 172     -26.789-122.543 112.473  0.00  0.00      PROA   
ATOM   2699  HG1 PRO P 172     -27.036-123.623 112.574  0.00  0.00      PROA   
ATOM   2700  HG2 PRO P 172     -25.756-122.435 112.097  0.00  0.00      PROA   
ATOM   2701  C   PRO P 172     -30.040-122.597 112.472  0.00  0.00      PROA   
ATOM   2702  O   PRO P 172     -29.758-123.715 112.903  0.00  0.00      PROA   
ATOM   2703  N   VAL P 173     -31.255-122.272 111.975  0.00 97.00      PROA   
ATOM   2704  HN  VAL P 173     -31.467-121.341 111.682  0.00 97.00      PROA   
ATOM   2705  CA  VAL P 173     -32.310-123.242 111.797  0.00 97.00      PROA   
ATOM   2706  HA  VAL P 173     -32.164-124.037 112.515  0.00 97.00      PROA   
ATOM   2707  CB  VAL P 173     -33.705-122.669 112.037  0.00 97.00      PROA   
ATOM   2708  HB  VAL P 173     -34.471-123.456 111.843  0.00 97.00      PROA   
ATOM   2709  CG1 VAL P 173     -33.816-122.263 113.523  0.00 97.00      PROA   
ATOM   2710 HG11 VAL P 173     -33.095-121.454 113.764  0.00 97.00      PROA   
ATOM   2711 HG12 VAL P 173     -33.606-123.130 114.184  0.00 97.00      PROA   
ATOM   2712 HG13 VAL P 173     -34.839-121.889 113.740  0.00 97.00      PROA   
ATOM   2713  CG2 VAL P 173     -33.993-121.467 111.113  0.00 97.00      PROA   
ATOM   2714 HG21 VAL P 173     -33.911-121.752 110.046  0.00 97.00      PROA   
ATOM   2715 HG22 VAL P 173     -33.291-120.630 111.313  0.00 97.00      PROA   
ATOM   2716 HG23 VAL P 173     -35.024-121.094 111.292  0.00 97.00      PROA   
ATOM   2717  C   VAL P 173     -32.197-123.867 110.423  0.00 97.00      PROA   
ATOM   2718  O   VAL P 173     -31.636-123.286 109.499  0.00 97.00      PROA   
ATOM   2719  N   LEU P 174     -32.733-125.097 110.265  0.00 97.00      PROA   
ATOM   2720  HN  LEU P 174     -33.147-125.577 111.034  0.00 97.00      PROA   
ATOM   2721  CA  LEU P 174     -32.772-125.785 108.995  0.00 97.00      PROA   
ATOM   2722  HA  LEU P 174     -32.108-125.311 108.287  0.00 97.00      PROA   
ATOM   2723  CB  LEU P 174     -32.329-127.260 109.169  0.00 97.00      PROA   
ATOM   2724  HB1 LEU P 174     -33.053-127.824 109.794  0.00 97.00      PROA   
ATOM   2725  HB2 LEU P 174     -31.371-127.224 109.743  0.00 97.00      PROA   
ATOM   2726  CG  LEU P 174     -32.024-128.055 107.877  0.00 97.00      PROA   
ATOM   2727  HG  LEU P 174     -31.382-127.420 107.222  0.00 97.00      PROA   
ATOM   2728  CD1 LEU P 174     -31.221-129.320 108.229  0.00 97.00      PROA   
ATOM   2729 HD11 LEU P 174     -31.813-129.974 108.903  0.00 97.00      PROA   
ATOM   2730 HD12 LEU P 174     -30.273-129.051 108.740  0.00 97.00      PROA   
ATOM   2731 HD13 LEU P 174     -30.983-129.889 107.308  0.00 97.00      PROA   
ATOM   2732  CD2 LEU P 174     -33.273-128.451 107.069  0.00 97.00      PROA   
ATOM   2733 HD21 LEU P 174     -33.749-127.564 106.606  0.00 97.00      PROA   
ATOM   2734 HD22 LEU P 174     -34.011-128.958 107.725  0.00 97.00      PROA   
ATOM   2735 HD23 LEU P 174     -32.988-129.151 106.258  0.00 97.00      PROA   
ATOM   2736  C   LEU P 174     -34.194-125.669 108.487  0.00 97.00      PROA   
ATOM   2737  O   LEU P 174     -35.117-126.279 109.023  0.00 97.00      PROA   
ATOM   2738  N   THR P 175     -34.402-124.859 107.423  0.00 97.00      PROA   
ATOM   2739  HN  THR P 175     -33.643-124.353 107.013  0.00 97.00      PROA   
ATOM   2740  CA  THR P 175     -35.703-124.630 106.823  0.00 97.00      PROA   
ATOM   2741  HA  THR P 175     -36.462-124.914 107.535  0.00 97.00      PROA   
ATOM   2742  CB  THR P 175     -35.992-123.172 106.476  0.00 97.00      PROA   
ATOM   2743  HB  THR P 175     -36.892-123.069 105.828  0.00 97.00      PROA   
ATOM   2744  OG1 THR P 175     -34.876-122.580 105.835  0.00 97.00      PROA   
ATOM   2745  HG1 THR P 175     -34.885-121.641 106.062  0.00 97.00      PROA   
ATOM   2746  CG2 THR P 175     -36.253-122.408 107.787  0.00 97.00      PROA   
ATOM   2747 HG21 THR P 175     -35.356-122.442 108.439  0.00 97.00      PROA   
ATOM   2748 HG22 THR P 175     -37.109-122.858 108.332  0.00 97.00      PROA   
ATOM   2749 HG23 THR P 175     -36.494-121.343 107.577  0.00 97.00      PROA   
ATOM   2750  C   THR P 175     -35.884-125.530 105.619  0.00 97.00      PROA   
ATOM   2751  O   THR P 175     -35.070-125.568 104.700  0.00 97.00      PROA   
ATOM   2752  N   ALA P 176     -36.988-126.303 105.625  0.00 97.00      PROA   
ATOM   2753  HN  ALA P 176     -37.615-126.278 106.398  0.00 97.00      PROA   
ATOM   2754  CA  ALA P 176     -37.365-127.195 104.556  0.00 97.00      PROA   
ATOM   2755  HA  ALA P 176     -36.716-127.052 103.702  0.00 97.00      PROA   
ATOM   2756  CB  ALA P 176     -37.298-128.665 105.016  0.00 97.00      PROA   
ATOM   2757  HB1 ALA P 176     -37.964-128.838 105.888  0.00 97.00      PROA   
ATOM   2758  HB2 ALA P 176     -36.258-128.906 105.329  0.00 97.00      PROA   
ATOM   2759  HB3 ALA P 176     -37.584-129.359 104.199  0.00 97.00      PROA   
ATOM   2760  C   ALA P 176     -38.773-126.808 104.155  0.00 97.00      PROA   
ATOM   2761  O   ALA P 176     -39.574-126.401 104.994  0.00 97.00      PROA   
ATOM   2762  N   SER P 177     -39.109-126.874 102.844  0.00 97.00      PROA   
ATOM   2763  HN  SER P 177     -38.461-127.190 102.153  0.00 97.00      PROA   
ATOM   2764  CA  SER P 177     -40.331-126.273 102.332  0.00 97.00      PROA   
ATOM   2765  HA  SER P 177     -40.635-125.467 102.988  0.00 97.00      PROA   
ATOM   2766  CB  SER P 177     -40.084-125.658 100.928  0.00 97.00      PROA   
ATOM   2767  HB1 SER P 177     -39.309-124.868 101.036  0.00 97.00      PROA   
ATOM   2768  HB2 SER P 177     -41.001-125.175 100.529  0.00 97.00      PROA   
ATOM   2769  OG  SER P 177     -39.597-126.623  99.996  0.00 97.00      PROA   
ATOM   2770  HG1 SER P 177     -40.357-127.136  99.708  0.00 97.00      PROA   
ATOM   2771  C   SER P 177     -41.508-127.224 102.238  0.00 97.00      PROA   
ATOM   2772  O   SER P 177     -42.591-126.814 101.823  0.00 97.00      PROA   
ATOM   2773  N   VAL P 178     -41.342-128.505 102.640  0.00 97.00      PROA   
ATOM   2774  HN  VAL P 178     -40.463-128.815 102.987  0.00 97.00      PROA   
ATOM   2775  CA  VAL P 178     -42.419-129.480 102.652  0.00 97.00      PROA   
ATOM   2776  HA  VAL P 178     -43.367-128.969 102.754  0.00 97.00      PROA   
ATOM   2777  CB  VAL P 178     -42.456-130.388 101.412  0.00 97.00      PROA   
ATOM   2778  HB  VAL P 178     -41.516-130.983 101.353  0.00 97.00      PROA   
ATOM   2779  CG1 VAL P 178     -43.660-131.351 101.481  0.00 97.00      PROA   
ATOM   2780 HG11 VAL P 178     -44.606-130.782 101.602  0.00 97.00      PROA   
ATOM   2781 HG12 VAL P 178     -43.563-132.063 102.321  0.00 97.00      PROA   
ATOM   2782 HG13 VAL P 178     -43.728-131.945 100.546  0.00 97.00      PROA   
ATOM   2783  CG2 VAL P 178     -42.566-129.547 100.122  0.00 97.00      PROA   
ATOM   2784 HG21 VAL P 178     -41.661-128.926  99.969  0.00 97.00      PROA   
ATOM   2785 HG22 VAL P 178     -43.455-128.883 100.172  0.00 97.00      PROA   
ATOM   2786 HG23 VAL P 178     -42.679-130.216  99.241  0.00 97.00      PROA   
ATOM   2787  C   VAL P 178     -42.197-130.327 103.891  0.00 97.00      PROA   
ATOM   2788  O   VAL P 178     -41.077-130.753 104.165  0.00 97.00      PROA   
ATOM   2789  N   THR P 179     -43.269-130.586 104.684  0.00 97.00      PROA   
ATOM   2790  HN  THR P 179     -44.164-130.192 104.488  0.00 97.00      PROA   
ATOM   2791  CA  THR P 179     -43.265-131.527 105.795  0.00 97.00      PROA   
ATOM   2792  HA  THR P 179     -42.412-131.291 106.418  0.00 97.00      PROA   
ATOM   2793  CB  THR P 179     -44.523-131.442 106.653  0.00 97.00      PROA   
ATOM   2794  HB  THR P 179     -44.583-132.285 107.382  0.00 97.00      PROA   
ATOM   2795  OG1 THR P 179     -45.693-131.439 105.842  0.00 97.00      PROA   
ATOM   2796  HG1 THR P 179     -45.696-132.286 105.391  0.00 97.00      PROA   
ATOM   2797  CG2 THR P 179     -44.501-130.130 107.454  0.00 97.00      PROA   
ATOM   2798 HG21 THR P 179     -44.470-129.255 106.770  0.00 97.00      PROA   
ATOM   2799 HG22 THR P 179     -43.616-130.098 108.122  0.00 97.00      PROA   
ATOM   2800 HG23 THR P 179     -45.417-130.055 108.077  0.00 97.00      PROA   
ATOM   2801  C   THR P 179     -43.118-132.972 105.352  0.00 97.00      PROA   
ATOM   2802  O   THR P 179     -43.690-133.392 104.350  0.00 97.00      PROA   
ATOM   2803  N   SER P 180     -42.392-133.789 106.144  0.00 97.00      PROA   
ATOM   2804  HN  SER P 180     -41.905-133.452 106.947  0.00 97.00      PROA   
ATOM   2805  CA  SER P 180     -42.355-135.232 106.028  0.00 97.00      PROA   
ATOM   2806  HA  SER P 180     -42.073-135.442 105.010  0.00 97.00      PROA   
ATOM   2807  CB  SER P 180     -41.267-135.815 106.957  0.00 97.00      PROA   
ATOM   2808  HB1 SER P 180     -40.270-135.568 106.531  0.00 97.00      PROA   
ATOM   2809  HB2 SER P 180     -41.334-136.916 107.049  0.00 97.00      PROA   
ATOM   2810  OG  SER P 180     -41.336-135.229 108.251  0.00 97.00      PROA   
ATOM   2811  HG1 SER P 180     -40.701-135.723 108.786  0.00 97.00      PROA   
ATOM   2812  C   SER P 180     -43.709-135.903 106.261  0.00 97.00      PROA   
ATOM   2813  O   SER P 180     -44.545-135.340 106.970  0.00 97.00      PROA   
ATOM   2814  N   PRO P 181     -44.020-137.069 105.688  0.00 97.00      PROA   
ATOM   2815  CD  PRO P 181     -45.235-137.776 106.107  0.00 97.00      PROA   
ATOM   2816  HD1 PRO P 181     -46.139-137.189 105.834  0.00 97.00      PROA   
ATOM   2817  HD2 PRO P 181     -45.211-137.944 107.208  0.00 97.00      PROA   
ATOM   2818  CA  PRO P 181     -43.116-137.936 104.941  0.00 97.00      PROA   
ATOM   2819  HA  PRO P 181     -42.115-137.875 105.331  0.00 97.00      PROA   
ATOM   2820  CB  PRO P 181     -43.691-139.343 105.169  0.00 97.00      PROA   
ATOM   2821  HB1 PRO P 181     -43.264-139.758 106.111  0.00 97.00      PROA   
ATOM   2822  HB2 PRO P 181     -43.476-140.046 104.341  0.00 97.00      PROA   
ATOM   2823  CG  PRO P 181     -45.194-139.117 105.371  0.00 97.00      PROA   
ATOM   2824  HG1 PRO P 181     -45.687-139.009 104.380  0.00 97.00      PROA   
ATOM   2825  HG2 PRO P 181     -45.681-139.936 105.935  0.00 97.00      PROA   
ATOM   2826  C   PRO P 181     -43.086-137.584 103.461  0.00 97.00      PROA   
ATOM   2827  O   PRO P 181     -44.118-137.607 102.793  0.00 97.00      PROA   
ATOM   2828  N   LEU P 182     -41.887-137.271 102.917  0.00 97.00      PROA   
ATOM   2829  HN  LEU P 182     -41.062-137.296 103.480  0.00 97.00      PROA   
ATOM   2830  CA  LEU P 182     -41.675-136.983 101.510  0.00 97.00      PROA   
ATOM   2831  HA  LEU P 182     -42.453-136.299 101.203  0.00 97.00      PROA   
ATOM   2832  CB  LEU P 182     -40.291-136.337 101.208  0.00 97.00      PROA   
ATOM   2833  HB1 LEU P 182     -40.250-136.112 100.119  0.00 97.00      PROA   
ATOM   2834  HB2 LEU P 182     -39.484-137.066 101.427  0.00 97.00      PROA   
ATOM   2835  CG  LEU P 182     -39.953-135.012 101.952  0.00 97.00      PROA   
ATOM   2836  HG  LEU P 182     -39.148-134.520 101.351  0.00 97.00      PROA   
ATOM   2837  CD1 LEU P 182     -41.135-134.028 102.010  0.00 97.00      PROA   
ATOM   2838 HD11 LEU P 182     -41.956-134.443 102.630  0.00 97.00      PROA   
ATOM   2839 HD12 LEU P 182     -41.525-133.825 100.991  0.00 97.00      PROA   
ATOM   2840 HD13 LEU P 182     -40.815-133.068 102.467  0.00 97.00      PROA   
ATOM   2841  CD2 LEU P 182     -39.351-135.227 103.356  0.00 97.00      PROA   
ATOM   2842 HD21 LEU P 182     -38.475-135.906 103.308  0.00 97.00      PROA   
ATOM   2843 HD22 LEU P 182     -40.100-135.666 104.043  0.00 97.00      PROA   
ATOM   2844 HD23 LEU P 182     -39.026-134.255 103.785  0.00 97.00      PROA   
ATOM   2845  C   LEU P 182     -41.823-138.237 100.664  0.00 97.00      PROA   
ATOM   2846  O   LEU P 182     -41.504-139.332 101.103  0.00 97.00      PROA   
ATOM   2847  N   LEU P 183     -42.318-138.128  99.414  0.00 97.00      PROA   
ATOM   2848  HN  LEU P 183     -42.618-137.251  99.047  0.00 97.00      PROA   
ATOM   2849  CA  LEU P 183     -42.365-139.262  98.507  0.00 97.00      PROA   
ATOM   2850  HA  LEU P 183     -42.729-140.115  99.062  0.00 97.00      PROA   
ATOM   2851  CB  LEU P 183     -43.327-139.031  97.318  0.00 97.00      PROA   
ATOM   2852  HB1 LEU P 183     -43.303-139.917  96.644  0.00 97.00      PROA   
ATOM   2853  HB2 LEU P 183     -42.979-138.149  96.736  0.00 97.00      PROA   
ATOM   2854  CG  LEU P 183     -44.806-138.801  97.719  0.00 97.00      PROA   
ATOM   2855  HG  LEU P 183     -44.864-137.883  98.351  0.00 97.00      PROA   
ATOM   2856  CD1 LEU P 183     -45.664-138.556  96.465  0.00 97.00      PROA   
ATOM   2857 HD11 LEU P 183     -45.638-139.451  95.807  0.00 97.00      PROA   
ATOM   2858 HD12 LEU P 183     -45.279-137.686  95.895  0.00 97.00      PROA   
ATOM   2859 HD13 LEU P 183     -46.719-138.359  96.751  0.00 97.00      PROA   
ATOM   2860  CD2 LEU P 183     -45.383-139.971  98.539  0.00 97.00      PROA   
ATOM   2861 HD21 LEU P 183     -44.853-140.073  99.508  0.00 97.00      PROA   
ATOM   2862 HD22 LEU P 183     -45.278-140.922  97.973  0.00 97.00      PROA   
ATOM   2863 HD23 LEU P 183     -46.459-139.800  98.749  0.00 97.00      PROA   
ATOM   2864  C   LEU P 183     -40.990-139.637  97.974  0.00 97.00      PROA   
ATOM   2865  O   LEU P 183     -40.165-138.779  97.671  0.00 97.00      PROA   
ATOM   2866  N   GLU P 184     -40.716-140.955  97.835  0.00 97.00      PROA   
ATOM   2867  HN  GLU P 184     -41.355-141.638  98.191  0.00 97.00      PROA   
ATOM   2868  CA  GLU P 184     -39.511-141.483  97.223  0.00 97.00      PROA   
ATOM   2869  HA  GLU P 184     -38.682-141.072  97.780  0.00 97.00      PROA   
ATOM   2870  CB  GLU P 184     -39.443-143.032  97.392  0.00 97.00      PROA   
ATOM   2871  HB1 GLU P 184     -40.407-143.451  97.025  0.00 97.00      PROA   
ATOM   2872  HB2 GLU P 184     -39.381-143.227  98.487  0.00 97.00      PROA   
ATOM   2873  CG  GLU P 184     -38.284-143.757  96.672  0.00 97.00      PROA   
ATOM   2874  HG1 GLU P 184     -37.335-143.233  96.878  0.00 97.00      PROA   
ATOM   2875  HG2 GLU P 184     -38.454-143.753  95.576  0.00 97.00      PROA   
ATOM   2876  CD  GLU P 184     -38.077-145.201  97.135  0.00 97.00      PROA   
ATOM   2877  OE1 GLU P 184     -37.833-145.430  98.345  0.00 97.00      PROA   
ATOM   2878  OE2 GLU P 184     -38.097-146.101  96.259  0.00 97.00      PROA   
ATOM   2879  C   GLU P 184     -39.341-141.022  95.775  0.00 97.00      PROA   
ATOM   2880  O   GLU P 184     -40.267-141.085  94.970  0.00 97.00      PROA   
ATOM   2881  N   GLY P 185     -38.136-140.501  95.441  0.00 97.00      PROA   
ATOM   2882  HN  GLY P 185     -37.399-140.569  96.114  0.00 97.00      PROA   
ATOM   2883  CA  GLY P 185     -37.794-139.922  94.151  0.00 97.00      PROA   
ATOM   2884  HA1 GLY P 185     -38.629-140.026  93.473  0.00 97.00      PROA   
ATOM   2885  HA2 GLY P 185     -36.917-140.427  93.787  0.00 97.00      PROA   
ATOM   2886  C   GLY P 185     -37.449-138.455  94.193  0.00 97.00      PROA   
ATOM   2887  O   GLY P 185     -36.815-137.958  93.265  0.00 97.00      PROA   
ATOM   2888  N   THR P 186     -37.842-137.701  95.244  0.00 97.00      PROA   
ATOM   2889  HN  THR P 186     -38.353-138.101  96.002  0.00 97.00      PROA   
ATOM   2890  CA  THR P 186     -37.710-136.245  95.232  0.00 97.00      PROA   
ATOM   2891  HA  THR P 186     -38.065-135.919  94.269  0.00 97.00      PROA   
ATOM   2892  CB  THR P 186     -38.598-135.542  96.259  0.00 97.00      PROA   
ATOM   2893  HB  THR P 186     -38.420-134.440  96.240  0.00 97.00      PROA   
ATOM   2894  OG1 THR P 186     -38.372-136.025  97.580  0.00 97.00      PROA   
ATOM   2895  HG1 THR P 186     -37.417-136.032  97.691  0.00 97.00      PROA   
ATOM   2896  CG2 THR P 186     -40.077-135.783  95.916  0.00 97.00      PROA   
ATOM   2897 HG21 THR P 186     -40.321-136.864  95.982  0.00 97.00      PROA   
ATOM   2898 HG22 THR P 186     -40.308-135.426  94.892  0.00 97.00      PROA   
ATOM   2899 HG23 THR P 186     -40.721-135.239  96.639  0.00 97.00      PROA   
ATOM   2900  C   THR P 186     -36.287-135.717  95.448  0.00 97.00      PROA   
ATOM   2901  O   THR P 186     -35.727-136.017  96.498  0.00 97.00      PROA   
ATOM   2902  N   PRO P 187     -35.635-134.907  94.602  0.00 97.00      PROA   
ATOM   2903  CD  PRO P 187     -36.014-134.666  93.202  0.00 97.00      PROA   
ATOM   2904  HD1 PRO P 187     -37.113-134.610  93.058  0.00 97.00      PROA   
ATOM   2905  HD2 PRO P 187     -35.590-135.481  92.576  0.00 97.00      PROA   
ATOM   2906  CA  PRO P 187     -34.635-133.934  95.062  0.00 97.00      PROA   
ATOM   2907  HA  PRO P 187     -33.844-134.467  95.569  0.00 97.00      PROA   
ATOM   2908  CB  PRO P 187     -34.154-133.262  93.768  0.00 97.00      PROA   
ATOM   2909  HB1 PRO P 187     -33.341-133.880  93.325  0.00 97.00      PROA   
ATOM   2910  HB2 PRO P 187     -33.769-132.234  93.919  0.00 97.00      PROA   
ATOM   2911  CG  PRO P 187     -35.371-133.322  92.842  0.00 97.00      PROA   
ATOM   2912  HG1 PRO P 187     -36.071-132.497  93.103  0.00 97.00      PROA   
ATOM   2913  HG2 PRO P 187     -35.101-133.254  91.769  0.00 97.00      PROA   
ATOM   2914  C   PRO P 187     -35.223-132.939  96.066  0.00 97.00      PROA   
ATOM   2915  O   PRO P 187     -36.420-132.663  96.000  0.00 97.00      PROA   
ATOM   2916  N   VAL P 188     -34.411-132.416  97.022  0.00 97.00      PROA   
ATOM   2917  HN  VAL P 188     -33.433-132.605  97.026  0.00 97.00      PROA   
ATOM   2918  CA  VAL P 188     -34.895-131.573  98.108  0.00 97.00      PROA   
ATOM   2919  HA  VAL P 188     -35.780-131.041  97.788  0.00 97.00      PROA   
ATOM   2920  CB  VAL P 188     -35.179-132.356  99.405  0.00 97.00      PROA   
ATOM   2921  HB  VAL P 188     -34.237-132.830  99.771  0.00 97.00      PROA   
ATOM   2922  CG1 VAL P 188     -35.725-131.428 100.513  0.00 97.00      PROA   
ATOM   2923 HG11 VAL P 188     -36.629-130.891 100.157  0.00 97.00      PROA   
ATOM   2924 HG12 VAL P 188     -34.967-130.685 100.830  0.00 97.00      PROA   
ATOM   2925 HG13 VAL P 188     -36.003-132.028 101.405  0.00 97.00      PROA   
ATOM   2926  CG2 VAL P 188     -36.198-133.486  99.144  0.00 97.00      PROA   
ATOM   2927 HG21 VAL P 188     -35.775-134.256  98.469  0.00 97.00      PROA   
ATOM   2928 HG22 VAL P 188     -37.122-133.073  98.685  0.00 97.00      PROA   
ATOM   2929 HG23 VAL P 188     -36.471-133.984 100.099  0.00 97.00      PROA   
ATOM   2930  C   VAL P 188     -33.796-130.565  98.382  0.00 97.00      PROA   
ATOM   2931  O   VAL P 188     -32.629-130.936  98.354  0.00 97.00      PROA   
ATOM   2932  N   THR P 189     -34.137-129.277  98.678  0.00 97.00      PROA   
ATOM   2933  HN  THR P 189     -35.093-129.000  98.706  0.00 97.00      PROA   
ATOM   2934  CA  THR P 189     -33.190-128.242  99.084  0.00 97.00      PROA   
ATOM   2935  HA  THR P 189     -32.200-128.663  99.019  0.00 97.00      PROA   
ATOM   2936  CB  THR P 189     -33.169-126.966  98.209  0.00 97.00      PROA   
ATOM   2937  HB  THR P 189     -32.552-127.165  97.303  0.00 97.00      PROA   
ATOM   2938  OG1 THR P 189     -32.653-125.798  98.850  0.00 97.00      PROA   
ATOM   2939  HG1 THR P 189     -31.692-125.879  98.872  0.00 97.00      PROA   
ATOM   2940  CG2 THR P 189     -34.596-126.599  97.777  0.00 97.00      PROA   
ATOM   2941 HG21 THR P 189     -35.231-126.436  98.674  0.00 97.00      PROA   
ATOM   2942 HG22 THR P 189     -35.044-127.386  97.139  0.00 97.00      PROA   
ATOM   2943 HG23 THR P 189     -34.574-125.652  97.193  0.00 97.00      PROA   
ATOM   2944  C   THR P 189     -33.414-127.949 100.555  0.00 97.00      PROA   
ATOM   2945  O   THR P 189     -34.548-127.890 101.023  0.00 97.00      PROA   
ATOM   2946  N   LEU P 190     -32.300-127.807 101.315  0.00 97.00      PROA   
ATOM   2947  HN  LEU P 190     -31.406-127.820 100.863  0.00 97.00      PROA   
ATOM   2948  CA  LEU P 190     -32.304-127.691 102.760  0.00 97.00      PROA   
ATOM   2949  HA  LEU P 190     -33.321-127.607 103.113  0.00 97.00      PROA   
ATOM   2950  CB  LEU P 190     -31.606-128.899 103.455  0.00 97.00      PROA   
ATOM   2951  HB1 LEU P 190     -31.585-128.700 104.548  0.00 97.00      PROA   
ATOM   2952  HB2 LEU P 190     -30.552-128.964 103.102  0.00 97.00      PROA   
ATOM   2953  CG  LEU P 190     -32.247-130.305 103.264  0.00 97.00      PROA   
ATOM   2954  HG  LEU P 190     -31.791-130.959 104.050  0.00 97.00      PROA   
ATOM   2955  CD1 LEU P 190     -33.769-130.316 103.497  0.00 97.00      PROA   
ATOM   2956 HD11 LEU P 190     -34.277-129.665 102.760  0.00 97.00      PROA   
ATOM   2957 HD12 LEU P 190     -34.019-129.956 104.515  0.00 97.00      PROA   
ATOM   2958 HD13 LEU P 190     -34.165-131.346 103.373  0.00 97.00      PROA   
ATOM   2959  CD2 LEU P 190     -31.888-130.970 101.918  0.00 97.00      PROA   
ATOM   2960 HD21 LEU P 190     -30.793-130.937 101.748  0.00 97.00      PROA   
ATOM   2961 HD22 LEU P 190     -32.389-130.456 101.076  0.00 97.00      PROA   
ATOM   2962 HD23 LEU P 190     -32.216-132.031 101.913  0.00 97.00      PROA   
ATOM   2963  C   LEU P 190     -31.576-126.424 103.177  0.00 97.00      PROA   
ATOM   2964  O   LEU P 190     -30.349-126.344 103.158  0.00 97.00      PROA   
ATOM   2965  N   SER P 191     -32.328-125.392 103.618  0.00 97.00      PROA   
ATOM   2966  HN  SER P 191     -33.322-125.475 103.684  0.00 97.00      PROA   
ATOM   2967  CA  SER P 191     -31.768-124.087 103.922  0.00 97.00      PROA   
ATOM   2968  HA  SER P 191     -30.884-123.946 103.315  0.00 97.00      PROA   
ATOM   2969  CB  SER P 191     -32.739-122.950 103.471  0.00 97.00      PROA   
ATOM   2970  HB1 SER P 191     -33.780-123.260 103.696  0.00 97.00      PROA   
ATOM   2971  HB2 SER P 191     -32.659-122.842 102.367  0.00 97.00      PROA   
ATOM   2972  OG  SER P 191     -32.508-121.679 104.076  0.00 97.00      PROA   
ATOM   2973  HG1 SER P 191     -32.956-121.717 104.928  0.00 97.00      PROA   
ATOM   2974  C   SER P 191     -31.308-123.973 105.369  0.00 97.00      PROA   
ATOM   2975  O   SER P 191     -32.098-123.761 106.280  0.00 97.00      PROA   
ATOM   2976  N   CYS P 192     -29.981-124.073 105.612  0.00 97.00      PROA   
ATOM   2977  HN  CYS P 192     -29.361-124.334 104.876  0.00 97.00      PROA   
ATOM   2978  CA  CYS P 192     -29.397-123.838 106.927  0.00 97.00      PROA   
ATOM   2979  HA  CYS P 192     -30.120-124.097 107.686  0.00 97.00      PROA   
ATOM   2980  CB  CYS P 192     -28.133-124.704 107.168  0.00 97.00      PROA   
ATOM   2981  HB1 CYS P 192     -27.672-124.425 108.139  0.00 97.00      PROA   
ATOM   2982  HB2 CYS P 192     -27.389-124.511 106.364  0.00 97.00      PROA   
ATOM   2983  SG  CYS P 192     -28.572-126.474 107.179  0.00 97.00      PROA   
ATOM   2984  C   CYS P 192     -29.071-122.360 107.080  0.00 97.00      PROA   
ATOM   2985  O   CYS P 192     -28.081-121.866 106.544  0.00 97.00      PROA   
ATOM   2986  N   GLU P 193     -29.941-121.609 107.803  0.00 97.00      PROA   
ATOM   2987  HN  GLU P 193     -30.687-122.050 108.300  0.00 97.00      PROA   
ATOM   2988  CA  GLU P 193     -30.045-120.167 107.658  0.00 97.00      PROA   
ATOM   2989  HA  GLU P 193     -29.298-119.838 106.950  0.00 97.00      PROA   
ATOM   2990  CB  GLU P 193     -31.428-119.799 107.059  0.00 97.00      PROA   
ATOM   2991  HB1 GLU P 193     -31.486-120.277 106.055  0.00 97.00      PROA   
ATOM   2992  HB2 GLU P 193     -31.475-118.699 106.908  0.00 97.00      PROA   
ATOM   2993  CG  GLU P 193     -32.641-120.276 107.890  0.00 97.00      PROA   
ATOM   2994  HG1 GLU P 193     -32.523-119.970 108.950  0.00 97.00      PROA   
ATOM   2995  HG2 GLU P 193     -32.754-121.380 107.849  0.00 97.00      PROA   
ATOM   2996  CD  GLU P 193     -33.911-119.625 107.372  0.00 97.00      PROA   
ATOM   2997  OE1 GLU P 193     -34.393-118.665 108.030  0.00 97.00      PROA   
ATOM   2998  OE2 GLU P 193     -34.395-120.029 106.284  0.00 97.00      PROA   
ATOM   2999  C   GLU P 193     -29.815-119.349 108.921  0.00 97.00      PROA   
ATOM   3000  O   GLU P 193     -30.263-119.700 110.010  0.00 97.00      PROA   
ATOM   3001  N   THR P 194     -29.106-118.194 108.783  0.00 97.00      PROA   
ATOM   3002  HN  THR P 194     -28.631-117.997 107.929  0.00 97.00      PROA   
ATOM   3003  CA  THR P 194     -28.927-117.215 109.852  0.00 97.00      PROA   
ATOM   3004  HA  THR P 194     -29.207-117.658 110.800  0.00 97.00      PROA   
ATOM   3005  CB  THR P 194     -27.484-116.697 109.969  0.00 97.00      PROA   
ATOM   3006  HB  THR P 194     -27.421-115.917 110.766  0.00 97.00      PROA   
ATOM   3007  OG1 THR P 194     -26.995-116.144 108.747  0.00 97.00      PROA   
ATOM   3008  HG1 THR P 194     -26.538-115.332 108.983  0.00 97.00      PROA   
ATOM   3009  CG2 THR P 194     -26.546-117.848 110.367  0.00 97.00      PROA   
ATOM   3010 HG21 THR P 194     -26.565-118.651 109.601  0.00 97.00      PROA   
ATOM   3011 HG22 THR P 194     -26.848-118.276 111.345  0.00 97.00      PROA   
ATOM   3012 HG23 THR P 194     -25.502-117.474 110.453  0.00 97.00      PROA   
ATOM   3013  C   THR P 194     -29.800-115.983 109.664  0.00 97.00      PROA   
ATOM   3014  O   THR P 194     -30.319-115.443 110.639  0.00 97.00      PROA   
ATOM   3015  N   LYS P 195     -29.910-115.474 108.411  0.00 97.00      PROA   
ATOM   3016  HN  LYS P 195     -29.481-115.981 107.671  0.00 97.00      PROA   
ATOM   3017  CA  LYS P 195     -30.434-114.159 108.038  0.00 97.00      PROA   
ATOM   3018  HA  LYS P 195     -30.322-114.115 106.966  0.00 97.00      PROA   
ATOM   3019  CB  LYS P 195     -31.951-113.941 108.320  0.00 97.00      PROA   
ATOM   3020  HB1 LYS P 195     -32.141-112.871 108.565  0.00 97.00      PROA   
ATOM   3021  HB2 LYS P 195     -32.257-114.527 109.212  0.00 97.00      PROA   
ATOM   3022  CG  LYS P 195     -32.901-114.261 107.146  0.00 97.00      PROA   
ATOM   3023  HG1 LYS P 195     -32.535-113.750 106.228  0.00 97.00      PROA   
ATOM   3024  HG2 LYS P 195     -33.886-113.806 107.402  0.00 97.00      PROA   
ATOM   3025  CD  LYS P 195     -33.154-115.749 106.857  0.00 97.00      PROA   
ATOM   3026  HD1 LYS P 195     -33.439-116.235 107.818  0.00 97.00      PROA   
ATOM   3027  HD2 LYS P 195     -32.223-116.237 106.497  0.00 97.00      PROA   
ATOM   3028  CE  LYS P 195     -34.291-115.937 105.833  0.00 97.00      PROA   
ATOM   3029  HE1 LYS P 195     -34.000-115.541 104.839  0.00 97.00      PROA   
ATOM   3030  HE2 LYS P 195     -35.201-115.407 106.189  0.00 97.00      PROA   
ATOM   3031  NZ  LYS P 195     -34.649-117.356 105.672  0.00 97.00      PROA   
ATOM   3032  HZ1 LYS P 195     -34.690-117.788 106.625  0.00 97.00      PROA   
ATOM   3033  HZ2 LYS P 195     -33.920-117.898 105.169  0.00 97.00      PROA   
ATOM   3034  HZ3 LYS P 195     -35.570-117.510 105.226  0.00 97.00      PROA   
ATOM   3035  C   LYS P 195     -29.619-112.962 108.509  0.00 97.00      PROA   
ATOM   3036  O   LYS P 195     -29.555-111.936 107.834  0.00 97.00      PROA   
ATOM   3037  N   LEU P 196     -28.930-113.071 109.645  0.00 97.00      PROA   
ATOM   3038  HN  LEU P 196     -29.081-113.855 110.249  0.00 97.00      PROA   
ATOM   3039  CA  LEU P 196     -28.111-112.017 110.147  0.00 97.00      PROA   
ATOM   3040  HA  LEU P 196     -28.461-111.046 109.857  0.00 97.00      PROA   
ATOM   3041  CB  LEU P 196     -28.222-112.054 111.576  0.00 97.00      PROA   
ATOM   3042  HB1 LEU P 196     -27.420-111.392 112.044  0.00 97.00      PROA   
ATOM   3043  HB2 LEU P 196     -27.998-113.104 111.904  0.00 97.00      PROA   
ATOM   3044  CG  LEU P 196     -29.626-111.670 112.128  0.00 97.00      PROA   
ATOM   3045  HG  LEU P 196     -29.703-111.756 113.173  0.00 97.00      PROA   
ATOM   3046  CD1 LEU P 196     -29.936-110.261 111.763  0.00 97.00      PROA   
ATOM   3047 HD11 LEU P 196     -30.216-110.091 110.773  0.00 97.00      PROA   
ATOM   3048 HD12 LEU P 196     -29.113-109.517 111.981  0.00 97.00      PROA   
ATOM   3049 HD13 LEU P 196     -30.770-110.106 112.416  0.00 97.00      PROA   
ATOM   3050  CD2 LEU P 196     -30.790-112.592 112.194  0.00 97.00      PROA   
ATOM   3051 HD21 LEU P 196     -30.454-113.575 112.588  0.00 97.00      PROA   
ATOM   3052 HD22 LEU P 196     -31.118-112.607 111.161  0.00 97.00      PROA   
ATOM   3053 HD23 LEU P 196     -31.587-112.186 112.872  0.00 97.00      PROA   
ATOM   3054  C   LEU P 196     -26.650-112.154 109.830  0.00 97.00      PROA   
ATOM   3055  O   LEU P 196     -26.120-113.258 109.717  0.00 97.00      PROA   
ATOM   3056  N   LEU P 197     -25.965-110.992 109.722  0.00 97.00      PROA   
ATOM   3057  HN  LEU P 197     -26.435-110.115 109.771  0.00 97.00      PROA   
ATOM   3058  CA  LEU P 197     -24.526-110.910 109.644  0.00 97.00      PROA   
ATOM   3059  HA  LEU P 197     -24.104-111.861 109.939  0.00 97.00      PROA   
ATOM   3060  CB  LEU P 197     -24.026-110.531 108.228  0.00 97.00      PROA   
ATOM   3061  HB1 LEU P 197     -24.477-109.557 107.935  0.00 97.00      PROA   
ATOM   3062  HB2 LEU P 197     -24.406-111.297 107.515  0.00 97.00      PROA   
ATOM   3063  CG  LEU P 197     -22.489-110.436 108.057  0.00 97.00      PROA   
ATOM   3064  HG  LEU P 197     -22.102-109.652 108.750  0.00 97.00      PROA   
ATOM   3065  CD1 LEU P 197     -21.776-111.759 108.389  0.00 97.00      PROA   
ATOM   3066 HD11 LEU P 197     -22.170-112.572 107.743  0.00 97.00      PROA   
ATOM   3067 HD12 LEU P 197     -21.929-112.037 109.452  0.00 97.00      PROA   
ATOM   3068 HD13 LEU P 197     -20.685-111.658 108.207  0.00 97.00      PROA   
ATOM   3069  CD2 LEU P 197     -22.133-109.989 106.628  0.00 97.00      PROA   
ATOM   3070 HD21 LEU P 197     -22.602-109.009 106.403  0.00 97.00      PROA   
ATOM   3071 HD22 LEU P 197     -22.499-110.736 105.892  0.00 97.00      PROA   
ATOM   3072 HD23 LEU P 197     -21.033-109.891 106.518  0.00 97.00      PROA   
ATOM   3073  C   LEU P 197     -24.090-109.874 110.654  0.00 97.00      PROA   
ATOM   3074  O   LEU P 197     -24.687-108.805 110.759  0.00 97.00      PROA   
ATOM   3075  N   LEU P 198     -23.043-110.197 111.448  0.00 97.00      PROA   
ATOM   3076  HN  LEU P 198     -22.559-111.058 111.321  0.00 97.00      PROA   
ATOM   3077  CA  LEU P 198     -22.503-109.363 112.500  0.00 97.00      PROA   
ATOM   3078  HA  LEU P 198     -22.837-108.342 112.369  0.00 97.00      PROA   
ATOM   3079  CB  LEU P 198     -22.794-109.858 113.950  0.00 97.00      PROA   
ATOM   3080  HB1 LEU P 198     -22.239-109.224 114.673  0.00 97.00      PROA   
ATOM   3081  HB2 LEU P 198     -22.431-110.904 114.064  0.00 97.00      PROA   
ATOM   3082  CG  LEU P 198     -24.263-109.830 114.428  0.00 97.00      PROA   
ATOM   3083  HG  LEU P 198     -24.241-110.046 115.528  0.00 97.00      PROA   
ATOM   3084  CD1 LEU P 198     -24.951-108.463 114.260  0.00 97.00      PROA   
ATOM   3085 HD11 LEU P 198     -25.078-108.221 113.185  0.00 97.00      PROA   
ATOM   3086 HD12 LEU P 198     -24.344-107.666 114.736  0.00 97.00      PROA   
ATOM   3087 HD13 LEU P 198     -25.957-108.470 114.731  0.00 97.00      PROA   
ATOM   3088  CD2 LEU P 198     -25.078-110.954 113.802  0.00 97.00      PROA   
ATOM   3089 HD21 LEU P 198     -24.583-111.937 113.857  0.00 97.00      PROA   
ATOM   3090 HD22 LEU P 198     -25.393-110.730 112.767  0.00 97.00      PROA   
ATOM   3091 HD23 LEU P 198     -25.959-111.054 114.414  0.00 97.00      PROA   
ATOM   3092  C   LEU P 198     -21.009-109.405 112.283  0.00 97.00      PROA   
ATOM   3093  O   LEU P 198     -20.518-110.218 111.501  0.00 97.00      PROA   
ATOM   3094  N   GLN P 199     -20.241-108.513 112.960  0.00 97.00      PROA   
ATOM   3095  HN  GLN P 199     -20.668-107.829 113.548  0.00 97.00      PROA   
ATOM   3096  CA  GLN P 199     -18.789-108.443 112.865  0.00 97.00      PROA   
ATOM   3097  HA  GLN P 199     -18.558-108.182 111.842  0.00 97.00      PROA   
ATOM   3098  CB  GLN P 199     -18.191-107.364 113.809  0.00 97.00      PROA   
ATOM   3099  HB1 GLN P 199     -17.091-107.325 113.661  0.00 97.00      PROA   
ATOM   3100  HB2 GLN P 199     -18.380-107.659 114.868  0.00 97.00      PROA   
ATOM   3101  CG  GLN P 199     -18.722-105.927 113.612  0.00 97.00      PROA   
ATOM   3102  HG1 GLN P 199     -18.086-105.174 114.115  0.00 97.00      PROA   
ATOM   3103  HG2 GLN P 199     -19.684-105.900 114.100  0.00 97.00      PROA   
ATOM   3104  CD  GLN P 199     -19.000-105.525 112.163  0.00 97.00      PROA   
ATOM   3105  OE1 GLN P 199     -20.155-105.388 111.742  0.00 97.00      PROA   
ATOM   3106  NE2 GLN P 199     -17.910-105.309 111.383  0.00 97.00      PROA   
ATOM   3107 HE21 GLN P 199     -18.069-105.019 110.443  0.00 97.00      PROA   
ATOM   3108 HE22 GLN P 199     -16.993-105.414 111.765  0.00 97.00      PROA   
ATOM   3109  C   GLN P 199     -18.107-109.775 113.160  0.00 97.00      PROA   
ATOM   3110  O   GLN P 199     -18.466-110.491 114.093  0.00 97.00      PROA   
ATOM   3111  N   ARG P 200     -17.119-110.152 112.318  0.00 97.00      PROA   
ATOM   3112  HN  ARG P 200     -16.789-109.556 111.591  0.00 97.00      PROA   
ATOM   3113  CA  ARG P 200     -16.642-111.510 112.255  0.00 97.00      PROA   
ATOM   3114  HA  ARG P 200     -16.812-112.015 113.195  0.00 97.00      PROA   
ATOM   3115  CB  ARG P 200     -17.386-112.217 111.093  0.00 97.00      PROA   
ATOM   3116  HB1 ARG P 200     -17.146-111.679 110.147  0.00 97.00      PROA   
ATOM   3117  HB2 ARG P 200     -18.483-112.098 111.246  0.00 97.00      PROA   
ATOM   3118  CG  ARG P 200     -17.064-113.705 110.905  0.00 97.00      PROA   
ATOM   3119  HG1 ARG P 200     -16.087-113.949 111.370  0.00 97.00      PROA   
ATOM   3120  HG2 ARG P 200     -16.937-113.865 109.815  0.00 97.00      PROA   
ATOM   3121  CD  ARG P 200     -18.111-114.689 111.447  0.00 97.00      PROA   
ATOM   3122  HD1 ARG P 200     -18.579-114.310 112.378  0.00 97.00      PROA   
ATOM   3123  HD2 ARG P 200     -17.636-115.672 111.674  0.00 97.00      PROA   
ATOM   3124  NE  ARG P 200     -19.182-114.857 110.408  0.00 97.00      PROA   
ATOM   3125  HE  ARG P 200     -19.939-114.213 110.363  0.00 97.00      PROA   
ATOM   3126  CZ  ARG P 200     -19.140-115.824 109.470  0.00 97.00      PROA   
ATOM   3127  NH1 ARG P 200     -18.132-116.702 109.392  0.00 97.00      PROA   
ATOM   3128 HH11 ARG P 200     -17.232-116.374 109.670  0.00 97.00      PROA   
ATOM   3129 HH12 ARG P 200     -18.136-117.362 108.641  0.00 97.00      PROA   
ATOM   3130  NH2 ARG P 200     -20.074-115.895 108.510  0.00 97.00      PROA   
ATOM   3131 HH21 ARG P 200     -20.725-115.152 108.407  0.00 97.00      PROA   
ATOM   3132 HH22 ARG P 200     -19.847-116.485 107.738  0.00 97.00      PROA   
ATOM   3133  C   ARG P 200     -15.162-111.443 111.931  0.00 97.00      PROA   
ATOM   3134  O   ARG P 200     -14.797-110.602 111.111  0.00 97.00      PROA   
ATOM   3135  N   PRO P 201     -14.258-112.252 112.497  0.00 97.00      PROA   
ATOM   3136  CD  PRO P 201     -14.463-112.994 113.749  0.00 97.00      PROA   
ATOM   3137  HD1 PRO P 201     -15.340-113.674 113.672  0.00 97.00      PROA   
ATOM   3138  HD2 PRO P 201     -14.613-112.270 114.581  0.00 97.00      PROA   
ATOM   3139  CA  PRO P 201     -12.899-112.382 111.982  0.00 97.00      PROA   
ATOM   3140  HA  PRO P 201     -12.490-111.411 111.738  0.00 97.00      PROA   
ATOM   3141  CB  PRO P 201     -12.122-113.029 113.146  0.00 97.00      PROA   
ATOM   3142  HB1 PRO P 201     -11.703-112.216 113.783  0.00 97.00      PROA   
ATOM   3143  HB2 PRO P 201     -11.289-113.681 112.818  0.00 97.00      PROA   
ATOM   3144  CG  PRO P 201     -13.175-113.793 113.969  0.00 97.00      PROA   
ATOM   3145  HG1 PRO P 201     -13.304-114.813 113.554  0.00 97.00      PROA   
ATOM   3146  HG2 PRO P 201     -12.901-113.879 115.038  0.00 97.00      PROA   
ATOM   3147  C   PRO P 201     -12.865-113.214 110.706  0.00 97.00      PROA   
ATOM   3148  O   PRO P 201     -12.577-112.659 109.648  0.00 97.00      PROA   
ATOM   3149  N   GLY P 202     -13.175-114.528 110.767  0.00 97.00      PROA   
ATOM   3150  HN  GLY P 202     -13.289-114.976 111.651  0.00 97.00      PROA   
ATOM   3151  CA  GLY P 202     -13.294-115.381 109.603  0.00 97.00      PROA   
ATOM   3152  HA1 GLY P 202     -13.233-116.378 109.989  0.00 97.00      PROA   
ATOM   3153  HA2 GLY P 202     -12.522-115.156 108.882  0.00 97.00      PROA   
ATOM   3154  C   GLY P 202     -14.637-115.274 108.954  0.00 97.00      PROA   
ATOM   3155  O   GLY P 202     -15.588-115.846 109.459  0.00 97.00      PROA   
ATOM   3156  N   LEU P 203     -14.735-114.558 107.814  0.00 97.00      PROA   
ATOM   3157  HN  LEU P 203     -13.910-114.127 107.458  0.00 97.00      PROA   
ATOM   3158  CA  LEU P 203     -15.957-114.261 107.079  0.00 97.00      PROA   
ATOM   3159  HA  LEU P 203     -16.631-113.807 107.784  0.00 97.00      PROA   
ATOM   3160  CB  LEU P 203     -15.712-113.200 105.965  0.00 97.00      PROA   
ATOM   3161  HB1 LEU P 203     -16.439-113.321 105.132  0.00 97.00      PROA   
ATOM   3162  HB2 LEU P 203     -14.696-113.366 105.543  0.00 97.00      PROA   
ATOM   3163  CG  LEU P 203     -15.829-111.717 106.424  0.00 97.00      PROA   
ATOM   3164  HG  LEU P 203     -15.526-111.092 105.548  0.00 97.00      PROA   
ATOM   3165  CD1 LEU P 203     -17.284-111.325 106.759  0.00 97.00      PROA   
ATOM   3166 HD11 LEU P 203     -17.650-111.895 107.637  0.00 97.00      PROA   
ATOM   3167 HD12 LEU P 203     -17.950-111.532 105.896  0.00 97.00      PROA   
ATOM   3168 HD13 LEU P 203     -17.342-110.242 106.997  0.00 97.00      PROA   
ATOM   3169  CD2 LEU P 203     -14.884-111.346 107.582  0.00 97.00      PROA   
ATOM   3170 HD21 LEU P 203     -13.835-111.598 107.323  0.00 97.00      PROA   
ATOM   3171 HD22 LEU P 203     -15.162-111.894 108.507  0.00 97.00      PROA   
ATOM   3172 HD23 LEU P 203     -14.942-110.257 107.796  0.00 97.00      PROA   
ATOM   3173  C   LEU P 203     -16.746-115.445 106.524  0.00 97.00      PROA   
ATOM   3174  O   LEU P 203     -17.972-115.375 106.458  0.00 97.00      PROA   
ATOM   3175  N   GLN P 204     -16.093-116.548 106.090  0.00 97.00      PROA   
ATOM   3176  HN  GLN P 204     -15.117-116.671 106.272  0.00 97.00      PROA   
ATOM   3177  CA  GLN P 204     -16.709-117.623 105.321  0.00 97.00      PROA   
ATOM   3178  HA  GLN P 204     -17.227-117.165 104.492  0.00 97.00      PROA   
ATOM   3179  CB  GLN P 204     -15.601-118.576 104.795  0.00 97.00      PROA   
ATOM   3180  HB1 GLN P 204     -15.162-119.126 105.656  0.00 97.00      PROA   
ATOM   3181  HB2 GLN P 204     -14.784-117.931 104.394  0.00 97.00      PROA   
ATOM   3182  CG  GLN P 204     -15.974-119.600 103.697  0.00 97.00      PROA   
ATOM   3183  HG1 GLN P 204     -16.528-120.447 104.153  0.00 97.00      PROA   
ATOM   3184  HG2 GLN P 204     -15.042-120.015 103.261  0.00 97.00      PROA   
ATOM   3185  CD  GLN P 204     -16.852-119.004 102.590  0.00 97.00      PROA   
ATOM   3186  OE1 GLN P 204     -18.074-118.880 102.708  0.00 97.00      PROA   
ATOM   3187  NE2 GLN P 204     -16.210-118.628 101.453  0.00 97.00      PROA   
ATOM   3188 HE21 GLN P 204     -16.764-118.256 100.711  0.00 97.00      PROA   
ATOM   3189 HE22 GLN P 204     -15.218-118.723 101.388  0.00 97.00      PROA   
ATOM   3190  C   GLN P 204     -17.714-118.442 106.122  0.00 97.00      PROA   
ATOM   3191  O   GLN P 204     -17.745-118.396 107.343  0.00 97.00      PROA   
ATOM   3192  N   LEU P 205     -18.577-119.239 105.456  0.00 97.00      PROA   
ATOM   3193  HN  LEU P 205     -18.623-119.215 104.459  0.00 97.00      PROA   
ATOM   3194  CA  LEU P 205     -19.254-120.335 106.114  0.00 97.00      PROA   
ATOM   3195  HA  LEU P 205     -18.813-120.505 107.085  0.00 97.00      PROA   
ATOM   3196  CB  LEU P 205     -20.775-120.122 106.309  0.00 97.00      PROA   
ATOM   3197  HB1 LEU P 205     -21.237-121.059 106.693  0.00 97.00      PROA   
ATOM   3198  HB2 LEU P 205     -21.230-119.883 105.323  0.00 97.00      PROA   
ATOM   3199  CG  LEU P 205     -21.143-119.001 107.308  0.00 97.00      PROA   
ATOM   3200  HG  LEU P 205     -20.580-118.088 107.010  0.00 97.00      PROA   
ATOM   3201  CD1 LEU P 205     -22.642-118.660 107.230  0.00 97.00      PROA   
ATOM   3202 HD11 LEU P 205     -23.249-119.550 107.499  0.00 97.00      PROA   
ATOM   3203 HD12 LEU P 205     -22.913-118.341 106.202  0.00 97.00      PROA   
ATOM   3204 HD13 LEU P 205     -22.889-117.838 107.936  0.00 97.00      PROA   
ATOM   3205  CD2 LEU P 205     -20.760-119.372 108.754  0.00 97.00      PROA   
ATOM   3206 HD21 LEU P 205     -19.667-119.530 108.850  0.00 97.00      PROA   
ATOM   3207 HD22 LEU P 205     -21.278-120.308 109.052  0.00 97.00      PROA   
ATOM   3208 HD23 LEU P 205     -21.062-118.565 109.454  0.00 97.00      PROA   
ATOM   3209  C   LEU P 205     -19.014-121.599 105.324  0.00 97.00      PROA   
ATOM   3210  O   LEU P 205     -19.511-121.779 104.214  0.00 97.00      PROA   
ATOM   3211  N   TYR P 206     -18.252-122.538 105.928  0.00 97.00      PROA   
ATOM   3212  HN  TYR P 206     -17.806-122.343 106.798  0.00 97.00      PROA   
ATOM   3213  CA  TYR P 206     -18.139-123.906 105.463  0.00 97.00      PROA   
ATOM   3214  HA  TYR P 206     -18.345-123.947 104.401  0.00 97.00      PROA   
ATOM   3215  CB  TYR P 206     -16.768-124.573 105.761  0.00 97.00      PROA   
ATOM   3216  HB1 TYR P 206     -16.685-125.562 105.261  0.00 97.00      PROA   
ATOM   3217  HB2 TYR P 206     -16.634-124.718 106.855  0.00 97.00      PROA   
ATOM   3218  CG  TYR P 206     -15.649-123.694 105.278  0.00 97.00      PROA   
ATOM   3219  CD1 TYR P 206     -15.153-123.782 103.962  0.00 97.00      PROA   
ATOM   3220  HD1 TYR P 206     -15.575-124.504 103.277  0.00 97.00      PROA   
ATOM   3221  CE1 TYR P 206     -14.122-122.930 103.535  0.00 97.00      PROA   
ATOM   3222  HE1 TYR P 206     -13.751-122.989 102.520  0.00 97.00      PROA   
ATOM   3223  CZ  TYR P 206     -13.590-121.980 104.420  0.00 97.00      PROA   
ATOM   3224  OH  TYR P 206     -12.622-121.050 103.988  0.00 97.00      PROA   
ATOM   3225  HH  TYR P 206     -12.556-120.362 104.664  0.00 97.00      PROA   
ATOM   3226  CD2 TYR P 206     -15.061-122.779 106.168  0.00 97.00      PROA   
ATOM   3227  HD2 TYR P 206     -15.402-122.715 107.191  0.00 97.00      PROA   
ATOM   3228  CE2 TYR P 206     -14.055-121.918 105.738  0.00 97.00      PROA   
ATOM   3229  HE2 TYR P 206     -13.655-121.200 106.434  0.00 97.00      PROA   
ATOM   3230  C   TYR P 206     -19.214-124.660 106.203  0.00 97.00      PROA   
ATOM   3231  O   TYR P 206     -19.602-124.277 107.306  0.00 97.00      PROA   
ATOM   3232  N   PHE P 207     -19.746-125.742 105.601  0.00 97.00      PROA   
ATOM   3233  HN  PHE P 207     -19.411-126.071 104.718  0.00 97.00      PROA   
ATOM   3234  CA  PHE P 207     -20.868-126.451 106.177  0.00 97.00      PROA   
ATOM   3235  HA  PHE P 207     -20.969-126.215 107.226  0.00 97.00      PROA   
ATOM   3236  CB  PHE P 207     -22.208-126.183 105.442  0.00 97.00      PROA   
ATOM   3237  HB1 PHE P 207     -23.016-126.848 105.816  0.00 97.00      PROA   
ATOM   3238  HB2 PHE P 207     -22.072-126.387 104.360  0.00 97.00      PROA   
ATOM   3239  CG  PHE P 207     -22.681-124.755 105.589  0.00 97.00      PROA   
ATOM   3240  CD1 PHE P 207     -22.180-123.739 104.755  0.00 97.00      PROA   
ATOM   3241  HD1 PHE P 207     -21.388-123.961 104.055  0.00 97.00      PROA   
ATOM   3242  CE1 PHE P 207     -22.709-122.444 104.807  0.00 97.00      PROA   
ATOM   3243  HE1 PHE P 207     -22.303-121.673 104.167  0.00 97.00      PROA   
ATOM   3244  CZ  PHE P 207     -23.752-122.148 105.691  0.00 97.00      PROA   
ATOM   3245  HZ  PHE P 207     -24.157-121.148 105.735  0.00 97.00      PROA   
ATOM   3246  CD2 PHE P 207     -23.727-124.442 106.477  0.00 97.00      PROA   
ATOM   3247  HD2 PHE P 207     -24.135-125.214 107.113  0.00 97.00      PROA   
ATOM   3248  CE2 PHE P 207     -24.261-123.148 106.528  0.00 97.00      PROA   
ATOM   3249  HE2 PHE P 207     -25.069-122.922 107.209  0.00 97.00      PROA   
ATOM   3250  C   PHE P 207     -20.596-127.921 106.096  0.00 97.00      PROA   
ATOM   3251  O   PHE P 207     -19.749-128.368 105.337  0.00 97.00      PROA   
ATOM   3252  N   SER P 208     -21.329-128.714 106.898  0.00 97.00      PROA   
ATOM   3253  HN  SER P 208     -21.941-128.326 107.581  0.00 97.00      PROA   
ATOM   3254  CA  SER P 208     -21.307-130.152 106.817  0.00 97.00      PROA   
ATOM   3255  HA  SER P 208     -21.092-130.444 105.798  0.00 97.00      PROA   
ATOM   3256  CB  SER P 208     -20.273-130.825 107.758  0.00 97.00      PROA   
ATOM   3257  HB1 SER P 208     -19.254-130.567 107.398  0.00 97.00      PROA   
ATOM   3258  HB2 SER P 208     -20.376-131.932 107.740  0.00 97.00      PROA   
ATOM   3259  OG  SER P 208     -20.403-130.343 109.092  0.00 97.00      PROA   
ATOM   3260  HG1 SER P 208     -20.028-131.005 109.683  0.00 97.00      PROA   
ATOM   3261  C   SER P 208     -22.703-130.626 107.116  0.00 97.00      PROA   
ATOM   3262  O   SER P 208     -23.486-129.929 107.756  0.00 97.00      PROA   
ATOM   3263  N   PHE P 209     -23.043-131.826 106.602  0.00 97.00      PROA   
ATOM   3264  HN  PHE P 209     -22.374-132.369 106.102  0.00 97.00      PROA   
ATOM   3265  CA  PHE P 209     -24.354-132.417 106.702  0.00 97.00      PROA   
ATOM   3266  HA  PHE P 209     -24.917-131.905 107.473  0.00 97.00      PROA   
ATOM   3267  CB  PHE P 209     -25.108-132.386 105.340  0.00 97.00      PROA   
ATOM   3268  HB1 PHE P 209     -25.507-133.376 105.038  0.00 97.00      PROA   
ATOM   3269  HB2 PHE P 209     -24.422-132.039 104.536  0.00 97.00      PROA   
ATOM   3270  CG  PHE P 209     -26.278-131.444 105.415  0.00 97.00      PROA   
ATOM   3271  CD1 PHE P 209     -27.459-131.863 106.052  0.00 97.00      PROA   
ATOM   3272  HD1 PHE P 209     -27.502-132.841 106.511  0.00 97.00      PROA   
ATOM   3273  CE1 PHE P 209     -28.583-131.031 106.090  0.00 97.00      PROA   
ATOM   3274  HE1 PHE P 209     -29.485-131.372 106.574  0.00 97.00      PROA   
ATOM   3275  CZ  PHE P 209     -28.539-129.769 105.484  0.00 97.00      PROA   
ATOM   3276  HZ  PHE P 209     -29.404-129.124 105.507  0.00 97.00      PROA   
ATOM   3277  CD2 PHE P 209     -26.243-130.172 104.813  0.00 97.00      PROA   
ATOM   3278  HD2 PHE P 209     -25.347-129.837 104.311  0.00 97.00      PROA   
ATOM   3279  CE2 PHE P 209     -27.369-129.339 104.847  0.00 97.00      PROA   
ATOM   3280  HE2 PHE P 209     -27.339-128.367 104.379  0.00 97.00      PROA   
ATOM   3281  C   PHE P 209     -24.163-133.834 107.183  0.00 97.00      PROA   
ATOM   3282  O   PHE P 209     -23.209-134.511 106.807  0.00 97.00      PROA   
ATOM   3283  N   TYR P 210     -25.067-134.296 108.074  0.00 97.00      PROA   
ATOM   3284  HN  TYR P 210     -25.823-133.722 108.381  0.00 97.00      PROA   
ATOM   3285  CA  TYR P 210     -24.947-135.570 108.745  0.00 97.00      PROA   
ATOM   3286  HA  TYR P 210     -24.268-136.221 108.210  0.00 97.00      PROA   
ATOM   3287  CB  TYR P 210     -24.522-135.420 110.237  0.00 97.00      PROA   
ATOM   3288  HB1 TYR P 210     -24.337-136.413 110.700  0.00 97.00      PROA   
ATOM   3289  HB2 TYR P 210     -25.343-134.927 110.798  0.00 97.00      PROA   
ATOM   3290  CG  TYR P 210     -23.298-134.547 110.434  0.00 97.00      PROA   
ATOM   3291  CD1 TYR P 210     -23.421-133.145 110.480  0.00 97.00      PROA   
ATOM   3292  HD1 TYR P 210     -24.387-132.692 110.317  0.00 97.00      PROA   
ATOM   3293  CE1 TYR P 210     -22.321-132.330 110.770  0.00 97.00      PROA   
ATOM   3294  HE1 TYR P 210     -22.442-131.258 110.808  0.00 97.00      PROA   
ATOM   3295  CZ  TYR P 210     -21.077-132.911 111.042  0.00 97.00      PROA   
ATOM   3296  OH  TYR P 210     -19.966-132.113 111.392  0.00 97.00      PROA   
ATOM   3297  HH  TYR P 210     -20.270-131.406 111.974  0.00 97.00      PROA   
ATOM   3298  CD2 TYR P 210     -22.041-135.114 110.714  0.00 97.00      PROA   
ATOM   3299  HD2 TYR P 210     -21.938-136.188 110.739  0.00 97.00      PROA   
ATOM   3300  CE2 TYR P 210     -20.936-134.302 111.005  0.00 97.00      PROA   
ATOM   3301  HE2 TYR P 210     -19.980-134.747 111.238  0.00 97.00      PROA   
ATOM   3302  C   TYR P 210     -26.327-136.186 108.722  0.00 97.00      PROA   
ATOM   3303  O   TYR P 210     -27.323-135.493 108.518  0.00 97.00      PROA   
ATOM   3304  N   MET P 211     -26.413-137.520 108.943  0.00 97.00      PROA   
ATOM   3305  HN  MET P 211     -25.592-138.077 109.054  0.00 97.00      PROA   
ATOM   3306  CA  MET P 211     -27.672-138.202 109.155  0.00 97.00      PROA   
ATOM   3307  HA  MET P 211     -28.483-137.492 109.197  0.00 97.00      PROA   
ATOM   3308  CB  MET P 211     -27.966-139.244 108.044  0.00 97.00      PROA   
ATOM   3309  HB1 MET P 211     -28.827-139.878 108.350  0.00 97.00      PROA   
ATOM   3310  HB2 MET P 211     -27.075-139.900 107.921  0.00 97.00      PROA   
ATOM   3311  CG  MET P 211     -28.310-138.607 106.684  0.00 97.00      PROA   
ATOM   3312  HG1 MET P 211     -27.583-137.795 106.467  0.00 97.00      PROA   
ATOM   3313  HG2 MET P 211     -29.306-138.127 106.789  0.00 97.00      PROA   
ATOM   3314  SD  MET P 211     -28.330-139.765 105.277  0.00 97.00      PROA   
ATOM   3315  CE  MET P 211     -29.717-140.804 105.817  0.00 97.00      PROA   
ATOM   3316  HE1 MET P 211     -30.616-140.186 106.024  0.00 97.00      PROA   
ATOM   3317  HE2 MET P 211     -29.466-141.370 106.738  0.00 97.00      PROA   
ATOM   3318  HE3 MET P 211     -29.984-141.539 105.029  0.00 97.00      PROA   
ATOM   3319  C   MET P 211     -27.594-138.912 110.485  0.00 97.00      PROA   
ATOM   3320  O   MET P 211     -26.983-139.974 110.572  0.00 97.00      PROA   
ATOM   3321  N   GLY P 212     -28.233-138.358 111.554  0.00 97.00      PROA   
ATOM   3322  HN  GLY P 212     -28.819-137.557 111.434  0.00 97.00      PROA   
ATOM   3323  CA  GLY P 212     -28.142-138.840 112.930  0.00 97.00      PROA   
ATOM   3324  HA1 GLY P 212     -28.835-139.660 113.037  0.00 97.00      PROA   
ATOM   3325  HA2 GLY P 212     -28.401-138.006 113.561  0.00 97.00      PROA   
ATOM   3326  C   GLY P 212     -26.763-139.285 113.367  0.00 97.00      PROA   
ATOM   3327  O   GLY P 212     -25.801-138.520 113.355  0.00 97.00      PROA   
ATOM   3328  N   SER P 213     -26.651-140.571 113.762  0.00 97.00      PROA   
ATOM   3329  HN  SER P 213     -27.474-141.133 113.800  0.00 97.00      PROA   
ATOM   3330  CA  SER P 213     -25.409-141.198 114.188  0.00 97.00      PROA   
ATOM   3331  HA  SER P 213     -24.861-140.473 114.776  0.00 97.00      PROA   
ATOM   3332  CB  SER P 213     -25.703-142.422 115.106  0.00 97.00      PROA   
ATOM   3333  HB1 SER P 213     -26.243-143.207 114.534  0.00 97.00      PROA   
ATOM   3334  HB2 SER P 213     -26.361-142.090 115.937  0.00 97.00      PROA   
ATOM   3335  OG  SER P 213     -24.526-142.981 115.688  0.00 97.00      PROA   
ATOM   3336  HG1 SER P 213     -23.939-143.171 114.947  0.00 97.00      PROA   
ATOM   3337  C   SER P 213     -24.497-141.626 113.026  0.00 97.00      PROA   
ATOM   3338  O   SER P 213     -23.746-142.593 113.141  0.00 97.00      PROA   
ATOM   3339  N   LYS P 214     -24.494-140.917 111.872  0.00 97.00      PROA   
ATOM   3340  HN  LYS P 214     -25.149-140.183 111.711  0.00 97.00      PROA   
ATOM   3341  CA  LYS P 214     -23.454-141.134 110.882  0.00 97.00      PROA   
ATOM   3342  HA  LYS P 214     -22.549-141.373 111.425  0.00 97.00      PROA   
ATOM   3343  CB  LYS P 214     -23.697-142.335 109.930  0.00 97.00      PROA   
ATOM   3344  HB1 LYS P 214     -23.601-143.258 110.548  0.00 97.00      PROA   
ATOM   3345  HB2 LYS P 214     -22.896-142.375 109.160  0.00 97.00      PROA   
ATOM   3346  CG  LYS P 214     -25.073-142.356 109.246  0.00 97.00      PROA   
ATOM   3347  HG1 LYS P 214     -25.255-141.362 108.779  0.00 97.00      PROA   
ATOM   3348  HG2 LYS P 214     -25.867-142.515 110.008  0.00 97.00      PROA   
ATOM   3349  CD  LYS P 214     -25.183-143.424 108.141  0.00 97.00      PROA   
ATOM   3350  HD1 LYS P 214     -24.448-143.160 107.346  0.00 97.00      PROA   
ATOM   3351  HD2 LYS P 214     -26.201-143.358 107.694  0.00 97.00      PROA   
ATOM   3352  CE  LYS P 214     -24.919-144.859 108.624  0.00 97.00      PROA   
ATOM   3353  HE1 LYS P 214     -25.681-145.167 109.371  0.00 97.00      PROA   
ATOM   3354  HE2 LYS P 214     -23.910-144.954 109.077  0.00 97.00      PROA   
ATOM   3355  NZ  LYS P 214     -24.981-145.809 107.487  0.00 97.00      PROA   
ATOM   3356  HZ1 LYS P 214     -24.246-145.556 106.795  0.00 97.00      PROA   
ATOM   3357  HZ2 LYS P 214     -25.915-145.746 107.034  0.00 97.00      PROA   
ATOM   3358  HZ3 LYS P 214     -24.818-146.779 107.823  0.00 97.00      PROA   
ATOM   3359  C   LYS P 214     -23.087-139.904 110.077  0.00 97.00      PROA   
ATOM   3360  O   LYS P 214     -23.927-139.137 109.610  0.00 97.00      PROA   
ATOM   3361  N   THR P 215     -21.762-139.715 109.881  0.00 97.00      PROA   
ATOM   3362  HN  THR P 215     -21.095-140.307 110.328  0.00 97.00      PROA   
ATOM   3363  CA  THR P 215     -21.159-138.773 108.959  0.00 97.00      PROA   
ATOM   3364  HA  THR P 215     -21.549-137.791 109.186  0.00 97.00      PROA   
ATOM   3365  CB  THR P 215     -19.637-138.755 109.090  0.00 97.00      PROA   
ATOM   3366  HB  THR P 215     -19.148-138.230 108.236  0.00 97.00      PROA   
ATOM   3367  OG1 THR P 215     -19.122-140.081 109.177  0.00 97.00      PROA   
ATOM   3368  HG1 THR P 215     -19.325-140.501 108.339  0.00 97.00      PROA   
ATOM   3369  CG2 THR P 215     -19.235-138.023 110.380  0.00 97.00      PROA   
ATOM   3370 HG21 THR P 215     -19.726-138.480 111.264  0.00 97.00      PROA   
ATOM   3371 HG22 THR P 215     -19.512-136.951 110.324  0.00 97.00      PROA   
ATOM   3372 HG23 THR P 215     -18.134-138.095 110.521  0.00 97.00      PROA   
ATOM   3373  C   THR P 215     -21.478-139.068 107.506  0.00 97.00      PROA   
ATOM   3374  O   THR P 215     -21.422-140.214 107.063  0.00 97.00      PROA   
ATOM   3375  N   LEU P 216     -21.747-138.007 106.713  0.00 97.00      PROA   
ATOM   3376  HN  LEU P 216     -21.900-137.100 107.101  0.00 97.00      PROA   
ATOM   3377  CA  LEU P 216     -21.688-138.062 105.266  0.00 97.00      PROA   
ATOM   3378  HA  LEU P 216     -21.858-139.078 104.943  0.00 97.00      PROA   
ATOM   3379  CB  LEU P 216     -22.749-137.148 104.606  0.00 97.00      PROA   
ATOM   3380  HB1 LEU P 216     -22.647-137.163 103.500  0.00 97.00      PROA   
ATOM   3381  HB2 LEU P 216     -22.591-136.103 104.948  0.00 97.00      PROA   
ATOM   3382  CG  LEU P 216     -24.207-137.554 104.939  0.00 97.00      PROA   
ATOM   3383  HG  LEU P 216     -24.350-137.489 106.043  0.00 97.00      PROA   
ATOM   3384  CD1 LEU P 216     -25.210-136.584 104.291  0.00 97.00      PROA   
ATOM   3385 HD11 LEU P 216     -25.122-136.625 103.184  0.00 97.00      PROA   
ATOM   3386 HD12 LEU P 216     -25.015-135.546 104.628  0.00 97.00      PROA   
ATOM   3387 HD13 LEU P 216     -26.248-136.863 104.570  0.00 97.00      PROA   
ATOM   3388  CD2 LEU P 216     -24.520-138.999 104.507  0.00 97.00      PROA   
ATOM   3389 HD21 LEU P 216     -23.888-139.727 105.056  0.00 97.00      PROA   
ATOM   3390 HD22 LEU P 216     -24.348-139.118 103.416  0.00 97.00      PROA   
ATOM   3391 HD23 LEU P 216     -25.581-139.235 104.720  0.00 97.00      PROA   
ATOM   3392  C   LEU P 216     -20.279-137.708 104.827  0.00 97.00      PROA   
ATOM   3393  O   LEU P 216     -19.417-137.447 105.664  0.00 97.00      PROA   
ATOM   3394  N   ARG P 217     -19.986-137.737 103.501  0.00 97.00      PROA   
ATOM   3395  HN  ARG P 217     -20.688-137.979 102.835  0.00 97.00      PROA   
ATOM   3396  CA  ARG P 217     -18.664-137.437 102.967  0.00 97.00      PROA   
ATOM   3397  HA  ARG P 217     -17.943-137.971 103.572  0.00 97.00      PROA   
ATOM   3398  CB  ARG P 217     -18.469-137.901 101.498  0.00 97.00      PROA   
ATOM   3399  HB1 ARG P 217     -17.478-137.541 101.135  0.00 97.00      PROA   
ATOM   3400  HB2 ARG P 217     -19.254-137.433 100.865  0.00 97.00      PROA   
ATOM   3401  CG  ARG P 217     -18.480-139.426 101.281  0.00 97.00      PROA   
ATOM   3402  HG1 ARG P 217     -19.448-139.849 101.629  0.00 97.00      PROA   
ATOM   3403  HG2 ARG P 217     -17.671-139.881 101.896  0.00 97.00      PROA   
ATOM   3404  CD  ARG P 217     -18.280-139.786  99.800  0.00 97.00      PROA   
ATOM   3405  HD1 ARG P 217     -17.358-139.321  99.383  0.00 97.00      PROA   
ATOM   3406  HD2 ARG P 217     -19.147-139.425  99.205  0.00 97.00      PROA   
ATOM   3407  NE  ARG P 217     -18.226-141.275  99.653  0.00 97.00      PROA   
ATOM   3408  HE  ARG P 217     -19.059-141.767  99.416  0.00 97.00      PROA   
ATOM   3409  CZ  ARG P 217     -17.100-142.011  99.768  0.00 97.00      PROA   
ATOM   3410  NH1 ARG P 217     -15.918-141.477 100.109  0.00 97.00      PROA   
ATOM   3411 HH11 ARG P 217     -15.881-140.510 100.337  0.00 97.00      PROA   
ATOM   3412 HH12 ARG P 217     -15.120-142.071 100.181  0.00 97.00      PROA   
ATOM   3413  NH2 ARG P 217     -17.163-143.334  99.530  0.00 97.00      PROA   
ATOM   3414 HH21 ARG P 217     -18.035-143.740  99.274  0.00 97.00      PROA   
ATOM   3415 HH22 ARG P 217     -16.329-143.876  99.585  0.00 97.00      PROA   
ATOM   3416  C   ARG P 217     -18.284-135.964 103.050  0.00 97.00      PROA   
ATOM   3417  O   ARG P 217     -18.274-135.243 102.053  0.00 97.00      PROA   
ATOM   3418  N   GLY P 218     -17.934-135.506 104.273  0.00 97.00      PROA   
ATOM   3419  HN  GLY P 218     -18.089-136.113 105.051  0.00 97.00      PROA   
ATOM   3420  CA  GLY P 218     -17.320-134.228 104.578  0.00 97.00      PROA   
ATOM   3421  HA1 GLY P 218     -17.126-134.225 105.641  0.00 97.00      PROA   
ATOM   3422  HA2 GLY P 218     -18.001-133.449 104.267  0.00 97.00      PROA   
ATOM   3423  C   GLY P 218     -15.997-133.993 103.905  0.00 97.00      PROA   
ATOM   3424  O   GLY P 218     -15.348-134.920 103.424  0.00 97.00      PROA   
ATOM   3425  N   ARG P 219     -15.565-132.713 103.919  0.00 97.00      PROA   
ATOM   3426  HN  ARG P 219     -16.124-132.002 104.339  0.00 97.00      PROA   
ATOM   3427  CA  ARG P 219     -14.315-132.250 103.370  0.00 97.00      PROA   
ATOM   3428  HA  ARG P 219     -13.530-132.619 104.014  0.00 97.00      PROA   
ATOM   3429  CB  ARG P 219     -14.024-132.691 101.890  0.00 97.00      PROA   
ATOM   3430  HB1 ARG P 219     -13.842-133.788 101.905  0.00 97.00      PROA   
ATOM   3431  HB2 ARG P 219     -13.074-132.245 101.535  0.00 97.00      PROA   
ATOM   3432  CG  ARG P 219     -15.163-132.454 100.870  0.00 97.00      PROA   
ATOM   3433  HG1 ARG P 219     -15.448-131.380 100.851  0.00 97.00      PROA   
ATOM   3434  HG2 ARG P 219     -16.053-133.028 101.203  0.00 97.00      PROA   
ATOM   3435  CD  ARG P 219     -14.854-132.905  99.433  0.00 97.00      PROA   
ATOM   3436  HD1 ARG P 219     -15.792-132.892  98.829  0.00 97.00      PROA   
ATOM   3437  HD2 ARG P 219     -14.410-133.923  99.420  0.00 97.00      PROA   
ATOM   3438  NE  ARG P 219     -13.882-131.919  98.867  0.00 97.00      PROA   
ATOM   3439  HE  ARG P 219     -13.471-131.237  99.476  0.00 97.00      PROA   
ATOM   3440  CZ  ARG P 219     -13.778-131.612  97.562  0.00 97.00      PROA   
ATOM   3441  NH1 ARG P 219     -14.084-132.511  96.630  0.00 97.00      PROA   
ATOM   3442 HH11 ARG P 219     -14.199-133.432  96.981  0.00 97.00      PROA   
ATOM   3443 HH12 ARG P 219     -13.814-132.317  95.692  0.00 97.00      PROA   
ATOM   3444  NH2 ARG P 219     -13.325-130.398  97.209  0.00 97.00      PROA   
ATOM   3445 HH21 ARG P 219     -13.498-130.055  96.293  0.00 97.00      PROA   
ATOM   3446 HH22 ARG P 219     -13.110-129.748  97.943  0.00 97.00      PROA   
ATOM   3447  C   ARG P 219     -14.370-130.751 103.559  0.00 97.00      PROA   
ATOM   3448  O   ARG P 219     -14.818-130.264 104.595  0.00 97.00      PROA   
ATOM   3449  N   ASP P 220     -13.945-129.980 102.544  0.00 97.00      PROA   
ATOM   3450  HN  ASP P 220     -13.464-130.387 101.767  0.00 97.00      PROA   
ATOM   3451  CA  ASP P 220     -14.185-128.574 102.329  0.00 97.00      PROA   
ATOM   3452  HA  ASP P 220     -14.093-128.046 103.270  0.00 97.00      PROA   
ATOM   3453  CB  ASP P 220     -13.113-128.028 101.327  0.00 97.00      PROA   
ATOM   3454  HB1 ASP P 220     -12.138-128.005 101.865  0.00 97.00      PROA   
ATOM   3455  HB2 ASP P 220     -13.334-126.993 101.006  0.00 97.00      PROA   
ATOM   3456  CG  ASP P 220     -12.875-128.919 100.100  0.00 97.00      PROA   
ATOM   3457  OD1 ASP P 220     -12.966-128.392  98.964  0.00 97.00      PROA   
ATOM   3458  OD2 ASP P 220     -12.515-130.110 100.279  0.00 97.00      PROA   
ATOM   3459  C   ASP P 220     -15.614-128.384 101.803  0.00 97.00      PROA   
ATOM   3460  O   ASP P 220     -15.850-127.852 100.719  0.00 97.00      PROA   
ATOM   3461  N   THR P 221     -16.629-128.852 102.570  0.00 97.00      PROA   
ATOM   3462  HN  THR P 221     -16.436-129.288 103.448  0.00 97.00      PROA   
ATOM   3463  CA  THR P 221     -18.001-128.948 102.098  0.00 97.00      PROA   
ATOM   3464  HA  THR P 221     -17.921-129.238 101.060  0.00 97.00      PROA   
ATOM   3465  CB  THR P 221     -18.802-130.078 102.749  0.00 97.00      PROA   
ATOM   3466  HB  THR P 221     -19.903-129.906 102.700  0.00 97.00      PROA   
ATOM   3467  OG1 THR P 221     -18.409-130.288 104.099  0.00 97.00      PROA   
ATOM   3468  HG1 THR P 221     -18.733-129.521 104.582  0.00 97.00      PROA   
ATOM   3469  CG2 THR P 221     -18.488-131.384 102.002  0.00 97.00      PROA   
ATOM   3470 HG21 THR P 221     -17.408-131.612 102.095  0.00 97.00      PROA   
ATOM   3471 HG22 THR P 221     -18.741-131.300 100.926  0.00 97.00      PROA   
ATOM   3472 HG23 THR P 221     -19.058-132.229 102.443  0.00 97.00      PROA   
ATOM   3473  C   THR P 221     -18.800-127.650 102.071  0.00 97.00      PROA   
ATOM   3474  O   THR P 221     -18.758-126.816 102.974  0.00 97.00      PROA   
ATOM   3475  N   SER P 222     -19.582-127.484 100.980  0.00 97.00      PROA   
ATOM   3476  HN  SER P 222     -19.517-128.134 100.227  0.00 97.00      PROA   
ATOM   3477  CA  SER P 222     -20.499-126.388 100.738  0.00 97.00      PROA   
ATOM   3478  HA  SER P 222     -20.033-125.475 101.083  0.00 97.00      PROA   
ATOM   3479  CB  SER P 222     -20.825-126.270  99.229  0.00 97.00      PROA   
ATOM   3480  HB1 SER P 222     -21.379-125.334  99.002  0.00 97.00      PROA   
ATOM   3481  HB2 SER P 222     -21.450-127.136  98.912  0.00 97.00      PROA   
ATOM   3482  OG  SER P 222     -19.628-126.310  98.455  0.00 97.00      PROA   
ATOM   3483  HG1 SER P 222     -18.979-125.756  98.898  0.00 97.00      PROA   
ATOM   3484  C   SER P 222     -21.803-126.586 101.497  0.00 97.00      PROA   
ATOM   3485  O   SER P 222     -22.019-127.618 102.128  0.00 97.00      PROA   
ATOM   3486  N   SER P 223     -22.706-125.573 101.459  0.00 97.00      PROA   
ATOM   3487  HN  SER P 223     -22.501-124.720 100.982  0.00 97.00      PROA   
ATOM   3488  CA  SER P 223     -23.947-125.495 102.215  0.00 97.00      PROA   
ATOM   3489  HA  SER P 223     -23.692-125.469 103.259  0.00 97.00      PROA   
ATOM   3490  CB  SER P 223     -24.703-124.198 101.852  0.00 97.00      PROA   
ATOM   3491  HB1 SER P 223     -25.561-124.034 102.540  0.00 97.00      PROA   
ATOM   3492  HB2 SER P 223     -25.091-124.256 100.812  0.00 97.00      PROA   
ATOM   3493  OG  SER P 223     -23.829-123.076 101.927  0.00 97.00      PROA   
ATOM   3494  HG1 SER P 223     -23.649-122.927 102.860  0.00 97.00      PROA   
ATOM   3495  C   SER P 223     -24.923-126.640 102.042  0.00 97.00      PROA   
ATOM   3496  O   SER P 223     -25.546-127.064 103.014  0.00 97.00      PROA   
ATOM   3497  N   GLU P 224     -25.082-127.157 100.806  0.00 97.00      PROA   
ATOM   3498  HN  GLU P 224     -24.509-126.849 100.054  0.00 97.00      PROA   
ATOM   3499  CA  GLU P 224     -26.099-128.129 100.472  0.00 97.00      PROA   
ATOM   3500  HA  GLU P 224     -26.601-128.461 101.371  0.00 97.00      PROA   
ATOM   3501  CB  GLU P 224     -27.185-127.567  99.510  0.00 97.00      PROA   
ATOM   3502  HB1 GLU P 224     -27.771-128.427  99.115  0.00 97.00      PROA   
ATOM   3503  HB2 GLU P 224     -26.708-127.073  98.636  0.00 97.00      PROA   
ATOM   3504  CG  GLU P 224     -28.180-126.589 100.176  0.00 97.00      PROA   
ATOM   3505  HG1 GLU P 224     -27.813-125.544 100.137  0.00 97.00      PROA   
ATOM   3506  HG2 GLU P 224     -28.347-126.869 101.239  0.00 97.00      PROA   
ATOM   3507  CD  GLU P 224     -29.529-126.686  99.473  0.00 97.00      PROA   
ATOM   3508  OE1 GLU P 224     -30.128-127.789  99.542  0.00 97.00      PROA   
ATOM   3509  OE2 GLU P 224     -29.963-125.685  98.850  0.00 97.00      PROA   
ATOM   3510  C   GLU P 224     -25.485-129.360  99.843  0.00 97.00      PROA   
ATOM   3511  O   GLU P 224     -24.335-129.372  99.408  0.00 97.00      PROA   
ATOM   3512  N   TYR P 225     -26.296-130.439  99.785  0.00 97.00      PROA   
ATOM   3513  HN  TYR P 225     -27.226-130.376 100.138  0.00 97.00      PROA   
ATOM   3514  CA  TYR P 225     -25.998-131.687  99.121  0.00 97.00      PROA   
ATOM   3515  HA  TYR P 225     -25.116-131.570  98.506  0.00 97.00      PROA   
ATOM   3516  CB  TYR P 225     -25.808-132.865 100.137  0.00 97.00      PROA   
ATOM   3517  HB1 TYR P 225     -25.042-132.569 100.887  0.00 97.00      PROA   
ATOM   3518  HB2 TYR P 225     -25.428-133.760  99.599  0.00 97.00      PROA   
ATOM   3519  CG  TYR P 225     -27.070-133.255 100.888  0.00 97.00      PROA   
ATOM   3520  CD1 TYR P 225     -27.796-134.406 100.524  0.00 97.00      PROA   
ATOM   3521  HD1 TYR P 225     -27.456-135.015  99.699  0.00 97.00      PROA   
ATOM   3522  CE1 TYR P 225     -28.971-134.755 101.202  0.00 97.00      PROA   
ATOM   3523  HE1 TYR P 225     -29.522-135.635 100.906  0.00 97.00      PROA   
ATOM   3524  CZ  TYR P 225     -29.442-133.951 102.246  0.00 97.00      PROA   
ATOM   3525  OH  TYR P 225     -30.650-134.268 102.902  0.00 97.00      PROA   
ATOM   3526  HH  TYR P 225     -30.939-135.130 102.594  0.00 97.00      PROA   
ATOM   3527  CD2 TYR P 225     -27.531-132.483 101.970  0.00 97.00      PROA   
ATOM   3528  HD2 TYR P 225     -26.984-131.605 102.278  0.00 97.00      PROA   
ATOM   3529  CE2 TYR P 225     -28.717-132.819 102.635  0.00 97.00      PROA   
ATOM   3530  HE2 TYR P 225     -29.080-132.199 103.440  0.00 97.00      PROA   
ATOM   3531  C   TYR P 225     -27.206-131.884  98.222  0.00 97.00      PROA   
ATOM   3532  O   TYR P 225     -28.240-131.257  98.446  0.00 97.00      PROA   
ATOM   3533  N   GLN P 226     -27.125-132.741  97.173  0.00 97.00      PROA   
ATOM   3534  HN  GLN P 226     -26.291-133.244  96.957  0.00 97.00      PROA   
ATOM   3535  CA  GLN P 226     -28.285-132.999  96.334  0.00 97.00      PROA   
ATOM   3536  HA  GLN P 226     -29.154-132.711  96.903  0.00 97.00      PROA   
ATOM   3537  CB  GLN P 226     -28.320-132.197  94.997  0.00 97.00      PROA   
ATOM   3538  HB1 GLN P 226     -28.897-132.751  94.223  0.00 97.00      PROA   
ATOM   3539  HB2 GLN P 226     -27.283-132.094  94.611  0.00 97.00      PROA   
ATOM   3540  CG  GLN P 226     -28.972-130.798  95.114  0.00 97.00      PROA   
ATOM   3541  HG1 GLN P 226     -29.078-130.336  94.111  0.00 97.00      PROA   
ATOM   3542  HG2 GLN P 226     -28.328-130.148  95.744  0.00 97.00      PROA   
ATOM   3543  CD  GLN P 226     -30.368-130.903  95.744  0.00 97.00      PROA   
ATOM   3544  OE1 GLN P 226     -31.096-131.878  95.518  0.00 97.00      PROA   
ATOM   3545  NE2 GLN P 226     -30.734-129.900  96.589  0.00 97.00      PROA   
ATOM   3546 HE21 GLN P 226     -31.514-130.072  97.190  0.00 97.00      PROA   
ATOM   3547 HE22 GLN P 226     -30.107-129.153  96.799  0.00 97.00      PROA   
ATOM   3548  C   GLN P 226     -28.553-134.462  96.126  0.00 97.00      PROA   
ATOM   3549  O   GLN P 226     -27.676-135.313  96.258  0.00 97.00      PROA   
ATOM   3550  N   ILE P 227     -29.845-134.769  95.850  0.00 97.00      PROA   
ATOM   3551  HN  ILE P 227     -30.506-134.036  95.696  0.00 97.00      PROA   
ATOM   3552  CA  ILE P 227     -30.390-136.105  95.951  0.00 97.00      PROA   
ATOM   3553  HA  ILE P 227     -29.590-136.793  96.188  0.00 97.00      PROA   
ATOM   3554  CB  ILE P 227     -31.467-136.237  97.031  0.00 97.00      PROA   
ATOM   3555  HB  ILE P 227     -32.465-135.937  96.636  0.00 97.00      PROA   
ATOM   3556  CG2 ILE P 227     -31.514-137.722  97.450  0.00 97.00      PROA   
ATOM   3557 HG21 ILE P 227     -30.547-138.028  97.903  0.00 97.00      PROA   
ATOM   3558 HG22 ILE P 227     -31.720-138.382  96.584  0.00 97.00      PROA   
ATOM   3559 HG23 ILE P 227     -32.306-137.892  98.204  0.00 97.00      PROA   
ATOM   3560  CG1 ILE P 227     -31.190-135.314  98.250  0.00 97.00      PROA   
ATOM   3561 HG11 ILE P 227     -31.171-134.249  97.929  0.00 97.00      PROA   
ATOM   3562 HG12 ILE P 227     -30.190-135.565  98.666  0.00 97.00      PROA   
ATOM   3563  CD  ILE P 227     -32.251-135.427  99.354  0.00 97.00      PROA   
ATOM   3564  HD1 ILE P 227     -32.198-136.415  99.859  0.00 97.00      PROA   
ATOM   3565  HD2 ILE P 227     -33.267-135.306  98.923  0.00 97.00      PROA   
ATOM   3566  HD3 ILE P 227     -32.098-134.636 100.119  0.00 97.00      PROA   
ATOM   3567  C   ILE P 227     -30.951-136.480  94.597  0.00 97.00      PROA   
ATOM   3568  O   ILE P 227     -31.752-135.757  94.011  0.00 97.00      PROA   
ATOM   3569  N   LEU P 228     -30.522-137.638  94.052  0.00 97.00      PROA   
ATOM   3570  HN  LEU P 228     -29.884-138.221  94.549  0.00 97.00      PROA   
ATOM   3571  CA  LEU P 228     -30.759-138.014  92.672  0.00 97.00      PROA   
ATOM   3572  HA  LEU P 228     -30.971-137.131  92.083  0.00 97.00      PROA   
ATOM   3573  CB  LEU P 228     -29.499-138.707  92.085  0.00 97.00      PROA   
ATOM   3574  HB1 LEU P 228     -29.741-139.076  91.064  0.00 97.00      PROA   
ATOM   3575  HB2 LEU P 228     -29.225-139.587  92.707  0.00 97.00      PROA   
ATOM   3576  CG  LEU P 228     -28.243-137.798  91.934  0.00 97.00      PROA   
ATOM   3577  HG  LEU P 228     -28.578-136.831  91.490  0.00 97.00      PROA   
ATOM   3578  CD1 LEU P 228     -27.498-137.486  93.250  0.00 97.00      PROA   
ATOM   3579 HD11 LEU P 228     -27.246-138.428  93.781  0.00 97.00      PROA   
ATOM   3580 HD12 LEU P 228     -28.100-136.843  93.920  0.00 97.00      PROA   
ATOM   3581 HD13 LEU P 228     -26.553-136.945  93.033  0.00 97.00      PROA   
ATOM   3582  CD2 LEU P 228     -27.244-138.432  90.948  0.00 97.00      PROA   
ATOM   3583 HD21 LEU P 228     -27.725-138.613  89.965  0.00 97.00      PROA   
ATOM   3584 HD22 LEU P 228     -26.876-139.399  91.351  0.00 97.00      PROA   
ATOM   3585 HD23 LEU P 228     -26.373-137.759  90.798  0.00 97.00      PROA   
ATOM   3586  C   LEU P 228     -31.969-138.930  92.561  0.00 97.00      PROA   
ATOM   3587  O   LEU P 228     -32.241-139.487  91.500  0.00 97.00      PROA   
ATOM   3588  N   THR P 229     -32.708-139.062  93.684  0.00 97.00      PROA   
ATOM   3589  HN  THR P 229     -32.429-138.496  94.453  0.00 97.00      PROA   
ATOM   3590  CA  THR P 229     -33.827-139.947  93.959  0.00 97.00      PROA   
ATOM   3591  HA  THR P 229     -34.745-139.436  93.711  0.00 97.00      PROA   
ATOM   3592  CB  THR P 229     -33.793-141.345  93.307  0.00 97.00      PROA   
ATOM   3593  HB  THR P 229     -32.748-141.729  93.328  0.00 97.00      PROA   
ATOM   3594  OG1 THR P 229     -34.227-141.262  91.957  0.00 97.00      PROA   
ATOM   3595  HG1 THR P 229     -33.626-140.641  91.538  0.00 97.00      PROA   
ATOM   3596  CG2 THR P 229     -34.709-142.402  93.969  0.00 97.00      PROA   
ATOM   3597 HG21 THR P 229     -35.769-142.089  93.947  0.00 97.00      PROA   
ATOM   3598 HG22 THR P 229     -34.424-142.608  95.016  0.00 97.00      PROA   
ATOM   3599 HG23 THR P 229     -34.630-143.360  93.409  0.00 97.00      PROA   
ATOM   3600  C   THR P 229     -33.738-140.091  95.452  0.00 97.00      PROA   
ATOM   3601  O   THR P 229     -32.937-140.886  95.937  0.00 97.00      PROA   
ATOM   3602  N   ALA P 230     -34.509-139.308  96.250  0.00 97.00      PROA   
ATOM   3603  HN  ALA P 230     -35.085-138.572  95.898  0.00 97.00      PROA   
ATOM   3604  CA  ALA P 230     -34.581-139.538  97.683  0.00 97.00      PROA   
ATOM   3605  HA  ALA P 230     -33.569-139.631  98.044  0.00 97.00      PROA   
ATOM   3606  CB  ALA P 230     -35.257-138.386  98.448  0.00 97.00      PROA   
ATOM   3607  HB1 ALA P 230     -36.311-138.257  98.120  0.00 97.00      PROA   
ATOM   3608  HB2 ALA P 230     -34.706-137.439  98.258  0.00 97.00      PROA   
ATOM   3609  HB3 ALA P 230     -35.235-138.575  99.541  0.00 97.00      PROA   
ATOM   3610  C   ALA P 230     -35.284-140.844  97.984  0.00 97.00      PROA   
ATOM   3611  O   ALA P 230     -36.231-141.198  97.304  0.00 97.00      PROA   
ATOM   3612  N   ARG P 231     -34.812-141.606  98.989  0.00 97.00      PROA   
ATOM   3613  HN  ARG P 231     -34.021-141.286  99.509  0.00 97.00      PROA   
ATOM   3614  CA  ARG P 231     -35.173-142.994  99.174  0.00 97.00      PROA   
ATOM   3615  HA  ARG P 231     -35.938-143.271  98.465  0.00 97.00      PROA   
ATOM   3616  CB  ARG P 231     -33.948-143.910  98.919  0.00 97.00      PROA   
ATOM   3617  HB1 ARG P 231     -34.194-144.940  99.235  0.00 97.00      PROA   
ATOM   3618  HB2 ARG P 231     -33.087-143.574  99.535  0.00 97.00      PROA   
ATOM   3619  CG  ARG P 231     -33.530-143.941  97.435  0.00 97.00      PROA   
ATOM   3620  HG1 ARG P 231     -32.925-143.032  97.236  0.00 97.00      PROA   
ATOM   3621  HG2 ARG P 231     -34.445-143.863  96.812  0.00 97.00      PROA   
ATOM   3622  CD  ARG P 231     -32.703-145.171  96.991  0.00 97.00      PROA   
ATOM   3623  HD1 ARG P 231     -31.768-145.210  97.593  0.00 97.00      PROA   
ATOM   3624  HD2 ARG P 231     -32.441-145.115  95.914  0.00 97.00      PROA   
ATOM   3625  NE  ARG P 231     -33.427-146.458  97.245  0.00 97.00      PROA   
ATOM   3626  HE  ARG P 231     -33.088-146.991  98.023  0.00 97.00      PROA   
ATOM   3627  CZ  ARG P 231     -34.751-146.592  97.061  0.00 97.00      PROA   
ATOM   3628  NH1 ARG P 231     -35.373-146.180  95.960  0.00 97.00      PROA   
ATOM   3629 HH11 ARG P 231     -34.839-145.782  95.227  0.00 97.00      PROA   
ATOM   3630 HH12 ARG P 231     -36.375-146.237  95.969  0.00 97.00      PROA   
ATOM   3631  NH2 ARG P 231     -35.498-147.076  98.065  0.00 97.00      PROA   
ATOM   3632 HH21 ARG P 231     -35.017-147.220  98.932  0.00 97.00      PROA   
ATOM   3633 HH22 ARG P 231     -36.451-146.776  98.079  0.00 97.00      PROA   
ATOM   3634  C   ARG P 231     -35.739-143.317 100.538  0.00 97.00      PROA   
ATOM   3635  O   ARG P 231     -35.589-142.588 101.507  0.00 97.00      PROA   
ATOM   3636  N   ARG P 232     -36.399-144.485 100.647  0.00 97.00      PROA   
ATOM   3637  HN  ARG P 232     -36.664-144.976  99.816  0.00 97.00      PROA   
ATOM   3638  CA  ARG P 232     -36.809-145.114 101.889  0.00 97.00      PROA   
ATOM   3639  HA  ARG P 232     -37.589-144.503 102.318  0.00 97.00      PROA   
ATOM   3640  CB  ARG P 232     -37.364-146.516 101.543  0.00 97.00      PROA   
ATOM   3641  HB1 ARG P 232     -37.158-147.256 102.343  0.00 97.00      PROA   
ATOM   3642  HB2 ARG P 232     -36.815-146.875 100.642  0.00 97.00      PROA   
ATOM   3643  CG  ARG P 232     -38.868-146.486 101.217  0.00 97.00      PROA   
ATOM   3644  HG1 ARG P 232     -39.094-147.241 100.428  0.00 97.00      PROA   
ATOM   3645  HG2 ARG P 232     -39.105-145.496 100.778  0.00 97.00      PROA   
ATOM   3646  CD  ARG P 232     -39.744-146.735 102.450  0.00 97.00      PROA   
ATOM   3647  HD1 ARG P 232     -40.817-146.552 102.243  0.00 97.00      PROA   
ATOM   3648  HD2 ARG P 232     -39.418-146.093 103.299  0.00 97.00      PROA   
ATOM   3649  NE  ARG P 232     -39.582-148.193 102.737  0.00 97.00      PROA   
ATOM   3650  HE  ARG P 232     -39.576-148.799 101.946  0.00 97.00      PROA   
ATOM   3651  CZ  ARG P 232     -39.071-148.709 103.874  0.00 97.00      PROA   
ATOM   3652  NH1 ARG P 232     -38.964-148.007 105.010  0.00 97.00      PROA   
ATOM   3653 HH11 ARG P 232     -39.241-147.052 105.012  0.00 97.00      PROA   
ATOM   3654 HH12 ARG P 232     -38.555-148.436 105.811  0.00 97.00      PROA   
ATOM   3655  NH2 ARG P 232     -38.616-149.975 103.841  0.00 97.00      PROA   
ATOM   3656 HH21 ARG P 232     -38.590-150.448 102.964  0.00 97.00      PROA   
ATOM   3657 HH22 ARG P 232     -38.168-150.345 104.649  0.00 97.00      PROA   
ATOM   3658  C   ARG P 232     -35.738-145.243 102.963  0.00 97.00      PROA   
ATOM   3659  O   ARG P 232     -35.989-144.997 104.137  0.00 97.00      PROA   
ATOM   3660  N   GLU P 233     -34.510-145.607 102.571  0.00 97.00      PROA   
ATOM   3661  HN  GLU P 233     -34.378-145.948 101.640  0.00 97.00      PROA   
ATOM   3662  CA  GLU P 233     -33.325-145.694 103.387  0.00 97.00      PROA   
ATOM   3663  HA  GLU P 233     -33.608-146.148 104.326  0.00 97.00      PROA   
ATOM   3664  CB  GLU P 233     -32.296-146.642 102.708  0.00 97.00      PROA   
ATOM   3665  HB1 GLU P 233     -32.642-147.692 102.843  0.00 97.00      PROA   
ATOM   3666  HB2 GLU P 233     -31.324-146.552 103.240  0.00 97.00      PROA   
ATOM   3667  CG  GLU P 233     -32.059-146.377 101.198  0.00 97.00      PROA   
ATOM   3668  HG1 GLU P 233     -31.008-146.651 100.957  0.00 97.00      PROA   
ATOM   3669  HG2 GLU P 233     -32.186-145.301 100.971  0.00 97.00      PROA   
ATOM   3670  CD  GLU P 233     -32.952-147.202 100.263  0.00 97.00      PROA   
ATOM   3671  OE1 GLU P 233     -34.195-147.182 100.425  0.00 97.00      PROA   
ATOM   3672  OE2 GLU P 233     -32.395-147.849  99.338  0.00 97.00      PROA   
ATOM   3673  C   GLU P 233     -32.729-144.343 103.771  0.00 97.00      PROA   
ATOM   3674  O   GLU P 233     -31.948-144.255 104.718  0.00 97.00      PROA   
ATOM   3675  N   ASP P 234     -33.134-143.243 103.090  0.00 97.00      PROA   
ATOM   3676  HN  ASP P 234     -33.683-143.330 102.262  0.00 97.00      PROA   
ATOM   3677  CA  ASP P 234     -32.804-141.877 103.456  0.00 97.00      PROA   
ATOM   3678  HA  ASP P 234     -31.759-141.841 103.734  0.00 97.00      PROA   
ATOM   3679  CB  ASP P 234     -33.047-140.870 102.290  0.00 97.00      PROA   
ATOM   3680  HB1 ASP P 234     -32.734-139.851 102.589  0.00 97.00      PROA   
ATOM   3681  HB2 ASP P 234     -34.127-140.821 102.045  0.00 97.00      PROA   
ATOM   3682  CG  ASP P 234     -32.294-141.180 100.994  0.00 97.00      PROA   
ATOM   3683  OD1 ASP P 234     -31.490-142.144 100.930  0.00 97.00      PROA   
ATOM   3684  OD2 ASP P 234     -32.520-140.399 100.031  0.00 97.00      PROA   
ATOM   3685  C   ASP P 234     -33.645-141.390 104.641  0.00 97.00      PROA   
ATOM   3686  O   ASP P 234     -33.347-140.358 105.237  0.00 97.00      PROA   
ATOM   3687  N   SER P 235     -34.736-142.108 105.007  0.00 97.00      PROA   
ATOM   3688  HN  SER P 235     -34.937-142.957 104.525  0.00 97.00      PROA   
ATOM   3689  CA  SER P 235     -35.694-141.685 106.029  0.00 97.00      PROA   
ATOM   3690  HA  SER P 235     -36.041-140.708 105.720  0.00 97.00      PROA   
ATOM   3691  CB  SER P 235     -36.946-142.616 106.138  0.00 97.00      PROA   
ATOM   3692  HB1 SER P 235     -37.336-142.800 105.116  0.00 97.00      PROA   
ATOM   3693  HB2 SER P 235     -37.742-142.113 106.725  0.00 97.00      PROA   
ATOM   3694  OG  SER P 235     -36.680-143.888 106.730  0.00 97.00      PROA   
ATOM   3695  HG1 SER P 235     -35.962-143.737 107.355  0.00 97.00      PROA   
ATOM   3696  C   SER P 235     -35.092-141.539 107.423  0.00 97.00      PROA   
ATOM   3697  O   SER P 235     -34.739-142.523 108.071  0.00 97.00      PROA   
ATOM   3698  N   GLY P 236     -34.972-140.302 107.950  0.00 97.00      PROA   
ATOM   3699  HN  GLY P 236     -35.221-139.477 107.448  0.00 97.00      PROA   
ATOM   3700  CA  GLY P 236     -34.411-140.178 109.278  0.00 97.00      PROA   
ATOM   3701  HA1 GLY P 236     -33.435-140.645 109.276  0.00 97.00      PROA   
ATOM   3702  HA2 GLY P 236     -35.104-140.623 109.980  0.00 97.00      PROA   
ATOM   3703  C   GLY P 236     -34.227-138.759 109.688  0.00 97.00      PROA   
ATOM   3704  O   GLY P 236     -35.035-137.892 109.382  0.00 97.00      PROA   
ATOM   3705  N   LEU P 237     -33.134-138.504 110.435  0.00 97.00      PROA   
ATOM   3706  HN  LEU P 237     -32.466-139.217 110.628  0.00 97.00      PROA   
ATOM   3707  CA  LEU P 237     -32.869-137.242 111.071  0.00 97.00      PROA   
ATOM   3708  HA  LEU P 237     -33.695-136.563 110.917  0.00 97.00      PROA   
ATOM   3709  CB  LEU P 237     -32.627-137.413 112.587  0.00 97.00      PROA   
ATOM   3710  HB1 LEU P 237     -32.430-136.415 113.022  0.00 97.00      PROA   
ATOM   3711  HB2 LEU P 237     -31.727-138.045 112.756  0.00 97.00      PROA   
ATOM   3712  CG  LEU P 237     -33.792-138.013 113.408  0.00 97.00      PROA   
ATOM   3713  HG  LEU P 237     -34.035-139.027 113.014  0.00 97.00      PROA   
ATOM   3714  CD1 LEU P 237     -33.359-138.165 114.877  0.00 97.00      PROA   
ATOM   3715 HD11 LEU P 237     -33.081-137.171 115.290  0.00 97.00      PROA   
ATOM   3716 HD12 LEU P 237     -32.471-138.826 114.952  0.00 97.00      PROA   
ATOM   3717 HD13 LEU P 237     -34.180-138.589 115.492  0.00 97.00      PROA   
ATOM   3718  CD2 LEU P 237     -35.055-137.142 113.314  0.00 97.00      PROA   
ATOM   3719 HD21 LEU P 237     -35.411-137.096 112.267  0.00 97.00      PROA   
ATOM   3720 HD22 LEU P 237     -34.831-136.111 113.661  0.00 97.00      PROA   
ATOM   3721 HD23 LEU P 237     -35.871-137.557 113.942  0.00 97.00      PROA   
ATOM   3722  C   LEU P 237     -31.648-136.631 110.425  0.00 97.00      PROA   
ATOM   3723  O   LEU P 237     -30.687-137.321 110.102  0.00 97.00      PROA   
ATOM   3724  N   TYR P 238     -31.706-135.305 110.172  0.00 97.00      PROA   
ATOM   3725  HN  TYR P 238     -32.528-134.795 110.418  0.00 97.00      PROA   
ATOM   3726  CA  TYR P 238     -30.715-134.550 109.435  0.00 97.00      PROA   
ATOM   3727  HA  TYR P 238     -29.832-135.156 109.282  0.00 97.00      PROA   
ATOM   3728  CB  TYR P 238     -31.268-134.042 108.077  0.00 97.00      PROA   
ATOM   3729  HB1 TYR P 238     -30.597-133.284 107.618  0.00 97.00      PROA   
ATOM   3730  HB2 TYR P 238     -32.271-133.580 108.220  0.00 97.00      PROA   
ATOM   3731  CG  TYR P 238     -31.410-135.185 107.113  0.00 97.00      PROA   
ATOM   3732  CD1 TYR P 238     -32.524-136.043 107.156  0.00 97.00      PROA   
ATOM   3733  HD1 TYR P 238     -33.290-135.890 107.903  0.00 97.00      PROA   
ATOM   3734  CE1 TYR P 238     -32.650-137.094 106.239  0.00 97.00      PROA   
ATOM   3735  HE1 TYR P 238     -33.509-137.749 106.282  0.00 97.00      PROA   
ATOM   3736  CZ  TYR P 238     -31.674-137.271 105.252  0.00 97.00      PROA   
ATOM   3737  OH  TYR P 238     -31.774-138.311 104.315  0.00 97.00      PROA   
ATOM   3738  HH  TYR P 238     -32.413-138.949 104.648  0.00 97.00      PROA   
ATOM   3739  CD2 TYR P 238     -30.438-135.380 106.117  0.00 97.00      PROA   
ATOM   3740  HD2 TYR P 238     -29.582-134.723 106.062  0.00 97.00      PROA   
ATOM   3741  CE2 TYR P 238     -30.573-136.416 105.188  0.00 97.00      PROA   
ATOM   3742  HE2 TYR P 238     -29.819-136.567 104.429  0.00 97.00      PROA   
ATOM   3743  C   TYR P 238     -30.297-133.332 110.215  0.00 97.00      PROA   
ATOM   3744  O   TYR P 238     -31.132-132.625 110.767  0.00 97.00      PROA   
ATOM   3745  N   TRP P 239     -28.982-133.023 110.252  0.00 97.00      PROA   
ATOM   3746  HN  TRP P 239     -28.292-133.616 109.845  0.00 97.00      PROA   
ATOM   3747  CA  TRP P 239     -28.520-131.799 110.872  0.00 97.00      PROA   
ATOM   3748  HA  TRP P 239     -29.301-131.053 110.795  0.00 97.00      PROA   
ATOM   3749  CB  TRP P 239     -28.170-131.962 112.381  0.00 97.00      PROA   
ATOM   3750  HB1 TRP P 239     -29.107-132.277 112.887  0.00 97.00      PROA   
ATOM   3751  HB2 TRP P 239     -27.903-130.977 112.817  0.00 97.00      PROA   
ATOM   3752  CG  TRP P 239     -27.117-132.964 112.743  0.00 97.00      PROA   
ATOM   3753  CD1 TRP P 239     -27.310-134.315 112.842  0.00 97.00      PROA   
ATOM   3754  HD1 TRP P 239     -28.237-134.808 112.607  0.00 97.00      PROA   
ATOM   3755  NE1 TRP P 239     -26.176-134.920 113.305  0.00 97.00      PROA   
ATOM   3756  HE1 TRP P 239     -26.088-135.865 113.536  0.00 97.00      PROA   
ATOM   3757  CE2 TRP P 239     -25.211-133.978 113.505  0.00 97.00      PROA   
ATOM   3758  CD2 TRP P 239     -25.765-132.721 113.163  0.00 97.00      PROA   
ATOM   3759  CE3 TRP P 239     -24.990-131.570 113.295  0.00 97.00      PROA   
ATOM   3760  HE3 TRP P 239     -25.389-130.597 113.049  0.00 97.00      PROA   
ATOM   3761  CZ3 TRP P 239     -23.668-131.703 113.725  0.00 97.00      PROA   
ATOM   3762  HZ3 TRP P 239     -23.035-130.832 113.785  0.00 97.00      PROA   
ATOM   3763  CZ2 TRP P 239     -23.903-134.106 113.949  0.00 97.00      PROA   
ATOM   3764  HZ2 TRP P 239     -23.484-135.073 114.182  0.00 97.00      PROA   
ATOM   3765  CH2 TRP P 239     -23.132-132.948 114.047  0.00 97.00      PROA   
ATOM   3766  HH2 TRP P 239     -22.095-133.017 114.346  0.00 97.00      PROA   
ATOM   3767  C   TRP P 239     -27.352-131.248 110.099  0.00 97.00      PROA   
ATOM   3768  O   TRP P 239     -26.688-131.951 109.341  0.00 97.00      PROA   
ATOM   3769  N   CYS P 240     -27.105-129.932 110.278  0.00 97.00      PROA   
ATOM   3770  HN  CYS P 240     -27.707-129.399 110.870  0.00 97.00      PROA   
ATOM   3771  CA  CYS P 240     -26.020-129.210 109.650  0.00 97.00      PROA   
ATOM   3772  HA  CYS P 240     -25.325-129.930 109.247  0.00 97.00      PROA   
ATOM   3773  CB  CYS P 240     -26.494-128.280 108.496  0.00 97.00      PROA   
ATOM   3774  HB1 CYS P 240     -26.838-128.948 107.677  0.00 97.00      PROA   
ATOM   3775  HB2 CYS P 240     -25.642-127.693 108.092  0.00 97.00      PROA   
ATOM   3776  SG  CYS P 240     -27.884-127.187 108.954  0.00 97.00      PROA   
ATOM   3777  C   CYS P 240     -25.253-128.418 110.687  0.00 97.00      PROA   
ATOM   3778  O   CYS P 240     -25.745-128.086 111.760  0.00 97.00      PROA   
ATOM   3779  N   GLU P 241     -23.975-128.120 110.390  0.00 97.00      PROA   
ATOM   3780  HN  GLU P 241     -23.569-128.422 109.533  0.00 97.00      PROA   
ATOM   3781  CA  GLU P 241     -23.077-127.477 111.321  0.00 97.00      PROA   
ATOM   3782  HA  GLU P 241     -23.612-127.188 112.216  0.00 97.00      PROA   
ATOM   3783  CB  GLU P 241     -21.978-128.469 111.757  0.00 97.00      PROA   
ATOM   3784  HB1 GLU P 241     -21.521-128.923 110.853  0.00 97.00      PROA   
ATOM   3785  HB2 GLU P 241     -22.523-129.281 112.291  0.00 97.00      PROA   
ATOM   3786  CG  GLU P 241     -20.857-127.894 112.644  0.00 97.00      PROA   
ATOM   3787  HG1 GLU P 241     -21.288-127.215 113.411  0.00 97.00      PROA   
ATOM   3788  HG2 GLU P 241     -20.122-127.332 112.032  0.00 97.00      PROA   
ATOM   3789  CD  GLU P 241     -20.118-128.993 113.394  0.00 97.00      PROA   
ATOM   3790  OE1 GLU P 241     -20.452-130.190 113.211  0.00 97.00      PROA   
ATOM   3791  OE2 GLU P 241     -19.231-128.630 114.210  0.00 97.00      PROA   
ATOM   3792  C   GLU P 241     -22.524-126.202 110.733  0.00 97.00      PROA   
ATOM   3793  O   GLU P 241     -22.275-126.112 109.532  0.00 97.00      PROA   
ATOM   3794  N   ALA P 242     -22.356-125.163 111.587  0.00 97.00      PROA   
ATOM   3795  HN  ALA P 242     -22.596-125.246 112.550  0.00 97.00      PROA   
ATOM   3796  CA  ALA P 242     -21.871-123.866 111.175  0.00 97.00      PROA   
ATOM   3797  HA  ALA P 242     -21.272-123.974 110.281  0.00 97.00      PROA   
ATOM   3798  CB  ALA P 242     -23.037-122.894 110.911  0.00 97.00      PROA   
ATOM   3799  HB1 ALA P 242     -23.650-122.766 111.828  0.00 97.00      PROA   
ATOM   3800  HB2 ALA P 242     -23.692-123.307 110.113  0.00 97.00      PROA   
ATOM   3801  HB3 ALA P 242     -22.669-121.902 110.578  0.00 97.00      PROA   
ATOM   3802  C   ALA P 242     -20.983-123.308 112.265  0.00 97.00      PROA   
ATOM   3803  O   ALA P 242     -21.237-123.490 113.453  0.00 97.00      PROA   
ATOM   3804  N   ALA P 243     -19.880-122.627 111.871  0.00 97.00      PROA   
ATOM   3805  HN  ALA P 243     -19.669-122.489 110.909  0.00 97.00      PROA   
ATOM   3806  CA  ALA P 243     -18.860-122.211 112.802  0.00 97.00      PROA   
ATOM   3807  HA  ALA P 243     -19.320-121.915 113.736  0.00 97.00      PROA   
ATOM   3808  CB  ALA P 243     -17.850-123.357 113.037  0.00 97.00      PROA   
ATOM   3809  HB1 ALA P 243     -17.372-123.658 112.079  0.00 97.00      PROA   
ATOM   3810  HB2 ALA P 243     -18.378-124.247 113.444  0.00 97.00      PROA   
ATOM   3811  HB3 ALA P 243     -17.056-123.067 113.755  0.00 97.00      PROA   
ATOM   3812  C   ALA P 243     -18.109-121.014 112.256  0.00 97.00      PROA   
ATOM   3813  O   ALA P 243     -18.176-120.688 111.072  0.00 97.00      PROA   
ATOM   3814  N   THR P 244     -17.361-120.320 113.145  0.00 97.00      PROA   
ATOM   3815  HN  THR P 244     -17.417-120.549 114.116  0.00 97.00      PROA   
ATOM   3816  CA  THR P 244     -16.276-119.412 112.809  0.00 97.00      PROA   
ATOM   3817  HA  THR P 244     -16.637-118.682 112.096  0.00 97.00      PROA   
ATOM   3818  CB  THR P 244     -15.735-118.703 114.039  0.00 97.00      PROA   
ATOM   3819  HB  THR P 244     -14.823-118.125 113.790  0.00 97.00      PROA   
ATOM   3820  OG1 THR P 244     -15.411-119.658 115.035  0.00 97.00      PROA   
ATOM   3821  HG1 THR P 244     -14.985-120.379 114.565  0.00 97.00      PROA   
ATOM   3822  CG2 THR P 244     -16.752-117.713 114.633  0.00 97.00      PROA   
ATOM   3823 HG21 THR P 244     -17.706-118.218 114.885  0.00 97.00      PROA   
ATOM   3824 HG22 THR P 244     -16.957-116.892 113.917  0.00 97.00      PROA   
ATOM   3825 HG23 THR P 244     -16.334-117.269 115.564  0.00 97.00      PROA   
ATOM   3826  C   THR P 244     -15.111-120.176 112.179  0.00 97.00      PROA   
ATOM   3827  O   THR P 244     -14.784-121.275 112.620  0.00 97.00      PROA   
ATOM   3828  N   GLU P 245     -14.431-119.571 111.177  0.00 97.00      PROA   
ATOM   3829  HN  GLU P 245     -14.685-118.646 110.903  0.00 97.00      PROA   
ATOM   3830  CA  GLU P 245     -13.333-120.104 110.377  0.00 97.00      PROA   
ATOM   3831  HA  GLU P 245     -13.682-120.957 109.812  0.00 97.00      PROA   
ATOM   3832  CB  GLU P 245     -12.943-118.911 109.453  0.00 97.00      PROA   
ATOM   3833  HB1 GLU P 245     -12.340-118.182 110.036  0.00 97.00      PROA   
ATOM   3834  HB2 GLU P 245     -13.910-118.406 109.210  0.00 97.00      PROA   
ATOM   3835  CG  GLU P 245     -12.199-119.217 108.137  0.00 97.00      PROA   
ATOM   3836  HG1 GLU P 245     -12.207-120.308 107.947  0.00 97.00      PROA   
ATOM   3837  HG2 GLU P 245     -11.143-118.885 108.225  0.00 97.00      PROA   
ATOM   3838  CD  GLU P 245     -12.790-118.515 106.904  0.00 97.00      PROA   
ATOM   3839  OE1 GLU P 245     -13.482-117.475 107.038  0.00 97.00      PROA   
ATOM   3840  OE2 GLU P 245     -12.535-119.030 105.787  0.00 97.00      PROA   
ATOM   3841  C   GLU P 245     -12.154-120.522 111.259  0.00 97.00      PROA   
ATOM   3842  O   GLU P 245     -11.571-121.598 111.135  0.00 97.00      PROA   
ATOM   3843  N   ASP P 246     -11.863-119.652 112.230  0.00 97.00      PROA   
ATOM   3844  HN  ASP P 246     -12.336-118.772 112.207  0.00 97.00      PROA   
ATOM   3845  CA  ASP P 246     -10.898-119.680 113.298  0.00 97.00      PROA   
ATOM   3846  HA  ASP P 246      -9.937-119.948 112.880  0.00 97.00      PROA   
ATOM   3847  CB  ASP P 246     -10.826-118.218 113.861  0.00 97.00      PROA   
ATOM   3848  HB1 ASP P 246     -10.176-117.607 113.195  0.00 97.00      PROA   
ATOM   3849  HB2 ASP P 246     -10.381-118.190 114.874  0.00 97.00      PROA   
ATOM   3850  CG  ASP P 246     -12.204-117.530 113.884  0.00 97.00      PROA   
ATOM   3851  OD1 ASP P 246     -12.714-117.126 112.803  0.00 97.00      PROA   
ATOM   3852  OD2 ASP P 246     -12.799-117.456 114.984  0.00 97.00      PROA   
ATOM   3853  C   ASP P 246     -11.193-120.699 114.413  0.00 97.00      PROA   
ATOM   3854  O   ASP P 246     -10.312-121.014 115.212  0.00 97.00      PROA   
ATOM   3855  N   GLY P 247     -12.421-121.268 114.499  0.00 97.00      PROA   
ATOM   3856  HN  GLY P 247     -13.089-121.077 113.783  0.00 97.00      PROA   
ATOM   3857  CA  GLY P 247     -12.776-122.296 115.484  0.00 97.00      PROA   
ATOM   3858  HA1 GLY P 247     -11.973-123.018 115.542  0.00 97.00      PROA   
ATOM   3859  HA2 GLY P 247     -13.701-122.747 115.154  0.00 97.00      PROA   
ATOM   3860  C   GLY P 247     -13.022-121.782 116.882  0.00 97.00      PROA   
ATOM   3861  O   GLY P 247     -13.074-122.546 117.846  0.00 97.00      PROA   
ATOM   3862  N   ASN P 248     -13.203-120.456 117.029  0.00 97.00      PROA   
ATOM   3863  HN  ASN P 248     -13.082-119.853 116.245  0.00 97.00      PROA   
ATOM   3864  CA  ASN P 248     -13.639-119.826 118.257  0.00 97.00      PROA   
ATOM   3865  HA  ASN P 248     -12.973-120.144 119.046  0.00 97.00      PROA   
ATOM   3866  CB  ASN P 248     -13.586-118.287 118.099  0.00 97.00      PROA   
ATOM   3867  HB1 ASN P 248     -14.182-117.769 118.878  0.00 97.00      PROA   
ATOM   3868  HB2 ASN P 248     -13.975-117.995 117.101  0.00 97.00      PROA   
ATOM   3869  CG  ASN P 248     -12.126-117.857 118.285  0.00 97.00      PROA   
ATOM   3870  OD1 ASN P 248     -11.440-118.352 119.186  0.00 97.00      PROA   
ATOM   3871  ND2 ASN P 248     -11.620-116.960 117.402  0.00 97.00      PROA   
ATOM   3872 HD21 ASN P 248     -10.658-116.711 117.486  0.00 97.00      PROA   
ATOM   3873 HD22 ASN P 248     -12.121-116.796 116.549  0.00 97.00      PROA   
ATOM   3874  C   ASN P 248     -15.024-120.265 118.691  0.00 97.00      PROA   
ATOM   3875  O   ASN P 248     -15.236-120.602 119.855  0.00 97.00      PROA   
ATOM   3876  N   VAL P 249     -15.981-120.308 117.742  0.00 97.00      PROA   
ATOM   3877  HN  VAL P 249     -15.764-120.026 116.810  0.00 97.00      PROA   
ATOM   3878  CA  VAL P 249     -17.369-120.623 117.996  0.00 97.00      PROA   
ATOM   3879  HA  VAL P 249     -17.480-121.035 118.989  0.00 97.00      PROA   
ATOM   3880  CB  VAL P 249     -18.270-119.399 117.855  0.00 97.00      PROA   
ATOM   3881  HB  VAL P 249     -18.260-119.035 116.804  0.00 97.00      PROA   
ATOM   3882  CG1 VAL P 249     -19.724-119.752 118.242  0.00 97.00      PROA   
ATOM   3883 HG11 VAL P 249     -19.763-120.141 119.281  0.00 97.00      PROA   
ATOM   3884 HG12 VAL P 249     -20.161-120.509 117.559  0.00 97.00      PROA   
ATOM   3885 HG13 VAL P 249     -20.355-118.840 118.189  0.00 97.00      PROA   
ATOM   3886  CG2 VAL P 249     -17.731-118.255 118.741  0.00 97.00      PROA   
ATOM   3887 HG21 VAL P 249     -16.693-117.970 118.474  0.00 97.00      PROA   
ATOM   3888 HG22 VAL P 249     -17.759-118.550 119.810  0.00 97.00      PROA   
ATOM   3889 HG23 VAL P 249     -18.361-117.353 118.603  0.00 97.00      PROA   
ATOM   3890  C   VAL P 249     -17.817-121.658 116.991  0.00 97.00      PROA   
ATOM   3891  O   VAL P 249     -17.706-121.459 115.786  0.00 97.00      PROA   
ATOM   3892  N   LEU P 250     -18.381-122.788 117.469  0.00 97.00      PROA   
ATOM   3893  HN  LEU P 250     -18.437-122.962 118.447  0.00 97.00      PROA   
ATOM   3894  CA  LEU P 250     -19.072-123.741 116.630  0.00 97.00      PROA   
ATOM   3895  HA  LEU P 250     -19.208-123.306 115.650  0.00 97.00      PROA   
ATOM   3896  CB  LEU P 250     -18.361-125.108 116.386  0.00 97.00      PROA   
ATOM   3897  HB1 LEU P 250     -17.502-124.887 115.711  0.00 97.00      PROA   
ATOM   3898  HB2 LEU P 250     -19.048-125.768 115.813  0.00 97.00      PROA   
ATOM   3899  CG  LEU P 250     -17.774-125.936 117.569  0.00 97.00      PROA   
ATOM   3900  HG  LEU P 250     -17.264-126.800 117.070  0.00 97.00      PROA   
ATOM   3901  CD1 LEU P 250     -16.679-125.221 118.386  0.00 97.00      PROA   
ATOM   3902 HD11 LEU P 250     -17.128-124.450 119.045  0.00 97.00      PROA   
ATOM   3903 HD12 LEU P 250     -15.945-124.736 117.710  0.00 97.00      PROA   
ATOM   3904 HD13 LEU P 250     -16.149-125.954 119.029  0.00 97.00      PROA   
ATOM   3905  CD2 LEU P 250     -18.833-126.561 118.494  0.00 97.00      PROA   
ATOM   3906 HD21 LEU P 250     -19.634-127.043 117.897  0.00 97.00      PROA   
ATOM   3907 HD22 LEU P 250     -19.284-125.789 119.149  0.00 97.00      PROA   
ATOM   3908 HD23 LEU P 250     -18.363-127.326 119.148  0.00 97.00      PROA   
ATOM   3909  C   LEU P 250     -20.460-123.869 117.193  0.00 97.00      PROA   
ATOM   3910  O   LEU P 250     -20.656-123.953 118.403  0.00 97.00      PROA   
ATOM   3911  N   LYS P 251     -21.482-123.803 116.314  0.00 97.00      PROA   
ATOM   3912  HN  LYS P 251     -21.326-123.705 115.333  0.00 97.00      PROA   
ATOM   3913  CA  LYS P 251     -22.844-123.671 116.762  0.00 97.00      PROA   
ATOM   3914  HA  LYS P 251     -22.937-124.007 117.784  0.00 97.00      PROA   
ATOM   3915  CB  LYS P 251     -23.279-122.198 116.706  0.00 97.00      PROA   
ATOM   3916  HB1 LYS P 251     -23.340-121.818 115.664  0.00 97.00      PROA   
ATOM   3917  HB2 LYS P 251     -22.455-121.632 117.202  0.00 97.00      PROA   
ATOM   3918  CG  LYS P 251     -24.573-121.924 117.485  0.00 97.00      PROA   
ATOM   3919  HG1 LYS P 251     -24.888-122.841 118.032  0.00 97.00      PROA   
ATOM   3920  HG2 LYS P 251     -25.375-121.687 116.756  0.00 97.00      PROA   
ATOM   3921  CD  LYS P 251     -24.409-120.787 118.508  0.00 97.00      PROA   
ATOM   3922  HD1 LYS P 251     -23.647-121.101 119.257  0.00 97.00      PROA   
ATOM   3923  HD2 LYS P 251     -25.372-120.642 119.045  0.00 97.00      PROA   
ATOM   3924  CE  LYS P 251     -23.977-119.458 117.867  0.00 97.00      PROA   
ATOM   3925  HE1 LYS P 251     -24.732-119.163 117.108  0.00 97.00      PROA   
ATOM   3926  HE2 LYS P 251     -22.987-119.542 117.370  0.00 97.00      PROA   
ATOM   3927  NZ  LYS P 251     -23.874-118.376 118.878  0.00 97.00      PROA   
ATOM   3928  HZ1 LYS P 251     -23.279-118.668 119.676  0.00 97.00      PROA   
ATOM   3929  HZ2 LYS P 251     -24.819-118.114 119.233  0.00 97.00      PROA   
ATOM   3930  HZ3 LYS P 251     -23.420-117.538 118.468  0.00 97.00      PROA   
ATOM   3931  C   LYS P 251     -23.710-124.557 115.908  0.00 97.00      PROA   
ATOM   3932  O   LYS P 251     -24.287-124.153 114.900  0.00 97.00      PROA   
ATOM   3933  N   ARG P 252     -23.793-125.837 116.318  0.00 97.00      PROA   
ATOM   3934  HN  ARG P 252     -23.316-126.119 117.149  0.00 97.00      PROA   
ATOM   3935  CA  ARG P 252     -24.550-126.875 115.655  0.00 97.00      PROA   
ATOM   3936  HA  ARG P 252     -24.228-126.876 114.623  0.00 97.00      PROA   
ATOM   3937  CB  ARG P 252     -24.201-128.259 116.257  0.00 97.00      PROA   
ATOM   3938  HB1 ARG P 252     -24.896-129.032 115.863  0.00 97.00      PROA   
ATOM   3939  HB2 ARG P 252     -24.328-128.219 117.362  0.00 97.00      PROA   
ATOM   3940  CG  ARG P 252     -22.764-128.711 115.925  0.00 97.00      PROA   
ATOM   3941  HG1 ARG P 252     -22.021-127.962 116.282  0.00 97.00      PROA   
ATOM   3942  HG2 ARG P 252     -22.679-128.755 114.815  0.00 97.00      PROA   
ATOM   3943  CD  ARG P 252     -22.404-130.081 116.526  0.00 97.00      PROA   
ATOM   3944  HD1 ARG P 252     -23.198-130.821 116.299  0.00 97.00      PROA   
ATOM   3945  HD2 ARG P 252     -22.257-129.997 117.623  0.00 97.00      PROA   
ATOM   3946  NE  ARG P 252     -21.151-130.528 115.848  0.00 97.00      PROA   
ATOM   3947  HE  ARG P 252     -20.996-130.240 114.901  0.00 97.00      PROA   
ATOM   3948  CZ  ARG P 252     -20.045-131.009 116.442  0.00 97.00      PROA   
ATOM   3949  NH1 ARG P 252     -20.078-131.683 117.588  0.00 97.00      PROA   
ATOM   3950 HH11 ARG P 252     -20.976-131.962 117.905  0.00 97.00      PROA   
ATOM   3951 HH12 ARG P 252     -19.247-132.170 117.838  0.00 97.00      PROA   
ATOM   3952  NH2 ARG P 252     -18.881-130.806 115.801  0.00 97.00      PROA   
ATOM   3953 HH21 ARG P 252     -18.934-130.158 115.037  0.00 97.00      PROA   
ATOM   3954 HH22 ARG P 252     -18.015-130.973 116.257  0.00 97.00      PROA   
ATOM   3955  C   ARG P 252     -26.056-126.653 115.624  0.00 97.00      PROA   
ATOM   3956  O   ARG P 252     -26.639-126.138 116.577  0.00 97.00      PROA   
ATOM   3957  N   SER P 253     -26.735-127.053 114.515  0.00 97.00      PROA   
ATOM   3958  HN  SER P 253     -26.261-127.415 113.714  0.00 97.00      PROA   
ATOM   3959  CA  SER P 253     -28.190-127.105 114.492  0.00 97.00      PROA   
ATOM   3960  HA  SER P 253     -28.544-126.209 114.974  0.00 97.00      PROA   
ATOM   3961  CB  SER P 253     -28.831-127.071 113.075  0.00 97.00      PROA   
ATOM   3962  HB1 SER P 253     -28.592-126.101 112.590  0.00 97.00      PROA   
ATOM   3963  HB2 SER P 253     -29.937-127.148 113.154  0.00 97.00      PROA   
ATOM   3964  OG  SER P 253     -28.375-128.124 112.241  0.00 97.00      PROA   
ATOM   3965  HG1 SER P 253     -27.425-127.991 112.138  0.00 97.00      PROA   
ATOM   3966  C   SER P 253     -28.688-128.339 115.245  0.00 97.00      PROA   
ATOM   3967  O   SER P 253     -28.071-129.397 115.131  0.00 97.00      PROA   
ATOM   3968  N   PRO P 254     -29.774-128.285 116.015  0.00 97.00      PROA   
ATOM   3969  CD  PRO P 254     -30.269-127.053 116.637  0.00 97.00      PROA   
ATOM   3970  HD1 PRO P 254     -30.867-126.494 115.886  0.00 97.00      PROA   
ATOM   3971  HD2 PRO P 254     -29.436-126.419 117.018  0.00 97.00      PROA   
ATOM   3972  CA  PRO P 254     -30.574-129.451 116.401  0.00 97.00      PROA   
ATOM   3973  HA  PRO P 254     -29.938-130.082 117.005  0.00 97.00      PROA   
ATOM   3974  CB  PRO P 254     -31.740-128.839 117.202  0.00 97.00      PROA   
ATOM   3975  HB1 PRO P 254     -32.110-129.524 117.991  0.00 97.00      PROA   
ATOM   3976  HB2 PRO P 254     -32.581-128.571 116.525  0.00 97.00      PROA   
ATOM   3977  CG  PRO P 254     -31.157-127.543 117.780  0.00 97.00      PROA   
ATOM   3978  HG1 PRO P 254     -31.933-126.805 118.063  0.00 97.00      PROA   
ATOM   3979  HG2 PRO P 254     -30.524-127.776 118.665  0.00 97.00      PROA   
ATOM   3980  C   PRO P 254     -31.063-130.297 115.226  0.00 97.00      PROA   
ATOM   3981  O   PRO P 254     -31.305-129.739 114.157  0.00 97.00      PROA   
ATOM   3982  N   GLU P 255     -31.218-131.637 115.398  0.00 97.00      PROA   
ATOM   3983  HN  GLU P 255     -30.966-132.085 116.252  0.00 97.00      PROA   
ATOM   3984  CA  GLU P 255     -31.713-132.532 114.363  0.00 97.00      PROA   
ATOM   3985  HA  GLU P 255     -31.049-132.426 113.520  0.00 97.00      PROA   
ATOM   3986  CB  GLU P 255     -31.684-134.031 114.783  0.00 97.00      PROA   
ATOM   3987  HB1 GLU P 255     -32.100-134.601 113.925  0.00 97.00      PROA   
ATOM   3988  HB2 GLU P 255     -32.359-134.198 115.650  0.00 97.00      PROA   
ATOM   3989  CG  GLU P 255     -30.274-134.590 115.114  0.00 97.00      PROA   
ATOM   3990  HG1 GLU P 255     -30.123-134.608 116.214  0.00 97.00      PROA   
ATOM   3991  HG2 GLU P 255     -29.493-133.941 114.667  0.00 97.00      PROA   
ATOM   3992  CD  GLU P 255     -30.045-136.002 114.563  0.00 97.00      PROA   
ATOM   3993  OE1 GLU P 255     -29.867-136.949 115.375  0.00 97.00      PROA   
ATOM   3994  OE2 GLU P 255     -30.020-136.142 113.313  0.00 97.00      PROA   
ATOM   3995  C   GLU P 255     -33.114-132.203 113.849  0.00 97.00      PROA   
ATOM   3996  O   GLU P 255     -34.018-131.851 114.604  0.00 97.00      PROA   
ATOM   3997  N   LEU P 256     -33.305-132.333 112.516  0.00 97.00      PROA   
ATOM   3998  HN  LEU P 256     -32.533-132.566 111.926  0.00 97.00      PROA   
ATOM   3999  CA  LEU P 256     -34.538-132.047 111.817  0.00 97.00      PROA   
ATOM   4000  HA  LEU P 256     -35.300-131.776 112.532  0.00 97.00      PROA   
ATOM   4001  CB  LEU P 256     -34.285-130.885 110.816  0.00 97.00      PROA   
ATOM   4002  HB1 LEU P 256     -33.541-131.199 110.053  0.00 97.00      PROA   
ATOM   4003  HB2 LEU P 256     -33.803-130.076 111.415  0.00 97.00      PROA   
ATOM   4004  CG  LEU P 256     -35.505-130.234 110.114  0.00 97.00      PROA   
ATOM   4005  HG  LEU P 256     -35.149-129.242 109.741  0.00 97.00      PROA   
ATOM   4006  CD1 LEU P 256     -35.976-131.005 108.868  0.00 97.00      PROA   
ATOM   4007 HD11 LEU P 256     -36.427-131.974 109.154  0.00 97.00      PROA   
ATOM   4008 HD12 LEU P 256     -35.123-131.201 108.186  0.00 97.00      PROA   
ATOM   4009 HD13 LEU P 256     -36.742-130.418 108.320  0.00 97.00      PROA   
ATOM   4010  CD2 LEU P 256     -36.672-129.949 111.076  0.00 97.00      PROA   
ATOM   4011 HD21 LEU P 256     -36.317-129.359 111.947  0.00 97.00      PROA   
ATOM   4012 HD22 LEU P 256     -37.118-130.897 111.443  0.00 97.00      PROA   
ATOM   4013 HD23 LEU P 256     -37.463-129.370 110.554  0.00 97.00      PROA   
ATOM   4014  C   LEU P 256     -34.964-133.324 111.118  0.00 97.00      PROA   
ATOM   4015  O   LEU P 256     -34.164-133.982 110.463  0.00 97.00      PROA   
ATOM   4016  N   GLU P 257     -36.248-133.733 111.254  0.00 97.00      PROA   
ATOM   4017  HN  GLU P 257     -36.914-133.192 111.759  0.00 97.00      PROA   
ATOM   4018  CA  GLU P 257     -36.723-135.003 110.735  0.00 97.00      PROA   
ATOM   4019  HA  GLU P 257     -35.910-135.713 110.768  0.00 97.00      PROA   
ATOM   4020  CB  GLU P 257     -37.888-135.578 111.583  0.00 97.00      PROA   
ATOM   4021  HB1 GLU P 257     -38.786-134.930 111.511  0.00 97.00      PROA   
ATOM   4022  HB2 GLU P 257     -37.553-135.533 112.647  0.00 97.00      PROA   
ATOM   4023  CG  GLU P 257     -38.223-137.061 111.291  0.00 97.00      PROA   
ATOM   4024  HG1 GLU P 257     -38.340-137.599 112.257  0.00 97.00      PROA   
ATOM   4025  HG2 GLU P 257     -37.403-137.550 110.726  0.00 97.00      PROA   
ATOM   4026  CD  GLU P 257     -39.522-137.246 110.516  0.00 97.00      PROA   
ATOM   4027  OE1 GLU P 257     -39.562-136.848 109.333  0.00 97.00      PROA   
ATOM   4028  OE2 GLU P 257     -40.478-137.827 111.086  0.00 97.00      PROA   
ATOM   4029  C   GLU P 257     -37.161-134.874 109.294  0.00 97.00      PROA   
ATOM   4030  O   GLU P 257     -37.903-133.967 108.926  0.00 97.00      PROA   
ATOM   4031  N   LEU P 258     -36.694-135.816 108.442  0.00 97.00      PROA   
ATOM   4032  HN  LEU P 258     -36.066-136.517 108.776  0.00 97.00      PROA   
ATOM   4033  CA  LEU P 258     -37.070-135.912 107.051  0.00 97.00      PROA   
ATOM   4034  HA  LEU P 258     -38.026-135.428 106.917  0.00 97.00      PROA   
ATOM   4035  CB  LEU P 258     -36.044-135.272 106.078  0.00 97.00      PROA   
ATOM   4036  HB1 LEU P 258     -36.352-135.444 105.024  0.00 97.00      PROA   
ATOM   4037  HB2 LEU P 258     -35.064-135.770 106.229  0.00 97.00      PROA   
ATOM   4038  CG  LEU P 258     -35.831-133.749 106.266  0.00 97.00      PROA   
ATOM   4039  HG  LEU P 258     -35.650-133.551 107.347  0.00 97.00      PROA   
ATOM   4040  CD1 LEU P 258     -34.578-133.271 105.514  0.00 97.00      PROA   
ATOM   4041 HD11 LEU P 258     -34.708-133.426 104.422  0.00 97.00      PROA   
ATOM   4042 HD12 LEU P 258     -33.684-133.834 105.849  0.00 97.00      PROA   
ATOM   4043 HD13 LEU P 258     -34.411-132.191 105.706  0.00 97.00      PROA   
ATOM   4044  CD2 LEU P 258     -37.055-132.926 105.823  0.00 97.00      PROA   
ATOM   4045 HD21 LEU P 258     -37.956-133.212 106.403  0.00 97.00      PROA   
ATOM   4046 HD22 LEU P 258     -37.255-133.090 104.743  0.00 97.00      PROA   
ATOM   4047 HD23 LEU P 258     -36.864-131.844 105.986  0.00 97.00      PROA   
ATOM   4048  C   LEU P 258     -37.263-137.373 106.696  0.00 97.00      PROA   
ATOM   4049  O   LEU P 258     -36.448-137.991 106.015  0.00 97.00      PROA   
ATOM   4050  N   GLN P 259     -38.381-137.976 107.154  0.00 97.00      PROA   
ATOM   4051  HN  GLN P 259     -38.938-137.529 107.857  0.00 97.00      PROA   
ATOM   4052  CA  GLN P 259     -38.884-139.237 106.649  0.00 97.00      PROA   
ATOM   4053  HA  GLN P 259     -38.073-139.940 106.753  0.00 97.00      PROA   
ATOM   4054  CB  GLN P 259     -40.086-139.794 107.458  0.00 97.00      PROA   
ATOM   4055  HB1 GLN P 259     -40.631-140.557 106.857  0.00 97.00      PROA   
ATOM   4056  HB2 GLN P 259     -40.792-138.957 107.658  0.00 97.00      PROA   
ATOM   4057  CG  GLN P 259     -39.692-140.449 108.797  0.00 97.00      PROA   
ATOM   4058  HG1 GLN P 259     -39.217-139.709 109.472  0.00 97.00      PROA   
ATOM   4059  HG2 GLN P 259     -38.971-141.277 108.632  0.00 97.00      PROA   
ATOM   4060  CD  GLN P 259     -40.943-141.044 109.455  0.00 97.00      PROA   
ATOM   4061  OE1 GLN P 259     -41.349-142.169 109.145  0.00 97.00      PROA   
ATOM   4062  NE2 GLN P 259     -41.577-140.268 110.375  0.00 97.00      PROA   
ATOM   4063 HE21 GLN P 259     -42.391-140.618 110.830  0.00 97.00      PROA   
ATOM   4064 HE22 GLN P 259     -41.216-139.356 110.586  0.00 97.00      PROA   
ATOM   4065  C   GLN P 259     -39.231-139.198 105.171  0.00 97.00      PROA   
ATOM   4066  O   GLN P 259     -39.804-138.233 104.676  0.00 97.00      PROA   
ATOM   4067  N   VAL P 260     -38.865-140.270 104.435  0.00 97.00      PROA   
ATOM   4068  HN  VAL P 260     -38.382-141.032 104.855  0.00 97.00      PROA   
ATOM   4069  CA  VAL P 260     -39.092-140.395 103.013  0.00 97.00      PROA   
ATOM   4070  HA  VAL P 260     -39.791-139.641 102.692  0.00 97.00      PROA   
ATOM   4071  CB  VAL P 260     -37.809-140.260 102.196  0.00 97.00      PROA   
ATOM   4072  HB  VAL P 260     -37.103-141.061 102.499  0.00 97.00      PROA   
ATOM   4073  CG1 VAL P 260     -38.112-140.381 100.687  0.00 97.00      PROA   
ATOM   4074 HG11 VAL P 260     -38.867-139.627 100.380  0.00 97.00      PROA   
ATOM   4075 HG12 VAL P 260     -38.482-141.393 100.425  0.00 97.00      PROA   
ATOM   4076 HG13 VAL P 260     -37.184-140.200 100.106  0.00 97.00      PROA   
ATOM   4077  CG2 VAL P 260     -37.119-138.911 102.500  0.00 97.00      PROA   
ATOM   4078 HG21 VAL P 260     -36.780-138.860 103.554  0.00 97.00      PROA   
ATOM   4079 HG22 VAL P 260     -37.812-138.068 102.309  0.00 97.00      PROA   
ATOM   4080 HG23 VAL P 260     -36.226-138.788 101.851  0.00 97.00      PROA   
ATOM   4081  C   VAL P 260     -39.719-141.763 102.813  0.00 97.00      PROA   
ATOM   4082  O   VAL P 260     -39.225-142.759 103.336  0.00 97.00      PROA   
ATOM   4083  N   LEU P 261     -40.853-141.840 102.076  0.00 97.00      PROA   
ATOM   4084  HN  LEU P 261     -41.228-141.016 101.652  0.00 97.00      PROA   
ATOM   4085  CA  LEU P 261     -41.612-143.062 101.902  0.00 97.00      PROA   
ATOM   4086  HA  LEU P 261     -41.041-143.884 102.305  0.00 97.00      PROA   
ATOM   4087  CB  LEU P 261     -42.982-143.034 102.624  0.00 97.00      PROA   
ATOM   4088  HB1 LEU P 261     -43.573-143.937 102.352  0.00 97.00      PROA   
ATOM   4089  HB2 LEU P 261     -43.550-142.140 102.285  0.00 97.00      PROA   
ATOM   4090  CG  LEU P 261     -42.896-143.004 104.171  0.00 97.00      PROA   
ATOM   4091  HG  LEU P 261     -42.361-142.074 104.474  0.00 97.00      PROA   
ATOM   4092  CD1 LEU P 261     -44.309-142.962 104.779  0.00 97.00      PROA   
ATOM   4093 HD11 LEU P 261     -44.861-143.891 104.518  0.00 97.00      PROA   
ATOM   4094 HD12 LEU P 261     -44.875-142.093 104.386  0.00 97.00      PROA   
ATOM   4095 HD13 LEU P 261     -44.251-142.882 105.885  0.00 97.00      PROA   
ATOM   4096  CD2 LEU P 261     -42.119-144.201 104.752  0.00 97.00      PROA   
ATOM   4097 HD21 LEU P 261     -42.140-144.163 105.862  0.00 97.00      PROA   
ATOM   4098 HD22 LEU P 261     -41.059-144.182 104.429  0.00 97.00      PROA   
ATOM   4099 HD23 LEU P 261     -42.582-145.154 104.421  0.00 97.00      PROA   
ATOM   4100  C   LEU P 261     -41.820-143.408 100.446  0.00 97.00      PROA   
ATOM   4101  O   LEU P 261     -42.219-142.590  99.623  0.00 97.00      PROA   
ATOM   4102  N   GLY P 262     -41.551-144.690 100.117  0.00 97.00      PROA   
ATOM   4103  HN  GLY P 262     -41.276-145.334 100.823  0.00 97.00      PROA   
ATOM   4104  CA  GLY P 262     -41.689-145.266  98.804  0.00 97.00      PROA   
ATOM   4105  HA1 GLY P 262     -40.720-145.261  98.331  0.00 97.00      PROA   
ATOM   4106  HA2 GLY P 262     -42.465-144.759  98.247  0.00 97.00      PROA   
ATOM   4107  C   GLY P 262     -42.082-146.693  98.992  0.00 97.00      PROA   
ATOM   4108  O   GLY P 262     -41.925-147.265 100.068  0.00 97.00      PROA   
ATOM   4109  N   HSD P 263     -42.586-147.315  97.911  0.00 97.00      PROA   
ATOM   4110  HN  HSD P 263     -42.657-146.839  97.038  0.00 97.00      PROA   
ATOM   4111  CA  HSD P 263     -42.969-148.704  97.889  0.00 97.00      PROA   
ATOM   4112  HA  HSD P 263     -42.627-149.208  98.784  0.00 97.00      PROA   
ATOM   4113  CB  HSD P 263     -44.498-148.885  97.742  0.00 97.00      PROA   
ATOM   4114  HB1 HSD P 263     -44.753-149.956  97.584  0.00 97.00      PROA   
ATOM   4115  HB2 HSD P 263     -44.852-148.315  96.855  0.00 97.00      PROA   
ATOM   4116  ND1 HSD P 263     -45.778-149.165  99.943  0.00 97.00      PROA   
ATOM   4117  HD1 HSD P 263     -45.738-150.164  99.986  0.00 97.00      PROA   
ATOM   4118  CG  HSD P 263     -45.232-148.367  98.957  0.00 97.00      PROA   
ATOM   4119  CE1 HSD P 263     -46.416-148.341 100.811  0.00 97.00      PROA   
ATOM   4120  HE1 HSD P 263     -46.942-148.699 101.696  0.00 97.00      PROA   
ATOM   4121  NE2 HSD P 263     -46.330-147.076 100.450  0.00 97.00      PROA   
ATOM   4122  CD2 HSD P 263     -45.594-147.093  99.278  0.00 97.00      PROA   
ATOM   4123  HD2 HSD P 263     -45.387-146.163  98.763  0.00 97.00      PROA   
ATOM   4124  C   HSD P 263     -42.231-149.276  96.712  0.00 97.00      PROA   
ATOM   4125  O   HSD P 263     -42.150-148.632  95.668  0.00 97.00      PROA   
ATOM   4126  N   GLN P 264     -41.622-150.476  96.870  0.00 97.00      PROA   
ATOM   4127  HN  GLN P 264     -41.719-150.993  97.718  0.00 97.00      PROA   
ATOM   4128  CA  GLN P 264     -40.705-151.051  95.903  0.00 97.00      PROA   
ATOM   4129  HA  GLN P 264     -39.896-150.338  95.808  0.00 97.00      PROA   
ATOM   4130  CB  GLN P 264     -40.066-152.360  96.435  0.00 97.00      PROA   
ATOM   4131  HB1 GLN P 264     -39.561-152.912  95.613  0.00 97.00      PROA   
ATOM   4132  HB2 GLN P 264     -40.894-152.999  96.817  0.00 97.00      PROA   
ATOM   4133  CG  GLN P 264     -39.023-152.091  97.549  0.00 97.00      PROA   
ATOM   4134  HG1 GLN P 264     -39.372-151.268  98.209  0.00 97.00      PROA   
ATOM   4135  HG2 GLN P 264     -38.057-151.778  97.101  0.00 97.00      PROA   
ATOM   4136  CD  GLN P 264     -38.801-153.308  98.455  0.00 97.00      PROA   
ATOM   4137  OE1 GLN P 264     -39.061-153.249  99.663  0.00 97.00      PROA   
ATOM   4138  NE2 GLN P 264     -38.303-154.429  97.869  0.00 97.00      PROA   
ATOM   4139 HE21 GLN P 264     -38.158-155.233  98.443  0.00 97.00      PROA   
ATOM   4140 HE22 GLN P 264     -38.089-154.429  96.893  0.00 97.00      PROA   
ATOM   4141  C   GLN P 264     -41.261-151.227  94.498  0.00 97.00      PROA   
ATOM   4142  O   GLN P 264     -42.373-151.705  94.288  0.00 97.00      PROA   
ATOM   4143  N   GLN P 265     -40.465-150.783  93.504  0.00 97.00      PROA   
ATOM   4144  HN  GLN P 265     -39.550-150.443  93.718  0.00 97.00      PROA   
ATOM   4145  CA  GLN P 265     -40.881-150.543  92.146  0.00 97.00      PROA   
ATOM   4146  HA  GLN P 265     -41.959-150.529  92.143  0.00 97.00      PROA   
ATOM   4147  CB  GLN P 265     -40.399-149.150  91.626  0.00 97.00      PROA   
ATOM   4148  HB1 GLN P 265     -41.009-148.373  92.140  0.00 97.00      PROA   
ATOM   4149  HB2 GLN P 265     -40.628-149.067  90.540  0.00 97.00      PROA   
ATOM   4150  CG  GLN P 265     -38.896-148.805  91.825  0.00 97.00      PROA   
ATOM   4151  HG1 GLN P 265     -38.642-147.924  91.195  0.00 97.00      PROA   
ATOM   4152  HG2 GLN P 265     -38.272-149.654  91.477  0.00 97.00      PROA   
ATOM   4153  CD  GLN P 265     -38.505-148.502  93.283  0.00 97.00      PROA   
ATOM   4154  OE1 GLN P 265     -38.058-149.389  94.019  0.00 97.00      PROA   
ATOM   4155  NE2 GLN P 265     -38.664-147.219  93.710  0.00 97.00      PROA   
ATOM   4156 HE21 GLN P 265     -38.445-146.999  94.663  0.00 97.00      PROA   
ATOM   4157 HE22 GLN P 265     -38.995-146.514  93.087  0.00 97.00      PROA   
ATOM   4158  C   GLN P 265     -40.403-151.636  91.203  0.00 97.00      PROA   
ATOM   4159  O   GLN P 265     -39.380-152.267  91.469  0.00 97.00      PROA   
ATOM   4160  N   PRO P 266     -41.084-151.906  90.082  0.00 97.00      PROA   
ATOM   4161  CD  PRO P 266     -42.460-151.465  89.831  0.00 97.00      PROA   
ATOM   4162  HD1 PRO P 266     -42.452-150.368  89.645  0.00 97.00      PROA   
ATOM   4163  HD2 PRO P 266     -43.133-151.709  90.683  0.00 97.00      PROA   
ATOM   4164  CA  PRO P 266     -40.482-152.462  88.870  0.00 97.00      PROA   
ATOM   4165  HA  PRO P 266     -40.296-153.506  89.074  0.00 97.00      PROA   
ATOM   4166  CB  PRO P 266     -41.552-152.250  87.782  0.00 97.00      PROA   
ATOM   4167  HB1 PRO P 266     -41.535-153.046  87.012  0.00 97.00      PROA   
ATOM   4168  HB2 PRO P 266     -41.417-151.263  87.287  0.00 97.00      PROA   
ATOM   4169  CG  PRO P 266     -42.869-152.209  88.562  0.00 97.00      PROA   
ATOM   4170  HG1 PRO P 266     -43.680-151.696  88.008  0.00 97.00      PROA   
ATOM   4171  HG2 PRO P 266     -43.190-153.241  88.824  0.00 97.00      PROA   
ATOM   4172  C   PRO P 266     -39.143-151.847  88.478  0.00 97.00      PROA   
ATOM   4173  O   PRO P 266     -38.997-150.628  88.546  0.00 97.00      PROA   
ATOM   4174  N   THR P 267     -38.156-152.671  88.065  0.00 97.00      PROA   
ATOM   4175  HN  THR P 267     -38.252-153.660  88.148  0.00 97.00      PROA   
ATOM   4176  CA  THR P 267     -36.916-152.215  87.447  0.00 97.00      PROA   
ATOM   4177  HA  THR P 267     -36.506-151.490  88.137  0.00 97.00      PROA   
ATOM   4178  CB  THR P 267     -35.883-153.325  87.282  0.00 97.00      PROA   
ATOM   4179  HB  THR P 267     -35.999-153.852  86.310  0.00 97.00      PROA   
ATOM   4180  OG1 THR P 267     -36.027-154.310  88.296  0.00 97.00      PROA   
ATOM   4181  HG1 THR P 267     -35.946-153.834  89.126  0.00 97.00      PROA   
ATOM   4182  CG2 THR P 267     -34.460-152.745  87.378  0.00 97.00      PROA   
ATOM   4183 HG21 THR P 267     -34.308-152.254  88.363  0.00 97.00      PROA   
ATOM   4184 HG22 THR P 267     -34.283-151.995  86.581  0.00 97.00      PROA   
ATOM   4185 HG23 THR P 267     -33.711-153.558  87.271  0.00 97.00      PROA   
ATOM   4186  C   THR P 267     -37.090-151.479  86.115  0.00 97.00      PROA   
ATOM   4187  O   THR P 267     -36.413-150.463  85.954  0.00 97.00      PROA   
ATOM   4188  N   PRO P 268     -37.926-151.857  85.137  0.00 97.00      PROA   
ATOM   4189  CD  PRO P 268     -38.469-153.211  84.948  0.00 97.00      PROA   
ATOM   4190  HD1 PRO P 268     -38.990-153.579  85.854  0.00 97.00      PROA   
ATOM   4191  HD2 PRO P 268     -37.646-153.905  84.669  0.00 97.00      PROA   
ATOM   4192  CA  PRO P 268     -38.266-150.981  84.020  0.00 97.00      PROA   
ATOM   4193  HA  PRO P 268     -37.387-150.465  83.659  0.00 97.00      PROA   
ATOM   4194  CB  PRO P 268     -38.856-151.935  82.966  0.00 97.00      PROA   
ATOM   4195  HB1 PRO P 268     -38.028-152.336  82.340  0.00 97.00      PROA   
ATOM   4196  HB2 PRO P 268     -39.599-151.452  82.301  0.00 97.00      PROA   
ATOM   4197  CG  PRO P 268     -39.461-153.075  83.791  0.00 97.00      PROA   
ATOM   4198  HG1 PRO P 268     -40.446-152.747  84.192  0.00 97.00      PROA   
ATOM   4199  HG2 PRO P 268     -39.588-154.012  83.215  0.00 97.00      PROA   
ATOM   4200  C   PRO P 268     -39.286-149.935  84.434  0.00 97.00      PROA   
ATOM   4201  O   PRO P 268     -40.117-150.193  85.303  0.00 97.00      PROA   
ATOM   4202  N   VAL P 269     -39.211-148.741  83.804  0.00 97.00      PROA   
ATOM   4203  HN  VAL P 269     -38.554-148.562  83.078  0.00 97.00      PROA   
ATOM   4204  CA  VAL P 269     -40.126-147.642  83.946  0.00 97.00      PROA   
ATOM   4205  HA  VAL P 269     -41.113-148.033  84.152  0.00 97.00      PROA   
ATOM   4206  CB  VAL P 269     -39.704-146.666  85.051  0.00 97.00      PROA   
ATOM   4207  HB  VAL P 269     -39.609-147.252  85.997  0.00 97.00      PROA   
ATOM   4208  CG1 VAL P 269     -38.332-146.029  84.743  0.00 97.00      PROA   
ATOM   4209 HG11 VAL P 269     -38.389-145.443  83.802  0.00 97.00      PROA   
ATOM   4210 HG12 VAL P 269     -37.548-146.806  84.632  0.00 97.00      PROA   
ATOM   4211 HG13 VAL P 269     -38.034-145.340  85.562  0.00 97.00      PROA   
ATOM   4212  CG2 VAL P 269     -40.790-145.594  85.265  0.00 97.00      PROA   
ATOM   4213 HG21 VAL P 269     -41.767-146.069  85.488  0.00 97.00      PROA   
ATOM   4214 HG22 VAL P 269     -40.896-144.976  84.350  0.00 97.00      PROA   
ATOM   4215 HG23 VAL P 269     -40.514-144.922  86.106  0.00 97.00      PROA   
ATOM   4216  C   VAL P 269     -40.162-146.994  82.539  0.00 97.00      PROA   
ATOM   4217  OT1 VAL P 269     -39.195-147.205  81.754  0.00 97.00      PROA   
ATOM   4218  OT2 VAL P 269     -41.169-146.308  82.218  0.00 97.00      PROA   
END
