# Supplementary material for: The solution structure of the unbound IgG Fc receptor CD64 resembles its crystal structure: Implications for function
Source: PLoS One. 2023 Sep 21;18(9):e0288351. doi: 10.1371/journal.pone.0288351 (PMC10513344; doi:10.1371/journal.pone.0288351)
Supplement: S1 File — (ZIP) [file pone.0288351.s003.zip › CD64V03 E11/Top100/EM_done_ready_for_EM_top100_0p11_E11.dcd_40163.pdb.pdb]

REMARK  FINAL COORDINATES WRITTEN BY NAMD AT TIMESTEP 2000
ATOM      1  N   LYS P   1      11.979 -70.734 104.067  0.00 97.00      PROA   
ATOM      2  HT1 LYS P   1      12.016 -71.695 103.665  0.00 97.00      PROA   
ATOM      3  HT2 LYS P   1      12.681 -70.710 104.839  0.00 97.00      PROA   
ATOM      4  HT3 LYS P   1      12.239 -70.052 103.330  0.00 97.00      PROA   
ATOM      5  CA  LYS P   1      10.614 -70.478 104.588  0.00 97.00      PROA   
ATOM      6  HA  LYS P   1      10.291 -71.378 105.088  0.00 97.00      PROA   
ATOM      7  CB  LYS P   1      10.604 -69.308 105.616  0.00 97.00      PROA   
ATOM      8  HB1 LYS P   1       9.550 -68.997 105.785  0.00 97.00      PROA   
ATOM      9  HB2 LYS P   1      11.141 -68.424 105.211  0.00 97.00      PROA   
ATOM     10  CG  LYS P   1      11.193 -69.681 106.995  0.00 97.00      PROA   
ATOM     11  HG1 LYS P   1      12.300 -69.740 106.900  0.00 97.00      PROA   
ATOM     12  HG2 LYS P   1      10.835 -70.689 107.301  0.00 97.00      PROA   
ATOM     13  CD  LYS P   1      10.866 -68.679 108.122  0.00 97.00      PROA   
ATOM     14  HD1 LYS P   1      11.158 -67.659 107.790  0.00 97.00      PROA   
ATOM     15  HD2 LYS P   1      11.500 -68.943 109.000  0.00 97.00      PROA   
ATOM     16  CE  LYS P   1       9.386 -68.681 108.549  0.00 97.00      PROA   
ATOM     17  HE1 LYS P   1       9.068 -69.710 108.819  0.00 97.00      PROA   
ATOM     18  HE2 LYS P   1       8.739 -68.305 107.730  0.00 97.00      PROA   
ATOM     19  NZ  LYS P   1       9.158 -67.814 109.734  0.00 97.00      PROA   
ATOM     20  HZ1 LYS P   1       9.455 -66.840 109.521  0.00 97.00      PROA   
ATOM     21  HZ2 LYS P   1       9.707 -68.170 110.542  0.00 97.00      PROA   
ATOM     22  HZ3 LYS P   1       8.148 -67.819 109.979  0.00 97.00      PROA   
ATOM     23  C   LYS P   1       9.650 -70.236 103.458  0.00 97.00      PROA   
ATOM     24  O   LYS P   1      10.051 -70.041 102.312  0.00 97.00      PROA   
ATOM     25  N   ALA P   2       8.337 -70.246 103.767  0.00 97.00      PROA   
ATOM     26  HN  ALA P   2       7.987 -70.459 104.675  0.00 97.00      PROA   
ATOM     27  CA  ALA P   2       7.286 -69.901 102.858  0.00 97.00      PROA   
ATOM     28  HA  ALA P   2       7.566 -69.029 102.280  0.00 97.00      PROA   
ATOM     29  CB  ALA P   2       6.888 -71.083 101.950  0.00 97.00      PROA   
ATOM     30  HB1 ALA P   2       6.620 -71.970 102.563  0.00 97.00      PROA   
ATOM     31  HB2 ALA P   2       7.744 -71.366 101.299  0.00 97.00      PROA   
ATOM     32  HB3 ALA P   2       6.028 -70.824 101.300  0.00 97.00      PROA   
ATOM     33  C   ALA P   2       6.164 -69.532 103.796  0.00 97.00      PROA   
ATOM     34  O   ALA P   2       6.320 -69.663 105.010  0.00 97.00      PROA   
ATOM     35  N   VAL P   3       5.025 -69.044 103.249  0.00 97.00      PROA   
ATOM     36  HN  VAL P   3       4.965 -68.855 102.273  0.00 97.00      PROA   
ATOM     37  CA  VAL P   3       3.753 -68.933 103.935  0.00 97.00      PROA   
ATOM     38  HA  VAL P   3       3.675 -69.741 104.648  0.00 97.00      PROA   
ATOM     39  CB  VAL P   3       3.450 -67.598 104.635  0.00 97.00      PROA   
ATOM     40  HB  VAL P   3       2.411 -67.641 105.041  0.00 97.00      PROA   
ATOM     41  CG1 VAL P   3       4.386 -67.395 105.844  0.00 97.00      PROA   
ATOM     42 HG11 VAL P   3       5.429 -67.232 105.501  0.00 97.00      PROA   
ATOM     43 HG12 VAL P   3       4.357 -68.282 106.509  0.00 97.00      PROA   
ATOM     44 HG13 VAL P   3       4.068 -66.502 106.425  0.00 97.00      PROA   
ATOM     45  CG2 VAL P   3       3.545 -66.400 103.666  0.00 97.00      PROA   
ATOM     46 HG21 VAL P   3       2.781 -66.470 102.866  0.00 97.00      PROA   
ATOM     47 HG22 VAL P   3       4.549 -66.352 103.196  0.00 97.00      PROA   
ATOM     48 HG23 VAL P   3       3.379 -65.451 104.218  0.00 97.00      PROA   
ATOM     49  C   VAL P   3       2.739 -69.185 102.840  0.00 97.00      PROA   
ATOM     50  O   VAL P   3       2.997 -68.875 101.677  0.00 97.00      PROA   
ATOM     51  N   ILE P   4       1.571 -69.793 103.170  0.00 97.00      PROA   
ATOM     52  HN  ILE P   4       1.403 -70.121 104.098  0.00 97.00      PROA   
ATOM     53  CA  ILE P   4       0.587 -70.172 102.165  0.00 97.00      PROA   
ATOM     54  HA  ILE P   4       1.045 -70.108 101.189  0.00 97.00      PROA   
ATOM     55  CB  ILE P   4       0.132 -71.627 102.302  0.00 97.00      PROA   
ATOM     56  HB  ILE P   4      -0.328 -71.772 103.306  0.00 97.00      PROA   
ATOM     57  CG2 ILE P   4      -0.903 -71.956 101.199  0.00 97.00      PROA   
ATOM     58 HG21 ILE P   4      -0.510 -71.648 100.205  0.00 97.00      PROA   
ATOM     59 HG22 ILE P   4      -1.867 -71.440 101.383  0.00 97.00      PROA   
ATOM     60 HG23 ILE P   4      -1.108 -73.043 101.156  0.00 97.00      PROA   
ATOM     61  CG1 ILE P   4       1.345 -72.586 102.199  0.00 97.00      PROA   
ATOM     62 HG11 ILE P   4       2.196 -72.223 102.813  0.00 97.00      PROA   
ATOM     63 HG12 ILE P   4       1.671 -72.587 101.139  0.00 97.00      PROA   
ATOM     64  CD  ILE P   4       1.054 -74.021 102.644  0.00 97.00      PROA   
ATOM     65  HD1 ILE P   4       0.138 -74.428 102.171  0.00 97.00      PROA   
ATOM     66  HD2 ILE P   4       0.927 -74.057 103.747  0.00 97.00      PROA   
ATOM     67  HD3 ILE P   4       1.904 -74.679 102.368  0.00 97.00      PROA   
ATOM     68  C   ILE P   4      -0.608 -69.225 102.160  0.00 97.00      PROA   
ATOM     69  O   ILE P   4      -1.183 -68.900 103.197  0.00 97.00      PROA   
ATOM     70  N   LYS P   5      -1.024 -68.769 100.953  0.00 97.00      PROA   
ATOM     71  HN  LYS P   5      -0.476 -68.961 100.139  0.00 97.00      PROA   
ATOM     72  CA  LYS P   5      -2.218 -67.969 100.762  0.00 97.00      PROA   
ATOM     73  HA  LYS P   5      -2.669 -67.739 101.716  0.00 97.00      PROA   
ATOM     74  CB  LYS P   5      -1.919 -66.646 100.010  0.00 97.00      PROA   
ATOM     75  HB1 LYS P   5      -2.854 -66.051  99.913  0.00 97.00      PROA   
ATOM     76  HB2 LYS P   5      -1.554 -66.878  98.983  0.00 97.00      PROA   
ATOM     77  CG  LYS P   5      -0.847 -65.766 100.674  0.00 97.00      PROA   
ATOM     78  HG1 LYS P   5      -0.682 -64.892 100.004  0.00 97.00      PROA   
ATOM     79  HG2 LYS P   5       0.111 -66.330 100.721  0.00 97.00      PROA   
ATOM     80  CD  LYS P   5      -1.216 -65.268 102.084  0.00 97.00      PROA   
ATOM     81  HD1 LYS P   5      -1.488 -66.140 102.717  0.00 97.00      PROA   
ATOM     82  HD2 LYS P   5      -2.108 -64.608 102.017  0.00 97.00      PROA   
ATOM     83  CE  LYS P   5      -0.072 -64.535 102.798  0.00 97.00      PROA   
ATOM     84  HE1 LYS P   5       0.788 -65.231 102.926  0.00 97.00      PROA   
ATOM     85  HE2 LYS P   5      -0.380 -64.155 103.792  0.00 97.00      PROA   
ATOM     86  NZ  LYS P   5       0.404 -63.393 101.999  0.00 97.00      PROA   
ATOM     87  HZ1 LYS P   5      -0.198 -62.553 102.000  0.00 97.00      PROA   
ATOM     88  HZ2 LYS P   5       0.548 -63.727 101.018  0.00 97.00      PROA   
ATOM     89  HZ3 LYS P   5       1.380 -63.161 102.287  0.00 97.00      PROA   
ATOM     90  C   LYS P   5      -3.238 -68.731  99.940  0.00 97.00      PROA   
ATOM     91  O   LYS P   5      -3.036 -68.996  98.762  0.00 97.00      PROA   
ATOM     92  N   LEU P   6      -4.406 -69.068 100.532  0.00 97.00      PROA   
ATOM     93  HN  LEU P   6      -4.560 -68.916 101.505  0.00 97.00      PROA   
ATOM     94  CA  LEU P   6      -5.539 -69.600  99.800  0.00 97.00      PROA   
ATOM     95  HA  LEU P   6      -5.176 -70.316  99.075  0.00 97.00      PROA   
ATOM     96  CB  LEU P   6      -6.547 -70.330 100.726  0.00 97.00      PROA   
ATOM     97  HB1 LEU P   6      -7.289 -70.846 100.078  0.00 97.00      PROA   
ATOM     98  HB2 LEU P   6      -7.102 -69.601 101.356  0.00 97.00      PROA   
ATOM     99  CG  LEU P   6      -5.931 -71.389 101.680  0.00 97.00      PROA   
ATOM    100  HG  LEU P   6      -5.012 -71.800 101.203  0.00 97.00      PROA   
ATOM    101  CD1 LEU P   6      -5.552 -70.812 103.059  0.00 97.00      PROA   
ATOM    102 HD11 LEU P   6      -6.446 -70.360 103.538  0.00 97.00      PROA   
ATOM    103 HD12 LEU P   6      -4.764 -70.038 102.977  0.00 97.00      PROA   
ATOM    104 HD13 LEU P   6      -5.175 -71.619 103.721  0.00 97.00      PROA   
ATOM    105  CD2 LEU P   6      -6.907 -72.560 101.883  0.00 97.00      PROA   
ATOM    106 HD21 LEU P   6      -7.145 -73.048 100.915  0.00 97.00      PROA   
ATOM    107 HD22 LEU P   6      -7.852 -72.193 102.336  0.00 97.00      PROA   
ATOM    108 HD23 LEU P   6      -6.461 -73.316 102.563  0.00 97.00      PROA   
ATOM    109  C   LEU P   6      -6.237 -68.462  99.061  0.00 97.00      PROA   
ATOM    110  O   LEU P   6      -6.601 -67.457  99.666  0.00 97.00      PROA   
ATOM    111  N   GLN P   7      -6.395 -68.560  97.718  0.00 97.00      PROA   
ATOM    112  HN  GLN P   7      -6.051 -69.356  97.219  0.00 97.00      PROA   
ATOM    113  CA  GLN P   7      -7.009 -67.518  96.905  0.00 97.00      PROA   
ATOM    114  HA  GLN P   7      -6.491 -66.605  97.169  0.00 97.00      PROA   
ATOM    115  CB  GLN P   7      -6.694 -67.732  95.399  0.00 97.00      PROA   
ATOM    116  HB1 GLN P   7      -6.885 -68.801  95.163  0.00 97.00      PROA   
ATOM    117  HB2 GLN P   7      -5.598 -67.566  95.284  0.00 97.00      PROA   
ATOM    118  CG  GLN P   7      -7.472 -66.853  94.396  0.00 97.00      PROA   
ATOM    119  HG1 GLN P   7      -7.346 -65.782  94.666  0.00 97.00      PROA   
ATOM    120  HG2 GLN P   7      -8.554 -67.102  94.413  0.00 97.00      PROA   
ATOM    121  CD  GLN P   7      -6.896 -67.046  92.987  0.00 97.00      PROA   
ATOM    122  OE1 GLN P   7      -5.680 -66.961  92.792  0.00 97.00      PROA   
ATOM    123  NE2 GLN P   7      -7.764 -67.310  91.973  0.00 97.00      PROA   
ATOM    124 HE21 GLN P   7      -7.378 -67.452  91.063  0.00 97.00      PROA   
ATOM    125 HE22 GLN P   7      -8.747 -67.365  92.142  0.00 97.00      PROA   
ATOM    126  C   GLN P   7      -8.474 -67.196  97.196  0.00 97.00      PROA   
ATOM    127  O   GLN P   7      -8.783 -66.019  97.388  0.00 97.00      PROA   
ATOM    128  N   PRO P   8      -9.412 -68.132  97.327  0.00 97.00      PROA   
ATOM    129  CD  PRO P   8      -9.418 -69.409  96.624  0.00 97.00      PROA   
ATOM    130  HD1 PRO P   8      -8.808 -70.123  97.214  0.00 97.00      PROA   
ATOM    131  HD2 PRO P   8      -9.026 -69.323  95.588  0.00 97.00      PROA   
ATOM    132  CA  PRO P   8     -10.510 -68.034  98.281  0.00 97.00      PROA   
ATOM    133  HA  PRO P   8     -11.010 -67.087  98.151  0.00 97.00      PROA   
ATOM    134  CB  PRO P   8     -11.431 -69.231  97.941  0.00 97.00      PROA   
ATOM    135  HB1 PRO P   8     -12.485 -68.903  97.824  0.00 97.00      PROA   
ATOM    136  HB2 PRO P   8     -11.395 -70.029  98.713  0.00 97.00      PROA   
ATOM    137  CG  PRO P   8     -10.893 -69.806  96.619  0.00 97.00      PROA   
ATOM    138  HG1 PRO P   8     -11.047 -70.900  96.549  0.00 97.00      PROA   
ATOM    139  HG2 PRO P   8     -11.406 -69.312  95.764  0.00 97.00      PROA   
ATOM    140  C   PRO P   8      -9.940 -68.155  99.693  0.00 97.00      PROA   
ATOM    141  O   PRO P   8      -9.300 -69.184  99.898  0.00 97.00      PROA   
ATOM    142  N   PRO P   9     -10.088 -67.257 100.669  0.00 97.00      PROA   
ATOM    143  CD  PRO P   9     -10.874 -66.026 100.534  0.00 97.00      PROA   
ATOM    144  HD1 PRO P   9     -11.917 -66.249 100.220  0.00 97.00      PROA   
ATOM    145  HD2 PRO P   9     -10.379 -65.359  99.793  0.00 97.00      PROA   
ATOM    146  CA  PRO P   9      -9.389 -67.330 101.957  0.00 97.00      PROA   
ATOM    147  HA  PRO P   9      -8.361 -67.630 101.815  0.00 97.00      PROA   
ATOM    148  CB  PRO P   9      -9.494 -65.879 102.464  0.00 97.00      PROA   
ATOM    149  HB1 PRO P   9      -8.686 -65.280 101.983  0.00 97.00      PROA   
ATOM    150  HB2 PRO P   9      -9.400 -65.765 103.561  0.00 97.00      PROA   
ATOM    151  CG  PRO P   9     -10.841 -65.392 101.925  0.00 97.00      PROA   
ATOM    152  HG1 PRO P   9     -11.660 -65.812 102.547  0.00 97.00      PROA   
ATOM    153  HG2 PRO P   9     -10.926 -64.288 101.901  0.00 97.00      PROA   
ATOM    154  C   PRO P   9     -10.042 -68.316 102.921  0.00 97.00      PROA   
ATOM    155  O   PRO P   9     -10.153 -68.019 104.109  0.00 97.00      PROA   
ATOM    156  N   TRP P  10     -10.474 -69.501 102.446  0.00 97.00      PROA   
ATOM    157  HN  TRP P  10     -10.279 -69.746 101.500  0.00 97.00      PROA   
ATOM    158  CA  TRP P  10     -11.354 -70.375 103.185  0.00 97.00      PROA   
ATOM    159  HA  TRP P  10     -11.584 -69.941 104.148  0.00 97.00      PROA   
ATOM    160  CB  TRP P  10     -12.676 -70.606 102.409  0.00 97.00      PROA   
ATOM    161  HB1 TRP P  10     -13.388 -71.167 103.050  0.00 97.00      PROA   
ATOM    162  HB2 TRP P  10     -12.459 -71.242 101.521  0.00 97.00      PROA   
ATOM    163  CG  TRP P  10     -13.351 -69.355 101.921  0.00 97.00      PROA   
ATOM    164  CD1 TRP P  10     -13.836 -69.182 100.650  0.00 97.00      PROA   
ATOM    165  HD1 TRP P  10     -13.786 -69.932  99.871  0.00 97.00      PROA   
ATOM    166  NE1 TRP P  10     -14.455 -67.966 100.549  0.00 97.00      PROA   
ATOM    167  HE1 TRP P  10     -15.031 -67.681  99.814  0.00 97.00      PROA   
ATOM    168  CE2 TRP P  10     -14.368 -67.307 101.739  0.00 97.00      PROA   
ATOM    169  CD2 TRP P  10     -13.664 -68.143 102.637  0.00 97.00      PROA   
ATOM    170  CE3 TRP P  10     -13.432 -67.695 103.940  0.00 97.00      PROA   
ATOM    171  HE3 TRP P  10     -12.878 -68.285 104.653  0.00 97.00      PROA   
ATOM    172  CZ3 TRP P  10     -13.927 -66.446 104.327  0.00 97.00      PROA   
ATOM    173  HZ3 TRP P  10     -13.757 -66.095 105.336  0.00 97.00      PROA   
ATOM    174  CZ2 TRP P  10     -14.854 -66.063 102.119  0.00 97.00      PROA   
ATOM    175  HZ2 TRP P  10     -15.390 -65.433 101.426  0.00 97.00      PROA   
ATOM    176  CH2 TRP P  10     -14.628 -65.645 103.432  0.00 97.00      PROA   
ATOM    177  HH2 TRP P  10     -14.991 -64.680 103.758  0.00 97.00      PROA   
ATOM    178  C   TRP P  10     -10.683 -71.704 103.436  0.00 97.00      PROA   
ATOM    179  O   TRP P  10     -10.453 -72.498 102.527  0.00 97.00      PROA   
ATOM    180  N   VAL P  11     -10.364 -71.986 104.718  0.00 97.00      PROA   
ATOM    181  HN  VAL P  11     -10.504 -71.304 105.435  0.00 97.00      PROA   
ATOM    182  CA  VAL P  11      -9.672 -73.197 105.121  0.00 97.00      PROA   
ATOM    183  HA  VAL P  11      -8.963 -73.452 104.345  0.00 97.00      PROA   
ATOM    184  CB  VAL P  11      -8.886 -72.936 106.408  0.00 97.00      PROA   
ATOM    185  HB  VAL P  11      -9.589 -72.771 107.255  0.00 97.00      PROA   
ATOM    186  CG1 VAL P  11      -7.972 -74.129 106.729  0.00 97.00      PROA   
ATOM    187 HG11 VAL P  11      -7.298 -74.348 105.873  0.00 97.00      PROA   
ATOM    188 HG12 VAL P  11      -8.575 -75.032 106.947  0.00 97.00      PROA   
ATOM    189 HG13 VAL P  11      -7.347 -73.909 107.620  0.00 97.00      PROA   
ATOM    190  CG2 VAL P  11      -8.021 -71.661 106.241  0.00 97.00      PROA   
ATOM    191 HG21 VAL P  11      -8.639 -70.745 106.158  0.00 97.00      PROA   
ATOM    192 HG22 VAL P  11      -7.379 -71.742 105.339  0.00 97.00      PROA   
ATOM    193 HG23 VAL P  11      -7.357 -71.535 107.124  0.00 97.00      PROA   
ATOM    194  C   VAL P  11     -10.654 -74.373 105.245  0.00 97.00      PROA   
ATOM    195  O   VAL P  11     -10.270 -75.540 105.233  0.00 97.00      PROA   
ATOM    196  N   SER P  12     -11.970 -74.070 105.295  0.00 97.00      PROA   
ATOM    197  HN  SER P  12     -12.232 -73.112 105.259  0.00 97.00      PROA   
ATOM    198  CA  SER P  12     -13.068 -75.022 105.319  0.00 97.00      PROA   
ATOM    199  HA  SER P  12     -12.687 -76.032 105.258  0.00 97.00      PROA   
ATOM    200  CB  SER P  12     -13.902 -74.895 106.633  0.00 97.00      PROA   
ATOM    201  HB1 SER P  12     -14.087 -73.821 106.849  0.00 97.00      PROA   
ATOM    202  HB2 SER P  12     -13.301 -75.312 107.472  0.00 97.00      PROA   
ATOM    203  OG  SER P  12     -15.159 -75.571 106.598  0.00 97.00      PROA   
ATOM    204  HG1 SER P  12     -14.974 -76.507 106.718  0.00 97.00      PROA   
ATOM    205  C   SER P  12     -13.904 -74.760 104.075  0.00 97.00      PROA   
ATOM    206  O   SER P  12     -14.316 -73.628 103.829  0.00 97.00      PROA   
ATOM    207  N   VAL P  13     -14.142 -75.803 103.233  0.00 97.00      PROA   
ATOM    208  HN  VAL P  13     -13.780 -76.712 103.438  0.00 97.00      PROA   
ATOM    209  CA  VAL P  13     -14.712 -75.607 101.904  0.00 97.00      PROA   
ATOM    210  HA  VAL P  13     -15.376 -74.755 101.946  0.00 97.00      PROA   
ATOM    211  CB  VAL P  13     -13.594 -75.316 100.893  0.00 97.00      PROA   
ATOM    212  HB  VAL P  13     -12.927 -74.546 101.353  0.00 97.00      PROA   
ATOM    213  CG1 VAL P  13     -12.731 -76.566 100.610  0.00 97.00      PROA   
ATOM    214 HG11 VAL P  13     -13.325 -77.349 100.094  0.00 97.00      PROA   
ATOM    215 HG12 VAL P  13     -12.320 -76.988 101.549  0.00 97.00      PROA   
ATOM    216 HG13 VAL P  13     -11.880 -76.297  99.949  0.00 97.00      PROA   
ATOM    217  CG2 VAL P  13     -14.151 -74.704  99.594  0.00 97.00      PROA   
ATOM    218 HG21 VAL P  13     -14.801 -73.831  99.811  0.00 97.00      PROA   
ATOM    219 HG22 VAL P  13     -14.733 -75.453  99.020  0.00 97.00      PROA   
ATOM    220 HG23 VAL P  13     -13.315 -74.366  98.946  0.00 97.00      PROA   
ATOM    221  C   VAL P  13     -15.567 -76.802 101.488  0.00 97.00      PROA   
ATOM    222  O   VAL P  13     -15.422 -77.901 102.008  0.00 97.00      PROA   
ATOM    223  N   PHE P  14     -16.524 -76.625 100.541  0.00 97.00      PROA   
ATOM    224  HN  PHE P  14     -16.704 -75.725 100.148  0.00 97.00      PROA   
ATOM    225  CA  PHE P  14     -17.290 -77.729  99.979  0.00 97.00      PROA   
ATOM    226  HA  PHE P  14     -17.494 -78.432 100.774  0.00 97.00      PROA   
ATOM    227  CB  PHE P  14     -18.640 -77.282  99.352  0.00 97.00      PROA   
ATOM    228  HB1 PHE P  14     -19.149 -78.123  98.835  0.00 97.00      PROA   
ATOM    229  HB2 PHE P  14     -18.460 -76.476  98.606  0.00 97.00      PROA   
ATOM    230  CG  PHE P  14     -19.614 -76.798 100.389  0.00 97.00      PROA   
ATOM    231  CD1 PHE P  14     -20.024 -77.638 101.441  0.00 97.00      PROA   
ATOM    232  HD1 PHE P  14     -19.585 -78.618 101.546  0.00 97.00      PROA   
ATOM    233  CE1 PHE P  14     -21.020 -77.226 102.335  0.00 97.00      PROA   
ATOM    234  HE1 PHE P  14     -21.334 -77.881 103.134  0.00 97.00      PROA   
ATOM    235  CZ  PHE P  14     -21.608 -75.963 102.193  0.00 97.00      PROA   
ATOM    236  HZ  PHE P  14     -22.379 -75.644 102.878  0.00 97.00      PROA   
ATOM    237  CD2 PHE P  14     -20.219 -75.539 100.253  0.00 97.00      PROA   
ATOM    238  HD2 PHE P  14     -19.938 -74.899  99.430  0.00 97.00      PROA   
ATOM    239  CE2 PHE P  14     -21.195 -75.113 101.160  0.00 97.00      PROA   
ATOM    240  HE2 PHE P  14     -21.630 -74.131 101.053  0.00 97.00      PROA   
ATOM    241  C   PHE P  14     -16.553 -78.498  98.898  0.00 97.00      PROA   
ATOM    242  O   PHE P  14     -15.639 -77.994  98.250  0.00 97.00      PROA   
ATOM    243  N   GLN P  15     -16.996 -79.755  98.642  0.00 97.00      PROA   
ATOM    244  HN  GLN P  15     -17.595 -80.216  99.296  0.00 97.00      PROA   
ATOM    245  CA  GLN P  15     -16.740 -80.475  97.403  0.00 97.00      PROA   
ATOM    246  HA  GLN P  15     -15.669 -80.614  97.328  0.00 97.00      PROA   
ATOM    247  CB  GLN P  15     -17.432 -81.868  97.395  0.00 97.00      PROA   
ATOM    248  HB1 GLN P  15     -16.951 -82.488  98.188  0.00 97.00      PROA   
ATOM    249  HB2 GLN P  15     -17.219 -82.374  96.428  0.00 97.00      PROA   
ATOM    250  CG  GLN P  15     -18.957 -81.804  97.680  0.00 97.00      PROA   
ATOM    251  HG1 GLN P  15     -19.311 -80.753  97.645  0.00 97.00      PROA   
ATOM    252  HG2 GLN P  15     -19.164 -82.173  98.706  0.00 97.00      PROA   
ATOM    253  CD  GLN P  15     -19.780 -82.645  96.688  0.00 97.00      PROA   
ATOM    254  OE1 GLN P  15     -19.694 -83.877  96.660  0.00 97.00      PROA   
ATOM    255  NE2 GLN P  15     -20.606 -81.953  95.850  0.00 97.00      PROA   
ATOM    256 HE21 GLN P  15     -20.666 -80.958  95.917  0.00 97.00      PROA   
ATOM    257 HE22 GLN P  15     -21.102 -82.452  95.142  0.00 97.00      PROA   
ATOM    258  C   GLN P  15     -17.206 -79.705  96.164  0.00 97.00      PROA   
ATOM    259  O   GLN P  15     -18.192 -78.975  96.225  0.00 97.00      PROA   
ATOM    260  N   GLU P  16     -16.472 -79.836  95.028  0.00 97.00      PROA   
ATOM    261  HN  GLU P  16     -15.660 -80.420  95.050  0.00 97.00      PROA   
ATOM    262  CA  GLU P  16     -16.754 -79.240  93.725  0.00 97.00      PROA   
ATOM    263  HA  GLU P  16     -16.205 -79.849  93.022  0.00 97.00      PROA   
ATOM    264  CB  GLU P  16     -18.250 -79.322  93.266  0.00 97.00      PROA   
ATOM    265  HB1 GLU P  16     -18.853 -78.694  93.953  0.00 97.00      PROA   
ATOM    266  HB2 GLU P  16     -18.600 -80.374  93.372  0.00 97.00      PROA   
ATOM    267  CG  GLU P  16     -18.539 -78.851  91.818  0.00 97.00      PROA   
ATOM    268  HG1 GLU P  16     -18.205 -79.628  91.098  0.00 97.00      PROA   
ATOM    269  HG2 GLU P  16     -17.983 -77.920  91.589  0.00 97.00      PROA   
ATOM    270  CD  GLU P  16     -20.017 -78.542  91.543  0.00 97.00      PROA   
ATOM    271  OE1 GLU P  16     -20.882 -78.696  92.444  0.00 97.00      PROA   
ATOM    272  OE2 GLU P  16     -20.294 -78.104  90.393  0.00 97.00      PROA   
ATOM    273  C   GLU P  16     -16.164 -77.837  93.582  0.00 97.00      PROA   
ATOM    274  O   GLU P  16     -15.730 -77.451  92.500  0.00 97.00      PROA   
ATOM    275  N   GLU P  17     -16.096 -77.043  94.675  0.00 97.00      PROA   
ATOM    276  HN  GLU P  17     -16.478 -77.367  95.537  0.00 97.00      PROA   
ATOM    277  CA  GLU P  17     -15.535 -75.698  94.715  0.00 97.00      PROA   
ATOM    278  HA  GLU P  17     -16.089 -75.110  93.996  0.00 97.00      PROA   
ATOM    279  CB  GLU P  17     -15.790 -75.064  96.109  0.00 97.00      PROA   
ATOM    280  HB1 GLU P  17     -15.387 -75.782  96.862  0.00 97.00      PROA   
ATOM    281  HB2 GLU P  17     -16.890 -75.015  96.272  0.00 97.00      PROA   
ATOM    282  CG  GLU P  17     -15.166 -73.677  96.395  0.00 97.00      PROA   
ATOM    283  HG1 GLU P  17     -14.067 -73.690  96.256  0.00 97.00      PROA   
ATOM    284  HG2 GLU P  17     -15.363 -73.414  97.457  0.00 97.00      PROA   
ATOM    285  CD  GLU P  17     -15.766 -72.561  95.534  0.00 97.00      PROA   
ATOM    286  OE1 GLU P  17     -15.610 -72.599  94.287  0.00 97.00      PROA   
ATOM    287  OE2 GLU P  17     -16.380 -71.633  96.127  0.00 97.00      PROA   
ATOM    288  C   GLU P  17     -14.062 -75.597  94.310  0.00 97.00      PROA   
ATOM    289  O   GLU P  17     -13.266 -76.496  94.551  0.00 97.00      PROA   
ATOM    290  N   SER P  18     -13.667 -74.476  93.662  0.00 97.00      PROA   
ATOM    291  HN  SER P  18     -14.315 -73.716  93.590  0.00 97.00      PROA   
ATOM    292  CA  SER P  18     -12.333 -74.265  93.128  0.00 97.00      PROA   
ATOM    293  HA  SER P  18     -11.876 -75.228  92.951  0.00 97.00      PROA   
ATOM    294  CB  SER P  18     -12.351 -73.488  91.786  0.00 97.00      PROA   
ATOM    295  HB1 SER P  18     -12.760 -72.466  91.948  0.00 97.00      PROA   
ATOM    296  HB2 SER P  18     -13.025 -74.014  91.078  0.00 97.00      PROA   
ATOM    297  OG  SER P  18     -11.052 -73.394  91.199  0.00 97.00      PROA   
ATOM    298  HG1 SER P  18     -10.775 -74.295  91.008  0.00 97.00      PROA   
ATOM    299  C   SER P  18     -11.479 -73.503  94.120  0.00 97.00      PROA   
ATOM    300  O   SER P  18     -11.862 -72.447  94.619  0.00 97.00      PROA   
ATOM    301  N   VAL P  19     -10.272 -74.027  94.421  0.00 97.00      PROA   
ATOM    302  HN  VAL P  19      -9.960 -74.870  93.986  0.00 97.00      PROA   
ATOM    303  CA  VAL P  19      -9.397 -73.393  95.385  0.00 97.00      PROA   
ATOM    304  HA  VAL P  19      -9.593 -72.332  95.375  0.00 97.00      PROA   
ATOM    305  CB  VAL P  19      -9.666 -73.880  96.816  0.00 97.00      PROA   
ATOM    306  HB  VAL P  19     -10.697 -73.544  97.085  0.00 97.00      PROA   
ATOM    307  CG1 VAL P  19      -9.657 -75.420  96.908  0.00 97.00      PROA   
ATOM    308 HG11 VAL P  19      -8.656 -75.811  96.643  0.00 97.00      PROA   
ATOM    309 HG12 VAL P  19     -10.412 -75.877  96.236  0.00 97.00      PROA   
ATOM    310 HG13 VAL P  19      -9.887 -75.742  97.946  0.00 97.00      PROA   
ATOM    311  CG2 VAL P  19      -8.687 -73.258  97.833  0.00 97.00      PROA   
ATOM    312 HG21 VAL P  19      -8.714 -72.154  97.784  0.00 97.00      PROA   
ATOM    313 HG22 VAL P  19      -7.650 -73.606  97.646  0.00 97.00      PROA   
ATOM    314 HG23 VAL P  19      -8.972 -73.566  98.862  0.00 97.00      PROA   
ATOM    315  C   VAL P  19      -7.957 -73.524  94.939  0.00 97.00      PROA   
ATOM    316  O   VAL P  19      -7.470 -74.609  94.652  0.00 97.00      PROA   
ATOM    317  N   THR P  20      -7.214 -72.393  94.859  0.00 97.00      PROA   
ATOM    318  HN  THR P  20      -7.611 -71.505  95.077  0.00 97.00      PROA   
ATOM    319  CA  THR P  20      -5.810 -72.417  94.480  0.00 97.00      PROA   
ATOM    320  HA  THR P  20      -5.486 -73.443  94.434  0.00 97.00      PROA   
ATOM    321  CB  THR P  20      -5.518 -71.821  93.099  0.00 97.00      PROA   
ATOM    322  HB  THR P  20      -6.276 -72.242  92.398  0.00 97.00      PROA   
ATOM    323  OG1 THR P  20      -4.250 -72.220  92.582  0.00 97.00      PROA   
ATOM    324  HG1 THR P  20      -3.565 -71.768  93.083  0.00 97.00      PROA   
ATOM    325  CG2 THR P  20      -5.625 -70.291  93.039  0.00 97.00      PROA   
ATOM    326 HG21 THR P  20      -4.915 -69.809  93.742  0.00 97.00      PROA   
ATOM    327 HG22 THR P  20      -6.656 -69.969  93.287  0.00 97.00      PROA   
ATOM    328 HG23 THR P  20      -5.389 -69.932  92.014  0.00 97.00      PROA   
ATOM    329  C   THR P  20      -5.038 -71.783  95.608  0.00 97.00      PROA   
ATOM    330  O   THR P  20      -5.447 -70.779  96.180  0.00 97.00      PROA   
ATOM    331  N   LEU P  21      -3.915 -72.420  95.995  0.00 97.00      PROA   
ATOM    332  HN  LEU P  21      -3.624 -73.242  95.507  0.00 97.00      PROA   
ATOM    333  CA  LEU P  21      -3.171 -72.099  97.190  0.00 97.00      PROA   
ATOM    334  HA  LEU P  21      -3.629 -71.266  97.702  0.00 97.00      PROA   
ATOM    335  CB  LEU P  21      -3.086 -73.305  98.168  0.00 97.00      PROA   
ATOM    336  HB1 LEU P  21      -2.516 -72.973  99.062  0.00 97.00      PROA   
ATOM    337  HB2 LEU P  21      -2.524 -74.144  97.702  0.00 97.00      PROA   
ATOM    338  CG  LEU P  21      -4.444 -73.875  98.668  0.00 97.00      PROA   
ATOM    339  HG  LEU P  21      -5.170 -73.031  98.746  0.00 97.00      PROA   
ATOM    340  CD1 LEU P  21      -5.038 -74.957  97.743  0.00 97.00      PROA   
ATOM    341 HD11 LEU P  21      -4.331 -75.809  97.657  0.00 97.00      PROA   
ATOM    342 HD12 LEU P  21      -5.246 -74.568  96.728  0.00 97.00      PROA   
ATOM    343 HD13 LEU P  21      -5.989 -75.342  98.167  0.00 97.00      PROA   
ATOM    344  CD2 LEU P  21      -4.276 -74.481 100.073  0.00 97.00      PROA   
ATOM    345 HD21 LEU P  21      -3.900 -73.722 100.789  0.00 97.00      PROA   
ATOM    346 HD22 LEU P  21      -3.549 -75.320 100.036  0.00 97.00      PROA   
ATOM    347 HD23 LEU P  21      -5.245 -74.873 100.446  0.00 97.00      PROA   
ATOM    348  C   LEU P  21      -1.775 -71.694  96.775  0.00 97.00      PROA   
ATOM    349  O   LEU P  21      -1.080 -72.451  96.115  0.00 97.00      PROA   
ATOM    350  N   HSD P  22      -1.323 -70.477  97.151  0.00 97.00      PROA   
ATOM    351  HN  HSD P  22      -1.897 -69.886  97.716  0.00 97.00      PROA   
ATOM    352  CA  HSD P  22      -0.094 -69.882  96.660  0.00 97.00      PROA   
ATOM    353  HA  HSD P  22       0.286 -70.462  95.832  0.00 97.00      PROA   
ATOM    354  CB  HSD P  22      -0.322 -68.430  96.170  0.00 97.00      PROA   
ATOM    355  HB1 HSD P  22       0.650 -67.957  95.914  0.00 97.00      PROA   
ATOM    356  HB2 HSD P  22      -0.798 -67.823  96.970  0.00 97.00      PROA   
ATOM    357  ND1 HSD P  22      -2.540 -68.267  94.903  0.00 97.00      PROA   
ATOM    358  HD1 HSD P  22      -3.143 -68.218  95.701  0.00 97.00      PROA   
ATOM    359  CG  HSD P  22      -1.164 -68.375  94.929  0.00 97.00      PROA   
ATOM    360  CE1 HSD P  22      -2.897 -68.165  93.598  0.00 97.00      PROA   
ATOM    361  HE1 HSD P  22      -3.928 -68.057  93.271  0.00 97.00      PROA   
ATOM    362  NE2 HSD P  22      -1.856 -68.184  92.791  0.00 97.00      PROA   
ATOM    363  CD2 HSD P  22      -0.764 -68.297  93.632  0.00 97.00      PROA   
ATOM    364  HD2 HSD P  22       0.239 -68.298  93.223  0.00 97.00      PROA   
ATOM    365  C   HSD P  22       0.976 -69.824  97.726  0.00 97.00      PROA   
ATOM    366  O   HSD P  22       0.747 -69.328  98.822  0.00 97.00      PROA   
ATOM    367  N   CYS P  23       2.200 -70.302  97.405  0.00 97.00      PROA   
ATOM    368  HN  CYS P  23       2.339 -70.751  96.523  0.00 97.00      PROA   
ATOM    369  CA  CYS P  23       3.366 -70.202  98.262  0.00 97.00      PROA   
ATOM    370  HA  CYS P  23       3.055 -70.023  99.282  0.00 97.00      PROA   
ATOM    371  CB  CYS P  23       4.212 -71.492  98.227  0.00 97.00      PROA   
ATOM    372  HB1 CYS P  23       5.152 -71.334  98.791  0.00 97.00      PROA   
ATOM    373  HB2 CYS P  23       4.461 -71.755  97.177  0.00 97.00      PROA   
ATOM    374  SG  CYS P  23       3.320 -72.856  98.998  0.00 97.00      PROA   
ATOM    375  C   CYS P  23       4.246 -69.051  97.833  0.00 97.00      PROA   
ATOM    376  O   CYS P  23       5.002 -69.134  96.869  0.00 97.00      PROA   
ATOM    377  N   GLU P  24       4.179 -67.933  98.580  0.00 97.00      PROA   
ATOM    378  HN  GLU P  24       3.591 -67.889  99.384  0.00 97.00      PROA   
ATOM    379  CA  GLU P  24       4.838 -66.699  98.228  0.00 97.00      PROA   
ATOM    380  HA  GLU P  24       4.990 -66.662  97.157  0.00 97.00      PROA   
ATOM    381  CB  GLU P  24       3.962 -65.492  98.641  0.00 97.00      PROA   
ATOM    382  HB1 GLU P  24       2.949 -65.672  98.209  0.00 97.00      PROA   
ATOM    383  HB2 GLU P  24       4.355 -64.559  98.183  0.00 97.00      PROA   
ATOM    384  CG  GLU P  24       3.864 -65.305 100.170  0.00 97.00      PROA   
ATOM    385  HG1 GLU P  24       4.831 -64.960 100.591  0.00 97.00      PROA   
ATOM    386  HG2 GLU P  24       3.585 -66.265 100.655  0.00 97.00      PROA   
ATOM    387  CD  GLU P  24       2.815 -64.278 100.536  0.00 97.00      PROA   
ATOM    388  OE1 GLU P  24       3.041 -63.548 101.540  0.00 97.00      PROA   
ATOM    389  OE2 GLU P  24       1.763 -64.231  99.845  0.00 97.00      PROA   
ATOM    390  C   GLU P  24       6.181 -66.573  98.907  0.00 97.00      PROA   
ATOM    391  O   GLU P  24       6.492 -67.252  99.886  0.00 97.00      PROA   
ATOM    392  N   VAL P  25       7.000 -65.640  98.376  0.00 97.00      PROA   
ATOM    393  HN  VAL P  25       6.747 -65.171  97.534  0.00 97.00      PROA   
ATOM    394  CA  VAL P  25       8.130 -65.057  99.057  0.00 97.00      PROA   
ATOM    395  HA  VAL P  25       7.959 -65.092 100.123  0.00 97.00      PROA   
ATOM    396  CB  VAL P  25       9.490 -65.672  98.702  0.00 97.00      PROA   
ATOM    397  HB  VAL P  25       9.706 -65.529  97.618  0.00 97.00      PROA   
ATOM    398  CG1 VAL P  25      10.594 -64.990  99.534  0.00 97.00      PROA   
ATOM    399 HG11 VAL P  25      10.442 -65.196 100.615  0.00 97.00      PROA   
ATOM    400 HG12 VAL P  25      10.603 -63.892  99.383  0.00 97.00      PROA   
ATOM    401 HG13 VAL P  25      11.586 -65.390  99.236  0.00 97.00      PROA   
ATOM    402  CG2 VAL P  25       9.494 -67.191  98.979  0.00 97.00      PROA   
ATOM    403 HG21 VAL P  25       8.777 -67.720  98.319  0.00 97.00      PROA   
ATOM    404 HG22 VAL P  25       9.217 -67.391 100.036  0.00 97.00      PROA   
ATOM    405 HG23 VAL P  25      10.507 -67.613  98.799  0.00 97.00      PROA   
ATOM    406  C   VAL P  25       8.078 -63.636  98.519  0.00 97.00      PROA   
ATOM    407  O   VAL P  25       7.885 -63.524  97.309  0.00 97.00      PROA   
ATOM    408  N   PRO P  26       8.225 -62.530  99.262  0.00 97.00      PROA   
ATOM    409  CD  PRO P  26       7.899 -62.510 100.697  0.00 97.00      PROA   
ATOM    410  HD1 PRO P  26       8.844 -62.589 101.277  0.00 97.00      PROA   
ATOM    411  HD2 PRO P  26       7.198 -63.321 100.997  0.00 97.00      PROA   
ATOM    412  CA  PRO P  26       8.131 -61.182  98.680  0.00 97.00      PROA   
ATOM    413  HA  PRO P  26       7.248 -61.135  98.057  0.00 97.00      PROA   
ATOM    414  CB  PRO P  26       7.982 -60.270  99.910  0.00 97.00      PROA   
ATOM    415  HB1 PRO P  26       7.423 -59.343  99.670  0.00 97.00      PROA   
ATOM    416  HB2 PRO P  26       8.973 -59.999 100.337  0.00 97.00      PROA   
ATOM    417  CG  PRO P  26       7.244 -61.147 100.921  0.00 97.00      PROA   
ATOM    418  HG1 PRO P  26       7.342 -60.785 101.964  0.00 97.00      PROA   
ATOM    419  HG2 PRO P  26       6.166 -61.204 100.649  0.00 97.00      PROA   
ATOM    420  C   PRO P  26       9.323 -60.731  97.832  0.00 97.00      PROA   
ATOM    421  O   PRO P  26       9.659 -59.549  97.856  0.00 97.00      PROA   
ATOM    422  N   HSD P  27       9.936 -61.628  97.035  0.00 97.00      PROA   
ATOM    423  HN  HSD P  27       9.562 -62.551  96.981  0.00 97.00      PROA   
ATOM    424  CA  HSD P  27      11.007 -61.301  96.119  0.00 97.00      PROA   
ATOM    425  HA  HSD P  27      11.340 -60.284  96.274  0.00 97.00      PROA   
ATOM    426  CB  HSD P  27      12.227 -62.254  96.227  0.00 97.00      PROA   
ATOM    427  HB1 HSD P  27      12.901 -62.108  95.354  0.00 97.00      PROA   
ATOM    428  HB2 HSD P  27      11.885 -63.313  96.214  0.00 97.00      PROA   
ATOM    429  ND1 HSD P  27      12.928 -62.678  98.647  0.00 97.00      PROA   
ATOM    430  HD1 HSD P  27      12.203 -63.329  98.875  0.00 97.00      PROA   
ATOM    431  CG  HSD P  27      13.075 -62.012  97.448  0.00 97.00      PROA   
ATOM    432  CE1 HSD P  27      13.977 -62.320  99.430  0.00 97.00      PROA   
ATOM    433  HE1 HSD P  27      14.124 -62.700 100.441  0.00 97.00      PROA   
ATOM    434  NE2 HSD P  27      14.793 -61.487  98.816  0.00 97.00      PROA   
ATOM    435  CD2 HSD P  27      14.231 -61.300  97.566  0.00 97.00      PROA   
ATOM    436  HD2 HSD P  27      14.737 -60.674  96.842  0.00 97.00      PROA   
ATOM    437  C   HSD P  27      10.454 -61.416  94.724  0.00 97.00      PROA   
ATOM    438  O   HSD P  27       9.952 -62.465  94.333  0.00 97.00      PROA   
ATOM    439  N   LEU P  28      10.535 -60.327  93.927  0.00 97.00      PROA   
ATOM    440  HN  LEU P  28      10.845 -59.451  94.289  0.00 97.00      PROA   
ATOM    441  CA  LEU P  28      10.127 -60.322  92.533  0.00 97.00      PROA   
ATOM    442  HA  LEU P  28       9.091 -60.631  92.522  0.00 97.00      PROA   
ATOM    443  CB  LEU P  28      10.192 -58.897  91.921  0.00 97.00      PROA   
ATOM    444  HB1 LEU P  28       9.782 -58.927  90.887  0.00 97.00      PROA   
ATOM    445  HB2 LEU P  28      11.248 -58.559  91.861  0.00 97.00      PROA   
ATOM    446  CG  LEU P  28       9.401 -57.813  92.701  0.00 97.00      PROA   
ATOM    447  HG  LEU P  28       9.820 -57.735  93.732  0.00 97.00      PROA   
ATOM    448  CD1 LEU P  28       9.577 -56.435  92.037  0.00 97.00      PROA   
ATOM    449 HD11 LEU P  28       9.164 -56.453  91.006  0.00 97.00      PROA   
ATOM    450 HD12 LEU P  28      10.651 -56.160  91.984  0.00 97.00      PROA   
ATOM    451 HD13 LEU P  28       9.040 -55.657  92.618  0.00 97.00      PROA   
ATOM    452  CD2 LEU P  28       7.905 -58.154  92.828  0.00 97.00      PROA   
ATOM    453 HD21 LEU P  28       7.758 -59.097  93.393  0.00 97.00      PROA   
ATOM    454 HD22 LEU P  28       7.453 -58.269  91.819  0.00 97.00      PROA   
ATOM    455 HD23 LEU P  28       7.371 -57.341  93.362  0.00 97.00      PROA   
ATOM    456  C   LEU P  28      10.854 -61.330  91.635  0.00 97.00      PROA   
ATOM    457  O   LEU P  28      10.148 -62.021  90.900  0.00 97.00      PROA   
ATOM    458  N   PRO P  29      12.173 -61.558  91.630  0.00 97.00      PROA   
ATOM    459  CD  PRO P  29      13.196 -60.637  92.148  0.00 97.00      PROA   
ATOM    460  HD1 PRO P  29      13.011 -60.359  93.206  0.00 97.00      PROA   
ATOM    461  HD2 PRO P  29      13.218 -59.726  91.510  0.00 97.00      PROA   
ATOM    462  CA  PRO P  29      12.771 -62.727  90.980  0.00 97.00      PROA   
ATOM    463  HA  PRO P  29      12.298 -62.924  90.028  0.00 97.00      PROA   
ATOM    464  CB  PRO P  29      14.239 -62.294  90.803  0.00 97.00      PROA   
ATOM    465  HB1 PRO P  29      14.315 -61.673  89.881  0.00 97.00      PROA   
ATOM    466  HB2 PRO P  29      14.958 -63.130  90.709  0.00 97.00      PROA   
ATOM    467  CG  PRO P  29      14.513 -61.401  92.013  0.00 97.00      PROA   
ATOM    468  HG1 PRO P  29      14.675 -62.036  92.913  0.00 97.00      PROA   
ATOM    469  HG2 PRO P  29      15.386 -60.734  91.870  0.00 97.00      PROA   
ATOM    470  C   PRO P  29      12.651 -63.988  91.840  0.00 97.00      PROA   
ATOM    471  O   PRO P  29      13.591 -64.780  91.855  0.00 97.00      PROA   
ATOM    472  N   GLY P  30      11.512 -64.220  92.540  0.00 97.00      PROA   
ATOM    473  HN  GLY P  30      10.763 -63.563  92.476  0.00 97.00      PROA   
ATOM    474  CA  GLY P  30      11.322 -65.310  93.491  0.00 97.00      PROA   
ATOM    475  HA1 GLY P  30      10.453 -65.054  94.080  0.00 97.00      PROA   
ATOM    476  HA2 GLY P  30      12.213 -65.406  94.095  0.00 97.00      PROA   
ATOM    477  C   GLY P  30      11.039 -66.642  92.841  0.00 97.00      PROA   
ATOM    478  O   GLY P  30       9.971 -67.213  93.032  0.00 97.00      PROA   
ATOM    479  N   SER P  31      12.036 -67.146  92.078  0.00 97.00      PROA   
ATOM    480  HN  SER P  31      12.834 -66.548  92.006  0.00 97.00      PROA   
ATOM    481  CA  SER P  31      12.119 -68.337  91.233  0.00 97.00      PROA   
ATOM    482  HA  SER P  31      11.904 -67.985  90.236  0.00 97.00      PROA   
ATOM    483  CB  SER P  31      13.571 -68.904  91.230  0.00 97.00      PROA   
ATOM    484  HB1 SER P  31      13.827 -69.243  92.258  0.00 97.00      PROA   
ATOM    485  HB2 SER P  31      14.277 -68.090  90.957  0.00 97.00      PROA   
ATOM    486  OG  SER P  31      13.759 -70.004  90.336  0.00 97.00      PROA   
ATOM    487  HG1 SER P  31      14.168 -69.660  89.537  0.00 97.00      PROA   
ATOM    488  C   SER P  31      11.143 -69.471  91.503  0.00 97.00      PROA   
ATOM    489  O   SER P  31      10.923 -69.861  92.640  0.00 97.00      PROA   
ATOM    490  N   SER P  32      10.549 -70.040  90.429  0.00 97.00      PROA   
ATOM    491  HN  SER P  32      10.816 -69.772  89.506  0.00 97.00      PROA   
ATOM    492  CA  SER P  32       9.442 -70.975  90.477  0.00 97.00      PROA   
ATOM    493  HA  SER P  32       8.778 -70.660  91.270  0.00 97.00      PROA   
ATOM    494  CB  SER P  32       8.646 -70.925  89.146  0.00 97.00      PROA   
ATOM    495  HB1 SER P  32       8.188 -69.915  89.055  0.00 97.00      PROA   
ATOM    496  HB2 SER P  32       7.821 -71.668  89.121  0.00 97.00      PROA   
ATOM    497  OG  SER P  32       9.503 -71.110  88.022  0.00 97.00      PROA   
ATOM    498  HG1 SER P  32       9.781 -72.031  88.043  0.00 97.00      PROA   
ATOM    499  C   SER P  32       9.835 -72.414  90.779  0.00 97.00      PROA   
ATOM    500  O   SER P  32       9.509 -73.332  90.027  0.00 97.00      PROA   
ATOM    501  N   SER P  33      10.512 -72.644  91.923  0.00 97.00      PROA   
ATOM    502  HN  SER P  33      10.817 -71.867  92.469  0.00 97.00      PROA   
ATOM    503  CA  SER P  33      10.836 -73.963  92.433  0.00 97.00      PROA   
ATOM    504  HA  SER P  33      10.428 -74.721  91.777  0.00 97.00      PROA   
ATOM    505  CB  SER P  33      12.368 -74.175  92.571  0.00 97.00      PROA   
ATOM    506  HB1 SER P  33      12.791 -73.425  93.274  0.00 97.00      PROA   
ATOM    507  HB2 SER P  33      12.843 -74.014  91.579  0.00 97.00      PROA   
ATOM    508  OG  SER P  33      12.703 -75.484  93.034  0.00 97.00      PROA   
ATOM    509  HG1 SER P  33      12.661 -76.076  92.278  0.00 97.00      PROA   
ATOM    510  C   SER P  33      10.163 -74.099  93.782  0.00 97.00      PROA   
ATOM    511  O   SER P  33      10.235 -73.202  94.617  0.00 97.00      PROA   
ATOM    512  N   THR P  34       9.458 -75.232  94.016  0.00 97.00      PROA   
ATOM    513  HN  THR P  34       9.434 -75.969  93.346  0.00 97.00      PROA   
ATOM    514  CA  THR P  34       8.658 -75.420  95.215  0.00 97.00      PROA   
ATOM    515  HA  THR P  34       9.109 -74.877  96.034  0.00 97.00      PROA   
ATOM    516  CB  THR P  34       7.190 -75.017  95.058  0.00 97.00      PROA   
ATOM    517  HB  THR P  34       6.639 -75.728  94.400  0.00 97.00      PROA   
ATOM    518  OG1 THR P  34       7.094 -73.750  94.432  0.00 97.00      PROA   
ATOM    519  HG1 THR P  34       7.242 -73.926  93.501  0.00 97.00      PROA   
ATOM    520  CG2 THR P  34       6.478 -74.949  96.423  0.00 97.00      PROA   
ATOM    521 HG21 THR P  34       7.105 -74.416  97.168  0.00 97.00      PROA   
ATOM    522 HG22 THR P  34       6.265 -75.966  96.804  0.00 97.00      PROA   
ATOM    523 HG23 THR P  34       5.507 -74.418  96.328  0.00 97.00      PROA   
ATOM    524  C   THR P  34       8.665 -76.881  95.555  0.00 97.00      PROA   
ATOM    525  O   THR P  34       8.592 -77.736  94.677  0.00 97.00      PROA   
ATOM    526  N   GLN P  35       8.702 -77.199  96.866  0.00 97.00      PROA   
ATOM    527  HN  GLN P  35       8.909 -76.510  97.558  0.00 97.00      PROA   
ATOM    528  CA  GLN P  35       8.371 -78.514  97.358  0.00 97.00      PROA   
ATOM    529  HA  GLN P  35       8.196 -79.202  96.542  0.00 97.00      PROA   
ATOM    530  CB  GLN P  35       9.474 -79.068  98.293  0.00 97.00      PROA   
ATOM    531  HB1 GLN P  35       9.221 -80.115  98.566  0.00 97.00      PROA   
ATOM    532  HB2 GLN P  35       9.498 -78.466  99.229  0.00 97.00      PROA   
ATOM    533  CG  GLN P  35      10.877 -79.011  97.650  0.00 97.00      PROA   
ATOM    534  HG1 GLN P  35      11.161 -77.957  97.436  0.00 97.00      PROA   
ATOM    535  HG2 GLN P  35      10.887 -79.575  96.696  0.00 97.00      PROA   
ATOM    536  CD  GLN P  35      11.929 -79.557  98.615  0.00 97.00      PROA   
ATOM    537  OE1 GLN P  35      12.201 -78.938  99.643  0.00 97.00      PROA   
ATOM    538  NE2 GLN P  35      12.550 -80.719  98.283  0.00 97.00      PROA   
ATOM    539 HE21 GLN P  35      13.259 -81.064  98.896  0.00 97.00      PROA   
ATOM    540 HE22 GLN P  35      12.316 -81.181  97.430  0.00 97.00      PROA   
ATOM    541  C   GLN P  35       7.088 -78.333  98.134  0.00 97.00      PROA   
ATOM    542  O   GLN P  35       7.030 -77.516  99.042  0.00 97.00      PROA   
ATOM    543  N   TRP P  36       6.020 -79.083  97.781  0.00 97.00      PROA   
ATOM    544  HN  TRP P  36       6.082 -79.713  97.011  0.00 97.00      PROA   
ATOM    545  CA  TRP P  36       4.742 -79.066  98.470  0.00 97.00      PROA   
ATOM    546  HA  TRP P  36       4.710 -78.254  99.183  0.00 97.00      PROA   
ATOM    547  CB  TRP P  36       3.537 -78.942  97.499  0.00 97.00      PROA   
ATOM    548  HB1 TRP P  36       2.607 -79.291  97.995  0.00 97.00      PROA   
ATOM    549  HB2 TRP P  36       3.720 -79.620  96.634  0.00 97.00      PROA   
ATOM    550  CG  TRP P  36       3.251 -77.568  96.983  0.00 97.00      PROA   
ATOM    551  CD1 TRP P  36       3.727 -77.007  95.830  0.00 97.00      PROA   
ATOM    552  HD1 TRP P  36       4.504 -77.432  95.222  0.00 97.00      PROA   
ATOM    553  NE1 TRP P  36       3.110 -75.808  95.605  0.00 97.00      PROA   
ATOM    554  HE1 TRP P  36       3.241 -75.243  94.817  0.00 97.00      PROA   
ATOM    555  CE2 TRP P  36       2.237 -75.548  96.617  0.00 97.00      PROA   
ATOM    556  CD2 TRP P  36       2.301 -76.633  97.522  0.00 97.00      PROA   
ATOM    557  CE3 TRP P  36       1.500 -76.624  98.664  0.00 97.00      PROA   
ATOM    558  HE3 TRP P  36       1.534 -77.431  99.383  0.00 97.00      PROA   
ATOM    559  CZ3 TRP P  36       0.654 -75.533  98.881  0.00 97.00      PROA   
ATOM    560  HZ3 TRP P  36       0.042 -75.494  99.772  0.00 97.00      PROA   
ATOM    561  CZ2 TRP P  36       1.383 -74.476  96.821  0.00 97.00      PROA   
ATOM    562  HZ2 TRP P  36       1.337 -73.651  96.127  0.00 97.00      PROA   
ATOM    563  CH2 TRP P  36       0.591 -74.484  97.970  0.00 97.00      PROA   
ATOM    564  HH2 TRP P  36      -0.059 -73.645  98.174  0.00 97.00      PROA   
ATOM    565  C   TRP P  36       4.592 -80.353  99.241  0.00 97.00      PROA   
ATOM    566  O   TRP P  36       5.114 -81.383  98.834  0.00 97.00      PROA   
ATOM    567  N   PHE P  37       3.885 -80.319 100.394  0.00 97.00      PROA   
ATOM    568  HN  PHE P  37       3.529 -79.452 100.739  0.00 97.00      PROA   
ATOM    569  CA  PHE P  37       3.716 -81.465 101.262  0.00 97.00      PROA   
ATOM    570  HA  PHE P  37       3.940 -82.366 100.712  0.00 97.00      PROA   
ATOM    571  CB  PHE P  37       4.599 -81.400 102.545  0.00 97.00      PROA   
ATOM    572  HB1 PHE P  37       4.522 -82.351 103.114  0.00 97.00      PROA   
ATOM    573  HB2 PHE P  37       4.267 -80.569 103.202  0.00 97.00      PROA   
ATOM    574  CG  PHE P  37       6.053 -81.160 102.207  0.00 97.00      PROA   
ATOM    575  CD1 PHE P  37       6.948 -82.237 102.090  0.00 97.00      PROA   
ATOM    576  HD1 PHE P  37       6.590 -83.246 102.234  0.00 97.00      PROA   
ATOM    577  CE1 PHE P  37       8.296 -82.019 101.774  0.00 97.00      PROA   
ATOM    578  HE1 PHE P  37       8.969 -82.858 101.680  0.00 97.00      PROA   
ATOM    579  CZ  PHE P  37       8.765 -80.715 101.570  0.00 97.00      PROA   
ATOM    580  HZ  PHE P  37       9.800 -80.547 101.309  0.00 97.00      PROA   
ATOM    581  CD2 PHE P  37       6.548 -79.852 102.032  0.00 97.00      PROA   
ATOM    582  HD2 PHE P  37       5.877 -79.013 102.119  0.00 97.00      PROA   
ATOM    583  CE2 PHE P  37       7.888 -79.632 101.696  0.00 97.00      PROA   
ATOM    584  HE2 PHE P  37       8.237 -78.627 101.518  0.00 97.00      PROA   
ATOM    585  C   PHE P  37       2.268 -81.531 101.703  0.00 97.00      PROA   
ATOM    586  O   PHE P  37       1.678 -80.521 102.074  0.00 97.00      PROA   
ATOM    587  N   LEU P  38       1.671 -82.749 101.688  0.00 97.00      PROA   
ATOM    588  HN  LEU P  38       2.156 -83.537 101.312  0.00 97.00      PROA   
ATOM    589  CA  LEU P  38       0.368 -83.042 102.253  0.00 97.00      PROA   
ATOM    590  HA  LEU P  38      -0.084 -82.142 102.636  0.00 97.00      PROA   
ATOM    591  CB  LEU P  38      -0.603 -83.736 101.261  0.00 97.00      PROA   
ATOM    592  HB1 LEU P  38      -1.563 -83.972 101.772  0.00 97.00      PROA   
ATOM    593  HB2 LEU P  38      -0.156 -84.693 100.906  0.00 97.00      PROA   
ATOM    594  CG  LEU P  38      -0.934 -82.896 100.013  0.00 97.00      PROA   
ATOM    595  HG  LEU P  38       0.027 -82.692  99.497  0.00 97.00      PROA   
ATOM    596  CD1 LEU P  38      -1.839 -83.669  99.036  0.00 97.00      PROA   
ATOM    597 HD11 LEU P  38      -2.812 -83.900  99.520  0.00 97.00      PROA   
ATOM    598 HD12 LEU P  38      -1.359 -84.621  98.726  0.00 97.00      PROA   
ATOM    599 HD13 LEU P  38      -2.037 -83.058  98.131  0.00 97.00      PROA   
ATOM    600  CD2 LEU P  38      -1.582 -81.552 100.375  0.00 97.00      PROA   
ATOM    601 HD21 LEU P  38      -0.917 -80.935 101.012  0.00 97.00      PROA   
ATOM    602 HD22 LEU P  38      -2.539 -81.722 100.914  0.00 97.00      PROA   
ATOM    603 HD23 LEU P  38      -1.800 -80.986  99.446  0.00 97.00      PROA   
ATOM    604  C   LEU P  38       0.586 -83.997 103.394  0.00 97.00      PROA   
ATOM    605  O   LEU P  38       1.004 -85.131 103.179  0.00 97.00      PROA   
ATOM    606  N   ASN P  39       0.313 -83.566 104.649  0.00 97.00      PROA   
ATOM    607  HN  ASN P  39      -0.071 -82.653 104.789  0.00 97.00      PROA   
ATOM    608  CA  ASN P  39       0.454 -84.402 105.839  0.00 97.00      PROA   
ATOM    609  HA  ASN P  39       0.279 -83.759 106.690  0.00 97.00      PROA   
ATOM    610  CB  ASN P  39      -0.586 -85.562 105.871  0.00 97.00      PROA   
ATOM    611  HB1 ASN P  39      -0.562 -86.073 106.856  0.00 97.00      PROA   
ATOM    612  HB2 ASN P  39      -0.348 -86.303 105.079  0.00 97.00      PROA   
ATOM    613  CG  ASN P  39      -2.005 -85.018 105.658  0.00 97.00      PROA   
ATOM    614  OD1 ASN P  39      -2.347 -83.931 106.125  0.00 97.00      PROA   
ATOM    615  ND2 ASN P  39      -2.846 -85.772 104.897  0.00 97.00      PROA   
ATOM    616 HD21 ASN P  39      -3.754 -85.408 104.695  0.00 97.00      PROA   
ATOM    617 HD22 ASN P  39      -2.534 -86.639 104.515  0.00 97.00      PROA   
ATOM    618  C   ASN P  39       1.866 -84.967 105.992  0.00 97.00      PROA   
ATOM    619  O   ASN P  39       2.058 -86.134 106.330  0.00 97.00      PROA   
ATOM    620  N   GLY P  40       2.895 -84.135 105.702  0.00 97.00      PROA   
ATOM    621  HN  GLY P  40       2.694 -83.185 105.481  0.00 97.00      PROA   
ATOM    622  CA  GLY P  40       4.292 -84.547 105.658  0.00 97.00      PROA   
ATOM    623  HA1 GLY P  40       4.466 -85.280 106.434  0.00 97.00      PROA   
ATOM    624  HA2 GLY P  40       4.887 -83.658 105.804  0.00 97.00      PROA   
ATOM    625  C   GLY P  40       4.741 -85.162 104.346  0.00 97.00      PROA   
ATOM    626  O   GLY P  40       5.931 -85.141 104.038  0.00 97.00      PROA   
ATOM    627  N   THR P  41       3.823 -85.730 103.531  0.00 97.00      PROA   
ATOM    628  HN  THR P  41       2.854 -85.692 103.768  0.00 97.00      PROA   
ATOM    629  CA  THR P  41       4.169 -86.447 102.307  0.00 97.00      PROA   
ATOM    630  HA  THR P  41       5.114 -86.949 102.463  0.00 97.00      PROA   
ATOM    631  CB  THR P  41       3.144 -87.513 101.929  0.00 97.00      PROA   
ATOM    632  HB  THR P  41       2.138 -87.053 101.801  0.00 97.00      PROA   
ATOM    633  OG1 THR P  41       3.066 -88.490 102.958  0.00 97.00      PROA   
ATOM    634  HG1 THR P  41       2.841 -88.021 103.763  0.00 97.00      PROA   
ATOM    635  CG2 THR P  41       3.527 -88.256 100.631  0.00 97.00      PROA   
ATOM    636 HG21 THR P  41       4.542 -88.698 100.726  0.00 97.00      PROA   
ATOM    637 HG22 THR P  41       3.507 -87.585  99.749  0.00 97.00      PROA   
ATOM    638 HG23 THR P  41       2.806 -89.081 100.447  0.00 97.00      PROA   
ATOM    639  C   THR P  41       4.335 -85.490 101.147  0.00 97.00      PROA   
ATOM    640  O   THR P  41       3.421 -84.751 100.804  0.00 97.00      PROA   
ATOM    641  N   ALA P  42       5.522 -85.484 100.502  0.00 97.00      PROA   
ATOM    642  HN  ALA P  42       6.261 -86.086 100.796  0.00 97.00      PROA   
ATOM    643  CA  ALA P  42       5.829 -84.624  99.376  0.00 97.00      PROA   
ATOM    644  HA  ALA P  42       5.641 -83.613  99.703  0.00 97.00      PROA   
ATOM    645  CB  ALA P  42       7.323 -84.726  99.017  0.00 97.00      PROA   
ATOM    646  HB1 ALA P  42       7.573 -85.754  98.677  0.00 97.00      PROA   
ATOM    647  HB2 ALA P  42       7.942 -84.498  99.913  0.00 97.00      PROA   
ATOM    648  HB3 ALA P  42       7.593 -84.006  98.218  0.00 97.00      PROA   
ATOM    649  C   ALA P  42       4.996 -84.867  98.117  0.00 97.00      PROA   
ATOM    650  O   ALA P  42       4.828 -85.997  97.660  0.00 97.00      PROA   
ATOM    651  N   ILE P  43       4.486 -83.774  97.500  0.00 97.00      PROA   
ATOM    652  HN  ILE P  43       4.628 -82.871  97.904  0.00 97.00      PROA   
ATOM    653  CA  ILE P  43       3.800 -83.797  96.219  0.00 97.00      PROA   
ATOM    654  HA  ILE P  43       3.395 -84.788  96.070  0.00 97.00      PROA   
ATOM    655  CB  ILE P  43       2.656 -82.777  96.070  0.00 97.00      PROA   
ATOM    656  HB  ILE P  43       3.057 -81.795  95.723  0.00 97.00      PROA   
ATOM    657  CG2 ILE P  43       1.646 -83.302  95.018  0.00 97.00      PROA   
ATOM    658 HG21 ILE P  43       1.211 -84.267  95.355  0.00 97.00      PROA   
ATOM    659 HG22 ILE P  43       2.113 -83.449  94.025  0.00 97.00      PROA   
ATOM    660 HG23 ILE P  43       0.813 -82.586  94.878  0.00 97.00      PROA   
ATOM    661  CG1 ILE P  43       1.934 -82.479  97.410  0.00 97.00      PROA   
ATOM    662 HG11 ILE P  43       2.664 -82.104  98.156  0.00 97.00      PROA   
ATOM    663 HG12 ILE P  43       1.496 -83.419  97.810  0.00 97.00      PROA   
ATOM    664  CD  ILE P  43       0.836 -81.414  97.266  0.00 97.00      PROA   
ATOM    665  HD1 ILE P  43       1.173 -80.584  96.610  0.00 97.00      PROA   
ATOM    666  HD2 ILE P  43       0.574 -80.984  98.255  0.00 97.00      PROA   
ATOM    667  HD3 ILE P  43      -0.085 -81.858  96.833  0.00 97.00      PROA   
ATOM    668  C   ILE P  43       4.857 -83.526  95.158  0.00 97.00      PROA   
ATOM    669  O   ILE P  43       5.882 -82.904  95.426  0.00 97.00      PROA   
ATOM    670  N   GLN P  44       4.624 -83.971  93.904  0.00 97.00      PROA   
ATOM    671  HN  GLN P  44       3.816 -84.521  93.699  0.00 97.00      PROA   
ATOM    672  CA  GLN P  44       5.530 -83.738  92.795  0.00 97.00      PROA   
ATOM    673  HA  GLN P  44       6.550 -83.769  93.155  0.00 97.00      PROA   
ATOM    674  CB  GLN P  44       5.339 -84.837  91.717  0.00 97.00      PROA   
ATOM    675  HB1 GLN P  44       6.086 -84.671  90.909  0.00 97.00      PROA   
ATOM    676  HB2 GLN P  44       4.326 -84.743  91.263  0.00 97.00      PROA   
ATOM    677  CG  GLN P  44       5.502 -86.296  92.223  0.00 97.00      PROA   
ATOM    678  HG1 GLN P  44       5.498 -86.980  91.347  0.00 97.00      PROA   
ATOM    679  HG2 GLN P  44       4.650 -86.583  92.875  0.00 97.00      PROA   
ATOM    680  CD  GLN P  44       6.826 -86.524  92.967  0.00 97.00      PROA   
ATOM    681  OE1 GLN P  44       7.865 -86.751  92.337  0.00 97.00      PROA   
ATOM    682  NE2 GLN P  44       6.803 -86.491  94.328  0.00 97.00      PROA   
ATOM    683 HE21 GLN P  44       7.667 -86.637  94.806  0.00 97.00      PROA   
ATOM    684 HE22 GLN P  44       5.960 -86.285  94.823  0.00 97.00      PROA   
ATOM    685  C   GLN P  44       5.303 -82.356  92.177  0.00 97.00      PROA   
ATOM    686  O   GLN P  44       6.072 -81.908  91.327  0.00 97.00      PROA   
ATOM    687  N   THR P  45       4.247 -81.631  92.622  0.00 97.00      PROA   
ATOM    688  HN  THR P  45       3.629 -82.038  93.288  0.00 97.00      PROA   
ATOM    689  CA  THR P  45       3.913 -80.270  92.219  0.00 97.00      PROA   
ATOM    690  HA  THR P  45       3.748 -80.281  91.151  0.00 97.00      PROA   
ATOM    691  CB  THR P  45       2.644 -79.769  92.908  0.00 97.00      PROA   
ATOM    692  HB  THR P  45       2.794 -79.714  94.012  0.00 97.00      PROA   
ATOM    693  OG1 THR P  45       1.571 -80.665  92.656  0.00 97.00      PROA   
ATOM    694  HG1 THR P  45       0.801 -80.276  93.081  0.00 97.00      PROA   
ATOM    695  CG2 THR P  45       2.215 -78.391  92.371  0.00 97.00      PROA   
ATOM    696 HG21 THR P  45       2.057 -78.450  91.273  0.00 97.00      PROA   
ATOM    697 HG22 THR P  45       2.969 -77.608  92.592  0.00 97.00      PROA   
ATOM    698 HG23 THR P  45       1.260 -78.070  92.837  0.00 97.00      PROA   
ATOM    699  C   THR P  45       5.029 -79.285  92.526  0.00 97.00      PROA   
ATOM    700  O   THR P  45       5.277 -78.974  93.685  0.00 97.00      PROA   
ATOM    701  N   SER P  46       5.734 -78.764  91.494  0.00 97.00      PROA   
ATOM    702  HN  SER P  46       5.612 -79.123  90.571  0.00 97.00      PROA   
ATOM    703  CA  SER P  46       6.834 -77.832  91.706  0.00 97.00      PROA   
ATOM    704  HA  SER P  46       7.178 -77.903  92.727  0.00 97.00      PROA   
ATOM    705  CB  SER P  46       8.034 -78.170  90.791  0.00 97.00      PROA   
ATOM    706  HB1 SER P  46       8.842 -77.415  90.912  0.00 97.00      PROA   
ATOM    707  HB2 SER P  46       7.720 -78.180  89.725  0.00 97.00      PROA   
ATOM    708  OG  SER P  46       8.593 -79.435  91.138  0.00 97.00      PROA   
ATOM    709  HG1 SER P  46       7.878 -80.078  91.164  0.00 97.00      PROA   
ATOM    710  C   SER P  46       6.456 -76.378  91.472  0.00 97.00      PROA   
ATOM    711  O   SER P  46       7.228 -75.473  91.788  0.00 97.00      PROA   
ATOM    712  N   THR P  47       5.240 -76.105  90.947  0.00 97.00      PROA   
ATOM    713  HN  THR P  47       4.628 -76.858  90.723  0.00 97.00      PROA   
ATOM    714  CA  THR P  47       4.710 -74.754  90.777  0.00 97.00      PROA   
ATOM    715  HA  THR P  47       5.483 -74.214  90.255  0.00 97.00      PROA   
ATOM    716  CB  THR P  47       3.481 -74.668  89.850  0.00 97.00      PROA   
ATOM    717  HB  THR P  47       3.810 -74.843  88.801  0.00 97.00      PROA   
ATOM    718  OG1 THR P  47       2.810 -73.410  89.898  0.00 97.00      PROA   
ATOM    719  HG1 THR P  47       1.965 -73.547  89.462  0.00 97.00      PROA   
ATOM    720  CG2 THR P  47       2.452 -75.745  90.225  0.00 97.00      PROA   
ATOM    721 HG21 THR P  47       2.210 -75.685  91.306  0.00 97.00      PROA   
ATOM    722 HG22 THR P  47       2.836 -76.758  89.996  0.00 97.00      PROA   
ATOM    723 HG23 THR P  47       1.509 -75.603  89.653  0.00 97.00      PROA   
ATOM    724  C   THR P  47       4.464 -74.059  92.121  0.00 97.00      PROA   
ATOM    725  O   THR P  47       4.052 -74.735  93.060  0.00 97.00      PROA   
ATOM    726  N   PRO P  48       4.645 -72.741  92.281  0.00 97.00      PROA   
ATOM    727  CD  PRO P  48       5.586 -71.952  91.474  0.00 97.00      PROA   
ATOM    728  HD1 PRO P  48       5.023 -71.480  90.640  0.00 97.00      PROA   
ATOM    729  HD2 PRO P  48       6.424 -72.565  91.074  0.00 97.00      PROA   
ATOM    730  CA  PRO P  48       4.313 -72.062  93.530  0.00 97.00      PROA   
ATOM    731  HA  PRO P  48       4.747 -72.617  94.349  0.00 97.00      PROA   
ATOM    732  CB  PRO P  48       4.931 -70.662  93.360  0.00 97.00      PROA   
ATOM    733  HB1 PRO P  48       5.222 -70.217  94.331  0.00 97.00      PROA   
ATOM    734  HB2 PRO P  48       4.230 -69.971  92.839  0.00 97.00      PROA   
ATOM    735  CG  PRO P  48       6.128 -70.899  92.439  0.00 97.00      PROA   
ATOM    736  HG1 PRO P  48       6.472 -69.977  91.930  0.00 97.00      PROA   
ATOM    737  HG2 PRO P  48       6.967 -71.336  93.025  0.00 97.00      PROA   
ATOM    738  C   PRO P  48       2.827 -71.915  93.799  0.00 97.00      PROA   
ATOM    739  O   PRO P  48       2.501 -71.350  94.835  0.00 97.00      PROA   
ATOM    740  N   THR P  49       1.914 -72.408  92.928  0.00 97.00      PROA   
ATOM    741  HN  THR P  49       2.208 -72.832  92.076  0.00 97.00      PROA   
ATOM    742  CA  THR P  49       0.488 -72.410  93.219  0.00 97.00      PROA   
ATOM    743  HA  THR P  49       0.364 -72.177  94.264  0.00 97.00      PROA   
ATOM    744  CB  THR P  49      -0.326 -71.368  92.447  0.00 97.00      PROA   
ATOM    745  HB  THR P  49       0.255 -70.420  92.468  0.00 97.00      PROA   
ATOM    746  OG1 THR P  49      -1.572 -71.111  93.085  0.00 97.00      PROA   
ATOM    747  HG1 THR P  49      -1.795 -70.204  92.845  0.00 97.00      PROA   
ATOM    748  CG2 THR P  49      -0.602 -71.728  90.976  0.00 97.00      PROA   
ATOM    749 HG21 THR P  49      -1.276 -72.608  90.902  0.00 97.00      PROA   
ATOM    750 HG22 THR P  49       0.346 -71.946  90.446  0.00 97.00      PROA   
ATOM    751 HG23 THR P  49      -1.106 -70.875  90.470  0.00 97.00      PROA   
ATOM    752  C   THR P  49      -0.039 -73.812  93.026  0.00 97.00      PROA   
ATOM    753  O   THR P  49       0.184 -74.456  92.005  0.00 97.00      PROA   
ATOM    754  N   TYR P  50      -0.765 -74.327  94.039  0.00 97.00      PROA   
ATOM    755  HN  TYR P  50      -0.909 -73.791  94.870  0.00 97.00      PROA   
ATOM    756  CA  TYR P  50      -1.390 -75.628  93.994  0.00 97.00      PROA   
ATOM    757  HA  TYR P  50      -0.944 -76.223  93.210  0.00 97.00      PROA   
ATOM    758  CB  TYR P  50      -1.248 -76.372  95.350  0.00 97.00      PROA   
ATOM    759  HB1 TYR P  50      -1.788 -75.845  96.165  0.00 97.00      PROA   
ATOM    760  HB2 TYR P  50      -0.173 -76.403  95.626  0.00 97.00      PROA   
ATOM    761  CG  TYR P  50      -1.739 -77.795  95.264  0.00 97.00      PROA   
ATOM    762  CD1 TYR P  50      -3.068 -78.128  95.578  0.00 97.00      PROA   
ATOM    763  HD1 TYR P  50      -3.761 -77.354  95.873  0.00 97.00      PROA   
ATOM    764  CE1 TYR P  50      -3.498 -79.461  95.536  0.00 97.00      PROA   
ATOM    765  HE1 TYR P  50      -4.512 -79.715  95.807  0.00 97.00      PROA   
ATOM    766  CZ  TYR P  50      -2.608 -80.471  95.159  0.00 97.00      PROA   
ATOM    767  OH  TYR P  50      -3.035 -81.814  95.122  0.00 97.00      PROA   
ATOM    768  HH  TYR P  50      -3.949 -81.838  95.418  0.00 97.00      PROA   
ATOM    769  CD2 TYR P  50      -0.847 -78.823  94.912  0.00 97.00      PROA   
ATOM    770  HD2 TYR P  50       0.185 -78.582  94.706  0.00 97.00      PROA   
ATOM    771  CE2 TYR P  50      -1.285 -80.151  94.840  0.00 97.00      PROA   
ATOM    772  HE2 TYR P  50      -0.601 -80.938  94.563  0.00 97.00      PROA   
ATOM    773  C   TYR P  50      -2.842 -75.379  93.657  0.00 97.00      PROA   
ATOM    774  O   TYR P  50      -3.581 -74.821  94.458  0.00 97.00      PROA   
ATOM    775  N   HSD P  51      -3.276 -75.786  92.444  0.00 97.00      PROA   
ATOM    776  HN  HSD P  51      -2.666 -76.273  91.825  0.00 97.00      PROA   
ATOM    777  CA  HSD P  51      -4.576 -75.435  91.912  0.00 97.00      PROA   
ATOM    778  HA  HSD P  51      -5.027 -74.657  92.511  0.00 97.00      PROA   
ATOM    779  CB  HSD P  51      -4.456 -74.903  90.457  0.00 97.00      PROA   
ATOM    780  HB1 HSD P  51      -3.913 -75.644  89.832  0.00 97.00      PROA   
ATOM    781  HB2 HSD P  51      -3.831 -73.983  90.492  0.00 97.00      PROA   
ATOM    782  ND1 HSD P  51      -6.598 -75.481  89.186  0.00 97.00      PROA   
ATOM    783  HD1 HSD P  51      -6.525 -76.476  89.268  0.00 97.00      PROA   
ATOM    784  CG  HSD P  51      -5.756 -74.556  89.772  0.00 97.00      PROA   
ATOM    785  CE1 HSD P  51      -7.570 -74.785  88.549  0.00 97.00      PROA   
ATOM    786  HE1 HSD P  51      -8.380 -75.272  88.006  0.00 97.00      PROA   
ATOM    787  NE2 HSD P  51      -7.409 -73.482  88.671  0.00 97.00      PROA   
ATOM    788  CD2 HSD P  51      -6.263 -73.338  89.435  0.00 97.00      PROA   
ATOM    789  HD2 HSD P  51      -5.886 -72.349  89.663  0.00 97.00      PROA   
ATOM    790  C   HSD P  51      -5.505 -76.621  91.937  0.00 97.00      PROA   
ATOM    791  O   HSD P  51      -5.362 -77.563  91.161  0.00 97.00      PROA   
ATOM    792  N   ILE P  52      -6.531 -76.566  92.813  0.00 97.00      PROA   
ATOM    793  HN  ILE P  52      -6.624 -75.817  93.469  0.00 97.00      PROA   
ATOM    794  CA  ILE P  52      -7.597 -77.539  92.858  0.00 97.00      PROA   
ATOM    795  HA  ILE P  52      -7.261 -78.475  92.434  0.00 97.00      PROA   
ATOM    796  CB  ILE P  52      -8.063 -77.816  94.282  0.00 97.00      PROA   
ATOM    797  HB  ILE P  52      -8.328 -76.852  94.764  0.00 97.00      PROA   
ATOM    798  CG2 ILE P  52      -9.319 -78.707  94.299  0.00 97.00      PROA   
ATOM    799 HG21 ILE P  52      -9.125 -79.672  93.787  0.00 97.00      PROA   
ATOM    800 HG22 ILE P  52     -10.192 -78.209  93.831  0.00 97.00      PROA   
ATOM    801 HG23 ILE P  52      -9.592 -78.933  95.351  0.00 97.00      PROA   
ATOM    802  CG1 ILE P  52      -6.925 -78.460  95.112  0.00 97.00      PROA   
ATOM    803 HG11 ILE P  52      -5.943 -78.026  94.829  0.00 97.00      PROA   
ATOM    804 HG12 ILE P  52      -6.891 -79.545  94.867  0.00 97.00      PROA   
ATOM    805  CD  ILE P  52      -7.094 -78.292  96.625  0.00 97.00      PROA   
ATOM    806  HD1 ILE P  52      -8.062 -78.715  96.961  0.00 97.00      PROA   
ATOM    807  HD2 ILE P  52      -7.047 -77.221  96.914  0.00 97.00      PROA   
ATOM    808  HD3 ILE P  52      -6.284 -78.831  97.157  0.00 97.00      PROA   
ATOM    809  C   ILE P  52      -8.715 -76.986  92.005  0.00 97.00      PROA   
ATOM    810  O   ILE P  52      -9.386 -76.023  92.366  0.00 97.00      PROA   
ATOM    811  N   THR P  53      -8.924 -77.590  90.814  0.00 97.00      PROA   
ATOM    812  HN  THR P  53      -8.308 -78.316  90.516  0.00 97.00      PROA   
ATOM    813  CA  THR P  53      -9.944 -77.186  89.856  0.00 97.00      PROA   
ATOM    814  HA  THR P  53      -9.769 -76.144  89.627  0.00 97.00      PROA   
ATOM    815  CB  THR P  53      -9.873 -77.988  88.561  0.00 97.00      PROA   
ATOM    816  HB  THR P  53     -10.156 -79.050  88.743  0.00 97.00      PROA   
ATOM    817  OG1 THR P  53      -8.546 -77.969  88.054  0.00 97.00      PROA   
ATOM    818  HG1 THR P  53      -8.585 -78.438  87.217  0.00 97.00      PROA   
ATOM    819  CG2 THR P  53     -10.788 -77.383  87.476  0.00 97.00      PROA   
ATOM    820 HG21 THR P  53     -10.523 -76.318  87.303  0.00 97.00      PROA   
ATOM    821 HG22 THR P  53     -11.855 -77.441  87.769  0.00 97.00      PROA   
ATOM    822 HG23 THR P  53     -10.668 -77.934  86.519  0.00 97.00      PROA   
ATOM    823  C   THR P  53     -11.344 -77.290  90.423  0.00 97.00      PROA   
ATOM    824  O   THR P  53     -12.163 -76.393  90.232  0.00 97.00      PROA   
ATOM    825  N   SER P  54     -11.631 -78.387  91.157  0.00 97.00      PROA   
ATOM    826  HN  SER P  54     -10.930 -79.068  91.352  0.00 97.00      PROA   
ATOM    827  CA  SER P  54     -12.945 -78.653  91.694  0.00 97.00      PROA   
ATOM    828  HA  SER P  54     -13.337 -77.740  92.120  0.00 97.00      PROA   
ATOM    829  CB  SER P  54     -13.934 -79.278  90.664  0.00 97.00      PROA   
ATOM    830  HB1 SER P  54     -14.933 -79.425  91.125  0.00 97.00      PROA   
ATOM    831  HB2 SER P  54     -13.561 -80.267  90.323  0.00 97.00      PROA   
ATOM    832  OG  SER P  54     -14.084 -78.467  89.504  0.00 97.00      PROA   
ATOM    833  HG1 SER P  54     -14.298 -77.585  89.818  0.00 97.00      PROA   
ATOM    834  C   SER P  54     -12.738 -79.670  92.791  0.00 97.00      PROA   
ATOM    835  O   SER P  54     -12.416 -80.821  92.515  0.00 97.00      PROA   
ATOM    836  N   ALA P  55     -12.876 -79.255  94.069  0.00 97.00      PROA   
ATOM    837  HN  ALA P  55     -13.136 -78.307  94.262  0.00 97.00      PROA   
ATOM    838  CA  ALA P  55     -12.450 -80.006  95.235  0.00 97.00      PROA   
ATOM    839  HA  ALA P  55     -11.394 -80.167  95.105  0.00 97.00      PROA   
ATOM    840  CB  ALA P  55     -12.640 -79.153  96.505  0.00 97.00      PROA   
ATOM    841  HB1 ALA P  55     -13.717 -78.941  96.679  0.00 97.00      PROA   
ATOM    842  HB2 ALA P  55     -12.118 -78.178  96.382  0.00 97.00      PROA   
ATOM    843  HB3 ALA P  55     -12.219 -79.662  97.396  0.00 97.00      PROA   
ATOM    844  C   ALA P  55     -13.058 -81.385  95.463  0.00 97.00      PROA   
ATOM    845  O   ALA P  55     -14.259 -81.595  95.323  0.00 97.00      PROA   
ATOM    846  N   SER P  56     -12.199 -82.359  95.858  0.00 97.00      PROA   
ATOM    847  HN  SER P  56     -11.219 -82.161  95.901  0.00 97.00      PROA   
ATOM    848  CA  SER P  56     -12.571 -83.699  96.280  0.00 97.00      PROA   
ATOM    849  HA  SER P  56     -13.605 -83.868  96.023  0.00 97.00      PROA   
ATOM    850  CB  SER P  56     -11.729 -84.825  95.611  0.00 97.00      PROA   
ATOM    851  HB1 SER P  56     -11.786 -84.700  94.509  0.00 97.00      PROA   
ATOM    852  HB2 SER P  56     -12.154 -85.822  95.861  0.00 97.00      PROA   
ATOM    853  OG  SER P  56     -10.354 -84.794  95.986  0.00 97.00      PROA   
ATOM    854  HG1 SER P  56     -10.026 -85.698  95.881  0.00 97.00      PROA   
ATOM    855  C   SER P  56     -12.465 -83.796  97.790  0.00 97.00      PROA   
ATOM    856  O   SER P  56     -11.955 -82.900  98.455  0.00 97.00      PROA   
ATOM    857  N   GLU P  57     -12.967 -84.905  98.383  0.00 97.00      PROA   
ATOM    858  HN  GLU P  57     -13.360 -85.641  97.836  0.00 97.00      PROA   
ATOM    859  CA  GLU P  57     -12.871 -85.201  99.803  0.00 97.00      PROA   
ATOM    860  HA  GLU P  57     -13.331 -84.397 100.360  0.00 97.00      PROA   
ATOM    861  CB  GLU P  57     -13.574 -86.559 100.090  0.00 97.00      PROA   
ATOM    862  HB1 GLU P  57     -13.521 -86.794 101.173  0.00 97.00      PROA   
ATOM    863  HB2 GLU P  57     -12.998 -87.350  99.550  0.00 97.00      PROA   
ATOM    864  CG  GLU P  57     -15.038 -86.716  99.584  0.00 97.00      PROA   
ATOM    865  HG1 GLU P  57     -15.300 -87.796  99.671  0.00 97.00      PROA   
ATOM    866  HG2 GLU P  57     -15.118 -86.443  98.512  0.00 97.00      PROA   
ATOM    867  CD  GLU P  57     -16.112 -85.935 100.352  0.00 97.00      PROA   
ATOM    868  OE1 GLU P  57     -16.914 -86.592 101.070  0.00 97.00      PROA   
ATOM    869  OE2 GLU P  57     -16.206 -84.694 100.169  0.00 97.00      PROA   
ATOM    870  C   GLU P  57     -11.400 -85.324 100.216  0.00 97.00      PROA   
ATOM    871  O   GLU P  57     -10.947 -84.817 101.238  0.00 97.00      PROA   
ATOM    872  N   ASP P  58     -10.644 -86.003  99.338  0.00 97.00      PROA   
ATOM    873  HN  ASP P  58     -11.119 -86.408  98.558  0.00 97.00      PROA   
ATOM    874  CA  ASP P  58      -9.270 -86.434  99.365  0.00 97.00      PROA   
ATOM    875  HA  ASP P  58      -9.084 -86.849 100.344  0.00 97.00      PROA   
ATOM    876  CB  ASP P  58      -9.060 -87.581  98.312  0.00 97.00      PROA   
ATOM    877  HB1 ASP P  58      -9.186 -88.550  98.847  0.00 97.00      PROA   
ATOM    878  HB2 ASP P  58      -8.042 -87.563  97.880  0.00 97.00      PROA   
ATOM    879  CG  ASP P  58     -10.096 -87.610  97.171  0.00 97.00      PROA   
ATOM    880  OD1 ASP P  58     -11.312 -87.809  97.442  0.00 97.00      PROA   
ATOM    881  OD2 ASP P  58      -9.673 -87.453  95.996  0.00 97.00      PROA   
ATOM    882  C   ASP P  58      -8.246 -85.310  99.222  0.00 97.00      PROA   
ATOM    883  O   ASP P  58      -7.095 -85.477  99.625  0.00 97.00      PROA   
ATOM    884  N   ASP P  59      -8.647 -84.112  98.733  0.00 97.00      PROA   
ATOM    885  HN  ASP P  59      -9.515 -84.033  98.247  0.00 97.00      PROA   
ATOM    886  CA  ASP P  59      -7.892 -82.868  98.850  0.00 97.00      PROA   
ATOM    887  HA  ASP P  59      -6.932 -83.009  98.368  0.00 97.00      PROA   
ATOM    888  CB  ASP P  59      -8.667 -81.708  98.161  0.00 97.00      PROA   
ATOM    889  HB1 ASP P  59      -8.270 -80.721  98.480  0.00 97.00      PROA   
ATOM    890  HB2 ASP P  59      -9.742 -81.756  98.429  0.00 97.00      PROA   
ATOM    891  CG  ASP P  59      -8.527 -81.722  96.638  0.00 97.00      PROA   
ATOM    892  OD1 ASP P  59      -7.387 -81.891  96.134  0.00 97.00      PROA   
ATOM    893  OD2 ASP P  59      -9.546 -81.417  95.970  0.00 97.00      PROA   
ATOM    894  C   ASP P  59      -7.604 -82.455 100.304  0.00 97.00      PROA   
ATOM    895  O   ASP P  59      -6.661 -81.718 100.569  0.00 97.00      PROA   
ATOM    896  N   SER P  60      -8.413 -82.911 101.289  0.00 97.00      PROA   
ATOM    897  HN  SER P  60      -9.167 -83.512 101.037  0.00 97.00      PROA   
ATOM    898  CA  SER P  60      -8.270 -82.584 102.711  0.00 97.00      PROA   
ATOM    899  HA  SER P  60      -8.344 -81.507 102.786  0.00 97.00      PROA   
ATOM    900  CB  SER P  60      -9.380 -83.204 103.599  0.00 97.00      PROA   
ATOM    901  HB1 SER P  60      -9.260 -82.877 104.655  0.00 97.00      PROA   
ATOM    902  HB2 SER P  60      -9.324 -84.314 103.560  0.00 97.00      PROA   
ATOM    903  OG  SER P  60     -10.676 -82.804 103.174  0.00 97.00      PROA   
ATOM    904  HG1 SER P  60     -10.893 -83.364 102.421  0.00 97.00      PROA   
ATOM    905  C   SER P  60      -6.954 -83.001 103.366  0.00 97.00      PROA   
ATOM    906  O   SER P  60      -6.431 -84.087 103.126  0.00 97.00      PROA   
ATOM    907  N   GLY P  61      -6.409 -82.150 104.271  0.00 97.00      PROA   
ATOM    908  HN  GLY P  61      -6.870 -81.292 104.497  0.00 97.00      PROA   
ATOM    909  CA  GLY P  61      -5.154 -82.439 104.949  0.00 97.00      PROA   
ATOM    910  HA1 GLY P  61      -4.529 -83.049 104.312  0.00 97.00      PROA   
ATOM    911  HA2 GLY P  61      -5.384 -82.894 105.901  0.00 97.00      PROA   
ATOM    912  C   GLY P  61      -4.389 -81.179 105.200  0.00 97.00      PROA   
ATOM    913  O   GLY P  61      -4.841 -80.093 104.864  0.00 97.00      PROA   
ATOM    914  N   GLU P  62      -3.182 -81.285 105.804  0.00 97.00      PROA   
ATOM    915  HN  GLU P  62      -2.819 -82.175 106.081  0.00 97.00      PROA   
ATOM    916  CA  GLU P  62      -2.346 -80.135 106.060  0.00 97.00      PROA   
ATOM    917  HA  GLU P  62      -2.981 -79.269 106.101  0.00 97.00      PROA   
ATOM    918  CB  GLU P  62      -1.629 -80.157 107.432  0.00 97.00      PROA   
ATOM    919  HB1 GLU P  62      -2.409 -80.378 108.195  0.00 97.00      PROA   
ATOM    920  HB2 GLU P  62      -1.254 -79.126 107.622  0.00 97.00      PROA   
ATOM    921  CG  GLU P  62      -0.490 -81.171 107.640  0.00 97.00      PROA   
ATOM    922  HG1 GLU P  62       0.220 -81.169 106.787  0.00 97.00      PROA   
ATOM    923  HG2 GLU P  62      -0.903 -82.192 107.769  0.00 97.00      PROA   
ATOM    924  CD  GLU P  62       0.297 -80.811 108.896  0.00 97.00      PROA   
ATOM    925  OE1 GLU P  62      -0.317 -80.418 109.916  0.00 97.00      PROA   
ATOM    926  OE2 GLU P  62       1.540 -80.934 108.844  0.00 97.00      PROA   
ATOM    927  C   GLU P  62      -1.402 -79.870 104.917  0.00 97.00      PROA   
ATOM    928  O   GLU P  62      -0.609 -80.709 104.500  0.00 97.00      PROA   
ATOM    929  N   TYR P  63      -1.509 -78.641 104.375  0.00 97.00      PROA   
ATOM    930  HN  TYR P  63      -2.175 -77.996 104.745  0.00 97.00      PROA   
ATOM    931  CA  TYR P  63      -0.749 -78.147 103.256  0.00 97.00      PROA   
ATOM    932  HA  TYR P  63      -0.407 -78.982 102.658  0.00 97.00      PROA   
ATOM    933  CB  TYR P  63      -1.581 -77.176 102.373  0.00 97.00      PROA   
ATOM    934  HB1 TYR P  63      -0.929 -76.543 101.735  0.00 97.00      PROA   
ATOM    935  HB2 TYR P  63      -2.191 -76.516 103.022  0.00 97.00      PROA   
ATOM    936  CG  TYR P  63      -2.528 -77.932 101.480  0.00 97.00      PROA   
ATOM    937  CD1 TYR P  63      -3.641 -78.610 102.008  0.00 97.00      PROA   
ATOM    938  HD1 TYR P  63      -3.841 -78.578 103.068  0.00 97.00      PROA   
ATOM    939  CE1 TYR P  63      -4.482 -79.358 101.178  0.00 97.00      PROA   
ATOM    940  HE1 TYR P  63      -5.305 -79.906 101.608  0.00 97.00      PROA   
ATOM    941  CZ  TYR P  63      -4.249 -79.393  99.798  0.00 97.00      PROA   
ATOM    942  OH  TYR P  63      -5.050 -80.178  98.946  0.00 97.00      PROA   
ATOM    943  HH  TYR P  63      -5.621 -80.726  99.494  0.00 97.00      PROA   
ATOM    944  CD2 TYR P  63      -2.324 -77.951 100.089  0.00 97.00      PROA   
ATOM    945  HD2 TYR P  63      -1.490 -77.419  99.657  0.00 97.00      PROA   
ATOM    946  CE2 TYR P  63      -3.184 -78.670  99.254  0.00 97.00      PROA   
ATOM    947  HE2 TYR P  63      -2.997 -78.709  98.194  0.00 97.00      PROA   
ATOM    948  C   TYR P  63       0.465 -77.426 103.775  0.00 97.00      PROA   
ATOM    949  O   TYR P  63       0.383 -76.643 104.719  0.00 97.00      PROA   
ATOM    950  N   ARG P  64       1.647 -77.696 103.180  0.00 97.00      PROA   
ATOM    951  HN  ARG P  64       1.722 -78.406 102.483  0.00 97.00      PROA   
ATOM    952  CA  ARG P  64       2.866 -77.036 103.594  0.00 97.00      PROA   
ATOM    953  HA  ARG P  64       2.640 -76.043 103.959  0.00 97.00      PROA   
ATOM    954  CB  ARG P  64       3.670 -77.842 104.651  0.00 97.00      PROA   
ATOM    955  HB1 ARG P  64       4.262 -77.114 105.248  0.00 97.00      PROA   
ATOM    956  HB2 ARG P  64       4.393 -78.540 104.170  0.00 97.00      PROA   
ATOM    957  CG  ARG P  64       2.795 -78.711 105.577  0.00 97.00      PROA   
ATOM    958  HG1 ARG P  64       2.337 -79.530 104.981  0.00 97.00      PROA   
ATOM    959  HG2 ARG P  64       1.963 -78.106 106.001  0.00 97.00      PROA   
ATOM    960  CD  ARG P  64       3.570 -79.346 106.725  0.00 97.00      PROA   
ATOM    961  HD1 ARG P  64       4.533 -79.781 106.386  0.00 97.00      PROA   
ATOM    962  HD2 ARG P  64       2.963 -80.139 107.199  0.00 97.00      PROA   
ATOM    963  NE  ARG P  64       3.848 -78.231 107.675  0.00 97.00      PROA   
ATOM    964  HE  ARG P  64       3.744 -77.291 107.354  0.00 97.00      PROA   
ATOM    965  CZ  ARG P  64       3.983 -78.375 109.004  0.00 97.00      PROA   
ATOM    966  NH1 ARG P  64       3.587 -79.462 109.672  0.00 97.00      PROA   
ATOM    967 HH11 ARG P  64       2.924 -80.052 109.207  0.00 97.00      PROA   
ATOM    968 HH12 ARG P  64       3.481 -79.395 110.657  0.00 97.00      PROA   
ATOM    969  NH2 ARG P  64       4.488 -77.340 109.689  0.00 97.00      PROA   
ATOM    970 HH21 ARG P  64       4.828 -76.567 109.153  0.00 97.00      PROA   
ATOM    971 HH22 ARG P  64       4.643 -77.441 110.664  0.00 97.00      PROA   
ATOM    972  C   ARG P  64       3.722 -76.927 102.362  0.00 97.00      PROA   
ATOM    973  O   ARG P  64       3.609 -77.737 101.450  0.00 97.00      PROA   
ATOM    974  N   CYS P  65       4.623 -75.922 102.302  0.00 97.00      PROA   
ATOM    975  HN  CYS P  65       4.608 -75.164 102.950  0.00 97.00      PROA   
ATOM    976  CA  CYS P  65       5.606 -75.856 101.246  0.00 97.00      PROA   
ATOM    977  HA  CYS P  65       5.783 -76.861 100.898  0.00 97.00      PROA   
ATOM    978  CB  CYS P  65       5.116 -75.004 100.052  0.00 97.00      PROA   
ATOM    979  HB1 CYS P  65       4.280 -75.568  99.581  0.00 97.00      PROA   
ATOM    980  HB2 CYS P  65       5.904 -74.895  99.279  0.00 97.00      PROA   
ATOM    981  SG  CYS P  65       4.474 -73.387 100.568  0.00 97.00      PROA   
ATOM    982  C   CYS P  65       6.949 -75.364 101.739  0.00 97.00      PROA   
ATOM    983  O   CYS P  65       7.085 -74.785 102.811  0.00 97.00      PROA   
ATOM    984  N   GLN P  66       7.997 -75.630 100.932  0.00 97.00      PROA   
ATOM    985  HN  GLN P  66       7.849 -76.179 100.111  0.00 97.00      PROA   
ATOM    986  CA  GLN P  66       9.348 -75.175 101.163  0.00 97.00      PROA   
ATOM    987  HA  GLN P  66       9.370 -74.469 101.982  0.00 97.00      PROA   
ATOM    988  CB  GLN P  66      10.269 -76.402 101.468  0.00 97.00      PROA   
ATOM    989  HB1 GLN P  66      10.491 -76.979 100.548  0.00 97.00      PROA   
ATOM    990  HB2 GLN P  66       9.658 -77.066 102.124  0.00 97.00      PROA   
ATOM    991  CG  GLN P  66      11.562 -76.076 102.248  0.00 97.00      PROA   
ATOM    992  HG1 GLN P  66      11.287 -75.362 103.054  0.00 97.00      PROA   
ATOM    993  HG2 GLN P  66      12.321 -75.592 101.605  0.00 97.00      PROA   
ATOM    994  CD  GLN P  66      12.175 -77.285 102.979  0.00 97.00      PROA   
ATOM    995  OE1 GLN P  66      12.287 -77.238 104.203  0.00 97.00      PROA   
ATOM    996  NE2 GLN P  66      12.579 -78.369 102.274  0.00 97.00      PROA   
ATOM    997 HE21 GLN P  66      12.914 -79.172 102.765  0.00 97.00      PROA   
ATOM    998 HE22 GLN P  66      12.479 -78.401 101.279  0.00 97.00      PROA   
ATOM    999  C   GLN P  66       9.714 -74.457  99.870  0.00 97.00      PROA   
ATOM   1000  O   GLN P  66       9.825 -75.077  98.815  0.00 97.00      PROA   
ATOM   1001  N   ARG P  67       9.878 -73.106  99.913  0.00 97.00      PROA   
ATOM   1002  HN  ARG P  67       9.735 -72.595 100.757  0.00 97.00      PROA   
ATOM   1003  CA  ARG P  67      10.184 -72.297  98.741  0.00 97.00      PROA   
ATOM   1004  HA  ARG P  67      10.084 -72.879  97.835  0.00 97.00      PROA   
ATOM   1005  CB  ARG P  67       9.242 -71.061  98.657  0.00 97.00      PROA   
ATOM   1006  HB1 ARG P  67       9.624 -70.303  97.939  0.00 97.00      PROA   
ATOM   1007  HB2 ARG P  67       9.220 -70.577  99.661  0.00 97.00      PROA   
ATOM   1008  CG  ARG P  67       7.794 -71.396  98.262  0.00 97.00      PROA   
ATOM   1009  HG1 ARG P  67       7.143 -70.550  98.585  0.00 97.00      PROA   
ATOM   1010  HG2 ARG P  67       7.463 -72.297  98.822  0.00 97.00      PROA   
ATOM   1011  CD  ARG P  67       7.586 -71.649  96.763  0.00 97.00      PROA   
ATOM   1012  HD1 ARG P  67       6.616 -72.157  96.589  0.00 97.00      PROA   
ATOM   1013  HD2 ARG P  67       8.395 -72.280  96.337  0.00 97.00      PROA   
ATOM   1014  NE  ARG P  67       7.482 -70.322  96.085  0.00 97.00      PROA   
ATOM   1015  HE  ARG P  67       6.691 -69.749  96.296  0.00 97.00      PROA   
ATOM   1016  CZ  ARG P  67       8.387 -69.814  95.230  0.00 97.00      PROA   
ATOM   1017  NH1 ARG P  67       9.466 -70.490  94.828  0.00 97.00      PROA   
ATOM   1018 HH11 ARG P  67       9.545 -71.462  95.033  0.00 97.00      PROA   
ATOM   1019 HH12 ARG P  67      10.039 -70.078  94.119  0.00 97.00      PROA   
ATOM   1020  NH2 ARG P  67       8.187 -68.583  94.731  0.00 97.00      PROA   
ATOM   1021 HH21 ARG P  67       7.391 -68.065  95.023  0.00 97.00      PROA   
ATOM   1022 HH22 ARG P  67       8.873 -68.202  94.110  0.00 97.00      PROA   
ATOM   1023  C   ARG P  67      11.593 -71.755  98.801  0.00 97.00      PROA   
ATOM   1024  O   ARG P  67      11.814 -70.726  99.433  0.00 97.00      PROA   
ATOM   1025  N   GLY P  68      12.560 -72.407  98.097  0.00 97.00      PROA   
ATOM   1026  HN  GLY P  68      12.303 -73.234  97.600  0.00 97.00      PROA   
ATOM   1027  CA  GLY P  68      13.937 -71.961  97.852  0.00 97.00      PROA   
ATOM   1028  HA1 GLY P  68      13.879 -71.155  97.135  0.00 97.00      PROA   
ATOM   1029  HA2 GLY P  68      14.466 -72.815  97.455  0.00 97.00      PROA   
ATOM   1030  C   GLY P  68      14.783 -71.445  99.001  0.00 97.00      PROA   
ATOM   1031  O   GLY P  68      15.828 -70.839  98.772  0.00 97.00      PROA   
ATOM   1032  N   LEU P  69      14.348 -71.643 100.259  0.00 97.00      PROA   
ATOM   1033  HN  LEU P  69      13.502 -72.147 100.400  0.00 97.00      PROA   
ATOM   1034  CA  LEU P  69      14.858 -70.910 101.396  0.00 97.00      PROA   
ATOM   1035  HA  LEU P  69      15.896 -70.651 101.238  0.00 97.00      PROA   
ATOM   1036  CB  LEU P  69      13.995 -69.653 101.693  0.00 97.00      PROA   
ATOM   1037  HB1 LEU P  69      14.251 -69.225 102.687  0.00 97.00      PROA   
ATOM   1038  HB2 LEU P  69      12.928 -69.974 101.701  0.00 97.00      PROA   
ATOM   1039  CG  LEU P  69      14.079 -68.492 100.678  0.00 97.00      PROA   
ATOM   1040  HG  LEU P  69      13.863 -68.885  99.658  0.00 97.00      PROA   
ATOM   1041  CD1 LEU P  69      13.002 -67.440 100.997  0.00 97.00      PROA   
ATOM   1042 HD11 LEU P  69      13.159 -67.024 102.015  0.00 97.00      PROA   
ATOM   1043 HD12 LEU P  69      11.989 -67.892 100.944  0.00 97.00      PROA   
ATOM   1044 HD13 LEU P  69      13.061 -66.610 100.264  0.00 97.00      PROA   
ATOM   1045  CD2 LEU P  69      15.473 -67.844 100.661  0.00 97.00      PROA   
ATOM   1046 HD21 LEU P  69      16.240 -68.577 100.340  0.00 97.00      PROA   
ATOM   1047 HD22 LEU P  69      15.733 -67.468 101.673  0.00 97.00      PROA   
ATOM   1048 HD23 LEU P  69      15.486 -66.989  99.953  0.00 97.00      PROA   
ATOM   1049  C   LEU P  69      14.766 -71.797 102.613  0.00 97.00      PROA   
ATOM   1050  O   LEU P  69      13.871 -72.632 102.718  0.00 97.00      PROA   
ATOM   1051  N   SER P  70      15.696 -71.611 103.581  0.00 97.00      PROA   
ATOM   1052  HN  SER P  70      16.400 -70.912 103.461  0.00 97.00      PROA   
ATOM   1053  CA  SER P  70      15.774 -72.319 104.854  0.00 97.00      PROA   
ATOM   1054  HA  SER P  70      16.134 -73.308 104.611  0.00 97.00      PROA   
ATOM   1055  CB  SER P  70      16.836 -71.673 105.784  0.00 97.00      PROA   
ATOM   1056  HB1 SER P  70      17.834 -71.832 105.320  0.00 97.00      PROA   
ATOM   1057  HB2 SER P  70      16.848 -72.146 106.790  0.00 97.00      PROA   
ATOM   1058  OG  SER P  70      16.625 -70.266 105.901  0.00 97.00      PROA   
ATOM   1059  HG1 SER P  70      17.359 -69.903 106.403  0.00 97.00      PROA   
ATOM   1060  C   SER P  70      14.460 -72.520 105.613  0.00 97.00      PROA   
ATOM   1061  O   SER P  70      13.764 -71.569 105.950  0.00 97.00      PROA   
ATOM   1062  N   GLY P  71      14.099 -73.790 105.914  0.00 97.00      PROA   
ATOM   1063  HN  GLY P  71      14.714 -74.534 105.666  0.00 97.00      PROA   
ATOM   1064  CA  GLY P  71      12.846 -74.160 106.570  0.00 97.00      PROA   
ATOM   1065  HA1 GLY P  71      12.669 -73.461 107.376  0.00 97.00      PROA   
ATOM   1066  HA2 GLY P  71      12.975 -75.166 106.935  0.00 97.00      PROA   
ATOM   1067  C   GLY P  71      11.610 -74.147 105.688  0.00 97.00      PROA   
ATOM   1068  O   GLY P  71      11.528 -73.448 104.685  0.00 97.00      PROA   
ATOM   1069  N   ARG P  72      10.587 -74.943 106.082  0.00 97.00      PROA   
ATOM   1070  HN  ARG P  72      10.685 -75.499 106.900  0.00 97.00      PROA   
ATOM   1071  CA  ARG P  72       9.310 -75.098 105.408  0.00 97.00      PROA   
ATOM   1072  HA  ARG P  72       9.319 -74.527 104.488  0.00 97.00      PROA   
ATOM   1073  CB  ARG P  72       8.941 -76.577 105.065  0.00 97.00      PROA   
ATOM   1074  HB1 ARG P  72       9.753 -76.999 104.438  0.00 97.00      PROA   
ATOM   1075  HB2 ARG P  72       8.037 -76.567 104.413  0.00 97.00      PROA   
ATOM   1076  CG  ARG P  72       8.612 -77.561 106.222  0.00 97.00      PROA   
ATOM   1077  HG1 ARG P  72       8.471 -78.567 105.760  0.00 97.00      PROA   
ATOM   1078  HG2 ARG P  72       7.637 -77.270 106.666  0.00 97.00      PROA   
ATOM   1079  CD  ARG P  72       9.624 -77.714 107.372  0.00 97.00      PROA   
ATOM   1080  HD1 ARG P  72       9.384 -78.616 107.978  0.00 97.00      PROA   
ATOM   1081  HD2 ARG P  72       9.616 -76.813 108.023  0.00 97.00      PROA   
ATOM   1082  NE  ARG P  72      10.969 -77.880 106.745  0.00 97.00      PROA   
ATOM   1083  HE  ARG P  72      11.046 -77.733 105.761  0.00 97.00      PROA   
ATOM   1084  CZ  ARG P  72      12.140 -77.988 107.402  0.00 97.00      PROA   
ATOM   1085  NH1 ARG P  72      12.248 -78.214 108.714  0.00 97.00      PROA   
ATOM   1086 HH11 ARG P  72      11.426 -78.408 109.236  0.00 97.00      PROA   
ATOM   1087 HH12 ARG P  72      13.162 -78.292 109.106  0.00 97.00      PROA   
ATOM   1088  NH2 ARG P  72      13.260 -77.869 106.666  0.00 97.00      PROA   
ATOM   1089 HH21 ARG P  72      13.134 -77.703 105.687  0.00 97.00      PROA   
ATOM   1090 HH22 ARG P  72      14.150 -78.049 107.068  0.00 97.00      PROA   
ATOM   1091  C   ARG P  72       8.231 -74.522 106.297  0.00 97.00      PROA   
ATOM   1092  O   ARG P  72       8.423 -74.324 107.494  0.00 97.00      PROA   
ATOM   1093  N   SER P  73       7.075 -74.213 105.670  0.00 97.00      PROA   
ATOM   1094  HN  SER P  73       7.030 -74.336 104.679  0.00 97.00      PROA   
ATOM   1095  CA  SER P  73       5.827 -73.709 106.205  0.00 97.00      PROA   
ATOM   1096  HA  SER P  73       6.019 -72.665 106.408  0.00 97.00      PROA   
ATOM   1097  CB  SER P  73       4.717 -73.765 105.118  0.00 97.00      PROA   
ATOM   1098  HB1 SER P  73       3.679 -73.871 105.492  0.00 97.00      PROA   
ATOM   1099  HB2 SER P  73       4.911 -74.648 104.483  0.00 97.00      PROA   
ATOM   1100  OG  SER P  73       4.741 -72.593 104.318  0.00 97.00      PROA   
ATOM   1101  HG1 SER P  73       4.253 -71.938 104.831  0.00 97.00      PROA   
ATOM   1102  C   SER P  73       5.222 -74.230 107.490  0.00 97.00      PROA   
ATOM   1103  O   SER P  73       5.505 -75.301 108.016  0.00 97.00      PROA   
ATOM   1104  N   ASP P  74       4.256 -73.398 107.915  0.00 97.00      PROA   
ATOM   1105  HN  ASP P  74       4.214 -72.508 107.461  0.00 97.00      PROA   
ATOM   1106  CA  ASP P  74       3.006 -73.603 108.597  0.00 97.00      PROA   
ATOM   1107  HA  ASP P  74       3.233 -73.530 109.646  0.00 97.00      PROA   
ATOM   1108  CB  ASP P  74       2.056 -72.408 108.209  0.00 97.00      PROA   
ATOM   1109  HB1 ASP P  74       2.278 -71.556 108.890  0.00 97.00      PROA   
ATOM   1110  HB2 ASP P  74       0.989 -72.670 108.336  0.00 97.00      PROA   
ATOM   1111  CG  ASP P  74       2.272 -71.866 106.777  0.00 97.00      PROA   
ATOM   1112  OD1 ASP P  74       3.367 -71.307 106.497  0.00 97.00      PROA   
ATOM   1113  OD2 ASP P  74       1.336 -71.994 105.948  0.00 97.00      PROA   
ATOM   1114  C   ASP P  74       2.308 -74.948 108.321  0.00 97.00      PROA   
ATOM   1115  O   ASP P  74       2.498 -75.548 107.263  0.00 97.00      PROA   
ATOM   1116  N   PRO P  75       1.514 -75.482 109.247  0.00 97.00      PROA   
ATOM   1117  CD  PRO P  75       1.586 -75.174 110.678  0.00 97.00      PROA   
ATOM   1118  HD1 PRO P  75       1.160 -74.164 110.863  0.00 97.00      PROA   
ATOM   1119  HD2 PRO P  75       2.642 -75.214 111.024  0.00 97.00      PROA   
ATOM   1120  CA  PRO P  75       0.525 -76.507 108.959  0.00 97.00      PROA   
ATOM   1121  HA  PRO P  75       0.807 -77.141 108.129  0.00 97.00      PROA   
ATOM   1122  CB  PRO P  75       0.494 -77.298 110.278  0.00 97.00      PROA   
ATOM   1123  HB1 PRO P  75       1.326 -78.033 110.269  0.00 97.00      PROA   
ATOM   1124  HB2 PRO P  75      -0.445 -77.862 110.441  0.00 97.00      PROA   
ATOM   1125  CG  PRO P  75       0.755 -76.257 111.379  0.00 97.00      PROA   
ATOM   1126  HG1 PRO P  75      -0.214 -75.823 111.708  0.00 97.00      PROA   
ATOM   1127  HG2 PRO P  75       1.271 -76.698 112.254  0.00 97.00      PROA   
ATOM   1128  C   PRO P  75      -0.839 -75.894 108.667  0.00 97.00      PROA   
ATOM   1129  O   PRO P  75      -1.682 -75.861 109.563  0.00 97.00      PROA   
ATOM   1130  N   ILE P  76      -1.138 -75.425 107.431  0.00 97.00      PROA   
ATOM   1131  HN  ILE P  76      -0.468 -75.386 106.692  0.00 97.00      PROA   
ATOM   1132  CA  ILE P  76      -2.504 -74.998 107.143  0.00 97.00      PROA   
ATOM   1133  HA  ILE P  76      -2.921 -74.570 108.044  0.00 97.00      PROA   
ATOM   1134  CB  ILE P  76      -2.657 -73.871 106.128  0.00 97.00      PROA   
ATOM   1135  HB  ILE P  76      -3.743 -73.731 105.906  0.00 97.00      PROA   
ATOM   1136  CG2 ILE P  76      -2.161 -72.560 106.782  0.00 97.00      PROA   
ATOM   1137 HG21 ILE P  76      -1.073 -72.622 106.993  0.00 97.00      PROA   
ATOM   1138 HG22 ILE P  76      -2.697 -72.357 107.732  0.00 97.00      PROA   
ATOM   1139 HG23 ILE P  76      -2.327 -71.705 106.094  0.00 97.00      PROA   
ATOM   1140  CG1 ILE P  76      -1.920 -74.137 104.800  0.00 97.00      PROA   
ATOM   1141 HG11 ILE P  76      -1.550 -75.180 104.777  0.00 97.00      PROA   
ATOM   1142 HG12 ILE P  76      -1.029 -73.473 104.750  0.00 97.00      PROA   
ATOM   1143  CD  ILE P  76      -2.809 -73.913 103.574  0.00 97.00      PROA   
ATOM   1144  HD1 ILE P  76      -3.163 -72.863 103.531  0.00 97.00      PROA   
ATOM   1145  HD2 ILE P  76      -3.690 -74.590 103.606  0.00 97.00      PROA   
ATOM   1146  HD3 ILE P  76      -2.239 -74.136 102.649  0.00 97.00      PROA   
ATOM   1147  C   ILE P  76      -3.376 -76.203 106.812  0.00 97.00      PROA   
ATOM   1148  O   ILE P  76      -3.374 -76.750 105.712  0.00 97.00      PROA   
ATOM   1149  N   GLN P  77      -4.145 -76.659 107.824  0.00 97.00      PROA   
ATOM   1150  HN  GLN P  77      -4.051 -76.251 108.728  0.00 97.00      PROA   
ATOM   1151  CA  GLN P  77      -4.939 -77.866 107.757  0.00 97.00      PROA   
ATOM   1152  HA  GLN P  77      -4.430 -78.585 107.142  0.00 97.00      PROA   
ATOM   1153  CB  GLN P  77      -5.078 -78.485 109.176  0.00 97.00      PROA   
ATOM   1154  HB1 GLN P  77      -5.402 -79.542 109.054  0.00 97.00      PROA   
ATOM   1155  HB2 GLN P  77      -5.858 -77.955 109.764  0.00 97.00      PROA   
ATOM   1156  CG  GLN P  77      -3.751 -78.424 109.982  0.00 97.00      PROA   
ATOM   1157  HG1 GLN P  77      -3.590 -77.401 110.382  0.00 97.00      PROA   
ATOM   1158  HG2 GLN P  77      -2.890 -78.662 109.327  0.00 97.00      PROA   
ATOM   1159  CD  GLN P  77      -3.776 -79.377 111.183  0.00 97.00      PROA   
ATOM   1160  OE1 GLN P  77      -4.726 -79.355 111.972  0.00 97.00      PROA   
ATOM   1161  NE2 GLN P  77      -2.710 -80.211 111.349  0.00 97.00      PROA   
ATOM   1162 HE21 GLN P  77      -1.918 -80.176 110.732  0.00 97.00      PROA   
ATOM   1163 HE22 GLN P  77      -2.713 -80.846 112.118  0.00 97.00      PROA   
ATOM   1164  C   GLN P  77      -6.285 -77.567 107.114  0.00 97.00      PROA   
ATOM   1165  O   GLN P  77      -7.125 -76.889 107.697  0.00 97.00      PROA   
ATOM   1166  N   LEU P  78      -6.489 -78.074 105.870  0.00 97.00      PROA   
ATOM   1167  HN  LEU P  78      -5.790 -78.663 105.467  0.00 97.00      PROA   
ATOM   1168  CA  LEU P  78      -7.591 -77.796 104.966  0.00 97.00      PROA   
ATOM   1169  HA  LEU P  78      -8.037 -76.847 105.228  0.00 97.00      PROA   
ATOM   1170  CB  LEU P  78      -7.056 -77.762 103.506  0.00 97.00      PROA   
ATOM   1171  HB1 LEU P  78      -6.649 -78.770 103.265  0.00 97.00      PROA   
ATOM   1172  HB2 LEU P  78      -6.199 -77.053 103.461  0.00 97.00      PROA   
ATOM   1173  CG  LEU P  78      -8.060 -77.371 102.394  0.00 97.00      PROA   
ATOM   1174  HG  LEU P  78      -9.031 -77.885 102.574  0.00 97.00      PROA   
ATOM   1175  CD1 LEU P  78      -8.312 -75.856 102.373  0.00 97.00      PROA   
ATOM   1176 HD11 LEU P  78      -7.371 -75.328 102.115  0.00 97.00      PROA   
ATOM   1177 HD12 LEU P  78      -8.656 -75.501 103.363  0.00 97.00      PROA   
ATOM   1178 HD13 LEU P  78      -9.081 -75.601 101.615  0.00 97.00      PROA   
ATOM   1179  CD2 LEU P  78      -7.562 -77.834 101.012  0.00 97.00      PROA   
ATOM   1180 HD21 LEU P  78      -7.439 -78.937 100.993  0.00 97.00      PROA   
ATOM   1181 HD22 LEU P  78      -6.583 -77.363 100.779  0.00 97.00      PROA   
ATOM   1182 HD23 LEU P  78      -8.287 -77.548 100.222  0.00 97.00      PROA   
ATOM   1183  C   LEU P  78      -8.645 -78.881 105.061  0.00 97.00      PROA   
ATOM   1184  O   LEU P  78      -8.324 -80.067 105.076  0.00 97.00      PROA   
ATOM   1185  N   GLU P  79      -9.942 -78.492 105.128  0.00 97.00      PROA   
ATOM   1186  HN  GLU P  79     -10.187 -77.525 105.156  0.00 97.00      PROA   
ATOM   1187  CA  GLU P  79     -11.043 -79.413 105.308  0.00 97.00      PROA   
ATOM   1188  HA  GLU P  79     -10.688 -80.436 105.311  0.00 97.00      PROA   
ATOM   1189  CB  GLU P  79     -11.789 -79.125 106.637  0.00 97.00      PROA   
ATOM   1190  HB1 GLU P  79     -12.673 -79.793 106.728  0.00 97.00      PROA   
ATOM   1191  HB2 GLU P  79     -12.162 -78.077 106.577  0.00 97.00      PROA   
ATOM   1192  CG  GLU P  79     -10.918 -79.305 107.905  0.00 97.00      PROA   
ATOM   1193  HG1 GLU P  79      -9.848 -79.127 107.671  0.00 97.00      PROA   
ATOM   1194  HG2 GLU P  79     -11.015 -80.341 108.293  0.00 97.00      PROA   
ATOM   1195  CD  GLU P  79     -11.271 -78.302 109.006  0.00 97.00      PROA   
ATOM   1196  OE1 GLU P  79     -11.335 -77.082 108.701  0.00 97.00      PROA   
ATOM   1197  OE2 GLU P  79     -11.411 -78.727 110.183  0.00 97.00      PROA   
ATOM   1198  C   GLU P  79     -12.090 -79.300 104.224  0.00 97.00      PROA   
ATOM   1199  O   GLU P  79     -12.520 -78.213 103.847  0.00 97.00      PROA   
ATOM   1200  N   VAL P  80     -12.641 -80.479 103.845  0.00  0.00      PROA   
ATOM   1201  HN  VAL P  80     -12.258 -81.344 104.160  0.00  0.00      PROA   
ATOM   1202  CA  VAL P  80     -13.884 -80.595 103.121  0.00  0.00      PROA   
ATOM   1203  HA  VAL P  80     -14.224 -79.611 102.868  0.00  0.00      PROA   
ATOM   1204  CB  VAL P  80     -13.771 -81.405 101.834  0.00  0.00      PROA   
ATOM   1205  HB  VAL P  80     -13.350 -82.414 102.044  0.00  0.00      PROA   
ATOM   1206  CG1 VAL P  80     -15.149 -81.585 101.158  0.00  0.00      PROA   
ATOM   1207 HG11 VAL P  80     -15.635 -80.599 101.006  0.00  0.00      PROA   
ATOM   1208 HG12 VAL P  80     -15.818 -82.225 101.768  0.00  0.00      PROA   
ATOM   1209 HG13 VAL P  80     -15.021 -82.071 100.167  0.00  0.00      PROA   
ATOM   1210  CG2 VAL P  80     -12.797 -80.652 100.904  0.00  0.00      PROA   
ATOM   1211 HG21 VAL P  80     -11.767 -80.651 101.315  0.00  0.00      PROA   
ATOM   1212 HG22 VAL P  80     -13.130 -79.601 100.771  0.00  0.00      PROA   
ATOM   1213 HG23 VAL P  80     -12.775 -81.132  99.907  0.00  0.00      PROA   
ATOM   1214  C   VAL P  80     -14.874 -81.180 104.102  0.00  0.00      PROA   
ATOM   1215  O   VAL P  80     -14.537 -82.095 104.853  0.00  0.00      PROA   
ATOM   1216  N   HSD P  81     -16.109 -80.611 104.154  0.00  0.00      PROA   
ATOM   1217  HN  HSD P  81     -16.376 -79.898 103.510  0.00  0.00      PROA   
ATOM   1218  CA  HSD P  81     -17.063 -80.897 105.203  0.00  0.00      PROA   
ATOM   1219  HA  HSD P  81     -16.904 -81.903 105.567  0.00  0.00      PROA   
ATOM   1220  CB  HSD P  81     -16.976 -79.881 106.380  0.00  0.00      PROA   
ATOM   1221  HB1 HSD P  81     -17.908 -79.870 106.982  0.00  0.00      PROA   
ATOM   1222  HB2 HSD P  81     -16.838 -78.860 105.964  0.00  0.00      PROA   
ATOM   1223  ND1 HSD P  81     -15.755 -81.333 108.071  0.00  0.00      PROA   
ATOM   1224  HD1 HSD P  81     -16.299 -82.160 107.927  0.00  0.00      PROA   
ATOM   1225  CG  HSD P  81     -15.889 -80.148 107.380  0.00  0.00      PROA   
ATOM   1226  CE1 HSD P  81     -14.776 -81.141 108.989  0.00  0.00      PROA   
ATOM   1227  HE1 HSD P  81     -14.459 -81.915 109.685  0.00  0.00      PROA   
ATOM   1228  NE2 HSD P  81     -14.280 -79.920 108.943  0.00  0.00      PROA   
ATOM   1229  CD2 HSD P  81     -14.980 -79.296 107.927  0.00  0.00      PROA   
ATOM   1230  HD2 HSD P  81     -14.777 -78.258 107.695  0.00  0.00      PROA   
ATOM   1231  C   HSD P  81     -18.485 -80.825 104.706  0.00  0.00      PROA   
ATOM   1232  O   HSD P  81     -18.818 -80.018 103.838  0.00  0.00      PROA   
ATOM   1233  N   ARG P  82     -19.346 -81.657 105.354  0.00  0.00      PROA   
ATOM   1234  HN  ARG P  82     -18.974 -82.357 105.958  0.00  0.00      PROA   
ATOM   1235  CA  ARG P  82     -20.780 -81.505 105.498  0.00  0.00      PROA   
ATOM   1236  HA  ARG P  82     -21.061 -82.372 106.080  0.00  0.00      PROA   
ATOM   1237  CB  ARG P  82     -21.165 -80.291 106.381  0.00  0.00      PROA   
ATOM   1238  HB1 ARG P  82     -22.264 -80.121 106.384  0.00  0.00      PROA   
ATOM   1239  HB2 ARG P  82     -20.688 -79.383 105.958  0.00  0.00      PROA   
ATOM   1240  CG  ARG P  82     -20.755 -80.480 107.855  0.00  0.00      PROA   
ATOM   1241  HG1 ARG P  82     -19.678 -80.744 107.922  0.00  0.00      PROA   
ATOM   1242  HG2 ARG P  82     -21.327 -81.342 108.266  0.00  0.00      PROA   
ATOM   1243  CD  ARG P  82     -21.030 -79.250 108.733  0.00  0.00      PROA   
ATOM   1244  HD1 ARG P  82     -20.766 -79.465 109.791  0.00  0.00      PROA   
ATOM   1245  HD2 ARG P  82     -22.099 -78.958 108.659  0.00  0.00      PROA   
ATOM   1246  NE  ARG P  82     -20.178 -78.117 108.249  0.00  0.00      PROA   
ATOM   1247  HE  ARG P  82     -19.566 -78.282 107.476  0.00  0.00      PROA   
ATOM   1248  CZ  ARG P  82     -20.210 -76.877 108.801  0.00  0.00      PROA   
ATOM   1249  NH1 ARG P  82     -21.015 -76.592 109.852  0.00  0.00      PROA   
ATOM   1250 HH11 ARG P  82     -21.021 -75.672 110.244  0.00  0.00      PROA   
ATOM   1251 HH12 ARG P  82     -21.600 -77.305 110.238  0.00  0.00      PROA   
ATOM   1252  NH2 ARG P  82     -19.417 -75.907 108.284  0.00  0.00      PROA   
ATOM   1253 HH21 ARG P  82     -19.429 -74.988 108.678  0.00  0.00      PROA   
ATOM   1254 HH22 ARG P  82     -18.822 -76.113 107.508  0.00  0.00      PROA   
ATOM   1255  C   ARG P  82     -21.656 -81.583 104.270  0.00  0.00      PROA   
ATOM   1256  O   ARG P  82     -21.208 -81.433 103.134  0.00  0.00      PROA   
ATOM   1257  N   GLY P  83     -22.966 -81.838 104.518  0.00  0.00      PROA   
ATOM   1258  HN  GLY P  83     -23.293 -81.982 105.448  0.00  0.00      PROA   
ATOM   1259  CA  GLY P  83     -23.986 -81.827 103.505  0.00  0.00      PROA   
ATOM   1260  HA1 GLY P  83     -23.649 -82.420 102.667  0.00  0.00      PROA   
ATOM   1261  HA2 GLY P  83     -24.204 -80.795 103.266  0.00  0.00      PROA   
ATOM   1262  C   GLY P  83     -25.219 -82.476 104.066  0.00  0.00      PROA   
ATOM   1263  O   GLY P  83     -25.188 -83.631 104.488  0.00  0.00      PROA   
ATOM   1264  N   TRP P  84     -26.346 -81.720 104.028  0.00  0.00      PROA   
ATOM   1265  HN  TRP P  84     -26.284 -80.781 103.697  0.00  0.00      PROA   
ATOM   1266  CA  TRP P  84     -27.708 -82.106 104.344  0.00  0.00      PROA   
ATOM   1267  HA  TRP P  84     -28.021 -82.767 103.548  0.00  0.00      PROA   
ATOM   1268  CB  TRP P  84     -28.662 -80.874 104.366  0.00  0.00      PROA   
ATOM   1269  HB1 TRP P  84     -28.233 -80.106 105.047  0.00  0.00      PROA   
ATOM   1270  HB2 TRP P  84     -29.652 -81.160 104.786  0.00  0.00      PROA   
ATOM   1271  CG  TRP P  84     -28.915 -80.242 103.032  0.00  0.00      PROA   
ATOM   1272  CD1 TRP P  84     -30.075 -80.370 102.316  0.00  0.00      PROA   
ATOM   1273  HD1 TRP P  84     -30.938 -80.934 102.638  0.00  0.00      PROA   
ATOM   1274  NE1 TRP P  84     -29.979 -79.673 101.145  0.00  0.00      PROA   
ATOM   1275  HE1 TRP P  84     -30.688 -79.607 100.476  0.00  0.00      PROA   
ATOM   1276  CE2 TRP P  84     -28.757 -79.072 101.067  0.00  0.00      PROA   
ATOM   1277  CD2 TRP P  84     -28.052 -79.397 102.249  0.00  0.00      PROA   
ATOM   1278  CE3 TRP P  84     -26.770 -78.881 102.443  0.00  0.00      PROA   
ATOM   1279  HE3 TRP P  84     -26.209 -79.084 103.340  0.00  0.00      PROA   
ATOM   1280  CZ3 TRP P  84     -26.206 -78.082 101.447  0.00  0.00      PROA   
ATOM   1281  HZ3 TRP P  84     -25.209 -77.686 101.587  0.00  0.00      PROA   
ATOM   1282  CZ2 TRP P  84     -28.198 -78.274 100.077  0.00  0.00      PROA   
ATOM   1283  HZ2 TRP P  84     -28.731 -78.029  99.171  0.00  0.00      PROA   
ATOM   1284  CH2 TRP P  84     -26.907 -77.786 100.282  0.00  0.00      PROA   
ATOM   1285  HH2 TRP P  84     -26.448 -77.163  99.528  0.00  0.00      PROA   
ATOM   1286  C   TRP P  84     -27.928 -82.849 105.641  0.00  0.00      PROA   
ATOM   1287  O   TRP P  84     -27.227 -82.638 106.631  0.00  0.00      PROA   
ATOM   1288  N   LEU P  85     -28.990 -83.699 105.627  0.00  0.00      PROA   
ATOM   1289  HN  LEU P  85     -29.470 -83.856 104.767  0.00  0.00      PROA   
ATOM   1290  CA  LEU P  85     -29.626 -84.347 106.753  0.00  0.00      PROA   
ATOM   1291  HA  LEU P  85     -30.024 -83.550 107.365  0.00  0.00      PROA   
ATOM   1292  CB  LEU P  85     -30.800 -85.279 106.343  0.00  0.00      PROA   
ATOM   1293  HB1 LEU P  85     -31.300 -85.680 107.253  0.00  0.00      PROA   
ATOM   1294  HB2 LEU P  85     -30.389 -86.141 105.773  0.00  0.00      PROA   
ATOM   1295  CG  LEU P  85     -31.896 -84.641 105.453  0.00  0.00      PROA   
ATOM   1296  HG  LEU P  85     -31.415 -84.314 104.502  0.00  0.00      PROA   
ATOM   1297  CD1 LEU P  85     -32.962 -85.694 105.086  0.00  0.00      PROA   
ATOM   1298 HD11 LEU P  85     -33.471 -86.058 106.003  0.00  0.00      PROA   
ATOM   1299 HD12 LEU P  85     -32.488 -86.561 104.577  0.00  0.00      PROA   
ATOM   1300 HD13 LEU P  85     -33.726 -85.258 104.409  0.00  0.00      PROA   
ATOM   1301  CD2 LEU P  85     -32.547 -83.397 106.092  0.00  0.00      PROA   
ATOM   1302 HD21 LEU P  85     -31.789 -82.610 106.282  0.00  0.00      PROA   
ATOM   1303 HD22 LEU P  85     -33.030 -83.669 107.054  0.00  0.00      PROA   
ATOM   1304 HD23 LEU P  85     -33.321 -82.980 105.413  0.00  0.00      PROA   
ATOM   1305  C   LEU P  85     -28.698 -85.156 107.619  0.00  0.00      PROA   
ATOM   1306  O   LEU P  85     -27.671 -85.663 107.171  0.00  0.00      PROA   
ATOM   1307  N   LEU P  86     -29.083 -85.276 108.908  0.00  0.00      PROA   
ATOM   1308  HN  LEU P  86     -29.913 -84.827 109.234  0.00  0.00      PROA   
ATOM   1309  CA  LEU P  86     -28.417 -86.084 109.889  0.00  0.00      PROA   
ATOM   1310  HA  LEU P  86     -27.602 -86.626 109.428  0.00  0.00      PROA   
ATOM   1311  CB  LEU P  86     -27.894 -85.251 111.089  0.00  0.00      PROA   
ATOM   1312  HB1 LEU P  86     -28.738 -84.661 111.512  0.00  0.00      PROA   
ATOM   1313  HB2 LEU P  86     -27.147 -84.526 110.698  0.00  0.00      PROA   
ATOM   1314  CG  LEU P  86     -27.229 -86.044 112.245  0.00  0.00      PROA   
ATOM   1315  HG  LEU P  86     -27.989 -86.736 112.674  0.00  0.00      PROA   
ATOM   1316  CD1 LEU P  86     -26.034 -86.900 111.776  0.00  0.00      PROA   
ATOM   1317 HD11 LEU P  86     -25.250 -86.252 111.333  0.00  0.00      PROA   
ATOM   1318 HD12 LEU P  86     -26.351 -87.643 111.015  0.00  0.00      PROA   
ATOM   1319 HD13 LEU P  86     -25.596 -87.449 112.636  0.00  0.00      PROA   
ATOM   1320  CD2 LEU P  86     -26.805 -85.101 113.389  0.00  0.00      PROA   
ATOM   1321 HD21 LEU P  86     -27.678 -84.529 113.765  0.00  0.00      PROA   
ATOM   1322 HD22 LEU P  86     -26.040 -84.382 113.028  0.00  0.00      PROA   
ATOM   1323 HD23 LEU P  86     -26.376 -85.684 114.232  0.00  0.00      PROA   
ATOM   1324  C   LEU P  86     -29.443 -87.070 110.363  0.00  0.00      PROA   
ATOM   1325  O   LEU P  86     -30.590 -86.718 110.619  0.00  0.00      PROA   
ATOM   1326  N   LEU P  87     -29.021 -88.343 110.496  0.00 97.00      PROA   
ATOM   1327  HN  LEU P  87     -28.071 -88.552 110.290  0.00 97.00      PROA   
ATOM   1328  CA  LEU P  87     -29.776 -89.392 111.137  0.00 97.00      PROA   
ATOM   1329  HA  LEU P  87     -30.818 -89.117 111.211  0.00 97.00      PROA   
ATOM   1330  CB  LEU P  87     -29.669 -90.734 110.376  0.00 97.00      PROA   
ATOM   1331  HB1 LEU P  87     -28.596 -91.003 110.261  0.00 97.00      PROA   
ATOM   1332  HB2 LEU P  87     -30.085 -90.597 109.353  0.00 97.00      PROA   
ATOM   1333  CG  LEU P  87     -30.402 -91.919 111.042  0.00 97.00      PROA   
ATOM   1334  HG  LEU P  87     -30.027 -92.033 112.085  0.00 97.00      PROA   
ATOM   1335  CD1 LEU P  87     -31.924 -91.707 111.113  0.00 97.00      PROA   
ATOM   1336 HD11 LEU P  87     -32.336 -91.550 110.094  0.00 97.00      PROA   
ATOM   1337 HD12 LEU P  87     -32.165 -90.825 111.737  0.00 97.00      PROA   
ATOM   1338 HD13 LEU P  87     -32.413 -92.598 111.559  0.00 97.00      PROA   
ATOM   1339  CD2 LEU P  87     -30.078 -93.229 110.315  0.00 97.00      PROA   
ATOM   1340 HD21 LEU P  87     -28.980 -93.387 110.265  0.00 97.00      PROA   
ATOM   1341 HD22 LEU P  87     -30.484 -93.206 109.282  0.00 97.00      PROA   
ATOM   1342 HD23 LEU P  87     -30.535 -94.076 110.867  0.00 97.00      PROA   
ATOM   1343  C   LEU P  87     -29.219 -89.539 112.533  0.00 97.00      PROA   
ATOM   1344  O   LEU P  87     -28.100 -90.001 112.739  0.00 97.00      PROA   
ATOM   1345  N   GLN P  88     -30.012 -89.140 113.544  0.00 97.00      PROA   
ATOM   1346  HN  GLN P  88     -30.926 -88.776 113.367  0.00 97.00      PROA   
ATOM   1347  CA  GLN P  88     -29.620 -89.173 114.930  0.00 97.00      PROA   
ATOM   1348  HA  GLN P  88     -28.554 -89.006 114.997  0.00 97.00      PROA   
ATOM   1349  CB  GLN P  88     -30.344 -88.065 115.737  0.00 97.00      PROA   
ATOM   1350  HB1 GLN P  88     -29.963 -88.093 116.779  0.00 97.00      PROA   
ATOM   1351  HB2 GLN P  88     -31.435 -88.279 115.754  0.00 97.00      PROA   
ATOM   1352  CG  GLN P  88     -30.119 -86.645 115.169  0.00 97.00      PROA   
ATOM   1353  HG1 GLN P  88     -30.490 -86.581 114.125  0.00 97.00      PROA   
ATOM   1354  HG2 GLN P  88     -29.033 -86.417 115.163  0.00 97.00      PROA   
ATOM   1355  CD  GLN P  88     -30.891 -85.595 115.983  0.00 97.00      PROA   
ATOM   1356  OE1 GLN P  88     -32.123 -85.622 116.053  0.00 97.00      PROA   
ATOM   1357  NE2 GLN P  88     -30.149 -84.612 116.567  0.00 97.00      PROA   
ATOM   1358 HE21 GLN P  88     -30.623 -83.812 116.931  0.00 97.00      PROA   
ATOM   1359 HE22 GLN P  88     -29.155 -84.614 116.473  0.00 97.00      PROA   
ATOM   1360  C   GLN P  88     -29.942 -90.541 115.505  0.00 97.00      PROA   
ATOM   1361  O   GLN P  88     -31.082 -90.991 115.474  0.00 97.00      PROA   
ATOM   1362  N   VAL P  89     -28.916 -91.257 116.018  0.00 97.00      PROA   
ATOM   1363  HN  VAL P  89     -27.994 -90.883 116.010  0.00 97.00      PROA   
ATOM   1364  CA  VAL P  89     -29.036 -92.642 116.442  0.00 97.00      PROA   
ATOM   1365  HA  VAL P  89     -30.062 -92.970 116.346  0.00 97.00      PROA   
ATOM   1366  CB  VAL P  89     -28.158 -93.551 115.584  0.00 97.00      PROA   
ATOM   1367  HB  VAL P  89     -27.100 -93.203 115.629  0.00 97.00      PROA   
ATOM   1368  CG1 VAL P  89     -28.213 -95.016 116.054  0.00 97.00      PROA   
ATOM   1369 HG11 VAL P  89     -29.262 -95.374 116.101  0.00 97.00      PROA   
ATOM   1370 HG12 VAL P  89     -27.734 -95.149 117.043  0.00 97.00      PROA   
ATOM   1371 HG13 VAL P  89     -27.662 -95.644 115.326  0.00 97.00      PROA   
ATOM   1372  CG2 VAL P  89     -28.629 -93.460 114.117  0.00 97.00      PROA   
ATOM   1373 HG21 VAL P  89     -28.408 -92.461 113.689  0.00 97.00      PROA   
ATOM   1374 HG22 VAL P  89     -29.721 -93.643 114.047  0.00 97.00      PROA   
ATOM   1375 HG23 VAL P  89     -28.107 -94.220 113.499  0.00 97.00      PROA   
ATOM   1376  C   VAL P  89     -28.657 -92.759 117.906  0.00 97.00      PROA   
ATOM   1377  O   VAL P  89     -27.685 -92.152 118.353  0.00 97.00      PROA   
ATOM   1378  N   SER P  90     -29.436 -93.558 118.689  0.00 97.00      PROA   
ATOM   1379  HN  SER P  90     -30.262 -93.957 118.296  0.00 97.00      PROA   
ATOM   1380  CA  SER P  90     -29.244 -93.775 120.122  0.00 97.00      PROA   
ATOM   1381  HA  SER P  90     -29.373 -92.819 120.610  0.00 97.00      PROA   
ATOM   1382  CB  SER P  90     -30.279 -94.766 120.721  0.00 97.00      PROA   
ATOM   1383  HB1 SER P  90     -30.096 -94.903 121.809  0.00 97.00      PROA   
ATOM   1384  HB2 SER P  90     -30.207 -95.761 120.234  0.00 97.00      PROA   
ATOM   1385  OG  SER P  90     -31.605 -94.267 120.601  0.00 97.00      PROA   
ATOM   1386  HG1 SER P  90     -31.764 -94.065 119.671  0.00 97.00      PROA   
ATOM   1387  C   SER P  90     -27.878 -94.310 120.530  0.00 97.00      PROA   
ATOM   1388  O   SER P  90     -27.285 -93.807 121.484  0.00 97.00      PROA   
ATOM   1389  N   SER P  91     -27.335 -95.327 119.820  0.00 97.00      PROA   
ATOM   1390  HN  SER P  91     -27.821 -95.740 119.055  0.00 97.00      PROA   
ATOM   1391  CA  SER P  91     -25.992 -95.815 120.081  0.00 97.00      PROA   
ATOM   1392  HA  SER P  91     -25.351 -94.943 120.076  0.00 97.00      PROA   
ATOM   1393  CB  SER P  91     -25.801 -96.543 121.441  0.00 97.00      PROA   
ATOM   1394  HB1 SER P  91     -25.053 -97.361 121.400  0.00 97.00      PROA   
ATOM   1395  HB2 SER P  91     -26.764 -96.987 121.773  0.00 97.00      PROA   
ATOM   1396  OG  SER P  91     -25.344 -95.614 122.418  0.00 97.00      PROA   
ATOM   1397  HG1 SER P  91     -26.019 -94.928 122.469  0.00 97.00      PROA   
ATOM   1398  C   SER P  91     -25.485 -96.652 118.937  0.00 97.00      PROA   
ATOM   1399  O   SER P  91     -26.243 -97.092 118.077  0.00 97.00      PROA   
ATOM   1400  N   ARG P  92     -24.146 -96.858 118.885  0.00 97.00      PROA   
ATOM   1401  HN  ARG P  92     -23.554 -96.488 119.598  0.00 97.00      PROA   
ATOM   1402  CA  ARG P  92     -23.475 -97.523 117.781  0.00 97.00      PROA   
ATOM   1403  HA  ARG P  92     -23.971 -97.251 116.857  0.00 97.00      PROA   
ATOM   1404  CB  ARG P  92     -21.984 -97.085 117.713  0.00 97.00      PROA   
ATOM   1405  HB1 ARG P  92     -21.586 -97.368 116.714  0.00 97.00      PROA   
ATOM   1406  HB2 ARG P  92     -21.390 -97.629 118.482  0.00 97.00      PROA   
ATOM   1407  CG  ARG P  92     -21.755 -95.574 117.954  0.00 97.00      PROA   
ATOM   1408  HG1 ARG P  92     -21.965 -95.344 119.022  0.00 97.00      PROA   
ATOM   1409  HG2 ARG P  92     -22.476 -94.982 117.347  0.00 97.00      PROA   
ATOM   1410  CD  ARG P  92     -20.317 -95.099 117.675  0.00 97.00      PROA   
ATOM   1411  HD1 ARG P  92     -19.575 -95.854 118.006  0.00 97.00      PROA   
ATOM   1412  HD2 ARG P  92     -20.102 -94.144 118.206  0.00 97.00      PROA   
ATOM   1413  NE  ARG P  92     -20.167 -94.903 116.198  0.00 97.00      PROA   
ATOM   1414  HE  ARG P  92     -19.976 -95.683 115.610  0.00 97.00      PROA   
ATOM   1415  CZ  ARG P  92     -20.579 -93.787 115.570  0.00 97.00      PROA   
ATOM   1416  NH1 ARG P  92     -20.901 -92.645 116.197  0.00 97.00      PROA   
ATOM   1417 HH11 ARG P  92     -20.438 -92.428 117.052  0.00 97.00      PROA   
ATOM   1418 HH12 ARG P  92     -21.169 -91.900 115.589  0.00 97.00      PROA   
ATOM   1419  NH2 ARG P  92     -20.603 -93.739 114.225  0.00 97.00      PROA   
ATOM   1420 HH21 ARG P  92     -20.149 -94.454 113.707  0.00 97.00      PROA   
ATOM   1421 HH22 ARG P  92     -20.666 -92.827 113.825  0.00 97.00      PROA   
ATOM   1422  C   ARG P  92     -23.540 -99.040 117.934  0.00 97.00      PROA   
ATOM   1423  O   ARG P  92     -23.377 -99.786 116.969  0.00 97.00      PROA   
ATOM   1424  N   VAL P  93     -23.811 -99.528 119.164  0.00 97.00      PROA   
ATOM   1425  HN  VAL P  93     -23.987 -98.913 119.925  0.00 97.00      PROA   
ATOM   1426  CA  VAL P  93     -23.916-100.931 119.488  0.00 97.00      PROA   
ATOM   1427  HA  VAL P  93     -24.269-101.462 118.617  0.00 97.00      PROA   
ATOM   1428  CB  VAL P  93     -22.633-101.590 120.022  0.00 97.00      PROA   
ATOM   1429  HB  VAL P  93     -22.872-102.627 120.359  0.00 97.00      PROA   
ATOM   1430  CG1 VAL P  93     -21.585-101.703 118.894  0.00 97.00      PROA   
ATOM   1431 HG11 VAL P  93     -21.259-100.694 118.566  0.00 97.00      PROA   
ATOM   1432 HG12 VAL P  93     -22.002-102.236 118.017  0.00 97.00      PROA   
ATOM   1433 HG13 VAL P  93     -20.689-102.252 119.255  0.00 97.00      PROA   
ATOM   1434  CG2 VAL P  93     -22.047-100.819 121.227  0.00 97.00      PROA   
ATOM   1435 HG21 VAL P  93     -22.758-100.793 122.077  0.00 97.00      PROA   
ATOM   1436 HG22 VAL P  93     -21.792 -99.776 120.943  0.00 97.00      PROA   
ATOM   1437 HG23 VAL P  93     -21.117-101.316 121.577  0.00 97.00      PROA   
ATOM   1438  C   VAL P  93     -25.001-101.018 120.528  0.00 97.00      PROA   
ATOM   1439  O   VAL P  93     -25.144-100.125 121.360  0.00 97.00      PROA   
ATOM   1440  N   LEU P  94     -25.808-102.103 120.465  0.00 97.00      PROA   
ATOM   1441  HN  LEU P  94     -25.698-102.781 119.745  0.00 97.00      PROA   
ATOM   1442  CA  LEU P  94     -26.846-102.423 121.415  0.00 97.00      PROA   
ATOM   1443  HA  LEU P  94     -26.563-102.067 122.398  0.00 97.00      PROA   
ATOM   1444  CB  LEU P  94     -28.268-101.904 121.050  0.00 97.00      PROA   
ATOM   1445  HB1 LEU P  94     -28.945-102.202 121.884  0.00 97.00      PROA   
ATOM   1446  HB2 LEU P  94     -28.642-102.391 120.124  0.00 97.00      PROA   
ATOM   1447  CG  LEU P  94     -28.425-100.370 120.891  0.00 97.00      PROA   
ATOM   1448  HG  LEU P  94     -27.703 -99.877 121.583  0.00 97.00      PROA   
ATOM   1449  CD1 LEU P  94     -28.158 -99.872 119.457  0.00 97.00      PROA   
ATOM   1450 HD11 LEU P  94     -28.914-100.295 118.761  0.00 97.00      PROA   
ATOM   1451 HD12 LEU P  94     -27.151-100.163 119.102  0.00 97.00      PROA   
ATOM   1452 HD13 LEU P  94     -28.227 -98.764 119.424  0.00 97.00      PROA   
ATOM   1453  CD2 LEU P  94     -29.834 -99.938 121.341  0.00 97.00      PROA   
ATOM   1454 HD21 LEU P  94     -29.986-100.193 122.410  0.00 97.00      PROA   
ATOM   1455 HD22 LEU P  94     -30.606-100.469 120.746  0.00 97.00      PROA   
ATOM   1456 HD23 LEU P  94     -29.970 -98.844 121.217  0.00 97.00      PROA   
ATOM   1457  C   LEU P  94     -26.894-103.935 121.442  0.00 97.00      PROA   
ATOM   1458  O   LEU P  94     -26.329-104.601 120.577  0.00 97.00      PROA   
ATOM   1459  N   THR P  95     -27.569-104.514 122.458  0.00 97.00      PROA   
ATOM   1460  HN  THR P  95     -27.908-103.954 123.215  0.00 97.00      PROA   
ATOM   1461  CA  THR P  95     -27.867-105.930 122.590  0.00 97.00      PROA   
ATOM   1462  HA  THR P  95     -27.214-106.487 121.936  0.00 97.00      PROA   
ATOM   1463  CB  THR P  95     -27.718-106.464 124.021  0.00 97.00      PROA   
ATOM   1464  HB  THR P  95     -28.664-106.363 124.603  0.00 97.00      PROA   
ATOM   1465  OG1 THR P  95     -26.732-105.740 124.740  0.00 97.00      PROA   
ATOM   1466  HG1 THR P  95     -27.143-104.885 124.912  0.00 97.00      PROA   
ATOM   1467  CG2 THR P  95     -27.268-107.931 124.003  0.00 97.00      PROA   
ATOM   1468 HG21 THR P  95     -26.277-108.017 123.511  0.00 97.00      PROA   
ATOM   1469 HG22 THR P  95     -27.995-108.569 123.465  0.00 97.00      PROA   
ATOM   1470 HG23 THR P  95     -27.173-108.304 125.045  0.00 97.00      PROA   
ATOM   1471  C   THR P  95     -29.306-106.109 122.138  0.00 97.00      PROA   
ATOM   1472  O   THR P  95     -30.070-105.154 122.047  0.00 97.00      PROA   
ATOM   1473  N   GLU P  96     -29.726-107.353 121.828  0.00 97.00      PROA   
ATOM   1474  HN  GLU P  96     -29.075-108.110 121.792  0.00 97.00      PROA   
ATOM   1475  CA  GLU P  96     -31.106-107.692 121.539  0.00 97.00      PROA   
ATOM   1476  HA  GLU P  96     -31.408-107.049 120.725  0.00 97.00      PROA   
ATOM   1477  CB  GLU P  96     -31.259-109.171 121.085  0.00 97.00      PROA   
ATOM   1478  HB1 GLU P  96     -30.546-109.358 120.250  0.00 97.00      PROA   
ATOM   1479  HB2 GLU P  96     -32.286-109.313 120.682  0.00 97.00      PROA   
ATOM   1480  CG  GLU P  96     -30.997-110.189 122.218  0.00 97.00      PROA   
ATOM   1481  HG1 GLU P  96     -31.599-109.934 123.113  0.00 97.00      PROA   
ATOM   1482  HG2 GLU P  96     -29.928-110.142 122.509  0.00 97.00      PROA   
ATOM   1483  CD  GLU P  96     -31.344-111.636 121.867  0.00 97.00      PROA   
ATOM   1484  OE1 GLU P  96     -32.183-111.878 120.962  0.00 97.00      PROA   
ATOM   1485  OE2 GLU P  96     -30.764-112.535 122.534  0.00 97.00      PROA   
ATOM   1486  C   GLU P  96     -32.026-107.406 122.725  0.00 97.00      PROA   
ATOM   1487  O   GLU P  96     -31.635-107.492 123.887  0.00 97.00      PROA   
ATOM   1488  N   GLY P  97     -33.290-107.020 122.446  0.00 97.00      PROA   
ATOM   1489  HN  GLY P  97     -33.577-106.940 121.491  0.00 97.00      PROA   
ATOM   1490  CA  GLY P  97     -34.281-106.714 123.463  0.00 97.00      PROA   
ATOM   1491  HA1 GLY P  97     -34.077-107.291 124.354  0.00 97.00      PROA   
ATOM   1492  HA2 GLY P  97     -35.249-106.943 123.046  0.00 97.00      PROA   
ATOM   1493  C   GLY P  97     -34.293-105.262 123.853  0.00 97.00      PROA   
ATOM   1494  O   GLY P  97     -35.326-104.750 124.277  0.00 97.00      PROA   
ATOM   1495  N   GLU P  98     -33.142-104.563 123.730  0.00 97.00      PROA   
ATOM   1496  HN  GLU P  98     -32.302-105.029 123.461  0.00 97.00      PROA   
ATOM   1497  CA  GLU P  98     -32.994-103.149 124.007  0.00 97.00      PROA   
ATOM   1498  HA  GLU P  98     -33.278-103.021 125.038  0.00 97.00      PROA   
ATOM   1499  CB  GLU P  98     -31.512-102.703 123.899  0.00 97.00      PROA   
ATOM   1500  HB1 GLU P  98     -31.457-101.595 123.990  0.00 97.00      PROA   
ATOM   1501  HB2 GLU P  98     -31.117-102.979 122.898  0.00 97.00      PROA   
ATOM   1502  CG  GLU P  98     -30.617-103.309 125.003  0.00 97.00      PROA   
ATOM   1503  HG1 GLU P  98     -30.582-104.417 124.914  0.00 97.00      PROA   
ATOM   1504  HG2 GLU P  98     -31.023-103.049 126.003  0.00 97.00      PROA   
ATOM   1505  CD  GLU P  98     -29.196-102.755 124.930  0.00 97.00      PROA   
ATOM   1506  OE1 GLU P  98     -28.251-103.574 124.947  0.00 97.00      PROA   
ATOM   1507  OE2 GLU P  98     -29.026-101.510 124.882  0.00 97.00      PROA   
ATOM   1508  C   GLU P  98     -33.851-102.244 123.119  0.00 97.00      PROA   
ATOM   1509  O   GLU P  98     -33.939-102.486 121.921  0.00 97.00      PROA   
ATOM   1510  N   PRO P  99     -34.491-101.188 123.613  0.00 97.00      PROA   
ATOM   1511  CD  PRO P  99     -34.850-101.032 125.023  0.00 97.00      PROA   
ATOM   1512  HD1 PRO P  99     -33.971-100.615 125.560  0.00 97.00      PROA   
ATOM   1513  HD2 PRO P  99     -35.162-101.998 125.479  0.00 97.00      PROA   
ATOM   1514  CA  PRO P  99     -35.020-100.099 122.798  0.00 97.00      PROA   
ATOM   1515  HA  PRO P  99     -35.770-100.529 122.153  0.00 97.00      PROA   
ATOM   1516  CB  PRO P  99     -35.631 -99.129 123.823  0.00 97.00      PROA   
ATOM   1517  HB1 PRO P  99     -36.505 -98.586 123.412  0.00 97.00      PROA   
ATOM   1518  HB2 PRO P  99     -34.873 -98.396 124.178  0.00 97.00      PROA   
ATOM   1519  CG  PRO P  99     -36.007-100.035 125.001  0.00 97.00      PROA   
ATOM   1520  HG1 PRO P  99     -36.116 -99.486 125.956  0.00 97.00      PROA   
ATOM   1521  HG2 PRO P  99     -36.951-100.577 124.768  0.00 97.00      PROA   
ATOM   1522  C   PRO P  99     -33.989 -99.401 121.919  0.00 97.00      PROA   
ATOM   1523  O   PRO P  99     -32.915 -99.064 122.411  0.00 97.00      PROA   
ATOM   1524  N   LEU P 100     -34.302 -99.140 120.631  0.00 97.00      PROA   
ATOM   1525  HN  LEU P 100     -35.168 -99.463 120.252  0.00 97.00      PROA   
ATOM   1526  CA  LEU P 100     -33.436 -98.359 119.766  0.00 97.00      PROA   
ATOM   1527  HA  LEU P 100     -32.657 -97.891 120.352  0.00 97.00      PROA   
ATOM   1528  CB  LEU P 100     -32.755 -99.246 118.689  0.00 97.00      PROA   
ATOM   1529  HB1 LEU P 100     -33.524 -99.896 118.222  0.00 97.00      PROA   
ATOM   1530  HB2 LEU P 100     -32.046 -99.920 119.217  0.00 97.00      PROA   
ATOM   1531  CG  LEU P 100     -31.986 -98.526 117.552  0.00 97.00      PROA   
ATOM   1532  HG  LEU P 100     -32.717 -97.944 116.944  0.00 97.00      PROA   
ATOM   1533  CD1 LEU P 100     -30.923 -97.544 118.073  0.00 97.00      PROA   
ATOM   1534 HD11 LEU P 100     -30.238 -98.063 118.774  0.00 97.00      PROA   
ATOM   1535 HD12 LEU P 100     -31.399 -96.695 118.602  0.00 97.00      PROA   
ATOM   1536 HD13 LEU P 100     -30.326 -97.141 117.229  0.00 97.00      PROA   
ATOM   1537  CD2 LEU P 100     -31.330 -99.557 116.614  0.00 97.00      PROA   
ATOM   1538 HD21 LEU P 100     -32.086-100.272 116.230  0.00 97.00      PROA   
ATOM   1539 HD22 LEU P 100     -30.550-100.127 117.162  0.00 97.00      PROA   
ATOM   1540 HD23 LEU P 100     -30.852 -99.046 115.752  0.00 97.00      PROA   
ATOM   1541  C   LEU P 100     -34.233 -97.241 119.139  0.00 97.00      PROA   
ATOM   1542  O   LEU P 100     -35.124 -97.478 118.332  0.00 97.00      PROA   
ATOM   1543  N   ALA P 101     -33.913 -95.971 119.481  0.00 97.00      PROA   
ATOM   1544  HN  ALA P 101     -33.212 -95.778 120.165  0.00 97.00      PROA   
ATOM   1545  CA  ALA P 101     -34.589 -94.811 118.940  0.00 97.00      PROA   
ATOM   1546  HA  ALA P 101     -35.512 -95.117 118.469  0.00 97.00      PROA   
ATOM   1547  CB  ALA P 101     -34.966 -93.814 120.052  0.00 97.00      PROA   
ATOM   1548  HB1 ALA P 101     -34.066 -93.435 120.578  0.00 97.00      PROA   
ATOM   1549  HB2 ALA P 101     -35.609 -94.325 120.803  0.00 97.00      PROA   
ATOM   1550  HB3 ALA P 101     -35.534 -92.954 119.643  0.00 97.00      PROA   
ATOM   1551  C   ALA P 101     -33.741 -94.135 117.874  0.00 97.00      PROA   
ATOM   1552  O   ALA P 101     -32.541 -93.921 118.027  0.00 97.00      PROA   
ATOM   1553  N   LEU P 102     -34.382 -93.811 116.730  0.00 97.00      PROA   
ATOM   1554  HN  LEU P 102     -35.333 -94.083 116.604  0.00 97.00      PROA   
ATOM   1555  CA  LEU P 102     -33.781 -93.186 115.573  0.00 97.00      PROA   
ATOM   1556  HA  LEU P 102     -32.750 -92.934 115.780  0.00 97.00      PROA   
ATOM   1557  CB  LEU P 102     -33.884 -94.098 114.320  0.00 97.00      PROA   
ATOM   1558  HB1 LEU P 102     -33.320 -93.642 113.478  0.00 97.00      PROA   
ATOM   1559  HB2 LEU P 102     -34.953 -94.172 114.017  0.00 97.00      PROA   
ATOM   1560  CG  LEU P 102     -33.392 -95.553 114.509  0.00 97.00      PROA   
ATOM   1561  HG  LEU P 102     -33.938 -96.013 115.367  0.00 97.00      PROA   
ATOM   1562  CD1 LEU P 102     -33.727 -96.393 113.266  0.00 97.00      PROA   
ATOM   1563 HD11 LEU P 102     -33.177 -95.999 112.385  0.00 97.00      PROA   
ATOM   1564 HD12 LEU P 102     -34.816 -96.360 113.051  0.00 97.00      PROA   
ATOM   1565 HD13 LEU P 102     -33.428 -97.449 113.433  0.00 97.00      PROA   
ATOM   1566  CD2 LEU P 102     -31.885 -95.622 114.801  0.00 97.00      PROA   
ATOM   1567 HD21 LEU P 102     -31.635 -95.037 115.709  0.00 97.00      PROA   
ATOM   1568 HD22 LEU P 102     -31.316 -95.212 113.941  0.00 97.00      PROA   
ATOM   1569 HD23 LEU P 102     -31.571 -96.676 114.959  0.00 97.00      PROA   
ATOM   1570  C   LEU P 102     -34.544 -91.916 115.261  0.00 97.00      PROA   
ATOM   1571  O   LEU P 102     -35.770 -91.903 115.289  0.00 97.00      PROA   
ATOM   1572  N   ARG P 103     -33.847 -90.802 114.938  0.00 97.00      PROA   
ATOM   1573  HN  ARG P 103     -32.852 -90.772 115.027  0.00 97.00      PROA   
ATOM   1574  CA  ARG P 103     -34.513 -89.627 114.416  0.00 97.00      PROA   
ATOM   1575  HA  ARG P 103     -35.503 -89.898 114.084  0.00 97.00      PROA   
ATOM   1576  CB  ARG P 103     -34.689 -88.502 115.470  0.00 97.00      PROA   
ATOM   1577  HB1 ARG P 103     -33.694 -88.172 115.840  0.00 97.00      PROA   
ATOM   1578  HB2 ARG P 103     -35.250 -88.916 116.337  0.00 97.00      PROA   
ATOM   1579  CG  ARG P 103     -35.447 -87.296 114.897  0.00 97.00      PROA   
ATOM   1580  HG1 ARG P 103     -36.452 -87.637 114.556  0.00 97.00      PROA   
ATOM   1581  HG2 ARG P 103     -34.885 -86.923 114.013  0.00 97.00      PROA   
ATOM   1582  CD  ARG P 103     -35.597 -86.086 115.811  0.00 97.00      PROA   
ATOM   1583  HD1 ARG P 103     -34.596 -85.695 116.094  0.00 97.00      PROA   
ATOM   1584  HD2 ARG P 103     -36.189 -86.307 116.723  0.00 97.00      PROA   
ATOM   1585  NE  ARG P 103     -36.346 -85.100 114.969  0.00 97.00      PROA   
ATOM   1586  HE  ARG P 103     -36.961 -85.434 114.258  0.00 97.00      PROA   
ATOM   1587  CZ  ARG P 103     -36.054 -83.797 114.881  0.00 97.00      PROA   
ATOM   1588  NH1 ARG P 103     -35.111 -83.174 115.593  0.00 97.00      PROA   
ATOM   1589 HH11 ARG P 103     -34.427 -83.689 116.093  0.00 97.00      PROA   
ATOM   1590 HH12 ARG P 103     -35.003 -82.201 115.372  0.00 97.00      PROA   
ATOM   1591  NH2 ARG P 103     -36.705 -83.042 113.982  0.00 97.00      PROA   
ATOM   1592 HH21 ARG P 103     -37.378 -83.466 113.378  0.00 97.00      PROA   
ATOM   1593 HH22 ARG P 103     -36.351 -82.119 113.841  0.00 97.00      PROA   
ATOM   1594  C   ARG P 103     -33.811 -89.064 113.195  0.00 97.00      PROA   
ATOM   1595  O   ARG P 103     -32.696 -88.566 113.265  0.00 97.00      PROA   
ATOM   1596  N   CYS P 104     -34.497 -89.052 112.031  0.00 97.00      PROA   
ATOM   1597  HN  CYS P 104     -35.361 -89.550 111.959  0.00 97.00      PROA   
ATOM   1598  CA  CYS P 104     -34.143 -88.230 110.887  0.00 97.00      PROA   
ATOM   1599  HA  CYS P 104     -33.090 -88.379 110.691  0.00 97.00      PROA   
ATOM   1600  CB  CYS P 104     -34.968 -88.641 109.642  0.00 97.00      PROA   
ATOM   1601  HB1 CYS P 104     -36.012 -88.271 109.733  0.00 97.00      PROA   
ATOM   1602  HB2 CYS P 104     -35.029 -89.753 109.634  0.00 97.00      PROA   
ATOM   1603  SG  CYS P 104     -34.230 -88.107 108.069  0.00 97.00      PROA   
ATOM   1604  C   CYS P 104     -34.376 -86.757 111.200  0.00 97.00      PROA   
ATOM   1605  O   CYS P 104     -35.426 -86.391 111.717  0.00 97.00      PROA   
ATOM   1606  N   HSD P 105     -33.390 -85.877 110.924  0.00 97.00      PROA   
ATOM   1607  HN  HSD P 105     -32.539 -86.178 110.501  0.00 97.00      PROA   
ATOM   1608  CA  HSD P 105     -33.370 -84.534 111.471  0.00 97.00      PROA   
ATOM   1609  HA  HSD P 105     -34.380 -84.168 111.605  0.00 97.00      PROA   
ATOM   1610  CB  HSD P 105     -32.671 -84.573 112.854  0.00 97.00      PROA   
ATOM   1611  HB1 HSD P 105     -31.915 -85.388 112.798  0.00 97.00      PROA   
ATOM   1612  HB2 HSD P 105     -33.410 -84.880 113.626  0.00 97.00      PROA   
ATOM   1613  ND1 HSD P 105     -32.485 -82.210 113.818  0.00 97.00      PROA   
ATOM   1614  HD1 HSD P 105     -33.399 -81.861 113.591  0.00 97.00      PROA   
ATOM   1615  CG  HSD P 105     -31.916 -83.373 113.348  0.00 97.00      PROA   
ATOM   1616  CE1 HSD P 105     -31.508 -81.528 114.463  0.00 97.00      PROA   
ATOM   1617  HE1 HSD P 105     -31.679 -80.565 114.944  0.00 97.00      PROA   
ATOM   1618  NE2 HSD P 105     -30.354 -82.163 114.432  0.00 97.00      PROA   
ATOM   1619  CD2 HSD P 105     -30.612 -83.322 113.724  0.00 97.00      PROA   
ATOM   1620  HD2 HSD P 105     -29.832 -84.058 113.581  0.00 97.00      PROA   
ATOM   1621  C   HSD P 105     -32.709 -83.602 110.484  0.00 97.00      PROA   
ATOM   1622  O   HSD P 105     -31.861 -84.014 109.698  0.00 97.00      PROA   
ATOM   1623  N   ALA P 106     -33.132 -82.317 110.461  0.00 97.00      PROA   
ATOM   1624  HN  ALA P 106     -33.743 -81.946 111.163  0.00 97.00      PROA   
ATOM   1625  CA  ALA P 106     -32.872 -81.417 109.362  0.00 97.00      PROA   
ATOM   1626  HA  ALA P 106     -32.308 -81.921 108.592  0.00 97.00      PROA   
ATOM   1627  CB  ALA P 106     -34.209 -80.922 108.774  0.00 97.00      PROA   
ATOM   1628  HB1 ALA P 106     -34.839 -80.485 109.578  0.00 97.00      PROA   
ATOM   1629  HB2 ALA P 106     -34.770 -81.783 108.348  0.00 97.00      PROA   
ATOM   1630  HB3 ALA P 106     -34.059 -80.171 107.973  0.00 97.00      PROA   
ATOM   1631  C   ALA P 106     -32.037 -80.252 109.825  0.00 97.00      PROA   
ATOM   1632  O   ALA P 106     -32.075 -79.868 110.990  0.00 97.00      PROA   
ATOM   1633  N   TRP P 107     -31.206 -79.680 108.917  0.00 97.00      PROA   
ATOM   1634  HN  TRP P 107     -31.112 -80.064 108.000  0.00 97.00      PROA   
ATOM   1635  CA  TRP P 107     -30.336 -78.567 109.254  0.00 97.00      PROA   
ATOM   1636  HA  TRP P 107     -29.782 -78.915 110.114  0.00 97.00      PROA   
ATOM   1637  CB  TRP P 107     -29.236 -78.281 108.184  0.00 97.00      PROA   
ATOM   1638  HB1 TRP P 107     -29.738 -78.194 107.194  0.00 97.00      PROA   
ATOM   1639  HB2 TRP P 107     -28.566 -79.166 108.142  0.00 97.00      PROA   
ATOM   1640  CG  TRP P 107     -28.405 -77.054 108.426  0.00 97.00      PROA   
ATOM   1641  CD1 TRP P 107     -28.287 -75.976 107.590  0.00 97.00      PROA   
ATOM   1642  HD1 TRP P 107     -28.608 -75.970 106.557  0.00 97.00      PROA   
ATOM   1643  NE1 TRP P 107     -27.732 -74.923 108.274  0.00 97.00      PROA   
ATOM   1644  HE1 TRP P 107     -27.426 -74.078 107.894  0.00 97.00      PROA   
ATOM   1645  CE2 TRP P 107     -27.486 -75.293 109.564  0.00 97.00      PROA   
ATOM   1646  CD2 TRP P 107     -27.849 -76.651 109.691  0.00 97.00      PROA   
ATOM   1647  CE3 TRP P 107     -27.661 -77.297 110.915  0.00 97.00      PROA   
ATOM   1648  HE3 TRP P 107     -27.885 -78.346 111.041  0.00 97.00      PROA   
ATOM   1649  CZ3 TRP P 107     -27.210 -76.552 112.007  0.00 97.00      PROA   
ATOM   1650  HZ3 TRP P 107     -27.094 -77.026 112.973  0.00 97.00      PROA   
ATOM   1651  CZ2 TRP P 107     -27.037 -74.551 110.649  0.00 97.00      PROA   
ATOM   1652  HZ2 TRP P 107     -26.812 -73.499 110.564  0.00 97.00      PROA   
ATOM   1653  CH2 TRP P 107     -26.925 -75.197 111.881  0.00 97.00      PROA   
ATOM   1654  HH2 TRP P 107     -26.606 -74.642 112.753  0.00 97.00      PROA   
ATOM   1655  C   TRP P 107     -31.074 -77.317 109.740  0.00 97.00      PROA   
ATOM   1656  O   TRP P 107     -31.757 -76.612 108.995  0.00 97.00      PROA   
ATOM   1657  N   LYS P 108     -30.927 -77.067 111.065  0.00 97.00      PROA   
ATOM   1658  HN  LYS P 108     -30.309 -77.653 111.582  0.00 97.00      PROA   
ATOM   1659  CA  LYS P 108     -31.583 -76.048 111.856  0.00 97.00      PROA   
ATOM   1660  HA  LYS P 108     -31.259 -76.239 112.866  0.00 97.00      PROA   
ATOM   1661  CB  LYS P 108     -31.113 -74.628 111.427  0.00 97.00      PROA   
ATOM   1662  HB1 LYS P 108     -31.589 -74.349 110.465  0.00 97.00      PROA   
ATOM   1663  HB2 LYS P 108     -30.016 -74.707 111.230  0.00 97.00      PROA   
ATOM   1664  CG  LYS P 108     -31.297 -73.509 112.474  0.00 97.00      PROA   
ATOM   1665  HG1 LYS P 108     -32.383 -73.332 112.627  0.00 97.00      PROA   
ATOM   1666  HG2 LYS P 108     -30.858 -72.574 112.057  0.00 97.00      PROA   
ATOM   1667  CD  LYS P 108     -30.638 -73.854 113.828  0.00 97.00      PROA   
ATOM   1668  HD1 LYS P 108     -29.633 -74.296 113.640  0.00 97.00      PROA   
ATOM   1669  HD2 LYS P 108     -31.262 -74.643 114.304  0.00 97.00      PROA   
ATOM   1670  CE  LYS P 108     -30.505 -72.715 114.856  0.00 97.00      PROA   
ATOM   1671  HE1 LYS P 108     -30.225 -73.139 115.848  0.00 97.00      PROA   
ATOM   1672  HE2 LYS P 108     -31.455 -72.156 114.978  0.00 97.00      PROA   
ATOM   1673  NZ  LYS P 108     -29.427 -71.764 114.488  0.00 97.00      PROA   
ATOM   1674  HZ1 LYS P 108     -28.579 -72.286 114.196  0.00 97.00      PROA   
ATOM   1675  HZ2 LYS P 108     -29.120 -71.243 115.329  0.00 97.00      PROA   
ATOM   1676  HZ3 LYS P 108     -29.725 -71.100 113.744  0.00 97.00      PROA   
ATOM   1677  C   LYS P 108     -33.095 -76.265 111.837  0.00 97.00      PROA   
ATOM   1678  O   LYS P 108     -33.874 -75.329 111.695  0.00 97.00      PROA   
ATOM   1679  N   ASP P 109     -33.498 -77.552 112.008  0.00 97.00      PROA   
ATOM   1680  HN  ASP P 109     -32.786 -78.229 112.183  0.00 97.00      PROA   
ATOM   1681  CA  ASP P 109     -34.794 -78.196 111.842  0.00 97.00      PROA   
ATOM   1682  HA  ASP P 109     -34.533 -79.020 111.200  0.00 97.00      PROA   
ATOM   1683  CB  ASP P 109     -35.335 -78.780 113.176  0.00 97.00      PROA   
ATOM   1684  HB1 ASP P 109     -36.432 -78.656 113.288  0.00 97.00      PROA   
ATOM   1685  HB2 ASP P 109     -34.847 -78.244 114.021  0.00 97.00      PROA   
ATOM   1686  CG  ASP P 109     -35.047 -80.267 113.348  0.00 97.00      PROA   
ATOM   1687  OD1 ASP P 109     -34.781 -80.999 112.364  0.00 97.00      PROA   
ATOM   1688  OD2 ASP P 109     -35.211 -80.706 114.511  0.00 97.00      PROA   
ATOM   1689  C   ASP P 109     -35.908 -77.510 111.069  0.00 97.00      PROA   
ATOM   1690  O   ASP P 109     -36.558 -76.577 111.537  0.00 97.00      PROA   
ATOM   1691  N   LYS P 110     -36.163 -78.027 109.844  0.00 97.00      PROA   
ATOM   1692  HN  LYS P 110     -35.677 -78.843 109.546  0.00 97.00      PROA   
ATOM   1693  CA  LYS P 110     -37.178 -77.550 108.933  0.00 97.00      PROA   
ATOM   1694  HA  LYS P 110     -37.789 -76.806 109.425  0.00 97.00      PROA   
ATOM   1695  CB  LYS P 110     -36.564 -76.986 107.620  0.00 97.00      PROA   
ATOM   1696  HB1 LYS P 110     -37.371 -76.539 107.000  0.00 97.00      PROA   
ATOM   1697  HB2 LYS P 110     -36.111 -77.820 107.038  0.00 97.00      PROA   
ATOM   1698  CG  LYS P 110     -35.454 -75.932 107.840  0.00 97.00      PROA   
ATOM   1699  HG1 LYS P 110     -35.100 -75.583 106.844  0.00 97.00      PROA   
ATOM   1700  HG2 LYS P 110     -34.587 -76.422 108.338  0.00 97.00      PROA   
ATOM   1701  CD  LYS P 110     -35.900 -74.727 108.693  0.00 97.00      PROA   
ATOM   1702  HD1 LYS P 110     -36.337 -75.103 109.639  0.00 97.00      PROA   
ATOM   1703  HD2 LYS P 110     -36.708 -74.169 108.174  0.00 97.00      PROA   
ATOM   1704  CE  LYS P 110     -34.765 -73.778 109.106  0.00 97.00      PROA   
ATOM   1705  HE1 LYS P 110     -33.950 -74.337 109.606  0.00 97.00      PROA   
ATOM   1706  HE2 LYS P 110     -35.144 -72.989 109.790  0.00 97.00      PROA   
ATOM   1707  NZ  LYS P 110     -34.159 -73.133 107.928  0.00 97.00      PROA   
ATOM   1708  HZ1 LYS P 110     -34.908 -72.724 107.334  0.00 97.00      PROA   
ATOM   1709  HZ2 LYS P 110     -33.643 -73.863 107.397  0.00 97.00      PROA   
ATOM   1710  HZ3 LYS P 110     -33.499 -72.391 108.235  0.00 97.00      PROA   
ATOM   1711  C   LYS P 110     -38.041 -78.756 108.638  0.00 97.00      PROA   
ATOM   1712  O   LYS P 110     -37.524 -79.863 108.522  0.00 97.00      PROA   
ATOM   1713  N   LEU P 111     -39.384 -78.575 108.556  0.00 97.00      PROA   
ATOM   1714  HN  LEU P 111     -39.782 -77.666 108.664  0.00 97.00      PROA   
ATOM   1715  CA  LEU P 111     -40.367 -79.645 108.518  0.00 97.00      PROA   
ATOM   1716  HA  LEU P 111     -40.102 -80.359 109.286  0.00 97.00      PROA   
ATOM   1717  CB  LEU P 111     -41.803 -79.111 108.810  0.00 97.00      PROA   
ATOM   1718  HB1 LEU P 111     -42.535 -79.939 108.667  0.00 97.00      PROA   
ATOM   1719  HB2 LEU P 111     -42.050 -78.314 108.075  0.00 97.00      PROA   
ATOM   1720  CG  LEU P 111     -42.078 -78.564 110.240  0.00 97.00      PROA   
ATOM   1721  HG  LEU P 111     -43.182 -78.392 110.287  0.00 97.00      PROA   
ATOM   1722  CD1 LEU P 111     -41.738 -79.591 111.335  0.00 97.00      PROA   
ATOM   1723 HD11 LEU P 111     -40.643 -79.769 111.372  0.00 97.00      PROA   
ATOM   1724 HD12 LEU P 111     -42.252 -80.555 111.138  0.00 97.00      PROA   
ATOM   1725 HD13 LEU P 111     -42.062 -79.211 112.327  0.00 97.00      PROA   
ATOM   1726  CD2 LEU P 111     -41.425 -77.202 110.546  0.00 97.00      PROA   
ATOM   1727 HD21 LEU P 111     -41.638 -76.474 109.736  0.00 97.00      PROA   
ATOM   1728 HD22 LEU P 111     -40.327 -77.309 110.665  0.00 97.00      PROA   
ATOM   1729 HD23 LEU P 111     -41.828 -76.798 111.499  0.00 97.00      PROA   
ATOM   1730  C   LEU P 111     -40.411 -80.427 107.209  0.00 97.00      PROA   
ATOM   1731  O   LEU P 111     -41.383 -80.359 106.459  0.00 97.00      PROA   
ATOM   1732  N   VAL P 112     -39.364 -81.238 106.928  0.00 97.00      PROA   
ATOM   1733  HN  VAL P 112     -38.529 -81.152 107.470  0.00 97.00      PROA   
ATOM   1734  CA  VAL P 112     -39.304 -82.150 105.800  0.00 97.00      PROA   
ATOM   1735  HA  VAL P 112     -39.417 -81.528 104.923  0.00 97.00      PROA   
ATOM   1736  CB  VAL P 112     -37.962 -82.872 105.649  0.00 97.00      PROA   
ATOM   1737  HB  VAL P 112     -38.017 -83.578 104.786  0.00 97.00      PROA   
ATOM   1738  CG1 VAL P 112     -36.883 -81.822 105.309  0.00 97.00      PROA   
ATOM   1739 HG11 VAL P 112     -36.726 -81.130 106.163  0.00 97.00      PROA   
ATOM   1740 HG12 VAL P 112     -37.191 -81.232 104.421  0.00 97.00      PROA   
ATOM   1741 HG13 VAL P 112     -35.917 -82.320 105.081  0.00 97.00      PROA   
ATOM   1742  CG2 VAL P 112     -37.587 -83.679 106.913  0.00 97.00      PROA   
ATOM   1743 HG21 VAL P 112     -38.373 -84.419 107.163  0.00 97.00      PROA   
ATOM   1744 HG22 VAL P 112     -37.439 -83.008 107.785  0.00 97.00      PROA   
ATOM   1745 HG23 VAL P 112     -36.637 -84.231 106.740  0.00 97.00      PROA   
ATOM   1746  C   VAL P 112     -40.452 -83.147 105.757  0.00 97.00      PROA   
ATOM   1747  O   VAL P 112     -40.903 -83.679 106.771  0.00 97.00      PROA   
ATOM   1748  N   TYR P 113     -40.956 -83.382 104.528  0.00 97.00      PROA   
ATOM   1749  HN  TYR P 113     -40.555 -82.927 103.735  0.00 97.00      PROA   
ATOM   1750  CA  TYR P 113     -42.093 -84.221 104.242  0.00 97.00      PROA   
ATOM   1751  HA  TYR P 113     -42.500 -84.581 105.174  0.00 97.00      PROA   
ATOM   1752  CB  TYR P 113     -43.255 -83.472 103.514  0.00 97.00      PROA   
ATOM   1753  HB1 TYR P 113     -43.704 -82.758 104.240  0.00 97.00      PROA   
ATOM   1754  HB2 TYR P 113     -44.056 -84.175 103.205  0.00 97.00      PROA   
ATOM   1755  CG  TYR P 113     -42.817 -82.655 102.316  0.00 97.00      PROA   
ATOM   1756  CD1 TYR P 113     -42.253 -81.376 102.486  0.00 97.00      PROA   
ATOM   1757  HD1 TYR P 113     -42.094 -80.989 103.482  0.00 97.00      PROA   
ATOM   1758  CE1 TYR P 113     -41.878 -80.606 101.380  0.00 97.00      PROA   
ATOM   1759  HE1 TYR P 113     -41.424 -79.637 101.528  0.00 97.00      PROA   
ATOM   1760  CZ  TYR P 113     -42.105 -81.087 100.085  0.00 97.00      PROA   
ATOM   1761  OH  TYR P 113     -41.706 -80.324  98.972  0.00 97.00      PROA   
ATOM   1762  HH  TYR P 113     -40.947 -79.801  99.249  0.00 97.00      PROA   
ATOM   1763  CD2 TYR P 113     -43.059 -83.114 101.009  0.00 97.00      PROA   
ATOM   1764  HD2 TYR P 113     -43.519 -84.077 100.858  0.00 97.00      PROA   
ATOM   1765  CE2 TYR P 113     -42.709 -82.334  99.898  0.00 97.00      PROA   
ATOM   1766  HE2 TYR P 113     -42.882 -82.705  98.898  0.00 97.00      PROA   
ATOM   1767  C   TYR P 113     -41.604 -85.446 103.505  0.00 97.00      PROA   
ATOM   1768  O   TYR P 113     -40.487 -85.480 103.008  0.00 97.00      PROA   
ATOM   1769  N   ASN P 114     -42.416 -86.523 103.479  0.00 97.00      PROA   
ATOM   1770  HN  ASN P 114     -43.311 -86.453 103.917  0.00 97.00      PROA   
ATOM   1771  CA  ASN P 114     -42.093 -87.801 102.861  0.00 97.00      PROA   
ATOM   1772  HA  ASN P 114     -42.903 -88.454 103.143  0.00 97.00      PROA   
ATOM   1773  CB  ASN P 114     -42.015 -87.732 101.304  0.00 97.00      PROA   
ATOM   1774  HB1 ASN P 114     -41.794 -88.732 100.875  0.00 97.00      PROA   
ATOM   1775  HB2 ASN P 114     -41.203 -87.037 101.003  0.00 97.00      PROA   
ATOM   1776  CG  ASN P 114     -43.310 -87.222 100.659  0.00 97.00      PROA   
ATOM   1777  OD1 ASN P 114     -43.276 -86.360  99.774  0.00 97.00      PROA   
ATOM   1778  ND2 ASN P 114     -44.482 -87.751 101.099  0.00 97.00      PROA   
ATOM   1779 HD21 ASN P 114     -45.317 -87.445 100.645  0.00 97.00      PROA   
ATOM   1780 HD22 ASN P 114     -44.482 -88.479 101.783  0.00 97.00      PROA   
ATOM   1781  C   ASN P 114     -40.841 -88.465 103.422  0.00 97.00      PROA   
ATOM   1782  O   ASN P 114     -39.929 -88.846 102.689  0.00 97.00      PROA   
ATOM   1783  N   VAL P 115     -40.781 -88.622 104.762  0.00 97.00      PROA   
ATOM   1784  HN  VAL P 115     -41.573 -88.396 105.325  0.00 97.00      PROA   
ATOM   1785  CA  VAL P 115     -39.626 -89.142 105.462  0.00 97.00      PROA   
ATOM   1786  HA  VAL P 115     -38.753 -88.766 104.952  0.00 97.00      PROA   
ATOM   1787  CB  VAL P 115     -39.530 -88.638 106.899  0.00 97.00      PROA   
ATOM   1788  HB  VAL P 115     -40.450 -88.917 107.461  0.00 97.00      PROA   
ATOM   1789  CG1 VAL P 115     -38.299 -89.236 107.619  0.00 97.00      PROA   
ATOM   1790 HG11 VAL P 115     -37.376 -89.025 107.038  0.00 97.00      PROA   
ATOM   1791 HG12 VAL P 115     -38.395 -90.333 107.748  0.00 97.00      PROA   
ATOM   1792 HG13 VAL P 115     -38.189 -88.781 108.626  0.00 97.00      PROA   
ATOM   1793  CG2 VAL P 115     -39.424 -87.098 106.855  0.00 97.00      PROA   
ATOM   1794 HG21 VAL P 115     -40.357 -86.638 106.470  0.00 97.00      PROA   
ATOM   1795 HG22 VAL P 115     -38.580 -86.790 106.202  0.00 97.00      PROA   
ATOM   1796 HG23 VAL P 115     -39.237 -86.696 107.873  0.00 97.00      PROA   
ATOM   1797  C   VAL P 115     -39.571 -90.657 105.388  0.00 97.00      PROA   
ATOM   1798  O   VAL P 115     -40.485 -91.361 105.801  0.00 97.00      PROA   
ATOM   1799  N   LEU P 116     -38.456 -91.183 104.847  0.00 97.00      PROA   
ATOM   1800  HN  LEU P 116     -37.754 -90.565 104.499  0.00 97.00      PROA   
ATOM   1801  CA  LEU P 116     -38.204 -92.593 104.661  0.00 97.00      PROA   
ATOM   1802  HA  LEU P 116     -39.062 -93.172 104.966  0.00 97.00      PROA   
ATOM   1803  CB  LEU P 116     -37.842 -92.910 103.187  0.00 97.00      PROA   
ATOM   1804  HB1 LEU P 116     -37.430 -93.939 103.089  0.00 97.00      PROA   
ATOM   1805  HB2 LEU P 116     -37.051 -92.196 102.869  0.00 97.00      PROA   
ATOM   1806  CG  LEU P 116     -39.018 -92.791 102.192  0.00 97.00      PROA   
ATOM   1807  HG  LEU P 116     -39.567 -91.842 102.398  0.00 97.00      PROA   
ATOM   1808  CD1 LEU P 116     -38.505 -92.727 100.742  0.00 97.00      PROA   
ATOM   1809 HD11 LEU P 116     -37.948 -93.657 100.495  0.00 97.00      PROA   
ATOM   1810 HD12 LEU P 116     -37.828 -91.859 100.608  0.00 97.00      PROA   
ATOM   1811 HD13 LEU P 116     -39.358 -92.627 100.038  0.00 97.00      PROA   
ATOM   1812  CD2 LEU P 116     -39.992 -93.969 102.354  0.00 97.00      PROA   
ATOM   1813 HD21 LEU P 116     -40.377 -94.015 103.392  0.00 97.00      PROA   
ATOM   1814 HD22 LEU P 116     -39.474 -94.925 102.127  0.00 97.00      PROA   
ATOM   1815 HD23 LEU P 116     -40.850 -93.860 101.658  0.00 97.00      PROA   
ATOM   1816  C   LEU P 116     -37.029 -93.008 105.510  0.00 97.00      PROA   
ATOM   1817  O   LEU P 116     -35.956 -92.423 105.432  0.00 97.00      PROA   
ATOM   1818  N   TYR P 117     -37.209 -94.065 106.330  0.00 97.00      PROA   
ATOM   1819  HN  TYR P 117     -38.121 -94.459 106.435  0.00 97.00      PROA   
ATOM   1820  CA  TYR P 117     -36.144 -94.726 107.058  0.00 97.00      PROA   
ATOM   1821  HA  TYR P 117     -35.285 -94.071 107.113  0.00 97.00      PROA   
ATOM   1822  CB  TYR P 117     -36.552 -95.126 108.501  0.00 97.00      PROA   
ATOM   1823  HB1 TYR P 117     -35.812 -95.826 108.945  0.00 97.00      PROA   
ATOM   1824  HB2 TYR P 117     -37.544 -95.628 108.494  0.00 97.00      PROA   
ATOM   1825  CG  TYR P 117     -36.633 -93.911 109.398  0.00 97.00      PROA   
ATOM   1826  CD1 TYR P 117     -35.580 -93.623 110.287  0.00 97.00      PROA   
ATOM   1827  HD1 TYR P 117     -34.698 -94.247 110.297  0.00 97.00      PROA   
ATOM   1828  CE1 TYR P 117     -35.665 -92.542 111.172  0.00 97.00      PROA   
ATOM   1829  HE1 TYR P 117     -34.855 -92.335 111.856  0.00 97.00      PROA   
ATOM   1830  CZ  TYR P 117     -36.807 -91.739 111.179  0.00 97.00      PROA   
ATOM   1831  OH  TYR P 117     -36.878 -90.671 112.087  0.00 97.00      PROA   
ATOM   1832  HH  TYR P 117     -37.775 -90.324 112.090  0.00 97.00      PROA   
ATOM   1833  CD2 TYR P 117     -37.780 -93.094 109.423  0.00 97.00      PROA   
ATOM   1834  HD2 TYR P 117     -38.602 -93.307 108.756  0.00 97.00      PROA   
ATOM   1835  CE2 TYR P 117     -37.865 -92.007 110.304  0.00 97.00      PROA   
ATOM   1836  HE2 TYR P 117     -38.745 -91.380 110.312  0.00 97.00      PROA   
ATOM   1837  C   TYR P 117     -35.710 -95.964 106.301  0.00 97.00      PROA   
ATOM   1838  O   TYR P 117     -36.537 -96.770 105.887  0.00 97.00      PROA   
ATOM   1839  N   TYR P 118     -34.381 -96.125 106.099  0.00 97.00      PROA   
ATOM   1840  HN  TYR P 118     -33.740 -95.441 106.444  0.00 97.00      PROA   
ATOM   1841  CA  TYR P 118     -33.769 -97.176 105.313  0.00 97.00      PROA   
ATOM   1842  HA  TYR P 118     -34.532 -97.830 104.931  0.00 97.00      PROA   
ATOM   1843  CB  TYR P 118     -32.851 -96.671 104.148  0.00 97.00      PROA   
ATOM   1844  HB1 TYR P 118     -32.426 -97.545 103.607  0.00 97.00      PROA   
ATOM   1845  HB2 TYR P 118     -32.007 -96.093 104.579  0.00 97.00      PROA   
ATOM   1846  CG  TYR P 118     -33.508 -95.761 103.126  0.00 97.00      PROA   
ATOM   1847  CD1 TYR P 118     -33.923 -94.465 103.474  0.00 97.00      PROA   
ATOM   1848  HD1 TYR P 118     -33.857 -94.134 104.495  0.00 97.00      PROA   
ATOM   1849  CE1 TYR P 118     -34.392 -93.571 102.509  0.00 97.00      PROA   
ATOM   1850  HE1 TYR P 118     -34.700 -92.587 102.818  0.00 97.00      PROA   
ATOM   1851  CZ  TYR P 118     -34.435 -93.945 101.163  0.00 97.00      PROA   
ATOM   1852  OH  TYR P 118     -34.871 -93.012 100.201  0.00 97.00      PROA   
ATOM   1853  HH  TYR P 118     -35.098 -92.209 100.685  0.00 97.00      PROA   
ATOM   1854  CD2 TYR P 118     -33.554 -96.123 101.764  0.00 97.00      PROA   
ATOM   1855  HD2 TYR P 118     -33.200 -97.095 101.460  0.00 97.00      PROA   
ATOM   1856  CE2 TYR P 118     -34.017 -95.227 100.788  0.00 97.00      PROA   
ATOM   1857  HE2 TYR P 118     -34.033 -95.521  99.749  0.00 97.00      PROA   
ATOM   1858  C   TYR P 118     -32.881 -97.995 106.222  0.00 97.00      PROA   
ATOM   1859  O   TYR P 118     -32.266 -97.470 107.146  0.00 97.00      PROA   
ATOM   1860  N   ARG P 119     -32.795 -99.320 105.965  0.00 97.00      PROA   
ATOM   1861  HN  ARG P 119     -33.348 -99.729 105.241  0.00 97.00      PROA   
ATOM   1862  CA  ARG P 119     -31.823-100.195 106.578  0.00 97.00      PROA   
ATOM   1863  HA  ARG P 119     -31.007 -99.590 106.940  0.00 97.00      PROA   
ATOM   1864  CB  ARG P 119     -32.361-101.005 107.787  0.00 97.00      PROA   
ATOM   1865  HB1 ARG P 119     -33.349-101.441 107.518  0.00 97.00      PROA   
ATOM   1866  HB2 ARG P 119     -32.519-100.280 108.617  0.00 97.00      PROA   
ATOM   1867  CG  ARG P 119     -31.411-102.131 108.250  0.00 97.00      PROA   
ATOM   1868  HG1 ARG P 119     -30.380-101.710 108.269  0.00 97.00      PROA   
ATOM   1869  HG2 ARG P 119     -31.422-102.963 107.514  0.00 97.00      PROA   
ATOM   1870  CD  ARG P 119     -31.656-102.703 109.650  0.00 97.00      PROA   
ATOM   1871  HD1 ARG P 119     -31.768-101.906 110.406  0.00 97.00      PROA   
ATOM   1872  HD2 ARG P 119     -30.788-103.327 109.946  0.00 97.00      PROA   
ATOM   1873  NE  ARG P 119     -32.843-103.609 109.652  0.00 97.00      PROA   
ATOM   1874  HE  ARG P 119     -32.680-104.594 109.642  0.00 97.00      PROA   
ATOM   1875  CZ  ARG P 119     -34.072-103.248 110.072  0.00 97.00      PROA   
ATOM   1876  NH1 ARG P 119     -34.480-101.980 110.126  0.00 97.00      PROA   
ATOM   1877 HH11 ARG P 119     -33.871-101.294 109.745  0.00 97.00      PROA   
ATOM   1878 HH12 ARG P 119     -35.447-101.805 110.289  0.00 97.00      PROA   
ATOM   1879  NH2 ARG P 119     -34.891-104.227 110.484  0.00 97.00      PROA   
ATOM   1880 HH21 ARG P 119     -34.464-105.124 110.583  0.00 97.00      PROA   
ATOM   1881 HH22 ARG P 119     -35.650-104.001 111.091  0.00 97.00      PROA   
ATOM   1882  C   ARG P 119     -31.248-101.111 105.524  0.00 97.00      PROA   
ATOM   1883  O   ARG P 119     -31.982-101.805 104.824  0.00 97.00      PROA   
ATOM   1884  N   ASN P 120     -29.898-101.129 105.394  0.00 97.00      PROA   
ATOM   1885  HN  ASN P 120     -29.342-100.567 106.007  0.00 97.00      PROA   
ATOM   1886  CA  ASN P 120     -29.150-101.988 104.488  0.00 97.00      PROA   
ATOM   1887  HA  ASN P 120     -28.122-101.660 104.548  0.00 97.00      PROA   
ATOM   1888  CB  ASN P 120     -29.195-103.482 104.917  0.00 97.00      PROA   
ATOM   1889  HB1 ASN P 120     -28.587-104.108 104.231  0.00 97.00      PROA   
ATOM   1890  HB2 ASN P 120     -30.244-103.847 104.901  0.00 97.00      PROA   
ATOM   1891  CG  ASN P 120     -28.604-103.603 106.330  0.00 97.00      PROA   
ATOM   1892  OD1 ASN P 120     -27.752-102.819 106.742  0.00 97.00      PROA   
ATOM   1893  ND2 ASN P 120     -29.099-104.576 107.126  0.00 97.00      PROA   
ATOM   1894 HD21 ASN P 120     -28.745-104.716 108.046  0.00 97.00      PROA   
ATOM   1895 HD22 ASN P 120     -29.709-105.267 106.718  0.00 97.00      PROA   
ATOM   1896  C   ASN P 120     -29.551-101.800 103.034  0.00 97.00      PROA   
ATOM   1897  O   ASN P 120     -29.810-102.759 102.309  0.00 97.00      PROA   
ATOM   1898  N   GLY P 121     -29.624-100.524 102.584  0.00 97.00      PROA   
ATOM   1899  HN  GLY P 121     -29.379 -99.776 103.196  0.00 97.00      PROA   
ATOM   1900  CA  GLY P 121     -30.033-100.151 101.238  0.00 97.00      PROA   
ATOM   1901  HA1 GLY P 121     -29.733-100.923 100.542  0.00 97.00      PROA   
ATOM   1902  HA2 GLY P 121     -29.571 -99.200 101.017  0.00 97.00      PROA   
ATOM   1903  C   GLY P 121     -31.521 -99.955 101.094  0.00 97.00      PROA   
ATOM   1904  O   GLY P 121     -31.959 -99.051 100.387  0.00 97.00      PROA   
ATOM   1905  N   LYS P 122     -32.347-100.800 101.742  0.00 97.00      PROA   
ATOM   1906  HN  LYS P 122     -31.973-101.522 102.322  0.00 97.00      PROA   
ATOM   1907  CA  LYS P 122     -33.784-100.778 101.557  0.00 97.00      PROA   
ATOM   1908  HA  LYS P 122     -33.990-100.395 100.567  0.00 97.00      PROA   
ATOM   1909  CB  LYS P 122     -34.393-102.207 101.584  0.00 97.00      PROA   
ATOM   1910  HB1 LYS P 122     -33.957-102.761 102.446  0.00 97.00      PROA   
ATOM   1911  HB2 LYS P 122     -34.081-102.733 100.656  0.00 97.00      PROA   
ATOM   1912  CG  LYS P 122     -35.925-102.228 101.719  0.00 97.00      PROA   
ATOM   1913  HG1 LYS P 122     -36.356-101.488 101.006  0.00 97.00      PROA   
ATOM   1914  HG2 LYS P 122     -36.191-101.910 102.753  0.00 97.00      PROA   
ATOM   1915  CD  LYS P 122     -36.604-103.577 101.467  0.00 97.00      PROA   
ATOM   1916  HD1 LYS P 122     -36.185-104.329 102.172  0.00 97.00      PROA   
ATOM   1917  HD2 LYS P 122     -36.375-103.904 100.428  0.00 97.00      PROA   
ATOM   1918  CE  LYS P 122     -38.123-103.451 101.667  0.00 97.00      PROA   
ATOM   1919  HE1 LYS P 122     -38.538-102.676 100.986  0.00 97.00      PROA   
ATOM   1920  HE2 LYS P 122     -38.351-103.161 102.715  0.00 97.00      PROA   
ATOM   1921  NZ  LYS P 122     -38.815-104.727 101.381  0.00 97.00      PROA   
ATOM   1922  HZ1 LYS P 122     -38.436-105.471 102.000  0.00 97.00      PROA   
ATOM   1923  HZ2 LYS P 122     -38.658-104.988 100.387  0.00 97.00      PROA   
ATOM   1924  HZ3 LYS P 122     -39.835-104.617 101.555  0.00 97.00      PROA   
ATOM   1925  C   LYS P 122     -34.528 -99.872 102.521  0.00 97.00      PROA   
ATOM   1926  O   LYS P 122     -34.386 -99.978 103.733  0.00 97.00      PROA   
ATOM   1927  N   ALA P 123     -35.407 -98.985 101.990  0.00 97.00      PROA   
ATOM   1928  HN  ALA P 123     -35.438 -98.828 101.006  0.00 97.00      PROA   
ATOM   1929  CA  ALA P 123     -36.421 -98.290 102.762  0.00 97.00      PROA   
ATOM   1930  HA  ALA P 123     -35.927 -97.742 103.545  0.00 97.00      PROA   
ATOM   1931  CB  ALA P 123     -37.170 -97.263 101.891  0.00 97.00      PROA   
ATOM   1932  HB1 ALA P 123     -37.707 -97.765 101.059  0.00 97.00      PROA   
ATOM   1933  HB2 ALA P 123     -36.446 -96.545 101.449  0.00 97.00      PROA   
ATOM   1934  HB3 ALA P 123     -37.899 -96.684 102.495  0.00 97.00      PROA   
ATOM   1935  C   ALA P 123     -37.420 -99.249 103.402  0.00 97.00      PROA   
ATOM   1936  O   ALA P 123     -37.979-100.118 102.734  0.00 97.00      PROA   
ATOM   1937  N   PHE P 124     -37.664 -99.115 104.728  0.00 97.00      PROA   
ATOM   1938  HN  PHE P 124     -37.192 -98.413 105.259  0.00 97.00      PROA   
ATOM   1939  CA  PHE P 124     -38.521-100.037 105.451  0.00 97.00      PROA   
ATOM   1940  HA  PHE P 124     -39.027-100.691 104.755  0.00 97.00      PROA   
ATOM   1941  CB  PHE P 124     -37.704-100.943 106.433  0.00 97.00      PROA   
ATOM   1942  HB1 PHE P 124     -36.845-101.382 105.879  0.00 97.00      PROA   
ATOM   1943  HB2 PHE P 124     -38.349-101.783 106.771  0.00 97.00      PROA   
ATOM   1944  CG  PHE P 124     -37.159-100.242 107.662  0.00 97.00      PROA   
ATOM   1945  CD1 PHE P 124     -35.974 -99.492 107.598  0.00 97.00      PROA   
ATOM   1946  HD1 PHE P 124     -35.465 -99.397 106.651  0.00 97.00      PROA   
ATOM   1947  CE1 PHE P 124     -35.468 -98.849 108.735  0.00 97.00      PROA   
ATOM   1948  HE1 PHE P 124     -34.567 -98.258 108.667  0.00 97.00      PROA   
ATOM   1949  CZ  PHE P 124     -36.140 -98.965 109.958  0.00 97.00      PROA   
ATOM   1950  HZ  PHE P 124     -35.765 -98.454 110.833  0.00 97.00      PROA   
ATOM   1951  CD2 PHE P 124     -37.808-100.372 108.904  0.00 97.00      PROA   
ATOM   1952  HD2 PHE P 124     -38.717-100.951 108.972  0.00 97.00      PROA   
ATOM   1953  CE2 PHE P 124     -37.306 -99.735 110.045  0.00 97.00      PROA   
ATOM   1954  HE2 PHE P 124     -37.826 -99.823 110.988  0.00 97.00      PROA   
ATOM   1955  C   PHE P 124     -39.622 -99.299 106.185  0.00 97.00      PROA   
ATOM   1956  O   PHE P 124     -40.598 -99.929 106.591  0.00 97.00      PROA   
ATOM   1957  N   LYS P 125     -39.532 -97.958 106.361  0.00 97.00      PROA   
ATOM   1958  HN  LYS P 125     -38.735 -97.440 106.063  0.00 97.00      PROA   
ATOM   1959  CA  LYS P 125     -40.588 -97.266 107.076  0.00 97.00      PROA   
ATOM   1960  HA  LYS P 125     -41.520 -97.776 106.874  0.00 97.00      PROA   
ATOM   1961  CB  LYS P 125     -40.333 -97.307 108.605  0.00 97.00      PROA   
ATOM   1962  HB1 LYS P 125     -40.049 -96.318 109.015  0.00 97.00      PROA   
ATOM   1963  HB2 LYS P 125     -39.451 -97.967 108.775  0.00 97.00      PROA   
ATOM   1964  CG  LYS P 125     -41.496 -97.938 109.394  0.00 97.00      PROA   
ATOM   1965  HG1 LYS P 125     -41.182 -98.069 110.454  0.00 97.00      PROA   
ATOM   1966  HG2 LYS P 125     -41.698 -98.951 108.981  0.00 97.00      PROA   
ATOM   1967  CD  LYS P 125     -42.797 -97.120 109.355  0.00 97.00      PROA   
ATOM   1968  HD1 LYS P 125     -43.563 -97.658 109.958  0.00 97.00      PROA   
ATOM   1969  HD2 LYS P 125     -43.169 -97.070 108.307  0.00 97.00      PROA   
ATOM   1970  CE  LYS P 125     -42.616 -95.703 109.906  0.00 97.00      PROA   
ATOM   1971  HE1 LYS P 125     -41.889 -95.125 109.295  0.00 97.00      PROA   
ATOM   1972  HE2 LYS P 125     -42.256 -95.743 110.955  0.00 97.00      PROA   
ATOM   1973  NZ  LYS P 125     -43.889 -94.955 109.887  0.00 97.00      PROA   
ATOM   1974  HZ1 LYS P 125     -44.670 -95.532 110.251  0.00 97.00      PROA   
ATOM   1975  HZ2 LYS P 125     -44.090 -94.668 108.904  0.00 97.00      PROA   
ATOM   1976  HZ3 LYS P 125     -43.782 -94.090 110.457  0.00 97.00      PROA   
ATOM   1977  C   LYS P 125     -40.789 -95.844 106.591  0.00 97.00      PROA   
ATOM   1978  O   LYS P 125     -39.908 -94.997 106.689  0.00 97.00      PROA   
ATOM   1979  N   PHE P 126     -42.011 -95.556 106.085  0.00 97.00      PROA   
ATOM   1980  HN  PHE P 126     -42.671 -96.293 105.960  0.00 97.00      PROA   
ATOM   1981  CA  PHE P 126     -42.440 -94.268 105.577  0.00 97.00      PROA   
ATOM   1982  HA  PHE P 126     -41.565 -93.681 105.337  0.00 97.00      PROA   
ATOM   1983  CB  PHE P 126     -43.240 -94.502 104.256  0.00 97.00      PROA   
ATOM   1984  HB1 PHE P 126     -44.013 -95.282 104.437  0.00 97.00      PROA   
ATOM   1985  HB2 PHE P 126     -42.553 -94.896 103.478  0.00 97.00      PROA   
ATOM   1986  CG  PHE P 126     -43.924 -93.281 103.693  0.00 97.00      PROA   
ATOM   1987  CD1 PHE P 126     -43.164 -92.230 103.155  0.00 97.00      PROA   
ATOM   1988  HD1 PHE P 126     -42.086 -92.279 103.174  0.00 97.00      PROA   
ATOM   1989  CE1 PHE P 126     -43.793 -91.121 102.581  0.00 97.00      PROA   
ATOM   1990  HE1 PHE P 126     -43.191 -90.343 102.139  0.00 97.00      PROA   
ATOM   1991  CZ  PHE P 126     -45.191 -91.038 102.562  0.00 97.00      PROA   
ATOM   1992  HZ  PHE P 126     -45.685 -90.186 102.121  0.00 97.00      PROA   
ATOM   1993  CD2 PHE P 126     -45.328 -93.196 103.654  0.00 97.00      PROA   
ATOM   1994  HD2 PHE P 126     -45.928 -94.004 104.046  0.00 97.00      PROA   
ATOM   1995  CE2 PHE P 126     -45.958 -92.076 103.102  0.00 97.00      PROA   
ATOM   1996  HE2 PHE P 126     -47.036 -92.022 103.070  0.00 97.00      PROA   
ATOM   1997  C   PHE P 126     -43.251 -93.464 106.593  0.00 97.00      PROA   
ATOM   1998  O   PHE P 126     -44.058 -94.012 107.332  0.00 97.00      PROA   
ATOM   1999  N   PHE P 127     -43.066 -92.121 106.613  0.00 97.00      PROA   
ATOM   2000  HN  PHE P 127     -42.322 -91.720 106.082  0.00 97.00      PROA   
ATOM   2001  CA  PHE P 127     -43.912 -91.162 107.303  0.00 97.00      PROA   
ATOM   2002  HA  PHE P 127     -44.861 -91.622 107.541  0.00 97.00      PROA   
ATOM   2003  CB  PHE P 127     -43.260 -90.545 108.571  0.00 97.00      PROA   
ATOM   2004  HB1 PHE P 127     -43.909 -89.752 109.002  0.00 97.00      PROA   
ATOM   2005  HB2 PHE P 127     -42.291 -90.071 108.299  0.00 97.00      PROA   
ATOM   2006  CG  PHE P 127     -42.988 -91.540 109.668  0.00 97.00      PROA   
ATOM   2007  CD1 PHE P 127     -43.936 -91.745 110.689  0.00 97.00      PROA   
ATOM   2008  HD1 PHE P 127     -44.901 -91.262 110.627  0.00 97.00      PROA   
ATOM   2009  CE1 PHE P 127     -43.611 -92.492 111.829  0.00 97.00      PROA   
ATOM   2010  HE1 PHE P 127     -44.328 -92.603 112.629  0.00 97.00      PROA   
ATOM   2011  CZ  PHE P 127     -42.331 -93.045 111.957  0.00 97.00      PROA   
ATOM   2012  HZ  PHE P 127     -42.068 -93.597 112.847  0.00 97.00      PROA   
ATOM   2013  CD2 PHE P 127     -41.709 -92.109 109.808  0.00 97.00      PROA   
ATOM   2014  HD2 PHE P 127     -40.958 -91.918 109.054  0.00 97.00      PROA   
ATOM   2015  CE2 PHE P 127     -41.379 -92.852 110.949  0.00 97.00      PROA   
ATOM   2016  HE2 PHE P 127     -40.384 -93.257 111.065  0.00 97.00      PROA   
ATOM   2017  C   PHE P 127     -44.176 -89.992 106.369  0.00 97.00      PROA   
ATOM   2018  O   PHE P 127     -43.297 -89.562 105.633  0.00 97.00      PROA   
ATOM   2019  N   HSD P 128     -45.400 -89.414 106.375  0.00 97.00      PROA   
ATOM   2020  HN  HSD P 128     -46.155 -89.807 106.897  0.00 97.00      PROA   
ATOM   2021  CA  HSD P 128     -45.698 -88.182 105.654  0.00 97.00      PROA   
ATOM   2022  HA  HSD P 128     -45.380 -88.341 104.632  0.00 97.00      PROA   
ATOM   2023  CB  HSD P 128     -47.213 -87.876 105.601  0.00 97.00      PROA   
ATOM   2024  HB1 HSD P 128     -47.420 -86.791 105.472  0.00 97.00      PROA   
ATOM   2025  HB2 HSD P 128     -47.687 -88.194 106.553  0.00 97.00      PROA   
ATOM   2026  ND1 HSD P 128     -47.939 -88.073 103.180  0.00 97.00      PROA   
ATOM   2027  HD1 HSD P 128     -47.620 -87.167 102.899  0.00 97.00      PROA   
ATOM   2028  CG  HSD P 128     -47.859 -88.600 104.453  0.00 97.00      PROA   
ATOM   2029  CE1 HSD P 128     -48.638 -88.961 102.430  0.00 97.00      PROA   
ATOM   2030  HE1 HSD P 128     -48.872 -88.798 101.378  0.00 97.00      PROA   
ATOM   2031  NE2 HSD P 128     -49.024 -90.008 103.132  0.00 97.00      PROA   
ATOM   2032  CD2 HSD P 128     -48.544 -89.775 104.409  0.00 97.00      PROA   
ATOM   2033  HD2 HSD P 128     -48.753 -90.488 105.197  0.00 97.00      PROA   
ATOM   2034  C   HSD P 128     -44.923 -86.954 106.108  0.00 97.00      PROA   
ATOM   2035  O   HSD P 128     -44.578 -86.113 105.283  0.00 97.00      PROA   
ATOM   2036  N   TRP P 129     -44.638 -86.823 107.421  0.00 97.00      PROA   
ATOM   2037  HN  TRP P 129     -44.909 -87.529 108.065  0.00 97.00      PROA   
ATOM   2038  CA  TRP P 129     -43.978 -85.672 108.009  0.00 97.00      PROA   
ATOM   2039  HA  TRP P 129     -43.557 -85.047 107.231  0.00 97.00      PROA   
ATOM   2040  CB  TRP P 129     -44.924 -84.830 108.915  0.00 97.00      PROA   
ATOM   2041  HB1 TRP P 129     -44.407 -83.891 109.213  0.00 97.00      PROA   
ATOM   2042  HB2 TRP P 129     -45.146 -85.393 109.848  0.00 97.00      PROA   
ATOM   2043  CG  TRP P 129     -46.234 -84.479 108.280  0.00 97.00      PROA   
ATOM   2044  CD1 TRP P 129     -46.521 -83.345 107.565  0.00 97.00      PROA   
ATOM   2045  HD1 TRP P 129     -45.822 -82.540 107.390  0.00 97.00      PROA   
ATOM   2046  NE1 TRP P 129     -47.819 -83.397 107.122  0.00 97.00      PROA   
ATOM   2047  HE1 TRP P 129     -48.318 -82.670 106.703  0.00 97.00      PROA   
ATOM   2048  CE2 TRP P 129     -48.400 -84.559 107.536  0.00 97.00      PROA   
ATOM   2049  CD2 TRP P 129     -47.437 -85.270 108.286  0.00 97.00      PROA   
ATOM   2050  CE3 TRP P 129     -47.785 -86.492 108.864  0.00 97.00      PROA   
ATOM   2051  HE3 TRP P 129     -47.083 -87.044 109.472  0.00 97.00      PROA   
ATOM   2052  CZ3 TRP P 129     -49.078 -86.988 108.665  0.00 97.00      PROA   
ATOM   2053  HZ3 TRP P 129     -49.369 -87.927 109.114  0.00 97.00      PROA   
ATOM   2054  CZ2 TRP P 129     -49.679 -85.054 107.328  0.00 97.00      PROA   
ATOM   2055  HZ2 TRP P 129     -50.412 -84.506 106.755  0.00 97.00      PROA   
ATOM   2056  CH2 TRP P 129     -50.005 -86.284 107.901  0.00 97.00      PROA   
ATOM   2057  HH2 TRP P 129     -51.000 -86.685 107.766  0.00 97.00      PROA   
ATOM   2058  C   TRP P 129     -42.846 -86.204 108.855  0.00 97.00      PROA   
ATOM   2059  O   TRP P 129     -42.725 -87.410 109.062  0.00 97.00      PROA   
ATOM   2060  N   ASN P 130     -41.958 -85.313 109.357  0.00 97.00      PROA   
ATOM   2061  HN  ASN P 130     -42.001 -84.348 109.103  0.00 97.00      PROA   
ATOM   2062  CA  ASN P 130     -40.890 -85.686 110.266  0.00 97.00      PROA   
ATOM   2063  HA  ASN P 130     -40.300 -86.422 109.739  0.00 97.00      PROA   
ATOM   2064  CB  ASN P 130     -39.993 -84.456 110.594  0.00 97.00      PROA   
ATOM   2065  HB1 ASN P 130     -40.537 -83.746 111.252  0.00 97.00      PROA   
ATOM   2066  HB2 ASN P 130     -39.729 -83.920 109.656  0.00 97.00      PROA   
ATOM   2067  CG  ASN P 130     -38.701 -84.866 111.297  0.00 97.00      PROA   
ATOM   2068  OD1 ASN P 130     -38.441 -84.469 112.432  0.00 97.00      PROA   
ATOM   2069  ND2 ASN P 130     -37.880 -85.704 110.612  0.00 97.00      PROA   
ATOM   2070 HD21 ASN P 130     -37.010 -85.952 111.040  0.00 97.00      PROA   
ATOM   2071 HD22 ASN P 130     -38.106 -85.983 109.681  0.00 97.00      PROA   
ATOM   2072  C   ASN P 130     -41.393 -86.352 111.553  0.00 97.00      PROA   
ATOM   2073  O   ASN P 130     -42.312 -85.871 112.213  0.00 97.00      PROA   
ATOM   2074  N   SER P 131     -40.780 -87.498 111.925  0.00 97.00      PROA   
ATOM   2075  HN  SER P 131     -40.028 -87.874 111.389  0.00 97.00      PROA   
ATOM   2076  CA  SER P 131     -41.175 -88.282 113.076  0.00 97.00      PROA   
ATOM   2077  HA  SER P 131     -41.413 -87.623 113.899  0.00 97.00      PROA   
ATOM   2078  CB  SER P 131     -42.371 -89.241 112.783  0.00 97.00      PROA   
ATOM   2079  HB1 SER P 131     -42.148 -89.841 111.876  0.00 97.00      PROA   
ATOM   2080  HB2 SER P 131     -43.265 -88.617 112.568  0.00 97.00      PROA   
ATOM   2081  OG  SER P 131     -42.695 -90.121 113.864  0.00 97.00      PROA   
ATOM   2082  HG1 SER P 131     -42.041 -90.830 113.860  0.00 97.00      PROA   
ATOM   2083  C   SER P 131     -39.970 -89.090 113.442  0.00 97.00      PROA   
ATOM   2084  O   SER P 131     -39.098 -89.305 112.611  0.00 97.00      PROA   
ATOM   2085  N   ASN P 132     -39.913 -89.582 114.700  0.00 97.00      PROA   
ATOM   2086  HN  ASN P 132     -40.660 -89.394 115.333  0.00 97.00      PROA   
ATOM   2087  CA  ASN P 132     -38.920 -90.539 115.141  0.00 97.00      PROA   
ATOM   2088  HA  ASN P 132     -37.969 -90.272 114.701  0.00 97.00      PROA   
ATOM   2089  CB  ASN P 132     -38.747 -90.544 116.697  0.00 97.00      PROA   
ATOM   2090  HB1 ASN P 132     -38.631 -89.502 117.062  0.00 97.00      PROA   
ATOM   2091  HB2 ASN P 132     -37.811 -91.091 116.945  0.00 97.00      PROA   
ATOM   2092  CG  ASN P 132     -39.882 -91.253 117.455  0.00 97.00      PROA   
ATOM   2093  OD1 ASN P 132     -39.842 -92.473 117.637  0.00 97.00      PROA   
ATOM   2094  ND2 ASN P 132     -40.898 -90.491 117.935  0.00 97.00      PROA   
ATOM   2095 HD21 ASN P 132     -41.627 -90.959 118.432  0.00 97.00      PROA   
ATOM   2096 HD22 ASN P 132     -40.896 -89.500 117.816  0.00 97.00      PROA   
ATOM   2097  C   ASN P 132     -39.306 -91.914 114.624  0.00 97.00      PROA   
ATOM   2098  O   ASN P 132     -40.434 -92.141 114.193  0.00 97.00      PROA   
ATOM   2099  N   LEU P 133     -38.361 -92.871 114.694  0.00 97.00      PROA   
ATOM   2100  HN  LEU P 133     -37.421 -92.643 114.940  0.00 97.00      PROA   
ATOM   2101  CA  LEU P 133     -38.661 -94.274 114.578  0.00 97.00      PROA   
ATOM   2102  HA  LEU P 133     -39.730 -94.430 114.587  0.00 97.00      PROA   
ATOM   2103  CB  LEU P 133     -38.062 -94.859 113.277  0.00 97.00      PROA   
ATOM   2104  HB1 LEU P 133     -36.954 -94.893 113.319  0.00 97.00      PROA   
ATOM   2105  HB2 LEU P 133     -38.325 -94.136 112.468  0.00 97.00      PROA   
ATOM   2106  CG  LEU P 133     -38.612 -96.234 112.836  0.00 97.00      PROA   
ATOM   2107  HG  LEU P 133     -39.722 -96.221 112.953  0.00 97.00      PROA   
ATOM   2108  CD1 LEU P 133     -38.302 -96.451 111.348  0.00 97.00      PROA   
ATOM   2109 HD11 LEU P 133     -37.203 -96.454 111.190  0.00 97.00      PROA   
ATOM   2110 HD12 LEU P 133     -38.742 -95.636 110.737  0.00 97.00      PROA   
ATOM   2111 HD13 LEU P 133     -38.714 -97.422 111.004  0.00 97.00      PROA   
ATOM   2112  CD2 LEU P 133     -38.051 -97.410 113.652  0.00 97.00      PROA   
ATOM   2113 HD21 LEU P 133     -38.391 -97.367 114.705  0.00 97.00      PROA   
ATOM   2114 HD22 LEU P 133     -36.940 -97.386 113.637  0.00 97.00      PROA   
ATOM   2115 HD23 LEU P 133     -38.389 -98.376 113.223  0.00 97.00      PROA   
ATOM   2116  C   LEU P 133     -38.075 -94.919 115.813  0.00 97.00      PROA   
ATOM   2117  O   LEU P 133     -36.864 -94.939 115.998  0.00 97.00      PROA   
ATOM   2118  N   THR P 134     -38.934 -95.475 116.701  0.00 97.00      PROA   
ATOM   2119  HN  THR P 134     -39.919 -95.416 116.564  0.00 97.00      PROA   
ATOM   2120  CA  THR P 134     -38.486 -96.143 117.912  0.00 97.00      PROA   
ATOM   2121  HA  THR P 134     -37.419 -96.024 118.029  0.00 97.00      PROA   
ATOM   2122  CB  THR P 134     -39.129 -95.621 119.193  0.00 97.00      PROA   
ATOM   2123  HB  THR P 134     -40.239 -95.685 119.128  0.00 97.00      PROA   
ATOM   2124  OG1 THR P 134     -38.760 -94.265 119.407  0.00 97.00      PROA   
ATOM   2125  HG1 THR P 134     -39.159 -93.751 118.700  0.00 97.00      PROA   
ATOM   2126  CG2 THR P 134     -38.634 -96.403 120.427  0.00 97.00      PROA   
ATOM   2127 HG21 THR P 134     -37.523 -96.388 120.464  0.00 97.00      PROA   
ATOM   2128 HG22 THR P 134     -38.981 -97.456 120.417  0.00 97.00      PROA   
ATOM   2129 HG23 THR P 134     -39.019 -95.925 121.353  0.00 97.00      PROA   
ATOM   2130  C   THR P 134     -38.762 -97.618 117.769  0.00 97.00      PROA   
ATOM   2131  O   THR P 134     -39.898 -98.047 117.582  0.00 97.00      PROA   
ATOM   2132  N   ILE P 135     -37.696 -98.438 117.868  0.00 97.00      PROA   
ATOM   2133  HN  ILE P 135     -36.779 -98.054 117.985  0.00 97.00      PROA   
ATOM   2134  CA  ILE P 135     -37.764 -99.881 117.831  0.00 97.00      PROA   
ATOM   2135  HA  ILE P 135     -38.648-100.191 117.293  0.00 97.00      PROA   
ATOM   2136  CB  ILE P 135     -36.524-100.488 117.166  0.00 97.00      PROA   
ATOM   2137  HB  ILE P 135     -35.631-100.130 117.728  0.00 97.00      PROA   
ATOM   2138  CG2 ILE P 135     -36.555-102.031 117.242  0.00 97.00      PROA   
ATOM   2139 HG21 ILE P 135     -37.450-102.431 116.720  0.00 97.00      PROA   
ATOM   2140 HG22 ILE P 135     -36.568-102.382 118.291  0.00 97.00      PROA   
ATOM   2141 HG23 ILE P 135     -35.648-102.457 116.767  0.00 97.00      PROA   
ATOM   2142  CG1 ILE P 135     -36.343-100.009 115.701  0.00 97.00      PROA   
ATOM   2143 HG11 ILE P 135     -36.736 -98.979 115.580  0.00 97.00      PROA   
ATOM   2144 HG12 ILE P 135     -36.938-100.666 115.029  0.00 97.00      PROA   
ATOM   2145  CD  ILE P 135     -34.872 -99.978 115.264  0.00 97.00      PROA   
ATOM   2146  HD1 ILE P 135     -34.355-100.931 115.506  0.00 97.00      PROA   
ATOM   2147  HD2 ILE P 135     -34.346 -99.159 115.798  0.00 97.00      PROA   
ATOM   2148  HD3 ILE P 135     -34.784 -99.790 114.174  0.00 97.00      PROA   
ATOM   2149  C   ILE P 135     -37.865-100.344 119.272  0.00 97.00      PROA   
ATOM   2150  O   ILE P 135     -36.919-100.213 120.038  0.00 97.00      PROA   
ATOM   2151  N   LEU P 136     -39.032-100.891 119.683  0.00 97.00      PROA   
ATOM   2152  HN  LEU P 136     -39.812-100.920 119.062  0.00 97.00      PROA   
ATOM   2153  CA  LEU P 136     -39.320-101.319 121.044  0.00 97.00      PROA   
ATOM   2154  HA  LEU P 136     -39.167-100.458 121.680  0.00 97.00      PROA   
ATOM   2155  CB  LEU P 136     -40.787-101.813 121.200  0.00 97.00      PROA   
ATOM   2156  HB1 LEU P 136     -40.914-102.220 122.229  0.00 97.00      PROA   
ATOM   2157  HB2 LEU P 136     -40.977-102.640 120.483  0.00 97.00      PROA   
ATOM   2158  CG  LEU P 136     -41.908-100.746 121.034  0.00 97.00      PROA   
ATOM   2159  HG  LEU P 136     -42.855-101.253 121.346  0.00 97.00      PROA   
ATOM   2160  CD1 LEU P 136     -41.715 -99.543 121.974  0.00 97.00      PROA   
ATOM   2161 HD11 LEU P 136     -40.824 -98.953 121.672  0.00 97.00      PROA   
ATOM   2162 HD12 LEU P 136     -41.578 -99.885 123.021  0.00 97.00      PROA   
ATOM   2163 HD13 LEU P 136     -42.603 -98.877 121.932  0.00 97.00      PROA   
ATOM   2164  CD2 LEU P 136     -42.139-100.274 119.584  0.00 97.00      PROA   
ATOM   2165 HD21 LEU P 136     -42.227-101.141 118.897  0.00 97.00      PROA   
ATOM   2166 HD22 LEU P 136     -41.308 -99.623 119.246  0.00 97.00      PROA   
ATOM   2167 HD23 LEU P 136     -43.076 -99.681 119.527  0.00 97.00      PROA   
ATOM   2168  C   LEU P 136     -38.389-102.395 121.586  0.00 97.00      PROA   
ATOM   2169  O   LEU P 136     -37.990-102.347 122.749  0.00 97.00      PROA   
ATOM   2170  N   LYS P 137     -38.026-103.392 120.751  0.00 97.00      PROA   
ATOM   2171  HN  LYS P 137     -38.394-103.433 119.828  0.00 97.00      PROA   
ATOM   2172  CA  LYS P 137     -37.019-104.375 121.087  0.00 97.00      PROA   
ATOM   2173  HA  LYS P 137     -36.382-103.990 121.873  0.00 97.00      PROA   
ATOM   2174  CB  LYS P 137     -37.636-105.723 121.545  0.00 97.00      PROA   
ATOM   2175  HB1 LYS P 137     -36.835-106.490 121.627  0.00 97.00      PROA   
ATOM   2176  HB2 LYS P 137     -38.359-106.074 120.776  0.00 97.00      PROA   
ATOM   2177  CG  LYS P 137     -38.358-105.644 122.904  0.00 97.00      PROA   
ATOM   2178  HG1 LYS P 137     -39.201-104.922 122.840  0.00 97.00      PROA   
ATOM   2179  HG2 LYS P 137     -37.641-105.246 123.652  0.00 97.00      PROA   
ATOM   2180  CD  LYS P 137     -38.895-107.010 123.369  0.00 97.00      PROA   
ATOM   2181  HD1 LYS P 137     -38.061-107.748 123.359  0.00 97.00      PROA   
ATOM   2182  HD2 LYS P 137     -39.650-107.359 122.630  0.00 97.00      PROA   
ATOM   2183  CE  LYS P 137     -39.546-107.002 124.760  0.00 97.00      PROA   
ATOM   2184  HE1 LYS P 137     -39.941-108.016 124.995  0.00 97.00      PROA   
ATOM   2185  HE2 LYS P 137     -40.375-106.268 124.819  0.00 97.00      PROA   
ATOM   2186  NZ  LYS P 137     -38.540-106.674 125.796  0.00 97.00      PROA   
ATOM   2187  HZ1 LYS P 137     -38.409-105.645 125.885  0.00 97.00      PROA   
ATOM   2188  HZ2 LYS P 137     -37.640-107.107 125.506  0.00 97.00      PROA   
ATOM   2189  HZ3 LYS P 137     -38.826-107.082 126.709  0.00 97.00      PROA   
ATOM   2190  C   LYS P 137     -36.146-104.606 119.874  0.00 97.00      PROA   
ATOM   2191  O   LYS P 137     -36.603-105.133 118.862  0.00 97.00      PROA   
ATOM   2192  N   THR P 138     -34.846-104.223 119.939  0.00 97.00      PROA   
ATOM   2193  HN  THR P 138     -34.505-103.724 120.736  0.00 97.00      PROA   
ATOM   2194  CA  THR P 138     -33.899-104.425 118.850  0.00 97.00      PROA   
ATOM   2195  HA  THR P 138     -34.450-104.260 117.935  0.00 97.00      PROA   
ATOM   2196  CB  THR P 138     -32.741-103.426 118.838  0.00 97.00      PROA   
ATOM   2197  HB  THR P 138     -33.155-102.419 119.080  0.00 97.00      PROA   
ATOM   2198  OG1 THR P 138     -32.138-103.338 117.552  0.00 97.00      PROA   
ATOM   2199  HG1 THR P 138     -31.413-102.720 117.661  0.00 97.00      PROA   
ATOM   2200  CG2 THR P 138     -31.644-103.769 119.857  0.00 97.00      PROA   
ATOM   2201 HG21 THR P 138     -31.113-104.706 119.586  0.00 97.00      PROA   
ATOM   2202 HG22 THR P 138     -32.075-103.889 120.870  0.00 97.00      PROA   
ATOM   2203 HG23 THR P 138     -30.891-102.953 119.899  0.00 97.00      PROA   
ATOM   2204  C   THR P 138     -33.427-105.868 118.817  0.00 97.00      PROA   
ATOM   2205  O   THR P 138     -33.699-106.660 119.711  0.00 97.00      PROA   
ATOM   2206  N   ASN P 139     -32.760-106.265 117.719  0.00 97.00      PROA   
ATOM   2207  HN  ASN P 139     -32.469-105.598 117.039  0.00 97.00      PROA   
ATOM   2208  CA  ASN P 139     -32.465-107.655 117.462  0.00 97.00      PROA   
ATOM   2209  HA  ASN P 139     -31.981-108.070 118.335  0.00 97.00      PROA   
ATOM   2210  CB  ASN P 139     -33.744-108.482 117.124  0.00 97.00      PROA   
ATOM   2211  HB1 ASN P 139     -34.386-108.528 118.031  0.00 97.00      PROA   
ATOM   2212  HB2 ASN P 139     -33.489-109.527 116.855  0.00 97.00      PROA   
ATOM   2213  CG  ASN P 139     -34.534-107.856 115.967  0.00 97.00      PROA   
ATOM   2214  OD1 ASN P 139     -34.171-108.022 114.802  0.00 97.00      PROA   
ATOM   2215  ND2 ASN P 139     -35.653-107.147 116.275  0.00 97.00      PROA   
ATOM   2216 HD21 ASN P 139     -36.204-106.784 115.525  0.00 97.00      PROA   
ATOM   2217 HD22 ASN P 139     -35.909-106.997 117.229  0.00 97.00      PROA   
ATOM   2218  C   ASN P 139     -31.449-107.674 116.355  0.00 97.00      PROA   
ATOM   2219  O   ASN P 139     -31.115-106.631 115.794  0.00 97.00      PROA   
ATOM   2220  N   MET P 140     -30.922-108.868 115.993  0.00 97.00      PROA   
ATOM   2221  HN  MET P 140     -31.161-109.708 116.481  0.00 97.00      PROA   
ATOM   2222  CA  MET P 140     -29.948-109.014 114.930  0.00 97.00      PROA   
ATOM   2223  HA  MET P 140     -29.063-108.481 115.198  0.00 97.00      PROA   
ATOM   2224  CB  MET P 140     -29.476-110.513 114.848  0.00 97.00      PROA   
ATOM   2225  HB1 MET P 140     -30.331-111.180 114.667  0.00 97.00      PROA   
ATOM   2226  HB2 MET P 140     -29.168-110.840 115.854  0.00 97.00      PROA   
ATOM   2227  CG  MET P 140     -28.308-110.804 113.863  0.00 97.00      PROA   
ATOM   2228  HG1 MET P 140     -27.428-110.254 114.149  0.00 97.00      PROA   
ATOM   2229  HG2 MET P 140     -28.540-110.348 112.863  0.00 97.00      PROA   
ATOM   2230  SD  MET P 140     -27.966-112.598 113.601  0.00 97.00      PROA   
ATOM   2231  CE  MET P 140     -27.441-112.922 115.293  0.00 97.00      PROA   
ATOM   2232  HE1 MET P 140     -28.283-112.818 116.010  0.00 97.00      PROA   
ATOM   2233  HE2 MET P 140     -26.643-112.208 115.578  0.00 97.00      PROA   
ATOM   2234  HE3 MET P 140     -27.049-113.954 115.397  0.00 97.00      PROA   
ATOM   2235  C   MET P 140     -30.412-108.284 113.644  0.00 97.00      PROA   
ATOM   2236  O   MET P 140     -29.616-107.933 112.786  0.00 97.00      PROA   
ATOM   2237  N   SER P 141     -31.810-108.165 113.387  0.00 97.00      PROA   
ATOM   2238  HN  SER P 141     -32.356-108.888 113.876  0.00 97.00      PROA   
ATOM   2239  CA  SER P 141     -32.351-108.066 111.953  0.00 97.00      PROA   
ATOM   2240  HA  SER P 141     -31.628-108.367 111.165  0.00 97.00      PROA   
ATOM   2241  CB  SER P 141     -33.692-108.812 111.591  0.00 97.00      PROA   
ATOM   2242  HB1 SER P 141     -34.497-108.667 112.310  0.00 97.00      PROA   
ATOM   2243  HB2 SER P 141     -33.594-109.836 111.572  0.00 97.00      PROA   
ATOM   2244  OG  SER P 141     -34.069-108.775 110.233  0.00 97.00      PROA   
ATOM   2245  HG1 SER P 141     -34.192-107.855 110.066  0.00 97.00      PROA   
ATOM   2246  C   SER P 141     -32.594-106.688 111.879  0.00 97.00      PROA   
ATOM   2247  O   SER P 141     -33.049-106.219 110.857  0.00 97.00      PROA   
ATOM   2248  N   HSD P 142     -32.259-105.995 112.976  0.00 97.00      PROA   
ATOM   2249  HN  HSD P 142     -31.952-106.513 113.784  0.00 97.00      PROA   
ATOM   2250  CA  HSD P 142     -32.256-104.594 113.085  0.00 97.00      PROA   
ATOM   2251  HA  HSD P 142     -32.692-104.193 112.195  0.00 97.00      PROA   
ATOM   2252  CB  HSD P 142     -33.117-104.140 114.281  0.00 97.00      PROA   
ATOM   2253  HB1 HSD P 142     -32.876-103.087 114.533  0.00 97.00      PROA   
ATOM   2254  HB2 HSD P 142     -32.913-104.761 115.178  0.00 97.00      PROA   
ATOM   2255  ND1 HSD P 142     -35.465-103.170 114.164  0.00 97.00      PROA   
ATOM   2256  HD1 HSD P 142     -35.282-102.357 114.719  0.00 97.00      PROA   
ATOM   2257  CG  HSD P 142     -34.585-104.205 113.931  0.00 97.00      PROA   
ATOM   2258  CE1 HSD P 142     -36.630-103.491 113.552  0.00 97.00      PROA   
ATOM   2259  HE1 HSD P 142     -37.518-102.862 113.594  0.00 97.00      PROA   
ATOM   2260  NE2 HSD P 142     -36.566-104.658 112.946  0.00 97.00      PROA   
ATOM   2261  CD2 HSD P 142     -35.285-105.115 113.197  0.00 97.00      PROA   
ATOM   2262  HD2 HSD P 142     -34.988-106.071 112.786  0.00 97.00      PROA   
ATOM   2263  C   HSD P 142     -30.837-104.077 113.125  0.00 97.00      PROA   
ATOM   2264  O   HSD P 142     -30.614-102.902 113.384  0.00 97.00      PROA   
ATOM   2265  N   SER P 143     -29.829-104.924 112.815  0.00 97.00      PROA   
ATOM   2266  HN  SER P 143     -30.019-105.887 112.631  0.00 97.00      PROA   
ATOM   2267  CA  SER P 143     -28.431-104.535 112.743  0.00 97.00      PROA   
ATOM   2268  HA  SER P 143     -28.260-103.704 113.413  0.00 97.00      PROA   
ATOM   2269  CB  SER P 143     -27.530-105.726 113.158  0.00 97.00      PROA   
ATOM   2270  HB1 SER P 143     -27.519-106.516 112.377  0.00 97.00      PROA   
ATOM   2271  HB2 SER P 143     -27.967-106.176 114.075  0.00 97.00      PROA   
ATOM   2272  OG  SER P 143     -26.199-105.326 113.455  0.00 97.00      PROA   
ATOM   2273  HG1 SER P 143     -25.801-105.035 112.632  0.00 97.00      PROA   
ATOM   2274  C   SER P 143     -28.066-104.107 111.327  0.00 97.00      PROA   
ATOM   2275  O   SER P 143     -28.676-104.554 110.359  0.00 97.00      PROA   
ATOM   2276  N   GLY P 144     -27.038-103.230 111.175  0.00 97.00      PROA   
ATOM   2277  HN  GLY P 144     -26.577-102.837 111.971  0.00 97.00      PROA   
ATOM   2278  CA  GLY P 144     -26.493-102.838 109.884  0.00 97.00      PROA   
ATOM   2279  HA1 GLY P 144     -27.068-103.275 109.084  0.00 97.00      PROA   
ATOM   2280  HA2 GLY P 144     -25.459-103.153 109.873  0.00 97.00      PROA   
ATOM   2281  C   GLY P 144     -26.500-101.348 109.700  0.00 97.00      PROA   
ATOM   2282  O   GLY P 144     -26.440-100.589 110.658  0.00 97.00      PROA   
ATOM   2283  N   THR P 145     -26.539-100.883 108.430  0.00 97.00      PROA   
ATOM   2284  HN  THR P 145     -26.690-101.521 107.676  0.00 97.00      PROA   
ATOM   2285  CA  THR P 145     -26.426 -99.474 108.086  0.00 97.00      PROA   
ATOM   2286  HA  THR P 145     -25.968 -98.962 108.917  0.00 97.00      PROA   
ATOM   2287  CB  THR P 145     -25.506 -99.192 106.892  0.00 97.00      PROA   
ATOM   2288  HB  THR P 145     -24.503 -99.609 107.139  0.00 97.00      PROA   
ATOM   2289  OG1 THR P 145     -25.322 -97.798 106.661  0.00 97.00      PROA   
ATOM   2290  HG1 THR P 145     -25.945 -97.556 105.965  0.00 97.00      PROA   
ATOM   2291  CG2 THR P 145     -25.984 -99.848 105.582  0.00 97.00      PROA   
ATOM   2292 HG21 THR P 145     -26.962 -99.432 105.260  0.00 97.00      PROA   
ATOM   2293 HG22 THR P 145     -26.082-100.945 105.700  0.00 97.00      PROA   
ATOM   2294 HG23 THR P 145     -25.249 -99.648 104.772  0.00 97.00      PROA   
ATOM   2295  C   THR P 145     -27.799 -98.868 107.918  0.00 97.00      PROA   
ATOM   2296  O   THR P 145     -28.634 -99.368 107.178  0.00 97.00      PROA   
ATOM   2297  N   TYR P 146     -28.057 -97.749 108.625  0.00 97.00      PROA   
ATOM   2298  HN  TYR P 146     -27.365 -97.375 109.240  0.00 97.00      PROA   
ATOM   2299  CA  TYR P 146     -29.307 -97.025 108.575  0.00 97.00      PROA   
ATOM   2300  HA  TYR P 146     -30.022 -97.583 107.992  0.00 97.00      PROA   
ATOM   2301  CB  TYR P 146     -29.913 -96.727 109.968  0.00 97.00      PROA   
ATOM   2302  HB1 TYR P 146     -30.704 -95.952 109.886  0.00 97.00      PROA   
ATOM   2303  HB2 TYR P 146     -29.126 -96.352 110.658  0.00 97.00      PROA   
ATOM   2304  CG  TYR P 146     -30.559 -97.932 110.592  0.00 97.00      PROA   
ATOM   2305  CD1 TYR P 146     -29.798 -98.888 111.283  0.00 97.00      PROA   
ATOM   2306  HD1 TYR P 146     -28.720 -98.813 111.288  0.00 97.00      PROA   
ATOM   2307  CE1 TYR P 146     -30.431 -99.909 112.002  0.00 97.00      PROA   
ATOM   2308  HE1 TYR P 146     -29.839-100.639 112.527  0.00 97.00      PROA   
ATOM   2309  CZ  TYR P 146     -31.828 -99.967 112.056  0.00 97.00      PROA   
ATOM   2310  OH  TYR P 146     -32.465-100.977 112.800  0.00 97.00      PROA   
ATOM   2311  HH  TYR P 146     -31.768-101.526 113.174  0.00 97.00      PROA   
ATOM   2312  CD2 TYR P 146     -31.963 -98.033 110.613  0.00 97.00      PROA   
ATOM   2313  HD2 TYR P 146     -32.559 -97.293 110.100  0.00 97.00      PROA   
ATOM   2314  CE2 TYR P 146     -32.594 -99.044 111.345  0.00 97.00      PROA   
ATOM   2315  HE2 TYR P 146     -33.670 -99.095 111.389  0.00 97.00      PROA   
ATOM   2316  C   TYR P 146     -29.102 -95.701 107.884  0.00 97.00      PROA   
ATOM   2317  O   TYR P 146     -28.077 -95.051 108.043  0.00 97.00      PROA   
ATOM   2318  N   HSD P 147     -30.100 -95.266 107.088  0.00 97.00      PROA   
ATOM   2319  HN  HSD P 147     -30.938 -95.799 106.995  0.00 97.00      PROA   
ATOM   2320  CA  HSD P 147     -30.045 -94.005 106.376  0.00 97.00      PROA   
ATOM   2321  HA  HSD P 147     -29.389 -93.318 106.893  0.00 97.00      PROA   
ATOM   2322  CB  HSD P 147     -29.612 -94.162 104.891  0.00 97.00      PROA   
ATOM   2323  HB1 HSD P 147     -29.455 -93.155 104.448  0.00 97.00      PROA   
ATOM   2324  HB2 HSD P 147     -30.405 -94.666 104.302  0.00 97.00      PROA   
ATOM   2325  ND1 HSD P 147     -27.190 -94.519 104.161  0.00 97.00      PROA   
ATOM   2326  HD1 HSD P 147     -26.997 -93.568 103.913  0.00 97.00      PROA   
ATOM   2327  CG  HSD P 147     -28.368 -94.992 104.701  0.00 97.00      PROA   
ATOM   2328  CE1 HSD P 147     -26.360 -95.583 104.031  0.00 97.00      PROA   
ATOM   2329  HE1 HSD P 147     -25.347 -95.503 103.636  0.00 97.00      PROA   
ATOM   2330  NE2 HSD P 147     -26.925 -96.705 104.430  0.00 97.00      PROA   
ATOM   2331  CD2 HSD P 147     -28.189 -96.335 104.847  0.00 97.00      PROA   
ATOM   2332  HD2 HSD P 147     -28.876 -97.088 105.214  0.00 97.00      PROA   
ATOM   2333  C   HSD P 147     -31.446 -93.447 106.408  0.00 97.00      PROA   
ATOM   2334  O   HSD P 147     -32.398 -94.178 106.659  0.00 97.00      PROA   
ATOM   2335  N   CYS P 148     -31.626 -92.131 106.154  0.00 97.00      PROA   
ATOM   2336  HN  CYS P 148     -30.858 -91.495 106.091  0.00 97.00      PROA   
ATOM   2337  CA  CYS P 148     -32.948 -91.577 105.961  0.00 97.00      PROA   
ATOM   2338  HA  CYS P 148     -33.604 -92.379 105.670  0.00 97.00      PROA   
ATOM   2339  CB  CYS P 148     -33.558 -90.932 107.238  0.00 97.00      PROA   
ATOM   2340  HB1 CYS P 148     -33.534 -91.703 108.039  0.00 97.00      PROA   
ATOM   2341  HB2 CYS P 148     -34.631 -90.713 107.048  0.00 97.00      PROA   
ATOM   2342  SG  CYS P 148     -32.710 -89.434 107.845  0.00 97.00      PROA   
ATOM   2343  C   CYS P 148     -32.967 -90.612 104.799  0.00 97.00      PROA   
ATOM   2344  O   CYS P 148     -31.933 -90.141 104.335  0.00 97.00      PROA   
ATOM   2345  N   SER P 149     -34.181 -90.303 104.288  0.00 97.00      PROA   
ATOM   2346  HN  SER P 149     -35.003 -90.747 104.637  0.00 97.00      PROA   
ATOM   2347  CA  SER P 149     -34.354 -89.285 103.273  0.00 97.00      PROA   
ATOM   2348  HA  SER P 149     -33.578 -88.549 103.414  0.00 97.00      PROA   
ATOM   2349  CB  SER P 149     -34.335 -89.796 101.797  0.00 97.00      PROA   
ATOM   2350  HB1 SER P 149     -33.416 -90.403 101.656  0.00 97.00      PROA   
ATOM   2351  HB2 SER P 149     -34.287 -88.934 101.099  0.00 97.00      PROA   
ATOM   2352  OG  SER P 149     -35.466 -90.591 101.441  0.00 97.00      PROA   
ATOM   2353  HG1 SER P 149     -36.247 -90.138 101.767  0.00 97.00      PROA   
ATOM   2354  C   SER P 149     -35.668 -88.601 103.518  0.00 97.00      PROA   
ATOM   2355  O   SER P 149     -36.602 -89.213 104.018  0.00 97.00      PROA   
ATOM   2356  N   GLY P 150     -35.766 -87.309 103.143  0.00 97.00      PROA   
ATOM   2357  HN  GLY P 150     -34.978 -86.851 102.738  0.00 97.00      PROA   
ATOM   2358  CA  GLY P 150     -37.000 -86.548 103.187  0.00 97.00      PROA   
ATOM   2359  HA1 GLY P 150     -37.018 -85.985 104.107  0.00 97.00      PROA   
ATOM   2360  HA2 GLY P 150     -37.849 -87.206 103.055  0.00 97.00      PROA   
ATOM   2361  C   GLY P 150     -36.988 -85.585 102.043  0.00 97.00      PROA   
ATOM   2362  O   GLY P 150     -36.032 -85.534 101.282  0.00 97.00      PROA   
ATOM   2363  N   MET P 151     -38.062 -84.785 101.894  0.00 97.00      PROA   
ATOM   2364  HN  MET P 151     -38.866 -84.909 102.474  0.00 97.00      PROA   
ATOM   2365  CA  MET P 151     -38.236 -83.836 100.820  0.00 97.00      PROA   
ATOM   2366  HA  MET P 151     -37.362 -83.823 100.187  0.00 97.00      PROA   
ATOM   2367  CB  MET P 151     -39.492 -84.223  99.992  0.00 97.00      PROA   
ATOM   2368  HB1 MET P 151     -40.401 -83.721 100.377  0.00 97.00      PROA   
ATOM   2369  HB2 MET P 151     -39.663 -85.316 100.148  0.00 97.00      PROA   
ATOM   2370  CG  MET P 151     -39.371 -84.031  98.468  0.00 97.00      PROA   
ATOM   2371  HG1 MET P 151     -40.291 -84.460  98.010  0.00 97.00      PROA   
ATOM   2372  HG2 MET P 151     -38.512 -84.635  98.101  0.00 97.00      PROA   
ATOM   2373  SD  MET P 151     -39.193 -82.312  97.911  0.00 97.00      PROA   
ATOM   2374  CE  MET P 151     -39.352 -82.698  96.146  0.00 97.00      PROA   
ATOM   2375  HE1 MET P 151     -40.363 -83.101  95.923  0.00 97.00      PROA   
ATOM   2376  HE2 MET P 151     -38.603 -83.456  95.829  0.00 97.00      PROA   
ATOM   2377  HE3 MET P 151     -39.204 -81.787  95.527  0.00 97.00      PROA   
ATOM   2378  C   MET P 151     -38.413 -82.461 101.447  0.00 97.00      PROA   
ATOM   2379  O   MET P 151     -39.096 -82.303 102.455  0.00 97.00      PROA   
ATOM   2380  N   GLY P 152     -37.775 -81.425 100.852  0.00 97.00      PROA   
ATOM   2381  HN  GLY P 152     -37.157 -81.621 100.094  0.00 97.00      PROA   
ATOM   2382  CA  GLY P 152     -38.009 -80.023 101.183  0.00 97.00      PROA   
ATOM   2383  HA1 GLY P 152     -37.130 -79.625 101.660  0.00 97.00      PROA   
ATOM   2384  HA2 GLY P 152     -38.896 -79.933 101.795  0.00 97.00      PROA   
ATOM   2385  C   GLY P 152     -38.273 -79.246  99.924  0.00 97.00      PROA   
ATOM   2386  O   GLY P 152     -39.416 -78.954  99.589  0.00 97.00      PROA   
ATOM   2387  N   LYS P 153     -37.207 -78.867  99.188  0.00 97.00      PROA   
ATOM   2388  HN  LYS P 153     -36.280 -78.963  99.547  0.00 97.00      PROA   
ATOM   2389  CA  LYS P 153     -37.324 -78.366  97.828  0.00 97.00      PROA   
ATOM   2390  HA  LYS P 153     -38.366 -78.326  97.555  0.00 97.00      PROA   
ATOM   2391  CB  LYS P 153     -36.715 -76.948  97.670  0.00 97.00      PROA   
ATOM   2392  HB1 LYS P 153     -36.506 -76.729  96.600  0.00 97.00      PROA   
ATOM   2393  HB2 LYS P 153     -35.747 -76.909  98.214  0.00 97.00      PROA   
ATOM   2394  CG  LYS P 153     -37.637 -75.823  98.185  0.00 97.00      PROA   
ATOM   2395  HG1 LYS P 153     -37.088 -74.858  98.105  0.00 97.00      PROA   
ATOM   2396  HG2 LYS P 153     -37.871 -75.991  99.259  0.00 97.00      PROA   
ATOM   2397  CD  LYS P 153     -38.943 -75.732  97.376  0.00 97.00      PROA   
ATOM   2398  HD1 LYS P 153     -39.542 -76.651  97.562  0.00 97.00      PROA   
ATOM   2399  HD2 LYS P 153     -38.674 -75.711  96.295  0.00 97.00      PROA   
ATOM   2400  CE  LYS P 153     -39.809 -74.512  97.708  0.00 97.00      PROA   
ATOM   2401  HE1 LYS P 153     -39.265 -73.570  97.487  0.00 97.00      PROA   
ATOM   2402  HE2 LYS P 153     -40.107 -74.523  98.778  0.00 97.00      PROA   
ATOM   2403  NZ  LYS P 153     -41.044 -74.537  96.887  0.00 97.00      PROA   
ATOM   2404  HZ1 LYS P 153     -41.570 -75.411  97.091  0.00 97.00      PROA   
ATOM   2405  HZ2 LYS P 153     -40.786 -74.525  95.879  0.00 97.00      PROA   
ATOM   2406  HZ3 LYS P 153     -41.639 -73.714  97.103  0.00 97.00      PROA   
ATOM   2407  C   LYS P 153     -36.745 -79.329  96.817  0.00 97.00      PROA   
ATOM   2408  O   LYS P 153     -36.849 -79.120  95.609  0.00 97.00      PROA   
ATOM   2409  N   HSD P 154     -36.187 -80.452  97.303  0.00 97.00      PROA   
ATOM   2410  HN  HSD P 154     -36.094 -80.583  98.285  0.00 97.00      PROA   
ATOM   2411  CA  HSD P 154     -35.806 -81.592  96.511  0.00 97.00      PROA   
ATOM   2412  HA  HSD P 154     -36.615 -81.833  95.836  0.00 97.00      PROA   
ATOM   2413  CB  HSD P 154     -34.486 -81.398  95.721  0.00 97.00      PROA   
ATOM   2414  HB1 HSD P 154     -33.676 -81.096  96.421  0.00 97.00      PROA   
ATOM   2415  HB2 HSD P 154     -34.630 -80.566  94.998  0.00 97.00      PROA   
ATOM   2416  ND1 HSD P 154     -32.946 -83.368  95.220  0.00 97.00      PROA   
ATOM   2417  HD1 HSD P 154     -32.354 -83.265  96.021  0.00 97.00      PROA   
ATOM   2418  CG  HSD P 154     -34.069 -82.617  94.941  0.00 97.00      PROA   
ATOM   2419  CE1 HSD P 154     -32.918 -84.382  94.322  0.00 97.00      PROA   
ATOM   2420  HE1 HSD P 154     -32.131 -85.135  94.311  0.00 97.00      PROA   
ATOM   2421  NE2 HSD P 154     -33.943 -84.342  93.493  0.00 97.00      PROA   
ATOM   2422  CD2 HSD P 154     -34.659 -83.220  93.872  0.00 97.00      PROA   
ATOM   2423  HD2 HSD P 154     -35.553 -82.943  93.328  0.00 97.00      PROA   
ATOM   2424  C   HSD P 154     -35.687 -82.691  97.536  0.00 97.00      PROA   
ATOM   2425  O   HSD P 154     -35.758 -82.424  98.734  0.00 97.00      PROA   
ATOM   2426  N   ARG P 155     -35.531 -83.971  97.119  0.00 97.00      PROA   
ATOM   2427  HN  ARG P 155     -35.497 -84.199  96.148  0.00 97.00      PROA   
ATOM   2428  CA  ARG P 155     -35.184 -85.025  98.053  0.00 97.00      PROA   
ATOM   2429  HA  ARG P 155     -35.871 -84.937  98.882  0.00 97.00      PROA   
ATOM   2430  CB  ARG P 155     -35.366 -86.464  97.502  0.00 97.00      PROA   
ATOM   2431  HB1 ARG P 155     -36.457 -86.634  97.350  0.00 97.00      PROA   
ATOM   2432  HB2 ARG P 155     -35.036 -87.184  98.283  0.00 97.00      PROA   
ATOM   2433  CG  ARG P 155     -34.639 -86.752  96.169  0.00 97.00      PROA   
ATOM   2434  HG1 ARG P 155     -33.821 -86.016  96.042  0.00 97.00      PROA   
ATOM   2435  HG2 ARG P 155     -35.339 -86.608  95.317  0.00 97.00      PROA   
ATOM   2436  CD  ARG P 155     -33.975 -88.137  96.079  0.00 97.00      PROA   
ATOM   2437  HD1 ARG P 155     -33.154 -88.197  96.830  0.00 97.00      PROA   
ATOM   2438  HD2 ARG P 155     -33.563 -88.313  95.061  0.00 97.00      PROA   
ATOM   2439  NE  ARG P 155     -35.029 -89.162  96.362  0.00 97.00      PROA   
ATOM   2440  HE  ARG P 155     -35.981 -88.912  96.215  0.00 97.00      PROA   
ATOM   2441  CZ  ARG P 155     -34.794 -90.335  96.987  0.00 97.00      PROA   
ATOM   2442  NH1 ARG P 155     -33.560 -90.812  97.200  0.00 97.00      PROA   
ATOM   2443 HH11 ARG P 155     -32.785 -90.330  96.805  0.00 97.00      PROA   
ATOM   2444 HH12 ARG P 155     -33.466 -91.696  97.651  0.00 97.00      PROA   
ATOM   2445  NH2 ARG P 155     -35.834 -91.069  97.425  0.00 97.00      PROA   
ATOM   2446 HH21 ARG P 155     -36.761 -90.732  97.291  0.00 97.00      PROA   
ATOM   2447 HH22 ARG P 155     -35.645 -91.897  97.945  0.00 97.00      PROA   
ATOM   2448  C   ARG P 155     -33.781 -84.861  98.626  0.00 97.00      PROA   
ATOM   2449  O   ARG P 155     -32.820 -84.585  97.912  0.00 97.00      PROA   
ATOM   2450  N   TYR P 156     -33.639 -85.035  99.954  0.00 97.00      PROA   
ATOM   2451  HN  TYR P 156     -34.441 -85.206 100.525  0.00 97.00      PROA   
ATOM   2452  CA  TYR P 156     -32.381 -84.925 100.658  0.00 97.00      PROA   
ATOM   2453  HA  TYR P 156     -31.574 -84.742  99.961  0.00 97.00      PROA   
ATOM   2454  CB  TYR P 156     -32.413 -83.817 101.749  0.00 97.00      PROA   
ATOM   2455  HB1 TYR P 156     -31.412 -83.675 102.206  0.00 97.00      PROA   
ATOM   2456  HB2 TYR P 156     -33.134 -84.110 102.542  0.00 97.00      PROA   
ATOM   2457  CG  TYR P 156     -32.867 -82.486 101.193  0.00 97.00      PROA   
ATOM   2458  CD1 TYR P 156     -32.314 -81.955 100.012  0.00 97.00      PROA   
ATOM   2459  HD1 TYR P 156     -31.550 -82.503  99.482  0.00 97.00      PROA   
ATOM   2460  CE1 TYR P 156     -32.761 -80.731  99.499  0.00 97.00      PROA   
ATOM   2461  HE1 TYR P 156     -32.338 -80.347  98.582  0.00 97.00      PROA   
ATOM   2462  CZ  TYR P 156     -33.756 -80.013 100.173  0.00 97.00      PROA   
ATOM   2463  OH  TYR P 156     -34.208 -78.779  99.665  0.00 97.00      PROA   
ATOM   2464  HH  TYR P 156     -33.549 -78.461  99.045  0.00 97.00      PROA   
ATOM   2465  CD2 TYR P 156     -33.848 -81.739 101.871  0.00 97.00      PROA   
ATOM   2466  HD2 TYR P 156     -34.275 -82.121 102.787  0.00 97.00      PROA   
ATOM   2467  CE2 TYR P 156     -34.289 -80.512 101.365  0.00 97.00      PROA   
ATOM   2468  HE2 TYR P 156     -35.033 -79.947 101.904  0.00 97.00      PROA   
ATOM   2469  C   TYR P 156     -32.134 -86.261 101.315  0.00 97.00      PROA   
ATOM   2470  O   TYR P 156     -33.065 -86.893 101.798  0.00 97.00      PROA   
ATOM   2471  N   THR P 157     -30.866 -86.733 101.324  0.00 97.00      PROA   
ATOM   2472  HN  THR P 157     -30.133 -86.224 100.880  0.00 97.00      PROA   
ATOM   2473  CA  THR P 157     -30.452 -87.999 101.906  0.00 97.00      PROA   
ATOM   2474  HA  THR P 157     -31.305 -88.511 102.333  0.00 97.00      PROA   
ATOM   2475  CB  THR P 157     -29.756 -88.933 100.916  0.00 97.00      PROA   
ATOM   2476  HB  THR P 157     -29.215 -89.759 101.439  0.00 97.00      PROA   
ATOM   2477  OG1 THR P 157     -28.840 -88.225 100.085  0.00 97.00      PROA   
ATOM   2478  HG1 THR P 157     -28.136 -87.916 100.659  0.00 97.00      PROA   
ATOM   2479  CG2 THR P 157     -30.808 -89.570  99.995  0.00 97.00      PROA   
ATOM   2480 HG21 THR P 157     -31.378 -88.784  99.457  0.00 97.00      PROA   
ATOM   2481 HG22 THR P 157     -31.509 -90.195 100.583  0.00 97.00      PROA   
ATOM   2482 HG23 THR P 157     -30.303 -90.218  99.245  0.00 97.00      PROA   
ATOM   2483  C   THR P 157     -29.482 -87.716 103.029  0.00 97.00      PROA   
ATOM   2484  O   THR P 157     -28.623 -86.846 102.912  0.00 97.00      PROA   
ATOM   2485  N   SER P 158     -29.589 -88.462 104.153  0.00 97.00      PROA   
ATOM   2486  HN  SER P 158     -30.316 -89.142 104.256  0.00 97.00      PROA   
ATOM   2487  CA  SER P 158     -28.681 -88.332 105.275  0.00 97.00      PROA   
ATOM   2488  HA  SER P 158     -28.470 -87.281 105.406  0.00 97.00      PROA   
ATOM   2489  CB  SER P 158     -29.288 -88.875 106.603  0.00 97.00      PROA   
ATOM   2490  HB1 SER P 158     -30.297 -88.428 106.723  0.00 97.00      PROA   
ATOM   2491  HB2 SER P 158     -28.675 -88.556 107.472  0.00 97.00      PROA   
ATOM   2492  OG  SER P 158     -29.417 -90.296 106.635  0.00 97.00      PROA   
ATOM   2493  HG1 SER P 158     -28.537 -90.656 106.797  0.00 97.00      PROA   
ATOM   2494  C   SER P 158     -27.369 -89.048 105.031  0.00 97.00      PROA   
ATOM   2495  O   SER P 158     -27.214 -89.832 104.097  0.00 97.00      PROA   
ATOM   2496  N   ALA P 159     -26.398 -88.830 105.945  0.00 97.00      PROA   
ATOM   2497  HN  ALA P 159     -26.479 -88.091 106.610  0.00 97.00      PROA   
ATOM   2498  CA  ALA P 159     -25.298 -89.745 106.165  0.00 97.00      PROA   
ATOM   2499  HA  ALA P 159     -24.771 -89.855 105.226  0.00 97.00      PROA   
ATOM   2500  CB  ALA P 159     -24.331 -89.190 107.230  0.00 97.00      PROA   
ATOM   2501  HB1 ALA P 159     -24.849 -89.069 108.206  0.00 97.00      PROA   
ATOM   2502  HB2 ALA P 159     -23.952 -88.192 106.916  0.00 97.00      PROA   
ATOM   2503  HB3 ALA P 159     -23.461 -89.863 107.373  0.00 97.00      PROA   
ATOM   2504  C   ALA P 159     -25.793 -91.126 106.597  0.00 97.00      PROA   
ATOM   2505  O   ALA P 159     -26.844 -91.253 107.222  0.00 97.00      PROA   
ATOM   2506  N   GLY P 160     -25.052 -92.205 106.247  0.00 97.00      PROA   
ATOM   2507  HN  GLY P 160     -24.201 -92.093 105.741  0.00 97.00      PROA   
ATOM   2508  CA  GLY P 160     -25.355 -93.551 106.708  0.00 97.00      PROA   
ATOM   2509  HA1 GLY P 160     -24.904 -94.247 106.016  0.00 97.00      PROA   
ATOM   2510  HA2 GLY P 160     -26.424 -93.681 106.793  0.00 97.00      PROA   
ATOM   2511  C   GLY P 160     -24.719 -93.794 108.044  0.00 97.00      PROA   
ATOM   2512  O   GLY P 160     -23.546 -93.485 108.234  0.00 97.00      PROA   
ATOM   2513  N   ILE P 161     -25.475 -94.390 108.993  0.00 97.00      PROA   
ATOM   2514  HN  ILE P 161     -26.424 -94.632 108.795  0.00 97.00      PROA   
ATOM   2515  CA  ILE P 161     -24.996 -94.674 110.331  0.00 97.00      PROA   
ATOM   2516  HA  ILE P 161     -23.963 -94.373 110.419  0.00 97.00      PROA   
ATOM   2517  CB  ILE P 161     -25.794 -93.961 111.427  0.00 97.00      PROA   
ATOM   2518  HB  ILE P 161     -26.851 -94.318 111.396  0.00 97.00      PROA   
ATOM   2519  CG2 ILE P 161     -25.208 -94.303 112.818  0.00 97.00      PROA   
ATOM   2520 HG21 ILE P 161     -24.122 -94.074 112.848  0.00 97.00      PROA   
ATOM   2521 HG22 ILE P 161     -25.353 -95.373 113.071  0.00 97.00      PROA   
ATOM   2522 HG23 ILE P 161     -25.710 -93.693 113.598  0.00 97.00      PROA   
ATOM   2523  CG1 ILE P 161     -25.845 -92.422 111.207  0.00 97.00      PROA   
ATOM   2524 HG11 ILE P 161     -26.486 -91.986 112.006  0.00 97.00      PROA   
ATOM   2525 HG12 ILE P 161     -26.343 -92.202 110.239  0.00 97.00      PROA   
ATOM   2526  CD  ILE P 161     -24.483 -91.713 111.244  0.00 97.00      PROA   
ATOM   2527  HD1 ILE P 161     -23.809 -92.102 110.453  0.00 97.00      PROA   
ATOM   2528  HD2 ILE P 161     -23.984 -91.849 112.227  0.00 97.00      PROA   
ATOM   2529  HD3 ILE P 161     -24.614 -90.623 111.080  0.00 97.00      PROA   
ATOM   2530  C   ILE P 161     -25.053 -96.174 110.530  0.00 97.00      PROA   
ATOM   2531  O   ILE P 161     -26.114 -96.788 110.475  0.00 97.00      PROA   
ATOM   2532  N   SER P 162     -23.885 -96.809 110.774  0.00 97.00      PROA   
ATOM   2533  HN  SER P 162     -23.023 -96.307 110.789  0.00 97.00      PROA   
ATOM   2534  CA  SER P 162     -23.787 -98.243 110.964  0.00 97.00      PROA   
ATOM   2535  HA  SER P 162     -24.588 -98.726 110.425  0.00 97.00      PROA   
ATOM   2536  CB  SER P 162     -22.452 -98.813 110.418  0.00 97.00      PROA   
ATOM   2537  HB1 SER P 162     -22.417 -98.642 109.320  0.00 97.00      PROA   
ATOM   2538  HB2 SER P 162     -22.385 -99.908 110.596  0.00 97.00      PROA   
ATOM   2539  OG  SER P 162     -21.326 -98.158 110.999  0.00 97.00      PROA   
ATOM   2540  HG1 SER P 162     -21.457 -98.212 111.951  0.00 97.00      PROA   
ATOM   2541  C   SER P 162     -23.910 -98.630 112.424  0.00 97.00      PROA   
ATOM   2542  O   SER P 162     -23.085 -98.242 113.250  0.00 97.00      PROA   
ATOM   2543  N   VAL P 163     -24.931 -99.449 112.770  0.00 97.00      PROA   
ATOM   2544  HN  VAL P 163     -25.604 -99.742 112.093  0.00 97.00      PROA   
ATOM   2545  CA  VAL P 163     -25.109 -99.964 114.114  0.00 97.00      PROA   
ATOM   2546  HA  VAL P 163     -24.341 -99.550 114.748  0.00 97.00      PROA   
ATOM   2547  CB  VAL P 163     -26.446 -99.617 114.768  0.00 97.00      PROA   
ATOM   2548  HB  VAL P 163     -26.416 -99.929 115.839  0.00 97.00      PROA   
ATOM   2549  CG1 VAL P 163     -26.629 -98.087 114.739  0.00 97.00      PROA   
ATOM   2550 HG11 VAL P 163     -26.738 -97.716 113.697  0.00 97.00      PROA   
ATOM   2551 HG12 VAL P 163     -25.764 -97.577 115.212  0.00 97.00      PROA   
ATOM   2552 HG13 VAL P 163     -27.549 -97.817 115.299  0.00 97.00      PROA   
ATOM   2553  CG2 VAL P 163     -27.638-100.325 114.096  0.00 97.00      PROA   
ATOM   2554 HG21 VAL P 163     -27.605-101.422 114.254  0.00 97.00      PROA   
ATOM   2555 HG22 VAL P 163     -27.641-100.122 113.006  0.00 97.00      PROA   
ATOM   2556 HG23 VAL P 163     -28.592 -99.949 114.525  0.00 97.00      PROA   
ATOM   2557  C   VAL P 163     -24.900-101.460 114.077  0.00 97.00      PROA   
ATOM   2558  O   VAL P 163     -25.357-102.152 113.174  0.00 97.00      PROA   
ATOM   2559  N   THR P 164     -24.162-102.005 115.066  0.00 97.00      PROA   
ATOM   2560  HN  THR P 164     -23.787-101.423 115.787  0.00 97.00      PROA   
ATOM   2561  CA  THR P 164     -23.869-103.430 115.115  0.00 97.00      PROA   
ATOM   2562  HA  THR P 164     -24.320-103.936 114.276  0.00 97.00      PROA   
ATOM   2563  CB  THR P 164     -22.378-103.740 115.062  0.00 97.00      PROA   
ATOM   2564  HB  THR P 164     -21.863-103.375 115.978  0.00 97.00      PROA   
ATOM   2565  OG1 THR P 164     -21.777-103.096 113.946  0.00 97.00      PROA   
ATOM   2566  HG1 THR P 164     -22.155-102.217 113.897  0.00 97.00      PROA   
ATOM   2567  CG2 THR P 164     -22.144-105.252 114.879  0.00 97.00      PROA   
ATOM   2568 HG21 THR P 164     -22.600-105.586 113.922  0.00 97.00      PROA   
ATOM   2569 HG22 THR P 164     -22.581-105.846 115.704  0.00 97.00      PROA   
ATOM   2570 HG23 THR P 164     -21.053-105.461 114.826  0.00 97.00      PROA   
ATOM   2571  C   THR P 164     -24.474-103.969 116.396  0.00 97.00      PROA   
ATOM   2572  O   THR P 164     -24.052-103.597 117.483  0.00 97.00      PROA   
ATOM   2573  N   VAL P 165     -25.493-104.859 116.305  0.00 97.00      PROA   
ATOM   2574  HN  VAL P 165     -25.830-105.113 115.398  0.00 97.00      PROA   
ATOM   2575  CA  VAL P 165     -26.231-105.421 117.440  0.00 97.00      PROA   
ATOM   2576  HA  VAL P 165     -26.240-104.666 118.211  0.00 97.00      PROA   
ATOM   2577  CB  VAL P 165     -27.697-105.688 117.061  0.00 97.00      PROA   
ATOM   2578  HB  VAL P 165     -27.733-106.434 116.237  0.00 97.00      PROA   
ATOM   2579  CG1 VAL P 165     -28.572-106.199 118.229  0.00 97.00      PROA   
ATOM   2580 HG11 VAL P 165     -28.394-105.595 119.143  0.00 97.00      PROA   
ATOM   2581 HG12 VAL P 165     -28.381-107.269 118.447  0.00 97.00      PROA   
ATOM   2582 HG13 VAL P 165     -29.644-106.111 117.965  0.00 97.00      PROA   
ATOM   2583  CG2 VAL P 165     -28.316-104.362 116.565  0.00 97.00      PROA   
ATOM   2584 HG21 VAL P 165     -27.808-103.971 115.662  0.00 97.00      PROA   
ATOM   2585 HG22 VAL P 165     -28.259-103.597 117.369  0.00 97.00      PROA   
ATOM   2586 HG23 VAL P 165     -29.386-104.521 116.314  0.00 97.00      PROA   
ATOM   2587  C   VAL P 165     -25.498-106.667 117.977  0.00 97.00      PROA   
ATOM   2588  O   VAL P 165     -24.480-107.061 117.419  0.00 97.00      PROA   
ATOM   2589  N   LYS P 166     -25.956-107.318 119.083  0.00 97.00      PROA   
ATOM   2590  HN  LYS P 166     -26.756-106.988 119.580  0.00 97.00      PROA   
ATOM   2591  CA  LYS P 166     -25.471-108.622 119.509  0.00 97.00      PROA   
ATOM   2592  HA  LYS P 166     -25.063-109.163 118.665  0.00 97.00      PROA   
ATOM   2593  CB  LYS P 166     -24.506-108.621 120.741  0.00 97.00      PROA   
ATOM   2594  HB1 LYS P 166     -24.076-109.638 120.870  0.00 97.00      PROA   
ATOM   2595  HB2 LYS P 166     -25.089-108.390 121.663  0.00 97.00      PROA   
ATOM   2596  CG  LYS P 166     -23.376-107.572 120.740  0.00 97.00      PROA   
ATOM   2597  HG1 LYS P 166     -22.890-107.579 121.741  0.00 97.00      PROA   
ATOM   2598  HG2 LYS P 166     -23.877-106.585 120.648  0.00 97.00      PROA   
ATOM   2599  CD  LYS P 166     -22.282-107.796 119.673  0.00 97.00      PROA   
ATOM   2600  HD1 LYS P 166     -22.732-108.315 118.798  0.00 97.00      PROA   
ATOM   2601  HD2 LYS P 166     -21.515-108.485 120.089  0.00 97.00      PROA   
ATOM   2602  CE  LYS P 166     -21.574-106.522 119.174  0.00 97.00      PROA   
ATOM   2603  HE1 LYS P 166     -20.977-106.752 118.264  0.00 97.00      PROA   
ATOM   2604  HE2 LYS P 166     -20.916-106.082 119.950  0.00 97.00      PROA   
ATOM   2605  NZ  LYS P 166     -22.590-105.526 118.804  0.00 97.00      PROA   
ATOM   2606  HZ1 LYS P 166     -23.057-105.146 119.652  0.00 97.00      PROA   
ATOM   2607  HZ2 LYS P 166     -23.313-106.039 118.253  0.00 97.00      PROA   
ATOM   2608  HZ3 LYS P 166     -22.237-104.743 118.223  0.00 97.00      PROA   
ATOM   2609  C   LYS P 166     -26.707-109.333 119.994  0.00 97.00      PROA   
ATOM   2610  O   LYS P 166     -27.596-108.696 120.549  0.00 97.00      PROA   
ATOM   2611  N   GLU P 167     -26.744-110.681 119.843  0.00  0.00      PROA   
ATOM   2612  HN  GLU P 167     -26.022-111.171 119.361  0.00  0.00      PROA   
ATOM   2613  CA  GLU P 167     -27.734-111.515 120.484  0.00  0.00      PROA   
ATOM   2614  HA  GLU P 167     -28.406-110.899 121.064  0.00  0.00      PROA   
ATOM   2615  CB  GLU P 167     -28.580-112.402 119.520  0.00  0.00      PROA   
ATOM   2616  HB1 GLU P 167     -28.862-111.793 118.635  0.00  0.00      PROA   
ATOM   2617  HB2 GLU P 167     -29.518-112.625 120.076  0.00  0.00      PROA   
ATOM   2618  CG  GLU P 167     -27.986-113.754 119.062  0.00  0.00      PROA   
ATOM   2619  HG1 GLU P 167     -27.649-114.352 119.934  0.00  0.00      PROA   
ATOM   2620  HG2 GLU P 167     -27.114-113.580 118.399  0.00  0.00      PROA   
ATOM   2621  CD  GLU P 167     -29.054-114.583 118.338  0.00  0.00      PROA   
ATOM   2622  OE1 GLU P 167     -30.140-114.805 118.940  0.00  0.00      PROA   
ATOM   2623  OE2 GLU P 167     -28.797-115.026 117.188  0.00  0.00      PROA   
ATOM   2624  C   GLU P 167     -26.918-112.353 121.426  0.00  0.00      PROA   
ATOM   2625  O   GLU P 167     -25.768-112.686 121.137  0.00  0.00      PROA   
ATOM   2626  N   LEU P 168     -27.495-112.663 122.613  0.00  0.00      PROA   
ATOM   2627  HN  LEU P 168     -28.431-112.380 122.811  0.00  0.00      PROA   
ATOM   2628  CA  LEU P 168     -26.834-113.359 123.696  0.00  0.00      PROA   
ATOM   2629  HA  LEU P 168     -25.936-112.800 123.917  0.00  0.00      PROA   
ATOM   2630  CB  LEU P 168     -27.691-113.450 124.992  0.00  0.00      PROA   
ATOM   2631  HB1 LEU P 168     -27.177-114.130 125.712  0.00  0.00      PROA   
ATOM   2632  HB2 LEU P 168     -28.678-113.902 124.752  0.00  0.00      PROA   
ATOM   2633  CG  LEU P 168     -27.921-112.121 125.769  0.00  0.00      PROA   
ATOM   2634  HG  LEU P 168     -28.368-112.419 126.749  0.00  0.00      PROA   
ATOM   2635  CD1 LEU P 168     -26.609-111.379 126.096  0.00  0.00      PROA   
ATOM   2636 HD11 LEU P 168     -26.137-110.994 125.167  0.00  0.00      PROA   
ATOM   2637 HD12 LEU P 168     -25.895-112.061 126.604  0.00  0.00      PROA   
ATOM   2638 HD13 LEU P 168     -26.813-110.517 126.765  0.00  0.00      PROA   
ATOM   2639  CD2 LEU P 168     -28.947-111.176 125.113  0.00  0.00      PROA   
ATOM   2640 HD21 LEU P 168     -29.900-111.711 124.922  0.00  0.00      PROA   
ATOM   2641 HD22 LEU P 168     -28.556-110.781 124.155  0.00  0.00      PROA   
ATOM   2642 HD23 LEU P 168     -29.157-110.314 125.782  0.00  0.00      PROA   
ATOM   2643  C   LEU P 168     -26.383-114.751 123.319  0.00  0.00      PROA   
ATOM   2644  O   LEU P 168     -25.261-115.135 123.647  0.00  0.00      PROA   
ATOM   2645  N   PHE P 169     -27.236-115.529 122.609  0.00  0.00      PROA   
ATOM   2646  HN  PHE P 169     -28.145-115.216 122.344  0.00  0.00      PROA   
ATOM   2647  CA  PHE P 169     -26.871-116.860 122.182  0.00  0.00      PROA   
ATOM   2648  HA  PHE P 169     -25.800-116.891 122.076  0.00  0.00      PROA   
ATOM   2649  CB  PHE P 169     -27.235-117.989 123.198  0.00  0.00      PROA   
ATOM   2650  HB1 PHE P 169     -26.582-117.875 124.091  0.00  0.00      PROA   
ATOM   2651  HB2 PHE P 169     -27.029-118.989 122.759  0.00  0.00      PROA   
ATOM   2652  CG  PHE P 169     -28.671-117.940 123.679  0.00  0.00      PROA   
ATOM   2653  CD1 PHE P 169     -29.041-117.109 124.753  0.00  0.00      PROA   
ATOM   2654  HD1 PHE P 169     -28.298-116.485 125.228  0.00  0.00      PROA   
ATOM   2655  CE1 PHE P 169     -30.365-117.069 125.204  0.00  0.00      PROA   
ATOM   2656  HE1 PHE P 169     -30.638-116.417 126.021  0.00  0.00      PROA   
ATOM   2657  CZ  PHE P 169     -31.334-117.878 124.598  0.00  0.00      PROA   
ATOM   2658  HZ  PHE P 169     -32.357-117.848 124.946  0.00  0.00      PROA   
ATOM   2659  CD2 PHE P 169     -29.651-118.766 123.097  0.00  0.00      PROA   
ATOM   2660  HD2 PHE P 169     -29.382-119.425 122.284  0.00  0.00      PROA   
ATOM   2661  CE2 PHE P 169     -30.976-118.730 123.547  0.00  0.00      PROA   
ATOM   2662  HE2 PHE P 169     -31.721-119.359 123.083  0.00  0.00      PROA   
ATOM   2663  C   PHE P 169     -27.522-117.118 120.837  0.00  0.00      PROA   
ATOM   2664  O   PHE P 169     -28.736-116.949 120.728  0.00  0.00      PROA   
ATOM   2665  N   PRO P 170     -26.801-117.524 119.789  0.00  0.00      PROA   
ATOM   2666  CD  PRO P 170     -25.347-117.359 119.672  0.00  0.00      PROA   
ATOM   2667  HD1 PRO P 170     -24.825-117.993 120.420  0.00  0.00      PROA   
ATOM   2668  HD2 PRO P 170     -25.093-116.287 119.827  0.00  0.00      PROA   
ATOM   2669  CA  PRO P 170     -27.395-117.974 118.541  0.00  0.00      PROA   
ATOM   2670  HA  PRO P 170     -28.352-117.506 118.357  0.00  0.00      PROA   
ATOM   2671  CB  PRO P 170     -26.324-117.594 117.507  0.00  0.00      PROA   
ATOM   2672  HB1 PRO P 170     -26.436-116.514 117.261  0.00  0.00      PROA   
ATOM   2673  HB2 PRO P 170     -26.379-118.173 116.565  0.00  0.00      PROA   
ATOM   2674  CG  PRO P 170     -24.997-117.789 118.245  0.00  0.00      PROA   
ATOM   2675  HG1 PRO P 170     -24.717-118.865 118.233  0.00  0.00      PROA   
ATOM   2676  HG2 PRO P 170     -24.177-117.188 117.807  0.00  0.00      PROA   
ATOM   2677  C   PRO P 170     -27.561-119.475 118.603  0.00  0.00      PROA   
ATOM   2678  O   PRO P 170     -27.278-120.061 119.648  0.00  0.00      PROA   
ATOM   2679  N   ALA P 171     -28.000-120.075 117.468  0.00  0.00      PROA   
ATOM   2680  HN  ALA P 171     -28.271-119.504 116.697  0.00  0.00      PROA   
ATOM   2681  CA  ALA P 171     -28.019-121.488 117.158  0.00  0.00      PROA   
ATOM   2682  HA  ALA P 171     -27.743-121.492 116.119  0.00  0.00      PROA   
ATOM   2683  CB  ALA P 171     -27.017-122.414 117.886  0.00  0.00      PROA   
ATOM   2684  HB1 ALA P 171     -27.260-122.502 118.966  0.00  0.00      PROA   
ATOM   2685  HB2 ALA P 171     -25.988-122.011 117.786  0.00  0.00      PROA   
ATOM   2686  HB3 ALA P 171     -27.035-123.432 117.442  0.00  0.00      PROA   
ATOM   2687  C   ALA P 171     -29.423-122.015 117.308  0.00  0.00      PROA   
ATOM   2688  O   ALA P 171     -30.020-121.790 118.360  0.00  0.00      PROA   
ATOM   2689  N   PRO P 172     -30.019-122.679 116.308  0.00  0.00      PROA   
ATOM   2690  CD  PRO P 172     -29.356-123.096 115.066  0.00  0.00      PROA   
ATOM   2691  HD1 PRO P 172     -28.362-123.547 115.274  0.00  0.00      PROA   
ATOM   2692  HD2 PRO P 172     -29.246-122.204 114.412  0.00  0.00      PROA   
ATOM   2693  CA  PRO P 172     -31.369-123.209 116.391  0.00  0.00      PROA   
ATOM   2694  HA  PRO P 172     -32.032-122.407 116.682  0.00  0.00      PROA   
ATOM   2695  CB  PRO P 172     -31.668-123.728 114.977  0.00  0.00      PROA   
ATOM   2696  HB1 PRO P 172     -32.072-122.888 114.368  0.00  0.00      PROA   
ATOM   2697  HB2 PRO P 172     -32.396-124.563 114.950  0.00  0.00      PROA   
ATOM   2698  CG  PRO P 172     -30.296-124.120 114.421  0.00  0.00      PROA   
ATOM   2699  HG1 PRO P 172     -30.029-125.142 114.768  0.00  0.00      PROA   
ATOM   2700  HG2 PRO P 172     -30.269-124.087 113.316  0.00  0.00      PROA   
ATOM   2701  C   PRO P 172     -31.489-124.313 117.413  0.00  0.00      PROA   
ATOM   2702  O   PRO P 172     -30.642-125.205 117.444  0.00  0.00      PROA   
ATOM   2703  N   VAL P 173     -32.554-124.262 118.245  0.00 97.00      PROA   
ATOM   2704  HN  VAL P 173     -33.163-123.472 118.244  0.00 97.00      PROA   
ATOM   2705  CA  VAL P 173     -32.900-125.319 119.166  0.00 97.00      PROA   
ATOM   2706  HA  VAL P 173     -32.003-125.877 119.396  0.00 97.00      PROA   
ATOM   2707  CB  VAL P 173     -33.462-124.801 120.489  0.00 97.00      PROA   
ATOM   2708  HB  VAL P 173     -33.747-125.661 121.138  0.00 97.00      PROA   
ATOM   2709  CG1 VAL P 173     -32.349-124.014 121.214  0.00 97.00      PROA   
ATOM   2710 HG11 VAL P 173     -32.050-123.122 120.624  0.00 97.00      PROA   
ATOM   2711 HG12 VAL P 173     -31.453-124.651 121.367  0.00 97.00      PROA   
ATOM   2712 HG13 VAL P 173     -32.712-123.666 122.204  0.00 97.00      PROA   
ATOM   2713  CG2 VAL P 173     -34.711-123.918 120.272  0.00 97.00      PROA   
ATOM   2714 HG21 VAL P 173     -35.511-124.477 119.748  0.00 97.00      PROA   
ATOM   2715 HG22 VAL P 173     -34.463-123.013 119.679  0.00 97.00      PROA   
ATOM   2716 HG23 VAL P 173     -35.109-123.582 121.253  0.00 97.00      PROA   
ATOM   2717  C   VAL P 173     -33.857-126.286 118.502  0.00 97.00      PROA   
ATOM   2718  O   VAL P 173     -34.565-125.942 117.559  0.00 97.00      PROA   
ATOM   2719  N   LEU P 174     -33.890-127.546 118.988  0.00 97.00      PROA   
ATOM   2720  HN  LEU P 174     -33.281-127.826 119.724  0.00 97.00      PROA   
ATOM   2721  CA  LEU P 174     -34.808-128.556 118.510  0.00 97.00      PROA   
ATOM   2722  HA  LEU P 174     -35.254-128.248 117.575  0.00 97.00      PROA   
ATOM   2723  CB  LEU P 174     -34.060-129.894 118.277  0.00 97.00      PROA   
ATOM   2724  HB1 LEU P 174     -33.686-130.315 119.233  0.00 97.00      PROA   
ATOM   2725  HB2 LEU P 174     -33.161-129.637 117.666  0.00 97.00      PROA   
ATOM   2726  CG  LEU P 174     -34.817-130.988 117.485  0.00 97.00      PROA   
ATOM   2727  HG  LEU P 174     -35.272-130.513 116.585  0.00 97.00      PROA   
ATOM   2728  CD1 LEU P 174     -33.817-132.051 116.995  0.00 97.00      PROA   
ATOM   2729 HD11 LEU P 174     -33.319-132.536 117.861  0.00 97.00      PROA   
ATOM   2730 HD12 LEU P 174     -33.040-131.589 116.351  0.00 97.00      PROA   
ATOM   2731 HD13 LEU P 174     -34.347-132.832 116.412  0.00 97.00      PROA   
ATOM   2732  CD2 LEU P 174     -35.944-131.674 118.277  0.00 97.00      PROA   
ATOM   2733 HD21 LEU P 174     -36.793-130.982 118.449  0.00 97.00      PROA   
ATOM   2734 HD22 LEU P 174     -35.564-132.032 119.256  0.00 97.00      PROA   
ATOM   2735 HD23 LEU P 174     -36.323-132.547 117.709  0.00 97.00      PROA   
ATOM   2736  C   LEU P 174     -35.895-128.681 119.556  0.00 97.00      PROA   
ATOM   2737  O   LEU P 174     -35.671-129.183 120.656  0.00 97.00      PROA   
ATOM   2738  N   THR P 175     -37.120-128.207 119.229  0.00 97.00      PROA   
ATOM   2739  HN  THR P 175     -37.279-127.782 118.337  0.00 97.00      PROA   
ATOM   2740  CA  THR P 175     -38.265-128.241 120.119  0.00 97.00      PROA   
ATOM   2741  HA  THR P 175     -37.907-128.370 121.130  0.00 97.00      PROA   
ATOM   2742  CB  THR P 175     -39.088-126.956 120.140  0.00 97.00      PROA   
ATOM   2743  HB  THR P 175     -40.064-127.095 120.658  0.00 97.00      PROA   
ATOM   2744  OG1 THR P 175     -39.314-126.486 118.823  0.00 97.00      PROA   
ATOM   2745  HG1 THR P 175     -39.379-125.523 118.874  0.00 97.00      PROA   
ATOM   2746  CG2 THR P 175     -38.288-125.882 120.902  0.00 97.00      PROA   
ATOM   2747 HG21 THR P 175     -37.329-125.676 120.384  0.00 97.00      PROA   
ATOM   2748 HG22 THR P 175     -38.071-126.224 121.934  0.00 97.00      PROA   
ATOM   2749 HG23 THR P 175     -38.866-124.935 120.961  0.00 97.00      PROA   
ATOM   2750  C   THR P 175     -39.128-129.445 119.810  0.00 97.00      PROA   
ATOM   2751  O   THR P 175     -39.551-129.676 118.680  0.00 97.00      PROA   
ATOM   2752  N   ALA P 176     -39.393-130.260 120.850  0.00 97.00      PROA   
ATOM   2753  HN  ALA P 176     -39.009-130.068 121.749  0.00 97.00      PROA   
ATOM   2754  CA  ALA P 176     -40.228-131.434 120.775  0.00 97.00      PROA   
ATOM   2755  HA  ALA P 176     -40.716-131.484 119.810  0.00 97.00      PROA   
ATOM   2756  CB  ALA P 176     -39.401-132.715 121.004  0.00 97.00      PROA   
ATOM   2757  HB1 ALA P 176     -38.896-132.689 121.993  0.00 97.00      PROA   
ATOM   2758  HB2 ALA P 176     -38.613-132.789 120.221  0.00 97.00      PROA   
ATOM   2759  HB3 ALA P 176     -40.034-133.623 120.945  0.00 97.00      PROA   
ATOM   2760  C   ALA P 176     -41.292-131.268 121.839  0.00 97.00      PROA   
ATOM   2761  O   ALA P 176     -41.034-130.704 122.900  0.00 97.00      PROA   
ATOM   2762  N   SER P 177     -42.544-131.712 121.571  0.00 97.00      PROA   
ATOM   2763  HN  SER P 177     -42.767-132.159 120.707  0.00 97.00      PROA   
ATOM   2764  CA  SER P 177     -43.681-131.358 122.407  0.00 97.00      PROA   
ATOM   2765  HA  SER P 177     -43.473-130.426 122.918  0.00 97.00      PROA   
ATOM   2766  CB  SER P 177     -44.945-131.134 121.536  0.00 97.00      PROA   
ATOM   2767  HB1 SER P 177     -44.731-130.294 120.840  0.00 97.00      PROA   
ATOM   2768  HB2 SER P 177     -45.820-130.842 122.154  0.00 97.00      PROA   
ATOM   2769  OG  SER P 177     -45.267-132.281 120.749  0.00 97.00      PROA   
ATOM   2770  HG1 SER P 177     -45.704-132.903 121.336  0.00 97.00      PROA   
ATOM   2771  C   SER P 177     -44.013-132.377 123.480  0.00 97.00      PROA   
ATOM   2772  O   SER P 177     -44.955-132.171 124.245  0.00 97.00      PROA   
ATOM   2773  N   VAL P 178     -43.244-133.485 123.584  0.00 97.00      PROA   
ATOM   2774  HN  VAL P 178     -42.479-133.628 122.965  0.00 97.00      PROA   
ATOM   2775  CA  VAL P 178     -43.436-134.492 124.613  0.00 97.00      PROA   
ATOM   2776  HA  VAL P 178     -43.902-134.039 125.478  0.00 97.00      PROA   
ATOM   2777  CB  VAL P 178     -44.266-135.703 124.160  0.00 97.00      PROA   
ATOM   2778  HB  VAL P 178     -43.743-136.226 123.326  0.00 97.00      PROA   
ATOM   2779  CG1 VAL P 178     -44.467-136.692 125.328  0.00 97.00      PROA   
ATOM   2780 HG11 VAL P 178     -44.932-136.177 126.196  0.00 97.00      PROA   
ATOM   2781 HG12 VAL P 178     -43.510-137.139 125.651  0.00 97.00      PROA   
ATOM   2782 HG13 VAL P 178     -45.136-137.521 125.016  0.00 97.00      PROA   
ATOM   2783  CG2 VAL P 178     -45.650-135.256 123.643  0.00 97.00      PROA   
ATOM   2784 HG21 VAL P 178     -45.557-134.639 122.727  0.00 97.00      PROA   
ATOM   2785 HG22 VAL P 178     -46.177-134.666 124.423  0.00 97.00      PROA   
ATOM   2786 HG23 VAL P 178     -46.271-136.145 123.400  0.00 97.00      PROA   
ATOM   2787  C   VAL P 178     -42.046-134.952 125.008  0.00 97.00      PROA   
ATOM   2788  O   VAL P 178     -41.205-135.209 124.149  0.00 97.00      PROA   
ATOM   2789  N   THR P 179     -41.762-135.057 126.332  0.00 97.00      PROA   
ATOM   2790  HN  THR P 179     -42.428-134.794 127.025  0.00 97.00      PROA   
ATOM   2791  CA  THR P 179     -40.550-135.657 126.871  0.00 97.00      PROA   
ATOM   2792  HA  THR P 179     -39.708-135.203 126.364  0.00 97.00      PROA   
ATOM   2793  CB  THR P 179     -40.386-135.428 128.369  0.00 97.00      PROA   
ATOM   2794  HB  THR P 179     -39.555-136.043 128.793  0.00 97.00      PROA   
ATOM   2795  OG1 THR P 179     -41.591-135.727 129.065  0.00 97.00      PROA   
ATOM   2796  HG1 THR P 179     -41.747-136.663 128.921  0.00 97.00      PROA   
ATOM   2797  CG2 THR P 179     -40.050-133.949 128.620  0.00 97.00      PROA   
ATOM   2798 HG21 THR P 179     -40.863-133.294 128.242  0.00 97.00      PROA   
ATOM   2799 HG22 THR P 179     -39.101-133.676 128.116  0.00 97.00      PROA   
ATOM   2800 HG23 THR P 179     -39.936-133.770 129.711  0.00 97.00      PROA   
ATOM   2801  C   THR P 179     -40.468-137.155 126.633  0.00 97.00      PROA   
ATOM   2802  O   THR P 179     -41.461-137.870 126.732  0.00 97.00      PROA   
ATOM   2803  N   SER P 180     -39.249-137.674 126.376  0.00 97.00      PROA   
ATOM   2804  HN  SER P 180     -38.441-137.098 126.270  0.00 97.00      PROA   
ATOM   2805  CA  SER P 180     -38.936-139.087 126.379  0.00 97.00      PROA   
ATOM   2806  HA  SER P 180     -39.628-139.547 125.693  0.00 97.00      PROA   
ATOM   2807  CB  SER P 180     -37.506-139.319 125.844  0.00 97.00      PROA   
ATOM   2808  HB1 SER P 180     -37.503-139.131 124.748  0.00 97.00      PROA   
ATOM   2809  HB2 SER P 180     -37.153-140.355 126.011  0.00 97.00      PROA   
ATOM   2810  OG  SER P 180     -36.587-138.410 126.436  0.00 97.00      PROA   
ATOM   2811  HG1 SER P 180     -35.716-138.695 126.130  0.00 97.00      PROA   
ATOM   2812  C   SER P 180     -39.142-139.761 127.736  0.00 97.00      PROA   
ATOM   2813  O   SER P 180     -39.054-139.084 128.762  0.00 97.00      PROA   
ATOM   2814  N   PRO P 181     -39.450-141.057 127.835  0.00 97.00      PROA   
ATOM   2815  CD  PRO P 181     -39.426-141.705 129.151  0.00 97.00      PROA   
ATOM   2816  HD1 PRO P 181     -40.215-141.278 129.807  0.00 97.00      PROA   
ATOM   2817  HD2 PRO P 181     -38.425-141.564 129.621  0.00 97.00      PROA   
ATOM   2818  CA  PRO P 181     -39.457-142.031 126.749  0.00 97.00      PROA   
ATOM   2819  HA  PRO P 181     -38.703-141.797 126.018  0.00 97.00      PROA   
ATOM   2820  CB  PRO P 181     -39.126-143.358 127.450  0.00 97.00      PROA   
ATOM   2821  HB1 PRO P 181     -38.019-143.471 127.502  0.00 97.00      PROA   
ATOM   2822  HB2 PRO P 181     -39.549-144.244 126.936  0.00 97.00      PROA   
ATOM   2823  CG  PRO P 181     -39.670-143.190 128.873  0.00 97.00      PROA   
ATOM   2824  HG1 PRO P 181     -40.764-143.390 128.875  0.00 97.00      PROA   
ATOM   2825  HG2 PRO P 181     -39.175-143.856 129.606  0.00 97.00      PROA   
ATOM   2826  C   PRO P 181     -40.809-142.095 126.053  0.00 97.00      PROA   
ATOM   2827  O   PRO P 181     -41.825-142.369 126.689  0.00 97.00      PROA   
ATOM   2828  N   LEU P 182     -40.838-141.861 124.721  0.00 97.00      PROA   
ATOM   2829  HN  LEU P 182     -39.989-141.675 124.229  0.00 97.00      PROA   
ATOM   2830  CA  LEU P 182     -42.031-141.953 123.898  0.00 97.00      PROA   
ATOM   2831  HA  LEU P 182     -42.820-141.434 124.421  0.00 97.00      PROA   
ATOM   2832  CB  LEU P 182     -41.863-141.320 122.486  0.00 97.00      PROA   
ATOM   2833  HB1 LEU P 182     -42.841-141.399 121.959  0.00 97.00      PROA   
ATOM   2834  HB2 LEU P 182     -41.124-141.905 121.901  0.00 97.00      PROA   
ATOM   2835  CG  LEU P 182     -41.442-139.823 122.428  0.00 97.00      PROA   
ATOM   2836  HG  LEU P 182     -41.741-139.460 121.413  0.00 97.00      PROA   
ATOM   2837  CD1 LEU P 182     -42.178-138.944 123.455  0.00 97.00      PROA   
ATOM   2838 HD11 LEU P 182     -41.890-139.229 124.488  0.00 97.00      PROA   
ATOM   2839 HD12 LEU P 182     -43.277-139.053 123.347  0.00 97.00      PROA   
ATOM   2840 HD13 LEU P 182     -41.910-137.876 123.310  0.00 97.00      PROA   
ATOM   2841  CD2 LEU P 182     -39.917-139.605 122.514  0.00 97.00      PROA   
ATOM   2842 HD21 LEU P 182     -39.389-140.210 121.748  0.00 97.00      PROA   
ATOM   2843 HD22 LEU P 182     -39.535-139.890 123.514  0.00 97.00      PROA   
ATOM   2844 HD23 LEU P 182     -39.675-138.534 122.351  0.00 97.00      PROA   
ATOM   2845  C   LEU P 182     -42.476-143.397 123.737  0.00 97.00      PROA   
ATOM   2846  O   LEU P 182     -41.661-144.306 123.709  0.00 97.00      PROA   
ATOM   2847  N   LEU P 183     -43.794-143.667 123.628  0.00 97.00      PROA   
ATOM   2848  HN  LEU P 183     -44.479-142.946 123.683  0.00 97.00      PROA   
ATOM   2849  CA  LEU P 183     -44.280-145.006 123.342  0.00 97.00      PROA   
ATOM   2850  HA  LEU P 183     -43.729-145.698 123.962  0.00 97.00      PROA   
ATOM   2851  CB  LEU P 183     -45.782-145.174 123.671  0.00 97.00      PROA   
ATOM   2852  HB1 LEU P 183     -46.106-146.206 123.408  0.00 97.00      PROA   
ATOM   2853  HB2 LEU P 183     -46.370-144.462 123.051  0.00 97.00      PROA   
ATOM   2854  CG  LEU P 183     -46.146-144.945 125.159  0.00 97.00      PROA   
ATOM   2855  HG  LEU P 183     -45.882-143.896 125.432  0.00 97.00      PROA   
ATOM   2856  CD1 LEU P 183     -47.662-145.111 125.367  0.00 97.00      PROA   
ATOM   2857 HD11 LEU P 183     -47.968-146.147 125.109  0.00 97.00      PROA   
ATOM   2858 HD12 LEU P 183     -48.222-144.405 124.719  0.00 97.00      PROA   
ATOM   2859 HD13 LEU P 183     -47.931-144.915 126.426  0.00 97.00      PROA   
ATOM   2860  CD2 LEU P 183     -45.373-145.884 126.106  0.00 97.00      PROA   
ATOM   2861 HD21 LEU P 183     -44.283-145.682 126.061  0.00 97.00      PROA   
ATOM   2862 HD22 LEU P 183     -45.551-146.944 125.822  0.00 97.00      PROA   
ATOM   2863 HD23 LEU P 183     -45.710-145.736 127.153  0.00 97.00      PROA   
ATOM   2864  C   LEU P 183     -44.034-145.417 121.897  0.00 97.00      PROA   
ATOM   2865  O   LEU P 183     -44.170-144.619 120.973  0.00 97.00      PROA   
ATOM   2866  N   GLU P 184     -43.672-146.701 121.670  0.00 97.00      PROA   
ATOM   2867  HN  GLU P 184     -43.458-147.303 122.439  0.00 97.00      PROA   
ATOM   2868  CA  GLU P 184     -43.526-147.292 120.352  0.00 97.00      PROA   
ATOM   2869  HA  GLU P 184     -42.800-146.689 119.827  0.00 97.00      PROA   
ATOM   2870  CB  GLU P 184     -42.926-148.727 120.458  0.00 97.00      PROA   
ATOM   2871  HB1 GLU P 184     -43.546-149.295 121.188  0.00 97.00      PROA   
ATOM   2872  HB2 GLU P 184     -41.907-148.612 120.894  0.00 97.00      PROA   
ATOM   2873  CG  GLU P 184     -42.839-149.541 119.148  0.00 97.00      PROA   
ATOM   2874  HG1 GLU P 184     -42.393-148.916 118.354  0.00 97.00      PROA   
ATOM   2875  HG2 GLU P 184     -43.854-149.846 118.820  0.00 97.00      PROA   
ATOM   2876  CD  GLU P 184     -41.955-150.786 119.251  0.00 97.00      PROA   
ATOM   2877  OE1 GLU P 184     -40.749-150.658 119.575  0.00 97.00      PROA   
ATOM   2878  OE2 GLU P 184     -42.468-151.890 118.940  0.00 97.00      PROA   
ATOM   2879  C   GLU P 184     -44.819-147.232 119.539  0.00 97.00      PROA   
ATOM   2880  O   GLU P 184     -45.896-147.575 120.022  0.00 97.00      PROA   
ATOM   2881  N   GLY P 185     -44.722-146.741 118.281  0.00 97.00      PROA   
ATOM   2882  HN  GLY P 185     -43.806-146.572 117.917  0.00 97.00      PROA   
ATOM   2883  CA  GLY P 185     -45.838-146.513 117.375  0.00 97.00      PROA   
ATOM   2884  HA1 GLY P 185     -46.755-146.855 117.833  0.00 97.00      PROA   
ATOM   2885  HA2 GLY P 185     -45.629-147.037 116.460  0.00 97.00      PROA   
ATOM   2886  C   GLY P 185     -46.054-145.070 116.995  0.00 97.00      PROA   
ATOM   2887  O   GLY P 185     -46.709-144.803 115.990  0.00 97.00      PROA   
ATOM   2888  N   THR P 186     -45.533-144.086 117.762  0.00 97.00      PROA   
ATOM   2889  HN  THR P 186     -44.997-144.299 118.576  0.00 97.00      PROA   
ATOM   2890  CA  THR P 186     -45.885-142.684 117.551  0.00 97.00      PROA   
ATOM   2891  HA  THR P 186     -46.955-142.658 117.428  0.00 97.00      PROA   
ATOM   2892  CB  THR P 186     -45.585-141.790 118.754  0.00 97.00      PROA   
ATOM   2893  HB  THR P 186     -45.826-140.725 118.520  0.00 97.00      PROA   
ATOM   2894  OG1 THR P 186     -44.222-141.878 119.158  0.00 97.00      PROA   
ATOM   2895  HG1 THR P 186     -43.708-141.789 118.351  0.00 97.00      PROA   
ATOM   2896  CG2 THR P 186     -46.457-142.217 119.946  0.00 97.00      PROA   
ATOM   2897 HG21 THR P 186     -46.211-143.252 120.259  0.00 97.00      PROA   
ATOM   2898 HG22 THR P 186     -47.534-142.169 119.684  0.00 97.00      PROA   
ATOM   2899 HG23 THR P 186     -46.268-141.542 120.808  0.00 97.00      PROA   
ATOM   2900  C   THR P 186     -45.224-142.021 116.337  0.00 97.00      PROA   
ATOM   2901  O   THR P 186     -43.997-141.985 116.311  0.00 97.00      PROA   
ATOM   2902  N   PRO P 187     -45.887-141.429 115.333  0.00 97.00      PROA   
ATOM   2903  CD  PRO P 187     -47.318-141.605 115.047  0.00 97.00      PROA   
ATOM   2904  HD1 PRO P 187     -47.936-141.666 115.966  0.00 97.00      PROA   
ATOM   2905  HD2 PRO P 187     -47.446-142.530 114.441  0.00 97.00      PROA   
ATOM   2906  CA  PRO P 187     -45.324-140.302 114.579  0.00 97.00      PROA   
ATOM   2907  HA  PRO P 187     -44.398-140.620 114.122  0.00 97.00      PROA   
ATOM   2908  CB  PRO P 187     -46.408-139.976 113.541  0.00 97.00      PROA   
ATOM   2909  HB1 PRO P 187     -46.264-140.635 112.655  0.00 97.00      PROA   
ATOM   2910  HB2 PRO P 187     -46.393-138.923 113.199  0.00 97.00      PROA   
ATOM   2911  CG  PRO P 187     -47.716-140.370 114.231  0.00 97.00      PROA   
ATOM   2912  HG1 PRO P 187     -48.024-139.555 114.924  0.00 97.00      PROA   
ATOM   2913  HG2 PRO P 187     -48.536-140.578 113.516  0.00 97.00      PROA   
ATOM   2914  C   PRO P 187     -44.993-139.114 115.485  0.00 97.00      PROA   
ATOM   2915  O   PRO P 187     -45.647-138.949 116.513  0.00 97.00      PROA   
ATOM   2916  N   VAL P 188     -43.964-138.295 115.143  0.00 97.00      PROA   
ATOM   2917  HN  VAL P 188     -43.481-138.408 114.278  0.00 97.00      PROA   
ATOM   2918  CA  VAL P 188     -43.475-137.224 116.002  0.00 97.00      PROA   
ATOM   2919  HA  VAL P 188     -44.281-136.861 116.624  0.00 97.00      PROA   
ATOM   2920  CB  VAL P 188     -42.272-137.641 116.870  0.00 97.00      PROA   
ATOM   2921  HB  VAL P 188     -41.418-137.931 116.214  0.00 97.00      PROA   
ATOM   2922  CG1 VAL P 188     -41.816-136.486 117.789  0.00 97.00      PROA   
ATOM   2923 HG11 VAL P 188     -42.663-136.130 118.412  0.00 97.00      PROA   
ATOM   2924 HG12 VAL P 188     -41.417-135.635 117.203  0.00 97.00      PROA   
ATOM   2925 HG13 VAL P 188     -41.008-136.838 118.465  0.00 97.00      PROA   
ATOM   2926  CG2 VAL P 188     -42.630-138.866 117.739  0.00 97.00      PROA   
ATOM   2927 HG21 VAL P 188     -42.812-139.760 117.110  0.00 97.00      PROA   
ATOM   2928 HG22 VAL P 188     -43.539-138.659 118.342  0.00 97.00      PROA   
ATOM   2929 HG23 VAL P 188     -41.794-139.102 118.431  0.00 97.00      PROA   
ATOM   2930  C   VAL P 188     -43.038-136.106 115.075  0.00 97.00      PROA   
ATOM   2931  O   VAL P 188     -42.451-136.389 114.037  0.00 97.00      PROA   
ATOM   2932  N   THR P 189     -43.286-134.813 115.433  0.00 97.00      PROA   
ATOM   2933  HN  THR P 189     -43.755-134.605 116.287  0.00 97.00      PROA   
ATOM   2934  CA  THR P 189     -42.809-133.643 114.698  0.00 97.00      PROA   
ATOM   2935  HA  THR P 189     -42.318-133.997 113.807  0.00 97.00      PROA   
ATOM   2936  CB  THR P 189     -43.901-132.656 114.220  0.00 97.00      PROA   
ATOM   2937  HB  THR P 189     -44.354-133.053 113.282  0.00 97.00      PROA   
ATOM   2938  OG1 THR P 189     -43.447-131.325 113.966  0.00 97.00      PROA   
ATOM   2939  HG1 THR P 189     -42.986-131.331 113.119  0.00 97.00      PROA   
ATOM   2940  CG2 THR P 189     -44.994-132.520 115.289  0.00 97.00      PROA   
ATOM   2941 HG21 THR P 189     -44.546-132.163 116.241  0.00 97.00      PROA   
ATOM   2942 HG22 THR P 189     -45.521-133.479 115.460  0.00 97.00      PROA   
ATOM   2943 HG23 THR P 189     -45.744-131.769 114.957  0.00 97.00      PROA   
ATOM   2944  C   THR P 189     -41.727-132.977 115.524  0.00 97.00      PROA   
ATOM   2945  O   THR P 189     -41.836-132.870 116.744  0.00 97.00      PROA   
ATOM   2946  N   LEU P 190     -40.628-132.558 114.849  0.00 97.00      PROA   
ATOM   2947  HN  LEU P 190     -40.622-132.632 113.850  0.00 97.00      PROA   
ATOM   2948  CA  LEU P 190     -39.424-132.053 115.477  0.00 97.00      PROA   
ATOM   2949  HA  LEU P 190     -39.588-131.945 116.540  0.00 97.00      PROA   
ATOM   2950  CB  LEU P 190     -38.192-132.975 115.227  0.00 97.00      PROA   
ATOM   2951  HB1 LEU P 190     -37.301-132.484 115.674  0.00 97.00      PROA   
ATOM   2952  HB2 LEU P 190     -38.018-133.061 114.132  0.00 97.00      PROA   
ATOM   2953  CG  LEU P 190     -38.250-134.420 115.804  0.00 97.00      PROA   
ATOM   2954  HG  LEU P 190     -37.198-134.802 115.778  0.00 97.00      PROA   
ATOM   2955  CD1 LEU P 190     -38.711-134.472 117.272  0.00 97.00      PROA   
ATOM   2956 HD11 LEU P 190     -39.743-134.082 117.367  0.00 97.00      PROA   
ATOM   2957 HD12 LEU P 190     -38.047-133.866 117.920  0.00 97.00      PROA   
ATOM   2958 HD13 LEU P 190     -38.707-135.521 117.635  0.00 97.00      PROA   
ATOM   2959  CD2 LEU P 190     -39.064-135.400 114.934  0.00 97.00      PROA   
ATOM   2960 HD21 LEU P 190     -38.741-135.339 113.874  0.00 97.00      PROA   
ATOM   2961 HD22 LEU P 190     -40.145-135.170 114.983  0.00 97.00      PROA   
ATOM   2962 HD23 LEU P 190     -38.920-136.443 115.289  0.00 97.00      PROA   
ATOM   2963  C   LEU P 190     -39.097-130.673 114.930  0.00 97.00      PROA   
ATOM   2964  O   LEU P 190     -38.601-130.517 113.816  0.00 97.00      PROA   
ATOM   2965  N   SER P 191     -39.331-129.614 115.736  0.00 97.00      PROA   
ATOM   2966  HN  SER P 191     -39.685-129.744 116.662  0.00 97.00      PROA   
ATOM   2967  CA  SER P 191     -39.184-128.240 115.288  0.00 97.00      PROA   
ATOM   2968  HA  SER P 191     -39.357-128.210 114.221  0.00 97.00      PROA   
ATOM   2969  CB  SER P 191     -40.306-127.339 115.893  0.00 97.00      PROA   
ATOM   2970  HB1 SER P 191     -40.482-127.646 116.944  0.00 97.00      PROA   
ATOM   2971  HB2 SER P 191     -41.247-127.530 115.333  0.00 97.00      PROA   
ATOM   2972  OG  SER P 191     -40.035-125.938 115.874  0.00 97.00      PROA   
ATOM   2973  HG1 SER P 191     -39.491-125.773 116.651  0.00 97.00      PROA   
ATOM   2974  C   SER P 191     -37.775-127.705 115.500  0.00 97.00      PROA   
ATOM   2975  O   SER P 191     -37.396-127.308 116.595  0.00 97.00      PROA   
ATOM   2976  N   CYS P 192     -36.960-127.644 114.423  0.00 97.00      PROA   
ATOM   2977  HN  CYS P 192     -37.249-128.052 113.560  0.00 97.00      PROA   
ATOM   2978  CA  CYS P 192     -35.643-127.020 114.459  0.00 97.00      PROA   
ATOM   2979  HA  CYS P 192     -35.236-127.111 115.455  0.00 97.00      PROA   
ATOM   2980  CB  CYS P 192     -34.648-127.699 113.483  0.00 97.00      PROA   
ATOM   2981  HB1 CYS P 192     -33.691-127.136 113.477  0.00 97.00      PROA   
ATOM   2982  HB2 CYS P 192     -35.065-127.681 112.452  0.00 97.00      PROA   
ATOM   2983  SG  CYS P 192     -34.344-129.425 113.988  0.00 97.00      PROA   
ATOM   2984  C   CYS P 192     -35.775-125.537 114.145  0.00 97.00      PROA   
ATOM   2985  O   CYS P 192     -35.939-125.142 112.992  0.00 97.00      PROA   
ATOM   2986  N   GLU P 193     -35.741-124.679 115.196  0.00 97.00      PROA   
ATOM   2987  HN  GLU P 193     -35.519-125.018 116.110  0.00 97.00      PROA   
ATOM   2988  CA  GLU P 193     -36.307-123.343 115.140  0.00 97.00      PROA   
ATOM   2989  HA  GLU P 193     -36.678-123.168 114.140  0.00 97.00      PROA   
ATOM   2990  CB  GLU P 193     -37.524-123.247 116.097  0.00 97.00      PROA   
ATOM   2991  HB1 GLU P 193     -38.279-123.983 115.738  0.00 97.00      PROA   
ATOM   2992  HB2 GLU P 193     -37.977-122.235 116.006  0.00 97.00      PROA   
ATOM   2993  CG  GLU P 193     -37.210-123.561 117.577  0.00 97.00      PROA   
ATOM   2994  HG1 GLU P 193     -36.334-122.970 117.916  0.00 97.00      PROA   
ATOM   2995  HG2 GLU P 193     -36.991-124.640 117.727  0.00 97.00      PROA   
ATOM   2996  CD  GLU P 193     -38.387-123.165 118.451  0.00 97.00      PROA   
ATOM   2997  OE1 GLU P 193     -38.296-122.097 119.113  0.00 97.00      PROA   
ATOM   2998  OE2 GLU P 193     -39.419-123.883 118.434  0.00 97.00      PROA   
ATOM   2999  C   GLU P 193     -35.349-122.197 115.437  0.00 97.00      PROA   
ATOM   3000  O   GLU P 193     -34.515-122.267 116.337  0.00 97.00      PROA   
ATOM   3001  N   THR P 194     -35.475-121.078 114.670  0.00 97.00      PROA   
ATOM   3002  HN  THR P 194     -36.053-121.088 113.859  0.00 97.00      PROA   
ATOM   3003  CA  THR P 194     -34.749-119.835 114.919  0.00 97.00      PROA   
ATOM   3004  HA  THR P 194     -33.937-120.021 115.611  0.00 97.00      PROA   
ATOM   3005  CB  THR P 194     -34.162-119.207 113.644  0.00 97.00      PROA   
ATOM   3006  HB  THR P 194     -33.666-118.237 113.889  0.00 97.00      PROA   
ATOM   3007  OG1 THR P 194     -35.148-118.975 112.638  0.00 97.00      PROA   
ATOM   3008  HG1 THR P 194     -34.968-118.101 112.281  0.00 97.00      PROA   
ATOM   3009  CG2 THR P 194     -33.095-120.139 113.045  0.00 97.00      PROA   
ATOM   3010 HG21 THR P 194     -33.540-121.120 112.775  0.00 97.00      PROA   
ATOM   3011 HG22 THR P 194     -32.272-120.304 113.770  0.00 97.00      PROA   
ATOM   3012 HG23 THR P 194     -32.670-119.684 112.124  0.00 97.00      PROA   
ATOM   3013  C   THR P 194     -35.629-118.763 115.546  0.00 97.00      PROA   
ATOM   3014  O   THR P 194     -35.168-118.015 116.406  0.00 97.00      PROA   
ATOM   3015  N   LYS P 195     -36.888-118.621 115.064  0.00 97.00      PROA   
ATOM   3016  HN  LYS P 195     -37.197-119.282 114.387  0.00 97.00      PROA   
ATOM   3017  CA  LYS P 195     -37.793-117.494 115.290  0.00 97.00      PROA   
ATOM   3018  HA  LYS P 195     -38.677-117.736 114.720  0.00 97.00      PROA   
ATOM   3019  CB  LYS P 195     -38.278-117.316 116.763  0.00 97.00      PROA   
ATOM   3020  HB1 LYS P 195     -38.446-116.236 116.977  0.00 97.00      PROA   
ATOM   3021  HB2 LYS P 195     -37.488-117.656 117.465  0.00 97.00      PROA   
ATOM   3022  CG  LYS P 195     -39.611-118.009 117.122  0.00 97.00      PROA   
ATOM   3023  HG1 LYS P 195     -40.379-117.744 116.362  0.00 97.00      PROA   
ATOM   3024  HG2 LYS P 195     -39.947-117.570 118.091  0.00 97.00      PROA   
ATOM   3025  CD  LYS P 195     -39.561-119.534 117.314  0.00 97.00      PROA   
ATOM   3026  HD1 LYS P 195     -38.729-119.757 118.019  0.00 97.00      PROA   
ATOM   3027  HD2 LYS P 195     -39.330-120.036 116.350  0.00 97.00      PROA   
ATOM   3028  CE  LYS P 195     -40.884-120.071 117.897  0.00 97.00      PROA   
ATOM   3029  HE1 LYS P 195     -41.718-119.943 117.178  0.00 97.00      PROA   
ATOM   3030  HE2 LYS P 195     -41.121-119.527 118.837  0.00 97.00      PROA   
ATOM   3031  NZ  LYS P 195     -40.788-121.501 118.233  0.00 97.00      PROA   
ATOM   3032  HZ1 LYS P 195     -39.871-121.659 118.713  0.00 97.00      PROA   
ATOM   3033  HZ2 LYS P 195     -40.752-122.109 117.392  0.00 97.00      PROA   
ATOM   3034  HZ3 LYS P 195     -41.529-121.834 118.874  0.00 97.00      PROA   
ATOM   3035  C   LYS P 195     -37.348-116.152 114.699  0.00 97.00      PROA   
ATOM   3036  O   LYS P 195     -38.185-115.354 114.279  0.00 97.00      PROA   
ATOM   3037  N   LEU P 196     -36.028-115.889 114.606  0.00 97.00      PROA   
ATOM   3038  HN  LEU P 196     -35.386-116.518 115.038  0.00 97.00      PROA   
ATOM   3039  CA  LEU P 196     -35.455-114.674 114.071  0.00 97.00      PROA   
ATOM   3040  HA  LEU P 196     -36.177-113.875 114.163  0.00 97.00      PROA   
ATOM   3041  CB  LEU P 196     -34.147-114.265 114.812  0.00 97.00      PROA   
ATOM   3042  HB1 LEU P 196     -33.656-113.448 114.243  0.00 97.00      PROA   
ATOM   3043  HB2 LEU P 196     -33.454-115.134 114.829  0.00 97.00      PROA   
ATOM   3044  CG  LEU P 196     -34.290-113.713 116.257  0.00 97.00      PROA   
ATOM   3045  HG  LEU P 196     -33.266-113.373 116.555  0.00 97.00      PROA   
ATOM   3046  CD1 LEU P 196     -35.205-112.477 116.320  0.00 97.00      PROA   
ATOM   3047 HD11 LEU P 196     -36.251-112.758 116.078  0.00 97.00      PROA   
ATOM   3048 HD12 LEU P 196     -34.864-111.704 115.599  0.00 97.00      PROA   
ATOM   3049 HD13 LEU P 196     -35.188-112.041 117.341  0.00 97.00      PROA   
ATOM   3050  CD2 LEU P 196     -34.709-114.766 117.300  0.00 97.00      PROA   
ATOM   3051 HD21 LEU P 196     -34.039-115.649 117.254  0.00 97.00      PROA   
ATOM   3052 HD22 LEU P 196     -35.753-115.098 117.121  0.00 97.00      PROA   
ATOM   3053 HD23 LEU P 196     -34.658-114.334 118.321  0.00 97.00      PROA   
ATOM   3054  C   LEU P 196     -35.128-114.817 112.595  0.00 97.00      PROA   
ATOM   3055  O   LEU P 196     -34.726-115.880 112.123  0.00 97.00      PROA   
ATOM   3056  N   LEU P 197     -35.271-113.706 111.835  0.00 97.00      PROA   
ATOM   3057  HN  LEU P 197     -35.675-112.875 112.214  0.00 97.00      PROA   
ATOM   3058  CA  LEU P 197     -34.738-113.588 110.491  0.00 97.00      PROA   
ATOM   3059  HA  LEU P 197     -34.034-114.374 110.303  0.00 97.00      PROA   
ATOM   3060  CB  LEU P 197     -35.841-113.537 109.407  0.00 97.00      PROA   
ATOM   3061  HB1 LEU P 197     -36.551-112.709 109.628  0.00 97.00      PROA   
ATOM   3062  HB2 LEU P 197     -36.412-114.488 109.479  0.00 97.00      PROA   
ATOM   3063  CG  LEU P 197     -35.343-113.379 107.948  0.00 97.00      PROA   
ATOM   3064  HG  LEU P 197     -34.795-112.411 107.857  0.00 97.00      PROA   
ATOM   3065  CD1 LEU P 197     -34.382-114.508 107.532  0.00 97.00      PROA   
ATOM   3066 HD11 LEU P 197     -34.885-115.492 107.653  0.00 97.00      PROA   
ATOM   3067 HD12 LEU P 197     -33.462-114.496 108.151  0.00 97.00      PROA   
ATOM   3068 HD13 LEU P 197     -34.091-114.385 106.468  0.00 97.00      PROA   
ATOM   3069  CD2 LEU P 197     -36.534-113.314 106.977  0.00 97.00      PROA   
ATOM   3070 HD21 LEU P 197     -37.200-112.467 107.241  0.00 97.00      PROA   
ATOM   3071 HD22 LEU P 197     -37.120-114.256 107.029  0.00 97.00      PROA   
ATOM   3072 HD23 LEU P 197     -36.175-113.173 105.936  0.00 97.00      PROA   
ATOM   3073  C   LEU P 197     -33.996-112.313 110.458  0.00 97.00      PROA   
ATOM   3074  O   LEU P 197     -34.598-111.385 110.932  0.00 97.00      PROA   
ATOM   3075  N   LEU P 198     -32.754-112.279 109.907  0.00 97.00      PROA   
ATOM   3076  HN  LEU P 198     -32.397-113.100 109.476  0.00 97.00      PROA   
ATOM   3077  CA  LEU P 198     -31.839-111.163 109.820  0.00 97.00      PROA   
ATOM   3078  HA  LEU P 198     -32.348-110.240 110.009  0.00 97.00      PROA   
ATOM   3079  CB  LEU P 198     -30.594-111.308 110.712  0.00 97.00      PROA   
ATOM   3080  HB1 LEU P 198     -29.915-110.426 110.557  0.00 97.00      PROA   
ATOM   3081  HB2 LEU P 198     -30.019-112.222 110.493  0.00 97.00      PROA   
ATOM   3082  CG  LEU P 198     -30.862-111.461 112.205  0.00 97.00      PROA   
ATOM   3083  HG  LEU P 198     -29.943-111.312 112.613  0.00 97.00      PROA   
ATOM   3084  CD1 LEU P 198     -31.601-110.494 112.713  0.00 97.00      PROA   
ATOM   3085 HD11 LEU P 198     -32.608-110.436 112.651  0.00 97.00      PROA   
ATOM   3086 HD12 LEU P 198     -31.080-109.662 112.155  0.00 97.00      PROA   
ATOM   3087 HD13 LEU P 198     -31.661-110.248 113.814  0.00 97.00      PROA   
ATOM   3088  CD2 LEU P 198     -31.450-112.636 112.865  0.00 97.00      PROA   
ATOM   3089 HD21 LEU P 198     -30.886-113.489 112.490  0.00 97.00      PROA   
ATOM   3090 HD22 LEU P 198     -32.524-112.650 112.624  0.00 97.00      PROA   
ATOM   3091 HD23 LEU P 198     -31.356-112.559 113.973  0.00 97.00      PROA   
ATOM   3092  C   LEU P 198     -31.360-111.143 108.398  0.00 97.00      PROA   
ATOM   3093  O   LEU P 198     -31.591-112.099 107.661  0.00 97.00      PROA   
ATOM   3094  N   GLN P 199     -30.689-110.046 107.961  0.00 97.00      PROA   
ATOM   3095  HN  GLN P 199     -30.559-109.258 108.559  0.00 97.00      PROA   
ATOM   3096  CA  GLN P 199     -30.156-109.907 106.613  0.00 97.00      PROA   
ATOM   3097  HA  GLN P 199     -31.002-109.914 105.942  0.00 97.00      PROA   
ATOM   3098  CB  GLN P 199     -29.387-108.579 106.437  0.00 97.00      PROA   
ATOM   3099  HB1 GLN P 199     -29.047-108.493 105.379  0.00 97.00      PROA   
ATOM   3100  HB2 GLN P 199     -28.474-108.578 107.077  0.00 97.00      PROA   
ATOM   3101  CG  GLN P 199     -30.196-107.311 106.775  0.00 97.00      PROA   
ATOM   3102  HG1 GLN P 199     -29.696-106.485 106.263  0.00 97.00      PROA   
ATOM   3103  HG2 GLN P 199     -30.191-107.139 107.875  0.00 97.00      PROA   
ATOM   3104  CD  GLN P 199     -31.658-107.318 106.331  0.00 97.00      PROA   
ATOM   3105  OE1 GLN P 199     -32.565-107.370 107.167  0.00 97.00      PROA   
ATOM   3106  NE2 GLN P 199     -31.899-107.238 104.995  0.00 97.00      PROA   
ATOM   3107 HE21 GLN P 199     -32.853-107.225 104.701  0.00 97.00      PROA   
ATOM   3108 HE22 GLN P 199     -31.144-107.171 104.344  0.00 97.00      PROA   
ATOM   3109  C   GLN P 199     -29.238-111.054 106.208  0.00 97.00      PROA   
ATOM   3110  O   GLN P 199     -28.398-111.511 106.981  0.00 97.00      PROA   
ATOM   3111  N   ARG P 200     -29.425-111.575 104.976  0.00 97.00      PROA   
ATOM   3112  HN  ARG P 200     -30.068-111.180 104.327  0.00 97.00      PROA   
ATOM   3113  CA  ARG P 200     -28.899-112.863 104.603  0.00 97.00      PROA   
ATOM   3114  HA  ARG P 200     -28.029-113.103 105.196  0.00 97.00      PROA   
ATOM   3115  CB  ARG P 200     -30.025-113.910 104.805  0.00 97.00      PROA   
ATOM   3116  HB1 ARG P 200     -30.879-113.634 104.143  0.00 97.00      PROA   
ATOM   3117  HB2 ARG P 200     -30.404-113.829 105.848  0.00 97.00      PROA   
ATOM   3118  CG  ARG P 200     -29.637-115.366 104.523  0.00 97.00      PROA   
ATOM   3119  HG1 ARG P 200     -28.746-115.407 103.865  0.00 97.00      PROA   
ATOM   3120  HG2 ARG P 200     -30.473-115.808 103.942  0.00 97.00      PROA   
ATOM   3121  CD  ARG P 200     -29.359-116.235 105.758  0.00 97.00      PROA   
ATOM   3122  HD1 ARG P 200     -28.870-115.650 106.563  0.00 97.00      PROA   
ATOM   3123  HD2 ARG P 200     -28.688-117.084 105.491  0.00 97.00      PROA   
ATOM   3124  NE  ARG P 200     -30.671-116.752 106.275  0.00 97.00      PROA   
ATOM   3125  HE  ARG P 200     -31.217-116.199 106.897  0.00 97.00      PROA   
ATOM   3126  CZ  ARG P 200     -31.191-117.933 105.886  0.00 97.00      PROA   
ATOM   3127  NH1 ARG P 200     -30.577-118.727 105.000  0.00 97.00      PROA   
ATOM   3128 HH11 ARG P 200     -30.036-118.275 104.294  0.00 97.00      PROA   
ATOM   3129 HH12 ARG P 200     -31.041-119.566 104.715  0.00 97.00      PROA   
ATOM   3130  NH2 ARG P 200     -32.402-118.328 106.308  0.00 97.00      PROA   
ATOM   3131 HH21 ARG P 200     -32.978-117.687 106.803  0.00 97.00      PROA   
ATOM   3132 HH22 ARG P 200     -32.803-119.089 105.802  0.00 97.00      PROA   
ATOM   3133  C   ARG P 200     -28.549-112.785 103.128  0.00 97.00      PROA   
ATOM   3134  O   ARG P 200     -29.324-112.176 102.391  0.00 97.00      PROA   
ATOM   3135  N   PRO P 201     -27.449-113.347 102.614  0.00 97.00      PROA   
ATOM   3136  CD  PRO P 201     -26.262-113.731 103.390  0.00 97.00      PROA   
ATOM   3137  HD1 PRO P 201     -26.523-114.464 104.184  0.00 97.00      PROA   
ATOM   3138  HD2 PRO P 201     -25.812-112.820 103.844  0.00 97.00      PROA   
ATOM   3139  CA  PRO P 201     -27.261-113.518 101.177  0.00 97.00      PROA   
ATOM   3140  HA  PRO P 201     -27.558-112.624 100.645  0.00 97.00      PROA   
ATOM   3141  CB  PRO P 201     -25.747-113.768 101.028  0.00 97.00      PROA   
ATOM   3142  HB1 PRO P 201     -25.242-112.786 100.881  0.00 97.00      PROA   
ATOM   3143  HB2 PRO P 201     -25.486-114.426 100.176  0.00 97.00      PROA   
ATOM   3144  CG  PRO P 201     -25.292-114.349 102.378  0.00 97.00      PROA   
ATOM   3145  HG1 PRO P 201     -25.422-115.451 102.374  0.00 97.00      PROA   
ATOM   3146  HG2 PRO P 201     -24.232-114.121 102.605  0.00 97.00      PROA   
ATOM   3147  C   PRO P 201     -28.112-114.662 100.639  0.00 97.00      PROA   
ATOM   3148  O   PRO P 201     -29.046-114.397  99.884  0.00 97.00      PROA   
ATOM   3149  N   GLY P 202     -27.834-115.927 101.023  0.00 97.00      PROA   
ATOM   3150  HN  GLY P 202     -27.003-116.125 101.538  0.00 97.00      PROA   
ATOM   3151  CA  GLY P 202     -28.649-117.072 100.671  0.00 97.00      PROA   
ATOM   3152  HA1 GLY P 202     -28.019-117.918 100.845  0.00 97.00      PROA   
ATOM   3153  HA2 GLY P 202     -28.993-116.998  99.650  0.00 97.00      PROA   
ATOM   3154  C   GLY P 202     -29.821-117.237 101.587  0.00 97.00      PROA   
ATOM   3155  O   GLY P 202     -29.645-117.713 102.696  0.00 97.00      PROA   
ATOM   3156  N   LEU P 203     -31.037-116.868 101.133  0.00 97.00      PROA   
ATOM   3157  HN  LEU P 203     -31.100-116.494 100.212  0.00 97.00      PROA   
ATOM   3158  CA  LEU P 203     -32.282-116.867 101.890  0.00 97.00      PROA   
ATOM   3159  HA  LEU P 203     -32.096-116.285 102.776  0.00 97.00      PROA   
ATOM   3160  CB  LEU P 203     -33.420-116.136 101.119  0.00 97.00      PROA   
ATOM   3161  HB1 LEU P 203     -34.418-116.529 101.414  0.00 97.00      PROA   
ATOM   3162  HB2 LEU P 203     -33.293-116.341 100.034  0.00 97.00      PROA   
ATOM   3163  CG  LEU P 203     -33.486-114.595 101.335  0.00 97.00      PROA   
ATOM   3164  HG  LEU P 203     -34.276-114.213 100.643  0.00 97.00      PROA   
ATOM   3165  CD1 LEU P 203     -33.940-114.227 102.764  0.00 97.00      PROA   
ATOM   3166 HD11 LEU P 203     -33.190-114.560 103.511  0.00 97.00      PROA   
ATOM   3167 HD12 LEU P 203     -34.913-114.707 102.997  0.00 97.00      PROA   
ATOM   3168 HD13 LEU P 203     -34.059-113.127 102.855  0.00 97.00      PROA   
ATOM   3169  CD2 LEU P 203     -32.182-113.858 100.972  0.00 97.00      PROA   
ATOM   3170 HD21 LEU P 203     -31.877-114.098  99.933  0.00 97.00      PROA   
ATOM   3171 HD22 LEU P 203     -31.360-114.152 101.658  0.00 97.00      PROA   
ATOM   3172 HD23 LEU P 203     -32.323-112.760 101.053  0.00 97.00      PROA   
ATOM   3173  C   LEU P 203     -32.776-118.209 102.426  0.00 97.00      PROA   
ATOM   3174  O   LEU P 203     -33.386-118.244 103.493  0.00 97.00      PROA   
ATOM   3175  N   GLN P 204     -32.561-119.341 101.717  0.00 97.00      PROA   
ATOM   3176  HN  GLN P 204     -31.944-119.343 100.929  0.00 97.00      PROA   
ATOM   3177  CA  GLN P 204     -33.193-120.625 101.998  0.00 97.00      PROA   
ATOM   3178  HA  GLN P 204     -34.255-120.446 102.073  0.00 97.00      PROA   
ATOM   3179  CB  GLN P 204     -32.899-121.606 100.831  0.00 97.00      PROA   
ATOM   3180  HB1 GLN P 204     -31.819-121.870 100.847  0.00 97.00      PROA   
ATOM   3181  HB2 GLN P 204     -33.063-121.040  99.884  0.00 97.00      PROA   
ATOM   3182  CG  GLN P 204     -33.721-122.913 100.748  0.00 97.00      PROA   
ATOM   3183  HG1 GLN P 204     -33.340-123.640 101.495  0.00 97.00      PROA   
ATOM   3184  HG2 GLN P 204     -33.575-123.367  99.745  0.00 97.00      PROA   
ATOM   3185  CD  GLN P 204     -35.216-122.704 101.015  0.00 97.00      PROA   
ATOM   3186  OE1 GLN P 204     -35.682-122.636 102.156  0.00 97.00      PROA   
ATOM   3187  NE2 GLN P 204     -36.014-122.609  99.919  0.00 97.00      PROA   
ATOM   3188 HE21 GLN P 204     -36.994-122.492 100.070  0.00 97.00      PROA   
ATOM   3189 HE22 GLN P 204     -35.611-122.649  99.007  0.00 97.00      PROA   
ATOM   3190  C   GLN P 204     -32.719-121.261 103.300  0.00 97.00      PROA   
ATOM   3191  O   GLN P 204     -31.699-120.886 103.858  0.00 97.00      PROA   
ATOM   3192  N   LEU P 205     -33.448-122.266 103.830  0.00 97.00      PROA   
ATOM   3193  HN  LEU P 205     -34.329-122.519 103.434  0.00 97.00      PROA   
ATOM   3194  CA  LEU P 205     -32.878-123.185 104.792  0.00 97.00      PROA   
ATOM   3195  HA  LEU P 205     -31.807-123.054 104.831  0.00 97.00      PROA   
ATOM   3196  CB  LEU P 205     -33.433-123.032 106.229  0.00 97.00      PROA   
ATOM   3197  HB1 LEU P 205     -33.048-123.858 106.868  0.00 97.00      PROA   
ATOM   3198  HB2 LEU P 205     -34.542-123.102 106.191  0.00 97.00      PROA   
ATOM   3199  CG  LEU P 205     -33.046-121.709 106.929  0.00 97.00      PROA   
ATOM   3200  HG  LEU P 205     -33.306-120.876 106.238  0.00 97.00      PROA   
ATOM   3201  CD1 LEU P 205     -33.859-121.505 108.219  0.00 97.00      PROA   
ATOM   3202 HD11 LEU P 205     -33.649-122.328 108.935  0.00 97.00      PROA   
ATOM   3203 HD12 LEU P 205     -34.946-121.498 107.994  0.00 97.00      PROA   
ATOM   3204 HD13 LEU P 205     -33.588-120.542 108.700  0.00 97.00      PROA   
ATOM   3205  CD2 LEU P 205     -31.537-121.645 107.240  0.00 97.00      PROA   
ATOM   3206 HD21 LEU P 205     -30.935-121.695 106.310  0.00 97.00      PROA   
ATOM   3207 HD22 LEU P 205     -31.251-122.498 107.891  0.00 97.00      PROA   
ATOM   3208 HD23 LEU P 205     -31.290-120.700 107.769  0.00 97.00      PROA   
ATOM   3209  C   LEU P 205     -33.103-124.597 104.308  0.00 97.00      PROA   
ATOM   3210  O   LEU P 205     -34.222-125.106 104.279  0.00 97.00      PROA   
ATOM   3211  N   TYR P 206     -31.996-125.281 103.944  0.00 97.00      PROA   
ATOM   3212  HN  TYR P 206     -31.109-124.827 103.912  0.00 97.00      PROA   
ATOM   3213  CA  TYR P 206     -31.970-126.713 103.721  0.00 97.00      PROA   
ATOM   3214  HA  TYR P 206     -32.958-127.056 103.444  0.00 97.00      PROA   
ATOM   3215  CB  TYR P 206     -30.934-127.179 102.662  0.00 97.00      PROA   
ATOM   3216  HB1 TYR P 206     -31.055-128.257 102.427  0.00 97.00      PROA   
ATOM   3217  HB2 TYR P 206     -29.898-127.009 103.029  0.00 97.00      PROA   
ATOM   3218  CG  TYR P 206     -31.101-126.389 101.393  0.00 97.00      PROA   
ATOM   3219  CD1 TYR P 206     -31.988-126.799 100.378  0.00 97.00      PROA   
ATOM   3220  HD1 TYR P 206     -32.561-127.708 100.501  0.00 97.00      PROA   
ATOM   3221  CE1 TYR P 206     -32.139-126.027  99.215  0.00 97.00      PROA   
ATOM   3222  HE1 TYR P 206     -32.830-126.335  98.443  0.00 97.00      PROA   
ATOM   3223  CZ  TYR P 206     -31.408-124.838  99.068  0.00 97.00      PROA   
ATOM   3224  OH  TYR P 206     -31.612-123.997  97.954  0.00 97.00      PROA   
ATOM   3225  HH  TYR P 206     -31.192-123.148  98.149  0.00 97.00      PROA   
ATOM   3226  CD2 TYR P 206     -30.333-125.229 101.200  0.00 97.00      PROA   
ATOM   3227  HD2 TYR P 206     -29.622-124.912 101.949  0.00 97.00      PROA   
ATOM   3228  CE2 TYR P 206     -30.499-124.451 100.057  0.00 97.00      PROA   
ATOM   3229  HE2 TYR P 206     -29.925-123.545  99.960  0.00 97.00      PROA   
ATOM   3230  C   TYR P 206     -31.597-127.309 105.055  0.00 97.00      PROA   
ATOM   3231  O   TYR P 206     -30.927-126.667 105.862  0.00 97.00      PROA   
ATOM   3232  N   PHE P 207     -32.048-128.548 105.334  0.00 97.00      PROA   
ATOM   3233  HN  PHE P 207     -32.568-129.081 104.667  0.00 97.00      PROA   
ATOM   3234  CA  PHE P 207     -31.850-129.148 106.635  0.00 97.00      PROA   
ATOM   3235  HA  PHE P 207     -31.059-128.643 107.171  0.00 97.00      PROA   
ATOM   3236  CB  PHE P 207     -33.137-129.183 107.501  0.00 97.00      PROA   
ATOM   3237  HB1 PHE P 207     -32.987-129.775 108.429  0.00 97.00      PROA   
ATOM   3238  HB2 PHE P 207     -33.949-129.664 106.917  0.00 97.00      PROA   
ATOM   3239  CG  PHE P 207     -33.609-127.805 107.903  0.00 97.00      PROA   
ATOM   3240  CD1 PHE P 207     -34.385-127.023 107.028  0.00 97.00      PROA   
ATOM   3241  HD1 PHE P 207     -34.578-127.373 106.024  0.00 97.00      PROA   
ATOM   3242  CE1 PHE P 207     -34.926-125.802 107.447  0.00 97.00      PROA   
ATOM   3243  HE1 PHE P 207     -35.509-125.209 106.757  0.00 97.00      PROA   
ATOM   3244  CZ  PHE P 207     -34.704-125.348 108.752  0.00 97.00      PROA   
ATOM   3245  HZ  PHE P 207     -35.118-124.404 109.074  0.00 97.00      PROA   
ATOM   3246  CD2 PHE P 207     -33.391-127.334 109.211  0.00 97.00      PROA   
ATOM   3247  HD2 PHE P 207     -32.811-127.929 109.902  0.00 97.00      PROA   
ATOM   3248  CE2 PHE P 207     -33.935-126.115 109.635  0.00 97.00      PROA   
ATOM   3249  HE2 PHE P 207     -33.765-125.768 110.644  0.00 97.00      PROA   
ATOM   3250  C   PHE P 207     -31.396-130.562 106.444  0.00 97.00      PROA   
ATOM   3251  O   PHE P 207     -31.555-131.140 105.379  0.00 97.00      PROA   
ATOM   3252  N   SER P 208     -30.810-131.154 107.501  0.00 97.00      PROA   
ATOM   3253  HN  SER P 208     -30.599-130.638 108.325  0.00 97.00      PROA   
ATOM   3254  CA  SER P 208     -30.476-132.556 107.532  0.00 97.00      PROA   
ATOM   3255  HA  SER P 208     -31.176-133.099 106.910  0.00 97.00      PROA   
ATOM   3256  CB  SER P 208     -29.034-132.874 107.056  0.00 97.00      PROA   
ATOM   3257  HB1 SER P 208     -28.969-132.655 105.968  0.00 97.00      PROA   
ATOM   3258  HB2 SER P 208     -28.790-133.949 107.207  0.00 97.00      PROA   
ATOM   3259  OG  SER P 208     -28.080-132.057 107.727  0.00 97.00      PROA   
ATOM   3260  HG1 SER P 208     -27.229-132.505 107.690  0.00 97.00      PROA   
ATOM   3261  C   SER P 208     -30.699-133.024 108.943  0.00 97.00      PROA   
ATOM   3262  O   SER P 208     -30.682-132.235 109.884  0.00 97.00      PROA   
ATOM   3263  N   PHE P 209     -30.958-134.340 109.096  0.00 97.00      PROA   
ATOM   3264  HN  PHE P 209     -30.946-134.951 108.310  0.00 97.00      PROA   
ATOM   3265  CA  PHE P 209     -31.282-134.969 110.352  0.00 97.00      PROA   
ATOM   3266  HA  PHE P 209     -31.007-134.306 111.163  0.00 97.00      PROA   
ATOM   3267  CB  PHE P 209     -32.786-135.363 110.431  0.00 97.00      PROA   
ATOM   3268  HB1 PHE P 209     -32.947-136.422 110.716  0.00 97.00      PROA   
ATOM   3269  HB2 PHE P 209     -33.271-135.202 109.443  0.00 97.00      PROA   
ATOM   3270  CG  PHE P 209     -33.491-134.518 111.457  0.00 97.00      PROA   
ATOM   3271  CD1 PHE P 209     -33.345-134.828 112.821  0.00 97.00      PROA   
ATOM   3272  HD1 PHE P 209     -32.702-135.644 113.118  0.00 97.00      PROA   
ATOM   3273  CE1 PHE P 209     -34.031-134.096 113.795  0.00 97.00      PROA   
ATOM   3274  HE1 PHE P 209     -33.915-134.353 114.837  0.00 97.00      PROA   
ATOM   3275  CZ  PHE P 209     -34.877-133.047 113.415  0.00 97.00      PROA   
ATOM   3276  HZ  PHE P 209     -35.412-132.480 114.162  0.00 97.00      PROA   
ATOM   3277  CD2 PHE P 209     -34.341-133.460 111.086  0.00 97.00      PROA   
ATOM   3278  HD2 PHE P 209     -34.472-133.213 110.042  0.00 97.00      PROA   
ATOM   3279  CE2 PHE P 209     -35.031-132.728 112.061  0.00 97.00      PROA   
ATOM   3280  HE2 PHE P 209     -35.686-131.920 111.771  0.00 97.00      PROA   
ATOM   3281  C   PHE P 209     -30.398-136.185 110.476  0.00 97.00      PROA   
ATOM   3282  O   PHE P 209     -30.118-136.871 109.496  0.00 97.00      PROA   
ATOM   3283  N   TYR P 210     -29.901-136.447 111.704  0.00 97.00      PROA   
ATOM   3284  HN  TYR P 210     -30.125-135.865 112.482  0.00 97.00      PROA   
ATOM   3285  CA  TYR P 210     -28.924-137.479 111.967  0.00 97.00      PROA   
ATOM   3286  HA  TYR P 210     -28.907-138.202 111.163  0.00 97.00      PROA   
ATOM   3287  CB  TYR P 210     -27.501-136.899 112.229  0.00 97.00      PROA   
ATOM   3288  HB1 TYR P 210     -26.751-137.713 112.326  0.00 97.00      PROA   
ATOM   3289  HB2 TYR P 210     -27.514-136.329 113.182  0.00 97.00      PROA   
ATOM   3290  CG  TYR P 210     -27.038-135.924 111.164  0.00 97.00      PROA   
ATOM   3291  CD1 TYR P 210     -27.438-134.574 111.210  0.00 97.00      PROA   
ATOM   3292  HD1 TYR P 210     -28.123-134.251 111.978  0.00 97.00      PROA   
ATOM   3293  CE1 TYR P 210     -26.932-133.638 110.301  0.00 97.00      PROA   
ATOM   3294  HE1 TYR P 210     -27.248-132.607 110.362  0.00 97.00      PROA   
ATOM   3295  CZ  TYR P 210     -25.998-134.036 109.339  0.00 97.00      PROA   
ATOM   3296  OH  TYR P 210     -25.433-133.099 108.446  0.00 97.00      PROA   
ATOM   3297  HH  TYR P 210     -25.260-132.282 108.932  0.00 97.00      PROA   
ATOM   3298  CD2 TYR P 210     -26.095-136.306 110.193  0.00 97.00      PROA   
ATOM   3299  HD2 TYR P 210     -25.733-137.323 110.176  0.00 97.00      PROA   
ATOM   3300  CE2 TYR P 210     -25.586-135.372 109.279  0.00 97.00      PROA   
ATOM   3301  HE2 TYR P 210     -24.848-135.670 108.550  0.00 97.00      PROA   
ATOM   3302  C   TYR P 210     -29.376-138.171 113.232  0.00 97.00      PROA   
ATOM   3303  O   TYR P 210     -30.175-137.630 113.994  0.00 97.00      PROA   
ATOM   3304  N   MET P 211     -28.858-139.396 113.486  0.00 97.00      PROA   
ATOM   3305  HN  MET P 211     -28.252-139.844 112.832  0.00 97.00      PROA   
ATOM   3306  CA  MET P 211     -29.038-140.080 114.749  0.00 97.00      PROA   
ATOM   3307  HA  MET P 211     -29.551-139.443 115.452  0.00 97.00      PROA   
ATOM   3308  CB  MET P 211     -29.832-141.403 114.590  0.00 97.00      PROA   
ATOM   3309  HB1 MET P 211     -29.771-141.987 115.534  0.00 97.00      PROA   
ATOM   3310  HB2 MET P 211     -29.369-142.005 113.776  0.00 97.00      PROA   
ATOM   3311  CG  MET P 211     -31.323-141.185 114.266  0.00 97.00      PROA   
ATOM   3312  HG1 MET P 211     -31.415-140.416 113.470  0.00 97.00      PROA   
ATOM   3313  HG2 MET P 211     -31.798-140.764 115.178  0.00 97.00      PROA   
ATOM   3314  SD  MET P 211     -32.220-142.682 113.739  0.00 97.00      PROA   
ATOM   3315  CE  MET P 211     -32.077-143.626 115.281  0.00 97.00      PROA   
ATOM   3316  HE1 MET P 211     -32.461-143.039 116.141  0.00 97.00      PROA   
ATOM   3317  HE2 MET P 211     -31.022-143.902 115.493  0.00 97.00      PROA   
ATOM   3318  HE3 MET P 211     -32.667-144.565 115.220  0.00 97.00      PROA   
ATOM   3319  C   MET P 211     -27.669-140.394 115.304  0.00 97.00      PROA   
ATOM   3320  O   MET P 211     -27.037-141.348 114.858  0.00 97.00      PROA   
ATOM   3321  N   GLY P 212     -27.184-139.614 116.312  0.00 97.00      PROA   
ATOM   3322  HN  GLY P 212     -27.763-138.918 116.737  0.00 97.00      PROA   
ATOM   3323  CA  GLY P 212     -25.833-139.695 116.860  0.00 97.00      PROA   
ATOM   3324  HA1 GLY P 212     -25.817-140.501 117.579  0.00 97.00      PROA   
ATOM   3325  HA2 GLY P 212     -25.634-138.740 117.317  0.00 97.00      PROA   
ATOM   3326  C   GLY P 212     -24.735-139.909 115.840  0.00 97.00      PROA   
ATOM   3327  O   GLY P 212     -24.535-139.112 114.926  0.00 97.00      PROA   
ATOM   3328  N   SER P 213     -23.994-141.028 115.990  0.00 97.00      PROA   
ATOM   3329  HN  SER P 213     -24.166-141.613 116.780  0.00 97.00      PROA   
ATOM   3330  CA  SER P 213     -22.916-141.429 115.100  0.00 97.00      PROA   
ATOM   3331  HA  SER P 213     -22.372-140.535 114.822  0.00 97.00      PROA   
ATOM   3332  CB  SER P 213     -21.921-142.373 115.839  0.00 97.00      PROA   
ATOM   3333  HB1 SER P 213     -22.431-143.319 116.120  0.00 97.00      PROA   
ATOM   3334  HB2 SER P 213     -21.587-141.872 116.773  0.00 97.00      PROA   
ATOM   3335  OG  SER P 213     -20.755-142.670 115.071  0.00 97.00      PROA   
ATOM   3336  HG1 SER P 213     -21.082-143.014 114.231  0.00 97.00      PROA   
ATOM   3337  C   SER P 213     -23.397-142.093 113.799  0.00 97.00      PROA   
ATOM   3338  O   SER P 213     -22.705-142.939 113.233  0.00 97.00      PROA   
ATOM   3339  N   LYS P 214     -24.579-141.727 113.250  0.00 97.00      PROA   
ATOM   3340  HN  LYS P 214     -25.203-141.112 113.723  0.00 97.00      PROA   
ATOM   3341  CA  LYS P 214     -24.914-142.134 111.896  0.00 97.00      PROA   
ATOM   3342  HA  LYS P 214     -23.988-142.153 111.335  0.00 97.00      PROA   
ATOM   3343  CB  LYS P 214     -25.506-143.563 111.770  0.00 97.00      PROA   
ATOM   3344  HB1 LYS P 214     -24.682-144.273 112.010  0.00 97.00      PROA   
ATOM   3345  HB2 LYS P 214     -25.806-143.756 110.717  0.00 97.00      PROA   
ATOM   3346  CG  LYS P 214     -26.687-143.863 112.707  0.00 97.00      PROA   
ATOM   3347  HG1 LYS P 214     -27.439-143.049 112.607  0.00 97.00      PROA   
ATOM   3348  HG2 LYS P 214     -26.336-143.863 113.762  0.00 97.00      PROA   
ATOM   3349  CD  LYS P 214     -27.388-145.197 112.387  0.00 97.00      PROA   
ATOM   3350  HD1 LYS P 214     -27.822-145.110 111.364  0.00 97.00      PROA   
ATOM   3351  HD2 LYS P 214     -28.233-145.326 113.101  0.00 97.00      PROA   
ATOM   3352  CE  LYS P 214     -26.465-146.425 112.448  0.00 97.00      PROA   
ATOM   3353  HE1 LYS P 214     -26.072-146.568 113.476  0.00 97.00      PROA   
ATOM   3354  HE2 LYS P 214     -25.611-146.322 111.746  0.00 97.00      PROA   
ATOM   3355  NZ  LYS P 214     -27.206-147.650 112.063  0.00 97.00      PROA   
ATOM   3356  HZ1 LYS P 214     -27.548-147.546 111.086  0.00 97.00      PROA   
ATOM   3357  HZ2 LYS P 214     -28.019-147.777 112.699  0.00 97.00      PROA   
ATOM   3358  HZ3 LYS P 214     -26.581-148.479 112.122  0.00 97.00      PROA   
ATOM   3359  C   LYS P 214     -25.781-141.147 111.141  0.00 97.00      PROA   
ATOM   3360  O   LYS P 214     -26.758-140.596 111.645  0.00 97.00      PROA   
ATOM   3361  N   THR P 215     -25.423-140.929 109.854  0.00 97.00      PROA   
ATOM   3362  HN  THR P 215     -24.586-141.330 109.487  0.00 97.00      PROA   
ATOM   3363  CA  THR P 215     -26.209-140.235 108.854  0.00 97.00      PROA   
ATOM   3364  HA  THR P 215     -26.456-139.257 109.245  0.00 97.00      PROA   
ATOM   3365  CB  THR P 215     -25.438-140.078 107.544  0.00 97.00      PROA   
ATOM   3366  HB  THR P 215     -26.102-139.773 106.701  0.00 97.00      PROA   
ATOM   3367  OG1 THR P 215     -24.775-141.292 107.200  0.00 97.00      PROA   
ATOM   3368  HG1 THR P 215     -25.466-141.937 107.042  0.00 97.00      PROA   
ATOM   3369  CG2 THR P 215     -24.358-138.996 107.704  0.00 97.00      PROA   
ATOM   3370 HG21 THR P 215     -23.689-139.227 108.559  0.00 97.00      PROA   
ATOM   3371 HG22 THR P 215     -24.821-138.001 107.863  0.00 97.00      PROA   
ATOM   3372 HG23 THR P 215     -23.737-138.951 106.782  0.00 97.00      PROA   
ATOM   3373  C   THR P 215     -27.513-140.936 108.523  0.00 97.00      PROA   
ATOM   3374  O   THR P 215     -27.553-142.152 108.348  0.00 97.00      PROA   
ATOM   3375  N   LEU P 216     -28.601-140.152 108.354  0.00 97.00      PROA   
ATOM   3376  HN  LEU P 216     -28.584-139.187 108.606  0.00 97.00      PROA   
ATOM   3377  CA  LEU P 216     -29.801-140.595 107.671  0.00 97.00      PROA   
ATOM   3378  HA  LEU P 216     -29.872-141.670 107.744  0.00 97.00      PROA   
ATOM   3379  CB  LEU P 216     -31.079-139.971 108.280  0.00 97.00      PROA   
ATOM   3380  HB1 LEU P 216     -31.978-140.280 107.705  0.00 97.00      PROA   
ATOM   3381  HB2 LEU P 216     -31.004-138.864 108.224  0.00 97.00      PROA   
ATOM   3382  CG  LEU P 216     -31.318-140.370 109.758  0.00 97.00      PROA   
ATOM   3383  HG  LEU P 216     -30.452-140.016 110.366  0.00 97.00      PROA   
ATOM   3384  CD1 LEU P 216     -32.577-139.685 110.316  0.00 97.00      PROA   
ATOM   3385 HD11 LEU P 216     -33.476-140.019 109.755  0.00 97.00      PROA   
ATOM   3386 HD12 LEU P 216     -32.488-138.583 110.226  0.00 97.00      PROA   
ATOM   3387 HD13 LEU P 216     -32.714-139.946 111.386  0.00 97.00      PROA   
ATOM   3388  CD2 LEU P 216     -31.428-141.895 109.936  0.00 97.00      PROA   
ATOM   3389 HD21 LEU P 216     -30.483-142.402 109.653  0.00 97.00      PROA   
ATOM   3390 HD22 LEU P 216     -32.256-142.295 109.313  0.00 97.00      PROA   
ATOM   3391 HD23 LEU P 216     -31.643-142.136 110.995  0.00 97.00      PROA   
ATOM   3392  C   LEU P 216     -29.659-140.279 106.194  0.00 97.00      PROA   
ATOM   3393  O   LEU P 216     -28.638-139.741 105.771  0.00 97.00      PROA   
ATOM   3394  N   ARG P 217     -30.660-140.647 105.353  0.00 97.00      PROA   
ATOM   3395  HN  ARG P 217     -31.470-141.110 105.706  0.00 97.00      PROA   
ATOM   3396  CA  ARG P 217     -30.624-140.415 103.915  0.00 97.00      PROA   
ATOM   3397  HA  ARG P 217     -29.644-140.713 103.565  0.00 97.00      PROA   
ATOM   3398  CB  ARG P 217     -31.670-141.248 103.125  0.00 97.00      PROA   
ATOM   3399  HB1 ARG P 217     -31.647-140.934 102.056  0.00 97.00      PROA   
ATOM   3400  HB2 ARG P 217     -32.683-141.025 103.525  0.00 97.00      PROA   
ATOM   3401  CG  ARG P 217     -31.442-142.771 103.132  0.00 97.00      PROA   
ATOM   3402  HG1 ARG P 217     -31.450-143.148 104.178  0.00 97.00      PROA   
ATOM   3403  HG2 ARG P 217     -30.437-142.984 102.702  0.00 97.00      PROA   
ATOM   3404  CD  ARG P 217     -32.526-143.506 102.326  0.00 97.00      PROA   
ATOM   3405  HD1 ARG P 217     -32.608-143.110 101.289  0.00 97.00      PROA   
ATOM   3406  HD2 ARG P 217     -33.512-143.381 102.823  0.00 97.00      PROA   
ATOM   3407  NE  ARG P 217     -32.219-144.972 102.303  0.00 97.00      PROA   
ATOM   3408  HE  ARG P 217     -32.650-145.565 102.976  0.00 97.00      PROA   
ATOM   3409  CZ  ARG P 217     -31.427-145.570 101.388  0.00 97.00      PROA   
ATOM   3410  NH1 ARG P 217     -30.766-144.883 100.443  0.00 97.00      PROA   
ATOM   3411 HH11 ARG P 217     -30.820-143.891 100.452  0.00 97.00      PROA   
ATOM   3412 HH12 ARG P 217     -30.193-145.379  99.795  0.00 97.00      PROA   
ATOM   3413  NH2 ARG P 217     -31.296-146.909 101.419  0.00 97.00      PROA   
ATOM   3414 HH21 ARG P 217     -31.785-147.427 102.114  0.00 97.00      PROA   
ATOM   3415 HH22 ARG P 217     -30.737-147.357 100.728  0.00 97.00      PROA   
ATOM   3416  C   ARG P 217     -30.791-138.953 103.521  0.00 97.00      PROA   
ATOM   3417  O   ARG P 217     -31.839-138.532 103.033  0.00 97.00      PROA   
ATOM   3418  N   GLY P 218     -29.716-138.155 103.715  0.00 97.00      PROA   
ATOM   3419  HN  GLY P 218     -28.950-138.537 104.230  0.00 97.00      PROA   
ATOM   3420  CA  GLY P 218     -29.537-136.804 103.220  0.00 97.00      PROA   
ATOM   3421  HA1 GLY P 218     -28.543-136.498 103.510  0.00 97.00      PROA   
ATOM   3422  HA2 GLY P 218     -30.315-136.188 103.648  0.00 97.00      PROA   
ATOM   3423  C   GLY P 218     -29.602-136.671 101.725  0.00 97.00      PROA   
ATOM   3424  O   GLY P 218     -29.477-137.648 100.988  0.00 97.00      PROA   
ATOM   3425  N   ARG P 219     -29.753-135.410 101.266  0.00 97.00      PROA   
ATOM   3426  HN  ARG P 219     -29.833-134.651 101.908  0.00 97.00      PROA   
ATOM   3427  CA  ARG P 219     -29.805-135.029  99.876  0.00 97.00      PROA   
ATOM   3428  HA  ARG P 219     -28.810-135.155  99.476  0.00 97.00      PROA   
ATOM   3429  CB  ARG P 219     -30.826-135.836  98.994  0.00 97.00      PROA   
ATOM   3430  HB1 ARG P 219     -30.433-136.873  98.904  0.00 97.00      PROA   
ATOM   3431  HB2 ARG P 219     -30.839-135.440  97.959  0.00 97.00      PROA   
ATOM   3432  CG  ARG P 219     -32.262-135.964  99.556  0.00 97.00      PROA   
ATOM   3433  HG1 ARG P 219     -32.697-134.958  99.739  0.00 97.00      PROA   
ATOM   3434  HG2 ARG P 219     -32.207-136.486 100.535  0.00 97.00      PROA   
ATOM   3435  CD  ARG P 219     -33.235-136.769  98.677  0.00 97.00      PROA   
ATOM   3436  HD1 ARG P 219     -34.165-136.983  99.255  0.00 97.00      PROA   
ATOM   3437  HD2 ARG P 219     -32.774-137.719  98.335  0.00 97.00      PROA   
ATOM   3438  NE  ARG P 219     -33.567-135.909  97.498  0.00 97.00      PROA   
ATOM   3439  HE  ARG P 219     -33.053-135.061  97.355  0.00 97.00      PROA   
ATOM   3440  CZ  ARG P 219     -34.724-135.964  96.816  0.00 97.00      PROA   
ATOM   3441  NH1 ARG P 219     -35.410-137.101  96.738  0.00 97.00      PROA   
ATOM   3442 HH11 ARG P 219     -34.906-137.898  97.049  0.00 97.00      PROA   
ATOM   3443 HH12 ARG P 219     -36.149-137.152  96.073  0.00 97.00      PROA   
ATOM   3444  NH2 ARG P 219     -35.163-134.864  96.183  0.00 97.00      PROA   
ATOM   3445 HH21 ARG P 219     -36.117-134.796  95.917  0.00 97.00      PROA   
ATOM   3446 HH22 ARG P 219     -34.617-134.025  96.272  0.00 97.00      PROA   
ATOM   3447  C   ARG P 219     -30.079-133.543  99.918  0.00 97.00      PROA   
ATOM   3448  O   ARG P 219     -29.520-132.824 100.744  0.00 97.00      PROA   
ATOM   3449  N   ASP P 220     -30.975-133.051  99.047  0.00 97.00      PROA   
ATOM   3450  HN  ASP P 220     -31.320-133.620  98.301  0.00 97.00      PROA   
ATOM   3451  CA  ASP P 220     -31.650-131.776  99.084  0.00 97.00      PROA   
ATOM   3452  HA  ASP P 220     -30.949-131.007  99.381  0.00 97.00      PROA   
ATOM   3453  CB  ASP P 220     -32.191-131.452  97.650  0.00 97.00      PROA   
ATOM   3454  HB1 ASP P 220     -31.311-131.217  97.010  0.00 97.00      PROA   
ATOM   3455  HB2 ASP P 220     -32.847-130.561  97.647  0.00 97.00      PROA   
ATOM   3456  CG  ASP P 220     -32.895-132.626  96.954  0.00 97.00      PROA   
ATOM   3457  OD1 ASP P 220     -34.052-132.435  96.507  0.00 97.00      PROA   
ATOM   3458  OD2 ASP P 220     -32.257-133.694  96.781  0.00 97.00      PROA   
ATOM   3459  C   ASP P 220     -32.777-131.835 100.124  0.00 97.00      PROA   
ATOM   3460  O   ASP P 220     -33.955-131.637  99.830  0.00 97.00      PROA   
ATOM   3461  N   THR P 221     -32.433-132.145 101.398  0.00 97.00      PROA   
ATOM   3462  HN  THR P 221     -31.477-132.311 101.636  0.00 97.00      PROA   
ATOM   3463  CA  THR P 221     -33.409-132.460 102.429  0.00 97.00      PROA   
ATOM   3464  HA  THR P 221     -34.185-133.015 101.921  0.00 97.00      PROA   
ATOM   3465  CB  THR P 221     -32.890-133.421 103.500  0.00 97.00      PROA   
ATOM   3466  HB  THR P 221     -33.459-133.344 104.456  0.00 97.00      PROA   
ATOM   3467  OG1 THR P 221     -31.505-133.228 103.751  0.00 97.00      PROA   
ATOM   3468  HG1 THR P 221     -31.443-132.382 104.206  0.00 97.00      PROA   
ATOM   3469  CG2 THR P 221     -33.036-134.857 102.971  0.00 97.00      PROA   
ATOM   3470 HG21 THR P 221     -32.422-134.976 102.057  0.00 97.00      PROA   
ATOM   3471 HG22 THR P 221     -34.092-135.086 102.722  0.00 97.00      PROA   
ATOM   3472 HG23 THR P 221     -32.675-135.587 103.726  0.00 97.00      PROA   
ATOM   3473  C   THR P 221     -34.137-131.276 103.056  0.00 97.00      PROA   
ATOM   3474  O   THR P 221     -33.575-130.227 103.363  0.00 97.00      PROA   
ATOM   3475  N   SER P 222     -35.459-131.468 103.271  0.00 97.00      PROA   
ATOM   3476  HN  SER P 222     -35.898-132.292 102.922  0.00 97.00      PROA   
ATOM   3477  CA  SER P 222     -36.367-130.544 103.923  0.00 97.00      PROA   
ATOM   3478  HA  SER P 222     -36.119-129.542 103.600  0.00 97.00      PROA   
ATOM   3479  CB  SER P 222     -37.835-130.865 103.548  0.00 97.00      PROA   
ATOM   3480  HB1 SER P 222     -38.528-130.067 103.889  0.00 97.00      PROA   
ATOM   3481  HB2 SER P 222     -38.141-131.825 104.022  0.00 97.00      PROA   
ATOM   3482  OG  SER P 222     -37.965-131.032 102.137  0.00 97.00      PROA   
ATOM   3483  HG1 SER P 222     -37.454-130.335 101.716  0.00 97.00      PROA   
ATOM   3484  C   SER P 222     -36.230-130.616 105.436  0.00 97.00      PROA   
ATOM   3485  O   SER P 222     -35.501-131.449 105.968  0.00 97.00      PROA   
ATOM   3486  N   SER P 223     -36.935-129.717 106.169  0.00 97.00      PROA   
ATOM   3487  HN  SER P 223     -37.488-129.014 105.725  0.00 97.00      PROA   
ATOM   3488  CA  SER P 223     -36.850-129.521 107.608  0.00 97.00      PROA   
ATOM   3489  HA  SER P 223     -35.851-129.194 107.835  0.00 97.00      PROA   
ATOM   3490  CB  SER P 223     -37.847-128.427 108.050  0.00 97.00      PROA   
ATOM   3491  HB1 SER P 223     -37.677-128.141 109.111  0.00 97.00      PROA   
ATOM   3492  HB2 SER P 223     -38.891-128.793 107.946  0.00 97.00      PROA   
ATOM   3493  OG  SER P 223     -37.709-127.270 107.232  0.00 97.00      PROA   
ATOM   3494  HG1 SER P 223     -36.872-126.861 107.469  0.00 97.00      PROA   
ATOM   3495  C   SER P 223     -37.109-130.734 108.477  0.00 97.00      PROA   
ATOM   3496  O   SER P 223     -36.432-130.918 109.487  0.00 97.00      PROA   
ATOM   3497  N   GLU P 224     -38.095-131.578 108.110  0.00 97.00      PROA   
ATOM   3498  HN  GLU P 224     -38.575-131.449 107.249  0.00 97.00      PROA   
ATOM   3499  CA  GLU P 224     -38.559-132.672 108.935  0.00 97.00      PROA   
ATOM   3500  HA  GLU P 224     -37.917-132.780 109.799  0.00 97.00      PROA   
ATOM   3501  CB  GLU P 224     -40.011-132.469 109.455  0.00 97.00      PROA   
ATOM   3502  HB1 GLU P 224     -40.369-133.442 109.860  0.00 97.00      PROA   
ATOM   3503  HB2 GLU P 224     -40.687-132.201 108.615  0.00 97.00      PROA   
ATOM   3504  CG  GLU P 224     -40.142-131.417 110.581  0.00 97.00      PROA   
ATOM   3505  HG1 GLU P 224     -40.303-130.399 110.170  0.00 97.00      PROA   
ATOM   3506  HG2 GLU P 224     -39.228-131.407 111.212  0.00 97.00      PROA   
ATOM   3507  CD  GLU P 224     -41.307-131.794 111.490  0.00 97.00      PROA   
ATOM   3508  OE1 GLU P 224     -41.206-132.875 112.124  0.00 97.00      PROA   
ATOM   3509  OE2 GLU P 224     -42.305-131.033 111.547  0.00 97.00      PROA   
ATOM   3510  C   GLU P 224     -38.492-133.983 108.183  0.00 97.00      PROA   
ATOM   3511  O   GLU P 224     -38.360-134.033 106.961  0.00 97.00      PROA   
ATOM   3512  N   TYR P 225     -38.600-135.090 108.951  0.00 97.00      PROA   
ATOM   3513  HN  TYR P 225     -38.720-134.996 109.936  0.00 97.00      PROA   
ATOM   3514  CA  TYR P 225     -38.696-136.447 108.468  0.00 97.00      PROA   
ATOM   3515  HA  TYR P 225     -38.870-136.443 107.401  0.00 97.00      PROA   
ATOM   3516  CB  TYR P 225     -37.419-137.288 108.813  0.00 97.00      PROA   
ATOM   3517  HB1 TYR P 225     -36.523-136.747 108.435  0.00 97.00      PROA   
ATOM   3518  HB2 TYR P 225     -37.469-138.267 108.290  0.00 97.00      PROA   
ATOM   3519  CG  TYR P 225     -37.219-137.544 110.297  0.00 97.00      PROA   
ATOM   3520  CD1 TYR P 225     -37.531-138.797 110.858  0.00 97.00      PROA   
ATOM   3521  HD1 TYR P 225     -37.923-139.584 110.230  0.00 97.00      PROA   
ATOM   3522  CE1 TYR P 225     -37.366-139.029 112.230  0.00 97.00      PROA   
ATOM   3523  HE1 TYR P 225     -37.619-139.992 112.649  0.00 97.00      PROA   
ATOM   3524  CZ  TYR P 225     -36.898-138.004 113.061  0.00 97.00      PROA   
ATOM   3525  OH  TYR P 225     -36.775-138.212 114.451  0.00 97.00      PROA   
ATOM   3526  HH  TYR P 225     -36.929-139.143 114.628  0.00 97.00      PROA   
ATOM   3527  CD2 TYR P 225     -36.704-136.540 111.138  0.00 97.00      PROA   
ATOM   3528  HD2 TYR P 225     -36.443-135.576 110.728  0.00 97.00      PROA   
ATOM   3529  CE2 TYR P 225     -36.559-136.763 112.512  0.00 97.00      PROA   
ATOM   3530  HE2 TYR P 225     -36.198-135.973 113.153  0.00 97.00      PROA   
ATOM   3531  C   TYR P 225     -39.939-136.964 109.171  0.00 97.00      PROA   
ATOM   3532  O   TYR P 225     -40.370-136.372 110.159  0.00 97.00      PROA   
ATOM   3533  N   GLN P 226     -40.568-138.067 108.691  0.00 97.00      PROA   
ATOM   3534  HN  GLN P 226     -40.251-138.552 107.879  0.00 97.00      PROA   
ATOM   3535  CA  GLN P 226     -41.722-138.623 109.380  0.00 97.00      PROA   
ATOM   3536  HA  GLN P 226     -41.692-138.250 110.391  0.00 97.00      PROA   
ATOM   3537  CB  GLN P 226     -43.103-138.220 108.780  0.00 97.00      PROA   
ATOM   3538  HB1 GLN P 226     -43.866-139.002 108.992  0.00 97.00      PROA   
ATOM   3539  HB2 GLN P 226     -43.010-138.156 107.673  0.00 97.00      PROA   
ATOM   3540  CG  GLN P 226     -43.671-136.890 109.331  0.00 97.00      PROA   
ATOM   3541  HG1 GLN P 226     -44.703-136.726 108.959  0.00 97.00      PROA   
ATOM   3542  HG2 GLN P 226     -43.028-136.050 108.989  0.00 97.00      PROA   
ATOM   3543  CD  GLN P 226     -43.712-136.915 110.865  0.00 97.00      PROA   
ATOM   3544  OE1 GLN P 226     -43.955-137.962 111.479  0.00 97.00      PROA   
ATOM   3545  NE2 GLN P 226     -43.422-135.747 111.502  0.00 97.00      PROA   
ATOM   3546 HE21 GLN P 226     -43.200-135.801 112.476  0.00 97.00      PROA   
ATOM   3547 HE22 GLN P 226     -43.174-134.929 110.987  0.00 97.00      PROA   
ATOM   3548  C   GLN P 226     -41.615-140.102 109.618  0.00 97.00      PROA   
ATOM   3549  O   GLN P 226     -40.886-140.822 108.940  0.00 97.00      PROA   
ATOM   3550  N   ILE P 227     -42.331-140.561 110.675  0.00 97.00      PROA   
ATOM   3551  HN  ILE P 227     -42.952-139.945 111.156  0.00 97.00      PROA   
ATOM   3552  CA  ILE P 227     -42.115-141.852 111.288  0.00 97.00      PROA   
ATOM   3553  HA  ILE P 227     -41.375-142.393 110.715  0.00 97.00      PROA   
ATOM   3554  CB  ILE P 227     -41.623-141.759 112.735  0.00 97.00      PROA   
ATOM   3555  HB  ILE P 227     -42.479-141.647 113.440  0.00 97.00      PROA   
ATOM   3556  CG2 ILE P 227     -40.876-143.073 113.050  0.00 97.00      PROA   
ATOM   3557 HG21 ILE P 227     -39.983-143.176 112.399  0.00 97.00      PROA   
ATOM   3558 HG22 ILE P 227     -41.528-143.956 112.895  0.00 97.00      PROA   
ATOM   3559 HG23 ILE P 227     -40.529-143.085 114.101  0.00 97.00      PROA   
ATOM   3560  CG1 ILE P 227     -40.711-140.521 112.964  0.00 97.00      PROA   
ATOM   3561 HG11 ILE P 227     -41.270-139.586 112.742  0.00 97.00      PROA   
ATOM   3562 HG12 ILE P 227     -39.850-140.581 112.264  0.00 97.00      PROA   
ATOM   3563  CD  ILE P 227     -40.197-140.402 114.405  0.00 97.00      PROA   
ATOM   3564  HD1 ILE P 227     -39.469-141.208 114.638  0.00 97.00      PROA   
ATOM   3565  HD2 ILE P 227     -41.043-140.472 115.122  0.00 97.00      PROA   
ATOM   3566  HD3 ILE P 227     -39.691-139.424 114.555  0.00 97.00      PROA   
ATOM   3567  C   ILE P 227     -43.418-142.620 111.222  0.00 97.00      PROA   
ATOM   3568  O   ILE P 227     -44.467-142.141 111.642  0.00 97.00      PROA   
ATOM   3569  N   LEU P 228     -43.379-143.850 110.669  0.00 97.00      PROA   
ATOM   3570  HN  LEU P 228     -42.515-144.231 110.348  0.00 97.00      PROA   
ATOM   3571  CA  LEU P 228     -44.562-144.603 110.301  0.00 97.00      PROA   
ATOM   3572  HA  LEU P 228     -45.401-143.931 110.180  0.00 97.00      PROA   
ATOM   3573  CB  LEU P 228     -44.325-145.342 108.954  0.00 97.00      PROA   
ATOM   3574  HB1 LEU P 228     -45.205-145.992 108.748  0.00 97.00      PROA   
ATOM   3575  HB2 LEU P 228     -43.432-145.998 109.033  0.00 97.00      PROA   
ATOM   3576  CG  LEU P 228     -44.157-144.425 107.707  0.00 97.00      PROA   
ATOM   3577  HG  LEU P 228     -44.949-143.641 107.755  0.00 97.00      PROA   
ATOM   3578  CD1 LEU P 228     -42.790-143.715 107.596  0.00 97.00      PROA   
ATOM   3579 HD11 LEU P 228     -41.966-144.457 107.658  0.00 97.00      PROA   
ATOM   3580 HD12 LEU P 228     -42.655-142.957 108.391  0.00 97.00      PROA   
ATOM   3581 HD13 LEU P 228     -42.713-143.190 106.621  0.00 97.00      PROA   
ATOM   3582  CD2 LEU P 228     -44.392-145.233 106.418  0.00 97.00      PROA   
ATOM   3583 HD21 LEU P 228     -45.394-145.708 106.431  0.00 97.00      PROA   
ATOM   3584 HD22 LEU P 228     -43.620-146.026 106.322  0.00 97.00      PROA   
ATOM   3585 HD23 LEU P 228     -44.326-144.569 105.530  0.00 97.00      PROA   
ATOM   3586  C   LEU P 228     -44.934-145.595 111.392  0.00 97.00      PROA   
ATOM   3587  O   LEU P 228     -45.809-146.438 111.206  0.00 97.00      PROA   
ATOM   3588  N   THR P 229     -44.258-145.467 112.554  0.00 97.00      PROA   
ATOM   3589  HN  THR P 229     -43.632-144.694 112.606  0.00 97.00      PROA   
ATOM   3590  CA  THR P 229     -44.266-146.317 113.732  0.00 97.00      PROA   
ATOM   3591  HA  THR P 229     -45.020-145.957 114.416  0.00 97.00      PROA   
ATOM   3592  CB  THR P 229     -44.427-147.835 113.501  0.00 97.00      PROA   
ATOM   3593  HB  THR P 229     -43.848-148.126 112.595  0.00 97.00      PROA   
ATOM   3594  OG1 THR P 229     -45.795-148.153 113.295  0.00 97.00      PROA   
ATOM   3595  HG1 THR P 229     -46.063-147.630 112.535  0.00 97.00      PROA   
ATOM   3596  CG2 THR P 229     -43.969-148.732 114.676  0.00 97.00      PROA   
ATOM   3597 HG21 THR P 229     -44.535-148.509 115.599  0.00 97.00      PROA   
ATOM   3598 HG22 THR P 229     -42.890-148.624 114.889  0.00 97.00      PROA   
ATOM   3599 HG23 THR P 229     -44.151-149.798 114.418  0.00 97.00      PROA   
ATOM   3600  C   THR P 229     -42.909-146.042 114.314  0.00 97.00      PROA   
ATOM   3601  O   THR P 229     -41.926-146.619 113.855  0.00 97.00      PROA   
ATOM   3602  N   ALA P 230     -42.776-145.126 115.308  0.00 97.00      PROA   
ATOM   3603  HN  ALA P 230     -43.530-144.556 115.626  0.00 97.00      PROA   
ATOM   3604  CA  ALA P 230     -41.515-144.962 116.013  0.00 97.00      PROA   
ATOM   3605  HA  ALA P 230     -40.740-144.883 115.268  0.00 97.00      PROA   
ATOM   3606  CB  ALA P 230     -41.472-143.695 116.884  0.00 97.00      PROA   
ATOM   3607  HB1 ALA P 230     -42.248-143.733 117.679  0.00 97.00      PROA   
ATOM   3608  HB2 ALA P 230     -41.654-142.799 116.251  0.00 97.00      PROA   
ATOM   3609  HB3 ALA P 230     -40.473-143.577 117.355  0.00 97.00      PROA   
ATOM   3610  C   ALA P 230     -41.206-146.181 116.853  0.00 97.00      PROA   
ATOM   3611  O   ALA P 230     -42.105-146.771 117.427  0.00 97.00      PROA   
ATOM   3612  N   ARG P 231     -39.930-146.606 116.916  0.00 97.00      PROA   
ATOM   3613  HN  ARG P 231     -39.227-146.103 116.413  0.00 97.00      PROA   
ATOM   3614  CA  ARG P 231     -39.548-147.913 117.404  0.00 97.00      PROA   
ATOM   3615  HA  ARG P 231     -40.413-148.424 117.797  0.00 97.00      PROA   
ATOM   3616  CB  ARG P 231     -38.981-148.777 116.248  0.00 97.00      PROA   
ATOM   3617  HB1 ARG P 231     -38.534-149.696 116.669  0.00 97.00      PROA   
ATOM   3618  HB2 ARG P 231     -38.170-148.228 115.725  0.00 97.00      PROA   
ATOM   3619  CG  ARG P 231     -40.062-149.184 115.226  0.00 97.00      PROA   
ATOM   3620  HG1 ARG P 231     -40.218-148.324 114.542  0.00 97.00      PROA   
ATOM   3621  HG2 ARG P 231     -41.016-149.340 115.771  0.00 97.00      PROA   
ATOM   3622  CD  ARG P 231     -39.744-150.428 114.364  0.00 97.00      PROA   
ATOM   3623  HD1 ARG P 231     -38.809-150.238 113.791  0.00 97.00      PROA   
ATOM   3624  HD2 ARG P 231     -40.567-150.650 113.655  0.00 97.00      PROA   
ATOM   3625  NE  ARG P 231     -39.488-151.644 115.202  0.00 97.00      PROA   
ATOM   3626  HE  ARG P 231     -38.528-151.921 115.270  0.00 97.00      PROA   
ATOM   3627  CZ  ARG P 231     -40.186-151.912 116.318  0.00 97.00      PROA   
ATOM   3628  NH1 ARG P 231     -41.515-151.859 116.370  0.00 97.00      PROA   
ATOM   3629 HH11 ARG P 231     -42.019-151.641 115.546  0.00 97.00      PROA   
ATOM   3630 HH12 ARG P 231     -41.928-151.980 117.276  0.00 97.00      PROA   
ATOM   3631  NH2 ARG P 231     -39.520-152.155 117.457  0.00 97.00      PROA   
ATOM   3632 HH21 ARG P 231     -38.527-152.023 117.413  0.00 97.00      PROA   
ATOM   3633 HH22 ARG P 231     -40.006-151.928 118.300  0.00 97.00      PROA   
ATOM   3634  C   ARG P 231     -38.537-147.890 118.528  0.00 97.00      PROA   
ATOM   3635  O   ARG P 231     -37.840-146.916 118.772  0.00 97.00      PROA   
ATOM   3636  N   ARG P 232     -38.410-149.026 119.238  0.00 97.00      PROA   
ATOM   3637  HN  ARG P 232     -39.103-149.743 119.142  0.00 97.00      PROA   
ATOM   3638  CA  ARG P 232     -37.353-149.319 120.187  0.00 97.00      PROA   
ATOM   3639  HA  ARG P 232     -37.492-148.669 121.038  0.00 97.00      PROA   
ATOM   3640  CB  ARG P 232     -37.506-150.797 120.618  0.00 97.00      PROA   
ATOM   3641  HB1 ARG P 232     -36.527-151.276 120.827  0.00 97.00      PROA   
ATOM   3642  HB2 ARG P 232     -37.940-151.349 119.753  0.00 97.00      PROA   
ATOM   3643  CG  ARG P 232     -38.449-150.961 121.823  0.00 97.00      PROA   
ATOM   3644  HG1 ARG P 232     -39.016-151.915 121.726  0.00 97.00      PROA   
ATOM   3645  HG2 ARG P 232     -39.201-150.146 121.784  0.00 97.00      PROA   
ATOM   3646  CD  ARG P 232     -37.706-150.923 123.163  0.00 97.00      PROA   
ATOM   3647  HD1 ARG P 232     -38.402-150.878 124.025  0.00 97.00      PROA   
ATOM   3648  HD2 ARG P 232     -37.012-150.054 123.203  0.00 97.00      PROA   
ATOM   3649  NE  ARG P 232     -36.989-152.233 123.231  0.00 97.00      PROA   
ATOM   3650  HE  ARG P 232     -37.498-153.030 122.916  0.00 97.00      PROA   
ATOM   3651  CZ  ARG P 232     -35.651-152.383 123.300  0.00 97.00      PROA   
ATOM   3652  NH1 ARG P 232     -34.823-151.393 123.659  0.00 97.00      PROA   
ATOM   3653 HH11 ARG P 232     -35.204-150.494 123.850  0.00 97.00      PROA   
ATOM   3654 HH12 ARG P 232     -33.840-151.558 123.668  0.00 97.00      PROA   
ATOM   3655  NH2 ARG P 232     -35.133-153.577 122.954  0.00 97.00      PROA   
ATOM   3656 HH21 ARG P 232     -35.743-154.268 122.576  0.00 97.00      PROA   
ATOM   3657 HH22 ARG P 232     -34.143-153.681 122.928  0.00 97.00      PROA   
ATOM   3658  C   ARG P 232     -35.930-149.077 119.703  0.00 97.00      PROA   
ATOM   3659  O   ARG P 232     -35.100-148.538 120.428  0.00 97.00      PROA   
ATOM   3660  N   GLU P 233     -35.630-149.449 118.451  0.00 97.00      PROA   
ATOM   3661  HN  GLU P 233     -36.277-150.022 117.947  0.00 97.00      PROA   
ATOM   3662  CA  GLU P 233     -34.390-149.229 117.750  0.00 97.00      PROA   
ATOM   3663  HA  GLU P 233     -33.584-149.428 118.442  0.00 97.00      PROA   
ATOM   3664  CB  GLU P 233     -34.263-150.254 116.587  0.00 97.00      PROA   
ATOM   3665  HB1 GLU P 233     -34.010-151.249 117.020  0.00 97.00      PROA   
ATOM   3666  HB2 GLU P 233     -33.408-149.955 115.942  0.00 97.00      PROA   
ATOM   3667  CG  GLU P 233     -35.526-150.395 115.698  0.00 97.00      PROA   
ATOM   3668  HG1 GLU P 233     -35.200-150.651 114.666  0.00 97.00      PROA   
ATOM   3669  HG2 GLU P 233     -36.072-149.432 115.649  0.00 97.00      PROA   
ATOM   3670  CD  GLU P 233     -36.491-151.502 116.140  0.00 97.00      PROA   
ATOM   3671  OE1 GLU P 233     -36.899-151.524 117.325  0.00 97.00      PROA   
ATOM   3672  OE2 GLU P 233     -36.862-152.337 115.275  0.00 97.00      PROA   
ATOM   3673  C   GLU P 233     -34.172-147.787 117.302  0.00 97.00      PROA   
ATOM   3674  O   GLU P 233     -33.044-147.391 117.010  0.00 97.00      PROA   
ATOM   3675  N   ASP P 234     -35.234-146.945 117.302  0.00 97.00      PROA   
ATOM   3676  HN  ASP P 234     -36.159-147.292 117.438  0.00 97.00      PROA   
ATOM   3677  CA  ASP P 234     -35.151-145.511 117.083  0.00 97.00      PROA   
ATOM   3678  HA  ASP P 234     -34.467-145.329 116.265  0.00 97.00      PROA   
ATOM   3679  CB  ASP P 234     -36.533-144.880 116.731  0.00 97.00      PROA   
ATOM   3680  HB1 ASP P 234     -36.419-143.798 116.520  0.00 97.00      PROA   
ATOM   3681  HB2 ASP P 234     -37.227-144.973 117.590  0.00 97.00      PROA   
ATOM   3682  CG  ASP P 234     -37.230-145.478 115.507  0.00 97.00      PROA   
ATOM   3683  OD1 ASP P 234     -36.670-146.366 114.816  0.00 97.00      PROA   
ATOM   3684  OD2 ASP P 234     -38.368-145.007 115.242  0.00 97.00      PROA   
ATOM   3685  C   ASP P 234     -34.636-144.779 118.327  0.00 97.00      PROA   
ATOM   3686  O   ASP P 234     -34.279-143.606 118.259  0.00 97.00      PROA   
ATOM   3687  N   SER P 235     -34.601-145.443 119.510  0.00 97.00      PROA   
ATOM   3688  HN  SER P 235     -34.869-146.403 119.530  0.00 97.00      PROA   
ATOM   3689  CA  SER P 235     -34.259-144.824 120.790  0.00 97.00      PROA   
ATOM   3690  HA  SER P 235     -34.943-143.994 120.908  0.00 97.00      PROA   
ATOM   3691  CB  SER P 235     -34.456-145.773 122.017  0.00 97.00      PROA   
ATOM   3692  HB1 SER P 235     -35.452-146.255 121.931  0.00 97.00      PROA   
ATOM   3693  HB2 SER P 235     -34.438-145.185 122.958  0.00 97.00      PROA   
ATOM   3694  OG  SER P 235     -33.484-146.814 122.113  0.00 97.00      PROA   
ATOM   3695  HG1 SER P 235     -32.676-146.449 121.734  0.00 97.00      PROA   
ATOM   3696  C   SER P 235     -32.842-144.263 120.851  0.00 97.00      PROA   
ATOM   3697  O   SER P 235     -31.862-145.006 120.877  0.00 97.00      PROA   
ATOM   3698  N   GLY P 236     -32.678-142.924 120.899  0.00 97.00      PROA   
ATOM   3699  HN  GLY P 236     -33.443-142.286 120.853  0.00 97.00      PROA   
ATOM   3700  CA  GLY P 236     -31.329-142.404 120.969  0.00 97.00      PROA   
ATOM   3701  HA1 GLY P 236     -30.777-142.786 120.120  0.00 97.00      PROA   
ATOM   3702  HA2 GLY P 236     -30.907-142.687 121.924  0.00 97.00      PROA   
ATOM   3703  C   GLY P 236     -31.286-140.918 120.898  0.00 97.00      PROA   
ATOM   3704  O   GLY P 236     -32.139-140.224 121.437  0.00 97.00      PROA   
ATOM   3705  N   LEU P 237     -30.240-140.395 120.229  0.00 97.00      PROA   
ATOM   3706  HN  LEU P 237     -29.588-140.981 119.756  0.00 97.00      PROA   
ATOM   3707  CA  LEU P 237     -29.925-138.992 120.193  0.00 97.00      PROA   
ATOM   3708  HA  LEU P 237     -30.604-138.439 120.826  0.00 97.00      PROA   
ATOM   3709  CB  LEU P 237     -28.474-138.727 120.649  0.00 97.00      PROA   
ATOM   3710  HB1 LEU P 237     -28.289-137.637 120.602  0.00 97.00      PROA   
ATOM   3711  HB2 LEU P 237     -27.764-139.226 119.953  0.00 97.00      PROA   
ATOM   3712  CG  LEU P 237     -28.114-139.159 122.090  0.00 97.00      PROA   
ATOM   3713  HG  LEU P 237     -28.279-140.256 122.196  0.00 97.00      PROA   
ATOM   3714  CD1 LEU P 237     -26.624-138.874 122.352  0.00 97.00      PROA   
ATOM   3715 HD11 LEU P 237     -26.422-137.789 122.224  0.00 97.00      PROA   
ATOM   3716 HD12 LEU P 237     -25.991-139.427 121.628  0.00 97.00      PROA   
ATOM   3717 HD13 LEU P 237     -26.339-139.170 123.383  0.00 97.00      PROA   
ATOM   3718  CD2 LEU P 237     -28.984-138.435 123.130  0.00 97.00      PROA   
ATOM   3719 HD21 LEU P 237     -30.049-138.700 122.989  0.00 97.00      PROA   
ATOM   3720 HD22 LEU P 237     -28.871-137.335 123.018  0.00 97.00      PROA   
ATOM   3721 HD23 LEU P 237     -28.687-138.718 124.161  0.00 97.00      PROA   
ATOM   3722  C   LEU P 237     -30.115-138.498 118.778  0.00 97.00      PROA   
ATOM   3723  O   LEU P 237     -29.783-139.183 117.816  0.00 97.00      PROA   
ATOM   3724  N   TYR P 238     -30.720-137.299 118.639  0.00 97.00      PROA   
ATOM   3725  HN  TYR P 238     -31.008-136.798 119.455  0.00 97.00      PROA   
ATOM   3726  CA  TYR P 238     -31.128-136.708 117.383  0.00 97.00      PROA   
ATOM   3727  HA  TYR P 238     -30.707-137.270 116.560  0.00 97.00      PROA   
ATOM   3728  CB  TYR P 238     -32.672-136.627 117.255  0.00 97.00      PROA   
ATOM   3729  HB1 TYR P 238     -32.980-135.979 116.406  0.00 97.00      PROA   
ATOM   3730  HB2 TYR P 238     -33.113-136.213 118.189  0.00 97.00      PROA   
ATOM   3731  CG  TYR P 238     -33.247-137.997 117.029  0.00 97.00      PROA   
ATOM   3732  CD1 TYR P 238     -33.460-138.885 118.099  0.00 97.00      PROA   
ATOM   3733  HD1 TYR P 238     -33.195-138.586 119.104  0.00 97.00      PROA   
ATOM   3734  CE1 TYR P 238     -34.012-140.152 117.875  0.00 97.00      PROA   
ATOM   3735  HE1 TYR P 238     -34.170-140.827 118.704  0.00 97.00      PROA   
ATOM   3736  CZ  TYR P 238     -34.384-140.524 116.578  0.00 97.00      PROA   
ATOM   3737  OH  TYR P 238     -34.945-141.785 116.320  0.00 97.00      PROA   
ATOM   3738  HH  TYR P 238     -34.763-142.350 117.077  0.00 97.00      PROA   
ATOM   3739  CD2 TYR P 238     -33.622-138.389 115.733  0.00 97.00      PROA   
ATOM   3740  HD2 TYR P 238     -33.477-137.715 114.902  0.00 97.00      PROA   
ATOM   3741  CE2 TYR P 238     -34.193-139.645 115.510  0.00 97.00      PROA   
ATOM   3742  HE2 TYR P 238     -34.473-139.946 114.511  0.00 97.00      PROA   
ATOM   3743  C   TYR P 238     -30.612-135.297 117.276  0.00 97.00      PROA   
ATOM   3744  O   TYR P 238     -30.696-134.525 118.224  0.00 97.00      PROA   
ATOM   3745  N   TRP P 239     -30.091-134.901 116.094  0.00 97.00      PROA   
ATOM   3746  HN  TRP P 239     -29.976-135.533 115.332  0.00 97.00      PROA   
ATOM   3747  CA  TRP P 239     -29.694-133.525 115.877  0.00 97.00      PROA   
ATOM   3748  HA  TRP P 239     -30.305-132.884 116.499  0.00 97.00      PROA   
ATOM   3749  CB  TRP P 239     -28.204-133.246 116.232  0.00 97.00      PROA   
ATOM   3750  HB1 TRP P 239     -28.092-133.475 117.313  0.00 97.00      PROA   
ATOM   3751  HB2 TRP P 239     -27.984-132.164 116.124  0.00 97.00      PROA   
ATOM   3752  CG  TRP P 239     -27.158-134.037 115.506  0.00 97.00      PROA   
ATOM   3753  CD1 TRP P 239     -26.788-135.320 115.803  0.00 97.00      PROA   
ATOM   3754  HD1 TRP P 239     -27.258-135.920 116.562  0.00 97.00      PROA   
ATOM   3755  NE1 TRP P 239     -25.729-135.696 115.025  0.00 97.00      PROA   
ATOM   3756  HE1 TRP P 239     -25.235-136.535 115.103  0.00 97.00      PROA   
ATOM   3757  CE2 TRP P 239     -25.396-134.672 114.189  0.00 97.00      PROA   
ATOM   3758  CD2 TRP P 239     -26.276-133.597 114.461  0.00 97.00      PROA   
ATOM   3759  CE3 TRP P 239     -26.141-132.403 113.754  0.00 97.00      PROA   
ATOM   3760  HE3 TRP P 239     -26.793-131.564 113.946  0.00 97.00      PROA   
ATOM   3761  CZ3 TRP P 239     -25.159-132.323 112.765  0.00 97.00      PROA   
ATOM   3762  HZ3 TRP P 239     -25.072-131.427 112.170  0.00 97.00      PROA   
ATOM   3763  CZ2 TRP P 239     -24.411-134.584 113.217  0.00 97.00      PROA   
ATOM   3764  HZ2 TRP P 239     -23.763-135.420 113.001  0.00 97.00      PROA   
ATOM   3765  CH2 TRP P 239     -24.308-133.393 112.499  0.00 97.00      PROA   
ATOM   3766  HH2 TRP P 239     -23.581-133.307 111.703  0.00 97.00      PROA   
ATOM   3767  C   TRP P 239     -29.998-133.127 114.457  0.00 97.00      PROA   
ATOM   3768  O   TRP P 239     -30.165-133.963 113.572  0.00 97.00      PROA   
ATOM   3769  N   CYS P 240     -30.099-131.798 114.235  0.00 97.00      PROA   
ATOM   3770  HN  CYS P 240     -30.000-131.167 115.002  0.00 97.00      PROA   
ATOM   3771  CA  CYS P 240     -30.361-131.203 112.943  0.00 97.00      PROA   
ATOM   3772  HA  CYS P 240     -30.206-131.956 112.187  0.00 97.00      PROA   
ATOM   3773  CB  CYS P 240     -31.813-130.656 112.808  0.00 97.00      PROA   
ATOM   3774  HB1 CYS P 240     -32.481-131.545 112.798  0.00 97.00      PROA   
ATOM   3775  HB2 CYS P 240     -31.948-130.145 111.831  0.00 97.00      PROA   
ATOM   3776  SG  CYS P 240     -32.326-129.578 114.189  0.00 97.00      PROA   
ATOM   3777  C   CYS P 240     -29.356-130.107 112.661  0.00 97.00      PROA   
ATOM   3778  O   CYS P 240     -28.741-129.530 113.551  0.00 97.00      PROA   
ATOM   3779  N   GLU P 241     -29.135-129.814 111.366  0.00 97.00      PROA   
ATOM   3780  HN  GLU P 241     -29.610-130.310 110.645  0.00 97.00      PROA   
ATOM   3781  CA  GLU P 241     -28.122-128.882 110.929  0.00 97.00      PROA   
ATOM   3782  HA  GLU P 241     -27.668-128.397 111.782  0.00 97.00      PROA   
ATOM   3783  CB  GLU P 241     -26.997-129.640 110.192  0.00 97.00      PROA   
ATOM   3784  HB1 GLU P 241     -27.448-130.290 109.414  0.00 97.00      PROA   
ATOM   3785  HB2 GLU P 241     -26.555-130.311 110.964  0.00 97.00      PROA   
ATOM   3786  CG  GLU P 241     -25.906-128.770 109.540  0.00 97.00      PROA   
ATOM   3787  HG1 GLU P 241     -25.622-127.938 110.221  0.00 97.00      PROA   
ATOM   3788  HG2 GLU P 241     -26.264-128.346 108.579  0.00 97.00      PROA   
ATOM   3789  CD  GLU P 241     -24.640-129.569 109.271  0.00 97.00      PROA   
ATOM   3790  OE1 GLU P 241     -24.613-130.790 109.562  0.00 97.00      PROA   
ATOM   3791  OE2 GLU P 241     -23.653-128.938 108.811  0.00 97.00      PROA   
ATOM   3792  C   GLU P 241     -28.735-127.781 110.099  0.00 97.00      PROA   
ATOM   3793  O   GLU P 241     -29.680-128.004 109.344  0.00 97.00      PROA   
ATOM   3794  N   ALA P 242     -28.215-126.539 110.259  0.00 97.00      PROA   
ATOM   3795  HN  ALA P 242     -27.471-126.373 110.901  0.00 97.00      PROA   
ATOM   3796  CA  ALA P 242     -28.713-125.374 109.566  0.00 97.00      PROA   
ATOM   3797  HA  ALA P 242     -29.188-125.680 108.643  0.00 97.00      PROA   
ATOM   3798  CB  ALA P 242     -29.714-124.592 110.438  0.00 97.00      PROA   
ATOM   3799  HB1 ALA P 242     -29.232-124.261 111.382  0.00 97.00      PROA   
ATOM   3800  HB2 ALA P 242     -30.571-125.251 110.702  0.00 97.00      PROA   
ATOM   3801  HB3 ALA P 242     -30.111-123.705 109.902  0.00 97.00      PROA   
ATOM   3802  C   ALA P 242     -27.545-124.480 109.212  0.00 97.00      PROA   
ATOM   3803  O   ALA P 242     -26.588-124.349 109.971  0.00 97.00      PROA   
ATOM   3804  N   ALA P 243     -27.588-123.859 108.009  0.00 97.00      PROA   
ATOM   3805  HN  ALA P 243     -28.358-123.974 107.391  0.00 97.00      PROA   
ATOM   3806  CA  ALA P 243     -26.460-123.135 107.475  0.00 97.00      PROA   
ATOM   3807  HA  ALA P 243     -25.941-122.629 108.279  0.00 97.00      PROA   
ATOM   3808  CB  ALA P 243     -25.504-124.102 106.740  0.00 97.00      PROA   
ATOM   3809  HB1 ALA P 243     -26.033-124.618 105.911  0.00 97.00      PROA   
ATOM   3810  HB2 ALA P 243     -25.141-124.882 107.446  0.00 97.00      PROA   
ATOM   3811  HB3 ALA P 243     -24.622-123.573 106.325  0.00 97.00      PROA   
ATOM   3812  C   ALA P 243     -26.930-122.084 106.491  0.00 97.00      PROA   
ATOM   3813  O   ALA P 243     -28.062-122.099 106.014  0.00 97.00      PROA   
ATOM   3814  N   THR P 244     -26.032-121.125 106.167  0.00 97.00      PROA   
ATOM   3815  HN  THR P 244     -25.161-121.084 106.656  0.00 97.00      PROA   
ATOM   3816  CA  THR P 244     -26.095-120.271 104.992  0.00 97.00      PROA   
ATOM   3817  HA  THR P 244     -27.064-119.789 104.959  0.00 97.00      PROA   
ATOM   3818  CB  THR P 244     -25.000-119.218 105.001  0.00 97.00      PROA   
ATOM   3819  HB  THR P 244     -24.975-118.669 104.039  0.00 97.00      PROA   
ATOM   3820  OG1 THR P 244     -23.744-119.841 105.204  0.00 97.00      PROA   
ATOM   3821  HG1 THR P 244     -23.762-120.632 104.659  0.00 97.00      PROA   
ATOM   3822  CG2 THR P 244     -25.207-118.176 106.114  0.00 97.00      PROA   
ATOM   3823 HG21 THR P 244     -25.268-118.656 107.111  0.00 97.00      PROA   
ATOM   3824 HG22 THR P 244     -26.135-117.598 105.934  0.00 97.00      PROA   
ATOM   3825 HG23 THR P 244     -24.349-117.466 106.119  0.00 97.00      PROA   
ATOM   3826  C   THR P 244     -25.917-121.095 103.717  0.00 97.00      PROA   
ATOM   3827  O   THR P 244     -25.096-122.008 103.682  0.00 97.00      PROA   
ATOM   3828  N   GLU P 245     -26.646-120.742 102.632  0.00 97.00      PROA   
ATOM   3829  HN  GLU P 245     -27.245-119.946 102.684  0.00 97.00      PROA   
ATOM   3830  CA  GLU P 245     -26.707-121.396 101.329  0.00 97.00      PROA   
ATOM   3831  HA  GLU P 245     -27.109-122.393 101.446  0.00 97.00      PROA   
ATOM   3832  CB  GLU P 245     -27.656-120.476 100.504  0.00 97.00      PROA   
ATOM   3833  HB1 GLU P 245     -27.094-119.576 100.173  0.00 97.00      PROA   
ATOM   3834  HB2 GLU P 245     -28.424-120.124 101.234  0.00 97.00      PROA   
ATOM   3835  CG  GLU P 245     -28.375-121.078  99.279  0.00 97.00      PROA   
ATOM   3836  HG1 GLU P 245     -28.242-122.177  99.269  0.00 97.00      PROA   
ATOM   3837  HG2 GLU P 245     -27.931-120.664  98.349  0.00 97.00      PROA   
ATOM   3838  CD  GLU P 245     -29.883-120.780  99.228  0.00 97.00      PROA   
ATOM   3839  OE1 GLU P 245     -30.354-119.792  99.844  0.00 97.00      PROA   
ATOM   3840  OE2 GLU P 245     -30.588-121.562  98.542  0.00 97.00      PROA   
ATOM   3841  C   GLU P 245     -25.322-121.476 100.682  0.00 97.00      PROA   
ATOM   3842  O   GLU P 245     -24.878-122.502 100.169  0.00 97.00      PROA   
ATOM   3843  N   ASP P 246     -24.602-120.356 100.793  0.00 97.00      PROA   
ATOM   3844  HN  ASP P 246     -25.069-119.550 101.155  0.00 97.00      PROA   
ATOM   3845  CA  ASP P 246     -23.258-120.026 100.396  0.00 97.00      PROA   
ATOM   3846  HA  ASP P 246     -23.124-120.332  99.366  0.00 97.00      PROA   
ATOM   3847  CB  ASP P 246     -23.145-118.465 100.490  0.00 97.00      PROA   
ATOM   3848  HB1 ASP P 246     -23.600-118.015  99.579  0.00 97.00      PROA   
ATOM   3849  HB2 ASP P 246     -22.090-118.131 100.531  0.00 97.00      PROA   
ATOM   3850  CG  ASP P 246     -23.915-117.892 101.695  0.00 97.00      PROA   
ATOM   3851  OD1 ASP P 246     -25.175-117.834 101.656  0.00 97.00      PROA   
ATOM   3852  OD2 ASP P 246     -23.251-117.563 102.705  0.00 97.00      PROA   
ATOM   3853  C   ASP P 246     -22.150-120.721 101.209  0.00 97.00      PROA   
ATOM   3854  O   ASP P 246     -20.995-120.745 100.787  0.00 97.00      PROA   
ATOM   3855  N   GLY P 247     -22.456-121.327 102.383  0.00 97.00      PROA   
ATOM   3856  HN  GLY P 247     -23.414-121.384 102.658  0.00 97.00      PROA   
ATOM   3857  CA  GLY P 247     -21.486-122.070 103.194  0.00 97.00      PROA   
ATOM   3858  HA1 GLY P 247     -20.887-122.692 102.543  0.00 97.00      PROA   
ATOM   3859  HA2 GLY P 247     -22.048-122.656 103.907  0.00 97.00      PROA   
ATOM   3860  C   GLY P 247     -20.535-121.212 103.995  0.00 97.00      PROA   
ATOM   3861  O   GLY P 247     -19.521-121.686 104.509  0.00 97.00      PROA   
ATOM   3862  N   ASN P 248     -20.852-119.912 104.142  0.00 97.00      PROA   
ATOM   3863  HN  ASN P 248     -21.637-119.538 103.654  0.00 97.00      PROA   
ATOM   3864  CA  ASN P 248     -20.163-119.002 105.033  0.00 97.00      PROA   
ATOM   3865  HA  ASN P 248     -19.109-119.046 104.799  0.00 97.00      PROA   
ATOM   3866  CB  ASN P 248     -20.697-117.565 104.824  0.00 97.00      PROA   
ATOM   3867  HB1 ASN P 248     -20.431-116.896 105.668  0.00 97.00      PROA   
ATOM   3868  HB2 ASN P 248     -21.803-117.583 104.719  0.00 97.00      PROA   
ATOM   3869  CG  ASN P 248     -20.020-117.002 103.569  0.00 97.00      PROA   
ATOM   3870  OD1 ASN P 248     -18.813-117.184 103.377  0.00 97.00      PROA   
ATOM   3871  ND2 ASN P 248     -20.802-116.346 102.675  0.00 97.00      PROA   
ATOM   3872 HD21 ASN P 248     -20.379-116.019 101.834  0.00 97.00      PROA   
ATOM   3873 HD22 ASN P 248     -21.797-116.456 102.741  0.00 97.00      PROA   
ATOM   3874  C   ASN P 248     -20.274-119.401 106.491  0.00 97.00      PROA   
ATOM   3875  O   ASN P 248     -19.277-119.420 107.211  0.00 97.00      PROA   
ATOM   3876  N   VAL P 249     -21.493-119.766 106.938  0.00 97.00      PROA   
ATOM   3877  HN  VAL P 249     -22.275-119.734 106.319  0.00 97.00      PROA   
ATOM   3878  CA  VAL P 249     -21.794-120.093 108.313  0.00 97.00      PROA   
ATOM   3879  HA  VAL P 249     -20.879-120.226 108.872  0.00 97.00      PROA   
ATOM   3880  CB  VAL P 249     -22.644-119.019 108.986  0.00 97.00      PROA   
ATOM   3881  HB  VAL P 249     -23.640-118.955 108.496  0.00 97.00      PROA   
ATOM   3882  CG1 VAL P 249     -22.849-119.352 110.482  0.00 97.00      PROA   
ATOM   3883 HG11 VAL P 249     -21.869-119.445 110.995  0.00 97.00      PROA   
ATOM   3884 HG12 VAL P 249     -23.417-120.294 110.621  0.00 97.00      PROA   
ATOM   3885 HG13 VAL P 249     -23.419-118.535 110.970  0.00 97.00      PROA   
ATOM   3886  CG2 VAL P 249     -21.964-117.643 108.822  0.00 97.00      PROA   
ATOM   3887 HG21 VAL P 249     -21.818-117.371 107.757  0.00 97.00      PROA   
ATOM   3888 HG22 VAL P 249     -20.978-117.637 109.332  0.00 97.00      PROA   
ATOM   3889 HG23 VAL P 249     -22.604-116.858 109.272  0.00 97.00      PROA   
ATOM   3890  C   VAL P 249     -22.567-121.392 108.338  0.00 97.00      PROA   
ATOM   3891  O   VAL P 249     -23.605-121.522 107.699  0.00 97.00      PROA   
ATOM   3892  N   LEU P 250     -22.093-122.384 109.121  0.00 97.00      PROA   
ATOM   3893  HN  LEU P 250     -21.231-122.288 109.610  0.00 97.00      PROA   
ATOM   3894  CA  LEU P 250     -22.851-123.575 109.431  0.00 97.00      PROA   
ATOM   3895  HA  LEU P 250     -23.871-123.434 109.099  0.00 97.00      PROA   
ATOM   3896  CB  LEU P 250     -22.375-124.905 108.770  0.00 97.00      PROA   
ATOM   3897  HB1 LEU P 250     -22.640-124.818 107.690  0.00 97.00      PROA   
ATOM   3898  HB2 LEU P 250     -22.984-125.742 109.175  0.00 97.00      PROA   
ATOM   3899  CG  LEU P 250     -20.878-125.337 108.809  0.00 97.00      PROA   
ATOM   3900  HG  LEU P 250     -20.846-126.267 108.186  0.00 97.00      PROA   
ATOM   3901  CD1 LEU P 250     -19.897-124.353 108.141  0.00 97.00      PROA   
ATOM   3902 HD11 LEU P 250     -19.739-123.464 108.786  0.00 97.00      PROA   
ATOM   3903 HD12 LEU P 250     -20.290-124.022 107.157  0.00 97.00      PROA   
ATOM   3904 HD13 LEU P 250     -18.913-124.844 107.990  0.00 97.00      PROA   
ATOM   3905  CD2 LEU P 250     -20.375-125.757 110.202  0.00 97.00      PROA   
ATOM   3906 HD21 LEU P 250     -21.104-126.438 110.689  0.00 97.00      PROA   
ATOM   3907 HD22 LEU P 250     -20.223-124.869 110.847  0.00 97.00      PROA   
ATOM   3908 HD23 LEU P 250     -19.401-126.281 110.112  0.00 97.00      PROA   
ATOM   3909  C   LEU P 250     -22.939-123.640 110.931  0.00 97.00      PROA   
ATOM   3910  O   LEU P 250     -21.964-123.404 111.641  0.00 97.00      PROA   
ATOM   3911  N   LYS P 251     -24.156-123.887 111.460  0.00 97.00      PROA   
ATOM   3912  HN  LYS P 251     -24.957-124.048 110.885  0.00 97.00      PROA   
ATOM   3913  CA  LYS P 251     -24.403-123.730 112.869  0.00 97.00      PROA   
ATOM   3914  HA  LYS P 251     -23.475-123.782 113.421  0.00 97.00      PROA   
ATOM   3915  CB  LYS P 251     -25.044-122.362 113.147  0.00 97.00      PROA   
ATOM   3916  HB1 LYS P 251     -26.068-122.286 112.723  0.00 97.00      PROA   
ATOM   3917  HB2 LYS P 251     -24.414-121.626 112.590  0.00 97.00      PROA   
ATOM   3918  CG  LYS P 251     -25.015-121.975 114.631  0.00 97.00      PROA   
ATOM   3919  HG1 LYS P 251     -24.432-122.728 115.209  0.00 97.00      PROA   
ATOM   3920  HG2 LYS P 251     -26.054-122.003 115.016  0.00 97.00      PROA   
ATOM   3921  CD  LYS P 251     -24.380-120.593 114.865  0.00 97.00      PROA   
ATOM   3922  HD1 LYS P 251     -23.319-120.638 114.528  0.00 97.00      PROA   
ATOM   3923  HD2 LYS P 251     -24.382-120.374 115.956  0.00 97.00      PROA   
ATOM   3924  CE  LYS P 251     -25.107-119.463 114.117  0.00 97.00      PROA   
ATOM   3925  HE1 LYS P 251     -26.167-119.438 114.445  0.00 97.00      PROA   
ATOM   3926  HE2 LYS P 251     -25.077-119.611 113.017  0.00 97.00      PROA   
ATOM   3927  NZ  LYS P 251     -24.494-118.140 114.403  0.00 97.00      PROA   
ATOM   3928  HZ1 LYS P 251     -23.470-118.164 114.235  0.00 97.00      PROA   
ATOM   3929  HZ2 LYS P 251     -24.672-117.857 115.391  0.00 97.00      PROA   
ATOM   3930  HZ3 LYS P 251     -24.876-117.417 113.765  0.00 97.00      PROA   
ATOM   3931  C   LYS P 251     -25.269-124.873 113.326  0.00 97.00      PROA   
ATOM   3932  O   LYS P 251     -26.496-124.800 113.379  0.00 97.00      PROA   
ATOM   3933  N   ARG P 252     -24.602-125.995 113.657  0.00 97.00      PROA   
ATOM   3934  HN  ARG P 252     -23.605-126.007 113.610  0.00 97.00      PROA   
ATOM   3935  CA  ARG P 252     -25.216-127.224 114.109  0.00 97.00      PROA   
ATOM   3936  HA  ARG P 252     -25.960-127.484 113.370  0.00 97.00      PROA   
ATOM   3937  CB  ARG P 252     -24.167-128.364 114.142  0.00 97.00      PROA   
ATOM   3938  HB1 ARG P 252     -24.596-129.261 114.639  0.00 97.00      PROA   
ATOM   3939  HB2 ARG P 252     -23.287-128.034 114.737  0.00 97.00      PROA   
ATOM   3940  CG  ARG P 252     -23.701-128.789 112.735  0.00 97.00      PROA   
ATOM   3941  HG1 ARG P 252     -23.276-127.922 112.180  0.00 97.00      PROA   
ATOM   3942  HG2 ARG P 252     -24.603-129.129 112.176  0.00 97.00      PROA   
ATOM   3943  CD  ARG P 252     -22.654-129.916 112.757  0.00 97.00      PROA   
ATOM   3944  HD1 ARG P 252     -22.991-130.743 113.415  0.00 97.00      PROA   
ATOM   3945  HD2 ARG P 252     -21.672-129.526 113.100  0.00 97.00      PROA   
ATOM   3946  NE  ARG P 252     -22.565-130.444 111.363  0.00 97.00      PROA   
ATOM   3947  HE  ARG P 252     -23.388-130.416 110.793  0.00 97.00      PROA   
ATOM   3948  CZ  ARG P 252     -21.442-130.669 110.660  0.00 97.00      PROA   
ATOM   3949  NH1 ARG P 252     -20.289-131.004 111.231  0.00 97.00      PROA   
ATOM   3950 HH11 ARG P 252     -20.332-131.247 112.193  0.00 97.00      PROA   
ATOM   3951 HH12 ARG P 252     -19.579-131.347 110.624  0.00 97.00      PROA   
ATOM   3952  NH2 ARG P 252     -21.539-130.568 109.323  0.00 97.00      PROA   
ATOM   3953 HH21 ARG P 252     -22.395-130.158 108.998  0.00 97.00      PROA   
ATOM   3954 HH22 ARG P 252     -20.725-130.545 108.755  0.00 97.00      PROA   
ATOM   3955  C   ARG P 252     -25.960-127.122 115.434  0.00 97.00      PROA   
ATOM   3956  O   ARG P 252     -25.538-126.408 116.343  0.00 97.00      PROA   
ATOM   3957  N   SER P 253     -27.096-127.855 115.583  0.00 97.00      PROA   
ATOM   3958  HN  SER P 253     -27.477-128.388 114.829  0.00 97.00      PROA   
ATOM   3959  CA  SER P 253     -27.737-128.011 116.881  0.00 97.00      PROA   
ATOM   3960  HA  SER P 253     -27.724-127.043 117.355  0.00 97.00      PROA   
ATOM   3961  CB  SER P 253     -29.239-128.408 116.835  0.00 97.00      PROA   
ATOM   3962  HB1 SER P 253     -29.817-127.593 116.350  0.00 97.00      PROA   
ATOM   3963  HB2 SER P 253     -29.633-128.536 117.866  0.00 97.00      PROA   
ATOM   3964  OG  SER P 253     -29.466-129.615 116.124  0.00 97.00      PROA   
ATOM   3965  HG1 SER P 253     -29.178-129.450 115.218  0.00 97.00      PROA   
ATOM   3966  C   SER P 253     -26.970-129.024 117.731  0.00 97.00      PROA   
ATOM   3967  O   SER P 253     -26.507-130.028 117.191  0.00 97.00      PROA   
ATOM   3968  N   PRO P 254     -26.798-128.837 119.039  0.00 97.00      PROA   
ATOM   3969  CD  PRO P 254     -26.818-127.519 119.681  0.00 97.00      PROA   
ATOM   3970  HD1 PRO P 254     -27.877-127.228 119.855  0.00 97.00      PROA   
ATOM   3971  HD2 PRO P 254     -26.303-126.750 119.062  0.00 97.00      PROA   
ATOM   3972  CA  PRO P 254     -26.496-129.905 119.996  0.00 97.00      PROA   
ATOM   3973  HA  PRO P 254     -25.528-130.303 119.727  0.00 97.00      PROA   
ATOM   3974  CB  PRO P 254     -26.486-129.180 121.356  0.00 97.00      PROA   
ATOM   3975  HB1 PRO P 254     -25.783-129.647 122.073  0.00 97.00      PROA   
ATOM   3976  HB2 PRO P 254     -27.506-129.164 121.799  0.00 97.00      PROA   
ATOM   3977  CG  PRO P 254     -26.092-127.738 121.007  0.00 97.00      PROA   
ATOM   3978  HG1 PRO P 254     -26.390-127.006 121.783  0.00 97.00      PROA   
ATOM   3979  HG2 PRO P 254     -24.993-127.677 120.840  0.00 97.00      PROA   
ATOM   3980  C   PRO P 254     -27.484-131.071 119.971  0.00 97.00      PROA   
ATOM   3981  O   PRO P 254     -28.659-130.844 119.687  0.00 97.00      PROA   
ATOM   3982  N   GLU P 255     -27.037-132.321 120.266  0.00 97.00      PROA   
ATOM   3983  HN  GLU P 255     -26.071-132.501 120.440  0.00 97.00      PROA   
ATOM   3984  CA  GLU P 255     -27.894-133.496 120.312  0.00 97.00      PROA   
ATOM   3985  HA  GLU P 255     -28.354-133.579 119.341  0.00 97.00      PROA   
ATOM   3986  CB  GLU P 255     -27.109-134.818 120.560  0.00 97.00      PROA   
ATOM   3987  HB1 GLU P 255     -27.868-135.627 120.592  0.00 97.00      PROA   
ATOM   3988  HB2 GLU P 255     -26.614-134.788 121.555  0.00 97.00      PROA   
ATOM   3989  CG  GLU P 255     -26.057-135.167 119.473  0.00 97.00      PROA   
ATOM   3990  HG1 GLU P 255     -25.044-134.875 119.819  0.00 97.00      PROA   
ATOM   3991  HG2 GLU P 255     -26.278-134.612 118.538  0.00 97.00      PROA   
ATOM   3992  CD  GLU P 255     -26.042-136.657 119.111  0.00 97.00      PROA   
ATOM   3993  OE1 GLU P 255     -25.009-137.332 119.363  0.00 97.00      PROA   
ATOM   3994  OE2 GLU P 255     -27.064-137.130 118.550  0.00 97.00      PROA   
ATOM   3995  C   GLU P 255     -29.035-133.416 121.325  0.00 97.00      PROA   
ATOM   3996  O   GLU P 255     -28.878-132.935 122.445  0.00 97.00      PROA   
ATOM   3997  N   LEU P 256     -30.225-133.916 120.921  0.00 97.00      PROA   
ATOM   3998  HN  LEU P 256     -30.330-134.249 119.984  0.00 97.00      PROA   
ATOM   3999  CA  LEU P 256     -31.440-133.918 121.704  0.00 97.00      PROA   
ATOM   4000  HA  LEU P 256     -31.234-133.514 122.685  0.00 97.00      PROA   
ATOM   4001  CB  LEU P 256     -32.507-133.058 120.969  0.00 97.00      PROA   
ATOM   4002  HB1 LEU P 256     -32.750-133.516 119.988  0.00 97.00      PROA   
ATOM   4003  HB2 LEU P 256     -32.005-132.084 120.751  0.00 97.00      PROA   
ATOM   4004  CG  LEU P 256     -33.819-132.708 121.718  0.00 97.00      PROA   
ATOM   4005  HG  LEU P 256     -34.257-131.833 121.176  0.00 97.00      PROA   
ATOM   4006  CD1 LEU P 256     -34.880-133.820 121.642  0.00 97.00      PROA   
ATOM   4007 HD11 LEU P 256     -34.567-134.702 122.231  0.00 97.00      PROA   
ATOM   4008 HD12 LEU P 256     -35.040-134.136 120.590  0.00 97.00      PROA   
ATOM   4009 HD13 LEU P 256     -35.846-133.458 122.055  0.00 97.00      PROA   
ATOM   4010  CD2 LEU P 256     -33.582-132.252 123.169  0.00 97.00      PROA   
ATOM   4011 HD21 LEU P 256     -32.842-131.424 123.195  0.00 97.00      PROA   
ATOM   4012 HD22 LEU P 256     -33.202-133.093 123.786  0.00 97.00      PROA   
ATOM   4013 HD23 LEU P 256     -34.533-131.893 123.616  0.00 97.00      PROA   
ATOM   4014  C   LEU P 256     -31.874-135.362 121.858  0.00 97.00      PROA   
ATOM   4015  O   LEU P 256     -31.906-136.118 120.893  0.00 97.00      PROA   
ATOM   4016  N   GLU P 257     -32.206-135.806 123.094  0.00 97.00      PROA   
ATOM   4017  HN  GLU P 257     -32.213-135.195 123.880  0.00 97.00      PROA   
ATOM   4018  CA  GLU P 257     -32.508-137.199 123.369  0.00 97.00      PROA   
ATOM   4019  HA  GLU P 257     -31.931-137.815 122.697  0.00 97.00      PROA   
ATOM   4020  CB  GLU P 257     -32.132-137.600 124.821  0.00 97.00      PROA   
ATOM   4021  HB1 GLU P 257     -32.763-137.058 125.556  0.00 97.00      PROA   
ATOM   4022  HB2 GLU P 257     -31.086-137.243 124.982  0.00 97.00      PROA   
ATOM   4023  CG  GLU P 257     -32.122-139.126 125.082  0.00 97.00      PROA   
ATOM   4024  HG1 GLU P 257     -31.197-139.386 125.641  0.00 97.00      PROA   
ATOM   4025  HG2 GLU P 257     -32.115-139.692 124.129  0.00 97.00      PROA   
ATOM   4026  CD  GLU P 257     -33.301-139.603 125.920  0.00 97.00      PROA   
ATOM   4027  OE1 GLU P 257     -34.442-139.546 125.415  0.00 97.00      PROA   
ATOM   4028  OE2 GLU P 257     -33.071-140.070 127.062  0.00 97.00      PROA   
ATOM   4029  C   GLU P 257     -33.970-137.498 123.124  0.00 97.00      PROA   
ATOM   4030  O   GLU P 257     -34.858-136.779 123.575  0.00 97.00      PROA   
ATOM   4031  N   LEU P 258     -34.238-138.602 122.390  0.00 97.00      PROA   
ATOM   4032  HN  LEU P 258     -33.486-139.141 122.015  0.00 97.00      PROA   
ATOM   4033  CA  LEU P 258     -35.568-139.099 122.125  0.00 97.00      PROA   
ATOM   4034  HA  LEU P 258     -36.233-138.737 122.895  0.00 97.00      PROA   
ATOM   4035  CB  LEU P 258     -36.130-138.680 120.740  0.00 97.00      PROA   
ATOM   4036  HB1 LEU P 258     -37.121-139.153 120.566  0.00 97.00      PROA   
ATOM   4037  HB2 LEU P 258     -35.437-139.050 119.957  0.00 97.00      PROA   
ATOM   4038  CG  LEU P 258     -36.294-137.153 120.539  0.00 97.00      PROA   
ATOM   4039  HG  LEU P 258     -35.344-136.655 120.838  0.00 97.00      PROA   
ATOM   4040  CD1 LEU P 258     -36.524-136.813 119.058  0.00 97.00      PROA   
ATOM   4041 HD11 LEU P 258     -37.473-137.269 118.706  0.00 97.00      PROA   
ATOM   4042 HD12 LEU P 258     -35.692-137.201 118.436  0.00 97.00      PROA   
ATOM   4043 HD13 LEU P 258     -36.582-135.712 118.926  0.00 97.00      PROA   
ATOM   4044  CD2 LEU P 258     -37.433-136.567 121.395  0.00 97.00      PROA   
ATOM   4045 HD21 LEU P 258     -37.252-136.746 122.474  0.00 97.00      PROA   
ATOM   4046 HD22 LEU P 258     -38.401-137.033 121.113  0.00 97.00      PROA   
ATOM   4047 HD23 LEU P 258     -37.508-135.471 121.229  0.00 97.00      PROA   
ATOM   4048  C   LEU P 258     -35.556-140.611 122.231  0.00 97.00      PROA   
ATOM   4049  O   LEU P 258     -35.614-141.334 121.238  0.00 97.00      PROA   
ATOM   4050  N   GLN P 259     -35.485-141.142 123.470  0.00 97.00      PROA   
ATOM   4051  HN  GLN P 259     -35.248-140.559 124.251  0.00 97.00      PROA   
ATOM   4052  CA  GLN P 259     -35.791-142.524 123.776  0.00 97.00      PROA   
ATOM   4053  HA  GLN P 259     -35.155-143.114 123.136  0.00 97.00      PROA   
ATOM   4054  CB  GLN P 259     -35.468-142.920 125.242  0.00 97.00      PROA   
ATOM   4055  HB1 GLN P 259     -36.012-143.854 125.514  0.00 97.00      PROA   
ATOM   4056  HB2 GLN P 259     -35.834-142.111 125.912  0.00 97.00      PROA   
ATOM   4057  CG  GLN P 259     -33.969-143.157 125.514  0.00 97.00      PROA   
ATOM   4058  HG1 GLN P 259     -33.387-142.230 125.338  0.00 97.00      PROA   
ATOM   4059  HG2 GLN P 259     -33.569-143.947 124.844  0.00 97.00      PROA   
ATOM   4060  CD  GLN P 259     -33.788-143.635 126.960  0.00 97.00      PROA   
ATOM   4061  OE1 GLN P 259     -33.923-144.826 127.256  0.00 97.00      PROA   
ATOM   4062  NE2 GLN P 259     -33.490-142.682 127.884  0.00 97.00      PROA   
ATOM   4063 HE21 GLN P 259     -33.358-142.950 128.835  0.00 97.00      PROA   
ATOM   4064 HE22 GLN P 259     -33.401-141.725 127.597  0.00 97.00      PROA   
ATOM   4065  C   GLN P 259     -37.219-142.913 123.440  0.00 97.00      PROA   
ATOM   4066  O   GLN P 259     -38.158-142.161 123.679  0.00 97.00      PROA   
ATOM   4067  N   VAL P 260     -37.396-144.118 122.854  0.00 97.00      PROA   
ATOM   4068  HN  VAL P 260     -36.617-144.702 122.650  0.00 97.00      PROA   
ATOM   4069  CA  VAL P 260     -38.680-144.641 122.443  0.00 97.00      PROA   
ATOM   4070  HA  VAL P 260     -39.467-144.053 122.884  0.00 97.00      PROA   
ATOM   4071  CB  VAL P 260     -38.857-144.646 120.927  0.00 97.00      PROA   
ATOM   4072  HB  VAL P 260     -38.069-145.284 120.473  0.00 97.00      PROA   
ATOM   4073  CG1 VAL P 260     -40.249-145.194 120.546  0.00 97.00      PROA   
ATOM   4074 HG11 VAL P 260     -41.049-144.606 121.044  0.00 97.00      PROA   
ATOM   4075 HG12 VAL P 260     -40.358-146.261 120.825  0.00 97.00      PROA   
ATOM   4076 HG13 VAL P 260     -40.393-145.115 119.449  0.00 97.00      PROA   
ATOM   4077  CG2 VAL P 260     -38.666-143.221 120.359  0.00 97.00      PROA   
ATOM   4078 HG21 VAL P 260     -37.629-142.861 120.512  0.00 97.00      PROA   
ATOM   4079 HG22 VAL P 260     -39.363-142.511 120.847  0.00 97.00      PROA   
ATOM   4080 HG23 VAL P 260     -38.867-143.219 119.266  0.00 97.00      PROA   
ATOM   4081  C   VAL P 260     -38.749-146.051 123.001  0.00 97.00      PROA   
ATOM   4082  O   VAL P 260     -37.812-146.830 122.846  0.00 97.00      PROA   
ATOM   4083  N   LEU P 261     -39.854-146.403 123.700  0.00 97.00      PROA   
ATOM   4084  HN  LEU P 261     -40.607-145.754 123.802  0.00 97.00      PROA   
ATOM   4085  CA  LEU P 261     -39.998-147.676 124.379  0.00 97.00      PROA   
ATOM   4086  HA  LEU P 261     -39.179-148.316 124.093  0.00 97.00      PROA   
ATOM   4087  CB  LEU P 261     -39.985-147.546 125.922  0.00 97.00      PROA   
ATOM   4088  HB1 LEU P 261     -40.228-148.527 126.388  0.00 97.00      PROA   
ATOM   4089  HB2 LEU P 261     -40.768-146.818 126.230  0.00 97.00      PROA   
ATOM   4090  CG  LEU P 261     -38.630-147.090 126.519  0.00 97.00      PROA   
ATOM   4091  HG  LEU P 261     -38.392-146.078 126.116  0.00 97.00      PROA   
ATOM   4092  CD1 LEU P 261     -38.736-146.981 128.051  0.00 97.00      PROA   
ATOM   4093 HD11 LEU P 261     -38.946-147.980 128.489  0.00 97.00      PROA   
ATOM   4094 HD12 LEU P 261     -39.558-146.293 128.334  0.00 97.00      PROA   
ATOM   4095 HD13 LEU P 261     -37.785-146.598 128.478  0.00 97.00      PROA   
ATOM   4096  CD2 LEU P 261     -37.464-148.026 126.148  0.00 97.00      PROA   
ATOM   4097 HD21 LEU P 261     -36.533-147.689 126.650  0.00 97.00      PROA   
ATOM   4098 HD22 LEU P 261     -37.284-148.024 125.055  0.00 97.00      PROA   
ATOM   4099 HD23 LEU P 261     -37.688-149.063 126.477  0.00 97.00      PROA   
ATOM   4100  C   LEU P 261     -41.242-148.419 123.950  0.00 97.00      PROA   
ATOM   4101  O   LEU P 261     -42.346-147.885 123.898  0.00 97.00      PROA   
ATOM   4102  N   GLY P 262     -41.055-149.720 123.642  0.00 97.00      PROA   
ATOM   4103  HN  GLY P 262     -40.153-150.128 123.743  0.00 97.00      PROA   
ATOM   4104  CA  GLY P 262     -42.082-150.641 123.226  0.00 97.00      PROA   
ATOM   4105  HA1 GLY P 262     -42.066-150.698 122.149  0.00 97.00      PROA   
ATOM   4106  HA2 GLY P 262     -43.037-150.359 123.647  0.00 97.00      PROA   
ATOM   4107  C   GLY P 262     -41.701-151.986 123.746  0.00 97.00      PROA   
ATOM   4108  O   GLY P 262     -40.553-152.231 124.110  0.00 97.00      PROA   
ATOM   4109  N   HSD P 263     -42.676-152.911 123.764  0.00 97.00      PROA   
ATOM   4110  HN  HSD P 263     -43.586-152.697 123.416  0.00 97.00      PROA   
ATOM   4111  CA  HSD P 263     -42.481-154.277 124.181  0.00 97.00      PROA   
ATOM   4112  HA  HSD P 263     -41.427-154.493 124.295  0.00 97.00      PROA   
ATOM   4113  CB  HSD P 263     -43.224-154.595 125.500  0.00 97.00      PROA   
ATOM   4114  HB1 HSD P 263     -43.176-155.683 125.724  0.00 97.00      PROA   
ATOM   4115  HB2 HSD P 263     -44.295-154.314 125.395  0.00 97.00      PROA   
ATOM   4116  ND1 HSD P 263     -41.819-154.352 127.627  0.00 97.00      PROA   
ATOM   4117  HD1 HSD P 263     -41.490-155.297 127.670  0.00 97.00      PROA   
ATOM   4118  CG  HSD P 263     -42.645-153.817 126.658  0.00 97.00      PROA   
ATOM   4119  CE1 HSD P 263     -41.579-153.368 128.529  0.00 97.00      PROA   
ATOM   4120  HE1 HSD P 263     -40.952-153.506 129.410  0.00 97.00      PROA   
ATOM   4121  NE2 HSD P 263     -42.198-152.247 128.218  0.00 97.00      PROA   
ATOM   4122  CD2 HSD P 263     -42.877-152.532 127.047  0.00 97.00      PROA   
ATOM   4123  HD2 HSD P 263     -43.483-151.766 126.580  0.00 97.00      PROA   
ATOM   4124  C   HSD P 263     -43.011-155.096 123.038  0.00 97.00      PROA   
ATOM   4125  O   HSD P 263     -44.047-154.757 122.471  0.00 97.00      PROA   
ATOM   4126  N   GLN P 264     -42.280-156.163 122.633  0.00 97.00      PROA   
ATOM   4127  HN  GLN P 264     -41.453-156.435 123.121  0.00 97.00      PROA   
ATOM   4128  CA  GLN P 264     -42.551-156.916 121.422  0.00 97.00      PROA   
ATOM   4129  HA  GLN P 264     -42.476-156.202 120.612  0.00 97.00      PROA   
ATOM   4130  CB  GLN P 264     -41.457-157.983 121.161  0.00 97.00      PROA   
ATOM   4131  HB1 GLN P 264     -41.791-158.702 120.380  0.00 97.00      PROA   
ATOM   4132  HB2 GLN P 264     -41.315-158.549 122.109  0.00 97.00      PROA   
ATOM   4133  CG  GLN P 264     -40.122-157.350 120.695  0.00 97.00      PROA   
ATOM   4134  HG1 GLN P 264     -39.935-156.404 121.248  0.00 97.00      PROA   
ATOM   4135  HG2 GLN P 264     -40.171-157.105 119.613  0.00 97.00      PROA   
ATOM   4136  CD  GLN P 264     -38.914-158.255 120.965  0.00 97.00      PROA   
ATOM   4137  OE1 GLN P 264     -38.009-157.887 121.723  0.00 97.00      PROA   
ATOM   4138  NE2 GLN P 264     -38.892-159.457 120.330  0.00 97.00      PROA   
ATOM   4139 HE21 GLN P 264     -38.116-160.062 120.499  0.00 97.00      PROA   
ATOM   4140 HE22 GLN P 264     -39.635-159.709 119.712  0.00 97.00      PROA   
ATOM   4141  C   GLN P 264     -43.949-157.505 121.317  0.00 97.00      PROA   
ATOM   4142  O   GLN P 264     -44.483-158.099 122.251  0.00 97.00      PROA   
ATOM   4143  N   GLN P 265     -44.576-157.296 120.141  0.00 97.00      PROA   
ATOM   4144  HN  GLN P 265     -44.088-156.848 119.394  0.00 97.00      PROA   
ATOM   4145  CA  GLN P 265     -45.988-157.464 119.907  0.00 97.00      PROA   
ATOM   4146  HA  GLN P 265     -46.464-157.525 120.872  0.00 97.00      PROA   
ATOM   4147  CB  GLN P 265     -46.605-156.237 119.163  0.00 97.00      PROA   
ATOM   4148  HB1 GLN P 265     -46.644-155.392 119.887  0.00 97.00      PROA   
ATOM   4149  HB2 GLN P 265     -47.659-156.468 118.889  0.00 97.00      PROA   
ATOM   4150  CG  GLN P 265     -45.875-155.748 117.881  0.00 97.00      PROA   
ATOM   4151  HG1 GLN P 265     -46.545-155.056 117.324  0.00 97.00      PROA   
ATOM   4152  HG2 GLN P 265     -45.667-156.614 117.219  0.00 97.00      PROA   
ATOM   4153  CD  GLN P 265     -44.537-155.032 118.148  0.00 97.00      PROA   
ATOM   4154  OE1 GLN P 265     -43.468-155.652 118.123  0.00 97.00      PROA   
ATOM   4155  NE2 GLN P 265     -44.593-153.696 118.401  0.00 97.00      PROA   
ATOM   4156 HE21 GLN P 265     -43.741-153.210 118.608  0.00 97.00      PROA   
ATOM   4157 HE22 GLN P 265     -45.465-153.212 118.383  0.00 97.00      PROA   
ATOM   4158  C   GLN P 265     -46.287-158.737 119.131  0.00 97.00      PROA   
ATOM   4159  O   GLN P 265     -45.440-159.200 118.367  0.00 97.00      PROA   
ATOM   4160  N   PRO P 266     -47.470-159.348 119.268  0.00 97.00      PROA   
ATOM   4161  CD  PRO P 266     -48.407-159.088 120.367  0.00 97.00      PROA   
ATOM   4162  HD1 PRO P 266     -48.864-158.085 120.212  0.00 97.00      PROA   
ATOM   4163  HD2 PRO P 266     -47.903-159.137 121.357  0.00 97.00      PROA   
ATOM   4164  CA  PRO P 266     -48.094-160.171 118.231  0.00 97.00      PROA   
ATOM   4165  HA  PRO P 266     -47.552-161.105 118.216  0.00 97.00      PROA   
ATOM   4166  CB  PRO P 266     -49.551-160.338 118.702  0.00 97.00      PROA   
ATOM   4167  HB1 PRO P 266     -49.985-161.311 118.399  0.00 97.00      PROA   
ATOM   4168  HB2 PRO P 266     -50.188-159.516 118.307  0.00 97.00      PROA   
ATOM   4169  CG  PRO P 266     -49.468-160.176 120.224  0.00 97.00      PROA   
ATOM   4170  HG1 PRO P 266     -50.438-159.891 120.678  0.00 97.00      PROA   
ATOM   4171  HG2 PRO P 266     -49.100-161.118 120.688  0.00 97.00      PROA   
ATOM   4172  C   PRO P 266     -48.016-159.596 116.822  0.00 97.00      PROA   
ATOM   4173  O   PRO P 266     -48.228-158.398 116.647  0.00 97.00      PROA   
ATOM   4174  N   THR P 267     -47.713-160.432 115.805  0.00 97.00      PROA   
ATOM   4175  HN  THR P 267     -47.412-161.365 115.987  0.00 97.00      PROA   
ATOM   4176  CA  THR P 267     -47.827-160.078 114.395  0.00 97.00      PROA   
ATOM   4177  HA  THR P 267     -47.255-159.166 114.285  0.00 97.00      PROA   
ATOM   4178  CB  THR P 267     -47.213-161.117 113.462  0.00 97.00      PROA   
ATOM   4179  HB  THR P 267     -47.952-161.896 113.173  0.00 97.00      PROA   
ATOM   4180  OG1 THR P 267     -46.137-161.796 114.094  0.00 97.00      PROA   
ATOM   4181  HG1 THR P 267     -45.520-161.107 114.355  0.00 97.00      PROA   
ATOM   4182  CG2 THR P 267     -46.669-160.437 112.192  0.00 97.00      PROA   
ATOM   4183 HG21 THR P 267     -45.893-159.687 112.457  0.00 97.00      PROA   
ATOM   4184 HG22 THR P 267     -47.482-159.923 111.640  0.00 97.00      PROA   
ATOM   4185 HG23 THR P 267     -46.211-161.196 111.522  0.00 97.00      PROA   
ATOM   4186  C   THR P 267     -49.246-159.747 113.924  0.00 97.00      PROA   
ATOM   4187  O   THR P 267     -49.368-158.769 113.185  0.00 97.00      PROA   
ATOM   4188  N   PRO P 268     -50.345-160.433 114.269  0.00 97.00      PROA   
ATOM   4189  CD  PRO P 268     -50.373-161.821 114.755  0.00 97.00      PROA   
ATOM   4190  HD1 PRO P 268     -49.722-161.963 115.641  0.00 97.00      PROA   
ATOM   4191  HD2 PRO P 268     -50.062-162.507 113.936  0.00 97.00      PROA   
ATOM   4192  CA  PRO P 268     -51.691-159.920 114.033  0.00 97.00      PROA   
ATOM   4193  HA  PRO P 268     -51.759-159.463 113.056  0.00 97.00      PROA   
ATOM   4194  CB  PRO P 268     -52.590-161.163 114.160  0.00 97.00      PROA   
ATOM   4195  HB1 PRO P 268     -52.655-161.662 113.166  0.00 97.00      PROA   
ATOM   4196  HB2 PRO P 268     -53.617-160.932 114.506  0.00 97.00      PROA   
ATOM   4197  CG  PRO P 268     -51.834-162.074 115.131  0.00 97.00      PROA   
ATOM   4198  HG1 PRO P 268     -52.009-161.718 116.170  0.00 97.00      PROA   
ATOM   4199  HG2 PRO P 268     -52.126-163.139 115.049  0.00 97.00      PROA   
ATOM   4200  C   PRO P 268     -52.069-158.873 115.066  0.00 97.00      PROA   
ATOM   4201  O   PRO P 268     -51.615-158.941 116.208  0.00 97.00      PROA   
ATOM   4202  N   VAL P 269     -52.903-157.894 114.652  0.00 97.00      PROA   
ATOM   4203  HN  VAL P 269     -53.288-157.875 113.734  0.00 97.00      PROA   
ATOM   4204  CA  VAL P 269     -53.482-156.863 115.469  0.00 97.00      PROA   
ATOM   4205  HA  VAL P 269     -53.628-157.250 116.468  0.00 97.00      PROA   
ATOM   4206  CB  VAL P 269     -52.618-155.597 115.515  0.00 97.00      PROA   
ATOM   4207  HB  VAL P 269     -51.606-155.895 115.878  0.00 97.00      PROA   
ATOM   4208  CG1 VAL P 269     -52.460-154.975 114.111  0.00 97.00      PROA   
ATOM   4209 HG11 VAL P 269     -53.452-154.673 113.715  0.00 97.00      PROA   
ATOM   4210 HG12 VAL P 269     -52.000-155.697 113.406  0.00 97.00      PROA   
ATOM   4211 HG13 VAL P 269     -51.817-154.070 114.160  0.00 97.00      PROA   
ATOM   4212  CG2 VAL P 269     -53.203-154.583 116.518  0.00 97.00      PROA   
ATOM   4213 HG21 VAL P 269     -53.308-155.045 117.522  0.00 97.00      PROA   
ATOM   4214 HG22 VAL P 269     -54.204-154.247 116.176  0.00 97.00      PROA   
ATOM   4215 HG23 VAL P 269     -52.547-153.690 116.598  0.00 97.00      PROA   
ATOM   4216  C   VAL P 269     -54.882-156.627 114.847  0.00 97.00      PROA   
ATOM   4217  OT1 VAL P 269     -55.075-156.977 113.649  0.00 97.00      PROA   
ATOM   4218  OT2 VAL P 269     -55.784-156.125 115.568  0.00 97.00      PROA   
END
