# Supplementary material for: The solution structure of the unbound IgG Fc receptor CD64 resembles its crystal structure: Implications for function
Source: PLoS One. 2023 Sep 21;18(9):e0288351. doi: 10.1371/journal.pone.0288351 (PMC10513344; doi:10.1371/journal.pone.0288351)
Supplement: S1 File — (ZIP) [file pone.0288351.s003.zip › CD64V03 E11/Top100/EM_done_ready_for_EM_top100_0p11_E11.dcd_42552.pdb.pdb]

REMARK  FINAL COORDINATES WRITTEN BY NAMD AT TIMESTEP 2000
ATOM      1  N   LYS P   1       2.848 -73.955  77.383  0.00 97.00      PROA   
ATOM      2  HT1 LYS P   1       3.252 -73.433  78.190  0.00 97.00      PROA   
ATOM      3  HT2 LYS P   1       2.790 -73.277  76.592  0.00 97.00      PROA   
ATOM      4  HT3 LYS P   1       3.487 -74.735  77.136  0.00 97.00      PROA   
ATOM      5  CA  LYS P   1       1.501 -74.452  77.753  0.00 97.00      PROA   
ATOM      6  HA  LYS P   1       1.007 -73.659  78.295  0.00 97.00      PROA   
ATOM      7  CB  LYS P   1       0.651 -74.795  76.493  0.00 97.00      PROA   
ATOM      8  HB1 LYS P   1      -0.235 -75.384  76.815  0.00 97.00      PROA   
ATOM      9  HB2 LYS P   1       1.229 -75.437  75.794  0.00 97.00      PROA   
ATOM     10  CG  LYS P   1       0.122 -73.555  75.739  0.00 97.00      PROA   
ATOM     11  HG1 LYS P   1       0.968 -73.093  75.183  0.00 97.00      PROA   
ATOM     12  HG2 LYS P   1      -0.247 -72.798  76.465  0.00 97.00      PROA   
ATOM     13  CD  LYS P   1      -1.003 -73.856  74.725  0.00 97.00      PROA   
ATOM     14  HD1 LYS P   1      -0.660 -74.664  74.042  0.00 97.00      PROA   
ATOM     15  HD2 LYS P   1      -1.156 -72.938  74.113  0.00 97.00      PROA   
ATOM     16  CE  LYS P   1      -2.339 -74.258  75.376  0.00 97.00      PROA   
ATOM     17  HE1 LYS P   1      -2.652 -73.486  76.111  0.00 97.00      PROA   
ATOM     18  HE2 LYS P   1      -2.247 -75.235  75.895  0.00 97.00      PROA   
ATOM     19  NZ  LYS P   1      -3.422 -74.387  74.367  0.00 97.00      PROA   
ATOM     20  HZ1 LYS P   1      -3.158 -75.096  73.655  0.00 97.00      PROA   
ATOM     21  HZ2 LYS P   1      -3.577 -73.471  73.899  0.00 97.00      PROA   
ATOM     22  HZ3 LYS P   1      -4.301 -74.683  74.837  0.00 97.00      PROA   
ATOM     23  C   LYS P   1       1.604 -75.624  78.691  0.00 97.00      PROA   
ATOM     24  O   LYS P   1       2.678 -76.192  78.881  0.00 97.00      PROA   
ATOM     25  N   ALA P   2       0.470 -76.010  79.309  0.00 97.00      PROA   
ATOM     26  HN  ALA P   2      -0.399 -75.529  79.217  0.00 97.00      PROA   
ATOM     27  CA  ALA P   2       0.346 -77.181  80.124  0.00 97.00      PROA   
ATOM     28  HA  ALA P   2       0.867 -78.011  79.663  0.00 97.00      PROA   
ATOM     29  CB  ALA P   2       0.826 -76.938  81.570  0.00 97.00      PROA   
ATOM     30  HB1 ALA P   2       0.290 -76.074  82.017  0.00 97.00      PROA   
ATOM     31  HB2 ALA P   2       1.913 -76.705  81.574  0.00 97.00      PROA   
ATOM     32  HB3 ALA P   2       0.660 -77.831  82.207  0.00 97.00      PROA   
ATOM     33  C   ALA P   2      -1.138 -77.444  80.079  0.00 97.00      PROA   
ATOM     34  O   ALA P   2      -1.877 -76.652  79.493  0.00 97.00      PROA   
ATOM     35  N   VAL P   3      -1.594 -78.571  80.676  0.00 97.00      PROA   
ATOM     36  HN  VAL P   3      -0.962 -79.242  81.054  0.00 97.00      PROA   
ATOM     37  CA  VAL P   3      -2.980 -78.835  81.009  0.00 97.00      PROA   
ATOM     38  HA  VAL P   3      -3.462 -77.897  81.246  0.00 97.00      PROA   
ATOM     39  CB  VAL P   3      -3.817 -79.595  79.966  0.00 97.00      PROA   
ATOM     40  HB  VAL P   3      -4.826 -79.790  80.402  0.00 97.00      PROA   
ATOM     41  CG1 VAL P   3      -4.039 -78.726  78.712  0.00 97.00      PROA   
ATOM     42 HG11 VAL P   3      -3.083 -78.584  78.166  0.00 97.00      PROA   
ATOM     43 HG12 VAL P   3      -4.445 -77.732  78.997  0.00 97.00      PROA   
ATOM     44 HG13 VAL P   3      -4.761 -79.223  78.029  0.00 97.00      PROA   
ATOM     45  CG2 VAL P   3      -3.179 -80.947  79.586  0.00 97.00      PROA   
ATOM     46 HG21 VAL P   3      -3.140 -81.632  80.456  0.00 97.00      PROA   
ATOM     47 HG22 VAL P   3      -2.149 -80.803  79.199  0.00 97.00      PROA   
ATOM     48 HG23 VAL P   3      -3.779 -81.439  78.789  0.00 97.00      PROA   
ATOM     49  C   VAL P   3      -2.888 -79.642  82.286  0.00 97.00      PROA   
ATOM     50  O   VAL P   3      -1.914 -80.366  82.490  0.00 97.00      PROA   
ATOM     51  N   ILE P   4      -3.879 -79.511  83.205  0.00 97.00      PROA   
ATOM     52  HN  ILE P   4      -4.623 -78.857  83.074  0.00 97.00      PROA   
ATOM     53  CA  ILE P   4      -3.817 -80.164  84.506  0.00 97.00      PROA   
ATOM     54  HA  ILE P   4      -2.812 -80.524  84.667  0.00 97.00      PROA   
ATOM     55  CB  ILE P   4      -4.092 -79.202  85.664  0.00 97.00      PROA   
ATOM     56  HB  ILE P   4      -5.111 -78.770  85.545  0.00 97.00      PROA   
ATOM     57  CG2 ILE P   4      -4.001 -79.965  87.008  0.00 97.00      PROA   
ATOM     58 HG21 ILE P   4      -3.052 -80.543  87.053  0.00 97.00      PROA   
ATOM     59 HG22 ILE P   4      -4.856 -80.660  87.136  0.00 97.00      PROA   
ATOM     60 HG23 ILE P   4      -4.009 -79.265  87.865  0.00 97.00      PROA   
ATOM     61  CG1 ILE P   4      -3.078 -78.030  85.646  0.00 97.00      PROA   
ATOM     62 HG11 ILE P   4      -2.954 -77.624  84.620  0.00 97.00      PROA   
ATOM     63 HG12 ILE P   4      -2.099 -78.440  85.966  0.00 97.00      PROA   
ATOM     64  CD  ILE P   4      -3.459 -76.854  86.549  0.00 97.00      PROA   
ATOM     65  HD1 ILE P   4      -3.724 -77.183  87.574  0.00 97.00      PROA   
ATOM     66  HD2 ILE P   4      -4.326 -76.310  86.117  0.00 97.00      PROA   
ATOM     67  HD3 ILE P   4      -2.605 -76.149  86.625  0.00 97.00      PROA   
ATOM     68  C   ILE P   4      -4.741 -81.376  84.572  0.00 97.00      PROA   
ATOM     69  O   ILE P   4      -5.908 -81.325  84.192  0.00 97.00      PROA   
ATOM     70  N   LYS P   5      -4.220 -82.516  85.089  0.00 97.00      PROA   
ATOM     71  HN  LYS P   5      -3.241 -82.562  85.291  0.00 97.00      PROA   
ATOM     72  CA  LYS P   5      -4.996 -83.714  85.343  0.00 97.00      PROA   
ATOM     73  HA  LYS P   5      -6.010 -83.582  84.995  0.00 97.00      PROA   
ATOM     74  CB  LYS P   5      -4.381 -84.962  84.658  0.00 97.00      PROA   
ATOM     75  HB1 LYS P   5      -5.024 -85.850  84.850  0.00 97.00      PROA   
ATOM     76  HB2 LYS P   5      -3.376 -85.167  85.091  0.00 97.00      PROA   
ATOM     77  CG  LYS P   5      -4.188 -84.821  83.138  0.00 97.00      PROA   
ATOM     78  HG1 LYS P   5      -3.683 -85.748  82.786  0.00 97.00      PROA   
ATOM     79  HG2 LYS P   5      -3.498 -83.972  82.934  0.00 97.00      PROA   
ATOM     80  CD  LYS P   5      -5.494 -84.618  82.346  0.00 97.00      PROA   
ATOM     81  HD1 LYS P   5      -6.049 -83.756  82.776  0.00 97.00      PROA   
ATOM     82  HD2 LYS P   5      -6.134 -85.520  82.458  0.00 97.00      PROA   
ATOM     83  CE  LYS P   5      -5.272 -84.312  80.859  0.00 97.00      PROA   
ATOM     84  HE1 LYS P   5      -4.695 -83.364  80.761  0.00 97.00      PROA   
ATOM     85  HE2 LYS P   5      -6.229 -84.211  80.309  0.00 97.00      PROA   
ATOM     86  NZ  LYS P   5      -4.483 -85.374  80.213  0.00 97.00      PROA   
ATOM     87  HZ1 LYS P   5      -4.986 -86.252  80.004  0.00 97.00      PROA   
ATOM     88  HZ2 LYS P   5      -3.654 -85.572  80.819  0.00 97.00      PROA   
ATOM     89  HZ3 LYS P   5      -4.028 -84.986  79.357  0.00 97.00      PROA   
ATOM     90  C   LYS P   5      -5.052 -84.003  86.830  0.00 97.00      PROA   
ATOM     91  O   LYS P   5      -4.050 -84.329  87.454  0.00 97.00      PROA   
ATOM     92  N   LEU P   6      -6.255 -83.938  87.443  0.00 97.00      PROA   
ATOM     93  HN  LEU P   6      -7.068 -83.613  86.965  0.00 97.00      PROA   
ATOM     94  CA  LEU P   6      -6.477 -84.398  88.800  0.00 97.00      PROA   
ATOM     95  HA  LEU P   6      -5.640 -84.088  89.411  0.00 97.00      PROA   
ATOM     96  CB  LEU P   6      -7.767 -83.801  89.421  0.00 97.00      PROA   
ATOM     97  HB1 LEU P   6      -7.776 -84.066  90.501  0.00 97.00      PROA   
ATOM     98  HB2 LEU P   6      -8.671 -84.252  88.958  0.00 97.00      PROA   
ATOM     99  CG  LEU P   6      -7.910 -82.260  89.308  0.00 97.00      PROA   
ATOM    100  HG  LEU P   6      -6.890 -81.812  89.277  0.00 97.00      PROA   
ATOM    101  CD1 LEU P   6      -8.678 -81.816  88.046  0.00 97.00      PROA   
ATOM    102 HD11 LEU P   6      -9.687 -82.282  88.034  0.00 97.00      PROA   
ATOM    103 HD12 LEU P   6      -8.144 -82.102  87.119  0.00 97.00      PROA   
ATOM    104 HD13 LEU P   6      -8.806 -80.713  88.045  0.00 97.00      PROA   
ATOM    105  CD2 LEU P   6      -8.623 -81.694  90.548  0.00 97.00      PROA   
ATOM    106 HD21 LEU P   6      -8.055 -81.932  91.472  0.00 97.00      PROA   
ATOM    107 HD22 LEU P   6      -9.639 -82.132  90.634  0.00 97.00      PROA   
ATOM    108 HD23 LEU P   6      -8.720 -80.591  90.464  0.00 97.00      PROA   
ATOM    109  C   LEU P   6      -6.551 -85.923  88.806  0.00 97.00      PROA   
ATOM    110  O   LEU P   6      -7.332 -86.511  88.063  0.00 97.00      PROA   
ATOM    111  N   GLN P   7      -5.699 -86.611  89.606  0.00 97.00      PROA   
ATOM    112  HN  GLN P   7      -5.028 -86.132  90.173  0.00 97.00      PROA   
ATOM    113  CA  GLN P   7      -5.653 -88.067  89.662  0.00 97.00      PROA   
ATOM    114  HA  GLN P   7      -5.567 -88.391  88.633  0.00 97.00      PROA   
ATOM    115  CB  GLN P   7      -4.345 -88.554  90.343  0.00 97.00      PROA   
ATOM    116  HB1 GLN P   7      -4.208 -87.961  91.273  0.00 97.00      PROA   
ATOM    117  HB2 GLN P   7      -3.513 -88.274  89.656  0.00 97.00      PROA   
ATOM    118  CG  GLN P   7      -4.263 -90.055  90.693  0.00 97.00      PROA   
ATOM    119  HG1 GLN P   7      -4.469 -90.660  89.784  0.00 97.00      PROA   
ATOM    120  HG2 GLN P   7      -5.006 -90.318  91.474  0.00 97.00      PROA   
ATOM    121  CD  GLN P   7      -2.843 -90.398  91.163  0.00 97.00      PROA   
ATOM    122  OE1 GLN P   7      -1.862 -90.050  90.498  0.00 97.00      PROA   
ATOM    123  NE2 GLN P   7      -2.705 -91.092  92.325  0.00 97.00      PROA   
ATOM    124 HE21 GLN P   7      -1.776 -91.295  92.632  0.00 97.00      PROA   
ATOM    125 HE22 GLN P   7      -3.506 -91.379  92.848  0.00 97.00      PROA   
ATOM    126  C   GLN P   7      -6.914 -88.774  90.156  0.00 97.00      PROA   
ATOM    127  O   GLN P   7      -7.380 -89.681  89.465  0.00 97.00      PROA   
ATOM    128  N   PRO P   8      -7.572 -88.405  91.253  0.00 97.00      PROA   
ATOM    129  CD  PRO P   8      -6.954 -87.821  92.438  0.00 97.00      PROA   
ATOM    130  HD1 PRO P   8      -6.877 -86.727  92.274  0.00 97.00      PROA   
ATOM    131  HD2 PRO P   8      -5.954 -88.256  92.651  0.00 97.00      PROA   
ATOM    132  CA  PRO P   8      -9.025 -88.448  91.366  0.00 97.00      PROA   
ATOM    133  HA  PRO P   8      -9.373 -89.432  91.092  0.00 97.00      PROA   
ATOM    134  CB  PRO P   8      -9.311 -88.122  92.852  0.00 97.00      PROA   
ATOM    135  HB1 PRO P   8      -9.996 -88.871  93.300  0.00 97.00      PROA   
ATOM    136  HB2 PRO P   8      -9.756 -87.113  92.988  0.00 97.00      PROA   
ATOM    137  CG  PRO P   8      -7.943 -88.151  93.554  0.00 97.00      PROA   
ATOM    138  HG1 PRO P   8      -7.896 -87.438  94.400  0.00 97.00      PROA   
ATOM    139  HG2 PRO P   8      -7.743 -89.177  93.934  0.00 97.00      PROA   
ATOM    140  C   PRO P   8      -9.616 -87.386  90.440  0.00 97.00      PROA   
ATOM    141  O   PRO P   8      -9.214 -86.245  90.652  0.00 97.00      PROA   
ATOM    142  N   PRO P   9     -10.498 -87.613  89.464  0.00 97.00      PROA   
ATOM    143  CD  PRO P   9     -11.070 -88.931  89.170  0.00 97.00      PROA   
ATOM    144  HD1 PRO P   9     -11.555 -89.367  90.070  0.00 97.00      PROA   
ATOM    145  HD2 PRO P   9     -10.263 -89.601  88.798  0.00 97.00      PROA   
ATOM    146  CA  PRO P   9     -10.915 -86.597  88.491  0.00 97.00      PROA   
ATOM    147  HA  PRO P   9     -10.067 -86.013  88.164  0.00 97.00      PROA   
ATOM    148  CB  PRO P   9     -11.488 -87.459  87.350  0.00 97.00      PROA   
ATOM    149  HB1 PRO P   9     -10.640 -87.813  86.718  0.00 97.00      PROA   
ATOM    150  HB2 PRO P   9     -12.211 -86.936  86.695  0.00 97.00      PROA   
ATOM    151  CG  PRO P   9     -12.094 -88.669  88.065  0.00 97.00      PROA   
ATOM    152  HG1 PRO P   9     -13.067 -88.380  88.517  0.00 97.00      PROA   
ATOM    153  HG2 PRO P   9     -12.243 -89.539  87.396  0.00 97.00      PROA   
ATOM    154  C   PRO P   9     -11.960 -85.639  89.058  0.00 97.00      PROA   
ATOM    155  O   PRO P   9     -12.908 -85.292  88.356  0.00 97.00      PROA   
ATOM    156  N   TRP P  10     -11.810 -85.185  90.317  0.00 97.00      PROA   
ATOM    157  HN  TRP P  10     -10.979 -85.411  90.821  0.00 97.00      PROA   
ATOM    158  CA  TRP P  10     -12.864 -84.523  91.049  0.00 97.00      PROA   
ATOM    159  HA  TRP P  10     -13.750 -84.446  90.434  0.00 97.00      PROA   
ATOM    160  CB  TRP P  10     -13.216 -85.311  92.337  0.00 97.00      PROA   
ATOM    161  HB1 TRP P  10     -14.113 -84.863  92.813  0.00 97.00      PROA   
ATOM    162  HB2 TRP P  10     -12.372 -85.206  93.058  0.00 97.00      PROA   
ATOM    163  CG  TRP P  10     -13.462 -86.780  92.136  0.00 97.00      PROA   
ATOM    164  CD1 TRP P  10     -12.917 -87.771  92.911  0.00 97.00      PROA   
ATOM    165  HD1 TRP P  10     -12.257 -87.595  93.750  0.00 97.00      PROA   
ATOM    166  NE1 TRP P  10     -13.396 -88.990  92.514  0.00 97.00      PROA   
ATOM    167  HE1 TRP P  10     -13.304 -89.825  93.010  0.00 97.00      PROA   
ATOM    168  CE2 TRP P  10     -14.242 -88.828  91.457  0.00 97.00      PROA   
ATOM    169  CD2 TRP P  10     -14.306 -87.444  91.172  0.00 97.00      PROA   
ATOM    170  CE3 TRP P  10     -15.110 -87.005  90.118  0.00 97.00      PROA   
ATOM    171  HE3 TRP P  10     -15.171 -85.963  89.846  0.00 97.00      PROA   
ATOM    172  CZ3 TRP P  10     -15.851 -87.943  89.393  0.00 97.00      PROA   
ATOM    173  HZ3 TRP P  10     -16.481 -87.610  88.579  0.00 97.00      PROA   
ATOM    174  CZ2 TRP P  10     -14.971 -89.762  90.734  0.00 97.00      PROA   
ATOM    175  HZ2 TRP P  10     -14.916 -90.816  90.959  0.00 97.00      PROA   
ATOM    176  CH2 TRP P  10     -15.784 -89.299  89.698  0.00 97.00      PROA   
ATOM    177  HH2 TRP P  10     -16.363 -90.001  89.114  0.00 97.00      PROA   
ATOM    178  C   TRP P  10     -12.445 -83.121  91.419  0.00 97.00      PROA   
ATOM    179  O   TRP P  10     -11.563 -82.904  92.247  0.00 97.00      PROA   
ATOM    180  N   VAL P  11     -13.103 -82.113  90.806  0.00 97.00      PROA   
ATOM    181  HN  VAL P  11     -13.775 -82.309  90.094  0.00 97.00      PROA   
ATOM    182  CA  VAL P  11     -12.788 -80.711  91.014  0.00 97.00      PROA   
ATOM    183  HA  VAL P  11     -11.718 -80.624  91.145  0.00 97.00      PROA   
ATOM    184  CB  VAL P  11     -13.176 -79.908  89.770  0.00 97.00      PROA   
ATOM    185  HB  VAL P  11     -14.284 -79.889  89.662  0.00 97.00      PROA   
ATOM    186  CG1 VAL P  11     -12.650 -78.468  89.877  0.00 97.00      PROA   
ATOM    187 HG11 VAL P  11     -11.551 -78.463  90.042  0.00 97.00      PROA   
ATOM    188 HG12 VAL P  11     -13.139 -77.937  90.717  0.00 97.00      PROA   
ATOM    189 HG13 VAL P  11     -12.866 -77.907  88.943  0.00 97.00      PROA   
ATOM    190  CG2 VAL P  11     -12.577 -80.578  88.508  0.00 97.00      PROA   
ATOM    191 HG21 VAL P  11     -13.039 -81.565  88.300  0.00 97.00      PROA   
ATOM    192 HG22 VAL P  11     -11.481 -80.714  88.624  0.00 97.00      PROA   
ATOM    193 HG23 VAL P  11     -12.750 -79.935  87.619  0.00 97.00      PROA   
ATOM    194  C   VAL P  11     -13.449 -80.186  92.299  0.00 97.00      PROA   
ATOM    195  O   VAL P  11     -13.059 -79.161  92.854  0.00 97.00      PROA   
ATOM    196  N   SER P  12     -14.432 -80.941  92.835  0.00 97.00      PROA   
ATOM    197  HN  SER P  12     -14.682 -81.784  92.371  0.00 97.00      PROA   
ATOM    198  CA  SER P  12     -15.125 -80.683  94.087  0.00 97.00      PROA   
ATOM    199  HA  SER P  12     -14.718 -79.802  94.564  0.00 97.00      PROA   
ATOM    200  CB  SER P  12     -16.651 -80.450  93.853  0.00 97.00      PROA   
ATOM    201  HB1 SER P  12     -17.037 -81.216  93.148  0.00 97.00      PROA   
ATOM    202  HB2 SER P  12     -16.786 -79.451  93.381  0.00 97.00      PROA   
ATOM    203  OG  SER P  12     -17.440 -80.499  95.040  0.00 97.00      PROA   
ATOM    204  HG1 SER P  12     -17.307 -79.662  95.496  0.00 97.00      PROA   
ATOM    205  C   SER P  12     -14.852 -81.875  94.993  0.00 97.00      PROA   
ATOM    206  O   SER P  12     -15.075 -83.019  94.601  0.00 97.00      PROA   
ATOM    207  N   VAL P  13     -14.321 -81.634  96.224  0.00 97.00      PROA   
ATOM    208  HN  VAL P  13     -14.127 -80.699  96.516  0.00 97.00      PROA   
ATOM    209  CA  VAL P  13     -13.797 -82.708  97.060  0.00 97.00      PROA   
ATOM    210  HA  VAL P  13     -14.372 -83.601  96.861  0.00 97.00      PROA   
ATOM    211  CB  VAL P  13     -12.327 -82.976  96.707  0.00 97.00      PROA   
ATOM    212  HB  VAL P  13     -12.262 -83.030  95.593  0.00 97.00      PROA   
ATOM    213  CG1 VAL P  13     -11.402 -81.828  97.169  0.00 97.00      PROA   
ATOM    214 HG11 VAL P  13     -11.376 -81.763  98.277  0.00 97.00      PROA   
ATOM    215 HG12 VAL P  13     -11.740 -80.855  96.761  0.00 97.00      PROA   
ATOM    216 HG13 VAL P  13     -10.366 -82.012  96.816  0.00 97.00      PROA   
ATOM    217  CG2 VAL P  13     -11.854 -84.340  97.247  0.00 97.00      PROA   
ATOM    218 HG21 VAL P  13     -12.547 -85.151  96.942  0.00 97.00      PROA   
ATOM    219 HG22 VAL P  13     -11.782 -84.324  98.353  0.00 97.00      PROA   
ATOM    220 HG23 VAL P  13     -10.843 -84.574  96.851  0.00 97.00      PROA   
ATOM    221  C   VAL P  13     -13.983 -82.395  98.543  0.00 97.00      PROA   
ATOM    222  O   VAL P  13     -14.146 -81.246  98.936  0.00 97.00      PROA   
ATOM    223  N   PHE P  14     -13.998 -83.420  99.433  0.00 97.00      PROA   
ATOM    224  HN  PHE P  14     -13.932 -84.370  99.131  0.00 97.00      PROA   
ATOM    225  CA  PHE P  14     -14.028 -83.213 100.874  0.00 97.00      PROA   
ATOM    226  HA  PHE P  14     -14.665 -82.364 101.075  0.00 97.00      PROA   
ATOM    227  CB  PHE P  14     -14.570 -84.439 101.659  0.00 97.00      PROA   
ATOM    228  HB1 PHE P  14     -14.478 -84.296 102.757  0.00 97.00      PROA   
ATOM    229  HB2 PHE P  14     -13.993 -85.350 101.380  0.00 97.00      PROA   
ATOM    230  CG  PHE P  14     -16.032 -84.674 101.405  0.00 97.00      PROA   
ATOM    231  CD1 PHE P  14     -16.983 -83.677 101.692  0.00 97.00      PROA   
ATOM    232  HD1 PHE P  14     -16.656 -82.708 102.036  0.00 97.00      PROA   
ATOM    233  CE1 PHE P  14     -18.352 -83.941 101.567  0.00 97.00      PROA   
ATOM    234  HE1 PHE P  14     -19.076 -83.173 101.799  0.00 97.00      PROA   
ATOM    235  CZ  PHE P  14     -18.785 -85.203 101.140  0.00 97.00      PROA   
ATOM    236  HZ  PHE P  14     -19.840 -85.411 101.047  0.00 97.00      PROA   
ATOM    237  CD2 PHE P  14     -16.481 -85.937 100.988  0.00 97.00      PROA   
ATOM    238  HD2 PHE P  14     -15.763 -86.721 100.797  0.00 97.00      PROA   
ATOM    239  CE2 PHE P  14     -17.846 -86.197 100.836  0.00 97.00      PROA   
ATOM    240  HE2 PHE P  14     -18.170 -87.167 100.489  0.00 97.00      PROA   
ATOM    241  C   PHE P  14     -12.672 -82.889 101.475  0.00 97.00      PROA   
ATOM    242  O   PHE P  14     -11.623 -83.214 100.925  0.00 97.00      PROA   
ATOM    243  N   GLN P  15     -12.680 -82.273 102.684  0.00 97.00      PROA   
ATOM    244  HN  GLN P  15     -13.516 -81.843 103.020  0.00 97.00      PROA   
ATOM    245  CA  GLN P  15     -11.552 -82.269 103.606  0.00 97.00      PROA   
ATOM    246  HA  GLN P  15     -10.737 -81.754 103.115  0.00 97.00      PROA   
ATOM    247  CB  GLN P  15     -11.895 -81.528 104.929  0.00 97.00      PROA   
ATOM    248  HB1 GLN P  15     -12.061 -80.454 104.681  0.00 97.00      PROA   
ATOM    249  HB2 GLN P  15     -11.012 -81.562 105.603  0.00 97.00      PROA   
ATOM    250  CG  GLN P  15     -13.170 -82.072 105.631  0.00 97.00      PROA   
ATOM    251  HG1 GLN P  15     -13.493 -83.022 105.158  0.00 97.00      PROA   
ATOM    252  HG2 GLN P  15     -14.005 -81.353 105.502  0.00 97.00      PROA   
ATOM    253  CD  GLN P  15     -12.959 -82.307 107.137  0.00 97.00      PROA   
ATOM    254  OE1 GLN P  15     -12.761 -81.367 107.915  0.00 97.00      PROA   
ATOM    255  NE2 GLN P  15     -13.010 -83.604 107.560  0.00 97.00      PROA   
ATOM    256 HE21 GLN P  15     -13.195 -84.335 106.904  0.00 97.00      PROA   
ATOM    257 HE22 GLN P  15     -12.806 -83.808 108.516  0.00 97.00      PROA   
ATOM    258  C   GLN P  15     -11.074 -83.680 103.960  0.00 97.00      PROA   
ATOM    259  O   GLN P  15     -11.877 -84.608 104.018  0.00 97.00      PROA   
ATOM    260  N   GLU P  16      -9.743 -83.861 104.166  0.00 97.00      PROA   
ATOM    261  HN  GLU P  16      -9.135 -83.072 104.073  0.00 97.00      PROA   
ATOM    262  CA  GLU P  16      -9.075 -85.098 104.560  0.00 97.00      PROA   
ATOM    263  HA  GLU P  16      -8.134 -84.776 104.982  0.00 97.00      PROA   
ATOM    264  CB  GLU P  16      -9.786 -85.906 105.699  0.00 97.00      PROA   
ATOM    265  HB1 GLU P  16     -10.755 -86.272 105.303  0.00 97.00      PROA   
ATOM    266  HB2 GLU P  16     -10.004 -85.216 106.545  0.00 97.00      PROA   
ATOM    267  CG  GLU P  16      -9.007 -87.128 106.249  0.00 97.00      PROA   
ATOM    268  HG1 GLU P  16      -8.189 -86.781 106.914  0.00 97.00      PROA   
ATOM    269  HG2 GLU P  16      -8.547 -87.705 105.423  0.00 97.00      PROA   
ATOM    270  CD  GLU P  16      -9.875 -88.124 107.031  0.00 97.00      PROA   
ATOM    271  OE1 GLU P  16     -11.103 -87.908 107.200  0.00 97.00      PROA   
ATOM    272  OE2 GLU P  16      -9.296 -89.161 107.452  0.00 97.00      PROA   
ATOM    273  C   GLU P  16      -8.696 -85.968 103.362  0.00 97.00      PROA   
ATOM    274  O   GLU P  16      -7.663 -86.632 103.374  0.00 97.00      PROA   
ATOM    275  N   GLU P  17      -9.501 -85.965 102.274  0.00 97.00      PROA   
ATOM    276  HN  GLU P  17     -10.347 -85.439 102.295  0.00 97.00      PROA   
ATOM    277  CA  GLU P  17      -9.267 -86.708 101.042  0.00 97.00      PROA   
ATOM    278  HA  GLU P  17      -9.201 -87.752 101.318  0.00 97.00      PROA   
ATOM    279  CB  GLU P  17     -10.495 -86.567 100.102  0.00 97.00      PROA   
ATOM    280  HB1 GLU P  17     -10.677 -85.473  99.982  0.00 97.00      PROA   
ATOM    281  HB2 GLU P  17     -11.383 -86.983 100.628  0.00 97.00      PROA   
ATOM    282  CG  GLU P  17     -10.395 -87.188  98.688  0.00 97.00      PROA   
ATOM    283  HG1 GLU P  17      -9.527 -86.786  98.128  0.00 97.00      PROA   
ATOM    284  HG2 GLU P  17     -11.310 -86.917  98.120  0.00 97.00      PROA   
ATOM    285  CD  GLU P  17     -10.312 -88.717  98.710  0.00 97.00      PROA   
ATOM    286  OE1 GLU P  17      -9.316 -89.269  99.243  0.00 97.00      PROA   
ATOM    287  OE2 GLU P  17     -11.251 -89.360  98.168  0.00 97.00      PROA   
ATOM    288  C   GLU P  17      -7.960 -86.372 100.318  0.00 97.00      PROA   
ATOM    289  O   GLU P  17      -7.488 -85.241 100.336  0.00 97.00      PROA   
ATOM    290  N   SER P  18      -7.333 -87.375  99.660  0.00 97.00      PROA   
ATOM    291  HN  SER P  18      -7.808 -88.251  99.566  0.00 97.00      PROA   
ATOM    292  CA  SER P  18      -6.043 -87.245  99.005  0.00 97.00      PROA   
ATOM    293  HA  SER P  18      -5.505 -86.427  99.462  0.00 97.00      PROA   
ATOM    294  CB  SER P  18      -5.179 -88.526  99.146  0.00 97.00      PROA   
ATOM    295  HB1 SER P  18      -5.679 -89.375  98.629  0.00 97.00      PROA   
ATOM    296  HB2 SER P  18      -5.098 -88.785 100.223  0.00 97.00      PROA   
ATOM    297  OG  SER P  18      -3.865 -88.351  98.615  0.00 97.00      PROA   
ATOM    298  HG1 SER P  18      -3.449 -87.662  99.142  0.00 97.00      PROA   
ATOM    299  C   SER P  18      -6.223 -86.939  97.533  0.00 97.00      PROA   
ATOM    300  O   SER P  18      -6.946 -87.628  96.817  0.00 97.00      PROA   
ATOM    301  N   VAL P  19      -5.542 -85.884  97.038  0.00 97.00      PROA   
ATOM    302  HN  VAL P  19      -4.934 -85.349  97.622  0.00 97.00      PROA   
ATOM    303  CA  VAL P  19      -5.676 -85.488  95.651  0.00 97.00      PROA   
ATOM    304  HA  VAL P  19      -5.908 -86.366  95.068  0.00 97.00      PROA   
ATOM    305  CB  VAL P  19      -6.832 -84.498  95.443  0.00 97.00      PROA   
ATOM    306  HB  VAL P  19      -7.775 -85.044  95.688  0.00 97.00      PROA   
ATOM    307  CG1 VAL P  19      -6.741 -83.300  96.411  0.00 97.00      PROA   
ATOM    308 HG11 VAL P  19      -5.816 -82.724  96.217  0.00 97.00      PROA   
ATOM    309 HG12 VAL P  19      -6.748 -83.626  97.471  0.00 97.00      PROA   
ATOM    310 HG13 VAL P  19      -7.606 -82.620  96.259  0.00 97.00      PROA   
ATOM    311  CG2 VAL P  19      -6.929 -84.022  93.979  0.00 97.00      PROA   
ATOM    312 HG21 VAL P  19      -7.019 -84.881  93.288  0.00 97.00      PROA   
ATOM    313 HG22 VAL P  19      -6.038 -83.423  93.699  0.00 97.00      PROA   
ATOM    314 HG23 VAL P  19      -7.827 -83.381  93.853  0.00 97.00      PROA   
ATOM    315  C   VAL P  19      -4.341 -85.013  95.119  0.00 97.00      PROA   
ATOM    316  O   VAL P  19      -3.692 -84.148  95.693  0.00 97.00      PROA   
ATOM    317  N   THR P  20      -3.875 -85.583  93.982  0.00 97.00      PROA   
ATOM    318  HN  THR P  20      -4.392 -86.298  93.520  0.00 97.00      PROA   
ATOM    319  CA  THR P  20      -2.622 -85.169  93.368  0.00 97.00      PROA   
ATOM    320  HA  THR P  20      -2.264 -84.292  93.881  0.00 97.00      PROA   
ATOM    321  CB  THR P  20      -1.496 -86.204  93.467  0.00 97.00      PROA   
ATOM    322  HB  THR P  20      -1.489 -86.573  94.520  0.00 97.00      PROA   
ATOM    323  OG1 THR P  20      -0.206 -85.640  93.247  0.00 97.00      PROA   
ATOM    324  HG1 THR P  20      -0.125 -85.429  92.311  0.00 97.00      PROA   
ATOM    325  CG2 THR P  20      -1.677 -87.419  92.547  0.00 97.00      PROA   
ATOM    326 HG21 THR P  20      -1.726 -87.115  91.482  0.00 97.00      PROA   
ATOM    327 HG22 THR P  20      -2.604 -87.965  92.812  0.00 97.00      PROA   
ATOM    328 HG23 THR P  20      -0.821 -88.117  92.665  0.00 97.00      PROA   
ATOM    329  C   THR P  20      -2.944 -84.732  91.963  0.00 97.00      PROA   
ATOM    330  O   THR P  20      -3.733 -85.356  91.262  0.00 97.00      PROA   
ATOM    331  N   LEU P  21      -2.372 -83.583  91.549  0.00 97.00      PROA   
ATOM    332  HN  LEU P  21      -1.743 -83.101  92.157  0.00 97.00      PROA   
ATOM    333  CA  LEU P  21      -2.731 -82.890  90.334  0.00 97.00      PROA   
ATOM    334  HA  LEU P  21      -3.494 -83.439  89.802  0.00 97.00      PROA   
ATOM    335  CB  LEU P  21      -3.247 -81.450  90.614  0.00 97.00      PROA   
ATOM    336  HB1 LEU P  21      -3.516 -80.995  89.636  0.00 97.00      PROA   
ATOM    337  HB2 LEU P  21      -2.443 -80.830  91.066  0.00 97.00      PROA   
ATOM    338  CG  LEU P  21      -4.495 -81.340  91.534  0.00 97.00      PROA   
ATOM    339  HG  LEU P  21      -5.140 -82.234  91.359  0.00 97.00      PROA   
ATOM    340  CD1 LEU P  21      -4.150 -81.264  93.036  0.00 97.00      PROA   
ATOM    341 HD11 LEU P  21      -3.513 -80.375  93.232  0.00 97.00      PROA   
ATOM    342 HD12 LEU P  21      -3.613 -82.167  93.386  0.00 97.00      PROA   
ATOM    343 HD13 LEU P  21      -5.079 -81.160  93.637  0.00 97.00      PROA   
ATOM    344  CD2 LEU P  21      -5.316 -80.090  91.164  0.00 97.00      PROA   
ATOM    345 HD21 LEU P  21      -5.634 -80.127  90.103  0.00 97.00      PROA   
ATOM    346 HD22 LEU P  21      -4.701 -79.179  91.317  0.00 97.00      PROA   
ATOM    347 HD23 LEU P  21      -6.219 -80.016  91.805  0.00 97.00      PROA   
ATOM    348  C   LEU P  21      -1.500 -82.817  89.459  0.00 97.00      PROA   
ATOM    349  O   LEU P  21      -0.473 -82.302  89.874  0.00 97.00      PROA   
ATOM    350  N   HSD P  22      -1.568 -83.338  88.214  0.00 97.00      PROA   
ATOM    351  HN  HSD P  22      -2.427 -83.727  87.884  0.00 97.00      PROA   
ATOM    352  CA  HSD P  22      -0.419 -83.516  87.346  0.00 97.00      PROA   
ATOM    353  HA  HSD P  22       0.490 -83.353  87.906  0.00 97.00      PROA   
ATOM    354  CB  HSD P  22      -0.371 -84.947  86.754  0.00 97.00      PROA   
ATOM    355  HB1 HSD P  22       0.444 -85.022  86.002  0.00 97.00      PROA   
ATOM    356  HB2 HSD P  22      -1.330 -85.186  86.244  0.00 97.00      PROA   
ATOM    357  ND1 HSD P  22      -1.039 -86.660  88.535  0.00 97.00      PROA   
ATOM    358  HD1 HSD P  22      -2.030 -86.537  88.468  0.00 97.00      PROA   
ATOM    359  CG  HSD P  22      -0.086 -85.986  87.798  0.00 97.00      PROA   
ATOM    360  CE1 HSD P  22      -0.373 -87.561  89.300  0.00 97.00      PROA   
ATOM    361  HE1 HSD P  22      -0.872 -88.246  89.980  0.00 97.00      PROA   
ATOM    362  NE2 HSD P  22       0.929 -87.525  89.097  0.00 97.00      PROA   
ATOM    363  CD2 HSD P  22       1.106 -86.545  88.137  0.00 97.00      PROA   
ATOM    364  HD2 HSD P  22       2.096 -86.333  87.755  0.00 97.00      PROA   
ATOM    365  C   HSD P  22      -0.433 -82.557  86.178  0.00 97.00      PROA   
ATOM    366  O   HSD P  22      -1.417 -82.455  85.458  0.00 97.00      PROA   
ATOM    367  N   CYS P  23       0.696 -81.851  85.941  0.00 97.00      PROA   
ATOM    368  HN  CYS P  23       1.462 -81.913  86.580  0.00 97.00      PROA   
ATOM    369  CA  CYS P  23       0.893 -80.989  84.791  0.00 97.00      PROA   
ATOM    370  HA  CYS P  23      -0.064 -80.726  84.363  0.00 97.00      PROA   
ATOM    371  CB  CYS P  23       1.634 -79.690  85.171  0.00 97.00      PROA   
ATOM    372  HB1 CYS P  23       1.876 -79.119  84.253  0.00 97.00      PROA   
ATOM    373  HB2 CYS P  23       2.578 -79.933  85.704  0.00 97.00      PROA   
ATOM    374  SG  CYS P  23       0.596 -78.653  86.218  0.00 97.00      PROA   
ATOM    375  C   CYS P  23       1.701 -81.697  83.727  0.00 97.00      PROA   
ATOM    376  O   CYS P  23       2.921 -81.815  83.807  0.00 97.00      PROA   
ATOM    377  N   GLU P  24       1.016 -82.170  82.670  0.00 97.00      PROA   
ATOM    378  HN  GLU P  24       0.031 -82.036  82.594  0.00 97.00      PROA   
ATOM    379  CA  GLU P  24       1.608 -82.994  81.643  0.00 97.00      PROA   
ATOM    380  HA  GLU P  24       2.469 -83.511  82.044  0.00 97.00      PROA   
ATOM    381  CB  GLU P  24       0.586 -84.048  81.154  0.00 97.00      PROA   
ATOM    382  HB1 GLU P  24       0.202 -84.565  82.064  0.00 97.00      PROA   
ATOM    383  HB2 GLU P  24       1.095 -84.814  80.529  0.00 97.00      PROA   
ATOM    384  CG  GLU P  24      -0.584 -83.437  80.354  0.00 97.00      PROA   
ATOM    385  HG1 GLU P  24      -0.240 -83.068  79.364  0.00 97.00      PROA   
ATOM    386  HG2 GLU P  24      -1.030 -82.589  80.915  0.00 97.00      PROA   
ATOM    387  CD  GLU P  24      -1.676 -84.455  80.105  0.00 97.00      PROA   
ATOM    388  OE1 GLU P  24      -2.301 -84.384  79.011  0.00 97.00      PROA   
ATOM    389  OE2 GLU P  24      -1.926 -85.291  81.014  0.00 97.00      PROA   
ATOM    390  C   GLU P  24       2.052 -82.169  80.458  0.00 97.00      PROA   
ATOM    391  O   GLU P  24       1.642 -81.026  80.257  0.00 97.00      PROA   
ATOM    392  N   VAL P  25       2.911 -82.793  79.623  0.00 97.00      PROA   
ATOM    393  HN  VAL P  25       3.286 -83.685  79.862  0.00 97.00      PROA   
ATOM    394  CA  VAL P  25       3.162 -82.397  78.258  0.00 97.00      PROA   
ATOM    395  HA  VAL P  25       2.290 -81.893  77.869  0.00 97.00      PROA   
ATOM    396  CB  VAL P  25       4.422 -81.550  78.049  0.00 97.00      PROA   
ATOM    397  HB  VAL P  25       5.328 -82.127  78.349  0.00 97.00      PROA   
ATOM    398  CG1 VAL P  25       4.538 -81.161  76.561  0.00 97.00      PROA   
ATOM    399 HG11 VAL P  25       3.686 -80.512  76.268  0.00 97.00      PROA   
ATOM    400 HG12 VAL P  25       4.545 -82.052  75.903  0.00 97.00      PROA   
ATOM    401 HG13 VAL P  25       5.481 -80.600  76.396  0.00 97.00      PROA   
ATOM    402  CG2 VAL P  25       4.376 -80.273  78.917  0.00 97.00      PROA   
ATOM    403 HG21 VAL P  25       4.395 -80.524  79.997  0.00 97.00      PROA   
ATOM    404 HG22 VAL P  25       3.453 -79.695  78.703  0.00 97.00      PROA   
ATOM    405 HG23 VAL P  25       5.253 -79.626  78.697  0.00 97.00      PROA   
ATOM    406  C   VAL P  25       3.369 -83.756  77.607  0.00 97.00      PROA   
ATOM    407  O   VAL P  25       4.082 -84.546  78.225  0.00 97.00      PROA   
ATOM    408  N   PRO P  26       2.838 -84.133  76.436  0.00 97.00      PROA   
ATOM    409  CD  PRO P  26       1.591 -83.542  75.923  0.00 97.00      PROA   
ATOM    410  HD1 PRO P  26       1.848 -82.785  75.151  0.00 97.00      PROA   
ATOM    411  HD2 PRO P  26       0.966 -83.079  76.720  0.00 97.00      PROA   
ATOM    412  CA  PRO P  26       3.055 -85.477  75.878  0.00 97.00      PROA   
ATOM    413  HA  PRO P  26       2.875 -86.207  76.656  0.00 97.00      PROA   
ATOM    414  CB  PRO P  26       1.990 -85.583  74.772  0.00 97.00      PROA   
ATOM    415  HB1 PRO P  26       1.679 -86.633  74.598  0.00 97.00      PROA   
ATOM    416  HB2 PRO P  26       2.354 -85.144  73.816  0.00 97.00      PROA   
ATOM    417  CG  PRO P  26       0.842 -84.717  75.294  0.00 97.00      PROA   
ATOM    418  HG1 PRO P  26       0.137 -84.406  74.498  0.00 97.00      PROA   
ATOM    419  HG2 PRO P  26       0.288 -85.271  76.084  0.00 97.00      PROA   
ATOM    420  C   PRO P  26       4.444 -85.748  75.299  0.00 97.00      PROA   
ATOM    421  O   PRO P  26       4.548 -86.474  74.312  0.00 97.00      PROA   
ATOM    422  N   HSD P  27       5.525 -85.235  75.919  0.00 97.00      PROA   
ATOM    423  HN  HSD P  27       5.391 -84.734  76.771  0.00 97.00      PROA   
ATOM    424  CA  HSD P  27       6.891 -85.500  75.523  0.00 97.00      PROA   
ATOM    425  HA  HSD P  27       6.915 -86.037  74.584  0.00 97.00      PROA   
ATOM    426  CB  HSD P  27       7.759 -84.220  75.396  0.00 97.00      PROA   
ATOM    427  HB1 HSD P  27       8.834 -84.496  75.328  0.00 97.00      PROA   
ATOM    428  HB2 HSD P  27       7.632 -83.583  76.299  0.00 97.00      PROA   
ATOM    429  ND1 HSD P  27       6.574 -82.357  74.110  0.00 97.00      PROA   
ATOM    430  HD1 HSD P  27       5.969 -82.060  74.851  0.00 97.00      PROA   
ATOM    431  CG  HSD P  27       7.463 -83.411  74.161  0.00 97.00      PROA   
ATOM    432  CE1 HSD P  27       6.718 -81.775  72.894  0.00 97.00      PROA   
ATOM    433  HE1 HSD P  27       6.141 -80.907  72.575  0.00 97.00      PROA   
ATOM    434  NE2 HSD P  27       7.642 -82.368  72.166  0.00 97.00      PROA   
ATOM    435  CD2 HSD P  27       8.117 -83.392  72.966  0.00 97.00      PROA   
ATOM    436  HD2 HSD P  27       8.923 -84.019  72.607  0.00 97.00      PROA   
ATOM    437  C   HSD P  27       7.504 -86.370  76.588  0.00 97.00      PROA   
ATOM    438  O   HSD P  27       7.532 -86.003  77.758  0.00 97.00      PROA   
ATOM    439  N   LEU P  28       8.021 -87.558  76.203  0.00 97.00      PROA   
ATOM    440  HN  LEU P  28       7.896 -87.892  75.271  0.00 97.00      PROA   
ATOM    441  CA  LEU P  28       8.723 -88.456  77.103  0.00 97.00      PROA   
ATOM    442  HA  LEU P  28       8.037 -88.669  77.911  0.00 97.00      PROA   
ATOM    443  CB  LEU P  28       9.065 -89.806  76.418  0.00 97.00      PROA   
ATOM    444  HB1 LEU P  28       9.514 -90.491  77.170  0.00 97.00      PROA   
ATOM    445  HB2 LEU P  28       9.812 -89.643  75.613  0.00 97.00      PROA   
ATOM    446  CG  LEU P  28       7.855 -90.543  75.785  0.00 97.00      PROA   
ATOM    447  HG  LEU P  28       7.409 -89.891  74.997  0.00 97.00      PROA   
ATOM    448  CD1 LEU P  28       8.315 -91.839  75.091  0.00 97.00      PROA   
ATOM    449 HD11 LEU P  28       8.759 -92.533  75.836  0.00 97.00      PROA   
ATOM    450 HD12 LEU P  28       9.076 -91.617  74.314  0.00 97.00      PROA   
ATOM    451 HD13 LEU P  28       7.453 -92.344  74.609  0.00 97.00      PROA   
ATOM    452  CD2 LEU P  28       6.752 -90.855  76.814  0.00 97.00      PROA   
ATOM    453 HD21 LEU P  28       6.340 -89.923  77.251  0.00 97.00      PROA   
ATOM    454 HD22 LEU P  28       7.162 -91.483  77.634  0.00 97.00      PROA   
ATOM    455 HD23 LEU P  28       5.921 -91.410  76.329  0.00 97.00      PROA   
ATOM    456  C   LEU P  28       9.965 -87.863  77.780  0.00 97.00      PROA   
ATOM    457  O   LEU P  28      10.060 -88.027  78.997  0.00 97.00      PROA   
ATOM    458  N   PRO P  29      10.912 -87.140  77.170  0.00 97.00      PROA   
ATOM    459  CD  PRO P  29      11.171 -87.126  75.723  0.00 97.00      PROA   
ATOM    460  HD1 PRO P  29      10.265 -86.863  75.139  0.00 97.00      PROA   
ATOM    461  HD2 PRO P  29      11.550 -88.125  75.414  0.00 97.00      PROA   
ATOM    462  CA  PRO P  29      11.903 -86.354  77.909  0.00 97.00      PROA   
ATOM    463  HA  PRO P  29      12.267 -86.899  78.769  0.00 97.00      PROA   
ATOM    464  CB  PRO P  29      13.014 -86.148  76.860  0.00 97.00      PROA   
ATOM    465  HB1 PRO P  29      13.660 -87.055  76.848  0.00 97.00      PROA   
ATOM    466  HB2 PRO P  29      13.662 -85.270  77.042  0.00 97.00      PROA   
ATOM    467  CG  PRO P  29      12.261 -86.071  75.531  0.00 97.00      PROA   
ATOM    468  HG1 PRO P  29      11.797 -85.065  75.426  0.00 97.00      PROA   
ATOM    469  HG2 PRO P  29      12.908 -86.274  74.655  0.00 97.00      PROA   
ATOM    470  C   PRO P  29      11.332 -85.021  78.400  0.00 97.00      PROA   
ATOM    471  O   PRO P  29      12.055 -84.027  78.372  0.00 97.00      PROA   
ATOM    472  N   GLY P  30      10.063 -84.966  78.875  0.00 97.00      PROA   
ATOM    473  HN  GLY P  30       9.522 -85.805  78.905  0.00 97.00      PROA   
ATOM    474  CA  GLY P  30       9.361 -83.743  79.249  0.00 97.00      PROA   
ATOM    475  HA1 GLY P  30       8.312 -83.996  79.300  0.00 97.00      PROA   
ATOM    476  HA2 GLY P  30       9.565 -82.983  78.508  0.00 97.00      PROA   
ATOM    477  C   GLY P  30       9.753 -83.207  80.604  0.00 97.00      PROA   
ATOM    478  O   GLY P  30       8.927 -83.134  81.507  0.00 97.00      PROA   
ATOM    479  N   SER P  31      11.040 -82.806  80.727  0.00 97.00      PROA   
ATOM    480  HN  SER P  31      11.590 -82.951  79.905  0.00 97.00      PROA   
ATOM    481  CA  SER P  31      11.812 -82.321  81.871  0.00 97.00      PROA   
ATOM    482  HA  SER P  31      12.334 -83.190  82.241  0.00 97.00      PROA   
ATOM    483  CB  SER P  31      12.883 -81.289  81.408  0.00 97.00      PROA   
ATOM    484  HB1 SER P  31      12.366 -80.397  80.992  0.00 97.00      PROA   
ATOM    485  HB2 SER P  31      13.491 -81.738  80.593  0.00 97.00      PROA   
ATOM    486  OG  SER P  31      13.755 -80.853  82.454  0.00 97.00      PROA   
ATOM    487  HG1 SER P  31      14.574 -81.349  82.374  0.00 97.00      PROA   
ATOM    488  C   SER P  31      11.048 -81.749  83.055  0.00 97.00      PROA   
ATOM    489  O   SER P  31      10.127 -80.964  82.894  0.00 97.00      PROA   
ATOM    490  N   SER P  32      11.449 -82.133  84.288  0.00 97.00      PROA   
ATOM    491  HN  SER P  32      12.263 -82.697  84.400  0.00 97.00      PROA   
ATOM    492  CA  SER P  32      10.732 -81.879  85.523  0.00 97.00      PROA   
ATOM    493  HA  SER P  32       9.676 -81.983  85.318  0.00 97.00      PROA   
ATOM    494  CB  SER P  32      11.114 -82.941  86.587  0.00 97.00      PROA   
ATOM    495  HB1 SER P  32      10.762 -83.933  86.228  0.00 97.00      PROA   
ATOM    496  HB2 SER P  32      10.628 -82.748  87.567  0.00 97.00      PROA   
ATOM    497  OG  SER P  32      12.529 -83.022  86.753  0.00 97.00      PROA   
ATOM    498  HG1 SER P  32      12.796 -82.209  87.191  0.00 97.00      PROA   
ATOM    499  C   SER P  32      10.932 -80.485  86.102  0.00 97.00      PROA   
ATOM    500  O   SER P  32      11.327 -80.329  87.257  0.00 97.00      PROA   
ATOM    501  N   SER P  33      10.616 -79.436  85.314  0.00 97.00      PROA   
ATOM    502  HN  SER P  33      10.367 -79.604  84.363  0.00 97.00      PROA   
ATOM    503  CA  SER P  33      10.609 -78.054  85.754  0.00 97.00      PROA   
ATOM    504  HA  SER P  33      10.862 -78.000  86.804  0.00 97.00      PROA   
ATOM    505  CB  SER P  33      11.601 -77.178  84.943  0.00 97.00      PROA   
ATOM    506  HB1 SER P  33      11.327 -77.194  83.866  0.00 97.00      PROA   
ATOM    507  HB2 SER P  33      12.622 -77.611  85.037  0.00 97.00      PROA   
ATOM    508  OG  SER P  33      11.635 -75.823  85.392  0.00 97.00      PROA   
ATOM    509  HG1 SER P  33      12.199 -75.791  86.170  0.00 97.00      PROA   
ATOM    510  C   SER P  33       9.195 -77.538  85.586  0.00 97.00      PROA   
ATOM    511  O   SER P  33       8.567 -77.744  84.551  0.00 97.00      PROA   
ATOM    512  N   THR P  34       8.646 -76.871  86.630  0.00 97.00      PROA   
ATOM    513  HN  THR P  34       9.176 -76.680  87.452  0.00 97.00      PROA   
ATOM    514  CA  THR P  34       7.256 -76.448  86.642  0.00 97.00      PROA   
ATOM    515  HA  THR P  34       6.937 -76.239  85.630  0.00 97.00      PROA   
ATOM    516  CB  THR P  34       6.302 -77.449  87.298  0.00 97.00      PROA   
ATOM    517  HB  THR P  34       6.453 -77.493  88.402  0.00 97.00      PROA   
ATOM    518  OG1 THR P  34       6.556 -78.757  86.817  0.00 97.00      PROA   
ATOM    519  HG1 THR P  34       7.337 -79.045  87.293  0.00 97.00      PROA   
ATOM    520  CG2 THR P  34       4.831 -77.094  87.010  0.00 97.00      PROA   
ATOM    521 HG21 THR P  34       4.690 -76.840  85.939  0.00 97.00      PROA   
ATOM    522 HG22 THR P  34       4.510 -76.229  87.623  0.00 97.00      PROA   
ATOM    523 HG23 THR P  34       4.168 -77.948  87.266  0.00 97.00      PROA   
ATOM    524  C   THR P  34       7.161 -75.182  87.440  0.00 97.00      PROA   
ATOM    525  O   THR P  34       7.815 -75.031  88.467  0.00 97.00      PROA   
ATOM    526  N   GLN P  35       6.289 -74.251  87.000  0.00 97.00      PROA   
ATOM    527  HN  GLN P  35       5.876 -74.319  86.093  0.00 97.00      PROA   
ATOM    528  CA  GLN P  35       5.835 -73.158  87.824  0.00 97.00      PROA   
ATOM    529  HA  GLN P  35       6.358 -73.142  88.771  0.00 97.00      PROA   
ATOM    530  CB  GLN P  35       5.997 -71.796  87.104  0.00 97.00      PROA   
ATOM    531  HB1 GLN P  35       5.728 -70.982  87.812  0.00 97.00      PROA   
ATOM    532  HB2 GLN P  35       5.292 -71.750  86.244  0.00 97.00      PROA   
ATOM    533  CG  GLN P  35       7.428 -71.579  86.564  0.00 97.00      PROA   
ATOM    534  HG1 GLN P  35       7.675 -72.354  85.807  0.00 97.00      PROA   
ATOM    535  HG2 GLN P  35       8.166 -71.649  87.389  0.00 97.00      PROA   
ATOM    536  CD  GLN P  35       7.531 -70.229  85.855  0.00 97.00      PROA   
ATOM    537  OE1 GLN P  35       6.932 -70.043  84.797  0.00 97.00      PROA   
ATOM    538  NE2 GLN P  35       8.314 -69.274  86.422  0.00 97.00      PROA   
ATOM    539 HE21 GLN P  35       8.408 -68.401  85.947  0.00 97.00      PROA   
ATOM    540 HE22 GLN P  35       8.799 -69.470  87.272  0.00 97.00      PROA   
ATOM    541  C   GLN P  35       4.371 -73.432  88.073  0.00 97.00      PROA   
ATOM    542  O   GLN P  35       3.608 -73.595  87.132  0.00 97.00      PROA   
ATOM    543  N   TRP P  36       3.949 -73.507  89.355  0.00 97.00      PROA   
ATOM    544  HN  TRP P  36       4.599 -73.410  90.104  0.00 97.00      PROA   
ATOM    545  CA  TRP P  36       2.565 -73.702  89.752  0.00 97.00      PROA   
ATOM    546  HA  TRP P  36       1.958 -73.951  88.892  0.00 97.00      PROA   
ATOM    547  CB  TRP P  36       2.400 -74.805  90.831  0.00 97.00      PROA   
ATOM    548  HB1 TRP P  36       1.432 -74.681  91.361  0.00 97.00      PROA   
ATOM    549  HB2 TRP P  36       3.206 -74.671  91.588  0.00 97.00      PROA   
ATOM    550  CG  TRP P  36       2.433 -76.216  90.336  0.00 97.00      PROA   
ATOM    551  CD1 TRP P  36       3.528 -77.029  90.243  0.00 97.00      PROA   
ATOM    552  HD1 TRP P  36       4.543 -76.700  90.368  0.00 97.00      PROA   
ATOM    553  NE1 TRP P  36       3.140 -78.299  89.916  0.00 97.00      PROA   
ATOM    554  HE1 TRP P  36       3.735 -79.072  89.844  0.00 97.00      PROA   
ATOM    555  CE2 TRP P  36       1.788 -78.337  89.764  0.00 97.00      PROA   
ATOM    556  CD2 TRP P  36       1.297 -77.034  90.009  0.00 97.00      PROA   
ATOM    557  CE3 TRP P  36      -0.074 -76.787  89.919  0.00 97.00      PROA   
ATOM    558  HE3 TRP P  36      -0.481 -75.801  90.088  0.00 97.00      PROA   
ATOM    559  CZ3 TRP P  36      -0.925 -77.844  89.582  0.00 97.00      PROA   
ATOM    560  HZ3 TRP P  36      -1.987 -77.670  89.484  0.00 97.00      PROA   
ATOM    561  CZ2 TRP P  36       0.943 -79.390  89.450  0.00 97.00      PROA   
ATOM    562  HZ2 TRP P  36       1.323 -80.383  89.265  0.00 97.00      PROA   
ATOM    563  CH2 TRP P  36      -0.424 -79.123  89.362  0.00 97.00      PROA   
ATOM    564  HH2 TRP P  36      -1.104 -79.916  89.086  0.00 97.00      PROA   
ATOM    565  C   TRP P  36       2.038 -72.408  90.319  0.00 97.00      PROA   
ATOM    566  O   TRP P  36       2.790 -71.632  90.894  0.00 97.00      PROA   
ATOM    567  N   PHE P  37       0.724 -72.136  90.153  0.00 97.00      PROA   
ATOM    568  HN  PHE P  37       0.146 -72.753  89.621  0.00 97.00      PROA   
ATOM    569  CA  PHE P  37       0.101 -70.904  90.591  0.00 97.00      PROA   
ATOM    570  HA  PHE P  37       0.735 -70.423  91.321  0.00 97.00      PROA   
ATOM    571  CB  PHE P  37      -0.198 -69.917  89.423  0.00 97.00      PROA   
ATOM    572  HB1 PHE P  37      -0.563 -68.947  89.824  0.00 97.00      PROA   
ATOM    573  HB2 PHE P  37      -0.976 -70.335  88.751  0.00 97.00      PROA   
ATOM    574  CG  PHE P  37       1.035 -69.657  88.586  0.00 97.00      PROA   
ATOM    575  CD1 PHE P  37       1.847 -68.537  88.837  0.00 97.00      PROA   
ATOM    576  HD1 PHE P  37       1.592 -67.862  89.641  0.00 97.00      PROA   
ATOM    577  CE1 PHE P  37       2.991 -68.295  88.066  0.00 97.00      PROA   
ATOM    578  HE1 PHE P  37       3.610 -67.435  88.277  0.00 97.00      PROA   
ATOM    579  CZ  PHE P  37       3.338 -69.173  87.032  0.00 97.00      PROA   
ATOM    580  HZ  PHE P  37       4.230 -68.996  86.448  0.00 97.00      PROA   
ATOM    581  CD2 PHE P  37       1.378 -70.511  87.520  0.00 97.00      PROA   
ATOM    582  HD2 PHE P  37       0.766 -71.375  87.312  0.00 97.00      PROA   
ATOM    583  CE2 PHE P  37       2.531 -70.284  86.762  0.00 97.00      PROA   
ATOM    584  HE2 PHE P  37       2.805 -70.977  85.982  0.00 97.00      PROA   
ATOM    585  C   PHE P  37      -1.217 -71.238  91.260  0.00 97.00      PROA   
ATOM    586  O   PHE P  37      -1.990 -72.047  90.756  0.00 97.00      PROA   
ATOM    587  N   LEU P  38      -1.506 -70.591  92.417  0.00 97.00      PROA   
ATOM    588  HN  LEU P  38      -0.824 -69.994  92.838  0.00 97.00      PROA   
ATOM    589  CA  LEU P  38      -2.788 -70.630  93.093  0.00 97.00      PROA   
ATOM    590  HA  LEU P  38      -3.463 -71.293  92.576  0.00 97.00      PROA   
ATOM    591  CB  LEU P  38      -2.697 -71.036  94.588  0.00 97.00      PROA   
ATOM    592  HB1 LEU P  38      -3.706 -71.002  95.054  0.00 97.00      PROA   
ATOM    593  HB2 LEU P  38      -2.040 -70.319  95.131  0.00 97.00      PROA   
ATOM    594  CG  LEU P  38      -2.125 -72.447  94.822  0.00 97.00      PROA   
ATOM    595  HG  LEU P  38      -1.106 -72.461  94.380  0.00 97.00      PROA   
ATOM    596  CD1 LEU P  38      -1.989 -72.759  96.324  0.00 97.00      PROA   
ATOM    597 HD11 LEU P  38      -2.990 -72.747  96.806  0.00 97.00      PROA   
ATOM    598 HD12 LEU P  38      -1.342 -72.008  96.824  0.00 97.00      PROA   
ATOM    599 HD13 LEU P  38      -1.545 -73.766  96.469  0.00 97.00      PROA   
ATOM    600  CD2 LEU P  38      -2.964 -73.535  94.135  0.00 97.00      PROA   
ATOM    601 HD21 LEU P  38      -3.010 -73.383  93.038  0.00 97.00      PROA   
ATOM    602 HD22 LEU P  38      -3.998 -73.533  94.541  0.00 97.00      PROA   
ATOM    603 HD23 LEU P  38      -2.512 -74.528  94.332  0.00 97.00      PROA   
ATOM    604  C   LEU P  38      -3.352 -69.237  93.051  0.00 97.00      PROA   
ATOM    605  O   LEU P  38      -2.798 -68.327  93.661  0.00 97.00      PROA   
ATOM    606  N   ASN P  39      -4.474 -69.023  92.322  0.00 97.00      PROA   
ATOM    607  HN  ASN P  39      -4.930 -69.792  91.873  0.00 97.00      PROA   
ATOM    608  CA  ASN P  39      -5.138 -67.726  92.222  0.00 97.00      PROA   
ATOM    609  HA  ASN P  39      -5.926 -67.838  91.491  0.00 97.00      PROA   
ATOM    610  CB  ASN P  39      -5.776 -67.285  93.574  0.00 97.00      PROA   
ATOM    611  HB1 ASN P  39      -6.408 -66.384  93.426  0.00 97.00      PROA   
ATOM    612  HB2 ASN P  39      -4.976 -67.043  94.306  0.00 97.00      PROA   
ATOM    613  CG  ASN P  39      -6.668 -68.399  94.137  0.00 97.00      PROA   
ATOM    614  OD1 ASN P  39      -7.344 -69.110  93.392  0.00 97.00      PROA   
ATOM    615  ND2 ASN P  39      -6.645 -68.586  95.485  0.00 97.00      PROA   
ATOM    616 HD21 ASN P  39      -7.171 -69.345  95.866  0.00 97.00      PROA   
ATOM    617 HD22 ASN P  39      -6.071 -68.006  96.061  0.00 97.00      PROA   
ATOM    618  C   ASN P  39      -4.206 -66.630  91.706  0.00 97.00      PROA   
ATOM    619  O   ASN P  39      -4.198 -65.506  92.204  0.00 97.00      PROA   
ATOM    620  N   GLY P  40      -3.362 -66.965  90.702  0.00 97.00      PROA   
ATOM    621  HN  GLY P  40      -3.438 -67.872  90.296  0.00 97.00      PROA   
ATOM    622  CA  GLY P  40      -2.314 -66.092  90.188  0.00 97.00      PROA   
ATOM    623  HA1 GLY P  40      -2.672 -65.071  90.200  0.00 97.00      PROA   
ATOM    624  HA2 GLY P  40      -2.088 -66.427  89.186  0.00 97.00      PROA   
ATOM    625  C   GLY P  40      -1.011 -66.124  90.963  0.00 97.00      PROA   
ATOM    626  O   GLY P  40       0.036 -65.797  90.410  0.00 97.00      PROA   
ATOM    627  N   THR P  41      -1.020 -66.510  92.259  0.00 97.00      PROA   
ATOM    628  HN  THR P  41      -1.869 -66.825  92.681  0.00 97.00      PROA   
ATOM    629  CA  THR P  41       0.158 -66.464  93.120  0.00 97.00      PROA   
ATOM    630  HA  THR P  41       0.757 -65.611  92.831  0.00 97.00      PROA   
ATOM    631  CB  THR P  41      -0.186 -66.299  94.597  0.00 97.00      PROA   
ATOM    632  HB  THR P  41      -0.843 -67.132  94.936  0.00 97.00      PROA   
ATOM    633  OG1 THR P  41      -0.877 -65.071  94.794  0.00 97.00      PROA   
ATOM    634  HG1 THR P  41      -1.650 -65.099  94.229  0.00 97.00      PROA   
ATOM    635  CG2 THR P  41       1.073 -66.255  95.489  0.00 97.00      PROA   
ATOM    636 HG21 THR P  41       1.757 -65.448  95.149  0.00 97.00      PROA   
ATOM    637 HG22 THR P  41       1.619 -67.220  95.481  0.00 97.00      PROA   
ATOM    638 HG23 THR P  41       0.779 -66.040  96.539  0.00 97.00      PROA   
ATOM    639  C   THR P  41       1.004 -67.706  92.947  0.00 97.00      PROA   
ATOM    640  O   THR P  41       0.538 -68.820  93.151  0.00 97.00      PROA   
ATOM    641  N   ALA P  42       2.291 -67.544  92.568  0.00 97.00      PROA   
ATOM    642  HN  ALA P  42       2.656 -66.632  92.397  0.00 97.00      PROA   
ATOM    643  CA  ALA P  42       3.220 -68.637  92.362  0.00 97.00      PROA   
ATOM    644  HA  ALA P  42       2.759 -69.300  91.646  0.00 97.00      PROA   
ATOM    645  CB  ALA P  42       4.528 -68.117  91.738  0.00 97.00      PROA   
ATOM    646  HB1 ALA P  42       5.043 -67.422  92.436  0.00 97.00      PROA   
ATOM    647  HB2 ALA P  42       4.303 -67.562  90.800  0.00 97.00      PROA   
ATOM    648  HB3 ALA P  42       5.214 -68.953  91.490  0.00 97.00      PROA   
ATOM    649  C   ALA P  42       3.554 -69.459  93.607  0.00 97.00      PROA   
ATOM    650  O   ALA P  42       3.869 -68.925  94.669  0.00 97.00      PROA   
ATOM    651  N   ILE P  43       3.529 -70.808  93.475  0.00 97.00      PROA   
ATOM    652  HN  ILE P  43       3.254 -71.211  92.604  0.00 97.00      PROA   
ATOM    653  CA  ILE P  43       3.960 -71.742  94.501  0.00 97.00      PROA   
ATOM    654  HA  ILE P  43       3.879 -71.252  95.461  0.00 97.00      PROA   
ATOM    655  CB  ILE P  43       3.168 -73.062  94.559  0.00 97.00      PROA   
ATOM    656  HB  ILE P  43       3.600 -73.803  93.845  0.00 97.00      PROA   
ATOM    657  CG2 ILE P  43       3.258 -73.641  95.994  0.00 97.00      PROA   
ATOM    658 HG21 ILE P  43       2.809 -72.932  96.721  0.00 97.00      PROA   
ATOM    659 HG22 ILE P  43       4.302 -73.848  96.297  0.00 97.00      PROA   
ATOM    660 HG23 ILE P  43       2.706 -74.598  96.069  0.00 97.00      PROA   
ATOM    661  CG1 ILE P  43       1.685 -72.895  94.137  0.00 97.00      PROA   
ATOM    662 HG11 ILE P  43       1.629 -72.480  93.110  0.00 97.00      PROA   
ATOM    663 HG12 ILE P  43       1.186 -72.173  94.820  0.00 97.00      PROA   
ATOM    664  CD  ILE P  43       0.916 -74.225  94.137  0.00 97.00      PROA   
ATOM    665  HD1 ILE P  43       1.536 -75.041  93.708  0.00 97.00      PROA   
ATOM    666  HD2 ILE P  43      -0.009 -74.145  93.530  0.00 97.00      PROA   
ATOM    667  HD3 ILE P  43       0.623 -74.508  95.170  0.00 97.00      PROA   
ATOM    668  C   ILE P  43       5.424 -72.047  94.220  0.00 97.00      PROA   
ATOM    669  O   ILE P  43       5.890 -71.939  93.088  0.00 97.00      PROA   
ATOM    670  N   GLN P  44       6.194 -72.463  95.250  0.00 97.00      PROA   
ATOM    671  HN  GLN P  44       5.828 -72.501  96.177  0.00 97.00      PROA   
ATOM    672  CA  GLN P  44       7.590 -72.829  95.103  0.00 97.00      PROA   
ATOM    673  HA  GLN P  44       8.051 -72.188  94.363  0.00 97.00      PROA   
ATOM    674  CB  GLN P  44       8.327 -72.648  96.457  0.00 97.00      PROA   
ATOM    675  HB1 GLN P  44       9.406 -72.875  96.303  0.00 97.00      PROA   
ATOM    676  HB2 GLN P  44       7.932 -73.380  97.197  0.00 97.00      PROA   
ATOM    677  CG  GLN P  44       8.224 -71.232  97.084  0.00 97.00      PROA   
ATOM    678  HG1 GLN P  44       8.908 -71.178  97.958  0.00 97.00      PROA   
ATOM    679  HG2 GLN P  44       7.194 -71.041  97.453  0.00 97.00      PROA   
ATOM    680  CD  GLN P  44       8.644 -70.118  96.113  0.00 97.00      PROA   
ATOM    681  OE1 GLN P  44       9.838 -69.837  95.964  0.00 97.00      PROA   
ATOM    682  NE2 GLN P  44       7.659 -69.448  95.451  0.00 97.00      PROA   
ATOM    683 HE21 GLN P  44       7.938 -68.727  94.820  0.00 97.00      PROA   
ATOM    684 HE22 GLN P  44       6.699 -69.701  95.565  0.00 97.00      PROA   
ATOM    685  C   GLN P  44       7.736 -74.273  94.618  0.00 97.00      PROA   
ATOM    686  O   GLN P  44       8.833 -74.722  94.285  0.00 97.00      PROA   
ATOM    687  N   THR P  45       6.613 -75.028  94.536  0.00 97.00      PROA   
ATOM    688  HN  THR P  45       5.748 -74.641  94.842  0.00 97.00      PROA   
ATOM    689  CA  THR P  45       6.534 -76.391  94.023  0.00 97.00      PROA   
ATOM    690  HA  THR P  45       7.177 -77.005  94.637  0.00 97.00      PROA   
ATOM    691  CB  THR P  45       5.109 -76.943  94.095  0.00 97.00      PROA   
ATOM    692  HB  THR P  45       4.427 -76.349  93.443  0.00 97.00      PROA   
ATOM    693  OG1 THR P  45       4.625 -76.858  95.427  0.00 97.00      PROA   
ATOM    694  HG1 THR P  45       3.749 -77.253  95.412  0.00 97.00      PROA   
ATOM    695  CG2 THR P  45       5.057 -78.427  93.689  0.00 97.00      PROA   
ATOM    696 HG21 THR P  45       5.731 -79.017  94.346  0.00 97.00      PROA   
ATOM    697 HG22 THR P  45       5.352 -78.578  92.631  0.00 97.00      PROA   
ATOM    698 HG23 THR P  45       4.029 -78.828  93.806  0.00 97.00      PROA   
ATOM    699  C   THR P  45       7.000 -76.494  92.580  0.00 97.00      PROA   
ATOM    700  O   THR P  45       6.322 -76.021  91.676  0.00 97.00      PROA   
ATOM    701  N   SER P  46       8.174 -77.118  92.323  0.00 97.00      PROA   
ATOM    702  HN  SER P  46       8.778 -77.380  93.073  0.00 97.00      PROA   
ATOM    703  CA  SER P  46       8.702 -77.238  90.970  0.00 97.00      PROA   
ATOM    704  HA  SER P  46       8.226 -76.511  90.329  0.00 97.00      PROA   
ATOM    705  CB  SER P  46      10.222 -76.954  90.939  0.00 97.00      PROA   
ATOM    706  HB1 SER P  46      10.628 -77.113  89.915  0.00 97.00      PROA   
ATOM    707  HB2 SER P  46      10.759 -77.630  91.639  0.00 97.00      PROA   
ATOM    708  OG  SER P  46      10.488 -75.596  91.285  0.00 97.00      PROA   
ATOM    709  HG1 SER P  46      10.033 -75.406  92.111  0.00 97.00      PROA   
ATOM    710  C   SER P  46       8.464 -78.601  90.340  0.00 97.00      PROA   
ATOM    711  O   SER P  46       8.691 -78.785  89.145  0.00 97.00      PROA   
ATOM    712  N   THR P  47       7.960 -79.589  91.114  0.00 97.00      PROA   
ATOM    713  HN  THR P  47       7.764 -79.403  92.072  0.00 97.00      PROA   
ATOM    714  CA  THR P  47       7.579 -80.907  90.610  0.00 97.00      PROA   
ATOM    715  HA  THR P  47       8.437 -81.252  90.057  0.00 97.00      PROA   
ATOM    716  CB  THR P  47       7.369 -81.969  91.707  0.00 97.00      PROA   
ATOM    717  HB  THR P  47       8.359 -82.243  92.135  0.00 97.00      PROA   
ATOM    718  OG1 THR P  47       6.745 -83.164  91.240  0.00 97.00      PROA   
ATOM    719  HG1 THR P  47       6.476 -83.644  92.028  0.00 97.00      PROA   
ATOM    720  CG2 THR P  47       6.488 -81.407  92.833  0.00 97.00      PROA   
ATOM    721 HG21 THR P  47       5.547 -80.995  92.415  0.00 97.00      PROA   
ATOM    722 HG22 THR P  47       7.016 -80.609  93.390  0.00 97.00      PROA   
ATOM    723 HG23 THR P  47       6.222 -82.207  93.558  0.00 97.00      PROA   
ATOM    724  C   THR P  47       6.387 -80.833  89.648  0.00 97.00      PROA   
ATOM    725  O   THR P  47       5.499 -80.017  89.882  0.00 97.00      PROA   
ATOM    726  N   PRO P  48       6.273 -81.654  88.596  0.00 97.00      PROA   
ATOM    727  CD  PRO P  48       7.426 -82.262  87.918  0.00 97.00      PROA   
ATOM    728  HD1 PRO P  48       7.578 -83.283  88.332  0.00 97.00      PROA   
ATOM    729  HD2 PRO P  48       8.355 -81.659  88.030  0.00 97.00      PROA   
ATOM    730  CA  PRO P  48       5.089 -81.654  87.741  0.00 97.00      PROA   
ATOM    731  HA  PRO P  48       4.866 -80.633  87.463  0.00 97.00      PROA   
ATOM    732  CB  PRO P  48       5.507 -82.523  86.540  0.00 97.00      PROA   
ATOM    733  HB1 PRO P  48       4.978 -82.229  85.613  0.00 97.00      PROA   
ATOM    734  HB2 PRO P  48       5.319 -83.603  86.738  0.00 97.00      PROA   
ATOM    735  CG  PRO P  48       7.019 -82.318  86.447  0.00 97.00      PROA   
ATOM    736  HG1 PRO P  48       7.531 -83.122  85.883  0.00 97.00      PROA   
ATOM    737  HG2 PRO P  48       7.231 -81.336  85.970  0.00 97.00      PROA   
ATOM    738  C   PRO P  48       3.847 -82.251  88.373  0.00 97.00      PROA   
ATOM    739  O   PRO P  48       2.830 -82.273  87.691  0.00 97.00      PROA   
ATOM    740  N   THR P  49       3.873 -82.720  89.644  0.00 97.00      PROA   
ATOM    741  HN  THR P  49       4.724 -82.721  90.162  0.00 97.00      PROA   
ATOM    742  CA  THR P  49       2.672 -83.169  90.330  0.00 97.00      PROA   
ATOM    743  HA  THR P  49       1.822 -82.854  89.746  0.00 97.00      PROA   
ATOM    744  CB  THR P  49       2.548 -84.688  90.481  0.00 97.00      PROA   
ATOM    745  HB  THR P  49       2.848 -85.138  89.509  0.00 97.00      PROA   
ATOM    746  OG1 THR P  49       1.201 -85.075  90.726  0.00 97.00      PROA   
ATOM    747  HG1 THR P  49       1.128 -85.968  90.370  0.00 97.00      PROA   
ATOM    748  CG2 THR P  49       3.433 -85.298  91.584  0.00 97.00      PROA   
ATOM    749 HG21 THR P  49       3.100 -84.965  92.590  0.00 97.00      PROA   
ATOM    750 HG22 THR P  49       4.492 -85.010  91.434  0.00 97.00      PROA   
ATOM    751 HG23 THR P  49       3.359 -86.407  91.555  0.00 97.00      PROA   
ATOM    752  C   THR P  49       2.575 -82.448  91.653  0.00 97.00      PROA   
ATOM    753  O   THR P  49       3.517 -82.403  92.440  0.00 97.00      PROA   
ATOM    754  N   TYR P  50       1.400 -81.846  91.927  0.00 97.00      PROA   
ATOM    755  HN  TYR P  50       0.658 -81.876  91.257  0.00 97.00      PROA   
ATOM    756  CA  TYR P  50       1.120 -81.165  93.169  0.00 97.00      PROA   
ATOM    757  HA  TYR P  50       2.046 -80.939  93.680  0.00 97.00      PROA   
ATOM    758  CB  TYR P  50       0.331 -79.850  92.929  0.00 97.00      PROA   
ATOM    759  HB1 TYR P  50      -0.675 -80.049  92.502  0.00 97.00      PROA   
ATOM    760  HB2 TYR P  50       0.889 -79.230  92.195  0.00 97.00      PROA   
ATOM    761  CG  TYR P  50       0.187 -79.042  94.194  0.00 97.00      PROA   
ATOM    762  CD1 TYR P  50      -0.933 -79.192  95.031  0.00 97.00      PROA   
ATOM    763  HD1 TYR P  50      -1.701 -79.909  94.778  0.00 97.00      PROA   
ATOM    764  CE1 TYR P  50      -1.074 -78.403  96.180  0.00 97.00      PROA   
ATOM    765  HE1 TYR P  50      -1.950 -78.502  96.804  0.00 97.00      PROA   
ATOM    766  CZ  TYR P  50      -0.087 -77.471  96.513  0.00 97.00      PROA   
ATOM    767  OH  TYR P  50      -0.230 -76.671  97.666  0.00 97.00      PROA   
ATOM    768  HH  TYR P  50      -1.076 -76.884  98.067  0.00 97.00      PROA   
ATOM    769  CD2 TYR P  50       1.159 -78.083  94.526  0.00 97.00      PROA   
ATOM    770  HD2 TYR P  50       2.002 -77.933  93.869  0.00 97.00      PROA   
ATOM    771  CE2 TYR P  50       1.033 -77.316  95.691  0.00 97.00      PROA   
ATOM    772  HE2 TYR P  50       1.782 -76.584  95.948  0.00 97.00      PROA   
ATOM    773  C   TYR P  50       0.321 -82.137  94.005  0.00 97.00      PROA   
ATOM    774  O   TYR P  50      -0.817 -82.450  93.679  0.00 97.00      PROA   
ATOM    775  N   HSD P  51       0.917 -82.646  95.106  0.00 97.00      PROA   
ATOM    776  HN  HSD P  51       1.829 -82.346  95.372  0.00 97.00      PROA   
ATOM    777  CA  HSD P  51       0.352 -83.730  95.881  0.00 97.00      PROA   
ATOM    778  HA  HSD P  51      -0.463 -84.190  95.339  0.00 97.00      PROA   
ATOM    779  CB  HSD P  51       1.416 -84.829  96.156  0.00 97.00      PROA   
ATOM    780  HB1 HSD P  51       2.310 -84.371  96.632  0.00 97.00      PROA   
ATOM    781  HB2 HSD P  51       1.739 -85.232  95.171  0.00 97.00      PROA   
ATOM    782  ND1 HSD P  51       0.876 -85.960  98.385  0.00 97.00      PROA   
ATOM    783  HD1 HSD P  51       0.965 -85.146  98.961  0.00 97.00      PROA   
ATOM    784  CG  HSD P  51       0.960 -85.991  97.007  0.00 97.00      PROA   
ATOM    785  CE1 HSD P  51       0.581 -87.217  98.792  0.00 97.00      PROA   
ATOM    786  HE1 HSD P  51       0.447 -87.478  99.842  0.00 97.00      PROA   
ATOM    787  NE2 HSD P  51       0.481 -88.056  97.780  0.00 97.00      PROA   
ATOM    788  CD2 HSD P  51       0.727 -87.285  96.657  0.00 97.00      PROA   
ATOM    789  HD2 HSD P  51       0.733 -87.745  95.676  0.00 97.00      PROA   
ATOM    790  C   HSD P  51      -0.201 -83.227  97.188  0.00 97.00      PROA   
ATOM    791  O   HSD P  51       0.541 -82.867  98.100  0.00 97.00      PROA   
ATOM    792  N   ILE P  52      -1.544 -83.247  97.325  0.00 97.00      PROA   
ATOM    793  HN  ILE P  52      -2.146 -83.504  96.570  0.00 97.00      PROA   
ATOM    794  CA  ILE P  52      -2.226 -82.949  98.562  0.00 97.00      PROA   
ATOM    795  HA  ILE P  52      -1.600 -82.330  99.189  0.00 97.00      PROA   
ATOM    796  CB  ILE P  52      -3.534 -82.203  98.331  0.00 97.00      PROA   
ATOM    797  HB  ILE P  52      -4.154 -82.783  97.617  0.00 97.00      PROA   
ATOM    798  CG2 ILE P  52      -4.338 -82.061  99.638  0.00 97.00      PROA   
ATOM    799 HG21 ILE P  52      -3.746 -81.525 100.408  0.00 97.00      PROA   
ATOM    800 HG22 ILE P  52      -4.664 -83.043 100.038  0.00 97.00      PROA   
ATOM    801 HG23 ILE P  52      -5.252 -81.463  99.441  0.00 97.00      PROA   
ATOM    802  CG1 ILE P  52      -3.265 -80.814  97.702  0.00 97.00      PROA   
ATOM    803 HG11 ILE P  52      -2.420 -80.870  96.983  0.00 97.00      PROA   
ATOM    804 HG12 ILE P  52      -2.963 -80.118  98.516  0.00 97.00      PROA   
ATOM    805  CD  ILE P  52      -4.472 -80.227  96.963  0.00 97.00      PROA   
ATOM    806  HD1 ILE P  52      -5.346 -80.147  97.641  0.00 97.00      PROA   
ATOM    807  HD2 ILE P  52      -4.747 -80.855  96.090  0.00 97.00      PROA   
ATOM    808  HD3 ILE P  52      -4.231 -79.209  96.597  0.00 97.00      PROA   
ATOM    809  C   ILE P  52      -2.456 -84.274  99.252  0.00 97.00      PROA   
ATOM    810  O   ILE P  52      -3.275 -85.087  98.830  0.00 97.00      PROA   
ATOM    811  N   THR P  53      -1.699 -84.529 100.342  0.00 97.00      PROA   
ATOM    812  HN  THR P  53      -0.987 -83.883 100.609  0.00 97.00      PROA   
ATOM    813  CA  THR P  53      -1.772 -85.756 101.123  0.00 97.00      PROA   
ATOM    814  HA  THR P  53      -1.588 -86.576 100.443  0.00 97.00      PROA   
ATOM    815  CB  THR P  53      -0.727 -85.799 102.233  0.00 97.00      PROA   
ATOM    816  HB  THR P  53      -0.952 -85.033 103.011  0.00 97.00      PROA   
ATOM    817  OG1 THR P  53       0.557 -85.516 101.697  0.00 97.00      PROA   
ATOM    818  HG1 THR P  53       1.169 -85.616 102.430  0.00 97.00      PROA   
ATOM    819  CG2 THR P  53      -0.656 -87.196 102.882  0.00 97.00      PROA   
ATOM    820 HG21 THR P  53      -0.452 -87.967 102.108  0.00 97.00      PROA   
ATOM    821 HG22 THR P  53      -1.603 -87.453 103.397  0.00 97.00      PROA   
ATOM    822 HG23 THR P  53       0.160 -87.231 103.636  0.00 97.00      PROA   
ATOM    823  C   THR P  53      -3.142 -85.976 101.729  0.00 97.00      PROA   
ATOM    824  O   THR P  53      -3.666 -87.088 101.702  0.00 97.00      PROA   
ATOM    825  N   SER P  54      -3.757 -84.900 102.268  0.00 97.00      PROA   
ATOM    826  HN  SER P  54      -3.339 -83.997 102.219  0.00 97.00      PROA   
ATOM    827  CA  SER P  54      -5.030 -84.979 102.946  0.00 97.00      PROA   
ATOM    828  HA  SER P  54      -5.694 -85.604 102.364  0.00 97.00      PROA   
ATOM    829  CB  SER P  54      -4.931 -85.464 104.424  0.00 97.00      PROA   
ATOM    830  HB1 SER P  54      -5.941 -85.537 104.877  0.00 97.00      PROA   
ATOM    831  HB2 SER P  54      -4.332 -84.747 105.025  0.00 97.00      PROA   
ATOM    832  OG  SER P  54      -4.291 -86.731 104.530  0.00 97.00      PROA   
ATOM    833  HG1 SER P  54      -4.749 -87.316 103.921  0.00 97.00      PROA   
ATOM    834  C   SER P  54      -5.564 -83.567 102.972  0.00 97.00      PROA   
ATOM    835  O   SER P  54      -5.032 -82.717 103.679  0.00 97.00      PROA   
ATOM    836  N   ALA P  55      -6.607 -83.273 102.165  0.00 97.00      PROA   
ATOM    837  HN  ALA P  55      -7.017 -83.988 101.596  0.00 97.00      PROA   
ATOM    838  CA  ALA P  55      -7.064 -81.931 101.856  0.00 97.00      PROA   
ATOM    839  HA  ALA P  55      -6.218 -81.432 101.415  0.00 97.00      PROA   
ATOM    840  CB  ALA P  55      -8.179 -81.989 100.794  0.00 97.00      PROA   
ATOM    841  HB1 ALA P  55      -9.075 -82.511 101.192  0.00 97.00      PROA   
ATOM    842  HB2 ALA P  55      -7.821 -82.558  99.907  0.00 97.00      PROA   
ATOM    843  HB3 ALA P  55      -8.466 -80.971 100.460  0.00 97.00      PROA   
ATOM    844  C   ALA P  55      -7.517 -81.043 103.009  0.00 97.00      PROA   
ATOM    845  O   ALA P  55      -8.236 -81.465 103.909  0.00 97.00      PROA   
ATOM    846  N   SER P  56      -7.102 -79.750 102.967  0.00 97.00      PROA   
ATOM    847  HN  SER P  56      -6.466 -79.462 102.249  0.00 97.00      PROA   
ATOM    848  CA  SER P  56      -7.531 -78.691 103.865  0.00 97.00      PROA   
ATOM    849  HA  SER P  56      -8.055 -79.136 104.697  0.00 97.00      PROA   
ATOM    850  CB  SER P  56      -6.359 -77.844 104.443  0.00 97.00      PROA   
ATOM    851  HB1 SER P  56      -5.630 -78.532 104.921  0.00 97.00      PROA   
ATOM    852  HB2 SER P  56      -6.737 -77.152 105.228  0.00 97.00      PROA   
ATOM    853  OG  SER P  56      -5.668 -77.093 103.449  0.00 97.00      PROA   
ATOM    854  HG1 SER P  56      -5.277 -76.336 103.906  0.00 97.00      PROA   
ATOM    855  C   SER P  56      -8.518 -77.793 103.145  0.00 97.00      PROA   
ATOM    856  O   SER P  56      -8.720 -77.902 101.940  0.00 97.00      PROA   
ATOM    857  N   GLU P  57      -9.182 -76.872 103.883  0.00 97.00      PROA   
ATOM    858  HN  GLU P  57      -8.998 -76.772 104.858  0.00 97.00      PROA   
ATOM    859  CA  GLU P  57     -10.093 -75.877 103.342  0.00 97.00      PROA   
ATOM    860  HA  GLU P  57     -10.887 -76.381 102.809  0.00 97.00      PROA   
ATOM    861  CB  GLU P  57     -10.656 -75.013 104.508  0.00 97.00      PROA   
ATOM    862  HB1 GLU P  57     -11.363 -74.256 104.113  0.00 97.00      PROA   
ATOM    863  HB2 GLU P  57      -9.794 -74.461 104.956  0.00 97.00      PROA   
ATOM    864  CG  GLU P  57     -11.304 -75.777 105.699  0.00 97.00      PROA   
ATOM    865  HG1 GLU P  57     -11.446 -75.039 106.523  0.00 97.00      PROA   
ATOM    866  HG2 GLU P  57     -10.627 -76.568 106.080  0.00 97.00      PROA   
ATOM    867  CD  GLU P  57     -12.673 -76.413 105.434  0.00 97.00      PROA   
ATOM    868  OE1 GLU P  57     -13.677 -75.885 105.982  0.00 97.00      PROA   
ATOM    869  OE2 GLU P  57     -12.732 -77.473 104.759  0.00 97.00      PROA   
ATOM    870  C   GLU P  57      -9.345 -74.952 102.375  0.00 97.00      PROA   
ATOM    871  O   GLU P  57      -9.802 -74.609 101.289  0.00 97.00      PROA   
ATOM    872  N   ASP P  58      -8.130 -74.581 102.808  0.00 97.00      PROA   
ATOM    873  HN  ASP P  58      -7.869 -74.883 103.723  0.00 97.00      PROA   
ATOM    874  CA  ASP P  58      -7.147 -73.666 102.285  0.00 97.00      PROA   
ATOM    875  HA  ASP P  58      -7.671 -72.771 101.983  0.00 97.00      PROA   
ATOM    876  CB  ASP P  58      -6.143 -73.268 103.427  0.00 97.00      PROA   
ATOM    877  HB1 ASP P  58      -6.517 -72.324 103.884  0.00 97.00      PROA   
ATOM    878  HB2 ASP P  58      -5.127 -73.076 103.034  0.00 97.00      PROA   
ATOM    879  CG  ASP P  58      -6.055 -74.275 104.592  0.00 97.00      PROA   
ATOM    880  OD1 ASP P  58      -7.078 -74.499 105.296  0.00 97.00      PROA   
ATOM    881  OD2 ASP P  58      -4.942 -74.820 104.807  0.00 97.00      PROA   
ATOM    882  C   ASP P  58      -6.439 -74.145 101.020  0.00 97.00      PROA   
ATOM    883  O   ASP P  58      -5.905 -73.326 100.272  0.00 97.00      PROA   
ATOM    884  N   ASP P  59      -6.489 -75.459 100.695  0.00 97.00      PROA   
ATOM    885  HN  ASP P  59      -6.758 -76.135 101.378  0.00 97.00      PROA   
ATOM    886  CA  ASP P  59      -6.164 -76.005  99.381  0.00 97.00      PROA   
ATOM    887  HA  ASP P  59      -5.138 -75.746  99.151  0.00 97.00      PROA   
ATOM    888  CB  ASP P  59      -6.329 -77.553  99.392  0.00 97.00      PROA   
ATOM    889  HB1 ASP P  59      -6.374 -77.956  98.358  0.00 97.00      PROA   
ATOM    890  HB2 ASP P  59      -7.266 -77.832  99.917  0.00 97.00      PROA   
ATOM    891  CG  ASP P  59      -5.151 -78.272 100.051  0.00 97.00      PROA   
ATOM    892  OD1 ASP P  59      -3.981 -77.927  99.746  0.00 97.00      PROA   
ATOM    893  OD2 ASP P  59      -5.419 -79.274 100.758  0.00 97.00      PROA   
ATOM    894  C   ASP P  59      -7.034 -75.439  98.245  0.00 97.00      PROA   
ATOM    895  O   ASP P  59      -6.633 -75.453  97.086  0.00 97.00      PROA   
ATOM    896  N   SER P  60      -8.253 -74.932  98.540  0.00 97.00      PROA   
ATOM    897  HN  SER P  60      -8.543 -74.932  99.494  0.00 97.00      PROA   
ATOM    898  CA  SER P  60      -9.193 -74.379  97.561  0.00 97.00      PROA   
ATOM    899  HA  SER P  60      -9.402 -75.173  96.857  0.00 97.00      PROA   
ATOM    900  CB  SER P  60     -10.537 -73.925  98.186  0.00 97.00      PROA   
ATOM    901  HB1 SER P  60     -11.234 -73.572  97.395  0.00 97.00      PROA   
ATOM    902  HB2 SER P  60     -10.363 -73.096  98.906  0.00 97.00      PROA   
ATOM    903  OG  SER P  60     -11.180 -74.989  98.874  0.00 97.00      PROA   
ATOM    904  HG1 SER P  60     -10.744 -75.055  99.731  0.00 97.00      PROA   
ATOM    905  C   SER P  60      -8.697 -73.174  96.762  0.00 97.00      PROA   
ATOM    906  O   SER P  60      -8.056 -72.269  97.292  0.00 97.00      PROA   
ATOM    907  N   GLY P  61      -9.040 -73.110  95.452  0.00 97.00      PROA   
ATOM    908  HN  GLY P  61      -9.605 -73.826  95.042  0.00 97.00      PROA   
ATOM    909  CA  GLY P  61      -8.616 -72.014  94.592  0.00 97.00      PROA   
ATOM    910  HA1 GLY P  61      -7.668 -71.627  94.939  0.00 97.00      PROA   
ATOM    911  HA2 GLY P  61      -9.407 -71.280  94.570  0.00 97.00      PROA   
ATOM    912  C   GLY P  61      -8.381 -72.500  93.197  0.00 97.00      PROA   
ATOM    913  O   GLY P  61      -8.563 -73.673  92.902  0.00 97.00      PROA   
ATOM    914  N   GLU P  62      -7.956 -71.599  92.281  0.00 97.00      PROA   
ATOM    915  HN  GLU P  62      -7.812 -70.640  92.526  0.00 97.00      PROA   
ATOM    916  CA  GLU P  62      -7.664 -71.970  90.915  0.00 97.00      PROA   
ATOM    917  HA  GLU P  62      -8.220 -72.861  90.690  0.00 97.00      PROA   
ATOM    918  CB  GLU P  62      -8.134 -70.941  89.858  0.00 97.00      PROA   
ATOM    919  HB1 GLU P  62      -9.199 -70.710  90.089  0.00 97.00      PROA   
ATOM    920  HB2 GLU P  62      -8.106 -71.452  88.869  0.00 97.00      PROA   
ATOM    921  CG  GLU P  62      -7.387 -69.598  89.770  0.00 97.00      PROA   
ATOM    922  HG1 GLU P  62      -6.287 -69.741  89.767  0.00 97.00      PROA   
ATOM    923  HG2 GLU P  62      -7.668 -68.945  90.621  0.00 97.00      PROA   
ATOM    924  CD  GLU P  62      -7.762 -68.884  88.476  0.00 97.00      PROA   
ATOM    925  OE1 GLU P  62      -8.952 -68.908  88.082  0.00 97.00      PROA   
ATOM    926  OE2 GLU P  62      -6.845 -68.295  87.863  0.00 97.00      PROA   
ATOM    927  C   GLU P  62      -6.220 -72.360  90.742  0.00 97.00      PROA   
ATOM    928  O   GLU P  62      -5.289 -71.616  91.038  0.00 97.00      PROA   
ATOM    929  N   TYR P  63      -6.029 -73.600  90.252  0.00 97.00      PROA   
ATOM    930  HN  TYR P  63      -6.820 -74.171  90.034  0.00 97.00      PROA   
ATOM    931  CA  TYR P  63      -4.753 -74.227  90.023  0.00 97.00      PROA   
ATOM    932  HA  TYR P  63      -4.010 -73.771  90.664  0.00 97.00      PROA   
ATOM    933  CB  TYR P  63      -4.802 -75.757  90.285  0.00 97.00      PROA   
ATOM    934  HB1 TYR P  63      -3.956 -76.283  89.796  0.00 97.00      PROA   
ATOM    935  HB2 TYR P  63      -5.752 -76.170  89.891  0.00 97.00      PROA   
ATOM    936  CG  TYR P  63      -4.758 -76.056  91.760  0.00 97.00      PROA   
ATOM    937  CD1 TYR P  63      -5.845 -75.748  92.598  0.00 97.00      PROA   
ATOM    938  HD1 TYR P  63      -6.738 -75.308  92.184  0.00 97.00      PROA   
ATOM    939  CE1 TYR P  63      -5.771 -75.976  93.976  0.00 97.00      PROA   
ATOM    940  HE1 TYR P  63      -6.598 -75.692  94.607  0.00 97.00      PROA   
ATOM    941  CZ  TYR P  63      -4.627 -76.566  94.526  0.00 97.00      PROA   
ATOM    942  OH  TYR P  63      -4.507 -76.760  95.916  0.00 97.00      PROA   
ATOM    943  HH  TYR P  63      -5.241 -76.309  96.345  0.00 97.00      PROA   
ATOM    944  CD2 TYR P  63      -3.627 -76.676  92.322  0.00 97.00      PROA   
ATOM    945  HD2 TYR P  63      -2.790 -76.943  91.696  0.00 97.00      PROA   
ATOM    946  CE2 TYR P  63      -3.567 -76.936  93.694  0.00 97.00      PROA   
ATOM    947  HE2 TYR P  63      -2.682 -77.376  94.120  0.00 97.00      PROA   
ATOM    948  C   TYR P  63      -4.342 -73.983  88.596  0.00 97.00      PROA   
ATOM    949  O   TYR P  63      -5.144 -74.112  87.674  0.00 97.00      PROA   
ATOM    950  N   ARG P  64      -3.069 -73.591  88.377  0.00 97.00      PROA   
ATOM    951  HN  ARG P  64      -2.454 -73.391  89.137  0.00 97.00      PROA   
ATOM    952  CA  ARG P  64      -2.574 -73.353  87.039  0.00 97.00      PROA   
ATOM    953  HA  ARG P  64      -3.087 -73.999  86.338  0.00 97.00      PROA   
ATOM    954  CB  ARG P  64      -2.683 -71.867  86.600  0.00 97.00      PROA   
ATOM    955  HB1 ARG P  64      -2.764 -71.851  85.491  0.00 97.00      PROA   
ATOM    956  HB2 ARG P  64      -1.771 -71.291  86.873  0.00 97.00      PROA   
ATOM    957  CG  ARG P  64      -3.867 -71.111  87.236  0.00 97.00      PROA   
ATOM    958  HG1 ARG P  64      -3.686 -71.002  88.327  0.00 97.00      PROA   
ATOM    959  HG2 ARG P  64      -4.808 -71.693  87.114  0.00 97.00      PROA   
ATOM    960  CD  ARG P  64      -4.078 -69.717  86.657  0.00 97.00      PROA   
ATOM    961  HD1 ARG P  64      -3.123 -69.162  86.550  0.00 97.00      PROA   
ATOM    962  HD2 ARG P  64      -4.762 -69.137  87.305  0.00 97.00      PROA   
ATOM    963  NE  ARG P  64      -4.665 -69.937  85.304  0.00 97.00      PROA   
ATOM    964  HE  ARG P  64      -4.602 -70.848  84.898  0.00 97.00      PROA   
ATOM    965  CZ  ARG P  64      -5.499 -69.086  84.684  0.00 97.00      PROA   
ATOM    966  NH1 ARG P  64      -6.144 -68.098  85.311  0.00 97.00      PROA   
ATOM    967 HH11 ARG P  64      -6.221 -68.179  86.307  0.00 97.00      PROA   
ATOM    968 HH12 ARG P  64      -6.922 -67.682  84.856  0.00 97.00      PROA   
ATOM    969  NH2 ARG P  64      -5.732 -69.289  83.381  0.00 97.00      PROA   
ATOM    970 HH21 ARG P  64      -5.189 -69.998  82.931  0.00 97.00      PROA   
ATOM    971 HH22 ARG P  64      -6.305 -68.643  82.891  0.00 97.00      PROA   
ATOM    972  C   ARG P  64      -1.113 -73.711  87.062  0.00 97.00      PROA   
ATOM    973  O   ARG P  64      -0.468 -73.628  88.100  0.00 97.00      PROA   
ATOM    974  N   CYS P  65      -0.538 -74.109  85.906  0.00 97.00      PROA   
ATOM    975  HN  CYS P  65      -1.081 -74.345  85.104  0.00 97.00      PROA   
ATOM    976  CA  CYS P  65       0.891 -74.290  85.801  0.00 97.00      PROA   
ATOM    977  HA  CYS P  65       1.358 -73.648  86.530  0.00 97.00      PROA   
ATOM    978  CB  CYS P  65       1.312 -75.749  86.094  0.00 97.00      PROA   
ATOM    979  HB1 CYS P  65       1.116 -75.926  87.176  0.00 97.00      PROA   
ATOM    980  HB2 CYS P  65       2.400 -75.898  85.937  0.00 97.00      PROA   
ATOM    981  SG  CYS P  65       0.341 -76.957  85.149  0.00 97.00      PROA   
ATOM    982  C   CYS P  65       1.432 -73.835  84.465  0.00 97.00      PROA   
ATOM    983  O   CYS P  65       0.711 -73.654  83.488  0.00 97.00      PROA   
ATOM    984  N   GLN P  66       2.762 -73.612  84.421  0.00 97.00      PROA   
ATOM    985  HN  GLN P  66       3.293 -73.692  85.263  0.00 97.00      PROA   
ATOM    986  CA  GLN P  66       3.498 -73.262  83.229  0.00 97.00      PROA   
ATOM    987  HA  GLN P  66       2.865 -73.354  82.357  0.00 97.00      PROA   
ATOM    988  CB  GLN P  66       4.044 -71.802  83.363  0.00 97.00      PROA   
ATOM    989  HB1 GLN P  66       4.906 -71.755  84.056  0.00 97.00      PROA   
ATOM    990  HB2 GLN P  66       3.216 -71.226  83.839  0.00 97.00      PROA   
ATOM    991  CG  GLN P  66       4.364 -71.096  82.026  0.00 97.00      PROA   
ATOM    992  HG1 GLN P  66       3.531 -71.326  81.326  0.00 97.00      PROA   
ATOM    993  HG2 GLN P  66       5.303 -71.469  81.576  0.00 97.00      PROA   
ATOM    994  CD  GLN P  66       4.390 -69.558  82.119  0.00 97.00      PROA   
ATOM    995  OE1 GLN P  66       3.596 -68.913  81.438  0.00 97.00      PROA   
ATOM    996  NE2 GLN P  66       5.278 -68.946  82.941  0.00 97.00      PROA   
ATOM    997 HE21 GLN P  66       5.241 -67.952  83.043  0.00 97.00      PROA   
ATOM    998 HE22 GLN P  66       5.916 -69.479  83.497  0.00 97.00      PROA   
ATOM    999  C   GLN P  66       4.601 -74.311  83.163  0.00 97.00      PROA   
ATOM   1000  O   GLN P  66       5.487 -74.349  84.015  0.00 97.00      PROA   
ATOM   1001  N   ARG P  67       4.554 -75.225  82.156  0.00 97.00      PROA   
ATOM   1002  HN  ARG P  67       3.806 -75.229  81.496  0.00 97.00      PROA   
ATOM   1003  CA  ARG P  67       5.520 -76.305  82.006  0.00 97.00      PROA   
ATOM   1004  HA  ARG P  67       6.149 -76.382  82.882  0.00 97.00      PROA   
ATOM   1005  CB  ARG P  67       4.802 -77.666  81.774  0.00 97.00      PROA   
ATOM   1006  HB1 ARG P  67       5.505 -78.440  81.397  0.00 97.00      PROA   
ATOM   1007  HB2 ARG P  67       4.028 -77.516  80.986  0.00 97.00      PROA   
ATOM   1008  CG  ARG P  67       4.103 -78.232  83.022  0.00 97.00      PROA   
ATOM   1009  HG1 ARG P  67       3.337 -78.969  82.684  0.00 97.00      PROA   
ATOM   1010  HG2 ARG P  67       3.562 -77.411  83.540  0.00 97.00      PROA   
ATOM   1011  CD  ARG P  67       5.045 -78.907  84.027  0.00 97.00      PROA   
ATOM   1012  HD1 ARG P  67       4.540 -79.029  85.007  0.00 97.00      PROA   
ATOM   1013  HD2 ARG P  67       5.973 -78.317  84.181  0.00 97.00      PROA   
ATOM   1014  NE  ARG P  67       5.324 -80.289  83.535  0.00 97.00      PROA   
ATOM   1015  HE  ARG P  67       4.567 -80.941  83.513  0.00 97.00      PROA   
ATOM   1016  CZ  ARG P  67       6.513 -80.728  83.087  0.00 97.00      PROA   
ATOM   1017  NH1 ARG P  67       7.618 -79.978  83.103  0.00 97.00      PROA   
ATOM   1018 HH11 ARG P  67       7.622 -79.115  83.600  0.00 97.00      PROA   
ATOM   1019 HH12 ARG P  67       8.481 -80.409  82.840  0.00 97.00      PROA   
ATOM   1020  NH2 ARG P  67       6.608 -81.987  82.628  0.00 97.00      PROA   
ATOM   1021 HH21 ARG P  67       5.795 -82.558  82.607  0.00 97.00      PROA   
ATOM   1022 HH22 ARG P  67       7.491 -82.303  82.277  0.00 97.00      PROA   
ATOM   1023  C   ARG P  67       6.410 -76.083  80.806  0.00 97.00      PROA   
ATOM   1024  O   ARG P  67       6.018 -76.428  79.695  0.00 97.00      PROA   
ATOM   1025  N   GLY P  68       7.648 -75.554  81.016  0.00 97.00      PROA   
ATOM   1026  HN  GLY P  68       7.901 -75.304  81.949  0.00 97.00      PROA   
ATOM   1027  CA  GLY P  68       8.741 -75.432  80.043  0.00 97.00      PROA   
ATOM   1028  HA1 GLY P  68       9.130 -76.427  79.887  0.00 97.00      PROA   
ATOM   1029  HA2 GLY P  68       9.475 -74.778  80.491  0.00 97.00      PROA   
ATOM   1030  C   GLY P  68       8.467 -74.865  78.662  0.00 97.00      PROA   
ATOM   1031  O   GLY P  68       9.301 -74.994  77.768  0.00 97.00      PROA   
ATOM   1032  N   LEU P  69       7.291 -74.250  78.441  0.00 97.00      PROA   
ATOM   1033  HN  LEU P  69       6.648 -74.158  79.194  0.00 97.00      PROA   
ATOM   1034  CA  LEU P  69       6.770 -73.991  77.118  0.00 97.00      PROA   
ATOM   1035  HA  LEU P  69       7.583 -73.828  76.422  0.00 97.00      PROA   
ATOM   1036  CB  LEU P  69       5.835 -75.138  76.643  0.00 97.00      PROA   
ATOM   1037  HB1 LEU P  69       5.267 -74.835  75.735  0.00 97.00      PROA   
ATOM   1038  HB2 LEU P  69       5.116 -75.344  77.468  0.00 97.00      PROA   
ATOM   1039  CG  LEU P  69       6.502 -76.491  76.314  0.00 97.00      PROA   
ATOM   1040  HG  LEU P  69       7.112 -76.819  77.187  0.00 97.00      PROA   
ATOM   1041  CD1 LEU P  69       5.421 -77.564  76.088  0.00 97.00      PROA   
ATOM   1042 HD11 LEU P  69       4.768 -77.281  75.235  0.00 97.00      PROA   
ATOM   1043 HD12 LEU P  69       4.794 -77.683  76.997  0.00 97.00      PROA   
ATOM   1044 HD13 LEU P  69       5.901 -78.536  75.857  0.00 97.00      PROA   
ATOM   1045  CD2 LEU P  69       7.424 -76.395  75.089  0.00 97.00      PROA   
ATOM   1046 HD21 LEU P  69       8.259 -75.691  75.282  0.00 97.00      PROA   
ATOM   1047 HD22 LEU P  69       6.853 -76.042  74.204  0.00 97.00      PROA   
ATOM   1048 HD23 LEU P  69       7.853 -77.392  74.856  0.00 97.00      PROA   
ATOM   1049  C   LEU P  69       5.929 -72.740  77.173  0.00 97.00      PROA   
ATOM   1050  O   LEU P  69       5.310 -72.442  78.192  0.00 97.00      PROA   
ATOM   1051  N   SER P  70       5.875 -71.985  76.049  0.00 97.00      PROA   
ATOM   1052  HN  SER P  70       6.384 -72.271  75.238  0.00 97.00      PROA   
ATOM   1053  CA  SER P  70       5.095 -70.767  75.862  0.00 97.00      PROA   
ATOM   1054  HA  SER P  70       5.615 -70.004  76.422  0.00 97.00      PROA   
ATOM   1055  CB  SER P  70       5.115 -70.318  74.375  0.00 97.00      PROA   
ATOM   1056  HB1 SER P  70       6.158 -70.018  74.125  0.00 97.00      PROA   
ATOM   1057  HB2 SER P  70       4.457 -69.440  74.198  0.00 97.00      PROA   
ATOM   1058  OG  SER P  70       4.749 -71.394  73.511  0.00 97.00      PROA   
ATOM   1059  HG1 SER P  70       4.871 -71.094  72.606  0.00 97.00      PROA   
ATOM   1060  C   SER P  70       3.659 -70.779  76.389  0.00 97.00      PROA   
ATOM   1061  O   SER P  70       2.841 -71.606  76.001  0.00 97.00      PROA   
ATOM   1062  N   GLY P  71       3.316 -69.830  77.292  0.00 97.00      PROA   
ATOM   1063  HN  GLY P  71       3.993 -69.144  77.548  0.00 97.00      PROA   
ATOM   1064  CA  GLY P  71       2.011 -69.743  77.946  0.00 97.00      PROA   
ATOM   1065  HA1 GLY P  71       1.249 -69.922  77.200  0.00 97.00      PROA   
ATOM   1066  HA2 GLY P  71       1.940 -68.751  78.361  0.00 97.00      PROA   
ATOM   1067  C   GLY P  71       1.771 -70.731  79.075  0.00 97.00      PROA   
ATOM   1068  O   GLY P  71       2.358 -71.805  79.140  0.00 97.00      PROA   
ATOM   1069  N   ARG P  72       0.854 -70.367  80.003  0.00 97.00      PROA   
ATOM   1070  HN  ARG P  72       0.397 -69.487  79.921  0.00 97.00      PROA   
ATOM   1071  CA  ARG P  72       0.455 -71.139  81.166  0.00 97.00      PROA   
ATOM   1072  HA  ARG P  72       1.059 -72.036  81.225  0.00 97.00      PROA   
ATOM   1073  CB  ARG P  72       0.583 -70.371  82.520  0.00 97.00      PROA   
ATOM   1074  HB1 ARG P  72       1.635 -70.038  82.631  0.00 97.00      PROA   
ATOM   1075  HB2 ARG P  72       0.413 -71.097  83.348  0.00 97.00      PROA   
ATOM   1076  CG  ARG P  72      -0.371 -69.178  82.806  0.00 97.00      PROA   
ATOM   1077  HG1 ARG P  72      -0.045 -68.727  83.773  0.00 97.00      PROA   
ATOM   1078  HG2 ARG P  72      -1.396 -69.576  82.965  0.00 97.00      PROA   
ATOM   1079  CD  ARG P  72      -0.465 -68.042  81.772  0.00 97.00      PROA   
ATOM   1080  HD1 ARG P  72      -0.975 -67.158  82.215  0.00 97.00      PROA   
ATOM   1081  HD2 ARG P  72      -1.020 -68.379  80.869  0.00 97.00      PROA   
ATOM   1082  NE  ARG P  72       0.935 -67.675  81.405  0.00 97.00      PROA   
ATOM   1083  HE  ARG P  72       1.672 -68.262  81.733  0.00 97.00      PROA   
ATOM   1084  CZ  ARG P  72       1.299 -66.761  80.484  0.00 97.00      PROA   
ATOM   1085  NH1 ARG P  72       0.466 -65.868  79.943  0.00 97.00      PROA   
ATOM   1086 HH11 ARG P  72      -0.460 -65.801  80.296  0.00 97.00      PROA   
ATOM   1087 HH12 ARG P  72       0.834 -65.223  79.278  0.00 97.00      PROA   
ATOM   1088  NH2 ARG P  72       2.591 -66.758  80.112  0.00 97.00      PROA   
ATOM   1089 HH21 ARG P  72       3.181 -67.441  80.543  0.00 97.00      PROA   
ATOM   1090 HH22 ARG P  72       2.945 -66.041  79.523  0.00 97.00      PROA   
ATOM   1091  C   ARG P  72      -0.985 -71.563  80.983  0.00 97.00      PROA   
ATOM   1092  O   ARG P  72      -1.719 -71.010  80.167  0.00 97.00      PROA   
ATOM   1093  N   SER P  73      -1.378 -72.605  81.746  0.00 97.00      PROA   
ATOM   1094  HN  SER P  73      -0.694 -73.045  82.328  0.00 97.00      PROA   
ATOM   1095  CA  SER P  73      -2.678 -73.230  81.879  0.00 97.00      PROA   
ATOM   1096  HA  SER P  73      -2.788 -73.821  80.980  0.00 97.00      PROA   
ATOM   1097  CB  SER P  73      -2.677 -74.219  83.078  0.00 97.00      PROA   
ATOM   1098  HB1 SER P  73      -3.658 -74.384  83.568  0.00 97.00      PROA   
ATOM   1099  HB2 SER P  73      -2.007 -73.808  83.853  0.00 97.00      PROA   
ATOM   1100  OG  SER P  73      -2.207 -75.496  82.673  0.00 97.00      PROA   
ATOM   1101  HG1 SER P  73      -2.975 -75.924  82.276  0.00 97.00      PROA   
ATOM   1102  C   SER P  73      -3.961 -72.432  81.957  0.00 97.00      PROA   
ATOM   1103  O   SER P  73      -4.034 -71.243  82.249  0.00 97.00      PROA   
ATOM   1104  N   ASP P  74      -5.018 -73.239  81.760  0.00 97.00      PROA   
ATOM   1105  HN  ASP P  74      -4.811 -74.155  81.415  0.00 97.00      PROA   
ATOM   1106  CA  ASP P  74      -6.355 -73.261  82.292  0.00 97.00      PROA   
ATOM   1107  HA  ASP P  74      -6.947 -72.677  81.609  0.00 97.00      PROA   
ATOM   1108  CB  ASP P  74      -6.859 -74.752  82.237  0.00 97.00      PROA   
ATOM   1109  HB1 ASP P  74      -7.269 -74.940  81.219  0.00 97.00      PROA   
ATOM   1110  HB2 ASP P  74      -7.670 -74.942  82.965  0.00 97.00      PROA   
ATOM   1111  CG  ASP P  74      -5.746 -75.806  82.440  0.00 97.00      PROA   
ATOM   1112  OD1 ASP P  74      -4.836 -75.905  81.573  0.00 97.00      PROA   
ATOM   1113  OD2 ASP P  74      -5.800 -76.534  83.464  0.00 97.00      PROA   
ATOM   1114  C   ASP P  74      -6.517 -72.697  83.715  0.00 97.00      PROA   
ATOM   1115  O   ASP P  74      -5.576 -72.718  84.509  0.00 97.00      PROA   
ATOM   1116  N   PRO P  75      -7.676 -72.155  84.083  0.00 97.00      PROA   
ATOM   1117  CD  PRO P  75      -8.671 -71.613  83.152  0.00 97.00      PROA   
ATOM   1118  HD1 PRO P  75      -9.196 -72.449  82.642  0.00 97.00      PROA   
ATOM   1119  HD2 PRO P  75      -8.173 -70.959  82.403  0.00 97.00      PROA   
ATOM   1120  CA  PRO P  75      -8.064 -71.959  85.470  0.00 97.00      PROA   
ATOM   1121  HA  PRO P  75      -7.217 -71.797  86.124  0.00 97.00      PROA   
ATOM   1122  CB  PRO P  75      -8.944 -70.701  85.378  0.00 97.00      PROA   
ATOM   1123  HB1 PRO P  75      -8.285 -69.807  85.388  0.00 97.00      PROA   
ATOM   1124  HB2 PRO P  75      -9.661 -70.592  86.215  0.00 97.00      PROA   
ATOM   1125  CG  PRO P  75      -9.643 -70.796  84.011  0.00 97.00      PROA   
ATOM   1126  HG1 PRO P  75     -10.594 -71.357  84.127  0.00 97.00      PROA   
ATOM   1127  HG2 PRO P  75      -9.860 -69.797  83.585  0.00 97.00      PROA   
ATOM   1128  C   PRO P  75      -8.870 -73.142  85.993  0.00 97.00      PROA   
ATOM   1129  O   PRO P  75     -10.097 -73.058  86.028  0.00 97.00      PROA   
ATOM   1130  N   ILE P  76      -8.248 -74.256  86.449  0.00 97.00      PROA   
ATOM   1131  HN  ILE P  76      -7.259 -74.385  86.389  0.00 97.00      PROA   
ATOM   1132  CA  ILE P  76      -9.039 -75.299  87.094  0.00 97.00      PROA   
ATOM   1133  HA  ILE P  76     -10.010 -75.329  86.620  0.00 97.00      PROA   
ATOM   1134  CB  ILE P  76      -8.535 -76.728  86.924  0.00 97.00      PROA   
ATOM   1135  HB  ILE P  76      -9.150 -77.405  87.565  0.00 97.00      PROA   
ATOM   1136  CG2 ILE P  76      -8.779 -77.156  85.458  0.00 97.00      PROA   
ATOM   1137 HG21 ILE P  76      -8.163 -76.542  84.769  0.00 97.00      PROA   
ATOM   1138 HG22 ILE P  76      -9.846 -77.042  85.178  0.00 97.00      PROA   
ATOM   1139 HG23 ILE P  76      -8.490 -78.219  85.319  0.00 97.00      PROA   
ATOM   1140  CG1 ILE P  76      -7.053 -76.907  87.311  0.00 97.00      PROA   
ATOM   1141 HG11 ILE P  76      -6.678 -75.986  87.797  0.00 97.00      PROA   
ATOM   1142 HG12 ILE P  76      -6.460 -77.051  86.382  0.00 97.00      PROA   
ATOM   1143  CD  ILE P  76      -6.827 -78.082  88.264  0.00 97.00      PROA   
ATOM   1144  HD1 ILE P  76      -7.145 -79.036  87.795  0.00 97.00      PROA   
ATOM   1145  HD2 ILE P  76      -7.400 -77.934  89.204  0.00 97.00      PROA   
ATOM   1146  HD3 ILE P  76      -5.752 -78.155  88.525  0.00 97.00      PROA   
ATOM   1147  C   ILE P  76      -9.298 -74.942  88.552  0.00 97.00      PROA   
ATOM   1148  O   ILE P  76      -8.463 -75.103  89.439  0.00 97.00      PROA   
ATOM   1149  N   GLN P  77     -10.508 -74.403  88.813  0.00 97.00      PROA   
ATOM   1150  HN  GLN P  77     -11.123 -74.199  88.055  0.00 97.00      PROA   
ATOM   1151  CA  GLN P  77     -10.898 -73.874  90.101  0.00 97.00      PROA   
ATOM   1152  HA  GLN P  77     -10.038 -73.443  90.576  0.00 97.00      PROA   
ATOM   1153  CB  GLN P  77     -11.941 -72.739  89.910  0.00 97.00      PROA   
ATOM   1154  HB1 GLN P  77     -11.979 -72.151  90.853  0.00 97.00      PROA   
ATOM   1155  HB2 GLN P  77     -12.955 -73.158  89.729  0.00 97.00      PROA   
ATOM   1156  CG  GLN P  77     -11.591 -71.806  88.716  0.00 97.00      PROA   
ATOM   1157  HG1 GLN P  77     -11.861 -72.293  87.756  0.00 97.00      PROA   
ATOM   1158  HG2 GLN P  77     -10.503 -71.605  88.690  0.00 97.00      PROA   
ATOM   1159  CD  GLN P  77     -12.368 -70.486  88.784  0.00 97.00      PROA   
ATOM   1160  OE1 GLN P  77     -13.593 -70.495  88.941  0.00 97.00      PROA   
ATOM   1161  NE2 GLN P  77     -11.660 -69.329  88.641  0.00 97.00      PROA   
ATOM   1162 HE21 GLN P  77     -10.673 -69.340  88.456  0.00 97.00      PROA   
ATOM   1163 HE22 GLN P  77     -12.146 -68.460  88.694  0.00 97.00      PROA   
ATOM   1164  C   GLN P  77     -11.412 -74.998  90.989  0.00 97.00      PROA   
ATOM   1165  O   GLN P  77     -12.477 -75.555  90.747  0.00 97.00      PROA   
ATOM   1166  N   LEU P  78     -10.623 -75.350  92.038  0.00 97.00      PROA   
ATOM   1167  HN  LEU P  78      -9.792 -74.825  92.217  0.00 97.00      PROA   
ATOM   1168  CA  LEU P  78     -10.780 -76.490  92.924  0.00 97.00      PROA   
ATOM   1169  HA  LEU P  78     -11.369 -77.248  92.429  0.00 97.00      PROA   
ATOM   1170  CB  LEU P  78      -9.374 -77.045  93.293  0.00 97.00      PROA   
ATOM   1171  HB1 LEU P  78      -8.822 -76.248  93.839  0.00 97.00      PROA   
ATOM   1172  HB2 LEU P  78      -8.812 -77.234  92.350  0.00 97.00      PROA   
ATOM   1173  CG  LEU P  78      -9.326 -78.335  94.148  0.00 97.00      PROA   
ATOM   1174  HG  LEU P  78     -10.082 -78.268  94.962  0.00 97.00      PROA   
ATOM   1175  CD1 LEU P  78      -9.633 -79.580  93.302  0.00 97.00      PROA   
ATOM   1176 HD11 LEU P  78      -8.843 -79.710  92.534  0.00 97.00      PROA   
ATOM   1177 HD12 LEU P  78     -10.609 -79.477  92.792  0.00 97.00      PROA   
ATOM   1178 HD13 LEU P  78      -9.658 -80.488  93.941  0.00 97.00      PROA   
ATOM   1179  CD2 LEU P  78      -7.953 -78.495  94.828  0.00 97.00      PROA   
ATOM   1180 HD21 LEU P  78      -7.747 -77.633  95.495  0.00 97.00      PROA   
ATOM   1181 HD22 LEU P  78      -7.149 -78.553  94.063  0.00 97.00      PROA   
ATOM   1182 HD23 LEU P  78      -7.928 -79.422  95.437  0.00 97.00      PROA   
ATOM   1183  C   LEU P  78     -11.478 -76.078  94.205  0.00 97.00      PROA   
ATOM   1184  O   LEU P  78     -11.150 -75.052  94.796  0.00 97.00      PROA   
ATOM   1185  N   GLU P  79     -12.470 -76.880  94.666  0.00 97.00      PROA   
ATOM   1186  HN  GLU P  79     -12.754 -77.689  94.156  0.00 97.00      PROA   
ATOM   1187  CA  GLU P  79     -13.279 -76.565  95.824  0.00 97.00      PROA   
ATOM   1188  HA  GLU P  79     -12.934 -75.652  96.293  0.00 97.00      PROA   
ATOM   1189  CB  GLU P  79     -14.768 -76.406  95.426  0.00 97.00      PROA   
ATOM   1190  HB1 GLU P  79     -15.385 -76.233  96.335  0.00 97.00      PROA   
ATOM   1191  HB2 GLU P  79     -15.086 -77.376  94.979  0.00 97.00      PROA   
ATOM   1192  CG  GLU P  79     -15.041 -75.249  94.435  0.00 97.00      PROA   
ATOM   1193  HG1 GLU P  79     -14.145 -75.052  93.811  0.00 97.00      PROA   
ATOM   1194  HG2 GLU P  79     -15.284 -74.318  94.989  0.00 97.00      PROA   
ATOM   1195  CD  GLU P  79     -16.166 -75.576  93.450  0.00 97.00      PROA   
ATOM   1196  OE1 GLU P  79     -16.112 -76.669  92.826  0.00 97.00      PROA   
ATOM   1197  OE2 GLU P  79     -17.057 -74.709  93.248  0.00 97.00      PROA   
ATOM   1198  C   GLU P  79     -13.248 -77.652  96.875  0.00 97.00      PROA   
ATOM   1199  O   GLU P  79     -13.391 -78.838  96.584  0.00 97.00      PROA   
ATOM   1200  N   VAL P  80     -13.219 -77.209  98.156  0.00  0.00      PROA   
ATOM   1201  HN  VAL P  80     -13.112 -76.238  98.356  0.00  0.00      PROA   
ATOM   1202  CA  VAL P  80     -13.433 -78.043  99.315  0.00  0.00      PROA   
ATOM   1203  HA  VAL P  80     -13.564 -79.054  98.984  0.00  0.00      PROA   
ATOM   1204  CB  VAL P  80     -12.266 -78.029 100.296  0.00  0.00      PROA   
ATOM   1205  HB  VAL P  80     -12.040 -76.988 100.618  0.00  0.00      PROA   
ATOM   1206  CG1 VAL P  80     -12.582 -78.870 101.551  0.00  0.00      PROA   
ATOM   1207 HG11 VAL P  80     -12.895 -79.893 101.254  0.00  0.00      PROA   
ATOM   1208 HG12 VAL P  80     -13.394 -78.408 102.151  0.00  0.00      PROA   
ATOM   1209 HG13 VAL P  80     -11.681 -78.948 102.196  0.00  0.00      PROA   
ATOM   1210  CG2 VAL P  80     -11.040 -78.595  99.545  0.00  0.00      PROA   
ATOM   1211 HG21 VAL P  80     -10.717 -77.913  98.732  0.00  0.00      PROA   
ATOM   1212 HG22 VAL P  80     -11.287 -79.584  99.105  0.00  0.00      PROA   
ATOM   1213 HG23 VAL P  80     -10.190 -78.734 100.238  0.00  0.00      PROA   
ATOM   1214  C   VAL P  80     -14.737 -77.588  99.931  0.00  0.00      PROA   
ATOM   1215  O   VAL P  80     -15.009 -76.391 100.005  0.00  0.00      PROA   
ATOM   1216  N   HSD P  81     -15.597 -78.564 100.333  0.00  0.00      PROA   
ATOM   1217  HN  HSD P  81     -15.325 -79.522 100.303  0.00  0.00      PROA   
ATOM   1218  CA  HSD P  81     -16.979 -78.339 100.702  0.00  0.00      PROA   
ATOM   1219  HA  HSD P  81     -17.136 -77.288 100.906  0.00  0.00      PROA   
ATOM   1220  CB  HSD P  81     -17.970 -78.812  99.609  0.00  0.00      PROA   
ATOM   1221  HB1 HSD P  81     -19.020 -78.800  99.973  0.00  0.00      PROA   
ATOM   1222  HB2 HSD P  81     -17.724 -79.862  99.332  0.00  0.00      PROA   
ATOM   1223  ND1 HSD P  81     -18.794 -76.936  98.103  0.00  0.00      PROA   
ATOM   1224  HD1 HSD P  81     -19.432 -76.527  98.758  0.00  0.00      PROA   
ATOM   1225  CG  HSD P  81     -17.935 -77.985  98.358  0.00  0.00      PROA   
ATOM   1226  CE1 HSD P  81     -18.642 -76.613  96.795  0.00  0.00      PROA   
ATOM   1227  HE1 HSD P  81     -19.206 -75.814  96.315  0.00  0.00      PROA   
ATOM   1228  NE2 HSD P  81     -17.761 -77.385  96.191  0.00  0.00      PROA   
ATOM   1229  CD2 HSD P  81     -17.314 -78.245  97.177  0.00  0.00      PROA   
ATOM   1230  HD2 HSD P  81     -16.577 -79.003  96.948  0.00  0.00      PROA   
ATOM   1231  C   HSD P  81     -17.317 -79.106 101.955  0.00  0.00      PROA   
ATOM   1232  O   HSD P  81     -16.577 -79.989 102.387  0.00  0.00      PROA   
ATOM   1233  N   ARG P  82     -18.480 -78.744 102.555  0.00  0.00      PROA   
ATOM   1234  HN  ARG P  82     -19.020 -77.997 102.175  0.00  0.00      PROA   
ATOM   1235  CA  ARG P  82     -19.095 -79.385 103.696  0.00  0.00      PROA   
ATOM   1236  HA  ARG P  82     -18.458 -80.177 104.065  0.00  0.00      PROA   
ATOM   1237  CB  ARG P  82     -19.419 -78.369 104.827  0.00  0.00      PROA   
ATOM   1238  HB1 ARG P  82     -19.844 -78.900 105.708  0.00  0.00      PROA   
ATOM   1239  HB2 ARG P  82     -20.173 -77.635 104.461  0.00  0.00      PROA   
ATOM   1240  CG  ARG P  82     -18.214 -77.560 105.338  0.00  0.00      PROA   
ATOM   1241  HG1 ARG P  82     -18.614 -76.818 106.067  0.00  0.00      PROA   
ATOM   1242  HG2 ARG P  82     -17.753 -76.987 104.504  0.00  0.00      PROA   
ATOM   1243  CD  ARG P  82     -17.152 -78.436 106.022  0.00  0.00      PROA   
ATOM   1244  HD1 ARG P  82     -16.608 -79.042 105.267  0.00  0.00      PROA   
ATOM   1245  HD2 ARG P  82     -17.615 -79.123 106.763  0.00  0.00      PROA   
ATOM   1246  NE  ARG P  82     -16.147 -77.568 106.718  0.00  0.00      PROA   
ATOM   1247  HE  ARG P  82     -15.280 -77.384 106.253  0.00  0.00      PROA   
ATOM   1248  CZ  ARG P  82     -16.357 -77.000 107.936  0.00  0.00      PROA   
ATOM   1249  NH1 ARG P  82     -17.505 -77.190 108.629  0.00  0.00      PROA   
ATOM   1250 HH11 ARG P  82     -17.626 -76.751 109.519  0.00  0.00      PROA   
ATOM   1251 HH12 ARG P  82     -18.228 -77.766 108.249  0.00  0.00      PROA   
ATOM   1252  NH2 ARG P  82     -15.392 -76.215 108.474  0.00  0.00      PROA   
ATOM   1253 HH21 ARG P  82     -15.535 -75.784 109.365  0.00  0.00      PROA   
ATOM   1254 HH22 ARG P  82     -14.541 -76.059 107.971  0.00  0.00      PROA   
ATOM   1255  C   ARG P  82     -20.391 -79.986 103.182  0.00  0.00      PROA   
ATOM   1256  O   ARG P  82     -20.487 -80.359 102.014  0.00  0.00      PROA   
ATOM   1257  N   GLY P  83     -21.424 -80.077 104.063  0.00  0.00      PROA   
ATOM   1258  HN  GLY P  83     -21.294 -79.816 105.016  0.00  0.00      PROA   
ATOM   1259  CA  GLY P  83     -22.785 -80.433 103.728  0.00  0.00      PROA   
ATOM   1260  HA1 GLY P  83     -22.949 -80.280 102.671  0.00  0.00      PROA   
ATOM   1261  HA2 GLY P  83     -23.418 -79.809 104.343  0.00  0.00      PROA   
ATOM   1262  C   GLY P  83     -23.075 -81.868 104.053  0.00  0.00      PROA   
ATOM   1263  O   GLY P  83     -22.201 -82.724 103.923  0.00  0.00      PROA   
ATOM   1264  N   TRP P  84     -24.348 -82.126 104.460  0.00  0.00      PROA   
ATOM   1265  HN  TRP P  84     -24.998 -81.373 104.527  0.00  0.00      PROA   
ATOM   1266  CA  TRP P  84     -24.906 -83.405 104.854  0.00  0.00      PROA   
ATOM   1267  HA  TRP P  84     -25.246 -83.878 103.944  0.00  0.00      PROA   
ATOM   1268  CB  TRP P  84     -23.978 -84.413 105.622  0.00  0.00      PROA   
ATOM   1269  HB1 TRP P  84     -23.162 -84.724 104.936  0.00  0.00      PROA   
ATOM   1270  HB2 TRP P  84     -24.566 -85.340 105.808  0.00  0.00      PROA   
ATOM   1271  CG  TRP P  84     -23.355 -84.000 106.928  0.00  0.00      PROA   
ATOM   1272  CD1 TRP P  84     -23.441 -82.821 107.627  0.00  0.00      PROA   
ATOM   1273  HD1 TRP P  84     -23.954 -81.931 107.298  0.00  0.00      PROA   
ATOM   1274  NE1 TRP P  84     -22.784 -82.936 108.821  0.00  0.00      PROA   
ATOM   1275  HE1 TRP P  84     -22.732 -82.241 109.504  0.00  0.00      PROA   
ATOM   1276  CE2 TRP P  84     -22.240 -84.182 108.925  0.00  0.00      PROA   
ATOM   1277  CD2 TRP P  84     -22.565 -84.883 107.742  0.00  0.00      PROA   
ATOM   1278  CE3 TRP P  84     -22.108 -86.189 107.574  0.00  0.00      PROA   
ATOM   1279  HE3 TRP P  84     -22.316 -86.745 106.673  0.00  0.00      PROA   
ATOM   1280  CZ3 TRP P  84     -21.367 -86.784 108.597  0.00  0.00      PROA   
ATOM   1281  HZ3 TRP P  84     -21.018 -87.800 108.479  0.00  0.00      PROA   
ATOM   1282  CZ2 TRP P  84     -21.501 -84.771 109.945  0.00  0.00      PROA   
ATOM   1283  HZ2 TRP P  84     -21.262 -84.244 110.856  0.00  0.00      PROA   
ATOM   1284  CH2 TRP P  84     -21.074 -86.087 109.766  0.00  0.00      PROA   
ATOM   1285  HH2 TRP P  84     -20.503 -86.572 110.546  0.00  0.00      PROA   
ATOM   1286  C   TRP P  84     -26.120 -83.105 105.709  0.00  0.00      PROA   
ATOM   1287  O   TRP P  84     -26.283 -81.989 106.202  0.00  0.00      PROA   
ATOM   1288  N   LEU P  85     -27.001 -84.121 105.895  0.00  0.00      PROA   
ATOM   1289  HN  LEU P  85     -26.880 -84.993 105.429  0.00  0.00      PROA   
ATOM   1290  CA  LEU P  85     -28.073 -84.104 106.869  0.00  0.00      PROA   
ATOM   1291  HA  LEU P  85     -28.003 -83.209 107.471  0.00  0.00      PROA   
ATOM   1292  CB  LEU P  85     -29.507 -84.242 106.298  0.00  0.00      PROA   
ATOM   1293  HB1 LEU P  85     -30.233 -84.356 107.136  0.00  0.00      PROA   
ATOM   1294  HB2 LEU P  85     -29.567 -85.159 105.670  0.00  0.00      PROA   
ATOM   1295  CG  LEU P  85     -30.005 -83.041 105.459  0.00  0.00      PROA   
ATOM   1296  HG  LEU P  85     -29.369 -82.970 104.547  0.00  0.00      PROA   
ATOM   1297  CD1 LEU P  85     -31.457 -83.288 105.009  0.00  0.00      PROA   
ATOM   1298 HD11 LEU P  85     -32.131 -83.336 105.890  0.00  0.00      PROA   
ATOM   1299 HD12 LEU P  85     -31.528 -84.251 104.460  0.00  0.00      PROA   
ATOM   1300 HD13 LEU P  85     -31.802 -82.468 104.344  0.00  0.00      PROA   
ATOM   1301  CD2 LEU P  85     -29.904 -81.697 106.209  0.00  0.00      PROA   
ATOM   1302 HD21 LEU P  85     -28.851 -81.454 106.456  0.00  0.00      PROA   
ATOM   1303 HD22 LEU P  85     -30.486 -81.746 107.154  0.00  0.00      PROA   
ATOM   1304 HD23 LEU P  85     -30.312 -80.875 105.585  0.00  0.00      PROA   
ATOM   1305  C   LEU P  85     -27.811 -85.267 107.783  0.00  0.00      PROA   
ATOM   1306  O   LEU P  85     -26.985 -86.129 107.483  0.00  0.00      PROA   
ATOM   1307  N   LEU P  86     -28.486 -85.275 108.960  0.00  0.00      PROA   
ATOM   1308  HN  LEU P  86     -29.184 -84.594 109.164  0.00  0.00      PROA   
ATOM   1309  CA  LEU P  86     -28.152 -86.157 110.048  0.00  0.00      PROA   
ATOM   1310  HA  LEU P  86     -27.334 -86.797 109.747  0.00  0.00      PROA   
ATOM   1311  CB  LEU P  86     -27.706 -85.360 111.303  0.00  0.00      PROA   
ATOM   1312  HB1 LEU P  86     -28.538 -84.695 111.623  0.00  0.00      PROA   
ATOM   1313  HB2 LEU P  86     -26.860 -84.703 110.996  0.00  0.00      PROA   
ATOM   1314  CG  LEU P  86     -27.236 -86.190 112.525  0.00  0.00      PROA   
ATOM   1315  HG  LEU P  86     -28.091 -86.814 112.868  0.00  0.00      PROA   
ATOM   1316  CD1 LEU P  86     -26.068 -87.142 112.193  0.00  0.00      PROA   
ATOM   1317 HD11 LEU P  86     -25.191 -86.563 111.835  0.00  0.00      PROA   
ATOM   1318 HD12 LEU P  86     -26.357 -87.871 111.408  0.00  0.00      PROA   
ATOM   1319 HD13 LEU P  86     -25.772 -87.711 113.099  0.00  0.00      PROA   
ATOM   1320  CD2 LEU P  86     -26.855 -85.270 113.702  0.00  0.00      PROA   
ATOM   1321 HD21 LEU P  86     -27.711 -84.621 113.981  0.00  0.00      PROA   
ATOM   1322 HD22 LEU P  86     -25.996 -84.623 113.425  0.00  0.00      PROA   
ATOM   1323 HD23 LEU P  86     -26.573 -85.878 114.587  0.00  0.00      PROA   
ATOM   1324  C   LEU P  86     -29.324 -87.040 110.388  0.00  0.00      PROA   
ATOM   1325  O   LEU P  86     -30.452 -86.591 110.579  0.00  0.00      PROA   
ATOM   1326  N   LEU P  87     -29.006 -88.343 110.499  0.00 97.00      PROA   
ATOM   1327  HN  LEU P  87     -28.064 -88.572 110.292  0.00 97.00      PROA   
ATOM   1328  CA  LEU P  87     -29.778 -89.386 111.134  0.00 97.00      PROA   
ATOM   1329  HA  LEU P  87     -30.818 -89.106 111.207  0.00 97.00      PROA   
ATOM   1330  CB  LEU P  87     -29.670 -90.733 110.376  0.00 97.00      PROA   
ATOM   1331  HB1 LEU P  87     -28.597 -91.002 110.261  0.00 97.00      PROA   
ATOM   1332  HB2 LEU P  87     -30.085 -90.597 109.353  0.00 97.00      PROA   
ATOM   1333  CG  LEU P  87     -30.402 -91.919 111.043  0.00 97.00      PROA   
ATOM   1334  HG  LEU P  87     -30.027 -92.032 112.085  0.00 97.00      PROA   
ATOM   1335  CD1 LEU P  87     -31.924 -91.707 111.113  0.00 97.00      PROA   
ATOM   1336 HD11 LEU P  87     -32.336 -91.550 110.094  0.00 97.00      PROA   
ATOM   1337 HD12 LEU P  87     -32.166 -90.825 111.737  0.00 97.00      PROA   
ATOM   1338 HD13 LEU P  87     -32.413 -92.598 111.559  0.00 97.00      PROA   
ATOM   1339  CD2 LEU P  87     -30.078 -93.228 110.315  0.00 97.00      PROA   
ATOM   1340 HD21 LEU P  87     -28.980 -93.387 110.265  0.00 97.00      PROA   
ATOM   1341 HD22 LEU P  87     -30.483 -93.205 109.282  0.00 97.00      PROA   
ATOM   1342 HD23 LEU P  87     -30.535 -94.076 110.866  0.00 97.00      PROA   
ATOM   1343  C   LEU P  87     -29.222 -89.539 112.532  0.00 97.00      PROA   
ATOM   1344  O   LEU P  87     -28.102 -90.002 112.738  0.00 97.00      PROA   
ATOM   1345  N   GLN P  88     -30.013 -89.140 113.544  0.00 97.00      PROA   
ATOM   1346  HN  GLN P  88     -30.927 -88.776 113.366  0.00 97.00      PROA   
ATOM   1347  CA  GLN P  88     -29.621 -89.173 114.930  0.00 97.00      PROA   
ATOM   1348  HA  GLN P  88     -28.554 -89.006 114.997  0.00 97.00      PROA   
ATOM   1349  CB  GLN P  88     -30.344 -88.066 115.737  0.00 97.00      PROA   
ATOM   1350  HB1 GLN P  88     -29.963 -88.093 116.779  0.00 97.00      PROA   
ATOM   1351  HB2 GLN P  88     -31.436 -88.280 115.754  0.00 97.00      PROA   
ATOM   1352  CG  GLN P  88     -30.121 -86.646 115.170  0.00 97.00      PROA   
ATOM   1353  HG1 GLN P  88     -30.490 -86.581 114.125  0.00 97.00      PROA   
ATOM   1354  HG2 GLN P  88     -29.034 -86.418 115.166  0.00 97.00      PROA   
ATOM   1355  CD  GLN P  88     -30.891 -85.595 115.983  0.00 97.00      PROA   
ATOM   1356  OE1 GLN P  88     -32.124 -85.622 116.054  0.00 97.00      PROA   
ATOM   1357  NE2 GLN P  88     -30.149 -84.612 116.567  0.00 97.00      PROA   
ATOM   1358 HE21 GLN P  88     -30.623 -83.811 116.931  0.00 97.00      PROA   
ATOM   1359 HE22 GLN P  88     -29.155 -84.614 116.473  0.00 97.00      PROA   
ATOM   1360  C   GLN P  88     -29.942 -90.541 115.505  0.00 97.00      PROA   
ATOM   1361  O   GLN P  88     -31.082 -90.991 115.474  0.00 97.00      PROA   
ATOM   1362  N   VAL P  89     -28.916 -91.257 116.018  0.00 97.00      PROA   
ATOM   1363  HN  VAL P  89     -27.993 -90.883 116.010  0.00 97.00      PROA   
ATOM   1364  CA  VAL P  89     -29.035 -92.641 116.442  0.00 97.00      PROA   
ATOM   1365  HA  VAL P  89     -30.062 -92.970 116.346  0.00 97.00      PROA   
ATOM   1366  CB  VAL P  89     -28.158 -93.551 115.584  0.00 97.00      PROA   
ATOM   1367  HB  VAL P  89     -27.099 -93.203 115.629  0.00 97.00      PROA   
ATOM   1368  CG1 VAL P  89     -28.213 -95.016 116.054  0.00 97.00      PROA   
ATOM   1369 HG11 VAL P  89     -29.262 -95.374 116.102  0.00 97.00      PROA   
ATOM   1370 HG12 VAL P  89     -27.734 -95.149 117.043  0.00 97.00      PROA   
ATOM   1371 HG13 VAL P  89     -27.662 -95.644 115.326  0.00 97.00      PROA   
ATOM   1372  CG2 VAL P  89     -28.629 -93.460 114.117  0.00 97.00      PROA   
ATOM   1373 HG21 VAL P  89     -28.408 -92.461 113.689  0.00 97.00      PROA   
ATOM   1374 HG22 VAL P  89     -29.721 -93.643 114.047  0.00 97.00      PROA   
ATOM   1375 HG23 VAL P  89     -28.107 -94.220 113.498  0.00 97.00      PROA   
ATOM   1376  C   VAL P  89     -28.657 -92.759 117.906  0.00 97.00      PROA   
ATOM   1377  O   VAL P  89     -27.685 -92.152 118.353  0.00 97.00      PROA   
ATOM   1378  N   SER P  90     -29.436 -93.558 118.689  0.00 97.00      PROA   
ATOM   1379  HN  SER P  90     -30.262 -93.957 118.296  0.00 97.00      PROA   
ATOM   1380  CA  SER P  90     -29.244 -93.775 120.122  0.00 97.00      PROA   
ATOM   1381  HA  SER P  90     -29.373 -92.819 120.610  0.00 97.00      PROA   
ATOM   1382  CB  SER P  90     -30.279 -94.766 120.720  0.00 97.00      PROA   
ATOM   1383  HB1 SER P  90     -30.096 -94.903 121.809  0.00 97.00      PROA   
ATOM   1384  HB2 SER P  90     -30.207 -95.760 120.234  0.00 97.00      PROA   
ATOM   1385  OG  SER P  90     -31.604 -94.267 120.601  0.00 97.00      PROA   
ATOM   1386  HG1 SER P  90     -31.764 -94.066 119.671  0.00 97.00      PROA   
ATOM   1387  C   SER P  90     -27.878 -94.309 120.530  0.00 97.00      PROA   
ATOM   1388  O   SER P  90     -27.285 -93.807 121.483  0.00 97.00      PROA   
ATOM   1389  N   SER P  91     -27.335 -95.327 119.820  0.00 97.00      PROA   
ATOM   1390  HN  SER P  91     -27.821 -95.740 119.056  0.00 97.00      PROA   
ATOM   1391  CA  SER P  91     -25.992 -95.815 120.081  0.00 97.00      PROA   
ATOM   1392  HA  SER P  91     -25.351 -94.943 120.076  0.00 97.00      PROA   
ATOM   1393  CB  SER P  91     -25.801 -96.543 121.441  0.00 97.00      PROA   
ATOM   1394  HB1 SER P  91     -25.053 -97.361 121.400  0.00 97.00      PROA   
ATOM   1395  HB2 SER P  91     -26.764 -96.987 121.773  0.00 97.00      PROA   
ATOM   1396  OG  SER P  91     -25.344 -95.614 122.418  0.00 97.00      PROA   
ATOM   1397  HG1 SER P  91     -26.019 -94.928 122.469  0.00 97.00      PROA   
ATOM   1398  C   SER P  91     -25.485 -96.652 118.936  0.00 97.00      PROA   
ATOM   1399  O   SER P  91     -26.243 -97.092 118.077  0.00 97.00      PROA   
ATOM   1400  N   ARG P  92     -24.146 -96.858 118.885  0.00 97.00      PROA   
ATOM   1401  HN  ARG P  92     -23.554 -96.488 119.598  0.00 97.00      PROA   
ATOM   1402  CA  ARG P  92     -23.475 -97.523 117.781  0.00 97.00      PROA   
ATOM   1403  HA  ARG P  92     -23.971 -97.251 116.857  0.00 97.00      PROA   
ATOM   1404  CB  ARG P  92     -21.984 -97.085 117.713  0.00 97.00      PROA   
ATOM   1405  HB1 ARG P  92     -21.586 -97.368 116.714  0.00 97.00      PROA   
ATOM   1406  HB2 ARG P  92     -21.390 -97.629 118.482  0.00 97.00      PROA   
ATOM   1407  CG  ARG P  92     -21.755 -95.574 117.954  0.00 97.00      PROA   
ATOM   1408  HG1 ARG P  92     -21.965 -95.344 119.022  0.00 97.00      PROA   
ATOM   1409  HG2 ARG P  92     -22.476 -94.982 117.347  0.00 97.00      PROA   
ATOM   1410  CD  ARG P  92     -20.317 -95.099 117.675  0.00 97.00      PROA   
ATOM   1411  HD1 ARG P  92     -19.575 -95.854 118.006  0.00 97.00      PROA   
ATOM   1412  HD2 ARG P  92     -20.102 -94.144 118.206  0.00 97.00      PROA   
ATOM   1413  NE  ARG P  92     -20.167 -94.903 116.198  0.00 97.00      PROA   
ATOM   1414  HE  ARG P  92     -19.976 -95.683 115.610  0.00 97.00      PROA   
ATOM   1415  CZ  ARG P  92     -20.579 -93.787 115.570  0.00 97.00      PROA   
ATOM   1416  NH1 ARG P  92     -20.901 -92.645 116.197  0.00 97.00      PROA   
ATOM   1417 HH11 ARG P  92     -20.438 -92.428 117.052  0.00 97.00      PROA   
ATOM   1418 HH12 ARG P  92     -21.169 -91.900 115.589  0.00 97.00      PROA   
ATOM   1419  NH2 ARG P  92     -20.603 -93.739 114.225  0.00 97.00      PROA   
ATOM   1420 HH21 ARG P  92     -20.149 -94.454 113.707  0.00 97.00      PROA   
ATOM   1421 HH22 ARG P  92     -20.666 -92.826 113.825  0.00 97.00      PROA   
ATOM   1422  C   ARG P  92     -23.540 -99.040 117.934  0.00 97.00      PROA   
ATOM   1423  O   ARG P  92     -23.377 -99.786 116.969  0.00 97.00      PROA   
ATOM   1424  N   VAL P  93     -23.811 -99.528 119.164  0.00 97.00      PROA   
ATOM   1425  HN  VAL P  93     -23.987 -98.913 119.925  0.00 97.00      PROA   
ATOM   1426  CA  VAL P  93     -23.916-100.931 119.488  0.00 97.00      PROA   
ATOM   1427  HA  VAL P  93     -24.269-101.462 118.617  0.00 97.00      PROA   
ATOM   1428  CB  VAL P  93     -22.633-101.590 120.022  0.00 97.00      PROA   
ATOM   1429  HB  VAL P  93     -22.872-102.627 120.359  0.00 97.00      PROA   
ATOM   1430  CG1 VAL P  93     -21.585-101.703 118.894  0.00 97.00      PROA   
ATOM   1431 HG11 VAL P  93     -21.259-100.694 118.566  0.00 97.00      PROA   
ATOM   1432 HG12 VAL P  93     -22.002-102.236 118.017  0.00 97.00      PROA   
ATOM   1433 HG13 VAL P  93     -20.689-102.252 119.255  0.00 97.00      PROA   
ATOM   1434  CG2 VAL P  93     -22.047-100.819 121.227  0.00 97.00      PROA   
ATOM   1435 HG21 VAL P  93     -22.758-100.793 122.077  0.00 97.00      PROA   
ATOM   1436 HG22 VAL P  93     -21.792 -99.776 120.943  0.00 97.00      PROA   
ATOM   1437 HG23 VAL P  93     -21.117-101.316 121.577  0.00 97.00      PROA   
ATOM   1438  C   VAL P  93     -25.001-101.018 120.528  0.00 97.00      PROA   
ATOM   1439  O   VAL P  93     -25.144-100.125 121.360  0.00 97.00      PROA   
ATOM   1440  N   LEU P  94     -25.808-102.103 120.465  0.00 97.00      PROA   
ATOM   1441  HN  LEU P  94     -25.698-102.781 119.745  0.00 97.00      PROA   
ATOM   1442  CA  LEU P  94     -26.846-102.423 121.415  0.00 97.00      PROA   
ATOM   1443  HA  LEU P  94     -26.563-102.067 122.398  0.00 97.00      PROA   
ATOM   1444  CB  LEU P  94     -28.268-101.904 121.050  0.00 97.00      PROA   
ATOM   1445  HB1 LEU P  94     -28.945-102.202 121.884  0.00 97.00      PROA   
ATOM   1446  HB2 LEU P  94     -28.642-102.391 120.124  0.00 97.00      PROA   
ATOM   1447  CG  LEU P  94     -28.425-100.370 120.891  0.00 97.00      PROA   
ATOM   1448  HG  LEU P  94     -27.703 -99.877 121.583  0.00 97.00      PROA   
ATOM   1449  CD1 LEU P  94     -28.158 -99.872 119.457  0.00 97.00      PROA   
ATOM   1450 HD11 LEU P  94     -28.914-100.295 118.761  0.00 97.00      PROA   
ATOM   1451 HD12 LEU P  94     -27.151-100.163 119.102  0.00 97.00      PROA   
ATOM   1452 HD13 LEU P  94     -28.227 -98.764 119.424  0.00 97.00      PROA   
ATOM   1453  CD2 LEU P  94     -29.834 -99.938 121.341  0.00 97.00      PROA   
ATOM   1454 HD21 LEU P  94     -29.986-100.193 122.410  0.00 97.00      PROA   
ATOM   1455 HD22 LEU P  94     -30.606-100.469 120.746  0.00 97.00      PROA   
ATOM   1456 HD23 LEU P  94     -29.970 -98.844 121.217  0.00 97.00      PROA   
ATOM   1457  C   LEU P  94     -26.893-103.935 121.442  0.00 97.00      PROA   
ATOM   1458  O   LEU P  94     -26.329-104.601 120.577  0.00 97.00      PROA   
ATOM   1459  N   THR P  95     -27.569-104.514 122.458  0.00 97.00      PROA   
ATOM   1460  HN  THR P  95     -27.908-103.954 123.215  0.00 97.00      PROA   
ATOM   1461  CA  THR P  95     -27.867-105.930 122.590  0.00 97.00      PROA   
ATOM   1462  HA  THR P  95     -27.214-106.487 121.936  0.00 97.00      PROA   
ATOM   1463  CB  THR P  95     -27.718-106.465 124.021  0.00 97.00      PROA   
ATOM   1464  HB  THR P  95     -28.664-106.363 124.603  0.00 97.00      PROA   
ATOM   1465  OG1 THR P  95     -26.732-105.740 124.740  0.00 97.00      PROA   
ATOM   1466  HG1 THR P  95     -27.143-104.885 124.912  0.00 97.00      PROA   
ATOM   1467  CG2 THR P  95     -27.268-107.931 124.003  0.00 97.00      PROA   
ATOM   1468 HG21 THR P  95     -26.277-108.017 123.511  0.00 97.00      PROA   
ATOM   1469 HG22 THR P  95     -27.995-108.570 123.465  0.00 97.00      PROA   
ATOM   1470 HG23 THR P  95     -27.173-108.304 125.045  0.00 97.00      PROA   
ATOM   1471  C   THR P  95     -29.306-106.109 122.139  0.00 97.00      PROA   
ATOM   1472  O   THR P  95     -30.070-105.154 122.047  0.00 97.00      PROA   
ATOM   1473  N   GLU P  96     -29.726-107.353 121.828  0.00 97.00      PROA   
ATOM   1474  HN  GLU P  96     -29.075-108.110 121.792  0.00 97.00      PROA   
ATOM   1475  CA  GLU P  96     -31.106-107.692 121.539  0.00 97.00      PROA   
ATOM   1476  HA  GLU P  96     -31.408-107.049 120.726  0.00 97.00      PROA   
ATOM   1477  CB  GLU P  96     -31.259-109.172 121.085  0.00 97.00      PROA   
ATOM   1478  HB1 GLU P  96     -30.546-109.357 120.250  0.00 97.00      PROA   
ATOM   1479  HB2 GLU P  96     -32.285-109.313 120.683  0.00 97.00      PROA   
ATOM   1480  CG  GLU P  96     -30.995-110.189 122.219  0.00 97.00      PROA   
ATOM   1481  HG1 GLU P  96     -31.599-109.935 123.112  0.00 97.00      PROA   
ATOM   1482  HG2 GLU P  96     -29.926-110.143 122.512  0.00 97.00      PROA   
ATOM   1483  CD  GLU P  96     -31.341-111.636 121.866  0.00 97.00      PROA   
ATOM   1484  OE1 GLU P  96     -32.181-111.878 120.962  0.00 97.00      PROA   
ATOM   1485  OE2 GLU P  96     -30.764-112.535 122.536  0.00 97.00      PROA   
ATOM   1486  C   GLU P  96     -32.027-107.405 122.725  0.00 97.00      PROA   
ATOM   1487  O   GLU P  96     -31.635-107.492 123.887  0.00 97.00      PROA   
ATOM   1488  N   GLY P  97     -33.290-107.020 122.446  0.00 97.00      PROA   
ATOM   1489  HN  GLY P  97     -33.577-106.940 121.491  0.00 97.00      PROA   
ATOM   1490  CA  GLY P  97     -34.281-106.714 123.463  0.00 97.00      PROA   
ATOM   1491  HA1 GLY P  97     -34.077-107.291 124.354  0.00 97.00      PROA   
ATOM   1492  HA2 GLY P  97     -35.249-106.943 123.046  0.00 97.00      PROA   
ATOM   1493  C   GLY P  97     -34.293-105.262 123.853  0.00 97.00      PROA   
ATOM   1494  O   GLY P  97     -35.326-104.750 124.277  0.00 97.00      PROA   
ATOM   1495  N   GLU P  98     -33.142-104.563 123.730  0.00 97.00      PROA   
ATOM   1496  HN  GLU P  98     -32.302-105.029 123.461  0.00 97.00      PROA   
ATOM   1497  CA  GLU P  98     -32.994-103.149 124.007  0.00 97.00      PROA   
ATOM   1498  HA  GLU P  98     -33.278-103.021 125.038  0.00 97.00      PROA   
ATOM   1499  CB  GLU P  98     -31.512-102.703 123.899  0.00 97.00      PROA   
ATOM   1500  HB1 GLU P  98     -31.457-101.595 123.990  0.00 97.00      PROA   
ATOM   1501  HB2 GLU P  98     -31.117-102.979 122.898  0.00 97.00      PROA   
ATOM   1502  CG  GLU P  98     -30.617-103.309 125.003  0.00 97.00      PROA   
ATOM   1503  HG1 GLU P  98     -30.582-104.417 124.914  0.00 97.00      PROA   
ATOM   1504  HG2 GLU P  98     -31.023-103.049 126.003  0.00 97.00      PROA   
ATOM   1505  CD  GLU P  98     -29.196-102.755 124.930  0.00 97.00      PROA   
ATOM   1506  OE1 GLU P  98     -28.250-103.574 124.947  0.00 97.00      PROA   
ATOM   1507  OE2 GLU P  98     -29.026-101.510 124.882  0.00 97.00      PROA   
ATOM   1508  C   GLU P  98     -33.851-102.244 123.119  0.00 97.00      PROA   
ATOM   1509  O   GLU P  98     -33.939-102.487 121.920  0.00 97.00      PROA   
ATOM   1510  N   PRO P  99     -34.491-101.188 123.613  0.00 97.00      PROA   
ATOM   1511  CD  PRO P  99     -34.850-101.032 125.023  0.00 97.00      PROA   
ATOM   1512  HD1 PRO P  99     -33.971-100.615 125.560  0.00 97.00      PROA   
ATOM   1513  HD2 PRO P  99     -35.162-101.998 125.479  0.00 97.00      PROA   
ATOM   1514  CA  PRO P  99     -35.020-100.099 122.798  0.00 97.00      PROA   
ATOM   1515  HA  PRO P  99     -35.770-100.529 122.153  0.00 97.00      PROA   
ATOM   1516  CB  PRO P  99     -35.631 -99.129 123.823  0.00 97.00      PROA   
ATOM   1517  HB1 PRO P  99     -36.505 -98.586 123.412  0.00 97.00      PROA   
ATOM   1518  HB2 PRO P  99     -34.873 -98.396 124.178  0.00 97.00      PROA   
ATOM   1519  CG  PRO P  99     -36.007-100.035 125.001  0.00 97.00      PROA   
ATOM   1520  HG1 PRO P  99     -36.116 -99.486 125.956  0.00 97.00      PROA   
ATOM   1521  HG2 PRO P  99     -36.951-100.577 124.768  0.00 97.00      PROA   
ATOM   1522  C   PRO P  99     -33.989 -99.401 121.919  0.00 97.00      PROA   
ATOM   1523  O   PRO P  99     -32.915 -99.064 122.411  0.00 97.00      PROA   
ATOM   1524  N   LEU P 100     -34.302 -99.140 120.631  0.00 97.00      PROA   
ATOM   1525  HN  LEU P 100     -35.168 -99.463 120.252  0.00 97.00      PROA   
ATOM   1526  CA  LEU P 100     -33.436 -98.359 119.766  0.00 97.00      PROA   
ATOM   1527  HA  LEU P 100     -32.657 -97.891 120.352  0.00 97.00      PROA   
ATOM   1528  CB  LEU P 100     -32.755 -99.246 118.689  0.00 97.00      PROA   
ATOM   1529  HB1 LEU P 100     -33.524 -99.896 118.222  0.00 97.00      PROA   
ATOM   1530  HB2 LEU P 100     -32.046 -99.920 119.217  0.00 97.00      PROA   
ATOM   1531  CG  LEU P 100     -31.986 -98.526 117.552  0.00 97.00      PROA   
ATOM   1532  HG  LEU P 100     -32.717 -97.944 116.944  0.00 97.00      PROA   
ATOM   1533  CD1 LEU P 100     -30.923 -97.544 118.073  0.00 97.00      PROA   
ATOM   1534 HD11 LEU P 100     -30.238 -98.063 118.774  0.00 97.00      PROA   
ATOM   1535 HD12 LEU P 100     -31.399 -96.695 118.603  0.00 97.00      PROA   
ATOM   1536 HD13 LEU P 100     -30.326 -97.141 117.229  0.00 97.00      PROA   
ATOM   1537  CD2 LEU P 100     -31.330 -99.557 116.614  0.00 97.00      PROA   
ATOM   1538 HD21 LEU P 100     -32.086-100.272 116.230  0.00 97.00      PROA   
ATOM   1539 HD22 LEU P 100     -30.550-100.127 117.162  0.00 97.00      PROA   
ATOM   1540 HD23 LEU P 100     -30.852 -99.046 115.752  0.00 97.00      PROA   
ATOM   1541  C   LEU P 100     -34.233 -97.241 119.139  0.00 97.00      PROA   
ATOM   1542  O   LEU P 100     -35.123 -97.477 118.332  0.00 97.00      PROA   
ATOM   1543  N   ALA P 101     -33.913 -95.971 119.481  0.00 97.00      PROA   
ATOM   1544  HN  ALA P 101     -33.212 -95.778 120.165  0.00 97.00      PROA   
ATOM   1545  CA  ALA P 101     -34.589 -94.811 118.940  0.00 97.00      PROA   
ATOM   1546  HA  ALA P 101     -35.512 -95.117 118.469  0.00 97.00      PROA   
ATOM   1547  CB  ALA P 101     -34.966 -93.814 120.052  0.00 97.00      PROA   
ATOM   1548  HB1 ALA P 101     -34.066 -93.435 120.578  0.00 97.00      PROA   
ATOM   1549  HB2 ALA P 101     -35.609 -94.325 120.803  0.00 97.00      PROA   
ATOM   1550  HB3 ALA P 101     -35.534 -92.954 119.643  0.00 97.00      PROA   
ATOM   1551  C   ALA P 101     -33.741 -94.135 117.874  0.00 97.00      PROA   
ATOM   1552  O   ALA P 101     -32.541 -93.921 118.027  0.00 97.00      PROA   
ATOM   1553  N   LEU P 102     -34.382 -93.811 116.730  0.00 97.00      PROA   
ATOM   1554  HN  LEU P 102     -35.334 -94.083 116.604  0.00 97.00      PROA   
ATOM   1555  CA  LEU P 102     -33.781 -93.186 115.573  0.00 97.00      PROA   
ATOM   1556  HA  LEU P 102     -32.750 -92.934 115.780  0.00 97.00      PROA   
ATOM   1557  CB  LEU P 102     -33.884 -94.098 114.320  0.00 97.00      PROA   
ATOM   1558  HB1 LEU P 102     -33.320 -93.642 113.478  0.00 97.00      PROA   
ATOM   1559  HB2 LEU P 102     -34.953 -94.172 114.017  0.00 97.00      PROA   
ATOM   1560  CG  LEU P 102     -33.392 -95.553 114.509  0.00 97.00      PROA   
ATOM   1561  HG  LEU P 102     -33.938 -96.013 115.367  0.00 97.00      PROA   
ATOM   1562  CD1 LEU P 102     -33.727 -96.393 113.266  0.00 97.00      PROA   
ATOM   1563 HD11 LEU P 102     -33.177 -95.999 112.385  0.00 97.00      PROA   
ATOM   1564 HD12 LEU P 102     -34.816 -96.360 113.051  0.00 97.00      PROA   
ATOM   1565 HD13 LEU P 102     -33.428 -97.449 113.433  0.00 97.00      PROA   
ATOM   1566  CD2 LEU P 102     -31.885 -95.622 114.801  0.00 97.00      PROA   
ATOM   1567 HD21 LEU P 102     -31.635 -95.037 115.709  0.00 97.00      PROA   
ATOM   1568 HD22 LEU P 102     -31.316 -95.212 113.941  0.00 97.00      PROA   
ATOM   1569 HD23 LEU P 102     -31.571 -96.676 114.959  0.00 97.00      PROA   
ATOM   1570  C   LEU P 102     -34.544 -91.916 115.261  0.00 97.00      PROA   
ATOM   1571  O   LEU P 102     -35.770 -91.903 115.289  0.00 97.00      PROA   
ATOM   1572  N   ARG P 103     -33.847 -90.802 114.938  0.00 97.00      PROA   
ATOM   1573  HN  ARG P 103     -32.852 -90.772 115.027  0.00 97.00      PROA   
ATOM   1574  CA  ARG P 103     -34.513 -89.627 114.415  0.00 97.00      PROA   
ATOM   1575  HA  ARG P 103     -35.504 -89.898 114.084  0.00 97.00      PROA   
ATOM   1576  CB  ARG P 103     -34.689 -88.502 115.470  0.00 97.00      PROA   
ATOM   1577  HB1 ARG P 103     -33.694 -88.173 115.840  0.00 97.00      PROA   
ATOM   1578  HB2 ARG P 103     -35.250 -88.916 116.337  0.00 97.00      PROA   
ATOM   1579  CG  ARG P 103     -35.447 -87.296 114.897  0.00 97.00      PROA   
ATOM   1580  HG1 ARG P 103     -36.452 -87.637 114.556  0.00 97.00      PROA   
ATOM   1581  HG2 ARG P 103     -34.885 -86.923 114.013  0.00 97.00      PROA   
ATOM   1582  CD  ARG P 103     -35.597 -86.086 115.811  0.00 97.00      PROA   
ATOM   1583  HD1 ARG P 103     -34.596 -85.695 116.094  0.00 97.00      PROA   
ATOM   1584  HD2 ARG P 103     -36.189 -86.307 116.723  0.00 97.00      PROA   
ATOM   1585  NE  ARG P 103     -36.346 -85.100 114.969  0.00 97.00      PROA   
ATOM   1586  HE  ARG P 103     -36.961 -85.434 114.258  0.00 97.00      PROA   
ATOM   1587  CZ  ARG P 103     -36.054 -83.797 114.881  0.00 97.00      PROA   
ATOM   1588  NH1 ARG P 103     -35.111 -83.174 115.593  0.00 97.00      PROA   
ATOM   1589 HH11 ARG P 103     -34.427 -83.689 116.093  0.00 97.00      PROA   
ATOM   1590 HH12 ARG P 103     -35.004 -82.201 115.372  0.00 97.00      PROA   
ATOM   1591  NH2 ARG P 103     -36.705 -83.042 113.982  0.00 97.00      PROA   
ATOM   1592 HH21 ARG P 103     -37.378 -83.466 113.378  0.00 97.00      PROA   
ATOM   1593 HH22 ARG P 103     -36.351 -82.119 113.841  0.00 97.00      PROA   
ATOM   1594  C   ARG P 103     -33.811 -89.064 113.195  0.00 97.00      PROA   
ATOM   1595  O   ARG P 103     -32.697 -88.566 113.265  0.00 97.00      PROA   
ATOM   1596  N   CYS P 104     -34.497 -89.052 112.031  0.00 97.00      PROA   
ATOM   1597  HN  CYS P 104     -35.361 -89.550 111.959  0.00 97.00      PROA   
ATOM   1598  CA  CYS P 104     -34.143 -88.231 110.887  0.00 97.00      PROA   
ATOM   1599  HA  CYS P 104     -33.089 -88.379 110.691  0.00 97.00      PROA   
ATOM   1600  CB  CYS P 104     -34.968 -88.641 109.642  0.00 97.00      PROA   
ATOM   1601  HB1 CYS P 104     -36.012 -88.271 109.733  0.00 97.00      PROA   
ATOM   1602  HB2 CYS P 104     -35.029 -89.753 109.634  0.00 97.00      PROA   
ATOM   1603  SG  CYS P 104     -34.230 -88.108 108.069  0.00 97.00      PROA   
ATOM   1604  C   CYS P 104     -34.375 -86.757 111.200  0.00 97.00      PROA   
ATOM   1605  O   CYS P 104     -35.425 -86.391 111.717  0.00 97.00      PROA   
ATOM   1606  N   HSD P 105     -33.388 -85.878 110.925  0.00 97.00      PROA   
ATOM   1607  HN  HSD P 105     -32.537 -86.178 110.501  0.00 97.00      PROA   
ATOM   1608  CA  HSD P 105     -33.369 -84.535 111.471  0.00 97.00      PROA   
ATOM   1609  HA  HSD P 105     -34.380 -84.168 111.604  0.00 97.00      PROA   
ATOM   1610  CB  HSD P 105     -32.671 -84.573 112.855  0.00 97.00      PROA   
ATOM   1611  HB1 HSD P 105     -31.915 -85.388 112.798  0.00 97.00      PROA   
ATOM   1612  HB2 HSD P 105     -33.410 -84.880 113.626  0.00 97.00      PROA   
ATOM   1613  ND1 HSD P 105     -32.485 -82.210 113.818  0.00 97.00      PROA   
ATOM   1614  HD1 HSD P 105     -33.398 -81.861 113.591  0.00 97.00      PROA   
ATOM   1615  CG  HSD P 105     -31.916 -83.374 113.348  0.00 97.00      PROA   
ATOM   1616  CE1 HSD P 105     -31.508 -81.528 114.463  0.00 97.00      PROA   
ATOM   1617  HE1 HSD P 105     -31.679 -80.565 114.944  0.00 97.00      PROA   
ATOM   1618  NE2 HSD P 105     -30.354 -82.164 114.432  0.00 97.00      PROA   
ATOM   1619  CD2 HSD P 105     -30.612 -83.322 113.724  0.00 97.00      PROA   
ATOM   1620  HD2 HSD P 105     -29.832 -84.058 113.580  0.00 97.00      PROA   
ATOM   1621  C   HSD P 105     -32.708 -83.602 110.484  0.00 97.00      PROA   
ATOM   1622  O   HSD P 105     -31.858 -84.014 109.698  0.00 97.00      PROA   
ATOM   1623  N   ALA P 106     -33.132 -82.317 110.461  0.00 97.00      PROA   
ATOM   1624  HN  ALA P 106     -33.743 -81.947 111.163  0.00 97.00      PROA   
ATOM   1625  CA  ALA P 106     -32.872 -81.417 109.361  0.00 97.00      PROA   
ATOM   1626  HA  ALA P 106     -32.310 -81.922 108.591  0.00 97.00      PROA   
ATOM   1627  CB  ALA P 106     -34.209 -80.922 108.774  0.00 97.00      PROA   
ATOM   1628  HB1 ALA P 106     -34.839 -80.485 109.578  0.00 97.00      PROA   
ATOM   1629  HB2 ALA P 106     -34.770 -81.783 108.348  0.00 97.00      PROA   
ATOM   1630  HB3 ALA P 106     -34.059 -80.171 107.973  0.00 97.00      PROA   
ATOM   1631  C   ALA P 106     -32.038 -80.252 109.825  0.00 97.00      PROA   
ATOM   1632  O   ALA P 106     -32.075 -79.868 110.990  0.00 97.00      PROA   
ATOM   1633  N   TRP P 107     -31.207 -79.679 108.918  0.00 97.00      PROA   
ATOM   1634  HN  TRP P 107     -31.113 -80.064 108.001  0.00 97.00      PROA   
ATOM   1635  CA  TRP P 107     -30.336 -78.567 109.255  0.00 97.00      PROA   
ATOM   1636  HA  TRP P 107     -29.782 -78.915 110.114  0.00 97.00      PROA   
ATOM   1637  CB  TRP P 107     -29.236 -78.281 108.184  0.00 97.00      PROA   
ATOM   1638  HB1 TRP P 107     -29.738 -78.194 107.194  0.00 97.00      PROA   
ATOM   1639  HB2 TRP P 107     -28.567 -79.166 108.142  0.00 97.00      PROA   
ATOM   1640  CG  TRP P 107     -28.405 -77.054 108.426  0.00 97.00      PROA   
ATOM   1641  CD1 TRP P 107     -28.287 -75.976 107.590  0.00 97.00      PROA   
ATOM   1642  HD1 TRP P 107     -28.608 -75.970 106.557  0.00 97.00      PROA   
ATOM   1643  NE1 TRP P 107     -27.732 -74.923 108.274  0.00 97.00      PROA   
ATOM   1644  HE1 TRP P 107     -27.426 -74.078 107.894  0.00 97.00      PROA   
ATOM   1645  CE2 TRP P 107     -27.486 -75.293 109.563  0.00 97.00      PROA   
ATOM   1646  CD2 TRP P 107     -27.850 -76.651 109.691  0.00 97.00      PROA   
ATOM   1647  CE3 TRP P 107     -27.661 -77.297 110.915  0.00 97.00      PROA   
ATOM   1648  HE3 TRP P 107     -27.885 -78.346 111.041  0.00 97.00      PROA   
ATOM   1649  CZ3 TRP P 107     -27.211 -76.552 112.008  0.00 97.00      PROA   
ATOM   1650  HZ3 TRP P 107     -27.094 -77.026 112.973  0.00 97.00      PROA   
ATOM   1651  CZ2 TRP P 107     -27.038 -74.551 110.649  0.00 97.00      PROA   
ATOM   1652  HZ2 TRP P 107     -26.812 -73.499 110.563  0.00 97.00      PROA   
ATOM   1653  CH2 TRP P 107     -26.925 -75.197 111.880  0.00 97.00      PROA   
ATOM   1654  HH2 TRP P 107     -26.606 -74.642 112.753  0.00 97.00      PROA   
ATOM   1655  C   TRP P 107     -31.074 -77.317 109.740  0.00 97.00      PROA   
ATOM   1656  O   TRP P 107     -31.757 -76.612 108.995  0.00 97.00      PROA   
ATOM   1657  N   LYS P 108     -30.927 -77.066 111.065  0.00 97.00      PROA   
ATOM   1658  HN  LYS P 108     -30.309 -77.652 111.582  0.00 97.00      PROA   
ATOM   1659  CA  LYS P 108     -31.583 -76.048 111.856  0.00 97.00      PROA   
ATOM   1660  HA  LYS P 108     -31.259 -76.239 112.866  0.00 97.00      PROA   
ATOM   1661  CB  LYS P 108     -31.113 -74.628 111.427  0.00 97.00      PROA   
ATOM   1662  HB1 LYS P 108     -31.590 -74.349 110.466  0.00 97.00      PROA   
ATOM   1663  HB2 LYS P 108     -30.016 -74.706 111.231  0.00 97.00      PROA   
ATOM   1664  CG  LYS P 108     -31.297 -73.509 112.473  0.00 97.00      PROA   
ATOM   1665  HG1 LYS P 108     -32.383 -73.332 112.627  0.00 97.00      PROA   
ATOM   1666  HG2 LYS P 108     -30.858 -72.574 112.057  0.00 97.00      PROA   
ATOM   1667  CD  LYS P 108     -30.638 -73.854 113.828  0.00 97.00      PROA   
ATOM   1668  HD1 LYS P 108     -29.632 -74.296 113.641  0.00 97.00      PROA   
ATOM   1669  HD2 LYS P 108     -31.262 -74.643 114.305  0.00 97.00      PROA   
ATOM   1670  CE  LYS P 108     -30.505 -72.715 114.856  0.00 97.00      PROA   
ATOM   1671  HE1 LYS P 108     -30.225 -73.139 115.848  0.00 97.00      PROA   
ATOM   1672  HE2 LYS P 108     -31.455 -72.157 114.978  0.00 97.00      PROA   
ATOM   1673  NZ  LYS P 108     -29.427 -71.764 114.488  0.00 97.00      PROA   
ATOM   1674  HZ1 LYS P 108     -28.579 -72.286 114.196  0.00 97.00      PROA   
ATOM   1675  HZ2 LYS P 108     -29.120 -71.243 115.329  0.00 97.00      PROA   
ATOM   1676  HZ3 LYS P 108     -29.725 -71.100 113.744  0.00 97.00      PROA   
ATOM   1677  C   LYS P 108     -33.094 -76.265 111.837  0.00 97.00      PROA   
ATOM   1678  O   LYS P 108     -33.874 -75.329 111.695  0.00 97.00      PROA   
ATOM   1679  N   ASP P 109     -33.497 -77.552 112.008  0.00 97.00      PROA   
ATOM   1680  HN  ASP P 109     -32.786 -78.229 112.183  0.00 97.00      PROA   
ATOM   1681  CA  ASP P 109     -34.794 -78.196 111.842  0.00 97.00      PROA   
ATOM   1682  HA  ASP P 109     -34.533 -79.020 111.200  0.00 97.00      PROA   
ATOM   1683  CB  ASP P 109     -35.335 -78.780 113.175  0.00 97.00      PROA   
ATOM   1684  HB1 ASP P 109     -36.432 -78.656 113.288  0.00 97.00      PROA   
ATOM   1685  HB2 ASP P 109     -34.847 -78.244 114.021  0.00 97.00      PROA   
ATOM   1686  CG  ASP P 109     -35.047 -80.267 113.349  0.00 97.00      PROA   
ATOM   1687  OD1 ASP P 109     -34.781 -80.999 112.364  0.00 97.00      PROA   
ATOM   1688  OD2 ASP P 109     -35.211 -80.706 114.511  0.00 97.00      PROA   
ATOM   1689  C   ASP P 109     -35.908 -77.510 111.069  0.00 97.00      PROA   
ATOM   1690  O   ASP P 109     -36.558 -76.577 111.537  0.00 97.00      PROA   
ATOM   1691  N   LYS P 110     -36.163 -78.026 109.844  0.00 97.00      PROA   
ATOM   1692  HN  LYS P 110     -35.677 -78.843 109.546  0.00 97.00      PROA   
ATOM   1693  CA  LYS P 110     -37.178 -77.550 108.933  0.00 97.00      PROA   
ATOM   1694  HA  LYS P 110     -37.789 -76.806 109.425  0.00 97.00      PROA   
ATOM   1695  CB  LYS P 110     -36.564 -76.986 107.620  0.00 97.00      PROA   
ATOM   1696  HB1 LYS P 110     -37.371 -76.539 107.000  0.00 97.00      PROA   
ATOM   1697  HB2 LYS P 110     -36.111 -77.820 107.038  0.00 97.00      PROA   
ATOM   1698  CG  LYS P 110     -35.454 -75.932 107.840  0.00 97.00      PROA   
ATOM   1699  HG1 LYS P 110     -35.100 -75.583 106.844  0.00 97.00      PROA   
ATOM   1700  HG2 LYS P 110     -34.587 -76.422 108.338  0.00 97.00      PROA   
ATOM   1701  CD  LYS P 110     -35.900 -74.727 108.693  0.00 97.00      PROA   
ATOM   1702  HD1 LYS P 110     -36.337 -75.103 109.639  0.00 97.00      PROA   
ATOM   1703  HD2 LYS P 110     -36.708 -74.169 108.174  0.00 97.00      PROA   
ATOM   1704  CE  LYS P 110     -34.765 -73.779 109.106  0.00 97.00      PROA   
ATOM   1705  HE1 LYS P 110     -33.950 -74.337 109.606  0.00 97.00      PROA   
ATOM   1706  HE2 LYS P 110     -35.144 -72.989 109.790  0.00 97.00      PROA   
ATOM   1707  NZ  LYS P 110     -34.160 -73.133 107.928  0.00 97.00      PROA   
ATOM   1708  HZ1 LYS P 110     -34.908 -72.724 107.334  0.00 97.00      PROA   
ATOM   1709  HZ2 LYS P 110     -33.643 -73.863 107.397  0.00 97.00      PROA   
ATOM   1710  HZ3 LYS P 110     -33.499 -72.391 108.235  0.00 97.00      PROA   
ATOM   1711  C   LYS P 110     -38.041 -78.756 108.638  0.00 97.00      PROA   
ATOM   1712  O   LYS P 110     -37.524 -79.863 108.522  0.00 97.00      PROA   
ATOM   1713  N   LEU P 111     -39.384 -78.575 108.556  0.00 97.00      PROA   
ATOM   1714  HN  LEU P 111     -39.782 -77.666 108.664  0.00 97.00      PROA   
ATOM   1715  CA  LEU P 111     -40.367 -79.645 108.518  0.00 97.00      PROA   
ATOM   1716  HA  LEU P 111     -40.102 -80.359 109.286  0.00 97.00      PROA   
ATOM   1717  CB  LEU P 111     -41.803 -79.111 108.810  0.00 97.00      PROA   
ATOM   1718  HB1 LEU P 111     -42.535 -79.939 108.667  0.00 97.00      PROA   
ATOM   1719  HB2 LEU P 111     -42.050 -78.314 108.075  0.00 97.00      PROA   
ATOM   1720  CG  LEU P 111     -42.078 -78.564 110.240  0.00 97.00      PROA   
ATOM   1721  HG  LEU P 111     -43.182 -78.392 110.287  0.00 97.00      PROA   
ATOM   1722  CD1 LEU P 111     -41.738 -79.591 111.335  0.00 97.00      PROA   
ATOM   1723 HD11 LEU P 111     -40.643 -79.769 111.372  0.00 97.00      PROA   
ATOM   1724 HD12 LEU P 111     -42.252 -80.555 111.138  0.00 97.00      PROA   
ATOM   1725 HD13 LEU P 111     -42.062 -79.211 112.327  0.00 97.00      PROA   
ATOM   1726  CD2 LEU P 111     -41.425 -77.202 110.546  0.00 97.00      PROA   
ATOM   1727 HD21 LEU P 111     -41.638 -76.474 109.736  0.00 97.00      PROA   
ATOM   1728 HD22 LEU P 111     -40.327 -77.309 110.665  0.00 97.00      PROA   
ATOM   1729 HD23 LEU P 111     -41.829 -76.798 111.499  0.00 97.00      PROA   
ATOM   1730  C   LEU P 111     -40.411 -80.427 107.209  0.00 97.00      PROA   
ATOM   1731  O   LEU P 111     -41.383 -80.359 106.459  0.00 97.00      PROA   
ATOM   1732  N   VAL P 112     -39.364 -81.238 106.928  0.00 97.00      PROA   
ATOM   1733  HN  VAL P 112     -38.529 -81.152 107.470  0.00 97.00      PROA   
ATOM   1734  CA  VAL P 112     -39.304 -82.150 105.800  0.00 97.00      PROA   
ATOM   1735  HA  VAL P 112     -39.417 -81.528 104.923  0.00 97.00      PROA   
ATOM   1736  CB  VAL P 112     -37.962 -82.872 105.649  0.00 97.00      PROA   
ATOM   1737  HB  VAL P 112     -38.017 -83.578 104.786  0.00 97.00      PROA   
ATOM   1738  CG1 VAL P 112     -36.883 -81.822 105.309  0.00 97.00      PROA   
ATOM   1739 HG11 VAL P 112     -36.726 -81.130 106.163  0.00 97.00      PROA   
ATOM   1740 HG12 VAL P 112     -37.191 -81.232 104.421  0.00 97.00      PROA   
ATOM   1741 HG13 VAL P 112     -35.917 -82.320 105.081  0.00 97.00      PROA   
ATOM   1742  CG2 VAL P 112     -37.587 -83.679 106.913  0.00 97.00      PROA   
ATOM   1743 HG21 VAL P 112     -38.373 -84.419 107.163  0.00 97.00      PROA   
ATOM   1744 HG22 VAL P 112     -37.439 -83.008 107.785  0.00 97.00      PROA   
ATOM   1745 HG23 VAL P 112     -36.638 -84.231 106.740  0.00 97.00      PROA   
ATOM   1746  C   VAL P 112     -40.452 -83.147 105.757  0.00 97.00      PROA   
ATOM   1747  O   VAL P 112     -40.903 -83.679 106.771  0.00 97.00      PROA   
ATOM   1748  N   TYR P 113     -40.956 -83.381 104.528  0.00 97.00      PROA   
ATOM   1749  HN  TYR P 113     -40.555 -82.927 103.735  0.00 97.00      PROA   
ATOM   1750  CA  TYR P 113     -42.093 -84.221 104.242  0.00 97.00      PROA   
ATOM   1751  HA  TYR P 113     -42.500 -84.581 105.174  0.00 97.00      PROA   
ATOM   1752  CB  TYR P 113     -43.255 -83.472 103.514  0.00 97.00      PROA   
ATOM   1753  HB1 TYR P 113     -43.704 -82.758 104.240  0.00 97.00      PROA   
ATOM   1754  HB2 TYR P 113     -44.056 -84.175 103.205  0.00 97.00      PROA   
ATOM   1755  CG  TYR P 113     -42.817 -82.655 102.316  0.00 97.00      PROA   
ATOM   1756  CD1 TYR P 113     -42.253 -81.376 102.486  0.00 97.00      PROA   
ATOM   1757  HD1 TYR P 113     -42.094 -80.989 103.482  0.00 97.00      PROA   
ATOM   1758  CE1 TYR P 113     -41.878 -80.606 101.380  0.00 97.00      PROA   
ATOM   1759  HE1 TYR P 113     -41.424 -79.637 101.528  0.00 97.00      PROA   
ATOM   1760  CZ  TYR P 113     -42.105 -81.087 100.085  0.00 97.00      PROA   
ATOM   1761  OH  TYR P 113     -41.706 -80.324  98.972  0.00 97.00      PROA   
ATOM   1762  HH  TYR P 113     -40.947 -79.801  99.249  0.00 97.00      PROA   
ATOM   1763  CD2 TYR P 113     -43.059 -83.114 101.009  0.00 97.00      PROA   
ATOM   1764  HD2 TYR P 113     -43.519 -84.077 100.858  0.00 97.00      PROA   
ATOM   1765  CE2 TYR P 113     -42.709 -82.334  99.898  0.00 97.00      PROA   
ATOM   1766  HE2 TYR P 113     -42.882 -82.705  98.898  0.00 97.00      PROA   
ATOM   1767  C   TYR P 113     -41.604 -85.446 103.505  0.00 97.00      PROA   
ATOM   1768  O   TYR P 113     -40.487 -85.481 103.008  0.00 97.00      PROA   
ATOM   1769  N   ASN P 114     -42.416 -86.523 103.479  0.00 97.00      PROA   
ATOM   1770  HN  ASN P 114     -43.311 -86.453 103.917  0.00 97.00      PROA   
ATOM   1771  CA  ASN P 114     -42.093 -87.801 102.861  0.00 97.00      PROA   
ATOM   1772  HA  ASN P 114     -42.903 -88.454 103.143  0.00 97.00      PROA   
ATOM   1773  CB  ASN P 114     -42.015 -87.732 101.304  0.00 97.00      PROA   
ATOM   1774  HB1 ASN P 114     -41.794 -88.732 100.875  0.00 97.00      PROA   
ATOM   1775  HB2 ASN P 114     -41.203 -87.037 101.003  0.00 97.00      PROA   
ATOM   1776  CG  ASN P 114     -43.310 -87.222 100.659  0.00 97.00      PROA   
ATOM   1777  OD1 ASN P 114     -43.276 -86.360  99.774  0.00 97.00      PROA   
ATOM   1778  ND2 ASN P 114     -44.482 -87.751 101.099  0.00 97.00      PROA   
ATOM   1779 HD21 ASN P 114     -45.317 -87.445 100.645  0.00 97.00      PROA   
ATOM   1780 HD22 ASN P 114     -44.482 -88.479 101.783  0.00 97.00      PROA   
ATOM   1781  C   ASN P 114     -40.841 -88.465 103.422  0.00 97.00      PROA   
ATOM   1782  O   ASN P 114     -39.929 -88.846 102.689  0.00 97.00      PROA   
ATOM   1783  N   VAL P 115     -40.781 -88.622 104.762  0.00 97.00      PROA   
ATOM   1784  HN  VAL P 115     -41.573 -88.396 105.325  0.00 97.00      PROA   
ATOM   1785  CA  VAL P 115     -39.626 -89.142 105.462  0.00 97.00      PROA   
ATOM   1786  HA  VAL P 115     -38.753 -88.766 104.952  0.00 97.00      PROA   
ATOM   1787  CB  VAL P 115     -39.530 -88.638 106.899  0.00 97.00      PROA   
ATOM   1788  HB  VAL P 115     -40.450 -88.917 107.461  0.00 97.00      PROA   
ATOM   1789  CG1 VAL P 115     -38.299 -89.236 107.619  0.00 97.00      PROA   
ATOM   1790 HG11 VAL P 115     -37.376 -89.025 107.038  0.00 97.00      PROA   
ATOM   1791 HG12 VAL P 115     -38.395 -90.333 107.748  0.00 97.00      PROA   
ATOM   1792 HG13 VAL P 115     -38.190 -88.781 108.626  0.00 97.00      PROA   
ATOM   1793  CG2 VAL P 115     -39.424 -87.098 106.855  0.00 97.00      PROA   
ATOM   1794 HG21 VAL P 115     -40.357 -86.638 106.470  0.00 97.00      PROA   
ATOM   1795 HG22 VAL P 115     -38.580 -86.790 106.202  0.00 97.00      PROA   
ATOM   1796 HG23 VAL P 115     -39.237 -86.696 107.873  0.00 97.00      PROA   
ATOM   1797  C   VAL P 115     -39.571 -90.657 105.388  0.00 97.00      PROA   
ATOM   1798  O   VAL P 115     -40.485 -91.361 105.801  0.00 97.00      PROA   
ATOM   1799  N   LEU P 116     -38.456 -91.183 104.847  0.00 97.00      PROA   
ATOM   1800  HN  LEU P 116     -37.754 -90.565 104.499  0.00 97.00      PROA   
ATOM   1801  CA  LEU P 116     -38.204 -92.593 104.661  0.00 97.00      PROA   
ATOM   1802  HA  LEU P 116     -39.062 -93.172 104.966  0.00 97.00      PROA   
ATOM   1803  CB  LEU P 116     -37.842 -92.910 103.187  0.00 97.00      PROA   
ATOM   1804  HB1 LEU P 116     -37.430 -93.939 103.089  0.00 97.00      PROA   
ATOM   1805  HB2 LEU P 116     -37.051 -92.196 102.869  0.00 97.00      PROA   
ATOM   1806  CG  LEU P 116     -39.018 -92.791 102.192  0.00 97.00      PROA   
ATOM   1807  HG  LEU P 116     -39.567 -91.842 102.398  0.00 97.00      PROA   
ATOM   1808  CD1 LEU P 116     -38.505 -92.727 100.742  0.00 97.00      PROA   
ATOM   1809 HD11 LEU P 116     -37.948 -93.657 100.495  0.00 97.00      PROA   
ATOM   1810 HD12 LEU P 116     -37.828 -91.859 100.608  0.00 97.00      PROA   
ATOM   1811 HD13 LEU P 116     -39.358 -92.627 100.038  0.00 97.00      PROA   
ATOM   1812  CD2 LEU P 116     -39.992 -93.969 102.354  0.00 97.00      PROA   
ATOM   1813 HD21 LEU P 116     -40.377 -94.015 103.392  0.00 97.00      PROA   
ATOM   1814 HD22 LEU P 116     -39.474 -94.925 102.127  0.00 97.00      PROA   
ATOM   1815 HD23 LEU P 116     -40.850 -93.860 101.658  0.00 97.00      PROA   
ATOM   1816  C   LEU P 116     -37.029 -93.008 105.510  0.00 97.00      PROA   
ATOM   1817  O   LEU P 116     -35.956 -92.423 105.432  0.00 97.00      PROA   
ATOM   1818  N   TYR P 117     -37.209 -94.065 106.330  0.00 97.00      PROA   
ATOM   1819  HN  TYR P 117     -38.121 -94.459 106.435  0.00 97.00      PROA   
ATOM   1820  CA  TYR P 117     -36.144 -94.726 107.058  0.00 97.00      PROA   
ATOM   1821  HA  TYR P 117     -35.285 -94.071 107.113  0.00 97.00      PROA   
ATOM   1822  CB  TYR P 117     -36.552 -95.126 108.501  0.00 97.00      PROA   
ATOM   1823  HB1 TYR P 117     -35.812 -95.826 108.945  0.00 97.00      PROA   
ATOM   1824  HB2 TYR P 117     -37.544 -95.628 108.494  0.00 97.00      PROA   
ATOM   1825  CG  TYR P 117     -36.633 -93.911 109.398  0.00 97.00      PROA   
ATOM   1826  CD1 TYR P 117     -35.580 -93.623 110.287  0.00 97.00      PROA   
ATOM   1827  HD1 TYR P 117     -34.698 -94.247 110.297  0.00 97.00      PROA   
ATOM   1828  CE1 TYR P 117     -35.665 -92.542 111.171  0.00 97.00      PROA   
ATOM   1829  HE1 TYR P 117     -34.855 -92.335 111.856  0.00 97.00      PROA   
ATOM   1830  CZ  TYR P 117     -36.807 -91.739 111.179  0.00 97.00      PROA   
ATOM   1831  OH  TYR P 117     -36.878 -90.671 112.087  0.00 97.00      PROA   
ATOM   1832  HH  TYR P 117     -37.775 -90.324 112.090  0.00 97.00      PROA   
ATOM   1833  CD2 TYR P 117     -37.780 -93.094 109.423  0.00 97.00      PROA   
ATOM   1834  HD2 TYR P 117     -38.602 -93.307 108.756  0.00 97.00      PROA   
ATOM   1835  CE2 TYR P 117     -37.865 -92.007 110.304  0.00 97.00      PROA   
ATOM   1836  HE2 TYR P 117     -38.745 -91.380 110.312  0.00 97.00      PROA   
ATOM   1837  C   TYR P 117     -35.710 -95.964 106.301  0.00 97.00      PROA   
ATOM   1838  O   TYR P 117     -36.537 -96.770 105.887  0.00 97.00      PROA   
ATOM   1839  N   TYR P 118     -34.381 -96.125 106.099  0.00 97.00      PROA   
ATOM   1840  HN  TYR P 118     -33.740 -95.441 106.444  0.00 97.00      PROA   
ATOM   1841  CA  TYR P 118     -33.769 -97.176 105.313  0.00 97.00      PROA   
ATOM   1842  HA  TYR P 118     -34.532 -97.830 104.931  0.00 97.00      PROA   
ATOM   1843  CB  TYR P 118     -32.851 -96.671 104.148  0.00 97.00      PROA   
ATOM   1844  HB1 TYR P 118     -32.426 -97.545 103.607  0.00 97.00      PROA   
ATOM   1845  HB2 TYR P 118     -32.007 -96.093 104.579  0.00 97.00      PROA   
ATOM   1846  CG  TYR P 118     -33.508 -95.761 103.126  0.00 97.00      PROA   
ATOM   1847  CD1 TYR P 118     -33.923 -94.465 103.474  0.00 97.00      PROA   
ATOM   1848  HD1 TYR P 118     -33.857 -94.134 104.495  0.00 97.00      PROA   
ATOM   1849  CE1 TYR P 118     -34.392 -93.571 102.509  0.00 97.00      PROA   
ATOM   1850  HE1 TYR P 118     -34.700 -92.587 102.818  0.00 97.00      PROA   
ATOM   1851  CZ  TYR P 118     -34.435 -93.945 101.163  0.00 97.00      PROA   
ATOM   1852  OH  TYR P 118     -34.871 -93.012 100.201  0.00 97.00      PROA   
ATOM   1853  HH  TYR P 118     -35.098 -92.209 100.685  0.00 97.00      PROA   
ATOM   1854  CD2 TYR P 118     -33.554 -96.123 101.764  0.00 97.00      PROA   
ATOM   1855  HD2 TYR P 118     -33.200 -97.095 101.460  0.00 97.00      PROA   
ATOM   1856  CE2 TYR P 118     -34.017 -95.227 100.788  0.00 97.00      PROA   
ATOM   1857  HE2 TYR P 118     -34.033 -95.521  99.749  0.00 97.00      PROA   
ATOM   1858  C   TYR P 118     -32.881 -97.995 106.222  0.00 97.00      PROA   
ATOM   1859  O   TYR P 118     -32.266 -97.470 107.146  0.00 97.00      PROA   
ATOM   1860  N   ARG P 119     -32.795 -99.320 105.965  0.00 97.00      PROA   
ATOM   1861  HN  ARG P 119     -33.348 -99.729 105.241  0.00 97.00      PROA   
ATOM   1862  CA  ARG P 119     -31.823-100.195 106.578  0.00 97.00      PROA   
ATOM   1863  HA  ARG P 119     -31.007 -99.590 106.940  0.00 97.00      PROA   
ATOM   1864  CB  ARG P 119     -32.361-101.005 107.787  0.00 97.00      PROA   
ATOM   1865  HB1 ARG P 119     -33.349-101.441 107.518  0.00 97.00      PROA   
ATOM   1866  HB2 ARG P 119     -32.519-100.280 108.617  0.00 97.00      PROA   
ATOM   1867  CG  ARG P 119     -31.411-102.131 108.250  0.00 97.00      PROA   
ATOM   1868  HG1 ARG P 119     -30.380-101.710 108.269  0.00 97.00      PROA   
ATOM   1869  HG2 ARG P 119     -31.422-102.964 107.514  0.00 97.00      PROA   
ATOM   1870  CD  ARG P 119     -31.656-102.703 109.651  0.00 97.00      PROA   
ATOM   1871  HD1 ARG P 119     -31.768-101.906 110.406  0.00 97.00      PROA   
ATOM   1872  HD2 ARG P 119     -30.787-103.327 109.947  0.00 97.00      PROA   
ATOM   1873  NE  ARG P 119     -32.841-103.612 109.654  0.00 97.00      PROA   
ATOM   1874  HE  ARG P 119     -32.679-104.596 109.642  0.00 97.00      PROA   
ATOM   1875  CZ  ARG P 119     -34.071-103.249 110.074  0.00 97.00      PROA   
ATOM   1876  NH1 ARG P 119     -34.480-101.982 110.126  0.00 97.00      PROA   
ATOM   1877 HH11 ARG P 119     -33.871-101.295 109.745  0.00 97.00      PROA   
ATOM   1878 HH12 ARG P 119     -35.447-101.806 110.289  0.00 97.00      PROA   
ATOM   1879  NH2 ARG P 119     -34.887-104.230 110.486  0.00 97.00      PROA   
ATOM   1880 HH21 ARG P 119     -34.461-105.128 110.584  0.00 97.00      PROA   
ATOM   1881 HH22 ARG P 119     -35.649-104.004 111.090  0.00 97.00      PROA   
ATOM   1882  C   ARG P 119     -31.248-101.111 105.525  0.00 97.00      PROA   
ATOM   1883  O   ARG P 119     -31.982-101.805 104.824  0.00 97.00      PROA   
ATOM   1884  N   ASN P 120     -29.898-101.130 105.395  0.00 97.00      PROA   
ATOM   1885  HN  ASN P 120     -29.342-100.567 106.007  0.00 97.00      PROA   
ATOM   1886  CA  ASN P 120     -29.149-101.989 104.489  0.00 97.00      PROA   
ATOM   1887  HA  ASN P 120     -28.121-101.662 104.550  0.00 97.00      PROA   
ATOM   1888  CB  ASN P 120     -29.198-103.485 104.915  0.00 97.00      PROA   
ATOM   1889  HB1 ASN P 120     -28.589-104.108 104.227  0.00 97.00      PROA   
ATOM   1890  HB2 ASN P 120     -30.248-103.847 104.897  0.00 97.00      PROA   
ATOM   1891  CG  ASN P 120     -28.613-103.635 106.326  0.00 97.00      PROA   
ATOM   1892  OD1 ASN P 120     -27.775-102.839 106.753  0.00 97.00      PROA   
ATOM   1893  ND2 ASN P 120     -29.091-104.659 107.085  0.00 97.00      PROA   
ATOM   1894 HD21 ASN P 120     -28.765-104.746 108.026  0.00 97.00      PROA   
ATOM   1895 HD22 ASN P 120     -29.730-105.316 106.689  0.00 97.00      PROA   
ATOM   1896  C   ASN P 120     -29.551-101.800 103.034  0.00 97.00      PROA   
ATOM   1897  O   ASN P 120     -29.810-102.759 102.309  0.00 97.00      PROA   
ATOM   1898  N   GLY P 121     -29.624-100.524 102.584  0.00 97.00      PROA   
ATOM   1899  HN  GLY P 121     -29.379 -99.776 103.196  0.00 97.00      PROA   
ATOM   1900  CA  GLY P 121     -30.033-100.151 101.238  0.00 97.00      PROA   
ATOM   1901  HA1 GLY P 121     -29.733-100.923 100.542  0.00 97.00      PROA   
ATOM   1902  HA2 GLY P 121     -29.571 -99.200 101.017  0.00 97.00      PROA   
ATOM   1903  C   GLY P 121     -31.521 -99.955 101.094  0.00 97.00      PROA   
ATOM   1904  O   GLY P 121     -31.959 -99.051 100.387  0.00 97.00      PROA   
ATOM   1905  N   LYS P 122     -32.347-100.800 101.742  0.00 97.00      PROA   
ATOM   1906  HN  LYS P 122     -31.973-101.522 102.322  0.00 97.00      PROA   
ATOM   1907  CA  LYS P 122     -33.784-100.778 101.557  0.00 97.00      PROA   
ATOM   1908  HA  LYS P 122     -33.990-100.395 100.567  0.00 97.00      PROA   
ATOM   1909  CB  LYS P 122     -34.393-102.207 101.584  0.00 97.00      PROA   
ATOM   1910  HB1 LYS P 122     -33.957-102.761 102.446  0.00 97.00      PROA   
ATOM   1911  HB2 LYS P 122     -34.081-102.733 100.656  0.00 97.00      PROA   
ATOM   1912  CG  LYS P 122     -35.925-102.228 101.719  0.00 97.00      PROA   
ATOM   1913  HG1 LYS P 122     -36.356-101.488 101.006  0.00 97.00      PROA   
ATOM   1914  HG2 LYS P 122     -36.191-101.910 102.753  0.00 97.00      PROA   
ATOM   1915  CD  LYS P 122     -36.605-103.577 101.467  0.00 97.00      PROA   
ATOM   1916  HD1 LYS P 122     -36.185-104.329 102.172  0.00 97.00      PROA   
ATOM   1917  HD2 LYS P 122     -36.375-103.904 100.428  0.00 97.00      PROA   
ATOM   1918  CE  LYS P 122     -38.123-103.451 101.667  0.00 97.00      PROA   
ATOM   1919  HE1 LYS P 122     -38.538-102.676 100.986  0.00 97.00      PROA   
ATOM   1920  HE2 LYS P 122     -38.351-103.161 102.715  0.00 97.00      PROA   
ATOM   1921  NZ  LYS P 122     -38.815-104.727 101.381  0.00 97.00      PROA   
ATOM   1922  HZ1 LYS P 122     -38.436-105.471 102.000  0.00 97.00      PROA   
ATOM   1923  HZ2 LYS P 122     -38.658-104.988 100.387  0.00 97.00      PROA   
ATOM   1924  HZ3 LYS P 122     -39.835-104.617 101.555  0.00 97.00      PROA   
ATOM   1925  C   LYS P 122     -34.528 -99.872 102.521  0.00 97.00      PROA   
ATOM   1926  O   LYS P 122     -34.386 -99.978 103.733  0.00 97.00      PROA   
ATOM   1927  N   ALA P 123     -35.407 -98.985 101.990  0.00 97.00      PROA   
ATOM   1928  HN  ALA P 123     -35.438 -98.828 101.006  0.00 97.00      PROA   
ATOM   1929  CA  ALA P 123     -36.421 -98.290 102.762  0.00 97.00      PROA   
ATOM   1930  HA  ALA P 123     -35.927 -97.742 103.545  0.00 97.00      PROA   
ATOM   1931  CB  ALA P 123     -37.170 -97.263 101.891  0.00 97.00      PROA   
ATOM   1932  HB1 ALA P 123     -37.707 -97.765 101.059  0.00 97.00      PROA   
ATOM   1933  HB2 ALA P 123     -36.446 -96.545 101.449  0.00 97.00      PROA   
ATOM   1934  HB3 ALA P 123     -37.899 -96.684 102.495  0.00 97.00      PROA   
ATOM   1935  C   ALA P 123     -37.421 -99.249 103.401  0.00 97.00      PROA   
ATOM   1936  O   ALA P 123     -37.979-100.118 102.734  0.00 97.00      PROA   
ATOM   1937  N   PHE P 124     -37.664 -99.115 104.728  0.00 97.00      PROA   
ATOM   1938  HN  PHE P 124     -37.192 -98.413 105.259  0.00 97.00      PROA   
ATOM   1939  CA  PHE P 124     -38.521-100.037 105.451  0.00 97.00      PROA   
ATOM   1940  HA  PHE P 124     -39.027-100.691 104.755  0.00 97.00      PROA   
ATOM   1941  CB  PHE P 124     -37.704-100.943 106.433  0.00 97.00      PROA   
ATOM   1942  HB1 PHE P 124     -36.845-101.382 105.879  0.00 97.00      PROA   
ATOM   1943  HB2 PHE P 124     -38.349-101.783 106.771  0.00 97.00      PROA   
ATOM   1944  CG  PHE P 124     -37.159-100.242 107.662  0.00 97.00      PROA   
ATOM   1945  CD1 PHE P 124     -35.974 -99.492 107.598  0.00 97.00      PROA   
ATOM   1946  HD1 PHE P 124     -35.465 -99.397 106.651  0.00 97.00      PROA   
ATOM   1947  CE1 PHE P 124     -35.468 -98.849 108.735  0.00 97.00      PROA   
ATOM   1948  HE1 PHE P 124     -34.567 -98.258 108.667  0.00 97.00      PROA   
ATOM   1949  CZ  PHE P 124     -36.140 -98.965 109.958  0.00 97.00      PROA   
ATOM   1950  HZ  PHE P 124     -35.765 -98.454 110.833  0.00 97.00      PROA   
ATOM   1951  CD2 PHE P 124     -37.808-100.372 108.904  0.00 97.00      PROA   
ATOM   1952  HD2 PHE P 124     -38.717-100.951 108.972  0.00 97.00      PROA   
ATOM   1953  CE2 PHE P 124     -37.306 -99.735 110.045  0.00 97.00      PROA   
ATOM   1954  HE2 PHE P 124     -37.826 -99.823 110.988  0.00 97.00      PROA   
ATOM   1955  C   PHE P 124     -39.622 -99.299 106.185  0.00 97.00      PROA   
ATOM   1956  O   PHE P 124     -40.598 -99.929 106.591  0.00 97.00      PROA   
ATOM   1957  N   LYS P 125     -39.532 -97.958 106.361  0.00 97.00      PROA   
ATOM   1958  HN  LYS P 125     -38.735 -97.440 106.063  0.00 97.00      PROA   
ATOM   1959  CA  LYS P 125     -40.588 -97.266 107.076  0.00 97.00      PROA   
ATOM   1960  HA  LYS P 125     -41.520 -97.776 106.874  0.00 97.00      PROA   
ATOM   1961  CB  LYS P 125     -40.333 -97.307 108.605  0.00 97.00      PROA   
ATOM   1962  HB1 LYS P 125     -40.049 -96.318 109.015  0.00 97.00      PROA   
ATOM   1963  HB2 LYS P 125     -39.451 -97.967 108.775  0.00 97.00      PROA   
ATOM   1964  CG  LYS P 125     -41.496 -97.938 109.394  0.00 97.00      PROA   
ATOM   1965  HG1 LYS P 125     -41.182 -98.069 110.454  0.00 97.00      PROA   
ATOM   1966  HG2 LYS P 125     -41.698 -98.951 108.981  0.00 97.00      PROA   
ATOM   1967  CD  LYS P 125     -42.797 -97.120 109.355  0.00 97.00      PROA   
ATOM   1968  HD1 LYS P 125     -43.563 -97.658 109.958  0.00 97.00      PROA   
ATOM   1969  HD2 LYS P 125     -43.169 -97.070 108.307  0.00 97.00      PROA   
ATOM   1970  CE  LYS P 125     -42.616 -95.703 109.906  0.00 97.00      PROA   
ATOM   1971  HE1 LYS P 125     -41.889 -95.125 109.295  0.00 97.00      PROA   
ATOM   1972  HE2 LYS P 125     -42.256 -95.743 110.955  0.00 97.00      PROA   
ATOM   1973  NZ  LYS P 125     -43.889 -94.955 109.887  0.00 97.00      PROA   
ATOM   1974  HZ1 LYS P 125     -44.670 -95.532 110.251  0.00 97.00      PROA   
ATOM   1975  HZ2 LYS P 125     -44.090 -94.668 108.904  0.00 97.00      PROA   
ATOM   1976  HZ3 LYS P 125     -43.782 -94.090 110.457  0.00 97.00      PROA   
ATOM   1977  C   LYS P 125     -40.789 -95.844 106.591  0.00 97.00      PROA   
ATOM   1978  O   LYS P 125     -39.908 -94.997 106.689  0.00 97.00      PROA   
ATOM   1979  N   PHE P 126     -42.011 -95.556 106.085  0.00 97.00      PROA   
ATOM   1980  HN  PHE P 126     -42.671 -96.293 105.960  0.00 97.00      PROA   
ATOM   1981  CA  PHE P 126     -42.440 -94.268 105.577  0.00 97.00      PROA   
ATOM   1982  HA  PHE P 126     -41.565 -93.681 105.337  0.00 97.00      PROA   
ATOM   1983  CB  PHE P 126     -43.240 -94.502 104.256  0.00 97.00      PROA   
ATOM   1984  HB1 PHE P 126     -44.013 -95.282 104.437  0.00 97.00      PROA   
ATOM   1985  HB2 PHE P 126     -42.553 -94.896 103.478  0.00 97.00      PROA   
ATOM   1986  CG  PHE P 126     -43.924 -93.281 103.693  0.00 97.00      PROA   
ATOM   1987  CD1 PHE P 126     -43.164 -92.230 103.155  0.00 97.00      PROA   
ATOM   1988  HD1 PHE P 126     -42.086 -92.279 103.174  0.00 97.00      PROA   
ATOM   1989  CE1 PHE P 126     -43.793 -91.121 102.581  0.00 97.00      PROA   
ATOM   1990  HE1 PHE P 126     -43.191 -90.343 102.139  0.00 97.00      PROA   
ATOM   1991  CZ  PHE P 126     -45.191 -91.038 102.562  0.00 97.00      PROA   
ATOM   1992  HZ  PHE P 126     -45.685 -90.186 102.121  0.00 97.00      PROA   
ATOM   1993  CD2 PHE P 126     -45.328 -93.196 103.654  0.00 97.00      PROA   
ATOM   1994  HD2 PHE P 126     -45.928 -94.004 104.046  0.00 97.00      PROA   
ATOM   1995  CE2 PHE P 126     -45.958 -92.076 103.102  0.00 97.00      PROA   
ATOM   1996  HE2 PHE P 126     -47.036 -92.022 103.070  0.00 97.00      PROA   
ATOM   1997  C   PHE P 126     -43.251 -93.464 106.593  0.00 97.00      PROA   
ATOM   1998  O   PHE P 126     -44.058 -94.012 107.332  0.00 97.00      PROA   
ATOM   1999  N   PHE P 127     -43.066 -92.121 106.613  0.00 97.00      PROA   
ATOM   2000  HN  PHE P 127     -42.322 -91.720 106.082  0.00 97.00      PROA   
ATOM   2001  CA  PHE P 127     -43.912 -91.162 107.303  0.00 97.00      PROA   
ATOM   2002  HA  PHE P 127     -44.861 -91.622 107.541  0.00 97.00      PROA   
ATOM   2003  CB  PHE P 127     -43.260 -90.545 108.571  0.00 97.00      PROA   
ATOM   2004  HB1 PHE P 127     -43.909 -89.752 109.002  0.00 97.00      PROA   
ATOM   2005  HB2 PHE P 127     -42.291 -90.071 108.299  0.00 97.00      PROA   
ATOM   2006  CG  PHE P 127     -42.988 -91.540 109.668  0.00 97.00      PROA   
ATOM   2007  CD1 PHE P 127     -43.936 -91.745 110.689  0.00 97.00      PROA   
ATOM   2008  HD1 PHE P 127     -44.901 -91.262 110.627  0.00 97.00      PROA   
ATOM   2009  CE1 PHE P 127     -43.611 -92.492 111.829  0.00 97.00      PROA   
ATOM   2010  HE1 PHE P 127     -44.328 -92.603 112.629  0.00 97.00      PROA   
ATOM   2011  CZ  PHE P 127     -42.331 -93.045 111.957  0.00 97.00      PROA   
ATOM   2012  HZ  PHE P 127     -42.068 -93.597 112.847  0.00 97.00      PROA   
ATOM   2013  CD2 PHE P 127     -41.709 -92.109 109.808  0.00 97.00      PROA   
ATOM   2014  HD2 PHE P 127     -40.958 -91.918 109.054  0.00 97.00      PROA   
ATOM   2015  CE2 PHE P 127     -41.379 -92.852 110.949  0.00 97.00      PROA   
ATOM   2016  HE2 PHE P 127     -40.384 -93.257 111.065  0.00 97.00      PROA   
ATOM   2017  C   PHE P 127     -44.176 -89.992 106.369  0.00 97.00      PROA   
ATOM   2018  O   PHE P 127     -43.297 -89.562 105.634  0.00 97.00      PROA   
ATOM   2019  N   HSD P 128     -45.400 -89.414 106.375  0.00 97.00      PROA   
ATOM   2020  HN  HSD P 128     -46.155 -89.807 106.897  0.00 97.00      PROA   
ATOM   2021  CA  HSD P 128     -45.698 -88.182 105.654  0.00 97.00      PROA   
ATOM   2022  HA  HSD P 128     -45.380 -88.341 104.632  0.00 97.00      PROA   
ATOM   2023  CB  HSD P 128     -47.213 -87.876 105.601  0.00 97.00      PROA   
ATOM   2024  HB1 HSD P 128     -47.420 -86.791 105.472  0.00 97.00      PROA   
ATOM   2025  HB2 HSD P 128     -47.687 -88.194 106.553  0.00 97.00      PROA   
ATOM   2026  ND1 HSD P 128     -47.939 -88.073 103.180  0.00 97.00      PROA   
ATOM   2027  HD1 HSD P 128     -47.620 -87.167 102.899  0.00 97.00      PROA   
ATOM   2028  CG  HSD P 128     -47.859 -88.600 104.453  0.00 97.00      PROA   
ATOM   2029  CE1 HSD P 128     -48.638 -88.961 102.430  0.00 97.00      PROA   
ATOM   2030  HE1 HSD P 128     -48.872 -88.798 101.378  0.00 97.00      PROA   
ATOM   2031  NE2 HSD P 128     -49.024 -90.008 103.132  0.00 97.00      PROA   
ATOM   2032  CD2 HSD P 128     -48.544 -89.775 104.409  0.00 97.00      PROA   
ATOM   2033  HD2 HSD P 128     -48.753 -90.488 105.197  0.00 97.00      PROA   
ATOM   2034  C   HSD P 128     -44.923 -86.954 106.108  0.00 97.00      PROA   
ATOM   2035  O   HSD P 128     -44.578 -86.113 105.283  0.00 97.00      PROA   
ATOM   2036  N   TRP P 129     -44.638 -86.823 107.421  0.00 97.00      PROA   
ATOM   2037  HN  TRP P 129     -44.909 -87.529 108.065  0.00 97.00      PROA   
ATOM   2038  CA  TRP P 129     -43.978 -85.672 108.009  0.00 97.00      PROA   
ATOM   2039  HA  TRP P 129     -43.557 -85.047 107.231  0.00 97.00      PROA   
ATOM   2040  CB  TRP P 129     -44.924 -84.830 108.915  0.00 97.00      PROA   
ATOM   2041  HB1 TRP P 129     -44.407 -83.891 109.213  0.00 97.00      PROA   
ATOM   2042  HB2 TRP P 129     -45.146 -85.393 109.848  0.00 97.00      PROA   
ATOM   2043  CG  TRP P 129     -46.234 -84.479 108.280  0.00 97.00      PROA   
ATOM   2044  CD1 TRP P 129     -46.521 -83.345 107.565  0.00 97.00      PROA   
ATOM   2045  HD1 TRP P 129     -45.822 -82.540 107.390  0.00 97.00      PROA   
ATOM   2046  NE1 TRP P 129     -47.819 -83.397 107.122  0.00 97.00      PROA   
ATOM   2047  HE1 TRP P 129     -48.318 -82.670 106.703  0.00 97.00      PROA   
ATOM   2048  CE2 TRP P 129     -48.400 -84.559 107.536  0.00 97.00      PROA   
ATOM   2049  CD2 TRP P 129     -47.437 -85.270 108.286  0.00 97.00      PROA   
ATOM   2050  CE3 TRP P 129     -47.785 -86.492 108.864  0.00 97.00      PROA   
ATOM   2051  HE3 TRP P 129     -47.083 -87.044 109.472  0.00 97.00      PROA   
ATOM   2052  CZ3 TRP P 129     -49.078 -86.988 108.665  0.00 97.00      PROA   
ATOM   2053  HZ3 TRP P 129     -49.369 -87.927 109.114  0.00 97.00      PROA   
ATOM   2054  CZ2 TRP P 129     -49.679 -85.054 107.328  0.00 97.00      PROA   
ATOM   2055  HZ2 TRP P 129     -50.412 -84.506 106.755  0.00 97.00      PROA   
ATOM   2056  CH2 TRP P 129     -50.005 -86.284 107.901  0.00 97.00      PROA   
ATOM   2057  HH2 TRP P 129     -51.000 -86.685 107.766  0.00 97.00      PROA   
ATOM   2058  C   TRP P 129     -42.846 -86.204 108.855  0.00 97.00      PROA   
ATOM   2059  O   TRP P 129     -42.725 -87.410 109.062  0.00 97.00      PROA   
ATOM   2060  N   ASN P 130     -41.958 -85.313 109.357  0.00 97.00      PROA   
ATOM   2061  HN  ASN P 130     -42.001 -84.348 109.103  0.00 97.00      PROA   
ATOM   2062  CA  ASN P 130     -40.890 -85.686 110.266  0.00 97.00      PROA   
ATOM   2063  HA  ASN P 130     -40.300 -86.422 109.739  0.00 97.00      PROA   
ATOM   2064  CB  ASN P 130     -39.993 -84.456 110.594  0.00 97.00      PROA   
ATOM   2065  HB1 ASN P 130     -40.537 -83.746 111.252  0.00 97.00      PROA   
ATOM   2066  HB2 ASN P 130     -39.729 -83.920 109.656  0.00 97.00      PROA   
ATOM   2067  CG  ASN P 130     -38.701 -84.866 111.296  0.00 97.00      PROA   
ATOM   2068  OD1 ASN P 130     -38.441 -84.469 112.432  0.00 97.00      PROA   
ATOM   2069  ND2 ASN P 130     -37.880 -85.704 110.612  0.00 97.00      PROA   
ATOM   2070 HD21 ASN P 130     -37.010 -85.952 111.040  0.00 97.00      PROA   
ATOM   2071 HD22 ASN P 130     -38.106 -85.983 109.681  0.00 97.00      PROA   
ATOM   2072  C   ASN P 130     -41.393 -86.352 111.553  0.00 97.00      PROA   
ATOM   2073  O   ASN P 130     -42.312 -85.871 112.213  0.00 97.00      PROA   
ATOM   2074  N   SER P 131     -40.780 -87.498 111.925  0.00 97.00      PROA   
ATOM   2075  HN  SER P 131     -40.028 -87.874 111.389  0.00 97.00      PROA   
ATOM   2076  CA  SER P 131     -41.175 -88.282 113.076  0.00 97.00      PROA   
ATOM   2077  HA  SER P 131     -41.413 -87.623 113.899  0.00 97.00      PROA   
ATOM   2078  CB  SER P 131     -42.371 -89.241 112.783  0.00 97.00      PROA   
ATOM   2079  HB1 SER P 131     -42.148 -89.841 111.876  0.00 97.00      PROA   
ATOM   2080  HB2 SER P 131     -43.265 -88.617 112.568  0.00 97.00      PROA   
ATOM   2081  OG  SER P 131     -42.695 -90.121 113.864  0.00 97.00      PROA   
ATOM   2082  HG1 SER P 131     -42.041 -90.830 113.860  0.00 97.00      PROA   
ATOM   2083  C   SER P 131     -39.970 -89.090 113.442  0.00 97.00      PROA   
ATOM   2084  O   SER P 131     -39.098 -89.305 112.611  0.00 97.00      PROA   
ATOM   2085  N   ASN P 132     -39.913 -89.582 114.700  0.00 97.00      PROA   
ATOM   2086  HN  ASN P 132     -40.660 -89.394 115.333  0.00 97.00      PROA   
ATOM   2087  CA  ASN P 132     -38.920 -90.539 115.141  0.00 97.00      PROA   
ATOM   2088  HA  ASN P 132     -37.969 -90.272 114.701  0.00 97.00      PROA   
ATOM   2089  CB  ASN P 132     -38.747 -90.544 116.697  0.00 97.00      PROA   
ATOM   2090  HB1 ASN P 132     -38.631 -89.502 117.062  0.00 97.00      PROA   
ATOM   2091  HB2 ASN P 132     -37.811 -91.091 116.945  0.00 97.00      PROA   
ATOM   2092  CG  ASN P 132     -39.882 -91.253 117.455  0.00 97.00      PROA   
ATOM   2093  OD1 ASN P 132     -39.842 -92.473 117.637  0.00 97.00      PROA   
ATOM   2094  ND2 ASN P 132     -40.898 -90.491 117.935  0.00 97.00      PROA   
ATOM   2095 HD21 ASN P 132     -41.627 -90.959 118.432  0.00 97.00      PROA   
ATOM   2096 HD22 ASN P 132     -40.896 -89.500 117.816  0.00 97.00      PROA   
ATOM   2097  C   ASN P 132     -39.306 -91.914 114.624  0.00 97.00      PROA   
ATOM   2098  O   ASN P 132     -40.434 -92.141 114.193  0.00 97.00      PROA   
ATOM   2099  N   LEU P 133     -38.361 -92.871 114.694  0.00 97.00      PROA   
ATOM   2100  HN  LEU P 133     -37.421 -92.643 114.940  0.00 97.00      PROA   
ATOM   2101  CA  LEU P 133     -38.661 -94.274 114.578  0.00 97.00      PROA   
ATOM   2102  HA  LEU P 133     -39.730 -94.430 114.587  0.00 97.00      PROA   
ATOM   2103  CB  LEU P 133     -38.062 -94.859 113.277  0.00 97.00      PROA   
ATOM   2104  HB1 LEU P 133     -36.954 -94.893 113.319  0.00 97.00      PROA   
ATOM   2105  HB2 LEU P 133     -38.325 -94.136 112.468  0.00 97.00      PROA   
ATOM   2106  CG  LEU P 133     -38.612 -96.234 112.836  0.00 97.00      PROA   
ATOM   2107  HG  LEU P 133     -39.722 -96.221 112.953  0.00 97.00      PROA   
ATOM   2108  CD1 LEU P 133     -38.302 -96.451 111.348  0.00 97.00      PROA   
ATOM   2109 HD11 LEU P 133     -37.203 -96.454 111.190  0.00 97.00      PROA   
ATOM   2110 HD12 LEU P 133     -38.742 -95.636 110.737  0.00 97.00      PROA   
ATOM   2111 HD13 LEU P 133     -38.714 -97.422 111.004  0.00 97.00      PROA   
ATOM   2112  CD2 LEU P 133     -38.051 -97.410 113.652  0.00 97.00      PROA   
ATOM   2113 HD21 LEU P 133     -38.391 -97.367 114.705  0.00 97.00      PROA   
ATOM   2114 HD22 LEU P 133     -36.940 -97.386 113.637  0.00 97.00      PROA   
ATOM   2115 HD23 LEU P 133     -38.389 -98.376 113.223  0.00 97.00      PROA   
ATOM   2116  C   LEU P 133     -38.075 -94.919 115.813  0.00 97.00      PROA   
ATOM   2117  O   LEU P 133     -36.864 -94.939 115.998  0.00 97.00      PROA   
ATOM   2118  N   THR P 134     -38.934 -95.475 116.701  0.00 97.00      PROA   
ATOM   2119  HN  THR P 134     -39.919 -95.416 116.564  0.00 97.00      PROA   
ATOM   2120  CA  THR P 134     -38.486 -96.143 117.912  0.00 97.00      PROA   
ATOM   2121  HA  THR P 134     -37.418 -96.024 118.029  0.00 97.00      PROA   
ATOM   2122  CB  THR P 134     -39.129 -95.621 119.193  0.00 97.00      PROA   
ATOM   2123  HB  THR P 134     -40.239 -95.685 119.128  0.00 97.00      PROA   
ATOM   2124  OG1 THR P 134     -38.760 -94.265 119.407  0.00 97.00      PROA   
ATOM   2125  HG1 THR P 134     -39.159 -93.751 118.700  0.00 97.00      PROA   
ATOM   2126  CG2 THR P 134     -38.634 -96.403 120.427  0.00 97.00      PROA   
ATOM   2127 HG21 THR P 134     -37.523 -96.388 120.464  0.00 97.00      PROA   
ATOM   2128 HG22 THR P 134     -38.981 -97.456 120.417  0.00 97.00      PROA   
ATOM   2129 HG23 THR P 134     -39.019 -95.925 121.353  0.00 97.00      PROA   
ATOM   2130  C   THR P 134     -38.762 -97.618 117.769  0.00 97.00      PROA   
ATOM   2131  O   THR P 134     -39.898 -98.047 117.582  0.00 97.00      PROA   
ATOM   2132  N   ILE P 135     -37.696 -98.438 117.868  0.00 97.00      PROA   
ATOM   2133  HN  ILE P 135     -36.779 -98.054 117.985  0.00 97.00      PROA   
ATOM   2134  CA  ILE P 135     -37.763 -99.881 117.831  0.00 97.00      PROA   
ATOM   2135  HA  ILE P 135     -38.648-100.191 117.293  0.00 97.00      PROA   
ATOM   2136  CB  ILE P 135     -36.524-100.488 117.166  0.00 97.00      PROA   
ATOM   2137  HB  ILE P 135     -35.631-100.130 117.728  0.00 97.00      PROA   
ATOM   2138  CG2 ILE P 135     -36.555-102.031 117.242  0.00 97.00      PROA   
ATOM   2139 HG21 ILE P 135     -37.450-102.431 116.720  0.00 97.00      PROA   
ATOM   2140 HG22 ILE P 135     -36.568-102.382 118.291  0.00 97.00      PROA   
ATOM   2141 HG23 ILE P 135     -35.648-102.457 116.767  0.00 97.00      PROA   
ATOM   2142  CG1 ILE P 135     -36.343-100.009 115.701  0.00 97.00      PROA   
ATOM   2143 HG11 ILE P 135     -36.736 -98.979 115.580  0.00 97.00      PROA   
ATOM   2144 HG12 ILE P 135     -36.938-100.666 115.029  0.00 97.00      PROA   
ATOM   2145  CD  ILE P 135     -34.872 -99.978 115.264  0.00 97.00      PROA   
ATOM   2146  HD1 ILE P 135     -34.355-100.931 115.506  0.00 97.00      PROA   
ATOM   2147  HD2 ILE P 135     -34.346 -99.159 115.798  0.00 97.00      PROA   
ATOM   2148  HD3 ILE P 135     -34.784 -99.790 114.174  0.00 97.00      PROA   
ATOM   2149  C   ILE P 135     -37.865-100.344 119.272  0.00 97.00      PROA   
ATOM   2150  O   ILE P 135     -36.919-100.213 120.038  0.00 97.00      PROA   
ATOM   2151  N   LEU P 136     -39.032-100.891 119.683  0.00 97.00      PROA   
ATOM   2152  HN  LEU P 136     -39.812-100.920 119.062  0.00 97.00      PROA   
ATOM   2153  CA  LEU P 136     -39.320-101.319 121.044  0.00 97.00      PROA   
ATOM   2154  HA  LEU P 136     -39.167-100.458 121.680  0.00 97.00      PROA   
ATOM   2155  CB  LEU P 136     -40.787-101.813 121.200  0.00 97.00      PROA   
ATOM   2156  HB1 LEU P 136     -40.914-102.220 122.229  0.00 97.00      PROA   
ATOM   2157  HB2 LEU P 136     -40.977-102.640 120.483  0.00 97.00      PROA   
ATOM   2158  CG  LEU P 136     -41.908-100.746 121.034  0.00 97.00      PROA   
ATOM   2159  HG  LEU P 136     -42.855-101.253 121.346  0.00 97.00      PROA   
ATOM   2160  CD1 LEU P 136     -41.715 -99.543 121.974  0.00 97.00      PROA   
ATOM   2161 HD11 LEU P 136     -40.824 -98.953 121.672  0.00 97.00      PROA   
ATOM   2162 HD12 LEU P 136     -41.578 -99.885 123.021  0.00 97.00      PROA   
ATOM   2163 HD13 LEU P 136     -42.603 -98.878 121.932  0.00 97.00      PROA   
ATOM   2164  CD2 LEU P 136     -42.139-100.274 119.584  0.00 97.00      PROA   
ATOM   2165 HD21 LEU P 136     -42.227-101.141 118.897  0.00 97.00      PROA   
ATOM   2166 HD22 LEU P 136     -41.308 -99.623 119.246  0.00 97.00      PROA   
ATOM   2167 HD23 LEU P 136     -43.076 -99.681 119.527  0.00 97.00      PROA   
ATOM   2168  C   LEU P 136     -38.389-102.395 121.586  0.00 97.00      PROA   
ATOM   2169  O   LEU P 136     -37.990-102.347 122.749  0.00 97.00      PROA   
ATOM   2170  N   LYS P 137     -38.026-103.392 120.751  0.00 97.00      PROA   
ATOM   2171  HN  LYS P 137     -38.394-103.433 119.828  0.00 97.00      PROA   
ATOM   2172  CA  LYS P 137     -37.019-104.375 121.087  0.00 97.00      PROA   
ATOM   2173  HA  LYS P 137     -36.382-103.990 121.873  0.00 97.00      PROA   
ATOM   2174  CB  LYS P 137     -37.636-105.723 121.545  0.00 97.00      PROA   
ATOM   2175  HB1 LYS P 137     -36.835-106.489 121.627  0.00 97.00      PROA   
ATOM   2176  HB2 LYS P 137     -38.359-106.074 120.776  0.00 97.00      PROA   
ATOM   2177  CG  LYS P 137     -38.358-105.644 122.904  0.00 97.00      PROA   
ATOM   2178  HG1 LYS P 137     -39.201-104.922 122.840  0.00 97.00      PROA   
ATOM   2179  HG2 LYS P 137     -37.641-105.246 123.652  0.00 97.00      PROA   
ATOM   2180  CD  LYS P 137     -38.895-107.010 123.369  0.00 97.00      PROA   
ATOM   2181  HD1 LYS P 137     -38.061-107.748 123.360  0.00 97.00      PROA   
ATOM   2182  HD2 LYS P 137     -39.650-107.359 122.631  0.00 97.00      PROA   
ATOM   2183  CE  LYS P 137     -39.546-107.002 124.760  0.00 97.00      PROA   
ATOM   2184  HE1 LYS P 137     -39.941-108.016 124.995  0.00 97.00      PROA   
ATOM   2185  HE2 LYS P 137     -40.375-106.268 124.819  0.00 97.00      PROA   
ATOM   2186  NZ  LYS P 137     -38.540-106.674 125.796  0.00 97.00      PROA   
ATOM   2187  HZ1 LYS P 137     -38.409-105.645 125.885  0.00 97.00      PROA   
ATOM   2188  HZ2 LYS P 137     -37.640-107.107 125.507  0.00 97.00      PROA   
ATOM   2189  HZ3 LYS P 137     -38.826-107.082 126.709  0.00 97.00      PROA   
ATOM   2190  C   LYS P 137     -36.146-104.606 119.873  0.00 97.00      PROA   
ATOM   2191  O   LYS P 137     -36.603-105.133 118.862  0.00 97.00      PROA   
ATOM   2192  N   THR P 138     -34.846-104.224 119.938  0.00 97.00      PROA   
ATOM   2193  HN  THR P 138     -34.504-103.724 120.736  0.00 97.00      PROA   
ATOM   2194  CA  THR P 138     -33.899-104.426 118.850  0.00 97.00      PROA   
ATOM   2195  HA  THR P 138     -34.450-104.260 117.935  0.00 97.00      PROA   
ATOM   2196  CB  THR P 138     -32.741-103.426 118.838  0.00 97.00      PROA   
ATOM   2197  HB  THR P 138     -33.155-102.419 119.080  0.00 97.00      PROA   
ATOM   2198  OG1 THR P 138     -32.138-103.338 117.552  0.00 97.00      PROA   
ATOM   2199  HG1 THR P 138     -31.413-102.720 117.661  0.00 97.00      PROA   
ATOM   2200  CG2 THR P 138     -31.644-103.769 119.857  0.00 97.00      PROA   
ATOM   2201 HG21 THR P 138     -31.113-104.706 119.586  0.00 97.00      PROA   
ATOM   2202 HG22 THR P 138     -32.075-103.889 120.870  0.00 97.00      PROA   
ATOM   2203 HG23 THR P 138     -30.891-102.953 119.899  0.00 97.00      PROA   
ATOM   2204  C   THR P 138     -33.425-105.869 118.816  0.00 97.00      PROA   
ATOM   2205  O   THR P 138     -33.698-106.661 119.709  0.00 97.00      PROA   
ATOM   2206  N   ASN P 139     -32.758-106.266 117.715  0.00 97.00      PROA   
ATOM   2207  HN  ASN P 139     -32.469-105.597 117.037  0.00 97.00      PROA   
ATOM   2208  CA  ASN P 139     -32.460-107.655 117.451  0.00 97.00      PROA   
ATOM   2209  HA  ASN P 139     -31.978-108.069 118.327  0.00 97.00      PROA   
ATOM   2210  CB  ASN P 139     -33.743-108.481 117.123  0.00 97.00      PROA   
ATOM   2211  HB1 ASN P 139     -34.384-108.526 118.030  0.00 97.00      PROA   
ATOM   2212  HB2 ASN P 139     -33.489-109.527 116.855  0.00 97.00      PROA   
ATOM   2213  CG  ASN P 139     -34.529-107.855 115.962  0.00 97.00      PROA   
ATOM   2214  OD1 ASN P 139     -34.153-108.016 114.798  0.00 97.00      PROA   
ATOM   2215  ND2 ASN P 139     -35.651-107.149 116.272  0.00 97.00      PROA   
ATOM   2216 HD21 ASN P 139     -36.204-106.784 115.524  0.00 97.00      PROA   
ATOM   2217 HD22 ASN P 139     -35.908-106.999 117.226  0.00 97.00      PROA   
ATOM   2218  C   ASN P 139     -31.448-107.686 116.324  0.00 97.00      PROA   
ATOM   2219  O   ASN P 139     -31.110-106.653 115.751  0.00 97.00      PROA   
ATOM   2220  N   MET P 140     -30.932-108.887 115.969  0.00 97.00      PROA   
ATOM   2221  HN  MET P 140     -31.165-109.712 116.482  0.00 97.00      PROA   
ATOM   2222  CA  MET P 140     -29.971-109.083 114.894  0.00 97.00      PROA   
ATOM   2223  HA  MET P 140     -29.091-108.508 115.148  0.00 97.00      PROA   
ATOM   2224  CB  MET P 140     -29.552-110.570 114.800  0.00 97.00      PROA   
ATOM   2225  HB1 MET P 140     -30.440-111.196 114.561  0.00 97.00      PROA   
ATOM   2226  HB2 MET P 140     -29.203-110.870 115.814  0.00 97.00      PROA   
ATOM   2227  CG  MET P 140     -28.436-110.857 113.775  0.00 97.00      PROA   
ATOM   2228  HG1 MET P 140     -27.531-110.285 114.078  0.00 97.00      PROA   
ATOM   2229  HG2 MET P 140     -28.739-110.472 112.780  0.00 97.00      PROA   
ATOM   2230  SD  MET P 140     -28.021-112.620 113.585  0.00 97.00      PROA   
ATOM   2231  CE  MET P 140     -27.452-112.920 115.283  0.00 97.00      PROA   
ATOM   2232  HE1 MET P 140     -28.283-112.823 116.013  0.00 97.00      PROA   
ATOM   2233  HE2 MET P 140     -26.650-112.205 115.565  0.00 97.00      PROA   
ATOM   2234  HE3 MET P 140     -27.050-113.949 115.391  0.00 97.00      PROA   
ATOM   2235  C   MET P 140     -30.444-108.579 113.534  0.00 97.00      PROA   
ATOM   2236  O   MET P 140     -29.667-108.014 112.768  0.00 97.00      PROA   
ATOM   2237  N   SER P 141     -31.752-108.707 113.212  0.00 97.00      PROA   
ATOM   2238  HN  SER P 141     -32.398-109.108 113.857  0.00 97.00      PROA   
ATOM   2239  CA  SER P 141     -32.291-108.306 111.921  0.00 97.00      PROA   
ATOM   2240  HA  SER P 141     -31.568-108.533 111.147  0.00 97.00      PROA   
ATOM   2241  CB  SER P 141     -33.615-109.059 111.609  0.00 97.00      PROA   
ATOM   2242  HB1 SER P 141     -34.430-108.737 112.293  0.00 97.00      PROA   
ATOM   2243  HB2 SER P 141     -33.447-110.145 111.775  0.00 97.00      PROA   
ATOM   2244  OG  SER P 141     -34.026-108.890 110.253  0.00 97.00      PROA   
ATOM   2245  HG1 SER P 141     -34.168-107.948 110.120  0.00 97.00      PROA   
ATOM   2246  C   SER P 141     -32.569-106.810 111.899  0.00 97.00      PROA   
ATOM   2247  O   SER P 141     -33.040-106.284 110.898  0.00 97.00      PROA   
ATOM   2248  N   HSD P 142     -32.238-106.092 112.995  0.00 97.00      PROA   
ATOM   2249  HN  HSD P 142     -31.932-106.574 113.812  0.00 97.00      PROA   
ATOM   2250  CA  HSD P 142     -32.253-104.646 113.087  0.00 97.00      PROA   
ATOM   2251  HA  HSD P 142     -32.690-104.231 112.197  0.00 97.00      PROA   
ATOM   2252  CB  HSD P 142     -33.114-104.153 114.276  0.00 97.00      PROA   
ATOM   2253  HB1 HSD P 142     -32.873-103.096 114.523  0.00 97.00      PROA   
ATOM   2254  HB2 HSD P 142     -32.914-104.763 115.181  0.00 97.00      PROA   
ATOM   2255  ND1 HSD P 142     -35.464-103.172 114.164  0.00 97.00      PROA   
ATOM   2256  HD1 HSD P 142     -35.281-102.358 114.718  0.00 97.00      PROA   
ATOM   2257  CG  HSD P 142     -34.584-104.207 113.930  0.00 97.00      PROA   
ATOM   2258  CE1 HSD P 142     -36.629-103.491 113.552  0.00 97.00      PROA   
ATOM   2259  HE1 HSD P 142     -37.518-102.862 113.595  0.00 97.00      PROA   
ATOM   2260  NE2 HSD P 142     -36.566-104.658 112.946  0.00 97.00      PROA   
ATOM   2261  CD2 HSD P 142     -35.284-105.116 113.196  0.00 97.00      PROA   
ATOM   2262  HD2 HSD P 142     -34.986-106.071 112.785  0.00 97.00      PROA   
ATOM   2263  C   HSD P 142     -30.840-104.094 113.124  0.00 97.00      PROA   
ATOM   2264  O   HSD P 142     -30.626-102.913 113.380  0.00 97.00      PROA   
ATOM   2265  N   SER P 143     -29.827-104.930 112.814  0.00 97.00      PROA   
ATOM   2266  HN  SER P 143     -30.015-105.892 112.631  0.00 97.00      PROA   
ATOM   2267  CA  SER P 143     -28.430-104.536 112.742  0.00 97.00      PROA   
ATOM   2268  HA  SER P 143     -28.262-103.704 113.413  0.00 97.00      PROA   
ATOM   2269  CB  SER P 143     -27.531-105.727 113.158  0.00 97.00      PROA   
ATOM   2270  HB1 SER P 143     -27.521-106.517 112.378  0.00 97.00      PROA   
ATOM   2271  HB2 SER P 143     -27.968-106.177 114.074  0.00 97.00      PROA   
ATOM   2272  OG  SER P 143     -26.199-105.327 113.455  0.00 97.00      PROA   
ATOM   2273  HG1 SER P 143     -25.801-105.036 112.632  0.00 97.00      PROA   
ATOM   2274  C   SER P 143     -28.066-104.107 111.327  0.00 97.00      PROA   
ATOM   2275  O   SER P 143     -28.676-104.554 110.358  0.00 97.00      PROA   
ATOM   2276  N   GLY P 144     -27.038-103.230 111.175  0.00 97.00      PROA   
ATOM   2277  HN  GLY P 144     -26.577-102.837 111.971  0.00 97.00      PROA   
ATOM   2278  CA  GLY P 144     -26.493-102.838 109.884  0.00 97.00      PROA   
ATOM   2279  HA1 GLY P 144     -27.067-103.275 109.084  0.00 97.00      PROA   
ATOM   2280  HA2 GLY P 144     -25.459-103.153 109.873  0.00 97.00      PROA   
ATOM   2281  C   GLY P 144     -26.500-101.348 109.699  0.00 97.00      PROA   
ATOM   2282  O   GLY P 144     -26.440-100.589 110.658  0.00 97.00      PROA   
ATOM   2283  N   THR P 145     -26.539-100.883 108.429  0.00 97.00      PROA   
ATOM   2284  HN  THR P 145     -26.691-101.522 107.675  0.00 97.00      PROA   
ATOM   2285  CA  THR P 145     -26.426 -99.475 108.086  0.00 97.00      PROA   
ATOM   2286  HA  THR P 145     -25.968 -98.962 108.917  0.00 97.00      PROA   
ATOM   2287  CB  THR P 145     -25.506 -99.192 106.892  0.00 97.00      PROA   
ATOM   2288  HB  THR P 145     -24.503 -99.609 107.139  0.00 97.00      PROA   
ATOM   2289  OG1 THR P 145     -25.322 -97.798 106.661  0.00 97.00      PROA   
ATOM   2290  HG1 THR P 145     -25.945 -97.556 105.965  0.00 97.00      PROA   
ATOM   2291  CG2 THR P 145     -25.984 -99.848 105.582  0.00 97.00      PROA   
ATOM   2292 HG21 THR P 145     -26.962 -99.432 105.260  0.00 97.00      PROA   
ATOM   2293 HG22 THR P 145     -26.082-100.945 105.701  0.00 97.00      PROA   
ATOM   2294 HG23 THR P 145     -25.249 -99.648 104.772  0.00 97.00      PROA   
ATOM   2295  C   THR P 145     -27.799 -98.868 107.918  0.00 97.00      PROA   
ATOM   2296  O   THR P 145     -28.634 -99.368 107.178  0.00 97.00      PROA   
ATOM   2297  N   TYR P 146     -28.057 -97.749 108.625  0.00 97.00      PROA   
ATOM   2298  HN  TYR P 146     -27.365 -97.375 109.240  0.00 97.00      PROA   
ATOM   2299  CA  TYR P 146     -29.307 -97.025 108.575  0.00 97.00      PROA   
ATOM   2300  HA  TYR P 146     -30.022 -97.583 107.992  0.00 97.00      PROA   
ATOM   2301  CB  TYR P 146     -29.913 -96.727 109.968  0.00 97.00      PROA   
ATOM   2302  HB1 TYR P 146     -30.704 -95.952 109.886  0.00 97.00      PROA   
ATOM   2303  HB2 TYR P 146     -29.126 -96.352 110.658  0.00 97.00      PROA   
ATOM   2304  CG  TYR P 146     -30.559 -97.932 110.592  0.00 97.00      PROA   
ATOM   2305  CD1 TYR P 146     -29.798 -98.888 111.284  0.00 97.00      PROA   
ATOM   2306  HD1 TYR P 146     -28.720 -98.813 111.288  0.00 97.00      PROA   
ATOM   2307  CE1 TYR P 146     -30.431 -99.909 112.002  0.00 97.00      PROA   
ATOM   2308  HE1 TYR P 146     -29.839-100.640 112.528  0.00 97.00      PROA   
ATOM   2309  CZ  TYR P 146     -31.828 -99.967 112.056  0.00 97.00      PROA   
ATOM   2310  OH  TYR P 146     -32.465-100.977 112.800  0.00 97.00      PROA   
ATOM   2311  HH  TYR P 146     -31.768-101.526 113.174  0.00 97.00      PROA   
ATOM   2312  CD2 TYR P 146     -31.963 -98.033 110.613  0.00 97.00      PROA   
ATOM   2313  HD2 TYR P 146     -32.559 -97.293 110.100  0.00 97.00      PROA   
ATOM   2314  CE2 TYR P 146     -32.594 -99.044 111.345  0.00 97.00      PROA   
ATOM   2315  HE2 TYR P 146     -33.670 -99.095 111.389  0.00 97.00      PROA   
ATOM   2316  C   TYR P 146     -29.102 -95.701 107.884  0.00 97.00      PROA   
ATOM   2317  O   TYR P 146     -28.077 -95.051 108.043  0.00 97.00      PROA   
ATOM   2318  N   HSD P 147     -30.100 -95.266 107.088  0.00 97.00      PROA   
ATOM   2319  HN  HSD P 147     -30.938 -95.799 106.995  0.00 97.00      PROA   
ATOM   2320  CA  HSD P 147     -30.045 -94.005 106.376  0.00 97.00      PROA   
ATOM   2321  HA  HSD P 147     -29.389 -93.318 106.893  0.00 97.00      PROA   
ATOM   2322  CB  HSD P 147     -29.612 -94.162 104.891  0.00 97.00      PROA   
ATOM   2323  HB1 HSD P 147     -29.455 -93.155 104.448  0.00 97.00      PROA   
ATOM   2324  HB2 HSD P 147     -30.405 -94.666 104.302  0.00 97.00      PROA   
ATOM   2325  ND1 HSD P 147     -27.190 -94.519 104.161  0.00 97.00      PROA   
ATOM   2326  HD1 HSD P 147     -26.997 -93.568 103.913  0.00 97.00      PROA   
ATOM   2327  CG  HSD P 147     -28.368 -94.992 104.701  0.00 97.00      PROA   
ATOM   2328  CE1 HSD P 147     -26.360 -95.583 104.031  0.00 97.00      PROA   
ATOM   2329  HE1 HSD P 147     -25.347 -95.503 103.636  0.00 97.00      PROA   
ATOM   2330  NE2 HSD P 147     -26.925 -96.704 104.430  0.00 97.00      PROA   
ATOM   2331  CD2 HSD P 147     -28.189 -96.335 104.847  0.00 97.00      PROA   
ATOM   2332  HD2 HSD P 147     -28.876 -97.088 105.214  0.00 97.00      PROA   
ATOM   2333  C   HSD P 147     -31.446 -93.448 106.408  0.00 97.00      PROA   
ATOM   2334  O   HSD P 147     -32.398 -94.178 106.659  0.00 97.00      PROA   
ATOM   2335  N   CYS P 148     -31.626 -92.131 106.155  0.00 97.00      PROA   
ATOM   2336  HN  CYS P 148     -30.858 -91.495 106.091  0.00 97.00      PROA   
ATOM   2337  CA  CYS P 148     -32.948 -91.577 105.961  0.00 97.00      PROA   
ATOM   2338  HA  CYS P 148     -33.604 -92.379 105.670  0.00 97.00      PROA   
ATOM   2339  CB  CYS P 148     -33.558 -90.932 107.238  0.00 97.00      PROA   
ATOM   2340  HB1 CYS P 148     -33.534 -91.703 108.039  0.00 97.00      PROA   
ATOM   2341  HB2 CYS P 148     -34.631 -90.713 107.048  0.00 97.00      PROA   
ATOM   2342  SG  CYS P 148     -32.710 -89.435 107.846  0.00 97.00      PROA   
ATOM   2343  C   CYS P 148     -32.967 -90.612 104.799  0.00 97.00      PROA   
ATOM   2344  O   CYS P 148     -31.933 -90.142 104.334  0.00 97.00      PROA   
ATOM   2345  N   SER P 149     -34.181 -90.304 104.288  0.00 97.00      PROA   
ATOM   2346  HN  SER P 149     -35.003 -90.747 104.637  0.00 97.00      PROA   
ATOM   2347  CA  SER P 149     -34.354 -89.286 103.273  0.00 97.00      PROA   
ATOM   2348  HA  SER P 149     -33.578 -88.549 103.414  0.00 97.00      PROA   
ATOM   2349  CB  SER P 149     -34.335 -89.796 101.797  0.00 97.00      PROA   
ATOM   2350  HB1 SER P 149     -33.416 -90.403 101.656  0.00 97.00      PROA   
ATOM   2351  HB2 SER P 149     -34.287 -88.934 101.099  0.00 97.00      PROA   
ATOM   2352  OG  SER P 149     -35.466 -90.591 101.441  0.00 97.00      PROA   
ATOM   2353  HG1 SER P 149     -36.247 -90.138 101.767  0.00 97.00      PROA   
ATOM   2354  C   SER P 149     -35.669 -88.602 103.518  0.00 97.00      PROA   
ATOM   2355  O   SER P 149     -36.602 -89.214 104.017  0.00 97.00      PROA   
ATOM   2356  N   GLY P 150     -35.767 -87.309 103.143  0.00 97.00      PROA   
ATOM   2357  HN  GLY P 150     -34.978 -86.851 102.738  0.00 97.00      PROA   
ATOM   2358  CA  GLY P 150     -37.000 -86.549 103.187  0.00 97.00      PROA   
ATOM   2359  HA1 GLY P 150     -37.018 -85.985 104.107  0.00 97.00      PROA   
ATOM   2360  HA2 GLY P 150     -37.849 -87.206 103.054  0.00 97.00      PROA   
ATOM   2361  C   GLY P 150     -36.988 -85.585 102.042  0.00 97.00      PROA   
ATOM   2362  O   GLY P 150     -36.032 -85.534 101.282  0.00 97.00      PROA   
ATOM   2363  N   MET P 151     -38.062 -84.785 101.894  0.00 97.00      PROA   
ATOM   2364  HN  MET P 151     -38.866 -84.908 102.474  0.00 97.00      PROA   
ATOM   2365  CA  MET P 151     -38.236 -83.836 100.820  0.00 97.00      PROA   
ATOM   2366  HA  MET P 151     -37.362 -83.823 100.187  0.00 97.00      PROA   
ATOM   2367  CB  MET P 151     -39.492 -84.223  99.992  0.00 97.00      PROA   
ATOM   2368  HB1 MET P 151     -40.401 -83.721 100.377  0.00 97.00      PROA   
ATOM   2369  HB2 MET P 151     -39.663 -85.316 100.148  0.00 97.00      PROA   
ATOM   2370  CG  MET P 151     -39.371 -84.031  98.468  0.00 97.00      PROA   
ATOM   2371  HG1 MET P 151     -40.291 -84.460  98.010  0.00 97.00      PROA   
ATOM   2372  HG2 MET P 151     -38.512 -84.635  98.101  0.00 97.00      PROA   
ATOM   2373  SD  MET P 151     -39.193 -82.312  97.911  0.00 97.00      PROA   
ATOM   2374  CE  MET P 151     -39.352 -82.698  96.146  0.00 97.00      PROA   
ATOM   2375  HE1 MET P 151     -40.363 -83.101  95.923  0.00 97.00      PROA   
ATOM   2376  HE2 MET P 151     -38.603 -83.456  95.829  0.00 97.00      PROA   
ATOM   2377  HE3 MET P 151     -39.204 -81.787  95.527  0.00 97.00      PROA   
ATOM   2378  C   MET P 151     -38.413 -82.461 101.447  0.00 97.00      PROA   
ATOM   2379  O   MET P 151     -39.096 -82.303 102.455  0.00 97.00      PROA   
ATOM   2380  N   GLY P 152     -37.775 -81.425 100.852  0.00 97.00      PROA   
ATOM   2381  HN  GLY P 152     -37.157 -81.621 100.094  0.00 97.00      PROA   
ATOM   2382  CA  GLY P 152     -38.009 -80.023 101.183  0.00 97.00      PROA   
ATOM   2383  HA1 GLY P 152     -37.130 -79.625 101.660  0.00 97.00      PROA   
ATOM   2384  HA2 GLY P 152     -38.896 -79.933 101.795  0.00 97.00      PROA   
ATOM   2385  C   GLY P 152     -38.273 -79.246  99.924  0.00 97.00      PROA   
ATOM   2386  O   GLY P 152     -39.416 -78.954  99.589  0.00 97.00      PROA   
ATOM   2387  N   LYS P 153     -37.207 -78.867  99.188  0.00 97.00      PROA   
ATOM   2388  HN  LYS P 153     -36.280 -78.963  99.547  0.00 97.00      PROA   
ATOM   2389  CA  LYS P 153     -37.324 -78.366  97.828  0.00 97.00      PROA   
ATOM   2390  HA  LYS P 153     -38.366 -78.326  97.555  0.00 97.00      PROA   
ATOM   2391  CB  LYS P 153     -36.715 -76.948  97.670  0.00 97.00      PROA   
ATOM   2392  HB1 LYS P 153     -36.506 -76.729  96.600  0.00 97.00      PROA   
ATOM   2393  HB2 LYS P 153     -35.747 -76.909  98.214  0.00 97.00      PROA   
ATOM   2394  CG  LYS P 153     -37.637 -75.823  98.185  0.00 97.00      PROA   
ATOM   2395  HG1 LYS P 153     -37.088 -74.857  98.105  0.00 97.00      PROA   
ATOM   2396  HG2 LYS P 153     -37.871 -75.991  99.259  0.00 97.00      PROA   
ATOM   2397  CD  LYS P 153     -38.943 -75.732  97.376  0.00 97.00      PROA   
ATOM   2398  HD1 LYS P 153     -39.542 -76.651  97.562  0.00 97.00      PROA   
ATOM   2399  HD2 LYS P 153     -38.674 -75.711  96.295  0.00 97.00      PROA   
ATOM   2400  CE  LYS P 153     -39.809 -74.512  97.708  0.00 97.00      PROA   
ATOM   2401  HE1 LYS P 153     -39.265 -73.570  97.487  0.00 97.00      PROA   
ATOM   2402  HE2 LYS P 153     -40.107 -74.523  98.778  0.00 97.00      PROA   
ATOM   2403  NZ  LYS P 153     -41.044 -74.537  96.887  0.00 97.00      PROA   
ATOM   2404  HZ1 LYS P 153     -41.570 -75.411  97.091  0.00 97.00      PROA   
ATOM   2405  HZ2 LYS P 153     -40.786 -74.525  95.879  0.00 97.00      PROA   
ATOM   2406  HZ3 LYS P 153     -41.639 -73.714  97.103  0.00 97.00      PROA   
ATOM   2407  C   LYS P 153     -36.745 -79.329  96.817  0.00 97.00      PROA   
ATOM   2408  O   LYS P 153     -36.849 -79.120  95.609  0.00 97.00      PROA   
ATOM   2409  N   HSD P 154     -36.187 -80.452  97.303  0.00 97.00      PROA   
ATOM   2410  HN  HSD P 154     -36.094 -80.583  98.285  0.00 97.00      PROA   
ATOM   2411  CA  HSD P 154     -35.806 -81.592  96.511  0.00 97.00      PROA   
ATOM   2412  HA  HSD P 154     -36.615 -81.833  95.836  0.00 97.00      PROA   
ATOM   2413  CB  HSD P 154     -34.486 -81.398  95.721  0.00 97.00      PROA   
ATOM   2414  HB1 HSD P 154     -33.676 -81.096  96.421  0.00 97.00      PROA   
ATOM   2415  HB2 HSD P 154     -34.630 -80.566  94.998  0.00 97.00      PROA   
ATOM   2416  ND1 HSD P 154     -32.946 -83.368  95.220  0.00 97.00      PROA   
ATOM   2417  HD1 HSD P 154     -32.354 -83.265  96.021  0.00 97.00      PROA   
ATOM   2418  CG  HSD P 154     -34.069 -82.617  94.941  0.00 97.00      PROA   
ATOM   2419  CE1 HSD P 154     -32.918 -84.382  94.322  0.00 97.00      PROA   
ATOM   2420  HE1 HSD P 154     -32.131 -85.135  94.311  0.00 97.00      PROA   
ATOM   2421  NE2 HSD P 154     -33.943 -84.342  93.493  0.00 97.00      PROA   
ATOM   2422  CD2 HSD P 154     -34.659 -83.220  93.872  0.00 97.00      PROA   
ATOM   2423  HD2 HSD P 154     -35.553 -82.943  93.328  0.00 97.00      PROA   
ATOM   2424  C   HSD P 154     -35.687 -82.691  97.536  0.00 97.00      PROA   
ATOM   2425  O   HSD P 154     -35.758 -82.423  98.734  0.00 97.00      PROA   
ATOM   2426  N   ARG P 155     -35.531 -83.971  97.119  0.00 97.00      PROA   
ATOM   2427  HN  ARG P 155     -35.497 -84.199  96.148  0.00 97.00      PROA   
ATOM   2428  CA  ARG P 155     -35.184 -85.025  98.052  0.00 97.00      PROA   
ATOM   2429  HA  ARG P 155     -35.871 -84.937  98.882  0.00 97.00      PROA   
ATOM   2430  CB  ARG P 155     -35.366 -86.464  97.502  0.00 97.00      PROA   
ATOM   2431  HB1 ARG P 155     -36.458 -86.634  97.350  0.00 97.00      PROA   
ATOM   2432  HB2 ARG P 155     -35.036 -87.184  98.283  0.00 97.00      PROA   
ATOM   2433  CG  ARG P 155     -34.639 -86.753  96.169  0.00 97.00      PROA   
ATOM   2434  HG1 ARG P 155     -33.821 -86.016  96.042  0.00 97.00      PROA   
ATOM   2435  HG2 ARG P 155     -35.339 -86.608  95.317  0.00 97.00      PROA   
ATOM   2436  CD  ARG P 155     -33.975 -88.137  96.079  0.00 97.00      PROA   
ATOM   2437  HD1 ARG P 155     -33.154 -88.197  96.830  0.00 97.00      PROA   
ATOM   2438  HD2 ARG P 155     -33.563 -88.313  95.061  0.00 97.00      PROA   
ATOM   2439  NE  ARG P 155     -35.029 -89.162  96.362  0.00 97.00      PROA   
ATOM   2440  HE  ARG P 155     -35.981 -88.912  96.215  0.00 97.00      PROA   
ATOM   2441  CZ  ARG P 155     -34.794 -90.335  96.987  0.00 97.00      PROA   
ATOM   2442  NH1 ARG P 155     -33.560 -90.812  97.200  0.00 97.00      PROA   
ATOM   2443 HH11 ARG P 155     -32.785 -90.330  96.805  0.00 97.00      PROA   
ATOM   2444 HH12 ARG P 155     -33.466 -91.696  97.651  0.00 97.00      PROA   
ATOM   2445  NH2 ARG P 155     -35.834 -91.069  97.425  0.00 97.00      PROA   
ATOM   2446 HH21 ARG P 155     -36.761 -90.732  97.291  0.00 97.00      PROA   
ATOM   2447 HH22 ARG P 155     -35.645 -91.897  97.945  0.00 97.00      PROA   
ATOM   2448  C   ARG P 155     -33.781 -84.861  98.625  0.00 97.00      PROA   
ATOM   2449  O   ARG P 155     -32.820 -84.585  97.912  0.00 97.00      PROA   
ATOM   2450  N   TYR P 156     -33.639 -85.036  99.953  0.00 97.00      PROA   
ATOM   2451  HN  TYR P 156     -34.441 -85.206 100.525  0.00 97.00      PROA   
ATOM   2452  CA  TYR P 156     -32.381 -84.925 100.656  0.00 97.00      PROA   
ATOM   2453  HA  TYR P 156     -31.574 -84.742  99.961  0.00 97.00      PROA   
ATOM   2454  CB  TYR P 156     -32.414 -83.818 101.747  0.00 97.00      PROA   
ATOM   2455  HB1 TYR P 156     -31.411 -83.677 102.201  0.00 97.00      PROA   
ATOM   2456  HB2 TYR P 156     -33.134 -84.112 102.542  0.00 97.00      PROA   
ATOM   2457  CG  TYR P 156     -32.866 -82.485 101.193  0.00 97.00      PROA   
ATOM   2458  CD1 TYR P 156     -32.312 -81.954 100.013  0.00 97.00      PROA   
ATOM   2459  HD1 TYR P 156     -31.549 -82.503  99.482  0.00 97.00      PROA   
ATOM   2460  CE1 TYR P 156     -32.759 -80.730  99.500  0.00 97.00      PROA   
ATOM   2461  HE1 TYR P 156     -32.338 -80.347  98.582  0.00 97.00      PROA   
ATOM   2462  CZ  TYR P 156     -33.756 -80.013 100.173  0.00 97.00      PROA   
ATOM   2463  OH  TYR P 156     -34.208 -78.779  99.665  0.00 97.00      PROA   
ATOM   2464  HH  TYR P 156     -33.549 -78.461  99.045  0.00 97.00      PROA   
ATOM   2465  CD2 TYR P 156     -33.848 -81.739 101.871  0.00 97.00      PROA   
ATOM   2466  HD2 TYR P 156     -34.276 -82.121 102.787  0.00 97.00      PROA   
ATOM   2467  CE2 TYR P 156     -34.289 -80.512 101.365  0.00 97.00      PROA   
ATOM   2468  HE2 TYR P 156     -35.033 -79.946 101.904  0.00 97.00      PROA   
ATOM   2469  C   TYR P 156     -32.135 -86.262 101.314  0.00 97.00      PROA   
ATOM   2470  O   TYR P 156     -33.065 -86.893 101.799  0.00 97.00      PROA   
ATOM   2471  N   THR P 157     -30.866 -86.733 101.323  0.00 97.00      PROA   
ATOM   2472  HN  THR P 157     -30.134 -86.224 100.880  0.00 97.00      PROA   
ATOM   2473  CA  THR P 157     -30.452 -87.999 101.906  0.00 97.00      PROA   
ATOM   2474  HA  THR P 157     -31.304 -88.511 102.333  0.00 97.00      PROA   
ATOM   2475  CB  THR P 157     -29.756 -88.933 100.916  0.00 97.00      PROA   
ATOM   2476  HB  THR P 157     -29.215 -89.759 101.439  0.00 97.00      PROA   
ATOM   2477  OG1 THR P 157     -28.840 -88.225 100.085  0.00 97.00      PROA   
ATOM   2478  HG1 THR P 157     -28.136 -87.916 100.659  0.00 97.00      PROA   
ATOM   2479  CG2 THR P 157     -30.808 -89.570  99.995  0.00 97.00      PROA   
ATOM   2480 HG21 THR P 157     -31.378 -88.784  99.457  0.00 97.00      PROA   
ATOM   2481 HG22 THR P 157     -31.509 -90.195 100.583  0.00 97.00      PROA   
ATOM   2482 HG23 THR P 157     -30.303 -90.218  99.245  0.00 97.00      PROA   
ATOM   2483  C   THR P 157     -29.482 -87.716 103.029  0.00 97.00      PROA   
ATOM   2484  O   THR P 157     -28.622 -86.846 102.912  0.00 97.00      PROA   
ATOM   2485  N   SER P 158     -29.589 -88.461 104.153  0.00 97.00      PROA   
ATOM   2486  HN  SER P 158     -30.316 -89.142 104.256  0.00 97.00      PROA   
ATOM   2487  CA  SER P 158     -28.681 -88.329 105.276  0.00 97.00      PROA   
ATOM   2488  HA  SER P 158     -28.471 -87.278 105.410  0.00 97.00      PROA   
ATOM   2489  CB  SER P 158     -29.288 -88.874 106.604  0.00 97.00      PROA   
ATOM   2490  HB1 SER P 158     -30.297 -88.428 106.723  0.00 97.00      PROA   
ATOM   2491  HB2 SER P 158     -28.674 -88.556 107.472  0.00 97.00      PROA   
ATOM   2492  OG  SER P 158     -29.417 -90.296 106.634  0.00 97.00      PROA   
ATOM   2493  HG1 SER P 158     -28.537 -90.656 106.797  0.00 97.00      PROA   
ATOM   2494  C   SER P 158     -27.369 -89.047 105.031  0.00 97.00      PROA   
ATOM   2495  O   SER P 158     -27.215 -89.832 104.097  0.00 97.00      PROA   
ATOM   2496  N   ALA P 159     -26.398 -88.831 105.944  0.00 97.00      PROA   
ATOM   2497  HN  ALA P 159     -26.479 -88.092 106.610  0.00 97.00      PROA   
ATOM   2498  CA  ALA P 159     -25.298 -89.746 106.165  0.00 97.00      PROA   
ATOM   2499  HA  ALA P 159     -24.771 -89.855 105.226  0.00 97.00      PROA   
ATOM   2500  CB  ALA P 159     -24.332 -89.191 107.231  0.00 97.00      PROA   
ATOM   2501  HB1 ALA P 159     -24.849 -89.069 108.206  0.00 97.00      PROA   
ATOM   2502  HB2 ALA P 159     -23.957 -88.194 106.915  0.00 97.00      PROA   
ATOM   2503  HB3 ALA P 159     -23.461 -89.862 107.373  0.00 97.00      PROA   
ATOM   2504  C   ALA P 159     -25.793 -91.126 106.597  0.00 97.00      PROA   
ATOM   2505  O   ALA P 159     -26.844 -91.253 107.222  0.00 97.00      PROA   
ATOM   2506  N   GLY P 160     -25.052 -92.206 106.247  0.00 97.00      PROA   
ATOM   2507  HN  GLY P 160     -24.201 -92.093 105.741  0.00 97.00      PROA   
ATOM   2508  CA  GLY P 160     -25.355 -93.551 106.708  0.00 97.00      PROA   
ATOM   2509  HA1 GLY P 160     -24.904 -94.247 106.016  0.00 97.00      PROA   
ATOM   2510  HA2 GLY P 160     -26.424 -93.681 106.793  0.00 97.00      PROA   
ATOM   2511  C   GLY P 160     -24.719 -93.794 108.044  0.00 97.00      PROA   
ATOM   2512  O   GLY P 160     -23.546 -93.485 108.234  0.00 97.00      PROA   
ATOM   2513  N   ILE P 161     -25.475 -94.390 108.993  0.00 97.00      PROA   
ATOM   2514  HN  ILE P 161     -26.424 -94.632 108.795  0.00 97.00      PROA   
ATOM   2515  CA  ILE P 161     -24.996 -94.674 110.331  0.00 97.00      PROA   
ATOM   2516  HA  ILE P 161     -23.963 -94.373 110.419  0.00 97.00      PROA   
ATOM   2517  CB  ILE P 161     -25.794 -93.961 111.427  0.00 97.00      PROA   
ATOM   2518  HB  ILE P 161     -26.851 -94.318 111.396  0.00 97.00      PROA   
ATOM   2519  CG2 ILE P 161     -25.208 -94.303 112.818  0.00 97.00      PROA   
ATOM   2520 HG21 ILE P 161     -24.122 -94.074 112.848  0.00 97.00      PROA   
ATOM   2521 HG22 ILE P 161     -25.353 -95.373 113.071  0.00 97.00      PROA   
ATOM   2522 HG23 ILE P 161     -25.710 -93.693 113.598  0.00 97.00      PROA   
ATOM   2523  CG1 ILE P 161     -25.845 -92.421 111.208  0.00 97.00      PROA   
ATOM   2524 HG11 ILE P 161     -26.486 -91.986 112.006  0.00 97.00      PROA   
ATOM   2525 HG12 ILE P 161     -26.343 -92.202 110.239  0.00 97.00      PROA   
ATOM   2526  CD  ILE P 161     -24.483 -91.713 111.244  0.00 97.00      PROA   
ATOM   2527  HD1 ILE P 161     -23.809 -92.102 110.453  0.00 97.00      PROA   
ATOM   2528  HD2 ILE P 161     -23.984 -91.849 112.227  0.00 97.00      PROA   
ATOM   2529  HD3 ILE P 161     -24.614 -90.622 111.080  0.00 97.00      PROA   
ATOM   2530  C   ILE P 161     -25.053 -96.174 110.531  0.00 97.00      PROA   
ATOM   2531  O   ILE P 161     -26.114 -96.788 110.475  0.00 97.00      PROA   
ATOM   2532  N   SER P 162     -23.885 -96.809 110.774  0.00 97.00      PROA   
ATOM   2533  HN  SER P 162     -23.023 -96.307 110.789  0.00 97.00      PROA   
ATOM   2534  CA  SER P 162     -23.787 -98.243 110.964  0.00 97.00      PROA   
ATOM   2535  HA  SER P 162     -24.588 -98.726 110.425  0.00 97.00      PROA   
ATOM   2536  CB  SER P 162     -22.452 -98.813 110.418  0.00 97.00      PROA   
ATOM   2537  HB1 SER P 162     -22.417 -98.642 109.320  0.00 97.00      PROA   
ATOM   2538  HB2 SER P 162     -22.385 -99.908 110.596  0.00 97.00      PROA   
ATOM   2539  OG  SER P 162     -21.326 -98.158 110.999  0.00 97.00      PROA   
ATOM   2540  HG1 SER P 162     -21.457 -98.212 111.951  0.00 97.00      PROA   
ATOM   2541  C   SER P 162     -23.910 -98.630 112.424  0.00 97.00      PROA   
ATOM   2542  O   SER P 162     -23.085 -98.242 113.250  0.00 97.00      PROA   
ATOM   2543  N   VAL P 163     -24.931 -99.449 112.770  0.00 97.00      PROA   
ATOM   2544  HN  VAL P 163     -25.604 -99.742 112.093  0.00 97.00      PROA   
ATOM   2545  CA  VAL P 163     -25.109 -99.964 114.114  0.00 97.00      PROA   
ATOM   2546  HA  VAL P 163     -24.341 -99.550 114.748  0.00 97.00      PROA   
ATOM   2547  CB  VAL P 163     -26.446 -99.617 114.768  0.00 97.00      PROA   
ATOM   2548  HB  VAL P 163     -26.416 -99.929 115.839  0.00 97.00      PROA   
ATOM   2549  CG1 VAL P 163     -26.629 -98.087 114.739  0.00 97.00      PROA   
ATOM   2550 HG11 VAL P 163     -26.738 -97.716 113.697  0.00 97.00      PROA   
ATOM   2551 HG12 VAL P 163     -25.764 -97.577 115.212  0.00 97.00      PROA   
ATOM   2552 HG13 VAL P 163     -27.549 -97.817 115.299  0.00 97.00      PROA   
ATOM   2553  CG2 VAL P 163     -27.638-100.325 114.096  0.00 97.00      PROA   
ATOM   2554 HG21 VAL P 163     -27.605-101.422 114.254  0.00 97.00      PROA   
ATOM   2555 HG22 VAL P 163     -27.641-100.122 113.006  0.00 97.00      PROA   
ATOM   2556 HG23 VAL P 163     -28.592 -99.949 114.525  0.00 97.00      PROA   
ATOM   2557  C   VAL P 163     -24.900-101.460 114.077  0.00 97.00      PROA   
ATOM   2558  O   VAL P 163     -25.357-102.152 113.174  0.00 97.00      PROA   
ATOM   2559  N   THR P 164     -24.162-102.005 115.066  0.00 97.00      PROA   
ATOM   2560  HN  THR P 164     -23.787-101.423 115.787  0.00 97.00      PROA   
ATOM   2561  CA  THR P 164     -23.869-103.430 115.115  0.00 97.00      PROA   
ATOM   2562  HA  THR P 164     -24.320-103.936 114.276  0.00 97.00      PROA   
ATOM   2563  CB  THR P 164     -22.378-103.740 115.062  0.00 97.00      PROA   
ATOM   2564  HB  THR P 164     -21.863-103.375 115.978  0.00 97.00      PROA   
ATOM   2565  OG1 THR P 164     -21.777-103.096 113.946  0.00 97.00      PROA   
ATOM   2566  HG1 THR P 164     -22.155-102.217 113.897  0.00 97.00      PROA   
ATOM   2567  CG2 THR P 164     -22.144-105.252 114.879  0.00 97.00      PROA   
ATOM   2568 HG21 THR P 164     -22.600-105.586 113.922  0.00 97.00      PROA   
ATOM   2569 HG22 THR P 164     -22.581-105.846 115.704  0.00 97.00      PROA   
ATOM   2570 HG23 THR P 164     -21.053-105.461 114.826  0.00 97.00      PROA   
ATOM   2571  C   THR P 164     -24.474-103.969 116.396  0.00 97.00      PROA   
ATOM   2572  O   THR P 164     -24.052-103.597 117.483  0.00 97.00      PROA   
ATOM   2573  N   VAL P 165     -25.493-104.859 116.305  0.00 97.00      PROA   
ATOM   2574  HN  VAL P 165     -25.830-105.113 115.398  0.00 97.00      PROA   
ATOM   2575  CA  VAL P 165     -26.231-105.421 117.440  0.00 97.00      PROA   
ATOM   2576  HA  VAL P 165     -26.240-104.666 118.211  0.00 97.00      PROA   
ATOM   2577  CB  VAL P 165     -27.697-105.688 117.061  0.00 97.00      PROA   
ATOM   2578  HB  VAL P 165     -27.733-106.434 116.237  0.00 97.00      PROA   
ATOM   2579  CG1 VAL P 165     -28.572-106.199 118.229  0.00 97.00      PROA   
ATOM   2580 HG11 VAL P 165     -28.394-105.595 119.143  0.00 97.00      PROA   
ATOM   2581 HG12 VAL P 165     -28.381-107.268 118.448  0.00 97.00      PROA   
ATOM   2582 HG13 VAL P 165     -29.645-106.111 117.965  0.00 97.00      PROA   
ATOM   2583  CG2 VAL P 165     -28.316-104.362 116.565  0.00 97.00      PROA   
ATOM   2584 HG21 VAL P 165     -27.808-103.971 115.662  0.00 97.00      PROA   
ATOM   2585 HG22 VAL P 165     -28.259-103.597 117.369  0.00 97.00      PROA   
ATOM   2586 HG23 VAL P 165     -29.386-104.521 116.314  0.00 97.00      PROA   
ATOM   2587  C   VAL P 165     -25.498-106.666 117.977  0.00 97.00      PROA   
ATOM   2588  O   VAL P 165     -24.479-107.061 117.419  0.00 97.00      PROA   
ATOM   2589  N   LYS P 166     -25.956-107.317 119.082  0.00 97.00      PROA   
ATOM   2590  HN  LYS P 166     -26.755-106.988 119.580  0.00 97.00      PROA   
ATOM   2591  CA  LYS P 166     -25.470-108.620 119.508  0.00 97.00      PROA   
ATOM   2592  HA  LYS P 166     -25.062-109.162 118.665  0.00 97.00      PROA   
ATOM   2593  CB  LYS P 166     -24.506-108.620 120.741  0.00 97.00      PROA   
ATOM   2594  HB1 LYS P 166     -24.076-109.638 120.869  0.00 97.00      PROA   
ATOM   2595  HB2 LYS P 166     -25.089-108.390 121.663  0.00 97.00      PROA   
ATOM   2596  CG  LYS P 166     -23.376-107.572 120.740  0.00 97.00      PROA   
ATOM   2597  HG1 LYS P 166     -22.889-107.579 121.742  0.00 97.00      PROA   
ATOM   2598  HG2 LYS P 166     -23.877-106.585 120.648  0.00 97.00      PROA   
ATOM   2599  CD  LYS P 166     -22.282-107.796 119.673  0.00 97.00      PROA   
ATOM   2600  HD1 LYS P 166     -22.732-108.315 118.798  0.00 97.00      PROA   
ATOM   2601  HD2 LYS P 166     -21.515-108.485 120.089  0.00 97.00      PROA   
ATOM   2602  CE  LYS P 166     -21.574-106.522 119.174  0.00 97.00      PROA   
ATOM   2603  HE1 LYS P 166     -20.977-106.752 118.264  0.00 97.00      PROA   
ATOM   2604  HE2 LYS P 166     -20.916-106.082 119.950  0.00 97.00      PROA   
ATOM   2605  NZ  LYS P 166     -22.590-105.526 118.804  0.00 97.00      PROA   
ATOM   2606  HZ1 LYS P 166     -23.057-105.146 119.652  0.00 97.00      PROA   
ATOM   2607  HZ2 LYS P 166     -23.313-106.039 118.253  0.00 97.00      PROA   
ATOM   2608  HZ3 LYS P 166     -22.237-104.743 118.223  0.00 97.00      PROA   
ATOM   2609  C   LYS P 166     -26.708-109.327 119.989  0.00 97.00      PROA   
ATOM   2610  O   LYS P 166     -27.592-108.695 120.558  0.00 97.00      PROA   
ATOM   2611  N   GLU P 167     -26.759-110.667 119.807  0.00  0.00      PROA   
ATOM   2612  HN  GLU P 167     -26.055-111.149 119.292  0.00  0.00      PROA   
ATOM   2613  CA  GLU P 167     -27.711-111.514 120.486  0.00  0.00      PROA   
ATOM   2614  HA  GLU P 167     -28.481-110.908 120.941  0.00  0.00      PROA   
ATOM   2615  CB  GLU P 167     -28.392-112.584 119.579  0.00  0.00      PROA   
ATOM   2616  HB1 GLU P 167     -28.764-112.081 118.661  0.00  0.00      PROA   
ATOM   2617  HB2 GLU P 167     -29.284-112.942 120.142  0.00  0.00      PROA   
ATOM   2618  CG  GLU P 167     -27.544-113.817 119.189  0.00  0.00      PROA   
ATOM   2619  HG1 GLU P 167     -27.100-114.295 120.085  0.00  0.00      PROA   
ATOM   2620  HG2 GLU P 167     -26.720-113.508 118.513  0.00  0.00      PROA   
ATOM   2621  CD  GLU P 167     -28.418-114.882 118.518  0.00  0.00      PROA   
ATOM   2622  OE1 GLU P 167     -29.406-115.326 119.162  0.00  0.00      PROA   
ATOM   2623  OE2 GLU P 167     -28.098-115.284 117.368  0.00  0.00      PROA   
ATOM   2624  C   GLU P 167     -26.910-112.184 121.568  0.00  0.00      PROA   
ATOM   2625  O   GLU P 167     -25.679-112.162 121.549  0.00  0.00      PROA   
ATOM   2626  N   LEU P 168     -27.611-112.808 122.543  0.00  0.00      PROA   
ATOM   2627  HN  LEU P 168     -28.607-112.764 122.574  0.00  0.00      PROA   
ATOM   2628  CA  LEU P 168     -27.003-113.696 123.502  0.00  0.00      PROA   
ATOM   2629  HA  LEU P 168     -25.946-113.488 123.586  0.00  0.00      PROA   
ATOM   2630  CB  LEU P 168     -27.650-113.685 124.916  0.00  0.00      PROA   
ATOM   2631  HB1 LEU P 168     -27.142-114.465 125.529  0.00  0.00      PROA   
ATOM   2632  HB2 LEU P 168     -28.726-113.957 124.847  0.00  0.00      PROA   
ATOM   2633  CG  LEU P 168     -27.546-112.353 125.710  0.00  0.00      PROA   
ATOM   2634  HG  LEU P 168     -27.840-112.604 126.759  0.00  0.00      PROA   
ATOM   2635  CD1 LEU P 168     -26.105-111.808 125.776  0.00  0.00      PROA   
ATOM   2636 HD11 LEU P 168     -25.761-111.494 124.768  0.00  0.00      PROA   
ATOM   2637 HD12 LEU P 168     -25.416-112.589 126.162  0.00  0.00      PROA   
ATOM   2638 HD13 LEU P 168     -26.058-110.929 126.452  0.00  0.00      PROA   
ATOM   2639  CD2 LEU P 168     -28.547-111.273 125.245  0.00  0.00      PROA   
ATOM   2640 HD21 LEU P 168     -29.577-111.687 125.216  0.00  0.00      PROA   
ATOM   2641 HD22 LEU P 168     -28.286-110.899 124.234  0.00  0.00      PROA   
ATOM   2642 HD23 LEU P 168     -28.533-110.412 125.946  0.00  0.00      PROA   
ATOM   2643  C   LEU P 168     -27.185-115.060 122.901  0.00  0.00      PROA   
ATOM   2644  O   LEU P 168     -28.314-115.510 122.709  0.00  0.00      PROA   
ATOM   2645  N   PHE P 169     -26.057-115.731 122.556  0.00  0.00      PROA   
ATOM   2646  HN  PHE P 169     -25.155-115.343 122.729  0.00  0.00      PROA   
ATOM   2647  CA  PHE P 169     -26.054-117.009 121.875  0.00  0.00      PROA   
ATOM   2648  HA  PHE P 169     -27.006-117.073 121.365  0.00  0.00      PROA   
ATOM   2649  CB  PHE P 169     -25.059-117.205 120.670  0.00  0.00      PROA   
ATOM   2650  HB1 PHE P 169     -25.620-116.962 119.740  0.00  0.00      PROA   
ATOM   2651  HB2 PHE P 169     -24.752-118.269 120.586  0.00  0.00      PROA   
ATOM   2652  CG  PHE P 169     -23.830-116.309 120.638  0.00  0.00      PROA   
ATOM   2653  CD1 PHE P 169     -23.950-114.912 120.492  0.00  0.00      PROA   
ATOM   2654  HD1 PHE P 169     -24.928-114.462 120.439  0.00  0.00      PROA   
ATOM   2655  CE1 PHE P 169     -22.821-114.090 120.419  0.00  0.00      PROA   
ATOM   2656  HE1 PHE P 169     -22.937-113.020 120.327  0.00  0.00      PROA   
ATOM   2657  CZ  PHE P 169     -21.542-114.656 120.454  0.00  0.00      PROA   
ATOM   2658  HZ  PHE P 169     -20.668-114.024 120.395  0.00  0.00      PROA   
ATOM   2659  CD2 PHE P 169     -22.533-116.862 120.619  0.00  0.00      PROA   
ATOM   2660  HD2 PHE P 169     -22.406-117.933 120.665  0.00  0.00      PROA   
ATOM   2661  CE2 PHE P 169     -21.399-116.045 120.546  0.00  0.00      PROA   
ATOM   2662  HE2 PHE P 169     -20.413-116.487 120.551  0.00  0.00      PROA   
ATOM   2663  C   PHE P 169     -26.143-118.102 122.925  0.00  0.00      PROA   
ATOM   2664  O   PHE P 169     -27.283-118.470 123.206  0.00  0.00      PROA   
ATOM   2665  N   PRO P 170     -25.122-118.681 123.573  0.00  0.00      PROA   
ATOM   2666  CD  PRO P 170     -23.713-118.339 123.370  0.00  0.00      PROA   
ATOM   2667  HD1 PRO P 170     -23.583-117.243 123.243  0.00  0.00      PROA   
ATOM   2668  HD2 PRO P 170     -23.352-118.890 122.476  0.00  0.00      PROA   
ATOM   2669  CA  PRO P 170     -25.301-119.353 124.856  0.00  0.00      PROA   
ATOM   2670  HA  PRO P 170     -26.030-120.144 124.741  0.00  0.00      PROA   
ATOM   2671  CB  PRO P 170     -23.903-119.875 125.202  0.00  0.00      PROA   
ATOM   2672  HB1 PRO P 170     -23.737-120.837 124.667  0.00  0.00      PROA   
ATOM   2673  HB2 PRO P 170     -23.743-120.037 126.287  0.00  0.00      PROA   
ATOM   2674  CG  PRO P 170     -22.965-118.818 124.619  0.00  0.00      PROA   
ATOM   2675  HG1 PRO P 170     -22.872-117.976 125.337  0.00  0.00      PROA   
ATOM   2676  HG2 PRO P 170     -21.960-119.220 124.387  0.00  0.00      PROA   
ATOM   2677  C   PRO P 170     -25.813-118.395 125.916  0.00  0.00      PROA   
ATOM   2678  O   PRO P 170     -25.630-117.187 125.771  0.00  0.00      PROA   
ATOM   2679  N   ALA P 171     -26.444-118.936 126.978  0.00  0.00      PROA   
ATOM   2680  HN  ALA P 171     -26.568-119.922 127.053  0.00  0.00      PROA   
ATOM   2681  CA  ALA P 171     -26.997-118.170 128.063  0.00  0.00      PROA   
ATOM   2682  HA  ALA P 171     -26.162-117.753 128.601  0.00  0.00      PROA   
ATOM   2683  CB  ALA P 171     -28.022-117.075 127.677  0.00  0.00      PROA   
ATOM   2684  HB1 ALA P 171     -28.837-117.497 127.051  0.00  0.00      PROA   
ATOM   2685  HB2 ALA P 171     -27.529-116.264 127.104  0.00  0.00      PROA   
ATOM   2686  HB3 ALA P 171     -28.470-116.617 128.585  0.00  0.00      PROA   
ATOM   2687  C   ALA P 171     -27.730-119.195 128.880  0.00  0.00      PROA   
ATOM   2688  O   ALA P 171     -28.467-119.987 128.292  0.00  0.00      PROA   
ATOM   2689  N   PRO P 172     -27.542-119.276 130.201  0.00  0.00      PROA   
ATOM   2690  CD  PRO P 172     -26.834-118.271 131.000  0.00  0.00      PROA   
ATOM   2691  HD1 PRO P 172     -27.101-117.240 130.681  0.00  0.00      PROA   
ATOM   2692  HD2 PRO P 172     -25.742-118.438 130.886  0.00  0.00      PROA   
ATOM   2693  CA  PRO P 172     -28.187-120.268 131.045  0.00  0.00      PROA   
ATOM   2694  HA  PRO P 172     -27.926-121.249 130.673  0.00  0.00      PROA   
ATOM   2695  CB  PRO P 172     -27.627-120.011 132.451  0.00  0.00      PROA   
ATOM   2696  HB1 PRO P 172     -26.693-120.603 132.575  0.00  0.00      PROA   
ATOM   2697  HB2 PRO P 172     -28.326-120.282 133.268  0.00  0.00      PROA   
ATOM   2698  CG  PRO P 172     -27.269-118.522 132.448  0.00  0.00      PROA   
ATOM   2699  HG1 PRO P 172     -28.174-117.918 132.676  0.00  0.00      PROA   
ATOM   2700  HG2 PRO P 172     -26.472-118.286 133.177  0.00  0.00      PROA   
ATOM   2701  C   PRO P 172     -29.690-120.146 131.013  0.00  0.00      PROA   
ATOM   2702  O   PRO P 172     -30.209-119.048 131.207  0.00  0.00      PROA   
ATOM   2703  N   VAL P 173     -30.394-121.274 130.772  0.00 97.00      PROA   
ATOM   2704  HN  VAL P 173     -29.935-122.141 130.583  0.00 97.00      PROA   
ATOM   2705  CA  VAL P 173     -31.835-121.323 130.820  0.00 97.00      PROA   
ATOM   2706  HA  VAL P 173     -32.216-120.341 130.574  0.00 97.00      PROA   
ATOM   2707  CB  VAL P 173     -32.440-122.305 129.819  0.00 97.00      PROA   
ATOM   2708  HB  VAL P 173     -33.549-122.326 129.939  0.00 97.00      PROA   
ATOM   2709  CG1 VAL P 173     -32.132-121.800 128.393  0.00 97.00      PROA   
ATOM   2710 HG11 VAL P 173     -31.037-121.793 128.207  0.00 97.00      PROA   
ATOM   2711 HG12 VAL P 173     -32.521-120.771 128.247  0.00 97.00      PROA   
ATOM   2712 HG13 VAL P 173     -32.604-122.469 127.642  0.00 97.00      PROA   
ATOM   2713  CG2 VAL P 173     -31.900-123.737 130.028  0.00 97.00      PROA   
ATOM   2714 HG21 VAL P 173     -32.115-124.102 131.051  0.00 97.00      PROA   
ATOM   2715 HG22 VAL P 173     -30.804-123.779 129.858  0.00 97.00      PROA   
ATOM   2716 HG23 VAL P 173     -32.382-124.430 129.305  0.00 97.00      PROA   
ATOM   2717  C   VAL P 173     -32.284-121.626 132.234  0.00 97.00      PROA   
ATOM   2718  O   VAL P 173     -31.549-122.204 133.028  0.00 97.00      PROA   
ATOM   2719  N   LEU P 174     -33.524-121.221 132.581  0.00 97.00      PROA   
ATOM   2720  HN  LEU P 174     -34.094-120.713 131.941  0.00 97.00      PROA   
ATOM   2721  CA  LEU P 174     -34.118-121.508 133.867  0.00 97.00      PROA   
ATOM   2722  HA  LEU P 174     -33.365-121.843 134.565  0.00 97.00      PROA   
ATOM   2723  CB  LEU P 174     -34.789-120.235 134.445  0.00 97.00      PROA   
ATOM   2724  HB1 LEU P 174     -35.653-119.921 133.822  0.00 97.00      PROA   
ATOM   2725  HB2 LEU P 174     -34.024-119.425 134.363  0.00 97.00      PROA   
ATOM   2726  CG  LEU P 174     -35.207-120.282 135.934  0.00 97.00      PROA   
ATOM   2727  HG  LEU P 174     -34.356-120.702 136.520  0.00 97.00      PROA   
ATOM   2728  CD1 LEU P 174     -35.459-118.850 136.441  0.00 97.00      PROA   
ATOM   2729 HD11 LEU P 174     -36.286-118.381 135.866  0.00 97.00      PROA   
ATOM   2730 HD12 LEU P 174     -34.548-118.228 136.325  0.00 97.00      PROA   
ATOM   2731 HD13 LEU P 174     -35.744-118.871 137.512  0.00 97.00      PROA   
ATOM   2732  CD2 LEU P 174     -36.446-121.149 136.215  0.00 97.00      PROA   
ATOM   2733 HD21 LEU P 174     -36.223-122.226 136.076  0.00 97.00      PROA   
ATOM   2734 HD22 LEU P 174     -37.279-120.861 135.541  0.00 97.00      PROA   
ATOM   2735 HD23 LEU P 174     -36.778-121.000 137.263  0.00 97.00      PROA   
ATOM   2736  C   LEU P 174     -35.111-122.628 133.641  0.00 97.00      PROA   
ATOM   2737  O   LEU P 174     -36.158-122.441 133.024  0.00 97.00      PROA   
ATOM   2738  N   THR P 175     -34.790-123.844 134.141  0.00 97.00      PROA   
ATOM   2739  HN  THR P 175     -33.924-123.983 134.622  0.00 97.00      PROA   
ATOM   2740  CA  THR P 175     -35.625-125.022 134.003  0.00 97.00      PROA   
ATOM   2741  HA  THR P 175     -36.317-124.857 133.192  0.00 97.00      PROA   
ATOM   2742  CB  THR P 175     -34.867-126.296 133.640  0.00 97.00      PROA   
ATOM   2743  HB  THR P 175     -35.501-127.205 133.756  0.00 97.00      PROA   
ATOM   2744  OG1 THR P 175     -33.700-126.426 134.433  0.00 97.00      PROA   
ATOM   2745  HG1 THR P 175     -33.048-126.901 133.900  0.00 97.00      PROA   
ATOM   2746  CG2 THR P 175     -34.436-126.196 132.164  0.00 97.00      PROA   
ATOM   2747 HG21 THR P 175     -33.758-125.331 132.018  0.00 97.00      PROA   
ATOM   2748 HG22 THR P 175     -35.324-126.069 131.511  0.00 97.00      PROA   
ATOM   2749 HG23 THR P 175     -33.901-127.119 131.852  0.00 97.00      PROA   
ATOM   2750  C   THR P 175     -36.462-125.214 135.250  0.00 97.00      PROA   
ATOM   2751  O   THR P 175     -35.966-125.260 136.373  0.00 97.00      PROA   
ATOM   2752  N   ALA P 176     -37.791-125.315 135.054  0.00 97.00      PROA   
ATOM   2753  HN  ALA P 176     -38.172-125.240 134.137  0.00 97.00      PROA   
ATOM   2754  CA  ALA P 176     -38.756-125.542 136.103  0.00 97.00      PROA   
ATOM   2755  HA  ALA P 176     -38.250-125.756 137.036  0.00 97.00      PROA   
ATOM   2756  CB  ALA P 176     -39.676-124.317 136.282  0.00 97.00      PROA   
ATOM   2757  HB1 ALA P 176     -40.212-124.083 135.338  0.00 97.00      PROA   
ATOM   2758  HB2 ALA P 176     -39.059-123.431 136.553  0.00 97.00      PROA   
ATOM   2759  HB3 ALA P 176     -40.418-124.482 137.089  0.00 97.00      PROA   
ATOM   2760  C   ALA P 176     -39.545-126.768 135.697  0.00 97.00      PROA   
ATOM   2761  O   ALA P 176     -39.787-126.994 134.514  0.00 97.00      PROA   
ATOM   2762  N   SER P 177     -39.933-127.633 136.666  0.00 97.00      PROA   
ATOM   2763  HN  SER P 177     -39.731-127.466 137.629  0.00 97.00      PROA   
ATOM   2764  CA  SER P 177     -40.451-128.956 136.353  0.00 97.00      PROA   
ATOM   2765  HA  SER P 177     -40.072-129.269 135.388  0.00 97.00      PROA   
ATOM   2766  CB  SER P 177     -39.958-129.991 137.399  0.00 97.00      PROA   
ATOM   2767  HB1 SER P 177     -38.848-130.015 137.353  0.00 97.00      PROA   
ATOM   2768  HB2 SER P 177     -40.326-131.013 137.165  0.00 97.00      PROA   
ATOM   2769  OG  SER P 177     -40.333-129.632 138.729  0.00 97.00      PROA   
ATOM   2770  HG1 SER P 177     -41.257-129.875 138.830  0.00 97.00      PROA   
ATOM   2771  C   SER P 177     -41.963-129.038 136.273  0.00 97.00      PROA   
ATOM   2772  O   SER P 177     -42.502-130.112 136.009  0.00 97.00      PROA   
ATOM   2773  N   VAL P 178     -42.686-127.912 136.473  0.00 97.00      PROA   
ATOM   2774  HN  VAL P 178     -42.232-127.050 136.674  0.00 97.00      PROA   
ATOM   2775  CA  VAL P 178     -44.133-127.866 136.359  0.00 97.00      PROA   
ATOM   2776  HA  VAL P 178     -44.466-128.644 135.685  0.00 97.00      PROA   
ATOM   2777  CB  VAL P 178     -44.873-127.996 137.700  0.00 97.00      PROA   
ATOM   2778  HB  VAL P 178     -44.601-127.144 138.364  0.00 97.00      PROA   
ATOM   2779  CG1 VAL P 178     -46.401-127.994 137.478  0.00 97.00      PROA   
ATOM   2780 HG11 VAL P 178     -46.692-128.798 136.769  0.00 97.00      PROA   
ATOM   2781 HG12 VAL P 178     -46.752-127.024 137.081  0.00 97.00      PROA   
ATOM   2782 HG13 VAL P 178     -46.926-128.171 138.441  0.00 97.00      PROA   
ATOM   2783  CG2 VAL P 178     -44.477-129.303 138.419  0.00 97.00      PROA   
ATOM   2784 HG21 VAL P 178     -43.406-129.295 138.706  0.00 97.00      PROA   
ATOM   2785 HG22 VAL P 178     -44.667-130.176 137.759  0.00 97.00      PROA   
ATOM   2786 HG23 VAL P 178     -45.082-129.427 139.344  0.00 97.00      PROA   
ATOM   2787  C   VAL P 178     -44.456-126.523 135.732  0.00 97.00      PROA   
ATOM   2788  O   VAL P 178     -43.911-125.497 136.135  0.00 97.00      PROA   
ATOM   2789  N   THR P 179     -45.352-126.496 134.712  0.00 97.00      PROA   
ATOM   2790  HN  THR P 179     -45.749-127.337 134.351  0.00 97.00      PROA   
ATOM   2791  CA  THR P 179     -45.908-125.282 134.132  0.00 97.00      PROA   
ATOM   2792  HA  THR P 179     -45.080-124.627 133.893  0.00 97.00      PROA   
ATOM   2793  CB  THR P 179     -46.699-125.538 132.854  0.00 97.00      PROA   
ATOM   2794  HB  THR P 179     -47.263-124.630 132.529  0.00 97.00      PROA   
ATOM   2795  OG1 THR P 179     -47.610-126.618 133.028  0.00 97.00      PROA   
ATOM   2796  HG1 THR P 179     -48.224-126.332 133.708  0.00 97.00      PROA   
ATOM   2797  CG2 THR P 179     -45.728-125.916 131.725  0.00 97.00      PROA   
ATOM   2798 HG21 THR P 179     -45.161-126.834 131.988  0.00 97.00      PROA   
ATOM   2799 HG22 THR P 179     -45.012-125.090 131.537  0.00 97.00      PROA   
ATOM   2800 HG23 THR P 179     -46.296-126.112 130.791  0.00 97.00      PROA   
ATOM   2801  C   THR P 179     -46.820-124.529 135.085  0.00 97.00      PROA   
ATOM   2802  O   THR P 179     -47.598-125.125 135.824  0.00 97.00      PROA   
ATOM   2803  N   SER P 180     -46.789-123.181 135.034  0.00 97.00      PROA   
ATOM   2804  HN  SER P 180     -46.145-122.688 134.452  0.00 97.00      PROA   
ATOM   2805  CA  SER P 180     -47.755-122.308 135.667  0.00 97.00      PROA   
ATOM   2806  HA  SER P 180     -47.771-122.587 136.708  0.00 97.00      PROA   
ATOM   2807  CB  SER P 180     -47.292-120.838 135.571  0.00 97.00      PROA   
ATOM   2808  HB1 SER P 180     -46.431-120.693 136.259  0.00 97.00      PROA   
ATOM   2809  HB2 SER P 180     -48.085-120.123 135.864  0.00 97.00      PROA   
ATOM   2810  OG  SER P 180     -46.845-120.531 134.256  0.00 97.00      PROA   
ATOM   2811  HG1 SER P 180     -46.680-119.579 134.262  0.00 97.00      PROA   
ATOM   2812  C   SER P 180     -49.181-122.482 135.140  0.00 97.00      PROA   
ATOM   2813  O   SER P 180     -49.351-122.898 133.993  0.00 97.00      PROA   
ATOM   2814  N   PRO P 181     -50.246-122.226 135.905  0.00 97.00      PROA   
ATOM   2815  CD  PRO P 181     -51.581-122.200 135.297  0.00 97.00      PROA   
ATOM   2816  HD1 PRO P 181     -51.858-123.210 134.926  0.00 97.00      PROA   
ATOM   2817  HD2 PRO P 181     -51.594-121.471 134.454  0.00 97.00      PROA   
ATOM   2818  CA  PRO P 181     -50.236-121.602 137.223  0.00 97.00      PROA   
ATOM   2819  HA  PRO P 181     -49.437-120.886 137.303  0.00 97.00      PROA   
ATOM   2820  CB  PRO P 181     -51.597-120.892 137.298  0.00 97.00      PROA   
ATOM   2821  HB1 PRO P 181     -51.498-119.876 136.850  0.00 97.00      PROA   
ATOM   2822  HB2 PRO P 181     -51.982-120.787 138.331  0.00 97.00      PROA   
ATOM   2823  CG  PRO P 181     -52.521-121.733 136.409  0.00 97.00      PROA   
ATOM   2824  HG1 PRO P 181     -52.880-122.615 136.983  0.00 97.00      PROA   
ATOM   2825  HG2 PRO P 181     -53.392-121.163 136.031  0.00 97.00      PROA   
ATOM   2826  C   PRO P 181     -50.086-122.628 138.337  0.00 97.00      PROA   
ATOM   2827  O   PRO P 181     -50.902-123.540 138.459  0.00 97.00      PROA   
ATOM   2828  N   LEU P 182     -49.042-122.483 139.185  0.00 97.00      PROA   
ATOM   2829  HN  LEU P 182     -48.417-121.711 139.077  0.00 97.00      PROA   
ATOM   2830  CA  LEU P 182     -48.798-123.330 140.338  0.00 97.00      PROA   
ATOM   2831  HA  LEU P 182     -48.919-124.354 140.013  0.00 97.00      PROA   
ATOM   2832  CB  LEU P 182     -47.373-123.163 140.943  0.00 97.00      PROA   
ATOM   2833  HB1 LEU P 182     -47.272-123.886 141.782  0.00 97.00      PROA   
ATOM   2834  HB2 LEU P 182     -47.267-122.144 141.369  0.00 97.00      PROA   
ATOM   2835  CG  LEU P 182     -46.167-123.410 139.990  0.00 97.00      PROA   
ATOM   2836  HG  LEU P 182     -45.291-123.622 140.654  0.00 97.00      PROA   
ATOM   2837  CD1 LEU P 182     -46.351-124.640 139.083  0.00 97.00      PROA   
ATOM   2838 HD11 LEU P 182     -47.184-124.475 138.370  0.00 97.00      PROA   
ATOM   2839 HD12 LEU P 182     -46.573-125.543 139.688  0.00 97.00      PROA   
ATOM   2840 HD13 LEU P 182     -45.429-124.824 138.493  0.00 97.00      PROA   
ATOM   2841  CD2 LEU P 182     -45.770-122.173 139.160  0.00 97.00      PROA   
ATOM   2842 HD21 LEU P 182     -45.600-121.296 139.818  0.00 97.00      PROA   
ATOM   2843 HD22 LEU P 182     -46.562-121.917 138.430  0.00 97.00      PROA   
ATOM   2844 HD23 LEU P 182     -44.838-122.377 138.592  0.00 97.00      PROA   
ATOM   2845  C   LEU P 182     -49.824-123.082 141.430  0.00 97.00      PROA   
ATOM   2846  O   LEU P 182     -50.306-121.972 141.597  0.00 97.00      PROA   
ATOM   2847  N   LEU P 183     -50.204-124.110 142.216  0.00 97.00      PROA   
ATOM   2848  HN  LEU P 183     -49.851-125.031 142.076  0.00 97.00      PROA   
ATOM   2849  CA  LEU P 183     -51.081-123.917 143.359  0.00 97.00      PROA   
ATOM   2850  HA  LEU P 183     -51.886-123.264 143.053  0.00 97.00      PROA   
ATOM   2851  CB  LEU P 183     -51.713-125.240 143.852  0.00 97.00      PROA   
ATOM   2852  HB1 LEU P 183     -52.350-125.037 144.742  0.00 97.00      PROA   
ATOM   2853  HB2 LEU P 183     -50.902-125.934 144.163  0.00 97.00      PROA   
ATOM   2854  CG  LEU P 183     -52.600-125.960 142.806  0.00 97.00      PROA   
ATOM   2855  HG  LEU P 183     -51.969-126.225 141.926  0.00 97.00      PROA   
ATOM   2856  CD1 LEU P 183     -53.153-127.272 143.392  0.00 97.00      PROA   
ATOM   2857 HD11 LEU P 183     -53.794-127.053 144.273  0.00 97.00      PROA   
ATOM   2858 HD12 LEU P 183     -52.322-127.933 143.715  0.00 97.00      PROA   
ATOM   2859 HD13 LEU P 183     -53.763-127.807 142.635  0.00 97.00      PROA   
ATOM   2860  CD2 LEU P 183     -53.757-125.073 142.305  0.00 97.00      PROA   
ATOM   2861 HD21 LEU P 183     -53.368-124.187 141.763  0.00 97.00      PROA   
ATOM   2862 HD22 LEU P 183     -54.372-124.726 143.162  0.00 97.00      PROA   
ATOM   2863 HD23 LEU P 183     -54.407-125.645 141.610  0.00 97.00      PROA   
ATOM   2864  C   LEU P 183     -50.377-123.233 144.522  0.00 97.00      PROA   
ATOM   2865  O   LEU P 183     -49.215-123.501 144.814  0.00 97.00      PROA   
ATOM   2866  N   GLU P 184     -51.088-122.325 145.231  0.00 97.00      PROA   
ATOM   2867  HN  GLU P 184     -51.991-122.039 144.911  0.00 97.00      PROA   
ATOM   2868  CA  GLU P 184     -50.618-121.679 146.443  0.00 97.00      PROA   
ATOM   2869  HA  GLU P 184     -49.692-121.186 146.185  0.00 97.00      PROA   
ATOM   2870  CB  GLU P 184     -51.612-120.565 146.892  0.00 97.00      PROA   
ATOM   2871  HB1 GLU P 184     -52.626-121.021 146.938  0.00 97.00      PROA   
ATOM   2872  HB2 GLU P 184     -51.617-119.802 146.080  0.00 97.00      PROA   
ATOM   2873  CG  GLU P 184     -51.319-119.879 148.245  0.00 97.00      PROA   
ATOM   2874  HG1 GLU P 184     -50.255-119.587 148.288  0.00 97.00      PROA   
ATOM   2875  HG2 GLU P 184     -51.522-120.580 149.080  0.00 97.00      PROA   
ATOM   2876  CD  GLU P 184     -52.118-118.594 148.471  0.00 97.00      PROA   
ATOM   2877  OE1 GLU P 184     -52.004-117.647 147.654  0.00 97.00      PROA   
ATOM   2878  OE2 GLU P 184     -52.813-118.517 149.515  0.00 97.00      PROA   
ATOM   2879  C   GLU P 184     -50.288-122.682 147.549  0.00 97.00      PROA   
ATOM   2880  O   GLU P 184     -51.066-123.587 147.845  0.00 97.00      PROA   
ATOM   2881  N   GLY P 185     -49.082-122.548 148.150  0.00 97.00      PROA   
ATOM   2882  HN  GLY P 185     -48.541-121.736 147.931  0.00 97.00      PROA   
ATOM   2883  CA  GLY P 185     -48.536-123.447 149.156  0.00 97.00      PROA   
ATOM   2884  HA1 GLY P 185     -49.265-124.206 149.401  0.00 97.00      PROA   
ATOM   2885  HA2 GLY P 185     -48.271-122.855 150.014  0.00 97.00      PROA   
ATOM   2886  C   GLY P 185     -47.281-124.169 148.738  0.00 97.00      PROA   
ATOM   2887  O   GLY P 185     -46.550-124.657 149.598  0.00 97.00      PROA   
ATOM   2888  N   THR P 186     -46.972-124.279 147.426  0.00 97.00      PROA   
ATOM   2889  HN  THR P 186     -47.560-123.881 146.724  0.00 97.00      PROA   
ATOM   2890  CA  THR P 186     -45.884-125.140 146.965  0.00 97.00      PROA   
ATOM   2891  HA  THR P 186     -45.993-126.071 147.495  0.00 97.00      PROA   
ATOM   2892  CB  THR P 186     -45.973-125.496 145.481  0.00 97.00      PROA   
ATOM   2893  HB  THR P 186     -45.093-126.111 145.173  0.00 97.00      PROA   
ATOM   2894  OG1 THR P 186     -46.038-124.336 144.657  0.00 97.00      PROA   
ATOM   2895  HG1 THR P 186     -45.341-123.756 144.973  0.00 97.00      PROA   
ATOM   2896  CG2 THR P 186     -47.239-126.329 145.224  0.00 97.00      PROA   
ATOM   2897 HG21 THR P 186     -48.149-125.738 145.456  0.00 97.00      PROA   
ATOM   2898 HG22 THR P 186     -47.241-127.247 145.845  0.00 97.00      PROA   
ATOM   2899 HG23 THR P 186     -47.282-126.621 144.153  0.00 97.00      PROA   
ATOM   2900  C   THR P 186     -44.473-124.589 147.200  0.00 97.00      PROA   
ATOM   2901  O   THR P 186     -44.192-123.515 146.677  0.00 97.00      PROA   
ATOM   2902  N   PRO P 187     -43.510-125.221 147.887  0.00 97.00      PROA   
ATOM   2903  CD  PRO P 187     -43.727-126.353 148.799  0.00 97.00      PROA   
ATOM   2904  HD1 PRO P 187     -44.499-127.060 148.430  0.00 97.00      PROA   
ATOM   2905  HD2 PRO P 187     -44.022-125.953 149.794  0.00 97.00      PROA   
ATOM   2906  CA  PRO P 187     -42.085-125.045 147.578  0.00 97.00      PROA   
ATOM   2907  HA  PRO P 187     -41.834-124.000 147.687  0.00 97.00      PROA   
ATOM   2908  CB  PRO P 187     -41.374-125.930 148.613  0.00 97.00      PROA   
ATOM   2909  HB1 PRO P 187     -41.239-125.345 149.551  0.00 97.00      PROA   
ATOM   2910  HB2 PRO P 187     -40.382-126.292 148.280  0.00 97.00      PROA   
ATOM   2911  CG  PRO P 187     -42.370-127.060 148.885  0.00 97.00      PROA   
ATOM   2912  HG1 PRO P 187     -42.297-127.816 148.073  0.00 97.00      PROA   
ATOM   2913  HG2 PRO P 187     -42.208-127.551 149.865  0.00 97.00      PROA   
ATOM   2914  C   PRO P 187     -41.758-125.438 146.136  0.00 97.00      PROA   
ATOM   2915  O   PRO P 187     -42.445-126.294 145.581  0.00 97.00      PROA   
ATOM   2916  N   VAL P 188     -40.738-124.805 145.499  0.00 97.00      PROA   
ATOM   2917  HN  VAL P 188     -40.155-124.155 145.980  0.00 97.00      PROA   
ATOM   2918  CA  VAL P 188     -40.433-124.999 144.087  0.00 97.00      PROA   
ATOM   2919  HA  VAL P 188     -40.738-125.991 143.783  0.00 97.00      PROA   
ATOM   2920  CB  VAL P 188     -41.075-123.937 143.174  0.00 97.00      PROA   
ATOM   2921  HB  VAL P 188     -40.686-122.927 143.442  0.00 97.00      PROA   
ATOM   2922  CG1 VAL P 188     -40.755-124.208 141.687  0.00 97.00      PROA   
ATOM   2923 HG11 VAL P 188     -41.074-125.233 141.403  0.00 97.00      PROA   
ATOM   2924 HG12 VAL P 188     -39.674-124.096 141.477  0.00 97.00      PROA   
ATOM   2925 HG13 VAL P 188     -41.300-123.482 141.046  0.00 97.00      PROA   
ATOM   2926  CG2 VAL P 188     -42.607-123.913 143.365  0.00 97.00      PROA   
ATOM   2927 HG21 VAL P 188     -42.875-123.569 144.383  0.00 97.00      PROA   
ATOM   2928 HG22 VAL P 188     -43.032-124.926 143.203  0.00 97.00      PROA   
ATOM   2929 HG23 VAL P 188     -43.073-123.215 142.637  0.00 97.00      PROA   
ATOM   2930  C   VAL P 188     -38.926-124.896 143.963  0.00 97.00      PROA   
ATOM   2931  O   VAL P 188     -38.331-124.048 144.617  0.00 97.00      PROA   
ATOM   2932  N   THR P 189     -38.273-125.735 143.107  0.00 97.00      PROA   
ATOM   2933  HN  THR P 189     -38.777-126.410 142.575  0.00 97.00      PROA   
ATOM   2934  CA  THR P 189     -36.847-125.658 142.798  0.00 97.00      PROA   
ATOM   2935  HA  THR P 189     -36.419-124.893 143.425  0.00 97.00      PROA   
ATOM   2936  CB  THR P 189     -36.027-126.941 143.071  0.00 97.00      PROA   
ATOM   2937  HB  THR P 189     -35.783-126.984 144.157  0.00 97.00      PROA   
ATOM   2938  OG1 THR P 189     -34.806-127.051 142.337  0.00 97.00      PROA   
ATOM   2939  HG1 THR P 189     -34.161-126.469 142.756  0.00 97.00      PROA   
ATOM   2940  CG2 THR P 189     -36.847-128.182 142.689  0.00 97.00      PROA   
ATOM   2941 HG21 THR P 189     -37.130-128.130 141.616  0.00 97.00      PROA   
ATOM   2942 HG22 THR P 189     -37.758-128.277 143.312  0.00 97.00      PROA   
ATOM   2943 HG23 THR P 189     -36.230-129.094 142.841  0.00 97.00      PROA   
ATOM   2944  C   THR P 189     -36.699-125.150 141.377  0.00 97.00      PROA   
ATOM   2945  O   THR P 189     -37.448-125.539 140.484  0.00 97.00      PROA   
ATOM   2946  N   LEU P 190     -35.734-124.219 141.169  0.00 97.00      PROA   
ATOM   2947  HN  LEU P 190     -35.127-123.981 141.929  0.00 97.00      PROA   
ATOM   2948  CA  LEU P 190     -35.549-123.496 139.927  0.00 97.00      PROA   
ATOM   2949  HA  LEU P 190     -36.205-123.902 139.171  0.00 97.00      PROA   
ATOM   2950  CB  LEU P 190     -35.813-121.967 140.085  0.00 97.00      PROA   
ATOM   2951  HB1 LEU P 190     -35.578-121.477 139.115  0.00 97.00      PROA   
ATOM   2952  HB2 LEU P 190     -35.118-121.554 140.849  0.00 97.00      PROA   
ATOM   2953  CG  LEU P 190     -37.253-121.525 140.479  0.00 97.00      PROA   
ATOM   2954  HG  LEU P 190     -37.308-120.429 140.258  0.00 97.00      PROA   
ATOM   2955  CD1 LEU P 190     -38.350-122.208 139.642  0.00 97.00      PROA   
ATOM   2956 HD11 LEU P 190     -38.330-123.304 139.801  0.00 97.00      PROA   
ATOM   2957 HD12 LEU P 190     -38.209-122.009 138.562  0.00 97.00      PROA   
ATOM   2958 HD13 LEU P 190     -39.349-121.836 139.949  0.00 97.00      PROA   
ATOM   2959  CD2 LEU P 190     -37.547-121.654 141.988  0.00 97.00      PROA   
ATOM   2960 HD21 LEU P 190     -36.740-121.180 142.584  0.00 97.00      PROA   
ATOM   2961 HD22 LEU P 190     -37.623-122.717 142.288  0.00 97.00      PROA   
ATOM   2962 HD23 LEU P 190     -38.509-121.159 142.237  0.00 97.00      PROA   
ATOM   2963  C   LEU P 190     -34.123-123.678 139.432  0.00 97.00      PROA   
ATOM   2964  O   LEU P 190     -33.178-123.078 139.941  0.00 97.00      PROA   
ATOM   2965  N   SER P 191     -33.933-124.495 138.373  0.00 97.00      PROA   
ATOM   2966  HN  SER P 191     -34.708-124.940 137.925  0.00 97.00      PROA   
ATOM   2967  CA  SER P 191     -32.612-124.854 137.887  0.00 97.00      PROA   
ATOM   2968  HA  SER P 191     -31.919-124.803 138.715  0.00 97.00      PROA   
ATOM   2969  CB  SER P 191     -32.577-126.349 137.437  0.00 97.00      PROA   
ATOM   2970  HB1 SER P 191     -33.528-126.588 136.919  0.00 97.00      PROA   
ATOM   2971  HB2 SER P 191     -32.528-126.986 138.347  0.00 97.00      PROA   
ATOM   2972  OG  SER P 191     -31.496-126.697 136.573  0.00 97.00      PROA   
ATOM   2973  HG1 SER P 191     -31.784-126.442 135.690  0.00 97.00      PROA   
ATOM   2974  C   SER P 191     -32.091-123.878 136.842  0.00 97.00      PROA   
ATOM   2975  O   SER P 191     -32.452-123.933 135.673  0.00 97.00      PROA   
ATOM   2976  N   CYS P 192     -31.176-122.964 137.241  0.00 97.00      PROA   
ATOM   2977  HN  CYS P 192     -30.958-122.873 138.209  0.00 97.00      PROA   
ATOM   2978  CA  CYS P 192     -30.491-122.072 136.314  0.00 97.00      PROA   
ATOM   2979  HA  CYS P 192     -31.135-121.876 135.470  0.00 97.00      PROA   
ATOM   2980  CB  CYS P 192     -30.145-120.707 136.966  0.00 97.00      PROA   
ATOM   2981  HB1 CYS P 192     -29.546-120.098 136.255  0.00 97.00      PROA   
ATOM   2982  HB2 CYS P 192     -29.532-120.874 137.878  0.00 97.00      PROA   
ATOM   2983  SG  CYS P 192     -31.671-119.813 137.410  0.00 97.00      PROA   
ATOM   2984  C   CYS P 192     -29.234-122.750 135.791  0.00 97.00      PROA   
ATOM   2985  O   CYS P 192     -28.218-122.828 136.479  0.00 97.00      PROA   
ATOM   2986  N   GLU P 193     -29.300-123.295 134.549  0.00 97.00      PROA   
ATOM   2987  HN  GLU P 193     -30.106-123.142 133.980  0.00 97.00      PROA   
ATOM   2988  CA  GLU P 193     -28.404-124.348 134.103  0.00 97.00      PROA   
ATOM   2989  HA  GLU P 193     -27.689-124.546 134.890  0.00 97.00      PROA   
ATOM   2990  CB  GLU P 193     -29.203-125.658 133.878  0.00 97.00      PROA   
ATOM   2991  HB1 GLU P 193     -29.647-125.942 134.859  0.00 97.00      PROA   
ATOM   2992  HB2 GLU P 193     -28.497-126.466 133.586  0.00 97.00      PROA   
ATOM   2993  CG  GLU P 193     -30.348-125.548 132.845  0.00 97.00      PROA   
ATOM   2994  HG1 GLU P 193     -29.973-125.092 131.906  0.00 97.00      PROA   
ATOM   2995  HG2 GLU P 193     -31.186-124.931 133.231  0.00 97.00      PROA   
ATOM   2996  CD  GLU P 193     -30.867-126.933 132.499  0.00 97.00      PROA   
ATOM   2997  OE1 GLU P 193     -30.512-127.438 131.401  0.00 97.00      PROA   
ATOM   2998  OE2 GLU P 193     -31.576-127.538 133.341  0.00 97.00      PROA   
ATOM   2999  C   GLU P 193     -27.582-124.045 132.857  0.00 97.00      PROA   
ATOM   3000  O   GLU P 193     -28.065-123.461 131.890  0.00 97.00      PROA   
ATOM   3001  N   THR P 194     -26.289-124.473 132.856  0.00 97.00      PROA   
ATOM   3002  HN  THR P 194     -25.873-124.815 133.695  0.00 97.00      PROA   
ATOM   3003  CA  THR P 194     -25.411-124.407 131.691  0.00 97.00      PROA   
ATOM   3004  HA  THR P 194     -25.845-123.751 130.947  0.00 97.00      PROA   
ATOM   3005  CB  THR P 194     -23.999-123.894 132.021  0.00 97.00      PROA   
ATOM   3006  HB  THR P 194     -23.361-123.915 131.104  0.00 97.00      PROA   
ATOM   3007  OG1 THR P 194     -23.358-124.659 133.042  0.00 97.00      PROA   
ATOM   3008  HG1 THR P 194     -22.454-124.797 132.748  0.00 97.00      PROA   
ATOM   3009  CG2 THR P 194     -24.072-122.437 132.507  0.00 97.00      PROA   
ATOM   3010 HG21 THR P 194     -24.691-122.361 133.425  0.00 97.00      PROA   
ATOM   3011 HG22 THR P 194     -24.509-121.787 131.722  0.00 97.00      PROA   
ATOM   3012 HG23 THR P 194     -23.051-122.066 132.744  0.00 97.00      PROA   
ATOM   3013  C   THR P 194     -25.219-125.764 131.029  0.00 97.00      PROA   
ATOM   3014  O   THR P 194     -25.155-125.847 129.804  0.00 97.00      PROA   
ATOM   3015  N   LYS P 195     -25.042-126.839 131.837  0.00 97.00      PROA   
ATOM   3016  HN  LYS P 195     -25.134-126.696 132.817  0.00 97.00      PROA   
ATOM   3017  CA  LYS P 195     -24.551-128.160 131.445  0.00 97.00      PROA   
ATOM   3018  HA  LYS P 195     -24.522-128.723 132.366  0.00 97.00      PROA   
ATOM   3019  CB  LYS P 195     -25.489-128.962 130.490  0.00 97.00      PROA   
ATOM   3020  HB1 LYS P 195     -24.880-129.609 129.819  0.00 97.00      PROA   
ATOM   3021  HB2 LYS P 195     -26.045-128.262 129.832  0.00 97.00      PROA   
ATOM   3022  CG  LYS P 195     -26.487-129.921 131.176  0.00 97.00      PROA   
ATOM   3023  HG1 LYS P 195     -25.943-130.557 131.908  0.00 97.00      PROA   
ATOM   3024  HG2 LYS P 195     -26.875-130.599 130.379  0.00 97.00      PROA   
ATOM   3025  CD  LYS P 195     -27.710-129.272 131.846  0.00 97.00      PROA   
ATOM   3026  HD1 LYS P 195     -28.176-128.586 131.103  0.00 97.00      PROA   
ATOM   3027  HD2 LYS P 195     -27.394-128.660 132.717  0.00 97.00      PROA   
ATOM   3028  CE  LYS P 195     -28.743-130.332 132.279  0.00 97.00      PROA   
ATOM   3029  HE1 LYS P 195     -28.337-130.977 133.085  0.00 97.00      PROA   
ATOM   3030  HE2 LYS P 195     -29.015-130.962 131.405  0.00 97.00      PROA   
ATOM   3031  NZ  LYS P 195     -29.983-129.712 132.774  0.00 97.00      PROA   
ATOM   3032  HZ1 LYS P 195     -30.236-128.933 132.123  0.00 97.00      PROA   
ATOM   3033  HZ2 LYS P 195     -29.860-129.254 133.697  0.00 97.00      PROA   
ATOM   3034  HZ3 LYS P 195     -30.792-130.357 132.808  0.00 97.00      PROA   
ATOM   3035  C   LYS P 195     -23.101-128.213 130.953  0.00 97.00      PROA   
ATOM   3036  O   LYS P 195     -22.408-129.204 131.179  0.00 97.00      PROA   
ATOM   3037  N   LEU P 196     -22.592-127.139 130.315  0.00 97.00      PROA   
ATOM   3038  HN  LEU P 196     -23.209-126.393 130.071  0.00 97.00      PROA   
ATOM   3039  CA  LEU P 196     -21.245-127.036 129.796  0.00 97.00      PROA   
ATOM   3040  HA  LEU P 196     -20.868-128.031 129.602  0.00 97.00      PROA   
ATOM   3041  CB  LEU P 196     -21.183-126.203 128.482  0.00 97.00      PROA   
ATOM   3042  HB1 LEU P 196     -20.119-125.996 128.239  0.00 97.00      PROA   
ATOM   3043  HB2 LEU P 196     -21.691-125.228 128.647  0.00 97.00      PROA   
ATOM   3044  CG  LEU P 196     -21.767-126.856 127.198  0.00 97.00      PROA   
ATOM   3045  HG  LEU P 196     -21.517-126.156 126.361  0.00 97.00      PROA   
ATOM   3046  CD1 LEU P 196     -21.090-128.199 126.869  0.00 97.00      PROA   
ATOM   3047 HD11 LEU P 196     -21.337-128.956 127.643  0.00 97.00      PROA   
ATOM   3048 HD12 LEU P 196     -19.987-128.078 126.826  0.00 97.00      PROA   
ATOM   3049 HD13 LEU P 196     -21.445-128.575 125.886  0.00 97.00      PROA   
ATOM   3050  CD2 LEU P 196     -23.300-126.994 127.196  0.00 97.00      PROA   
ATOM   3051 HD21 LEU P 196     -23.780-126.019 127.423  0.00 97.00      PROA   
ATOM   3052 HD22 LEU P 196     -23.626-127.739 127.950  0.00 97.00      PROA   
ATOM   3053 HD23 LEU P 196     -23.651-127.338 126.200  0.00 97.00      PROA   
ATOM   3054  C   LEU P 196     -20.307-126.389 130.801  0.00 97.00      PROA   
ATOM   3055  O   LEU P 196     -20.686-125.490 131.550  0.00 97.00      PROA   
ATOM   3056  N   LEU P 197     -19.026-126.837 130.799  0.00 97.00      PROA   
ATOM   3057  HN  LEU P 197     -18.760-127.622 130.246  0.00 97.00      PROA   
ATOM   3058  CA  LEU P 197     -17.929-126.159 131.454  0.00 97.00      PROA   
ATOM   3059  HA  LEU P 197     -18.246-125.165 131.735  0.00 97.00      PROA   
ATOM   3060  CB  LEU P 197     -17.410-126.914 132.705  0.00 97.00      PROA   
ATOM   3061  HB1 LEU P 197     -17.095-127.937 132.404  0.00 97.00      PROA   
ATOM   3062  HB2 LEU P 197     -18.262-127.025 133.413  0.00 97.00      PROA   
ATOM   3063  CG  LEU P 197     -16.240-126.241 133.467  0.00 97.00      PROA   
ATOM   3064  HG  LEU P 197     -15.371-126.147 132.774  0.00 97.00      PROA   
ATOM   3065  CD1 LEU P 197     -16.598-124.832 133.974  0.00 97.00      PROA   
ATOM   3066 HD11 LEU P 197     -17.489-124.885 134.636  0.00 97.00      PROA   
ATOM   3067 HD12 LEU P 197     -16.818-124.150 133.128  0.00 97.00      PROA   
ATOM   3068 HD13 LEU P 197     -15.749-124.410 134.554  0.00 97.00      PROA   
ATOM   3069  CD2 LEU P 197     -15.784-127.124 134.642  0.00 97.00      PROA   
ATOM   3070 HD21 LEU P 197     -15.473-128.124 134.276  0.00 97.00      PROA   
ATOM   3071 HD22 LEU P 197     -16.615-127.254 135.368  0.00 97.00      PROA   
ATOM   3072 HD23 LEU P 197     -14.925-126.654 135.167  0.00 97.00      PROA   
ATOM   3073  C   LEU P 197     -16.826-126.022 130.428  0.00 97.00      PROA   
ATOM   3074  O   LEU P 197     -16.521-126.964 129.702  0.00 97.00      PROA   
ATOM   3075  N   LEU P 198     -16.225-124.813 130.333  0.00 97.00      PROA   
ATOM   3076  HN  LEU P 198     -16.469-124.076 130.956  0.00 97.00      PROA   
ATOM   3077  CA  LEU P 198     -15.185-124.470 129.387  0.00 97.00      PROA   
ATOM   3078  HA  LEU P 198     -14.740-125.371 128.985  0.00 97.00      PROA   
ATOM   3079  CB  LEU P 198     -15.636-123.513 128.239  0.00 97.00      PROA   
ATOM   3080  HB1 LEU P 198     -14.740-123.216 127.648  0.00 97.00      PROA   
ATOM   3081  HB2 LEU P 198     -16.068-122.587 128.678  0.00 97.00      PROA   
ATOM   3082  CG  LEU P 198     -16.658-124.059 127.201  0.00 97.00      PROA   
ATOM   3083  HG  LEU P 198     -16.689-123.298 126.381  0.00 97.00      PROA   
ATOM   3084  CD1 LEU P 198     -16.219-125.387 126.559  0.00 97.00      PROA   
ATOM   3085 HD11 LEU P 198     -16.224-126.202 127.311  0.00 97.00      PROA   
ATOM   3086 HD12 LEU P 198     -15.196-125.299 126.137  0.00 97.00      PROA   
ATOM   3087 HD13 LEU P 198     -16.918-125.666 125.743  0.00 97.00      PROA   
ATOM   3088  CD2 LEU P 198     -18.097-124.150 127.736  0.00 97.00      PROA   
ATOM   3089 HD21 LEU P 198     -18.371-123.220 128.275  0.00 97.00      PROA   
ATOM   3090 HD22 LEU P 198     -18.200-125.008 128.426  0.00 97.00      PROA   
ATOM   3091 HD23 LEU P 198     -18.808-124.298 126.896  0.00 97.00      PROA   
ATOM   3092  C   LEU P 198     -14.142-123.758 130.218  0.00 97.00      PROA   
ATOM   3093  O   LEU P 198     -14.397-123.411 131.371  0.00 97.00      PROA   
ATOM   3094  N   GLN P 199     -12.924-123.537 129.661  0.00 97.00      PROA   
ATOM   3095  HN  GLN P 199     -12.722-123.877 128.745  0.00 97.00      PROA   
ATOM   3096  CA  GLN P 199     -11.825-122.855 130.331  0.00 97.00      PROA   
ATOM   3097  HA  GLN P 199     -11.556-123.462 131.184  0.00 97.00      PROA   
ATOM   3098  CB  GLN P 199     -10.587-122.703 129.403  0.00 97.00      PROA   
ATOM   3099  HB1 GLN P 199      -9.769-122.221 129.984  0.00 97.00      PROA   
ATOM   3100  HB2 GLN P 199     -10.843-122.022 128.560  0.00 97.00      PROA   
ATOM   3101  CG  GLN P 199     -10.031-124.018 128.794  0.00 97.00      PROA   
ATOM   3102  HG1 GLN P 199      -9.002-123.863 128.406  0.00 97.00      PROA   
ATOM   3103  HG2 GLN P 199     -10.671-124.310 127.933  0.00 97.00      PROA   
ATOM   3104  CD  GLN P 199     -10.047-125.210 129.759  0.00 97.00      PROA   
ATOM   3105  OE1 GLN P 199     -10.823-126.155 129.578  0.00 97.00      PROA   
ATOM   3106  NE2 GLN P 199      -9.164-125.186 130.793  0.00 97.00      PROA   
ATOM   3107 HE21 GLN P 199      -9.150-125.976 131.405  0.00 97.00      PROA   
ATOM   3108 HE22 GLN P 199      -8.538-124.416 130.909  0.00 97.00      PROA   
ATOM   3109  C   GLN P 199     -12.215-121.476 130.860  0.00 97.00      PROA   
ATOM   3110  O   GLN P 199     -12.895-120.698 130.193  0.00 97.00      PROA   
ATOM   3111  N   ARG P 200     -11.817-121.171 132.115  0.00 97.00      PROA   
ATOM   3112  HN  ARG P 200     -11.226-121.773 132.644  0.00 97.00      PROA   
ATOM   3113  CA  ARG P 200     -12.403-120.086 132.862  0.00 97.00      PROA   
ATOM   3114  HA  ARG P 200     -12.799-119.336 132.193  0.00 97.00      PROA   
ATOM   3115  CB  ARG P 200     -13.514-120.681 133.766  0.00 97.00      PROA   
ATOM   3116  HB1 ARG P 200     -13.043-121.417 134.458  0.00 97.00      PROA   
ATOM   3117  HB2 ARG P 200     -14.218-121.262 133.129  0.00 97.00      PROA   
ATOM   3118  CG  ARG P 200     -14.309-119.666 134.597  0.00 97.00      PROA   
ATOM   3119  HG1 ARG P 200     -13.730-118.727 134.716  0.00 97.00      PROA   
ATOM   3120  HG2 ARG P 200     -14.408-120.100 135.614  0.00 97.00      PROA   
ATOM   3121  CD  ARG P 200     -15.701-119.305 134.058  0.00 97.00      PROA   
ATOM   3122  HD1 ARG P 200     -15.712-119.282 132.950  0.00 97.00      PROA   
ATOM   3123  HD2 ARG P 200     -16.009-118.299 134.428  0.00 97.00      PROA   
ATOM   3124  NE  ARG P 200     -16.672-120.350 134.525  0.00 97.00      PROA   
ATOM   3125  HE  ARG P 200     -16.788-121.192 134.007  0.00 97.00      PROA   
ATOM   3126  CZ  ARG P 200     -17.373-120.232 135.670  0.00 97.00      PROA   
ATOM   3127  NH1 ARG P 200     -17.244-119.175 136.482  0.00 97.00      PROA   
ATOM   3128 HH11 ARG P 200     -16.345-118.744 136.516  0.00 97.00      PROA   
ATOM   3129 HH12 ARG P 200     -17.754-119.173 137.342  0.00 97.00      PROA   
ATOM   3130  NH2 ARG P 200     -18.173-121.221 136.096  0.00 97.00      PROA   
ATOM   3131 HH21 ARG P 200     -18.148-122.101 135.634  0.00 97.00      PROA   
ATOM   3132 HH22 ARG P 200     -18.469-121.151 137.046  0.00 97.00      PROA   
ATOM   3133  C   ARG P 200     -11.305-119.511 133.737  0.00 97.00      PROA   
ATOM   3134  O   ARG P 200     -10.527-120.302 134.269  0.00 97.00      PROA   
ATOM   3135  N   PRO P 201     -11.157-118.197 133.946  0.00 97.00      PROA   
ATOM   3136  CD  PRO P 201     -11.717-117.143 133.089  0.00 97.00      PROA   
ATOM   3137  HD1 PRO P 201     -12.825-117.226 133.025  0.00 97.00      PROA   
ATOM   3138  HD2 PRO P 201     -11.270-117.223 132.073  0.00 97.00      PROA   
ATOM   3139  CA  PRO P 201     -10.296-117.667 134.998  0.00 97.00      PROA   
ATOM   3140  HA  PRO P 201      -9.354-118.199 135.023  0.00 97.00      PROA   
ATOM   3141  CB  PRO P 201     -10.084-116.193 134.597  0.00 97.00      PROA   
ATOM   3142  HB1 PRO P 201      -9.177-116.132 133.954  0.00 97.00      PROA   
ATOM   3143  HB2 PRO P 201      -9.948-115.512 135.460  0.00 97.00      PROA   
ATOM   3144  CG  PRO P 201     -11.309-115.820 133.744  0.00 97.00      PROA   
ATOM   3145  HG1 PRO P 201     -12.130-115.470 134.402  0.00 97.00      PROA   
ATOM   3146  HG2 PRO P 201     -11.088-115.026 133.004  0.00 97.00      PROA   
ATOM   3147  C   PRO P 201     -10.936-117.827 136.371  0.00 97.00      PROA   
ATOM   3148  O   PRO P 201     -10.427-118.610 137.171  0.00 97.00      PROA   
ATOM   3149  N   GLY P 202     -12.053-117.126 136.665  0.00 97.00      PROA   
ATOM   3150  HN  GLY P 202     -12.375-116.412 136.045  0.00 97.00      PROA   
ATOM   3151  CA  GLY P 202     -12.809-117.291 137.888  0.00 97.00      PROA   
ATOM   3152  HA1 GLY P 202     -13.416-116.412 137.955  0.00 97.00      PROA   
ATOM   3153  HA2 GLY P 202     -12.148-117.418 138.734  0.00 97.00      PROA   
ATOM   3154  C   GLY P 202     -13.761-118.443 137.816  0.00 97.00      PROA   
ATOM   3155  O   GLY P 202     -14.805-118.311 137.199  0.00 97.00      PROA   
ATOM   3156  N   LEU P 203     -13.432-119.581 138.461  0.00 97.00      PROA   
ATOM   3157  HN  LEU P 203     -12.564-119.608 138.951  0.00 97.00      PROA   
ATOM   3158  CA  LEU P 203     -14.172-120.835 138.443  0.00 97.00      PROA   
ATOM   3159  HA  LEU P 203     -14.300-121.096 137.407  0.00 97.00      PROA   
ATOM   3160  CB  LEU P 203     -13.355-121.993 139.088  0.00 97.00      PROA   
ATOM   3161  HB1 LEU P 203     -14.028-122.769 139.513  0.00 97.00      PROA   
ATOM   3162  HB2 LEU P 203     -12.761-121.574 139.929  0.00 97.00      PROA   
ATOM   3163  CG  LEU P 203     -12.393-122.745 138.120  0.00 97.00      PROA   
ATOM   3164  HG  LEU P 203     -11.812-123.463 138.750  0.00 97.00      PROA   
ATOM   3165  CD1 LEU P 203     -13.158-123.591 137.082  0.00 97.00      PROA   
ATOM   3166 HD11 LEU P 203     -13.748-122.940 136.403  0.00 97.00      PROA   
ATOM   3167 HD12 LEU P 203     -13.849-124.297 137.588  0.00 97.00      PROA   
ATOM   3168 HD13 LEU P 203     -12.444-124.179 136.467  0.00 97.00      PROA   
ATOM   3169  CD2 LEU P 203     -11.365-121.830 137.427  0.00 97.00      PROA   
ATOM   3170 HD21 LEU P 203     -10.794-121.249 138.180  0.00 97.00      PROA   
ATOM   3171 HD22 LEU P 203     -11.871-121.119 136.741  0.00 97.00      PROA   
ATOM   3172 HD23 LEU P 203     -10.649-122.434 136.831  0.00 97.00      PROA   
ATOM   3173  C   LEU P 203     -15.596-120.814 138.996  0.00 97.00      PROA   
ATOM   3174  O   LEU P 203     -16.444-121.555 138.504  0.00 97.00      PROA   
ATOM   3175  N   GLN P 204     -15.906-120.003 140.033  0.00 97.00      PROA   
ATOM   3176  HN  GLN P 204     -15.267-119.297 140.342  0.00 97.00      PROA   
ATOM   3177  CA  GLN P 204     -17.146-120.077 140.798  0.00 97.00      PROA   
ATOM   3178  HA  GLN P 204     -17.273-121.106 141.099  0.00 97.00      PROA   
ATOM   3179  CB  GLN P 204     -17.029-119.166 142.050  0.00 97.00      PROA   
ATOM   3180  HB1 GLN P 204     -17.021-118.103 141.723  0.00 97.00      PROA   
ATOM   3181  HB2 GLN P 204     -16.026-119.357 142.496  0.00 97.00      PROA   
ATOM   3182  CG  GLN P 204     -18.083-119.323 143.172  0.00 97.00      PROA   
ATOM   3183  HG1 GLN P 204     -19.029-118.831 142.865  0.00 97.00      PROA   
ATOM   3184  HG2 GLN P 204     -17.721-118.799 144.081  0.00 97.00      PROA   
ATOM   3185  CD  GLN P 204     -18.398-120.787 143.501  0.00 97.00      PROA   
ATOM   3186  OE1 GLN P 204     -19.194-121.459 142.838  0.00 97.00      PROA   
ATOM   3187  NE2 GLN P 204     -17.761-121.310 144.583  0.00 97.00      PROA   
ATOM   3188 HE21 GLN P 204     -17.966-122.256 144.827  0.00 97.00      PROA   
ATOM   3189 HE22 GLN P 204     -17.109-120.751 145.092  0.00 97.00      PROA   
ATOM   3190  C   GLN P 204     -18.375-119.654 140.001  0.00 97.00      PROA   
ATOM   3191  O   GLN P 204     -18.274-119.024 138.960  0.00 97.00      PROA   
ATOM   3192  N   LEU P 205     -19.596-119.981 140.475  0.00 97.00      PROA   
ATOM   3193  HN  LEU P 205     -19.689-120.572 141.275  0.00 97.00      PROA   
ATOM   3194  CA  LEU P 205     -20.786-119.285 140.038  0.00 97.00      PROA   
ATOM   3195  HA  LEU P 205     -20.508-118.402 139.482  0.00 97.00      PROA   
ATOM   3196  CB  LEU P 205     -21.733-120.131 139.152  0.00 97.00      PROA   
ATOM   3197  HB1 LEU P 205     -22.679-119.573 138.976  0.00 97.00      PROA   
ATOM   3198  HB2 LEU P 205     -21.975-121.074 139.689  0.00 97.00      PROA   
ATOM   3199  CG  LEU P 205     -21.160-120.489 137.761  0.00 97.00      PROA   
ATOM   3200  HG  LEU P 205     -20.150-120.930 137.918  0.00 97.00      PROA   
ATOM   3201  CD1 LEU P 205     -22.024-121.556 137.064  0.00 97.00      PROA   
ATOM   3202 HD11 LEU P 205     -23.052-121.168 136.904  0.00 97.00      PROA   
ATOM   3203 HD12 LEU P 205     -22.081-122.473 137.685  0.00 97.00      PROA   
ATOM   3204 HD13 LEU P 205     -21.589-121.820 136.077  0.00 97.00      PROA   
ATOM   3205  CD2 LEU P 205     -21.026-119.247 136.859  0.00 97.00      PROA   
ATOM   3206 HD21 LEU P 205     -20.331-118.505 137.302  0.00 97.00      PROA   
ATOM   3207 HD22 LEU P 205     -22.019-118.766 136.730  0.00 97.00      PROA   
ATOM   3208 HD23 LEU P 205     -20.642-119.534 135.857  0.00 97.00      PROA   
ATOM   3209  C   LEU P 205     -21.534-118.790 141.252  0.00 97.00      PROA   
ATOM   3210  O   LEU P 205     -22.102-119.557 142.026  0.00 97.00      PROA   
ATOM   3211  N   TYR P 206     -21.575-117.448 141.416  0.00 97.00      PROA   
ATOM   3212  HN  TYR P 206     -21.052-116.850 140.814  0.00 97.00      PROA   
ATOM   3213  CA  TYR P 206     -22.461-116.776 142.344  0.00 97.00      PROA   
ATOM   3214  HA  TYR P 206     -22.719-117.449 143.152  0.00 97.00      PROA   
ATOM   3215  CB  TYR P 206     -21.897-115.449 142.922  0.00 97.00      PROA   
ATOM   3216  HB1 TYR P 206     -22.548-115.053 143.730  0.00 97.00      PROA   
ATOM   3217  HB2 TYR P 206     -21.816-114.679 142.124  0.00 97.00      PROA   
ATOM   3218  CG  TYR P 206     -20.519-115.673 143.481  0.00 97.00      PROA   
ATOM   3219  CD1 TYR P 206     -20.319-116.078 144.815  0.00 97.00      PROA   
ATOM   3220  HD1 TYR P 206     -21.170-116.226 145.465  0.00 97.00      PROA   
ATOM   3221  CE1 TYR P 206     -19.020-116.301 145.301  0.00 97.00      PROA   
ATOM   3222  HE1 TYR P 206     -18.868-116.625 146.321  0.00 97.00      PROA   
ATOM   3223  CZ  TYR P 206     -17.918-116.128 144.448  0.00 97.00      PROA   
ATOM   3224  OH  TYR P 206     -16.612-116.437 144.883  0.00 97.00      PROA   
ATOM   3225  HH  TYR P 206     -16.044-116.463 144.101  0.00 97.00      PROA   
ATOM   3226  CD2 TYR P 206     -19.401-115.445 142.662  0.00 97.00      PROA   
ATOM   3227  HD2 TYR P 206     -19.527-115.103 141.645  0.00 97.00      PROA   
ATOM   3228  CE2 TYR P 206     -18.114-115.688 143.136  0.00 97.00      PROA   
ATOM   3229  HE2 TYR P 206     -17.281-115.544 142.468  0.00 97.00      PROA   
ATOM   3230  C   TYR P 206     -23.702-116.466 141.546  0.00 97.00      PROA   
ATOM   3231  O   TYR P 206     -23.639-116.309 140.328  0.00 97.00      PROA   
ATOM   3232  N   PHE P 207     -24.872-116.399 142.210  0.00 97.00      PROA   
ATOM   3233  HN  PHE P 207     -24.919-116.498 143.204  0.00 97.00      PROA   
ATOM   3234  CA  PHE P 207     -26.129-116.234 141.512  0.00 97.00      PROA   
ATOM   3235  HA  PHE P 207     -25.962-115.857 140.513  0.00 97.00      PROA   
ATOM   3236  CB  PHE P 207     -26.976-117.532 141.454  0.00 97.00      PROA   
ATOM   3237  HB1 PHE P 207     -27.989-117.339 141.040  0.00 97.00      PROA   
ATOM   3238  HB2 PHE P 207     -27.097-117.928 142.483  0.00 97.00      PROA   
ATOM   3239  CG  PHE P 207     -26.334-118.613 140.614  0.00 97.00      PROA   
ATOM   3240  CD1 PHE P 207     -25.340-119.451 141.151  0.00 97.00      PROA   
ATOM   3241  HD1 PHE P 207     -24.968-119.269 142.149  0.00 97.00      PROA   
ATOM   3242  CE1 PHE P 207     -24.837-120.529 140.415  0.00 97.00      PROA   
ATOM   3243  HE1 PHE P 207     -24.064-121.154 140.839  0.00 97.00      PROA   
ATOM   3244  CZ  PHE P 207     -25.327-120.789 139.130  0.00 97.00      PROA   
ATOM   3245  HZ  PHE P 207     -24.935-121.619 138.560  0.00 97.00      PROA   
ATOM   3246  CD2 PHE P 207     -26.814-118.884 139.319  0.00 97.00      PROA   
ATOM   3247  HD2 PHE P 207     -27.589-118.261 138.897  0.00 97.00      PROA   
ATOM   3248  CE2 PHE P 207     -26.316-119.965 138.581  0.00 97.00      PROA   
ATOM   3249  HE2 PHE P 207     -26.697-120.167 137.591  0.00 97.00      PROA   
ATOM   3250  C   PHE P 207     -26.939-115.198 142.227  0.00 97.00      PROA   
ATOM   3251  O   PHE P 207     -26.686-114.879 143.379  0.00 97.00      PROA   
ATOM   3252  N   SER P 208     -27.953-114.645 141.536  0.00 97.00      PROA   
ATOM   3253  HN  SER P 208     -28.082-114.843 140.569  0.00 97.00      PROA   
ATOM   3254  CA  SER P 208     -28.924-113.764 142.134  0.00 97.00      PROA   
ATOM   3255  HA  SER P 208     -29.044-114.027 143.176  0.00 97.00      PROA   
ATOM   3256  CB  SER P 208     -28.561-112.259 142.036  0.00 97.00      PROA   
ATOM   3257  HB1 SER P 208     -27.670-112.074 142.676  0.00 97.00      PROA   
ATOM   3258  HB2 SER P 208     -29.392-111.621 142.408  0.00 97.00      PROA   
ATOM   3259  OG  SER P 208     -28.226-111.897 140.700  0.00 97.00      PROA   
ATOM   3260  HG1 SER P 208     -28.360-110.948 140.609  0.00 97.00      PROA   
ATOM   3261  C   SER P 208     -30.240-114.050 141.463  0.00 97.00      PROA   
ATOM   3262  O   SER P 208     -30.286-114.560 140.347  0.00 97.00      PROA   
ATOM   3263  N   PHE P 209     -31.345-113.755 142.179  0.00 97.00      PROA   
ATOM   3264  HN  PHE P 209     -31.267-113.327 143.074  0.00 97.00      PROA   
ATOM   3265  CA  PHE P 209     -32.694-114.031 141.751  0.00 97.00      PROA   
ATOM   3266  HA  PHE P 209     -32.695-114.232 140.687  0.00 97.00      PROA   
ATOM   3267  CB  PHE P 209     -33.324-115.209 142.549  0.00 97.00      PROA   
ATOM   3268  HB1 PHE P 209     -34.313-114.963 142.987  0.00 97.00      PROA   
ATOM   3269  HB2 PHE P 209     -32.649-115.506 143.382  0.00 97.00      PROA   
ATOM   3270  CG  PHE P 209     -33.527-116.397 141.647  0.00 97.00      PROA   
ATOM   3271  CD1 PHE P 209     -34.623-116.414 140.768  0.00 97.00      PROA   
ATOM   3272  HD1 PHE P 209     -35.286-115.562 140.724  0.00 97.00      PROA   
ATOM   3273  CE1 PHE P 209     -34.870-117.527 139.958  0.00 97.00      PROA   
ATOM   3274  HE1 PHE P 209     -35.722-117.528 139.295  0.00 97.00      PROA   
ATOM   3275  CZ  PHE P 209     -34.023-118.640 140.022  0.00 97.00      PROA   
ATOM   3276  HZ  PHE P 209     -34.210-119.503 139.402  0.00 97.00      PROA   
ATOM   3277  CD2 PHE P 209     -32.679-117.519 141.702  0.00 97.00      PROA   
ATOM   3278  HD2 PHE P 209     -31.836-117.527 142.378  0.00 97.00      PROA   
ATOM   3279  CE2 PHE P 209     -32.927-118.636 140.893  0.00 97.00      PROA   
ATOM   3280  HE2 PHE P 209     -32.276-119.496 140.942  0.00 97.00      PROA   
ATOM   3281  C   PHE P 209     -33.485-112.762 141.947  0.00 97.00      PROA   
ATOM   3282  O   PHE P 209     -33.282-112.025 142.910  0.00 97.00      PROA   
ATOM   3283  N   TYR P 210     -34.390-112.461 140.990  0.00 97.00      PROA   
ATOM   3284  HN  TYR P 210     -34.525-113.063 140.206  0.00 97.00      PROA   
ATOM   3285  CA  TYR P 210     -35.122-111.216 140.945  0.00 97.00      PROA   
ATOM   3286  HA  TYR P 210     -35.112-110.732 141.913  0.00 97.00      PROA   
ATOM   3287  CB  TYR P 210     -34.598-110.256 139.834  0.00 97.00      PROA   
ATOM   3288  HB1 TYR P 210     -35.106-109.270 139.888  0.00 97.00      PROA   
ATOM   3289  HB2 TYR P 210     -34.816-110.701 138.841  0.00 97.00      PROA   
ATOM   3290  CG  TYR P 210     -33.097-110.042 139.876  0.00 97.00      PROA   
ATOM   3291  CD1 TYR P 210     -32.226-110.974 139.279  0.00 97.00      PROA   
ATOM   3292  HD1 TYR P 210     -32.632-111.872 138.839  0.00 97.00      PROA   
ATOM   3293  CE1 TYR P 210     -30.849-110.739 139.212  0.00 97.00      PROA   
ATOM   3294  HE1 TYR P 210     -30.203-111.464 138.741  0.00 97.00      PROA   
ATOM   3295  CZ  TYR P 210     -30.320-109.549 139.725  0.00 97.00      PROA   
ATOM   3296  OH  TYR P 210     -28.941-109.264 139.620  0.00 97.00      PROA   
ATOM   3297  HH  TYR P 210     -28.636-109.556 138.751  0.00 97.00      PROA   
ATOM   3298  CD2 TYR P 210     -32.549-108.850 140.385  0.00 97.00      PROA   
ATOM   3299  HD2 TYR P 210     -33.205-108.098 140.796  0.00 97.00      PROA   
ATOM   3300  CE2 TYR P 210     -31.169-108.610 140.319  0.00 97.00      PROA   
ATOM   3301  HE2 TYR P 210     -30.760-107.683 140.695  0.00 97.00      PROA   
ATOM   3302  C   TYR P 210     -36.547-111.580 140.601  0.00 97.00      PROA   
ATOM   3303  O   TYR P 210     -36.813-112.669 140.095  0.00 97.00      PROA   
ATOM   3304  N   MET P 211     -37.503-110.657 140.863  0.00 97.00      PROA   
ATOM   3305  HN  MET P 211     -37.278-109.799 141.322  0.00 97.00      PROA   
ATOM   3306  CA  MET P 211     -38.868-110.784 140.398  0.00 97.00      PROA   
ATOM   3307  HA  MET P 211     -38.970-111.648 139.761  0.00 97.00      PROA   
ATOM   3308  CB  MET P 211     -39.877-110.895 141.571  0.00 97.00      PROA   
ATOM   3309  HB1 MET P 211     -40.912-110.786 141.181  0.00 97.00      PROA   
ATOM   3310  HB2 MET P 211     -39.685-110.067 142.290  0.00 97.00      PROA   
ATOM   3311  CG  MET P 211     -39.795-112.238 142.322  0.00 97.00      PROA   
ATOM   3312  HG1 MET P 211     -38.729-112.482 142.519  0.00 97.00      PROA   
ATOM   3313  HG2 MET P 211     -40.184-113.021 141.636  0.00 97.00      PROA   
ATOM   3314  SD  MET P 211     -40.706-112.292 143.900  0.00 97.00      PROA   
ATOM   3315  CE  MET P 211     -42.382-112.080 143.238  0.00 97.00      PROA   
ATOM   3316  HE1 MET P 211     -42.599-112.842 142.460  0.00 97.00      PROA   
ATOM   3317  HE2 MET P 211     -42.517-111.074 142.786  0.00 97.00      PROA   
ATOM   3318  HE3 MET P 211     -43.137-112.193 144.044  0.00 97.00      PROA   
ATOM   3319  C   MET P 211     -39.195-109.554 139.585  0.00 97.00      PROA   
ATOM   3320  O   MET P 211     -39.470-108.503 140.157  0.00 97.00      PROA   
ATOM   3321  N   GLY P 212     -39.201-109.659 138.226  0.00 97.00      PROA   
ATOM   3322  HN  GLY P 212     -39.090-110.550 137.786  0.00 97.00      PROA   
ATOM   3323  CA  GLY P 212     -39.360-108.542 137.298  0.00 97.00      PROA   
ATOM   3324  HA1 GLY P 212     -40.416-108.334 137.210  0.00 97.00      PROA   
ATOM   3325  HA2 GLY P 212     -38.931-108.862 136.363  0.00 97.00      PROA   
ATOM   3326  C   GLY P 212     -38.628-107.274 137.684  0.00 97.00      PROA   
ATOM   3327  O   GLY P 212     -37.406-107.249 137.826  0.00 97.00      PROA   
ATOM   3328  N   SER P 213     -39.394-106.178 137.869  0.00 97.00      PROA   
ATOM   3329  HN  SER P 213     -40.373-106.244 137.690  0.00 97.00      PROA   
ATOM   3330  CA  SER P 213     -38.886-104.876 138.271  0.00 97.00      PROA   
ATOM   3331  HA  SER P 213     -37.949-104.716 137.755  0.00 97.00      PROA   
ATOM   3332  CB  SER P 213     -39.866-103.748 137.827  0.00 97.00      PROA   
ATOM   3333  HB1 SER P 213     -40.837-103.857 138.356  0.00 97.00      PROA   
ATOM   3334  HB2 SER P 213     -40.055-103.854 136.738  0.00 97.00      PROA   
ATOM   3335  OG  SER P 213     -39.347-102.437 138.048  0.00 97.00      PROA   
ATOM   3336  HG1 SER P 213     -39.105-102.410 138.981  0.00 97.00      PROA   
ATOM   3337  C   SER P 213     -38.603-104.757 139.778  0.00 97.00      PROA   
ATOM   3338  O   SER P 213     -38.708-103.673 140.353  0.00 97.00      PROA   
ATOM   3339  N   LYS P 214     -38.205-105.844 140.480  0.00 97.00      PROA   
ATOM   3340  HN  LYS P 214     -38.192-106.751 140.068  0.00 97.00      PROA   
ATOM   3341  CA  LYS P 214     -37.671-105.693 141.822  0.00 97.00      PROA   
ATOM   3342  HA  LYS P 214     -37.134-104.754 141.844  0.00 97.00      PROA   
ATOM   3343  CB  LYS P 214     -38.738-105.588 142.943  0.00 97.00      PROA   
ATOM   3344  HB1 LYS P 214     -39.252-104.609 142.805  0.00 97.00      PROA   
ATOM   3345  HB2 LYS P 214     -38.241-105.558 143.937  0.00 97.00      PROA   
ATOM   3346  CG  LYS P 214     -39.805-106.695 142.932  0.00 97.00      PROA   
ATOM   3347  HG1 LYS P 214     -39.295-107.683 142.882  0.00 97.00      PROA   
ATOM   3348  HG2 LYS P 214     -40.433-106.599 142.019  0.00 97.00      PROA   
ATOM   3349  CD  LYS P 214     -40.697-106.687 144.188  0.00 97.00      PROA   
ATOM   3350  HD1 LYS P 214     -40.042-106.899 145.065  0.00 97.00      PROA   
ATOM   3351  HD2 LYS P 214     -41.426-107.524 144.101  0.00 97.00      PROA   
ATOM   3352  CE  LYS P 214     -41.448-105.366 144.419  0.00 97.00      PROA   
ATOM   3353  HE1 LYS P 214     -42.155-105.167 143.586  0.00 97.00      PROA   
ATOM   3354  HE2 LYS P 214     -40.744-104.512 144.507  0.00 97.00      PROA   
ATOM   3355  NZ  LYS P 214     -42.227-105.426 145.680  0.00 97.00      PROA   
ATOM   3356  HZ1 LYS P 214     -41.572-105.574 146.474  0.00 97.00      PROA   
ATOM   3357  HZ2 LYS P 214     -42.897-106.219 145.635  0.00 97.00      PROA   
ATOM   3358  HZ3 LYS P 214     -42.745-104.535 145.821  0.00 97.00      PROA   
ATOM   3359  C   LYS P 214     -36.625-106.723 142.200  0.00 97.00      PROA   
ATOM   3360  O   LYS P 214     -36.748-107.921 141.952  0.00 97.00      PROA   
ATOM   3361  N   THR P 215     -35.548-106.238 142.859  0.00 97.00      PROA   
ATOM   3362  HN  THR P 215     -35.432-105.255 142.986  0.00 97.00      PROA   
ATOM   3363  CA  THR P 215     -34.536-107.022 143.539  0.00 97.00      PROA   
ATOM   3364  HA  THR P 215     -34.133-107.732 142.830  0.00 97.00      PROA   
ATOM   3365  CB  THR P 215     -33.407-106.142 144.072  0.00 97.00      PROA   
ATOM   3366  HB  THR P 215     -32.758-106.685 144.799  0.00 97.00      PROA   
ATOM   3367  OG1 THR P 215     -33.931-104.974 144.698  0.00 97.00      PROA   
ATOM   3368  HG1 THR P 215     -34.429-105.280 145.459  0.00 97.00      PROA   
ATOM   3369  CG2 THR P 215     -32.517-105.676 142.908  0.00 97.00      PROA   
ATOM   3370 HG21 THR P 215     -33.120-105.161 142.131  0.00 97.00      PROA   
ATOM   3371 HG22 THR P 215     -31.992-106.537 142.449  0.00 97.00      PROA   
ATOM   3372 HG23 THR P 215     -31.755-104.959 143.286  0.00 97.00      PROA   
ATOM   3373  C   THR P 215     -35.080-107.811 144.715  0.00 97.00      PROA   
ATOM   3374  O   THR P 215     -35.854-107.298 145.521  0.00 97.00      PROA   
ATOM   3375  N   LEU P 216     -34.611-109.069 144.874  0.00 97.00      PROA   
ATOM   3376  HN  LEU P 216     -34.074-109.512 144.160  0.00 97.00      PROA   
ATOM   3377  CA  LEU P 216     -34.715-109.804 146.120  0.00 97.00      PROA   
ATOM   3378  HA  LEU P 216     -35.556-109.428 146.683  0.00 97.00      PROA   
ATOM   3379  CB  LEU P 216     -34.913-111.320 145.885  0.00 97.00      PROA   
ATOM   3380  HB1 LEU P 216     -34.932-111.868 146.851  0.00 97.00      PROA   
ATOM   3381  HB2 LEU P 216     -34.058-111.710 145.291  0.00 97.00      PROA   
ATOM   3382  CG  LEU P 216     -36.225-111.664 145.135  0.00 97.00      PROA   
ATOM   3383  HG  LEU P 216     -36.201-111.171 144.134  0.00 97.00      PROA   
ATOM   3384  CD1 LEU P 216     -36.342-113.178 144.895  0.00 97.00      PROA   
ATOM   3385 HD11 LEU P 216     -36.389-113.718 145.865  0.00 97.00      PROA   
ATOM   3386 HD12 LEU P 216     -35.466-113.546 144.323  0.00 97.00      PROA   
ATOM   3387 HD13 LEU P 216     -37.265-113.405 144.322  0.00 97.00      PROA   
ATOM   3388  CD2 LEU P 216     -37.470-111.153 145.883  0.00 97.00      PROA   
ATOM   3389 HD21 LEU P 216     -37.466-110.047 145.960  0.00 97.00      PROA   
ATOM   3390 HD22 LEU P 216     -37.509-111.589 146.904  0.00 97.00      PROA   
ATOM   3391 HD23 LEU P 216     -38.386-111.457 145.340  0.00 97.00      PROA   
ATOM   3392  C   LEU P 216     -33.481-109.512 146.955  0.00 97.00      PROA   
ATOM   3393  O   LEU P 216     -32.614-108.750 146.534  0.00 97.00      PROA   
ATOM   3394  N   ARG P 217     -33.388-110.070 148.190  0.00 97.00      PROA   
ATOM   3395  HN  ARG P 217     -34.114-110.663 148.531  0.00 97.00      PROA   
ATOM   3396  CA  ARG P 217     -32.263-109.844 149.088  0.00 97.00      PROA   
ATOM   3397  HA  ARG P 217     -32.057-108.782 149.085  0.00 97.00      PROA   
ATOM   3398  CB  ARG P 217     -32.549-110.257 150.557  0.00 97.00      PROA   
ATOM   3399  HB1 ARG P 217     -31.610-110.153 151.150  0.00 97.00      PROA   
ATOM   3400  HB2 ARG P 217     -32.848-111.328 150.578  0.00 97.00      PROA   
ATOM   3401  CG  ARG P 217     -33.614-109.414 151.284  0.00 97.00      PROA   
ATOM   3402  HG1 ARG P 217     -34.580-109.475 150.736  0.00 97.00      PROA   
ATOM   3403  HG2 ARG P 217     -33.289-108.349 151.282  0.00 97.00      PROA   
ATOM   3404  CD  ARG P 217     -33.825-109.898 152.728  0.00 97.00      PROA   
ATOM   3405  HD1 ARG P 217     -32.869-109.928 153.297  0.00 97.00      PROA   
ATOM   3406  HD2 ARG P 217     -34.255-110.924 152.722  0.00 97.00      PROA   
ATOM   3407  NE  ARG P 217     -34.814-109.004 153.412  0.00 97.00      PROA   
ATOM   3408  HE  ARG P 217     -35.772-109.271 153.431  0.00 97.00      PROA   
ATOM   3409  CZ  ARG P 217     -34.488-107.867 154.061  0.00 97.00      PROA   
ATOM   3410  NH1 ARG P 217     -33.238-107.381 154.089  0.00 97.00      PROA   
ATOM   3411 HH11 ARG P 217     -32.534-107.849 153.565  0.00 97.00      PROA   
ATOM   3412 HH12 ARG P 217     -33.057-106.533 154.583  0.00 97.00      PROA   
ATOM   3413  NH2 ARG P 217     -35.454-107.192 154.711  0.00 97.00      PROA   
ATOM   3414 HH21 ARG P 217     -36.385-107.545 154.700  0.00 97.00      PROA   
ATOM   3415 HH22 ARG P 217     -35.214-106.368 155.217  0.00 97.00      PROA   
ATOM   3416  C   ARG P 217     -30.975-110.529 148.647  0.00 97.00      PROA   
ATOM   3417  O   ARG P 217     -30.552-111.534 149.218  0.00 97.00      PROA   
ATOM   3418  N   GLY P 218     -30.316-109.955 147.616  0.00 97.00      PROA   
ATOM   3419  HN  GLY P 218     -30.784-109.222 147.125  0.00 97.00      PROA   
ATOM   3420  CA  GLY P 218     -28.974-110.268 147.162  0.00 97.00      PROA   
ATOM   3421  HA1 GLY P 218     -28.750-109.577 146.362  0.00 97.00      PROA   
ATOM   3422  HA2 GLY P 218     -28.962-111.301 146.848  0.00 97.00      PROA   
ATOM   3423  C   GLY P 218     -27.903-110.077 148.198  0.00 97.00      PROA   
ATOM   3424  O   GLY P 218     -28.100-109.405 149.209  0.00 97.00      PROA   
ATOM   3425  N   ARG P 219     -26.715-110.649 147.908  0.00 97.00      PROA   
ATOM   3426  HN  ARG P 219     -26.604-111.170 147.064  0.00 97.00      PROA   
ATOM   3427  CA  ARG P 219     -25.531-110.574 148.728  0.00 97.00      PROA   
ATOM   3428  HA  ARG P 219     -25.163-109.560 148.661  0.00 97.00      PROA   
ATOM   3429  CB  ARG P 219     -25.732-110.957 150.239  0.00 97.00      PROA   
ATOM   3430  HB1 ARG P 219     -26.348-110.154 150.700  0.00 97.00      PROA   
ATOM   3431  HB2 ARG P 219     -24.764-110.925 150.777  0.00 97.00      PROA   
ATOM   3432  CG  ARG P 219     -26.476-112.285 150.514  0.00 97.00      PROA   
ATOM   3433  HG1 ARG P 219     -25.952-113.132 150.019  0.00 97.00      PROA   
ATOM   3434  HG2 ARG P 219     -27.490-112.215 150.067  0.00 97.00      PROA   
ATOM   3435  CD  ARG P 219     -26.667-112.627 152.001  0.00 97.00      PROA   
ATOM   3436  HD1 ARG P 219     -27.385-113.476 152.096  0.00 97.00      PROA   
ATOM   3437  HD2 ARG P 219     -27.041-111.749 152.569  0.00 97.00      PROA   
ATOM   3438  NE  ARG P 219     -25.330-113.044 152.527  0.00 97.00      PROA   
ATOM   3439  HE  ARG P 219     -24.521-112.919 151.950  0.00 97.00      PROA   
ATOM   3440  CZ  ARG P 219     -25.144-113.905 153.543  0.00 97.00      PROA   
ATOM   3441  NH1 ARG P 219     -26.051-114.015 154.511  0.00 97.00      PROA   
ATOM   3442 HH11 ARG P 219     -26.736-113.298 154.505  0.00 97.00      PROA   
ATOM   3443 HH12 ARG P 219     -25.792-114.513 155.333  0.00 97.00      PROA   
ATOM   3444  NH2 ARG P 219     -24.014-114.628 153.589  0.00 97.00      PROA   
ATOM   3445 HH21 ARG P 219     -23.975-115.446 154.150  0.00 97.00      PROA   
ATOM   3446 HH22 ARG P 219     -23.357-114.518 152.836  0.00 97.00      PROA   
ATOM   3447  C   ARG P 219     -24.534-111.452 148.005  0.00 97.00      PROA   
ATOM   3448  O   ARG P 219     -24.450-111.429 146.779  0.00 97.00      PROA   
ATOM   3449  N   ASP P 220     -23.776-112.275 148.749  0.00 97.00      PROA   
ATOM   3450  HN  ASP P 220     -23.763-112.187 149.745  0.00 97.00      PROA   
ATOM   3451  CA  ASP P 220     -23.007-113.416 148.316  0.00 97.00      PROA   
ATOM   3452  HA  ASP P 220     -22.509-113.182 147.384  0.00 97.00      PROA   
ATOM   3453  CB  ASP P 220     -21.931-113.740 149.406  0.00 97.00      PROA   
ATOM   3454  HB1 ASP P 220     -21.166-112.932 149.367  0.00 97.00      PROA   
ATOM   3455  HB2 ASP P 220     -21.410-114.694 149.203  0.00 97.00      PROA   
ATOM   3456  CG  ASP P 220     -22.458-113.725 150.848  0.00 97.00      PROA   
ATOM   3457  OD1 ASP P 220     -22.250-114.738 151.560  0.00 97.00      PROA   
ATOM   3458  OD2 ASP P 220     -22.995-112.676 151.282  0.00 97.00      PROA   
ATOM   3459  C   ASP P 220     -23.957-114.598 148.076  0.00 97.00      PROA   
ATOM   3460  O   ASP P 220     -23.847-115.663 148.682  0.00 97.00      PROA   
ATOM   3461  N   THR P 221     -24.955-114.422 147.177  0.00 97.00      PROA   
ATOM   3462  HN  THR P 221     -25.047-113.555 146.689  0.00 97.00      PROA   
ATOM   3463  CA  THR P 221     -26.055-115.361 147.019  0.00 97.00      PROA   
ATOM   3464  HA  THR P 221     -26.273-115.709 148.018  0.00 97.00      PROA   
ATOM   3465  CB  THR P 221     -27.359-114.714 146.547  0.00 97.00      PROA   
ATOM   3466  HB  THR P 221     -28.045-115.443 146.056  0.00 97.00      PROA   
ATOM   3467  OG1 THR P 221     -27.115-113.622 145.671  0.00 97.00      PROA   
ATOM   3468  HG1 THR P 221     -26.789-114.017 144.855  0.00 97.00      PROA   
ATOM   3469  CG2 THR P 221     -28.078-114.129 147.773  0.00 97.00      PROA   
ATOM   3470 HG21 THR P 221     -27.442-113.351 148.237  0.00 97.00      PROA   
ATOM   3471 HG22 THR P 221     -28.286-114.915 148.527  0.00 97.00      PROA   
ATOM   3472 HG23 THR P 221     -29.036-113.656 147.470  0.00 97.00      PROA   
ATOM   3473  C   THR P 221     -25.752-116.631 146.231  0.00 97.00      PROA   
ATOM   3474  O   THR P 221     -25.084-116.639 145.199  0.00 97.00      PROA   
ATOM   3475  N   SER P 222     -26.291-117.762 146.743  0.00 97.00      PROA   
ATOM   3476  HN  SER P 222     -26.744-117.731 147.631  0.00 97.00      PROA   
ATOM   3477  CA  SER P 222     -26.228-119.086 146.157  0.00 97.00      PROA   
ATOM   3478  HA  SER P 222     -25.240-119.224 145.739  0.00 97.00      PROA   
ATOM   3479  CB  SER P 222     -26.499-120.172 147.228  0.00 97.00      PROA   
ATOM   3480  HB1 SER P 222     -26.280-121.190 146.841  0.00 97.00      PROA   
ATOM   3481  HB2 SER P 222     -27.568-120.133 147.536  0.00 97.00      PROA   
ATOM   3482  OG  SER P 222     -25.714-119.929 148.393  0.00 97.00      PROA   
ATOM   3483  HG1 SER P 222     -24.830-119.687 148.101  0.00 97.00      PROA   
ATOM   3484  C   SER P 222     -27.253-119.242 145.044  0.00 97.00      PROA   
ATOM   3485  O   SER P 222     -28.067-118.353 144.801  0.00 97.00      PROA   
ATOM   3486  N   SER P 223     -27.223-120.393 144.325  0.00 97.00      PROA   
ATOM   3487  HN  SER P 223     -26.527-121.088 144.499  0.00 97.00      PROA   
ATOM   3488  CA  SER P 223     -28.014-120.692 143.142  0.00 97.00      PROA   
ATOM   3489  HA  SER P 223     -27.732-119.994 142.374  0.00 97.00      PROA   
ATOM   3490  CB  SER P 223     -27.707-122.125 142.651  0.00 97.00      PROA   
ATOM   3491  HB1 SER P 223     -28.167-122.311 141.656  0.00 97.00      PROA   
ATOM   3492  HB2 SER P 223     -28.107-122.872 143.370  0.00 97.00      PROA   
ATOM   3493  OG  SER P 223     -26.300-122.325 142.555  0.00 97.00      PROA   
ATOM   3494  HG1 SER P 223     -25.997-121.806 141.804  0.00 97.00      PROA   
ATOM   3495  C   SER P 223     -29.518-120.586 143.283  0.00 97.00      PROA   
ATOM   3496  O   SER P 223     -30.187-120.115 142.365  0.00 97.00      PROA   
ATOM   3497  N   GLU P 224     -30.080-121.027 144.428  0.00 97.00      PROA   
ATOM   3498  HN  GLU P 224     -29.511-121.331 145.185  0.00 97.00      PROA   
ATOM   3499  CA  GLU P 224     -31.508-121.143 144.624  0.00 97.00      PROA   
ATOM   3500  HA  GLU P 224     -32.032-120.704 143.785  0.00 97.00      PROA   
ATOM   3501  CB  GLU P 224     -31.987-122.616 144.756  0.00 97.00      PROA   
ATOM   3502  HB1 GLU P 224     -33.030-122.605 145.146  0.00 97.00      PROA   
ATOM   3503  HB2 GLU P 224     -31.369-123.157 145.505  0.00 97.00      PROA   
ATOM   3504  CG  GLU P 224     -31.993-123.405 143.426  0.00 97.00      PROA   
ATOM   3505  HG1 GLU P 224     -31.016-123.893 143.238  0.00 97.00      PROA   
ATOM   3506  HG2 GLU P 224     -32.225-122.729 142.575  0.00 97.00      PROA   
ATOM   3507  CD  GLU P 224     -33.094-124.459 143.470  0.00 97.00      PROA   
ATOM   3508  OE1 GLU P 224     -34.276-124.042 143.557  0.00 97.00      PROA   
ATOM   3509  OE2 GLU P 224     -32.774-125.673 143.440  0.00 97.00      PROA   
ATOM   3510  C   GLU P 224     -31.949-120.378 145.853  0.00 97.00      PROA   
ATOM   3511  O   GLU P 224     -31.153-119.991 146.707  0.00 97.00      PROA   
ATOM   3512  N   TYR P 225     -33.280-120.162 145.946  0.00 97.00      PROA   
ATOM   3513  HN  TYR P 225     -33.885-120.507 145.234  0.00 97.00      PROA   
ATOM   3514  CA  TYR P 225     -33.964-119.575 147.075  0.00 97.00      PROA   
ATOM   3515  HA  TYR P 225     -33.290-119.515 147.918  0.00 97.00      PROA   
ATOM   3516  CB  TYR P 225     -34.553-118.163 146.740  0.00 97.00      PROA   
ATOM   3517  HB1 TYR P 225     -33.738-117.522 146.337  0.00 97.00      PROA   
ATOM   3518  HB2 TYR P 225     -34.927-117.687 147.672  0.00 97.00      PROA   
ATOM   3519  CG  TYR P 225     -35.680-118.179 145.721  0.00 97.00      PROA   
ATOM   3520  CD1 TYR P 225     -37.021-118.040 146.130  0.00 97.00      PROA   
ATOM   3521  HD1 TYR P 225     -37.252-117.926 147.179  0.00 97.00      PROA   
ATOM   3522  CE1 TYR P 225     -38.062-118.074 145.194  0.00 97.00      PROA   
ATOM   3523  HE1 TYR P 225     -39.086-117.976 145.523  0.00 97.00      PROA   
ATOM   3524  CZ  TYR P 225     -37.777-118.262 143.836  0.00 97.00      PROA   
ATOM   3525  OH  TYR P 225     -38.822-118.348 142.892  0.00 97.00      PROA   
ATOM   3526  HH  TYR P 225     -39.644-118.127 143.337  0.00 97.00      PROA   
ATOM   3527  CD2 TYR P 225     -35.407-118.318 144.348  0.00 97.00      PROA   
ATOM   3528  HD2 TYR P 225     -34.386-118.411 144.008  0.00 97.00      PROA   
ATOM   3529  CE2 TYR P 225     -36.448-118.375 143.413  0.00 97.00      PROA   
ATOM   3530  HE2 TYR P 225     -36.228-118.520 142.366  0.00 97.00      PROA   
ATOM   3531  C   TYR P 225     -35.045-120.598 147.378  0.00 97.00      PROA   
ATOM   3532  O   TYR P 225     -35.352-121.430 146.525  0.00 97.00      PROA   
ATOM   3533  N   GLN P 226     -35.650-120.591 148.593  0.00 97.00      PROA   
ATOM   3534  HN  GLN P 226     -35.403-119.942 149.308  0.00 97.00      PROA   
ATOM   3535  CA  GLN P 226     -36.733-121.516 148.888  0.00 97.00      PROA   
ATOM   3536  HA  GLN P 226     -37.125-121.852 147.942  0.00 97.00      PROA   
ATOM   3537  CB  GLN P 226     -36.313-122.785 149.691  0.00 97.00      PROA   
ATOM   3538  HB1 GLN P 226     -37.169-123.172 150.288  0.00 97.00      PROA   
ATOM   3539  HB2 GLN P 226     -35.518-122.505 150.416  0.00 97.00      PROA   
ATOM   3540  CG  GLN P 226     -35.823-123.960 148.811  0.00 97.00      PROA   
ATOM   3541  HG1 GLN P 226     -35.660-124.866 149.431  0.00 97.00      PROA   
ATOM   3542  HG2 GLN P 226     -34.864-123.677 148.327  0.00 97.00      PROA   
ATOM   3543  CD  GLN P 226     -36.863-124.296 147.733  0.00 97.00      PROA   
ATOM   3544  OE1 GLN P 226     -38.074-124.194 147.962  0.00 97.00      PROA   
ATOM   3545  NE2 GLN P 226     -36.380-124.663 146.513  0.00 97.00      PROA   
ATOM   3546 HE21 GLN P 226     -37.019-124.641 145.744  0.00 97.00      PROA   
ATOM   3547 HE22 GLN P 226     -35.399-124.684 146.335  0.00 97.00      PROA   
ATOM   3548  C   GLN P 226     -37.942-120.846 149.476  0.00 97.00      PROA   
ATOM   3549  O   GLN P 226     -37.874-119.760 150.047  0.00 97.00      PROA   
ATOM   3550  N   ILE P 227     -39.112-121.500 149.266  0.00 97.00      PROA   
ATOM   3551  HN  ILE P 227     -39.104-122.406 148.848  0.00 97.00      PROA   
ATOM   3552  CA  ILE P 227     -40.411-120.888 149.434  0.00 97.00      PROA   
ATOM   3553  HA  ILE P 227     -40.281-119.890 149.827  0.00 97.00      PROA   
ATOM   3554  CB  ILE P 227     -41.204-120.787 148.128  0.00 97.00      PROA   
ATOM   3555  HB  ILE P 227     -41.755-121.733 147.922  0.00 97.00      PROA   
ATOM   3556  CG2 ILE P 227     -42.219-119.636 148.297  0.00 97.00      PROA   
ATOM   3557 HG21 ILE P 227     -41.690-118.671 148.444  0.00 97.00      PROA   
ATOM   3558 HG22 ILE P 227     -42.884-119.808 149.167  0.00 97.00      PROA   
ATOM   3559 HG23 ILE P 227     -42.854-119.537 147.396  0.00 97.00      PROA   
ATOM   3560  CG1 ILE P 227     -40.280-120.549 146.900  0.00 97.00      PROA   
ATOM   3561 HG11 ILE P 227     -39.564-121.393 146.789  0.00 97.00      PROA   
ATOM   3562 HG12 ILE P 227     -39.693-119.621 147.072  0.00 97.00      PROA   
ATOM   3563  CD  ILE P 227     -41.045-120.438 145.574  0.00 97.00      PROA   
ATOM   3564  HD1 ILE P 227     -41.642-119.502 145.535  0.00 97.00      PROA   
ATOM   3565  HD2 ILE P 227     -41.735-121.301 145.455  0.00 97.00      PROA   
ATOM   3566  HD3 ILE P 227     -40.337-120.435 144.719  0.00 97.00      PROA   
ATOM   3567  C   ILE P 227     -41.178-121.702 150.454  0.00 97.00      PROA   
ATOM   3568  O   ILE P 227     -41.312-122.917 150.337  0.00 97.00      PROA   
ATOM   3569  N   LEU P 228     -41.697-121.037 151.507  0.00 97.00      PROA   
ATOM   3570  HN  LEU P 228     -41.593-120.047 151.578  0.00 97.00      PROA   
ATOM   3571  CA  LEU P 228     -42.230-121.689 152.687  0.00 97.00      PROA   
ATOM   3572  HA  LEU P 228     -41.826-122.690 152.766  0.00 97.00      PROA   
ATOM   3573  CB  LEU P 228     -41.831-120.895 153.961  0.00 97.00      PROA   
ATOM   3574  HB1 LEU P 228     -42.337-121.357 154.838  0.00 97.00      PROA   
ATOM   3575  HB2 LEU P 228     -42.185-119.845 153.880  0.00 97.00      PROA   
ATOM   3576  CG  LEU P 228     -40.309-120.880 154.292  0.00 97.00      PROA   
ATOM   3577  HG  LEU P 228     -39.926-121.921 154.168  0.00 97.00      PROA   
ATOM   3578  CD1 LEU P 228     -39.455-119.949 153.404  0.00 97.00      PROA   
ATOM   3579 HD11 LEU P 228     -39.874-118.921 153.413  0.00 97.00      PROA   
ATOM   3580 HD12 LEU P 228     -39.404-120.310 152.360  0.00 97.00      PROA   
ATOM   3581 HD13 LEU P 228     -38.415-119.905 153.791  0.00 97.00      PROA   
ATOM   3582  CD2 LEU P 228     -40.089-120.485 155.764  0.00 97.00      PROA   
ATOM   3583 HD21 LEU P 228     -40.637-121.173 156.440  0.00 97.00      PROA   
ATOM   3584 HD22 LEU P 228     -40.451-119.449 155.936  0.00 97.00      PROA   
ATOM   3585 HD23 LEU P 228     -39.008-120.527 156.015  0.00 97.00      PROA   
ATOM   3586  C   LEU P 228     -43.743-121.821 152.596  0.00 97.00      PROA   
ATOM   3587  O   LEU P 228     -44.401-122.201 153.562  0.00 97.00      PROA   
ATOM   3588  N   THR P 229     -44.286-121.513 151.398  0.00 97.00      PROA   
ATOM   3589  HN  THR P 229     -43.638-121.296 150.674  0.00 97.00      PROA   
ATOM   3590  CA  THR P 229     -45.682-121.401 151.013  0.00 97.00      PROA   
ATOM   3591  HA  THR P 229     -46.020-122.358 150.644  0.00 97.00      PROA   
ATOM   3592  CB  THR P 229     -46.661-120.856 152.074  0.00 97.00      PROA   
ATOM   3593  HB  THR P 229     -46.161-120.037 152.641  0.00 97.00      PROA   
ATOM   3594  OG1 THR P 229     -47.022-121.889 152.979  0.00 97.00      PROA   
ATOM   3595  HG1 THR P 229     -46.193-122.192 153.358  0.00 97.00      PROA   
ATOM   3596  CG2 THR P 229     -47.998-120.311 151.518  0.00 97.00      PROA   
ATOM   3597 HG21 THR P 229     -48.557-121.093 150.972  0.00 97.00      PROA   
ATOM   3598 HG22 THR P 229     -47.852-119.447 150.845  0.00 97.00      PROA   
ATOM   3599 HG23 THR P 229     -48.636-119.969 152.363  0.00 97.00      PROA   
ATOM   3600  C   THR P 229     -45.603-120.435 149.865  0.00 97.00      PROA   
ATOM   3601  O   THR P 229     -45.526-119.230 150.092  0.00 97.00      PROA   
ATOM   3602  N   ALA P 230     -45.569-120.906 148.591  0.00 97.00      PROA   
ATOM   3603  HN  ALA P 230     -45.513-121.878 148.372  0.00 97.00      PROA   
ATOM   3604  CA  ALA P 230     -45.671-120.005 147.455  0.00 97.00      PROA   
ATOM   3605  HA  ALA P 230     -44.970-119.202 147.621  0.00 97.00      PROA   
ATOM   3606  CB  ALA P 230     -45.319-120.678 146.117  0.00 97.00      PROA   
ATOM   3607  HB1 ALA P 230     -46.022-121.509 145.894  0.00 97.00      PROA   
ATOM   3608  HB2 ALA P 230     -44.286-121.088 146.166  0.00 97.00      PROA   
ATOM   3609  HB3 ALA P 230     -45.350-119.942 145.288  0.00 97.00      PROA   
ATOM   3610  C   ALA P 230     -47.049-119.388 147.380  0.00 97.00      PROA   
ATOM   3611  O   ALA P 230     -48.032-120.049 147.669  0.00 97.00      PROA   
ATOM   3612  N   ARG P 231     -47.151-118.094 147.023  0.00 97.00      PROA   
ATOM   3613  HN  ARG P 231     -46.318-117.582 146.812  0.00 97.00      PROA   
ATOM   3614  CA  ARG P 231     -48.347-117.304 147.218  0.00 97.00      PROA   
ATOM   3615  HA  ARG P 231     -49.145-117.932 147.581  0.00 97.00      PROA   
ATOM   3616  CB  ARG P 231     -48.100-116.204 148.282  0.00 97.00      PROA   
ATOM   3617  HB1 ARG P 231     -48.957-115.506 148.288  0.00 97.00      PROA   
ATOM   3618  HB2 ARG P 231     -47.198-115.612 148.016  0.00 97.00      PROA   
ATOM   3619  CG  ARG P 231     -47.929-116.779 149.703  0.00 97.00      PROA   
ATOM   3620  HG1 ARG P 231     -46.884-117.142 149.796  0.00 97.00      PROA   
ATOM   3621  HG2 ARG P 231     -48.589-117.667 149.801  0.00 97.00      PROA   
ATOM   3622  CD  ARG P 231     -48.200-115.798 150.868  0.00 97.00      PROA   
ATOM   3623  HD1 ARG P 231     -47.502-114.937 150.780  0.00 97.00      PROA   
ATOM   3624  HD2 ARG P 231     -48.053-116.289 151.852  0.00 97.00      PROA   
ATOM   3625  NE  ARG P 231     -49.586-115.230 150.814  0.00 97.00      PROA   
ATOM   3626  HE  ARG P 231     -49.644-114.278 150.506  0.00 97.00      PROA   
ATOM   3627  CZ  ARG P 231     -50.654-115.959 150.451  0.00 97.00      PROA   
ATOM   3628  NH1 ARG P 231     -50.908-117.166 150.951  0.00 97.00      PROA   
ATOM   3629 HH11 ARG P 231     -50.304-117.537 151.642  0.00 97.00      PROA   
ATOM   3630 HH12 ARG P 231     -51.675-117.664 150.537  0.00 97.00      PROA   
ATOM   3631  NH2 ARG P 231     -51.452-115.499 149.476  0.00 97.00      PROA   
ATOM   3632 HH21 ARG P 231     -51.134-114.669 149.013  0.00 97.00      PROA   
ATOM   3633 HH22 ARG P 231     -51.939-116.196 148.950  0.00 97.00      PROA   
ATOM   3634  C   ARG P 231     -48.875-116.648 145.962  0.00 97.00      PROA   
ATOM   3635  O   ARG P 231     -48.195-116.493 144.959  0.00 97.00      PROA   
ATOM   3636  N   ARG P 232     -50.144-116.201 146.013  0.00 97.00      PROA   
ATOM   3637  HN  ARG P 232     -50.735-116.492 146.768  0.00 97.00      PROA   
ATOM   3638  CA  ARG P 232     -50.777-115.335 145.036  0.00 97.00      PROA   
ATOM   3639  HA  ARG P 232     -50.895-115.906 144.127  0.00 97.00      PROA   
ATOM   3640  CB  ARG P 232     -52.164-114.934 145.594  0.00 97.00      PROA   
ATOM   3641  HB1 ARG P 232     -52.459-113.911 145.286  0.00 97.00      PROA   
ATOM   3642  HB2 ARG P 232     -52.077-114.909 146.705  0.00 97.00      PROA   
ATOM   3643  CG  ARG P 232     -53.261-115.943 145.214  0.00 97.00      PROA   
ATOM   3644  HG1 ARG P 232     -54.000-116.022 146.045  0.00 97.00      PROA   
ATOM   3645  HG2 ARG P 232     -52.791-116.943 145.119  0.00 97.00      PROA   
ATOM   3646  CD  ARG P 232     -53.975-115.575 143.908  0.00 97.00      PROA   
ATOM   3647  HD1 ARG P 232     -54.647-116.384 143.557  0.00 97.00      PROA   
ATOM   3648  HD2 ARG P 232     -53.236-115.337 143.111  0.00 97.00      PROA   
ATOM   3649  NE  ARG P 232     -54.830-114.402 144.267  0.00 97.00      PROA   
ATOM   3650  HE  ARG P 232     -55.299-114.452 145.145  0.00 97.00      PROA   
ATOM   3651  CZ  ARG P 232     -54.724-113.170 143.729  0.00 97.00      PROA   
ATOM   3652  NH1 ARG P 232     -54.082-112.930 142.577  0.00 97.00      PROA   
ATOM   3653 HH11 ARG P 232     -53.631-113.685 142.112  0.00 97.00      PROA   
ATOM   3654 HH12 ARG P 232     -54.017-111.994 142.242  0.00 97.00      PROA   
ATOM   3655  NH2 ARG P 232     -55.261-112.139 144.407  0.00 97.00      PROA   
ATOM   3656 HH21 ARG P 232     -55.631-112.310 145.317  0.00 97.00      PROA   
ATOM   3657 HH22 ARG P 232     -55.126-111.215 144.061  0.00 97.00      PROA   
ATOM   3658  C   ARG P 232     -50.006-114.082 144.648  0.00 97.00      PROA   
ATOM   3659  O   ARG P 232     -49.932-113.723 143.478  0.00 97.00      PROA   
ATOM   3660  N   GLU P 233     -49.390-113.406 145.628  0.00 97.00      PROA   
ATOM   3661  HN  GLU P 233     -49.597-113.634 146.580  0.00 97.00      PROA   
ATOM   3662  CA  GLU P 233     -48.526-112.261 145.487  0.00 97.00      PROA   
ATOM   3663  HA  GLU P 233     -48.971-111.605 144.752  0.00 97.00      PROA   
ATOM   3664  CB  GLU P 233     -48.476-111.480 146.831  0.00 97.00      PROA   
ATOM   3665  HB1 GLU P 233     -49.434-110.924 146.952  0.00 97.00      PROA   
ATOM   3666  HB2 GLU P 233     -47.667-110.720 146.771  0.00 97.00      PROA   
ATOM   3667  CG  GLU P 233     -48.237-112.357 148.089  0.00 97.00      PROA   
ATOM   3668  HG1 GLU P 233     -47.678-111.751 148.835  0.00 97.00      PROA   
ATOM   3669  HG2 GLU P 233     -47.613-113.235 147.833  0.00 97.00      PROA   
ATOM   3670  CD  GLU P 233     -49.520-112.831 148.782  0.00 97.00      PROA   
ATOM   3671  OE1 GLU P 233     -50.398-113.423 148.112  0.00 97.00      PROA   
ATOM   3672  OE2 GLU P 233     -49.625-112.632 150.020  0.00 97.00      PROA   
ATOM   3673  C   GLU P 233     -47.141-112.586 144.933  0.00 97.00      PROA   
ATOM   3674  O   GLU P 233     -46.442-111.696 144.449  0.00 97.00      PROA   
ATOM   3675  N   ASP P 234     -46.738-113.879 144.927  0.00 97.00      PROA   
ATOM   3676  HN  ASP P 234     -47.258-114.578 145.412  0.00 97.00      PROA   
ATOM   3677  CA  ASP P 234     -45.538-114.367 144.270  0.00 97.00      PROA   
ATOM   3678  HA  ASP P 234     -44.732-113.673 144.472  0.00 97.00      PROA   
ATOM   3679  CB  ASP P 234     -45.116-115.783 144.770  0.00 97.00      PROA   
ATOM   3680  HB1 ASP P 234     -44.171-116.096 144.286  0.00 97.00      PROA   
ATOM   3681  HB2 ASP P 234     -45.886-116.531 144.495  0.00 97.00      PROA   
ATOM   3682  CG  ASP P 234     -44.877-115.898 146.277  0.00 97.00      PROA   
ATOM   3683  OD1 ASP P 234     -44.956-114.889 147.021  0.00 97.00      PROA   
ATOM   3684  OD2 ASP P 234     -44.582-117.049 146.697  0.00 97.00      PROA   
ATOM   3685  C   ASP P 234     -45.727-114.473 142.753  0.00 97.00      PROA   
ATOM   3686  O   ASP P 234     -44.762-114.639 142.012  0.00 97.00      PROA   
ATOM   3687  N   SER P 235     -46.983-114.402 142.245  0.00 97.00      PROA   
ATOM   3688  HN  SER P 235     -47.745-114.238 142.867  0.00 97.00      PROA   
ATOM   3689  CA  SER P 235     -47.314-114.621 140.837  0.00 97.00      PROA   
ATOM   3690  HA  SER P 235     -46.924-115.600 140.591  0.00 97.00      PROA   
ATOM   3691  CB  SER P 235     -48.852-114.644 140.550  0.00 97.00      PROA   
ATOM   3692  HB1 SER P 235     -49.338-115.303 141.299  0.00 97.00      PROA   
ATOM   3693  HB2 SER P 235     -49.043-115.067 139.542  0.00 97.00      PROA   
ATOM   3694  OG  SER P 235     -49.481-113.365 140.633  0.00 97.00      PROA   
ATOM   3695  HG1 SER P 235     -48.809-112.727 140.365  0.00 97.00      PROA   
ATOM   3696  C   SER P 235     -46.672-113.618 139.884  0.00 97.00      PROA   
ATOM   3697  O   SER P 235     -47.038-112.444 139.852  0.00 97.00      PROA   
ATOM   3698  N   GLY P 236     -45.701-114.048 139.051  0.00 97.00      PROA   
ATOM   3699  HN  GLY P 236     -45.357-114.984 139.062  0.00 97.00      PROA   
ATOM   3700  CA  GLY P 236     -45.108-113.089 138.143  0.00 97.00      PROA   
ATOM   3701  HA1 GLY P 236     -44.716-112.268 138.729  0.00 97.00      PROA   
ATOM   3702  HA2 GLY P 236     -45.862-112.791 137.427  0.00 97.00      PROA   
ATOM   3703  C   GLY P 236     -43.975-113.665 137.367  0.00 97.00      PROA   
ATOM   3704  O   GLY P 236     -43.994-114.820 136.963  0.00 97.00      PROA   
ATOM   3705  N   LEU P 237     -42.950-112.825 137.120  0.00 97.00      PROA   
ATOM   3706  HN  LEU P 237     -42.936-111.905 137.503  0.00 97.00      PROA   
ATOM   3707  CA  LEU P 237     -41.848-113.132 136.249  0.00 97.00      PROA   
ATOM   3708  HA  LEU P 237     -41.997-114.093 135.780  0.00 97.00      PROA   
ATOM   3709  CB  LEU P 237     -41.674-112.053 135.157  0.00 97.00      PROA   
ATOM   3710  HB1 LEU P 237     -40.817-112.341 134.519  0.00 97.00      PROA   
ATOM   3711  HB2 LEU P 237     -41.438-111.074 135.629  0.00 97.00      PROA   
ATOM   3712  CG  LEU P 237     -42.870-111.845 134.198  0.00 97.00      PROA   
ATOM   3713  HG  LEU P 237     -43.767-111.550 134.788  0.00 97.00      PROA   
ATOM   3714  CD1 LEU P 237     -42.546-110.703 133.218  0.00 97.00      PROA   
ATOM   3715 HD11 LEU P 237     -41.635-110.956 132.635  0.00 97.00      PROA   
ATOM   3716 HD12 LEU P 237     -42.345-109.763 133.773  0.00 97.00      PROA   
ATOM   3717 HD13 LEU P 237     -43.386-110.534 132.513  0.00 97.00      PROA   
ATOM   3718  CD2 LEU P 237     -43.200-113.131 133.422  0.00 97.00      PROA   
ATOM   3719 HD21 LEU P 237     -43.507-113.931 134.123  0.00 97.00      PROA   
ATOM   3720 HD22 LEU P 237     -42.307-113.473 132.857  0.00 97.00      PROA   
ATOM   3721 HD23 LEU P 237     -44.029-112.959 132.705  0.00 97.00      PROA   
ATOM   3722  C   LEU P 237     -40.592-113.220 137.083  0.00 97.00      PROA   
ATOM   3723  O   LEU P 237     -40.388-112.443 138.010  0.00 97.00      PROA   
ATOM   3724  N   TYR P 238     -39.748-114.233 136.789  0.00 97.00      PROA   
ATOM   3725  HN  TYR P 238     -39.979-114.864 136.050  0.00 97.00      PROA   
ATOM   3726  CA  TYR P 238     -38.569-114.588 137.549  0.00 97.00      PROA   
ATOM   3727  HA  TYR P 238     -38.352-113.812 138.271  0.00 97.00      PROA   
ATOM   3728  CB  TYR P 238     -38.727-115.960 138.256  0.00 97.00      PROA   
ATOM   3729  HB1 TYR P 238     -37.756-116.333 138.648  0.00 97.00      PROA   
ATOM   3730  HB2 TYR P 238     -39.129-116.714 137.543  0.00 97.00      PROA   
ATOM   3731  CG  TYR P 238     -39.682-115.843 139.409  0.00 97.00      PROA   
ATOM   3732  CD1 TYR P 238     -41.075-115.874 139.210  0.00 97.00      PROA   
ATOM   3733  HD1 TYR P 238     -41.470-115.971 138.208  0.00 97.00      PROA   
ATOM   3734  CE1 TYR P 238     -41.953-115.783 140.296  0.00 97.00      PROA   
ATOM   3735  HE1 TYR P 238     -43.021-115.806 140.132  0.00 97.00      PROA   
ATOM   3736  CZ  TYR P 238     -41.438-115.691 141.595  0.00 97.00      PROA   
ATOM   3737  OH  TYR P 238     -42.291-115.603 142.706  0.00 97.00      PROA   
ATOM   3738  HH  TYR P 238     -43.166-115.357 142.389  0.00 97.00      PROA   
ATOM   3739  CD2 TYR P 238     -39.184-115.747 140.719  0.00 97.00      PROA   
ATOM   3740  HD2 TYR P 238     -38.117-115.734 140.891  0.00 97.00      PROA   
ATOM   3741  CE2 TYR P 238     -40.059-115.676 141.807  0.00 97.00      PROA   
ATOM   3742  HE2 TYR P 238     -39.671-115.594 142.812  0.00 97.00      PROA   
ATOM   3743  C   TYR P 238     -37.375-114.705 136.639  0.00 97.00      PROA   
ATOM   3744  O   TYR P 238     -37.458-115.298 135.570  0.00 97.00      PROA   
ATOM   3745  N   TRP P 239     -36.205-114.173 137.057  0.00 97.00      PROA   
ATOM   3746  HN  TRP P 239     -36.138-113.649 137.902  0.00 97.00      PROA   
ATOM   3747  CA  TRP P 239     -34.987-114.358 136.295  0.00 97.00      PROA   
ATOM   3748  HA  TRP P 239     -35.052-115.295 135.757  0.00 97.00      PROA   
ATOM   3749  CB  TRP P 239     -34.730-113.231 135.252  0.00 97.00      PROA   
ATOM   3750  HB1 TRP P 239     -35.587-113.255 134.548  0.00 97.00      PROA   
ATOM   3751  HB2 TRP P 239     -33.830-113.471 134.648  0.00 97.00      PROA   
ATOM   3752  CG  TRP P 239     -34.620-111.826 135.763  0.00 97.00      PROA   
ATOM   3753  CD1 TRP P 239     -35.675-111.018 136.088  0.00 97.00      PROA   
ATOM   3754  HD1 TRP P 239     -36.703-111.333 136.066  0.00 97.00      PROA   
ATOM   3755  NE1 TRP P 239     -35.227-109.766 136.405  0.00 97.00      PROA   
ATOM   3756  HE1 TRP P 239     -35.791-108.990 136.594  0.00 97.00      PROA   
ATOM   3757  CE2 TRP P 239     -33.868-109.734 136.309  0.00 97.00      PROA   
ATOM   3758  CD2 TRP P 239     -33.439-111.020 135.903  0.00 97.00      PROA   
ATOM   3759  CE3 TRP P 239     -32.081-111.261 135.706  0.00 97.00      PROA   
ATOM   3760  HE3 TRP P 239     -31.725-112.230 135.388  0.00 97.00      PROA   
ATOM   3761  CZ3 TRP P 239     -31.178-110.226 135.960  0.00 97.00      PROA   
ATOM   3762  HZ3 TRP P 239     -30.118-110.406 135.865  0.00 97.00      PROA   
ATOM   3763  CZ2 TRP P 239     -32.971-108.703 136.544  0.00 97.00      PROA   
ATOM   3764  HZ2 TRP P 239     -33.308-107.734 136.879  0.00 97.00      PROA   
ATOM   3765  CH2 TRP P 239     -31.613-108.969 136.372  0.00 97.00      PROA   
ATOM   3766  HH2 TRP P 239     -30.884-108.201 136.590  0.00 97.00      PROA   
ATOM   3767  C   TRP P 239     -33.819-114.507 137.235  0.00 97.00      PROA   
ATOM   3768  O   TRP P 239     -33.873-114.122 138.400  0.00 97.00      PROA   
ATOM   3769  N   CYS P 240     -32.729-115.111 136.715  0.00 97.00      PROA   
ATOM   3770  HN  CYS P 240     -32.758-115.446 135.775  0.00 97.00      PROA   
ATOM   3771  CA  CYS P 240     -31.495-115.332 137.437  0.00 97.00      PROA   
ATOM   3772  HA  CYS P 240     -31.511-114.724 138.327  0.00 97.00      PROA   
ATOM   3773  CB  CYS P 240     -31.292-116.818 137.855  0.00 97.00      PROA   
ATOM   3774  HB1 CYS P 240     -32.059-117.031 138.630  0.00 97.00      PROA   
ATOM   3775  HB2 CYS P 240     -30.302-116.955 138.340  0.00 97.00      PROA   
ATOM   3776  SG  CYS P 240     -31.522-118.007 136.489  0.00 97.00      PROA   
ATOM   3777  C   CYS P 240     -30.318-114.849 136.616  0.00 97.00      PROA   
ATOM   3778  O   CYS P 240     -30.368-114.731 135.397  0.00 97.00      PROA   
ATOM   3779  N   GLU P 241     -29.207-114.515 137.299  0.00 97.00      PROA   
ATOM   3780  HN  GLU P 241     -29.184-114.578 138.293  0.00 97.00      PROA   
ATOM   3781  CA  GLU P 241     -28.046-113.924 136.676  0.00 97.00      PROA   
ATOM   3782  HA  GLU P 241     -28.169-113.900 135.602  0.00 97.00      PROA   
ATOM   3783  CB  GLU P 241     -27.890-112.460 137.141  0.00 97.00      PROA   
ATOM   3784  HB1 GLU P 241     -27.935-112.427 138.250  0.00 97.00      PROA   
ATOM   3785  HB2 GLU P 241     -28.801-111.942 136.761  0.00 97.00      PROA   
ATOM   3786  CG  GLU P 241     -26.616-111.731 136.674  0.00 97.00      PROA   
ATOM   3787  HG1 GLU P 241     -26.408-111.969 135.609  0.00 97.00      PROA   
ATOM   3788  HG2 GLU P 241     -25.744-112.031 137.292  0.00 97.00      PROA   
ATOM   3789  CD  GLU P 241     -26.772-110.221 136.765  0.00 97.00      PROA   
ATOM   3790  OE1 GLU P 241     -27.845-109.741 137.208  0.00 97.00      PROA   
ATOM   3791  OE2 GLU P 241     -25.818-109.521 136.335  0.00 97.00      PROA   
ATOM   3792  C   GLU P 241     -26.818-114.761 136.938  0.00 97.00      PROA   
ATOM   3793  O   GLU P 241     -26.666-115.350 138.008  0.00 97.00      PROA   
ATOM   3794  N   ALA P 242     -25.922-114.859 135.925  0.00 97.00      PROA   
ATOM   3795  HN  ALA P 242     -26.081-114.402 135.054  0.00 97.00      PROA   
ATOM   3796  CA  ALA P 242     -24.717-115.650 136.004  0.00 97.00      PROA   
ATOM   3797  HA  ALA P 242     -24.422-115.753 137.040  0.00 97.00      PROA   
ATOM   3798  CB  ALA P 242     -24.921-117.041 135.375  0.00 97.00      PROA   
ATOM   3799  HB1 ALA P 242     -25.210-116.945 134.307  0.00 97.00      PROA   
ATOM   3800  HB2 ALA P 242     -25.740-117.574 135.907  0.00 97.00      PROA   
ATOM   3801  HB3 ALA P 242     -24.001-117.657 135.449  0.00 97.00      PROA   
ATOM   3802  C   ALA P 242     -23.608-114.923 135.276  0.00 97.00      PROA   
ATOM   3803  O   ALA P 242     -23.827-114.287 134.248  0.00 97.00      PROA   
ATOM   3804  N   ALA P 243     -22.371-114.979 135.826  0.00 97.00      PROA   
ATOM   3805  HN  ALA P 243     -22.196-115.485 136.664  0.00 97.00      PROA   
ATOM   3806  CA  ALA P 243     -21.274-114.179 135.338  0.00 97.00      PROA   
ATOM   3807  HA  ALA P 243     -21.337-114.097 134.260  0.00 97.00      PROA   
ATOM   3808  CB  ALA P 243     -21.304-112.777 135.988  0.00 97.00      PROA   
ATOM   3809  HB1 ALA P 243     -21.234-112.859 137.094  0.00 97.00      PROA   
ATOM   3810  HB2 ALA P 243     -22.265-112.271 135.747  0.00 97.00      PROA   
ATOM   3811  HB3 ALA P 243     -20.475-112.137 135.625  0.00 97.00      PROA   
ATOM   3812  C   ALA P 243     -19.953-114.838 135.677  0.00 97.00      PROA   
ATOM   3813  O   ALA P 243     -19.869-115.735 136.513  0.00 97.00      PROA   
ATOM   3814  N   THR P 244     -18.869-114.384 135.007  0.00 97.00      PROA   
ATOM   3815  HN  THR P 244     -18.993-113.731 134.260  0.00 97.00      PROA   
ATOM   3816  CA  THR P 244     -17.486-114.562 135.419  0.00 97.00      PROA   
ATOM   3817  HA  THR P 244     -17.304-115.615 135.593  0.00 97.00      PROA   
ATOM   3818  CB  THR P 244     -16.516-114.039 134.373  0.00 97.00      PROA   
ATOM   3819  HB  THR P 244     -15.477-114.054 134.758  0.00 97.00      PROA   
ATOM   3820  OG1 THR P 244     -16.857-112.708 134.030  0.00 97.00      PROA   
ATOM   3821  HG1 THR P 244     -17.074-112.280 134.862  0.00 97.00      PROA   
ATOM   3822  CG2 THR P 244     -16.535-114.888 133.089  0.00 97.00      PROA   
ATOM   3823 HG21 THR P 244     -17.554-114.942 132.655  0.00 97.00      PROA   
ATOM   3824 HG22 THR P 244     -16.178-115.916 133.299  0.00 97.00      PROA   
ATOM   3825 HG23 THR P 244     -15.858-114.430 132.334  0.00 97.00      PROA   
ATOM   3826  C   THR P 244     -17.207-113.798 136.713  0.00 97.00      PROA   
ATOM   3827  O   THR P 244     -17.686-112.680 136.885  0.00 97.00      PROA   
ATOM   3828  N   GLU P 245     -16.376-114.371 137.615  0.00 97.00      PROA   
ATOM   3829  HN  GLU P 245     -15.950-115.247 137.400  0.00 97.00      PROA   
ATOM   3830  CA  GLU P 245     -16.001-113.884 138.939  0.00 97.00      PROA   
ATOM   3831  HA  GLU P 245     -16.880-113.843 139.568  0.00 97.00      PROA   
ATOM   3832  CB  GLU P 245     -14.974-114.943 139.439  0.00 97.00      PROA   
ATOM   3833  HB1 GLU P 245     -13.994-114.759 138.949  0.00 97.00      PROA   
ATOM   3834  HB2 GLU P 245     -15.351-115.919 139.046  0.00 97.00      PROA   
ATOM   3835  CG  GLU P 245     -14.741-115.076 140.959  0.00 97.00      PROA   
ATOM   3836  HG1 GLU P 245     -15.506-114.492 141.507  0.00 97.00      PROA   
ATOM   3837  HG2 GLU P 245     -13.740-114.669 141.215  0.00 97.00      PROA   
ATOM   3838  CD  GLU P 245     -14.785-116.523 141.476  0.00 97.00      PROA   
ATOM   3839  OE1 GLU P 245     -14.567-117.482 140.693  0.00 97.00      PROA   
ATOM   3840  OE2 GLU P 245     -15.035-116.677 142.697  0.00 97.00      PROA   
ATOM   3841  C   GLU P 245     -15.362-112.495 138.861  0.00 97.00      PROA   
ATOM   3842  O   GLU P 245     -15.681-111.566 139.600  0.00 97.00      PROA   
ATOM   3843  N   ASP P 246     -14.484-112.354 137.864  0.00 97.00      PROA   
ATOM   3844  HN  ASP P 246     -14.230-113.181 137.363  0.00 97.00      PROA   
ATOM   3845  CA  ASP P 246     -13.720-111.225 137.399  0.00 97.00      PROA   
ATOM   3846  HA  ASP P 246     -13.236-110.768 138.252  0.00 97.00      PROA   
ATOM   3847  CB  ASP P 246     -12.628-111.803 136.434  0.00 97.00      PROA   
ATOM   3848  HB1 ASP P 246     -11.789-112.210 137.041  0.00 97.00      PROA   
ATOM   3849  HB2 ASP P 246     -12.208-111.020 135.773  0.00 97.00      PROA   
ATOM   3850  CG  ASP P 246     -13.159-112.969 135.579  0.00 97.00      PROA   
ATOM   3851  OD1 ASP P 246     -13.336-114.099 136.112  0.00 97.00      PROA   
ATOM   3852  OD2 ASP P 246     -13.458-112.727 134.387  0.00 97.00      PROA   
ATOM   3853  C   ASP P 246     -14.546-110.119 136.718  0.00 97.00      PROA   
ATOM   3854  O   ASP P 246     -14.060-109.002 136.543  0.00 97.00      PROA   
ATOM   3855  N   GLY P 247     -15.821-110.371 136.330  0.00 97.00      PROA   
ATOM   3856  HN  GLY P 247     -16.230-111.249 136.570  0.00 97.00      PROA   
ATOM   3857  CA  GLY P 247     -16.706-109.365 135.734  0.00 97.00      PROA   
ATOM   3858  HA1 GLY P 247     -16.610-108.441 136.288  0.00 97.00      PROA   
ATOM   3859  HA2 GLY P 247     -17.712-109.759 135.777  0.00 97.00      PROA   
ATOM   3860  C   GLY P 247     -16.428-109.050 134.283  0.00 97.00      PROA   
ATOM   3861  O   GLY P 247     -16.915-108.058 133.738  0.00 97.00      PROA   
ATOM   3862  N   ASN P 248     -15.644-109.907 133.605  0.00 97.00      PROA   
ATOM   3863  HN  ASN P 248     -15.204-110.660 134.088  0.00 97.00      PROA   
ATOM   3864  CA  ASN P 248     -15.439-109.863 132.172  0.00 97.00      PROA   
ATOM   3865  HA  ASN P 248     -15.112-108.866 131.916  0.00 97.00      PROA   
ATOM   3866  CB  ASN P 248     -14.362-110.900 131.769  0.00 97.00      PROA   
ATOM   3867  HB1 ASN P 248     -14.383-111.118 130.682  0.00 97.00      PROA   
ATOM   3868  HB2 ASN P 248     -14.521-111.848 132.325  0.00 97.00      PROA   
ATOM   3869  CG  ASN P 248     -12.993-110.284 132.081  0.00 97.00      PROA   
ATOM   3870  OD1 ASN P 248     -12.764-109.101 131.805  0.00 97.00      PROA   
ATOM   3871  ND2 ASN P 248     -12.079-111.071 132.704  0.00 97.00      PROA   
ATOM   3872 HD21 ASN P 248     -11.204-110.664 132.953  0.00 97.00      PROA   
ATOM   3873 HD22 ASN P 248     -12.396-111.916 133.139  0.00 97.00      PROA   
ATOM   3874  C   ASN P 248     -16.713-110.090 131.382  0.00 97.00      PROA   
ATOM   3875  O   ASN P 248     -17.009-109.346 130.448  0.00 97.00      PROA   
ATOM   3876  N   VAL P 249     -17.510-111.103 131.777  0.00 97.00      PROA   
ATOM   3877  HN  VAL P 249     -17.229-111.682 132.540  0.00 97.00      PROA   
ATOM   3878  CA  VAL P 249     -18.714-111.510 131.090  0.00 97.00      PROA   
ATOM   3879  HA  VAL P 249     -19.001-110.759 130.368  0.00 97.00      PROA   
ATOM   3880  CB  VAL P 249     -18.545-112.851 130.380  0.00 97.00      PROA   
ATOM   3881  HB  VAL P 249     -18.369-113.659 131.124  0.00 97.00      PROA   
ATOM   3882  CG1 VAL P 249     -19.814-113.196 129.568  0.00 97.00      PROA   
ATOM   3883 HG11 VAL P 249     -20.030-112.394 128.830  0.00 97.00      PROA   
ATOM   3884 HG12 VAL P 249     -20.700-113.328 130.222  0.00 97.00      PROA   
ATOM   3885 HG13 VAL P 249     -19.656-114.143 129.013  0.00 97.00      PROA   
ATOM   3886  CG2 VAL P 249     -17.306-112.797 129.461  0.00 97.00      PROA   
ATOM   3887 HG21 VAL P 249     -16.377-112.567 130.021  0.00 97.00      PROA   
ATOM   3888 HG22 VAL P 249     -17.447-112.033 128.669  0.00 97.00      PROA   
ATOM   3889 HG23 VAL P 249     -17.159-113.786 128.980  0.00 97.00      PROA   
ATOM   3890  C   VAL P 249     -19.823-111.650 132.107  0.00 97.00      PROA   
ATOM   3891  O   VAL P 249     -19.697-112.383 133.082  0.00 97.00      PROA   
ATOM   3892  N   LEU P 250     -20.967-110.972 131.879  0.00 97.00      PROA   
ATOM   3893  HN  LEU P 250     -21.053-110.350 131.107  0.00 97.00      PROA   
ATOM   3894  CA  LEU P 250     -22.183-111.202 132.626  0.00 97.00      PROA   
ATOM   3895  HA  LEU P 250     -22.060-112.095 133.224  0.00 97.00      PROA   
ATOM   3896  CB  LEU P 250     -22.618-110.086 133.625  0.00 97.00      PROA   
ATOM   3897  HB1 LEU P 250     -21.893-110.137 134.471  0.00 97.00      PROA   
ATOM   3898  HB2 LEU P 250     -23.611-110.354 134.047  0.00 97.00      PROA   
ATOM   3899  CG  LEU P 250     -22.666-108.589 133.194  0.00 97.00      PROA   
ATOM   3900  HG  LEU P 250     -22.923-108.042 134.137  0.00 97.00      PROA   
ATOM   3901  CD1 LEU P 250     -21.320-108.002 132.723  0.00 97.00      PROA   
ATOM   3902 HD11 LEU P 250     -21.071-108.368 131.706  0.00 97.00      PROA   
ATOM   3903 HD12 LEU P 250     -20.506-108.288 133.422  0.00 97.00      PROA   
ATOM   3904 HD13 LEU P 250     -21.385-106.894 132.681  0.00 97.00      PROA   
ATOM   3905  CD2 LEU P 250     -23.793-108.250 132.202  0.00 97.00      PROA   
ATOM   3906 HD21 LEU P 250     -24.750-108.706 132.531  0.00 97.00      PROA   
ATOM   3907 HD22 LEU P 250     -23.545-108.620 131.187  0.00 97.00      PROA   
ATOM   3908 HD23 LEU P 250     -23.924-107.149 132.137  0.00 97.00      PROA   
ATOM   3909  C   LEU P 250     -23.238-111.556 131.615  0.00 97.00      PROA   
ATOM   3910  O   LEU P 250     -23.346-110.939 130.558  0.00 97.00      PROA   
ATOM   3911  N   LYS P 251     -24.003-112.635 131.885  0.00 97.00      PROA   
ATOM   3912  HN  LYS P 251     -23.896-113.158 132.729  0.00 97.00      PROA   
ATOM   3913  CA  LYS P 251     -24.868-113.205 130.886  0.00 97.00      PROA   
ATOM   3914  HA  LYS P 251     -25.089-112.476 130.120  0.00 97.00      PROA   
ATOM   3915  CB  LYS P 251     -24.185-114.406 130.213  0.00 97.00      PROA   
ATOM   3916  HB1 LYS P 251     -24.049-115.256 130.914  0.00 97.00      PROA   
ATOM   3917  HB2 LYS P 251     -23.161-114.047 129.948  0.00 97.00      PROA   
ATOM   3918  CG  LYS P 251     -24.880-114.845 128.918  0.00 97.00      PROA   
ATOM   3919  HG1 LYS P 251     -25.693-114.129 128.661  0.00 97.00      PROA   
ATOM   3920  HG2 LYS P 251     -25.357-115.830 129.095  0.00 97.00      PROA   
ATOM   3921  CD  LYS P 251     -23.906-114.913 127.727  0.00 97.00      PROA   
ATOM   3922  HD1 LYS P 251     -23.510-113.888 127.544  0.00 97.00      PROA   
ATOM   3923  HD2 LYS P 251     -24.467-115.224 126.820  0.00 97.00      PROA   
ATOM   3924  CE  LYS P 251     -22.735-115.881 127.961  0.00 97.00      PROA   
ATOM   3925  HE1 LYS P 251     -23.140-116.895 128.162  0.00 97.00      PROA   
ATOM   3926  HE2 LYS P 251     -22.110-115.569 128.825  0.00 97.00      PROA   
ATOM   3927  NZ  LYS P 251     -21.846-115.954 126.775  0.00 97.00      PROA   
ATOM   3928  HZ1 LYS P 251     -21.553-115.006 126.472  0.00 97.00      PROA   
ATOM   3929  HZ2 LYS P 251     -22.328-116.433 125.983  0.00 97.00      PROA   
ATOM   3930  HZ3 LYS P 251     -20.974-116.468 127.005  0.00 97.00      PROA   
ATOM   3931  C   LYS P 251     -26.168-113.581 131.546  0.00 97.00      PROA   
ATOM   3932  O   LYS P 251     -26.388-114.706 131.991  0.00 97.00      PROA   
ATOM   3933  N   ARG P 252     -27.070-112.585 131.633  0.00 97.00      PROA   
ATOM   3934  HN  ARG P 252     -26.853-111.690 131.249  0.00 97.00      PROA   
ATOM   3935  CA  ARG P 252     -28.379-112.701 132.237  0.00 97.00      PROA   
ATOM   3936  HA  ARG P 252     -28.224-113.098 133.231  0.00 97.00      PROA   
ATOM   3937  CB  ARG P 252     -29.023-111.300 132.387  0.00 97.00      PROA   
ATOM   3938  HB1 ARG P 252     -30.086-111.402 132.698  0.00 97.00      PROA   
ATOM   3939  HB2 ARG P 252     -29.006-110.782 131.402  0.00 97.00      PROA   
ATOM   3940  CG  ARG P 252     -28.312-110.423 133.438  0.00 97.00      PROA   
ATOM   3941  HG1 ARG P 252     -27.234-110.301 133.186  0.00 97.00      PROA   
ATOM   3942  HG2 ARG P 252     -28.365-110.964 134.410  0.00 97.00      PROA   
ATOM   3943  CD  ARG P 252     -28.940-109.027 133.588  0.00 97.00      PROA   
ATOM   3944  HD1 ARG P 252     -30.039-109.110 133.706  0.00 97.00      PROA   
ATOM   3945  HD2 ARG P 252     -28.692-108.393 132.710  0.00 97.00      PROA   
ATOM   3946  NE  ARG P 252     -28.385-108.442 134.846  0.00 97.00      PROA   
ATOM   3947  HE  ARG P 252     -28.147-109.066 135.593  0.00 97.00      PROA   
ATOM   3948  CZ  ARG P 252     -27.864-107.212 134.998  0.00 97.00      PROA   
ATOM   3949  NH1 ARG P 252     -28.260-106.168 134.277  0.00 97.00      PROA   
ATOM   3950 HH11 ARG P 252     -29.080-106.299 133.732  0.00 97.00      PROA   
ATOM   3951 HH12 ARG P 252     -27.970-105.273 134.599  0.00 97.00      PROA   
ATOM   3952  NH2 ARG P 252     -26.928-107.070 135.951  0.00 97.00      PROA   
ATOM   3953 HH21 ARG P 252     -26.582-107.933 136.328  0.00 97.00      PROA   
ATOM   3954 HH22 ARG P 252     -26.377-106.245 136.002  0.00 97.00      PROA   
ATOM   3955  C   ARG P 252     -29.325-113.670 131.541  0.00 97.00      PROA   
ATOM   3956  O   ARG P 252     -29.326-113.783 130.316  0.00 97.00      PROA   
ATOM   3957  N   SER P 253     -30.176-114.395 132.316  0.00 97.00      PROA   
ATOM   3958  HN  SER P 253     -30.139-114.354 133.313  0.00 97.00      PROA   
ATOM   3959  CA  SER P 253     -31.271-115.159 131.736  0.00 97.00      PROA   
ATOM   3960  HA  SER P 253     -30.881-115.652 130.861  0.00 97.00      PROA   
ATOM   3961  CB  SER P 253     -31.821-116.309 132.625  0.00 97.00      PROA   
ATOM   3962  HB1 SER P 253     -31.022-117.065 132.779  0.00 97.00      PROA   
ATOM   3963  HB2 SER P 253     -32.671-116.813 132.117  0.00 97.00      PROA   
ATOM   3964  OG  SER P 253     -32.271-115.856 133.892  0.00 97.00      PROA   
ATOM   3965  HG1 SER P 253     -31.496-115.487 134.335  0.00 97.00      PROA   
ATOM   3966  C   SER P 253     -32.418-114.226 131.346  0.00 97.00      PROA   
ATOM   3967  O   SER P 253     -32.699-113.284 132.085  0.00 97.00      PROA   
ATOM   3968  N   PRO P 254     -33.113-114.419 130.225  0.00 97.00      PROA   
ATOM   3969  CD  PRO P 254     -32.585-115.123 129.053  0.00 97.00      PROA   
ATOM   3970  HD1 PRO P 254     -32.695-116.217 129.219  0.00 97.00      PROA   
ATOM   3971  HD2 PRO P 254     -31.518-114.867 128.862  0.00 97.00      PROA   
ATOM   3972  CA  PRO P 254     -34.461-113.896 129.986  0.00 97.00      PROA   
ATOM   3973  HA  PRO P 254     -34.383-112.818 129.985  0.00 97.00      PROA   
ATOM   3974  CB  PRO P 254     -34.831-114.468 128.605  0.00 97.00      PROA   
ATOM   3975  HB1 PRO P 254     -35.507-113.796 128.041  0.00 97.00      PROA   
ATOM   3976  HB2 PRO P 254     -35.311-115.467 128.710  0.00 97.00      PROA   
ATOM   3977  CG  PRO P 254     -33.478-114.658 127.904  0.00 97.00      PROA   
ATOM   3978  HG1 PRO P 254     -33.518-115.388 127.072  0.00 97.00      PROA   
ATOM   3979  HG2 PRO P 254     -33.110-113.679 127.524  0.00 97.00      PROA   
ATOM   3980  C   PRO P 254     -35.482-114.271 131.059  0.00 97.00      PROA   
ATOM   3981  O   PRO P 254     -35.359-115.348 131.641  0.00 97.00      PROA   
ATOM   3982  N   GLU P 255     -36.497-113.409 131.336  0.00 97.00      PROA   
ATOM   3983  HN  GLU P 255     -36.554-112.515 130.896  0.00 97.00      PROA   
ATOM   3984  CA  GLU P 255     -37.545-113.679 132.307  0.00 97.00      PROA   
ATOM   3985  HA  GLU P 255     -37.054-113.855 133.250  0.00 97.00      PROA   
ATOM   3986  CB  GLU P 255     -38.515-112.479 132.513  0.00 97.00      PROA   
ATOM   3987  HB1 GLU P 255     -39.271-112.815 133.253  0.00 97.00      PROA   
ATOM   3988  HB2 GLU P 255     -39.054-112.256 131.566  0.00 97.00      PROA   
ATOM   3989  CG  GLU P 255     -37.846-111.181 133.041  0.00 97.00      PROA   
ATOM   3990  HG1 GLU P 255     -37.666-110.479 132.200  0.00 97.00      PROA   
ATOM   3991  HG2 GLU P 255     -36.869-111.420 133.509  0.00 97.00      PROA   
ATOM   3992  CD  GLU P 255     -38.684-110.465 134.106  0.00 97.00      PROA   
ATOM   3993  OE1 GLU P 255     -39.139-109.319 133.852  0.00 97.00      PROA   
ATOM   3994  OE2 GLU P 255     -38.856-111.056 135.205  0.00 97.00      PROA   
ATOM   3995  C   GLU P 255     -38.379-114.927 132.018  0.00 97.00      PROA   
ATOM   3996  O   GLU P 255     -38.739-115.219 130.879  0.00 97.00      PROA   
ATOM   3997  N   LEU P 256     -38.706-115.685 133.088  0.00 97.00      PROA   
ATOM   3998  HN  LEU P 256     -38.349-115.448 133.991  0.00 97.00      PROA   
ATOM   3999  CA  LEU P 256     -39.461-116.917 133.040  0.00 97.00      PROA   
ATOM   4000  HA  LEU P 256     -39.776-117.105 132.025  0.00 97.00      PROA   
ATOM   4001  CB  LEU P 256     -38.559-118.074 133.558  0.00 97.00      PROA   
ATOM   4002  HB1 LEU P 256     -38.291-117.896 134.621  0.00 97.00      PROA   
ATOM   4003  HB2 LEU P 256     -37.612-117.997 132.973  0.00 97.00      PROA   
ATOM   4004  CG  LEU P 256     -39.056-119.533 133.385  0.00 97.00      PROA   
ATOM   4005  HG  LEU P 256     -38.149-120.179 133.488  0.00 97.00      PROA   
ATOM   4006  CD1 LEU P 256     -40.019-119.986 134.498  0.00 97.00      PROA   
ATOM   4007 HD11 LEU P 256     -40.986-119.456 134.418  0.00 97.00      PROA   
ATOM   4008 HD12 LEU P 256     -39.584-119.780 135.498  0.00 97.00      PROA   
ATOM   4009 HD13 LEU P 256     -40.217-121.075 134.413  0.00 97.00      PROA   
ATOM   4010  CD2 LEU P 256     -39.637-119.810 131.987  0.00 97.00      PROA   
ATOM   4011 HD21 LEU P 256     -38.910-119.512 131.203  0.00 97.00      PROA   
ATOM   4012 HD22 LEU P 256     -40.581-119.245 131.837  0.00 97.00      PROA   
ATOM   4013 HD23 LEU P 256     -39.857-120.893 131.874  0.00 97.00      PROA   
ATOM   4014  C   LEU P 256     -40.694-116.723 133.901  0.00 97.00      PROA   
ATOM   4015  O   LEU P 256     -40.611-116.236 135.022  0.00 97.00      PROA   
ATOM   4016  N   GLU P 257     -41.898-117.080 133.389  0.00 97.00      PROA   
ATOM   4017  HN  GLU P 257     -41.975-117.503 132.491  0.00 97.00      PROA   
ATOM   4018  CA  GLU P 257     -43.148-116.815 134.077  0.00 97.00      PROA   
ATOM   4019  HA  GLU P 257     -43.038-115.908 134.653  0.00 97.00      PROA   
ATOM   4020  CB  GLU P 257     -44.324-116.608 133.086  0.00 97.00      PROA   
ATOM   4021  HB1 GLU P 257     -44.540-117.544 132.529  0.00 97.00      PROA   
ATOM   4022  HB2 GLU P 257     -43.969-115.867 132.330  0.00 97.00      PROA   
ATOM   4023  CG  GLU P 257     -45.602-116.008 133.723  0.00 97.00      PROA   
ATOM   4024  HG1 GLU P 257     -45.980-115.194 133.067  0.00 97.00      PROA   
ATOM   4025  HG2 GLU P 257     -45.381-115.569 134.718  0.00 97.00      PROA   
ATOM   4026  CD  GLU P 257     -46.730-117.018 133.880  0.00 97.00      PROA   
ATOM   4027  OE1 GLU P 257     -46.578-117.948 134.700  0.00 97.00      PROA   
ATOM   4028  OE2 GLU P 257     -47.779-116.849 133.210  0.00 97.00      PROA   
ATOM   4029  C   GLU P 257     -43.488-117.931 135.040  0.00 97.00      PROA   
ATOM   4030  O   GLU P 257     -43.436-119.111 134.701  0.00 97.00      PROA   
ATOM   4031  N   LEU P 258     -43.856-117.552 136.285  0.00 97.00      PROA   
ATOM   4032  HN  LEU P 258     -43.852-116.584 136.529  0.00 97.00      PROA   
ATOM   4033  CA  LEU P 258     -44.299-118.465 137.314  0.00 97.00      PROA   
ATOM   4034  HA  LEU P 258     -44.674-119.361 136.843  0.00 97.00      PROA   
ATOM   4035  CB  LEU P 258     -43.189-118.856 138.326  0.00 97.00      PROA   
ATOM   4036  HB1 LEU P 258     -43.611-119.497 139.131  0.00 97.00      PROA   
ATOM   4037  HB2 LEU P 258     -42.806-117.929 138.798  0.00 97.00      PROA   
ATOM   4038  CG  LEU P 258     -41.982-119.606 137.710  0.00 97.00      PROA   
ATOM   4039  HG  LEU P 258     -41.633-119.036 136.819  0.00 97.00      PROA   
ATOM   4040  CD1 LEU P 258     -40.802-119.651 138.694  0.00 97.00      PROA   
ATOM   4041 HD11 LEU P 258     -41.084-120.227 139.601  0.00 97.00      PROA   
ATOM   4042 HD12 LEU P 258     -40.510-118.627 139.001  0.00 97.00      PROA   
ATOM   4043 HD13 LEU P 258     -39.928-120.141 138.215  0.00 97.00      PROA   
ATOM   4044  CD2 LEU P 258     -42.344-121.033 137.258  0.00 97.00      PROA   
ATOM   4045 HD21 LEU P 258     -43.150-121.016 136.498  0.00 97.00      PROA   
ATOM   4046 HD22 LEU P 258     -42.683-121.635 138.128  0.00 97.00      PROA   
ATOM   4047 HD23 LEU P 258     -41.455-121.528 136.814  0.00 97.00      PROA   
ATOM   4048  C   LEU P 258     -45.463-117.837 138.055  0.00 97.00      PROA   
ATOM   4049  O   LEU P 258     -45.343-117.382 139.191  0.00 97.00      PROA   
ATOM   4050  N   GLN P 259     -46.653-117.802 137.418  0.00 97.00      PROA   
ATOM   4051  HN  GLN P 259     -46.700-117.997 136.436  0.00 97.00      PROA   
ATOM   4052  CA  GLN P 259     -47.917-117.551 138.079  0.00 97.00      PROA   
ATOM   4053  HA  GLN P 259     -47.799-116.610 138.592  0.00 97.00      PROA   
ATOM   4054  CB  GLN P 259     -49.110-117.397 137.097  0.00 97.00      PROA   
ATOM   4055  HB1 GLN P 259     -50.072-117.538 137.640  0.00 97.00      PROA   
ATOM   4056  HB2 GLN P 259     -49.037-118.197 136.328  0.00 97.00      PROA   
ATOM   4057  CG  GLN P 259     -49.169-116.027 136.391  0.00 97.00      PROA   
ATOM   4058  HG1 GLN P 259     -48.268-115.868 135.767  0.00 97.00      PROA   
ATOM   4059  HG2 GLN P 259     -49.222-115.204 137.135  0.00 97.00      PROA   
ATOM   4060  CD  GLN P 259     -50.435-115.958 135.529  0.00 97.00      PROA   
ATOM   4061  OE1 GLN P 259     -51.521-115.635 136.021  0.00 97.00      PROA   
ATOM   4062  NE2 GLN P 259     -50.297-116.284 134.216  0.00 97.00      PROA   
ATOM   4063 HE21 GLN P 259     -51.094-116.249 133.618  0.00 97.00      PROA   
ATOM   4064 HE22 GLN P 259     -49.396-116.552 133.865  0.00 97.00      PROA   
ATOM   4065  C   GLN P 259     -48.255-118.581 139.143  0.00 97.00      PROA   
ATOM   4066  O   GLN P 259     -48.050-119.776 138.961  0.00 97.00      PROA   
ATOM   4067  N   VAL P 260     -48.776-118.110 140.297  0.00 97.00      PROA   
ATOM   4068  HN  VAL P 260     -48.913-117.133 140.430  0.00 97.00      PROA   
ATOM   4069  CA  VAL P 260     -49.134-118.940 141.425  0.00 97.00      PROA   
ATOM   4070  HA  VAL P 260     -49.152-119.973 141.121  0.00 97.00      PROA   
ATOM   4071  CB  VAL P 260     -48.170-118.787 142.599  0.00 97.00      PROA   
ATOM   4072  HB  VAL P 260     -48.180-117.730 142.938  0.00 97.00      PROA   
ATOM   4073  CG1 VAL P 260     -48.587-119.708 143.766  0.00 97.00      PROA   
ATOM   4074 HG11 VAL P 260     -48.645-120.764 143.426  0.00 97.00      PROA   
ATOM   4075 HG12 VAL P 260     -49.566-119.410 144.191  0.00 97.00      PROA   
ATOM   4076 HG13 VAL P 260     -47.833-119.646 144.577  0.00 97.00      PROA   
ATOM   4077  CG2 VAL P 260     -46.725-119.104 142.153  0.00 97.00      PROA   
ATOM   4078 HG21 VAL P 260     -46.363-118.371 141.405  0.00 97.00      PROA   
ATOM   4079 HG22 VAL P 260     -46.668-120.119 141.711  0.00 97.00      PROA   
ATOM   4080 HG23 VAL P 260     -46.040-119.061 143.027  0.00 97.00      PROA   
ATOM   4081  C   VAL P 260     -50.537-118.519 141.818  0.00 97.00      PROA   
ATOM   4082  O   VAL P 260     -50.818-117.331 141.955  0.00 97.00      PROA   
ATOM   4083  N   LEU P 261     -51.470-119.489 141.976  0.00 97.00      PROA   
ATOM   4084  HN  LEU P 261     -51.213-120.449 141.869  0.00 97.00      PROA   
ATOM   4085  CA  LEU P 261     -52.869-119.217 142.239  0.00 97.00      PROA   
ATOM   4086  HA  LEU P 261     -52.985-118.165 142.445  0.00 97.00      PROA   
ATOM   4087  CB  LEU P 261     -53.792-119.574 141.047  0.00 97.00      PROA   
ATOM   4088  HB1 LEU P 261     -54.858-119.469 141.347  0.00 97.00      PROA   
ATOM   4089  HB2 LEU P 261     -53.621-120.635 140.762  0.00 97.00      PROA   
ATOM   4090  CG  LEU P 261     -53.592-118.690 139.790  0.00 97.00      PROA   
ATOM   4091  HG  LEU P 261     -52.546-118.824 139.429  0.00 97.00      PROA   
ATOM   4092  CD1 LEU P 261     -54.545-119.140 138.669  0.00 97.00      PROA   
ATOM   4093 HD11 LEU P 261     -55.600-118.993 138.986  0.00 97.00      PROA   
ATOM   4094 HD12 LEU P 261     -54.394-120.215 138.439  0.00 97.00      PROA   
ATOM   4095 HD13 LEU P 261     -54.365-118.548 137.747  0.00 97.00      PROA   
ATOM   4096  CD2 LEU P 261     -53.799-117.190 140.071  0.00 97.00      PROA   
ATOM   4097 HD21 LEU P 261     -53.705-116.611 139.129  0.00 97.00      PROA   
ATOM   4098 HD22 LEU P 261     -53.040-116.809 140.784  0.00 97.00      PROA   
ATOM   4099 HD23 LEU P 261     -54.812-117.016 140.493  0.00 97.00      PROA   
ATOM   4100  C   LEU P 261     -53.367-119.916 143.483  0.00 97.00      PROA   
ATOM   4101  O   LEU P 261     -53.160-121.106 143.700  0.00 97.00      PROA   
ATOM   4102  N   GLY P 262     -54.070-119.139 144.334  0.00 97.00      PROA   
ATOM   4103  HN  GLY P 262     -54.257-118.190 144.099  0.00 97.00      PROA   
ATOM   4104  CA  GLY P 262     -54.663-119.574 145.573  0.00 97.00      PROA   
ATOM   4105  HA1 GLY P 262     -53.990-119.316 146.376  0.00 97.00      PROA   
ATOM   4106  HA2 GLY P 262     -54.923-120.622 145.522  0.00 97.00      PROA   
ATOM   4107  C   GLY P 262     -55.908-118.775 145.766  0.00 97.00      PROA   
ATOM   4108  O   GLY P 262     -56.102-117.731 145.147  0.00 97.00      PROA   
ATOM   4109  N   HSD P 263     -56.780-119.249 146.673  0.00 97.00      PROA   
ATOM   4110  HN  HSD P 263     -56.573-120.072 147.195  0.00 97.00      PROA   
ATOM   4111  CA  HSD P 263     -58.009-118.585 147.031  0.00 97.00      PROA   
ATOM   4112  HA  HSD P 263     -58.035-117.586 146.617  0.00 97.00      PROA   
ATOM   4113  CB  HSD P 263     -59.255-119.375 146.568  0.00 97.00      PROA   
ATOM   4114  HB1 HSD P 263     -60.183-118.920 146.977  0.00 97.00      PROA   
ATOM   4115  HB2 HSD P 263     -59.190-120.419 146.946  0.00 97.00      PROA   
ATOM   4116  ND1 HSD P 263     -60.211-118.668 144.299  0.00 97.00      PROA   
ATOM   4117  HD1 HSD P 263     -60.859-117.987 144.642  0.00 97.00      PROA   
ATOM   4118  CG  HSD P 263     -59.344-119.427 145.060  0.00 97.00      PROA   
ATOM   4119  CE1 HSD P 263     -60.046-119.055 143.009  0.00 97.00      PROA   
ATOM   4120  HE1 HSD P 263     -60.606-118.620 142.180  0.00 97.00      PROA   
ATOM   4121  NE2 HSD P 263     -59.148-120.012 142.888  0.00 97.00      PROA   
ATOM   4122  CD2 HSD P 263     -58.713-120.253 144.179  0.00 97.00      PROA   
ATOM   4123  HD2 HSD P 263     -57.967-121.017 144.358  0.00 97.00      PROA   
ATOM   4124  C   HSD P 263     -57.951-118.476 148.528  0.00 97.00      PROA   
ATOM   4125  O   HSD P 263     -57.532-119.419 149.195  0.00 97.00      PROA   
ATOM   4126  N   GLN P 264     -58.314-117.298 149.091  0.00 97.00      PROA   
ATOM   4127  HN  GLN P 264     -58.674-116.552 148.534  0.00 97.00      PROA   
ATOM   4128  CA  GLN P 264     -58.113-116.974 150.491  0.00 97.00      PROA   
ATOM   4129  HA  GLN P 264     -57.046-117.044 150.657  0.00 97.00      PROA   
ATOM   4130  CB  GLN P 264     -58.501-115.504 150.795  0.00 97.00      PROA   
ATOM   4131  HB1 GLN P 264     -58.573-115.337 151.892  0.00 97.00      PROA   
ATOM   4132  HB2 GLN P 264     -59.510-115.332 150.357  0.00 97.00      PROA   
ATOM   4133  CG  GLN P 264     -57.476-114.497 150.218  0.00 97.00      PROA   
ATOM   4134  HG1 GLN P 264     -57.118-114.843 149.225  0.00 97.00      PROA   
ATOM   4135  HG2 GLN P 264     -56.593-114.423 150.887  0.00 97.00      PROA   
ATOM   4136  CD  GLN P 264     -58.075-113.103 150.001  0.00 97.00      PROA   
ATOM   4137  OE1 GLN P 264     -58.134-112.612 148.868  0.00 97.00      PROA   
ATOM   4138  NE2 GLN P 264     -58.522-112.447 151.105  0.00 97.00      PROA   
ATOM   4139 HE21 GLN P 264     -58.922-111.540 150.982  0.00 97.00      PROA   
ATOM   4140 HE22 GLN P 264     -58.440-112.872 152.005  0.00 97.00      PROA   
ATOM   4141  C   GLN P 264     -58.743-117.939 151.483  0.00 97.00      PROA   
ATOM   4142  O   GLN P 264     -59.895-118.350 151.358  0.00 97.00      PROA   
ATOM   4143  N   GLN P 265     -57.937-118.343 152.487  0.00 97.00      PROA   
ATOM   4144  HN  GLN P 265     -57.024-117.949 152.575  0.00 97.00      PROA   
ATOM   4145  CA  GLN P 265     -58.179-119.472 153.349  0.00 97.00      PROA   
ATOM   4146  HA  GLN P 265     -58.953-120.063 152.887  0.00 97.00      PROA   
ATOM   4147  CB  GLN P 265     -56.917-120.385 153.481  0.00 97.00      PROA   
ATOM   4148  HB1 GLN P 265     -56.791-120.922 152.514  0.00 97.00      PROA   
ATOM   4149  HB2 GLN P 265     -57.109-121.162 154.254  0.00 97.00      PROA   
ATOM   4150  CG  GLN P 265     -55.574-119.685 153.831  0.00 97.00      PROA   
ATOM   4151  HG1 GLN P 265     -54.835-120.456 154.143  0.00 97.00      PROA   
ATOM   4152  HG2 GLN P 265     -55.725-119.002 154.692  0.00 97.00      PROA   
ATOM   4153  CD  GLN P 265     -54.972-118.859 152.678  0.00 97.00      PROA   
ATOM   4154  OE1 GLN P 265     -55.197-117.648 152.578  0.00 97.00      PROA   
ATOM   4155  NE2 GLN P 265     -54.180-119.524 151.793  0.00 97.00      PROA   
ATOM   4156 HE21 GLN P 265     -53.799-119.018 151.015  0.00 97.00      PROA   
ATOM   4157 HE22 GLN P 265     -53.987-120.495 151.913  0.00 97.00      PROA   
ATOM   4158  C   GLN P 265     -58.648-119.042 154.729  0.00 97.00      PROA   
ATOM   4159  O   GLN P 265     -58.314-117.943 155.172  0.00 97.00      PROA   
ATOM   4160  N   PRO P 266     -59.412-119.857 155.467  0.00 97.00      PROA   
ATOM   4161  CD  PRO P 266     -60.130-121.018 154.930  0.00 97.00      PROA   
ATOM   4162  HD1 PRO P 266     -59.390-121.813 154.691  0.00 97.00      PROA   
ATOM   4163  HD2 PRO P 266     -60.722-120.752 154.026  0.00 97.00      PROA   
ATOM   4164  CA  PRO P 266     -59.444-119.851 156.930  0.00 97.00      PROA   
ATOM   4165  HA  PRO P 266     -60.006-118.975 157.218  0.00 97.00      PROA   
ATOM   4166  CB  PRO P 266     -60.161-121.164 157.301  0.00 97.00      PROA   
ATOM   4167  HB1 PRO P 266     -60.750-121.075 158.235  0.00 97.00      PROA   
ATOM   4168  HB2 PRO P 266     -59.427-121.993 157.411  0.00 97.00      PROA   
ATOM   4169  CG  PRO P 266     -61.032-121.467 156.078  0.00 97.00      PROA   
ATOM   4170  HG1 PRO P 266     -61.314-122.537 156.007  0.00 97.00      PROA   
ATOM   4171  HG2 PRO P 266     -61.950-120.839 156.097  0.00 97.00      PROA   
ATOM   4172  C   PRO P 266     -58.081-119.738 157.602  0.00 97.00      PROA   
ATOM   4173  O   PRO P 266     -57.138-120.396 157.168  0.00 97.00      PROA   
ATOM   4174  N   THR P 267     -57.957-118.912 158.663  0.00 97.00      PROA   
ATOM   4175  HN  THR P 267     -58.695-118.288 158.912  0.00 97.00      PROA   
ATOM   4176  CA  THR P 267     -56.791-118.875 159.538  0.00 97.00      PROA   
ATOM   4177  HA  THR P 267     -55.945-118.732 158.878  0.00 97.00      PROA   
ATOM   4178  CB  THR P 267     -56.809-117.705 160.517  0.00 97.00      PROA   
ATOM   4179  HB  THR P 267     -57.327-117.971 161.464  0.00 97.00      PROA   
ATOM   4180  OG1 THR P 267     -57.509-116.596 159.971  0.00 97.00      PROA   
ATOM   4181  HG1 THR P 267     -57.062-116.395 159.145  0.00 97.00      PROA   
ATOM   4182  CG2 THR P 267     -55.371-117.254 160.833  0.00 97.00      PROA   
ATOM   4183 HG21 THR P 267     -54.851-116.938 159.903  0.00 97.00      PROA   
ATOM   4184 HG22 THR P 267     -54.792-118.077 161.298  0.00 97.00      PROA   
ATOM   4185 HG23 THR P 267     -55.390-116.393 161.535  0.00 97.00      PROA   
ATOM   4186  C   THR P 267     -56.516-120.173 160.303  0.00 97.00      PROA   
ATOM   4187  O   THR P 267     -55.342-120.544 160.357  0.00 97.00      PROA   
ATOM   4188  N   PRO P 268     -57.455-120.925 160.895  0.00 97.00      PROA   
ATOM   4189  CD  PRO P 268     -58.788-120.462 161.311  0.00 97.00      PROA   
ATOM   4190  HD1 PRO P 268     -59.349-120.007 160.470  0.00 97.00      PROA   
ATOM   4191  HD2 PRO P 268     -58.685-119.732 162.143  0.00 97.00      PROA   
ATOM   4192  CA  PRO P 268     -57.190-122.283 161.360  0.00 97.00      PROA   
ATOM   4193  HA  PRO P 268     -56.226-122.337 161.847  0.00 97.00      PROA   
ATOM   4194  CB  PRO P 268     -58.349-122.578 162.328  0.00 97.00      PROA   
ATOM   4195  HB1 PRO P 268     -58.068-122.224 163.345  0.00 97.00      PROA   
ATOM   4196  HB2 PRO P 268     -58.610-123.654 162.389  0.00 97.00      PROA   
ATOM   4197  CG  PRO P 268     -59.504-121.723 161.799  0.00 97.00      PROA   
ATOM   4198  HG1 PRO P 268     -59.967-122.240 160.929  0.00 97.00      PROA   
ATOM   4199  HG2 PRO P 268     -60.280-121.515 162.562  0.00 97.00      PROA   
ATOM   4200  C   PRO P 268     -57.186-123.268 160.204  0.00 97.00      PROA   
ATOM   4201  O   PRO P 268     -57.902-123.070 159.223  0.00 97.00      PROA   
ATOM   4202  N   VAL P 269     -56.365-124.334 160.326  0.00 97.00      PROA   
ATOM   4203  HN  VAL P 269     -55.820-124.496 161.143  0.00 97.00      PROA   
ATOM   4204  CA  VAL P 269     -56.270-125.447 159.421  0.00 97.00      PROA   
ATOM   4205  HA  VAL P 269     -57.239-125.615 158.972  0.00 97.00      PROA   
ATOM   4206  CB  VAL P 269     -55.214-125.227 158.331  0.00 97.00      PROA   
ATOM   4207  HB  VAL P 269     -55.473-124.281 157.800  0.00 97.00      PROA   
ATOM   4208  CG1 VAL P 269     -53.805-125.065 158.940  0.00 97.00      PROA   
ATOM   4209 HG11 VAL P 269     -53.517-125.988 159.485  0.00 97.00      PROA   
ATOM   4210 HG12 VAL P 269     -53.773-124.210 159.647  0.00 97.00      PROA   
ATOM   4211 HG13 VAL P 269     -53.056-124.889 158.139  0.00 97.00      PROA   
ATOM   4212  CG2 VAL P 269     -55.256-126.375 157.303  0.00 97.00      PROA   
ATOM   4213 HG21 VAL P 269     -56.274-126.476 156.874  0.00 97.00      PROA   
ATOM   4214 HG22 VAL P 269     -54.981-127.332 157.794  0.00 97.00      PROA   
ATOM   4215 HG23 VAL P 269     -54.533-126.189 156.480  0.00 97.00      PROA   
ATOM   4216  C   VAL P 269     -55.961-126.657 160.339  0.00 97.00      PROA   
ATOM   4217  OT1 VAL P 269     -55.460-126.436 161.477  0.00 97.00      PROA   
ATOM   4218  OT2 VAL P 269     -56.248-127.813 159.929  0.00 97.00      PROA   
END
