# Supplementary material for: The solution structure of the unbound IgG Fc receptor CD64 resembles its crystal structure: Implications for function
Source: PLoS One. 2023 Sep 21;18(9):e0288351. doi: 10.1371/journal.pone.0288351 (PMC10513344; doi:10.1371/journal.pone.0288351)
Supplement: S1 File — (ZIP) [file pone.0288351.s003.zip › CD64V03 E11/Top100/EM_done_ready_for_EM_top100_0p11_E11.dcd_44485.pdb.pdb]

REMARK  FINAL COORDINATES WRITTEN BY NAMD AT TIMESTEP 2000
ATOM      1  N   LYS P   1       2.206 -59.148 119.887  0.00 97.00      PROA   
ATOM      2  HT1 LYS P   1       2.805 -59.814 119.355  0.00 97.00      PROA   
ATOM      3  HT2 LYS P   1       2.569 -59.140 120.864  0.00 97.00      PROA   
ATOM      4  HT3 LYS P   1       2.300 -58.203 119.466  0.00 97.00      PROA   
ATOM      5  CA  LYS P   1       0.801 -59.622 119.848  0.00 97.00      PROA   
ATOM      6  HA  LYS P   1       0.823 -60.692 119.989  0.00 97.00      PROA   
ATOM      7  CB  LYS P   1      -0.048 -58.989 120.990  0.00 97.00      PROA   
ATOM      8  HB1 LYS P   1      -1.122 -59.176 120.775  0.00 97.00      PROA   
ATOM      9  HB2 LYS P   1       0.089 -57.887 121.017  0.00 97.00      PROA   
ATOM     10  CG  LYS P   1       0.244 -59.580 122.388  0.00 97.00      PROA   
ATOM     11  HG1 LYS P   1       1.221 -59.183 122.741  0.00 97.00      PROA   
ATOM     12  HG2 LYS P   1       0.342 -60.686 122.320  0.00 97.00      PROA   
ATOM     13  CD  LYS P   1      -0.818 -59.244 123.457  0.00 97.00      PROA   
ATOM     14  HD1 LYS P   1      -0.969 -58.142 123.477  0.00 97.00      PROA   
ATOM     15  HD2 LYS P   1      -0.404 -59.546 124.447  0.00 97.00      PROA   
ATOM     16  CE  LYS P   1      -2.169 -59.949 123.238  0.00 97.00      PROA   
ATOM     17  HE1 LYS P   1      -2.017 -61.046 123.150  0.00 97.00      PROA   
ATOM     18  HE2 LYS P   1      -2.664 -59.577 122.317  0.00 97.00      PROA   
ATOM     19  NZ  LYS P   1      -3.099 -59.713 124.373  0.00 97.00      PROA   
ATOM     20  HZ1 LYS P   1      -3.258 -58.692 124.493  0.00 97.00      PROA   
ATOM     21  HZ2 LYS P   1      -2.693 -60.102 125.248  0.00 97.00      PROA   
ATOM     22  HZ3 LYS P   1      -4.008 -60.181 124.181  0.00 97.00      PROA   
ATOM     23  C   LYS P   1       0.191 -59.372 118.496  0.00 97.00      PROA   
ATOM     24  O   LYS P   1       0.749 -58.649 117.672  0.00 97.00      PROA   
ATOM     25  N   ALA P   2      -0.984 -59.981 118.237  0.00 97.00      PROA   
ATOM     26  HN  ALA P   2      -1.425 -60.617 118.865  0.00 97.00      PROA   
ATOM     27  CA  ALA P   2      -1.776 -59.753 117.066  0.00 97.00      PROA   
ATOM     28  HA  ALA P   2      -1.800 -58.697 116.833  0.00 97.00      PROA   
ATOM     29  CB  ALA P   2      -1.295 -60.593 115.865  0.00 97.00      PROA   
ATOM     30  HB1 ALA P   2      -1.264 -61.671 116.131  0.00 97.00      PROA   
ATOM     31  HB2 ALA P   2      -0.267 -60.283 115.575  0.00 97.00      PROA   
ATOM     32  HB3 ALA P   2      -1.959 -60.460 114.986  0.00 97.00      PROA   
ATOM     33  C   ALA P   2      -3.147 -60.189 117.521  0.00 97.00      PROA   
ATOM     34  O   ALA P   2      -3.288 -60.675 118.644  0.00 97.00      PROA   
ATOM     35  N   VAL P   3      -4.181 -60.001 116.666  0.00 97.00      PROA   
ATOM     36  HN  VAL P   3      -4.053 -59.515 115.807  0.00 97.00      PROA   
ATOM     37  CA  VAL P   3      -5.484 -60.625 116.786  0.00 97.00      PROA   
ATOM     38  HA  VAL P   3      -5.359 -61.600 117.234  0.00 97.00      PROA   
ATOM     39  CB  VAL P   3      -6.566 -59.843 117.548  0.00 97.00      PROA   
ATOM     40  HB  VAL P   3      -7.524 -60.412 117.481  0.00 97.00      PROA   
ATOM     41  CG1 VAL P   3      -6.214 -59.750 119.046  0.00 97.00      PROA   
ATOM     42 HG11 VAL P   3      -5.327 -59.099 119.194  0.00 97.00      PROA   
ATOM     43 HG12 VAL P   3      -5.997 -60.758 119.456  0.00 97.00      PROA   
ATOM     44 HG13 VAL P   3      -7.066 -59.311 119.610  0.00 97.00      PROA   
ATOM     45  CG2 VAL P   3      -6.792 -58.437 116.953  0.00 97.00      PROA   
ATOM     46 HG21 VAL P   3      -7.178 -58.497 115.916  0.00 97.00      PROA   
ATOM     47 HG22 VAL P   3      -5.848 -57.854 116.948  0.00 97.00      PROA   
ATOM     48 HG23 VAL P   3      -7.536 -57.881 117.564  0.00 97.00      PROA   
ATOM     49  C   VAL P   3      -5.909 -60.830 115.348  0.00 97.00      PROA   
ATOM     50  O   VAL P   3      -5.523 -60.054 114.474  0.00 97.00      PROA   
ATOM     51  N   ILE P   4      -6.684 -61.904 115.050  0.00 97.00      PROA   
ATOM     52  HN  ILE P   4      -6.923 -62.578 115.748  0.00 97.00      PROA   
ATOM     53  CA  ILE P   4      -7.048 -62.238 113.680  0.00 97.00      PROA   
ATOM     54  HA  ILE P   4      -6.429 -61.666 113.006  0.00 97.00      PROA   
ATOM     55  CB  ILE P   4      -6.771 -63.704 113.335  0.00 97.00      PROA   
ATOM     56  HB  ILE P   4      -7.362 -64.356 114.017  0.00 97.00      PROA   
ATOM     57  CG2 ILE P   4      -7.175 -63.979 111.866  0.00 97.00      PROA   
ATOM     58 HG21 ILE P   4      -6.721 -63.215 111.198  0.00 97.00      PROA   
ATOM     59 HG22 ILE P   4      -8.277 -63.963 111.741  0.00 97.00      PROA   
ATOM     60 HG23 ILE P   4      -6.815 -64.972 111.533  0.00 97.00      PROA   
ATOM     61  CG1 ILE P   4      -5.273 -64.036 113.548  0.00 97.00      PROA   
ATOM     62 HG11 ILE P   4      -4.905 -63.626 114.512  0.00 97.00      PROA   
ATOM     63 HG12 ILE P   4      -4.708 -63.539 112.733  0.00 97.00      PROA   
ATOM     64  CD  ILE P   4      -4.953 -65.533 113.549  0.00 97.00      PROA   
ATOM     65  HD1 ILE P   4      -5.394 -66.055 112.676  0.00 97.00      PROA   
ATOM     66  HD2 ILE P   4      -5.345 -66.004 114.476  0.00 97.00      PROA   
ATOM     67  HD3 ILE P   4      -3.854 -65.681 113.519  0.00 97.00      PROA   
ATOM     68  C   ILE P   4      -8.497 -61.871 113.376  0.00 97.00      PROA   
ATOM     69  O   ILE P   4      -9.417 -62.175 114.132  0.00 97.00      PROA   
ATOM     70  N   LYS P   5      -8.730 -61.205 112.218  0.00 97.00      PROA   
ATOM     71  HN  LYS P   5      -7.957 -60.876 111.675  0.00 97.00      PROA   
ATOM     72  CA  LYS P   5     -10.056 -60.898 111.718  0.00 97.00      PROA   
ATOM     73  HA  LYS P   5     -10.804 -61.209 112.432  0.00 97.00      PROA   
ATOM     74  CB  LYS P   5     -10.231 -59.385 111.425  0.00 97.00      PROA   
ATOM     75  HB1 LYS P   5     -11.269 -59.189 111.075  0.00 97.00      PROA   
ATOM     76  HB2 LYS P   5      -9.534 -59.082 110.611  0.00 97.00      PROA   
ATOM     77  CG  LYS P   5      -9.939 -58.467 112.624  0.00 97.00      PROA   
ATOM     78  HG1 LYS P   5     -10.035 -57.419 112.262  0.00 97.00      PROA   
ATOM     79  HG2 LYS P   5      -8.883 -58.609 112.945  0.00 97.00      PROA   
ATOM     80  CD  LYS P   5     -10.872 -58.680 113.831  0.00 97.00      PROA   
ATOM     81  HD1 LYS P   5     -10.857 -59.754 114.117  0.00 97.00      PROA   
ATOM     82  HD2 LYS P   5     -11.913 -58.424 113.538  0.00 97.00      PROA   
ATOM     83  CE  LYS P   5     -10.464 -57.879 115.075  0.00 97.00      PROA   
ATOM     84  HE1 LYS P   5      -9.449 -58.200 115.402  0.00 97.00      PROA   
ATOM     85  HE2 LYS P   5     -11.176 -58.022 115.912  0.00 97.00      PROA   
ATOM     86  NZ  LYS P   5     -10.392 -56.439 114.776  0.00 97.00      PROA   
ATOM     87  HZ1 LYS P   5     -11.295 -55.944 114.697  0.00 97.00      PROA   
ATOM     88  HZ2 LYS P   5      -9.842 -56.321 113.894  0.00 97.00      PROA   
ATOM     89  HZ3 LYS P   5      -9.767 -55.978 115.474  0.00 97.00      PROA   
ATOM     90  C   LYS P   5     -10.318 -61.639 110.423  0.00 97.00      PROA   
ATOM     91  O   LYS P   5      -9.699 -61.372 109.400  0.00 97.00      PROA   
ATOM     92  N   LEU P   6     -11.295 -62.573 110.413  0.00 97.00      PROA   
ATOM     93  HN  LEU P   6     -11.763 -62.847 111.249  0.00 97.00      PROA   
ATOM     94  CA  LEU P   6     -11.785 -63.192 109.197  0.00 97.00      PROA   
ATOM     95  HA  LEU P   6     -10.942 -63.412 108.556  0.00 97.00      PROA   
ATOM     96  CB  LEU P   6     -12.532 -64.523 109.474  0.00 97.00      PROA   
ATOM     97  HB1 LEU P   6     -12.727 -65.011 108.493  0.00 97.00      PROA   
ATOM     98  HB2 LEU P   6     -13.516 -64.329 109.952  0.00 97.00      PROA   
ATOM     99  CG  LEU P   6     -11.775 -65.540 110.369  0.00 97.00      PROA   
ATOM    100  HG  LEU P   6     -10.681 -65.380 110.236  0.00 97.00      PROA   
ATOM    101  CD1 LEU P   6     -12.113 -65.394 111.867  0.00 97.00      PROA   
ATOM    102 HD11 LEU P   6     -13.207 -65.511 112.021  0.00 97.00      PROA   
ATOM    103 HD12 LEU P   6     -11.802 -64.408 112.264  0.00 97.00      PROA   
ATOM    104 HD13 LEU P   6     -11.595 -66.182 112.454  0.00 97.00      PROA   
ATOM    105  CD2 LEU P   6     -12.087 -66.980 109.927  0.00 97.00      PROA   
ATOM    106 HD21 LEU P   6     -11.786 -67.142 108.871  0.00 97.00      PROA   
ATOM    107 HD22 LEU P   6     -13.175 -67.179 110.021  0.00 97.00      PROA   
ATOM    108 HD23 LEU P   6     -11.540 -67.703 110.569  0.00 97.00      PROA   
ATOM    109  C   LEU P   6     -12.708 -62.214 108.475  0.00 97.00      PROA   
ATOM    110  O   LEU P   6     -13.658 -61.704 109.063  0.00 97.00      PROA   
ATOM    111  N   GLN P   7     -12.424 -61.879 107.193  0.00 97.00      PROA   
ATOM    112  HN  GLN P   7     -11.620 -62.256 106.731  0.00 97.00      PROA   
ATOM    113  CA  GLN P   7     -13.211 -60.926 106.420  0.00 97.00      PROA   
ATOM    114  HA  GLN P   7     -13.287 -60.045 107.044  0.00 97.00      PROA   
ATOM    115  CB  GLN P   7     -12.432 -60.456 105.161  0.00 97.00      PROA   
ATOM    116  HB1 GLN P   7     -12.016 -61.360 104.665  0.00 97.00      PROA   
ATOM    117  HB2 GLN P   7     -11.565 -59.865 105.534  0.00 97.00      PROA   
ATOM    118  CG  GLN P   7     -13.226 -59.637 104.120  0.00 97.00      PROA   
ATOM    119  HG1 GLN P   7     -13.706 -58.768 104.620  0.00 97.00      PROA   
ATOM    120  HG2 GLN P   7     -14.014 -60.260 103.648  0.00 97.00      PROA   
ATOM    121  CD  GLN P   7     -12.266 -59.086 103.058  0.00 97.00      PROA   
ATOM    122  OE1 GLN P   7     -11.237 -58.490 103.392  0.00 97.00      PROA   
ATOM    123  NE2 GLN P   7     -12.586 -59.276 101.748  0.00 97.00      PROA   
ATOM    124 HE21 GLN P   7     -11.946 -58.929 101.064  0.00 97.00      PROA   
ATOM    125 HE22 GLN P   7     -13.427 -59.749 101.490  0.00 97.00      PROA   
ATOM    126  C   GLN P   7     -14.668 -61.300 106.149  0.00 97.00      PROA   
ATOM    127  O   GLN P   7     -15.540 -60.475 106.425  0.00 97.00      PROA   
ATOM    128  N   PRO P   8     -15.039 -62.499 105.704  0.00 97.00      PROA   
ATOM    129  CD  PRO P   8     -14.241 -63.345 104.825  0.00 97.00      PROA   
ATOM    130  HD1 PRO P   8     -13.554 -63.939 105.460  0.00 97.00      PROA   
ATOM    131  HD2 PRO P   8     -13.671 -62.757 104.075  0.00 97.00      PROA   
ATOM    132  CA  PRO P   8     -16.265 -63.164 106.130  0.00 97.00      PROA   
ATOM    133  HA  PRO P   8     -17.099 -62.492 105.994  0.00 97.00      PROA   
ATOM    134  CB  PRO P   8     -16.369 -64.412 105.220  0.00 97.00      PROA   
ATOM    135  HB1 PRO P   8     -17.373 -64.482 104.753  0.00 97.00      PROA   
ATOM    136  HB2 PRO P   8     -16.169 -65.357 105.769  0.00 97.00      PROA   
ATOM    137  CG  PRO P   8     -15.282 -64.233 104.146  0.00 97.00      PROA   
ATOM    138  HG1 PRO P   8     -14.870 -65.204 103.808  0.00 97.00      PROA   
ATOM    139  HG2 PRO P   8     -15.711 -63.698 103.270  0.00 97.00      PROA   
ATOM    140  C   PRO P   8     -16.119 -63.558 107.599  0.00 97.00      PROA   
ATOM    141  O   PRO P   8     -15.150 -64.273 107.841  0.00 97.00      PROA   
ATOM    142  N   PRO P   9     -16.940 -63.190 108.585  0.00 97.00      PROA   
ATOM    143  CD  PRO P   9     -18.146 -62.380 108.386  0.00 97.00      PROA   
ATOM    144  HD1 PRO P   9     -18.824 -62.848 107.639  0.00 97.00      PROA   
ATOM    145  HD2 PRO P   9     -17.847 -61.360 108.054  0.00 97.00      PROA   
ATOM    146  CA  PRO P   9     -16.675 -63.450 110.005  0.00 97.00      PROA   
ATOM    147  HA  PRO P   9     -15.634 -63.273 110.236  0.00 97.00      PROA   
ATOM    148  CB  PRO P   9     -17.594 -62.426 110.698  0.00 97.00      PROA   
ATOM    149  HB1 PRO P   9     -17.073 -61.441 110.711  0.00 97.00      PROA   
ATOM    150  HB2 PRO P   9     -17.871 -62.684 111.737  0.00 97.00      PROA   
ATOM    151  CG  PRO P   9     -18.803 -62.319 109.764  0.00 97.00      PROA   
ATOM    152  HG1 PRO P   9     -19.457 -63.206 109.907  0.00 97.00      PROA   
ATOM    153  HG2 PRO P   9     -19.395 -61.396 109.924  0.00 97.00      PROA   
ATOM    154  C   PRO P   9     -17.014 -64.882 110.410  0.00 97.00      PROA   
ATOM    155  O   PRO P   9     -17.575 -65.091 111.484  0.00 97.00      PROA   
ATOM    156  N   TRP P  10     -16.679 -65.889 109.580  0.00 97.00      PROA   
ATOM    157  HN  TRP P  10     -16.139 -65.690 108.766  0.00 97.00      PROA   
ATOM    158  CA  TRP P  10     -17.199 -67.229 109.714  0.00 97.00      PROA   
ATOM    159  HA  TRP P  10     -17.863 -67.286 110.565  0.00 97.00      PROA   
ATOM    160  CB  TRP P  10     -17.979 -67.644 108.440  0.00 97.00      PROA   
ATOM    161  HB1 TRP P  10     -18.482 -68.618 108.615  0.00 97.00      PROA   
ATOM    162  HB2 TRP P  10     -17.250 -67.792 107.611  0.00 97.00      PROA   
ATOM    163  CG  TRP P  10     -19.005 -66.650 107.973  0.00 97.00      PROA   
ATOM    164  CD1 TRP P  10     -19.143 -66.231 106.675  0.00 97.00      PROA   
ATOM    165  HD1 TRP P  10     -18.531 -66.578 105.854  0.00 97.00      PROA   
ATOM    166  NE1 TRP P  10     -20.213 -65.384 106.570  0.00 97.00      PROA   
ATOM    167  HE1 TRP P  10     -20.628 -65.093 105.736  0.00 97.00      PROA   
ATOM    168  CE2 TRP P  10     -20.782 -65.210 107.797  0.00 97.00      PROA   
ATOM    169  CD2 TRP P  10     -20.042 -65.983 108.722  0.00 97.00      PROA   
ATOM    170  CE3 TRP P  10     -20.420 -65.976 110.067  0.00 97.00      PROA   
ATOM    171  HE3 TRP P  10     -19.871 -66.529 110.814  0.00 97.00      PROA   
ATOM    172  CZ3 TRP P  10     -21.535 -65.228 110.455  0.00 97.00      PROA   
ATOM    173  HZ3 TRP P  10     -21.838 -65.223 111.494  0.00 97.00      PROA   
ATOM    174  CZ2 TRP P  10     -21.886 -64.461 108.182  0.00 97.00      PROA   
ATOM    175  HZ2 TRP P  10     -22.444 -63.874 107.468  0.00 97.00      PROA   
ATOM    176  CH2 TRP P  10     -22.257 -64.485 109.527  0.00 97.00      PROA   
ATOM    177  HH2 TRP P  10     -23.111 -63.909 109.859  0.00 97.00      PROA   
ATOM    178  C   TRP P  10     -16.073 -68.207 109.951  0.00 97.00      PROA   
ATOM    179  O   TRP P  10     -15.253 -68.478 109.077  0.00 97.00      PROA   
ATOM    180  N   VAL P  11     -16.024 -68.785 111.171  0.00 97.00      PROA   
ATOM    181  HN  VAL P  11     -16.664 -68.509 111.887  0.00 97.00      PROA   
ATOM    182  CA  VAL P  11     -14.979 -69.709 111.576  0.00 97.00      PROA   
ATOM    183  HA  VAL P  11     -14.053 -69.386 111.120  0.00 97.00      PROA   
ATOM    184  CB  VAL P  11     -14.801 -69.649 113.095  0.00 97.00      PROA   
ATOM    185  HB  VAL P  11     -15.700 -70.072 113.599  0.00 97.00      PROA   
ATOM    186  CG1 VAL P  11     -13.557 -70.446 113.520  0.00 97.00      PROA   
ATOM    187 HG11 VAL P  11     -12.655 -70.078 112.986  0.00 97.00      PROA   
ATOM    188 HG12 VAL P  11     -13.690 -71.521 113.295  0.00 97.00      PROA   
ATOM    189 HG13 VAL P  11     -13.385 -70.340 114.612  0.00 97.00      PROA   
ATOM    190  CG2 VAL P  11     -14.642 -68.175 113.544  0.00 97.00      PROA   
ATOM    191 HG21 VAL P  11     -15.573 -67.591 113.398  0.00 97.00      PROA   
ATOM    192 HG22 VAL P  11     -13.819 -67.684 112.983  0.00 97.00      PROA   
ATOM    193 HG23 VAL P  11     -14.390 -68.134 114.626  0.00 97.00      PROA   
ATOM    194  C   VAL P  11     -15.272 -71.127 111.060  0.00 97.00      PROA   
ATOM    195  O   VAL P  11     -14.391 -71.980 110.978  0.00 97.00      PROA   
ATOM    196  N   SER P  12     -16.528 -71.375 110.630  0.00 97.00      PROA   
ATOM    197  HN  SER P  12     -17.194 -70.639 110.677  0.00 97.00      PROA   
ATOM    198  CA  SER P  12     -16.998 -72.609 110.022  0.00 97.00      PROA   
ATOM    199  HA  SER P  12     -16.181 -73.311 109.925  0.00 97.00      PROA   
ATOM    200  CB  SER P  12     -18.115 -73.279 110.883  0.00 97.00      PROA   
ATOM    201  HB1 SER P  12     -18.841 -72.505 111.210  0.00 97.00      PROA   
ATOM    202  HB2 SER P  12     -17.644 -73.712 111.794  0.00 97.00      PROA   
ATOM    203  OG  SER P  12     -18.831 -74.314 110.209  0.00 97.00      PROA   
ATOM    204  HG1 SER P  12     -18.265 -75.090 110.211  0.00 97.00      PROA   
ATOM    205  C   SER P  12     -17.479 -72.254 108.622  0.00 97.00      PROA   
ATOM    206  O   SER P  12     -18.296 -71.350 108.456  0.00 97.00      PROA   
ATOM    207  N   VAL P  13     -16.948 -72.937 107.571  0.00 97.00      PROA   
ATOM    208  HN  VAL P  13     -16.269 -73.654 107.725  0.00 97.00      PROA   
ATOM    209  CA  VAL P  13     -17.153 -72.508 106.191  0.00 97.00      PROA   
ATOM    210  HA  VAL P  13     -18.125 -72.041 106.125  0.00 97.00      PROA   
ATOM    211  CB  VAL P  13     -16.080 -71.484 105.797  0.00 97.00      PROA   
ATOM    212  HB  VAL P  13     -16.017 -70.739 106.628  0.00 97.00      PROA   
ATOM    213  CG1 VAL P  13     -14.685 -72.133 105.652  0.00 97.00      PROA   
ATOM    214 HG11 VAL P  13     -14.665 -72.842 104.798  0.00 97.00      PROA   
ATOM    215 HG12 VAL P  13     -14.400 -72.675 106.575  0.00 97.00      PROA   
ATOM    216 HG13 VAL P  13     -13.922 -71.349 105.459  0.00 97.00      PROA   
ATOM    217  CG2 VAL P  13     -16.480 -70.704 104.530  0.00 97.00      PROA   
ATOM    218 HG21 VAL P  13     -17.499 -70.276 104.631  0.00 97.00      PROA   
ATOM    219 HG22 VAL P  13     -16.451 -71.360 103.637  0.00 97.00      PROA   
ATOM    220 HG23 VAL P  13     -15.766 -69.872 104.355  0.00 97.00      PROA   
ATOM    221  C   VAL P  13     -17.183 -73.702 105.240  0.00 97.00      PROA   
ATOM    222  O   VAL P  13     -16.682 -74.775 105.549  0.00 97.00      PROA   
ATOM    223  N   PHE P  14     -17.805 -73.572 104.041  0.00 97.00      PROA   
ATOM    224  HN  PHE P  14     -18.276 -72.728 103.791  0.00 97.00      PROA   
ATOM    225  CA  PHE P  14     -17.763 -74.605 103.014  0.00 97.00      PROA   
ATOM    226  HA  PHE P  14     -17.815 -75.566 103.505  0.00 97.00      PROA   
ATOM    227  CB  PHE P  14     -18.930 -74.502 101.994  0.00 97.00      PROA   
ATOM    228  HB1 PHE P  14     -18.812 -75.229 101.163  0.00 97.00      PROA   
ATOM    229  HB2 PHE P  14     -18.960 -73.479 101.557  0.00 97.00      PROA   
ATOM    230  CG  PHE P  14     -20.259 -74.819 102.621  0.00 97.00      PROA   
ATOM    231  CD1 PHE P  14     -20.489 -76.066 103.231  0.00 97.00      PROA   
ATOM    232  HD1 PHE P  14     -19.684 -76.780 103.313  0.00 97.00      PROA   
ATOM    233  CE1 PHE P  14     -21.763 -76.402 103.706  0.00 97.00      PROA   
ATOM    234  HE1 PHE P  14     -21.933 -77.363 104.165  0.00 97.00      PROA   
ATOM    235  CZ  PHE P  14     -22.818 -75.489 103.587  0.00 97.00      PROA   
ATOM    236  HZ  PHE P  14     -23.802 -75.748 103.948  0.00 97.00      PROA   
ATOM    237  CD2 PHE P  14     -21.328 -73.918 102.499  0.00 97.00      PROA   
ATOM    238  HD2 PHE P  14     -21.173 -72.972 102.002  0.00 97.00      PROA   
ATOM    239  CE2 PHE P  14     -22.595 -74.239 102.996  0.00 97.00      PROA   
ATOM    240  HE2 PHE P  14     -23.398 -73.522 102.914  0.00 97.00      PROA   
ATOM    241  C   PHE P  14     -16.482 -74.604 102.198  0.00 97.00      PROA   
ATOM    242  O   PHE P  14     -15.783 -73.601 102.087  0.00 97.00      PROA   
ATOM    243  N   GLN P  15     -16.182 -75.756 101.546  0.00 97.00      PROA   
ATOM    244  HN  GLN P  15     -16.642 -76.607 101.798  0.00 97.00      PROA   
ATOM    245  CA  GLN P  15     -15.284 -75.836 100.402  0.00 97.00      PROA   
ATOM    246  HA  GLN P  15     -14.305 -75.529 100.741  0.00 97.00      PROA   
ATOM    247  CB  GLN P  15     -15.195 -77.285  99.843  0.00 97.00      PROA   
ATOM    248  HB1 GLN P  15     -14.716 -77.919 100.626  0.00 97.00      PROA   
ATOM    249  HB2 GLN P  15     -14.510 -77.295  98.968  0.00 97.00      PROA   
ATOM    250  CG  GLN P  15     -16.577 -77.901  99.493  0.00 97.00      PROA   
ATOM    251  HG1 GLN P  15     -17.365 -77.120  99.522  0.00 97.00      PROA   
ATOM    252  HG2 GLN P  15     -16.855 -78.659 100.254  0.00 97.00      PROA   
ATOM    253  CD  GLN P  15     -16.590 -78.575  98.109  0.00 97.00      PROA   
ATOM    254  OE1 GLN P  15     -15.922 -79.589  97.880  0.00 97.00      PROA   
ATOM    255  NE2 GLN P  15     -17.380 -77.993  97.161  0.00 97.00      PROA   
ATOM    256 HE21 GLN P  15     -17.922 -77.185  97.390  0.00 97.00      PROA   
ATOM    257 HE22 GLN P  15     -17.361 -78.353  96.230  0.00 97.00      PROA   
ATOM    258  C   GLN P  15     -15.701 -74.910  99.256  0.00 97.00      PROA   
ATOM    259  O   GLN P  15     -16.890 -74.673  99.053  0.00 97.00      PROA   
ATOM    260  N   GLU P  16     -14.714 -74.344  98.514  0.00 97.00      PROA   
ATOM    261  HN  GLU P  16     -13.763 -74.550  98.748  0.00 97.00      PROA   
ATOM    262  CA  GLU P  16     -14.876 -73.475  97.351  0.00 97.00      PROA   
ATOM    263  HA  GLU P  16     -13.934 -73.542  96.827  0.00 97.00      PROA   
ATOM    264  CB  GLU P  16     -15.959 -73.939  96.318  0.00 97.00      PROA   
ATOM    265  HB1 GLU P  16     -16.951 -73.871  96.810  0.00 97.00      PROA   
ATOM    266  HB2 GLU P  16     -15.779 -75.009  96.067  0.00 97.00      PROA   
ATOM    267  CG  GLU P  16     -16.028 -73.129  94.999  0.00 97.00      PROA   
ATOM    268  HG1 GLU P  16     -15.181 -73.414  94.341  0.00 97.00      PROA   
ATOM    269  HG2 GLU P  16     -15.946 -72.042  95.201  0.00 97.00      PROA   
ATOM    270  CD  GLU P  16     -17.334 -73.318  94.215  0.00 97.00      PROA   
ATOM    271  OE1 GLU P  16     -18.230 -74.093  94.640  0.00 97.00      PROA   
ATOM    272  OE2 GLU P  16     -17.457 -72.637  93.161  0.00 97.00      PROA   
ATOM    273  C   GLU P  16     -15.014 -72.002  97.735  0.00 97.00      PROA   
ATOM    274  O   GLU P  16     -14.538 -71.124  97.019  0.00 97.00      PROA   
ATOM    275  N   GLU P  17     -15.637 -71.685  98.893  0.00 97.00      PROA   
ATOM    276  HN  GLU P  17     -16.038 -72.412  99.445  0.00 97.00      PROA   
ATOM    277  CA  GLU P  17     -15.821 -70.337  99.418  0.00 97.00      PROA   
ATOM    278  HA  GLU P  17     -16.366 -69.784  98.665  0.00 97.00      PROA   
ATOM    279  CB  GLU P  17     -16.720 -70.385 100.683  0.00 97.00      PROA   
ATOM    280  HB1 GLU P  17     -16.247 -71.117 101.379  0.00 97.00      PROA   
ATOM    281  HB2 GLU P  17     -17.706 -70.811 100.392  0.00 97.00      PROA   
ATOM    282  CG  GLU P  17     -16.939 -69.064 101.461  0.00 97.00      PROA   
ATOM    283  HG1 GLU P  17     -15.977 -68.616 101.780  0.00 97.00      PROA   
ATOM    284  HG2 GLU P  17     -17.520 -69.291 102.381  0.00 97.00      PROA   
ATOM    285  CD  GLU P  17     -17.737 -68.026 100.666  0.00 97.00      PROA   
ATOM    286  OE1 GLU P  17     -17.246 -67.557  99.607  0.00 97.00      PROA   
ATOM    287  OE2 GLU P  17     -18.854 -67.672 101.127  0.00 97.00      PROA   
ATOM    288  C   GLU P  17     -14.529 -69.557  99.673  0.00 97.00      PROA   
ATOM    289  O   GLU P  17     -13.501 -70.116 100.036  0.00 97.00      PROA   
ATOM    290  N   SER P  18     -14.556 -68.218  99.472  0.00 97.00      PROA   
ATOM    291  HN  SER P  18     -15.440 -67.783  99.294  0.00 97.00      PROA   
ATOM    292  CA  SER P  18     -13.396 -67.349  99.577  0.00 97.00      PROA   
ATOM    293  HA  SER P  18     -12.507 -67.941  99.417  0.00 97.00      PROA   
ATOM    294  CB  SER P  18     -13.414 -66.213  98.522  0.00 97.00      PROA   
ATOM    295  HB1 SER P  18     -14.287 -65.547  98.699  0.00 97.00      PROA   
ATOM    296  HB2 SER P  18     -13.531 -66.665  97.513  0.00 97.00      PROA   
ATOM    297  OG  SER P  18     -12.213 -65.440  98.541  0.00 97.00      PROA   
ATOM    298  HG1 SER P  18     -11.499 -66.041  98.308  0.00 97.00      PROA   
ATOM    299  C   SER P  18     -13.320 -66.731 100.957  0.00 97.00      PROA   
ATOM    300  O   SER P  18     -14.280 -66.147 101.453  0.00 97.00      PROA   
ATOM    301  N   VAL P  19     -12.145 -66.837 101.613  0.00 97.00      PROA   
ATOM    302  HN  VAL P  19     -11.362 -67.288 101.187  0.00 97.00      PROA   
ATOM    303  CA  VAL P  19     -11.982 -66.310 102.952  0.00 97.00      PROA   
ATOM    304  HA  VAL P  19     -12.650 -65.470 103.070  0.00 97.00      PROA   
ATOM    305  CB  VAL P  19     -12.367 -67.338 104.026  0.00 97.00      PROA   
ATOM    306  HB  VAL P  19     -13.462 -67.530 103.914  0.00 97.00      PROA   
ATOM    307  CG1 VAL P  19     -11.650 -68.687 103.813  0.00 97.00      PROA   
ATOM    308 HG11 VAL P  19     -10.555 -68.554 103.906  0.00 97.00      PROA   
ATOM    309 HG12 VAL P  19     -11.878 -69.121 102.818  0.00 97.00      PROA   
ATOM    310 HG13 VAL P  19     -11.973 -69.418 104.584  0.00 97.00      PROA   
ATOM    311  CG2 VAL P  19     -12.126 -66.801 105.452  0.00 97.00      PROA   
ATOM    312 HG21 VAL P  19     -12.662 -65.847 105.612  0.00 97.00      PROA   
ATOM    313 HG22 VAL P  19     -11.044 -66.645 105.637  0.00 97.00      PROA   
ATOM    314 HG23 VAL P  19     -12.500 -67.537 106.197  0.00 97.00      PROA   
ATOM    315  C   VAL P  19     -10.595 -65.726 103.111  0.00 97.00      PROA   
ATOM    316  O   VAL P  19      -9.592 -66.373 102.841  0.00 97.00      PROA   
ATOM    317  N   THR P  20     -10.493 -64.452 103.561  0.00 97.00      PROA   
ATOM    318  HN  THR P  20     -11.307 -63.917 103.768  0.00 97.00      PROA   
ATOM    319  CA  THR P  20      -9.205 -63.814 103.786  0.00 97.00      PROA   
ATOM    320  HA  THR P  20      -8.432 -64.557 103.677  0.00 97.00      PROA   
ATOM    321  CB  THR P  20      -8.866 -62.703 102.787  0.00 97.00      PROA   
ATOM    322  HB  THR P  20      -9.105 -63.098 101.771  0.00 97.00      PROA   
ATOM    323  OG1 THR P  20      -7.476 -62.388 102.761  0.00 97.00      PROA   
ATOM    324  HG1 THR P  20      -7.258 -61.923 103.574  0.00 97.00      PROA   
ATOM    325  CG2 THR P  20      -9.670 -61.411 102.988  0.00 97.00      PROA   
ATOM    326 HG21 THR P  20      -9.500 -60.983 103.997  0.00 97.00      PROA   
ATOM    327 HG22 THR P  20     -10.752 -61.608 102.854  0.00 97.00      PROA   
ATOM    328 HG23 THR P  20      -9.362 -60.651 102.238  0.00 97.00      PROA   
ATOM    329  C   THR P  20      -9.174 -63.385 105.230  0.00 97.00      PROA   
ATOM    330  O   THR P  20     -10.152 -62.881 105.771  0.00 97.00      PROA   
ATOM    331  N   LEU P  21      -8.038 -63.649 105.907  0.00 97.00      PROA   
ATOM    332  HN  LEU P  21      -7.269 -64.071 105.430  0.00 97.00      PROA   
ATOM    333  CA  LEU P  21      -7.899 -63.522 107.339  0.00 97.00      PROA   
ATOM    334  HA  LEU P  21      -8.819 -63.161 107.773  0.00 97.00      PROA   
ATOM    335  CB  LEU P  21      -7.521 -64.872 108.012  0.00 97.00      PROA   
ATOM    336  HB1 LEU P  21      -7.450 -64.692 109.106  0.00 97.00      PROA   
ATOM    337  HB2 LEU P  21      -6.523 -65.214 107.660  0.00 97.00      PROA   
ATOM    338  CG  LEU P  21      -8.520 -66.043 107.798  0.00 97.00      PROA   
ATOM    339  HG  LEU P  21      -9.550 -65.620 107.738  0.00 97.00      PROA   
ATOM    340  CD1 LEU P  21      -8.245 -66.864 106.520  0.00 97.00      PROA   
ATOM    341 HD11 LEU P  21      -7.224 -67.300 106.564  0.00 97.00      PROA   
ATOM    342 HD12 LEU P  21      -8.325 -66.246 105.605  0.00 97.00      PROA   
ATOM    343 HD13 LEU P  21      -8.972 -67.699 106.439  0.00 97.00      PROA   
ATOM    344  CD2 LEU P  21      -8.476 -67.001 109.004  0.00 97.00      PROA   
ATOM    345 HD21 LEU P  21      -8.721 -66.464 109.943  0.00 97.00      PROA   
ATOM    346 HD22 LEU P  21      -7.459 -67.435 109.102  0.00 97.00      PROA   
ATOM    347 HD23 LEU P  21      -9.201 -67.830 108.867  0.00 97.00      PROA   
ATOM    348  C   LEU P  21      -6.813 -62.506 107.613  0.00 97.00      PROA   
ATOM    349  O   LEU P  21      -5.690 -62.660 107.157  0.00 97.00      PROA   
ATOM    350  N   HSD P  22      -7.120 -61.429 108.368  0.00 97.00      PROA   
ATOM    351  HN  HSD P  22      -8.036 -61.338 108.756  0.00 97.00      PROA   
ATOM    352  CA  HSD P  22      -6.243 -60.286 108.543  0.00 97.00      PROA   
ATOM    353  HA  HSD P  22      -5.421 -60.346 107.844  0.00 97.00      PROA   
ATOM    354  CB  HSD P  22      -6.992 -58.952 108.295  0.00 97.00      PROA   
ATOM    355  HB1 HSD P  22      -6.336 -58.092 108.552  0.00 97.00      PROA   
ATOM    356  HB2 HSD P  22      -7.900 -58.894 108.935  0.00 97.00      PROA   
ATOM    357  ND1 HSD P  22      -8.573 -59.188 106.296  0.00 97.00      PROA   
ATOM    358  HD1 HSD P  22      -9.319 -59.655 106.775  0.00 97.00      PROA   
ATOM    359  CG  HSD P  22      -7.381 -58.777 106.856  0.00 97.00      PROA   
ATOM    360  CE1 HSD P  22      -8.561 -58.771 105.006  0.00 97.00      PROA   
ATOM    361  HE1 HSD P  22      -9.384 -58.946 104.317  0.00 97.00      PROA   
ATOM    362  NE2 HSD P  22      -7.461 -58.112 104.703  0.00 97.00      PROA   
ATOM    363  CD2 HSD P  22      -6.727 -58.100 105.875  0.00 97.00      PROA   
ATOM    364  HD2 HSD P  22      -5.778 -57.582 105.916  0.00 97.00      PROA   
ATOM    365  C   HSD P  22      -5.671 -60.216 109.940  0.00 97.00      PROA   
ATOM    366  O   HSD P  22      -6.399 -60.266 110.923  0.00 97.00      PROA   
ATOM    367  N   CYS P  23      -4.333 -60.054 110.056  0.00 97.00      PROA   
ATOM    368  HN  CYS P  23      -3.759 -60.074 109.238  0.00 97.00      PROA   
ATOM    369  CA  CYS P  23      -3.643 -59.840 111.314  0.00 97.00      PROA   
ATOM    370  HA  CYS P  23      -4.268 -60.164 112.134  0.00 97.00      PROA   
ATOM    371  CB  CYS P  23      -2.311 -60.617 111.375  0.00 97.00      PROA   
ATOM    372  HB1 CYS P  23      -1.757 -60.331 112.290  0.00 97.00      PROA   
ATOM    373  HB2 CYS P  23      -1.690 -60.375 110.486  0.00 97.00      PROA   
ATOM    374  SG  CYS P  23      -2.617 -62.392 111.436  0.00 97.00      PROA   
ATOM    375  C   CYS P  23      -3.340 -58.372 111.511  0.00 97.00      PROA   
ATOM    376  O   CYS P  23      -2.404 -57.818 110.940  0.00 97.00      PROA   
ATOM    377  N   GLU P  24      -4.135 -57.705 112.369  0.00 97.00      PROA   
ATOM    378  HN  GLU P  24      -4.868 -58.172 112.858  0.00 97.00      PROA   
ATOM    379  CA  GLU P  24      -4.077 -56.276 112.561  0.00 97.00      PROA   
ATOM    380  HA  GLU P  24      -3.674 -55.807 111.673  0.00 97.00      PROA   
ATOM    381  CB  GLU P  24      -5.498 -55.716 112.809  0.00 97.00      PROA   
ATOM    382  HB1 GLU P  24      -6.138 -56.094 111.979  0.00 97.00      PROA   
ATOM    383  HB2 GLU P  24      -5.489 -54.606 112.740  0.00 97.00      PROA   
ATOM    384  CG  GLU P  24      -6.088 -56.136 114.172  0.00 97.00      PROA   
ATOM    385  HG1 GLU P  24      -5.561 -55.629 115.008  0.00 97.00      PROA   
ATOM    386  HG2 GLU P  24      -5.996 -57.235 114.306  0.00 97.00      PROA   
ATOM    387  CD  GLU P  24      -7.555 -55.777 114.274  0.00 97.00      PROA   
ATOM    388  OE1 GLU P  24      -7.991 -55.425 115.404  0.00 97.00      PROA   
ATOM    389  OE2 GLU P  24      -8.266 -55.883 113.239  0.00 97.00      PROA   
ATOM    390  C   GLU P  24      -3.202 -55.909 113.737  0.00 97.00      PROA   
ATOM    391  O   GLU P  24      -2.887 -56.722 114.605  0.00 97.00      PROA   
ATOM    392  N   VAL P  25      -2.818 -54.615 113.775  0.00 97.00      PROA   
ATOM    393  HN  VAL P  25      -3.022 -54.008 113.012  0.00 97.00      PROA   
ATOM    394  CA  VAL P  25      -2.340 -53.936 114.955  0.00 97.00      PROA   
ATOM    395  HA  VAL P  25      -2.759 -54.409 115.831  0.00 97.00      PROA   
ATOM    396  CB  VAL P  25      -0.815 -53.829 115.069  0.00 97.00      PROA   
ATOM    397  HB  VAL P  25      -0.405 -53.240 114.216  0.00 97.00      PROA   
ATOM    398  CG1 VAL P  25      -0.447 -53.129 116.393  0.00 97.00      PROA   
ATOM    399 HG11 VAL P  25      -0.773 -53.748 117.256  0.00 97.00      PROA   
ATOM    400 HG12 VAL P  25      -0.922 -52.132 116.475  0.00 97.00      PROA   
ATOM    401 HG13 VAL P  25       0.653 -52.996 116.450  0.00 97.00      PROA   
ATOM    402  CG2 VAL P  25      -0.161 -55.228 115.024  0.00 97.00      PROA   
ATOM    403 HG21 VAL P  25      -0.326 -55.714 114.041  0.00 97.00      PROA   
ATOM    404 HG22 VAL P  25      -0.588 -55.878 115.817  0.00 97.00      PROA   
ATOM    405 HG23 VAL P  25       0.934 -55.148 115.190  0.00 97.00      PROA   
ATOM    406  C   VAL P  25      -2.914 -52.546 114.729  0.00 97.00      PROA   
ATOM    407  O   VAL P  25      -2.796 -52.092 113.592  0.00 97.00      PROA   
ATOM    408  N   PRO P  26      -3.524 -51.808 115.668  0.00 97.00      PROA   
ATOM    409  CD  PRO P  26      -4.200 -52.423 116.822  0.00 97.00      PROA   
ATOM    410  HD1 PRO P  26      -3.533 -52.345 117.707  0.00 97.00      PROA   
ATOM    411  HD2 PRO P  26      -4.481 -53.487 116.647  0.00 97.00      PROA   
ATOM    412  CA  PRO P  26      -4.085 -50.481 115.372  0.00 97.00      PROA   
ATOM    413  HA  PRO P  26      -4.674 -50.548 114.467  0.00 97.00      PROA   
ATOM    414  CB  PRO P  26      -4.984 -50.192 116.588  0.00 97.00      PROA   
ATOM    415  HB1 PRO P  26      -5.827 -49.522 116.327  0.00 97.00      PROA   
ATOM    416  HB2 PRO P  26      -4.403 -49.743 117.424  0.00 97.00      PROA   
ATOM    417  CG  PRO P  26      -5.459 -51.580 117.022  0.00 97.00      PROA   
ATOM    418  HG1 PRO P  26      -5.836 -51.604 118.063  0.00 97.00      PROA   
ATOM    419  HG2 PRO P  26      -6.257 -51.934 116.331  0.00 97.00      PROA   
ATOM    420  C   PRO P  26      -3.073 -49.349 115.185  0.00 97.00      PROA   
ATOM    421  O   PRO P  26      -3.364 -48.218 115.573  0.00 97.00      PROA   
ATOM    422  N   HSD P  27      -1.914 -49.604 114.547  0.00 97.00      PROA   
ATOM    423  HN  HSD P  27      -1.771 -50.516 114.167  0.00 97.00      PROA   
ATOM    424  CA  HSD P  27      -0.925 -48.599 114.226  0.00 97.00      PROA   
ATOM    425  HA  HSD P  27      -1.174 -47.658 114.698  0.00 97.00      PROA   
ATOM    426  CB  HSD P  27       0.519 -48.999 114.632  0.00 97.00      PROA   
ATOM    427  HB1 HSD P  27       1.251 -48.312 114.154  0.00 97.00      PROA   
ATOM    428  HB2 HSD P  27       0.742 -50.029 114.276  0.00 97.00      PROA   
ATOM    429  ND1 HSD P  27       0.641 -49.961 116.996  0.00 97.00      PROA   
ATOM    430  HD1 HSD P  27       0.285 -50.871 116.779  0.00 97.00      PROA   
ATOM    431  CG  HSD P  27       0.776 -48.910 116.113  0.00 97.00      PROA   
ATOM    432  CE1 HSD P  27       1.131 -49.543 118.189  0.00 97.00      PROA   
ATOM    433  HE1 HSD P  27       1.157 -50.173 119.078  0.00 97.00      PROA   
ATOM    434  NE2 HSD P  27       1.583 -48.306 118.134  0.00 97.00      PROA   
ATOM    435  CD2 HSD P  27       1.368 -47.911 116.826  0.00 97.00      PROA   
ATOM    436  HD2 HSD P  27       1.690 -46.928 116.505  0.00 97.00      PROA   
ATOM    437  C   HSD P  27      -0.949 -48.408 112.733  0.00 97.00      PROA   
ATOM    438  O   HSD P  27      -0.760 -49.355 111.977  0.00 97.00      PROA   
ATOM    439  N   LEU P  28      -1.181 -47.161 112.266  0.00 97.00      PROA   
ATOM    440  HN  LEU P  28      -1.440 -46.424 112.887  0.00 97.00      PROA   
ATOM    441  CA  LEU P  28      -1.142 -46.813 110.857  0.00 97.00      PROA   
ATOM    442  HA  LEU P  28      -1.856 -47.460 110.367  0.00 97.00      PROA   
ATOM    443  CB  LEU P  28      -1.600 -45.350 110.613  0.00 97.00      PROA   
ATOM    444  HB1 LEU P  28      -1.643 -45.161 109.518  0.00 97.00      PROA   
ATOM    445  HB2 LEU P  28      -0.863 -44.645 111.054  0.00 97.00      PROA   
ATOM    446  CG  LEU P  28      -2.991 -44.993 111.201  0.00 97.00      PROA   
ATOM    447  HG  LEU P  28      -2.963 -45.137 112.307  0.00 97.00      PROA   
ATOM    448  CD1 LEU P  28      -3.320 -43.510 110.947  0.00 97.00      PROA   
ATOM    449 HD11 LEU P  28      -3.373 -43.313 109.855  0.00 97.00      PROA   
ATOM    450 HD12 LEU P  28      -2.540 -42.855 111.388  0.00 97.00      PROA   
ATOM    451 HD13 LEU P  28      -4.300 -43.251 111.400  0.00 97.00      PROA   
ATOM    452  CD2 LEU P  28      -4.112 -45.889 110.641  0.00 97.00      PROA   
ATOM    453 HD21 LEU P  28      -3.940 -46.953 110.904  0.00 97.00      PROA   
ATOM    454 HD22 LEU P  28      -4.158 -45.797 109.535  0.00 97.00      PROA   
ATOM    455 HD23 LEU P  28      -5.093 -45.581 111.060  0.00 97.00      PROA   
ATOM    456  C   LEU P  28       0.193 -47.086 110.153  0.00 97.00      PROA   
ATOM    457  O   LEU P  28       0.135 -47.680 109.076  0.00 97.00      PROA   
ATOM    458  N   PRO P  29       1.404 -46.787 110.640  0.00 97.00      PROA   
ATOM    459  CD  PRO P  29       1.676 -45.801 111.696  0.00 97.00      PROA   
ATOM    460  HD1 PRO P  29       1.098 -46.008 112.620  0.00 97.00      PROA   
ATOM    461  HD2 PRO P  29       1.435 -44.785 111.311  0.00 97.00      PROA   
ATOM    462  CA  PRO P  29       2.639 -47.335 110.074  0.00 97.00      PROA   
ATOM    463  HA  PRO P  29       2.600 -47.342 108.993  0.00 97.00      PROA   
ATOM    464  CB  PRO P  29       3.707 -46.353 110.594  0.00 97.00      PROA   
ATOM    465  HB1 PRO P  29       3.728 -45.465 109.922  0.00 97.00      PROA   
ATOM    466  HB2 PRO P  29       4.732 -46.769 110.640  0.00 97.00      PROA   
ATOM    467  CG  PRO P  29       3.177 -45.916 111.960  0.00 97.00      PROA   
ATOM    468  HG1 PRO P  29       3.368 -46.720 112.706  0.00 97.00      PROA   
ATOM    469  HG2 PRO P  29       3.627 -44.968 112.315  0.00 97.00      PROA   
ATOM    470  C   PRO P  29       2.905 -48.766 110.548  0.00 97.00      PROA   
ATOM    471  O   PRO P  29       4.064 -49.099 110.788  0.00 97.00      PROA   
ATOM    472  N   GLY P  30       1.873 -49.639 110.667  0.00 97.00      PROA   
ATOM    473  HN  GLY P  30       0.952 -49.333 110.433  0.00 97.00      PROA   
ATOM    474  CA  GLY P  30       1.974 -50.982 111.227  0.00 97.00      PROA   
ATOM    475  HA1 GLY P  30       0.964 -51.296 111.451  0.00 97.00      PROA   
ATOM    476  HA2 GLY P  30       2.597 -50.947 112.109  0.00 97.00      PROA   
ATOM    477  C   GLY P  30       2.551 -51.998 110.273  0.00 97.00      PROA   
ATOM    478  O   GLY P  30       1.880 -52.953 109.899  0.00 97.00      PROA   
ATOM    479  N   SER P  31       3.834 -51.786 109.897  0.00 97.00      PROA   
ATOM    480  HN  SER P  31       4.235 -50.951 110.273  0.00 97.00      PROA   
ATOM    481  CA  SER P  31       4.704 -52.476 108.944  0.00 97.00      PROA   
ATOM    482  HA  SER P  31       4.630 -51.899 108.035  0.00 97.00      PROA   
ATOM    483  CB  SER P  31       6.187 -52.419 109.419  0.00 97.00      PROA   
ATOM    484  HB1 SER P  31       6.280 -52.980 110.376  0.00 97.00      PROA   
ATOM    485  HB2 SER P  31       6.463 -51.361 109.620  0.00 97.00      PROA   
ATOM    486  OG  SER P  31       7.115 -52.973 108.483  0.00 97.00      PROA   
ATOM    487  HG1 SER P  31       7.512 -52.242 108.002  0.00 97.00      PROA   
ATOM    488  C   SER P  31       4.357 -53.908 108.570  0.00 97.00      PROA   
ATOM    489  O   SER P  31       4.047 -54.728 109.420  0.00 97.00      PROA   
ATOM    490  N   SER P  32       4.427 -54.234 107.259  0.00 97.00      PROA   
ATOM    491  HN  SER P  32       4.775 -53.577 106.595  0.00 97.00      PROA   
ATOM    492  CA  SER P  32       3.936 -55.466 106.671  0.00 97.00      PROA   
ATOM    493  HA  SER P  32       3.014 -55.725 107.171  0.00 97.00      PROA   
ATOM    494  CB  SER P  32       3.613 -55.246 105.169  0.00 97.00      PROA   
ATOM    495  HB1 SER P  32       2.775 -54.519 105.099  0.00 97.00      PROA   
ATOM    496  HB2 SER P  32       3.286 -56.182 104.668  0.00 97.00      PROA   
ATOM    497  OG  SER P  32       4.726 -54.686 104.476  0.00 97.00      PROA   
ATOM    498  HG1 SER P  32       5.392 -55.378 104.429  0.00 97.00      PROA   
ATOM    499  C   SER P  32       4.868 -56.660 106.820  0.00 97.00      PROA   
ATOM    500  O   SER P  32       5.241 -57.300 105.837  0.00 97.00      PROA   
ATOM    501  N   SER P  33       5.229 -57.012 108.072  0.00 97.00      PROA   
ATOM    502  HN  SER P  33       4.963 -56.426 108.834  0.00 97.00      PROA   
ATOM    503  CA  SER P  33       5.989 -58.203 108.401  0.00 97.00      PROA   
ATOM    504  HA  SER P  33       6.191 -58.771 107.504  0.00 97.00      PROA   
ATOM    505  CB  SER P  33       7.331 -57.862 109.105  0.00 97.00      PROA   
ATOM    506  HB1 SER P  33       7.133 -57.311 110.050  0.00 97.00      PROA   
ATOM    507  HB2 SER P  33       7.923 -57.193 108.443  0.00 97.00      PROA   
ATOM    508  OG  SER P  33       8.109 -59.023 109.399  0.00 97.00      PROA   
ATOM    509  HG1 SER P  33       8.564 -59.277 108.592  0.00 97.00      PROA   
ATOM    510  C   SER P  33       5.121 -59.050 109.308  0.00 97.00      PROA   
ATOM    511  O   SER P  33       4.524 -58.551 110.258  0.00 97.00      PROA   
ATOM    512  N   THR P  34       5.009 -60.367 109.011  0.00 97.00      PROA   
ATOM    513  HN  THR P  34       5.525 -60.769 108.259  0.00 97.00      PROA   
ATOM    514  CA  THR P  34       4.103 -61.253 109.721  0.00 97.00      PROA   
ATOM    515  HA  THR P  34       3.994 -60.911 110.742  0.00 97.00      PROA   
ATOM    516  CB  THR P  34       2.728 -61.399 109.065  0.00 97.00      PROA   
ATOM    517  HB  THR P  34       2.788 -61.979 108.115  0.00 97.00      PROA   
ATOM    518  OG1 THR P  34       2.214 -60.127 108.713  0.00 97.00      PROA   
ATOM    519  HG1 THR P  34       2.678 -59.891 107.908  0.00 97.00      PROA   
ATOM    520  CG2 THR P  34       1.726 -62.092 110.009  0.00 97.00      PROA   
ATOM    521 HG21 THR P  34       1.791 -61.666 111.032  0.00 97.00      PROA   
ATOM    522 HG22 THR P  34       1.929 -63.179 110.066  0.00 97.00      PROA   
ATOM    523 HG23 THR P  34       0.688 -61.966 109.634  0.00 97.00      PROA   
ATOM    524  C   THR P  34       4.713 -62.624 109.744  0.00 97.00      PROA   
ATOM    525  O   THR P  34       5.300 -63.071 108.764  0.00 97.00      PROA   
ATOM    526  N   GLN P  35       4.535 -63.348 110.868  0.00 97.00      PROA   
ATOM    527  HN  GLN P  35       4.188 -62.927 111.704  0.00 97.00      PROA   
ATOM    528  CA  GLN P  35       4.750 -64.773 110.918  0.00 97.00      PROA   
ATOM    529  HA  GLN P  35       5.157 -65.138 109.985  0.00 97.00      PROA   
ATOM    530  CB  GLN P  35       5.679 -65.169 112.093  0.00 97.00      PROA   
ATOM    531  HB1 GLN P  35       5.893 -66.258 112.030  0.00 97.00      PROA   
ATOM    532  HB2 GLN P  35       5.154 -64.977 113.055  0.00 97.00      PROA   
ATOM    533  CG  GLN P  35       7.000 -64.368 112.098  0.00 97.00      PROA   
ATOM    534  HG1 GLN P  35       6.792 -63.283 112.227  0.00 97.00      PROA   
ATOM    535  HG2 GLN P  35       7.539 -64.509 111.139  0.00 97.00      PROA   
ATOM    536  CD  GLN P  35       7.873 -64.788 113.280  0.00 97.00      PROA   
ATOM    537  OE1 GLN P  35       7.522 -64.522 114.428  0.00 97.00      PROA   
ATOM    538  NE2 GLN P  35       9.038 -65.433 113.009  0.00 97.00      PROA   
ATOM    539 HE21 GLN P  35       9.626 -65.682 113.776  0.00 97.00      PROA   
ATOM    540 HE22 GLN P  35       9.297 -65.613 112.062  0.00 97.00      PROA   
ATOM    541  C   GLN P  35       3.380 -65.373 111.127  0.00 97.00      PROA   
ATOM    542  O   GLN P  35       2.692 -65.017 112.073  0.00 97.00      PROA   
ATOM    543  N   TRP P  36       2.944 -66.288 110.232  0.00 97.00      PROA   
ATOM    544  HN  TRP P  36       3.508 -66.531 109.447  0.00 97.00      PROA   
ATOM    545  CA  TRP P  36       1.680 -66.995 110.333  0.00 97.00      PROA   
ATOM    546  HA  TRP P  36       1.069 -66.566 111.116  0.00 97.00      PROA   
ATOM    547  CB  TRP P  36       0.882 -66.993 109.002  0.00 97.00      PROA   
ATOM    548  HB1 TRP P  36       0.136 -67.816 109.001  0.00 97.00      PROA   
ATOM    549  HB2 TRP P  36       1.595 -67.198 108.172  0.00 97.00      PROA   
ATOM    550  CG  TRP P  36       0.129 -65.738 108.693  0.00 97.00      PROA   
ATOM    551  CD1 TRP P  36       0.575 -64.671 107.965  0.00 97.00      PROA   
ATOM    552  HD1 TRP P  36       1.594 -64.529 107.653  0.00 97.00      PROA   
ATOM    553  NE1 TRP P  36      -0.450 -63.794 107.746  0.00 97.00      PROA   
ATOM    554  HE1 TRP P  36      -0.394 -62.980 107.206  0.00 97.00      PROA   
ATOM    555  CE2 TRP P  36      -1.581 -64.256 108.346  0.00 97.00      PROA   
ATOM    556  CD2 TRP P  36      -1.258 -65.484 108.971  0.00 97.00      PROA   
ATOM    557  CE3 TRP P  36      -2.245 -66.182 109.668  0.00 97.00      PROA   
ATOM    558  HE3 TRP P  36      -2.029 -67.115 110.167  0.00 97.00      PROA   
ATOM    559  CZ3 TRP P  36      -3.532 -65.639 109.731  0.00 97.00      PROA   
ATOM    560  HZ3 TRP P  36      -4.305 -66.151 110.287  0.00 97.00      PROA   
ATOM    561  CZ2 TRP P  36      -2.861 -63.728 108.392  0.00 97.00      PROA   
ATOM    562  HZ2 TRP P  36      -3.103 -62.791 107.913  0.00 97.00      PROA   
ATOM    563  CH2 TRP P  36      -3.835 -64.439 109.096  0.00 97.00      PROA   
ATOM    564  HH2 TRP P  36      -4.833 -64.036 109.178  0.00 97.00      PROA   
ATOM    565  C   TRP P  36       1.958 -68.429 110.712  0.00 97.00      PROA   
ATOM    566  O   TRP P  36       2.996 -68.973 110.359  0.00 97.00      PROA   
ATOM    567  N   PHE P  37       1.034 -69.073 111.461  0.00 97.00      PROA   
ATOM    568  HN  PHE P  37       0.228 -68.586 111.794  0.00 97.00      PROA   
ATOM    569  CA  PHE P  37       1.202 -70.427 111.946  0.00 97.00      PROA   
ATOM    570  HA  PHE P  37       1.971 -70.920 111.370  0.00 97.00      PROA   
ATOM    571  CB  PHE P  37       1.555 -70.498 113.462  0.00 97.00      PROA   
ATOM    572  HB1 PHE P  37       1.788 -71.545 113.754  0.00 97.00      PROA   
ATOM    573  HB2 PHE P  37       0.701 -70.144 114.076  0.00 97.00      PROA   
ATOM    574  CG  PHE P  37       2.748 -69.630 113.796  0.00 97.00      PROA   
ATOM    575  CD1 PHE P  37       4.041 -70.178 113.845  0.00 97.00      PROA   
ATOM    576  HD1 PHE P  37       4.184 -71.227 113.633  0.00 97.00      PROA   
ATOM    577  CE1 PHE P  37       5.148 -69.376 114.151  0.00 97.00      PROA   
ATOM    578  HE1 PHE P  37       6.136 -69.811 114.176  0.00 97.00      PROA   
ATOM    579  CZ  PHE P  37       4.974 -68.011 114.412  0.00 97.00      PROA   
ATOM    580  HZ  PHE P  37       5.829 -67.388 114.631  0.00 97.00      PROA   
ATOM    581  CD2 PHE P  37       2.585 -68.263 114.095  0.00 97.00      PROA   
ATOM    582  HD2 PHE P  37       1.599 -67.825 114.063  0.00 97.00      PROA   
ATOM    583  CE2 PHE P  37       3.690 -67.455 114.380  0.00 97.00      PROA   
ATOM    584  HE2 PHE P  37       3.551 -66.400 114.558  0.00 97.00      PROA   
ATOM    585  C   PHE P  37      -0.096 -71.181 111.740  0.00 97.00      PROA   
ATOM    586  O   PHE P  37      -1.173 -70.667 112.028  0.00 97.00      PROA   
ATOM    587  N   LEU P  38      -0.009 -72.442 111.248  0.00 97.00      PROA   
ATOM    588  HN  LEU P  38       0.876 -72.803 110.955  0.00 97.00      PROA   
ATOM    589  CA  LEU P  38      -1.112 -73.380 111.167  0.00 97.00      PROA   
ATOM    590  HA  LEU P  38      -2.024 -72.914 111.501  0.00 97.00      PROA   
ATOM    591  CB  LEU P  38      -1.319 -73.985 109.753  0.00 97.00      PROA   
ATOM    592  HB1 LEU P  38      -2.148 -74.726 109.774  0.00 97.00      PROA   
ATOM    593  HB2 LEU P  38      -0.392 -74.511 109.431  0.00 97.00      PROA   
ATOM    594  CG  LEU P  38      -1.653 -72.944 108.667  0.00 97.00      PROA   
ATOM    595  HG  LEU P  38      -0.807 -72.227 108.635  0.00 97.00      PROA   
ATOM    596  CD1 LEU P  38      -1.771 -73.597 107.278  0.00 97.00      PROA   
ATOM    597 HD11 LEU P  38      -2.606 -74.329 107.271  0.00 97.00      PROA   
ATOM    598 HD12 LEU P  38      -0.831 -74.123 107.010  0.00 97.00      PROA   
ATOM    599 HD13 LEU P  38      -1.980 -72.824 106.507  0.00 97.00      PROA   
ATOM    600  CD2 LEU P  38      -2.935 -72.162 108.989  0.00 97.00      PROA   
ATOM    601 HD21 LEU P  38      -2.849 -71.612 109.948  0.00 97.00      PROA   
ATOM    602 HD22 LEU P  38      -3.801 -72.856 109.050  0.00 97.00      PROA   
ATOM    603 HD23 LEU P  38      -3.132 -71.428 108.181  0.00 97.00      PROA   
ATOM    604  C   LEU P  38      -0.787 -74.523 112.089  0.00 97.00      PROA   
ATOM    605  O   LEU P  38       0.162 -75.263 111.846  0.00 97.00      PROA   
ATOM    606  N   ASN P  39      -1.566 -74.702 113.183  0.00 97.00      PROA   
ATOM    607  HN  ASN P  39      -2.360 -74.112 113.330  0.00 97.00      PROA   
ATOM    608  CA  ASN P  39      -1.376 -75.789 114.141  0.00 97.00      PROA   
ATOM    609  HA  ASN P  39      -2.063 -75.606 114.955  0.00 97.00      PROA   
ATOM    610  CB  ASN P  39      -1.700 -77.183 113.523  0.00 97.00      PROA   
ATOM    611  HB1 ASN P  39      -1.706 -77.962 114.313  0.00 97.00      PROA   
ATOM    612  HB2 ASN P  39      -0.930 -77.447 112.767  0.00 97.00      PROA   
ATOM    613  CG  ASN P  39      -3.085 -77.169 112.863  0.00 97.00      PROA   
ATOM    614  OD1 ASN P  39      -4.017 -76.532 113.354  0.00 97.00      PROA   
ATOM    615  ND2 ASN P  39      -3.218 -77.859 111.696  0.00 97.00      PROA   
ATOM    616 HD21 ASN P  39      -4.094 -77.814 111.218  0.00 97.00      PROA   
ATOM    617 HD22 ASN P  39      -2.438 -78.350 111.313  0.00 97.00      PROA   
ATOM    618  C   ASN P  39       0.030 -75.801 114.740  0.00 97.00      PROA   
ATOM    619  O   ASN P  39       0.654 -76.849 114.893  0.00 97.00      PROA   
ATOM    620  N   GLY P  40       0.571 -74.602 115.060  0.00 97.00      PROA   
ATOM    621  HN  GLY P  40       0.010 -73.783 114.966  0.00 97.00      PROA   
ATOM    622  CA  GLY P  40       1.947 -74.418 115.506  0.00 97.00      PROA   
ATOM    623  HA1 GLY P  40       2.229 -75.257 116.127  0.00 97.00      PROA   
ATOM    624  HA2 GLY P  40       1.978 -73.486 116.051  0.00 97.00      PROA   
ATOM    625  C   GLY P  40       2.975 -74.310 114.397  0.00 97.00      PROA   
ATOM    626  O   GLY P  40       4.043 -73.739 114.608  0.00 97.00      PROA   
ATOM    627  N   THR P  41       2.704 -74.848 113.186  0.00 97.00      PROA   
ATOM    628  HN  THR P  41       1.811 -75.262 113.012  0.00 97.00      PROA   
ATOM    629  CA  THR P  41       3.670 -74.899 112.094  0.00 97.00      PROA   
ATOM    630  HA  THR P  41       4.656 -75.032 112.518  0.00 97.00      PROA   
ATOM    631  CB  THR P  41       3.428 -76.060 111.133  0.00 97.00      PROA   
ATOM    632  HB  THR P  41       2.403 -75.996 110.700  0.00 97.00      PROA   
ATOM    633  OG1 THR P  41       3.547 -77.293 111.832  0.00 97.00      PROA   
ATOM    634  HG1 THR P  41       2.914 -77.262 112.550  0.00 97.00      PROA   
ATOM    635  CG2 THR P  41       4.459 -76.093 109.985  0.00 97.00      PROA   
ATOM    636 HG21 THR P  41       5.491 -76.127 110.395  0.00 97.00      PROA   
ATOM    637 HG22 THR P  41       4.364 -75.212 109.318  0.00 97.00      PROA   
ATOM    638 HG23 THR P  41       4.301 -77.003 109.368  0.00 97.00      PROA   
ATOM    639  C   THR P  41       3.671 -73.604 111.311  0.00 97.00      PROA   
ATOM    640  O   THR P  41       2.650 -73.190 110.779  0.00 97.00      PROA   
ATOM    641  N   ALA P  42       4.837 -72.928 111.216  0.00 97.00      PROA   
ATOM    642  HN  ALA P  42       5.660 -73.272 111.661  0.00 97.00      PROA   
ATOM    643  CA  ALA P  42       4.992 -71.675 110.502  0.00 97.00      PROA   
ATOM    644  HA  ALA P  42       4.262 -70.995 110.915  0.00 97.00      PROA   
ATOM    645  CB  ALA P  42       6.386 -71.078 110.767  0.00 97.00      PROA   
ATOM    646  HB1 ALA P  42       7.179 -71.745 110.365  0.00 97.00      PROA   
ATOM    647  HB2 ALA P  42       6.548 -70.970 111.862  0.00 97.00      PROA   
ATOM    648  HB3 ALA P  42       6.487 -70.076 110.302  0.00 97.00      PROA   
ATOM    649  C   ALA P  42       4.759 -71.746 108.993  0.00 97.00      PROA   
ATOM    650  O   ALA P  42       5.282 -72.614 108.297  0.00 97.00      PROA   
ATOM    651  N   ILE P  43       3.980 -70.780 108.447  0.00 97.00      PROA   
ATOM    652  HN  ILE P  43       3.556 -70.097 109.041  0.00 97.00      PROA   
ATOM    653  CA  ILE P  43       3.771 -70.600 107.021  0.00 97.00      PROA   
ATOM    654  HA  ILE P  43       3.947 -71.548 106.531  0.00 97.00      PROA   
ATOM    655  CB  ILE P  43       2.369 -70.100 106.622  0.00 97.00      PROA   
ATOM    656  HB  ILE P  43       2.331 -68.985 106.666  0.00 97.00      PROA   
ATOM    657  CG2 ILE P  43       2.066 -70.553 105.171  0.00 97.00      PROA   
ATOM    658 HG21 ILE P  43       2.071 -71.661 105.109  0.00 97.00      PROA   
ATOM    659 HG22 ILE P  43       2.799 -70.151 104.445  0.00 97.00      PROA   
ATOM    660 HG23 ILE P  43       1.068 -70.200 104.848  0.00 97.00      PROA   
ATOM    661  CG1 ILE P  43       1.257 -70.590 107.585  0.00 97.00      PROA   
ATOM    662 HG11 ILE P  43       1.482 -70.263 108.620  0.00 97.00      PROA   
ATOM    663 HG12 ILE P  43       1.230 -71.702 107.582  0.00 97.00      PROA   
ATOM    664  CD  ILE P  43      -0.129 -70.036 107.219  0.00 97.00      PROA   
ATOM    665  HD1 ILE P  43      -0.063 -68.966 106.931  0.00 97.00      PROA   
ATOM    666  HD2 ILE P  43      -0.824 -70.117 108.079  0.00 97.00      PROA   
ATOM    667  HD3 ILE P  43      -0.567 -70.606 106.372  0.00 97.00      PROA   
ATOM    668  C   ILE P  43       4.815 -69.597 106.554  0.00 97.00      PROA   
ATOM    669  O   ILE P  43       5.300 -68.777 107.330  0.00 97.00      PROA   
ATOM    670  N   GLN P  44       5.177 -69.619 105.253  0.00 97.00      PROA   
ATOM    671  HN  GLN P  44       4.822 -70.318 104.636  0.00 97.00      PROA   
ATOM    672  CA  GLN P  44       6.126 -68.686 104.675  0.00 97.00      PROA   
ATOM    673  HA  GLN P  44       6.894 -68.461 105.403  0.00 97.00      PROA   
ATOM    674  CB  GLN P  44       6.788 -69.316 103.420  0.00 97.00      PROA   
ATOM    675  HB1 GLN P  44       7.554 -68.608 103.034  0.00 97.00      PROA   
ATOM    676  HB2 GLN P  44       6.022 -69.452 102.623  0.00 97.00      PROA   
ATOM    677  CG  GLN P  44       7.482 -70.685 103.655  0.00 97.00      PROA   
ATOM    678  HG1 GLN P  44       8.045 -70.961 102.738  0.00 97.00      PROA   
ATOM    679  HG2 GLN P  44       6.728 -71.481 103.836  0.00 97.00      PROA   
ATOM    680  CD  GLN P  44       8.492 -70.652 104.812  0.00 97.00      PROA   
ATOM    681  OE1 GLN P  44       9.640 -70.235 104.626  0.00 97.00      PROA   
ATOM    682  NE2 GLN P  44       8.083 -71.116 106.025  0.00 97.00      PROA   
ATOM    683 HE21 GLN P  44       8.742 -71.089 106.774  0.00 97.00      PROA   
ATOM    684 HE22 GLN P  44       7.145 -71.430 106.166  0.00 97.00      PROA   
ATOM    685  C   GLN P  44       5.447 -67.367 104.299  0.00 97.00      PROA   
ATOM    686  O   GLN P  44       6.109 -66.393 103.939  0.00 97.00      PROA   
ATOM    687  N   THR P  45       4.098 -67.298 104.410  0.00 97.00      PROA   
ATOM    688  HN  THR P  45       3.593 -68.114 104.676  0.00 97.00      PROA   
ATOM    689  CA  THR P  45       3.280 -66.112 104.179  0.00 97.00      PROA   
ATOM    690  HA  THR P  45       3.441 -65.804 103.156  0.00 97.00      PROA   
ATOM    691  CB  THR P  45       1.792 -66.402 104.378  0.00 97.00      PROA   
ATOM    692  HB  THR P  45       1.588 -66.692 105.436  0.00 97.00      PROA   
ATOM    693  OG1 THR P  45       1.394 -67.480 103.544  0.00 97.00      PROA   
ATOM    694  HG1 THR P  45       0.449 -67.585 103.687  0.00 97.00      PROA   
ATOM    695  CG2 THR P  45       0.924 -65.190 103.993  0.00 97.00      PROA   
ATOM    696 HG21 THR P  45       1.122 -64.909 102.937  0.00 97.00      PROA   
ATOM    697 HG22 THR P  45       1.118 -64.317 104.648  0.00 97.00      PROA   
ATOM    698 HG23 THR P  45      -0.155 -65.437 104.084  0.00 97.00      PROA   
ATOM    699  C   THR P  45       3.657 -64.962 105.097  0.00 97.00      PROA   
ATOM    700  O   THR P  45       3.397 -65.016 106.294  0.00 97.00      PROA   
ATOM    701  N   SER P  46       4.280 -63.885 104.562  0.00 97.00      PROA   
ATOM    702  HN  SER P  46       4.603 -63.910 103.619  0.00 97.00      PROA   
ATOM    703  CA  SER P  46       4.695 -62.752 105.379  0.00 97.00      PROA   
ATOM    704  HA  SER P  46       4.736 -63.047 106.417  0.00 97.00      PROA   
ATOM    705  CB  SER P  46       6.110 -62.268 104.982  0.00 97.00      PROA   
ATOM    706  HB1 SER P  46       6.391 -61.363 105.564  0.00 97.00      PROA   
ATOM    707  HB2 SER P  46       6.145 -62.015 103.900  0.00 97.00      PROA   
ATOM    708  OG  SER P  46       7.084 -63.268 105.273  0.00 97.00      PROA   
ATOM    709  HG1 SER P  46       6.788 -64.094 104.880  0.00 97.00      PROA   
ATOM    710  C   SER P  46       3.751 -61.563 105.299  0.00 97.00      PROA   
ATOM    711  O   SER P  46       3.876 -60.612 106.070  0.00 97.00      PROA   
ATOM    712  N   THR P  47       2.749 -61.596 104.391  0.00 97.00      PROA   
ATOM    713  HN  THR P  47       2.660 -62.390 103.796  0.00 97.00      PROA   
ATOM    714  CA  THR P  47       1.708 -60.576 104.287  0.00 97.00      PROA   
ATOM    715  HA  THR P  47       2.239 -59.639 104.239  0.00 97.00      PROA   
ATOM    716  CB  THR P  47       0.896 -60.631 102.978  0.00 97.00      PROA   
ATOM    717  HB  THR P  47       1.542 -60.285 102.140  0.00 97.00      PROA   
ATOM    718  OG1 THR P  47      -0.278 -59.820 102.993  0.00 97.00      PROA   
ATOM    719  HG1 THR P  47      -0.797 -60.097 102.235  0.00 97.00      PROA   
ATOM    720  CG2 THR P  47       0.448 -62.071 102.686  0.00 97.00      PROA   
ATOM    721 HG21 THR P  47      -0.080 -62.494 103.565  0.00 97.00      PROA   
ATOM    722 HG22 THR P  47       1.315 -62.715 102.441  0.00 97.00      PROA   
ATOM    723 HG23 THR P  47      -0.249 -62.097 101.821  0.00 97.00      PROA   
ATOM    724  C   THR P  47       0.802 -60.550 105.523  0.00 97.00      PROA   
ATOM    725  O   THR P  47       0.523 -61.617 106.063  0.00 97.00      PROA   
ATOM    726  N   PRO P  48       0.280 -59.410 105.995  0.00 97.00      PROA   
ATOM    727  CD  PRO P  48       0.911 -58.096 105.809  0.00 97.00      PROA   
ATOM    728  HD1 PRO P  48       0.444 -57.605 104.928  0.00 97.00      PROA   
ATOM    729  HD2 PRO P  48       2.013 -58.166 105.672  0.00 97.00      PROA   
ATOM    730  CA  PRO P  48      -0.665 -59.396 107.109  0.00 97.00      PROA   
ATOM    731  HA  PRO P  48      -0.262 -60.001 107.909  0.00 97.00      PROA   
ATOM    732  CB  PRO P  48      -0.770 -57.905 107.479  0.00 97.00      PROA   
ATOM    733  HB1 PRO P  48      -1.006 -57.761 108.552  0.00 97.00      PROA   
ATOM    734  HB2 PRO P  48      -1.542 -57.390 106.865  0.00 97.00      PROA   
ATOM    735  CG  PRO P  48       0.595 -57.335 107.095  0.00 97.00      PROA   
ATOM    736  HG1 PRO P  48       0.583 -56.235 106.960  0.00 97.00      PROA   
ATOM    737  HG2 PRO P  48       1.343 -57.605 107.874  0.00 97.00      PROA   
ATOM    738  C   PRO P  48      -2.049 -59.920 106.775  0.00 97.00      PROA   
ATOM    739  O   PRO P  48      -2.875 -59.926 107.679  0.00 97.00      PROA   
ATOM    740  N   THR P  49      -2.337 -60.373 105.532  0.00 97.00      PROA   
ATOM    741  HN  THR P  49      -1.655 -60.324 104.807  0.00 97.00      PROA   
ATOM    742  CA  THR P  49      -3.605 -61.011 105.213  0.00 97.00      PROA   
ATOM    743  HA  THR P  49      -4.107 -61.229 106.141  0.00 97.00      PROA   
ATOM    744  CB  THR P  49      -4.571 -60.147 104.397  0.00 97.00      PROA   
ATOM    745  HB  THR P  49      -4.544 -59.125 104.835  0.00 97.00      PROA   
ATOM    746  OG1 THR P  49      -5.908 -60.618 104.512  0.00 97.00      PROA   
ATOM    747  HG1 THR P  49      -6.461 -59.839 104.384  0.00 97.00      PROA   
ATOM    748  CG2 THR P  49      -4.225 -60.035 102.901  0.00 97.00      PROA   
ATOM    749 HG21 THR P  49      -4.347 -61.014 102.391  0.00 97.00      PROA   
ATOM    750 HG22 THR P  49      -3.184 -59.680 102.769  0.00 97.00      PROA   
ATOM    751 HG23 THR P  49      -4.913 -59.312 102.410  0.00 97.00      PROA   
ATOM    752  C   THR P  49      -3.323 -62.340 104.554  0.00 97.00      PROA   
ATOM    753  O   THR P  49      -2.550 -62.446 103.607  0.00 97.00      PROA   
ATOM    754  N   TYR P  50      -3.961 -63.413 105.066  0.00 97.00      PROA   
ATOM    755  HN  TYR P  50      -4.566 -63.302 105.854  0.00 97.00      PROA   
ATOM    756  CA  TYR P  50      -3.850 -64.744 104.519  0.00 97.00      PROA   
ATOM    757  HA  TYR P  50      -2.978 -64.809 103.884  0.00 97.00      PROA   
ATOM    758  CB  TYR P  50      -3.749 -65.812 105.643  0.00 97.00      PROA   
ATOM    759  HB1 TYR P  50      -4.675 -65.851 106.255  0.00 97.00      PROA   
ATOM    760  HB2 TYR P  50      -2.912 -65.535 106.320  0.00 97.00      PROA   
ATOM    761  CG  TYR P  50      -3.455 -67.183 105.090  0.00 97.00      PROA   
ATOM    762  CD1 TYR P  50      -4.493 -68.077 104.768  0.00 97.00      PROA   
ATOM    763  HD1 TYR P  50      -5.522 -67.776 104.902  0.00 97.00      PROA   
ATOM    764  CE1 TYR P  50      -4.204 -69.364 104.297  0.00 97.00      PROA   
ATOM    765  HE1 TYR P  50      -5.003 -70.056 104.078  0.00 97.00      PROA   
ATOM    766  CZ  TYR P  50      -2.875 -69.763 104.125  0.00 97.00      PROA   
ATOM    767  OH  TYR P  50      -2.580 -71.060 103.657  0.00 97.00      PROA   
ATOM    768  HH  TYR P  50      -3.412 -71.528 103.546  0.00 97.00      PROA   
ATOM    769  CD2 TYR P  50      -2.124 -67.606 104.937  0.00 97.00      PROA   
ATOM    770  HD2 TYR P  50      -1.321 -66.942 105.219  0.00 97.00      PROA   
ATOM    771  CE2 TYR P  50      -1.835 -68.882 104.438  0.00 97.00      PROA   
ATOM    772  HE2 TYR P  50      -0.813 -69.203 104.315  0.00 97.00      PROA   
ATOM    773  C   TYR P  50      -5.088 -64.953 103.678  0.00 97.00      PROA   
ATOM    774  O   TYR P  50      -6.192 -65.035 104.202  0.00 97.00      PROA   
ATOM    775  N   HSD P  51      -4.923 -65.031 102.339  0.00 97.00      PROA   
ATOM    776  HN  HSD P  51      -4.011 -65.001 101.939  0.00 97.00      PROA   
ATOM    777  CA  HSD P  51      -6.029 -65.027 101.405  0.00 97.00      PROA   
ATOM    778  HA  HSD P  51      -6.941 -64.741 101.909  0.00 97.00      PROA   
ATOM    779  CB  HSD P  51      -5.784 -64.008 100.258  0.00 97.00      PROA   
ATOM    780  HB1 HSD P  51      -4.804 -64.219  99.776  0.00 97.00      PROA   
ATOM    781  HB2 HSD P  51      -5.710 -62.999 100.721  0.00 97.00      PROA   
ATOM    782  ND1 HSD P  51      -6.946 -64.850  98.142  0.00 97.00      PROA   
ATOM    783  HD1 HSD P  51      -6.433 -65.705  98.051  0.00 97.00      PROA   
ATOM    784  CG  HSD P  51      -6.846 -63.952  99.186  0.00 97.00      PROA   
ATOM    785  CE1 HSD P  51      -7.915 -64.390  97.315  0.00 97.00      PROA   
ATOM    786  HE1 HSD P  51      -8.210 -64.917  96.408  0.00 97.00      PROA   
ATOM    787  NE2 HSD P  51      -8.436 -63.257  97.743  0.00 97.00      PROA   
ATOM    788  CD2 HSD P  51      -7.758 -62.978  98.917  0.00 97.00      PROA   
ATOM    789  HD2 HSD P  51      -7.978 -62.071  99.466  0.00 97.00      PROA   
ATOM    790  C   HSD P  51      -6.246 -66.398 100.821  0.00 97.00      PROA   
ATOM    791  O   HSD P  51      -5.464 -66.876 100.002  0.00 97.00      PROA   
ATOM    792  N   ILE P  52      -7.369 -67.046 101.198  0.00 97.00      PROA   
ATOM    793  HN  ILE P  52      -7.984 -66.671 101.892  0.00 97.00      PROA   
ATOM    794  CA  ILE P  52      -7.806 -68.293 100.618  0.00 97.00      PROA   
ATOM    795  HA  ILE P  52      -6.963 -68.819 100.193  0.00 97.00      PROA   
ATOM    796  CB  ILE P  52      -8.455 -69.210 101.647  0.00 97.00      PROA   
ATOM    797  HB  ILE P  52      -9.268 -68.655 102.158  0.00 97.00      PROA   
ATOM    798  CG2 ILE P  52      -9.083 -70.449 100.980  0.00 97.00      PROA   
ATOM    799 HG21 ILE P  52      -8.319 -71.021 100.414  0.00 97.00      PROA   
ATOM    800 HG22 ILE P  52      -9.920 -70.181 100.304  0.00 97.00      PROA   
ATOM    801 HG23 ILE P  52      -9.490 -71.118 101.764  0.00 97.00      PROA   
ATOM    802  CG1 ILE P  52      -7.425 -69.633 102.724  0.00 97.00      PROA   
ATOM    803 HG11 ILE P  52      -6.735 -68.794 102.953  0.00 97.00      PROA   
ATOM    804 HG12 ILE P  52      -6.811 -70.463 102.309  0.00 97.00      PROA   
ATOM    805  CD  ILE P  52      -8.062 -70.091 104.040  0.00 97.00      PROA   
ATOM    806  HD1 ILE P  52      -8.761 -70.934 103.865  0.00 97.00      PROA   
ATOM    807  HD2 ILE P  52      -8.613 -69.258 104.525  0.00 97.00      PROA   
ATOM    808  HD3 ILE P  52      -7.275 -70.440 104.738  0.00 97.00      PROA   
ATOM    809  C   ILE P  52      -8.770 -67.933  99.510  0.00 97.00      PROA   
ATOM    810  O   ILE P  52      -9.889 -67.486  99.748  0.00 97.00      PROA   
ATOM    811  N   THR P  53      -8.328 -68.105  98.244  0.00 97.00      PROA   
ATOM    812  HN  THR P  53      -7.386 -68.391  98.085  0.00 97.00      PROA   
ATOM    813  CA  THR P  53      -9.110 -67.798  97.054  0.00 97.00      PROA   
ATOM    814  HA  THR P  53      -9.397 -66.758  97.123  0.00 97.00      PROA   
ATOM    815  CB  THR P  53      -8.312 -67.998  95.769  0.00 97.00      PROA   
ATOM    816  HB  THR P  53      -8.091 -69.079  95.611  0.00 97.00      PROA   
ATOM    817  OG1 THR P  53      -7.074 -67.307  95.858  0.00 97.00      PROA   
ATOM    818  HG1 THR P  53      -6.652 -67.425  95.003  0.00 97.00      PROA   
ATOM    819  CG2 THR P  53      -9.066 -67.435  94.548  0.00 97.00      PROA   
ATOM    820 HG21 THR P  53      -9.306 -66.362  94.707  0.00 97.00      PROA   
ATOM    821 HG22 THR P  53     -10.009 -67.987  94.365  0.00 97.00      PROA   
ATOM    822 HG23 THR P  53      -8.440 -67.523  93.634  0.00 97.00      PROA   
ATOM    823  C   THR P  53     -10.384 -68.611  96.973  0.00 97.00      PROA   
ATOM    824  O   THR P  53     -11.444 -68.080  96.644  0.00 97.00      PROA   
ATOM    825  N   SER P  54     -10.301 -69.920  97.299  0.00 97.00      PROA   
ATOM    826  HN  SER P  54      -9.445 -70.310  97.625  0.00 97.00      PROA   
ATOM    827  CA  SER P  54     -11.419 -70.829  97.194  0.00 97.00      PROA   
ATOM    828  HA  SER P  54     -12.299 -70.344  97.593  0.00 97.00      PROA   
ATOM    829  CB  SER P  54     -11.663 -71.367  95.752  0.00 97.00      PROA   
ATOM    830  HB1 SER P  54     -12.553 -72.029  95.730  0.00 97.00      PROA   
ATOM    831  HB2 SER P  54     -10.786 -71.954  95.406  0.00 97.00      PROA   
ATOM    832  OG  SER P  54     -11.857 -70.315  94.813  0.00 97.00      PROA   
ATOM    833  HG1 SER P  54     -12.543 -69.750  95.178  0.00 97.00      PROA   
ATOM    834  C   SER P  54     -11.062 -72.013  98.060  0.00 97.00      PROA   
ATOM    835  O   SER P  54     -10.167 -72.781  97.720  0.00 97.00      PROA   
ATOM    836  N   ALA P  55     -11.727 -72.164  99.226  0.00 97.00      PROA   
ATOM    837  HN  ALA P  55     -12.449 -71.517  99.478  0.00 97.00      PROA   
ATOM    838  CA  ALA P  55     -11.333 -73.063 100.295  0.00 97.00      PROA   
ATOM    839  HA  ALA P  55     -10.339 -72.761 100.575  0.00 97.00      PROA   
ATOM    840  CB  ALA P  55     -12.248 -72.855 101.518  0.00 97.00      PROA   
ATOM    841  HB1 ALA P  55     -13.295 -73.137 101.279  0.00 97.00      PROA   
ATOM    842  HB2 ALA P  55     -12.244 -71.781 101.810  0.00 97.00      PROA   
ATOM    843  HB3 ALA P  55     -11.896 -73.450 102.385  0.00 97.00      PROA   
ATOM    844  C   ALA P  55     -11.245 -74.552  99.984  0.00 97.00      PROA   
ATOM    845  O   ALA P  55     -12.108 -75.131  99.331  0.00 97.00      PROA   
ATOM    846  N   SER P  56     -10.171 -75.207 100.495  0.00 97.00      PROA   
ATOM    847  HN  SER P  56      -9.459 -74.687 100.969  0.00 97.00      PROA   
ATOM    848  CA  SER P  56      -9.957 -76.644 100.462  0.00 97.00      PROA   
ATOM    849  HA  SER P  56     -10.669 -77.083  99.780  0.00 97.00      PROA   
ATOM    850  CB  SER P  56      -8.533 -77.058  99.986  0.00 97.00      PROA   
ATOM    851  HB1 SER P  56      -8.338 -76.579  99.003  0.00 97.00      PROA   
ATOM    852  HB2 SER P  56      -8.481 -78.159  99.843  0.00 97.00      PROA   
ATOM    853  OG  SER P  56      -7.504 -76.651 100.884  0.00 97.00      PROA   
ATOM    854  HG1 SER P  56      -6.770 -77.266 100.747  0.00 97.00      PROA   
ATOM    855  C   SER P  56     -10.238 -77.224 101.835  0.00 97.00      PROA   
ATOM    856  O   SER P  56     -10.426 -76.502 102.809  0.00 97.00      PROA   
ATOM    857  N   GLU P  57     -10.290 -78.573 101.945  0.00 97.00      PROA   
ATOM    858  HN  GLU P  57     -10.116 -79.157 101.154  0.00 97.00      PROA   
ATOM    859  CA  GLU P  57     -10.459 -79.297 103.195  0.00 97.00      PROA   
ATOM    860  HA  GLU P  57     -11.380 -78.977 103.662  0.00 97.00      PROA   
ATOM    861  CB  GLU P  57     -10.476 -80.826 102.902  0.00 97.00      PROA   
ATOM    862  HB1 GLU P  57     -10.617 -81.392 103.845  0.00 97.00      PROA   
ATOM    863  HB2 GLU P  57      -9.469 -81.096 102.499  0.00 97.00      PROA   
ATOM    864  CG  GLU P  57     -11.484 -81.326 101.826  0.00 97.00      PROA   
ATOM    865  HG1 GLU P  57     -11.212 -82.380 101.588  0.00 97.00      PROA   
ATOM    866  HG2 GLU P  57     -11.386 -80.741 100.889  0.00 97.00      PROA   
ATOM    867  CD  GLU P  57     -12.964 -81.331 102.229  0.00 97.00      PROA   
ATOM    868  OE1 GLU P  57     -13.517 -82.447 102.417  0.00 97.00      PROA   
ATOM    869  OE2 GLU P  57     -13.584 -80.237 102.269  0.00 97.00      PROA   
ATOM    870  C   GLU P  57      -9.286 -79.000 104.135  0.00 97.00      PROA   
ATOM    871  O   GLU P  57      -9.429 -78.760 105.331  0.00 97.00      PROA   
ATOM    872  N   ASP P  58      -8.090 -78.988 103.525  0.00 97.00      PROA   
ATOM    873  HN  ASP P  58      -8.078 -79.235 102.558  0.00 97.00      PROA   
ATOM    874  CA  ASP P  58      -6.744 -78.854 104.023  0.00 97.00      PROA   
ATOM    875  HA  ASP P  58      -6.659 -79.489 104.892  0.00 97.00      PROA   
ATOM    876  CB  ASP P  58      -5.733 -79.385 102.944  0.00 97.00      PROA   
ATOM    877  HB1 ASP P  58      -5.522 -80.452 103.182  0.00 97.00      PROA   
ATOM    878  HB2 ASP P  58      -4.772 -78.835 102.974  0.00 97.00      PROA   
ATOM    879  CG  ASP P  58      -6.270 -79.390 101.499  0.00 97.00      PROA   
ATOM    880  OD1 ASP P  58      -7.264 -80.111 101.210  0.00 97.00      PROA   
ATOM    881  OD2 ASP P  58      -5.669 -78.680 100.652  0.00 97.00      PROA   
ATOM    882  C   ASP P  58      -6.387 -77.458 104.528  0.00 97.00      PROA   
ATOM    883  O   ASP P  58      -5.458 -77.316 105.322  0.00 97.00      PROA   
ATOM    884  N   ASP P  59      -7.160 -76.407 104.162  0.00 97.00      PROA   
ATOM    885  HN  ASP P  59      -7.788 -76.491 103.391  0.00 97.00      PROA   
ATOM    886  CA  ASP P  59      -7.155 -75.102 104.815  0.00 97.00      PROA   
ATOM    887  HA  ASP P  59      -6.154 -74.692 104.744  0.00 97.00      PROA   
ATOM    888  CB  ASP P  59      -8.166 -74.151 104.110  0.00 97.00      PROA   
ATOM    889  HB1 ASP P  59      -8.394 -73.271 104.748  0.00 97.00      PROA   
ATOM    890  HB2 ASP P  59      -9.114 -74.689 103.905  0.00 97.00      PROA   
ATOM    891  CG  ASP P  59      -7.625 -73.569 102.804  0.00 97.00      PROA   
ATOM    892  OD1 ASP P  59      -6.454 -73.109 102.782  0.00 97.00      PROA   
ATOM    893  OD2 ASP P  59      -8.437 -73.450 101.854  0.00 97.00      PROA   
ATOM    894  C   ASP P  59      -7.511 -75.158 106.310  0.00 97.00      PROA   
ATOM    895  O   ASP P  59      -7.148 -74.268 107.072  0.00 97.00      PROA   
ATOM    896  N   SER P  60      -8.239 -76.200 106.774  0.00 97.00      PROA   
ATOM    897  HN  SER P  60      -8.512 -76.907 106.127  0.00 97.00      PROA   
ATOM    898  CA  SER P  60      -8.667 -76.373 108.166  0.00 97.00      PROA   
ATOM    899  HA  SER P  60      -9.264 -75.505 108.412  0.00 97.00      PROA   
ATOM    900  CB  SER P  60      -9.542 -77.634 108.388  0.00 97.00      PROA   
ATOM    901  HB1 SER P  60      -9.888 -77.684 109.444  0.00 97.00      PROA   
ATOM    902  HB2 SER P  60      -8.954 -78.550 108.160  0.00 97.00      PROA   
ATOM    903  OG  SER P  60     -10.698 -77.622 107.561  0.00 97.00      PROA   
ATOM    904  HG1 SER P  60     -10.404 -77.916 106.691  0.00 97.00      PROA   
ATOM    905  C   SER P  60      -7.549 -76.472 109.203  0.00 97.00      PROA   
ATOM    906  O   SER P  60      -6.528 -77.122 108.989  0.00 97.00      PROA   
ATOM    907  N   GLY P  61      -7.749 -75.862 110.397  0.00 97.00      PROA   
ATOM    908  HN  GLY P  61      -8.605 -75.379 110.579  0.00 97.00      PROA   
ATOM    909  CA  GLY P  61      -6.750 -75.882 111.456  0.00 97.00      PROA   
ATOM    910  HA1 GLY P  61      -5.762 -75.944 111.021  0.00 97.00      PROA   
ATOM    911  HA2 GLY P  61      -6.986 -76.697 112.124  0.00 97.00      PROA   
ATOM    912  C   GLY P  61      -6.782 -74.606 112.235  0.00 97.00      PROA   
ATOM    913  O   GLY P  61      -7.585 -73.725 111.963  0.00 97.00      PROA   
ATOM    914  N   GLU P  62      -5.889 -74.462 113.242  0.00 97.00      PROA   
ATOM    915  HN  GLU P  62      -5.237 -75.187 113.464  0.00 97.00      PROA   
ATOM    916  CA  GLU P  62      -5.811 -73.255 114.033  0.00 97.00      PROA   
ATOM    917  HA  GLU P  62      -6.765 -72.764 113.982  0.00 97.00      PROA   
ATOM    918  CB  GLU P  62      -5.579 -73.495 115.545  0.00 97.00      PROA   
ATOM    919  HB1 GLU P  62      -6.334 -74.247 115.868  0.00 97.00      PROA   
ATOM    920  HB2 GLU P  62      -5.810 -72.539 116.068  0.00 97.00      PROA   
ATOM    921  CG  GLU P  62      -4.201 -74.012 115.995  0.00 97.00      PROA   
ATOM    922  HG1 GLU P  62      -3.375 -73.443 115.522  0.00 97.00      PROA   
ATOM    923  HG2 GLU P  62      -4.094 -75.087 115.745  0.00 97.00      PROA   
ATOM    924  CD  GLU P  62      -4.061 -73.858 117.506  0.00 97.00      PROA   
ATOM    925  OE1 GLU P  62      -5.041 -74.113 118.245  0.00 97.00      PROA   
ATOM    926  OE2 GLU P  62      -2.950 -73.482 117.940  0.00 97.00      PROA   
ATOM    927  C   GLU P  62      -4.835 -72.270 113.447  0.00 97.00      PROA   
ATOM    928  O   GLU P  62      -3.659 -72.544 113.233  0.00 97.00      PROA   
ATOM    929  N   TYR P  63      -5.363 -71.064 113.159  0.00 97.00      PROA   
ATOM    930  HN  TYR P  63      -6.329 -70.891 113.343  0.00 97.00      PROA   
ATOM    931  CA  TYR P  63      -4.657 -69.959 112.563  0.00 97.00      PROA   
ATOM    932  HA  TYR P  63      -3.809 -70.334 112.005  0.00 97.00      PROA   
ATOM    933  CB  TYR P  63      -5.572 -69.123 111.626  0.00 97.00      PROA   
ATOM    934  HB1 TYR P  63      -5.155 -68.110 111.444  0.00 97.00      PROA   
ATOM    935  HB2 TYR P  63      -6.575 -69.016 112.087  0.00 97.00      PROA   
ATOM    936  CG  TYR P  63      -5.756 -69.807 110.298  0.00 97.00      PROA   
ATOM    937  CD1 TYR P  63      -6.507 -70.990 110.186  0.00 97.00      PROA   
ATOM    938  HD1 TYR P  63      -6.981 -71.414 111.058  0.00 97.00      PROA   
ATOM    939  CE1 TYR P  63      -6.624 -71.649 108.958  0.00 97.00      PROA   
ATOM    940  HE1 TYR P  63      -7.168 -72.580 108.903  0.00 97.00      PROA   
ATOM    941  CZ  TYR P  63      -6.034 -71.101 107.813  0.00 97.00      PROA   
ATOM    942  OH  TYR P  63      -6.094 -71.770 106.575  0.00 97.00      PROA   
ATOM    943  HH  TYR P  63      -6.459 -72.648 106.727  0.00 97.00      PROA   
ATOM    944  CD2 TYR P  63      -5.195 -69.252 109.133  0.00 97.00      PROA   
ATOM    945  HD2 TYR P  63      -4.634 -68.331 109.189  0.00 97.00      PROA   
ATOM    946  CE2 TYR P  63      -5.340 -69.892 107.899  0.00 97.00      PROA   
ATOM    947  HE2 TYR P  63      -4.874 -69.479 107.020  0.00 97.00      PROA   
ATOM    948  C   TYR P  63      -4.130 -69.072 113.659  0.00 97.00      PROA   
ATOM    949  O   TYR P  63      -4.831 -68.767 114.620  0.00 97.00      PROA   
ATOM    950  N   ARG P  64      -2.851 -68.651 113.553  0.00 97.00      PROA   
ATOM    951  HN  ARG P  64      -2.258 -68.984 112.824  0.00 97.00      PROA   
ATOM    952  CA  ARG P  64      -2.262 -67.779 114.545  0.00 97.00      PROA   
ATOM    953  HA  ARG P  64      -3.025 -67.142 114.973  0.00 97.00      PROA   
ATOM    954  CB  ARG P  64      -1.496 -68.545 115.658  0.00 97.00      PROA   
ATOM    955  HB1 ARG P  64      -1.514 -67.913 116.573  0.00 97.00      PROA   
ATOM    956  HB2 ARG P  64      -0.428 -68.703 115.387  0.00 97.00      PROA   
ATOM    957  CG  ARG P  64      -2.067 -69.945 115.962  0.00 97.00      PROA   
ATOM    958  HG1 ARG P  64      -1.894 -70.607 115.085  0.00 97.00      PROA   
ATOM    959  HG2 ARG P  64      -3.167 -69.889 116.121  0.00 97.00      PROA   
ATOM    960  CD  ARG P  64      -1.433 -70.609 117.178  0.00 97.00      PROA   
ATOM    961  HD1 ARG P  64      -0.328 -70.502 117.182  0.00 97.00      PROA   
ATOM    962  HD2 ARG P  64      -1.691 -71.684 117.201  0.00 97.00      PROA   
ATOM    963  NE  ARG P  64      -1.993 -69.889 118.357  0.00 97.00      PROA   
ATOM    964  HE  ARG P  64      -2.442 -69.008 118.210  0.00 97.00      PROA   
ATOM    965  CZ  ARG P  64      -2.177 -70.434 119.571  0.00 97.00      PROA   
ATOM    966  NH1 ARG P  64      -2.173 -71.751 119.796  0.00 97.00      PROA   
ATOM    967 HH11 ARG P  64      -2.316 -72.338 118.997  0.00 97.00      PROA   
ATOM    968 HH12 ARG P  64      -2.563 -72.083 120.646  0.00 97.00      PROA   
ATOM    969  NH2 ARG P  64      -2.438 -69.602 120.588  0.00 97.00      PROA   
ATOM    970 HH21 ARG P  64      -2.375 -68.623 120.398  0.00 97.00      PROA   
ATOM    971 HH22 ARG P  64      -2.528 -69.978 121.503  0.00 97.00      PROA   
ATOM    972  C   ARG P  64      -1.262 -66.927 113.813  0.00 97.00      PROA   
ATOM    973  O   ARG P  64      -0.719 -67.339 112.795  0.00 97.00      PROA   
ATOM    974  N   CYS P  65      -0.972 -65.709 114.320  0.00 97.00      PROA   
ATOM    975  HN  CYS P  65      -1.525 -65.296 115.040  0.00 97.00      PROA   
ATOM    976  CA  CYS P  65       0.106 -64.910 113.788  0.00 97.00      PROA   
ATOM    977  HA  CYS P  65       0.829 -65.582 113.353  0.00 97.00      PROA   
ATOM    978  CB  CYS P  65      -0.381 -63.938 112.688  0.00 97.00      PROA   
ATOM    979  HB1 CYS P  65      -0.681 -64.566 111.819  0.00 97.00      PROA   
ATOM    980  HB2 CYS P  65       0.437 -63.276 112.339  0.00 97.00      PROA   
ATOM    981  SG  CYS P  65      -1.831 -62.975 113.204  0.00 97.00      PROA   
ATOM    982  C   CYS P  65       0.857 -64.164 114.868  0.00 97.00      PROA   
ATOM    983  O   CYS P  65       0.400 -63.997 115.994  0.00 97.00      PROA   
ATOM    984  N   GLN P  66       2.080 -63.713 114.521  0.00 97.00      PROA   
ATOM    985  HN  GLN P  66       2.444 -63.946 113.620  0.00 97.00      PROA   
ATOM    986  CA  GLN P  66       2.928 -62.901 115.362  0.00 97.00      PROA   
ATOM    987  HA  GLN P  66       2.384 -62.579 116.240  0.00 97.00      PROA   
ATOM    988  CB  GLN P  66       4.198 -63.718 115.769  0.00 97.00      PROA   
ATOM    989  HB1 GLN P  66       4.911 -63.803 114.925  0.00 97.00      PROA   
ATOM    990  HB2 GLN P  66       3.824 -64.748 115.979  0.00 97.00      PROA   
ATOM    991  CG  GLN P  66       4.908 -63.233 117.053  0.00 97.00      PROA   
ATOM    992  HG1 GLN P  66       4.116 -63.011 117.801  0.00 97.00      PROA   
ATOM    993  HG2 GLN P  66       5.487 -62.307 116.880  0.00 97.00      PROA   
ATOM    994  CD  GLN P  66       5.795 -64.301 117.720  0.00 97.00      PROA   
ATOM    995  OE1 GLN P  66       5.530 -64.655 118.867  0.00 97.00      PROA   
ATOM    996  NE2 GLN P  66       6.844 -64.828 117.042  0.00 97.00      PROA   
ATOM    997 HE21 GLN P  66       7.372 -65.567 117.460  0.00 97.00      PROA   
ATOM    998 HE22 GLN P  66       7.049 -64.540 116.107  0.00 97.00      PROA   
ATOM    999  C   GLN P  66       3.245 -61.689 114.495  0.00 97.00      PROA   
ATOM   1000  O   GLN P  66       3.924 -61.804 113.477  0.00 97.00      PROA   
ATOM   1001  N   ARG P  67       2.726 -60.486 114.863  0.00 97.00      PROA   
ATOM   1002  HN  ARG P  67       2.130 -60.402 115.658  0.00 97.00      PROA   
ATOM   1003  CA  ARG P  67       2.917 -59.262 114.097  0.00 97.00      PROA   
ATOM   1004  HA  ARG P  67       3.360 -59.476 113.135  0.00 97.00      PROA   
ATOM   1005  CB  ARG P  67       1.563 -58.525 113.881  0.00 97.00      PROA   
ATOM   1006  HB1 ARG P  67       1.718 -57.477 113.542  0.00 97.00      PROA   
ATOM   1007  HB2 ARG P  67       1.039 -58.475 114.863  0.00 97.00      PROA   
ATOM   1008  CG  ARG P  67       0.623 -59.211 112.876  0.00 97.00      PROA   
ATOM   1009  HG1 ARG P  67      -0.412 -58.843 113.065  0.00 97.00      PROA   
ATOM   1010  HG2 ARG P  67       0.623 -60.305 113.066  0.00 97.00      PROA   
ATOM   1011  CD  ARG P  67       0.982 -58.972 111.403  0.00 97.00      PROA   
ATOM   1012  HD1 ARG P  67       0.463 -59.707 110.756  0.00 97.00      PROA   
ATOM   1013  HD2 ARG P  67       2.076 -59.059 111.227  0.00 97.00      PROA   
ATOM   1014  NE  ARG P  67       0.448 -57.632 111.014  0.00 97.00      PROA   
ATOM   1015  HE  ARG P  67      -0.543 -57.511 110.993  0.00 97.00      PROA   
ATOM   1016  CZ  ARG P  67       1.196 -56.555 110.715  0.00 97.00      PROA   
ATOM   1017  NH1 ARG P  67       2.530 -56.589 110.662  0.00 97.00      PROA   
ATOM   1018 HH11 ARG P  67       3.003 -57.465 110.689  0.00 97.00      PROA   
ATOM   1019 HH12 ARG P  67       3.006 -55.770 110.341  0.00 97.00      PROA   
ATOM   1020  NH2 ARG P  67       0.579 -55.397 110.428  0.00 97.00      PROA   
ATOM   1021 HH21 ARG P  67      -0.414 -55.355 110.466  0.00 97.00      PROA   
ATOM   1022 HH22 ARG P  67       1.140 -54.594 110.226  0.00 97.00      PROA   
ATOM   1023  C   ARG P  67       3.818 -58.293 114.827  0.00 97.00      PROA   
ATOM   1024  O   ARG P  67       3.338 -57.554 115.681  0.00 97.00      PROA   
ATOM   1025  N   GLY P  68       5.129 -58.241 114.463  0.00 97.00      PROA   
ATOM   1026  HN  GLY P  68       5.446 -58.869 113.754  0.00 97.00      PROA   
ATOM   1027  CA  GLY P  68       6.133 -57.258 114.888  0.00 97.00      PROA   
ATOM   1028  HA1 GLY P  68       5.897 -56.334 114.381  0.00 97.00      PROA   
ATOM   1029  HA2 GLY P  68       7.092 -57.650 114.582  0.00 97.00      PROA   
ATOM   1030  C   GLY P  68       6.277 -56.908 116.358  0.00 97.00      PROA   
ATOM   1031  O   GLY P  68       6.923 -55.917 116.695  0.00 97.00      PROA   
ATOM   1032  N   LEU P  69       5.663 -57.688 117.267  0.00 97.00      PROA   
ATOM   1033  HN  LEU P  69       5.159 -58.485 116.953  0.00 97.00      PROA   
ATOM   1034  CA  LEU P  69       5.427 -57.275 118.632  0.00 97.00      PROA   
ATOM   1035  HA  LEU P  69       6.213 -56.609 118.962  0.00 97.00      PROA   
ATOM   1036  CB  LEU P  69       4.025 -56.624 118.792  0.00 97.00      PROA   
ATOM   1037  HB1 LEU P  69       3.760 -56.516 119.867  0.00 97.00      PROA   
ATOM   1038  HB2 LEU P  69       3.286 -57.301 118.304  0.00 97.00      PROA   
ATOM   1039  CG  LEU P  69       3.820 -55.237 118.145  0.00 97.00      PROA   
ATOM   1040  HG  LEU P  69       4.107 -55.292 117.070  0.00 97.00      PROA   
ATOM   1041  CD1 LEU P  69       2.331 -54.851 118.198  0.00 97.00      PROA   
ATOM   1042 HD11 LEU P  69       1.983 -54.798 119.252  0.00 97.00      PROA   
ATOM   1043 HD12 LEU P  69       1.715 -55.597 117.653  0.00 97.00      PROA   
ATOM   1044 HD13 LEU P  69       2.185 -53.857 117.729  0.00 97.00      PROA   
ATOM   1045  CD2 LEU P  69       4.678 -54.156 118.821  0.00 97.00      PROA   
ATOM   1046 HD21 LEU P  69       5.757 -54.383 118.704  0.00 97.00      PROA   
ATOM   1047 HD22 LEU P  69       4.437 -54.096 119.904  0.00 97.00      PROA   
ATOM   1048 HD23 LEU P  69       4.475 -53.167 118.360  0.00 97.00      PROA   
ATOM   1049  C   LEU P  69       5.439 -58.502 119.510  0.00 97.00      PROA   
ATOM   1050  O   LEU P  69       5.061 -59.588 119.078  0.00 97.00      PROA   
ATOM   1051  N   SER P  70       5.861 -58.339 120.788  0.00 97.00      PROA   
ATOM   1052  HN  SER P  70       6.147 -57.435 121.102  0.00 97.00      PROA   
ATOM   1053  CA  SER P  70       5.913 -59.370 121.818  0.00 97.00      PROA   
ATOM   1054  HA  SER P  70       6.753 -59.996 121.556  0.00 97.00      PROA   
ATOM   1055  CB  SER P  70       6.236 -58.751 123.205  0.00 97.00      PROA   
ATOM   1056  HB1 SER P  70       7.273 -58.350 123.165  0.00 97.00      PROA   
ATOM   1057  HB2 SER P  70       6.196 -59.510 124.017  0.00 97.00      PROA   
ATOM   1058  OG  SER P  70       5.356 -57.666 123.499  0.00 97.00      PROA   
ATOM   1059  HG1 SER P  70       5.658 -57.259 124.315  0.00 97.00      PROA   
ATOM   1060  C   SER P  70       4.704 -60.302 121.925  0.00 97.00      PROA   
ATOM   1061  O   SER P  70       3.577 -59.867 122.130  0.00 97.00      PROA   
ATOM   1062  N   GLY P  71       4.927 -61.632 121.801  0.00 97.00      PROA   
ATOM   1063  HN  GLY P  71       5.863 -61.952 121.684  0.00 97.00      PROA   
ATOM   1064  CA  GLY P  71       3.878 -62.650 121.808  0.00 97.00      PROA   
ATOM   1065  HA1 GLY P  71       3.175 -62.403 122.591  0.00 97.00      PROA   
ATOM   1066  HA2 GLY P  71       4.365 -63.594 121.990  0.00 97.00      PROA   
ATOM   1067  C   GLY P  71       3.082 -62.787 120.521  0.00 97.00      PROA   
ATOM   1068  O   GLY P  71       2.955 -61.861 119.728  0.00 97.00      PROA   
ATOM   1069  N   ARG P  72       2.499 -63.990 120.303  0.00 97.00      PROA   
ATOM   1070  HN  ARG P  72       2.623 -64.722 120.966  0.00 97.00      PROA   
ATOM   1071  CA  ARG P  72       1.692 -64.359 119.154  0.00 97.00      PROA   
ATOM   1072  HA  ARG P  72       1.681 -63.539 118.446  0.00 97.00      PROA   
ATOM   1073  CB  ARG P  72       2.185 -65.642 118.410  0.00 97.00      PROA   
ATOM   1074  HB1 ARG P  72       3.236 -65.479 118.097  0.00 97.00      PROA   
ATOM   1075  HB2 ARG P  72       1.605 -65.739 117.464  0.00 97.00      PROA   
ATOM   1076  CG  ARG P  72       2.063 -67.020 119.119  0.00 97.00      PROA   
ATOM   1077  HG1 ARG P  72       2.552 -67.771 118.455  0.00 97.00      PROA   
ATOM   1078  HG2 ARG P  72       0.988 -67.293 119.177  0.00 97.00      PROA   
ATOM   1079  CD  ARG P  72       2.665 -67.183 120.527  0.00 97.00      PROA   
ATOM   1080  HD1 ARG P  72       2.728 -68.261 120.796  0.00 97.00      PROA   
ATOM   1081  HD2 ARG P  72       2.048 -66.646 121.281  0.00 97.00      PROA   
ATOM   1082  NE  ARG P  72       4.038 -66.601 120.480  0.00 97.00      PROA   
ATOM   1083  HE  ARG P  72       4.303 -66.095 119.661  0.00 97.00      PROA   
ATOM   1084  CZ  ARG P  72       4.887 -66.490 121.520  0.00 97.00      PROA   
ATOM   1085  NH1 ARG P  72       4.725 -67.110 122.691  0.00 97.00      PROA   
ATOM   1086 HH11 ARG P  72       3.988 -67.769 122.787  0.00 97.00      PROA   
ATOM   1087 HH12 ARG P  72       5.416 -66.975 123.397  0.00 97.00      PROA   
ATOM   1088  NH2 ARG P  72       5.967 -65.709 121.339  0.00 97.00      PROA   
ATOM   1089 HH21 ARG P  72       6.052 -65.265 120.447  0.00 97.00      PROA   
ATOM   1090 HH22 ARG P  72       6.685 -65.673 122.025  0.00 97.00      PROA   
ATOM   1091  C   ARG P  72       0.273 -64.585 119.623  0.00 97.00      PROA   
ATOM   1092  O   ARG P  72       0.010 -64.770 120.808  0.00 97.00      PROA   
ATOM   1093  N   SER P  73      -0.667 -64.528 118.655  0.00 97.00      PROA   
ATOM   1094  HN  SER P  73      -0.373 -64.298 117.727  0.00 97.00      PROA   
ATOM   1095  CA  SER P  73      -2.096 -64.752 118.724  0.00 97.00      PROA   
ATOM   1096  HA  SER P  73      -2.490 -63.858 119.187  0.00 97.00      PROA   
ATOM   1097  CB  SER P  73      -2.698 -64.827 117.293  0.00 97.00      PROA   
ATOM   1098  HB1 SER P  73      -3.616 -65.439 117.186  0.00 97.00      PROA   
ATOM   1099  HB2 SER P  73      -1.940 -65.286 116.633  0.00 97.00      PROA   
ATOM   1100  OG  SER P  73      -3.017 -63.529 116.816  0.00 97.00      PROA   
ATOM   1101  HG1 SER P  73      -3.878 -63.332 117.204  0.00 97.00      PROA   
ATOM   1102  C   SER P  73      -2.706 -65.882 119.526  0.00 97.00      PROA   
ATOM   1103  O   SER P  73      -2.103 -66.881 119.902  0.00 97.00      PROA   
ATOM   1104  N   ASP P  74      -4.026 -65.680 119.677  0.00 97.00      PROA   
ATOM   1105  HN  ASP P  74      -4.361 -64.771 119.426  0.00 97.00      PROA   
ATOM   1106  CA  ASP P  74      -5.159 -66.564 119.738  0.00 97.00      PROA   
ATOM   1107  HA  ASP P  74      -5.292 -66.791 120.782  0.00 97.00      PROA   
ATOM   1108  CB  ASP P  74      -6.415 -65.757 119.240  0.00 97.00      PROA   
ATOM   1109  HB1 ASP P  74      -6.824 -65.185 120.104  0.00 97.00      PROA   
ATOM   1110  HB2 ASP P  74      -7.216 -66.424 118.871  0.00 97.00      PROA   
ATOM   1111  CG  ASP P  74      -6.101 -64.702 118.154  0.00 97.00      PROA   
ATOM   1112  OD1 ASP P  74      -5.377 -63.715 118.455  0.00 97.00      PROA   
ATOM   1113  OD2 ASP P  74      -6.592 -64.866 117.008  0.00 97.00      PROA   
ATOM   1114  C   ASP P  74      -5.024 -67.879 118.949  0.00 97.00      PROA   
ATOM   1115  O   ASP P  74      -4.287 -67.947 117.964  0.00 97.00      PROA   
ATOM   1116  N   PRO P  75      -5.686 -68.962 119.350  0.00 97.00      PROA   
ATOM   1117  CD  PRO P  75      -6.166 -69.181 120.718  0.00 97.00      PROA   
ATOM   1118  HD1 PRO P  75      -7.054 -68.539 120.906  0.00 97.00      PROA   
ATOM   1119  HD2 PRO P  75      -5.360 -68.944 121.447  0.00 97.00      PROA   
ATOM   1120  CA  PRO P  75      -5.943 -70.107 118.492  0.00 97.00      PROA   
ATOM   1121  HA  PRO P  75      -5.177 -70.250 117.742  0.00 97.00      PROA   
ATOM   1122  CB  PRO P  75      -5.954 -71.265 119.504  0.00 97.00      PROA   
ATOM   1123  HB1 PRO P  75      -4.905 -71.582 119.690  0.00 97.00      PROA   
ATOM   1124  HB2 PRO P  75      -6.512 -72.157 119.159  0.00 97.00      PROA   
ATOM   1125  CG  PRO P  75      -6.535 -70.667 120.796  0.00 97.00      PROA   
ATOM   1126  HG1 PRO P  75      -7.640 -70.774 120.781  0.00 97.00      PROA   
ATOM   1127  HG2 PRO P  75      -6.134 -71.165 121.701  0.00 97.00      PROA   
ATOM   1128  C   PRO P  75      -7.294 -69.987 117.798  0.00 97.00      PROA   
ATOM   1129  O   PRO P  75      -8.259 -70.591 118.264  0.00 97.00      PROA   
ATOM   1130  N   ILE P  76      -7.427 -69.257 116.664  0.00 97.00      PROA   
ATOM   1131  HN  ILE P  76      -6.684 -68.710 116.284  0.00 97.00      PROA   
ATOM   1132  CA  ILE P  76      -8.692 -69.298 115.936  0.00 97.00      PROA   
ATOM   1133  HA  ILE P  76      -9.493 -69.407 116.655  0.00 97.00      PROA   
ATOM   1134  CB  ILE P  76      -9.079 -68.028 115.187  0.00 97.00      PROA   
ATOM   1135  HB  ILE P  76      -9.990 -68.234 114.576  0.00 97.00      PROA   
ATOM   1136  CG2 ILE P  76      -9.470 -66.953 116.226  0.00 97.00      PROA   
ATOM   1137 HG21 ILE P  76      -8.592 -66.675 116.844  0.00 97.00      PROA   
ATOM   1138 HG22 ILE P  76     -10.276 -67.316 116.898  0.00 97.00      PROA   
ATOM   1139 HG23 ILE P  76      -9.828 -66.037 115.711  0.00 97.00      PROA   
ATOM   1140  CG1 ILE P  76      -7.972 -67.509 114.247  0.00 97.00      PROA   
ATOM   1141 HG11 ILE P  76      -7.159 -68.256 114.173  0.00 97.00      PROA   
ATOM   1142 HG12 ILE P  76      -7.532 -66.590 114.693  0.00 97.00      PROA   
ATOM   1143  CD  ILE P  76      -8.484 -67.212 112.836  0.00 97.00      PROA   
ATOM   1144  HD1 ILE P  76      -9.270 -66.429 112.857  0.00 97.00      PROA   
ATOM   1145  HD2 ILE P  76      -8.905 -68.133 112.376  0.00 97.00      PROA   
ATOM   1146  HD3 ILE P  76      -7.648 -66.862 112.197  0.00 97.00      PROA   
ATOM   1147  C   ILE P  76      -8.754 -70.538 115.053  0.00 97.00      PROA   
ATOM   1148  O   ILE P  76      -8.188 -70.615 113.965  0.00 97.00      PROA   
ATOM   1149  N   GLN P  77      -9.457 -71.575 115.556  0.00 97.00      PROA   
ATOM   1150  HN  GLN P  77      -9.822 -71.513 116.482  0.00 97.00      PROA   
ATOM   1151  CA  GLN P  77      -9.524 -72.882 114.941  0.00 97.00      PROA   
ATOM   1152  HA  GLN P  77      -8.587 -73.089 114.458  0.00 97.00      PROA   
ATOM   1153  CB  GLN P  77      -9.735 -73.969 116.031  0.00 97.00      PROA   
ATOM   1154  HB1 GLN P  77      -9.467 -74.952 115.586  0.00 97.00      PROA   
ATOM   1155  HB2 GLN P  77     -10.801 -74.015 116.343  0.00 97.00      PROA   
ATOM   1156  CG  GLN P  77      -8.877 -73.709 117.301  0.00 97.00      PROA   
ATOM   1157  HG1 GLN P  77      -9.341 -72.914 117.922  0.00 97.00      PROA   
ATOM   1158  HG2 GLN P  77      -7.866 -73.358 117.018  0.00 97.00      PROA   
ATOM   1159  CD  GLN P  77      -8.773 -74.961 118.179  0.00 97.00      PROA   
ATOM   1160  OE1 GLN P  77      -9.794 -75.578 118.502  0.00 97.00      PROA   
ATOM   1161  NE2 GLN P  77      -7.531 -75.338 118.596  0.00 97.00      PROA   
ATOM   1162 HE21 GLN P  77      -6.717 -74.794 118.373  0.00 97.00      PROA   
ATOM   1163 HE22 GLN P  77      -7.442 -76.157 119.158  0.00 97.00      PROA   
ATOM   1164  C   GLN P  77     -10.615 -72.899 113.878  0.00 97.00      PROA   
ATOM   1165  O   GLN P  77     -11.799 -72.839 114.191  0.00 97.00      PROA   
ATOM   1166  N   LEU P  78     -10.200 -72.967 112.586  0.00 97.00      PROA   
ATOM   1167  HN  LEU P  78      -9.225 -73.068 112.395  0.00 97.00      PROA   
ATOM   1168  CA  LEU P  78     -11.005 -72.819 111.386  0.00 97.00      PROA   
ATOM   1169  HA  LEU P  78     -11.901 -72.265 111.624  0.00 97.00      PROA   
ATOM   1170  CB  LEU P  78     -10.174 -72.070 110.305  0.00 97.00      PROA   
ATOM   1171  HB1 LEU P  78      -9.287 -72.696 110.059  0.00 97.00      PROA   
ATOM   1172  HB2 LEU P  78      -9.783 -71.127 110.750  0.00 97.00      PROA   
ATOM   1173  CG  LEU P  78     -10.893 -71.714 108.981  0.00 97.00      PROA   
ATOM   1174  HG  LEU P  78     -11.507 -72.581 108.648  0.00 97.00      PROA   
ATOM   1175  CD1 LEU P  78     -11.820 -70.503 109.155  0.00 97.00      PROA   
ATOM   1176 HD11 LEU P  78     -11.215 -69.607 109.408  0.00 97.00      PROA   
ATOM   1177 HD12 LEU P  78     -12.548 -70.678 109.969  0.00 97.00      PROA   
ATOM   1178 HD13 LEU P  78     -12.376 -70.301 108.216  0.00 97.00      PROA   
ATOM   1179  CD2 LEU P  78      -9.876 -71.433 107.858  0.00 97.00      PROA   
ATOM   1180 HD21 LEU P  78      -9.242 -72.326 107.677  0.00 97.00      PROA   
ATOM   1181 HD22 LEU P  78      -9.219 -70.582 108.138  0.00 97.00      PROA   
ATOM   1182 HD23 LEU P  78     -10.401 -71.179 106.914  0.00 97.00      PROA   
ATOM   1183  C   LEU P  78     -11.393 -74.176 110.832  0.00 97.00      PROA   
ATOM   1184  O   LEU P  78     -10.563 -75.077 110.746  0.00 97.00      PROA   
ATOM   1185  N   GLU P  79     -12.679 -74.350 110.440  0.00 97.00      PROA   
ATOM   1186  HN  GLU P  79     -13.353 -73.623 110.555  0.00 97.00      PROA   
ATOM   1187  CA  GLU P  79     -13.207 -75.615 109.977  0.00 97.00      PROA   
ATOM   1188  HA  GLU P  79     -12.424 -76.360 109.923  0.00 97.00      PROA   
ATOM   1189  CB  GLU P  79     -14.332 -76.118 110.921  0.00 97.00      PROA   
ATOM   1190  HB1 GLU P  79     -14.778 -77.052 110.514  0.00 97.00      PROA   
ATOM   1191  HB2 GLU P  79     -15.127 -75.337 110.918  0.00 97.00      PROA   
ATOM   1192  CG  GLU P  79     -13.867 -76.397 112.371  0.00 97.00      PROA   
ATOM   1193  HG1 GLU P  79     -12.995 -75.762 112.629  0.00 97.00      PROA   
ATOM   1194  HG2 GLU P  79     -13.560 -77.459 112.476  0.00 97.00      PROA   
ATOM   1195  CD  GLU P  79     -14.944 -76.061 113.405  0.00 97.00      PROA   
ATOM   1196  OE1 GLU P  79     -15.497 -74.931 113.343  0.00 97.00      PROA   
ATOM   1197  OE2 GLU P  79     -15.181 -76.896 114.317  0.00 97.00      PROA   
ATOM   1198  C   GLU P  79     -13.852 -75.530 108.612  0.00 97.00      PROA   
ATOM   1199  O   GLU P  79     -14.607 -74.611 108.307  0.00 97.00      PROA   
ATOM   1200  N   VAL P  80     -13.709 -76.642 107.846  0.00  0.00      PROA   
ATOM   1201  HN  VAL P  80     -13.077 -77.368 108.108  0.00  0.00      PROA   
ATOM   1202  CA  VAL P  80     -14.599 -76.971 106.754  0.00  0.00      PROA   
ATOM   1203  HA  VAL P  80     -15.232 -76.130 106.562  0.00  0.00      PROA   
ATOM   1204  CB  VAL P  80     -13.886 -77.337 105.457  0.00  0.00      PROA   
ATOM   1205  HB  VAL P  80     -13.177 -78.177 105.632  0.00  0.00      PROA   
ATOM   1206  CG1 VAL P  80     -14.897 -77.765 104.368  0.00  0.00      PROA   
ATOM   1207 HG11 VAL P  80     -15.673 -76.984 104.233  0.00  0.00      PROA   
ATOM   1208 HG12 VAL P  80     -15.394 -78.721 104.633  0.00  0.00      PROA   
ATOM   1209 HG13 VAL P  80     -14.372 -77.907 103.400  0.00  0.00      PROA   
ATOM   1210  CG2 VAL P  80     -13.078 -76.105 104.998  0.00  0.00      PROA   
ATOM   1211 HG21 VAL P  80     -12.272 -75.862 105.720  0.00  0.00      PROA   
ATOM   1212 HG22 VAL P  80     -13.745 -75.223 104.895  0.00  0.00      PROA   
ATOM   1213 HG23 VAL P  80     -12.616 -76.307 104.011  0.00  0.00      PROA   
ATOM   1214  C   VAL P  80     -15.475 -78.098 107.251  0.00  0.00      PROA   
ATOM   1215  O   VAL P  80     -14.965 -79.076 107.796  0.00  0.00      PROA   
ATOM   1216  N   HSD P  81     -16.823 -77.963 107.099  0.00  0.00      PROA   
ATOM   1217  HN  HSD P  81     -17.217 -77.184 106.617  0.00  0.00      PROA   
ATOM   1218  CA  HSD P  81     -17.777 -78.872 107.701  0.00  0.00      PROA   
ATOM   1219  HA  HSD P  81     -17.383 -79.877 107.638  0.00  0.00      PROA   
ATOM   1220  CB  HSD P  81     -18.109 -78.515 109.183  0.00  0.00      PROA   
ATOM   1221  HB1 HSD P  81     -19.057 -78.983 109.517  0.00  0.00      PROA   
ATOM   1222  HB2 HSD P  81     -18.230 -77.414 109.283  0.00  0.00      PROA   
ATOM   1223  ND1 HSD P  81     -16.537 -80.248 110.200  0.00  0.00      PROA   
ATOM   1224  HD1 HSD P  81     -16.630 -80.938 109.479  0.00  0.00      PROA   
ATOM   1225  CG  HSD P  81     -17.133 -79.005 110.209  0.00  0.00      PROA   
ATOM   1226  CE1 HSD P  81     -15.822 -80.346 111.348  0.00  0.00      PROA   
ATOM   1227  HE1 HSD P  81     -15.243 -81.230 111.607  0.00  0.00      PROA   
ATOM   1228  NE2 HSD P  81     -15.922 -79.262 112.093  0.00  0.00      PROA   
ATOM   1229  CD2 HSD P  81     -16.751 -78.419 111.374  0.00  0.00      PROA   
ATOM   1230  HD2 HSD P  81     -17.027 -77.453 111.777  0.00  0.00      PROA   
ATOM   1231  C   HSD P  81     -19.104 -78.874 106.976  0.00  0.00      PROA   
ATOM   1232  O   HSD P  81     -19.449 -77.942 106.251  0.00  0.00      PROA   
ATOM   1233  N   ARG P  82     -19.887 -79.954 107.253  0.00  0.00      PROA   
ATOM   1234  HN  ARG P  82     -19.492 -80.715 107.762  0.00  0.00      PROA   
ATOM   1235  CA  ARG P  82     -21.324 -80.062 107.109  0.00  0.00      PROA   
ATOM   1236  HA  ARG P  82     -21.523 -80.993 107.620  0.00  0.00      PROA   
ATOM   1237  CB  ARG P  82     -22.147 -79.017 107.911  0.00  0.00      PROA   
ATOM   1238  HB1 ARG P  82     -23.213 -79.013 107.586  0.00  0.00      PROA   
ATOM   1239  HB2 ARG P  82     -21.739 -78.005 107.711  0.00  0.00      PROA   
ATOM   1240  CG  ARG P  82     -22.160 -79.305 109.424  0.00  0.00      PROA   
ATOM   1241  HG1 ARG P  82     -21.119 -79.379 109.803  0.00  0.00      PROA   
ATOM   1242  HG2 ARG P  82     -22.637 -80.299 109.579  0.00  0.00      PROA   
ATOM   1243  CD  ARG P  82     -22.934 -78.271 110.258  0.00  0.00      PROA   
ATOM   1244  HD1 ARG P  82     -22.952 -78.581 111.325  0.00  0.00      PROA   
ATOM   1245  HD2 ARG P  82     -23.974 -78.168 109.878  0.00  0.00      PROA   
ATOM   1246  NE  ARG P  82     -22.250 -76.942 110.156  0.00  0.00      PROA   
ATOM   1247  HE  ARG P  82     -21.466 -76.854 109.543  0.00  0.00      PROA   
ATOM   1248  CZ  ARG P  82     -22.663 -75.851 110.852  0.00  0.00      PROA   
ATOM   1249  NH1 ARG P  82     -23.717 -75.915 111.700  0.00  0.00      PROA   
ATOM   1250 HH11 ARG P  82     -24.007 -75.098 112.197  0.00  0.00      PROA   
ATOM   1251 HH12 ARG P  82     -24.210 -76.777 111.819  0.00  0.00      PROA   
ATOM   1252  NH2 ARG P  82     -22.009 -74.675 110.698  0.00  0.00      PROA   
ATOM   1253 HH21 ARG P  82     -22.304 -73.868 111.208  0.00  0.00      PROA   
ATOM   1254 HH22 ARG P  82     -21.223 -74.617 110.082  0.00  0.00      PROA   
ATOM   1255  C   ARG P  82     -21.905 -80.290 105.739  0.00  0.00      PROA   
ATOM   1256  O   ARG P  82     -21.375 -79.853 104.719  0.00  0.00      PROA   
ATOM   1257  N   GLY P  83     -23.053 -81.018 105.746  0.00  0.00      PROA   
ATOM   1258  HN  GLY P  83     -23.388 -81.393 106.606  0.00  0.00      PROA   
ATOM   1259  CA  GLY P  83     -23.945 -81.246 104.635  0.00  0.00      PROA   
ATOM   1260  HA1 GLY P  83     -23.891 -82.293 104.377  0.00  0.00      PROA   
ATOM   1261  HA2 GLY P  83     -23.712 -80.569 103.824  0.00  0.00      PROA   
ATOM   1262  C   GLY P  83     -25.323 -80.926 105.144  0.00  0.00      PROA   
ATOM   1263  O   GLY P  83     -25.483 -80.064 106.009  0.00  0.00      PROA   
ATOM   1264  N   TRP P  84     -26.361 -81.620 104.608  0.00  0.00      PROA   
ATOM   1265  HN  TRP P  84     -26.208 -82.318 103.912  0.00  0.00      PROA   
ATOM   1266  CA  TRP P  84     -27.749 -81.405 104.973  0.00  0.00      PROA   
ATOM   1267  HA  TRP P  84     -27.829 -80.408 105.386  0.00  0.00      PROA   
ATOM   1268  CB  TRP P  84     -28.741 -81.413 103.766  0.00  0.00      PROA   
ATOM   1269  HB1 TRP P  84     -28.704 -80.384 103.342  0.00  0.00      PROA   
ATOM   1270  HB2 TRP P  84     -29.792 -81.547 104.100  0.00  0.00      PROA   
ATOM   1271  CG  TRP P  84     -28.446 -82.356 102.636  0.00  0.00      PROA   
ATOM   1272  CD1 TRP P  84     -28.793 -83.677 102.530  0.00  0.00      PROA   
ATOM   1273  HD1 TRP P  84     -29.299 -84.253 103.290  0.00  0.00      PROA   
ATOM   1274  NE1 TRP P  84     -28.437 -84.155 101.300  0.00  0.00      PROA   
ATOM   1275  HE1 TRP P  84     -28.564 -85.073 100.994  0.00  0.00      PROA   
ATOM   1276  CE2 TRP P  84     -27.856 -83.161 100.572  0.00  0.00      PROA   
ATOM   1277  CD2 TRP P  84     -27.836 -82.003 101.382  0.00  0.00      PROA   
ATOM   1278  CE3 TRP P  84     -27.299 -80.821 100.873  0.00  0.00      PROA   
ATOM   1279  HE3 TRP P  84     -27.265 -79.917 101.461  0.00  0.00      PROA   
ATOM   1280  CZ3 TRP P  84     -26.803 -80.814  99.567  0.00  0.00      PROA   
ATOM   1281  HZ3 TRP P  84     -26.389 -79.901  99.162  0.00  0.00      PROA   
ATOM   1282  CZ2 TRP P  84     -27.362 -83.156  99.274  0.00  0.00      PROA   
ATOM   1283  HZ2 TRP P  84     -27.386 -84.037  98.650  0.00  0.00      PROA   
ATOM   1284  CH2 TRP P  84     -26.837 -81.961  98.780  0.00  0.00      PROA   
ATOM   1285  HH2 TRP P  84     -26.454 -81.927  97.770  0.00  0.00      PROA   
ATOM   1286  C   TRP P  84     -28.164 -82.338 106.095  0.00  0.00      PROA   
ATOM   1287  O   TRP P  84     -27.715 -82.161 107.227  0.00  0.00      PROA   
ATOM   1288  N   LEU P  85     -29.056 -83.329 105.815  0.00  0.00      PROA   
ATOM   1289  HN  LEU P  85     -29.376 -83.461 104.880  0.00  0.00      PROA   
ATOM   1290  CA  LEU P  85     -29.700 -84.193 106.787  0.00  0.00      PROA   
ATOM   1291  HA  LEU P  85     -30.227 -83.535 107.464  0.00  0.00      PROA   
ATOM   1292  CB  LEU P  85     -30.726 -85.194 106.195  0.00  0.00      PROA   
ATOM   1293  HB1 LEU P  85     -31.173 -85.798 107.018  0.00  0.00      PROA   
ATOM   1294  HB2 LEU P  85     -30.200 -85.893 105.509  0.00  0.00      PROA   
ATOM   1295  CG  LEU P  85     -31.910 -84.583 105.409  0.00  0.00      PROA   
ATOM   1296  HG  LEU P  85     -31.496 -84.109 104.491  0.00  0.00      PROA   
ATOM   1297  CD1 LEU P  85     -32.872 -85.706 104.971  0.00  0.00      PROA   
ATOM   1298 HD11 LEU P  85     -33.309 -86.203 105.862  0.00  0.00      PROA   
ATOM   1299 HD12 LEU P  85     -32.326 -86.469 104.376  0.00  0.00      PROA   
ATOM   1300 HD13 LEU P  85     -33.700 -85.297 104.356  0.00  0.00      PROA   
ATOM   1301  CD2 LEU P  85     -32.670 -83.491 106.188  0.00  0.00      PROA   
ATOM   1302 HD21 LEU P  85     -32.003 -82.635 106.416  0.00  0.00      PROA   
ATOM   1303 HD22 LEU P  85     -33.067 -83.900 107.140  0.00  0.00      PROA   
ATOM   1304 HD23 LEU P  85     -33.523 -83.114 105.584  0.00  0.00      PROA   
ATOM   1305  C   LEU P  85     -28.740 -85.005 107.615  0.00  0.00      PROA   
ATOM   1306  O   LEU P  85     -27.655 -85.378 107.171  0.00  0.00      PROA   
ATOM   1307  N   LEU P  86     -29.167 -85.279 108.866  0.00  0.00      PROA   
ATOM   1308  HN  LEU P  86     -30.049 -84.940 109.186  0.00  0.00      PROA   
ATOM   1309  CA  LEU P  86     -28.462 -86.090 109.814  0.00  0.00      PROA   
ATOM   1310  HA  LEU P  86     -27.666 -86.624 109.315  0.00  0.00      PROA   
ATOM   1311  CB  LEU P  86     -27.904 -85.254 110.995  0.00  0.00      PROA   
ATOM   1312  HB1 LEU P  86     -28.737 -84.673 111.451  0.00  0.00      PROA   
ATOM   1313  HB2 LEU P  86     -27.183 -84.519 110.575  0.00  0.00      PROA   
ATOM   1314  CG  LEU P  86     -27.184 -86.044 112.119  0.00  0.00      PROA   
ATOM   1315  HG  LEU P  86     -27.917 -86.749 112.572  0.00  0.00      PROA   
ATOM   1316  CD1 LEU P  86     -25.997 -86.879 111.593  0.00  0.00      PROA   
ATOM   1317 HD11 LEU P  86     -25.241 -86.219 111.118  0.00  0.00      PROA   
ATOM   1318 HD12 LEU P  86     -26.338 -87.624 110.843  0.00  0.00      PROA   
ATOM   1319 HD13 LEU P  86     -25.514 -87.427 112.429  0.00  0.00      PROA   
ATOM   1320  CD2 LEU P  86     -26.734 -85.098 113.250  0.00  0.00      PROA   
ATOM   1321 HD21 LEU P  86     -27.605 -84.544 113.659  0.00  0.00      PROA   
ATOM   1322 HD22 LEU P  86     -25.995 -84.362 112.868  0.00  0.00      PROA   
ATOM   1323 HD23 LEU P  86     -26.266 -85.677 114.074  0.00  0.00      PROA   
ATOM   1324  C   LEU P  86     -29.467 -87.084 110.317  0.00  0.00      PROA   
ATOM   1325  O   LEU P  86     -30.623 -86.749 110.556  0.00  0.00      PROA   
ATOM   1326  N   LEU P  87     -29.022 -88.345 110.490  0.00 97.00      PROA   
ATOM   1327  HN  LEU P  87     -28.069 -88.550 110.293  0.00 97.00      PROA   
ATOM   1328  CA  LEU P  87     -29.775 -89.392 111.136  0.00 97.00      PROA   
ATOM   1329  HA  LEU P  87     -30.817 -89.118 111.212  0.00 97.00      PROA   
ATOM   1330  CB  LEU P  87     -29.669 -90.735 110.376  0.00 97.00      PROA   
ATOM   1331  HB1 LEU P  87     -28.596 -91.002 110.261  0.00 97.00      PROA   
ATOM   1332  HB2 LEU P  87     -30.084 -90.597 109.353  0.00 97.00      PROA   
ATOM   1333  CG  LEU P  87     -30.402 -91.920 111.043  0.00 97.00      PROA   
ATOM   1334  HG  LEU P  87     -30.027 -92.032 112.085  0.00 97.00      PROA   
ATOM   1335  CD1 LEU P  87     -31.924 -91.707 111.113  0.00 97.00      PROA   
ATOM   1336 HD11 LEU P  87     -32.336 -91.550 110.094  0.00 97.00      PROA   
ATOM   1337 HD12 LEU P  87     -32.165 -90.825 111.737  0.00 97.00      PROA   
ATOM   1338 HD13 LEU P  87     -32.413 -92.598 111.560  0.00 97.00      PROA   
ATOM   1339  CD2 LEU P  87     -30.078 -93.229 110.315  0.00 97.00      PROA   
ATOM   1340 HD21 LEU P  87     -28.980 -93.387 110.265  0.00 97.00      PROA   
ATOM   1341 HD22 LEU P  87     -30.484 -93.206 109.282  0.00 97.00      PROA   
ATOM   1342 HD23 LEU P  87     -30.535 -94.076 110.867  0.00 97.00      PROA   
ATOM   1343  C   LEU P  87     -29.219 -89.539 112.532  0.00 97.00      PROA   
ATOM   1344  O   LEU P  87     -28.099 -90.000 112.738  0.00 97.00      PROA   
ATOM   1345  N   GLN P  88     -30.011 -89.140 113.544  0.00 97.00      PROA   
ATOM   1346  HN  GLN P  88     -30.926 -88.776 113.366  0.00 97.00      PROA   
ATOM   1347  CA  GLN P  88     -29.621 -89.173 114.930  0.00 97.00      PROA   
ATOM   1348  HA  GLN P  88     -28.554 -89.006 114.997  0.00 97.00      PROA   
ATOM   1349  CB  GLN P  88     -30.344 -88.065 115.737  0.00 97.00      PROA   
ATOM   1350  HB1 GLN P  88     -29.963 -88.093 116.779  0.00 97.00      PROA   
ATOM   1351  HB2 GLN P  88     -31.435 -88.279 115.754  0.00 97.00      PROA   
ATOM   1352  CG  GLN P  88     -30.119 -86.645 115.169  0.00 97.00      PROA   
ATOM   1353  HG1 GLN P  88     -30.490 -86.581 114.125  0.00 97.00      PROA   
ATOM   1354  HG2 GLN P  88     -29.032 -86.417 115.163  0.00 97.00      PROA   
ATOM   1355  CD  GLN P  88     -30.891 -85.595 115.982  0.00 97.00      PROA   
ATOM   1356  OE1 GLN P  88     -32.123 -85.622 116.054  0.00 97.00      PROA   
ATOM   1357  NE2 GLN P  88     -30.149 -84.612 116.567  0.00 97.00      PROA   
ATOM   1358 HE21 GLN P  88     -30.623 -83.812 116.931  0.00 97.00      PROA   
ATOM   1359 HE22 GLN P  88     -29.155 -84.614 116.474  0.00 97.00      PROA   
ATOM   1360  C   GLN P  88     -29.942 -90.541 115.505  0.00 97.00      PROA   
ATOM   1361  O   GLN P  88     -31.082 -90.991 115.473  0.00 97.00      PROA   
ATOM   1362  N   VAL P  89     -28.916 -91.257 116.018  0.00 97.00      PROA   
ATOM   1363  HN  VAL P  89     -27.994 -90.883 116.010  0.00 97.00      PROA   
ATOM   1364  CA  VAL P  89     -29.036 -92.641 116.442  0.00 97.00      PROA   
ATOM   1365  HA  VAL P  89     -30.062 -92.970 116.346  0.00 97.00      PROA   
ATOM   1366  CB  VAL P  89     -28.158 -93.551 115.584  0.00 97.00      PROA   
ATOM   1367  HB  VAL P  89     -27.099 -93.203 115.629  0.00 97.00      PROA   
ATOM   1368  CG1 VAL P  89     -28.213 -95.016 116.054  0.00 97.00      PROA   
ATOM   1369 HG11 VAL P  89     -29.262 -95.374 116.102  0.00 97.00      PROA   
ATOM   1370 HG12 VAL P  89     -27.734 -95.149 117.044  0.00 97.00      PROA   
ATOM   1371 HG13 VAL P  89     -27.662 -95.644 115.326  0.00 97.00      PROA   
ATOM   1372  CG2 VAL P  89     -28.629 -93.460 114.117  0.00 97.00      PROA   
ATOM   1373 HG21 VAL P  89     -28.408 -92.461 113.689  0.00 97.00      PROA   
ATOM   1374 HG22 VAL P  89     -29.721 -93.643 114.047  0.00 97.00      PROA   
ATOM   1375 HG23 VAL P  89     -28.107 -94.220 113.499  0.00 97.00      PROA   
ATOM   1376  C   VAL P  89     -28.657 -92.760 117.906  0.00 97.00      PROA   
ATOM   1377  O   VAL P  89     -27.685 -92.152 118.353  0.00 97.00      PROA   
ATOM   1378  N   SER P  90     -29.436 -93.558 118.689  0.00 97.00      PROA   
ATOM   1379  HN  SER P  90     -30.262 -93.957 118.296  0.00 97.00      PROA   
ATOM   1380  CA  SER P  90     -29.244 -93.775 120.123  0.00 97.00      PROA   
ATOM   1381  HA  SER P  90     -29.373 -92.819 120.610  0.00 97.00      PROA   
ATOM   1382  CB  SER P  90     -30.279 -94.766 120.720  0.00 97.00      PROA   
ATOM   1383  HB1 SER P  90     -30.096 -94.903 121.809  0.00 97.00      PROA   
ATOM   1384  HB2 SER P  90     -30.207 -95.760 120.234  0.00 97.00      PROA   
ATOM   1385  OG  SER P  90     -31.604 -94.267 120.601  0.00 97.00      PROA   
ATOM   1386  HG1 SER P  90     -31.764 -94.066 119.671  0.00 97.00      PROA   
ATOM   1387  C   SER P  90     -27.878 -94.309 120.530  0.00 97.00      PROA   
ATOM   1388  O   SER P  90     -27.285 -93.807 121.483  0.00 97.00      PROA   
ATOM   1389  N   SER P  91     -27.336 -95.327 119.820  0.00 97.00      PROA   
ATOM   1390  HN  SER P  91     -27.821 -95.740 119.055  0.00 97.00      PROA   
ATOM   1391  CA  SER P  91     -25.992 -95.815 120.080  0.00 97.00      PROA   
ATOM   1392  HA  SER P  91     -25.351 -94.943 120.076  0.00 97.00      PROA   
ATOM   1393  CB  SER P  91     -25.801 -96.543 121.441  0.00 97.00      PROA   
ATOM   1394  HB1 SER P  91     -25.053 -97.361 121.400  0.00 97.00      PROA   
ATOM   1395  HB2 SER P  91     -26.764 -96.987 121.773  0.00 97.00      PROA   
ATOM   1396  OG  SER P  91     -25.344 -95.614 122.418  0.00 97.00      PROA   
ATOM   1397  HG1 SER P  91     -26.019 -94.928 122.469  0.00 97.00      PROA   
ATOM   1398  C   SER P  91     -25.485 -96.652 118.936  0.00 97.00      PROA   
ATOM   1399  O   SER P  91     -26.243 -97.092 118.077  0.00 97.00      PROA   
ATOM   1400  N   ARG P  92     -24.146 -96.858 118.885  0.00 97.00      PROA   
ATOM   1401  HN  ARG P  92     -23.554 -96.488 119.598  0.00 97.00      PROA   
ATOM   1402  CA  ARG P  92     -23.475 -97.523 117.781  0.00 97.00      PROA   
ATOM   1403  HA  ARG P  92     -23.971 -97.251 116.857  0.00 97.00      PROA   
ATOM   1404  CB  ARG P  92     -21.984 -97.085 117.713  0.00 97.00      PROA   
ATOM   1405  HB1 ARG P  92     -21.586 -97.368 116.714  0.00 97.00      PROA   
ATOM   1406  HB2 ARG P  92     -21.390 -97.629 118.482  0.00 97.00      PROA   
ATOM   1407  CG  ARG P  92     -21.755 -95.574 117.954  0.00 97.00      PROA   
ATOM   1408  HG1 ARG P  92     -21.965 -95.344 119.022  0.00 97.00      PROA   
ATOM   1409  HG2 ARG P  92     -22.476 -94.982 117.347  0.00 97.00      PROA   
ATOM   1410  CD  ARG P  92     -20.317 -95.099 117.675  0.00 97.00      PROA   
ATOM   1411  HD1 ARG P  92     -19.575 -95.854 118.006  0.00 97.00      PROA   
ATOM   1412  HD2 ARG P  92     -20.102 -94.144 118.206  0.00 97.00      PROA   
ATOM   1413  NE  ARG P  92     -20.167 -94.903 116.198  0.00 97.00      PROA   
ATOM   1414  HE  ARG P  92     -19.976 -95.683 115.609  0.00 97.00      PROA   
ATOM   1415  CZ  ARG P  92     -20.579 -93.787 115.570  0.00 97.00      PROA   
ATOM   1416  NH1 ARG P  92     -20.901 -92.645 116.197  0.00 97.00      PROA   
ATOM   1417 HH11 ARG P  92     -20.438 -92.428 117.052  0.00 97.00      PROA   
ATOM   1418 HH12 ARG P  92     -21.169 -91.900 115.589  0.00 97.00      PROA   
ATOM   1419  NH2 ARG P  92     -20.603 -93.739 114.225  0.00 97.00      PROA   
ATOM   1420 HH21 ARG P  92     -20.149 -94.454 113.707  0.00 97.00      PROA   
ATOM   1421 HH22 ARG P  92     -20.666 -92.826 113.825  0.00 97.00      PROA   
ATOM   1422  C   ARG P  92     -23.540 -99.040 117.934  0.00 97.00      PROA   
ATOM   1423  O   ARG P  92     -23.377 -99.786 116.969  0.00 97.00      PROA   
ATOM   1424  N   VAL P  93     -23.810 -99.528 119.164  0.00 97.00      PROA   
ATOM   1425  HN  VAL P  93     -23.987 -98.913 119.925  0.00 97.00      PROA   
ATOM   1426  CA  VAL P  93     -23.916-100.931 119.488  0.00 97.00      PROA   
ATOM   1427  HA  VAL P  93     -24.269-101.462 118.617  0.00 97.00      PROA   
ATOM   1428  CB  VAL P  93     -22.633-101.590 120.022  0.00 97.00      PROA   
ATOM   1429  HB  VAL P  93     -22.872-102.627 120.359  0.00 97.00      PROA   
ATOM   1430  CG1 VAL P  93     -21.585-101.703 118.894  0.00 97.00      PROA   
ATOM   1431 HG11 VAL P  93     -21.259-100.694 118.566  0.00 97.00      PROA   
ATOM   1432 HG12 VAL P  93     -22.002-102.236 118.017  0.00 97.00      PROA   
ATOM   1433 HG13 VAL P  93     -20.689-102.252 119.255  0.00 97.00      PROA   
ATOM   1434  CG2 VAL P  93     -22.047-100.819 121.227  0.00 97.00      PROA   
ATOM   1435 HG21 VAL P  93     -22.758-100.793 122.077  0.00 97.00      PROA   
ATOM   1436 HG22 VAL P  93     -21.792 -99.776 120.943  0.00 97.00      PROA   
ATOM   1437 HG23 VAL P  93     -21.117-101.316 121.577  0.00 97.00      PROA   
ATOM   1438  C   VAL P  93     -25.001-101.018 120.528  0.00 97.00      PROA   
ATOM   1439  O   VAL P  93     -25.144-100.125 121.360  0.00 97.00      PROA   
ATOM   1440  N   LEU P  94     -25.808-102.103 120.465  0.00 97.00      PROA   
ATOM   1441  HN  LEU P  94     -25.698-102.781 119.745  0.00 97.00      PROA   
ATOM   1442  CA  LEU P  94     -26.846-102.423 121.415  0.00 97.00      PROA   
ATOM   1443  HA  LEU P  94     -26.563-102.067 122.398  0.00 97.00      PROA   
ATOM   1444  CB  LEU P  94     -28.268-101.904 121.050  0.00 97.00      PROA   
ATOM   1445  HB1 LEU P  94     -28.945-102.202 121.884  0.00 97.00      PROA   
ATOM   1446  HB2 LEU P  94     -28.642-102.391 120.124  0.00 97.00      PROA   
ATOM   1447  CG  LEU P  94     -28.425-100.370 120.891  0.00 97.00      PROA   
ATOM   1448  HG  LEU P  94     -27.703 -99.877 121.583  0.00 97.00      PROA   
ATOM   1449  CD1 LEU P  94     -28.158 -99.872 119.457  0.00 97.00      PROA   
ATOM   1450 HD11 LEU P  94     -28.914-100.295 118.761  0.00 97.00      PROA   
ATOM   1451 HD12 LEU P  94     -27.151-100.163 119.102  0.00 97.00      PROA   
ATOM   1452 HD13 LEU P  94     -28.227 -98.764 119.424  0.00 97.00      PROA   
ATOM   1453  CD2 LEU P  94     -29.834 -99.938 121.341  0.00 97.00      PROA   
ATOM   1454 HD21 LEU P  94     -29.986-100.193 122.410  0.00 97.00      PROA   
ATOM   1455 HD22 LEU P  94     -30.606-100.469 120.746  0.00 97.00      PROA   
ATOM   1456 HD23 LEU P  94     -29.970 -98.844 121.217  0.00 97.00      PROA   
ATOM   1457  C   LEU P  94     -26.893-103.936 121.442  0.00 97.00      PROA   
ATOM   1458  O   LEU P  94     -26.329-104.601 120.577  0.00 97.00      PROA   
ATOM   1459  N   THR P  95     -27.569-104.513 122.458  0.00 97.00      PROA   
ATOM   1460  HN  THR P  95     -27.908-103.954 123.215  0.00 97.00      PROA   
ATOM   1461  CA  THR P  95     -27.867-105.930 122.590  0.00 97.00      PROA   
ATOM   1462  HA  THR P  95     -27.214-106.487 121.936  0.00 97.00      PROA   
ATOM   1463  CB  THR P  95     -27.718-106.464 124.021  0.00 97.00      PROA   
ATOM   1464  HB  THR P  95     -28.664-106.363 124.603  0.00 97.00      PROA   
ATOM   1465  OG1 THR P  95     -26.732-105.740 124.740  0.00 97.00      PROA   
ATOM   1466  HG1 THR P  95     -27.143-104.885 124.912  0.00 97.00      PROA   
ATOM   1467  CG2 THR P  95     -27.268-107.931 124.003  0.00 97.00      PROA   
ATOM   1468 HG21 THR P  95     -26.277-108.017 123.511  0.00 97.00      PROA   
ATOM   1469 HG22 THR P  95     -27.995-108.569 123.465  0.00 97.00      PROA   
ATOM   1470 HG23 THR P  95     -27.173-108.304 125.045  0.00 97.00      PROA   
ATOM   1471  C   THR P  95     -29.306-106.109 122.139  0.00 97.00      PROA   
ATOM   1472  O   THR P  95     -30.070-105.154 122.047  0.00 97.00      PROA   
ATOM   1473  N   GLU P  96     -29.727-107.353 121.828  0.00 97.00      PROA   
ATOM   1474  HN  GLU P  96     -29.075-108.110 121.792  0.00 97.00      PROA   
ATOM   1475  CA  GLU P  96     -31.106-107.692 121.539  0.00 97.00      PROA   
ATOM   1476  HA  GLU P  96     -31.408-107.049 120.725  0.00 97.00      PROA   
ATOM   1477  CB  GLU P  96     -31.259-109.171 121.085  0.00 97.00      PROA   
ATOM   1478  HB1 GLU P  96     -30.546-109.358 120.250  0.00 97.00      PROA   
ATOM   1479  HB2 GLU P  96     -32.286-109.313 120.682  0.00 97.00      PROA   
ATOM   1480  CG  GLU P  96     -30.997-110.189 122.219  0.00 97.00      PROA   
ATOM   1481  HG1 GLU P  96     -31.599-109.934 123.113  0.00 97.00      PROA   
ATOM   1482  HG2 GLU P  96     -29.928-110.142 122.509  0.00 97.00      PROA   
ATOM   1483  CD  GLU P  96     -31.344-111.636 121.868  0.00 97.00      PROA   
ATOM   1484  OE1 GLU P  96     -32.183-111.878 120.962  0.00 97.00      PROA   
ATOM   1485  OE2 GLU P  96     -30.766-112.534 122.537  0.00 97.00      PROA   
ATOM   1486  C   GLU P  96     -32.026-107.405 122.725  0.00 97.00      PROA   
ATOM   1487  O   GLU P  96     -31.635-107.492 123.887  0.00 97.00      PROA   
ATOM   1488  N   GLY P  97     -33.290-107.020 122.446  0.00 97.00      PROA   
ATOM   1489  HN  GLY P  97     -33.577-106.940 121.491  0.00 97.00      PROA   
ATOM   1490  CA  GLY P  97     -34.281-106.714 123.463  0.00 97.00      PROA   
ATOM   1491  HA1 GLY P  97     -34.077-107.291 124.354  0.00 97.00      PROA   
ATOM   1492  HA2 GLY P  97     -35.249-106.943 123.046  0.00 97.00      PROA   
ATOM   1493  C   GLY P  97     -34.293-105.262 123.853  0.00 97.00      PROA   
ATOM   1494  O   GLY P  97     -35.326-104.750 124.277  0.00 97.00      PROA   
ATOM   1495  N   GLU P  98     -33.142-104.563 123.730  0.00 97.00      PROA   
ATOM   1496  HN  GLU P  98     -32.302-105.029 123.461  0.00 97.00      PROA   
ATOM   1497  CA  GLU P  98     -32.994-103.149 124.007  0.00 97.00      PROA   
ATOM   1498  HA  GLU P  98     -33.278-103.021 125.038  0.00 97.00      PROA   
ATOM   1499  CB  GLU P  98     -31.512-102.703 123.899  0.00 97.00      PROA   
ATOM   1500  HB1 GLU P  98     -31.457-101.595 123.990  0.00 97.00      PROA   
ATOM   1501  HB2 GLU P  98     -31.117-102.979 122.898  0.00 97.00      PROA   
ATOM   1502  CG  GLU P  98     -30.617-103.309 125.003  0.00 97.00      PROA   
ATOM   1503  HG1 GLU P  98     -30.582-104.417 124.914  0.00 97.00      PROA   
ATOM   1504  HG2 GLU P  98     -31.023-103.049 126.003  0.00 97.00      PROA   
ATOM   1505  CD  GLU P  98     -29.196-102.755 124.930  0.00 97.00      PROA   
ATOM   1506  OE1 GLU P  98     -28.250-103.574 124.947  0.00 97.00      PROA   
ATOM   1507  OE2 GLU P  98     -29.026-101.510 124.882  0.00 97.00      PROA   
ATOM   1508  C   GLU P  98     -33.851-102.244 123.119  0.00 97.00      PROA   
ATOM   1509  O   GLU P  98     -33.939-102.487 121.920  0.00 97.00      PROA   
ATOM   1510  N   PRO P  99     -34.491-101.188 123.613  0.00 97.00      PROA   
ATOM   1511  CD  PRO P  99     -34.850-101.032 125.023  0.00 97.00      PROA   
ATOM   1512  HD1 PRO P  99     -33.971-100.615 125.560  0.00 97.00      PROA   
ATOM   1513  HD2 PRO P  99     -35.162-101.998 125.479  0.00 97.00      PROA   
ATOM   1514  CA  PRO P  99     -35.020-100.099 122.798  0.00 97.00      PROA   
ATOM   1515  HA  PRO P  99     -35.770-100.529 122.153  0.00 97.00      PROA   
ATOM   1516  CB  PRO P  99     -35.631 -99.129 123.823  0.00 97.00      PROA   
ATOM   1517  HB1 PRO P  99     -36.506 -98.586 123.412  0.00 97.00      PROA   
ATOM   1518  HB2 PRO P  99     -34.873 -98.396 124.178  0.00 97.00      PROA   
ATOM   1519  CG  PRO P  99     -36.007-100.035 125.001  0.00 97.00      PROA   
ATOM   1520  HG1 PRO P  99     -36.116 -99.486 125.956  0.00 97.00      PROA   
ATOM   1521  HG2 PRO P  99     -36.951-100.577 124.768  0.00 97.00      PROA   
ATOM   1522  C   PRO P  99     -33.989 -99.401 121.919  0.00 97.00      PROA   
ATOM   1523  O   PRO P  99     -32.915 -99.064 122.411  0.00 97.00      PROA   
ATOM   1524  N   LEU P 100     -34.302 -99.140 120.631  0.00 97.00      PROA   
ATOM   1525  HN  LEU P 100     -35.168 -99.463 120.252  0.00 97.00      PROA   
ATOM   1526  CA  LEU P 100     -33.436 -98.359 119.766  0.00 97.00      PROA   
ATOM   1527  HA  LEU P 100     -32.657 -97.891 120.352  0.00 97.00      PROA   
ATOM   1528  CB  LEU P 100     -32.755 -99.246 118.689  0.00 97.00      PROA   
ATOM   1529  HB1 LEU P 100     -33.524 -99.896 118.222  0.00 97.00      PROA   
ATOM   1530  HB2 LEU P 100     -32.046 -99.920 119.217  0.00 97.00      PROA   
ATOM   1531  CG  LEU P 100     -31.986 -98.526 117.552  0.00 97.00      PROA   
ATOM   1532  HG  LEU P 100     -32.717 -97.944 116.944  0.00 97.00      PROA   
ATOM   1533  CD1 LEU P 100     -30.923 -97.544 118.073  0.00 97.00      PROA   
ATOM   1534 HD11 LEU P 100     -30.238 -98.063 118.774  0.00 97.00      PROA   
ATOM   1535 HD12 LEU P 100     -31.399 -96.695 118.603  0.00 97.00      PROA   
ATOM   1536 HD13 LEU P 100     -30.326 -97.141 117.229  0.00 97.00      PROA   
ATOM   1537  CD2 LEU P 100     -31.330 -99.557 116.614  0.00 97.00      PROA   
ATOM   1538 HD21 LEU P 100     -32.086-100.272 116.230  0.00 97.00      PROA   
ATOM   1539 HD22 LEU P 100     -30.550-100.127 117.162  0.00 97.00      PROA   
ATOM   1540 HD23 LEU P 100     -30.852 -99.046 115.752  0.00 97.00      PROA   
ATOM   1541  C   LEU P 100     -34.233 -97.241 119.139  0.00 97.00      PROA   
ATOM   1542  O   LEU P 100     -35.123 -97.477 118.332  0.00 97.00      PROA   
ATOM   1543  N   ALA P 101     -33.913 -95.971 119.481  0.00 97.00      PROA   
ATOM   1544  HN  ALA P 101     -33.212 -95.778 120.165  0.00 97.00      PROA   
ATOM   1545  CA  ALA P 101     -34.589 -94.811 118.940  0.00 97.00      PROA   
ATOM   1546  HA  ALA P 101     -35.512 -95.117 118.469  0.00 97.00      PROA   
ATOM   1547  CB  ALA P 101     -34.966 -93.814 120.052  0.00 97.00      PROA   
ATOM   1548  HB1 ALA P 101     -34.066 -93.435 120.578  0.00 97.00      PROA   
ATOM   1549  HB2 ALA P 101     -35.609 -94.325 120.803  0.00 97.00      PROA   
ATOM   1550  HB3 ALA P 101     -35.534 -92.954 119.643  0.00 97.00      PROA   
ATOM   1551  C   ALA P 101     -33.741 -94.135 117.875  0.00 97.00      PROA   
ATOM   1552  O   ALA P 101     -32.541 -93.921 118.027  0.00 97.00      PROA   
ATOM   1553  N   LEU P 102     -34.382 -93.811 116.730  0.00 97.00      PROA   
ATOM   1554  HN  LEU P 102     -35.334 -94.083 116.604  0.00 97.00      PROA   
ATOM   1555  CA  LEU P 102     -33.781 -93.186 115.573  0.00 97.00      PROA   
ATOM   1556  HA  LEU P 102     -32.750 -92.934 115.780  0.00 97.00      PROA   
ATOM   1557  CB  LEU P 102     -33.884 -94.098 114.320  0.00 97.00      PROA   
ATOM   1558  HB1 LEU P 102     -33.320 -93.642 113.478  0.00 97.00      PROA   
ATOM   1559  HB2 LEU P 102     -34.953 -94.172 114.017  0.00 97.00      PROA   
ATOM   1560  CG  LEU P 102     -33.392 -95.553 114.509  0.00 97.00      PROA   
ATOM   1561  HG  LEU P 102     -33.938 -96.013 115.367  0.00 97.00      PROA   
ATOM   1562  CD1 LEU P 102     -33.727 -96.393 113.266  0.00 97.00      PROA   
ATOM   1563 HD11 LEU P 102     -33.177 -95.999 112.385  0.00 97.00      PROA   
ATOM   1564 HD12 LEU P 102     -34.816 -96.360 113.051  0.00 97.00      PROA   
ATOM   1565 HD13 LEU P 102     -33.428 -97.449 113.433  0.00 97.00      PROA   
ATOM   1566  CD2 LEU P 102     -31.885 -95.622 114.801  0.00 97.00      PROA   
ATOM   1567 HD21 LEU P 102     -31.635 -95.037 115.709  0.00 97.00      PROA   
ATOM   1568 HD22 LEU P 102     -31.316 -95.212 113.941  0.00 97.00      PROA   
ATOM   1569 HD23 LEU P 102     -31.571 -96.676 114.959  0.00 97.00      PROA   
ATOM   1570  C   LEU P 102     -34.544 -91.916 115.261  0.00 97.00      PROA   
ATOM   1571  O   LEU P 102     -35.770 -91.903 115.289  0.00 97.00      PROA   
ATOM   1572  N   ARG P 103     -33.847 -90.802 114.938  0.00 97.00      PROA   
ATOM   1573  HN  ARG P 103     -32.853 -90.772 115.027  0.00 97.00      PROA   
ATOM   1574  CA  ARG P 103     -34.513 -89.627 114.415  0.00 97.00      PROA   
ATOM   1575  HA  ARG P 103     -35.503 -89.898 114.084  0.00 97.00      PROA   
ATOM   1576  CB  ARG P 103     -34.689 -88.502 115.470  0.00 97.00      PROA   
ATOM   1577  HB1 ARG P 103     -33.694 -88.173 115.840  0.00 97.00      PROA   
ATOM   1578  HB2 ARG P 103     -35.250 -88.916 116.337  0.00 97.00      PROA   
ATOM   1579  CG  ARG P 103     -35.447 -87.296 114.897  0.00 97.00      PROA   
ATOM   1580  HG1 ARG P 103     -36.452 -87.637 114.556  0.00 97.00      PROA   
ATOM   1581  HG2 ARG P 103     -34.885 -86.923 114.013  0.00 97.00      PROA   
ATOM   1582  CD  ARG P 103     -35.597 -86.086 115.811  0.00 97.00      PROA   
ATOM   1583  HD1 ARG P 103     -34.596 -85.695 116.094  0.00 97.00      PROA   
ATOM   1584  HD2 ARG P 103     -36.189 -86.307 116.723  0.00 97.00      PROA   
ATOM   1585  NE  ARG P 103     -36.346 -85.100 114.969  0.00 97.00      PROA   
ATOM   1586  HE  ARG P 103     -36.961 -85.434 114.258  0.00 97.00      PROA   
ATOM   1587  CZ  ARG P 103     -36.054 -83.797 114.882  0.00 97.00      PROA   
ATOM   1588  NH1 ARG P 103     -35.111 -83.174 115.593  0.00 97.00      PROA   
ATOM   1589 HH11 ARG P 103     -34.427 -83.689 116.093  0.00 97.00      PROA   
ATOM   1590 HH12 ARG P 103     -35.003 -82.201 115.372  0.00 97.00      PROA   
ATOM   1591  NH2 ARG P 103     -36.705 -83.042 113.982  0.00 97.00      PROA   
ATOM   1592 HH21 ARG P 103     -37.378 -83.466 113.378  0.00 97.00      PROA   
ATOM   1593 HH22 ARG P 103     -36.351 -82.119 113.841  0.00 97.00      PROA   
ATOM   1594  C   ARG P 103     -33.811 -89.064 113.195  0.00 97.00      PROA   
ATOM   1595  O   ARG P 103     -32.696 -88.566 113.265  0.00 97.00      PROA   
ATOM   1596  N   CYS P 104     -34.497 -89.052 112.031  0.00 97.00      PROA   
ATOM   1597  HN  CYS P 104     -35.361 -89.550 111.959  0.00 97.00      PROA   
ATOM   1598  CA  CYS P 104     -34.143 -88.230 110.887  0.00 97.00      PROA   
ATOM   1599  HA  CYS P 104     -33.089 -88.379 110.691  0.00 97.00      PROA   
ATOM   1600  CB  CYS P 104     -34.968 -88.641 109.642  0.00 97.00      PROA   
ATOM   1601  HB1 CYS P 104     -36.012 -88.271 109.733  0.00 97.00      PROA   
ATOM   1602  HB2 CYS P 104     -35.029 -89.753 109.634  0.00 97.00      PROA   
ATOM   1603  SG  CYS P 104     -34.230 -88.107 108.069  0.00 97.00      PROA   
ATOM   1604  C   CYS P 104     -34.377 -86.757 111.200  0.00 97.00      PROA   
ATOM   1605  O   CYS P 104     -35.426 -86.391 111.717  0.00 97.00      PROA   
ATOM   1606  N   HSD P 105     -33.391 -85.877 110.925  0.00 97.00      PROA   
ATOM   1607  HN  HSD P 105     -32.539 -86.177 110.501  0.00 97.00      PROA   
ATOM   1608  CA  HSD P 105     -33.370 -84.534 111.471  0.00 97.00      PROA   
ATOM   1609  HA  HSD P 105     -34.380 -84.168 111.605  0.00 97.00      PROA   
ATOM   1610  CB  HSD P 105     -32.671 -84.573 112.854  0.00 97.00      PROA   
ATOM   1611  HB1 HSD P 105     -31.915 -85.388 112.797  0.00 97.00      PROA   
ATOM   1612  HB2 HSD P 105     -33.410 -84.880 113.626  0.00 97.00      PROA   
ATOM   1613  ND1 HSD P 105     -32.485 -82.210 113.818  0.00 97.00      PROA   
ATOM   1614  HD1 HSD P 105     -33.398 -81.861 113.591  0.00 97.00      PROA   
ATOM   1615  CG  HSD P 105     -31.916 -83.374 113.348  0.00 97.00      PROA   
ATOM   1616  CE1 HSD P 105     -31.508 -81.528 114.463  0.00 97.00      PROA   
ATOM   1617  HE1 HSD P 105     -31.679 -80.565 114.944  0.00 97.00      PROA   
ATOM   1618  NE2 HSD P 105     -30.354 -82.163 114.432  0.00 97.00      PROA   
ATOM   1619  CD2 HSD P 105     -30.612 -83.322 113.724  0.00 97.00      PROA   
ATOM   1620  HD2 HSD P 105     -29.831 -84.058 113.581  0.00 97.00      PROA   
ATOM   1621  C   HSD P 105     -32.710 -83.602 110.484  0.00 97.00      PROA   
ATOM   1622  O   HSD P 105     -31.862 -84.014 109.699  0.00 97.00      PROA   
ATOM   1623  N   ALA P 106     -33.133 -82.317 110.461  0.00 97.00      PROA   
ATOM   1624  HN  ALA P 106     -33.743 -81.946 111.164  0.00 97.00      PROA   
ATOM   1625  CA  ALA P 106     -32.872 -81.417 109.362  0.00 97.00      PROA   
ATOM   1626  HA  ALA P 106     -32.308 -81.921 108.593  0.00 97.00      PROA   
ATOM   1627  CB  ALA P 106     -34.209 -80.922 108.774  0.00 97.00      PROA   
ATOM   1628  HB1 ALA P 106     -34.839 -80.485 109.578  0.00 97.00      PROA   
ATOM   1629  HB2 ALA P 106     -34.770 -81.783 108.348  0.00 97.00      PROA   
ATOM   1630  HB3 ALA P 106     -34.059 -80.171 107.973  0.00 97.00      PROA   
ATOM   1631  C   ALA P 106     -32.037 -80.252 109.824  0.00 97.00      PROA   
ATOM   1632  O   ALA P 106     -32.075 -79.868 110.990  0.00 97.00      PROA   
ATOM   1633  N   TRP P 107     -31.206 -79.680 108.917  0.00 97.00      PROA   
ATOM   1634  HN  TRP P 107     -31.112 -80.065 108.000  0.00 97.00      PROA   
ATOM   1635  CA  TRP P 107     -30.336 -78.567 109.254  0.00 97.00      PROA   
ATOM   1636  HA  TRP P 107     -29.782 -78.915 110.114  0.00 97.00      PROA   
ATOM   1637  CB  TRP P 107     -29.236 -78.281 108.184  0.00 97.00      PROA   
ATOM   1638  HB1 TRP P 107     -29.738 -78.194 107.194  0.00 97.00      PROA   
ATOM   1639  HB2 TRP P 107     -28.566 -79.167 108.142  0.00 97.00      PROA   
ATOM   1640  CG  TRP P 107     -28.404 -77.054 108.426  0.00 97.00      PROA   
ATOM   1641  CD1 TRP P 107     -28.286 -75.976 107.590  0.00 97.00      PROA   
ATOM   1642  HD1 TRP P 107     -28.608 -75.970 106.557  0.00 97.00      PROA   
ATOM   1643  NE1 TRP P 107     -27.732 -74.923 108.274  0.00 97.00      PROA   
ATOM   1644  HE1 TRP P 107     -27.426 -74.078 107.894  0.00 97.00      PROA   
ATOM   1645  CE2 TRP P 107     -27.485 -75.293 109.563  0.00 97.00      PROA   
ATOM   1646  CD2 TRP P 107     -27.849 -76.652 109.691  0.00 97.00      PROA   
ATOM   1647  CE3 TRP P 107     -27.661 -77.298 110.915  0.00 97.00      PROA   
ATOM   1648  HE3 TRP P 107     -27.884 -78.347 111.041  0.00 97.00      PROA   
ATOM   1649  CZ3 TRP P 107     -27.211 -76.552 112.008  0.00 97.00      PROA   
ATOM   1650  HZ3 TRP P 107     -27.094 -77.026 112.973  0.00 97.00      PROA   
ATOM   1651  CZ2 TRP P 107     -27.038 -74.551 110.649  0.00 97.00      PROA   
ATOM   1652  HZ2 TRP P 107     -26.812 -73.499 110.563  0.00 97.00      PROA   
ATOM   1653  CH2 TRP P 107     -26.929 -75.196 111.881  0.00 97.00      PROA   
ATOM   1654  HH2 TRP P 107     -26.607 -74.642 112.753  0.00 97.00      PROA   
ATOM   1655  C   TRP P 107     -31.074 -77.317 109.740  0.00 97.00      PROA   
ATOM   1656  O   TRP P 107     -31.756 -76.612 108.995  0.00 97.00      PROA   
ATOM   1657  N   LYS P 108     -30.927 -77.066 111.065  0.00 97.00      PROA   
ATOM   1658  HN  LYS P 108     -30.309 -77.652 111.582  0.00 97.00      PROA   
ATOM   1659  CA  LYS P 108     -31.583 -76.048 111.856  0.00 97.00      PROA   
ATOM   1660  HA  LYS P 108     -31.259 -76.239 112.866  0.00 97.00      PROA   
ATOM   1661  CB  LYS P 108     -31.113 -74.628 111.427  0.00 97.00      PROA   
ATOM   1662  HB1 LYS P 108     -31.590 -74.349 110.466  0.00 97.00      PROA   
ATOM   1663  HB2 LYS P 108     -30.016 -74.706 111.231  0.00 97.00      PROA   
ATOM   1664  CG  LYS P 108     -31.297 -73.509 112.473  0.00 97.00      PROA   
ATOM   1665  HG1 LYS P 108     -32.383 -73.332 112.627  0.00 97.00      PROA   
ATOM   1666  HG2 LYS P 108     -30.858 -72.574 112.057  0.00 97.00      PROA   
ATOM   1667  CD  LYS P 108     -30.638 -73.854 113.828  0.00 97.00      PROA   
ATOM   1668  HD1 LYS P 108     -29.632 -74.296 113.641  0.00 97.00      PROA   
ATOM   1669  HD2 LYS P 108     -31.262 -74.643 114.305  0.00 97.00      PROA   
ATOM   1670  CE  LYS P 108     -30.505 -72.715 114.856  0.00 97.00      PROA   
ATOM   1671  HE1 LYS P 108     -30.225 -73.139 115.848  0.00 97.00      PROA   
ATOM   1672  HE2 LYS P 108     -31.455 -72.157 114.978  0.00 97.00      PROA   
ATOM   1673  NZ  LYS P 108     -29.427 -71.764 114.488  0.00 97.00      PROA   
ATOM   1674  HZ1 LYS P 108     -28.579 -72.286 114.196  0.00 97.00      PROA   
ATOM   1675  HZ2 LYS P 108     -29.120 -71.243 115.329  0.00 97.00      PROA   
ATOM   1676  HZ3 LYS P 108     -29.725 -71.100 113.744  0.00 97.00      PROA   
ATOM   1677  C   LYS P 108     -33.094 -76.265 111.837  0.00 97.00      PROA   
ATOM   1678  O   LYS P 108     -33.874 -75.329 111.695  0.00 97.00      PROA   
ATOM   1679  N   ASP P 109     -33.497 -77.552 112.008  0.00 97.00      PROA   
ATOM   1680  HN  ASP P 109     -32.786 -78.229 112.183  0.00 97.00      PROA   
ATOM   1681  CA  ASP P 109     -34.794 -78.196 111.842  0.00 97.00      PROA   
ATOM   1682  HA  ASP P 109     -34.533 -79.020 111.200  0.00 97.00      PROA   
ATOM   1683  CB  ASP P 109     -35.335 -78.780 113.175  0.00 97.00      PROA   
ATOM   1684  HB1 ASP P 109     -36.432 -78.656 113.288  0.00 97.00      PROA   
ATOM   1685  HB2 ASP P 109     -34.847 -78.244 114.021  0.00 97.00      PROA   
ATOM   1686  CG  ASP P 109     -35.047 -80.267 113.349  0.00 97.00      PROA   
ATOM   1687  OD1 ASP P 109     -34.781 -80.999 112.364  0.00 97.00      PROA   
ATOM   1688  OD2 ASP P 109     -35.211 -80.706 114.511  0.00 97.00      PROA   
ATOM   1689  C   ASP P 109     -35.908 -77.510 111.069  0.00 97.00      PROA   
ATOM   1690  O   ASP P 109     -36.558 -76.577 111.537  0.00 97.00      PROA   
ATOM   1691  N   LYS P 110     -36.163 -78.026 109.844  0.00 97.00      PROA   
ATOM   1692  HN  LYS P 110     -35.677 -78.843 109.546  0.00 97.00      PROA   
ATOM   1693  CA  LYS P 110     -37.178 -77.550 108.933  0.00 97.00      PROA   
ATOM   1694  HA  LYS P 110     -37.789 -76.806 109.425  0.00 97.00      PROA   
ATOM   1695  CB  LYS P 110     -36.564 -76.986 107.620  0.00 97.00      PROA   
ATOM   1696  HB1 LYS P 110     -37.371 -76.539 107.000  0.00 97.00      PROA   
ATOM   1697  HB2 LYS P 110     -36.111 -77.820 107.038  0.00 97.00      PROA   
ATOM   1698  CG  LYS P 110     -35.454 -75.932 107.840  0.00 97.00      PROA   
ATOM   1699  HG1 LYS P 110     -35.100 -75.583 106.844  0.00 97.00      PROA   
ATOM   1700  HG2 LYS P 110     -34.587 -76.422 108.338  0.00 97.00      PROA   
ATOM   1701  CD  LYS P 110     -35.900 -74.727 108.693  0.00 97.00      PROA   
ATOM   1702  HD1 LYS P 110     -36.337 -75.103 109.639  0.00 97.00      PROA   
ATOM   1703  HD2 LYS P 110     -36.708 -74.169 108.174  0.00 97.00      PROA   
ATOM   1704  CE  LYS P 110     -34.765 -73.779 109.106  0.00 97.00      PROA   
ATOM   1705  HE1 LYS P 110     -33.950 -74.337 109.606  0.00 97.00      PROA   
ATOM   1706  HE2 LYS P 110     -35.144 -72.989 109.790  0.00 97.00      PROA   
ATOM   1707  NZ  LYS P 110     -34.160 -73.133 107.928  0.00 97.00      PROA   
ATOM   1708  HZ1 LYS P 110     -34.908 -72.724 107.334  0.00 97.00      PROA   
ATOM   1709  HZ2 LYS P 110     -33.643 -73.863 107.397  0.00 97.00      PROA   
ATOM   1710  HZ3 LYS P 110     -33.499 -72.391 108.235  0.00 97.00      PROA   
ATOM   1711  C   LYS P 110     -38.041 -78.756 108.638  0.00 97.00      PROA   
ATOM   1712  O   LYS P 110     -37.524 -79.864 108.522  0.00 97.00      PROA   
ATOM   1713  N   LEU P 111     -39.384 -78.575 108.556  0.00 97.00      PROA   
ATOM   1714  HN  LEU P 111     -39.782 -77.666 108.664  0.00 97.00      PROA   
ATOM   1715  CA  LEU P 111     -40.367 -79.645 108.518  0.00 97.00      PROA   
ATOM   1716  HA  LEU P 111     -40.102 -80.359 109.286  0.00 97.00      PROA   
ATOM   1717  CB  LEU P 111     -41.803 -79.111 108.810  0.00 97.00      PROA   
ATOM   1718  HB1 LEU P 111     -42.535 -79.939 108.667  0.00 97.00      PROA   
ATOM   1719  HB2 LEU P 111     -42.050 -78.314 108.075  0.00 97.00      PROA   
ATOM   1720  CG  LEU P 111     -42.078 -78.564 110.240  0.00 97.00      PROA   
ATOM   1721  HG  LEU P 111     -43.182 -78.392 110.287  0.00 97.00      PROA   
ATOM   1722  CD1 LEU P 111     -41.738 -79.591 111.335  0.00 97.00      PROA   
ATOM   1723 HD11 LEU P 111     -40.643 -79.769 111.372  0.00 97.00      PROA   
ATOM   1724 HD12 LEU P 111     -42.252 -80.555 111.138  0.00 97.00      PROA   
ATOM   1725 HD13 LEU P 111     -42.062 -79.211 112.327  0.00 97.00      PROA   
ATOM   1726  CD2 LEU P 111     -41.425 -77.202 110.546  0.00 97.00      PROA   
ATOM   1727 HD21 LEU P 111     -41.638 -76.474 109.736  0.00 97.00      PROA   
ATOM   1728 HD22 LEU P 111     -40.327 -77.309 110.665  0.00 97.00      PROA   
ATOM   1729 HD23 LEU P 111     -41.828 -76.798 111.499  0.00 97.00      PROA   
ATOM   1730  C   LEU P 111     -40.411 -80.427 107.209  0.00 97.00      PROA   
ATOM   1731  O   LEU P 111     -41.383 -80.359 106.459  0.00 97.00      PROA   
ATOM   1732  N   VAL P 112     -39.364 -81.238 106.928  0.00 97.00      PROA   
ATOM   1733  HN  VAL P 112     -38.529 -81.152 107.470  0.00 97.00      PROA   
ATOM   1734  CA  VAL P 112     -39.304 -82.150 105.800  0.00 97.00      PROA   
ATOM   1735  HA  VAL P 112     -39.417 -81.528 104.923  0.00 97.00      PROA   
ATOM   1736  CB  VAL P 112     -37.962 -82.872 105.649  0.00 97.00      PROA   
ATOM   1737  HB  VAL P 112     -38.017 -83.578 104.786  0.00 97.00      PROA   
ATOM   1738  CG1 VAL P 112     -36.883 -81.822 105.309  0.00 97.00      PROA   
ATOM   1739 HG11 VAL P 112     -36.726 -81.130 106.163  0.00 97.00      PROA   
ATOM   1740 HG12 VAL P 112     -37.191 -81.232 104.421  0.00 97.00      PROA   
ATOM   1741 HG13 VAL P 112     -35.917 -82.320 105.081  0.00 97.00      PROA   
ATOM   1742  CG2 VAL P 112     -37.587 -83.679 106.913  0.00 97.00      PROA   
ATOM   1743 HG21 VAL P 112     -38.373 -84.419 107.163  0.00 97.00      PROA   
ATOM   1744 HG22 VAL P 112     -37.439 -83.008 107.785  0.00 97.00      PROA   
ATOM   1745 HG23 VAL P 112     -36.637 -84.231 106.740  0.00 97.00      PROA   
ATOM   1746  C   VAL P 112     -40.452 -83.147 105.757  0.00 97.00      PROA   
ATOM   1747  O   VAL P 112     -40.903 -83.679 106.771  0.00 97.00      PROA   
ATOM   1748  N   TYR P 113     -40.956 -83.381 104.528  0.00 97.00      PROA   
ATOM   1749  HN  TYR P 113     -40.555 -82.927 103.735  0.00 97.00      PROA   
ATOM   1750  CA  TYR P 113     -42.093 -84.221 104.242  0.00 97.00      PROA   
ATOM   1751  HA  TYR P 113     -42.500 -84.581 105.174  0.00 97.00      PROA   
ATOM   1752  CB  TYR P 113     -43.255 -83.472 103.514  0.00 97.00      PROA   
ATOM   1753  HB1 TYR P 113     -43.704 -82.758 104.240  0.00 97.00      PROA   
ATOM   1754  HB2 TYR P 113     -44.056 -84.175 103.205  0.00 97.00      PROA   
ATOM   1755  CG  TYR P 113     -42.817 -82.655 102.316  0.00 97.00      PROA   
ATOM   1756  CD1 TYR P 113     -42.253 -81.376 102.486  0.00 97.00      PROA   
ATOM   1757  HD1 TYR P 113     -42.094 -80.989 103.482  0.00 97.00      PROA   
ATOM   1758  CE1 TYR P 113     -41.878 -80.606 101.380  0.00 97.00      PROA   
ATOM   1759  HE1 TYR P 113     -41.424 -79.637 101.528  0.00 97.00      PROA   
ATOM   1760  CZ  TYR P 113     -42.105 -81.087 100.085  0.00 97.00      PROA   
ATOM   1761  OH  TYR P 113     -41.706 -80.324  98.972  0.00 97.00      PROA   
ATOM   1762  HH  TYR P 113     -40.947 -79.801  99.249  0.00 97.00      PROA   
ATOM   1763  CD2 TYR P 113     -43.059 -83.114 101.009  0.00 97.00      PROA   
ATOM   1764  HD2 TYR P 113     -43.519 -84.077 100.858  0.00 97.00      PROA   
ATOM   1765  CE2 TYR P 113     -42.709 -82.334  99.898  0.00 97.00      PROA   
ATOM   1766  HE2 TYR P 113     -42.882 -82.705  98.898  0.00 97.00      PROA   
ATOM   1767  C   TYR P 113     -41.604 -85.446 103.505  0.00 97.00      PROA   
ATOM   1768  O   TYR P 113     -40.487 -85.481 103.008  0.00 97.00      PROA   
ATOM   1769  N   ASN P 114     -42.416 -86.523 103.479  0.00 97.00      PROA   
ATOM   1770  HN  ASN P 114     -43.311 -86.453 103.917  0.00 97.00      PROA   
ATOM   1771  CA  ASN P 114     -42.093 -87.801 102.861  0.00 97.00      PROA   
ATOM   1772  HA  ASN P 114     -42.903 -88.454 103.143  0.00 97.00      PROA   
ATOM   1773  CB  ASN P 114     -42.015 -87.732 101.304  0.00 97.00      PROA   
ATOM   1774  HB1 ASN P 114     -41.794 -88.732 100.875  0.00 97.00      PROA   
ATOM   1775  HB2 ASN P 114     -41.203 -87.037 101.003  0.00 97.00      PROA   
ATOM   1776  CG  ASN P 114     -43.310 -87.222 100.659  0.00 97.00      PROA   
ATOM   1777  OD1 ASN P 114     -43.276 -86.360  99.774  0.00 97.00      PROA   
ATOM   1778  ND2 ASN P 114     -44.482 -87.751 101.099  0.00 97.00      PROA   
ATOM   1779 HD21 ASN P 114     -45.317 -87.445 100.645  0.00 97.00      PROA   
ATOM   1780 HD22 ASN P 114     -44.482 -88.479 101.783  0.00 97.00      PROA   
ATOM   1781  C   ASN P 114     -40.841 -88.465 103.422  0.00 97.00      PROA   
ATOM   1782  O   ASN P 114     -39.929 -88.846 102.689  0.00 97.00      PROA   
ATOM   1783  N   VAL P 115     -40.781 -88.622 104.762  0.00 97.00      PROA   
ATOM   1784  HN  VAL P 115     -41.573 -88.396 105.325  0.00 97.00      PROA   
ATOM   1785  CA  VAL P 115     -39.626 -89.142 105.462  0.00 97.00      PROA   
ATOM   1786  HA  VAL P 115     -38.753 -88.766 104.952  0.00 97.00      PROA   
ATOM   1787  CB  VAL P 115     -39.530 -88.638 106.899  0.00 97.00      PROA   
ATOM   1788  HB  VAL P 115     -40.450 -88.917 107.461  0.00 97.00      PROA   
ATOM   1789  CG1 VAL P 115     -38.299 -89.236 107.619  0.00 97.00      PROA   
ATOM   1790 HG11 VAL P 115     -37.376 -89.025 107.038  0.00 97.00      PROA   
ATOM   1791 HG12 VAL P 115     -38.395 -90.333 107.748  0.00 97.00      PROA   
ATOM   1792 HG13 VAL P 115     -38.189 -88.781 108.626  0.00 97.00      PROA   
ATOM   1793  CG2 VAL P 115     -39.424 -87.098 106.855  0.00 97.00      PROA   
ATOM   1794 HG21 VAL P 115     -40.357 -86.638 106.470  0.00 97.00      PROA   
ATOM   1795 HG22 VAL P 115     -38.580 -86.790 106.202  0.00 97.00      PROA   
ATOM   1796 HG23 VAL P 115     -39.237 -86.696 107.872  0.00 97.00      PROA   
ATOM   1797  C   VAL P 115     -39.571 -90.657 105.388  0.00 97.00      PROA   
ATOM   1798  O   VAL P 115     -40.485 -91.361 105.801  0.00 97.00      PROA   
ATOM   1799  N   LEU P 116     -38.456 -91.183 104.847  0.00 97.00      PROA   
ATOM   1800  HN  LEU P 116     -37.754 -90.565 104.499  0.00 97.00      PROA   
ATOM   1801  CA  LEU P 116     -38.204 -92.593 104.661  0.00 97.00      PROA   
ATOM   1802  HA  LEU P 116     -39.062 -93.172 104.966  0.00 97.00      PROA   
ATOM   1803  CB  LEU P 116     -37.842 -92.910 103.187  0.00 97.00      PROA   
ATOM   1804  HB1 LEU P 116     -37.430 -93.939 103.089  0.00 97.00      PROA   
ATOM   1805  HB2 LEU P 116     -37.051 -92.196 102.869  0.00 97.00      PROA   
ATOM   1806  CG  LEU P 116     -39.018 -92.791 102.192  0.00 97.00      PROA   
ATOM   1807  HG  LEU P 116     -39.567 -91.842 102.398  0.00 97.00      PROA   
ATOM   1808  CD1 LEU P 116     -38.505 -92.727 100.742  0.00 97.00      PROA   
ATOM   1809 HD11 LEU P 116     -37.948 -93.657 100.495  0.00 97.00      PROA   
ATOM   1810 HD12 LEU P 116     -37.828 -91.859 100.608  0.00 97.00      PROA   
ATOM   1811 HD13 LEU P 116     -39.358 -92.627 100.038  0.00 97.00      PROA   
ATOM   1812  CD2 LEU P 116     -39.992 -93.969 102.354  0.00 97.00      PROA   
ATOM   1813 HD21 LEU P 116     -40.377 -94.015 103.392  0.00 97.00      PROA   
ATOM   1814 HD22 LEU P 116     -39.474 -94.925 102.127  0.00 97.00      PROA   
ATOM   1815 HD23 LEU P 116     -40.850 -93.860 101.658  0.00 97.00      PROA   
ATOM   1816  C   LEU P 116     -37.029 -93.008 105.510  0.00 97.00      PROA   
ATOM   1817  O   LEU P 116     -35.956 -92.423 105.432  0.00 97.00      PROA   
ATOM   1818  N   TYR P 117     -37.209 -94.065 106.330  0.00 97.00      PROA   
ATOM   1819  HN  TYR P 117     -38.121 -94.459 106.435  0.00 97.00      PROA   
ATOM   1820  CA  TYR P 117     -36.144 -94.726 107.058  0.00 97.00      PROA   
ATOM   1821  HA  TYR P 117     -35.285 -94.071 107.113  0.00 97.00      PROA   
ATOM   1822  CB  TYR P 117     -36.552 -95.126 108.501  0.00 97.00      PROA   
ATOM   1823  HB1 TYR P 117     -35.812 -95.826 108.945  0.00 97.00      PROA   
ATOM   1824  HB2 TYR P 117     -37.544 -95.628 108.494  0.00 97.00      PROA   
ATOM   1825  CG  TYR P 117     -36.633 -93.911 109.398  0.00 97.00      PROA   
ATOM   1826  CD1 TYR P 117     -35.580 -93.623 110.287  0.00 97.00      PROA   
ATOM   1827  HD1 TYR P 117     -34.698 -94.247 110.297  0.00 97.00      PROA   
ATOM   1828  CE1 TYR P 117     -35.665 -92.542 111.172  0.00 97.00      PROA   
ATOM   1829  HE1 TYR P 117     -34.855 -92.335 111.856  0.00 97.00      PROA   
ATOM   1830  CZ  TYR P 117     -36.807 -91.739 111.179  0.00 97.00      PROA   
ATOM   1831  OH  TYR P 117     -36.878 -90.671 112.087  0.00 97.00      PROA   
ATOM   1832  HH  TYR P 117     -37.775 -90.324 112.090  0.00 97.00      PROA   
ATOM   1833  CD2 TYR P 117     -37.780 -93.094 109.423  0.00 97.00      PROA   
ATOM   1834  HD2 TYR P 117     -38.602 -93.307 108.756  0.00 97.00      PROA   
ATOM   1835  CE2 TYR P 117     -37.865 -92.007 110.304  0.00 97.00      PROA   
ATOM   1836  HE2 TYR P 117     -38.745 -91.380 110.312  0.00 97.00      PROA   
ATOM   1837  C   TYR P 117     -35.710 -95.964 106.301  0.00 97.00      PROA   
ATOM   1838  O   TYR P 117     -36.537 -96.770 105.887  0.00 97.00      PROA   
ATOM   1839  N   TYR P 118     -34.381 -96.125 106.099  0.00 97.00      PROA   
ATOM   1840  HN  TYR P 118     -33.740 -95.441 106.444  0.00 97.00      PROA   
ATOM   1841  CA  TYR P 118     -33.769 -97.176 105.313  0.00 97.00      PROA   
ATOM   1842  HA  TYR P 118     -34.532 -97.830 104.931  0.00 97.00      PROA   
ATOM   1843  CB  TYR P 118     -32.851 -96.671 104.148  0.00 97.00      PROA   
ATOM   1844  HB1 TYR P 118     -32.426 -97.545 103.607  0.00 97.00      PROA   
ATOM   1845  HB2 TYR P 118     -32.007 -96.093 104.579  0.00 97.00      PROA   
ATOM   1846  CG  TYR P 118     -33.508 -95.761 103.126  0.00 97.00      PROA   
ATOM   1847  CD1 TYR P 118     -33.923 -94.465 103.474  0.00 97.00      PROA   
ATOM   1848  HD1 TYR P 118     -33.857 -94.134 104.495  0.00 97.00      PROA   
ATOM   1849  CE1 TYR P 118     -34.392 -93.571 102.509  0.00 97.00      PROA   
ATOM   1850  HE1 TYR P 118     -34.700 -92.586 102.818  0.00 97.00      PROA   
ATOM   1851  CZ  TYR P 118     -34.435 -93.945 101.163  0.00 97.00      PROA   
ATOM   1852  OH  TYR P 118     -34.871 -93.012 100.201  0.00 97.00      PROA   
ATOM   1853  HH  TYR P 118     -35.098 -92.209 100.685  0.00 97.00      PROA   
ATOM   1854  CD2 TYR P 118     -33.554 -96.123 101.764  0.00 97.00      PROA   
ATOM   1855  HD2 TYR P 118     -33.200 -97.095 101.460  0.00 97.00      PROA   
ATOM   1856  CE2 TYR P 118     -34.017 -95.227 100.788  0.00 97.00      PROA   
ATOM   1857  HE2 TYR P 118     -34.033 -95.521  99.749  0.00 97.00      PROA   
ATOM   1858  C   TYR P 118     -32.881 -97.995 106.222  0.00 97.00      PROA   
ATOM   1859  O   TYR P 118     -32.266 -97.470 107.146  0.00 97.00      PROA   
ATOM   1860  N   ARG P 119     -32.795 -99.320 105.965  0.00 97.00      PROA   
ATOM   1861  HN  ARG P 119     -33.348 -99.729 105.241  0.00 97.00      PROA   
ATOM   1862  CA  ARG P 119     -31.823-100.195 106.578  0.00 97.00      PROA   
ATOM   1863  HA  ARG P 119     -31.007 -99.590 106.940  0.00 97.00      PROA   
ATOM   1864  CB  ARG P 119     -32.361-101.005 107.787  0.00 97.00      PROA   
ATOM   1865  HB1 ARG P 119     -33.349-101.441 107.518  0.00 97.00      PROA   
ATOM   1866  HB2 ARG P 119     -32.519-100.280 108.617  0.00 97.00      PROA   
ATOM   1867  CG  ARG P 119     -31.411-102.131 108.250  0.00 97.00      PROA   
ATOM   1868  HG1 ARG P 119     -30.380-101.710 108.269  0.00 97.00      PROA   
ATOM   1869  HG2 ARG P 119     -31.422-102.964 107.514  0.00 97.00      PROA   
ATOM   1870  CD  ARG P 119     -31.656-102.703 109.651  0.00 97.00      PROA   
ATOM   1871  HD1 ARG P 119     -31.768-101.907 110.406  0.00 97.00      PROA   
ATOM   1872  HD2 ARG P 119     -30.787-103.327 109.947  0.00 97.00      PROA   
ATOM   1873  NE  ARG P 119     -32.841-103.612 109.654  0.00 97.00      PROA   
ATOM   1874  HE  ARG P 119     -32.679-104.596 109.642  0.00 97.00      PROA   
ATOM   1875  CZ  ARG P 119     -34.071-103.250 110.073  0.00 97.00      PROA   
ATOM   1876  NH1 ARG P 119     -34.480-101.982 110.126  0.00 97.00      PROA   
ATOM   1877 HH11 ARG P 119     -33.871-101.295 109.745  0.00 97.00      PROA   
ATOM   1878 HH12 ARG P 119     -35.447-101.806 110.289  0.00 97.00      PROA   
ATOM   1879  NH2 ARG P 119     -34.887-104.230 110.485  0.00 97.00      PROA   
ATOM   1880 HH21 ARG P 119     -34.461-105.128 110.584  0.00 97.00      PROA   
ATOM   1881 HH22 ARG P 119     -35.649-104.004 111.090  0.00 97.00      PROA   
ATOM   1882  C   ARG P 119     -31.248-101.111 105.525  0.00 97.00      PROA   
ATOM   1883  O   ARG P 119     -31.982-101.805 104.824  0.00 97.00      PROA   
ATOM   1884  N   ASN P 120     -29.898-101.130 105.395  0.00 97.00      PROA   
ATOM   1885  HN  ASN P 120     -29.342-100.567 106.007  0.00 97.00      PROA   
ATOM   1886  CA  ASN P 120     -29.149-101.989 104.489  0.00 97.00      PROA   
ATOM   1887  HA  ASN P 120     -28.121-101.662 104.550  0.00 97.00      PROA   
ATOM   1888  CB  ASN P 120     -29.198-103.485 104.915  0.00 97.00      PROA   
ATOM   1889  HB1 ASN P 120     -28.589-104.108 104.227  0.00 97.00      PROA   
ATOM   1890  HB2 ASN P 120     -30.248-103.847 104.897  0.00 97.00      PROA   
ATOM   1891  CG  ASN P 120     -28.614-103.636 106.326  0.00 97.00      PROA   
ATOM   1892  OD1 ASN P 120     -27.775-102.840 106.754  0.00 97.00      PROA   
ATOM   1893  ND2 ASN P 120     -29.091-104.660 107.085  0.00 97.00      PROA   
ATOM   1894 HD21 ASN P 120     -28.765-104.746 108.026  0.00 97.00      PROA   
ATOM   1895 HD22 ASN P 120     -29.730-105.317 106.689  0.00 97.00      PROA   
ATOM   1896  C   ASN P 120     -29.551-101.800 103.034  0.00 97.00      PROA   
ATOM   1897  O   ASN P 120     -29.810-102.759 102.309  0.00 97.00      PROA   
ATOM   1898  N   GLY P 121     -29.623-100.524 102.584  0.00 97.00      PROA   
ATOM   1899  HN  GLY P 121     -29.379 -99.776 103.196  0.00 97.00      PROA   
ATOM   1900  CA  GLY P 121     -30.033-100.151 101.239  0.00 97.00      PROA   
ATOM   1901  HA1 GLY P 121     -29.733-100.923 100.542  0.00 97.00      PROA   
ATOM   1902  HA2 GLY P 121     -29.571 -99.200 101.017  0.00 97.00      PROA   
ATOM   1903  C   GLY P 121     -31.521 -99.955 101.094  0.00 97.00      PROA   
ATOM   1904  O   GLY P 121     -31.959 -99.051 100.387  0.00 97.00      PROA   
ATOM   1905  N   LYS P 122     -32.347-100.800 101.742  0.00 97.00      PROA   
ATOM   1906  HN  LYS P 122     -31.973-101.522 102.322  0.00 97.00      PROA   
ATOM   1907  CA  LYS P 122     -33.784-100.778 101.557  0.00 97.00      PROA   
ATOM   1908  HA  LYS P 122     -33.990-100.395 100.567  0.00 97.00      PROA   
ATOM   1909  CB  LYS P 122     -34.393-102.207 101.584  0.00 97.00      PROA   
ATOM   1910  HB1 LYS P 122     -33.957-102.761 102.446  0.00 97.00      PROA   
ATOM   1911  HB2 LYS P 122     -34.081-102.733 100.656  0.00 97.00      PROA   
ATOM   1912  CG  LYS P 122     -35.925-102.228 101.719  0.00 97.00      PROA   
ATOM   1913  HG1 LYS P 122     -36.356-101.488 101.006  0.00 97.00      PROA   
ATOM   1914  HG2 LYS P 122     -36.191-101.910 102.753  0.00 97.00      PROA   
ATOM   1915  CD  LYS P 122     -36.604-103.577 101.467  0.00 97.00      PROA   
ATOM   1916  HD1 LYS P 122     -36.185-104.329 102.172  0.00 97.00      PROA   
ATOM   1917  HD2 LYS P 122     -36.375-103.904 100.428  0.00 97.00      PROA   
ATOM   1918  CE  LYS P 122     -38.123-103.451 101.667  0.00 97.00      PROA   
ATOM   1919  HE1 LYS P 122     -38.538-102.676 100.986  0.00 97.00      PROA   
ATOM   1920  HE2 LYS P 122     -38.351-103.161 102.715  0.00 97.00      PROA   
ATOM   1921  NZ  LYS P 122     -38.815-104.727 101.381  0.00 97.00      PROA   
ATOM   1922  HZ1 LYS P 122     -38.436-105.471 102.000  0.00 97.00      PROA   
ATOM   1923  HZ2 LYS P 122     -38.658-104.988 100.387  0.00 97.00      PROA   
ATOM   1924  HZ3 LYS P 122     -39.835-104.617 101.555  0.00 97.00      PROA   
ATOM   1925  C   LYS P 122     -34.528 -99.872 102.521  0.00 97.00      PROA   
ATOM   1926  O   LYS P 122     -34.386 -99.978 103.733  0.00 97.00      PROA   
ATOM   1927  N   ALA P 123     -35.407 -98.985 101.990  0.00 97.00      PROA   
ATOM   1928  HN  ALA P 123     -35.438 -98.828 101.006  0.00 97.00      PROA   
ATOM   1929  CA  ALA P 123     -36.421 -98.290 102.762  0.00 97.00      PROA   
ATOM   1930  HA  ALA P 123     -35.927 -97.742 103.545  0.00 97.00      PROA   
ATOM   1931  CB  ALA P 123     -37.170 -97.263 101.891  0.00 97.00      PROA   
ATOM   1932  HB1 ALA P 123     -37.707 -97.765 101.059  0.00 97.00      PROA   
ATOM   1933  HB2 ALA P 123     -36.446 -96.545 101.449  0.00 97.00      PROA   
ATOM   1934  HB3 ALA P 123     -37.899 -96.684 102.495  0.00 97.00      PROA   
ATOM   1935  C   ALA P 123     -37.420 -99.249 103.402  0.00 97.00      PROA   
ATOM   1936  O   ALA P 123     -37.979-100.118 102.734  0.00 97.00      PROA   
ATOM   1937  N   PHE P 124     -37.664 -99.115 104.728  0.00 97.00      PROA   
ATOM   1938  HN  PHE P 124     -37.192 -98.413 105.259  0.00 97.00      PROA   
ATOM   1939  CA  PHE P 124     -38.521-100.037 105.451  0.00 97.00      PROA   
ATOM   1940  HA  PHE P 124     -39.027-100.691 104.755  0.00 97.00      PROA   
ATOM   1941  CB  PHE P 124     -37.704-100.943 106.433  0.00 97.00      PROA   
ATOM   1942  HB1 PHE P 124     -36.845-101.382 105.879  0.00 97.00      PROA   
ATOM   1943  HB2 PHE P 124     -38.349-101.783 106.771  0.00 97.00      PROA   
ATOM   1944  CG  PHE P 124     -37.159-100.242 107.662  0.00 97.00      PROA   
ATOM   1945  CD1 PHE P 124     -35.974 -99.492 107.598  0.00 97.00      PROA   
ATOM   1946  HD1 PHE P 124     -35.465 -99.397 106.651  0.00 97.00      PROA   
ATOM   1947  CE1 PHE P 124     -35.468 -98.849 108.735  0.00 97.00      PROA   
ATOM   1948  HE1 PHE P 124     -34.567 -98.258 108.667  0.00 97.00      PROA   
ATOM   1949  CZ  PHE P 124     -36.140 -98.965 109.958  0.00 97.00      PROA   
ATOM   1950  HZ  PHE P 124     -35.765 -98.454 110.833  0.00 97.00      PROA   
ATOM   1951  CD2 PHE P 124     -37.808-100.372 108.904  0.00 97.00      PROA   
ATOM   1952  HD2 PHE P 124     -38.717-100.951 108.972  0.00 97.00      PROA   
ATOM   1953  CE2 PHE P 124     -37.306 -99.735 110.045  0.00 97.00      PROA   
ATOM   1954  HE2 PHE P 124     -37.826 -99.823 110.988  0.00 97.00      PROA   
ATOM   1955  C   PHE P 124     -39.622 -99.299 106.185  0.00 97.00      PROA   
ATOM   1956  O   PHE P 124     -40.598 -99.929 106.591  0.00 97.00      PROA   
ATOM   1957  N   LYS P 125     -39.532 -97.958 106.361  0.00 97.00      PROA   
ATOM   1958  HN  LYS P 125     -38.735 -97.440 106.063  0.00 97.00      PROA   
ATOM   1959  CA  LYS P 125     -40.588 -97.266 107.076  0.00 97.00      PROA   
ATOM   1960  HA  LYS P 125     -41.520 -97.776 106.874  0.00 97.00      PROA   
ATOM   1961  CB  LYS P 125     -40.333 -97.307 108.605  0.00 97.00      PROA   
ATOM   1962  HB1 LYS P 125     -40.049 -96.318 109.015  0.00 97.00      PROA   
ATOM   1963  HB2 LYS P 125     -39.451 -97.967 108.775  0.00 97.00      PROA   
ATOM   1964  CG  LYS P 125     -41.496 -97.938 109.394  0.00 97.00      PROA   
ATOM   1965  HG1 LYS P 125     -41.182 -98.069 110.454  0.00 97.00      PROA   
ATOM   1966  HG2 LYS P 125     -41.698 -98.951 108.981  0.00 97.00      PROA   
ATOM   1967  CD  LYS P 125     -42.797 -97.120 109.355  0.00 97.00      PROA   
ATOM   1968  HD1 LYS P 125     -43.563 -97.658 109.958  0.00 97.00      PROA   
ATOM   1969  HD2 LYS P 125     -43.169 -97.070 108.307  0.00 97.00      PROA   
ATOM   1970  CE  LYS P 125     -42.616 -95.703 109.906  0.00 97.00      PROA   
ATOM   1971  HE1 LYS P 125     -41.889 -95.125 109.295  0.00 97.00      PROA   
ATOM   1972  HE2 LYS P 125     -42.256 -95.743 110.955  0.00 97.00      PROA   
ATOM   1973  NZ  LYS P 125     -43.889 -94.955 109.887  0.00 97.00      PROA   
ATOM   1974  HZ1 LYS P 125     -44.670 -95.532 110.251  0.00 97.00      PROA   
ATOM   1975  HZ2 LYS P 125     -44.090 -94.668 108.904  0.00 97.00      PROA   
ATOM   1976  HZ3 LYS P 125     -43.782 -94.090 110.457  0.00 97.00      PROA   
ATOM   1977  C   LYS P 125     -40.789 -95.844 106.591  0.00 97.00      PROA   
ATOM   1978  O   LYS P 125     -39.908 -94.997 106.689  0.00 97.00      PROA   
ATOM   1979  N   PHE P 126     -42.011 -95.556 106.085  0.00 97.00      PROA   
ATOM   1980  HN  PHE P 126     -42.671 -96.293 105.960  0.00 97.00      PROA   
ATOM   1981  CA  PHE P 126     -42.440 -94.268 105.577  0.00 97.00      PROA   
ATOM   1982  HA  PHE P 126     -41.565 -93.681 105.337  0.00 97.00      PROA   
ATOM   1983  CB  PHE P 126     -43.240 -94.502 104.256  0.00 97.00      PROA   
ATOM   1984  HB1 PHE P 126     -44.013 -95.282 104.437  0.00 97.00      PROA   
ATOM   1985  HB2 PHE P 126     -42.553 -94.896 103.478  0.00 97.00      PROA   
ATOM   1986  CG  PHE P 126     -43.924 -93.281 103.693  0.00 97.00      PROA   
ATOM   1987  CD1 PHE P 126     -43.164 -92.230 103.155  0.00 97.00      PROA   
ATOM   1988  HD1 PHE P 126     -42.086 -92.279 103.174  0.00 97.00      PROA   
ATOM   1989  CE1 PHE P 126     -43.793 -91.121 102.581  0.00 97.00      PROA   
ATOM   1990  HE1 PHE P 126     -43.191 -90.343 102.139  0.00 97.00      PROA   
ATOM   1991  CZ  PHE P 126     -45.191 -91.038 102.562  0.00 97.00      PROA   
ATOM   1992  HZ  PHE P 126     -45.685 -90.186 102.121  0.00 97.00      PROA   
ATOM   1993  CD2 PHE P 126     -45.328 -93.196 103.654  0.00 97.00      PROA   
ATOM   1994  HD2 PHE P 126     -45.928 -94.004 104.046  0.00 97.00      PROA   
ATOM   1995  CE2 PHE P 126     -45.958 -92.076 103.102  0.00 97.00      PROA   
ATOM   1996  HE2 PHE P 126     -47.036 -92.022 103.070  0.00 97.00      PROA   
ATOM   1997  C   PHE P 126     -43.251 -93.464 106.593  0.00 97.00      PROA   
ATOM   1998  O   PHE P 126     -44.058 -94.012 107.332  0.00 97.00      PROA   
ATOM   1999  N   PHE P 127     -43.066 -92.121 106.613  0.00 97.00      PROA   
ATOM   2000  HN  PHE P 127     -42.322 -91.720 106.082  0.00 97.00      PROA   
ATOM   2001  CA  PHE P 127     -43.912 -91.162 107.303  0.00 97.00      PROA   
ATOM   2002  HA  PHE P 127     -44.861 -91.622 107.541  0.00 97.00      PROA   
ATOM   2003  CB  PHE P 127     -43.260 -90.545 108.571  0.00 97.00      PROA   
ATOM   2004  HB1 PHE P 127     -43.909 -89.752 109.002  0.00 97.00      PROA   
ATOM   2005  HB2 PHE P 127     -42.291 -90.071 108.299  0.00 97.00      PROA   
ATOM   2006  CG  PHE P 127     -42.988 -91.540 109.668  0.00 97.00      PROA   
ATOM   2007  CD1 PHE P 127     -43.936 -91.745 110.689  0.00 97.00      PROA   
ATOM   2008  HD1 PHE P 127     -44.901 -91.262 110.627  0.00 97.00      PROA   
ATOM   2009  CE1 PHE P 127     -43.611 -92.492 111.829  0.00 97.00      PROA   
ATOM   2010  HE1 PHE P 127     -44.328 -92.603 112.629  0.00 97.00      PROA   
ATOM   2011  CZ  PHE P 127     -42.331 -93.045 111.957  0.00 97.00      PROA   
ATOM   2012  HZ  PHE P 127     -42.068 -93.597 112.847  0.00 97.00      PROA   
ATOM   2013  CD2 PHE P 127     -41.709 -92.109 109.808  0.00 97.00      PROA   
ATOM   2014  HD2 PHE P 127     -40.958 -91.918 109.054  0.00 97.00      PROA   
ATOM   2015  CE2 PHE P 127     -41.379 -92.852 110.949  0.00 97.00      PROA   
ATOM   2016  HE2 PHE P 127     -40.384 -93.257 111.065  0.00 97.00      PROA   
ATOM   2017  C   PHE P 127     -44.176 -89.992 106.369  0.00 97.00      PROA   
ATOM   2018  O   PHE P 127     -43.297 -89.562 105.634  0.00 97.00      PROA   
ATOM   2019  N   HSD P 128     -45.400 -89.414 106.375  0.00 97.00      PROA   
ATOM   2020  HN  HSD P 128     -46.155 -89.807 106.897  0.00 97.00      PROA   
ATOM   2021  CA  HSD P 128     -45.698 -88.182 105.654  0.00 97.00      PROA   
ATOM   2022  HA  HSD P 128     -45.380 -88.341 104.632  0.00 97.00      PROA   
ATOM   2023  CB  HSD P 128     -47.213 -87.876 105.601  0.00 97.00      PROA   
ATOM   2024  HB1 HSD P 128     -47.420 -86.791 105.472  0.00 97.00      PROA   
ATOM   2025  HB2 HSD P 128     -47.687 -88.194 106.553  0.00 97.00      PROA   
ATOM   2026  ND1 HSD P 128     -47.939 -88.073 103.180  0.00 97.00      PROA   
ATOM   2027  HD1 HSD P 128     -47.620 -87.167 102.899  0.00 97.00      PROA   
ATOM   2028  CG  HSD P 128     -47.859 -88.600 104.453  0.00 97.00      PROA   
ATOM   2029  CE1 HSD P 128     -48.638 -88.961 102.430  0.00 97.00      PROA   
ATOM   2030  HE1 HSD P 128     -48.872 -88.798 101.378  0.00 97.00      PROA   
ATOM   2031  NE2 HSD P 128     -49.024 -90.008 103.132  0.00 97.00      PROA   
ATOM   2032  CD2 HSD P 128     -48.544 -89.775 104.409  0.00 97.00      PROA   
ATOM   2033  HD2 HSD P 128     -48.753 -90.488 105.197  0.00 97.00      PROA   
ATOM   2034  C   HSD P 128     -44.923 -86.954 106.108  0.00 97.00      PROA   
ATOM   2035  O   HSD P 128     -44.578 -86.113 105.283  0.00 97.00      PROA   
ATOM   2036  N   TRP P 129     -44.638 -86.823 107.421  0.00 97.00      PROA   
ATOM   2037  HN  TRP P 129     -44.909 -87.529 108.065  0.00 97.00      PROA   
ATOM   2038  CA  TRP P 129     -43.978 -85.672 108.009  0.00 97.00      PROA   
ATOM   2039  HA  TRP P 129     -43.557 -85.047 107.231  0.00 97.00      PROA   
ATOM   2040  CB  TRP P 129     -44.924 -84.830 108.915  0.00 97.00      PROA   
ATOM   2041  HB1 TRP P 129     -44.407 -83.891 109.213  0.00 97.00      PROA   
ATOM   2042  HB2 TRP P 129     -45.146 -85.393 109.848  0.00 97.00      PROA   
ATOM   2043  CG  TRP P 129     -46.234 -84.479 108.280  0.00 97.00      PROA   
ATOM   2044  CD1 TRP P 129     -46.521 -83.345 107.565  0.00 97.00      PROA   
ATOM   2045  HD1 TRP P 129     -45.822 -82.540 107.390  0.00 97.00      PROA   
ATOM   2046  NE1 TRP P 129     -47.819 -83.397 107.122  0.00 97.00      PROA   
ATOM   2047  HE1 TRP P 129     -48.318 -82.670 106.703  0.00 97.00      PROA   
ATOM   2048  CE2 TRP P 129     -48.400 -84.559 107.536  0.00 97.00      PROA   
ATOM   2049  CD2 TRP P 129     -47.437 -85.270 108.286  0.00 97.00      PROA   
ATOM   2050  CE3 TRP P 129     -47.785 -86.492 108.864  0.00 97.00      PROA   
ATOM   2051  HE3 TRP P 129     -47.083 -87.044 109.472  0.00 97.00      PROA   
ATOM   2052  CZ3 TRP P 129     -49.078 -86.988 108.665  0.00 97.00      PROA   
ATOM   2053  HZ3 TRP P 129     -49.369 -87.927 109.114  0.00 97.00      PROA   
ATOM   2054  CZ2 TRP P 129     -49.679 -85.054 107.328  0.00 97.00      PROA   
ATOM   2055  HZ2 TRP P 129     -50.412 -84.506 106.755  0.00 97.00      PROA   
ATOM   2056  CH2 TRP P 129     -50.005 -86.284 107.901  0.00 97.00      PROA   
ATOM   2057  HH2 TRP P 129     -51.000 -86.685 107.766  0.00 97.00      PROA   
ATOM   2058  C   TRP P 129     -42.846 -86.204 108.855  0.00 97.00      PROA   
ATOM   2059  O   TRP P 129     -42.725 -87.410 109.062  0.00 97.00      PROA   
ATOM   2060  N   ASN P 130     -41.958 -85.313 109.357  0.00 97.00      PROA   
ATOM   2061  HN  ASN P 130     -42.001 -84.348 109.103  0.00 97.00      PROA   
ATOM   2062  CA  ASN P 130     -40.890 -85.686 110.266  0.00 97.00      PROA   
ATOM   2063  HA  ASN P 130     -40.300 -86.422 109.739  0.00 97.00      PROA   
ATOM   2064  CB  ASN P 130     -39.993 -84.456 110.594  0.00 97.00      PROA   
ATOM   2065  HB1 ASN P 130     -40.537 -83.746 111.252  0.00 97.00      PROA   
ATOM   2066  HB2 ASN P 130     -39.729 -83.920 109.656  0.00 97.00      PROA   
ATOM   2067  CG  ASN P 130     -38.701 -84.866 111.297  0.00 97.00      PROA   
ATOM   2068  OD1 ASN P 130     -38.441 -84.469 112.432  0.00 97.00      PROA   
ATOM   2069  ND2 ASN P 130     -37.880 -85.704 110.612  0.00 97.00      PROA   
ATOM   2070 HD21 ASN P 130     -37.010 -85.952 111.040  0.00 97.00      PROA   
ATOM   2071 HD22 ASN P 130     -38.106 -85.983 109.681  0.00 97.00      PROA   
ATOM   2072  C   ASN P 130     -41.393 -86.352 111.553  0.00 97.00      PROA   
ATOM   2073  O   ASN P 130     -42.312 -85.871 112.213  0.00 97.00      PROA   
ATOM   2074  N   SER P 131     -40.780 -87.498 111.925  0.00 97.00      PROA   
ATOM   2075  HN  SER P 131     -40.028 -87.874 111.389  0.00 97.00      PROA   
ATOM   2076  CA  SER P 131     -41.175 -88.282 113.076  0.00 97.00      PROA   
ATOM   2077  HA  SER P 131     -41.413 -87.623 113.899  0.00 97.00      PROA   
ATOM   2078  CB  SER P 131     -42.371 -89.241 112.783  0.00 97.00      PROA   
ATOM   2079  HB1 SER P 131     -42.148 -89.841 111.876  0.00 97.00      PROA   
ATOM   2080  HB2 SER P 131     -43.265 -88.617 112.568  0.00 97.00      PROA   
ATOM   2081  OG  SER P 131     -42.695 -90.121 113.864  0.00 97.00      PROA   
ATOM   2082  HG1 SER P 131     -42.041 -90.830 113.860  0.00 97.00      PROA   
ATOM   2083  C   SER P 131     -39.970 -89.090 113.442  0.00 97.00      PROA   
ATOM   2084  O   SER P 131     -39.098 -89.305 112.611  0.00 97.00      PROA   
ATOM   2085  N   ASN P 132     -39.913 -89.582 114.700  0.00 97.00      PROA   
ATOM   2086  HN  ASN P 132     -40.660 -89.394 115.333  0.00 97.00      PROA   
ATOM   2087  CA  ASN P 132     -38.920 -90.539 115.141  0.00 97.00      PROA   
ATOM   2088  HA  ASN P 132     -37.969 -90.272 114.701  0.00 97.00      PROA   
ATOM   2089  CB  ASN P 132     -38.747 -90.544 116.697  0.00 97.00      PROA   
ATOM   2090  HB1 ASN P 132     -38.631 -89.502 117.062  0.00 97.00      PROA   
ATOM   2091  HB2 ASN P 132     -37.811 -91.091 116.945  0.00 97.00      PROA   
ATOM   2092  CG  ASN P 132     -39.882 -91.253 117.455  0.00 97.00      PROA   
ATOM   2093  OD1 ASN P 132     -39.842 -92.473 117.637  0.00 97.00      PROA   
ATOM   2094  ND2 ASN P 132     -40.899 -90.491 117.935  0.00 97.00      PROA   
ATOM   2095 HD21 ASN P 132     -41.627 -90.959 118.432  0.00 97.00      PROA   
ATOM   2096 HD22 ASN P 132     -40.896 -89.500 117.816  0.00 97.00      PROA   
ATOM   2097  C   ASN P 132     -39.306 -91.914 114.624  0.00 97.00      PROA   
ATOM   2098  O   ASN P 132     -40.434 -92.141 114.193  0.00 97.00      PROA   
ATOM   2099  N   LEU P 133     -38.361 -92.871 114.694  0.00 97.00      PROA   
ATOM   2100  HN  LEU P 133     -37.421 -92.643 114.940  0.00 97.00      PROA   
ATOM   2101  CA  LEU P 133     -38.661 -94.274 114.578  0.00 97.00      PROA   
ATOM   2102  HA  LEU P 133     -39.730 -94.430 114.587  0.00 97.00      PROA   
ATOM   2103  CB  LEU P 133     -38.062 -94.859 113.277  0.00 97.00      PROA   
ATOM   2104  HB1 LEU P 133     -36.954 -94.893 113.319  0.00 97.00      PROA   
ATOM   2105  HB2 LEU P 133     -38.325 -94.136 112.468  0.00 97.00      PROA   
ATOM   2106  CG  LEU P 133     -38.612 -96.234 112.836  0.00 97.00      PROA   
ATOM   2107  HG  LEU P 133     -39.722 -96.221 112.953  0.00 97.00      PROA   
ATOM   2108  CD1 LEU P 133     -38.302 -96.451 111.348  0.00 97.00      PROA   
ATOM   2109 HD11 LEU P 133     -37.203 -96.454 111.190  0.00 97.00      PROA   
ATOM   2110 HD12 LEU P 133     -38.742 -95.636 110.737  0.00 97.00      PROA   
ATOM   2111 HD13 LEU P 133     -38.714 -97.422 111.004  0.00 97.00      PROA   
ATOM   2112  CD2 LEU P 133     -38.051 -97.410 113.652  0.00 97.00      PROA   
ATOM   2113 HD21 LEU P 133     -38.391 -97.367 114.705  0.00 97.00      PROA   
ATOM   2114 HD22 LEU P 133     -36.940 -97.386 113.637  0.00 97.00      PROA   
ATOM   2115 HD23 LEU P 133     -38.389 -98.376 113.223  0.00 97.00      PROA   
ATOM   2116  C   LEU P 133     -38.075 -94.919 115.813  0.00 97.00      PROA   
ATOM   2117  O   LEU P 133     -36.864 -94.939 115.998  0.00 97.00      PROA   
ATOM   2118  N   THR P 134     -38.934 -95.475 116.701  0.00 97.00      PROA   
ATOM   2119  HN  THR P 134     -39.919 -95.416 116.564  0.00 97.00      PROA   
ATOM   2120  CA  THR P 134     -38.486 -96.143 117.912  0.00 97.00      PROA   
ATOM   2121  HA  THR P 134     -37.419 -96.024 118.029  0.00 97.00      PROA   
ATOM   2122  CB  THR P 134     -39.129 -95.621 119.193  0.00 97.00      PROA   
ATOM   2123  HB  THR P 134     -40.239 -95.685 119.128  0.00 97.00      PROA   
ATOM   2124  OG1 THR P 134     -38.760 -94.265 119.407  0.00 97.00      PROA   
ATOM   2125  HG1 THR P 134     -39.159 -93.751 118.700  0.00 97.00      PROA   
ATOM   2126  CG2 THR P 134     -38.634 -96.403 120.427  0.00 97.00      PROA   
ATOM   2127 HG21 THR P 134     -37.523 -96.388 120.464  0.00 97.00      PROA   
ATOM   2128 HG22 THR P 134     -38.981 -97.456 120.417  0.00 97.00      PROA   
ATOM   2129 HG23 THR P 134     -39.019 -95.925 121.353  0.00 97.00      PROA   
ATOM   2130  C   THR P 134     -38.762 -97.618 117.769  0.00 97.00      PROA   
ATOM   2131  O   THR P 134     -39.898 -98.047 117.582  0.00 97.00      PROA   
ATOM   2132  N   ILE P 135     -37.696 -98.438 117.868  0.00 97.00      PROA   
ATOM   2133  HN  ILE P 135     -36.779 -98.054 117.985  0.00 97.00      PROA   
ATOM   2134  CA  ILE P 135     -37.764 -99.881 117.831  0.00 97.00      PROA   
ATOM   2135  HA  ILE P 135     -38.648-100.191 117.293  0.00 97.00      PROA   
ATOM   2136  CB  ILE P 135     -36.524-100.488 117.166  0.00 97.00      PROA   
ATOM   2137  HB  ILE P 135     -35.631-100.130 117.728  0.00 97.00      PROA   
ATOM   2138  CG2 ILE P 135     -36.555-102.031 117.242  0.00 97.00      PROA   
ATOM   2139 HG21 ILE P 135     -37.450-102.431 116.720  0.00 97.00      PROA   
ATOM   2140 HG22 ILE P 135     -36.568-102.382 118.291  0.00 97.00      PROA   
ATOM   2141 HG23 ILE P 135     -35.648-102.457 116.767  0.00 97.00      PROA   
ATOM   2142  CG1 ILE P 135     -36.343-100.009 115.701  0.00 97.00      PROA   
ATOM   2143 HG11 ILE P 135     -36.736 -98.979 115.580  0.00 97.00      PROA   
ATOM   2144 HG12 ILE P 135     -36.938-100.666 115.029  0.00 97.00      PROA   
ATOM   2145  CD  ILE P 135     -34.872 -99.978 115.264  0.00 97.00      PROA   
ATOM   2146  HD1 ILE P 135     -34.355-100.931 115.506  0.00 97.00      PROA   
ATOM   2147  HD2 ILE P 135     -34.346 -99.159 115.798  0.00 97.00      PROA   
ATOM   2148  HD3 ILE P 135     -34.784 -99.790 114.174  0.00 97.00      PROA   
ATOM   2149  C   ILE P 135     -37.865-100.344 119.272  0.00 97.00      PROA   
ATOM   2150  O   ILE P 135     -36.919-100.213 120.038  0.00 97.00      PROA   
ATOM   2151  N   LEU P 136     -39.032-100.891 119.683  0.00 97.00      PROA   
ATOM   2152  HN  LEU P 136     -39.812-100.920 119.062  0.00 97.00      PROA   
ATOM   2153  CA  LEU P 136     -39.320-101.319 121.044  0.00 97.00      PROA   
ATOM   2154  HA  LEU P 136     -39.167-100.458 121.680  0.00 97.00      PROA   
ATOM   2155  CB  LEU P 136     -40.787-101.813 121.200  0.00 97.00      PROA   
ATOM   2156  HB1 LEU P 136     -40.914-102.220 122.229  0.00 97.00      PROA   
ATOM   2157  HB2 LEU P 136     -40.977-102.640 120.483  0.00 97.00      PROA   
ATOM   2158  CG  LEU P 136     -41.908-100.746 121.034  0.00 97.00      PROA   
ATOM   2159  HG  LEU P 136     -42.855-101.253 121.346  0.00 97.00      PROA   
ATOM   2160  CD1 LEU P 136     -41.715 -99.543 121.974  0.00 97.00      PROA   
ATOM   2161 HD11 LEU P 136     -40.824 -98.953 121.672  0.00 97.00      PROA   
ATOM   2162 HD12 LEU P 136     -41.578 -99.885 123.021  0.00 97.00      PROA   
ATOM   2163 HD13 LEU P 136     -42.603 -98.878 121.932  0.00 97.00      PROA   
ATOM   2164  CD2 LEU P 136     -42.139-100.274 119.584  0.00 97.00      PROA   
ATOM   2165 HD21 LEU P 136     -42.227-101.141 118.897  0.00 97.00      PROA   
ATOM   2166 HD22 LEU P 136     -41.308 -99.623 119.246  0.00 97.00      PROA   
ATOM   2167 HD23 LEU P 136     -43.076 -99.681 119.527  0.00 97.00      PROA   
ATOM   2168  C   LEU P 136     -38.389-102.395 121.586  0.00 97.00      PROA   
ATOM   2169  O   LEU P 136     -37.990-102.347 122.749  0.00 97.00      PROA   
ATOM   2170  N   LYS P 137     -38.026-103.392 120.751  0.00 97.00      PROA   
ATOM   2171  HN  LYS P 137     -38.394-103.433 119.828  0.00 97.00      PROA   
ATOM   2172  CA  LYS P 137     -37.019-104.375 121.087  0.00 97.00      PROA   
ATOM   2173  HA  LYS P 137     -36.382-103.990 121.873  0.00 97.00      PROA   
ATOM   2174  CB  LYS P 137     -37.636-105.723 121.545  0.00 97.00      PROA   
ATOM   2175  HB1 LYS P 137     -36.835-106.489 121.627  0.00 97.00      PROA   
ATOM   2176  HB2 LYS P 137     -38.359-106.074 120.776  0.00 97.00      PROA   
ATOM   2177  CG  LYS P 137     -38.358-105.644 122.904  0.00 97.00      PROA   
ATOM   2178  HG1 LYS P 137     -39.201-104.922 122.840  0.00 97.00      PROA   
ATOM   2179  HG2 LYS P 137     -37.641-105.246 123.652  0.00 97.00      PROA   
ATOM   2180  CD  LYS P 137     -38.895-107.010 123.369  0.00 97.00      PROA   
ATOM   2181  HD1 LYS P 137     -38.061-107.748 123.359  0.00 97.00      PROA   
ATOM   2182  HD2 LYS P 137     -39.650-107.359 122.630  0.00 97.00      PROA   
ATOM   2183  CE  LYS P 137     -39.546-107.002 124.760  0.00 97.00      PROA   
ATOM   2184  HE1 LYS P 137     -39.941-108.016 124.995  0.00 97.00      PROA   
ATOM   2185  HE2 LYS P 137     -40.375-106.268 124.819  0.00 97.00      PROA   
ATOM   2186  NZ  LYS P 137     -38.540-106.674 125.796  0.00 97.00      PROA   
ATOM   2187  HZ1 LYS P 137     -38.409-105.645 125.885  0.00 97.00      PROA   
ATOM   2188  HZ2 LYS P 137     -37.640-107.107 125.506  0.00 97.00      PROA   
ATOM   2189  HZ3 LYS P 137     -38.826-107.082 126.709  0.00 97.00      PROA   
ATOM   2190  C   LYS P 137     -36.146-104.606 119.873  0.00 97.00      PROA   
ATOM   2191  O   LYS P 137     -36.603-105.133 118.861  0.00 97.00      PROA   
ATOM   2192  N   THR P 138     -34.846-104.224 119.938  0.00 97.00      PROA   
ATOM   2193  HN  THR P 138     -34.504-103.724 120.736  0.00 97.00      PROA   
ATOM   2194  CA  THR P 138     -33.899-104.426 118.850  0.00 97.00      PROA   
ATOM   2195  HA  THR P 138     -34.450-104.260 117.935  0.00 97.00      PROA   
ATOM   2196  CB  THR P 138     -32.741-103.426 118.838  0.00 97.00      PROA   
ATOM   2197  HB  THR P 138     -33.155-102.419 119.080  0.00 97.00      PROA   
ATOM   2198  OG1 THR P 138     -32.138-103.338 117.552  0.00 97.00      PROA   
ATOM   2199  HG1 THR P 138     -31.413-102.720 117.661  0.00 97.00      PROA   
ATOM   2200  CG2 THR P 138     -31.644-103.769 119.857  0.00 97.00      PROA   
ATOM   2201 HG21 THR P 138     -31.113-104.706 119.586  0.00 97.00      PROA   
ATOM   2202 HG22 THR P 138     -32.075-103.889 120.870  0.00 97.00      PROA   
ATOM   2203 HG23 THR P 138     -30.891-102.953 119.899  0.00 97.00      PROA   
ATOM   2204  C   THR P 138     -33.425-105.869 118.816  0.00 97.00      PROA   
ATOM   2205  O   THR P 138     -33.698-106.661 119.709  0.00 97.00      PROA   
ATOM   2206  N   ASN P 139     -32.759-106.266 117.716  0.00 97.00      PROA   
ATOM   2207  HN  ASN P 139     -32.469-105.597 117.037  0.00 97.00      PROA   
ATOM   2208  CA  ASN P 139     -32.461-107.654 117.452  0.00 97.00      PROA   
ATOM   2209  HA  ASN P 139     -31.978-108.069 118.327  0.00 97.00      PROA   
ATOM   2210  CB  ASN P 139     -33.743-108.482 117.123  0.00 97.00      PROA   
ATOM   2211  HB1 ASN P 139     -34.384-108.526 118.030  0.00 97.00      PROA   
ATOM   2212  HB2 ASN P 139     -33.489-109.527 116.855  0.00 97.00      PROA   
ATOM   2213  CG  ASN P 139     -34.529-107.856 115.961  0.00 97.00      PROA   
ATOM   2214  OD1 ASN P 139     -34.152-108.017 114.798  0.00 97.00      PROA   
ATOM   2215  ND2 ASN P 139     -35.651-107.149 116.271  0.00 97.00      PROA   
ATOM   2216 HD21 ASN P 139     -36.203-106.785 115.524  0.00 97.00      PROA   
ATOM   2217 HD22 ASN P 139     -35.907-106.999 117.226  0.00 97.00      PROA   
ATOM   2218  C   ASN P 139     -31.449-107.683 116.326  0.00 97.00      PROA   
ATOM   2219  O   ASN P 139     -31.111-106.651 115.753  0.00 97.00      PROA   
ATOM   2220  N   MET P 140     -30.929-108.882 115.974  0.00 97.00      PROA   
ATOM   2221  HN  MET P 140     -31.164-109.710 116.482  0.00 97.00      PROA   
ATOM   2222  CA  MET P 140     -29.963-109.068 114.908  0.00 97.00      PROA   
ATOM   2223  HA  MET P 140     -29.090-108.488 115.156  0.00 97.00      PROA   
ATOM   2224  CB  MET P 140     -29.467-110.527 114.896  0.00 97.00      PROA   
ATOM   2225  HB1 MET P 140     -30.342-111.181 114.914  0.00 97.00      PROA   
ATOM   2226  HB2 MET P 140     -29.109-110.825 115.880  0.00 97.00      PROA   
ATOM   2227  CG  MET P 140     -28.421-110.850 113.796  0.00 97.00      PROA   
ATOM   2228  HG1 MET P 140     -27.512-110.278 114.071  0.00 97.00      PROA   
ATOM   2229  HG2 MET P 140     -28.744-110.470 112.801  0.00 97.00      PROA   
ATOM   2230  SD  MET P 140     -27.988-112.606 113.589  0.00 97.00      PROA   
ATOM   2231  CE  MET P 140     -27.445-112.920 115.287  0.00 97.00      PROA   
ATOM   2232  HE1 MET P 140     -28.283-112.820 116.009  0.00 97.00      PROA   
ATOM   2233  HE2 MET P 140     -26.646-112.206 115.572  0.00 97.00      PROA   
ATOM   2234  HE3 MET P 140     -27.049-113.951 115.394  0.00 97.00      PROA   
ATOM   2235  C   MET P 140     -30.427-108.559 113.538  0.00 97.00      PROA   
ATOM   2236  O   MET P 140     -29.646-108.016 112.764  0.00 97.00      PROA   
ATOM   2237  N   SER P 141     -31.731-108.640 113.216  0.00 97.00      PROA   
ATOM   2238  HN  SER P 141     -32.378-109.079 113.847  0.00 97.00      PROA   
ATOM   2239  CA  SER P 141     -32.285-108.284 111.912  0.00 97.00      PROA   
ATOM   2240  HA  SER P 141     -31.566-108.522 111.141  0.00 97.00      PROA   
ATOM   2241  CB  SER P 141     -33.630-109.010 111.593  0.00 97.00      PROA   
ATOM   2242  HB1 SER P 141     -34.436-108.733 112.300  0.00 97.00      PROA   
ATOM   2243  HB2 SER P 141     -33.497-110.092 111.619  0.00 97.00      PROA   
ATOM   2244  OG  SER P 141     -34.070-108.863 110.272  0.00 97.00      PROA   
ATOM   2245  HG1 SER P 141     -34.173-107.923 110.116  0.00 97.00      PROA   
ATOM   2246  C   SER P 141     -32.566-106.800 111.895  0.00 97.00      PROA   
ATOM   2247  O   SER P 141     -33.041-106.276 110.896  0.00 97.00      PROA   
ATOM   2248  N   HSD P 142     -32.237-106.087 112.993  0.00 97.00      PROA   
ATOM   2249  HN  HSD P 142     -31.932-106.572 113.810  0.00 97.00      PROA   
ATOM   2250  CA  HSD P 142     -32.253-104.644 113.087  0.00 97.00      PROA   
ATOM   2251  HA  HSD P 142     -32.690-104.229 112.197  0.00 97.00      PROA   
ATOM   2252  CB  HSD P 142     -33.114-104.152 114.276  0.00 97.00      PROA   
ATOM   2253  HB1 HSD P 142     -32.873-103.096 114.524  0.00 97.00      PROA   
ATOM   2254  HB2 HSD P 142     -32.914-104.763 115.181  0.00 97.00      PROA   
ATOM   2255  ND1 HSD P 142     -35.464-103.172 114.164  0.00 97.00      PROA   
ATOM   2256  HD1 HSD P 142     -35.281-102.358 114.718  0.00 97.00      PROA   
ATOM   2257  CG  HSD P 142     -34.584-104.207 113.930  0.00 97.00      PROA   
ATOM   2258  CE1 HSD P 142     -36.629-103.491 113.552  0.00 97.00      PROA   
ATOM   2259  HE1 HSD P 142     -37.518-102.862 113.595  0.00 97.00      PROA   
ATOM   2260  NE2 HSD P 142     -36.566-104.658 112.946  0.00 97.00      PROA   
ATOM   2261  CD2 HSD P 142     -35.284-105.116 113.196  0.00 97.00      PROA   
ATOM   2262  HD2 HSD P 142     -34.986-106.071 112.785  0.00 97.00      PROA   
ATOM   2263  C   HSD P 142     -30.840-104.093 113.124  0.00 97.00      PROA   
ATOM   2264  O   HSD P 142     -30.625-102.913 113.380  0.00 97.00      PROA   
ATOM   2265  N   SER P 143     -29.827-104.930 112.814  0.00 97.00      PROA   
ATOM   2266  HN  SER P 143     -30.016-105.892 112.631  0.00 97.00      PROA   
ATOM   2267  CA  SER P 143     -28.430-104.536 112.742  0.00 97.00      PROA   
ATOM   2268  HA  SER P 143     -28.262-103.704 113.413  0.00 97.00      PROA   
ATOM   2269  CB  SER P 143     -27.531-105.727 113.158  0.00 97.00      PROA   
ATOM   2270  HB1 SER P 143     -27.520-106.517 112.377  0.00 97.00      PROA   
ATOM   2271  HB2 SER P 143     -27.968-106.177 114.074  0.00 97.00      PROA   
ATOM   2272  OG  SER P 143     -26.199-105.327 113.455  0.00 97.00      PROA   
ATOM   2273  HG1 SER P 143     -25.801-105.036 112.632  0.00 97.00      PROA   
ATOM   2274  C   SER P 143     -28.066-104.107 111.327  0.00 97.00      PROA   
ATOM   2275  O   SER P 143     -28.676-104.554 110.358  0.00 97.00      PROA   
ATOM   2276  N   GLY P 144     -27.038-103.230 111.175  0.00 97.00      PROA   
ATOM   2277  HN  GLY P 144     -26.577-102.837 111.971  0.00 97.00      PROA   
ATOM   2278  CA  GLY P 144     -26.493-102.838 109.884  0.00 97.00      PROA   
ATOM   2279  HA1 GLY P 144     -27.067-103.275 109.084  0.00 97.00      PROA   
ATOM   2280  HA2 GLY P 144     -25.459-103.153 109.873  0.00 97.00      PROA   
ATOM   2281  C   GLY P 144     -26.500-101.348 109.699  0.00 97.00      PROA   
ATOM   2282  O   GLY P 144     -26.440-100.589 110.658  0.00 97.00      PROA   
ATOM   2283  N   THR P 145     -26.539-100.883 108.429  0.00 97.00      PROA   
ATOM   2284  HN  THR P 145     -26.691-101.522 107.675  0.00 97.00      PROA   
ATOM   2285  CA  THR P 145     -26.426 -99.475 108.086  0.00 97.00      PROA   
ATOM   2286  HA  THR P 145     -25.968 -98.962 108.917  0.00 97.00      PROA   
ATOM   2287  CB  THR P 145     -25.506 -99.192 106.892  0.00 97.00      PROA   
ATOM   2288  HB  THR P 145     -24.503 -99.609 107.139  0.00 97.00      PROA   
ATOM   2289  OG1 THR P 145     -25.322 -97.798 106.661  0.00 97.00      PROA   
ATOM   2290  HG1 THR P 145     -25.945 -97.556 105.965  0.00 97.00      PROA   
ATOM   2291  CG2 THR P 145     -25.984 -99.848 105.582  0.00 97.00      PROA   
ATOM   2292 HG21 THR P 145     -26.962 -99.432 105.260  0.00 97.00      PROA   
ATOM   2293 HG22 THR P 145     -26.082-100.945 105.701  0.00 97.00      PROA   
ATOM   2294 HG23 THR P 145     -25.249 -99.648 104.772  0.00 97.00      PROA   
ATOM   2295  C   THR P 145     -27.799 -98.868 107.918  0.00 97.00      PROA   
ATOM   2296  O   THR P 145     -28.634 -99.368 107.178  0.00 97.00      PROA   
ATOM   2297  N   TYR P 146     -28.057 -97.749 108.625  0.00 97.00      PROA   
ATOM   2298  HN  TYR P 146     -27.365 -97.375 109.240  0.00 97.00      PROA   
ATOM   2299  CA  TYR P 146     -29.307 -97.025 108.575  0.00 97.00      PROA   
ATOM   2300  HA  TYR P 146     -30.022 -97.583 107.992  0.00 97.00      PROA   
ATOM   2301  CB  TYR P 146     -29.913 -96.727 109.968  0.00 97.00      PROA   
ATOM   2302  HB1 TYR P 146     -30.704 -95.952 109.886  0.00 97.00      PROA   
ATOM   2303  HB2 TYR P 146     -29.126 -96.352 110.658  0.00 97.00      PROA   
ATOM   2304  CG  TYR P 146     -30.559 -97.932 110.592  0.00 97.00      PROA   
ATOM   2305  CD1 TYR P 146     -29.798 -98.888 111.283  0.00 97.00      PROA   
ATOM   2306  HD1 TYR P 146     -28.720 -98.813 111.288  0.00 97.00      PROA   
ATOM   2307  CE1 TYR P 146     -30.431 -99.909 112.002  0.00 97.00      PROA   
ATOM   2308  HE1 TYR P 146     -29.839-100.640 112.528  0.00 97.00      PROA   
ATOM   2309  CZ  TYR P 146     -31.828 -99.967 112.056  0.00 97.00      PROA   
ATOM   2310  OH  TYR P 146     -32.465-100.977 112.800  0.00 97.00      PROA   
ATOM   2311  HH  TYR P 146     -31.768-101.526 113.174  0.00 97.00      PROA   
ATOM   2312  CD2 TYR P 146     -31.963 -98.033 110.613  0.00 97.00      PROA   
ATOM   2313  HD2 TYR P 146     -32.559 -97.293 110.100  0.00 97.00      PROA   
ATOM   2314  CE2 TYR P 146     -32.594 -99.044 111.345  0.00 97.00      PROA   
ATOM   2315  HE2 TYR P 146     -33.670 -99.095 111.389  0.00 97.00      PROA   
ATOM   2316  C   TYR P 146     -29.102 -95.701 107.884  0.00 97.00      PROA   
ATOM   2317  O   TYR P 146     -28.077 -95.051 108.043  0.00 97.00      PROA   
ATOM   2318  N   HSD P 147     -30.100 -95.266 107.088  0.00 97.00      PROA   
ATOM   2319  HN  HSD P 147     -30.938 -95.799 106.995  0.00 97.00      PROA   
ATOM   2320  CA  HSD P 147     -30.045 -94.005 106.376  0.00 97.00      PROA   
ATOM   2321  HA  HSD P 147     -29.389 -93.318 106.893  0.00 97.00      PROA   
ATOM   2322  CB  HSD P 147     -29.612 -94.162 104.891  0.00 97.00      PROA   
ATOM   2323  HB1 HSD P 147     -29.455 -93.155 104.448  0.00 97.00      PROA   
ATOM   2324  HB2 HSD P 147     -30.405 -94.666 104.302  0.00 97.00      PROA   
ATOM   2325  ND1 HSD P 147     -27.190 -94.519 104.161  0.00 97.00      PROA   
ATOM   2326  HD1 HSD P 147     -26.997 -93.568 103.913  0.00 97.00      PROA   
ATOM   2327  CG  HSD P 147     -28.368 -94.992 104.701  0.00 97.00      PROA   
ATOM   2328  CE1 HSD P 147     -26.360 -95.583 104.031  0.00 97.00      PROA   
ATOM   2329  HE1 HSD P 147     -25.347 -95.503 103.636  0.00 97.00      PROA   
ATOM   2330  NE2 HSD P 147     -26.925 -96.705 104.430  0.00 97.00      PROA   
ATOM   2331  CD2 HSD P 147     -28.189 -96.335 104.847  0.00 97.00      PROA   
ATOM   2332  HD2 HSD P 147     -28.876 -97.088 105.214  0.00 97.00      PROA   
ATOM   2333  C   HSD P 147     -31.446 -93.447 106.408  0.00 97.00      PROA   
ATOM   2334  O   HSD P 147     -32.398 -94.178 106.659  0.00 97.00      PROA   
ATOM   2335  N   CYS P 148     -31.626 -92.131 106.155  0.00 97.00      PROA   
ATOM   2336  HN  CYS P 148     -30.858 -91.495 106.091  0.00 97.00      PROA   
ATOM   2337  CA  CYS P 148     -32.948 -91.577 105.961  0.00 97.00      PROA   
ATOM   2338  HA  CYS P 148     -33.604 -92.379 105.670  0.00 97.00      PROA   
ATOM   2339  CB  CYS P 148     -33.558 -90.932 107.238  0.00 97.00      PROA   
ATOM   2340  HB1 CYS P 148     -33.534 -91.703 108.039  0.00 97.00      PROA   
ATOM   2341  HB2 CYS P 148     -34.631 -90.713 107.048  0.00 97.00      PROA   
ATOM   2342  SG  CYS P 148     -32.710 -89.434 107.845  0.00 97.00      PROA   
ATOM   2343  C   CYS P 148     -32.967 -90.612 104.799  0.00 97.00      PROA   
ATOM   2344  O   CYS P 148     -31.933 -90.141 104.335  0.00 97.00      PROA   
ATOM   2345  N   SER P 149     -34.181 -90.303 104.288  0.00 97.00      PROA   
ATOM   2346  HN  SER P 149     -35.003 -90.747 104.637  0.00 97.00      PROA   
ATOM   2347  CA  SER P 149     -34.354 -89.285 103.273  0.00 97.00      PROA   
ATOM   2348  HA  SER P 149     -33.578 -88.549 103.413  0.00 97.00      PROA   
ATOM   2349  CB  SER P 149     -34.335 -89.796 101.797  0.00 97.00      PROA   
ATOM   2350  HB1 SER P 149     -33.416 -90.403 101.656  0.00 97.00      PROA   
ATOM   2351  HB2 SER P 149     -34.287 -88.934 101.099  0.00 97.00      PROA   
ATOM   2352  OG  SER P 149     -35.466 -90.591 101.441  0.00 97.00      PROA   
ATOM   2353  HG1 SER P 149     -36.247 -90.138 101.767  0.00 97.00      PROA   
ATOM   2354  C   SER P 149     -35.668 -88.601 103.518  0.00 97.00      PROA   
ATOM   2355  O   SER P 149     -36.602 -89.213 104.018  0.00 97.00      PROA   
ATOM   2356  N   GLY P 150     -35.766 -87.309 103.143  0.00 97.00      PROA   
ATOM   2357  HN  GLY P 150     -34.978 -86.851 102.738  0.00 97.00      PROA   
ATOM   2358  CA  GLY P 150     -37.000 -86.548 103.187  0.00 97.00      PROA   
ATOM   2359  HA1 GLY P 150     -37.018 -85.985 104.107  0.00 97.00      PROA   
ATOM   2360  HA2 GLY P 150     -37.849 -87.206 103.055  0.00 97.00      PROA   
ATOM   2361  C   GLY P 150     -36.988 -85.585 102.043  0.00 97.00      PROA   
ATOM   2362  O   GLY P 150     -36.032 -85.534 101.282  0.00 97.00      PROA   
ATOM   2363  N   MET P 151     -38.062 -84.785 101.894  0.00 97.00      PROA   
ATOM   2364  HN  MET P 151     -38.866 -84.908 102.474  0.00 97.00      PROA   
ATOM   2365  CA  MET P 151     -38.236 -83.836 100.820  0.00 97.00      PROA   
ATOM   2366  HA  MET P 151     -37.362 -83.823 100.187  0.00 97.00      PROA   
ATOM   2367  CB  MET P 151     -39.492 -84.223  99.992  0.00 97.00      PROA   
ATOM   2368  HB1 MET P 151     -40.401 -83.721 100.377  0.00 97.00      PROA   
ATOM   2369  HB2 MET P 151     -39.663 -85.316 100.148  0.00 97.00      PROA   
ATOM   2370  CG  MET P 151     -39.371 -84.031  98.468  0.00 97.00      PROA   
ATOM   2371  HG1 MET P 151     -40.291 -84.460  98.010  0.00 97.00      PROA   
ATOM   2372  HG2 MET P 151     -38.512 -84.635  98.101  0.00 97.00      PROA   
ATOM   2373  SD  MET P 151     -39.193 -82.312  97.911  0.00 97.00      PROA   
ATOM   2374  CE  MET P 151     -39.352 -82.698  96.146  0.00 97.00      PROA   
ATOM   2375  HE1 MET P 151     -40.363 -83.101  95.923  0.00 97.00      PROA   
ATOM   2376  HE2 MET P 151     -38.603 -83.456  95.829  0.00 97.00      PROA   
ATOM   2377  HE3 MET P 151     -39.204 -81.787  95.527  0.00 97.00      PROA   
ATOM   2378  C   MET P 151     -38.413 -82.461 101.447  0.00 97.00      PROA   
ATOM   2379  O   MET P 151     -39.096 -82.303 102.455  0.00 97.00      PROA   
ATOM   2380  N   GLY P 152     -37.775 -81.425 100.852  0.00 97.00      PROA   
ATOM   2381  HN  GLY P 152     -37.157 -81.621 100.094  0.00 97.00      PROA   
ATOM   2382  CA  GLY P 152     -38.009 -80.023 101.183  0.00 97.00      PROA   
ATOM   2383  HA1 GLY P 152     -37.130 -79.625 101.660  0.00 97.00      PROA   
ATOM   2384  HA2 GLY P 152     -38.896 -79.933 101.795  0.00 97.00      PROA   
ATOM   2385  C   GLY P 152     -38.273 -79.246  99.924  0.00 97.00      PROA   
ATOM   2386  O   GLY P 152     -39.416 -78.954  99.589  0.00 97.00      PROA   
ATOM   2387  N   LYS P 153     -37.207 -78.867  99.188  0.00 97.00      PROA   
ATOM   2388  HN  LYS P 153     -36.280 -78.963  99.547  0.00 97.00      PROA   
ATOM   2389  CA  LYS P 153     -37.324 -78.366  97.828  0.00 97.00      PROA   
ATOM   2390  HA  LYS P 153     -38.366 -78.326  97.555  0.00 97.00      PROA   
ATOM   2391  CB  LYS P 153     -36.715 -76.948  97.670  0.00 97.00      PROA   
ATOM   2392  HB1 LYS P 153     -36.506 -76.729  96.600  0.00 97.00      PROA   
ATOM   2393  HB2 LYS P 153     -35.747 -76.909  98.214  0.00 97.00      PROA   
ATOM   2394  CG  LYS P 153     -37.637 -75.823  98.185  0.00 97.00      PROA   
ATOM   2395  HG1 LYS P 153     -37.088 -74.857  98.105  0.00 97.00      PROA   
ATOM   2396  HG2 LYS P 153     -37.871 -75.991  99.259  0.00 97.00      PROA   
ATOM   2397  CD  LYS P 153     -38.943 -75.732  97.376  0.00 97.00      PROA   
ATOM   2398  HD1 LYS P 153     -39.542 -76.651  97.562  0.00 97.00      PROA   
ATOM   2399  HD2 LYS P 153     -38.674 -75.710  96.295  0.00 97.00      PROA   
ATOM   2400  CE  LYS P 153     -39.809 -74.512  97.708  0.00 97.00      PROA   
ATOM   2401  HE1 LYS P 153     -39.265 -73.570  97.487  0.00 97.00      PROA   
ATOM   2402  HE2 LYS P 153     -40.107 -74.523  98.778  0.00 97.00      PROA   
ATOM   2403  NZ  LYS P 153     -41.044 -74.537  96.887  0.00 97.00      PROA   
ATOM   2404  HZ1 LYS P 153     -41.570 -75.411  97.091  0.00 97.00      PROA   
ATOM   2405  HZ2 LYS P 153     -40.786 -74.525  95.879  0.00 97.00      PROA   
ATOM   2406  HZ3 LYS P 153     -41.639 -73.714  97.103  0.00 97.00      PROA   
ATOM   2407  C   LYS P 153     -36.745 -79.329  96.817  0.00 97.00      PROA   
ATOM   2408  O   LYS P 153     -36.849 -79.120  95.609  0.00 97.00      PROA   
ATOM   2409  N   HSD P 154     -36.187 -80.452  97.303  0.00 97.00      PROA   
ATOM   2410  HN  HSD P 154     -36.094 -80.583  98.285  0.00 97.00      PROA   
ATOM   2411  CA  HSD P 154     -35.806 -81.592  96.511  0.00 97.00      PROA   
ATOM   2412  HA  HSD P 154     -36.615 -81.833  95.836  0.00 97.00      PROA   
ATOM   2413  CB  HSD P 154     -34.486 -81.398  95.721  0.00 97.00      PROA   
ATOM   2414  HB1 HSD P 154     -33.676 -81.096  96.421  0.00 97.00      PROA   
ATOM   2415  HB2 HSD P 154     -34.630 -80.566  94.998  0.00 97.00      PROA   
ATOM   2416  ND1 HSD P 154     -32.946 -83.368  95.220  0.00 97.00      PROA   
ATOM   2417  HD1 HSD P 154     -32.354 -83.265  96.021  0.00 97.00      PROA   
ATOM   2418  CG  HSD P 154     -34.069 -82.617  94.941  0.00 97.00      PROA   
ATOM   2419  CE1 HSD P 154     -32.918 -84.382  94.322  0.00 97.00      PROA   
ATOM   2420  HE1 HSD P 154     -32.131 -85.135  94.311  0.00 97.00      PROA   
ATOM   2421  NE2 HSD P 154     -33.943 -84.342  93.493  0.00 97.00      PROA   
ATOM   2422  CD2 HSD P 154     -34.659 -83.220  93.872  0.00 97.00      PROA   
ATOM   2423  HD2 HSD P 154     -35.553 -82.943  93.328  0.00 97.00      PROA   
ATOM   2424  C   HSD P 154     -35.686 -82.691  97.536  0.00 97.00      PROA   
ATOM   2425  O   HSD P 154     -35.758 -82.424  98.734  0.00 97.00      PROA   
ATOM   2426  N   ARG P 155     -35.531 -83.971  97.119  0.00 97.00      PROA   
ATOM   2427  HN  ARG P 155     -35.497 -84.199  96.148  0.00 97.00      PROA   
ATOM   2428  CA  ARG P 155     -35.184 -85.025  98.052  0.00 97.00      PROA   
ATOM   2429  HA  ARG P 155     -35.871 -84.937  98.882  0.00 97.00      PROA   
ATOM   2430  CB  ARG P 155     -35.366 -86.464  97.502  0.00 97.00      PROA   
ATOM   2431  HB1 ARG P 155     -36.457 -86.634  97.350  0.00 97.00      PROA   
ATOM   2432  HB2 ARG P 155     -35.036 -87.184  98.283  0.00 97.00      PROA   
ATOM   2433  CG  ARG P 155     -34.639 -86.753  96.169  0.00 97.00      PROA   
ATOM   2434  HG1 ARG P 155     -33.821 -86.016  96.042  0.00 97.00      PROA   
ATOM   2435  HG2 ARG P 155     -35.339 -86.608  95.317  0.00 97.00      PROA   
ATOM   2436  CD  ARG P 155     -33.975 -88.137  96.079  0.00 97.00      PROA   
ATOM   2437  HD1 ARG P 155     -33.154 -88.197  96.830  0.00 97.00      PROA   
ATOM   2438  HD2 ARG P 155     -33.563 -88.313  95.061  0.00 97.00      PROA   
ATOM   2439  NE  ARG P 155     -35.029 -89.162  96.362  0.00 97.00      PROA   
ATOM   2440  HE  ARG P 155     -35.981 -88.912  96.215  0.00 97.00      PROA   
ATOM   2441  CZ  ARG P 155     -34.794 -90.335  96.987  0.00 97.00      PROA   
ATOM   2442  NH1 ARG P 155     -33.560 -90.812  97.200  0.00 97.00      PROA   
ATOM   2443 HH11 ARG P 155     -32.785 -90.330  96.805  0.00 97.00      PROA   
ATOM   2444 HH12 ARG P 155     -33.466 -91.696  97.651  0.00 97.00      PROA   
ATOM   2445  NH2 ARG P 155     -35.834 -91.069  97.425  0.00 97.00      PROA   
ATOM   2446 HH21 ARG P 155     -36.761 -90.732  97.291  0.00 97.00      PROA   
ATOM   2447 HH22 ARG P 155     -35.645 -91.897  97.945  0.00 97.00      PROA   
ATOM   2448  C   ARG P 155     -33.781 -84.861  98.626  0.00 97.00      PROA   
ATOM   2449  O   ARG P 155     -32.820 -84.585  97.912  0.00 97.00      PROA   
ATOM   2450  N   TYR P 156     -33.638 -85.035  99.953  0.00 97.00      PROA   
ATOM   2451  HN  TYR P 156     -34.440 -85.206 100.525  0.00 97.00      PROA   
ATOM   2452  CA  TYR P 156     -32.380 -84.924 100.657  0.00 97.00      PROA   
ATOM   2453  HA  TYR P 156     -31.574 -84.742  99.961  0.00 97.00      PROA   
ATOM   2454  CB  TYR P 156     -32.415 -83.817 101.747  0.00 97.00      PROA   
ATOM   2455  HB1 TYR P 156     -31.418 -83.675 102.206  0.00 97.00      PROA   
ATOM   2456  HB2 TYR P 156     -33.136 -84.110 102.540  0.00 97.00      PROA   
ATOM   2457  CG  TYR P 156     -32.866 -82.485 101.194  0.00 97.00      PROA   
ATOM   2458  CD1 TYR P 156     -32.311 -81.954 100.014  0.00 97.00      PROA   
ATOM   2459  HD1 TYR P 156     -31.548 -82.503  99.482  0.00 97.00      PROA   
ATOM   2460  CE1 TYR P 156     -32.759 -80.730  99.500  0.00 97.00      PROA   
ATOM   2461  HE1 TYR P 156     -32.338 -80.347  98.582  0.00 97.00      PROA   
ATOM   2462  CZ  TYR P 156     -33.755 -80.013 100.173  0.00 97.00      PROA   
ATOM   2463  OH  TYR P 156     -34.208 -78.779  99.665  0.00 97.00      PROA   
ATOM   2464  HH  TYR P 156     -33.549 -78.461  99.045  0.00 97.00      PROA   
ATOM   2465  CD2 TYR P 156     -33.848 -81.739 101.871  0.00 97.00      PROA   
ATOM   2466  HD2 TYR P 156     -34.276 -82.121 102.786  0.00 97.00      PROA   
ATOM   2467  CE2 TYR P 156     -34.289 -80.512 101.365  0.00 97.00      PROA   
ATOM   2468  HE2 TYR P 156     -35.033 -79.946 101.904  0.00 97.00      PROA   
ATOM   2469  C   TYR P 156     -32.134 -86.261 101.314  0.00 97.00      PROA   
ATOM   2470  O   TYR P 156     -33.065 -86.893 101.795  0.00 97.00      PROA   
ATOM   2471  N   THR P 157     -30.865 -86.732 101.324  0.00 97.00      PROA   
ATOM   2472  HN  THR P 157     -30.133 -86.223 100.881  0.00 97.00      PROA   
ATOM   2473  CA  THR P 157     -30.452 -87.999 101.907  0.00 97.00      PROA   
ATOM   2474  HA  THR P 157     -31.305 -88.511 102.333  0.00 97.00      PROA   
ATOM   2475  CB  THR P 157     -29.756 -88.932 100.916  0.00 97.00      PROA   
ATOM   2476  HB  THR P 157     -29.215 -89.758 101.439  0.00 97.00      PROA   
ATOM   2477  OG1 THR P 157     -28.840 -88.224 100.085  0.00 97.00      PROA   
ATOM   2478  HG1 THR P 157     -28.136 -87.916 100.659  0.00 97.00      PROA   
ATOM   2479  CG2 THR P 157     -30.808 -89.570  99.995  0.00 97.00      PROA   
ATOM   2480 HG21 THR P 157     -31.378 -88.784  99.457  0.00 97.00      PROA   
ATOM   2481 HG22 THR P 157     -31.509 -90.195 100.583  0.00 97.00      PROA   
ATOM   2482 HG23 THR P 157     -30.303 -90.218  99.245  0.00 97.00      PROA   
ATOM   2483  C   THR P 157     -29.482 -87.719 103.029  0.00 97.00      PROA   
ATOM   2484  O   THR P 157     -28.620 -86.853 102.912  0.00 97.00      PROA   
ATOM   2485  N   SER P 158     -29.590 -88.462 104.154  0.00 97.00      PROA   
ATOM   2486  HN  SER P 158     -30.317 -89.142 104.257  0.00 97.00      PROA   
ATOM   2487  CA  SER P 158     -28.681 -88.331 105.276  0.00 97.00      PROA   
ATOM   2488  HA  SER P 158     -28.469 -87.280 105.409  0.00 97.00      PROA   
ATOM   2489  CB  SER P 158     -29.288 -88.874 106.604  0.00 97.00      PROA   
ATOM   2490  HB1 SER P 158     -30.297 -88.427 106.723  0.00 97.00      PROA   
ATOM   2491  HB2 SER P 158     -28.675 -88.556 107.472  0.00 97.00      PROA   
ATOM   2492  OG  SER P 158     -29.417 -90.296 106.635  0.00 97.00      PROA   
ATOM   2493  HG1 SER P 158     -28.537 -90.656 106.797  0.00 97.00      PROA   
ATOM   2494  C   SER P 158     -27.369 -89.048 105.031  0.00 97.00      PROA   
ATOM   2495  O   SER P 158     -27.215 -89.832 104.097  0.00 97.00      PROA   
ATOM   2496  N   ALA P 159     -26.398 -88.830 105.945  0.00 97.00      PROA   
ATOM   2497  HN  ALA P 159     -26.479 -88.091 106.611  0.00 97.00      PROA   
ATOM   2498  CA  ALA P 159     -25.298 -89.745 106.165  0.00 97.00      PROA   
ATOM   2499  HA  ALA P 159     -24.771 -89.855 105.226  0.00 97.00      PROA   
ATOM   2500  CB  ALA P 159     -24.331 -89.190 107.230  0.00 97.00      PROA   
ATOM   2501  HB1 ALA P 159     -24.849 -89.069 108.206  0.00 97.00      PROA   
ATOM   2502  HB2 ALA P 159     -23.952 -88.192 106.916  0.00 97.00      PROA   
ATOM   2503  HB3 ALA P 159     -23.461 -89.863 107.373  0.00 97.00      PROA   
ATOM   2504  C   ALA P 159     -25.793 -91.126 106.597  0.00 97.00      PROA   
ATOM   2505  O   ALA P 159     -26.844 -91.253 107.222  0.00 97.00      PROA   
ATOM   2506  N   GLY P 160     -25.052 -92.205 106.247  0.00 97.00      PROA   
ATOM   2507  HN  GLY P 160     -24.201 -92.093 105.741  0.00 97.00      PROA   
ATOM   2508  CA  GLY P 160     -25.355 -93.551 106.708  0.00 97.00      PROA   
ATOM   2509  HA1 GLY P 160     -24.904 -94.247 106.016  0.00 97.00      PROA   
ATOM   2510  HA2 GLY P 160     -26.424 -93.681 106.793  0.00 97.00      PROA   
ATOM   2511  C   GLY P 160     -24.719 -93.794 108.044  0.00 97.00      PROA   
ATOM   2512  O   GLY P 160     -23.546 -93.485 108.234  0.00 97.00      PROA   
ATOM   2513  N   ILE P 161     -25.475 -94.390 108.993  0.00 97.00      PROA   
ATOM   2514  HN  ILE P 161     -26.424 -94.632 108.795  0.00 97.00      PROA   
ATOM   2515  CA  ILE P 161     -24.996 -94.674 110.331  0.00 97.00      PROA   
ATOM   2516  HA  ILE P 161     -23.963 -94.373 110.419  0.00 97.00      PROA   
ATOM   2517  CB  ILE P 161     -25.794 -93.961 111.427  0.00 97.00      PROA   
ATOM   2518  HB  ILE P 161     -26.851 -94.318 111.396  0.00 97.00      PROA   
ATOM   2519  CG2 ILE P 161     -25.208 -94.303 112.818  0.00 97.00      PROA   
ATOM   2520 HG21 ILE P 161     -24.122 -94.074 112.848  0.00 97.00      PROA   
ATOM   2521 HG22 ILE P 161     -25.353 -95.373 113.071  0.00 97.00      PROA   
ATOM   2522 HG23 ILE P 161     -25.710 -93.693 113.598  0.00 97.00      PROA   
ATOM   2523  CG1 ILE P 161     -25.845 -92.422 111.207  0.00 97.00      PROA   
ATOM   2524 HG11 ILE P 161     -26.486 -91.986 112.006  0.00 97.00      PROA   
ATOM   2525 HG12 ILE P 161     -26.343 -92.202 110.239  0.00 97.00      PROA   
ATOM   2526  CD  ILE P 161     -24.483 -91.713 111.244  0.00 97.00      PROA   
ATOM   2527  HD1 ILE P 161     -23.809 -92.102 110.453  0.00 97.00      PROA   
ATOM   2528  HD2 ILE P 161     -23.984 -91.849 112.227  0.00 97.00      PROA   
ATOM   2529  HD3 ILE P 161     -24.614 -90.623 111.080  0.00 97.00      PROA   
ATOM   2530  C   ILE P 161     -25.053 -96.174 110.531  0.00 97.00      PROA   
ATOM   2531  O   ILE P 161     -26.114 -96.788 110.475  0.00 97.00      PROA   
ATOM   2532  N   SER P 162     -23.885 -96.809 110.774  0.00 97.00      PROA   
ATOM   2533  HN  SER P 162     -23.023 -96.307 110.789  0.00 97.00      PROA   
ATOM   2534  CA  SER P 162     -23.787 -98.243 110.964  0.00 97.00      PROA   
ATOM   2535  HA  SER P 162     -24.588 -98.726 110.425  0.00 97.00      PROA   
ATOM   2536  CB  SER P 162     -22.452 -98.813 110.418  0.00 97.00      PROA   
ATOM   2537  HB1 SER P 162     -22.417 -98.642 109.320  0.00 97.00      PROA   
ATOM   2538  HB2 SER P 162     -22.385 -99.908 110.596  0.00 97.00      PROA   
ATOM   2539  OG  SER P 162     -21.326 -98.158 110.999  0.00 97.00      PROA   
ATOM   2540  HG1 SER P 162     -21.457 -98.212 111.951  0.00 97.00      PROA   
ATOM   2541  C   SER P 162     -23.910 -98.630 112.424  0.00 97.00      PROA   
ATOM   2542  O   SER P 162     -23.085 -98.242 113.250  0.00 97.00      PROA   
ATOM   2543  N   VAL P 163     -24.931 -99.449 112.770  0.00 97.00      PROA   
ATOM   2544  HN  VAL P 163     -25.604 -99.742 112.093  0.00 97.00      PROA   
ATOM   2545  CA  VAL P 163     -25.109 -99.964 114.114  0.00 97.00      PROA   
ATOM   2546  HA  VAL P 163     -24.341 -99.550 114.748  0.00 97.00      PROA   
ATOM   2547  CB  VAL P 163     -26.446 -99.617 114.768  0.00 97.00      PROA   
ATOM   2548  HB  VAL P 163     -26.416 -99.929 115.839  0.00 97.00      PROA   
ATOM   2549  CG1 VAL P 163     -26.629 -98.087 114.739  0.00 97.00      PROA   
ATOM   2550 HG11 VAL P 163     -26.738 -97.716 113.697  0.00 97.00      PROA   
ATOM   2551 HG12 VAL P 163     -25.764 -97.577 115.212  0.00 97.00      PROA   
ATOM   2552 HG13 VAL P 163     -27.549 -97.817 115.299  0.00 97.00      PROA   
ATOM   2553  CG2 VAL P 163     -27.638-100.325 114.096  0.00 97.00      PROA   
ATOM   2554 HG21 VAL P 163     -27.605-101.422 114.254  0.00 97.00      PROA   
ATOM   2555 HG22 VAL P 163     -27.641-100.122 113.006  0.00 97.00      PROA   
ATOM   2556 HG23 VAL P 163     -28.592 -99.949 114.525  0.00 97.00      PROA   
ATOM   2557  C   VAL P 163     -24.900-101.460 114.077  0.00 97.00      PROA   
ATOM   2558  O   VAL P 163     -25.357-102.152 113.174  0.00 97.00      PROA   
ATOM   2559  N   THR P 164     -24.162-102.005 115.066  0.00 97.00      PROA   
ATOM   2560  HN  THR P 164     -23.787-101.423 115.787  0.00 97.00      PROA   
ATOM   2561  CA  THR P 164     -23.869-103.430 115.115  0.00 97.00      PROA   
ATOM   2562  HA  THR P 164     -24.320-103.936 114.276  0.00 97.00      PROA   
ATOM   2563  CB  THR P 164     -22.378-103.740 115.062  0.00 97.00      PROA   
ATOM   2564  HB  THR P 164     -21.863-103.375 115.978  0.00 97.00      PROA   
ATOM   2565  OG1 THR P 164     -21.777-103.096 113.946  0.00 97.00      PROA   
ATOM   2566  HG1 THR P 164     -22.155-102.217 113.897  0.00 97.00      PROA   
ATOM   2567  CG2 THR P 164     -22.144-105.252 114.879  0.00 97.00      PROA   
ATOM   2568 HG21 THR P 164     -22.600-105.586 113.922  0.00 97.00      PROA   
ATOM   2569 HG22 THR P 164     -22.581-105.846 115.704  0.00 97.00      PROA   
ATOM   2570 HG23 THR P 164     -21.053-105.461 114.826  0.00 97.00      PROA   
ATOM   2571  C   THR P 164     -24.474-103.969 116.396  0.00 97.00      PROA   
ATOM   2572  O   THR P 164     -24.052-103.597 117.483  0.00 97.00      PROA   
ATOM   2573  N   VAL P 165     -25.493-104.859 116.305  0.00 97.00      PROA   
ATOM   2574  HN  VAL P 165     -25.830-105.113 115.398  0.00 97.00      PROA   
ATOM   2575  CA  VAL P 165     -26.231-105.421 117.440  0.00 97.00      PROA   
ATOM   2576  HA  VAL P 165     -26.240-104.666 118.211  0.00 97.00      PROA   
ATOM   2577  CB  VAL P 165     -27.697-105.688 117.061  0.00 97.00      PROA   
ATOM   2578  HB  VAL P 165     -27.733-106.434 116.237  0.00 97.00      PROA   
ATOM   2579  CG1 VAL P 165     -28.572-106.200 118.229  0.00 97.00      PROA   
ATOM   2580 HG11 VAL P 165     -28.394-105.595 119.143  0.00 97.00      PROA   
ATOM   2581 HG12 VAL P 165     -28.381-107.268 118.447  0.00 97.00      PROA   
ATOM   2582 HG13 VAL P 165     -29.645-106.111 117.965  0.00 97.00      PROA   
ATOM   2583  CG2 VAL P 165     -28.316-104.362 116.565  0.00 97.00      PROA   
ATOM   2584 HG21 VAL P 165     -27.808-103.971 115.662  0.00 97.00      PROA   
ATOM   2585 HG22 VAL P 165     -28.259-103.597 117.369  0.00 97.00      PROA   
ATOM   2586 HG23 VAL P 165     -29.386-104.521 116.314  0.00 97.00      PROA   
ATOM   2587  C   VAL P 165     -25.499-106.667 117.977  0.00 97.00      PROA   
ATOM   2588  O   VAL P 165     -24.479-107.061 117.419  0.00 97.00      PROA   
ATOM   2589  N   LYS P 166     -25.956-107.319 119.083  0.00 97.00      PROA   
ATOM   2590  HN  LYS P 166     -26.755-106.988 119.580  0.00 97.00      PROA   
ATOM   2591  CA  LYS P 166     -25.471-108.623 119.508  0.00 97.00      PROA   
ATOM   2592  HA  LYS P 166     -25.063-109.164 118.665  0.00 97.00      PROA   
ATOM   2593  CB  LYS P 166     -24.506-108.621 120.741  0.00 97.00      PROA   
ATOM   2594  HB1 LYS P 166     -24.076-109.638 120.870  0.00 97.00      PROA   
ATOM   2595  HB2 LYS P 166     -25.089-108.390 121.663  0.00 97.00      PROA   
ATOM   2596  CG  LYS P 166     -23.377-107.572 120.740  0.00 97.00      PROA   
ATOM   2597  HG1 LYS P 166     -22.890-107.579 121.741  0.00 97.00      PROA   
ATOM   2598  HG2 LYS P 166     -23.877-106.585 120.648  0.00 97.00      PROA   
ATOM   2599  CD  LYS P 166     -22.282-107.796 119.673  0.00 97.00      PROA   
ATOM   2600  HD1 LYS P 166     -22.732-108.315 118.798  0.00 97.00      PROA   
ATOM   2601  HD2 LYS P 166     -21.515-108.485 120.089  0.00 97.00      PROA   
ATOM   2602  CE  LYS P 166     -21.574-106.522 119.174  0.00 97.00      PROA   
ATOM   2603  HE1 LYS P 166     -20.977-106.752 118.264  0.00 97.00      PROA   
ATOM   2604  HE2 LYS P 166     -20.916-106.082 119.950  0.00 97.00      PROA   
ATOM   2605  NZ  LYS P 166     -22.590-105.526 118.804  0.00 97.00      PROA   
ATOM   2606  HZ1 LYS P 166     -23.057-105.146 119.652  0.00 97.00      PROA   
ATOM   2607  HZ2 LYS P 166     -23.314-106.039 118.253  0.00 97.00      PROA   
ATOM   2608  HZ3 LYS P 166     -22.237-104.743 118.223  0.00 97.00      PROA   
ATOM   2609  C   LYS P 166     -26.708-109.331 119.994  0.00 97.00      PROA   
ATOM   2610  O   LYS P 166     -27.595-108.691 120.549  0.00 97.00      PROA   
ATOM   2611  N   GLU P 167     -26.757-110.678 119.846  0.00  0.00      PROA   
ATOM   2612  HN  GLU P 167     -26.040-111.179 119.368  0.00  0.00      PROA   
ATOM   2613  CA  GLU P 167     -27.769-111.489 120.482  0.00  0.00      PROA   
ATOM   2614  HA  GLU P 167     -28.449-110.859 121.035  0.00  0.00      PROA   
ATOM   2615  CB  GLU P 167     -28.608-112.386 119.518  0.00  0.00      PROA   
ATOM   2616  HB1 GLU P 167     -28.907-111.778 118.638  0.00  0.00      PROA   
ATOM   2617  HB2 GLU P 167     -29.538-112.632 120.078  0.00  0.00      PROA   
ATOM   2618  CG  GLU P 167     -27.987-113.722 119.046  0.00  0.00      PROA   
ATOM   2619  HG1 GLU P 167     -27.598-114.304 119.908  0.00  0.00      PROA   
ATOM   2620  HG2 GLU P 167     -27.147-113.516 118.351  0.00  0.00      PROA   
ATOM   2621  CD  GLU P 167     -29.040-114.607 118.364  0.00  0.00      PROA   
ATOM   2622  OE1 GLU P 167     -30.097-114.866 118.999  0.00  0.00      PROA   
ATOM   2623  OE2 GLU P 167     -28.792-115.055 117.214  0.00  0.00      PROA   
ATOM   2624  C   GLU P 167     -26.994-112.327 121.457  0.00  0.00      PROA   
ATOM   2625  O   GLU P 167     -25.860-112.724 121.187  0.00  0.00      PROA   
ATOM   2626  N   LEU P 168     -27.595-112.583 122.646  0.00  0.00      PROA   
ATOM   2627  HN  LEU P 168     -28.496-112.208 122.850  0.00  0.00      PROA   
ATOM   2628  CA  LEU P 168     -27.061-113.460 123.665  0.00  0.00      PROA   
ATOM   2629  HA  LEU P 168     -26.036-113.160 123.837  0.00  0.00      PROA   
ATOM   2630  CB  LEU P 168     -27.827-113.426 125.018  0.00  0.00      PROA   
ATOM   2631  HB1 LEU P 168     -27.336-114.150 125.709  0.00  0.00      PROA   
ATOM   2632  HB2 LEU P 168     -28.874-113.765 124.865  0.00  0.00      PROA   
ATOM   2633  CG  LEU P 168     -27.857-112.062 125.765  0.00  0.00      PROA   
ATOM   2634  HG  LEU P 168     -28.179-112.298 126.809  0.00  0.00      PROA   
ATOM   2635  CD1 LEU P 168     -26.469-111.400 125.871  0.00  0.00      PROA   
ATOM   2636 HD11 LEU P 168     -26.108-111.088 124.869  0.00  0.00      PROA   
ATOM   2637 HD12 LEU P 168     -25.736-112.108 126.311  0.00  0.00      PROA   
ATOM   2638 HD13 LEU P 168     -26.523-110.498 126.519  0.00  0.00      PROA   
ATOM   2639  CD2 LEU P 168     -28.914-111.079 125.220  0.00  0.00      PROA   
ATOM   2640 HD21 LEU P 168     -29.909-111.569 125.164  0.00  0.00      PROA   
ATOM   2641 HD22 LEU P 168     -28.632-110.724 124.209  0.00  0.00      PROA   
ATOM   2642 HD23 LEU P 168     -28.993-110.194 125.887  0.00  0.00      PROA   
ATOM   2643  C   LEU P 168     -27.043-114.881 123.161  0.00  0.00      PROA   
ATOM   2644  O   LEU P 168     -27.951-115.293 122.439  0.00  0.00      PROA   
ATOM   2645  N   PHE P 169     -25.984-115.643 123.543  0.00  0.00      PROA   
ATOM   2646  HN  PHE P 169     -25.294-115.257 124.150  0.00  0.00      PROA   
ATOM   2647  CA  PHE P 169     -25.690-117.002 123.113  0.00  0.00      PROA   
ATOM   2648  HA  PHE P 169     -24.633-117.105 123.308  0.00  0.00      PROA   
ATOM   2649  CB  PHE P 169     -26.308-118.140 123.989  0.00  0.00      PROA   
ATOM   2650  HB1 PHE P 169     -25.739-118.177 124.944  0.00  0.00      PROA   
ATOM   2651  HB2 PHE P 169     -26.202-119.137 123.511  0.00  0.00      PROA   
ATOM   2652  CG  PHE P 169     -27.758-117.904 124.351  0.00  0.00      PROA   
ATOM   2653  CD1 PHE P 169     -28.095-117.167 125.504  0.00  0.00      PROA   
ATOM   2654  HD1 PHE P 169     -27.311-116.751 126.120  0.00  0.00      PROA   
ATOM   2655  CE1 PHE P 169     -29.433-116.945 125.847  0.00  0.00      PROA   
ATOM   2656  HE1 PHE P 169     -29.676-116.364 126.725  0.00  0.00      PROA   
ATOM   2657  CZ  PHE P 169     -30.455-117.477 125.053  0.00  0.00      PROA   
ATOM   2658  HZ  PHE P 169     -31.489-117.307 125.317  0.00  0.00      PROA   
ATOM   2659  CD2 PHE P 169     -28.797-118.455 123.578  0.00  0.00      PROA   
ATOM   2660  HD2 PHE P 169     -28.564-119.048 122.707  0.00  0.00      PROA   
ATOM   2661  CE2 PHE P 169     -30.137-118.237 123.921  0.00  0.00      PROA   
ATOM   2662  HE2 PHE P 169     -30.924-118.657 123.313  0.00  0.00      PROA   
ATOM   2663  C   PHE P 169     -25.836-117.244 121.615  0.00  0.00      PROA   
ATOM   2664  O   PHE P 169     -26.679-118.044 121.212  0.00  0.00      PROA   
ATOM   2665  N   PRO P 170     -25.087-116.553 120.751  0.00  0.00      PROA   
ATOM   2666  CD  PRO P 170     -23.918-115.740 121.111  0.00  0.00      PROA   
ATOM   2667  HD1 PRO P 170     -23.193-116.335 121.705  0.00  0.00      PROA   
ATOM   2668  HD2 PRO P 170     -24.255-114.851 121.685  0.00  0.00      PROA   
ATOM   2669  CA  PRO P 170     -25.400-116.447 119.336  0.00  0.00      PROA   
ATOM   2670  HA  PRO P 170     -26.457-116.248 119.226  0.00  0.00      PROA   
ATOM   2671  CB  PRO P 170     -24.531-115.279 118.848  0.00  0.00      PROA   
ATOM   2672  HB1 PRO P 170     -25.085-114.329 119.010  0.00  0.00      PROA   
ATOM   2673  HB2 PRO P 170     -24.260-115.351 117.779  0.00  0.00      PROA   
ATOM   2674  CG  PRO P 170     -23.315-115.289 119.779  0.00  0.00      PROA   
ATOM   2675  HG1 PRO P 170     -22.580-116.046 119.429  0.00  0.00      PROA   
ATOM   2676  HG2 PRO P 170     -22.824-114.298 119.846  0.00  0.00      PROA   
ATOM   2677  C   PRO P 170     -25.083-117.713 118.577  0.00  0.00      PROA   
ATOM   2678  O   PRO P 170     -25.724-117.944 117.553  0.00  0.00      PROA   
ATOM   2679  N   ALA P 171     -24.060-118.493 119.013  0.00  0.00      PROA   
ATOM   2680  HN  ALA P 171     -23.571-118.268 119.852  0.00  0.00      PROA   
ATOM   2681  CA  ALA P 171     -23.554-119.645 118.303  0.00  0.00      PROA   
ATOM   2682  HA  ALA P 171     -23.285-119.269 117.334  0.00  0.00      PROA   
ATOM   2683  CB  ALA P 171     -22.303-120.247 118.974  0.00  0.00      PROA   
ATOM   2684  HB1 ALA P 171     -22.542-120.619 119.993  0.00  0.00      PROA   
ATOM   2685  HB2 ALA P 171     -21.515-119.469 119.064  0.00  0.00      PROA   
ATOM   2686  HB3 ALA P 171     -21.892-121.087 118.375  0.00  0.00      PROA   
ATOM   2687  C   ALA P 171     -24.596-120.731 118.152  0.00  0.00      PROA   
ATOM   2688  O   ALA P 171     -25.358-120.948 119.095  0.00  0.00      PROA   
ATOM   2689  N   PRO P 172     -24.697-121.423 117.009  0.00  0.00      PROA   
ATOM   2690  CD  PRO P 172     -23.815-121.252 115.849  0.00  0.00      PROA   
ATOM   2691  HD1 PRO P 172     -22.751-121.168 116.157  0.00  0.00      PROA   
ATOM   2692  HD2 PRO P 172     -24.130-120.338 115.303  0.00  0.00      PROA   
ATOM   2693  CA  PRO P 172     -25.596-122.550 116.832  0.00  0.00      PROA   
ATOM   2694  HA  PRO P 172     -26.600-122.234 117.075  0.00  0.00      PROA   
ATOM   2695  CB  PRO P 172     -25.448-122.941 115.354  0.00  0.00      PROA   
ATOM   2696  HB1 PRO P 172     -26.174-122.347 114.756  0.00  0.00      PROA   
ATOM   2697  HB2 PRO P 172     -25.625-124.017 115.156  0.00  0.00      PROA   
ATOM   2698  CG  PRO P 172     -24.029-122.498 114.983  0.00  0.00      PROA   
ATOM   2699  HG1 PRO P 172     -23.302-123.286 115.277  0.00  0.00      PROA   
ATOM   2700  HG2 PRO P 172     -23.929-122.286 113.902  0.00  0.00      PROA   
ATOM   2701  C   PRO P 172     -25.226-123.690 117.746  0.00  0.00      PROA   
ATOM   2702  O   PRO P 172     -24.047-124.028 117.840  0.00  0.00      PROA   
ATOM   2703  N   VAL P 173     -26.231-124.284 118.425  0.00 97.00      PROA   
ATOM   2704  HN  VAL P 173     -27.170-123.954 118.353  0.00 97.00      PROA   
ATOM   2705  CA  VAL P 173     -26.032-125.438 119.269  0.00 97.00      PROA   
ATOM   2706  HA  VAL P 173     -25.009-125.426 119.622  0.00 97.00      PROA   
ATOM   2707  CB  VAL P 173     -26.933-125.443 120.502  0.00 97.00      PROA   
ATOM   2708  HB  VAL P 173     -26.760-126.376 121.088  0.00 97.00      PROA   
ATOM   2709  CG1 VAL P 173     -26.543-124.247 121.397  0.00 97.00      PROA   
ATOM   2710 HG11 VAL P 173     -26.729-123.286 120.872  0.00 97.00      PROA   
ATOM   2711 HG12 VAL P 173     -25.468-124.296 121.672  0.00 97.00      PROA   
ATOM   2712 HG13 VAL P 173     -27.148-124.254 122.328  0.00 97.00      PROA   
ATOM   2713  CG2 VAL P 173     -28.427-125.378 120.115  0.00 97.00      PROA   
ATOM   2714 HG21 VAL P 173     -28.711-126.232 119.469  0.00 97.00      PROA   
ATOM   2715 HG22 VAL P 173     -28.662-124.435 119.580  0.00 97.00      PROA   
ATOM   2716 HG23 VAL P 173     -29.054-125.414 121.031  0.00 97.00      PROA   
ATOM   2717  C   VAL P 173     -26.200-126.702 118.454  0.00 97.00      PROA   
ATOM   2718  O   VAL P 173     -26.864-126.714 117.422  0.00 97.00      PROA   
ATOM   2719  N   LEU P 174     -25.577-127.810 118.910  0.00 97.00      PROA   
ATOM   2720  HN  LEU P 174     -25.004-127.776 119.724  0.00 97.00      PROA   
ATOM   2721  CA  LEU P 174     -25.710-129.105 118.283  0.00 97.00      PROA   
ATOM   2722  HA  LEU P 174     -26.141-129.006 117.297  0.00 97.00      PROA   
ATOM   2723  CB  LEU P 174     -24.321-129.779 118.143  0.00 97.00      PROA   
ATOM   2724  HB1 LEU P 174     -23.888-130.014 119.138  0.00 97.00      PROA   
ATOM   2725  HB2 LEU P 174     -23.657-129.011 117.677  0.00 97.00      PROA   
ATOM   2726  CG  LEU P 174     -24.239-131.027 117.230  0.00 97.00      PROA   
ATOM   2727  HG  LEU P 174     -24.776-130.797 116.280  0.00 97.00      PROA   
ATOM   2728  CD1 LEU P 174     -22.768-131.309 116.877  0.00 97.00      PROA   
ATOM   2729 HD11 LEU P 174     -22.187-131.519 117.800  0.00 97.00      PROA   
ATOM   2730 HD12 LEU P 174     -22.315-130.436 116.364  0.00 97.00      PROA   
ATOM   2731 HD13 LEU P 174     -22.699-132.192 116.210  0.00 97.00      PROA   
ATOM   2732  CD2 LEU P 174     -24.872-132.293 117.834  0.00 97.00      PROA   
ATOM   2733 HD21 LEU P 174     -25.975-132.204 117.888  0.00 97.00      PROA   
ATOM   2734 HD22 LEU P 174     -24.472-132.475 118.852  0.00 97.00      PROA   
ATOM   2735 HD23 LEU P 174     -24.629-133.170 117.201  0.00 97.00      PROA   
ATOM   2736  C   LEU P 174     -26.653-129.909 119.154  0.00 97.00      PROA   
ATOM   2737  O   LEU P 174     -26.314-130.308 120.266  0.00 97.00      PROA   
ATOM   2738  N   THR P 175     -27.886-130.160 118.655  0.00 97.00      PROA   
ATOM   2739  HN  THR P 175     -28.152-129.808 117.757  0.00 97.00      PROA   
ATOM   2740  CA  THR P 175     -28.909-130.904 119.365  0.00 97.00      PROA   
ATOM   2741  HA  THR P 175     -28.659-130.913 120.415  0.00 97.00      PROA   
ATOM   2742  CB  THR P 175     -30.306-130.295 119.283  0.00 97.00      PROA   
ATOM   2743  HB  THR P 175     -31.089-130.999 119.647  0.00 97.00      PROA   
ATOM   2744  OG1 THR P 175     -30.603-129.903 117.954  0.00 97.00      PROA   
ATOM   2745  HG1 THR P 175     -31.202-129.146 118.010  0.00 97.00      PROA   
ATOM   2746  CG2 THR P 175     -30.337-129.039 120.173  0.00 97.00      PROA   
ATOM   2747 HG21 THR P 175     -29.605-128.289 119.807  0.00 97.00      PROA   
ATOM   2748 HG22 THR P 175     -30.086-129.302 121.220  0.00 97.00      PROA   
ATOM   2749 HG23 THR P 175     -31.349-128.578 120.160  0.00 97.00      PROA   
ATOM   2750  C   THR P 175     -28.908-132.349 118.911  0.00 97.00      PROA   
ATOM   2751  O   THR P 175     -28.997-132.664 117.727  0.00 97.00      PROA   
ATOM   2752  N   ALA P 176     -28.789-133.271 119.886  0.00 97.00      PROA   
ATOM   2753  HN  ALA P 176     -28.685-132.988 120.835  0.00 97.00      PROA   
ATOM   2754  CA  ALA P 176     -28.809-134.697 119.668  0.00 97.00      PROA   
ATOM   2755  HA  ALA P 176     -29.071-134.915 118.640  0.00 97.00      PROA   
ATOM   2756  CB  ALA P 176     -27.440-135.325 119.997  0.00 97.00      PROA   
ATOM   2757  HB1 ALA P 176     -27.154-135.120 121.051  0.00 97.00      PROA   
ATOM   2758  HB2 ALA P 176     -26.662-134.876 119.340  0.00 97.00      PROA   
ATOM   2759  HB3 ALA P 176     -27.446-136.421 119.829  0.00 97.00      PROA   
ATOM   2760  C   ALA P 176     -29.897-135.249 120.564  0.00 97.00      PROA   
ATOM   2761  O   ALA P 176     -30.123-134.742 121.661  0.00 97.00      PROA   
ATOM   2762  N   SER P 177     -30.646-136.281 120.105  0.00 97.00      PROA   
ATOM   2763  HN  SER P 177     -30.480-136.691 119.210  0.00 97.00      PROA   
ATOM   2764  CA  SER P 177     -31.873-136.695 120.768  0.00 97.00      PROA   
ATOM   2765  HA  SER P 177     -32.282-135.857 121.320  0.00 97.00      PROA   
ATOM   2766  CB  SER P 177     -32.936-137.122 119.722  0.00 97.00      PROA   
ATOM   2767  HB1 SER P 177     -33.151-136.240 119.079  0.00 97.00      PROA   
ATOM   2768  HB2 SER P 177     -33.889-137.422 120.208  0.00 97.00      PROA   
ATOM   2769  OG  SER P 177     -32.469-138.173 118.878  0.00 97.00      PROA   
ATOM   2770  HG1 SER P 177     -32.547-138.987 119.383  0.00 97.00      PROA   
ATOM   2771  C   SER P 177     -31.699-137.826 121.763  0.00 97.00      PROA   
ATOM   2772  O   SER P 177     -32.675-138.248 122.383  0.00 97.00      PROA   
ATOM   2773  N   VAL P 178     -30.460-138.331 121.963  0.00 97.00      PROA   
ATOM   2774  HN  VAL P 178     -29.681-137.968 121.462  0.00 97.00      PROA   
ATOM   2775  CA  VAL P 178     -30.173-139.370 122.935  0.00 97.00      PROA   
ATOM   2776  HA  VAL P 178     -30.908-139.335 123.728  0.00 97.00      PROA   
ATOM   2777  CB  VAL P 178     -30.124-140.788 122.343  0.00 97.00      PROA   
ATOM   2778  HB  VAL P 178     -29.307-140.853 121.589  0.00 97.00      PROA   
ATOM   2779  CG1 VAL P 178     -29.870-141.831 123.453  0.00 97.00      PROA   
ATOM   2780 HG11 VAL P 178     -30.639-141.746 124.249  0.00 97.00      PROA   
ATOM   2781 HG12 VAL P 178     -28.871-141.706 123.908  0.00 97.00      PROA   
ATOM   2782 HG13 VAL P 178     -29.919-142.857 123.031  0.00 97.00      PROA   
ATOM   2783  CG2 VAL P 178     -31.452-141.131 121.633  0.00 97.00      PROA   
ATOM   2784 HG21 VAL P 178     -31.615-140.480 120.751  0.00 97.00      PROA   
ATOM   2785 HG22 VAL P 178     -32.303-141.008 122.336  0.00 97.00      PROA   
ATOM   2786 HG23 VAL P 178     -31.436-142.186 121.286  0.00 97.00      PROA   
ATOM   2787  C   VAL P 178     -28.819-139.023 123.525  0.00 97.00      PROA   
ATOM   2788  O   VAL P 178     -27.886-138.690 122.797  0.00 97.00      PROA   
ATOM   2789  N   THR P 179     -28.679-139.082 124.874  0.00 97.00      PROA   
ATOM   2790  HN  THR P 179     -29.453-139.299 125.465  0.00 97.00      PROA   
ATOM   2791  CA  THR P 179     -27.410-138.964 125.578  0.00 97.00      PROA   
ATOM   2792  HA  THR P 179     -26.915-138.075 125.210  0.00 97.00      PROA   
ATOM   2793  CB  THR P 179     -27.576-138.828 127.088  0.00 97.00      PROA   
ATOM   2794  HB  THR P 179     -26.598-138.921 127.621  0.00 97.00      PROA   
ATOM   2795  OG1 THR P 179     -28.478-139.808 127.591  0.00 97.00      PROA   
ATOM   2796  HG1 THR P 179     -28.065-140.656 127.411  0.00 97.00      PROA   
ATOM   2797  CG2 THR P 179     -28.156-137.442 127.411  0.00 97.00      PROA   
ATOM   2798 HG21 THR P 179     -29.146-137.310 126.926  0.00 97.00      PROA   
ATOM   2799 HG22 THR P 179     -27.472-136.644 127.058  0.00 97.00      PROA   
ATOM   2800 HG23 THR P 179     -28.288-137.337 128.509  0.00 97.00      PROA   
ATOM   2801  C   THR P 179     -26.478-140.137 125.331  0.00 97.00      PROA   
ATOM   2802  O   THR P 179     -26.904-141.286 125.271  0.00 97.00      PROA   
ATOM   2803  N   SER P 180     -25.157-139.870 125.250  0.00 97.00      PROA   
ATOM   2804  HN  SER P 180     -24.803-138.937 125.276  0.00 97.00      PROA   
ATOM   2805  CA  SER P 180     -24.110-140.869 125.277  0.00 97.00      PROA   
ATOM   2806  HA  SER P 180     -24.342-141.565 124.489  0.00 97.00      PROA   
ATOM   2807  CB  SER P 180     -22.745-140.221 124.958  0.00 97.00      PROA   
ATOM   2808  HB1 SER P 180     -22.722-139.957 123.878  0.00 97.00      PROA   
ATOM   2809  HB2 SER P 180     -21.895-140.901 125.159  0.00 97.00      PROA   
ATOM   2810  OG  SER P 180     -22.567-139.018 125.695  0.00 97.00      PROA   
ATOM   2811  HG1 SER P 180     -21.658-138.744 125.517  0.00 97.00      PROA   
ATOM   2812  C   SER P 180     -24.058-141.672 126.578  0.00 97.00      PROA   
ATOM   2813  O   SER P 180     -24.482-141.162 127.616  0.00 97.00      PROA   
ATOM   2814  N   PRO P 181     -23.596-142.925 126.608  0.00 97.00      PROA   
ATOM   2815  CD  PRO P 181     -23.366-143.577 127.903  0.00 97.00      PROA   
ATOM   2816  HD1 PRO P 181     -24.328-143.721 128.440  0.00 97.00      PROA   
ATOM   2817  HD2 PRO P 181     -22.677-142.954 128.519  0.00 97.00      PROA   
ATOM   2818  CA  PRO P 181     -22.933-143.631 125.518  0.00 97.00      PROA   
ATOM   2819  HA  PRO P 181     -22.361-142.951 124.911  0.00 97.00      PROA   
ATOM   2820  CB  PRO P 181     -22.000-144.617 126.238  0.00 97.00      PROA   
ATOM   2821  HB1 PRO P 181     -21.034-144.105 126.454  0.00 97.00      PROA   
ATOM   2822  HB2 PRO P 181     -21.793-145.534 125.653  0.00 97.00      PROA   
ATOM   2823  CG  PRO P 181     -22.704-144.915 127.567  0.00 97.00      PROA   
ATOM   2824  HG1 PRO P 181     -23.490-145.684 127.404  0.00 97.00      PROA   
ATOM   2825  HG2 PRO P 181     -22.008-145.264 128.355  0.00 97.00      PROA   
ATOM   2826  C   PRO P 181     -23.927-144.362 124.627  0.00 97.00      PROA   
ATOM   2827  O   PRO P 181     -24.681-145.211 125.100  0.00 97.00      PROA   
ATOM   2828  N   LEU P 182     -23.930-144.056 123.310  0.00 97.00      PROA   
ATOM   2829  HN  LEU P 182     -23.280-143.385 122.953  0.00 97.00      PROA   
ATOM   2830  CA  LEU P 182     -24.763-144.710 122.317  0.00 97.00      PROA   
ATOM   2831  HA  LEU P 182     -25.762-144.766 122.724  0.00 97.00      PROA   
ATOM   2832  CB  LEU P 182     -24.818-143.957 120.956  0.00 97.00      PROA   
ATOM   2833  HB1 LEU P 182     -25.516-144.510 120.288  0.00 97.00      PROA   
ATOM   2834  HB2 LEU P 182     -23.816-143.978 120.478  0.00 97.00      PROA   
ATOM   2835  CG  LEU P 182     -25.302-142.478 120.985  0.00 97.00      PROA   
ATOM   2836  HG  LEU P 182     -25.635-142.244 119.943  0.00 97.00      PROA   
ATOM   2837  CD1 LEU P 182     -26.516-142.255 121.905  0.00 97.00      PROA   
ATOM   2838 HD11 LEU P 182     -26.238-142.432 122.965  0.00 97.00      PROA   
ATOM   2839 HD12 LEU P 182     -27.345-142.940 121.633  0.00 97.00      PROA   
ATOM   2840 HD13 LEU P 182     -26.878-141.208 121.819  0.00 97.00      PROA   
ATOM   2841  CD2 LEU P 182     -24.183-141.465 121.302  0.00 97.00      PROA   
ATOM   2842 HD21 LEU P 182     -23.323-141.602 120.614  0.00 97.00      PROA   
ATOM   2843 HD22 LEU P 182     -23.823-141.587 122.342  0.00 97.00      PROA   
ATOM   2844 HD23 LEU P 182     -24.564-140.428 121.194  0.00 97.00      PROA   
ATOM   2845  C   LEU P 182     -24.302-146.136 122.067  0.00 97.00      PROA   
ATOM   2846  O   LEU P 182     -23.121-146.438 122.147  0.00 97.00      PROA   
ATOM   2847  N   LEU P 183     -25.221-147.076 121.759  0.00 97.00      PROA   
ATOM   2848  HN  LEU P 183     -26.192-146.861 121.723  0.00 97.00      PROA   
ATOM   2849  CA  LEU P 183     -24.838-148.426 121.382  0.00 97.00      PROA   
ATOM   2850  HA  LEU P 183     -24.069-148.756 122.066  0.00 97.00      PROA   
ATOM   2851  CB  LEU P 183     -26.015-149.425 121.481  0.00 97.00      PROA   
ATOM   2852  HB1 LEU P 183     -25.673-150.433 121.156  0.00 97.00      PROA   
ATOM   2853  HB2 LEU P 183     -26.825-149.100 120.791  0.00 97.00      PROA   
ATOM   2854  CG  LEU P 183     -26.612-149.580 122.902  0.00 97.00      PROA   
ATOM   2855  HG  LEU P 183     -27.014-148.591 123.228  0.00 97.00      PROA   
ATOM   2856  CD1 LEU P 183     -27.787-150.573 122.878  0.00 97.00      PROA   
ATOM   2857 HD11 LEU P 183     -27.430-151.576 122.561  0.00 97.00      PROA   
ATOM   2858 HD12 LEU P 183     -28.568-150.234 122.166  0.00 97.00      PROA   
ATOM   2859 HD13 LEU P 183     -28.239-150.662 123.888  0.00 97.00      PROA   
ATOM   2860  CD2 LEU P 183     -25.561-150.024 123.937  0.00 97.00      PROA   
ATOM   2861 HD21 LEU P 183     -24.774-149.251 124.058  0.00 97.00      PROA   
ATOM   2862 HD22 LEU P 183     -25.083-150.973 123.613  0.00 97.00      PROA   
ATOM   2863 HD23 LEU P 183     -26.040-150.188 124.926  0.00 97.00      PROA   
ATOM   2864  C   LEU P 183     -24.241-148.491 119.984  0.00 97.00      PROA   
ATOM   2865  O   LEU P 183     -24.692-147.816 119.063  0.00 97.00      PROA   
ATOM   2866  N   GLU P 184     -23.199-149.334 119.792  0.00 97.00      PROA   
ATOM   2867  HN  GLU P 184     -22.775-149.789 120.575  0.00 97.00      PROA   
ATOM   2868  CA  GLU P 184     -22.597-149.616 118.502  0.00 97.00      PROA   
ATOM   2869  HA  GLU P 184     -22.278-148.665 118.101  0.00 97.00      PROA   
ATOM   2870  CB  GLU P 184     -21.314-150.485 118.673  0.00 97.00      PROA   
ATOM   2871  HB1 GLU P 184     -21.589-151.368 119.292  0.00 97.00      PROA   
ATOM   2872  HB2 GLU P 184     -20.592-149.869 119.257  0.00 97.00      PROA   
ATOM   2873  CG  GLU P 184     -20.638-150.984 117.377  0.00 97.00      PROA   
ATOM   2874  HG1 GLU P 184     -20.529-150.144 116.669  0.00 97.00      PROA   
ATOM   2875  HG2 GLU P 184     -21.262-151.765 116.897  0.00 97.00      PROA   
ATOM   2876  CD  GLU P 184     -19.227-151.539 117.591  0.00 97.00      PROA   
ATOM   2877  OE1 GLU P 184     -18.346-150.800 118.092  0.00 97.00      PROA   
ATOM   2878  OE2 GLU P 184     -18.995-152.707 117.189  0.00 97.00      PROA   
ATOM   2879  C   GLU P 184     -23.599-150.200 117.506  0.00 97.00      PROA   
ATOM   2880  O   GLU P 184     -24.347-151.125 117.817  0.00 97.00      PROA   
ATOM   2881  N   GLY P 185     -23.650-149.619 116.284  0.00 97.00      PROA   
ATOM   2882  HN  GLY P 185     -22.951-148.938 116.064  0.00 97.00      PROA   
ATOM   2883  CA  GLY P 185     -24.590-149.957 115.226  0.00 97.00      PROA   
ATOM   2884  HA1 GLY P 185     -25.204-150.790 115.537  0.00 97.00      PROA   
ATOM   2885  HA2 GLY P 185     -24.020-150.188 114.344  0.00 97.00      PROA   
ATOM   2886  C   GLY P 185     -25.531-148.844 114.841  0.00 97.00      PROA   
ATOM   2887  O   GLY P 185     -26.103-148.886 113.754  0.00 97.00      PROA   
ATOM   2888  N   THR P 186     -25.741-147.815 115.693  0.00 97.00      PROA   
ATOM   2889  HN  THR P 186     -25.275-147.775 116.575  0.00 97.00      PROA   
ATOM   2890  CA  THR P 186     -26.791-146.826 115.455  0.00 97.00      PROA   
ATOM   2891  HA  THR P 186     -27.669-147.383 115.175  0.00 97.00      PROA   
ATOM   2892  CB  THR P 186     -27.182-146.037 116.704  0.00 97.00      PROA   
ATOM   2893  HB  THR P 186     -27.949-145.265 116.454  0.00 97.00      PROA   
ATOM   2894  OG1 THR P 186     -26.060-145.398 117.305  0.00 97.00      PROA   
ATOM   2895  HG1 THR P 186     -25.595-144.962 116.585  0.00 97.00      PROA   
ATOM   2896  CG2 THR P 186     -27.796-146.987 117.745  0.00 97.00      PROA   
ATOM   2897 HG21 THR P 186     -27.051-147.740 118.074  0.00 97.00      PROA   
ATOM   2898 HG22 THR P 186     -28.677-147.514 117.326  0.00 97.00      PROA   
ATOM   2899 HG23 THR P 186     -28.117-146.406 118.636  0.00 97.00      PROA   
ATOM   2900  C   THR P 186     -26.480-145.795 114.364  0.00 97.00      PROA   
ATOM   2901  O   THR P 186     -25.490-145.087 114.522  0.00 97.00      PROA   
ATOM   2902  N   PRO P 187     -27.240-145.574 113.282  0.00 97.00      PROA   
ATOM   2903  CD  PRO P 187     -28.283-146.480 112.783  0.00 97.00      PROA   
ATOM   2904  HD1 PRO P 187     -28.863-146.961 113.599  0.00 97.00      PROA   
ATOM   2905  HD2 PRO P 187     -27.802-147.259 112.150  0.00 97.00      PROA   
ATOM   2906  CA  PRO P 187     -27.321-144.256 112.638  0.00 97.00      PROA   
ATOM   2907  HA  PRO P 187     -26.331-143.965 112.320  0.00 97.00      PROA   
ATOM   2908  CB  PRO P 187     -28.274-144.483 111.456  0.00 97.00      PROA   
ATOM   2909  HB1 PRO P 187     -27.686-144.864 110.591  0.00 97.00      PROA   
ATOM   2910  HB2 PRO P 187     -28.812-143.569 111.138  0.00 97.00      PROA   
ATOM   2911  CG  PRO P 187     -29.208-145.597 111.937  0.00 97.00      PROA   
ATOM   2912  HG1 PRO P 187     -29.995-145.159 112.589  0.00 97.00      PROA   
ATOM   2913  HG2 PRO P 187     -29.682-146.152 111.104  0.00 97.00      PROA   
ATOM   2914  C   PRO P 187     -27.818-143.177 113.603  0.00 97.00      PROA   
ATOM   2915  O   PRO P 187     -28.566-143.500 114.525  0.00 97.00      PROA   
ATOM   2916  N   VAL P 188     -27.392-141.898 113.432  0.00 97.00      PROA   
ATOM   2917  HN  VAL P 188     -26.834-141.642 112.647  0.00 97.00      PROA   
ATOM   2918  CA  VAL P 188     -27.689-140.823 114.371  0.00 97.00      PROA   
ATOM   2919  HA  VAL P 188     -28.625-141.027 114.871  0.00 97.00      PROA   
ATOM   2920  CB  VAL P 188     -26.568-140.590 115.402  0.00 97.00      PROA   
ATOM   2921  HB  VAL P 188     -25.629-140.296 114.876  0.00 97.00      PROA   
ATOM   2922  CG1 VAL P 188     -26.945-139.470 116.397  0.00 97.00      PROA   
ATOM   2923 HG11 VAL P 188     -27.911-139.702 116.893  0.00 97.00      PROA   
ATOM   2924 HG12 VAL P 188     -27.026-138.488 115.892  0.00 97.00      PROA   
ATOM   2925 HG13 VAL P 188     -26.161-139.382 117.180  0.00 97.00      PROA   
ATOM   2926  CG2 VAL P 188     -26.276-141.887 116.188  0.00 97.00      PROA   
ATOM   2927 HG21 VAL P 188     -25.854-142.667 115.525  0.00 97.00      PROA   
ATOM   2928 HG22 VAL P 188     -27.207-142.274 116.653  0.00 97.00      PROA   
ATOM   2929 HG23 VAL P 188     -25.537-141.689 116.993  0.00 97.00      PROA   
ATOM   2930  C   VAL P 188     -27.849-139.566 113.538  0.00 97.00      PROA   
ATOM   2931  O   VAL P 188     -27.090-139.377 112.595  0.00 97.00      PROA   
ATOM   2932  N   THR P 189     -28.817-138.666 113.876  0.00 97.00      PROA   
ATOM   2933  HN  THR P 189     -29.417-138.834 114.653  0.00 97.00      PROA   
ATOM   2934  CA  THR P 189     -28.996-137.363 113.240  0.00 97.00      PROA   
ATOM   2935  HA  THR P 189     -28.292-137.299 112.426  0.00 97.00      PROA   
ATOM   2936  CB  THR P 189     -30.389-137.100 112.620  0.00 97.00      PROA   
ATOM   2937  HB  THR P 189     -30.432-137.588 111.619  0.00 97.00      PROA   
ATOM   2938  OG1 THR P 189     -30.732-135.723 112.458  0.00 97.00      PROA   
ATOM   2939  HG1 THR P 189     -30.253-135.392 111.690  0.00 97.00      PROA   
ATOM   2940  CG2 THR P 189     -31.486-137.693 113.516  0.00 97.00      PROA   
ATOM   2941 HG21 THR P 189     -31.427-137.243 114.530  0.00 97.00      PROA   
ATOM   2942 HG22 THR P 189     -31.401-138.795 113.591  0.00 97.00      PROA   
ATOM   2943 HG23 THR P 189     -32.483-137.453 113.088  0.00 97.00      PROA   
ATOM   2944  C   THR P 189     -28.574-136.294 114.229  0.00 97.00      PROA   
ATOM   2945  O   THR P 189     -28.864-136.384 115.420  0.00 97.00      PROA   
ATOM   2946  N   LEU P 190     -27.830-135.276 113.731  0.00 97.00      PROA   
ATOM   2947  HN  LEU P 190     -27.669-135.237 112.744  0.00 97.00      PROA   
ATOM   2948  CA  LEU P 190     -27.196-134.254 114.540  0.00 97.00      PROA   
ATOM   2949  HA  LEU P 190     -27.512-134.358 115.568  0.00 97.00      PROA   
ATOM   2950  CB  LEU P 190     -25.640-134.315 114.462  0.00 97.00      PROA   
ATOM   2951  HB1 LEU P 190     -25.234-133.460 115.045  0.00 97.00      PROA   
ATOM   2952  HB2 LEU P 190     -25.323-134.185 113.404  0.00 97.00      PROA   
ATOM   2953  CG  LEU P 190     -24.945-135.600 115.000  0.00 97.00      PROA   
ATOM   2954  HG  LEU P 190     -23.865-135.334 115.125  0.00 97.00      PROA   
ATOM   2955  CD1 LEU P 190     -25.463-136.039 116.382  0.00 97.00      PROA   
ATOM   2956 HD11 LEU P 190     -26.539-136.294 116.328  0.00 97.00      PROA   
ATOM   2957 HD12 LEU P 190     -25.330-135.234 117.131  0.00 97.00      PROA   
ATOM   2958 HD13 LEU P 190     -24.915-136.941 116.724  0.00 97.00      PROA   
ATOM   2959  CD2 LEU P 190     -24.965-136.777 114.002  0.00 97.00      PROA   
ATOM   2960 HD21 LEU P 190     -24.613-136.447 113.004  0.00 97.00      PROA   
ATOM   2961 HD22 LEU P 190     -25.987-137.188 113.894  0.00 97.00      PROA   
ATOM   2962 HD23 LEU P 190     -24.304-137.596 114.358  0.00 97.00      PROA   
ATOM   2963  C   LEU P 190     -27.636-132.877 114.071  0.00 97.00      PROA   
ATOM   2964  O   LEU P 190     -27.188-132.367 113.046  0.00 97.00      PROA   
ATOM   2965  N   SER P 191     -28.513-132.207 114.849  0.00 97.00      PROA   
ATOM   2966  HN  SER P 191     -28.837-132.599 115.710  0.00 97.00      PROA   
ATOM   2967  CA  SER P 191     -29.110-130.944 114.450  0.00 97.00      PROA   
ATOM   2968  HA  SER P 191     -29.146-130.911 113.370  0.00 97.00      PROA   
ATOM   2969  CB  SER P 191     -30.605-130.874 114.896  0.00 97.00      PROA   
ATOM   2970  HB1 SER P 191     -30.697-131.328 115.904  0.00 97.00      PROA   
ATOM   2971  HB2 SER P 191     -31.206-131.497 114.199  0.00 97.00      PROA   
ATOM   2972  OG  SER P 191     -31.164-129.562 114.941  0.00 97.00      PROA   
ATOM   2973  HG1 SER P 191     -30.898-129.201 115.793  0.00 97.00      PROA   
ATOM   2974  C   SER P 191     -28.277-129.744 114.880  0.00 97.00      PROA   
ATOM   2975  O   SER P 191     -28.314-129.312 116.024  0.00 97.00      PROA   
ATOM   2976  N   CYS P 192     -27.518-129.140 113.936  0.00 97.00      PROA   
ATOM   2977  HN  CYS P 192     -27.428-129.555 113.034  0.00 97.00      PROA   
ATOM   2978  CA  CYS P 192     -26.791-127.901 114.178  0.00 97.00      PROA   
ATOM   2979  HA  CYS P 192     -26.520-127.848 115.223  0.00 97.00      PROA   
ATOM   2980  CB  CYS P 192     -25.481-127.821 113.351  0.00 97.00      PROA   
ATOM   2981  HB1 CYS P 192     -25.010-126.825 113.497  0.00 97.00      PROA   
ATOM   2982  HB2 CYS P 192     -25.716-127.936 112.270  0.00 97.00      PROA   
ATOM   2983  SG  CYS P 192     -24.324-129.131 113.868  0.00 97.00      PROA   
ATOM   2984  C   CYS P 192     -27.692-126.714 113.872  0.00 97.00      PROA   
ATOM   2985  O   CYS P 192     -27.915-126.365 112.715  0.00 97.00      PROA   
ATOM   2986  N   GLU P 193     -28.265-126.086 114.931  0.00 97.00      PROA   
ATOM   2987  HN  GLU P 193     -27.998-126.334 115.861  0.00 97.00      PROA   
ATOM   2988  CA  GLU P 193     -29.470-125.285 114.813  0.00 97.00      PROA   
ATOM   2989  HA  GLU P 193     -29.758-125.248 113.772  0.00 97.00      PROA   
ATOM   2990  CB  GLU P 193     -30.633-125.969 115.579  0.00 97.00      PROA   
ATOM   2991  HB1 GLU P 193     -30.800-126.960 115.100  0.00 97.00      PROA   
ATOM   2992  HB2 GLU P 193     -31.560-125.371 115.438  0.00 97.00      PROA   
ATOM   2993  CG  GLU P 193     -30.369-126.200 117.084  0.00 97.00      PROA   
ATOM   2994  HG1 GLU P 193     -30.019-125.260 117.559  0.00 97.00      PROA   
ATOM   2995  HG2 GLU P 193     -29.604-126.988 117.247  0.00 97.00      PROA   
ATOM   2996  CD  GLU P 193     -31.657-126.604 117.779  0.00 97.00      PROA   
ATOM   2997  OE1 GLU P 193     -32.256-125.733 118.464  0.00 97.00      PROA   
ATOM   2998  OE2 GLU P 193     -32.101-127.766 117.597  0.00 97.00      PROA   
ATOM   2999  C   GLU P 193     -29.358-123.835 115.268  0.00 97.00      PROA   
ATOM   3000  O   GLU P 193     -28.737-123.521 116.280  0.00 97.00      PROA   
ATOM   3001  N   THR P 194     -30.000-122.904 114.509  0.00 97.00      PROA   
ATOM   3002  HN  THR P 194     -30.377-123.153 113.621  0.00 97.00      PROA   
ATOM   3003  CA  THR P 194     -30.128-121.498 114.883  0.00 97.00      PROA   
ATOM   3004  HA  THR P 194     -29.438-121.271 115.685  0.00 97.00      PROA   
ATOM   3005  CB  THR P 194     -29.852-120.531 113.720  0.00 97.00      PROA   
ATOM   3006  HB  THR P 194     -30.015-119.477 114.052  0.00 97.00      PROA   
ATOM   3007  OG1 THR P 194     -30.675-120.785 112.582  0.00 97.00      PROA   
ATOM   3008  HG1 THR P 194     -30.977-119.927 112.270  0.00 97.00      PROA   
ATOM   3009  CG2 THR P 194     -28.386-120.657 113.272  0.00 97.00      PROA   
ATOM   3010 HG21 THR P 194     -28.171-121.689 112.924  0.00 97.00      PROA   
ATOM   3011 HG22 THR P 194     -27.702-120.409 114.108  0.00 97.00      PROA   
ATOM   3012 HG23 THR P 194     -28.185-119.957 112.432  0.00 97.00      PROA   
ATOM   3013  C   THR P 194     -31.522-121.154 115.390  0.00 97.00      PROA   
ATOM   3014  O   THR P 194     -31.661-120.364 116.321  0.00 97.00      PROA   
ATOM   3015  N   LYS P 195     -32.580-121.685 114.728  0.00 97.00      PROA   
ATOM   3016  HN  LYS P 195     -32.387-122.338 114.002  0.00 97.00      PROA   
ATOM   3017  CA  LYS P 195     -33.979-121.271 114.834  0.00 97.00      PROA   
ATOM   3018  HA  LYS P 195     -34.504-121.904 114.135  0.00 97.00      PROA   
ATOM   3019  CB  LYS P 195     -34.646-121.534 116.221  0.00 97.00      PROA   
ATOM   3020  HB1 LYS P 195     -35.412-120.752 116.425  0.00 97.00      PROA   
ATOM   3021  HB2 LYS P 195     -33.887-121.449 117.028  0.00 97.00      PROA   
ATOM   3022  CG  LYS P 195     -35.394-122.878 116.366  0.00 97.00      PROA   
ATOM   3023  HG1 LYS P 195     -36.085-123.008 115.504  0.00 97.00      PROA   
ATOM   3024  HG2 LYS P 195     -36.026-122.793 117.281  0.00 97.00      PROA   
ATOM   3025  CD  LYS P 195     -34.522-124.132 116.538  0.00 97.00      PROA   
ATOM   3026  HD1 LYS P 195     -33.795-123.927 117.356  0.00 97.00      PROA   
ATOM   3027  HD2 LYS P 195     -33.941-124.328 115.612  0.00 97.00      PROA   
ATOM   3028  CE  LYS P 195     -35.374-125.363 116.909  0.00 97.00      PROA   
ATOM   3029  HE1 LYS P 195     -36.048-125.647 116.075  0.00 97.00      PROA   
ATOM   3030  HE2 LYS P 195     -35.981-125.134 117.812  0.00 97.00      PROA   
ATOM   3031  NZ  LYS P 195     -34.534-126.527 117.232  0.00 97.00      PROA   
ATOM   3032  HZ1 LYS P 195     -33.748-126.199 117.841  0.00 97.00      PROA   
ATOM   3033  HZ2 LYS P 195     -34.068-126.930 116.396  0.00 97.00      PROA   
ATOM   3034  HZ3 LYS P 195     -35.030-127.274 117.750  0.00 97.00      PROA   
ATOM   3035  C   LYS P 195     -34.297-119.857 114.338  0.00 97.00      PROA   
ATOM   3036  O   LYS P 195     -35.382-119.616 113.811  0.00 97.00      PROA   
ATOM   3037  N   LEU P 196     -33.350-118.903 114.447  0.00 97.00      PROA   
ATOM   3038  HN  LEU P 196     -32.520-119.112 114.960  0.00 97.00      PROA   
ATOM   3039  CA  LEU P 196     -33.498-117.527 114.023  0.00 97.00      PROA   
ATOM   3040  HA  LEU P 196     -34.548-117.273 114.021  0.00 97.00      PROA   
ATOM   3041  CB  LEU P 196     -32.738-116.540 114.957  0.00 97.00      PROA   
ATOM   3042  HB1 LEU P 196     -32.725-115.536 114.481  0.00 97.00      PROA   
ATOM   3043  HB2 LEU P 196     -31.684-116.879 115.064  0.00 97.00      PROA   
ATOM   3044  CG  LEU P 196     -33.329-116.301 116.374  0.00 97.00      PROA   
ATOM   3045  HG  LEU P 196     -32.714-115.484 116.826  0.00 97.00      PROA   
ATOM   3046  CD1 LEU P 196     -34.779-115.787 116.319  0.00 97.00      PROA   
ATOM   3047 HD11 LEU P 196     -35.453-116.574 115.920  0.00 97.00      PROA   
ATOM   3048 HD12 LEU P 196     -34.850-114.890 115.669  0.00 97.00      PROA   
ATOM   3049 HD13 LEU P 196     -35.126-115.515 117.338  0.00 97.00      PROA   
ATOM   3050  CD2 LEU P 196     -33.204-117.506 117.325  0.00 97.00      PROA   
ATOM   3051 HD21 LEU P 196     -32.154-117.863 117.365  0.00 97.00      PROA   
ATOM   3052 HD22 LEU P 196     -33.855-118.338 116.987  0.00 97.00      PROA   
ATOM   3053 HD23 LEU P 196     -33.521-117.217 118.350  0.00 97.00      PROA   
ATOM   3054  C   LEU P 196     -32.983-117.320 112.609  0.00 97.00      PROA   
ATOM   3055  O   LEU P 196     -32.004-117.932 112.183  0.00 97.00      PROA   
ATOM   3056  N   LEU P 197     -33.642-116.400 111.861  0.00 97.00      PROA   
ATOM   3057  HN  LEU P 197     -34.481-115.978 112.192  0.00 97.00      PROA   
ATOM   3058  CA  LEU P 197     -33.137-115.852 110.621  0.00 97.00      PROA   
ATOM   3059  HA  LEU P 197     -32.093-116.112 110.519  0.00 97.00      PROA   
ATOM   3060  CB  LEU P 197     -33.921-116.339 109.376  0.00 97.00      PROA   
ATOM   3061  HB1 LEU P 197     -34.993-116.071 109.497  0.00 97.00      PROA   
ATOM   3062  HB2 LEU P 197     -33.859-117.450 109.349  0.00 97.00      PROA   
ATOM   3063  CG  LEU P 197     -33.429-115.799 108.009  0.00 97.00      PROA   
ATOM   3064  HG  LEU P 197     -33.510-114.686 108.015  0.00 97.00      PROA   
ATOM   3065  CD1 LEU P 197     -31.961-116.167 107.722  0.00 97.00      PROA   
ATOM   3066 HD11 LEU P 197     -31.837-117.270 107.750  0.00 97.00      PROA   
ATOM   3067 HD12 LEU P 197     -31.284-115.709 108.472  0.00 97.00      PROA   
ATOM   3068 HD13 LEU P 197     -31.668-115.801 106.715  0.00 97.00      PROA   
ATOM   3069  CD2 LEU P 197     -34.331-116.309 106.872  0.00 97.00      PROA   
ATOM   3070 HD21 LEU P 197     -35.382-116.000 107.046  0.00 97.00      PROA   
ATOM   3071 HD22 LEU P 197     -34.290-117.417 106.820  0.00 97.00      PROA   
ATOM   3072 HD23 LEU P 197     -33.995-115.894 105.898  0.00 97.00      PROA   
ATOM   3073  C   LEU P 197     -33.229-114.348 110.740  0.00 97.00      PROA   
ATOM   3074  O   LEU P 197     -34.235-113.811 111.198  0.00 97.00      PROA   
ATOM   3075  N   LEU P 198     -32.147-113.638 110.349  0.00 97.00      PROA   
ATOM   3076  HN  LEU P 198     -31.352-114.093 109.960  0.00 97.00      PROA   
ATOM   3077  CA  LEU P 198     -32.028-112.202 110.414  0.00 97.00      PROA   
ATOM   3078  HA  LEU P 198     -33.002-111.753 110.538  0.00 97.00      PROA   
ATOM   3079  CB  LEU P 198     -31.069-111.709 111.500  0.00 97.00      PROA   
ATOM   3080  HB1 LEU P 198     -30.934-110.602 111.421  0.00 97.00      PROA   
ATOM   3081  HB2 LEU P 198     -30.053-112.152 111.380  0.00 97.00      PROA   
ATOM   3082  CG  LEU P 198     -31.517-111.993 112.947  0.00 97.00      PROA   
ATOM   3083  HG  LEU P 198     -30.820-111.327 113.337  0.00 97.00      PROA   
ATOM   3084  CD1 LEU P 198     -32.876-111.490 113.413  0.00 97.00      PROA   
ATOM   3085 HD11 LEU P 198     -33.668-112.012 112.855  0.00 97.00      PROA   
ATOM   3086 HD12 LEU P 198     -32.977-110.438 113.237  0.00 97.00      PROA   
ATOM   3087 HD13 LEU P 198     -33.031-111.544 114.498  0.00 97.00      PROA   
ATOM   3088  CD2 LEU P 198     -31.278-113.400 113.487  0.00 97.00      PROA   
ATOM   3089 HD21 LEU P 198     -30.299-113.791 113.159  0.00 97.00      PROA   
ATOM   3090 HD22 LEU P 198     -32.078-114.047 113.089  0.00 97.00      PROA   
ATOM   3091 HD23 LEU P 198     -31.325-113.424 114.597  0.00 97.00      PROA   
ATOM   3092  C   LEU P 198     -31.466-111.790 109.082  0.00 97.00      PROA   
ATOM   3093  O   LEU P 198     -31.032-112.641 108.308  0.00 97.00      PROA   
ATOM   3094  N   GLN P 199     -31.475-110.470 108.766  0.00 97.00      PROA   
ATOM   3095  HN  GLN P 199     -31.878-109.805 109.391  0.00 97.00      PROA   
ATOM   3096  CA  GLN P 199     -30.963-109.926 107.516  0.00 97.00      PROA   
ATOM   3097  HA  GLN P 199     -31.574-110.339 106.727  0.00 97.00      PROA   
ATOM   3098  CB  GLN P 199     -31.058-108.375 107.476  0.00 97.00      PROA   
ATOM   3099  HB1 GLN P 199     -30.699-108.026 106.482  0.00 97.00      PROA   
ATOM   3100  HB2 GLN P 199     -30.377-107.947 108.247  0.00 97.00      PROA   
ATOM   3101  CG  GLN P 199     -32.470-107.776 107.703  0.00 97.00      PROA   
ATOM   3102  HG1 GLN P 199     -32.508-106.718 107.373  0.00 97.00      PROA   
ATOM   3103  HG2 GLN P 199     -32.665-107.772 108.791  0.00 97.00      PROA   
ATOM   3104  CD  GLN P 199     -33.605-108.571 107.044  0.00 97.00      PROA   
ATOM   3105  OE1 GLN P 199     -34.421-109.218 107.705  0.00 97.00      PROA   
ATOM   3106  NE2 GLN P 199     -33.691-108.519 105.691  0.00 97.00      PROA   
ATOM   3107 HE21 GLN P 199     -34.449-109.012 105.266  0.00 97.00      PROA   
ATOM   3108 HE22 GLN P 199     -33.035-107.987 105.161  0.00 97.00      PROA   
ATOM   3109  C   GLN P 199     -29.520-110.337 107.235  0.00 97.00      PROA   
ATOM   3110  O   GLN P 199     -28.663-110.329 108.117  0.00 97.00      PROA   
ATOM   3111  N   ARG P 200     -29.239-110.756 105.981  0.00 97.00      PROA   
ATOM   3112  HN  ARG P 200     -29.913-110.720 105.248  0.00 97.00      PROA   
ATOM   3113  CA  ARG P 200     -28.043-111.497 105.670  0.00 97.00      PROA   
ATOM   3114  HA  ARG P 200     -27.263-111.274 106.382  0.00 97.00      PROA   
ATOM   3115  CB  ARG P 200     -28.406-113.005 105.684  0.00 97.00      PROA   
ATOM   3116  HB1 ARG P 200     -29.185-113.184 104.906  0.00 97.00      PROA   
ATOM   3117  HB2 ARG P 200     -28.882-113.248 106.660  0.00 97.00      PROA   
ATOM   3118  CG  ARG P 200     -27.240-113.971 105.439  0.00 97.00      PROA   
ATOM   3119  HG1 ARG P 200     -26.410-113.451 104.920  0.00 97.00      PROA   
ATOM   3120  HG2 ARG P 200     -27.612-114.742 104.733  0.00 97.00      PROA   
ATOM   3121  CD  ARG P 200     -26.668-114.657 106.688  0.00 97.00      PROA   
ATOM   3122  HD1 ARG P 200     -26.685-113.980 107.566  0.00 97.00      PROA   
ATOM   3123  HD2 ARG P 200     -25.611-114.966 106.510  0.00 97.00      PROA   
ATOM   3124  NE  ARG P 200     -27.514-115.859 106.995  0.00 97.00      PROA   
ATOM   3125  HE  ARG P 200     -28.343-115.762 107.537  0.00 97.00      PROA   
ATOM   3126  CZ  ARG P 200     -27.236-117.087 106.514  0.00 97.00      PROA   
ATOM   3127  NH1 ARG P 200     -26.186-117.321 105.717  0.00 97.00      PROA   
ATOM   3128 HH11 ARG P 200     -25.914-116.580 105.106  0.00 97.00      PROA   
ATOM   3129 HH12 ARG P 200     -26.065-118.244 105.352  0.00 97.00      PROA   
ATOM   3130  NH2 ARG P 200     -28.057-118.122 106.744  0.00 97.00      PROA   
ATOM   3131 HH21 ARG P 200     -28.945-117.957 107.158  0.00 97.00      PROA   
ATOM   3132 HH22 ARG P 200     -27.903-118.925 106.171  0.00 97.00      PROA   
ATOM   3133  C   ARG P 200     -27.631-111.098 104.265  0.00 97.00      PROA   
ATOM   3134  O   ARG P 200     -28.523-110.950 103.430  0.00 97.00      PROA   
ATOM   3135  N   PRO P 201     -26.354-110.906 103.911  0.00 97.00      PROA   
ATOM   3136  CD  PRO P 201     -25.254-110.645 104.849  0.00 97.00      PROA   
ATOM   3137  HD1 PRO P 201     -25.149-111.475 105.582  0.00 97.00      PROA   
ATOM   3138  HD2 PRO P 201     -25.447-109.687 105.380  0.00 97.00      PROA   
ATOM   3139  CA  PRO P 201     -25.940-110.807 102.516  0.00 97.00      PROA   
ATOM   3140  HA  PRO P 201     -26.623-110.178 101.959  0.00 97.00      PROA   
ATOM   3141  CB  PRO P 201     -24.540-110.165 102.589  0.00 97.00      PROA   
ATOM   3142  HB1 PRO P 201     -24.657-109.059 102.536  0.00 97.00      PROA   
ATOM   3143  HB2 PRO P 201     -23.859-110.484 101.775  0.00 97.00      PROA   
ATOM   3144  CG  PRO P 201     -23.996-110.526 103.983  0.00 97.00      PROA   
ATOM   3145  HG1 PRO P 201     -23.487-111.511 103.942  0.00 97.00      PROA   
ATOM   3146  HG2 PRO P 201     -23.280-109.775 104.369  0.00 97.00      PROA   
ATOM   3147  C   PRO P 201     -25.936-112.171 101.838  0.00 97.00      PROA   
ATOM   3148  O   PRO P 201     -26.764-112.394 100.957  0.00 97.00      PROA   
ATOM   3149  N   GLY P 202     -25.045-113.104 102.238  0.00 97.00      PROA   
ATOM   3150  HN  GLY P 202     -24.311-112.859 102.869  0.00 97.00      PROA   
ATOM   3151  CA  GLY P 202     -25.033-114.468 101.751  0.00 97.00      PROA   
ATOM   3152  HA1 GLY P 202     -24.062-114.839 102.004  0.00 97.00      PROA   
ATOM   3153  HA2 GLY P 202     -25.239-114.498 100.691  0.00 97.00      PROA   
ATOM   3154  C   GLY P 202     -26.008-115.339 102.478  0.00 97.00      PROA   
ATOM   3155  O   GLY P 202     -25.724-115.744 103.593  0.00 97.00      PROA   
ATOM   3156  N   LEU P 203     -27.160-115.660 101.854  0.00 97.00      PROA   
ATOM   3157  HN  LEU P 203     -27.316-115.296 100.940  0.00 97.00      PROA   
ATOM   3158  CA  LEU P 203     -28.270-116.418 102.417  0.00 97.00      PROA   
ATOM   3159  HA  LEU P 203     -28.544-115.919 103.331  0.00 97.00      PROA   
ATOM   3160  CB  LEU P 203     -29.525-116.365 101.498  0.00 97.00      PROA   
ATOM   3161  HB1 LEU P 203     -30.158-117.269 101.634  0.00 97.00      PROA   
ATOM   3162  HB2 LEU P 203     -29.181-116.359 100.440  0.00 97.00      PROA   
ATOM   3163  CG  LEU P 203     -30.465-115.145 101.727  0.00 97.00      PROA   
ATOM   3164  HG  LEU P 203     -31.248-115.198 100.930  0.00 97.00      PROA   
ATOM   3165  CD1 LEU P 203     -31.208-115.229 103.077  0.00 97.00      PROA   
ATOM   3166 HD11 LEU P 203     -30.492-115.164 103.922  0.00 97.00      PROA   
ATOM   3167 HD12 LEU P 203     -31.765-116.186 103.155  0.00 97.00      PROA   
ATOM   3168 HD13 LEU P 203     -31.931-114.391 103.167  0.00 97.00      PROA   
ATOM   3169  CD2 LEU P 203     -29.766-113.781 101.573  0.00 97.00      PROA   
ATOM   3170 HD21 LEU P 203     -29.262-113.712 100.587  0.00 97.00      PROA   
ATOM   3171 HD22 LEU P 203     -29.006-113.638 102.369  0.00 97.00      PROA   
ATOM   3172 HD23 LEU P 203     -30.505-112.956 101.650  0.00 97.00      PROA   
ATOM   3173  C   LEU P 203     -27.986-117.855 102.852  0.00 97.00      PROA   
ATOM   3174  O   LEU P 203     -28.590-118.322 103.816  0.00 97.00      PROA   
ATOM   3175  N   GLN P 204     -27.095-118.605 102.165  0.00 97.00      PROA   
ATOM   3176  HN  GLN P 204     -26.497-118.191 101.477  0.00 97.00      PROA   
ATOM   3177  CA  GLN P 204     -26.928-120.045 102.328  0.00 97.00      PROA   
ATOM   3178  HA  GLN P 204     -27.909-120.490 102.246  0.00 97.00      PROA   
ATOM   3179  CB  GLN P 204     -26.004-120.583 101.202  0.00 97.00      PROA   
ATOM   3180  HB1 GLN P 204     -24.971-120.208 101.374  0.00 97.00      PROA   
ATOM   3181  HB2 GLN P 204     -26.347-120.114 100.251  0.00 97.00      PROA   
ATOM   3182  CG  GLN P 204     -25.938-122.112 100.976  0.00 97.00      PROA   
ATOM   3183  HG1 GLN P 204     -25.304-122.577 101.759  0.00 97.00      PROA   
ATOM   3184  HG2 GLN P 204     -25.449-122.310  99.999  0.00 97.00      PROA   
ATOM   3185  CD  GLN P 204     -27.313-122.789 101.021  0.00 97.00      PROA   
ATOM   3186  OE1 GLN P 204     -27.865-123.100 102.080  0.00 97.00      PROA   
ATOM   3187  NE2 GLN P 204     -27.895-123.045  99.819  0.00 97.00      PROA   
ATOM   3188 HE21 GLN P 204     -28.782-123.502  99.825  0.00 97.00      PROA   
ATOM   3189 HE22 GLN P 204     -27.437-122.766  98.977  0.00 97.00      PROA   
ATOM   3190  C   GLN P 204     -26.333-120.437 103.675  0.00 97.00      PROA   
ATOM   3191  O   GLN P 204     -25.769-119.618 104.385  0.00 97.00      PROA   
ATOM   3192  N   LEU P 205     -26.429-121.723 104.075  0.00 97.00      PROA   
ATOM   3193  HN  LEU P 205     -26.966-122.380 103.548  0.00 97.00      PROA   
ATOM   3194  CA  LEU P 205     -25.558-122.264 105.095  0.00 97.00      PROA   
ATOM   3195  HA  LEU P 205     -24.756-121.568 105.295  0.00 97.00      PROA   
ATOM   3196  CB  LEU P 205     -26.263-122.581 106.436  0.00 97.00      PROA   
ATOM   3197  HB1 LEU P 205     -25.559-123.116 107.111  0.00 97.00      PROA   
ATOM   3198  HB2 LEU P 205     -27.130-123.247 106.233  0.00 97.00      PROA   
ATOM   3199  CG  LEU P 205     -26.766-121.339 107.207  0.00 97.00      PROA   
ATOM   3200  HG  LEU P 205     -27.366-120.725 106.499  0.00 97.00      PROA   
ATOM   3201  CD1 LEU P 205     -27.695-121.744 108.365  0.00 97.00      PROA   
ATOM   3202 HD11 LEU P 205     -27.145-122.379 109.091  0.00 97.00      PROA   
ATOM   3203 HD12 LEU P 205     -28.566-122.315 107.981  0.00 97.00      PROA   
ATOM   3204 HD13 LEU P 205     -28.067-120.842 108.896  0.00 97.00      PROA   
ATOM   3205  CD2 LEU P 205     -25.599-120.485 107.741  0.00 97.00      PROA   
ATOM   3206 HD21 LEU P 205     -24.970-120.105 106.911  0.00 97.00      PROA   
ATOM   3207 HD22 LEU P 205     -24.961-121.096 108.414  0.00 97.00      PROA   
ATOM   3208 HD23 LEU P 205     -25.985-119.617 108.316  0.00 97.00      PROA   
ATOM   3209  C   LEU P 205     -24.897-123.511 104.560  0.00 97.00      PROA   
ATOM   3210  O   LEU P 205     -25.527-124.547 104.357  0.00 97.00      PROA   
ATOM   3211  N   TYR P 206     -23.563-123.432 104.354  0.00 97.00      PROA   
ATOM   3212  HN  TYR P 206     -23.086-122.565 104.463  0.00 97.00      PROA   
ATOM   3213  CA  TYR P 206     -22.716-124.583 104.115  0.00 97.00      PROA   
ATOM   3214  HA  TYR P 206     -23.303-125.386 103.688  0.00 97.00      PROA   
ATOM   3215  CB  TYR P 206     -21.483-124.295 103.215  0.00 97.00      PROA   
ATOM   3216  HB1 TYR P 206     -20.952-125.233 102.947  0.00 97.00      PROA   
ATOM   3217  HB2 TYR P 206     -20.769-123.619 103.735  0.00 97.00      PROA   
ATOM   3218  CG  TYR P 206     -21.917-123.611 101.948  0.00 97.00      PROA   
ATOM   3219  CD1 TYR P 206     -22.299-124.341 100.806  0.00 97.00      PROA   
ATOM   3220  HD1 TYR P 206     -22.276-125.422 100.827  0.00 97.00      PROA   
ATOM   3221  CE1 TYR P 206     -22.721-123.672  99.646  0.00 97.00      PROA   
ATOM   3222  HE1 TYR P 206     -23.028-124.234  98.774  0.00 97.00      PROA   
ATOM   3223  CZ  TYR P 206     -22.770-122.270  99.629  0.00 97.00      PROA   
ATOM   3224  OH  TYR P 206     -23.281-121.577  98.511  0.00 97.00      PROA   
ATOM   3225  HH  TYR P 206     -23.433-120.661  98.780  0.00 97.00      PROA   
ATOM   3226  CD2 TYR P 206     -21.913-122.208 101.890  0.00 97.00      PROA   
ATOM   3227  HD2 TYR P 206     -21.592-121.625 102.742  0.00 97.00      PROA   
ATOM   3228  CE2 TYR P 206     -22.354-121.543 100.749  0.00 97.00      PROA   
ATOM   3229  HE2 TYR P 206     -22.378-120.466 100.753  0.00 97.00      PROA   
ATOM   3230  C   TYR P 206     -22.229-125.001 105.480  0.00 97.00      PROA   
ATOM   3231  O   TYR P 206     -22.131-124.177 106.388  0.00 97.00      PROA   
ATOM   3232  N   PHE P 207     -21.939-126.303 105.669  0.00 97.00      PROA   
ATOM   3233  HN  PHE P 207     -21.991-126.967 104.923  0.00 97.00      PROA   
ATOM   3234  CA  PHE P 207     -21.589-126.817 106.975  0.00 97.00      PROA   
ATOM   3235  HA  PHE P 207     -21.284-126.014 107.631  0.00 97.00      PROA   
ATOM   3236  CB  PHE P 207     -22.725-127.639 107.638  0.00 97.00      PROA   
ATOM   3237  HB1 PHE P 207     -22.378-128.136 108.569  0.00 97.00      PROA   
ATOM   3238  HB2 PHE P 207     -23.056-128.428 106.932  0.00 97.00      PROA   
ATOM   3239  CG  PHE P 207     -23.930-126.796 107.988  0.00 97.00      PROA   
ATOM   3240  CD1 PHE P 207     -24.904-126.491 107.019  0.00 97.00      PROA   
ATOM   3241  HD1 PHE P 207     -24.751-126.790 105.993  0.00 97.00      PROA   
ATOM   3242  CE1 PHE P 207     -26.079-125.818 107.372  0.00 97.00      PROA   
ATOM   3243  HE1 PHE P 207     -26.810-125.582 106.613  0.00 97.00      PROA   
ATOM   3244  CZ  PHE P 207     -26.301-125.446 108.703  0.00 97.00      PROA   
ATOM   3245  HZ  PHE P 207     -27.206-124.923 108.976  0.00 97.00      PROA   
ATOM   3246  CD2 PHE P 207     -24.164-126.412 109.321  0.00 97.00      PROA   
ATOM   3247  HD2 PHE P 207     -23.435-126.652 110.081  0.00 97.00      PROA   
ATOM   3248  CE2 PHE P 207     -25.341-125.742 109.679  0.00 97.00      PROA   
ATOM   3249  HE2 PHE P 207     -25.512-125.459 110.707  0.00 97.00      PROA   
ATOM   3250  C   PHE P 207     -20.404-127.720 106.830  0.00 97.00      PROA   
ATOM   3251  O   PHE P 207     -20.089-128.184 105.745  0.00 97.00      PROA   
ATOM   3252  N   SER P 208     -19.713-127.990 107.953  0.00 97.00      PROA   
ATOM   3253  HN  SER P 208     -19.922-127.526 108.807  0.00 97.00      PROA   
ATOM   3254  CA  SER P 208     -18.658-128.971 108.011  0.00 97.00      PROA   
ATOM   3255  HA  SER P 208     -18.857-129.746 107.283  0.00 97.00      PROA   
ATOM   3256  CB  SER P 208     -17.241-128.393 107.751  0.00 97.00      PROA   
ATOM   3257  HB1 SER P 208     -17.186-128.070 106.688  0.00 97.00      PROA   
ATOM   3258  HB2 SER P 208     -16.458-129.164 107.918  0.00 97.00      PROA   
ATOM   3259  OG  SER P 208     -16.992-127.256 108.570  0.00 97.00      PROA   
ATOM   3260  HG1 SER P 208     -16.038-127.154 108.652  0.00 97.00      PROA   
ATOM   3261  C   SER P 208     -18.740-129.618 109.366  0.00 97.00      PROA   
ATOM   3262  O   SER P 208     -19.277-129.046 110.311  0.00 97.00      PROA   
ATOM   3263  N   PHE P 209     -18.235-130.866 109.457  0.00 97.00      PROA   
ATOM   3264  HN  PHE P 209     -17.793-131.289 108.672  0.00 97.00      PROA   
ATOM   3265  CA  PHE P 209     -18.292-131.687 110.640  0.00 97.00      PROA   
ATOM   3266  HA  PHE P 209     -18.530-131.065 111.493  0.00 97.00      PROA   
ATOM   3267  CB  PHE P 209     -19.316-132.850 110.487  0.00 97.00      PROA   
ATOM   3268  HB1 PHE P 209     -18.889-133.845 110.729  0.00 97.00      PROA   
ATOM   3269  HB2 PHE P 209     -19.691-132.888 109.441  0.00 97.00      PROA   
ATOM   3270  CG  PHE P 209     -20.485-132.638 111.411  0.00 97.00      PROA   
ATOM   3271  CD1 PHE P 209     -20.348-132.945 112.775  0.00 97.00      PROA   
ATOM   3272  HD1 PHE P 209     -19.398-133.296 113.152  0.00 97.00      PROA   
ATOM   3273  CE1 PHE P 209     -21.433-132.812 113.649  0.00 97.00      PROA   
ATOM   3274  HE1 PHE P 209     -21.314-133.062 114.692  0.00 97.00      PROA   
ATOM   3275  CZ  PHE P 209     -22.671-132.372 113.164  0.00 97.00      PROA   
ATOM   3276  HZ  PHE P 209     -23.512-132.270 113.832  0.00 97.00      PROA   
ATOM   3277  CD2 PHE P 209     -21.732-132.194 110.934  0.00 97.00      PROA   
ATOM   3278  HD2 PHE P 209     -21.859-131.961 109.886  0.00 97.00      PROA   
ATOM   3279  CE2 PHE P 209     -22.820-132.062 111.806  0.00 97.00      PROA   
ATOM   3280  HE2 PHE P 209     -23.776-131.725 111.435  0.00 97.00      PROA   
ATOM   3281  C   PHE P 209     -16.901-132.219 110.875  0.00 97.00      PROA   
ATOM   3282  O   PHE P 209     -16.174-132.540 109.936  0.00 97.00      PROA   
ATOM   3283  N   TYR P 210     -16.487-132.282 112.159  0.00 97.00      PROA   
ATOM   3284  HN  TYR P 210     -17.086-131.997 112.904  0.00 97.00      PROA   
ATOM   3285  CA  TYR P 210     -15.138-132.623 112.548  0.00 97.00      PROA   
ATOM   3286  HA  TYR P 210     -14.627-133.136 111.743  0.00 97.00      PROA   
ATOM   3287  CB  TYR P 210     -14.324-131.384 113.029  0.00 97.00      PROA   
ATOM   3288  HB1 TYR P 210     -13.264-131.655 113.222  0.00 97.00      PROA   
ATOM   3289  HB2 TYR P 210     -14.763-131.011 113.977  0.00 97.00      PROA   
ATOM   3290  CG  TYR P 210     -14.367-130.218 112.060  0.00 97.00      PROA   
ATOM   3291  CD1 TYR P 210     -15.456-129.324 112.068  0.00 97.00      PROA   
ATOM   3292  HD1 TYR P 210     -16.287-129.507 112.731  0.00 97.00      PROA   
ATOM   3293  CE1 TYR P 210     -15.461-128.182 111.260  0.00 97.00      PROA   
ATOM   3294  HE1 TYR P 210     -16.303-127.507 111.290  0.00 97.00      PROA   
ATOM   3295  CZ  TYR P 210     -14.360-127.903 110.441  0.00 97.00      PROA   
ATOM   3296  OH  TYR P 210     -14.318-126.729 109.658  0.00 97.00      PROA   
ATOM   3297  HH  TYR P 210     -14.690-126.005 110.177  0.00 97.00      PROA   
ATOM   3298  CD2 TYR P 210     -13.268-129.921 111.235  0.00 97.00      PROA   
ATOM   3299  HD2 TYR P 210     -12.401-130.563 111.256  0.00 97.00      PROA   
ATOM   3300  CE2 TYR P 210     -13.268-128.777 110.423  0.00 97.00      PROA   
ATOM   3301  HE2 TYR P 210     -12.412-128.547 109.807  0.00 97.00      PROA   
ATOM   3302  C   TYR P 210     -15.267-133.569 113.720  0.00 97.00      PROA   
ATOM   3303  O   TYR P 210     -16.314-133.634 114.363  0.00 97.00      PROA   
ATOM   3304  N   MET P 211     -14.186-134.324 114.028  0.00 97.00      PROA   
ATOM   3305  HN  MET P 211     -13.362-134.298 113.464  0.00 97.00      PROA   
ATOM   3306  CA  MET P 211     -14.096-135.111 115.240  0.00 97.00      PROA   
ATOM   3307  HA  MET P 211     -14.954-134.934 115.869  0.00 97.00      PROA   
ATOM   3308  CB  MET P 211     -13.990-136.630 114.942  0.00 97.00      PROA   
ATOM   3309  HB1 MET P 211     -13.720-137.172 115.875  0.00 97.00      PROA   
ATOM   3310  HB2 MET P 211     -13.180-136.795 114.196  0.00 97.00      PROA   
ATOM   3311  CG  MET P 211     -15.298-137.240 114.403  0.00 97.00      PROA   
ATOM   3312  HG1 MET P 211     -15.712-136.576 113.615  0.00 97.00      PROA   
ATOM   3313  HG2 MET P 211     -16.029-137.241 115.240  0.00 97.00      PROA   
ATOM   3314  SD  MET P 211     -15.137-138.924 113.723  0.00 97.00      PROA   
ATOM   3315  CE  MET P 211     -14.667-139.777 115.255  0.00 97.00      PROA   
ATOM   3316  HE1 MET P 211     -15.410-139.585 116.057  0.00 97.00      PROA   
ATOM   3317  HE2 MET P 211     -13.671-139.444 115.617  0.00 97.00      PROA   
ATOM   3318  HE3 MET P 211     -14.619-140.874 115.091  0.00 97.00      PROA   
ATOM   3319  C   MET P 211     -12.860-134.670 115.986  0.00 97.00      PROA   
ATOM   3320  O   MET P 211     -11.756-135.069 115.624  0.00 97.00      PROA   
ATOM   3321  N   GLY P 212     -13.014-133.854 117.068  0.00 97.00      PROA   
ATOM   3322  HN  GLY P 212     -13.926-133.637 117.413  0.00 97.00      PROA   
ATOM   3323  CA  GLY P 212     -11.922-133.230 117.811  0.00 97.00      PROA   
ATOM   3324  HA1 GLY P 212     -11.541-133.959 118.510  0.00 97.00      PROA   
ATOM   3325  HA2 GLY P 212     -12.345-132.373 118.308  0.00 97.00      PROA   
ATOM   3326  C   GLY P 212     -10.784-132.703 116.963  0.00 97.00      PROA   
ATOM   3327  O   GLY P 212     -10.961-131.844 116.102  0.00 97.00      PROA   
ATOM   3328  N   SER P 213      -9.567-133.237 117.203  0.00 97.00      PROA   
ATOM   3329  HN  SER P 213      -9.472-133.893 117.948  0.00 97.00      PROA   
ATOM   3330  CA  SER P 213      -8.356-132.888 116.477  0.00 97.00      PROA   
ATOM   3331  HA  SER P 213      -8.377-131.821 116.297  0.00 97.00      PROA   
ATOM   3332  CB  SER P 213      -7.095-133.194 117.341  0.00 97.00      PROA   
ATOM   3333  HB1 SER P 213      -7.017-134.286 117.528  0.00 97.00      PROA   
ATOM   3334  HB2 SER P 213      -7.208-132.685 118.322  0.00 97.00      PROA   
ATOM   3335  OG  SER P 213      -5.884-132.723 116.750  0.00 97.00      PROA   
ATOM   3336  HG1 SER P 213      -5.864-133.107 115.866  0.00 97.00      PROA   
ATOM   3337  C   SER P 213      -8.230-133.578 115.109  0.00 97.00      PROA   
ATOM   3338  O   SER P 213      -7.123-133.843 114.639  0.00 97.00      PROA   
ATOM   3339  N   LYS P 214      -9.341-133.874 114.395  0.00 97.00      PROA   
ATOM   3340  HN  LYS P 214     -10.253-133.753 114.780  0.00 97.00      PROA   
ATOM   3341  CA  LYS P 214      -9.234-134.265 113.000  0.00 97.00      PROA   
ATOM   3342  HA  LYS P 214      -8.399-133.716 112.584  0.00 97.00      PROA   
ATOM   3343  CB  LYS P 214      -8.906-135.762 112.764  0.00 97.00      PROA   
ATOM   3344  HB1 LYS P 214      -7.859-135.920 113.113  0.00 97.00      PROA   
ATOM   3345  HB2 LYS P 214      -8.923-135.986 111.675  0.00 97.00      PROA   
ATOM   3346  CG  LYS P 214      -9.815-136.753 113.510  0.00 97.00      PROA   
ATOM   3347  HG1 LYS P 214     -10.876-136.484 113.311  0.00 97.00      PROA   
ATOM   3348  HG2 LYS P 214      -9.648-136.661 114.605  0.00 97.00      PROA   
ATOM   3349  CD  LYS P 214      -9.608-138.214 113.067  0.00 97.00      PROA   
ATOM   3350  HD1 LYS P 214      -9.895-138.282 111.992  0.00 97.00      PROA   
ATOM   3351  HD2 LYS P 214     -10.311-138.855 113.645  0.00 97.00      PROA   
ATOM   3352  CE  LYS P 214      -8.170-138.729 113.245  0.00 97.00      PROA   
ATOM   3353  HE1 LYS P 214      -7.886-138.730 114.318  0.00 97.00      PROA   
ATOM   3354  HE2 LYS P 214      -7.446-138.105 112.680  0.00 97.00      PROA   
ATOM   3355  NZ  LYS P 214      -8.049-140.116 112.734  0.00 97.00      PROA   
ATOM   3356  HZ1 LYS P 214      -8.276-140.123 111.719  0.00 97.00      PROA   
ATOM   3357  HZ2 LYS P 214      -8.718-140.730 113.239  0.00 97.00      PROA   
ATOM   3358  HZ3 LYS P 214      -7.079-140.463 112.872  0.00 97.00      PROA   
ATOM   3359  C   LYS P 214     -10.412-133.852 112.140  0.00 97.00      PROA   
ATOM   3360  O   LYS P 214     -11.579-133.982 112.501  0.00 97.00      PROA   
ATOM   3361  N   THR P 215     -10.092-133.350 110.925  0.00 97.00      PROA   
ATOM   3362  HN  THR P 215      -9.138-133.185 110.681  0.00 97.00      PROA   
ATOM   3363  CA  THR P 215     -11.010-133.110 109.830  0.00 97.00      PROA   
ATOM   3364  HA  THR P 215     -11.804-132.474 110.195  0.00 97.00      PROA   
ATOM   3365  CB  THR P 215     -10.316-132.429 108.653  0.00 97.00      PROA   
ATOM   3366  HB  THR P 215     -10.934-132.460 107.725  0.00 97.00      PROA   
ATOM   3367  OG1 THR P 215      -9.053-133.036 108.392  0.00 97.00      PROA   
ATOM   3368  HG1 THR P 215      -9.241-133.936 108.121  0.00 97.00      PROA   
ATOM   3369  CG2 THR P 215     -10.052-130.951 108.989  0.00 97.00      PROA   
ATOM   3370 HG21 THR P 215      -9.473-130.858 109.931  0.00 97.00      PROA   
ATOM   3371 HG22 THR P 215     -11.007-130.398 109.094  0.00 97.00      PROA   
ATOM   3372 HG23 THR P 215      -9.462-130.484 108.171  0.00 97.00      PROA   
ATOM   3373  C   THR P 215     -11.651-134.378 109.297  0.00 97.00      PROA   
ATOM   3374  O   THR P 215     -10.984-135.391 109.098  0.00 97.00      PROA   
ATOM   3375  N   LEU P 216     -12.963-134.312 108.980  0.00 97.00      PROA   
ATOM   3376  HN  LEU P 216     -13.518-133.527 109.247  0.00 97.00      PROA   
ATOM   3377  CA  LEU P 216     -13.622-135.274 108.119  0.00 97.00      PROA   
ATOM   3378  HA  LEU P 216     -13.088-136.212 108.163  0.00 97.00      PROA   
ATOM   3379  CB  LEU P 216     -15.091-135.521 108.540  0.00 97.00      PROA   
ATOM   3380  HB1 LEU P 216     -15.590-136.217 107.833  0.00 97.00      PROA   
ATOM   3381  HB2 LEU P 216     -15.642-134.557 108.514  0.00 97.00      PROA   
ATOM   3382  CG  LEU P 216     -15.234-136.126 109.960  0.00 97.00      PROA   
ATOM   3383  HG  LEU P 216     -14.790-135.414 110.695  0.00 97.00      PROA   
ATOM   3384  CD1 LEU P 216     -16.715-136.306 110.335  0.00 97.00      PROA   
ATOM   3385 HD11 LEU P 216     -17.201-137.024 109.641  0.00 97.00      PROA   
ATOM   3386 HD12 LEU P 216     -17.247-135.335 110.277  0.00 97.00      PROA   
ATOM   3387 HD13 LEU P 216     -16.803-136.702 111.368  0.00 97.00      PROA   
ATOM   3388  CD2 LEU P 216     -14.491-137.468 110.095  0.00 97.00      PROA   
ATOM   3389 HD21 LEU P 216     -13.399-137.339 109.948  0.00 97.00      PROA   
ATOM   3390 HD22 LEU P 216     -14.875-138.195 109.348  0.00 97.00      PROA   
ATOM   3391 HD23 LEU P 216     -14.654-137.889 111.106  0.00 97.00      PROA   
ATOM   3392  C   LEU P 216     -13.513-134.791 106.685  0.00 97.00      PROA   
ATOM   3393  O   LEU P 216     -12.927-133.742 106.427  0.00 97.00      PROA   
ATOM   3394  N   ARG P 217     -14.032-135.567 105.698  0.00 97.00      PROA   
ATOM   3395  HN  ARG P 217     -14.479-136.431 105.919  0.00 97.00      PROA   
ATOM   3396  CA  ARG P 217     -13.968-135.215 104.285  0.00 97.00      PROA   
ATOM   3397  HA  ARG P 217     -12.957-134.888 104.080  0.00 97.00      PROA   
ATOM   3398  CB  ARG P 217     -14.270-136.406 103.335  0.00 97.00      PROA   
ATOM   3399  HB1 ARG P 217     -14.305-136.030 102.286  0.00 97.00      PROA   
ATOM   3400  HB2 ARG P 217     -15.273-136.818 103.583  0.00 97.00      PROA   
ATOM   3401  CG  ARG P 217     -13.231-137.543 103.352  0.00 97.00      PROA   
ATOM   3402  HG1 ARG P 217     -13.147-137.962 104.379  0.00 97.00      PROA   
ATOM   3403  HG2 ARG P 217     -12.238-137.124 103.073  0.00 97.00      PROA   
ATOM   3404  CD  ARG P 217     -13.618-138.672 102.381  0.00 97.00      PROA   
ATOM   3405  HD1 ARG P 217     -13.788-138.289 101.350  0.00 97.00      PROA   
ATOM   3406  HD2 ARG P 217     -14.554-139.161 102.727  0.00 97.00      PROA   
ATOM   3407  NE  ARG P 217     -12.544-139.716 102.381  0.00 97.00      PROA   
ATOM   3408  HE  ARG P 217     -12.643-140.510 102.972  0.00 97.00      PROA   
ATOM   3409  CZ  ARG P 217     -11.454-139.686 101.584  0.00 97.00      PROA   
ATOM   3410  NH1 ARG P 217     -11.187-138.661 100.760  0.00 97.00      PROA   
ATOM   3411 HH11 ARG P 217     -11.788-137.869 100.777  0.00 97.00      PROA   
ATOM   3412 HH12 ARG P 217     -10.365-138.693 100.196  0.00 97.00      PROA   
ATOM   3413  NH2 ARG P 217     -10.601-140.726 101.614  0.00 97.00      PROA   
ATOM   3414 HH21 ARG P 217     -10.791-141.493 102.219  0.00 97.00      PROA   
ATOM   3415 HH22 ARG P 217      -9.812-140.722 101.006  0.00 97.00      PROA   
ATOM   3416  C   ARG P 217     -14.878-134.057 103.895  0.00 97.00      PROA   
ATOM   3417  O   ARG P 217     -15.918-134.239 103.263  0.00 97.00      PROA   
ATOM   3418  N   GLY P 218     -14.464-132.823 104.260  0.00 97.00      PROA   
ATOM   3419  HN  GLY P 218     -13.681-132.767 104.877  0.00 97.00      PROA   
ATOM   3420  CA  GLY P 218     -15.017-131.557 103.820  0.00 97.00      PROA   
ATOM   3421  HA1 GLY P 218     -14.405-130.783 104.259  0.00 97.00      PROA   
ATOM   3422  HA2 GLY P 218     -16.048-131.516 104.137  0.00 97.00      PROA   
ATOM   3423  C   GLY P 218     -14.972-131.337 102.333  0.00 97.00      PROA   
ATOM   3424  O   GLY P 218     -14.239-132.007 101.608  0.00 97.00      PROA   
ATOM   3425  N   ARG P 219     -15.749-130.331 101.878  0.00 97.00      PROA   
ATOM   3426  HN  ARG P 219     -16.313-129.808 102.513  0.00 97.00      PROA   
ATOM   3427  CA  ARG P 219     -15.846-129.910 100.502  0.00 97.00      PROA   
ATOM   3428  HA  ARG P 219     -14.913-129.427 100.253  0.00 97.00      PROA   
ATOM   3429  CB  ARG P 219     -16.131-131.056  99.465  0.00 97.00      PROA   
ATOM   3430  HB1 ARG P 219     -15.218-131.690  99.418  0.00 97.00      PROA   
ATOM   3431  HB2 ARG P 219     -16.244-130.635  98.446  0.00 97.00      PROA   
ATOM   3432  CG  ARG P 219     -17.303-132.009  99.804  0.00 97.00      PROA   
ATOM   3433  HG1 ARG P 219     -18.244-131.432  99.937  0.00 97.00      PROA   
ATOM   3434  HG2 ARG P 219     -17.078-132.505 100.772  0.00 97.00      PROA   
ATOM   3435  CD  ARG P 219     -17.551-133.126  98.777  0.00 97.00      PROA   
ATOM   3436  HD1 ARG P 219     -18.261-133.873  99.206  0.00 97.00      PROA   
ATOM   3437  HD2 ARG P 219     -16.601-133.626  98.492  0.00 97.00      PROA   
ATOM   3438  NE  ARG P 219     -18.169-132.483  97.576  0.00 97.00      PROA   
ATOM   3439  HE  ARG P 219     -18.205-131.483  97.525  0.00 97.00      PROA   
ATOM   3440  CZ  ARG P 219     -19.010-133.100  96.728  0.00 97.00      PROA   
ATOM   3441  NH1 ARG P 219     -18.927-134.413  96.530  0.00 97.00      PROA   
ATOM   3442 HH11 ARG P 219     -18.104-134.826  96.900  0.00 97.00      PROA   
ATOM   3443 HH12 ARG P 219     -19.430-134.799  95.762  0.00 97.00      PROA   
ATOM   3444  NH2 ARG P 219     -19.913-132.369  96.055  0.00 97.00      PROA   
ATOM   3445 HH21 ARG P 219     -20.704-132.813  95.651  0.00 97.00      PROA   
ATOM   3446 HH22 ARG P 219     -19.945-131.382  96.237  0.00 97.00      PROA   
ATOM   3447  C   ARG P 219     -16.906-128.834 100.527  0.00 97.00      PROA   
ATOM   3448  O   ARG P 219     -16.944-128.010 101.438  0.00 97.00      PROA   
ATOM   3449  N   ASP P 220     -17.818-128.835  99.540  0.00 97.00      PROA   
ATOM   3450  HN  ASP P 220     -17.697-129.425  98.741  0.00 97.00      PROA   
ATOM   3451  CA  ASP P 220     -19.089-128.155  99.496  0.00 97.00      PROA   
ATOM   3452  HA  ASP P 220     -18.978-127.159  99.906  0.00 97.00      PROA   
ATOM   3453  CB  ASP P 220     -19.550-128.046  98.003  0.00 97.00      PROA   
ATOM   3454  HB1 ASP P 220     -18.886-127.304  97.505  0.00 97.00      PROA   
ATOM   3455  HB2 ASP P 220     -20.586-127.669  97.916  0.00 97.00      PROA   
ATOM   3456  CG  ASP P 220     -19.391-129.339  97.191  0.00 97.00      PROA   
ATOM   3457  OD1 ASP P 220     -20.397-129.776  96.580  0.00 97.00      PROA   
ATOM   3458  OD2 ASP P 220     -18.250-129.856  97.098  0.00 97.00      PROA   
ATOM   3459  C   ASP P 220     -20.100-128.925 100.356  0.00 97.00      PROA   
ATOM   3460  O   ASP P 220     -21.144-129.381  99.893  0.00 97.00      PROA   
ATOM   3461  N   THR P 221     -19.791-129.115 101.661  0.00 97.00      PROA   
ATOM   3462  HN  THR P 221     -18.940-128.749 102.036  0.00 97.00      PROA   
ATOM   3463  CA  THR P 221     -20.534-130.014 102.530  0.00 97.00      PROA   
ATOM   3464  HA  THR P 221     -20.802-130.853 101.903  0.00 97.00      PROA   
ATOM   3465  CB  THR P 221     -19.693-130.629 103.651  0.00 97.00      PROA   
ATOM   3466  HB  THR P 221     -20.313-130.971 104.513  0.00 97.00      PROA   
ATOM   3467  OG1 THR P 221     -18.693-129.729 104.108  0.00 97.00      PROA   
ATOM   3468  HG1 THR P 221     -19.167-129.038 104.582  0.00 97.00      PROA   
ATOM   3469  CG2 THR P 221     -18.949-131.847 103.082  0.00 97.00      PROA   
ATOM   3470 HG21 THR P 221     -18.273-131.519 102.268  0.00 97.00      PROA   
ATOM   3471 HG22 THR P 221     -19.658-132.596 102.675  0.00 97.00      PROA   
ATOM   3472 HG23 THR P 221     -18.331-132.326 103.871  0.00 97.00      PROA   
ATOM   3473  C   THR P 221     -21.866-129.495 103.061  0.00 97.00      PROA   
ATOM   3474  O   THR P 221     -22.026-128.345 103.465  0.00 97.00      PROA   
ATOM   3475  N   SER P 222     -22.868-130.403 103.073  0.00 97.00      PROA   
ATOM   3476  HN  SER P 222     -22.728-131.294 102.649  0.00 97.00      PROA   
ATOM   3477  CA  SER P 222     -24.205-130.202 103.596  0.00 97.00      PROA   
ATOM   3478  HA  SER P 222     -24.525-129.203 103.331  0.00 97.00      PROA   
ATOM   3479  CB  SER P 222     -25.188-131.241 103.001  0.00 97.00      PROA   
ATOM   3480  HB1 SER P 222     -26.242-130.994 103.249  0.00 97.00      PROA   
ATOM   3481  HB2 SER P 222     -24.956-132.250 103.410  0.00 97.00      PROA   
ATOM   3482  OG  SER P 222     -25.039-131.314 101.585  0.00 97.00      PROA   
ATOM   3483  HG1 SER P 222     -24.961-130.414 101.256  0.00 97.00      PROA   
ATOM   3484  C   SER P 222     -24.226-130.332 105.112  0.00 97.00      PROA   
ATOM   3485  O   SER P 222     -23.222-130.672 105.733  0.00 97.00      PROA   
ATOM   3486  N   SER P 223     -25.392-130.047 105.746  0.00 97.00      PROA   
ATOM   3487  HN  SER P 223     -26.188-129.726 105.236  0.00 97.00      PROA   
ATOM   3488  CA  SER P 223     -25.597-129.976 107.185  0.00 97.00      PROA   
ATOM   3489  HA  SER P 223     -24.986-129.176 107.563  0.00 97.00      PROA   
ATOM   3490  CB  SER P 223     -27.078-129.662 107.491  0.00 97.00      PROA   
ATOM   3491  HB1 SER P 223     -27.220-129.434 108.570  0.00 97.00      PROA   
ATOM   3492  HB2 SER P 223     -27.719-130.531 107.227  0.00 97.00      PROA   
ATOM   3493  OG  SER P 223     -27.519-128.548 106.721  0.00 97.00      PROA   
ATOM   3494  HG1 SER P 223     -27.087-127.771 107.087  0.00 97.00      PROA   
ATOM   3495  C   SER P 223     -25.231-131.208 107.986  0.00 97.00      PROA   
ATOM   3496  O   SER P 223     -24.687-131.085 109.083  0.00 97.00      PROA   
ATOM   3497  N   GLU P 224     -25.526-132.416 107.462  0.00 97.00      PROA   
ATOM   3498  HN  GLU P 224     -25.894-132.490 106.541  0.00 97.00      PROA   
ATOM   3499  CA  GLU P 224     -25.390-133.658 108.191  0.00 97.00      PROA   
ATOM   3500  HA  GLU P 224     -24.900-133.476 109.139  0.00 97.00      PROA   
ATOM   3501  CB  GLU P 224     -26.754-134.340 108.492  0.00 97.00      PROA   
ATOM   3502  HB1 GLU P 224     -26.551-135.384 108.823  0.00 97.00      PROA   
ATOM   3503  HB2 GLU P 224     -27.364-134.410 107.565  0.00 97.00      PROA   
ATOM   3504  CG  GLU P 224     -27.580-133.650 109.603  0.00 97.00      PROA   
ATOM   3505  HG1 GLU P 224     -28.234-132.856 109.190  0.00 97.00      PROA   
ATOM   3506  HG2 GLU P 224     -26.907-133.199 110.363  0.00 97.00      PROA   
ATOM   3507  CD  GLU P 224     -28.429-134.692 110.322  0.00 97.00      PROA   
ATOM   3508  OE1 GLU P 224     -27.814-135.594 110.946  0.00 97.00      PROA   
ATOM   3509  OE2 GLU P 224     -29.680-134.617 110.241  0.00 97.00      PROA   
ATOM   3510  C   GLU P 224     -24.515-134.635 107.436  0.00 97.00      PROA   
ATOM   3511  O   GLU P 224     -24.238-134.486 106.247  0.00 97.00      PROA   
ATOM   3512  N   TYR P 225     -24.073-135.686 108.161  0.00 97.00      PROA   
ATOM   3513  HN  TYR P 225     -24.336-135.769 109.119  0.00 97.00      PROA   
ATOM   3514  CA  TYR P 225     -23.336-136.817 107.648  0.00 97.00      PROA   
ATOM   3515  HA  TYR P 225     -23.359-136.806 106.567  0.00 97.00      PROA   
ATOM   3516  CB  TYR P 225     -21.857-136.843 108.165  0.00 97.00      PROA   
ATOM   3517  HB1 TYR P 225     -21.381-135.865 107.934  0.00 97.00      PROA   
ATOM   3518  HB2 TYR P 225     -21.291-137.632 107.625  0.00 97.00      PROA   
ATOM   3519  CG  TYR P 225     -21.720-137.089 109.658  0.00 97.00      PROA   
ATOM   3520  CD1 TYR P 225     -21.340-138.354 110.147  0.00 97.00      PROA   
ATOM   3521  HD1 TYR P 225     -21.149-139.161 109.454  0.00 97.00      PROA   
ATOM   3522  CE1 TYR P 225     -21.232-138.587 111.524  0.00 97.00      PROA   
ATOM   3523  HE1 TYR P 225     -20.948-139.565 111.885  0.00 97.00      PROA   
ATOM   3524  CZ  TYR P 225     -21.516-137.560 112.432  0.00 97.00      PROA   
ATOM   3525  OH  TYR P 225     -21.458-137.800 113.821  0.00 97.00      PROA   
ATOM   3526  HH  TYR P 225     -21.084-138.673 113.958  0.00 97.00      PROA   
ATOM   3527  CD2 TYR P 225     -21.955-136.054 110.583  0.00 97.00      PROA   
ATOM   3528  HD2 TYR P 225     -22.234-135.072 110.232  0.00 97.00      PROA   
ATOM   3529  CE2 TYR P 225     -21.869-136.292 111.960  0.00 97.00      PROA   
ATOM   3530  HE2 TYR P 225     -22.088-135.500 112.660  0.00 97.00      PROA   
ATOM   3531  C   TYR P 225     -24.148-137.998 108.149  0.00 97.00      PROA   
ATOM   3532  O   TYR P 225     -24.946-137.841 109.071  0.00 97.00      PROA   
ATOM   3533  N   GLN P 226     -23.992-139.213 107.563  0.00 97.00      PROA   
ATOM   3534  HN  GLN P 226     -23.367-139.361 106.800  0.00 97.00      PROA   
ATOM   3535  CA  GLN P 226     -24.708-140.376 108.063  0.00 97.00      PROA   
ATOM   3536  HA  GLN P 226     -25.007-140.149 109.073  0.00 97.00      PROA   
ATOM   3537  CB  GLN P 226     -25.998-140.746 107.270  0.00 97.00      PROA   
ATOM   3538  HB1 GLN P 226     -26.211-141.835 107.354  0.00 97.00      PROA   
ATOM   3539  HB2 GLN P 226     -25.831-140.534 106.191  0.00 97.00      PROA   
ATOM   3540  CG  GLN P 226     -27.272-140.010 107.752  0.00 97.00      PROA   
ATOM   3541  HG1 GLN P 226     -28.168-140.408 107.233  0.00 97.00      PROA   
ATOM   3542  HG2 GLN P 226     -27.175-138.926 107.524  0.00 97.00      PROA   
ATOM   3543  CD  GLN P 226     -27.467-140.201 109.263  0.00 97.00      PROA   
ATOM   3544  OE1 GLN P 226     -27.151-141.262 109.816  0.00 97.00      PROA   
ATOM   3545  NE2 GLN P 226     -27.956-139.135 109.955  0.00 97.00      PROA   
ATOM   3546 HE21 GLN P 226     -27.855-139.152 110.949  0.00 97.00      PROA   
ATOM   3547 HE22 GLN P 226     -28.150-138.271 109.496  0.00 97.00      PROA   
ATOM   3548  C   GLN P 226     -23.820-141.566 108.290  0.00 97.00      PROA   
ATOM   3549  O   GLN P 226     -22.741-141.695 107.717  0.00 97.00      PROA   
ATOM   3550  N   ILE P 227     -24.272-142.443 109.221  0.00 97.00      PROA   
ATOM   3551  HN  ILE P 227     -25.182-142.322 109.614  0.00 97.00      PROA   
ATOM   3552  CA  ILE P 227     -23.443-143.454 109.838  0.00 97.00      PROA   
ATOM   3553  HA  ILE P 227     -22.467-143.438 109.374  0.00 97.00      PROA   
ATOM   3554  CB  ILE P 227     -23.257-143.245 111.344  0.00 97.00      PROA   
ATOM   3555  HB  ILE P 227     -24.103-143.692 111.915  0.00 97.00      PROA   
ATOM   3556  CG2 ILE P 227     -21.945-143.953 111.745  0.00 97.00      PROA   
ATOM   3557 HG21 ILE P 227     -21.079-143.484 111.233  0.00 97.00      PROA   
ATOM   3558 HG22 ILE P 227     -21.968-145.029 111.481  0.00 97.00      PROA   
ATOM   3559 HG23 ILE P 227     -21.774-143.872 112.836  0.00 97.00      PROA   
ATOM   3560  CG1 ILE P 227     -23.227-141.738 111.727  0.00 97.00      PROA   
ATOM   3561 HG11 ILE P 227     -24.184-141.250 111.439  0.00 97.00      PROA   
ATOM   3562 HG12 ILE P 227     -22.406-141.245 111.162  0.00 97.00      PROA   
ATOM   3563  CD  ILE P 227     -23.037-141.495 113.230  0.00 97.00      PROA   
ATOM   3564  HD1 ILE P 227     -22.015-141.785 113.555  0.00 97.00      PROA   
ATOM   3565  HD2 ILE P 227     -23.774-142.089 113.811  0.00 97.00      PROA   
ATOM   3566  HD3 ILE P 227     -23.186-140.421 113.469  0.00 97.00      PROA   
ATOM   3567  C   ILE P 227     -24.075-144.802 109.567  0.00 97.00      PROA   
ATOM   3568  O   ILE P 227     -25.253-145.024 109.833  0.00 97.00      PROA   
ATOM   3569  N   LEU P 228     -23.292-145.746 109.006  0.00 97.00      PROA   
ATOM   3570  HN  LEU P 228     -22.333-145.554 108.811  0.00 97.00      PROA   
ATOM   3571  CA  LEU P 228     -23.800-146.987 108.453  0.00 97.00      PROA   
ATOM   3572  HA  LEU P 228     -24.851-146.881 108.220  0.00 97.00      PROA   
ATOM   3573  CB  LEU P 228     -23.038-147.339 107.145  0.00 97.00      PROA   
ATOM   3574  HB1 LEU P 228     -23.373-148.342 106.800  0.00 97.00      PROA   
ATOM   3575  HB2 LEU P 228     -21.946-147.398 107.346  0.00 97.00      PROA   
ATOM   3576  CG  LEU P 228     -23.269-146.365 105.952  0.00 97.00      PROA   
ATOM   3577  HG  LEU P 228     -24.364-146.156 105.893  0.00 97.00      PROA   
ATOM   3578  CD1 LEU P 228     -22.531-145.013 106.057  0.00 97.00      PROA   
ATOM   3579 HD11 LEU P 228     -21.447-145.180 106.229  0.00 97.00      PROA   
ATOM   3580 HD12 LEU P 228     -22.935-144.387 106.875  0.00 97.00      PROA   
ATOM   3581 HD13 LEU P 228     -22.650-144.441 105.113  0.00 97.00      PROA   
ATOM   3582  CD2 LEU P 228     -22.863-147.040 104.629  0.00 97.00      PROA   
ATOM   3583 HD21 LEU P 228     -23.421-147.988 104.485  0.00 97.00      PROA   
ATOM   3584 HD22 LEU P 228     -21.774-147.262 104.637  0.00 97.00      PROA   
ATOM   3585 HD23 LEU P 228     -23.078-146.367 103.772  0.00 97.00      PROA   
ATOM   3586  C   LEU P 228     -23.675-148.119 109.461  0.00 97.00      PROA   
ATOM   3587  O   LEU P 228     -23.900-149.282 109.132  0.00 97.00      PROA   
ATOM   3588  N   THR P 229     -23.325-147.752 110.713  0.00 97.00      PROA   
ATOM   3589  HN  THR P 229     -23.249-146.773 110.870  0.00 97.00      PROA   
ATOM   3590  CA  THR P 229     -22.991-148.576 111.862  0.00 97.00      PROA   
ATOM   3591  HA  THR P 229     -23.890-148.759 112.432  0.00 97.00      PROA   
ATOM   3592  CB  THR P 229     -22.248-149.900 111.585  0.00 97.00      PROA   
ATOM   3593  HB  THR P 229     -21.506-149.734 110.771  0.00 97.00      PROA   
ATOM   3594  OG1 THR P 229     -23.169-150.898 111.172  0.00 97.00      PROA   
ATOM   3595  HG1 THR P 229     -23.595-150.539 110.389  0.00 97.00      PROA   
ATOM   3596  CG2 THR P 229     -21.504-150.504 112.800  0.00 97.00      PROA   
ATOM   3597 HG21 THR P 229     -22.200-150.722 113.632  0.00 97.00      PROA   
ATOM   3598 HG22 THR P 229     -20.704-149.841 113.174  0.00 97.00      PROA   
ATOM   3599 HG23 THR P 229     -21.028-151.463 112.500  0.00 97.00      PROA   
ATOM   3600  C   THR P 229     -22.097-147.656 112.644  0.00 97.00      PROA   
ATOM   3601  O   THR P 229     -20.915-147.548 112.327  0.00 97.00      PROA   
ATOM   3602  N   ALA P 230     -22.614-146.920 113.661  0.00 97.00      PROA   
ATOM   3603  HN  ALA P 230     -23.590-146.894 113.873  0.00 97.00      PROA   
ATOM   3604  CA  ALA P 230     -21.752-146.157 114.549  0.00 97.00      PROA   
ATOM   3605  HA  ALA P 230     -21.074-145.592 113.929  0.00 97.00      PROA   
ATOM   3606  CB  ALA P 230     -22.525-145.167 115.438  0.00 97.00      PROA   
ATOM   3607  HB1 ALA P 230     -23.233-145.703 116.107  0.00 97.00      PROA   
ATOM   3608  HB2 ALA P 230     -23.103-144.464 114.798  0.00 97.00      PROA   
ATOM   3609  HB3 ALA P 230     -21.826-144.564 116.053  0.00 97.00      PROA   
ATOM   3610  C   ALA P 230     -20.913-147.078 115.406  0.00 97.00      PROA   
ATOM   3611  O   ALA P 230     -21.386-148.118 115.831  0.00 97.00      PROA   
ATOM   3612  N   ARG P 231     -19.635-146.733 115.651  0.00 97.00      PROA   
ATOM   3613  HN  ARG P 231     -19.281-145.880 115.268  0.00 97.00      PROA   
ATOM   3614  CA  ARG P 231     -18.646-147.652 116.170  0.00 97.00      PROA   
ATOM   3615  HA  ARG P 231     -19.115-148.591 116.421  0.00 97.00      PROA   
ATOM   3616  CB  ARG P 231     -17.565-147.945 115.098  0.00 97.00      PROA   
ATOM   3617  HB1 ARG P 231     -16.732-148.501 115.565  0.00 97.00      PROA   
ATOM   3618  HB2 ARG P 231     -17.146-146.992 114.711  0.00 97.00      PROA   
ATOM   3619  CG  ARG P 231     -18.107-148.778 113.919  0.00 97.00      PROA   
ATOM   3620  HG1 ARG P 231     -18.638-148.085 113.233  0.00 97.00      PROA   
ATOM   3621  HG2 ARG P 231     -18.866-149.487 114.313  0.00 97.00      PROA   
ATOM   3622  CD  ARG P 231     -17.051-149.551 113.094  0.00 97.00      PROA   
ATOM   3623  HD1 ARG P 231     -16.325-148.823 112.671  0.00 97.00      PROA   
ATOM   3624  HD2 ARG P 231     -17.522-150.120 112.267  0.00 97.00      PROA   
ATOM   3625  NE  ARG P 231     -16.258-150.499 113.941  0.00 97.00      PROA   
ATOM   3626  HE  ARG P 231     -15.322-150.205 114.147  0.00 97.00      PROA   
ATOM   3627  CZ  ARG P 231     -16.808-151.214 114.936  0.00 97.00      PROA   
ATOM   3628  NH1 ARG P 231     -17.935-151.908 114.790  0.00 97.00      PROA   
ATOM   3629 HH11 ARG P 231     -18.376-151.924 113.904  0.00 97.00      PROA   
ATOM   3630 HH12 ARG P 231     -18.311-152.323 115.622  0.00 97.00      PROA   
ATOM   3631  NH2 ARG P 231     -16.256-151.158 116.157  0.00 97.00      PROA   
ATOM   3632 HH21 ARG P 231     -15.509-150.498 116.265  0.00 97.00      PROA   
ATOM   3633 HH22 ARG P 231     -16.879-151.319 116.922  0.00 97.00      PROA   
ATOM   3634  C   ARG P 231     -17.958-147.185 117.432  0.00 97.00      PROA   
ATOM   3635  O   ARG P 231     -17.959-146.017 117.793  0.00 97.00      PROA   
ATOM   3636  N   ARG P 232     -17.300-148.125 118.135  0.00 97.00      PROA   
ATOM   3637  HN  ARG P 232     -17.457-149.092 117.925  0.00 97.00      PROA   
ATOM   3638  CA  ARG P 232     -16.376-147.877 119.226  0.00 97.00      PROA   
ATOM   3639  HA  ARG P 232     -16.952-147.498 120.057  0.00 97.00      PROA   
ATOM   3640  CB  ARG P 232     -15.725-149.228 119.605  0.00 97.00      PROA   
ATOM   3641  HB1 ARG P 232     -14.678-149.106 119.951  0.00 97.00      PROA   
ATOM   3642  HB2 ARG P 232     -15.673-149.841 118.677  0.00 97.00      PROA   
ATOM   3643  CG  ARG P 232     -16.546-150.000 120.653  0.00 97.00      PROA   
ATOM   3644  HG1 ARG P 232     -16.466-151.094 120.458  0.00 97.00      PROA   
ATOM   3645  HG2 ARG P 232     -17.614-149.735 120.516  0.00 97.00      PROA   
ATOM   3646  CD  ARG P 232     -16.111-149.689 122.090  0.00 97.00      PROA   
ATOM   3647  HD1 ARG P 232     -16.806-150.118 122.839  0.00 97.00      PROA   
ATOM   3648  HD2 ARG P 232     -16.032-148.590 122.247  0.00 97.00      PROA   
ATOM   3649  NE  ARG P 232     -14.797-150.386 122.243  0.00 97.00      PROA   
ATOM   3650  HE  ARG P 232     -14.733-151.296 121.843  0.00 97.00      PROA   
ATOM   3651  CZ  ARG P 232     -13.622-149.779 122.508  0.00 97.00      PROA   
ATOM   3652  NH1 ARG P 232     -13.538-148.536 123.003  0.00 97.00      PROA   
ATOM   3653 HH11 ARG P 232     -14.375-148.021 123.149  0.00 97.00      PROA   
ATOM   3654 HH12 ARG P 232     -12.640-148.133 123.156  0.00 97.00      PROA   
ATOM   3655  NH2 ARG P 232     -12.490-150.450 122.225  0.00 97.00      PROA   
ATOM   3656 HH21 ARG P 232     -12.561-151.322 121.748  0.00 97.00      PROA   
ATOM   3657 HH22 ARG P 232     -11.616-149.988 122.344  0.00 97.00      PROA   
ATOM   3658  C   ARG P 232     -15.288-146.845 118.964  0.00 97.00      PROA   
ATOM   3659  O   ARG P 232     -14.991-146.012 119.813  0.00 97.00      PROA   
ATOM   3660  N   GLU P 233     -14.690-146.867 117.765  0.00 97.00      PROA   
ATOM   3661  HN  GLU P 233     -14.843-147.650 117.160  0.00 97.00      PROA   
ATOM   3662  CA  GLU P 233     -13.715-145.933 117.261  0.00 97.00      PROA   
ATOM   3663  HA  GLU P 233     -13.022-145.722 118.062  0.00 97.00      PROA   
ATOM   3664  CB  GLU P 233     -12.904-146.601 116.113  0.00 97.00      PROA   
ATOM   3665  HB1 GLU P 233     -12.189-147.327 116.562  0.00 97.00      PROA   
ATOM   3666  HB2 GLU P 233     -12.295-145.820 115.608  0.00 97.00      PROA   
ATOM   3667  CG  GLU P 233     -13.761-147.328 115.043  0.00 97.00      PROA   
ATOM   3668  HG1 GLU P 233     -13.231-147.260 114.068  0.00 97.00      PROA   
ATOM   3669  HG2 GLU P 233     -14.741-146.826 114.929  0.00 97.00      PROA   
ATOM   3670  CD  GLU P 233     -13.983-148.820 115.318  0.00 97.00      PROA   
ATOM   3671  OE1 GLU P 233     -14.442-149.178 116.429  0.00 97.00      PROA   
ATOM   3672  OE2 GLU P 233     -13.723-149.632 114.393  0.00 97.00      PROA   
ATOM   3673  C   GLU P 233     -14.291-144.575 116.873  0.00 97.00      PROA   
ATOM   3674  O   GLU P 233     -13.553-143.596 116.759  0.00 97.00      PROA   
ATOM   3675  N   ASP P 234     -15.634-144.463 116.728  0.00 97.00      PROA   
ATOM   3676  HN  ASP P 234     -16.215-145.273 116.719  0.00 97.00      PROA   
ATOM   3677  CA  ASP P 234     -16.343-143.207 116.547  0.00 97.00      PROA   
ATOM   3678  HA  ASP P 234     -15.790-142.601 115.843  0.00 97.00      PROA   
ATOM   3679  CB  ASP P 234     -17.791-143.412 116.003  0.00 97.00      PROA   
ATOM   3680  HB1 ASP P 234     -18.278-142.433 115.829  0.00 97.00      PROA   
ATOM   3681  HB2 ASP P 234     -18.407-143.954 116.748  0.00 97.00      PROA   
ATOM   3682  CG  ASP P 234     -17.888-144.174 114.679  0.00 97.00      PROA   
ATOM   3683  OD1 ASP P 234     -16.852-144.534 114.066  0.00 97.00      PROA   
ATOM   3684  OD2 ASP P 234     -19.055-144.385 114.256  0.00 97.00      PROA   
ATOM   3685  C   ASP P 234     -16.473-142.437 117.866  0.00 97.00      PROA   
ATOM   3686  O   ASP P 234     -16.829-141.261 117.870  0.00 97.00      PROA   
ATOM   3687  N   SER P 235     -16.208-143.082 119.030  0.00 97.00      PROA   
ATOM   3688  HN  SER P 235     -15.893-144.028 118.994  0.00 97.00      PROA   
ATOM   3689  CA  SER P 235     -16.421-142.505 120.356  0.00 97.00      PROA   
ATOM   3690  HA  SER P 235     -17.460-142.206 120.384  0.00 97.00      PROA   
ATOM   3691  CB  SER P 235     -16.193-143.519 121.525  0.00 97.00      PROA   
ATOM   3692  HB1 SER P 235     -16.731-144.459 121.283  0.00 97.00      PROA   
ATOM   3693  HB2 SER P 235     -16.614-143.112 122.467  0.00 97.00      PROA   
ATOM   3694  OG  SER P 235     -14.823-143.855 121.748  0.00 97.00      PROA   
ATOM   3695  HG1 SER P 235     -14.320-143.071 121.500  0.00 97.00      PROA   
ATOM   3696  C   SER P 235     -15.578-141.265 120.637  0.00 97.00      PROA   
ATOM   3697  O   SER P 235     -14.361-141.343 120.797  0.00 97.00      PROA   
ATOM   3698  N   GLY P 236     -16.198-140.069 120.731  0.00 97.00      PROA   
ATOM   3699  HN  GLY P 236     -17.178-139.958 120.582  0.00 97.00      PROA   
ATOM   3700  CA  GLY P 236     -15.389-138.902 121.009  0.00 97.00      PROA   
ATOM   3701  HA1 GLY P 236     -14.625-138.832 120.246  0.00 97.00      PROA   
ATOM   3702  HA2 GLY P 236     -14.994-138.996 122.012  0.00 97.00      PROA   
ATOM   3703  C   GLY P 236     -16.177-137.640 120.970  0.00 97.00      PROA   
ATOM   3704  O   GLY P 236     -17.327-137.587 121.387  0.00 97.00      PROA   
ATOM   3705  N   LEU P 237     -15.534-136.564 120.473  0.00 97.00      PROA   
ATOM   3706  HN  LEU P 237     -14.617-136.645 120.093  0.00 97.00      PROA   
ATOM   3707  CA  LEU P 237     -16.057-135.225 120.507  0.00 97.00      PROA   
ATOM   3708  HA  LEU P 237     -16.996-135.203 121.041  0.00 97.00      PROA   
ATOM   3709  CB  LEU P 237     -15.066-134.249 121.179  0.00 97.00      PROA   
ATOM   3710  HB1 LEU P 237     -15.519-133.240 121.177  0.00 97.00      PROA   
ATOM   3711  HB2 LEU P 237     -14.124-134.204 120.588  0.00 97.00      PROA   
ATOM   3712  CG  LEU P 237     -14.694-134.549 122.650  0.00 97.00      PROA   
ATOM   3713  HG  LEU P 237     -14.229-135.559 122.712  0.00 97.00      PROA   
ATOM   3714  CD1 LEU P 237     -13.660-133.517 123.136  0.00 97.00      PROA   
ATOM   3715 HD11 LEU P 237     -14.087-132.494 123.057  0.00 97.00      PROA   
ATOM   3716 HD12 LEU P 237     -12.748-133.556 122.505  0.00 97.00      PROA   
ATOM   3717 HD13 LEU P 237     -13.378-133.704 124.193  0.00 97.00      PROA   
ATOM   3718  CD2 LEU P 237     -15.932-134.529 123.560  0.00 97.00      PROA   
ATOM   3719 HD21 LEU P 237     -16.642-135.322 123.257  0.00 97.00      PROA   
ATOM   3720 HD22 LEU P 237     -16.443-133.545 123.484  0.00 97.00      PROA   
ATOM   3721 HD23 LEU P 237     -15.649-134.700 124.619  0.00 97.00      PROA   
ATOM   3722  C   LEU P 237     -16.326-134.784 119.088  0.00 97.00      PROA   
ATOM   3723  O   LEU P 237     -15.561-135.075 118.175  0.00 97.00      PROA   
ATOM   3724  N   TYR P 238     -17.479-134.110 118.879  0.00 97.00      PROA   
ATOM   3725  HN  TYR P 238     -18.088-133.933 119.651  0.00 97.00      PROA   
ATOM   3726  CA  TYR P 238     -18.000-133.723 117.586  0.00 97.00      PROA   
ATOM   3727  HA  TYR P 238     -17.245-133.878 116.826  0.00 97.00      PROA   
ATOM   3728  CB  TYR P 238     -19.298-134.495 117.231  0.00 97.00      PROA   
ATOM   3729  HB1 TYR P 238     -19.816-134.046 116.356  0.00 97.00      PROA   
ATOM   3730  HB2 TYR P 238     -19.998-134.486 118.095  0.00 97.00      PROA   
ATOM   3731  CG  TYR P 238     -18.977-135.925 116.899  0.00 97.00      PROA   
ATOM   3732  CD1 TYR P 238     -18.778-136.882 117.912  0.00 97.00      PROA   
ATOM   3733  HD1 TYR P 238     -18.843-136.586 118.949  0.00 97.00      PROA   
ATOM   3734  CE1 TYR P 238     -18.498-138.215 117.587  0.00 97.00      PROA   
ATOM   3735  HE1 TYR P 238     -18.344-138.942 118.372  0.00 97.00      PROA   
ATOM   3736  CZ  TYR P 238     -18.446-138.603 116.243  0.00 97.00      PROA   
ATOM   3737  OH  TYR P 238     -18.172-139.932 115.884  0.00 97.00      PROA   
ATOM   3738  HH  TYR P 238     -17.793-140.374 116.651  0.00 97.00      PROA   
ATOM   3739  CD2 TYR P 238     -18.917-136.332 115.556  0.00 97.00      PROA   
ATOM   3740  HD2 TYR P 238     -19.079-135.613 114.766  0.00 97.00      PROA   
ATOM   3741  CE2 TYR P 238     -18.658-137.666 115.230  0.00 97.00      PROA   
ATOM   3742  HE2 TYR P 238     -18.605-137.973 114.196  0.00 97.00      PROA   
ATOM   3743  C   TYR P 238     -18.353-132.259 117.580  0.00 97.00      PROA   
ATOM   3744  O   TYR P 238     -18.963-131.758 118.517  0.00 97.00      PROA   
ATOM   3745  N   TRP P 239     -18.011-131.529 116.495  0.00 97.00      PROA   
ATOM   3746  HN  TRP P 239     -17.476-131.916 115.749  0.00 97.00      PROA   
ATOM   3747  CA  TRP P 239     -18.430-130.150 116.363  0.00 97.00      PROA   
ATOM   3748  HA  TRP P 239     -19.363-130.016 116.896  0.00 97.00      PROA   
ATOM   3749  CB  TRP P 239     -17.404-129.131 116.941  0.00 97.00      PROA   
ATOM   3750  HB1 TRP P 239     -17.308-129.363 118.022  0.00 97.00      PROA   
ATOM   3751  HB2 TRP P 239     -17.817-128.102 116.884  0.00 97.00      PROA   
ATOM   3752  CG  TRP P 239     -16.020-129.140 116.365  0.00 97.00      PROA   
ATOM   3753  CD1 TRP P 239     -15.032-130.028 116.694  0.00 97.00      PROA   
ATOM   3754  HD1 TRP P 239     -15.169-130.858 117.365  0.00 97.00      PROA   
ATOM   3755  NE1 TRP P 239     -13.864-129.681 116.076  0.00 97.00      PROA   
ATOM   3756  HE1 TRP P 239     -12.997-130.111 116.213  0.00 97.00      PROA   
ATOM   3757  CE2 TRP P 239     -14.067-128.567 115.316  0.00 97.00      PROA   
ATOM   3758  CD2 TRP P 239     -15.422-128.188 115.471  0.00 97.00      PROA   
ATOM   3759  CE3 TRP P 239     -15.898-127.056 114.812  0.00 97.00      PROA   
ATOM   3760  HE3 TRP P 239     -16.924-126.738 114.918  0.00 97.00      PROA   
ATOM   3761  CZ3 TRP P 239     -15.023-126.353 113.981  0.00 97.00      PROA   
ATOM   3762  HZ3 TRP P 239     -15.384-125.504 113.421  0.00 97.00      PROA   
ATOM   3763  CZ2 TRP P 239     -13.196-127.858 114.504  0.00 97.00      PROA   
ATOM   3764  HZ2 TRP P 239     -12.172-128.173 114.374  0.00 97.00      PROA   
ATOM   3765  CH2 TRP P 239     -13.695-126.745 113.828  0.00 97.00      PROA   
ATOM   3766  HH2 TRP P 239     -13.055-126.196 113.152  0.00 97.00      PROA   
ATOM   3767  C   TRP P 239     -18.740-129.850 114.920  0.00 97.00      PROA   
ATOM   3768  O   TRP P 239     -18.308-130.549 114.006  0.00 97.00      PROA   
ATOM   3769  N   CYS P 240     -19.540-128.783 114.706  0.00 97.00      PROA   
ATOM   3770  HN  CYS P 240     -19.901-128.279 115.489  0.00 97.00      PROA   
ATOM   3771  CA  CYS P 240     -19.941-128.309 113.400  0.00 97.00      PROA   
ATOM   3772  HA  CYS P 240     -19.306-128.774 112.663  0.00 97.00      PROA   
ATOM   3773  CB  CYS P 240     -21.422-128.643 113.059  0.00 97.00      PROA   
ATOM   3774  HB1 CYS P 240     -21.473-129.747 112.935  0.00 97.00      PROA   
ATOM   3775  HB2 CYS P 240     -21.708-128.199 112.081  0.00 97.00      PROA   
ATOM   3776  SG  CYS P 240     -22.606-128.166 114.365  0.00 97.00      PROA   
ATOM   3777  C   CYS P 240     -19.696-126.819 113.289  0.00 97.00      PROA   
ATOM   3778  O   CYS P 240     -19.617-126.089 114.270  0.00 97.00      PROA   
ATOM   3779  N   GLU P 241     -19.530-126.329 112.046  0.00 97.00      PROA   
ATOM   3780  HN  GLU P 241     -19.560-126.933 111.254  0.00 97.00      PROA   
ATOM   3781  CA  GLU P 241     -19.170-124.956 111.780  0.00 97.00      PROA   
ATOM   3782  HA  GLU P 241     -19.166-124.387 112.699  0.00 97.00      PROA   
ATOM   3783  CB  GLU P 241     -17.738-124.893 111.207  0.00 97.00      PROA   
ATOM   3784  HB1 GLU P 241     -17.655-125.606 110.360  0.00 97.00      PROA   
ATOM   3785  HB2 GLU P 241     -17.088-125.280 112.026  0.00 97.00      PROA   
ATOM   3786  CG  GLU P 241     -17.254-123.507 110.740  0.00 97.00      PROA   
ATOM   3787  HG1 GLU P 241     -17.564-122.728 111.468  0.00 97.00      PROA   
ATOM   3788  HG2 GLU P 241     -17.675-123.261 109.743  0.00 97.00      PROA   
ATOM   3789  CD  GLU P 241     -15.737-123.446 110.649  0.00 97.00      PROA   
ATOM   3790  OE1 GLU P 241     -15.065-124.472 110.921  0.00 97.00      PROA   
ATOM   3791  OE2 GLU P 241     -15.227-122.335 110.351  0.00 97.00      PROA   
ATOM   3792  C   GLU P 241     -20.193-124.302 110.885  0.00 97.00      PROA   
ATOM   3793  O   GLU P 241     -20.758-124.935 109.995  0.00 97.00      PROA   
ATOM   3794  N   ALA P 242     -20.480-123.001 111.142  0.00 97.00      PROA   
ATOM   3795  HN  ALA P 242     -20.036-122.517 111.890  0.00 97.00      PROA   
ATOM   3796  CA  ALA P 242     -21.461-122.243 110.401  0.00 97.00      PROA   
ATOM   3797  HA  ALA P 242     -21.574-122.670 109.413  0.00 97.00      PROA   
ATOM   3798  CB  ALA P 242     -22.820-122.232 111.127  0.00 97.00      PROA   
ATOM   3799  HB1 ALA P 242     -22.717-121.783 112.138  0.00 97.00      PROA   
ATOM   3800  HB2 ALA P 242     -23.185-123.275 111.249  0.00 97.00      PROA   
ATOM   3801  HB3 ALA P 242     -23.580-121.664 110.552  0.00 97.00      PROA   
ATOM   3802  C   ALA P 242     -20.961-120.824 110.240  0.00 97.00      PROA   
ATOM   3803  O   ALA P 242     -20.336-120.261 111.135  0.00 97.00      PROA   
ATOM   3804  N   ALA P 243     -21.207-120.217 109.054  0.00 97.00      PROA   
ATOM   3805  HN  ALA P 243     -21.704-120.677 108.326  0.00 97.00      PROA   
ATOM   3806  CA  ALA P 243     -20.624-118.944 108.706  0.00 97.00      PROA   
ATOM   3807  HA  ALA P 243     -20.573-118.316 109.586  0.00 97.00      PROA   
ATOM   3808  CB  ALA P 243     -19.214-119.148 108.107  0.00 97.00      PROA   
ATOM   3809  HB1 ALA P 243     -19.264-119.787 107.200  0.00 97.00      PROA   
ATOM   3810  HB2 ALA P 243     -18.561-119.661 108.846  0.00 97.00      PROA   
ATOM   3811  HB3 ALA P 243     -18.738-118.183 107.836  0.00 97.00      PROA   
ATOM   3812  C   ALA P 243     -21.485-118.237 107.680  0.00 97.00      PROA   
ATOM   3813  O   ALA P 243     -22.351-118.827 107.039  0.00 97.00      PROA   
ATOM   3814  N   THR P 244     -21.248-116.915 107.510  0.00 97.00      PROA   
ATOM   3815  HN  THR P 244     -20.612-116.449 108.123  0.00 97.00      PROA   
ATOM   3816  CA  THR P 244     -21.642-116.129 106.352  0.00 97.00      PROA   
ATOM   3817  HA  THR P 244     -22.703-116.261 106.183  0.00 97.00      PROA   
ATOM   3818  CB  THR P 244     -21.332-114.653 106.542  0.00 97.00      PROA   
ATOM   3819  HB  THR P 244     -21.509-114.092 105.603  0.00 97.00      PROA   
ATOM   3820  OG1 THR P 244     -19.976-114.497 106.919  0.00 97.00      PROA   
ATOM   3821  HG1 THR P 244     -19.487-115.110 106.365  0.00 97.00      PROA   
ATOM   3822  CG2 THR P 244     -22.213-114.011 107.628  0.00 97.00      PROA   
ATOM   3823 HG21 THR P 244     -22.109-114.540 108.597  0.00 97.00      PROA   
ATOM   3824 HG22 THR P 244     -23.278-114.026 107.322  0.00 97.00      PROA   
ATOM   3825 HG23 THR P 244     -21.906-112.951 107.773  0.00 97.00      PROA   
ATOM   3826  C   THR P 244     -20.889-116.591 105.104  0.00 97.00      PROA   
ATOM   3827  O   THR P 244     -19.700-116.891 105.178  0.00 97.00      PROA   
ATOM   3828  N   GLU P 245     -21.561-116.594 103.929  0.00 97.00      PROA   
ATOM   3829  HN  GLU P 245     -22.504-116.270 103.904  0.00 97.00      PROA   
ATOM   3830  CA  GLU P 245     -21.095-117.045 102.621  0.00 97.00      PROA   
ATOM   3831  HA  GLU P 245     -20.881-118.103 102.661  0.00 97.00      PROA   
ATOM   3832  CB  GLU P 245     -22.294-116.726 101.678  0.00 97.00      PROA   
ATOM   3833  HB1 GLU P 245     -22.298-115.638 101.450  0.00 97.00      PROA   
ATOM   3834  HB2 GLU P 245     -23.206-116.928 102.292  0.00 97.00      PROA   
ATOM   3835  CG  GLU P 245     -22.408-117.502 100.350  0.00 97.00      PROA   
ATOM   3836  HG1 GLU P 245     -21.682-118.339 100.342  0.00 97.00      PROA   
ATOM   3837  HG2 GLU P 245     -22.168-116.824  99.504  0.00 97.00      PROA   
ATOM   3838  CD  GLU P 245     -23.805-118.081 100.080  0.00 97.00      PROA   
ATOM   3839  OE1 GLU P 245     -24.816-117.582 100.635  0.00 97.00      PROA   
ATOM   3840  OE2 GLU P 245     -23.868-119.051  99.283  0.00 97.00      PROA   
ATOM   3841  C   GLU P 245     -19.839-116.285 102.186  0.00 97.00      PROA   
ATOM   3842  O   GLU P 245     -18.842-116.841 101.729  0.00 97.00      PROA   
ATOM   3843  N   ASP P 246     -19.887-114.970 102.422  0.00 97.00      PROA   
ATOM   3844  HN  ASP P 246     -20.764-114.595 102.723  0.00 97.00      PROA   
ATOM   3845  CA  ASP P 246     -18.923-113.918 102.235  0.00 97.00      PROA   
ATOM   3846  HA  ASP P 246     -18.524-113.998 101.232  0.00 97.00      PROA   
ATOM   3847  CB  ASP P 246     -19.714-112.570 102.370  0.00 97.00      PROA   
ATOM   3848  HB1 ASP P 246     -20.235-112.361 101.408  0.00 97.00      PROA   
ATOM   3849  HB2 ASP P 246     -19.040-111.717 102.573  0.00 97.00      PROA   
ATOM   3850  CG  ASP P 246     -20.805-112.637 103.456  0.00 97.00      PROA   
ATOM   3851  OD1 ASP P 246     -21.867-113.279 103.230  0.00 97.00      PROA   
ATOM   3852  OD2 ASP P 246     -20.561-112.096 104.559  0.00 97.00      PROA   
ATOM   3853  C   ASP P 246     -17.719-113.962 103.193  0.00 97.00      PROA   
ATOM   3854  O   ASP P 246     -16.709-113.303 102.947  0.00 97.00      PROA   
ATOM   3855  N   GLY P 247     -17.765-114.746 104.298  0.00 97.00      PROA   
ATOM   3856  HN  GLY P 247     -18.551-115.348 104.426  0.00 97.00      PROA   
ATOM   3857  CA  GLY P 247     -16.645-114.905 105.233  0.00 97.00      PROA   
ATOM   3858  HA1 GLY P 247     -15.731-115.027 104.667  0.00 97.00      PROA   
ATOM   3859  HA2 GLY P 247     -16.860-115.770 105.844  0.00 97.00      PROA   
ATOM   3860  C   GLY P 247     -16.437-113.748 106.180  0.00 97.00      PROA   
ATOM   3861  O   GLY P 247     -15.399-113.632 106.832  0.00 97.00      PROA   
ATOM   3862  N   ASN P 248     -17.441-112.859 106.299  0.00 97.00      PROA   
ATOM   3863  HN  ASN P 248     -18.239-112.935 105.706  0.00 97.00      PROA   
ATOM   3864  CA  ASN P 248     -17.486-111.812 107.297  0.00 97.00      PROA   
ATOM   3865  HA  ASN P 248     -16.570-111.245 107.223  0.00 97.00      PROA   
ATOM   3866  CB  ASN P 248     -18.705-110.895 107.034  0.00 97.00      PROA   
ATOM   3867  HB1 ASN P 248     -18.958-110.276 107.919  0.00 97.00      PROA   
ATOM   3868  HB2 ASN P 248     -19.591-111.509 106.766  0.00 97.00      PROA   
ATOM   3869  CG  ASN P 248     -18.321-109.933 105.904  0.00 97.00      PROA   
ATOM   3870  OD1 ASN P 248     -17.206-109.400 105.891  0.00 97.00      PROA   
ATOM   3871  ND2 ASN P 248     -19.227-109.735 104.913  0.00 97.00      PROA   
ATOM   3872 HD21 ASN P 248     -18.966-109.148 104.151  0.00 97.00      PROA   
ATOM   3873 HD22 ASN P 248     -19.990-110.380 104.829  0.00 97.00      PROA   
ATOM   3874  C   ASN P 248     -17.522-112.344 108.716  0.00 97.00      PROA   
ATOM   3875  O   ASN P 248     -16.775-111.881 109.576  0.00 97.00      PROA   
ATOM   3876  N   VAL P 249     -18.369-113.362 108.971  0.00 97.00      PROA   
ATOM   3877  HN  VAL P 249     -18.959-113.706 108.242  0.00 97.00      PROA   
ATOM   3878  CA  VAL P 249     -18.592-113.932 110.280  0.00 97.00      PROA   
ATOM   3879  HA  VAL P 249     -17.830-113.592 110.967  0.00 97.00      PROA   
ATOM   3880  CB  VAL P 249     -19.967-113.575 110.836  0.00 97.00      PROA   
ATOM   3881  HB  VAL P 249     -20.765-114.025 110.204  0.00 97.00      PROA   
ATOM   3882  CG1 VAL P 249     -20.121-114.109 112.278  0.00 97.00      PROA   
ATOM   3883 HG11 VAL P 249     -19.323-113.696 112.931  0.00 97.00      PROA   
ATOM   3884 HG12 VAL P 249     -20.077-115.217 112.316  0.00 97.00      PROA   
ATOM   3885 HG13 VAL P 249     -21.103-113.794 112.690  0.00 97.00      PROA   
ATOM   3886  CG2 VAL P 249     -20.160-112.044 110.797  0.00 97.00      PROA   
ATOM   3887 HG21 VAL P 249     -20.070-111.636 109.770  0.00 97.00      PROA   
ATOM   3888 HG22 VAL P 249     -19.414-111.545 111.449  0.00 97.00      PROA   
ATOM   3889 HG23 VAL P 249     -21.177-111.790 111.159  0.00 97.00      PROA   
ATOM   3890  C   VAL P 249     -18.502-115.437 110.168  0.00 97.00      PROA   
ATOM   3891  O   VAL P 249     -19.209-116.055 109.380  0.00 97.00      PROA   
ATOM   3892  N   LEU P 250     -17.648-116.074 110.997  0.00 97.00      PROA   
ATOM   3893  HN  LEU P 250     -17.050-115.567 111.610  0.00 97.00      PROA   
ATOM   3894  CA  LEU P 250     -17.640-117.509 111.171  0.00 97.00      PROA   
ATOM   3895  HA  LEU P 250     -18.517-117.922 110.693  0.00 97.00      PROA   
ATOM   3896  CB  LEU P 250     -16.429-118.284 110.567  0.00 97.00      PROA   
ATOM   3897  HB1 LEU P 250     -16.572-118.254 109.461  0.00 97.00      PROA   
ATOM   3898  HB2 LEU P 250     -16.508-119.353 110.863  0.00 97.00      PROA   
ATOM   3899  CG  LEU P 250     -14.963-117.821 110.822  0.00 97.00      PROA   
ATOM   3900  HG  LEU P 250     -14.345-118.514 110.196  0.00 97.00      PROA   
ATOM   3901  CD1 LEU P 250     -14.632-116.400 110.324  0.00 97.00      PROA   
ATOM   3902 HD11 LEU P 250     -15.074-115.639 110.999  0.00 97.00      PROA   
ATOM   3903 HD12 LEU P 250     -15.026-116.247 109.298  0.00 97.00      PROA   
ATOM   3904 HD13 LEU P 250     -13.532-116.250 110.313  0.00 97.00      PROA   
ATOM   3905  CD2 LEU P 250     -14.475-118.026 112.267  0.00 97.00      PROA   
ATOM   3906 HD21 LEU P 250     -14.748-119.039 112.629  0.00 97.00      PROA   
ATOM   3907 HD22 LEU P 250     -14.920-117.268 112.942  0.00 97.00      PROA   
ATOM   3908 HD23 LEU P 250     -13.371-117.915 112.315  0.00 97.00      PROA   
ATOM   3909  C   LEU P 250     -17.847-117.756 112.639  0.00 97.00      PROA   
ATOM   3910  O   LEU P 250     -17.261-117.091 113.491  0.00 97.00      PROA   
ATOM   3911  N   LYS P 251     -18.770-118.682 112.977  0.00 97.00      PROA   
ATOM   3912  HN  LYS P 251     -19.270-119.202 112.286  0.00 97.00      PROA   
ATOM   3913  CA  LYS P 251     -19.221-118.825 114.336  0.00 97.00      PROA   
ATOM   3914  HA  LYS P 251     -18.494-118.409 115.019  0.00 97.00      PROA   
ATOM   3915  CB  LYS P 251     -20.544-118.071 114.537  0.00 97.00      PROA   
ATOM   3916  HB1 LYS P 251     -21.379-118.531 113.967  0.00 97.00      PROA   
ATOM   3917  HB2 LYS P 251     -20.376-117.061 114.092  0.00 97.00      PROA   
ATOM   3918  CG  LYS P 251     -20.906-117.878 116.015  0.00 97.00      PROA   
ATOM   3919  HG1 LYS P 251     -20.074-118.238 116.662  0.00 97.00      PROA   
ATOM   3920  HG2 LYS P 251     -21.788-118.510 116.238  0.00 97.00      PROA   
ATOM   3921  CD  LYS P 251     -21.186-116.405 116.363  0.00 97.00      PROA   
ATOM   3922  HD1 LYS P 251     -20.251-115.825 116.187  0.00 97.00      PROA   
ATOM   3923  HD2 LYS P 251     -21.434-116.331 117.444  0.00 97.00      PROA   
ATOM   3924  CE  LYS P 251     -22.329-115.796 115.534  0.00 97.00      PROA   
ATOM   3925  HE1 LYS P 251     -23.251-116.392 115.700  0.00 97.00      PROA   
ATOM   3926  HE2 LYS P 251     -22.096-115.797 114.448  0.00 97.00      PROA   
ATOM   3927  NZ  LYS P 251     -22.597-114.390 115.928  0.00 97.00      PROA   
ATOM   3928  HZ1 LYS P 251     -21.725-113.829 115.915  0.00 97.00      PROA   
ATOM   3929  HZ2 LYS P 251     -23.016-114.350 116.883  0.00 97.00      PROA   
ATOM   3930  HZ3 LYS P 251     -23.243-113.940 115.253  0.00 97.00      PROA   
ATOM   3931  C   LYS P 251     -19.345-120.293 114.641  0.00 97.00      PROA   
ATOM   3932  O   LYS P 251     -20.399-120.914 114.511  0.00 97.00      PROA   
ATOM   3933  N   ARG P 252     -18.208-120.888 115.050  0.00 97.00      PROA   
ATOM   3934  HN  ARG P 252     -17.377-120.343 115.151  0.00 97.00      PROA   
ATOM   3935  CA  ARG P 252     -18.076-122.288 115.384  0.00 97.00      PROA   
ATOM   3936  HA  ARG P 252     -18.457-122.842 114.538  0.00 97.00      PROA   
ATOM   3937  CB  ARG P 252     -16.581-122.658 115.555  0.00 97.00      PROA   
ATOM   3938  HB1 ARG P 252     -16.489-123.686 115.969  0.00 97.00      PROA   
ATOM   3939  HB2 ARG P 252     -16.112-121.956 116.280  0.00 97.00      PROA   
ATOM   3940  CG  ARG P 252     -15.799-122.618 114.226  0.00 97.00      PROA   
ATOM   3941  HG1 ARG P 252     -15.873-121.612 113.755  0.00 97.00      PROA   
ATOM   3942  HG2 ARG P 252     -16.286-123.343 113.534  0.00 97.00      PROA   
ATOM   3943  CD  ARG P 252     -14.312-122.976 114.387  0.00 97.00      PROA   
ATOM   3944  HD1 ARG P 252     -14.202-123.911 114.973  0.00 97.00      PROA   
ATOM   3945  HD2 ARG P 252     -13.763-122.145 114.878  0.00 97.00      PROA   
ATOM   3946  NE  ARG P 252     -13.784-123.230 113.013  0.00 97.00      PROA   
ATOM   3947  HE  ARG P 252     -14.410-123.605 112.326  0.00 97.00      PROA   
ATOM   3948  CZ  ARG P 252     -12.655-122.729 112.481  0.00 97.00      PROA   
ATOM   3949  NH1 ARG P 252     -11.587-122.427 113.212  0.00 97.00      PROA   
ATOM   3950 HH11 ARG P 252     -11.596-122.746 114.153  0.00 97.00      PROA   
ATOM   3951 HH12 ARG P 252     -10.742-122.261 112.713  0.00 97.00      PROA   
ATOM   3952  NH2 ARG P 252     -12.638-122.571 111.147  0.00 97.00      PROA   
ATOM   3953 HH21 ARG P 252     -13.533-122.671 110.704  0.00 97.00      PROA   
ATOM   3954 HH22 ARG P 252     -11.918-122.047 110.707  0.00 97.00      PROA   
ATOM   3955  C   ARG P 252     -18.896-122.742 116.585  0.00 97.00      PROA   
ATOM   3956  O   ARG P 252     -19.053-122.006 117.558  0.00 97.00      PROA   
ATOM   3957  N   SER P 253     -19.436-123.990 116.551  0.00 97.00      PROA   
ATOM   3958  HN  SER P 253     -19.364-124.569 115.740  0.00 97.00      PROA   
ATOM   3959  CA  SER P 253     -20.023-124.598 117.736  0.00 97.00      PROA   
ATOM   3960  HA  SER P 253     -20.608-123.835 118.223  0.00 97.00      PROA   
ATOM   3961  CB  SER P 253     -21.029-125.751 117.460  0.00 97.00      PROA   
ATOM   3962  HB1 SER P 253     -21.904-125.348 116.907  0.00 97.00      PROA   
ATOM   3963  HB2 SER P 253     -21.399-126.173 118.419  0.00 97.00      PROA   
ATOM   3964  OG  SER P 253     -20.459-126.808 116.704  0.00 97.00      PROA   
ATOM   3965  HG1 SER P 253     -20.210-126.424 115.854  0.00 97.00      PROA   
ATOM   3966  C   SER P 253     -18.924-125.097 118.675  0.00 97.00      PROA   
ATOM   3967  O   SER P 253     -17.921-125.622 118.194  0.00 97.00      PROA   
ATOM   3968  N   PRO P 254     -19.037-124.973 119.996  0.00 97.00      PROA   
ATOM   3969  CD  PRO P 254     -19.866-123.955 120.650  0.00 97.00      PROA   
ATOM   3970  HD1 PRO P 254     -20.918-124.314 120.669  0.00 97.00      PROA   
ATOM   3971  HD2 PRO P 254     -19.802-122.974 120.127  0.00 97.00      PROA   
ATOM   3972  CA  PRO P 254     -18.302-125.785 120.971  0.00 97.00      PROA   
ATOM   3973  HA  PRO P 254     -17.254-125.555 120.843  0.00 97.00      PROA   
ATOM   3974  CB  PRO P 254     -18.855-125.310 122.328  0.00 97.00      PROA   
ATOM   3975  HB1 PRO P 254     -18.099-125.380 123.135  0.00 97.00      PROA   
ATOM   3976  HB2 PRO P 254     -19.753-125.903 122.614  0.00 97.00      PROA   
ATOM   3977  CG  PRO P 254     -19.298-123.864 122.065  0.00 97.00      PROA   
ATOM   3978  HG1 PRO P 254     -20.042-123.497 122.799  0.00 97.00      PROA   
ATOM   3979  HG2 PRO P 254     -18.412-123.192 122.065  0.00 97.00      PROA   
ATOM   3980  C   PRO P 254     -18.458-127.293 120.780  0.00 97.00      PROA   
ATOM   3981  O   PRO P 254     -19.517-127.725 120.328  0.00 97.00      PROA   
ATOM   3982  N   GLU P 255     -17.426-128.112 121.118  0.00 97.00      PROA   
ATOM   3983  HN  GLU P 255     -16.552-127.745 121.431  0.00 97.00      PROA   
ATOM   3984  CA  GLU P 255     -17.477-129.562 121.016  0.00 97.00      PROA   
ATOM   3985  HA  GLU P 255     -17.698-129.790 119.986  0.00 97.00      PROA   
ATOM   3986  CB  GLU P 255     -16.122-130.249 121.357  0.00 97.00      PROA   
ATOM   3987  HB1 GLU P 255     -16.296-131.341 121.263  0.00 97.00      PROA   
ATOM   3988  HB2 GLU P 255     -15.847-130.047 122.415  0.00 97.00      PROA   
ATOM   3989  CG  GLU P 255     -14.938-129.854 120.434  0.00 97.00      PROA   
ATOM   3990  HG1 GLU P 255     -14.310-129.086 120.932  0.00 97.00      PROA   
ATOM   3991  HG2 GLU P 255     -15.323-129.426 119.485  0.00 97.00      PROA   
ATOM   3992  CD  GLU P 255     -14.051-131.045 120.054  0.00 97.00      PROA   
ATOM   3993  OE1 GLU P 255     -12.854-131.059 120.446  0.00 97.00      PROA   
ATOM   3994  OE2 GLU P 255     -14.561-131.946 119.340  0.00 97.00      PROA   
ATOM   3995  C   GLU P 255     -18.575-130.223 121.849  0.00 97.00      PROA   
ATOM   3996  O   GLU P 255     -18.844-129.846 122.988  0.00 97.00      PROA   
ATOM   3997  N   LEU P 256     -19.225-131.254 121.264  0.00 97.00      PROA   
ATOM   3998  HN  LEU P 256     -19.019-131.496 120.316  0.00 97.00      PROA   
ATOM   3999  CA  LEU P 256     -20.312-132.001 121.857  0.00 97.00      PROA   
ATOM   4000  HA  LEU P 256     -20.482-131.649 122.863  0.00 97.00      PROA   
ATOM   4001  CB  LEU P 256     -21.585-131.805 120.985  0.00 97.00      PROA   
ATOM   4002  HB1 LEU P 256     -21.416-132.224 119.971  0.00 97.00      PROA   
ATOM   4003  HB2 LEU P 256     -21.692-130.701 120.859  0.00 97.00      PROA   
ATOM   4004  CG  LEU P 256     -22.943-132.311 121.536  0.00 97.00      PROA   
ATOM   4005  HG  LEU P 256     -23.730-131.775 120.949  0.00 97.00      PROA   
ATOM   4006  CD1 LEU P 256     -23.184-133.810 121.284  0.00 97.00      PROA   
ATOM   4007 HD11 LEU P 256     -22.501-134.426 121.899  0.00 97.00      PROA   
ATOM   4008 HD12 LEU P 256     -23.017-134.058 120.216  0.00 97.00      PROA   
ATOM   4009 HD13 LEU P 256     -24.226-134.083 121.554  0.00 97.00      PROA   
ATOM   4010  CD2 LEU P 256     -23.170-131.943 123.013  0.00 97.00      PROA   
ATOM   4011 HD21 LEU P 256     -23.029-130.851 123.163  0.00 97.00      PROA   
ATOM   4012 HD22 LEU P 256     -22.458-132.490 123.666  0.00 97.00      PROA   
ATOM   4013 HD23 LEU P 256     -24.203-132.213 123.319  0.00 97.00      PROA   
ATOM   4014  C   LEU P 256     -19.878-133.453 121.921  0.00 97.00      PROA   
ATOM   4015  O   LEU P 256     -19.371-134.003 120.950  0.00 97.00      PROA   
ATOM   4016  N   GLU P 257     -20.044-134.123 123.087  0.00 97.00      PROA   
ATOM   4017  HN  GLU P 257     -20.481-133.696 123.873  0.00 97.00      PROA   
ATOM   4018  CA  GLU P 257     -19.545-135.470 123.291  0.00 97.00      PROA   
ATOM   4019  HA  GLU P 257     -18.649-135.598 122.703  0.00 97.00      PROA   
ATOM   4020  CB  GLU P 257     -19.178-135.735 124.776  0.00 97.00      PROA   
ATOM   4021  HB1 GLU P 257     -20.083-135.706 125.418  0.00 97.00      PROA   
ATOM   4022  HB2 GLU P 257     -18.538-134.879 125.097  0.00 97.00      PROA   
ATOM   4023  CG  GLU P 257     -18.346-137.019 125.011  0.00 97.00      PROA   
ATOM   4024  HG1 GLU P 257     -17.505-136.780 125.698  0.00 97.00      PROA   
ATOM   4025  HG2 GLU P 257     -17.913-137.393 124.061  0.00 97.00      PROA   
ATOM   4026  CD  GLU P 257     -19.143-138.146 125.655  0.00 97.00      PROA   
ATOM   4027  OE1 GLU P 257     -20.054-138.679 124.987  0.00 97.00      PROA   
ATOM   4028  OE2 GLU P 257     -18.823-138.517 126.812  0.00 97.00      PROA   
ATOM   4029  C   GLU P 257     -20.549-136.500 122.826  0.00 97.00      PROA   
ATOM   4030  O   GLU P 257     -21.733-136.437 123.151  0.00 97.00      PROA   
ATOM   4031  N   LEU P 258     -20.067-137.492 122.042  0.00 97.00      PROA   
ATOM   4032  HN  LEU P 258     -19.105-137.487 121.774  0.00 97.00      PROA   
ATOM   4033  CA  LEU P 258     -20.851-138.611 121.573  0.00 97.00      PROA   
ATOM   4034  HA  LEU P 258     -21.688-138.752 122.242  0.00 97.00      PROA   
ATOM   4035  CB  LEU P 258     -21.388-138.439 120.127  0.00 97.00      PROA   
ATOM   4036  HB1 LEU P 258     -21.917-139.361 119.800  0.00 97.00      PROA   
ATOM   4037  HB2 LEU P 258     -20.522-138.288 119.451  0.00 97.00      PROA   
ATOM   4038  CG  LEU P 258     -22.354-137.245 119.930  0.00 97.00      PROA   
ATOM   4039  HG  LEU P 258     -21.886-136.337 120.374  0.00 97.00      PROA   
ATOM   4040  CD1 LEU P 258     -22.562-136.947 118.436  0.00 97.00      PROA   
ATOM   4041 HD11 LEU P 258     -23.047-137.814 117.939  0.00 97.00      PROA   
ATOM   4042 HD12 LEU P 258     -21.592-136.749 117.939  0.00 97.00      PROA   
ATOM   4043 HD13 LEU P 258     -23.212-136.054 118.315  0.00 97.00      PROA   
ATOM   4044  CD2 LEU P 258     -23.715-137.470 120.615  0.00 97.00      PROA   
ATOM   4045 HD21 LEU P 258     -23.589-137.622 121.706  0.00 97.00      PROA   
ATOM   4046 HD22 LEU P 258     -24.217-138.363 120.184  0.00 97.00      PROA   
ATOM   4047 HD23 LEU P 258     -24.370-136.588 120.458  0.00 97.00      PROA   
ATOM   4048  C   LEU P 258     -20.007-139.868 121.655  0.00 97.00      PROA   
ATOM   4049  O   LEU P 258     -19.536-140.403 120.654  0.00 97.00      PROA   
ATOM   4050  N   GLN P 259     -19.794-140.388 122.883  0.00 97.00      PROA   
ATOM   4051  HN  GLN P 259     -20.015-139.850 123.699  0.00 97.00      PROA   
ATOM   4052  CA  GLN P 259     -19.307-141.732 123.118  0.00 97.00      PROA   
ATOM   4053  HA  GLN P 259     -18.381-141.809 122.571  0.00 97.00      PROA   
ATOM   4054  CB  GLN P 259     -18.989-142.024 124.609  0.00 97.00      PROA   
ATOM   4055  HB1 GLN P 259     -18.944-143.124 124.781  0.00 97.00      PROA   
ATOM   4056  HB2 GLN P 259     -19.819-141.620 125.230  0.00 97.00      PROA   
ATOM   4057  CG  GLN P 259     -17.657-141.420 125.097  0.00 97.00      PROA   
ATOM   4058  HG1 GLN P 259     -17.677-140.315 125.025  0.00 97.00      PROA   
ATOM   4059  HG2 GLN P 259     -16.810-141.790 124.482  0.00 97.00      PROA   
ATOM   4060  CD  GLN P 259     -17.406-141.856 126.546  0.00 97.00      PROA   
ATOM   4061  OE1 GLN P 259     -16.884-142.946 126.800  0.00 97.00      PROA   
ATOM   4062  NE2 GLN P 259     -17.800-140.991 127.520  0.00 97.00      PROA   
ATOM   4063 HE21 GLN P 259     -17.651-141.233 128.475  0.00 97.00      PROA   
ATOM   4064 HE22 GLN P 259     -18.230-140.122 127.265  0.00 97.00      PROA   
ATOM   4065  C   GLN P 259     -20.223-142.809 122.565  0.00 97.00      PROA   
ATOM   4066  O   GLN P 259     -21.442-142.727 122.674  0.00 97.00      PROA   
ATOM   4067  N   VAL P 260     -19.628-143.849 121.940  0.00 97.00      PROA   
ATOM   4068  HN  VAL P 260     -18.638-143.884 121.846  0.00 97.00      PROA   
ATOM   4069  CA  VAL P 260     -20.341-144.950 121.334  0.00 97.00      PROA   
ATOM   4070  HA  VAL P 260     -21.368-144.939 121.663  0.00 97.00      PROA   
ATOM   4071  CB  VAL P 260     -20.310-144.905 119.809  0.00 97.00      PROA   
ATOM   4072  HB  VAL P 260     -19.255-144.955 119.468  0.00 97.00      PROA   
ATOM   4073  CG1 VAL P 260     -21.103-146.090 119.215  0.00 97.00      PROA   
ATOM   4074 HG11 VAL P 260     -22.146-146.091 119.598  0.00 97.00      PROA   
ATOM   4075 HG12 VAL P 260     -20.627-147.061 119.458  0.00 97.00      PROA   
ATOM   4076 HG13 VAL P 260     -21.139-145.997 118.110  0.00 97.00      PROA   
ATOM   4077  CG2 VAL P 260     -20.886-143.564 119.299  0.00 97.00      PROA   
ATOM   4078 HG21 VAL P 260     -20.254-142.709 119.611  0.00 97.00      PROA   
ATOM   4079 HG22 VAL P 260     -21.911-143.408 119.689  0.00 97.00      PROA   
ATOM   4080 HG23 VAL P 260     -20.927-143.568 118.189  0.00 97.00      PROA   
ATOM   4081  C   VAL P 260     -19.674-146.210 121.853  0.00 97.00      PROA   
ATOM   4082  O   VAL P 260     -18.451-146.324 121.827  0.00 97.00      PROA   
ATOM   4083  N   LEU P 261     -20.464-147.179 122.374  0.00 97.00      PROA   
ATOM   4084  HN  LEU P 261     -21.457-147.066 122.373  0.00 97.00      PROA   
ATOM   4085  CA  LEU P 261     -19.948-148.379 123.003  0.00 97.00      PROA   
ATOM   4086  HA  LEU P 261     -18.885-148.430 122.832  0.00 97.00      PROA   
ATOM   4087  CB  LEU P 261     -20.187-148.413 124.532  0.00 97.00      PROA   
ATOM   4088  HB1 LEU P 261     -19.890-149.405 124.941  0.00 97.00      PROA   
ATOM   4089  HB2 LEU P 261     -21.272-148.272 124.732  0.00 97.00      PROA   
ATOM   4090  CG  LEU P 261     -19.398-147.346 125.332  0.00 97.00      PROA   
ATOM   4091  HG  LEU P 261     -19.722-146.337 124.985  0.00 97.00      PROA   
ATOM   4092  CD1 LEU P 261     -19.722-147.462 126.832  0.00 97.00      PROA   
ATOM   4093 HD11 LEU P 261     -19.385-148.449 127.218  0.00 97.00      PROA   
ATOM   4094 HD12 LEU P 261     -20.814-147.373 127.001  0.00 97.00      PROA   
ATOM   4095 HD13 LEU P 261     -19.204-146.663 127.403  0.00 97.00      PROA   
ATOM   4096  CD2 LEU P 261     -17.875-147.444 125.124  0.00 97.00      PROA   
ATOM   4097 HD21 LEU P 261     -17.357-146.700 125.764  0.00 97.00      PROA   
ATOM   4098 HD22 LEU P 261     -17.603-147.237 124.070  0.00 97.00      PROA   
ATOM   4099 HD23 LEU P 261     -17.516-148.458 125.399  0.00 97.00      PROA   
ATOM   4100  C   LEU P 261     -20.505-149.639 122.381  0.00 97.00      PROA   
ATOM   4101  O   LEU P 261     -21.703-149.800 122.174  0.00 97.00      PROA   
ATOM   4102  N   GLY P 262     -19.587-150.584 122.083  0.00 97.00      PROA   
ATOM   4103  HN  GLY P 262     -18.631-150.434 122.311  0.00 97.00      PROA   
ATOM   4104  CA  GLY P 262     -19.868-151.873 121.504  0.00 97.00      PROA   
ATOM   4105  HA1 GLY P 262     -19.699-151.808 120.441  0.00 97.00      PROA   
ATOM   4106  HA2 GLY P 262     -20.858-152.207 121.782  0.00 97.00      PROA   
ATOM   4107  C   GLY P 262     -18.862-152.828 122.053  0.00 97.00      PROA   
ATOM   4108  O   GLY P 262     -17.825-152.433 122.580  0.00 97.00      PROA   
ATOM   4109  N   HSD P 263     -19.147-154.134 121.910  0.00 97.00      PROA   
ATOM   4110  HN  HSD P 263     -19.974-154.425 121.435  0.00 97.00      PROA   
ATOM   4111  CA  HSD P 263     -18.271-155.199 122.330  0.00 97.00      PROA   
ATOM   4112  HA  HSD P 263     -17.298-154.808 122.597  0.00 97.00      PROA   
ATOM   4113  CB  HSD P 263     -18.854-156.000 123.518  0.00 97.00      PROA   
ATOM   4114  HB1 HSD P 263     -18.232-156.897 123.729  0.00 97.00      PROA   
ATOM   4115  HB2 HSD P 263     -19.879-156.347 123.259  0.00 97.00      PROA   
ATOM   4116  ND1 HSD P 263     -18.080-155.229 125.835  0.00 97.00      PROA   
ATOM   4117  HD1 HSD P 263     -17.287-155.835 125.911  0.00 97.00      PROA   
ATOM   4118  CG  HSD P 263     -18.947-155.148 124.762  0.00 97.00      PROA   
ATOM   4119  CE1 HSD P 263     -18.538-154.369 126.779  0.00 97.00      PROA   
ATOM   4120  HE1 HSD P 263     -18.046-154.222 127.741  0.00 97.00      PROA   
ATOM   4121  NE2 HSD P 263     -19.638-153.750 126.396  0.00 97.00      PROA   
ATOM   4122  CD2 HSD P 263     -19.901-154.248 125.133  0.00 97.00      PROA   
ATOM   4123  HD2 HSD P 263     -20.773-153.902 124.593  0.00 97.00      PROA   
ATOM   4124  C   HSD P 263     -18.117-156.059 121.108  0.00 97.00      PROA   
ATOM   4125  O   HSD P 263     -19.092-156.295 120.398  0.00 97.00      PROA   
ATOM   4126  N   GLN P 264     -16.873-156.501 120.799  0.00 97.00      PROA   
ATOM   4127  HN  GLN P 264     -16.099-156.318 121.400  0.00 97.00      PROA   
ATOM   4128  CA  GLN P 264     -16.536-157.158 119.549  0.00 97.00      PROA   
ATOM   4129  HA  GLN P 264     -16.781-156.447 118.770  0.00 97.00      PROA   
ATOM   4130  CB  GLN P 264     -15.011-157.414 119.436  0.00 97.00      PROA   
ATOM   4131  HB1 GLN P 264     -14.793-158.118 118.604  0.00 97.00      PROA   
ATOM   4132  HB2 GLN P 264     -14.687-157.896 120.386  0.00 97.00      PROA   
ATOM   4133  CG  GLN P 264     -14.216-156.108 119.186  0.00 97.00      PROA   
ATOM   4134  HG1 GLN P 264     -14.655-155.275 119.775  0.00 97.00      PROA   
ATOM   4135  HG2 GLN P 264     -14.269-155.827 118.113  0.00 97.00      PROA   
ATOM   4136  CD  GLN P 264     -12.749-156.219 119.618  0.00 97.00      PROA   
ATOM   4137  OE1 GLN P 264     -12.299-155.488 120.509  0.00 97.00      PROA   
ATOM   4138  NE2 GLN P 264     -11.985-157.141 118.973  0.00 97.00      PROA   
ATOM   4139 HE21 GLN P 264     -11.029-157.231 119.247  0.00 97.00      PROA   
ATOM   4140 HE22 GLN P 264     -12.384-157.698 118.247  0.00 97.00      PROA   
ATOM   4141  C   GLN P 264     -17.342-158.407 119.227  0.00 97.00      PROA   
ATOM   4142  O   GLN P 264     -17.556-159.283 120.062  0.00 97.00      PROA   
ATOM   4143  N   GLN P 265     -17.839-158.466 117.975  0.00 97.00      PROA   
ATOM   4144  HN  GLN P 265     -17.603-157.753 117.316  0.00 97.00      PROA   
ATOM   4145  CA  GLN P 265     -18.877-159.360 117.530  0.00 97.00      PROA   
ATOM   4146  HA  GLN P 265     -19.344-159.766 118.412  0.00 97.00      PROA   
ATOM   4147  CB  GLN P 265     -19.985-158.611 116.723  0.00 97.00      PROA   
ATOM   4148  HB1 GLN P 265     -20.573-158.002 117.446  0.00 97.00      PROA   
ATOM   4149  HB2 GLN P 265     -20.690-159.356 116.290  0.00 97.00      PROA   
ATOM   4150  CG  GLN P 265     -19.512-157.679 115.571  0.00 97.00      PROA   
ATOM   4151  HG1 GLN P 265     -20.385-157.423 114.932  0.00 97.00      PROA   
ATOM   4152  HG2 GLN P 265     -18.781-158.219 114.934  0.00 97.00      PROA   
ATOM   4153  CD  GLN P 265     -18.845-156.375 116.047  0.00 97.00      PROA   
ATOM   4154  OE1 GLN P 265     -17.618-156.297 116.171  0.00 97.00      PROA   
ATOM   4155  NE2 GLN P 265     -19.667-155.323 116.310  0.00 97.00      PROA   
ATOM   4156 HE21 GLN P 265     -19.263-154.470 116.650  0.00 97.00      PROA   
ATOM   4157 HE22 GLN P 265     -20.652-155.400 116.170  0.00 97.00      PROA   
ATOM   4158  C   GLN P 265     -18.322-160.505 116.697  0.00 97.00      PROA   
ATOM   4159  O   GLN P 265     -17.280-160.347 116.061  0.00 97.00      PROA   
ATOM   4160  N   PRO P 266     -18.967-161.677 116.647  0.00 97.00      PROA   
ATOM   4161  CD  PRO P 266     -20.007-162.083 117.597  0.00 97.00      PROA   
ATOM   4162  HD1 PRO P 266     -20.925-161.489 117.393  0.00 97.00      PROA   
ATOM   4163  HD2 PRO P 266     -19.680-161.941 118.651  0.00 97.00      PROA   
ATOM   4164  CA  PRO P 266     -18.900-162.602 115.515  0.00 97.00      PROA   
ATOM   4165  HA  PRO P 266     -17.930-163.076 115.566  0.00 97.00      PROA   
ATOM   4166  CB  PRO P 266     -20.056-163.589 115.761  0.00 97.00      PROA   
ATOM   4167  HB1 PRO P 266     -19.834-164.606 115.380  0.00 97.00      PROA   
ATOM   4168  HB2 PRO P 266     -20.994-163.220 115.288  0.00 97.00      PROA   
ATOM   4169  CG  PRO P 266     -20.254-163.557 117.280  0.00 97.00      PROA   
ATOM   4170  HG1 PRO P 266     -21.261-163.899 117.589  0.00 97.00      PROA   
ATOM   4171  HG2 PRO P 266     -19.478-164.179 117.779  0.00 97.00      PROA   
ATOM   4172  C   PRO P 266     -18.995-161.946 114.143  0.00 97.00      PROA   
ATOM   4173  O   PRO P 266     -19.820-161.053 113.957  0.00 97.00      PROA   
ATOM   4174  N   THR P 267     -18.163-162.374 113.169  0.00 97.00      PROA   
ATOM   4175  HN  THR P 267     -17.414-162.999 113.378  0.00 97.00      PROA   
ATOM   4176  CA  THR P 267     -18.292-162.006 111.763  0.00 97.00      PROA   
ATOM   4177  HA  THR P 267     -18.321-160.925 111.755  0.00 97.00      PROA   
ATOM   4178  CB  THR P 267     -17.100-162.439 110.916  0.00 97.00      PROA   
ATOM   4179  HB  THR P 267     -17.238-163.464 110.507  0.00 97.00      PROA   
ATOM   4180  OG1 THR P 267     -15.909-162.470 111.691  0.00 97.00      PROA   
ATOM   4181  HG1 THR P 267     -15.819-161.584 112.052  0.00 97.00      PROA   
ATOM   4182  CG2 THR P 267     -16.889-161.453 109.752  0.00 97.00      PROA   
ATOM   4183 HG21 THR P 267     -16.701-160.430 110.142  0.00 97.00      PROA   
ATOM   4184 HG22 THR P 267     -17.780-161.421 109.094  0.00 97.00      PROA   
ATOM   4185 HG23 THR P 267     -16.011-161.765 109.146  0.00 97.00      PROA   
ATOM   4186  C   THR P 267     -19.588-162.469 111.091  0.00 97.00      PROA   
ATOM   4187  O   THR P 267     -20.151-161.654 110.358  0.00 97.00      PROA   
ATOM   4188  N   PRO P 268     -20.146-163.676 111.258  0.00 97.00      PROA   
ATOM   4189  CD  PRO P 268     -19.448-164.889 111.712  0.00 97.00      PROA   
ATOM   4190  HD1 PRO P 268     -18.936-164.734 112.682  0.00 97.00      PROA   
ATOM   4191  HD2 PRO P 268     -18.715-165.208 110.938  0.00 97.00      PROA   
ATOM   4192  CA  PRO P 268     -21.511-163.971 110.832  0.00 97.00      PROA   
ATOM   4193  HA  PRO P 268     -21.711-163.535 109.863  0.00 97.00      PROA   
ATOM   4194  CB  PRO P 268     -21.568-165.509 110.803  0.00 97.00      PROA   
ATOM   4195  HB1 PRO P 268     -21.229-165.862 109.803  0.00 97.00      PROA   
ATOM   4196  HB2 PRO P 268     -22.581-165.917 110.996  0.00 97.00      PROA   
ATOM   4197  CG  PRO P 268     -20.550-165.941 111.861  0.00 97.00      PROA   
ATOM   4198  HG1 PRO P 268     -21.012-165.842 112.869  0.00 97.00      PROA   
ATOM   4199  HG2 PRO P 268     -20.184-166.977 111.720  0.00 97.00      PROA   
ATOM   4200  C   PRO P 268     -22.525-163.411 111.815  0.00 97.00      PROA   
ATOM   4201  O   PRO P 268     -22.246-163.328 113.010  0.00 97.00      PROA   
ATOM   4202  N   VAL P 269     -23.710-163.020 111.296  0.00 97.00      PROA   
ATOM   4203  HN  VAL P 269     -23.932-163.127 110.332  0.00 97.00      PROA   
ATOM   4204  CA  VAL P 269     -24.857-162.564 112.034  0.00 97.00      PROA   
ATOM   4205  HA  VAL P 269     -24.874-163.061 112.994  0.00 97.00      PROA   
ATOM   4206  CB  VAL P 269     -24.861-161.043 112.229  0.00 97.00      PROA   
ATOM   4207  HB  VAL P 269     -23.905-160.766 112.734  0.00 97.00      PROA   
ATOM   4208  CG1 VAL P 269     -24.918-160.305 110.874  0.00 97.00      PROA   
ATOM   4209 HG11 VAL P 269     -25.856-160.562 110.340  0.00 97.00      PROA   
ATOM   4210 HG12 VAL P 269     -24.055-160.581 110.234  0.00 97.00      PROA   
ATOM   4211 HG13 VAL P 269     -24.902-159.205 111.033  0.00 97.00      PROA   
ATOM   4212  CG2 VAL P 269     -26.023-160.622 113.150  0.00 97.00      PROA   
ATOM   4213 HG21 VAL P 269     -25.965-161.160 114.119  0.00 97.00      PROA   
ATOM   4214 HG22 VAL P 269     -26.993-160.862 112.669  0.00 97.00      PROA   
ATOM   4215 HG23 VAL P 269     -25.993-159.528 113.341  0.00 97.00      PROA   
ATOM   4216  C   VAL P 269     -26.066-163.080 111.214  0.00 97.00      PROA   
ATOM   4217  OT1 VAL P 269     -25.892-163.360 109.995  0.00 97.00      PROA   
ATOM   4218  OT2 VAL P 269     -27.171-163.230 111.801  0.00 97.00      PROA   
END
