# Supplementary material for: The solution structure of the unbound IgG Fc receptor CD64 resembles its crystal structure: Implications for function
Source: PLoS One. 2023 Sep 21;18(9):e0288351. doi: 10.1371/journal.pone.0288351 (PMC10513344; doi:10.1371/journal.pone.0288351)
Supplement: S1 File — (ZIP) [file pone.0288351.s003.zip › CD64V03 E11/Top100/EM_done_ready_for_EM_top100_0p11_E11.dcd_47827.pdb.pdb]

REMARK  FINAL COORDINATES WRITTEN BY NAMD AT TIMESTEP 2000
ATOM      1  N   LYS P   1      -6.872 -60.325 130.629  0.00 97.00      PROA   
ATOM      2  HT1 LYS P   1      -6.294 -61.190 130.679  0.00 97.00      PROA   
ATOM      3  HT2 LYS P   1      -7.115 -60.075 131.612  0.00 97.00      PROA   
ATOM      4  HT3 LYS P   1      -6.305 -59.568 130.201  0.00 97.00      PROA   
ATOM      5  CA  LYS P   1      -8.095 -60.602 129.837  0.00 97.00      PROA   
ATOM      6  HA  LYS P   1      -8.453 -61.576 130.135  0.00 97.00      PROA   
ATOM      7  CB  LYS P   1      -9.212 -59.555 130.122  0.00 97.00      PROA   
ATOM      8  HB1 LYS P   1      -9.997 -59.656 129.341  0.00 97.00      PROA   
ATOM      9  HB2 LYS P   1      -8.810 -58.522 130.046  0.00 97.00      PROA   
ATOM     10  CG  LYS P   1      -9.907 -59.738 131.489  0.00 97.00      PROA   
ATOM     11  HG1 LYS P   1      -9.215 -59.386 132.286  0.00 97.00      PROA   
ATOM     12  HG2 LYS P   1     -10.101 -60.818 131.675  0.00 97.00      PROA   
ATOM     13  CD  LYS P   1     -11.235 -58.967 131.640  0.00 97.00      PROA   
ATOM     14  HD1 LYS P   1     -11.058 -57.898 131.385  0.00 97.00      PROA   
ATOM     15  HD2 LYS P   1     -11.531 -59.013 132.713  0.00 97.00      PROA   
ATOM     16  CE  LYS P   1     -12.382 -59.522 130.775  0.00 97.00      PROA   
ATOM     17  HE1 LYS P   1     -12.520 -60.607 130.975  0.00 97.00      PROA   
ATOM     18  HE2 LYS P   1     -12.168 -59.379 129.695  0.00 97.00      PROA   
ATOM     19  NZ  LYS P   1     -13.669 -58.842 131.072  0.00 97.00      PROA   
ATOM     20  HZ1 LYS P   1     -13.575 -57.820 130.904  0.00 97.00      PROA   
ATOM     21  HZ2 LYS P   1     -13.933 -59.004 132.064  0.00 97.00      PROA   
ATOM     22  HZ3 LYS P   1     -14.414 -59.224 130.454  0.00 97.00      PROA   
ATOM     23  C   LYS P   1      -7.771 -60.686 128.370  0.00 97.00      PROA   
ATOM     24  O   LYS P   1      -6.680 -60.318 127.938  0.00 97.00      PROA   
ATOM     25  N   ALA P   2      -8.730 -61.185 127.563  0.00 97.00      PROA   
ATOM     26  HN  ALA P   2      -9.598 -61.544 127.897  0.00 97.00      PROA   
ATOM     27  CA  ALA P   2      -8.656 -61.213 126.134  0.00 97.00      PROA   
ATOM     28  HA  ALA P   2      -8.253 -60.279 125.764  0.00 97.00      PROA   
ATOM     29  CB  ALA P   2      -7.854 -62.426 125.615  0.00 97.00      PROA   
ATOM     30  HB1 ALA P   2      -8.275 -63.371 126.019  0.00 97.00      PROA   
ATOM     31  HB2 ALA P   2      -6.797 -62.352 125.951  0.00 97.00      PROA   
ATOM     32  HB3 ALA P   2      -7.864 -62.473 124.507  0.00 97.00      PROA   
ATOM     33  C   ALA P   2     -10.109 -61.313 125.743  0.00 97.00      PROA   
ATOM     34  O   ALA P   2     -10.967 -61.423 126.619  0.00 97.00      PROA   
ATOM     35  N   VAL P   3     -10.409 -61.253 124.422  0.00 97.00      PROA   
ATOM     36  HN  VAL P   3      -9.704 -61.064 123.745  0.00 97.00      PROA   
ATOM     37  CA  VAL P   3     -11.678 -61.639 123.839  0.00 97.00      PROA   
ATOM     38  HA  VAL P   3     -12.096 -62.445 124.424  0.00 97.00      PROA   
ATOM     39  CB  VAL P   3     -12.731 -60.532 123.663  0.00 97.00      PROA   
ATOM     40  HB  VAL P   3     -13.611 -60.966 123.130  0.00 97.00      PROA   
ATOM     41  CG1 VAL P   3     -13.243 -60.047 125.034  0.00 97.00      PROA   
ATOM     42 HG11 VAL P   3     -12.440 -59.503 125.574  0.00 97.00      PROA   
ATOM     43 HG12 VAL P   3     -13.575 -60.909 125.650  0.00 97.00      PROA   
ATOM     44 HG13 VAL P   3     -14.101 -59.355 124.896  0.00 97.00      PROA   
ATOM     45  CG2 VAL P   3     -12.194 -59.348 122.831  0.00 97.00      PROA   
ATOM     46 HG21 VAL P   3     -11.951 -59.662 121.797  0.00 97.00      PROA   
ATOM     47 HG22 VAL P   3     -11.282 -58.920 123.297  0.00 97.00      PROA   
ATOM     48 HG23 VAL P   3     -12.960 -58.545 122.776  0.00 97.00      PROA   
ATOM     49  C   VAL P   3     -11.288 -62.202 122.490  0.00 97.00      PROA   
ATOM     50  O   VAL P   3     -10.291 -61.777 121.908  0.00 97.00      PROA   
ATOM     51  N   ILE P   4     -12.040 -63.206 121.968  0.00 97.00      PROA   
ATOM     52  HN  ILE P   4     -12.796 -63.607 122.482  0.00 97.00      PROA   
ATOM     53  CA  ILE P   4     -11.674 -63.880 120.729  0.00 97.00      PROA   
ATOM     54  HA  ILE P   4     -10.658 -63.618 120.477  0.00 97.00      PROA   
ATOM     55  CB  ILE P   4     -11.677 -65.404 120.863  0.00 97.00      PROA   
ATOM     56  HB  ILE P   4     -12.697 -65.743 121.151  0.00 97.00      PROA   
ATOM     57  CG2 ILE P   4     -11.273 -66.047 119.513  0.00 97.00      PROA   
ATOM     58 HG21 ILE P   4     -10.337 -65.580 119.136  0.00 97.00      PROA   
ATOM     59 HG22 ILE P   4     -12.072 -65.925 118.754  0.00 97.00      PROA   
ATOM     60 HG23 ILE P   4     -11.084 -67.131 119.629  0.00 97.00      PROA   
ATOM     61  CG1 ILE P   4     -10.699 -65.851 121.980  0.00 97.00      PROA   
ATOM     62 HG11 ILE P   4     -10.819 -65.226 122.890  0.00 97.00      PROA   
ATOM     63 HG12 ILE P   4      -9.671 -65.695 121.597  0.00 97.00      PROA   
ATOM     64  CD  ILE P   4     -10.864 -67.309 122.416  0.00 97.00      PROA   
ATOM     65  HD1 ILE P   4     -10.884 -68.004 121.552  0.00 97.00      PROA   
ATOM     66  HD2 ILE P   4     -11.811 -67.430 122.986  0.00 97.00      PROA   
ATOM     67  HD3 ILE P   4     -10.020 -67.602 123.073  0.00 97.00      PROA   
ATOM     68  C   ILE P   4     -12.552 -63.434 119.565  0.00 97.00      PROA   
ATOM     69  O   ILE P   4     -13.776 -63.378 119.658  0.00 97.00      PROA   
ATOM     70  N   LYS P   5     -11.921 -63.116 118.408  0.00 97.00      PROA   
ATOM     71  HN  LYS P   5     -10.922 -63.066 118.391  0.00 97.00      PROA   
ATOM     72  CA  LYS P   5     -12.612 -62.799 117.173  0.00 97.00      PROA   
ATOM     73  HA  LYS P   5     -13.679 -62.785 117.337  0.00 97.00      PROA   
ATOM     74  CB  LYS P   5     -12.168 -61.432 116.591  0.00 97.00      PROA   
ATOM     75  HB1 LYS P   5     -12.745 -61.215 115.664  0.00 97.00      PROA   
ATOM     76  HB2 LYS P   5     -11.089 -61.477 116.320  0.00 97.00      PROA   
ATOM     77  CG  LYS P   5     -12.334 -60.247 117.557  0.00 97.00      PROA   
ATOM     78  HG1 LYS P   5     -11.921 -59.349 117.045  0.00 97.00      PROA   
ATOM     79  HG2 LYS P   5     -11.714 -60.424 118.464  0.00 97.00      PROA   
ATOM     80  CD  LYS P   5     -13.789 -59.969 117.982  0.00 97.00      PROA   
ATOM     81  HD1 LYS P   5     -14.232 -60.904 118.390  0.00 97.00      PROA   
ATOM     82  HD2 LYS P   5     -14.381 -59.678 117.087  0.00 97.00      PROA   
ATOM     83  CE  LYS P   5     -13.920 -58.897 119.072  0.00 97.00      PROA   
ATOM     84  HE1 LYS P   5     -13.385 -59.237 119.988  0.00 97.00      PROA   
ATOM     85  HE2 LYS P   5     -14.979 -58.692 119.326  0.00 97.00      PROA   
ATOM     86  NZ  LYS P   5     -13.298 -57.632 118.646  0.00 97.00      PROA   
ATOM     87  HZ1 LYS P   5     -13.832 -57.069 117.963  0.00 97.00      PROA   
ATOM     88  HZ2 LYS P   5     -12.351 -57.854 118.262  0.00 97.00      PROA   
ATOM     89  HZ3 LYS P   5     -13.056 -57.071 119.492  0.00 97.00      PROA   
ATOM     90  C   LYS P   5     -12.320 -63.850 116.120  0.00 97.00      PROA   
ATOM     91  O   LYS P   5     -11.199 -63.980 115.644  0.00 97.00      PROA   
ATOM     92  N   LEU P   6     -13.348 -64.611 115.681  0.00 97.00      PROA   
ATOM     93  HN  LEU P   6     -14.250 -64.561 116.102  0.00 97.00      PROA   
ATOM     94  CA  LEU P   6     -13.246 -65.492 114.534  0.00 97.00      PROA   
ATOM     95  HA  LEU P   6     -12.291 -65.999 114.572  0.00 97.00      PROA   
ATOM     96  CB  LEU P   6     -14.359 -66.572 114.522  0.00 97.00      PROA   
ATOM     97  HB1 LEU P   6     -14.116 -67.299 113.715  0.00 97.00      PROA   
ATOM     98  HB2 LEU P   6     -15.344 -66.119 114.277  0.00 97.00      PROA   
ATOM     99  CG  LEU P   6     -14.531 -67.368 115.843  0.00 97.00      PROA   
ATOM    100  HG  LEU P   6     -13.548 -67.398 116.366  0.00 97.00      PROA   
ATOM    101  CD1 LEU P   6     -15.573 -66.744 116.793  0.00 97.00      PROA   
ATOM    102 HD11 LEU P   6     -16.555 -66.666 116.279  0.00 97.00      PROA   
ATOM    103 HD12 LEU P   6     -15.268 -65.733 117.129  0.00 97.00      PROA   
ATOM    104 HD13 LEU P   6     -15.703 -67.383 117.692  0.00 97.00      PROA   
ATOM    105  CD2 LEU P   6     -14.938 -68.821 115.544  0.00 97.00      PROA   
ATOM    106 HD21 LEU P   6     -14.171 -69.326 114.922  0.00 97.00      PROA   
ATOM    107 HD22 LEU P   6     -15.905 -68.841 115.000  0.00 97.00      PROA   
ATOM    108 HD23 LEU P   6     -15.057 -69.387 116.493  0.00 97.00      PROA   
ATOM    109  C   LEU P   6     -13.311 -64.659 113.256  0.00 97.00      PROA   
ATOM    110  O   LEU P   6     -14.240 -63.879 113.067  0.00 97.00      PROA   
ATOM    111  N   GLN P   7     -12.294 -64.759 112.365  0.00 97.00      PROA   
ATOM    112  HN  GLN P   7     -11.511 -65.356 112.544  0.00 97.00      PROA   
ATOM    113  CA  GLN P   7     -12.229 -63.982 111.133  0.00 97.00      PROA   
ATOM    114  HA  GLN P   7     -12.383 -62.954 111.433  0.00 97.00      PROA   
ATOM    115  CB  GLN P   7     -10.797 -64.012 110.534  0.00 97.00      PROA   
ATOM    116  HB1 GLN P   7     -10.450 -65.068 110.540  0.00 97.00      PROA   
ATOM    117  HB2 GLN P   7     -10.149 -63.454 111.248  0.00 97.00      PROA   
ATOM    118  CG  GLN P   7     -10.629 -63.441 109.109  0.00 97.00      PROA   
ATOM    119  HG1 GLN P   7     -11.039 -62.408 109.073  0.00 97.00      PROA   
ATOM    120  HG2 GLN P   7     -11.170 -64.067 108.369  0.00 97.00      PROA   
ATOM    121  CD  GLN P   7      -9.138 -63.358 108.759  0.00 97.00      PROA   
ATOM    122  OE1 GLN P   7      -8.340 -62.829 109.538  0.00 97.00      PROA   
ATOM    123  NE2 GLN P   7      -8.731 -63.883 107.571  0.00 97.00      PROA   
ATOM    124 HE21 GLN P   7      -7.755 -63.841 107.360  0.00 97.00      PROA   
ATOM    125 HE22 GLN P   7      -9.387 -64.297 106.943  0.00 97.00      PROA   
ATOM    126  C   GLN P   7     -13.339 -64.227 110.110  0.00 97.00      PROA   
ATOM    127  O   GLN P   7     -13.948 -63.251 109.670  0.00 97.00      PROA   
ATOM    128  N   PRO P   8     -13.725 -65.444 109.734  0.00 97.00      PROA   
ATOM    129  CD  PRO P   8     -12.851 -66.609 109.659  0.00 97.00      PROA   
ATOM    130  HD1 PRO P   8     -12.819 -67.073 110.665  0.00 97.00      PROA   
ATOM    131  HD2 PRO P   8     -11.827 -66.349 109.315  0.00 97.00      PROA   
ATOM    132  CA  PRO P   8     -15.112 -65.789 109.444  0.00 97.00      PROA   
ATOM    133  HA  PRO P   8     -15.510 -65.084 108.731  0.00 97.00      PROA   
ATOM    134  CB  PRO P   8     -15.046 -67.225 108.871  0.00 97.00      PROA   
ATOM    135  HB1 PRO P   8     -15.606 -67.299 107.916  0.00 97.00      PROA   
ATOM    136  HB2 PRO P   8     -15.451 -67.983 109.576  0.00 97.00      PROA   
ATOM    137  CG  PRO P   8     -13.552 -67.515 108.649  0.00 97.00      PROA   
ATOM    138  HG1 PRO P   8     -13.312 -68.587 108.788  0.00 97.00      PROA   
ATOM    139  HG2 PRO P   8     -13.266 -67.212 107.618  0.00 97.00      PROA   
ATOM    140  C   PRO P   8     -15.906 -65.746 110.749  0.00 97.00      PROA   
ATOM    141  O   PRO P   8     -15.471 -66.478 111.634  0.00 97.00      PROA   
ATOM    142  N   PRO P   9     -16.990 -64.999 110.972  0.00 97.00      PROA   
ATOM    143  CD  PRO P   9     -17.609 -64.135 109.962  0.00 97.00      PROA   
ATOM    144  HD1 PRO P   9     -17.870 -64.711 109.048  0.00 97.00      PROA   
ATOM    145  HD2 PRO P   9     -16.908 -63.306 109.714  0.00 97.00      PROA   
ATOM    146  CA  PRO P   9     -17.625 -64.860 112.287  0.00 97.00      PROA   
ATOM    147  HA  PRO P   9     -16.879 -64.760 113.062  0.00 97.00      PROA   
ATOM    148  CB  PRO P   9     -18.444 -63.566 112.114  0.00 97.00      PROA   
ATOM    149  HB1 PRO P   9     -17.765 -62.698 112.276  0.00 97.00      PROA   
ATOM    150  HB2 PRO P   9     -19.302 -63.467 112.807  0.00 97.00      PROA   
ATOM    151  CG  PRO P   9     -18.862 -63.584 110.642  0.00 97.00      PROA   
ATOM    152  HG1 PRO P   9     -19.705 -64.296 110.507  0.00 97.00      PROA   
ATOM    153  HG2 PRO P   9     -19.160 -62.586 110.263  0.00 97.00      PROA   
ATOM    154  C   PRO P   9     -18.514 -66.051 112.636  0.00 97.00      PROA   
ATOM    155  O   PRO P   9     -19.601 -65.859 113.177  0.00 97.00      PROA   
ATOM    156  N   TRP P  10     -18.078 -67.293 112.350  0.00 97.00      PROA   
ATOM    157  HN  TRP P  10     -17.152 -67.416 112.000  0.00 97.00      PROA   
ATOM    158  CA  TRP P  10     -18.936 -68.455 112.362  0.00 97.00      PROA   
ATOM    159  HA  TRP P  10     -19.940 -68.170 112.642  0.00 97.00      PROA   
ATOM    160  CB  TRP P  10     -18.975 -69.122 110.963  0.00 97.00      PROA   
ATOM    161  HB1 TRP P  10     -19.740 -69.927 110.958  0.00 97.00      PROA   
ATOM    162  HB2 TRP P  10     -17.988 -69.602 110.772  0.00 97.00      PROA   
ATOM    163  CG  TRP P  10     -19.255 -68.186 109.821  0.00 97.00      PROA   
ATOM    164  CD1 TRP P  10     -18.541 -68.156 108.651  0.00 97.00      PROA   
ATOM    165  HD1 TRP P  10     -17.706 -68.806 108.430  0.00 97.00      PROA   
ATOM    166  NE1 TRP P  10     -19.094 -67.246 107.791  0.00 97.00      PROA   
ATOM    167  HE1 TRP P  10     -18.886 -67.163 106.841  0.00 97.00      PROA   
ATOM    168  CE2 TRP P  10     -20.163 -66.644 108.386  0.00 97.00      PROA   
ATOM    169  CD2 TRP P  10     -20.297 -67.199 109.680  0.00 97.00      PROA   
ATOM    170  CE3 TRP P  10     -21.326 -66.745 110.509  0.00 97.00      PROA   
ATOM    171  HE3 TRP P  10     -21.453 -67.118 111.513  0.00 97.00      PROA   
ATOM    172  CZ3 TRP P  10     -22.211 -65.777 110.025  0.00 97.00      PROA   
ATOM    173  HZ3 TRP P  10     -23.015 -65.425 110.658  0.00 97.00      PROA   
ATOM    174  CZ2 TRP P  10     -21.037 -65.677 107.906  0.00 97.00      PROA   
ATOM    175  HZ2 TRP P  10     -20.926 -65.261 106.916  0.00 97.00      PROA   
ATOM    176  CH2 TRP P  10     -22.070 -65.254 108.743  0.00 97.00      PROA   
ATOM    177  HH2 TRP P  10     -22.766 -64.501 108.400  0.00 97.00      PROA   
ATOM    178  C   TRP P  10     -18.448 -69.456 113.380  0.00 97.00      PROA   
ATOM    179  O   TRP P  10     -17.398 -70.078 113.229  0.00 97.00      PROA   
ATOM    180  N   VAL P  11     -19.235 -69.649 114.461  0.00 97.00      PROA   
ATOM    181  HN  VAL P  11     -20.054 -69.093 114.596  0.00 97.00      PROA   
ATOM    182  CA  VAL P  11     -18.886 -70.540 115.554  0.00 97.00      PROA   
ATOM    183  HA  VAL P  11     -17.815 -70.490 115.697  0.00 97.00      PROA   
ATOM    184  CB  VAL P  11     -19.555 -70.058 116.842  0.00 97.00      PROA   
ATOM    185  HB  VAL P  11     -20.658 -70.192 116.770  0.00 97.00      PROA   
ATOM    186  CG1 VAL P  11     -19.025 -70.848 118.050  0.00 97.00      PROA   
ATOM    187 HG11 VAL P  11     -17.918 -70.775 118.110  0.00 97.00      PROA   
ATOM    188 HG12 VAL P  11     -19.307 -71.915 117.970  0.00 97.00      PROA   
ATOM    189 HG13 VAL P  11     -19.454 -70.447 118.993  0.00 97.00      PROA   
ATOM    190  CG2 VAL P  11     -19.263 -68.551 117.051  0.00 97.00      PROA   
ATOM    191 HG21 VAL P  11     -19.756 -67.920 116.284  0.00 97.00      PROA   
ATOM    192 HG22 VAL P  11     -18.169 -68.359 117.022  0.00 97.00      PROA   
ATOM    193 HG23 VAL P  11     -19.641 -68.224 118.043  0.00 97.00      PROA   
ATOM    194  C   VAL P  11     -19.232 -71.996 115.205  0.00 97.00      PROA   
ATOM    195  O   VAL P  11     -18.728 -72.943 115.806  0.00 97.00      PROA   
ATOM    196  N   SER P  12     -20.061 -72.195 114.158  0.00 97.00      PROA   
ATOM    197  HN  SER P  12     -20.408 -71.398 113.676  0.00 97.00      PROA   
ATOM    198  CA  SER P  12     -20.444 -73.482 113.600  0.00 97.00      PROA   
ATOM    199  HA  SER P  12     -19.942 -74.281 114.127  0.00 97.00      PROA   
ATOM    200  CB  SER P  12     -21.983 -73.715 113.718  0.00 97.00      PROA   
ATOM    201  HB1 SER P  12     -22.521 -72.792 113.412  0.00 97.00      PROA   
ATOM    202  HB2 SER P  12     -22.229 -73.916 114.785  0.00 97.00      PROA   
ATOM    203  OG  SER P  12     -22.472 -74.800 112.931  0.00 97.00      PROA   
ATOM    204  HG1 SER P  12     -22.241 -75.608 113.397  0.00 97.00      PROA   
ATOM    205  C   SER P  12     -19.964 -73.497 112.156  0.00 97.00      PROA   
ATOM    206  O   SER P  12     -20.268 -72.584 111.390  0.00 97.00      PROA   
ATOM    207  N   VAL P  13     -19.163 -74.523 111.759  0.00 97.00      PROA   
ATOM    208  HN  VAL P  13     -18.910 -75.244 112.403  0.00 97.00      PROA   
ATOM    209  CA  VAL P  13     -18.453 -74.499 110.485  0.00 97.00      PROA   
ATOM    210  HA  VAL P  13     -19.056 -73.951 109.775  0.00 97.00      PROA   
ATOM    211  CB  VAL P  13     -17.105 -73.784 110.650  0.00 97.00      PROA   
ATOM    212  HB  VAL P  13     -17.300 -72.841 111.217  0.00 97.00      PROA   
ATOM    213  CG1 VAL P  13     -16.103 -74.621 111.475  0.00 97.00      PROA   
ATOM    214 HG11 VAL P  13     -15.819 -75.545 110.930  0.00 97.00      PROA   
ATOM    215 HG12 VAL P  13     -16.530 -74.900 112.458  0.00 97.00      PROA   
ATOM    216 HG13 VAL P  13     -15.175 -74.037 111.652  0.00 97.00      PROA   
ATOM    217  CG2 VAL P  13     -16.514 -73.369 109.289  0.00 97.00      PROA   
ATOM    218 HG21 VAL P  13     -17.255 -72.802 108.688  0.00 97.00      PROA   
ATOM    219 HG22 VAL P  13     -16.187 -74.258 108.712  0.00 97.00      PROA   
ATOM    220 HG23 VAL P  13     -15.622 -72.726 109.443  0.00 97.00      PROA   
ATOM    221  C   VAL P  13     -18.287 -75.908 109.921  0.00 97.00      PROA   
ATOM    222  O   VAL P  13     -18.348 -76.895 110.648  0.00 97.00      PROA   
ATOM    223  N   PHE P  14     -18.095 -76.058 108.584  0.00 97.00      PROA   
ATOM    224  HN  PHE P  14     -18.099 -75.272 107.967  0.00 97.00      PROA   
ATOM    225  CA  PHE P  14     -17.791 -77.342 107.968  0.00 97.00      PROA   
ATOM    226  HA  PHE P  14     -18.367 -78.100 108.479  0.00 97.00      PROA   
ATOM    227  CB  PHE P  14     -18.130 -77.395 106.453  0.00 97.00      PROA   
ATOM    228  HB1 PHE P  14     -17.786 -78.343 105.989  0.00 97.00      PROA   
ATOM    229  HB2 PHE P  14     -17.630 -76.551 105.926  0.00 97.00      PROA   
ATOM    230  CG  PHE P  14     -19.610 -77.337 106.199  0.00 97.00      PROA   
ATOM    231  CD1 PHE P  14     -20.470 -78.310 106.737  0.00 97.00      PROA   
ATOM    232  HD1 PHE P  14     -20.076 -79.064 107.402  0.00 97.00      PROA   
ATOM    233  CE1 PHE P  14     -21.830 -78.325 106.400  0.00 97.00      PROA   
ATOM    234  HE1 PHE P  14     -22.485 -79.073 106.822  0.00 97.00      PROA   
ATOM    235  CZ  PHE P  14     -22.347 -77.352 105.536  0.00 97.00      PROA   
ATOM    236  HZ  PHE P  14     -23.395 -77.361 105.277  0.00 97.00      PROA   
ATOM    237  CD2 PHE P  14     -20.138 -76.379 105.319  0.00 97.00      PROA   
ATOM    238  HD2 PHE P  14     -19.481 -75.651 104.869  0.00 97.00      PROA   
ATOM    239  CE2 PHE P  14     -21.501 -76.372 105.004  0.00 97.00      PROA   
ATOM    240  HE2 PHE P  14     -21.892 -75.612 104.345  0.00 97.00      PROA   
ATOM    241  C   PHE P  14     -16.333 -77.750 108.092  0.00 97.00      PROA   
ATOM    242  O   PHE P  14     -15.440 -76.924 108.260  0.00 97.00      PROA   
ATOM    243  N   GLN P  15     -16.062 -79.071 107.948  0.00 97.00      PROA   
ATOM    244  HN  GLN P  15     -16.800 -79.743 108.009  0.00 97.00      PROA   
ATOM    245  CA  GLN P  15     -14.751 -79.603 107.600  0.00 97.00      PROA   
ATOM    246  HA  GLN P  15     -14.075 -79.340 108.402  0.00 97.00      PROA   
ATOM    247  CB  GLN P  15     -14.781 -81.151 107.451  0.00 97.00      PROA   
ATOM    248  HB1 GLN P  15     -15.005 -81.581 108.455  0.00 97.00      PROA   
ATOM    249  HB2 GLN P  15     -13.765 -81.508 107.175  0.00 97.00      PROA   
ATOM    250  CG  GLN P  15     -15.855 -81.657 106.450  0.00 97.00      PROA   
ATOM    251  HG1 GLN P  15     -16.276 -80.806 105.875  0.00 97.00      PROA   
ATOM    252  HG2 GLN P  15     -16.700 -82.113 107.005  0.00 97.00      PROA   
ATOM    253  CD  GLN P  15     -15.299 -82.702 105.466  0.00 97.00      PROA   
ATOM    254  OE1 GLN P  15     -14.929 -83.816 105.850  0.00 97.00      PROA   
ATOM    255  NE2 GLN P  15     -15.245 -82.329 104.155  0.00 97.00      PROA   
ATOM    256 HE21 GLN P  15     -15.574 -81.427 103.878  0.00 97.00      PROA   
ATOM    257 HE22 GLN P  15     -14.824 -82.948 103.494  0.00 97.00      PROA   
ATOM    258  C   GLN P  15     -14.198 -79.010 106.300  0.00 97.00      PROA   
ATOM    259  O   GLN P  15     -14.962 -78.692 105.392  0.00 97.00      PROA   
ATOM    260  N   GLU P  16     -12.855 -78.823 106.216  0.00 97.00      PROA   
ATOM    261  HN  GLU P  16     -12.289 -79.072 107.001  0.00 97.00      PROA   
ATOM    262  CA  GLU P  16     -12.108 -78.323 105.064  0.00 97.00      PROA   
ATOM    263  HA  GLU P  16     -11.096 -78.664 105.227  0.00 97.00      PROA   
ATOM    264  CB  GLU P  16     -12.532 -78.927 103.682  0.00 97.00      PROA   
ATOM    265  HB1 GLU P  16     -13.566 -78.587 103.464  0.00 97.00      PROA   
ATOM    266  HB2 GLU P  16     -12.551 -80.037 103.767  0.00 97.00      PROA   
ATOM    267  CG  GLU P  16     -11.642 -78.541 102.474  0.00 97.00      PROA   
ATOM    268  HG1 GLU P  16     -10.693 -79.115 102.510  0.00 97.00      PROA   
ATOM    269  HG2 GLU P  16     -11.384 -77.464 102.504  0.00 97.00      PROA   
ATOM    270  CD  GLU P  16     -12.301 -78.781 101.108  0.00 97.00      PROA   
ATOM    271  OE1 GLU P  16     -13.457 -79.273 101.032  0.00 97.00      PROA   
ATOM    272  OE2 GLU P  16     -11.635 -78.433 100.096  0.00 97.00      PROA   
ATOM    273  C   GLU P  16     -12.015 -76.797 105.043  0.00 97.00      PROA   
ATOM    274  O   GLU P  16     -11.005 -76.240 104.622  0.00 97.00      PROA   
ATOM    275  N   GLU P  17     -13.051 -76.074 105.528  0.00 97.00      PROA   
ATOM    276  HN  GLU P  17     -13.871 -76.547 105.841  0.00 97.00      PROA   
ATOM    277  CA  GLU P  17     -13.106 -74.620 105.611  0.00 97.00      PROA   
ATOM    278  HA  GLU P  17     -12.973 -74.248 104.603  0.00 97.00      PROA   
ATOM    279  CB  GLU P  17     -14.519 -74.174 106.074  0.00 97.00      PROA   
ATOM    280  HB1 GLU P  17     -14.729 -74.722 107.022  0.00 97.00      PROA   
ATOM    281  HB2 GLU P  17     -15.260 -74.535 105.325  0.00 97.00      PROA   
ATOM    282  CG  GLU P  17     -14.748 -72.665 106.339  0.00 97.00      PROA   
ATOM    283  HG1 GLU P  17     -14.036 -72.272 107.091  0.00 97.00      PROA   
ATOM    284  HG2 GLU P  17     -15.772 -72.532 106.750  0.00 97.00      PROA   
ATOM    285  CD  GLU P  17     -14.656 -71.814 105.068  0.00 97.00      PROA   
ATOM    286  OE1 GLU P  17     -13.561 -71.747 104.455  0.00 97.00      PROA   
ATOM    287  OE2 GLU P  17     -15.693 -71.197 104.704  0.00 97.00      PROA   
ATOM    288  C   GLU P  17     -12.005 -73.974 106.456  0.00 97.00      PROA   
ATOM    289  O   GLU P  17     -11.546 -74.529 107.446  0.00 97.00      PROA   
ATOM    290  N   SER P  18     -11.544 -72.763 106.064  0.00 97.00      PROA   
ATOM    291  HN  SER P  18     -12.024 -72.289 105.324  0.00 97.00      PROA   
ATOM    292  CA  SER P  18     -10.442 -72.061 106.697  0.00 97.00      PROA   
ATOM    293  HA  SER P  18      -9.816 -72.784 107.200  0.00 97.00      PROA   
ATOM    294  CB  SER P  18      -9.564 -71.295 105.674  0.00 97.00      PROA   
ATOM    295  HB1 SER P  18     -10.166 -70.499 105.183  0.00 97.00      PROA   
ATOM    296  HB2 SER P  18      -9.233 -72.005 104.886  0.00 97.00      PROA   
ATOM    297  OG  SER P  18      -8.409 -70.713 106.281  0.00 97.00      PROA   
ATOM    298  HG1 SER P  18      -7.885 -71.444 106.623  0.00 97.00      PROA   
ATOM    299  C   SER P  18     -10.960 -71.077 107.725  0.00 97.00      PROA   
ATOM    300  O   SER P  18     -11.827 -70.252 107.446  0.00 97.00      PROA   
ATOM    301  N   VAL P  19     -10.417 -71.136 108.960  0.00 97.00      PROA   
ATOM    302  HN  VAL P  19      -9.692 -71.791 109.167  0.00 97.00      PROA   
ATOM    303  CA  VAL P  19     -10.871 -70.263 110.023  0.00 97.00      PROA   
ATOM    304  HA  VAL P  19     -11.229 -69.347 109.580  0.00 97.00      PROA   
ATOM    305  CB  VAL P  19     -12.047 -70.868 110.803  0.00 97.00      PROA   
ATOM    306  HB  VAL P  19     -12.906 -70.940 110.092  0.00 97.00      PROA   
ATOM    307  CG1 VAL P  19     -11.740 -72.301 111.285  0.00 97.00      PROA   
ATOM    308 HG11 VAL P  19     -10.887 -72.290 111.990  0.00 97.00      PROA   
ATOM    309 HG12 VAL P  19     -11.499 -72.976 110.439  0.00 97.00      PROA   
ATOM    310 HG13 VAL P  19     -12.619 -72.723 111.816  0.00 97.00      PROA   
ATOM    311  CG2 VAL P  19     -12.484 -69.970 111.979  0.00 97.00      PROA   
ATOM    312 HG21 VAL P  19     -12.729 -68.950 111.628  0.00 97.00      PROA   
ATOM    313 HG22 VAL P  19     -11.685 -69.909 112.746  0.00 97.00      PROA   
ATOM    314 HG23 VAL P  19     -13.389 -70.398 112.460  0.00 97.00      PROA   
ATOM    315  C   VAL P  19      -9.698 -69.844 110.882  0.00 97.00      PROA   
ATOM    316  O   VAL P  19      -8.937 -70.666 111.375  0.00 97.00      PROA   
ATOM    317  N   THR P  20      -9.506 -68.519 111.088  0.00 97.00      PROA   
ATOM    318  HN  THR P  20     -10.114 -67.845 110.677  0.00 97.00      PROA   
ATOM    319  CA  THR P  20      -8.432 -68.016 111.931  0.00 97.00      PROA   
ATOM    320  HA  THR P  20      -7.969 -68.852 112.428  0.00 97.00      PROA   
ATOM    321  CB  THR P  20      -7.311 -67.304 111.168  0.00 97.00      PROA   
ATOM    322  HB  THR P  20      -7.057 -67.946 110.292  0.00 97.00      PROA   
ATOM    323  OG1 THR P  20      -6.110 -67.194 111.928  0.00 97.00      PROA   
ATOM    324  HG1 THR P  20      -6.249 -66.542 112.621  0.00 97.00      PROA   
ATOM    325  CG2 THR P  20      -7.695 -65.917 110.635  0.00 97.00      PROA   
ATOM    326 HG21 THR P  20      -7.991 -65.235 111.459  0.00 97.00      PROA   
ATOM    327 HG22 THR P  20      -8.533 -66.002 109.915  0.00 97.00      PROA   
ATOM    328 HG23 THR P  20      -6.832 -65.459 110.106  0.00 97.00      PROA   
ATOM    329  C   THR P  20      -9.074 -67.186 113.013  0.00 97.00      PROA   
ATOM    330  O   THR P  20     -10.001 -66.422 112.770  0.00 97.00      PROA   
ATOM    331  N   LEU P  21      -8.618 -67.384 114.267  0.00 97.00      PROA   
ATOM    332  HN  LEU P  21      -7.868 -68.025 114.420  0.00 97.00      PROA   
ATOM    333  CA  LEU P  21      -9.253 -66.859 115.452  0.00 97.00      PROA   
ATOM    334  HA  LEU P  21     -10.116 -66.269 115.184  0.00 97.00      PROA   
ATOM    335  CB  LEU P  21      -9.696 -67.986 116.427  0.00 97.00      PROA   
ATOM    336  HB1 LEU P  21     -10.186 -67.502 117.299  0.00 97.00      PROA   
ATOM    337  HB2 LEU P  21      -8.812 -68.544 116.804  0.00 97.00      PROA   
ATOM    338  CG  LEU P  21     -10.696 -69.028 115.853  0.00 97.00      PROA   
ATOM    339  HG  LEU P  21     -11.360 -68.511 115.121  0.00 97.00      PROA   
ATOM    340  CD1 LEU P  21     -10.012 -70.218 115.148  0.00 97.00      PROA   
ATOM    341 HD11 LEU P  21      -9.351 -70.751 115.864  0.00 97.00      PROA   
ATOM    342 HD12 LEU P  21      -9.405 -69.894 114.281  0.00 97.00      PROA   
ATOM    343 HD13 LEU P  21     -10.776 -70.938 114.786  0.00 97.00      PROA   
ATOM    344  CD2 LEU P  21     -11.586 -69.584 116.981  0.00 97.00      PROA   
ATOM    345 HD21 LEU P  21     -12.142 -68.767 117.484  0.00 97.00      PROA   
ATOM    346 HD22 LEU P  21     -10.956 -70.099 117.737  0.00 97.00      PROA   
ATOM    347 HD23 LEU P  21     -12.316 -70.315 116.576  0.00 97.00      PROA   
ATOM    348  C   LEU P  21      -8.260 -65.958 116.151  0.00 97.00      PROA   
ATOM    349  O   LEU P  21      -7.166 -66.385 116.490  0.00 97.00      PROA   
ATOM    350  N   HSD P  22      -8.612 -64.675 116.385  0.00 97.00      PROA   
ATOM    351  HN  HSD P  22      -9.523 -64.355 116.127  0.00 97.00      PROA   
ATOM    352  CA  HSD P  22      -7.696 -63.656 116.860  0.00 97.00      PROA   
ATOM    353  HA  HSD P  22      -6.682 -64.026 116.813  0.00 97.00      PROA   
ATOM    354  CB  HSD P  22      -7.781 -62.370 116.001  0.00 97.00      PROA   
ATOM    355  HB1 HSD P  22      -7.162 -61.565 116.454  0.00 97.00      PROA   
ATOM    356  HB2 HSD P  22      -8.831 -62.007 115.951  0.00 97.00      PROA   
ATOM    357  ND1 HSD P  22      -8.009 -62.978 113.525  0.00 97.00      PROA   
ATOM    358  HD1 HSD P  22      -8.990 -63.181 113.531  0.00 97.00      PROA   
ATOM    359  CG  HSD P  22      -7.256 -62.579 114.610  0.00 97.00      PROA   
ATOM    360  CE1 HSD P  22      -7.181 -62.967 112.451  0.00 97.00      PROA   
ATOM    361  HE1 HSD P  22      -7.505 -63.229 111.447  0.00 97.00      PROA   
ATOM    362  NE2 HSD P  22      -5.962 -62.575 112.764  0.00 97.00      PROA   
ATOM    363  CD2 HSD P  22      -6.016 -62.313 114.121  0.00 97.00      PROA   
ATOM    364  HD2 HSD P  22      -5.143 -61.934 114.636  0.00 97.00      PROA   
ATOM    365  C   HSD P  22      -7.985 -63.251 118.288  0.00 97.00      PROA   
ATOM    366  O   HSD P  22      -9.110 -62.913 118.631  0.00 97.00      PROA   
ATOM    367  N   CYS P  23      -6.944 -63.238 119.152  0.00 97.00      PROA   
ATOM    368  HN  CYS P  23      -6.051 -63.573 118.856  0.00 97.00      PROA   
ATOM    369  CA  CYS P  23      -7.024 -62.753 120.517  0.00 97.00      PROA   
ATOM    370  HA  CYS P  23      -8.055 -62.736 120.840  0.00 97.00      PROA   
ATOM    371  CB  CYS P  23      -6.220 -63.643 121.488  0.00 97.00      PROA   
ATOM    372  HB1 CYS P  23      -6.200 -63.174 122.491  0.00 97.00      PROA   
ATOM    373  HB2 CYS P  23      -5.177 -63.759 121.122  0.00 97.00      PROA   
ATOM    374  SG  CYS P  23      -6.991 -65.265 121.642  0.00 97.00      PROA   
ATOM    375  C   CYS P  23      -6.481 -61.345 120.614  0.00 97.00      PROA   
ATOM    376  O   CYS P  23      -5.276 -61.111 120.635  0.00 97.00      PROA   
ATOM    377  N   GLU P  24      -7.391 -60.357 120.703  0.00 97.00      PROA   
ATOM    378  HN  GLU P  24      -8.367 -60.559 120.725  0.00 97.00      PROA   
ATOM    379  CA  GLU P  24      -7.051 -58.955 120.656  0.00 97.00      PROA   
ATOM    380  HA  GLU P  24      -6.119 -58.826 120.123  0.00 97.00      PROA   
ATOM    381  CB  GLU P  24      -8.155 -58.167 119.910  0.00 97.00      PROA   
ATOM    382  HB1 GLU P  24      -8.315 -58.686 118.937  0.00 97.00      PROA   
ATOM    383  HB2 GLU P  24      -7.801 -57.138 119.680  0.00 97.00      PROA   
ATOM    384  CG  GLU P  24      -9.481 -58.084 120.695  0.00 97.00      PROA   
ATOM    385  HG1 GLU P  24      -9.378 -57.426 121.583  0.00 97.00      PROA   
ATOM    386  HG2 GLU P  24      -9.788 -59.096 121.034  0.00 97.00      PROA   
ATOM    387  CD  GLU P  24     -10.597 -57.523 119.839  0.00 97.00      PROA   
ATOM    388  OE1 GLU P  24     -11.459 -56.799 120.409  0.00 97.00      PROA   
ATOM    389  OE2 GLU P  24     -10.625 -57.838 118.620  0.00 97.00      PROA   
ATOM    390  C   GLU P  24      -6.898 -58.374 122.041  0.00 97.00      PROA   
ATOM    391  O   GLU P  24      -7.349 -58.928 123.044  0.00 97.00      PROA   
ATOM    392  N   VAL P  25      -6.254 -57.188 122.090  0.00 97.00      PROA   
ATOM    393  HN  VAL P  25      -5.831 -56.812 121.270  0.00 97.00      PROA   
ATOM    394  CA  VAL P  25      -6.329 -56.259 123.191  0.00 97.00      PROA   
ATOM    395  HA  VAL P  25      -7.270 -56.392 123.705  0.00 97.00      PROA   
ATOM    396  CB  VAL P  25      -5.155 -56.323 124.175  0.00 97.00      PROA   
ATOM    397  HB  VAL P  25      -4.202 -56.070 123.655  0.00 97.00      PROA   
ATOM    398  CG1 VAL P  25      -5.390 -55.316 125.320  0.00 97.00      PROA   
ATOM    399 HG11 VAL P  25      -6.290 -55.604 125.904  0.00 97.00      PROA   
ATOM    400 HG12 VAL P  25      -5.532 -54.286 124.938  0.00 97.00      PROA   
ATOM    401 HG13 VAL P  25      -4.513 -55.316 126.001  0.00 97.00      PROA   
ATOM    402  CG2 VAL P  25      -5.004 -57.745 124.758  0.00 97.00      PROA   
ATOM    403 HG21 VAL P  25      -4.734 -58.474 123.967  0.00 97.00      PROA   
ATOM    404 HG22 VAL P  25      -5.954 -58.070 125.232  0.00 97.00      PROA   
ATOM    405 HG23 VAL P  25      -4.205 -57.762 125.531  0.00 97.00      PROA   
ATOM    406  C   VAL P  25      -6.273 -54.935 122.445  0.00 97.00      PROA   
ATOM    407  O   VAL P  25      -5.433 -54.857 121.549  0.00 97.00      PROA   
ATOM    408  N   PRO P  26      -7.060 -53.880 122.697  0.00 97.00      PROA   
ATOM    409  CD  PRO P  26      -8.395 -54.033 123.298  0.00 97.00      PROA   
ATOM    410  HD1 PRO P  26      -8.327 -53.784 124.379  0.00 97.00      PROA   
ATOM    411  HD2 PRO P  26      -8.819 -55.054 123.167  0.00 97.00      PROA   
ATOM    412  CA  PRO P  26      -6.973 -52.638 121.912  0.00 97.00      PROA   
ATOM    413  HA  PRO P  26      -6.964 -52.893 120.861  0.00 97.00      PROA   
ATOM    414  CB  PRO P  26      -8.265 -51.889 122.282  0.00 97.00      PROA   
ATOM    415  HB1 PRO P  26      -8.603 -51.221 121.464  0.00 97.00      PROA   
ATOM    416  HB2 PRO P  26      -8.136 -51.292 123.213  0.00 97.00      PROA   
ATOM    417  CG  PRO P  26      -9.264 -53.012 122.565  0.00 97.00      PROA   
ATOM    418  HG1 PRO P  26     -10.136 -52.677 123.160  0.00 97.00      PROA   
ATOM    419  HG2 PRO P  26      -9.617 -53.447 121.603  0.00 97.00      PROA   
ATOM    420  C   PRO P  26      -5.755 -51.754 122.186  0.00 97.00      PROA   
ATOM    421  O   PRO P  26      -5.881 -50.532 122.133  0.00 97.00      PROA   
ATOM    422  N   HSD P  27      -4.562 -52.335 122.420  0.00 97.00      PROA   
ATOM    423  HN  HSD P  27      -4.496 -53.329 122.355  0.00 97.00      PROA   
ATOM    424  CA  HSD P  27      -3.325 -51.608 122.596  0.00 97.00      PROA   
ATOM    425  HA  HSD P  27      -3.516 -50.545 122.663  0.00 97.00      PROA   
ATOM    426  CB  HSD P  27      -2.515 -52.054 123.842  0.00 97.00      PROA   
ATOM    427  HB1 HSD P  27      -1.484 -51.640 123.793  0.00 97.00      PROA   
ATOM    428  HB2 HSD P  27      -2.431 -53.163 123.864  0.00 97.00      PROA   
ATOM    429  ND1 HSD P  27      -3.974 -52.282 125.928  0.00 97.00      PROA   
ATOM    430  HD1 HSD P  27      -4.391 -53.160 125.692  0.00 97.00      PROA   
ATOM    431  CG  HSD P  27      -3.093 -51.565 125.144  0.00 97.00      PROA   
ATOM    432  CE1 HSD P  27      -4.119 -51.597 127.089  0.00 97.00      PROA   
ATOM    433  HE1 HSD P  27      -4.758 -51.933 127.905  0.00 97.00      PROA   
ATOM    434  NE2 HSD P  27      -3.387 -50.501 127.114  0.00 97.00      PROA   
ATOM    435  CD2 HSD P  27      -2.735 -50.486 125.894  0.00 97.00      PROA   
ATOM    436  HD2 HSD P  27      -2.032 -49.692 125.675  0.00 97.00      PROA   
ATOM    437  C   HSD P  27      -2.477 -51.865 121.379  0.00 97.00      PROA   
ATOM    438  O   HSD P  27      -2.180 -53.009 121.052  0.00 97.00      PROA   
ATOM    439  N   LEU P  28      -2.059 -50.792 120.670  0.00 97.00      PROA   
ATOM    440  HN  LEU P  28      -2.395 -49.877 120.881  0.00 97.00      PROA   
ATOM    441  CA  LEU P  28      -1.163 -50.885 119.530  0.00 97.00      PROA   
ATOM    442  HA  LEU P  28      -1.642 -51.549 118.825  0.00 97.00      PROA   
ATOM    443  CB  LEU P  28      -0.984 -49.513 118.827  0.00 97.00      PROA   
ATOM    444  HB1 LEU P  28      -0.370 -49.652 117.911  0.00 97.00      PROA   
ATOM    445  HB2 LEU P  28      -0.445 -48.812 119.498  0.00 97.00      PROA   
ATOM    446  CG  LEU P  28      -2.305 -48.821 118.398  0.00 97.00      PROA   
ATOM    447  HG  LEU P  28      -2.925 -48.634 119.306  0.00 97.00      PROA   
ATOM    448  CD1 LEU P  28      -2.013 -47.449 117.760  0.00 97.00      PROA   
ATOM    449 HD11 LEU P  28      -1.406 -47.579 116.839  0.00 97.00      PROA   
ATOM    450 HD12 LEU P  28      -1.455 -46.800 118.466  0.00 97.00      PROA   
ATOM    451 HD13 LEU P  28      -2.963 -46.942 117.488  0.00 97.00      PROA   
ATOM    452  CD2 LEU P  28      -3.137 -49.687 117.434  0.00 97.00      PROA   
ATOM    453 HD21 LEU P  28      -3.441 -50.639 117.917  0.00 97.00      PROA   
ATOM    454 HD22 LEU P  28      -2.545 -49.921 116.524  0.00 97.00      PROA   
ATOM    455 HD23 LEU P  28      -4.056 -49.144 117.127  0.00 97.00      PROA   
ATOM    456  C   LEU P  28       0.200 -51.525 119.821  0.00 97.00      PROA   
ATOM    457  O   LEU P  28       0.575 -52.398 119.038  0.00 97.00      PROA   
ATOM    458  N   PRO P  29       0.976 -51.256 120.878  0.00 97.00      PROA   
ATOM    459  CD  PRO P  29       0.892 -50.046 121.708  0.00 97.00      PROA   
ATOM    460  HD1 PRO P  29      -0.126 -49.894 122.122  0.00 97.00      PROA   
ATOM    461  HD2 PRO P  29       1.193 -49.167 121.097  0.00 97.00      PROA   
ATOM    462  CA  PRO P  29       2.108 -52.103 121.261  0.00 97.00      PROA   
ATOM    463  HA  PRO P  29       2.664 -52.423 120.390  0.00 97.00      PROA   
ATOM    464  CB  PRO P  29       2.944 -51.159 122.148  0.00 97.00      PROA   
ATOM    465  HB1 PRO P  29       3.574 -50.520 121.488  0.00 97.00      PROA   
ATOM    466  HB2 PRO P  29       3.614 -51.672 122.864  0.00 97.00      PROA   
ATOM    467  CG  PRO P  29       1.903 -50.272 122.832  0.00 97.00      PROA   
ATOM    468  HG1 PRO P  29       1.424 -50.837 123.662  0.00 97.00      PROA   
ATOM    469  HG2 PRO P  29       2.330 -49.329 123.225  0.00 97.00      PROA   
ATOM    470  C   PRO P  29       1.662 -53.352 122.025  0.00 97.00      PROA   
ATOM    471  O   PRO P  29       2.353 -53.746 122.961  0.00 97.00      PROA   
ATOM    472  N   GLY P  30       0.537 -54.008 121.644  0.00 97.00      PROA   
ATOM    473  HN  GLY P  30       0.021 -53.668 120.860  0.00 97.00      PROA   
ATOM    474  CA  GLY P  30      -0.063 -55.127 122.363  0.00 97.00      PROA   
ATOM    475  HA1 GLY P  30      -1.071 -55.226 121.986  0.00 97.00      PROA   
ATOM    476  HA2 GLY P  30      -0.040 -54.914 123.422  0.00 97.00      PROA   
ATOM    477  C   GLY P  30       0.630 -56.445 122.125  0.00 97.00      PROA   
ATOM    478  O   GLY P  30       0.036 -57.373 121.586  0.00 97.00      PROA   
ATOM    479  N   SER P  31       1.909 -56.523 122.562  0.00 97.00      PROA   
ATOM    480  HN  SER P  31       2.254 -55.674 122.960  0.00 97.00      PROA   
ATOM    481  CA  SER P  31       2.923 -57.571 122.446  0.00 97.00      PROA   
ATOM    482  HA  SER P  31       3.520 -57.284 121.595  0.00 97.00      PROA   
ATOM    483  CB  SER P  31       3.854 -57.569 123.697  0.00 97.00      PROA   
ATOM    484  HB1 SER P  31       3.250 -57.830 124.594  0.00 97.00      PROA   
ATOM    485  HB2 SER P  31       4.257 -56.545 123.847  0.00 97.00      PROA   
ATOM    486  OG  SER P  31       4.943 -58.491 123.607  0.00 97.00      PROA   
ATOM    487  HG1 SER P  31       5.722 -57.993 123.348  0.00 97.00      PROA   
ATOM    488  C   SER P  31       2.453 -58.991 122.178  0.00 97.00      PROA   
ATOM    489  O   SER P  31       1.517 -59.476 122.794  0.00 97.00      PROA   
ATOM    490  N   SER P  32       3.132 -59.697 121.245  0.00 97.00      PROA   
ATOM    491  HN  SER P  32       3.952 -59.316 120.825  0.00 97.00      PROA   
ATOM    492  CA  SER P  32       2.720 -60.973 120.691  0.00 97.00      PROA   
ATOM    493  HA  SER P  32       1.646 -60.950 120.575  0.00 97.00      PROA   
ATOM    494  CB  SER P  32       3.343 -61.166 119.283  0.00 97.00      PROA   
ATOM    495  HB1 SER P  32       2.921 -60.390 118.608  0.00 97.00      PROA   
ATOM    496  HB2 SER P  32       3.097 -62.158 118.847  0.00 97.00      PROA   
ATOM    497  OG  SER P  32       4.758 -60.986 119.313  0.00 97.00      PROA   
ATOM    498  HG1 SER P  32       5.116 -61.742 119.787  0.00 97.00      PROA   
ATOM    499  C   SER P  32       3.043 -62.180 121.559  0.00 97.00      PROA   
ATOM    500  O   SER P  32       3.694 -63.125 121.116  0.00 97.00      PROA   
ATOM    501  N   SER P  33       2.548 -62.190 122.815  0.00 97.00      PROA   
ATOM    502  HN  SER P  33       2.086 -61.375 123.158  0.00 97.00      PROA   
ATOM    503  CA  SER P  33       2.638 -63.318 123.722  0.00 97.00      PROA   
ATOM    504  HA  SER P  33       3.128 -64.147 123.231  0.00 97.00      PROA   
ATOM    505  CB  SER P  33       3.411 -62.963 125.021  0.00 97.00      PROA   
ATOM    506  HB1 SER P  33       2.893 -62.136 125.555  0.00 97.00      PROA   
ATOM    507  HB2 SER P  33       4.427 -62.602 124.746  0.00 97.00      PROA   
ATOM    508  OG  SER P  33       3.542 -64.075 125.906  0.00 97.00      PROA   
ATOM    509  HG1 SER P  33       4.271 -64.614 125.586  0.00 97.00      PROA   
ATOM    510  C   SER P  33       1.222 -63.739 124.054  0.00 97.00      PROA   
ATOM    511  O   SER P  33       0.371 -62.909 124.360  0.00 97.00      PROA   
ATOM    512  N   THR P  34       0.928 -65.059 123.968  0.00 97.00      PROA   
ATOM    513  HN  THR P  34       1.633 -65.729 123.752  0.00 97.00      PROA   
ATOM    514  CA  THR P  34      -0.423 -65.569 124.127  0.00 97.00      PROA   
ATOM    515  HA  THR P  34      -0.969 -64.929 124.807  0.00 97.00      PROA   
ATOM    516  CB  THR P  34      -1.194 -65.722 122.814  0.00 97.00      PROA   
ATOM    517  HB  THR P  34      -0.792 -66.560 122.199  0.00 97.00      PROA   
ATOM    518  OG1 THR P  34      -1.054 -64.555 122.024  0.00 97.00      PROA   
ATOM    519  HG1 THR P  34      -0.183 -64.630 121.630  0.00 97.00      PROA   
ATOM    520  CG2 THR P  34      -2.694 -65.968 123.069  0.00 97.00      PROA   
ATOM    521 HG21 THR P  34      -3.081 -65.272 123.842  0.00 97.00      PROA   
ATOM    522 HG22 THR P  34      -2.868 -67.007 123.412  0.00 97.00      PROA   
ATOM    523 HG23 THR P  34      -3.275 -65.825 122.134  0.00 97.00      PROA   
ATOM    524  C   THR P  34      -0.336 -66.939 124.733  0.00 97.00      PROA   
ATOM    525  O   THR P  34       0.538 -67.729 124.388  0.00 97.00      PROA   
ATOM    526  N   GLN P  35      -1.290 -67.269 125.628  0.00 97.00      PROA   
ATOM    527  HN  GLN P  35      -1.902 -66.578 126.008  0.00 97.00      PROA   
ATOM    528  CA  GLN P  35      -1.544 -68.631 126.027  0.00 97.00      PROA   
ATOM    529  HA  GLN P  35      -0.816 -69.305 125.598  0.00 97.00      PROA   
ATOM    530  CB  GLN P  35      -1.560 -68.779 127.569  0.00 97.00      PROA   
ATOM    531  HB1 GLN P  35      -1.661 -69.857 127.826  0.00 97.00      PROA   
ATOM    532  HB2 GLN P  35      -2.446 -68.245 127.980  0.00 97.00      PROA   
ATOM    533  CG  GLN P  35      -0.295 -68.192 128.233  0.00 97.00      PROA   
ATOM    534  HG1 GLN P  35      -0.227 -67.100 128.033  0.00 97.00      PROA   
ATOM    535  HG2 GLN P  35       0.614 -68.678 127.826  0.00 97.00      PROA   
ATOM    536  CD  GLN P  35      -0.365 -68.353 129.751  0.00 97.00      PROA   
ATOM    537  OE1 GLN P  35      -1.194 -67.716 130.399  0.00 97.00      PROA   
ATOM    538  NE2 GLN P  35       0.524 -69.196 130.339  0.00 97.00      PROA   
ATOM    539 HE21 GLN P  35       0.501 -69.281 131.334  0.00 97.00      PROA   
ATOM    540 HE22 GLN P  35       1.195 -69.679 129.781  0.00 97.00      PROA   
ATOM    541  C   GLN P  35      -2.909 -68.959 125.470  0.00 97.00      PROA   
ATOM    542  O   GLN P  35      -3.870 -68.253 125.744  0.00 97.00      PROA   
ATOM    543  N   TRP P  36      -3.022 -70.033 124.657  0.00 97.00      PROA   
ATOM    544  HN  TRP P  36      -2.217 -70.568 124.417  0.00 97.00      PROA   
ATOM    545  CA  TRP P  36      -4.275 -70.507 124.095  0.00 97.00      PROA   
ATOM    546  HA  TRP P  36      -5.064 -69.790 124.274  0.00 97.00      PROA   
ATOM    547  CB  TRP P  36      -4.181 -70.795 122.573  0.00 97.00      PROA   
ATOM    548  HB1 TRP P  36      -5.000 -71.477 122.261  0.00 97.00      PROA   
ATOM    549  HB2 TRP P  36      -3.221 -71.327 122.382  0.00 97.00      PROA   
ATOM    550  CG  TRP P  36      -4.258 -69.601 121.676  0.00 97.00      PROA   
ATOM    551  CD1 TRP P  36      -3.211 -68.864 121.197  0.00 97.00      PROA   
ATOM    552  HD1 TRP P  36      -2.196 -68.955 121.538  0.00 97.00      PROA   
ATOM    553  NE1 TRP P  36      -3.658 -67.965 120.270  0.00 97.00      PROA   
ATOM    554  HE1 TRP P  36      -3.093 -67.362 119.746  0.00 97.00      PROA   
ATOM    555  CE2 TRP P  36      -5.009 -68.078 120.140  0.00 97.00      PROA   
ATOM    556  CD2 TRP P  36      -5.435 -69.097 121.023  0.00 97.00      PROA   
ATOM    557  CE3 TRP P  36      -6.791 -69.423 121.095  0.00 97.00      PROA   
ATOM    558  HE3 TRP P  36      -7.152 -70.187 121.768  0.00 97.00      PROA   
ATOM    559  CZ3 TRP P  36      -7.691 -68.723 120.287  0.00 97.00      PROA   
ATOM    560  HZ3 TRP P  36      -8.748 -68.942 120.344  0.00 97.00      PROA   
ATOM    561  CZ2 TRP P  36      -5.899 -67.398 119.324  0.00 97.00      PROA   
ATOM    562  HZ2 TRP P  36      -5.568 -66.622 118.651  0.00 97.00      PROA   
ATOM    563  CH2 TRP P  36      -7.250 -67.736 119.411  0.00 97.00      PROA   
ATOM    564  HH2 TRP P  36      -7.972 -67.200 118.813  0.00 97.00      PROA   
ATOM    565  C   TRP P  36      -4.661 -71.788 124.792  0.00 97.00      PROA   
ATOM    566  O   TRP P  36      -3.799 -72.542 125.225  0.00 97.00      PROA   
ATOM    567  N   PHE P  37      -5.979 -72.057 124.933  0.00 97.00      PROA   
ATOM    568  HN  PHE P  37      -6.662 -71.393 124.633  0.00 97.00      PROA   
ATOM    569  CA  PHE P  37      -6.488 -73.217 125.635  0.00 97.00      PROA   
ATOM    570  HA  PHE P  37      -5.704 -73.953 125.722  0.00 97.00      PROA   
ATOM    571  CB  PHE P  37      -7.054 -72.881 127.047  0.00 97.00      PROA   
ATOM    572  HB1 PHE P  37      -7.320 -73.816 127.587  0.00 97.00      PROA   
ATOM    573  HB2 PHE P  37      -7.965 -72.253 126.961  0.00 97.00      PROA   
ATOM    574  CG  PHE P  37      -6.051 -72.116 127.881  0.00 97.00      PROA   
ATOM    575  CD1 PHE P  37      -5.207 -72.789 128.782  0.00 97.00      PROA   
ATOM    576  HD1 PHE P  37      -5.271 -73.863 128.872  0.00 97.00      PROA   
ATOM    577  CE1 PHE P  37      -4.274 -72.083 129.553  0.00 97.00      PROA   
ATOM    578  HE1 PHE P  37      -3.628 -72.616 130.235  0.00 97.00      PROA   
ATOM    579  CZ  PHE P  37      -4.174 -70.692 129.432  0.00 97.00      PROA   
ATOM    580  HZ  PHE P  37      -3.443 -70.149 130.013  0.00 97.00      PROA   
ATOM    581  CD2 PHE P  37      -5.961 -70.713 127.795  0.00 97.00      PROA   
ATOM    582  HD2 PHE P  37      -6.601 -70.179 127.110  0.00 97.00      PROA   
ATOM    583  CE2 PHE P  37      -5.017 -70.007 128.548  0.00 97.00      PROA   
ATOM    584  HE2 PHE P  37      -4.929 -68.939 128.433  0.00 97.00      PROA   
ATOM    585  C   PHE P  37      -7.614 -73.822 124.820  0.00 97.00      PROA   
ATOM    586  O   PHE P  37      -8.479 -73.110 124.319  0.00 97.00      PROA   
ATOM    587  N   LEU P  38      -7.628 -75.172 124.691  0.00 97.00      PROA   
ATOM    588  HN  LEU P  38      -6.870 -75.715 125.050  0.00 97.00      PROA   
ATOM    589  CA  LEU P  38      -8.718 -75.940 124.121  0.00 97.00      PROA   
ATOM    590  HA  LEU P  38      -9.491 -75.281 123.762  0.00 97.00      PROA   
ATOM    591  CB  LEU P  38      -8.280 -76.903 122.986  0.00 97.00      PROA   
ATOM    592  HB1 LEU P  38      -9.154 -77.491 122.628  0.00 97.00      PROA   
ATOM    593  HB2 LEU P  38      -7.518 -77.617 123.374  0.00 97.00      PROA   
ATOM    594  CG  LEU P  38      -7.663 -76.196 121.765  0.00 97.00      PROA   
ATOM    595  HG  LEU P  38      -6.776 -75.637 122.128  0.00 97.00      PROA   
ATOM    596  CD1 LEU P  38      -7.182 -77.209 120.710  0.00 97.00      PROA   
ATOM    597 HD11 LEU P  38      -8.043 -77.796 120.325  0.00 97.00      PROA   
ATOM    598 HD12 LEU P  38      -6.439 -77.908 121.147  0.00 97.00      PROA   
ATOM    599 HD13 LEU P  38      -6.712 -76.679 119.855  0.00 97.00      PROA   
ATOM    600  CD2 LEU P  38      -8.635 -75.194 121.123  0.00 97.00      PROA   
ATOM    601 HD21 LEU P  38      -8.935 -74.401 121.838  0.00 97.00      PROA   
ATOM    602 HD22 LEU P  38      -9.546 -75.720 120.767  0.00 97.00      PROA   
ATOM    603 HD23 LEU P  38      -8.145 -74.713 120.252  0.00 97.00      PROA   
ATOM    604  C   LEU P  38      -9.282 -76.791 125.226  0.00 97.00      PROA   
ATOM    605  O   LEU P  38      -8.606 -77.687 125.723  0.00 97.00      PROA   
ATOM    606  N   ASN P  39     -10.544 -76.536 125.649  0.00 97.00      PROA   
ATOM    607  HN  ASN P  39     -11.088 -75.831 125.193  0.00 97.00      PROA   
ATOM    608  CA  ASN P  39     -11.218 -77.306 126.691  0.00 97.00      PROA   
ATOM    609  HA  ASN P  39     -12.154 -76.803 126.890  0.00 97.00      PROA   
ATOM    610  CB  ASN P  39     -11.526 -78.766 126.239  0.00 97.00      PROA   
ATOM    611  HB1 ASN P  39     -12.179 -79.269 126.983  0.00 97.00      PROA   
ATOM    612  HB2 ASN P  39     -10.580 -79.340 126.149  0.00 97.00      PROA   
ATOM    613  CG  ASN P  39     -12.259 -78.768 124.891  0.00 97.00      PROA   
ATOM    614  OD1 ASN P  39     -13.086 -77.898 124.614  0.00 97.00      PROA   
ATOM    615  ND2 ASN P  39     -11.922 -79.748 124.007  0.00 97.00      PROA   
ATOM    616 HD21 ASN P  39     -12.341 -79.733 123.102  0.00 97.00      PROA   
ATOM    617 HD22 ASN P  39     -11.233 -80.428 124.253  0.00 97.00      PROA   
ATOM    618  C   ASN P  39     -10.436 -77.323 128.004  0.00 97.00      PROA   
ATOM    619  O   ASN P  39     -10.318 -78.351 128.668  0.00 97.00      PROA   
ATOM    620  N   GLY P  40      -9.847 -76.164 128.382  0.00 97.00      PROA   
ATOM    621  HN  GLY P  40     -10.011 -75.344 127.840  0.00 97.00      PROA   
ATOM    622  CA  GLY P  40      -8.951 -76.037 129.525  0.00 97.00      PROA   
ATOM    623  HA1 GLY P  40      -9.300 -76.685 130.318  0.00 97.00      PROA   
ATOM    624  HA2 GLY P  40      -8.962 -74.998 129.820  0.00 97.00      PROA   
ATOM    625  C   GLY P  40      -7.503 -76.397 129.252  0.00 97.00      PROA   
ATOM    626  O   GLY P  40      -6.614 -75.933 129.962  0.00 97.00      PROA   
ATOM    627  N   THR P  41      -7.209 -77.230 128.227  0.00 97.00      PROA   
ATOM    628  HN  THR P  41      -7.936 -77.556 127.624  0.00 97.00      PROA   
ATOM    629  CA  THR P  41      -5.863 -77.726 127.955  0.00 97.00      PROA   
ATOM    630  HA  THR P  41      -5.351 -77.855 128.900  0.00 97.00      PROA   
ATOM    631  CB  THR P  41      -5.856 -79.077 127.246  0.00 97.00      PROA   
ATOM    632  HB  THR P  41      -6.413 -79.011 126.283  0.00 97.00      PROA   
ATOM    633  OG1 THR P  41      -6.486 -80.053 128.065  0.00 97.00      PROA   
ATOM    634  HG1 THR P  41      -7.369 -79.729 128.246  0.00 97.00      PROA   
ATOM    635  CG2 THR P  41      -4.424 -79.582 126.966  0.00 97.00      PROA   
ATOM    636 HG21 THR P  41      -3.841 -79.627 127.910  0.00 97.00      PROA   
ATOM    637 HG22 THR P  41      -3.891 -78.933 126.243  0.00 97.00      PROA   
ATOM    638 HG23 THR P  41      -4.467 -80.605 126.536  0.00 97.00      PROA   
ATOM    639  C   THR P  41      -5.076 -76.732 127.131  0.00 97.00      PROA   
ATOM    640  O   THR P  41      -5.478 -76.364 126.034  0.00 97.00      PROA   
ATOM    641  N   ALA P  42      -3.913 -76.271 127.643  0.00 97.00      PROA   
ATOM    642  HN  ALA P  42      -3.601 -76.573 128.541  0.00 97.00      PROA   
ATOM    643  CA  ALA P  42      -3.053 -75.318 126.970  0.00 97.00      PROA   
ATOM    644  HA  ALA P  42      -3.665 -74.457 126.748  0.00 97.00      PROA   
ATOM    645  CB  ALA P  42      -1.928 -74.855 127.915  0.00 97.00      PROA   
ATOM    646  HB1 ALA P  42      -1.267 -75.708 128.182  0.00 97.00      PROA   
ATOM    647  HB2 ALA P  42      -2.366 -74.450 128.854  0.00 97.00      PROA   
ATOM    648  HB3 ALA P  42      -1.315 -74.057 127.447  0.00 97.00      PROA   
ATOM    649  C   ALA P  42      -2.435 -75.801 125.658  0.00 97.00      PROA   
ATOM    650  O   ALA P  42      -1.884 -76.896 125.567  0.00 97.00      PROA   
ATOM    651  N   ILE P  43      -2.484 -74.946 124.607  0.00 97.00      PROA   
ATOM    652  HN  ILE P  43      -2.952 -74.069 124.709  0.00 97.00      PROA   
ATOM    653  CA  ILE P  43      -1.823 -75.171 123.333  0.00 97.00      PROA   
ATOM    654  HA  ILE P  43      -1.681 -76.235 123.208  0.00 97.00      PROA   
ATOM    655  CB  ILE P  43      -2.575 -74.632 122.101  0.00 97.00      PROA   
ATOM    656  HB  ILE P  43      -2.318 -73.560 121.931  0.00 97.00      PROA   
ATOM    657  CG2 ILE P  43      -2.151 -75.450 120.855  0.00 97.00      PROA   
ATOM    658 HG21 ILE P  43      -2.422 -76.519 120.989  0.00 97.00      PROA   
ATOM    659 HG22 ILE P  43      -1.064 -75.381 120.658  0.00 97.00      PROA   
ATOM    660 HG23 ILE P  43      -2.666 -75.082 119.946  0.00 97.00      PROA   
ATOM    661  CG1 ILE P  43      -4.116 -74.667 122.271  0.00 97.00      PROA   
ATOM    662 HG11 ILE P  43      -4.410 -74.080 123.165  0.00 97.00      PROA   
ATOM    663 HG12 ILE P  43      -4.445 -75.716 122.434  0.00 97.00      PROA   
ATOM    664  CD  ILE P  43      -4.858 -74.071 121.065  0.00 97.00      PROA   
ATOM    665  HD1 ILE P  43      -4.351 -73.151 120.703  0.00 97.00      PROA   
ATOM    666  HD2 ILE P  43      -5.899 -73.802 121.339  0.00 97.00      PROA   
ATOM    667  HD3 ILE P  43      -4.903 -74.803 120.232  0.00 97.00      PROA   
ATOM    668  C   ILE P  43      -0.463 -74.495 123.427  0.00 97.00      PROA   
ATOM    669  O   ILE P  43      -0.273 -73.552 124.193  0.00 97.00      PROA   
ATOM    670  N   GLN P  44       0.526 -74.948 122.626  0.00 97.00      PROA   
ATOM    671  HN  GLN P  44       0.386 -75.745 122.043  0.00 97.00      PROA   
ATOM    672  CA  GLN P  44       1.852 -74.359 122.588  0.00 97.00      PROA   
ATOM    673  HA  GLN P  44       2.125 -74.031 123.582  0.00 97.00      PROA   
ATOM    674  CB  GLN P  44       2.883 -75.412 122.102  0.00 97.00      PROA   
ATOM    675  HB1 GLN P  44       3.897 -74.956 122.141  0.00 97.00      PROA   
ATOM    676  HB2 GLN P  44       2.674 -75.677 121.041  0.00 97.00      PROA   
ATOM    677  CG  GLN P  44       2.922 -76.729 122.924  0.00 97.00      PROA   
ATOM    678  HG1 GLN P  44       3.790 -77.335 122.586  0.00 97.00      PROA   
ATOM    679  HG2 GLN P  44       2.005 -77.330 122.745  0.00 97.00      PROA   
ATOM    680  CD  GLN P  44       3.100 -76.487 124.430  0.00 97.00      PROA   
ATOM    681  OE1 GLN P  44       4.226 -76.296 124.903  0.00 97.00      PROA   
ATOM    682  NE2 GLN P  44       1.986 -76.515 125.213  0.00 97.00      PROA   
ATOM    683 HE21 GLN P  44       2.108 -76.354 126.191  0.00 97.00      PROA   
ATOM    684 HE22 GLN P  44       1.080 -76.649 124.814  0.00 97.00      PROA   
ATOM    685  C   GLN P  44       1.887 -73.133 121.672  0.00 97.00      PROA   
ATOM    686  O   GLN P  44       2.878 -72.405 121.626  0.00 97.00      PROA   
ATOM    687  N   THR P  45       0.779 -72.859 120.941  0.00 97.00      PROA   
ATOM    688  HN  THR P  45       0.007 -73.488 120.981  0.00 97.00      PROA   
ATOM    689  CA  THR P  45       0.588 -71.699 120.078  0.00 97.00      PROA   
ATOM    690  HA  THR P  45       1.359 -71.731 119.321  0.00 97.00      PROA   
ATOM    691  CB  THR P  45      -0.778 -71.721 119.392  0.00 97.00      PROA   
ATOM    692  HB  THR P  45      -1.596 -71.656 120.147  0.00 97.00      PROA   
ATOM    693  OG1 THR P  45      -0.940 -72.936 118.675  0.00 97.00      PROA   
ATOM    694  HG1 THR P  45      -1.794 -72.871 118.239  0.00 97.00      PROA   
ATOM    695  CG2 THR P  45      -0.917 -70.575 118.373  0.00 97.00      PROA   
ATOM    696 HG21 THR P  45      -0.106 -70.647 117.617  0.00 97.00      PROA   
ATOM    697 HG22 THR P  45      -0.876 -69.580 118.861  0.00 97.00      PROA   
ATOM    698 HG23 THR P  45      -1.888 -70.642 117.840  0.00 97.00      PROA   
ATOM    699  C   THR P  45       0.707 -70.388 120.837  0.00 97.00      PROA   
ATOM    700  O   THR P  45      -0.165 -70.051 121.628  0.00 97.00      PROA   
ATOM    701  N   SER P  46       1.792 -69.609 120.613  0.00 97.00      PROA   
ATOM    702  HN  SER P  46       2.554 -69.953 120.070  0.00 97.00      PROA   
ATOM    703  CA  SER P  46       1.991 -68.348 121.318  0.00 97.00      PROA   
ATOM    704  HA  SER P  46       1.376 -68.327 122.205  0.00 97.00      PROA   
ATOM    705  CB  SER P  46       3.462 -68.192 121.773  0.00 97.00      PROA   
ATOM    706  HB1 SER P  46       3.620 -67.200 122.250  0.00 97.00      PROA   
ATOM    707  HB2 SER P  46       4.149 -68.277 120.904  0.00 97.00      PROA   
ATOM    708  OG  SER P  46       3.795 -69.179 122.747  0.00 97.00      PROA   
ATOM    709  HG1 SER P  46       3.544 -70.039 122.397  0.00 97.00      PROA   
ATOM    710  C   SER P  46       1.619 -67.125 120.497  0.00 97.00      PROA   
ATOM    711  O   SER P  46       1.564 -66.013 121.022  0.00 97.00      PROA   
ATOM    712  N   THR P  47       1.313 -67.294 119.191  0.00 97.00      PROA   
ATOM    713  HN  THR P  47       1.344 -68.209 118.800  0.00 97.00      PROA   
ATOM    714  CA  THR P  47       0.831 -66.224 118.320  0.00 97.00      PROA   
ATOM    715  HA  THR P  47       1.538 -65.421 118.447  0.00 97.00      PROA   
ATOM    716  CB  THR P  47       0.885 -66.557 116.816  0.00 97.00      PROA   
ATOM    717  HB  THR P  47       1.949 -66.561 116.488  0.00 97.00      PROA   
ATOM    718  OG1 THR P  47       0.175 -65.632 115.994  0.00 97.00      PROA   
ATOM    719  HG1 THR P  47       0.100 -66.051 115.134  0.00 97.00      PROA   
ATOM    720  CG2 THR P  47       0.288 -67.948 116.554  0.00 97.00      PROA   
ATOM    721 HG21 THR P  47      -0.726 -68.019 116.998  0.00 97.00      PROA   
ATOM    722 HG22 THR P  47       0.928 -68.743 116.985  0.00 97.00      PROA   
ATOM    723 HG23 THR P  47       0.200 -68.138 115.463  0.00 97.00      PROA   
ATOM    724  C   THR P  47      -0.552 -65.716 118.745  0.00 97.00      PROA   
ATOM    725  O   THR P  47      -1.365 -66.530 119.176  0.00 97.00      PROA   
ATOM    726  N   PRO P  48      -0.905 -64.429 118.618  0.00 97.00      PROA   
ATOM    727  CD  PRO P  48       0.062 -63.323 118.634  0.00 97.00      PROA   
ATOM    728  HD1 PRO P  48       0.310 -63.057 117.583  0.00 97.00      PROA   
ATOM    729  HD2 PRO P  48       0.989 -63.573 119.197  0.00 97.00      PROA   
ATOM    730  CA  PRO P  48      -2.254 -63.964 118.924  0.00 97.00      PROA   
ATOM    731  HA  PRO P  48      -2.540 -64.352 119.892  0.00 97.00      PROA   
ATOM    732  CB  PRO P  48      -2.123 -62.430 118.909  0.00 97.00      PROA   
ATOM    733  HB1 PRO P  48      -2.854 -61.945 119.586  0.00 97.00      PROA   
ATOM    734  HB2 PRO P  48      -2.256 -62.023 117.881  0.00 97.00      PROA   
ATOM    735  CG  PRO P  48      -0.675 -62.181 119.331  0.00 97.00      PROA   
ATOM    736  HG1 PRO P  48      -0.305 -61.179 119.038  0.00 97.00      PROA   
ATOM    737  HG2 PRO P  48      -0.584 -62.303 120.433  0.00 97.00      PROA   
ATOM    738  C   PRO P  48      -3.314 -64.378 117.921  0.00 97.00      PROA   
ATOM    739  O   PRO P  48      -4.461 -64.009 118.137  0.00 97.00      PROA   
ATOM    740  N   THR P  49      -2.990 -65.137 116.846  0.00 97.00      PROA   
ATOM    741  HN  THR P  49      -2.042 -65.393 116.677  0.00 97.00      PROA   
ATOM    742  CA  THR P  49      -3.998 -65.670 115.942  0.00 97.00      PROA   
ATOM    743  HA  THR P  49      -4.961 -65.536 116.406  0.00 97.00      PROA   
ATOM    744  CB  THR P  49      -4.076 -64.968 114.583  0.00 97.00      PROA   
ATOM    745  HB  THR P  49      -4.008 -63.874 114.777  0.00 97.00      PROA   
ATOM    746  OG1 THR P  49      -5.328 -65.205 113.950  0.00 97.00      PROA   
ATOM    747  HG1 THR P  49      -5.478 -64.434 113.392  0.00 97.00      PROA   
ATOM    748  CG2 THR P  49      -2.957 -65.349 113.597  0.00 97.00      PROA   
ATOM    749 HG21 THR P  49      -3.049 -66.411 113.284  0.00 97.00      PROA   
ATOM    750 HG22 THR P  49      -1.963 -65.187 114.058  0.00 97.00      PROA   
ATOM    751 HG23 THR P  49      -3.032 -64.721 112.683  0.00 97.00      PROA   
ATOM    752  C   THR P  49      -3.787 -67.159 115.810  0.00 97.00      PROA   
ATOM    753  O   THR P  49      -2.689 -67.640 115.546  0.00 97.00      PROA   
ATOM    754  N   TYR P  50      -4.869 -67.940 116.005  0.00 97.00      PROA   
ATOM    755  HN  TYR P  50      -5.746 -67.524 116.244  0.00 97.00      PROA   
ATOM    756  CA  TYR P  50      -4.855 -69.376 115.859  0.00 97.00      PROA   
ATOM    757  HA  TYR P  50      -3.837 -69.739 115.892  0.00 97.00      PROA   
ATOM    758  CB  TYR P  50      -5.685 -70.067 116.976  0.00 97.00      PROA   
ATOM    759  HB1 TYR P  50      -6.761 -69.803 116.908  0.00 97.00      PROA   
ATOM    760  HB2 TYR P  50      -5.315 -69.714 117.962  0.00 97.00      PROA   
ATOM    761  CG  TYR P  50      -5.534 -71.567 116.941  0.00 97.00      PROA   
ATOM    762  CD1 TYR P  50      -6.428 -72.373 116.214  0.00 97.00      PROA   
ATOM    763  HD1 TYR P  50      -7.231 -71.915 115.654  0.00 97.00      PROA   
ATOM    764  CE1 TYR P  50      -6.302 -73.768 116.226  0.00 97.00      PROA   
ATOM    765  HE1 TYR P  50      -7.008 -74.383 115.689  0.00 97.00      PROA   
ATOM    766  CZ  TYR P  50      -5.268 -74.369 116.951  0.00 97.00      PROA   
ATOM    767  OH  TYR P  50      -5.142 -75.774 116.971  0.00 97.00      PROA   
ATOM    768  HH  TYR P  50      -5.871 -76.141 116.463  0.00 97.00      PROA   
ATOM    769  CD2 TYR P  50      -4.516 -72.186 117.686  0.00 97.00      PROA   
ATOM    770  HD2 TYR P  50      -3.849 -71.578 118.278  0.00 97.00      PROA   
ATOM    771  CE2 TYR P  50      -4.371 -73.578 117.674  0.00 97.00      PROA   
ATOM    772  HE2 TYR P  50      -3.586 -74.052 118.241  0.00 97.00      PROA   
ATOM    773  C   TYR P  50      -5.434 -69.662 114.493  0.00 97.00      PROA   
ATOM    774  O   TYR P  50      -6.616 -69.441 114.258  0.00 97.00      PROA   
ATOM    775  N   HSD P  51      -4.597 -70.153 113.554  0.00 97.00      PROA   
ATOM    776  HN  HSD P  51      -3.649 -70.361 113.780  0.00 97.00      PROA   
ATOM    777  CA  HSD P  51      -4.962 -70.281 112.158  0.00 97.00      PROA   
ATOM    778  HA  HSD P  51      -5.878 -69.743 111.962  0.00 97.00      PROA   
ATOM    779  CB  HSD P  51      -3.859 -69.688 111.239  0.00 97.00      PROA   
ATOM    780  HB1 HSD P  51      -2.881 -70.158 111.480  0.00 97.00      PROA   
ATOM    781  HB2 HSD P  51      -3.771 -68.606 111.482  0.00 97.00      PROA   
ATOM    782  ND1 HSD P  51      -3.861 -70.959 109.020  0.00 97.00      PROA   
ATOM    783  HD1 HSD P  51      -3.644 -71.862 109.395  0.00 97.00      PROA   
ATOM    784  CG  HSD P  51      -4.100 -69.813 109.753  0.00 97.00      PROA   
ATOM    785  CE1 HSD P  51      -4.048 -70.642 107.717  0.00 97.00      PROA   
ATOM    786  HE1 HSD P  51      -3.934 -71.370 106.914  0.00 97.00      PROA   
ATOM    787  NE2 HSD P  51      -4.377 -69.375 107.557  0.00 97.00      PROA   
ATOM    788  CD2 HSD P  51      -4.403 -68.852 108.838  0.00 97.00      PROA   
ATOM    789  HD2 HSD P  51      -4.624 -67.803 108.990  0.00 97.00      PROA   
ATOM    790  C   HSD P  51      -5.198 -71.723 111.794  0.00 97.00      PROA   
ATOM    791  O   HSD P  51      -4.266 -72.520 111.698  0.00 97.00      PROA   
ATOM    792  N   ILE P  52      -6.472 -72.078 111.524  0.00 97.00      PROA   
ATOM    793  HN  ILE P  52      -7.232 -71.439 111.640  0.00 97.00      PROA   
ATOM    794  CA  ILE P  52      -6.850 -73.373 111.011  0.00 97.00      PROA   
ATOM    795  HA  ILE P  52      -6.098 -74.106 111.267  0.00 97.00      PROA   
ATOM    796  CB  ILE P  52      -8.179 -73.853 111.581  0.00 97.00      PROA   
ATOM    797  HB  ILE P  52      -8.946 -73.070 111.404  0.00 97.00      PROA   
ATOM    798  CG2 ILE P  52      -8.658 -75.140 110.883  0.00 97.00      PROA   
ATOM    799 HG21 ILE P  52      -7.905 -75.949 110.988  0.00 97.00      PROA   
ATOM    800 HG22 ILE P  52      -8.878 -74.977 109.809  0.00 97.00      PROA   
ATOM    801 HG23 ILE P  52      -9.595 -75.489 111.364  0.00 97.00      PROA   
ATOM    802  CG1 ILE P  52      -8.069 -74.068 113.110  0.00 97.00      PROA   
ATOM    803 HG11 ILE P  52      -7.414 -73.297 113.566  0.00 97.00      PROA   
ATOM    804 HG12 ILE P  52      -7.589 -75.057 113.286  0.00 97.00      PROA   
ATOM    805  CD  ILE P  52      -9.417 -74.029 113.837  0.00 97.00      PROA   
ATOM    806  HD1 ILE P  52     -10.110 -74.789 113.419  0.00 97.00      PROA   
ATOM    807  HD2 ILE P  52      -9.885 -73.027 113.752  0.00 97.00      PROA   
ATOM    808  HD3 ILE P  52      -9.272 -74.256 114.912  0.00 97.00      PROA   
ATOM    809  C   ILE P  52      -6.908 -73.235 109.507  0.00 97.00      PROA   
ATOM    810  O   ILE P  52      -7.799 -72.596 108.951  0.00 97.00      PROA   
ATOM    811  N   THR P  53      -5.917 -73.829 108.804  0.00 97.00      PROA   
ATOM    812  HN  THR P  53      -5.165 -74.269 109.291  0.00 97.00      PROA   
ATOM    813  CA  THR P  53      -5.802 -73.789 107.353  0.00 97.00      PROA   
ATOM    814  HA  THR P  53      -5.777 -72.747 107.065  0.00 97.00      PROA   
ATOM    815  CB  THR P  53      -4.527 -74.462 106.854  0.00 97.00      PROA   
ATOM    816  HB  THR P  53      -4.568 -75.560 107.038  0.00 97.00      PROA   
ATOM    817  OG1 THR P  53      -3.404 -73.943 107.552  0.00 97.00      PROA   
ATOM    818  HG1 THR P  53      -2.638 -74.362 107.152  0.00 97.00      PROA   
ATOM    819  CG2 THR P  53      -4.302 -74.192 105.353  0.00 97.00      PROA   
ATOM    820 HG21 THR P  53      -4.279 -73.099 105.160  0.00 97.00      PROA   
ATOM    821 HG22 THR P  53      -5.102 -74.646 104.736  0.00 97.00      PROA   
ATOM    822 HG23 THR P  53      -3.332 -74.626 105.025  0.00 97.00      PROA   
ATOM    823  C   THR P  53      -6.993 -74.416 106.661  0.00 97.00      PROA   
ATOM    824  O   THR P  53      -7.504 -73.873 105.682  0.00 97.00      PROA   
ATOM    825  N   SER P  54      -7.470 -75.569 107.179  0.00 97.00      PROA   
ATOM    826  HN  SER P  54      -7.079 -75.954 108.010  0.00 97.00      PROA   
ATOM    827  CA  SER P  54      -8.550 -76.315 106.577  0.00 97.00      PROA   
ATOM    828  HA  SER P  54      -9.328 -75.623 106.285  0.00 97.00      PROA   
ATOM    829  CB  SER P  54      -8.108 -77.219 105.386  0.00 97.00      PROA   
ATOM    830  HB1 SER P  54      -8.985 -77.736 104.945  0.00 97.00      PROA   
ATOM    831  HB2 SER P  54      -7.390 -77.991 105.735  0.00 97.00      PROA   
ATOM    832  OG  SER P  54      -7.457 -76.476 104.362  0.00 97.00      PROA   
ATOM    833  HG1 SER P  54      -8.041 -75.744 104.146  0.00 97.00      PROA   
ATOM    834  C   SER P  54      -9.070 -77.226 107.663  0.00 97.00      PROA   
ATOM    835  O   SER P  54      -8.391 -78.170 108.056  0.00 97.00      PROA   
ATOM    836  N   ALA P  55     -10.273 -76.937 108.205  0.00 97.00      PROA   
ATOM    837  HN  ALA P  55     -10.800 -76.157 107.866  0.00 97.00      PROA   
ATOM    838  CA  ALA P  55     -10.794 -77.524 109.426  0.00 97.00      PROA   
ATOM    839  HA  ALA P  55     -10.076 -77.285 110.191  0.00 97.00      PROA   
ATOM    840  CB  ALA P  55     -12.125 -76.846 109.805  0.00 97.00      PROA   
ATOM    841  HB1 ALA P  55     -12.902 -77.047 109.037  0.00 97.00      PROA   
ATOM    842  HB2 ALA P  55     -11.981 -75.744 109.861  0.00 97.00      PROA   
ATOM    843  HB3 ALA P  55     -12.486 -77.199 110.793  0.00 97.00      PROA   
ATOM    844  C   ALA P  55     -10.971 -79.037 109.477  0.00 97.00      PROA   
ATOM    845  O   ALA P  55     -11.459 -79.665 108.543  0.00 97.00      PROA   
ATOM    846  N   SER P  56     -10.582 -79.645 110.628  0.00 97.00      PROA   
ATOM    847  HN  SER P  56     -10.132 -79.106 111.340  0.00 97.00      PROA   
ATOM    848  CA  SER P  56     -10.796 -81.043 110.964  0.00 97.00      PROA   
ATOM    849  HA  SER P  56     -11.110 -81.567 110.074  0.00 97.00      PROA   
ATOM    850  CB  SER P  56      -9.526 -81.760 111.508  0.00 97.00      PROA   
ATOM    851  HB1 SER P  56      -8.702 -81.623 110.776  0.00 97.00      PROA   
ATOM    852  HB2 SER P  56      -9.713 -82.852 111.607  0.00 97.00      PROA   
ATOM    853  OG  SER P  56      -9.087 -81.244 112.762  0.00 97.00      PROA   
ATOM    854  HG1 SER P  56      -8.603 -81.961 113.194  0.00 97.00      PROA   
ATOM    855  C   SER P  56     -11.929 -81.149 111.967  0.00 97.00      PROA   
ATOM    856  O   SER P  56     -12.411 -80.153 112.500  0.00 97.00      PROA   
ATOM    857  N   GLU P  57     -12.405 -82.387 112.243  0.00 97.00      PROA   
ATOM    858  HN  GLU P  57     -11.999 -83.195 111.821  0.00 97.00      PROA   
ATOM    859  CA  GLU P  57     -13.420 -82.680 113.241  0.00 97.00      PROA   
ATOM    860  HA  GLU P  57     -14.315 -82.120 113.005  0.00 97.00      PROA   
ATOM    861  CB  GLU P  57     -13.701 -84.211 113.250  0.00 97.00      PROA   
ATOM    862  HB1 GLU P  57     -14.484 -84.449 113.999  0.00 97.00      PROA   
ATOM    863  HB2 GLU P  57     -12.760 -84.717 113.579  0.00 97.00      PROA   
ATOM    864  CG  GLU P  57     -14.052 -84.871 111.884  0.00 97.00      PROA   
ATOM    865  HG1 GLU P  57     -14.001 -85.974 112.032  0.00 97.00      PROA   
ATOM    866  HG2 GLU P  57     -13.301 -84.607 111.112  0.00 97.00      PROA   
ATOM    867  CD  GLU P  57     -15.444 -84.564 111.317  0.00 97.00      PROA   
ATOM    868  OE1 GLU P  57     -16.295 -85.493 111.316  0.00 97.00      PROA   
ATOM    869  OE2 GLU P  57     -15.651 -83.435 110.799  0.00 97.00      PROA   
ATOM    870  C   GLU P  57     -12.922 -82.273 114.632  0.00 97.00      PROA   
ATOM    871  O   GLU P  57     -13.620 -81.674 115.445  0.00 97.00      PROA   
ATOM    872  N   ASP P  58     -11.640 -82.598 114.866  0.00 97.00      PROA   
ATOM    873  HN  ASP P  58     -11.173 -83.119 114.154  0.00 97.00      PROA   
ATOM    874  CA  ASP P  58     -10.810 -82.499 116.039  0.00 97.00      PROA   
ATOM    875  HA  ASP P  58     -11.393 -82.855 116.876  0.00 97.00      PROA   
ATOM    876  CB  ASP P  58      -9.570 -83.452 115.884  0.00 97.00      PROA   
ATOM    877  HB1 ASP P  58      -9.830 -84.420 116.370  0.00 97.00      PROA   
ATOM    878  HB2 ASP P  58      -8.673 -83.048 116.392  0.00 97.00      PROA   
ATOM    879  CG  ASP P  58      -9.210 -83.814 114.429  0.00 97.00      PROA   
ATOM    880  OD1 ASP P  58     -10.039 -84.452 113.725  0.00 97.00      PROA   
ATOM    881  OD2 ASP P  58      -8.075 -83.471 114.008  0.00 97.00      PROA   
ATOM    882  C   ASP P  58     -10.413 -81.076 116.422  0.00 97.00      PROA   
ATOM    883  O   ASP P  58     -10.070 -80.827 117.578  0.00 97.00      PROA   
ATOM    884  N   ASP P  59     -10.531 -80.089 115.501  0.00 97.00      PROA   
ATOM    885  HN  ASP P  59     -10.632 -80.314 114.534  0.00 97.00      PROA   
ATOM    886  CA  ASP P  59     -10.519 -78.661 115.804  0.00 97.00      PROA   
ATOM    887  HA  ASP P  59      -9.575 -78.424 116.280  0.00 97.00      PROA   
ATOM    888  CB  ASP P  59     -10.670 -77.838 114.491  0.00 97.00      PROA   
ATOM    889  HB1 ASP P  59     -10.952 -76.787 114.713  0.00 97.00      PROA   
ATOM    890  HB2 ASP P  59     -11.458 -78.284 113.851  0.00 97.00      PROA   
ATOM    891  CG  ASP P  59      -9.368 -77.744 113.695  0.00 97.00      PROA   
ATOM    892  OD1 ASP P  59      -8.302 -77.467 114.302  0.00 97.00      PROA   
ATOM    893  OD2 ASP P  59      -9.460 -77.806 112.444  0.00 97.00      PROA   
ATOM    894  C   ASP P  59     -11.631 -78.225 116.774  0.00 97.00      PROA   
ATOM    895  O   ASP P  59     -11.511 -77.205 117.443  0.00 97.00      PROA   
ATOM    896  N   SER P  60     -12.750 -78.980 116.873  0.00 97.00      PROA   
ATOM    897  HN  SER P  60     -12.810 -79.805 116.317  0.00 97.00      PROA   
ATOM    898  CA  SER P  60     -13.894 -78.677 117.737  0.00 97.00      PROA   
ATOM    899  HA  SER P  60     -14.258 -77.705 117.432  0.00 97.00      PROA   
ATOM    900  CB  SER P  60     -15.058 -79.691 117.595  0.00 97.00      PROA   
ATOM    901  HB1 SER P  60     -15.921 -79.381 118.224  0.00 97.00      PROA   
ATOM    902  HB2 SER P  60     -14.725 -80.702 117.917  0.00 97.00      PROA   
ATOM    903  OG  SER P  60     -15.517 -79.775 116.254  0.00 97.00      PROA   
ATOM    904  HG1 SER P  60     -14.894 -80.348 115.793  0.00 97.00      PROA   
ATOM    905  C   SER P  60     -13.603 -78.609 119.236  0.00 97.00      PROA   
ATOM    906  O   SER P  60     -12.860 -79.420 119.784  0.00 97.00      PROA   
ATOM    907  N   GLY P  61     -14.241 -77.652 119.954  0.00 97.00      PROA   
ATOM    908  HN  GLY P  61     -14.883 -77.030 119.506  0.00 97.00      PROA   
ATOM    909  CA  GLY P  61     -14.032 -77.488 121.385  0.00 97.00      PROA   
ATOM    910  HA1 GLY P  61     -13.032 -77.805 121.645  0.00 97.00      PROA   
ATOM    911  HA2 GLY P  61     -14.810 -78.031 121.902  0.00 97.00      PROA   
ATOM    912  C   GLY P  61     -14.126 -76.047 121.770  0.00 97.00      PROA   
ATOM    913  O   GLY P  61     -14.367 -75.189 120.932  0.00 97.00      PROA   
ATOM    914  N   GLU P  62     -13.929 -75.729 123.071  0.00 97.00      PROA   
ATOM    915  HN  GLU P  62     -13.736 -76.434 123.753  0.00 97.00      PROA   
ATOM    916  CA  GLU P  62     -13.961 -74.363 123.542  0.00 97.00      PROA   
ATOM    917  HA  GLU P  62     -14.551 -73.790 122.851  0.00 97.00      PROA   
ATOM    918  CB  GLU P  62     -14.667 -74.173 124.907  0.00 97.00      PROA   
ATOM    919  HB1 GLU P  62     -15.651 -74.691 124.831  0.00 97.00      PROA   
ATOM    920  HB2 GLU P  62     -14.868 -73.084 125.023  0.00 97.00      PROA   
ATOM    921  CG  GLU P  62     -13.967 -74.709 126.168  0.00 97.00      PROA   
ATOM    922  HG1 GLU P  62     -12.897 -74.418 126.197  0.00 97.00      PROA   
ATOM    923  HG2 GLU P  62     -14.046 -75.815 126.210  0.00 97.00      PROA   
ATOM    924  CD  GLU P  62     -14.636 -74.134 127.412  0.00 97.00      PROA   
ATOM    925  OE1 GLU P  62     -15.885 -74.029 127.447  0.00 97.00      PROA   
ATOM    926  OE2 GLU P  62     -13.889 -73.794 128.355  0.00 97.00      PROA   
ATOM    927  C   GLU P  62     -12.595 -73.730 123.504  0.00 97.00      PROA   
ATOM    928  O   GLU P  62     -11.624 -74.207 124.084  0.00 97.00      PROA   
ATOM    929  N   TYR P  63     -12.519 -72.606 122.766  0.00 97.00      PROA   
ATOM    930  HN  TYR P  63     -13.336 -72.262 122.306  0.00 97.00      PROA   
ATOM    931  CA  TYR P  63     -11.328 -71.828 122.540  0.00 97.00      PROA   
ATOM    932  HA  TYR P  63     -10.458 -72.458 122.670  0.00 97.00      PROA   
ATOM    933  CB  TYR P  63     -11.308 -71.195 121.122  0.00 97.00      PROA   
ATOM    934  HB1 TYR P  63     -10.597 -70.345 121.062  0.00 97.00      PROA   
ATOM    935  HB2 TYR P  63     -12.323 -70.826 120.866  0.00 97.00      PROA   
ATOM    936  CG  TYR P  63     -10.921 -72.211 120.080  0.00 97.00      PROA   
ATOM    937  CD1 TYR P  63     -11.785 -73.266 119.737  0.00 97.00      PROA   
ATOM    938  HD1 TYR P  63     -12.752 -73.347 120.207  0.00 97.00      PROA   
ATOM    939  CE1 TYR P  63     -11.392 -74.238 118.811  0.00 97.00      PROA   
ATOM    940  HE1 TYR P  63     -12.052 -75.064 118.594  0.00 97.00      PROA   
ATOM    941  CZ  TYR P  63     -10.149 -74.134 118.175  0.00 97.00      PROA   
ATOM    942  OH  TYR P  63      -9.709 -75.126 117.277  0.00 97.00      PROA   
ATOM    943  HH  TYR P  63     -10.325 -75.864 117.321  0.00 97.00      PROA   
ATOM    944  CD2 TYR P  63      -9.689 -72.103 119.411  0.00 97.00      PROA   
ATOM    945  HD2 TYR P  63      -9.018 -71.289 119.641  0.00 97.00      PROA   
ATOM    946  CE2 TYR P  63      -9.310 -73.054 118.460  0.00 97.00      PROA   
ATOM    947  HE2 TYR P  63      -8.348 -72.984 117.981  0.00 97.00      PROA   
ATOM    948  C   TYR P  63     -11.261 -70.734 123.571  0.00 97.00      PROA   
ATOM    949  O   TYR P  63     -12.254 -70.070 123.857  0.00 97.00      PROA   
ATOM    950  N   ARG P  64     -10.074 -70.533 124.184  0.00 97.00      PROA   
ATOM    951  HN  ARG P  64      -9.300 -71.141 124.020  0.00 97.00      PROA   
ATOM    952  CA  ARG P  64      -9.905 -69.490 125.172  0.00 97.00      PROA   
ATOM    953  HA  ARG P  64     -10.564 -68.662 124.948  0.00 97.00      PROA   
ATOM    954  CB  ARG P  64     -10.119 -69.986 126.629  0.00 97.00      PROA   
ATOM    955  HB1 ARG P  64     -10.455 -69.115 127.233  0.00 97.00      PROA   
ATOM    956  HB2 ARG P  64      -9.171 -70.355 127.080  0.00 97.00      PROA   
ATOM    957  CG  ARG P  64     -11.126 -71.148 126.755  0.00 97.00      PROA   
ATOM    958  HG1 ARG P  64     -10.697 -72.055 126.277  0.00 97.00      PROA   
ATOM    959  HG2 ARG P  64     -12.067 -70.903 126.213  0.00 97.00      PROA   
ATOM    960  CD  ARG P  64     -11.472 -71.498 128.196  0.00 97.00      PROA   
ATOM    961  HD1 ARG P  64     -10.570 -71.540 128.842  0.00 97.00      PROA   
ATOM    962  HD2 ARG P  64     -11.989 -72.475 128.235  0.00 97.00      PROA   
ATOM    963  NE  ARG P  64     -12.356 -70.395 128.669  0.00 97.00      PROA   
ATOM    964  HE  ARG P  64     -12.386 -69.546 128.142  0.00 97.00      PROA   
ATOM    965  CZ  ARG P  64     -13.315 -70.528 129.601  0.00 97.00      PROA   
ATOM    966  NH1 ARG P  64     -13.801 -71.709 129.994  0.00 97.00      PROA   
ATOM    967 HH11 ARG P  64     -13.644 -72.482 129.377  0.00 97.00      PROA   
ATOM    968 HH12 ARG P  64     -14.666 -71.721 130.482  0.00 97.00      PROA   
ATOM    969  NH2 ARG P  64     -13.843 -69.406 130.107  0.00 97.00      PROA   
ATOM    970 HH21 ARG P  64     -13.417 -68.544 129.835  0.00 97.00      PROA   
ATOM    971 HH22 ARG P  64     -14.518 -69.480 130.832  0.00 97.00      PROA   
ATOM    972  C   ARG P  64      -8.477 -69.031 125.057  0.00 97.00      PROA   
ATOM    973  O   ARG P  64      -7.609 -69.793 124.650  0.00 97.00      PROA   
ATOM    974  N   CYS P  65      -8.185 -67.766 125.430  0.00 97.00      PROA   
ATOM    975  HN  CYS P  65      -8.899 -67.090 125.596  0.00 97.00      PROA   
ATOM    976  CA  CYS P  65      -6.819 -67.308 125.527  0.00 97.00      PROA   
ATOM    977  HA  CYS P  65      -6.198 -68.166 125.726  0.00 97.00      PROA   
ATOM    978  CB  CYS P  65      -6.335 -66.650 124.213  0.00 97.00      PROA   
ATOM    979  HB1 CYS P  65      -6.273 -67.462 123.454  0.00 97.00      PROA   
ATOM    980  HB2 CYS P  65      -5.313 -66.232 124.320  0.00 97.00      PROA   
ATOM    981  SG  CYS P  65      -7.494 -65.397 123.595  0.00 97.00      PROA   
ATOM    982  C   CYS P  65      -6.606 -66.380 126.701  0.00 97.00      PROA   
ATOM    983  O   CYS P  65      -7.534 -65.830 127.285  0.00 97.00      PROA   
ATOM    984  N   GLN P  66      -5.323 -66.215 127.087  0.00 97.00      PROA   
ATOM    985  HN  GLN P  66      -4.609 -66.749 126.635  0.00 97.00      PROA   
ATOM    986  CA  GLN P  66      -4.885 -65.308 128.121  0.00 97.00      PROA   
ATOM    987  HA  GLN P  66      -5.703 -64.673 128.433  0.00 97.00      PROA   
ATOM    988  CB  GLN P  66      -4.329 -66.127 129.333  0.00 97.00      PROA   
ATOM    989  HB1 GLN P  66      -3.329 -66.549 129.111  0.00 97.00      PROA   
ATOM    990  HB2 GLN P  66      -5.026 -66.991 129.442  0.00 97.00      PROA   
ATOM    991  CG  GLN P  66      -4.332 -65.381 130.686  0.00 97.00      PROA   
ATOM    992  HG1 GLN P  66      -5.303 -64.846 130.763  0.00 97.00      PROA   
ATOM    993  HG2 GLN P  66      -3.521 -64.630 130.746  0.00 97.00      PROA   
ATOM    994  CD  GLN P  66      -4.290 -66.309 131.914  0.00 97.00      PROA   
ATOM    995  OE1 GLN P  66      -5.224 -66.270 132.714  0.00 97.00      PROA   
ATOM    996  NE2 GLN P  66      -3.239 -67.145 132.096  0.00 97.00      PROA   
ATOM    997 HE21 GLN P  66      -3.256 -67.789 132.859  0.00 97.00      PROA   
ATOM    998 HE22 GLN P  66      -2.487 -67.175 131.436  0.00 97.00      PROA   
ATOM    999  C   GLN P  66      -3.823 -64.459 127.433  0.00 97.00      PROA   
ATOM   1000  O   GLN P  66      -2.763 -64.957 127.059  0.00 97.00      PROA   
ATOM   1001  N   ARG P  67      -4.098 -63.144 127.215  0.00 97.00      PROA   
ATOM   1002  HN  ARG P  67      -4.979 -62.752 127.470  0.00 97.00      PROA   
ATOM   1003  CA  ARG P  67      -3.189 -62.237 126.528  0.00 97.00      PROA   
ATOM   1004  HA  ARG P  67      -2.374 -62.782 126.073  0.00 97.00      PROA   
ATOM   1005  CB  ARG P  67      -3.936 -61.427 125.429  0.00 97.00      PROA   
ATOM   1006  HB1 ARG P  67      -3.337 -60.556 125.085  0.00 97.00      PROA   
ATOM   1007  HB2 ARG P  67      -4.872 -61.021 125.879  0.00 97.00      PROA   
ATOM   1008  CG  ARG P  67      -4.324 -62.251 124.191  0.00 97.00      PROA   
ATOM   1009  HG1 ARG P  67      -5.144 -61.713 123.660  0.00 97.00      PROA   
ATOM   1010  HG2 ARG P  67      -4.733 -63.231 124.519  0.00 97.00      PROA   
ATOM   1011  CD  ARG P  67      -3.172 -62.507 123.211  0.00 97.00      PROA   
ATOM   1012  HD1 ARG P  67      -3.435 -63.327 122.512  0.00 97.00      PROA   
ATOM   1013  HD2 ARG P  67      -2.236 -62.784 123.741  0.00 97.00      PROA   
ATOM   1014  NE  ARG P  67      -3.009 -61.285 122.368  0.00 97.00      PROA   
ATOM   1015  HE  ARG P  67      -3.747 -61.047 121.739  0.00 97.00      PROA   
ATOM   1016  CZ  ARG P  67      -1.954 -60.451 122.404  0.00 97.00      PROA   
ATOM   1017  NH1 ARG P  67      -0.879 -60.673 123.165  0.00 97.00      PROA   
ATOM   1018 HH11 ARG P  67      -0.764 -61.555 123.612  0.00 97.00      PROA   
ATOM   1019 HH12 ARG P  67      -0.099 -60.054 123.065  0.00 97.00      PROA   
ATOM   1020  NH2 ARG P  67      -1.963 -59.360 121.622  0.00 97.00      PROA   
ATOM   1021 HH21 ARG P  67      -2.757 -59.179 121.052  0.00 97.00      PROA   
ATOM   1022 HH22 ARG P  67      -1.185 -58.732 121.667  0.00 97.00      PROA   
ATOM   1023  C   ARG P  67      -2.604 -61.221 127.482  0.00 97.00      PROA   
ATOM   1024  O   ARG P  67      -3.242 -60.207 127.745  0.00 97.00      PROA   
ATOM   1025  N   GLY P  68      -1.353 -61.450 127.972  0.00 97.00      PROA   
ATOM   1026  HN  GLY P  68      -0.892 -62.295 127.707  0.00 97.00      PROA   
ATOM   1027  CA  GLY P  68      -0.517 -60.525 128.746  0.00 97.00      PROA   
ATOM   1028  HA1 GLY P  68      -0.170 -59.769 128.056  0.00 97.00      PROA   
ATOM   1029  HA2 GLY P  68       0.299 -61.112 129.142  0.00 97.00      PROA   
ATOM   1030  C   GLY P  68      -1.106 -59.778 129.929  0.00 97.00      PROA   
ATOM   1031  O   GLY P  68      -0.502 -58.825 130.417  0.00 97.00      PROA   
ATOM   1032  N   LEU P  69      -2.305 -60.167 130.402  0.00 97.00      PROA   
ATOM   1033  HN  LEU P  69      -2.754 -60.949 129.984  0.00 97.00      PROA   
ATOM   1034  CA  LEU P  69      -3.119 -59.342 131.264  0.00 97.00      PROA   
ATOM   1035  HA  LEU P  69      -2.491 -58.717 131.886  0.00 97.00      PROA   
ATOM   1036  CB  LEU P  69      -4.134 -58.497 130.446  0.00 97.00      PROA   
ATOM   1037  HB1 LEU P  69      -4.898 -58.041 131.114  0.00 97.00      PROA   
ATOM   1038  HB2 LEU P  69      -4.642 -59.185 129.732  0.00 97.00      PROA   
ATOM   1039  CG  LEU P  69      -3.557 -57.349 129.590  0.00 97.00      PROA   
ATOM   1040  HG  LEU P  69      -2.759 -57.755 128.926  0.00 97.00      PROA   
ATOM   1041  CD1 LEU P  69      -4.656 -56.774 128.679  0.00 97.00      PROA   
ATOM   1042 HD11 LEU P  69      -5.490 -56.367 129.289  0.00 97.00      PROA   
ATOM   1043 HD12 LEU P  69      -5.054 -57.561 128.004  0.00 97.00      PROA   
ATOM   1044 HD13 LEU P  69      -4.239 -55.953 128.061  0.00 97.00      PROA   
ATOM   1045  CD2 LEU P  69      -2.944 -56.237 130.457  0.00 97.00      PROA   
ATOM   1046 HD21 LEU P  69      -2.090 -56.627 131.047  0.00 97.00      PROA   
ATOM   1047 HD22 LEU P  69      -3.707 -55.829 131.154  0.00 97.00      PROA   
ATOM   1048 HD23 LEU P  69      -2.578 -55.411 129.813  0.00 97.00      PROA   
ATOM   1049  C   LEU P  69      -3.929 -60.246 132.161  0.00 97.00      PROA   
ATOM   1050  O   LEU P  69      -4.296 -61.352 131.774  0.00 97.00      PROA   
ATOM   1051  N   SER P  70      -4.247 -59.769 133.389  0.00 97.00      PROA   
ATOM   1052  HN  SER P  70      -3.939 -58.858 133.659  0.00 97.00      PROA   
ATOM   1053  CA  SER P  70      -5.053 -60.447 134.398  0.00 97.00      PROA   
ATOM   1054  HA  SER P  70      -4.421 -61.226 134.796  0.00 97.00      PROA   
ATOM   1055  CB  SER P  70      -5.381 -59.493 135.579  0.00 97.00      PROA   
ATOM   1056  HB1 SER P  70      -4.427 -59.260 136.102  0.00 97.00      PROA   
ATOM   1057  HB2 SER P  70      -6.066 -59.965 136.315  0.00 97.00      PROA   
ATOM   1058  OG  SER P  70      -5.933 -58.264 135.106  0.00 97.00      PROA   
ATOM   1059  HG1 SER P  70      -6.026 -57.677 135.861  0.00 97.00      PROA   
ATOM   1060  C   SER P  70      -6.328 -61.139 133.911  0.00 97.00      PROA   
ATOM   1061  O   SER P  70      -7.210 -60.521 133.327  0.00 97.00      PROA   
ATOM   1062  N   GLY P  71      -6.456 -62.464 134.163  0.00 97.00      PROA   
ATOM   1063  HN  GLY P  71      -5.741 -62.924 134.684  0.00 97.00      PROA   
ATOM   1064  CA  GLY P  71      -7.573 -63.289 133.707  0.00 97.00      PROA   
ATOM   1065  HA1 GLY P  71      -8.488 -62.733 133.862  0.00 97.00      PROA   
ATOM   1066  HA2 GLY P  71      -7.550 -64.192 134.296  0.00 97.00      PROA   
ATOM   1067  C   GLY P  71      -7.540 -63.695 132.244  0.00 97.00      PROA   
ATOM   1068  O   GLY P  71      -6.950 -63.037 131.395  0.00 97.00      PROA   
ATOM   1069  N   ARG P  72      -8.218 -64.822 131.921  0.00 97.00      PROA   
ATOM   1070  HN  ARG P  72      -8.686 -65.334 132.634  0.00 97.00      PROA   
ATOM   1071  CA  ARG P  72      -8.333 -65.407 130.597  0.00 97.00      PROA   
ATOM   1072  HA  ARG P  72      -7.728 -64.838 129.901  0.00 97.00      PROA   
ATOM   1073  CB  ARG P  72      -7.896 -66.905 130.517  0.00 97.00      PROA   
ATOM   1074  HB1 ARG P  72      -6.849 -66.979 130.873  0.00 97.00      PROA   
ATOM   1075  HB2 ARG P  72      -7.867 -67.201 129.443  0.00 97.00      PROA   
ATOM   1076  CG  ARG P  72      -8.763 -67.983 131.224  0.00 97.00      PROA   
ATOM   1077  HG1 ARG P  72      -8.224 -68.954 131.118  0.00 97.00      PROA   
ATOM   1078  HG2 ARG P  72      -9.722 -68.084 130.672  0.00 97.00      PROA   
ATOM   1079  CD  ARG P  72      -9.099 -67.800 132.716  0.00 97.00      PROA   
ATOM   1080  HD1 ARG P  72      -9.496 -68.748 133.141  0.00 97.00      PROA   
ATOM   1081  HD2 ARG P  72      -9.847 -66.988 132.852  0.00 97.00      PROA   
ATOM   1082  NE  ARG P  72      -7.825 -67.441 133.405  0.00 97.00      PROA   
ATOM   1083  HE  ARG P  72      -7.029 -67.239 132.838  0.00 97.00      PROA   
ATOM   1084  CZ  ARG P  72      -7.689 -67.139 134.711  0.00 97.00      PROA   
ATOM   1085  NH1 ARG P  72      -8.628 -67.358 135.634  0.00 97.00      PROA   
ATOM   1086 HH11 ARG P  72      -9.446 -67.858 135.376  0.00 97.00      PROA   
ATOM   1087 HH12 ARG P  72      -8.427 -67.112 136.580  0.00 97.00      PROA   
ATOM   1088  NH2 ARG P  72      -6.519 -66.594 135.087  0.00 97.00      PROA   
ATOM   1089 HH21 ARG P  72      -5.841 -66.449 134.365  0.00 97.00      PROA   
ATOM   1090 HH22 ARG P  72      -6.313 -66.452 136.049  0.00 97.00      PROA   
ATOM   1091  C   ARG P  72      -9.774 -65.297 130.153  0.00 97.00      PROA   
ATOM   1092  O   ARG P  72     -10.680 -65.087 130.956  0.00 97.00      PROA   
ATOM   1093  N   SER P  73      -9.975 -65.407 128.822  0.00 97.00      PROA   
ATOM   1094  HN  SER P  73      -9.173 -65.500 128.232  0.00 97.00      PROA   
ATOM   1095  CA  SER P  73     -11.206 -65.412 128.059  0.00 97.00      PROA   
ATOM   1096  HA  SER P  73     -11.519 -64.378 128.041  0.00 97.00      PROA   
ATOM   1097  CB  SER P  73     -10.922 -65.828 126.588  0.00 97.00      PROA   
ATOM   1098  HB1 SER P  73     -11.761 -66.319 126.054  0.00 97.00      PROA   
ATOM   1099  HB2 SER P  73     -10.092 -66.556 126.598  0.00 97.00      PROA   
ATOM   1100  OG  SER P  73     -10.554 -64.699 125.811  0.00 97.00      PROA   
ATOM   1101  HG1 SER P  73     -11.391 -64.286 125.568  0.00 97.00      PROA   
ATOM   1102  C   SER P  73     -12.439 -66.165 128.507  0.00 97.00      PROA   
ATOM   1103  O   SER P  73     -12.446 -67.078 129.326  0.00 97.00      PROA   
ATOM   1104  N   ASP P  74     -13.509 -65.757 127.804  0.00 97.00      PROA   
ATOM   1105  HN  ASP P  74     -13.385 -64.928 127.258  0.00 97.00      PROA   
ATOM   1106  CA  ASP P  74     -14.686 -66.429 127.319  0.00 97.00      PROA   
ATOM   1107  HA  ASP P  74     -15.423 -66.318 128.096  0.00 97.00      PROA   
ATOM   1108  CB  ASP P  74     -15.183 -65.648 126.045  0.00 97.00      PROA   
ATOM   1109  HB1 ASP P  74     -15.818 -64.799 126.386  0.00 97.00      PROA   
ATOM   1110  HB2 ASP P  74     -15.801 -66.285 125.385  0.00 97.00      PROA   
ATOM   1111  CG  ASP P  74     -14.049 -65.013 125.208  0.00 97.00      PROA   
ATOM   1112  OD1 ASP P  74     -13.364 -64.083 125.717  0.00 97.00      PROA   
ATOM   1113  OD2 ASP P  74     -13.860 -65.443 124.042  0.00 97.00      PROA   
ATOM   1114  C   ASP P  74     -14.515 -67.924 126.994  0.00 97.00      PROA   
ATOM   1115  O   ASP P  74     -13.415 -68.375 126.672  0.00 97.00      PROA   
ATOM   1116  N   PRO P  75     -15.559 -68.745 127.090  0.00 97.00      PROA   
ATOM   1117  CD  PRO P  75     -16.745 -68.485 127.912  0.00 97.00      PROA   
ATOM   1118  HD1 PRO P  75     -17.371 -67.706 127.425  0.00 97.00      PROA   
ATOM   1119  HD2 PRO P  75     -16.439 -68.150 128.928  0.00 97.00      PROA   
ATOM   1120  CA  PRO P  75     -15.615 -70.048 126.449  0.00 97.00      PROA   
ATOM   1121  HA  PRO P  75     -14.640 -70.505 126.342  0.00 97.00      PROA   
ATOM   1122  CB  PRO P  75     -16.498 -70.843 127.426  0.00 97.00      PROA   
ATOM   1123  HB1 PRO P  75     -15.859 -71.225 128.250  0.00 97.00      PROA   
ATOM   1124  HB2 PRO P  75     -17.001 -71.716 126.967  0.00 97.00      PROA   
ATOM   1125  CG  PRO P  75     -17.495 -69.820 127.995  0.00 97.00      PROA   
ATOM   1126  HG1 PRO P  75     -18.391 -69.781 127.340  0.00 97.00      PROA   
ATOM   1127  HG2 PRO P  75     -17.809 -70.075 129.026  0.00 97.00      PROA   
ATOM   1128  C   PRO P  75     -16.273 -69.963 125.077  0.00 97.00      PROA   
ATOM   1129  O   PRO P  75     -17.458 -70.272 124.965  0.00 97.00      PROA   
ATOM   1130  N   ILE P  76     -15.557 -69.591 123.988  0.00 97.00      PROA   
ATOM   1131  HN  ILE P  76     -14.609 -69.283 124.045  0.00 97.00      PROA   
ATOM   1132  CA  ILE P  76     -16.173 -69.680 122.668  0.00 97.00      PROA   
ATOM   1133  HA  ILE P  76     -17.227 -69.467 122.772  0.00 97.00      PROA   
ATOM   1134  CB  ILE P  76     -15.716 -68.650 121.641  0.00 97.00      PROA   
ATOM   1135  HB  ILE P  76     -16.162 -68.906 120.650  0.00 97.00      PROA   
ATOM   1136  CG2 ILE P  76     -16.292 -67.273 122.048  0.00 97.00      PROA   
ATOM   1137 HG21 ILE P  76     -15.856 -66.943 123.014  0.00 97.00      PROA   
ATOM   1138 HG22 ILE P  76     -17.396 -67.314 122.152  0.00 97.00      PROA   
ATOM   1139 HG23 ILE P  76     -16.038 -66.512 121.281  0.00 97.00      PROA   
ATOM   1140  CG1 ILE P  76     -14.184 -68.580 121.481  0.00 97.00      PROA   
ATOM   1141 HG11 ILE P  76     -13.709 -69.415 122.031  0.00 97.00      PROA   
ATOM   1142 HG12 ILE P  76     -13.822 -67.636 121.944  0.00 97.00      PROA   
ATOM   1143  CD  ILE P  76     -13.738 -68.650 120.019  0.00 97.00      PROA   
ATOM   1144  HD1 ILE P  76     -14.153 -67.799 119.439  0.00 97.00      PROA   
ATOM   1145  HD2 ILE P  76     -14.078 -69.602 119.556  0.00 97.00      PROA   
ATOM   1146  HD3 ILE P  76     -12.631 -68.616 119.960  0.00 97.00      PROA   
ATOM   1147  C   ILE P  76     -16.087 -71.107 122.139  0.00 97.00      PROA   
ATOM   1148  O   ILE P  76     -15.068 -71.574 121.636  0.00 97.00      PROA   
ATOM   1149  N   GLN P  77     -17.205 -71.848 122.284  0.00 97.00      PROA   
ATOM   1150  HN  GLN P  77     -17.980 -71.468 122.782  0.00 97.00      PROA   
ATOM   1151  CA  GLN P  77     -17.288 -73.258 121.973  0.00 97.00      PROA   
ATOM   1152  HA  GLN P  77     -16.342 -73.719 122.188  0.00 97.00      PROA   
ATOM   1153  CB  GLN P  77     -18.352 -73.937 122.880  0.00 97.00      PROA   
ATOM   1154  HB1 GLN P  77     -18.172 -75.034 122.851  0.00 97.00      PROA   
ATOM   1155  HB2 GLN P  77     -19.378 -73.750 122.496  0.00 97.00      PROA   
ATOM   1156  CG  GLN P  77     -18.292 -73.427 124.347  0.00 97.00      PROA   
ATOM   1157  HG1 GLN P  77     -18.776 -72.431 124.428  0.00 97.00      PROA   
ATOM   1158  HG2 GLN P  77     -17.241 -73.311 124.673  0.00 97.00      PROA   
ATOM   1159  CD  GLN P  77     -19.038 -74.367 125.302  0.00 97.00      PROA   
ATOM   1160  OE1 GLN P  77     -20.193 -74.722 125.046  0.00 97.00      PROA   
ATOM   1161  NE2 GLN P  77     -18.387 -74.761 126.434  0.00 97.00      PROA   
ATOM   1162 HE21 GLN P  77     -17.470 -74.418 126.657  0.00 97.00      PROA   
ATOM   1163 HE22 GLN P  77     -18.852 -75.381 127.062  0.00 97.00      PROA   
ATOM   1164  C   GLN P  77     -17.577 -73.447 120.490  0.00 97.00      PROA   
ATOM   1165  O   GLN P  77     -18.667 -73.143 120.018  0.00 97.00      PROA   
ATOM   1166  N   LEU P  78     -16.564 -73.946 119.735  0.00 97.00      PROA   
ATOM   1167  HN  LEU P  78     -15.717 -74.225 120.184  0.00 97.00      PROA   
ATOM   1168  CA  LEU P  78     -16.506 -74.056 118.288  0.00 97.00      PROA   
ATOM   1169  HA  LEU P  78     -17.190 -73.345 117.848  0.00 97.00      PROA   
ATOM   1170  CB  LEU P  78     -15.051 -73.776 117.815  0.00 97.00      PROA   
ATOM   1171  HB1 LEU P  78     -14.391 -74.557 118.253  0.00 97.00      PROA   
ATOM   1172  HB2 LEU P  78     -14.722 -72.803 118.243  0.00 97.00      PROA   
ATOM   1173  CG  LEU P  78     -14.799 -73.737 116.287  0.00 97.00      PROA   
ATOM   1174  HG  LEU P  78     -15.346 -74.576 115.800  0.00 97.00      PROA   
ATOM   1175  CD1 LEU P  78     -15.290 -72.418 115.671  0.00 97.00      PROA   
ATOM   1176 HD11 LEU P  78     -14.700 -71.574 116.086  0.00 97.00      PROA   
ATOM   1177 HD12 LEU P  78     -16.358 -72.249 115.903  0.00 97.00      PROA   
ATOM   1178 HD13 LEU P  78     -15.162 -72.432 114.569  0.00 97.00      PROA   
ATOM   1179  CD2 LEU P  78     -13.306 -73.935 115.968  0.00 97.00      PROA   
ATOM   1180 HD21 LEU P  78     -12.954 -74.916 116.350  0.00 97.00      PROA   
ATOM   1181 HD22 LEU P  78     -12.701 -73.132 116.442  0.00 97.00      PROA   
ATOM   1182 HD23 LEU P  78     -13.136 -73.905 114.872  0.00 97.00      PROA   
ATOM   1183  C   LEU P  78     -16.890 -75.453 117.843  0.00 97.00      PROA   
ATOM   1184  O   LEU P  78     -16.439 -76.440 118.417  0.00 97.00      PROA   
ATOM   1185  N   GLU P  79     -17.744 -75.564 116.797  0.00 97.00      PROA   
ATOM   1186  HN  GLU P  79     -18.135 -74.755 116.364  0.00 97.00      PROA   
ATOM   1187  CA  GLU P  79     -18.263 -76.827 116.323  0.00 97.00      PROA   
ATOM   1188  HA  GLU P  79     -17.824 -77.650 116.873  0.00 97.00      PROA   
ATOM   1189  CB  GLU P  79     -19.807 -76.884 116.469  0.00 97.00      PROA   
ATOM   1190  HB1 GLU P  79     -20.200 -77.830 116.035  0.00 97.00      PROA   
ATOM   1191  HB2 GLU P  79     -20.215 -76.041 115.866  0.00 97.00      PROA   
ATOM   1192  CG  GLU P  79     -20.305 -76.780 117.931  0.00 97.00      PROA   
ATOM   1193  HG1 GLU P  79     -19.580 -76.215 118.552  0.00 97.00      PROA   
ATOM   1194  HG2 GLU P  79     -20.414 -77.792 118.372  0.00 97.00      PROA   
ATOM   1195  CD  GLU P  79     -21.628 -76.017 118.045  0.00 97.00      PROA   
ATOM   1196  OE1 GLU P  79     -21.715 -74.893 117.483  0.00 97.00      PROA   
ATOM   1197  OE2 GLU P  79     -22.544 -76.507 118.755  0.00 97.00      PROA   
ATOM   1198  C   GLU P  79     -17.975 -77.067 114.860  0.00 97.00      PROA   
ATOM   1199  O   GLU P  79     -18.199 -76.217 114.000  0.00 97.00      PROA   
ATOM   1200  N   VAL P  80     -17.622 -78.343 114.584  0.00  0.00      PROA   
ATOM   1201  HN  VAL P  80     -17.373 -78.961 115.326  0.00  0.00      PROA   
ATOM   1202  CA  VAL P  80     -17.825 -79.007 113.322  0.00  0.00      PROA   
ATOM   1203  HA  VAL P  80     -18.415 -78.385 112.665  0.00  0.00      PROA   
ATOM   1204  CB  VAL P  80     -16.532 -79.473 112.645  0.00  0.00      PROA   
ATOM   1205  HB  VAL P  80     -15.985 -80.190 113.300  0.00  0.00      PROA   
ATOM   1206  CG1 VAL P  80     -16.856 -80.179 111.309  0.00  0.00      PROA   
ATOM   1207 HG11 VAL P  80     -17.438 -79.506 110.645  0.00  0.00      PROA   
ATOM   1208 HG12 VAL P  80     -17.440 -81.108 111.476  0.00  0.00      PROA   
ATOM   1209 HG13 VAL P  80     -15.913 -80.455 110.789  0.00  0.00      PROA   
ATOM   1210  CG2 VAL P  80     -15.603 -78.261 112.424  0.00  0.00      PROA   
ATOM   1211 HG21 VAL P  80     -15.311 -77.797 113.389  0.00  0.00      PROA   
ATOM   1212 HG22 VAL P  80     -16.113 -77.501 111.800  0.00  0.00      PROA   
ATOM   1213 HG23 VAL P  80     -14.678 -78.580 111.900  0.00  0.00      PROA   
ATOM   1214  C   VAL P  80     -18.634 -80.214 113.730  0.00  0.00      PROA   
ATOM   1215  O   VAL P  80     -18.191 -80.974 114.592  0.00  0.00      PROA   
ATOM   1216  N   HSD P  81     -19.839 -80.422 113.130  0.00  0.00      PROA   
ATOM   1217  HN  HSD P  81     -20.212 -79.780 112.464  0.00  0.00      PROA   
ATOM   1218  CA  HSD P  81     -20.618 -81.627 113.347  0.00  0.00      PROA   
ATOM   1219  HA  HSD P  81     -20.068 -82.274 114.015  0.00  0.00      PROA   
ATOM   1220  CB  HSD P  81     -21.985 -81.438 114.054  0.00  0.00      PROA   
ATOM   1221  HB1 HSD P  81     -22.519 -82.413 114.089  0.00  0.00      PROA   
ATOM   1222  HB2 HSD P  81     -22.631 -80.713 113.532  0.00  0.00      PROA   
ATOM   1223  ND1 HSD P  81     -21.041 -81.526 116.426  0.00  0.00      PROA   
ATOM   1224  HD1 HSD P  81     -20.446 -82.320 116.288  0.00  0.00      PROA   
ATOM   1225  CG  HSD P  81     -21.848 -80.945 115.470  0.00  0.00      PROA   
ATOM   1226  CE1 HSD P  81     -21.213 -80.815 117.568  0.00  0.00      PROA   
ATOM   1227  HE1 HSD P  81     -20.692 -81.052 118.494  0.00  0.00      PROA   
ATOM   1228  NE2 HSD P  81     -22.071 -79.825 117.416  0.00  0.00      PROA   
ATOM   1229  CD2 HSD P  81     -22.468 -79.906 116.094  0.00  0.00      PROA   
ATOM   1230  HD2 HSD P  81     -23.185 -79.195 115.704  0.00  0.00      PROA   
ATOM   1231  C   HSD P  81     -20.636 -82.388 112.039  0.00  0.00      PROA   
ATOM   1232  O   HSD P  81     -19.724 -83.191 111.849  0.00  0.00      PROA   
ATOM   1233  N   ARG P  82     -21.561 -82.219 111.053  0.00  0.00      PROA   
ATOM   1234  HN  ARG P  82     -21.407 -82.740 110.217  0.00  0.00      PROA   
ATOM   1235  CA  ARG P  82     -22.798 -81.482 110.962  0.00  0.00      PROA   
ATOM   1236  HA  ARG P  82     -23.413 -81.755 111.806  0.00  0.00      PROA   
ATOM   1237  CB  ARG P  82     -22.670 -79.933 110.884  0.00  0.00      PROA   
ATOM   1238  HB1 ARG P  82     -22.414 -79.543 111.892  0.00  0.00      PROA   
ATOM   1239  HB2 ARG P  82     -23.649 -79.482 110.623  0.00  0.00      PROA   
ATOM   1240  CG  ARG P  82     -21.567 -79.409 109.956  0.00  0.00      PROA   
ATOM   1241  HG1 ARG P  82     -21.749 -79.750 108.916  0.00  0.00      PROA   
ATOM   1242  HG2 ARG P  82     -20.597 -79.850 110.281  0.00  0.00      PROA   
ATOM   1243  CD  ARG P  82     -21.399 -77.879 110.013  0.00  0.00      PROA   
ATOM   1244  HD1 ARG P  82     -20.443 -77.619 109.519  0.00  0.00      PROA   
ATOM   1245  HD2 ARG P  82     -21.381 -77.496 111.055  0.00  0.00      PROA   
ATOM   1246  NE  ARG P  82     -22.462 -77.191 109.213  0.00  0.00      PROA   
ATOM   1247  HE  ARG P  82     -22.291 -77.078 108.234  0.00  0.00      PROA   
ATOM   1248  CZ  ARG P  82     -23.619 -76.683 109.707  0.00  0.00      PROA   
ATOM   1249  NH1 ARG P  82     -23.953 -76.783 111.013  0.00  0.00      PROA   
ATOM   1250 HH11 ARG P  82     -24.814 -76.392 111.339  0.00  0.00      PROA   
ATOM   1251 HH12 ARG P  82     -23.335 -77.239 111.653  0.00  0.00      PROA   
ATOM   1252  NH2 ARG P  82     -24.460 -76.057 108.848  0.00  0.00      PROA   
ATOM   1253 HH21 ARG P  82     -25.321 -75.674 109.182  0.00  0.00      PROA   
ATOM   1254 HH22 ARG P  82     -24.219 -75.979 107.881  0.00  0.00      PROA   
ATOM   1255  C   ARG P  82     -23.448 -82.091 109.735  0.00  0.00      PROA   
ATOM   1256  O   ARG P  82     -23.348 -83.304 109.546  0.00  0.00      PROA   
ATOM   1257  N   GLY P  83     -24.118 -81.290 108.866  0.00  0.00      PROA   
ATOM   1258  HN  GLY P  83     -24.234 -80.316 109.046  0.00  0.00      PROA   
ATOM   1259  CA  GLY P  83     -24.623 -81.751 107.588  0.00  0.00      PROA   
ATOM   1260  HA1 GLY P  83     -24.625 -82.831 107.541  0.00  0.00      PROA   
ATOM   1261  HA2 GLY P  83     -24.005 -81.292 106.830  0.00  0.00      PROA   
ATOM   1262  C   GLY P  83     -26.036 -81.293 107.391  0.00  0.00      PROA   
ATOM   1263  O   GLY P  83     -26.727 -80.947 108.348  0.00  0.00      PROA   
ATOM   1264  N   TRP P  84     -26.482 -81.291 106.104  0.00  0.00      PROA   
ATOM   1265  HN  TRP P  84     -25.876 -81.585 105.368  0.00  0.00      PROA   
ATOM   1266  CA  TRP P  84     -27.795 -80.879 105.645  0.00  0.00      PROA   
ATOM   1267  HA  TRP P  84     -27.942 -79.873 106.011  0.00  0.00      PROA   
ATOM   1268  CB  TRP P  84     -27.910 -80.817 104.093  0.00  0.00      PROA   
ATOM   1269  HB1 TRP P  84     -27.223 -80.015 103.744  0.00  0.00      PROA   
ATOM   1270  HB2 TRP P  84     -28.938 -80.490 103.820  0.00  0.00      PROA   
ATOM   1271  CG  TRP P  84     -27.572 -82.068 103.335  0.00  0.00      PROA   
ATOM   1272  CD1 TRP P  84     -28.468 -82.992 102.867  0.00  0.00      PROA   
ATOM   1273  HD1 TRP P  84     -29.535 -82.940 103.013  0.00  0.00      PROA   
ATOM   1274  NE1 TRP P  84     -27.807 -83.992 102.211  0.00  0.00      PROA   
ATOM   1275  HE1 TRP P  84     -28.227 -84.777 101.812  0.00  0.00      PROA   
ATOM   1276  CE2 TRP P  84     -26.465 -83.746 102.234  0.00  0.00      PROA   
ATOM   1277  CD2 TRP P  84     -26.272 -82.533 102.935  0.00  0.00      PROA   
ATOM   1278  CE3 TRP P  84     -24.980 -82.033 103.095  0.00  0.00      PROA   
ATOM   1279  HE3 TRP P  84     -24.795 -81.107 103.617  0.00  0.00      PROA   
ATOM   1280  CZ3 TRP P  84     -23.907 -82.752 102.560  0.00  0.00      PROA   
ATOM   1281  HZ3 TRP P  84     -22.902 -82.372 102.676  0.00  0.00      PROA   
ATOM   1282  CZ2 TRP P  84     -25.399 -84.464 101.706  0.00  0.00      PROA   
ATOM   1283  HZ2 TRP P  84     -25.544 -85.391 101.172  0.00  0.00      PROA   
ATOM   1284  CH2 TRP P  84     -24.114 -83.948 101.879  0.00  0.00      PROA   
ATOM   1285  HH2 TRP P  84     -23.267 -84.485 101.476  0.00  0.00      PROA   
ATOM   1286  C   TRP P  84     -28.913 -81.724 106.214  0.00  0.00      PROA   
ATOM   1287  O   TRP P  84     -29.942 -81.190 106.619  0.00  0.00      PROA   
ATOM   1288  N   LEU P  85     -28.709 -83.060 106.285  0.00  0.00      PROA   
ATOM   1289  HN  LEU P  85     -27.883 -83.474 105.908  0.00  0.00      PROA   
ATOM   1290  CA  LEU P  85     -29.556 -83.956 107.034  0.00  0.00      PROA   
ATOM   1291  HA  LEU P  85     -30.207 -83.393 107.688  0.00  0.00      PROA   
ATOM   1292  CB  LEU P  85     -30.371 -85.003 106.220  0.00  0.00      PROA   
ATOM   1293  HB1 LEU P  85     -30.771 -85.777 106.917  0.00  0.00      PROA   
ATOM   1294  HB2 LEU P  85     -29.694 -85.513 105.502  0.00  0.00      PROA   
ATOM   1295  CG  LEU P  85     -31.603 -84.494 105.434  0.00  0.00      PROA   
ATOM   1296  HG  LEU P  85     -31.235 -83.887 104.576  0.00  0.00      PROA   
ATOM   1297  CD1 LEU P  85     -32.385 -85.701 104.877  0.00  0.00      PROA   
ATOM   1298 HD11 LEU P  85     -32.736 -86.348 105.708  0.00  0.00      PROA   
ATOM   1299 HD12 LEU P  85     -31.737 -86.307 104.212  0.00  0.00      PROA   
ATOM   1300 HD13 LEU P  85     -33.273 -85.365 104.303  0.00  0.00      PROA   
ATOM   1301  CD2 LEU P  85     -32.547 -83.603 106.262  0.00  0.00      PROA   
ATOM   1302 HD21 LEU P  85     -32.031 -82.676 106.583  0.00  0.00      PROA   
ATOM   1303 HD22 LEU P  85     -32.902 -84.148 107.162  0.00  0.00      PROA   
ATOM   1304 HD23 LEU P  85     -33.431 -83.313 105.655  0.00  0.00      PROA   
ATOM   1305  C   LEU P  85     -28.609 -84.723 107.901  0.00  0.00      PROA   
ATOM   1306  O   LEU P  85     -27.415 -84.831 107.618  0.00  0.00      PROA   
ATOM   1307  N   LEU P  86     -29.159 -85.270 109.000  0.00  0.00      PROA   
ATOM   1308  HN  LEU P  86     -30.126 -85.147 109.211  0.00  0.00      PROA   
ATOM   1309  CA  LEU P  86     -28.436 -86.088 109.920  0.00  0.00      PROA   
ATOM   1310  HA  LEU P  86     -27.652 -86.616 109.394  0.00  0.00      PROA   
ATOM   1311  CB  LEU P  86     -27.867 -85.282 111.117  0.00  0.00      PROA   
ATOM   1312  HB1 LEU P  86     -28.696 -84.715 111.598  0.00  0.00      PROA   
ATOM   1313  HB2 LEU P  86     -27.151 -84.535 110.710  0.00  0.00      PROA   
ATOM   1314  CG  LEU P  86     -27.132 -86.100 112.210  0.00  0.00      PROA   
ATOM   1315  HG  LEU P  86     -27.858 -86.819 112.655  0.00  0.00      PROA   
ATOM   1316  CD1 LEU P  86     -25.953 -86.920 111.646  0.00  0.00      PROA   
ATOM   1317 HD11 LEU P  86     -25.205 -86.245 111.179  0.00  0.00      PROA   
ATOM   1318 HD12 LEU P  86     -26.302 -87.645 110.882  0.00  0.00      PROA   
ATOM   1319 HD13 LEU P  86     -25.458 -87.488 112.462  0.00  0.00      PROA   
ATOM   1320  CD2 LEU P  86     -26.663 -85.182 113.357  0.00  0.00      PROA   
ATOM   1321 HD21 LEU P  86     -27.527 -84.637 113.792  0.00  0.00      PROA   
ATOM   1322 HD22 LEU P  86     -25.928 -84.441 112.979  0.00  0.00      PROA   
ATOM   1323 HD23 LEU P  86     -26.184 -85.782 114.159  0.00  0.00      PROA   
ATOM   1324  C   LEU P  86     -29.449 -87.077 110.397  0.00  0.00      PROA   
ATOM   1325  O   LEU P  86     -30.592 -86.730 110.680  0.00  0.00      PROA   
ATOM   1326  N   LEU P  87     -29.021 -88.347 110.504  0.00 97.00      PROA   
ATOM   1327  HN  LEU P  87     -28.072 -88.552 110.288  0.00 97.00      PROA   
ATOM   1328  CA  LEU P  87     -29.775 -89.395 111.138  0.00 97.00      PROA   
ATOM   1329  HA  LEU P  87     -30.818 -89.120 111.212  0.00 97.00      PROA   
ATOM   1330  CB  LEU P  87     -29.669 -90.736 110.376  0.00 97.00      PROA   
ATOM   1331  HB1 LEU P  87     -28.595 -91.003 110.260  0.00 97.00      PROA   
ATOM   1332  HB2 LEU P  87     -30.084 -90.597 109.353  0.00 97.00      PROA   
ATOM   1333  CG  LEU P  87     -30.402 -91.920 111.042  0.00 97.00      PROA   
ATOM   1334  HG  LEU P  87     -30.027 -92.033 112.085  0.00 97.00      PROA   
ATOM   1335  CD1 LEU P  87     -31.924 -91.707 111.113  0.00 97.00      PROA   
ATOM   1336 HD11 LEU P  87     -32.336 -91.550 110.094  0.00 97.00      PROA   
ATOM   1337 HD12 LEU P  87     -32.166 -90.825 111.737  0.00 97.00      PROA   
ATOM   1338 HD13 LEU P  87     -32.413 -92.598 111.559  0.00 97.00      PROA   
ATOM   1339  CD2 LEU P  87     -30.078 -93.229 110.315  0.00 97.00      PROA   
ATOM   1340 HD21 LEU P  87     -28.980 -93.387 110.265  0.00 97.00      PROA   
ATOM   1341 HD22 LEU P  87     -30.484 -93.206 109.282  0.00 97.00      PROA   
ATOM   1342 HD23 LEU P  87     -30.535 -94.076 110.867  0.00 97.00      PROA   
ATOM   1343  C   LEU P  87     -29.219 -89.541 112.534  0.00 97.00      PROA   
ATOM   1344  O   LEU P  87     -28.099 -90.002 112.740  0.00 97.00      PROA   
ATOM   1345  N   GLN P  88     -30.011 -89.140 113.544  0.00 97.00      PROA   
ATOM   1346  HN  GLN P  88     -30.926 -88.777 113.366  0.00 97.00      PROA   
ATOM   1347  CA  GLN P  88     -29.621 -89.173 114.930  0.00 97.00      PROA   
ATOM   1348  HA  GLN P  88     -28.554 -89.006 114.997  0.00 97.00      PROA   
ATOM   1349  CB  GLN P  88     -30.344 -88.065 115.737  0.00 97.00      PROA   
ATOM   1350  HB1 GLN P  88     -29.963 -88.093 116.779  0.00 97.00      PROA   
ATOM   1351  HB2 GLN P  88     -31.435 -88.279 115.754  0.00 97.00      PROA   
ATOM   1352  CG  GLN P  88     -30.119 -86.645 115.169  0.00 97.00      PROA   
ATOM   1353  HG1 GLN P  88     -30.490 -86.581 114.125  0.00 97.00      PROA   
ATOM   1354  HG2 GLN P  88     -29.032 -86.417 115.163  0.00 97.00      PROA   
ATOM   1355  CD  GLN P  88     -30.891 -85.594 115.983  0.00 97.00      PROA   
ATOM   1356  OE1 GLN P  88     -32.123 -85.622 116.054  0.00 97.00      PROA   
ATOM   1357  NE2 GLN P  88     -30.149 -84.612 116.567  0.00 97.00      PROA   
ATOM   1358 HE21 GLN P  88     -30.623 -83.812 116.931  0.00 97.00      PROA   
ATOM   1359 HE22 GLN P  88     -29.155 -84.614 116.473  0.00 97.00      PROA   
ATOM   1360  C   GLN P  88     -29.942 -90.541 115.504  0.00 97.00      PROA   
ATOM   1361  O   GLN P  88     -31.082 -90.991 115.474  0.00 97.00      PROA   
ATOM   1362  N   VAL P  89     -28.916 -91.257 116.018  0.00 97.00      PROA   
ATOM   1363  HN  VAL P  89     -27.993 -90.883 116.010  0.00 97.00      PROA   
ATOM   1364  CA  VAL P  89     -29.035 -92.641 116.442  0.00 97.00      PROA   
ATOM   1365  HA  VAL P  89     -30.062 -92.970 116.346  0.00 97.00      PROA   
ATOM   1366  CB  VAL P  89     -28.158 -93.551 115.584  0.00 97.00      PROA   
ATOM   1367  HB  VAL P  89     -27.099 -93.203 115.629  0.00 97.00      PROA   
ATOM   1368  CG1 VAL P  89     -28.213 -95.016 116.054  0.00 97.00      PROA   
ATOM   1369 HG11 VAL P  89     -29.262 -95.374 116.102  0.00 97.00      PROA   
ATOM   1370 HG12 VAL P  89     -27.734 -95.149 117.044  0.00 97.00      PROA   
ATOM   1371 HG13 VAL P  89     -27.662 -95.644 115.325  0.00 97.00      PROA   
ATOM   1372  CG2 VAL P  89     -28.629 -93.460 114.117  0.00 97.00      PROA   
ATOM   1373 HG21 VAL P  89     -28.408 -92.461 113.689  0.00 97.00      PROA   
ATOM   1374 HG22 VAL P  89     -29.721 -93.643 114.047  0.00 97.00      PROA   
ATOM   1375 HG23 VAL P  89     -28.107 -94.220 113.499  0.00 97.00      PROA   
ATOM   1376  C   VAL P  89     -28.657 -92.760 117.906  0.00 97.00      PROA   
ATOM   1377  O   VAL P  89     -27.685 -92.152 118.353  0.00 97.00      PROA   
ATOM   1378  N   SER P  90     -29.436 -93.558 118.689  0.00 97.00      PROA   
ATOM   1379  HN  SER P  90     -30.262 -93.957 118.296  0.00 97.00      PROA   
ATOM   1380  CA  SER P  90     -29.244 -93.775 120.122  0.00 97.00      PROA   
ATOM   1381  HA  SER P  90     -29.373 -92.819 120.610  0.00 97.00      PROA   
ATOM   1382  CB  SER P  90     -30.279 -94.766 120.720  0.00 97.00      PROA   
ATOM   1383  HB1 SER P  90     -30.096 -94.903 121.809  0.00 97.00      PROA   
ATOM   1384  HB2 SER P  90     -30.207 -95.760 120.234  0.00 97.00      PROA   
ATOM   1385  OG  SER P  90     -31.604 -94.267 120.601  0.00 97.00      PROA   
ATOM   1386  HG1 SER P  90     -31.764 -94.066 119.672  0.00 97.00      PROA   
ATOM   1387  C   SER P  90     -27.878 -94.309 120.530  0.00 97.00      PROA   
ATOM   1388  O   SER P  90     -27.285 -93.807 121.483  0.00 97.00      PROA   
ATOM   1389  N   SER P  91     -27.335 -95.327 119.820  0.00 97.00      PROA   
ATOM   1390  HN  SER P  91     -27.821 -95.740 119.055  0.00 97.00      PROA   
ATOM   1391  CA  SER P  91     -25.992 -95.815 120.081  0.00 97.00      PROA   
ATOM   1392  HA  SER P  91     -25.351 -94.943 120.076  0.00 97.00      PROA   
ATOM   1393  CB  SER P  91     -25.801 -96.543 121.441  0.00 97.00      PROA   
ATOM   1394  HB1 SER P  91     -25.053 -97.361 121.400  0.00 97.00      PROA   
ATOM   1395  HB2 SER P  91     -26.764 -96.987 121.773  0.00 97.00      PROA   
ATOM   1396  OG  SER P  91     -25.344 -95.614 122.418  0.00 97.00      PROA   
ATOM   1397  HG1 SER P  91     -26.019 -94.928 122.469  0.00 97.00      PROA   
ATOM   1398  C   SER P  91     -25.485 -96.652 118.936  0.00 97.00      PROA   
ATOM   1399  O   SER P  91     -26.243 -97.092 118.077  0.00 97.00      PROA   
ATOM   1400  N   ARG P  92     -24.146 -96.858 118.885  0.00 97.00      PROA   
ATOM   1401  HN  ARG P  92     -23.554 -96.488 119.598  0.00 97.00      PROA   
ATOM   1402  CA  ARG P  92     -23.475 -97.523 117.781  0.00 97.00      PROA   
ATOM   1403  HA  ARG P  92     -23.971 -97.251 116.857  0.00 97.00      PROA   
ATOM   1404  CB  ARG P  92     -21.984 -97.085 117.713  0.00 97.00      PROA   
ATOM   1405  HB1 ARG P  92     -21.586 -97.368 116.714  0.00 97.00      PROA   
ATOM   1406  HB2 ARG P  92     -21.390 -97.629 118.482  0.00 97.00      PROA   
ATOM   1407  CG  ARG P  92     -21.755 -95.574 117.954  0.00 97.00      PROA   
ATOM   1408  HG1 ARG P  92     -21.965 -95.344 119.022  0.00 97.00      PROA   
ATOM   1409  HG2 ARG P  92     -22.476 -94.982 117.347  0.00 97.00      PROA   
ATOM   1410  CD  ARG P  92     -20.317 -95.099 117.675  0.00 97.00      PROA   
ATOM   1411  HD1 ARG P  92     -19.575 -95.854 118.006  0.00 97.00      PROA   
ATOM   1412  HD2 ARG P  92     -20.102 -94.144 118.206  0.00 97.00      PROA   
ATOM   1413  NE  ARG P  92     -20.167 -94.903 116.198  0.00 97.00      PROA   
ATOM   1414  HE  ARG P  92     -19.976 -95.683 115.609  0.00 97.00      PROA   
ATOM   1415  CZ  ARG P  92     -20.579 -93.787 115.570  0.00 97.00      PROA   
ATOM   1416  NH1 ARG P  92     -20.901 -92.645 116.197  0.00 97.00      PROA   
ATOM   1417 HH11 ARG P  92     -20.438 -92.428 117.052  0.00 97.00      PROA   
ATOM   1418 HH12 ARG P  92     -21.169 -91.900 115.589  0.00 97.00      PROA   
ATOM   1419  NH2 ARG P  92     -20.603 -93.739 114.225  0.00 97.00      PROA   
ATOM   1420 HH21 ARG P  92     -20.148 -94.454 113.707  0.00 97.00      PROA   
ATOM   1421 HH22 ARG P  92     -20.666 -92.827 113.825  0.00 97.00      PROA   
ATOM   1422  C   ARG P  92     -23.540 -99.040 117.934  0.00 97.00      PROA   
ATOM   1423  O   ARG P  92     -23.377 -99.786 116.969  0.00 97.00      PROA   
ATOM   1424  N   VAL P  93     -23.811 -99.528 119.164  0.00 97.00      PROA   
ATOM   1425  HN  VAL P  93     -23.987 -98.913 119.925  0.00 97.00      PROA   
ATOM   1426  CA  VAL P  93     -23.916-100.931 119.488  0.00 97.00      PROA   
ATOM   1427  HA  VAL P  93     -24.269-101.462 118.617  0.00 97.00      PROA   
ATOM   1428  CB  VAL P  93     -22.633-101.590 120.022  0.00 97.00      PROA   
ATOM   1429  HB  VAL P  93     -22.872-102.627 120.359  0.00 97.00      PROA   
ATOM   1430  CG1 VAL P  93     -21.585-101.703 118.894  0.00 97.00      PROA   
ATOM   1431 HG11 VAL P  93     -21.259-100.694 118.566  0.00 97.00      PROA   
ATOM   1432 HG12 VAL P  93     -22.002-102.236 118.017  0.00 97.00      PROA   
ATOM   1433 HG13 VAL P  93     -20.689-102.252 119.255  0.00 97.00      PROA   
ATOM   1434  CG2 VAL P  93     -22.047-100.819 121.227  0.00 97.00      PROA   
ATOM   1435 HG21 VAL P  93     -22.758-100.793 122.077  0.00 97.00      PROA   
ATOM   1436 HG22 VAL P  93     -21.792 -99.776 120.943  0.00 97.00      PROA   
ATOM   1437 HG23 VAL P  93     -21.117-101.316 121.577  0.00 97.00      PROA   
ATOM   1438  C   VAL P  93     -25.001-101.018 120.528  0.00 97.00      PROA   
ATOM   1439  O   VAL P  93     -25.144-100.125 121.360  0.00 97.00      PROA   
ATOM   1440  N   LEU P  94     -25.808-102.103 120.465  0.00 97.00      PROA   
ATOM   1441  HN  LEU P  94     -25.698-102.781 119.745  0.00 97.00      PROA   
ATOM   1442  CA  LEU P  94     -26.846-102.423 121.415  0.00 97.00      PROA   
ATOM   1443  HA  LEU P  94     -26.563-102.067 122.398  0.00 97.00      PROA   
ATOM   1444  CB  LEU P  94     -28.268-101.904 121.050  0.00 97.00      PROA   
ATOM   1445  HB1 LEU P  94     -28.945-102.202 121.884  0.00 97.00      PROA   
ATOM   1446  HB2 LEU P  94     -28.642-102.391 120.124  0.00 97.00      PROA   
ATOM   1447  CG  LEU P  94     -28.425-100.370 120.891  0.00 97.00      PROA   
ATOM   1448  HG  LEU P  94     -27.703 -99.877 121.583  0.00 97.00      PROA   
ATOM   1449  CD1 LEU P  94     -28.158 -99.872 119.457  0.00 97.00      PROA   
ATOM   1450 HD11 LEU P  94     -28.914-100.295 118.761  0.00 97.00      PROA   
ATOM   1451 HD12 LEU P  94     -27.151-100.163 119.102  0.00 97.00      PROA   
ATOM   1452 HD13 LEU P  94     -28.227 -98.764 119.424  0.00 97.00      PROA   
ATOM   1453  CD2 LEU P  94     -29.834 -99.938 121.341  0.00 97.00      PROA   
ATOM   1454 HD21 LEU P  94     -29.986-100.193 122.410  0.00 97.00      PROA   
ATOM   1455 HD22 LEU P  94     -30.606-100.469 120.746  0.00 97.00      PROA   
ATOM   1456 HD23 LEU P  94     -29.970 -98.844 121.217  0.00 97.00      PROA   
ATOM   1457  C   LEU P  94     -26.893-103.935 121.442  0.00 97.00      PROA   
ATOM   1458  O   LEU P  94     -26.329-104.601 120.577  0.00 97.00      PROA   
ATOM   1459  N   THR P  95     -27.569-104.513 122.458  0.00 97.00      PROA   
ATOM   1460  HN  THR P  95     -27.908-103.954 123.215  0.00 97.00      PROA   
ATOM   1461  CA  THR P  95     -27.867-105.930 122.590  0.00 97.00      PROA   
ATOM   1462  HA  THR P  95     -27.214-106.487 121.936  0.00 97.00      PROA   
ATOM   1463  CB  THR P  95     -27.718-106.464 124.021  0.00 97.00      PROA   
ATOM   1464  HB  THR P  95     -28.664-106.363 124.603  0.00 97.00      PROA   
ATOM   1465  OG1 THR P  95     -26.731-105.740 124.740  0.00 97.00      PROA   
ATOM   1466  HG1 THR P  95     -27.143-104.885 124.912  0.00 97.00      PROA   
ATOM   1467  CG2 THR P  95     -27.267-107.930 124.003  0.00 97.00      PROA   
ATOM   1468 HG21 THR P  95     -26.277-108.017 123.510  0.00 97.00      PROA   
ATOM   1469 HG22 THR P  95     -27.994-108.567 123.463  0.00 97.00      PROA   
ATOM   1470 HG23 THR P  95     -27.173-108.304 125.045  0.00 97.00      PROA   
ATOM   1471  C   THR P  95     -29.306-106.109 122.139  0.00 97.00      PROA   
ATOM   1472  O   THR P  95     -30.070-105.154 122.047  0.00 97.00      PROA   
ATOM   1473  N   GLU P  96     -29.727-107.353 121.828  0.00 97.00      PROA   
ATOM   1474  HN  GLU P  96     -29.075-108.110 121.792  0.00 97.00      PROA   
ATOM   1475  CA  GLU P  96     -31.106-107.692 121.539  0.00 97.00      PROA   
ATOM   1476  HA  GLU P  96     -31.408-107.049 120.726  0.00 97.00      PROA   
ATOM   1477  CB  GLU P  96     -31.260-109.171 121.084  0.00 97.00      PROA   
ATOM   1478  HB1 GLU P  96     -30.546-109.357 120.249  0.00 97.00      PROA   
ATOM   1479  HB2 GLU P  96     -32.286-109.312 120.682  0.00 97.00      PROA   
ATOM   1480  CG  GLU P  96     -30.998-110.189 122.216  0.00 97.00      PROA   
ATOM   1481  HG1 GLU P  96     -31.599-109.935 123.112  0.00 97.00      PROA   
ATOM   1482  HG2 GLU P  96     -29.928-110.141 122.502  0.00 97.00      PROA   
ATOM   1483  CD  GLU P  96     -31.342-111.637 121.864  0.00 97.00      PROA   
ATOM   1484  OE1 GLU P  96     -32.182-111.879 120.960  0.00 97.00      PROA   
ATOM   1485  OE2 GLU P  96     -30.765-112.536 122.533  0.00 97.00      PROA   
ATOM   1486  C   GLU P  96     -32.026-107.406 122.725  0.00 97.00      PROA   
ATOM   1487  O   GLU P  96     -31.635-107.493 123.887  0.00 97.00      PROA   
ATOM   1488  N   GLY P  97     -33.290-107.020 122.446  0.00 97.00      PROA   
ATOM   1489  HN  GLY P  97     -33.577-106.940 121.491  0.00 97.00      PROA   
ATOM   1490  CA  GLY P  97     -34.281-106.714 123.463  0.00 97.00      PROA   
ATOM   1491  HA1 GLY P  97     -34.077-107.291 124.354  0.00 97.00      PROA   
ATOM   1492  HA2 GLY P  97     -35.249-106.943 123.046  0.00 97.00      PROA   
ATOM   1493  C   GLY P  97     -34.293-105.262 123.853  0.00 97.00      PROA   
ATOM   1494  O   GLY P  97     -35.326-104.750 124.277  0.00 97.00      PROA   
ATOM   1495  N   GLU P  98     -33.142-104.563 123.730  0.00 97.00      PROA   
ATOM   1496  HN  GLU P  98     -32.302-105.029 123.461  0.00 97.00      PROA   
ATOM   1497  CA  GLU P  98     -32.994-103.149 124.007  0.00 97.00      PROA   
ATOM   1498  HA  GLU P  98     -33.278-103.021 125.038  0.00 97.00      PROA   
ATOM   1499  CB  GLU P  98     -31.512-102.703 123.899  0.00 97.00      PROA   
ATOM   1500  HB1 GLU P  98     -31.457-101.595 123.990  0.00 97.00      PROA   
ATOM   1501  HB2 GLU P  98     -31.117-102.979 122.898  0.00 97.00      PROA   
ATOM   1502  CG  GLU P  98     -30.617-103.309 125.003  0.00 97.00      PROA   
ATOM   1503  HG1 GLU P  98     -30.582-104.417 124.914  0.00 97.00      PROA   
ATOM   1504  HG2 GLU P  98     -31.023-103.049 126.003  0.00 97.00      PROA   
ATOM   1505  CD  GLU P  98     -29.196-102.755 124.930  0.00 97.00      PROA   
ATOM   1506  OE1 GLU P  98     -28.251-103.574 124.947  0.00 97.00      PROA   
ATOM   1507  OE2 GLU P  98     -29.026-101.510 124.882  0.00 97.00      PROA   
ATOM   1508  C   GLU P  98     -33.851-102.244 123.119  0.00 97.00      PROA   
ATOM   1509  O   GLU P  98     -33.939-102.487 121.920  0.00 97.00      PROA   
ATOM   1510  N   PRO P  99     -34.491-101.188 123.613  0.00 97.00      PROA   
ATOM   1511  CD  PRO P  99     -34.850-101.032 125.023  0.00 97.00      PROA   
ATOM   1512  HD1 PRO P  99     -33.971-100.615 125.560  0.00 97.00      PROA   
ATOM   1513  HD2 PRO P  99     -35.162-101.998 125.479  0.00 97.00      PROA   
ATOM   1514  CA  PRO P  99     -35.020-100.099 122.798  0.00 97.00      PROA   
ATOM   1515  HA  PRO P  99     -35.770-100.529 122.153  0.00 97.00      PROA   
ATOM   1516  CB  PRO P  99     -35.631 -99.129 123.823  0.00 97.00      PROA   
ATOM   1517  HB1 PRO P  99     -36.505 -98.586 123.412  0.00 97.00      PROA   
ATOM   1518  HB2 PRO P  99     -34.873 -98.396 124.178  0.00 97.00      PROA   
ATOM   1519  CG  PRO P  99     -36.007-100.035 125.001  0.00 97.00      PROA   
ATOM   1520  HG1 PRO P  99     -36.116 -99.486 125.956  0.00 97.00      PROA   
ATOM   1521  HG2 PRO P  99     -36.951-100.577 124.768  0.00 97.00      PROA   
ATOM   1522  C   PRO P  99     -33.989 -99.401 121.919  0.00 97.00      PROA   
ATOM   1523  O   PRO P  99     -32.915 -99.064 122.411  0.00 97.00      PROA   
ATOM   1524  N   LEU P 100     -34.302 -99.140 120.631  0.00 97.00      PROA   
ATOM   1525  HN  LEU P 100     -35.168 -99.463 120.252  0.00 97.00      PROA   
ATOM   1526  CA  LEU P 100     -33.436 -98.359 119.766  0.00 97.00      PROA   
ATOM   1527  HA  LEU P 100     -32.657 -97.891 120.352  0.00 97.00      PROA   
ATOM   1528  CB  LEU P 100     -32.755 -99.246 118.689  0.00 97.00      PROA   
ATOM   1529  HB1 LEU P 100     -33.524 -99.896 118.222  0.00 97.00      PROA   
ATOM   1530  HB2 LEU P 100     -32.046 -99.920 119.217  0.00 97.00      PROA   
ATOM   1531  CG  LEU P 100     -31.986 -98.526 117.552  0.00 97.00      PROA   
ATOM   1532  HG  LEU P 100     -32.717 -97.944 116.944  0.00 97.00      PROA   
ATOM   1533  CD1 LEU P 100     -30.923 -97.544 118.073  0.00 97.00      PROA   
ATOM   1534 HD11 LEU P 100     -30.238 -98.063 118.774  0.00 97.00      PROA   
ATOM   1535 HD12 LEU P 100     -31.399 -96.695 118.602  0.00 97.00      PROA   
ATOM   1536 HD13 LEU P 100     -30.326 -97.141 117.229  0.00 97.00      PROA   
ATOM   1537  CD2 LEU P 100     -31.330 -99.557 116.614  0.00 97.00      PROA   
ATOM   1538 HD21 LEU P 100     -32.086-100.272 116.230  0.00 97.00      PROA   
ATOM   1539 HD22 LEU P 100     -30.550-100.127 117.162  0.00 97.00      PROA   
ATOM   1540 HD23 LEU P 100     -30.852 -99.046 115.752  0.00 97.00      PROA   
ATOM   1541  C   LEU P 100     -34.233 -97.241 119.139  0.00 97.00      PROA   
ATOM   1542  O   LEU P 100     -35.123 -97.477 118.332  0.00 97.00      PROA   
ATOM   1543  N   ALA P 101     -33.913 -95.971 119.481  0.00 97.00      PROA   
ATOM   1544  HN  ALA P 101     -33.212 -95.778 120.165  0.00 97.00      PROA   
ATOM   1545  CA  ALA P 101     -34.589 -94.811 118.940  0.00 97.00      PROA   
ATOM   1546  HA  ALA P 101     -35.512 -95.117 118.469  0.00 97.00      PROA   
ATOM   1547  CB  ALA P 101     -34.966 -93.814 120.052  0.00 97.00      PROA   
ATOM   1548  HB1 ALA P 101     -34.066 -93.435 120.578  0.00 97.00      PROA   
ATOM   1549  HB2 ALA P 101     -35.609 -94.325 120.803  0.00 97.00      PROA   
ATOM   1550  HB3 ALA P 101     -35.534 -92.954 119.643  0.00 97.00      PROA   
ATOM   1551  C   ALA P 101     -33.741 -94.135 117.874  0.00 97.00      PROA   
ATOM   1552  O   ALA P 101     -32.541 -93.921 118.027  0.00 97.00      PROA   
ATOM   1553  N   LEU P 102     -34.382 -93.811 116.730  0.00 97.00      PROA   
ATOM   1554  HN  LEU P 102     -35.334 -94.083 116.604  0.00 97.00      PROA   
ATOM   1555  CA  LEU P 102     -33.781 -93.186 115.573  0.00 97.00      PROA   
ATOM   1556  HA  LEU P 102     -32.750 -92.934 115.780  0.00 97.00      PROA   
ATOM   1557  CB  LEU P 102     -33.884 -94.098 114.320  0.00 97.00      PROA   
ATOM   1558  HB1 LEU P 102     -33.320 -93.642 113.478  0.00 97.00      PROA   
ATOM   1559  HB2 LEU P 102     -34.953 -94.172 114.017  0.00 97.00      PROA   
ATOM   1560  CG  LEU P 102     -33.392 -95.553 114.509  0.00 97.00      PROA   
ATOM   1561  HG  LEU P 102     -33.938 -96.013 115.367  0.00 97.00      PROA   
ATOM   1562  CD1 LEU P 102     -33.727 -96.393 113.266  0.00 97.00      PROA   
ATOM   1563 HD11 LEU P 102     -33.177 -95.999 112.385  0.00 97.00      PROA   
ATOM   1564 HD12 LEU P 102     -34.816 -96.360 113.051  0.00 97.00      PROA   
ATOM   1565 HD13 LEU P 102     -33.428 -97.449 113.433  0.00 97.00      PROA   
ATOM   1566  CD2 LEU P 102     -31.885 -95.622 114.801  0.00 97.00      PROA   
ATOM   1567 HD21 LEU P 102     -31.635 -95.037 115.709  0.00 97.00      PROA   
ATOM   1568 HD22 LEU P 102     -31.316 -95.212 113.941  0.00 97.00      PROA   
ATOM   1569 HD23 LEU P 102     -31.571 -96.676 114.959  0.00 97.00      PROA   
ATOM   1570  C   LEU P 102     -34.544 -91.915 115.261  0.00 97.00      PROA   
ATOM   1571  O   LEU P 102     -35.770 -91.903 115.289  0.00 97.00      PROA   
ATOM   1572  N   ARG P 103     -33.847 -90.802 114.938  0.00 97.00      PROA   
ATOM   1573  HN  ARG P 103     -32.852 -90.772 115.027  0.00 97.00      PROA   
ATOM   1574  CA  ARG P 103     -34.513 -89.627 114.415  0.00 97.00      PROA   
ATOM   1575  HA  ARG P 103     -35.504 -89.898 114.084  0.00 97.00      PROA   
ATOM   1576  CB  ARG P 103     -34.689 -88.502 115.470  0.00 97.00      PROA   
ATOM   1577  HB1 ARG P 103     -33.694 -88.173 115.840  0.00 97.00      PROA   
ATOM   1578  HB2 ARG P 103     -35.250 -88.916 116.337  0.00 97.00      PROA   
ATOM   1579  CG  ARG P 103     -35.447 -87.296 114.897  0.00 97.00      PROA   
ATOM   1580  HG1 ARG P 103     -36.452 -87.637 114.556  0.00 97.00      PROA   
ATOM   1581  HG2 ARG P 103     -34.885 -86.923 114.013  0.00 97.00      PROA   
ATOM   1582  CD  ARG P 103     -35.597 -86.086 115.811  0.00 97.00      PROA   
ATOM   1583  HD1 ARG P 103     -34.596 -85.695 116.094  0.00 97.00      PROA   
ATOM   1584  HD2 ARG P 103     -36.189 -86.307 116.723  0.00 97.00      PROA   
ATOM   1585  NE  ARG P 103     -36.346 -85.100 114.969  0.00 97.00      PROA   
ATOM   1586  HE  ARG P 103     -36.961 -85.434 114.258  0.00 97.00      PROA   
ATOM   1587  CZ  ARG P 103     -36.054 -83.797 114.881  0.00 97.00      PROA   
ATOM   1588  NH1 ARG P 103     -35.111 -83.174 115.593  0.00 97.00      PROA   
ATOM   1589 HH11 ARG P 103     -34.427 -83.689 116.093  0.00 97.00      PROA   
ATOM   1590 HH12 ARG P 103     -35.003 -82.201 115.372  0.00 97.00      PROA   
ATOM   1591  NH2 ARG P 103     -36.705 -83.042 113.982  0.00 97.00      PROA   
ATOM   1592 HH21 ARG P 103     -37.378 -83.466 113.378  0.00 97.00      PROA   
ATOM   1593 HH22 ARG P 103     -36.351 -82.119 113.841  0.00 97.00      PROA   
ATOM   1594  C   ARG P 103     -33.811 -89.064 113.195  0.00 97.00      PROA   
ATOM   1595  O   ARG P 103     -32.697 -88.566 113.265  0.00 97.00      PROA   
ATOM   1596  N   CYS P 104     -34.497 -89.052 112.031  0.00 97.00      PROA   
ATOM   1597  HN  CYS P 104     -35.361 -89.550 111.959  0.00 97.00      PROA   
ATOM   1598  CA  CYS P 104     -34.143 -88.230 110.887  0.00 97.00      PROA   
ATOM   1599  HA  CYS P 104     -33.089 -88.379 110.691  0.00 97.00      PROA   
ATOM   1600  CB  CYS P 104     -34.968 -88.641 109.642  0.00 97.00      PROA   
ATOM   1601  HB1 CYS P 104     -36.012 -88.271 109.733  0.00 97.00      PROA   
ATOM   1602  HB2 CYS P 104     -35.029 -89.753 109.634  0.00 97.00      PROA   
ATOM   1603  SG  CYS P 104     -34.229 -88.107 108.069  0.00 97.00      PROA   
ATOM   1604  C   CYS P 104     -34.376 -86.757 111.200  0.00 97.00      PROA   
ATOM   1605  O   CYS P 104     -35.426 -86.391 111.717  0.00 97.00      PROA   
ATOM   1606  N   HSD P 105     -33.391 -85.877 110.924  0.00 97.00      PROA   
ATOM   1607  HN  HSD P 105     -32.539 -86.177 110.502  0.00 97.00      PROA   
ATOM   1608  CA  HSD P 105     -33.370 -84.534 111.471  0.00 97.00      PROA   
ATOM   1609  HA  HSD P 105     -34.380 -84.168 111.605  0.00 97.00      PROA   
ATOM   1610  CB  HSD P 105     -32.671 -84.573 112.855  0.00 97.00      PROA   
ATOM   1611  HB1 HSD P 105     -31.915 -85.388 112.798  0.00 97.00      PROA   
ATOM   1612  HB2 HSD P 105     -33.410 -84.880 113.626  0.00 97.00      PROA   
ATOM   1613  ND1 HSD P 105     -32.485 -82.210 113.818  0.00 97.00      PROA   
ATOM   1614  HD1 HSD P 105     -33.398 -81.861 113.591  0.00 97.00      PROA   
ATOM   1615  CG  HSD P 105     -31.916 -83.374 113.348  0.00 97.00      PROA   
ATOM   1616  CE1 HSD P 105     -31.508 -81.528 114.463  0.00 97.00      PROA   
ATOM   1617  HE1 HSD P 105     -31.679 -80.565 114.944  0.00 97.00      PROA   
ATOM   1618  NE2 HSD P 105     -30.354 -82.163 114.432  0.00 97.00      PROA   
ATOM   1619  CD2 HSD P 105     -30.611 -83.322 113.724  0.00 97.00      PROA   
ATOM   1620  HD2 HSD P 105     -29.830 -84.058 113.581  0.00 97.00      PROA   
ATOM   1621  C   HSD P 105     -32.710 -83.602 110.485  0.00 97.00      PROA   
ATOM   1622  O   HSD P 105     -31.862 -84.014 109.700  0.00 97.00      PROA   
ATOM   1623  N   ALA P 106     -33.133 -82.316 110.461  0.00 97.00      PROA   
ATOM   1624  HN  ALA P 106     -33.743 -81.946 111.164  0.00 97.00      PROA   
ATOM   1625  CA  ALA P 106     -32.872 -81.416 109.362  0.00 97.00      PROA   
ATOM   1626  HA  ALA P 106     -32.308 -81.920 108.595  0.00 97.00      PROA   
ATOM   1627  CB  ALA P 106     -34.209 -80.922 108.774  0.00 97.00      PROA   
ATOM   1628  HB1 ALA P 106     -34.839 -80.485 109.578  0.00 97.00      PROA   
ATOM   1629  HB2 ALA P 106     -34.770 -81.783 108.348  0.00 97.00      PROA   
ATOM   1630  HB3 ALA P 106     -34.059 -80.171 107.973  0.00 97.00      PROA   
ATOM   1631  C   ALA P 106     -32.038 -80.251 109.826  0.00 97.00      PROA   
ATOM   1632  O   ALA P 106     -32.075 -79.868 110.991  0.00 97.00      PROA   
ATOM   1633  N   TRP P 107     -31.208 -79.678 108.919  0.00 97.00      PROA   
ATOM   1634  HN  TRP P 107     -31.113 -80.064 108.002  0.00 97.00      PROA   
ATOM   1635  CA  TRP P 107     -30.336 -78.566 109.255  0.00 97.00      PROA   
ATOM   1636  HA  TRP P 107     -29.782 -78.915 110.114  0.00 97.00      PROA   
ATOM   1637  CB  TRP P 107     -29.237 -78.279 108.185  0.00 97.00      PROA   
ATOM   1638  HB1 TRP P 107     -29.738 -78.193 107.194  0.00 97.00      PROA   
ATOM   1639  HB2 TRP P 107     -28.569 -79.164 108.144  0.00 97.00      PROA   
ATOM   1640  CG  TRP P 107     -28.404 -77.054 108.426  0.00 97.00      PROA   
ATOM   1641  CD1 TRP P 107     -28.286 -75.976 107.590  0.00 97.00      PROA   
ATOM   1642  HD1 TRP P 107     -28.608 -75.970 106.557  0.00 97.00      PROA   
ATOM   1643  NE1 TRP P 107     -27.733 -74.923 108.275  0.00 97.00      PROA   
ATOM   1644  HE1 TRP P 107     -27.427 -74.078 107.894  0.00 97.00      PROA   
ATOM   1645  CE2 TRP P 107     -27.489 -75.292 109.565  0.00 97.00      PROA   
ATOM   1646  CD2 TRP P 107     -27.850 -76.651 109.692  0.00 97.00      PROA   
ATOM   1647  CE3 TRP P 107     -27.661 -77.297 110.915  0.00 97.00      PROA   
ATOM   1648  HE3 TRP P 107     -27.884 -78.347 111.040  0.00 97.00      PROA   
ATOM   1649  CZ3 TRP P 107     -27.212 -76.552 112.008  0.00 97.00      PROA   
ATOM   1650  HZ3 TRP P 107     -27.094 -77.026 112.973  0.00 97.00      PROA   
ATOM   1651  CZ2 TRP P 107     -27.039 -74.550 110.649  0.00 97.00      PROA   
ATOM   1652  HZ2 TRP P 107     -26.812 -73.499 110.564  0.00 97.00      PROA   
ATOM   1653  CH2 TRP P 107     -26.926 -75.196 111.881  0.00 97.00      PROA   
ATOM   1654  HH2 TRP P 107     -26.606 -74.642 112.753  0.00 97.00      PROA   
ATOM   1655  C   TRP P 107     -31.074 -77.317 109.741  0.00 97.00      PROA   
ATOM   1656  O   TRP P 107     -31.756 -76.612 108.995  0.00 97.00      PROA   
ATOM   1657  N   LYS P 108     -30.927 -77.066 111.065  0.00 97.00      PROA   
ATOM   1658  HN  LYS P 108     -30.309 -77.652 111.582  0.00 97.00      PROA   
ATOM   1659  CA  LYS P 108     -31.583 -76.048 111.856  0.00 97.00      PROA   
ATOM   1660  HA  LYS P 108     -31.259 -76.239 112.866  0.00 97.00      PROA   
ATOM   1661  CB  LYS P 108     -31.113 -74.628 111.427  0.00 97.00      PROA   
ATOM   1662  HB1 LYS P 108     -31.590 -74.349 110.466  0.00 97.00      PROA   
ATOM   1663  HB2 LYS P 108     -30.016 -74.706 111.231  0.00 97.00      PROA   
ATOM   1664  CG  LYS P 108     -31.297 -73.509 112.473  0.00 97.00      PROA   
ATOM   1665  HG1 LYS P 108     -32.383 -73.332 112.627  0.00 97.00      PROA   
ATOM   1666  HG2 LYS P 108     -30.858 -72.574 112.057  0.00 97.00      PROA   
ATOM   1667  CD  LYS P 108     -30.638 -73.854 113.828  0.00 97.00      PROA   
ATOM   1668  HD1 LYS P 108     -29.632 -74.296 113.641  0.00 97.00      PROA   
ATOM   1669  HD2 LYS P 108     -31.262 -74.643 114.305  0.00 97.00      PROA   
ATOM   1670  CE  LYS P 108     -30.505 -72.715 114.856  0.00 97.00      PROA   
ATOM   1671  HE1 LYS P 108     -30.225 -73.139 115.848  0.00 97.00      PROA   
ATOM   1672  HE2 LYS P 108     -31.455 -72.157 114.978  0.00 97.00      PROA   
ATOM   1673  NZ  LYS P 108     -29.427 -71.764 114.488  0.00 97.00      PROA   
ATOM   1674  HZ1 LYS P 108     -28.578 -72.286 114.196  0.00 97.00      PROA   
ATOM   1675  HZ2 LYS P 108     -29.120 -71.243 115.329  0.00 97.00      PROA   
ATOM   1676  HZ3 LYS P 108     -29.725 -71.100 113.744  0.00 97.00      PROA   
ATOM   1677  C   LYS P 108     -33.094 -76.265 111.837  0.00 97.00      PROA   
ATOM   1678  O   LYS P 108     -33.874 -75.329 111.695  0.00 97.00      PROA   
ATOM   1679  N   ASP P 109     -33.497 -77.552 112.008  0.00 97.00      PROA   
ATOM   1680  HN  ASP P 109     -32.786 -78.229 112.183  0.00 97.00      PROA   
ATOM   1681  CA  ASP P 109     -34.794 -78.196 111.842  0.00 97.00      PROA   
ATOM   1682  HA  ASP P 109     -34.533 -79.020 111.200  0.00 97.00      PROA   
ATOM   1683  CB  ASP P 109     -35.335 -78.780 113.175  0.00 97.00      PROA   
ATOM   1684  HB1 ASP P 109     -36.432 -78.656 113.288  0.00 97.00      PROA   
ATOM   1685  HB2 ASP P 109     -34.847 -78.244 114.021  0.00 97.00      PROA   
ATOM   1686  CG  ASP P 109     -35.047 -80.267 113.349  0.00 97.00      PROA   
ATOM   1687  OD1 ASP P 109     -34.781 -80.999 112.364  0.00 97.00      PROA   
ATOM   1688  OD2 ASP P 109     -35.211 -80.706 114.511  0.00 97.00      PROA   
ATOM   1689  C   ASP P 109     -35.908 -77.510 111.069  0.00 97.00      PROA   
ATOM   1690  O   ASP P 109     -36.558 -76.577 111.537  0.00 97.00      PROA   
ATOM   1691  N   LYS P 110     -36.163 -78.026 109.844  0.00 97.00      PROA   
ATOM   1692  HN  LYS P 110     -35.677 -78.843 109.546  0.00 97.00      PROA   
ATOM   1693  CA  LYS P 110     -37.178 -77.550 108.933  0.00 97.00      PROA   
ATOM   1694  HA  LYS P 110     -37.789 -76.806 109.425  0.00 97.00      PROA   
ATOM   1695  CB  LYS P 110     -36.564 -76.986 107.620  0.00 97.00      PROA   
ATOM   1696  HB1 LYS P 110     -37.371 -76.539 107.000  0.00 97.00      PROA   
ATOM   1697  HB2 LYS P 110     -36.111 -77.820 107.038  0.00 97.00      PROA   
ATOM   1698  CG  LYS P 110     -35.454 -75.932 107.840  0.00 97.00      PROA   
ATOM   1699  HG1 LYS P 110     -35.100 -75.583 106.844  0.00 97.00      PROA   
ATOM   1700  HG2 LYS P 110     -34.587 -76.422 108.338  0.00 97.00      PROA   
ATOM   1701  CD  LYS P 110     -35.900 -74.727 108.693  0.00 97.00      PROA   
ATOM   1702  HD1 LYS P 110     -36.337 -75.103 109.639  0.00 97.00      PROA   
ATOM   1703  HD2 LYS P 110     -36.708 -74.169 108.174  0.00 97.00      PROA   
ATOM   1704  CE  LYS P 110     -34.765 -73.779 109.106  0.00 97.00      PROA   
ATOM   1705  HE1 LYS P 110     -33.950 -74.337 109.606  0.00 97.00      PROA   
ATOM   1706  HE2 LYS P 110     -35.144 -72.989 109.790  0.00 97.00      PROA   
ATOM   1707  NZ  LYS P 110     -34.160 -73.133 107.928  0.00 97.00      PROA   
ATOM   1708  HZ1 LYS P 110     -34.908 -72.724 107.334  0.00 97.00      PROA   
ATOM   1709  HZ2 LYS P 110     -33.643 -73.863 107.397  0.00 97.00      PROA   
ATOM   1710  HZ3 LYS P 110     -33.499 -72.391 108.235  0.00 97.00      PROA   
ATOM   1711  C   LYS P 110     -38.041 -78.756 108.638  0.00 97.00      PROA   
ATOM   1712  O   LYS P 110     -37.524 -79.864 108.522  0.00 97.00      PROA   
ATOM   1713  N   LEU P 111     -39.384 -78.575 108.556  0.00 97.00      PROA   
ATOM   1714  HN  LEU P 111     -39.782 -77.666 108.664  0.00 97.00      PROA   
ATOM   1715  CA  LEU P 111     -40.367 -79.645 108.518  0.00 97.00      PROA   
ATOM   1716  HA  LEU P 111     -40.102 -80.359 109.286  0.00 97.00      PROA   
ATOM   1717  CB  LEU P 111     -41.803 -79.111 108.810  0.00 97.00      PROA   
ATOM   1718  HB1 LEU P 111     -42.535 -79.939 108.667  0.00 97.00      PROA   
ATOM   1719  HB2 LEU P 111     -42.050 -78.314 108.075  0.00 97.00      PROA   
ATOM   1720  CG  LEU P 111     -42.078 -78.564 110.240  0.00 97.00      PROA   
ATOM   1721  HG  LEU P 111     -43.182 -78.392 110.287  0.00 97.00      PROA   
ATOM   1722  CD1 LEU P 111     -41.738 -79.591 111.335  0.00 97.00      PROA   
ATOM   1723 HD11 LEU P 111     -40.643 -79.769 111.372  0.00 97.00      PROA   
ATOM   1724 HD12 LEU P 111     -42.252 -80.555 111.138  0.00 97.00      PROA   
ATOM   1725 HD13 LEU P 111     -42.062 -79.211 112.327  0.00 97.00      PROA   
ATOM   1726  CD2 LEU P 111     -41.425 -77.202 110.546  0.00 97.00      PROA   
ATOM   1727 HD21 LEU P 111     -41.638 -76.474 109.736  0.00 97.00      PROA   
ATOM   1728 HD22 LEU P 111     -40.327 -77.309 110.665  0.00 97.00      PROA   
ATOM   1729 HD23 LEU P 111     -41.829 -76.798 111.499  0.00 97.00      PROA   
ATOM   1730  C   LEU P 111     -40.411 -80.427 107.209  0.00 97.00      PROA   
ATOM   1731  O   LEU P 111     -41.383 -80.359 106.459  0.00 97.00      PROA   
ATOM   1732  N   VAL P 112     -39.364 -81.238 106.928  0.00 97.00      PROA   
ATOM   1733  HN  VAL P 112     -38.529 -81.152 107.470  0.00 97.00      PROA   
ATOM   1734  CA  VAL P 112     -39.304 -82.150 105.800  0.00 97.00      PROA   
ATOM   1735  HA  VAL P 112     -39.417 -81.528 104.923  0.00 97.00      PROA   
ATOM   1736  CB  VAL P 112     -37.962 -82.872 105.649  0.00 97.00      PROA   
ATOM   1737  HB  VAL P 112     -38.017 -83.578 104.786  0.00 97.00      PROA   
ATOM   1738  CG1 VAL P 112     -36.883 -81.822 105.309  0.00 97.00      PROA   
ATOM   1739 HG11 VAL P 112     -36.726 -81.130 106.163  0.00 97.00      PROA   
ATOM   1740 HG12 VAL P 112     -37.191 -81.232 104.421  0.00 97.00      PROA   
ATOM   1741 HG13 VAL P 112     -35.917 -82.320 105.081  0.00 97.00      PROA   
ATOM   1742  CG2 VAL P 112     -37.587 -83.679 106.913  0.00 97.00      PROA   
ATOM   1743 HG21 VAL P 112     -38.373 -84.419 107.163  0.00 97.00      PROA   
ATOM   1744 HG22 VAL P 112     -37.439 -83.008 107.785  0.00 97.00      PROA   
ATOM   1745 HG23 VAL P 112     -36.637 -84.231 106.740  0.00 97.00      PROA   
ATOM   1746  C   VAL P 112     -40.452 -83.147 105.757  0.00 97.00      PROA   
ATOM   1747  O   VAL P 112     -40.903 -83.679 106.771  0.00 97.00      PROA   
ATOM   1748  N   TYR P 113     -40.956 -83.381 104.528  0.00 97.00      PROA   
ATOM   1749  HN  TYR P 113     -40.555 -82.927 103.735  0.00 97.00      PROA   
ATOM   1750  CA  TYR P 113     -42.093 -84.221 104.242  0.00 97.00      PROA   
ATOM   1751  HA  TYR P 113     -42.500 -84.581 105.174  0.00 97.00      PROA   
ATOM   1752  CB  TYR P 113     -43.255 -83.472 103.514  0.00 97.00      PROA   
ATOM   1753  HB1 TYR P 113     -43.704 -82.758 104.240  0.00 97.00      PROA   
ATOM   1754  HB2 TYR P 113     -44.056 -84.175 103.205  0.00 97.00      PROA   
ATOM   1755  CG  TYR P 113     -42.817 -82.655 102.316  0.00 97.00      PROA   
ATOM   1756  CD1 TYR P 113     -42.253 -81.376 102.486  0.00 97.00      PROA   
ATOM   1757  HD1 TYR P 113     -42.094 -80.989 103.482  0.00 97.00      PROA   
ATOM   1758  CE1 TYR P 113     -41.878 -80.606 101.380  0.00 97.00      PROA   
ATOM   1759  HE1 TYR P 113     -41.424 -79.637 101.528  0.00 97.00      PROA   
ATOM   1760  CZ  TYR P 113     -42.105 -81.087 100.085  0.00 97.00      PROA   
ATOM   1761  OH  TYR P 113     -41.706 -80.324  98.972  0.00 97.00      PROA   
ATOM   1762  HH  TYR P 113     -40.947 -79.801  99.249  0.00 97.00      PROA   
ATOM   1763  CD2 TYR P 113     -43.059 -83.114 101.009  0.00 97.00      PROA   
ATOM   1764  HD2 TYR P 113     -43.519 -84.077 100.858  0.00 97.00      PROA   
ATOM   1765  CE2 TYR P 113     -42.709 -82.334  99.898  0.00 97.00      PROA   
ATOM   1766  HE2 TYR P 113     -42.882 -82.705  98.898  0.00 97.00      PROA   
ATOM   1767  C   TYR P 113     -41.604 -85.446 103.505  0.00 97.00      PROA   
ATOM   1768  O   TYR P 113     -40.487 -85.480 103.008  0.00 97.00      PROA   
ATOM   1769  N   ASN P 114     -42.416 -86.523 103.479  0.00 97.00      PROA   
ATOM   1770  HN  ASN P 114     -43.311 -86.453 103.917  0.00 97.00      PROA   
ATOM   1771  CA  ASN P 114     -42.093 -87.801 102.861  0.00 97.00      PROA   
ATOM   1772  HA  ASN P 114     -42.903 -88.454 103.143  0.00 97.00      PROA   
ATOM   1773  CB  ASN P 114     -42.015 -87.732 101.304  0.00 97.00      PROA   
ATOM   1774  HB1 ASN P 114     -41.794 -88.732 100.875  0.00 97.00      PROA   
ATOM   1775  HB2 ASN P 114     -41.203 -87.037 101.003  0.00 97.00      PROA   
ATOM   1776  CG  ASN P 114     -43.310 -87.222 100.659  0.00 97.00      PROA   
ATOM   1777  OD1 ASN P 114     -43.276 -86.360  99.774  0.00 97.00      PROA   
ATOM   1778  ND2 ASN P 114     -44.482 -87.751 101.099  0.00 97.00      PROA   
ATOM   1779 HD21 ASN P 114     -45.317 -87.445 100.645  0.00 97.00      PROA   
ATOM   1780 HD22 ASN P 114     -44.482 -88.479 101.783  0.00 97.00      PROA   
ATOM   1781  C   ASN P 114     -40.841 -88.465 103.422  0.00 97.00      PROA   
ATOM   1782  O   ASN P 114     -39.929 -88.846 102.689  0.00 97.00      PROA   
ATOM   1783  N   VAL P 115     -40.781 -88.622 104.762  0.00 97.00      PROA   
ATOM   1784  HN  VAL P 115     -41.573 -88.396 105.325  0.00 97.00      PROA   
ATOM   1785  CA  VAL P 115     -39.626 -89.142 105.462  0.00 97.00      PROA   
ATOM   1786  HA  VAL P 115     -38.753 -88.766 104.952  0.00 97.00      PROA   
ATOM   1787  CB  VAL P 115     -39.530 -88.638 106.899  0.00 97.00      PROA   
ATOM   1788  HB  VAL P 115     -40.450 -88.917 107.461  0.00 97.00      PROA   
ATOM   1789  CG1 VAL P 115     -38.299 -89.236 107.619  0.00 97.00      PROA   
ATOM   1790 HG11 VAL P 115     -37.376 -89.025 107.038  0.00 97.00      PROA   
ATOM   1791 HG12 VAL P 115     -38.395 -90.333 107.748  0.00 97.00      PROA   
ATOM   1792 HG13 VAL P 115     -38.189 -88.781 108.626  0.00 97.00      PROA   
ATOM   1793  CG2 VAL P 115     -39.424 -87.098 106.855  0.00 97.00      PROA   
ATOM   1794 HG21 VAL P 115     -40.357 -86.638 106.470  0.00 97.00      PROA   
ATOM   1795 HG22 VAL P 115     -38.580 -86.790 106.202  0.00 97.00      PROA   
ATOM   1796 HG23 VAL P 115     -39.237 -86.696 107.873  0.00 97.00      PROA   
ATOM   1797  C   VAL P 115     -39.571 -90.657 105.388  0.00 97.00      PROA   
ATOM   1798  O   VAL P 115     -40.485 -91.361 105.801  0.00 97.00      PROA   
ATOM   1799  N   LEU P 116     -38.456 -91.183 104.847  0.00 97.00      PROA   
ATOM   1800  HN  LEU P 116     -37.754 -90.565 104.499  0.00 97.00      PROA   
ATOM   1801  CA  LEU P 116     -38.204 -92.593 104.661  0.00 97.00      PROA   
ATOM   1802  HA  LEU P 116     -39.062 -93.172 104.966  0.00 97.00      PROA   
ATOM   1803  CB  LEU P 116     -37.842 -92.910 103.187  0.00 97.00      PROA   
ATOM   1804  HB1 LEU P 116     -37.430 -93.939 103.089  0.00 97.00      PROA   
ATOM   1805  HB2 LEU P 116     -37.051 -92.196 102.869  0.00 97.00      PROA   
ATOM   1806  CG  LEU P 116     -39.018 -92.791 102.192  0.00 97.00      PROA   
ATOM   1807  HG  LEU P 116     -39.567 -91.842 102.398  0.00 97.00      PROA   
ATOM   1808  CD1 LEU P 116     -38.505 -92.727 100.742  0.00 97.00      PROA   
ATOM   1809 HD11 LEU P 116     -37.948 -93.657 100.495  0.00 97.00      PROA   
ATOM   1810 HD12 LEU P 116     -37.828 -91.859 100.608  0.00 97.00      PROA   
ATOM   1811 HD13 LEU P 116     -39.358 -92.627 100.038  0.00 97.00      PROA   
ATOM   1812  CD2 LEU P 116     -39.992 -93.969 102.354  0.00 97.00      PROA   
ATOM   1813 HD21 LEU P 116     -40.377 -94.015 103.392  0.00 97.00      PROA   
ATOM   1814 HD22 LEU P 116     -39.474 -94.925 102.127  0.00 97.00      PROA   
ATOM   1815 HD23 LEU P 116     -40.850 -93.860 101.658  0.00 97.00      PROA   
ATOM   1816  C   LEU P 116     -37.029 -93.008 105.510  0.00 97.00      PROA   
ATOM   1817  O   LEU P 116     -35.956 -92.423 105.432  0.00 97.00      PROA   
ATOM   1818  N   TYR P 117     -37.209 -94.065 106.330  0.00 97.00      PROA   
ATOM   1819  HN  TYR P 117     -38.121 -94.459 106.435  0.00 97.00      PROA   
ATOM   1820  CA  TYR P 117     -36.144 -94.726 107.058  0.00 97.00      PROA   
ATOM   1821  HA  TYR P 117     -35.285 -94.071 107.113  0.00 97.00      PROA   
ATOM   1822  CB  TYR P 117     -36.552 -95.126 108.501  0.00 97.00      PROA   
ATOM   1823  HB1 TYR P 117     -35.812 -95.826 108.945  0.00 97.00      PROA   
ATOM   1824  HB2 TYR P 117     -37.544 -95.628 108.494  0.00 97.00      PROA   
ATOM   1825  CG  TYR P 117     -36.633 -93.911 109.398  0.00 97.00      PROA   
ATOM   1826  CD1 TYR P 117     -35.580 -93.623 110.287  0.00 97.00      PROA   
ATOM   1827  HD1 TYR P 117     -34.698 -94.247 110.297  0.00 97.00      PROA   
ATOM   1828  CE1 TYR P 117     -35.665 -92.542 111.171  0.00 97.00      PROA   
ATOM   1829  HE1 TYR P 117     -34.855 -92.335 111.856  0.00 97.00      PROA   
ATOM   1830  CZ  TYR P 117     -36.807 -91.739 111.179  0.00 97.00      PROA   
ATOM   1831  OH  TYR P 117     -36.878 -90.671 112.087  0.00 97.00      PROA   
ATOM   1832  HH  TYR P 117     -37.775 -90.324 112.090  0.00 97.00      PROA   
ATOM   1833  CD2 TYR P 117     -37.780 -93.094 109.423  0.00 97.00      PROA   
ATOM   1834  HD2 TYR P 117     -38.602 -93.307 108.756  0.00 97.00      PROA   
ATOM   1835  CE2 TYR P 117     -37.865 -92.007 110.304  0.00 97.00      PROA   
ATOM   1836  HE2 TYR P 117     -38.745 -91.380 110.312  0.00 97.00      PROA   
ATOM   1837  C   TYR P 117     -35.710 -95.964 106.301  0.00 97.00      PROA   
ATOM   1838  O   TYR P 117     -36.537 -96.770 105.887  0.00 97.00      PROA   
ATOM   1839  N   TYR P 118     -34.381 -96.125 106.099  0.00 97.00      PROA   
ATOM   1840  HN  TYR P 118     -33.740 -95.441 106.444  0.00 97.00      PROA   
ATOM   1841  CA  TYR P 118     -33.769 -97.176 105.313  0.00 97.00      PROA   
ATOM   1842  HA  TYR P 118     -34.532 -97.830 104.931  0.00 97.00      PROA   
ATOM   1843  CB  TYR P 118     -32.851 -96.671 104.148  0.00 97.00      PROA   
ATOM   1844  HB1 TYR P 118     -32.426 -97.545 103.607  0.00 97.00      PROA   
ATOM   1845  HB2 TYR P 118     -32.007 -96.093 104.579  0.00 97.00      PROA   
ATOM   1846  CG  TYR P 118     -33.508 -95.761 103.126  0.00 97.00      PROA   
ATOM   1847  CD1 TYR P 118     -33.923 -94.465 103.474  0.00 97.00      PROA   
ATOM   1848  HD1 TYR P 118     -33.857 -94.134 104.495  0.00 97.00      PROA   
ATOM   1849  CE1 TYR P 118     -34.392 -93.571 102.509  0.00 97.00      PROA   
ATOM   1850  HE1 TYR P 118     -34.700 -92.586 102.818  0.00 97.00      PROA   
ATOM   1851  CZ  TYR P 118     -34.435 -93.945 101.163  0.00 97.00      PROA   
ATOM   1852  OH  TYR P 118     -34.871 -93.012 100.201  0.00 97.00      PROA   
ATOM   1853  HH  TYR P 118     -35.098 -92.209 100.685  0.00 97.00      PROA   
ATOM   1854  CD2 TYR P 118     -33.554 -96.123 101.764  0.00 97.00      PROA   
ATOM   1855  HD2 TYR P 118     -33.200 -97.095 101.460  0.00 97.00      PROA   
ATOM   1856  CE2 TYR P 118     -34.017 -95.227 100.788  0.00 97.00      PROA   
ATOM   1857  HE2 TYR P 118     -34.033 -95.521  99.749  0.00 97.00      PROA   
ATOM   1858  C   TYR P 118     -32.881 -97.995 106.222  0.00 97.00      PROA   
ATOM   1859  O   TYR P 118     -32.266 -97.470 107.146  0.00 97.00      PROA   
ATOM   1860  N   ARG P 119     -32.795 -99.320 105.965  0.00 97.00      PROA   
ATOM   1861  HN  ARG P 119     -33.348 -99.729 105.241  0.00 97.00      PROA   
ATOM   1862  CA  ARG P 119     -31.823-100.194 106.578  0.00 97.00      PROA   
ATOM   1863  HA  ARG P 119     -31.007 -99.590 106.940  0.00 97.00      PROA   
ATOM   1864  CB  ARG P 119     -32.361-101.005 107.787  0.00 97.00      PROA   
ATOM   1865  HB1 ARG P 119     -33.349-101.441 107.518  0.00 97.00      PROA   
ATOM   1866  HB2 ARG P 119     -32.519-100.280 108.617  0.00 97.00      PROA   
ATOM   1867  CG  ARG P 119     -31.411-102.131 108.250  0.00 97.00      PROA   
ATOM   1868  HG1 ARG P 119     -30.380-101.710 108.269  0.00 97.00      PROA   
ATOM   1869  HG2 ARG P 119     -31.422-102.964 107.514  0.00 97.00      PROA   
ATOM   1870  CD  ARG P 119     -31.656-102.703 109.651  0.00 97.00      PROA   
ATOM   1871  HD1 ARG P 119     -31.768-101.906 110.406  0.00 97.00      PROA   
ATOM   1872  HD2 ARG P 119     -30.787-103.327 109.947  0.00 97.00      PROA   
ATOM   1873  NE  ARG P 119     -32.841-103.612 109.654  0.00 97.00      PROA   
ATOM   1874  HE  ARG P 119     -32.679-104.596 109.642  0.00 97.00      PROA   
ATOM   1875  CZ  ARG P 119     -34.071-103.249 110.074  0.00 97.00      PROA   
ATOM   1876  NH1 ARG P 119     -34.480-101.982 110.126  0.00 97.00      PROA   
ATOM   1877 HH11 ARG P 119     -33.871-101.295 109.745  0.00 97.00      PROA   
ATOM   1878 HH12 ARG P 119     -35.447-101.806 110.289  0.00 97.00      PROA   
ATOM   1879  NH2 ARG P 119     -34.887-104.230 110.486  0.00 97.00      PROA   
ATOM   1880 HH21 ARG P 119     -34.461-105.128 110.584  0.00 97.00      PROA   
ATOM   1881 HH22 ARG P 119     -35.649-104.004 111.090  0.00 97.00      PROA   
ATOM   1882  C   ARG P 119     -31.248-101.111 105.524  0.00 97.00      PROA   
ATOM   1883  O   ARG P 119     -31.982-101.805 104.824  0.00 97.00      PROA   
ATOM   1884  N   ASN P 120     -29.898-101.130 105.395  0.00 97.00      PROA   
ATOM   1885  HN  ASN P 120     -29.342-100.567 106.007  0.00 97.00      PROA   
ATOM   1886  CA  ASN P 120     -29.149-101.989 104.489  0.00 97.00      PROA   
ATOM   1887  HA  ASN P 120     -28.121-101.662 104.550  0.00 97.00      PROA   
ATOM   1888  CB  ASN P 120     -29.198-103.485 104.915  0.00 97.00      PROA   
ATOM   1889  HB1 ASN P 120     -28.589-104.108 104.227  0.00 97.00      PROA   
ATOM   1890  HB2 ASN P 120     -30.248-103.847 104.897  0.00 97.00      PROA   
ATOM   1891  CG  ASN P 120     -28.613-103.635 106.326  0.00 97.00      PROA   
ATOM   1892  OD1 ASN P 120     -27.775-102.839 106.753  0.00 97.00      PROA   
ATOM   1893  ND2 ASN P 120     -29.091-104.659 107.085  0.00 97.00      PROA   
ATOM   1894 HD21 ASN P 120     -28.765-104.746 108.026  0.00 97.00      PROA   
ATOM   1895 HD22 ASN P 120     -29.730-105.316 106.689  0.00 97.00      PROA   
ATOM   1896  C   ASN P 120     -29.551-101.800 103.034  0.00 97.00      PROA   
ATOM   1897  O   ASN P 120     -29.810-102.759 102.309  0.00 97.00      PROA   
ATOM   1898  N   GLY P 121     -29.623-100.524 102.584  0.00 97.00      PROA   
ATOM   1899  HN  GLY P 121     -29.379 -99.776 103.196  0.00 97.00      PROA   
ATOM   1900  CA  GLY P 121     -30.033-100.151 101.238  0.00 97.00      PROA   
ATOM   1901  HA1 GLY P 121     -29.733-100.923 100.542  0.00 97.00      PROA   
ATOM   1902  HA2 GLY P 121     -29.571 -99.200 101.017  0.00 97.00      PROA   
ATOM   1903  C   GLY P 121     -31.521 -99.955 101.094  0.00 97.00      PROA   
ATOM   1904  O   GLY P 121     -31.959 -99.051 100.387  0.00 97.00      PROA   
ATOM   1905  N   LYS P 122     -32.347-100.800 101.742  0.00 97.00      PROA   
ATOM   1906  HN  LYS P 122     -31.973-101.522 102.322  0.00 97.00      PROA   
ATOM   1907  CA  LYS P 122     -33.784-100.778 101.557  0.00 97.00      PROA   
ATOM   1908  HA  LYS P 122     -33.990-100.395 100.567  0.00 97.00      PROA   
ATOM   1909  CB  LYS P 122     -34.393-102.207 101.584  0.00 97.00      PROA   
ATOM   1910  HB1 LYS P 122     -33.957-102.761 102.446  0.00 97.00      PROA   
ATOM   1911  HB2 LYS P 122     -34.081-102.733 100.656  0.00 97.00      PROA   
ATOM   1912  CG  LYS P 122     -35.925-102.228 101.719  0.00 97.00      PROA   
ATOM   1913  HG1 LYS P 122     -36.356-101.488 101.006  0.00 97.00      PROA   
ATOM   1914  HG2 LYS P 122     -36.191-101.910 102.753  0.00 97.00      PROA   
ATOM   1915  CD  LYS P 122     -36.605-103.577 101.467  0.00 97.00      PROA   
ATOM   1916  HD1 LYS P 122     -36.185-104.329 102.172  0.00 97.00      PROA   
ATOM   1917  HD2 LYS P 122     -36.375-103.904 100.428  0.00 97.00      PROA   
ATOM   1918  CE  LYS P 122     -38.123-103.451 101.667  0.00 97.00      PROA   
ATOM   1919  HE1 LYS P 122     -38.538-102.676 100.986  0.00 97.00      PROA   
ATOM   1920  HE2 LYS P 122     -38.351-103.161 102.715  0.00 97.00      PROA   
ATOM   1921  NZ  LYS P 122     -38.815-104.727 101.381  0.00 97.00      PROA   
ATOM   1922  HZ1 LYS P 122     -38.436-105.471 102.000  0.00 97.00      PROA   
ATOM   1923  HZ2 LYS P 122     -38.658-104.988 100.387  0.00 97.00      PROA   
ATOM   1924  HZ3 LYS P 122     -39.835-104.617 101.555  0.00 97.00      PROA   
ATOM   1925  C   LYS P 122     -34.528 -99.872 102.521  0.00 97.00      PROA   
ATOM   1926  O   LYS P 122     -34.386 -99.978 103.733  0.00 97.00      PROA   
ATOM   1927  N   ALA P 123     -35.407 -98.985 101.990  0.00 97.00      PROA   
ATOM   1928  HN  ALA P 123     -35.438 -98.828 101.006  0.00 97.00      PROA   
ATOM   1929  CA  ALA P 123     -36.421 -98.290 102.762  0.00 97.00      PROA   
ATOM   1930  HA  ALA P 123     -35.927 -97.742 103.545  0.00 97.00      PROA   
ATOM   1931  CB  ALA P 123     -37.170 -97.263 101.891  0.00 97.00      PROA   
ATOM   1932  HB1 ALA P 123     -37.707 -97.765 101.059  0.00 97.00      PROA   
ATOM   1933  HB2 ALA P 123     -36.446 -96.545 101.449  0.00 97.00      PROA   
ATOM   1934  HB3 ALA P 123     -37.899 -96.684 102.495  0.00 97.00      PROA   
ATOM   1935  C   ALA P 123     -37.420 -99.249 103.402  0.00 97.00      PROA   
ATOM   1936  O   ALA P 123     -37.979-100.118 102.734  0.00 97.00      PROA   
ATOM   1937  N   PHE P 124     -37.664 -99.115 104.728  0.00 97.00      PROA   
ATOM   1938  HN  PHE P 124     -37.192 -98.413 105.259  0.00 97.00      PROA   
ATOM   1939  CA  PHE P 124     -38.521-100.037 105.451  0.00 97.00      PROA   
ATOM   1940  HA  PHE P 124     -39.027-100.691 104.755  0.00 97.00      PROA   
ATOM   1941  CB  PHE P 124     -37.704-100.943 106.433  0.00 97.00      PROA   
ATOM   1942  HB1 PHE P 124     -36.845-101.382 105.879  0.00 97.00      PROA   
ATOM   1943  HB2 PHE P 124     -38.349-101.783 106.771  0.00 97.00      PROA   
ATOM   1944  CG  PHE P 124     -37.159-100.242 107.662  0.00 97.00      PROA   
ATOM   1945  CD1 PHE P 124     -35.974 -99.492 107.598  0.00 97.00      PROA   
ATOM   1946  HD1 PHE P 124     -35.465 -99.397 106.651  0.00 97.00      PROA   
ATOM   1947  CE1 PHE P 124     -35.468 -98.849 108.735  0.00 97.00      PROA   
ATOM   1948  HE1 PHE P 124     -34.567 -98.258 108.667  0.00 97.00      PROA   
ATOM   1949  CZ  PHE P 124     -36.140 -98.965 109.958  0.00 97.00      PROA   
ATOM   1950  HZ  PHE P 124     -35.765 -98.454 110.833  0.00 97.00      PROA   
ATOM   1951  CD2 PHE P 124     -37.808-100.372 108.904  0.00 97.00      PROA   
ATOM   1952  HD2 PHE P 124     -38.717-100.951 108.972  0.00 97.00      PROA   
ATOM   1953  CE2 PHE P 124     -37.306 -99.735 110.045  0.00 97.00      PROA   
ATOM   1954  HE2 PHE P 124     -37.826 -99.823 110.988  0.00 97.00      PROA   
ATOM   1955  C   PHE P 124     -39.622 -99.299 106.185  0.00 97.00      PROA   
ATOM   1956  O   PHE P 124     -40.598 -99.929 106.591  0.00 97.00      PROA   
ATOM   1957  N   LYS P 125     -39.532 -97.958 106.361  0.00 97.00      PROA   
ATOM   1958  HN  LYS P 125     -38.735 -97.440 106.063  0.00 97.00      PROA   
ATOM   1959  CA  LYS P 125     -40.588 -97.266 107.076  0.00 97.00      PROA   
ATOM   1960  HA  LYS P 125     -41.520 -97.776 106.874  0.00 97.00      PROA   
ATOM   1961  CB  LYS P 125     -40.333 -97.307 108.605  0.00 97.00      PROA   
ATOM   1962  HB1 LYS P 125     -40.049 -96.318 109.015  0.00 97.00      PROA   
ATOM   1963  HB2 LYS P 125     -39.451 -97.967 108.775  0.00 97.00      PROA   
ATOM   1964  CG  LYS P 125     -41.496 -97.938 109.394  0.00 97.00      PROA   
ATOM   1965  HG1 LYS P 125     -41.182 -98.069 110.454  0.00 97.00      PROA   
ATOM   1966  HG2 LYS P 125     -41.698 -98.951 108.981  0.00 97.00      PROA   
ATOM   1967  CD  LYS P 125     -42.797 -97.120 109.355  0.00 97.00      PROA   
ATOM   1968  HD1 LYS P 125     -43.563 -97.658 109.958  0.00 97.00      PROA   
ATOM   1969  HD2 LYS P 125     -43.169 -97.070 108.307  0.00 97.00      PROA   
ATOM   1970  CE  LYS P 125     -42.616 -95.703 109.906  0.00 97.00      PROA   
ATOM   1971  HE1 LYS P 125     -41.889 -95.125 109.295  0.00 97.00      PROA   
ATOM   1972  HE2 LYS P 125     -42.256 -95.743 110.955  0.00 97.00      PROA   
ATOM   1973  NZ  LYS P 125     -43.889 -94.955 109.887  0.00 97.00      PROA   
ATOM   1974  HZ1 LYS P 125     -44.670 -95.532 110.251  0.00 97.00      PROA   
ATOM   1975  HZ2 LYS P 125     -44.090 -94.668 108.904  0.00 97.00      PROA   
ATOM   1976  HZ3 LYS P 125     -43.782 -94.090 110.457  0.00 97.00      PROA   
ATOM   1977  C   LYS P 125     -40.789 -95.844 106.591  0.00 97.00      PROA   
ATOM   1978  O   LYS P 125     -39.908 -94.997 106.689  0.00 97.00      PROA   
ATOM   1979  N   PHE P 126     -42.011 -95.556 106.085  0.00 97.00      PROA   
ATOM   1980  HN  PHE P 126     -42.671 -96.293 105.960  0.00 97.00      PROA   
ATOM   1981  CA  PHE P 126     -42.440 -94.268 105.577  0.00 97.00      PROA   
ATOM   1982  HA  PHE P 126     -41.565 -93.681 105.337  0.00 97.00      PROA   
ATOM   1983  CB  PHE P 126     -43.240 -94.502 104.256  0.00 97.00      PROA   
ATOM   1984  HB1 PHE P 126     -44.013 -95.282 104.437  0.00 97.00      PROA   
ATOM   1985  HB2 PHE P 126     -42.553 -94.896 103.478  0.00 97.00      PROA   
ATOM   1986  CG  PHE P 126     -43.924 -93.281 103.693  0.00 97.00      PROA   
ATOM   1987  CD1 PHE P 126     -43.164 -92.230 103.155  0.00 97.00      PROA   
ATOM   1988  HD1 PHE P 126     -42.086 -92.279 103.174  0.00 97.00      PROA   
ATOM   1989  CE1 PHE P 126     -43.793 -91.121 102.581  0.00 97.00      PROA   
ATOM   1990  HE1 PHE P 126     -43.191 -90.343 102.139  0.00 97.00      PROA   
ATOM   1991  CZ  PHE P 126     -45.191 -91.038 102.562  0.00 97.00      PROA   
ATOM   1992  HZ  PHE P 126     -45.685 -90.186 102.121  0.00 97.00      PROA   
ATOM   1993  CD2 PHE P 126     -45.328 -93.196 103.654  0.00 97.00      PROA   
ATOM   1994  HD2 PHE P 126     -45.928 -94.004 104.046  0.00 97.00      PROA   
ATOM   1995  CE2 PHE P 126     -45.958 -92.076 103.102  0.00 97.00      PROA   
ATOM   1996  HE2 PHE P 126     -47.036 -92.022 103.070  0.00 97.00      PROA   
ATOM   1997  C   PHE P 126     -43.251 -93.464 106.593  0.00 97.00      PROA   
ATOM   1998  O   PHE P 126     -44.058 -94.012 107.332  0.00 97.00      PROA   
ATOM   1999  N   PHE P 127     -43.066 -92.121 106.613  0.00 97.00      PROA   
ATOM   2000  HN  PHE P 127     -42.322 -91.720 106.082  0.00 97.00      PROA   
ATOM   2001  CA  PHE P 127     -43.912 -91.162 107.303  0.00 97.00      PROA   
ATOM   2002  HA  PHE P 127     -44.861 -91.622 107.541  0.00 97.00      PROA   
ATOM   2003  CB  PHE P 127     -43.260 -90.545 108.571  0.00 97.00      PROA   
ATOM   2004  HB1 PHE P 127     -43.909 -89.752 109.002  0.00 97.00      PROA   
ATOM   2005  HB2 PHE P 127     -42.291 -90.071 108.299  0.00 97.00      PROA   
ATOM   2006  CG  PHE P 127     -42.988 -91.540 109.668  0.00 97.00      PROA   
ATOM   2007  CD1 PHE P 127     -43.936 -91.745 110.689  0.00 97.00      PROA   
ATOM   2008  HD1 PHE P 127     -44.901 -91.262 110.627  0.00 97.00      PROA   
ATOM   2009  CE1 PHE P 127     -43.611 -92.492 111.829  0.00 97.00      PROA   
ATOM   2010  HE1 PHE P 127     -44.328 -92.603 112.629  0.00 97.00      PROA   
ATOM   2011  CZ  PHE P 127     -42.331 -93.045 111.957  0.00 97.00      PROA   
ATOM   2012  HZ  PHE P 127     -42.068 -93.597 112.847  0.00 97.00      PROA   
ATOM   2013  CD2 PHE P 127     -41.709 -92.109 109.808  0.00 97.00      PROA   
ATOM   2014  HD2 PHE P 127     -40.958 -91.918 109.054  0.00 97.00      PROA   
ATOM   2015  CE2 PHE P 127     -41.379 -92.852 110.949  0.00 97.00      PROA   
ATOM   2016  HE2 PHE P 127     -40.384 -93.257 111.065  0.00 97.00      PROA   
ATOM   2017  C   PHE P 127     -44.176 -89.992 106.369  0.00 97.00      PROA   
ATOM   2018  O   PHE P 127     -43.297 -89.562 105.634  0.00 97.00      PROA   
ATOM   2019  N   HSD P 128     -45.400 -89.414 106.375  0.00 97.00      PROA   
ATOM   2020  HN  HSD P 128     -46.155 -89.807 106.897  0.00 97.00      PROA   
ATOM   2021  CA  HSD P 128     -45.698 -88.182 105.654  0.00 97.00      PROA   
ATOM   2022  HA  HSD P 128     -45.380 -88.341 104.632  0.00 97.00      PROA   
ATOM   2023  CB  HSD P 128     -47.213 -87.876 105.601  0.00 97.00      PROA   
ATOM   2024  HB1 HSD P 128     -47.420 -86.791 105.472  0.00 97.00      PROA   
ATOM   2025  HB2 HSD P 128     -47.687 -88.194 106.553  0.00 97.00      PROA   
ATOM   2026  ND1 HSD P 128     -47.939 -88.073 103.180  0.00 97.00      PROA   
ATOM   2027  HD1 HSD P 128     -47.620 -87.167 102.899  0.00 97.00      PROA   
ATOM   2028  CG  HSD P 128     -47.859 -88.600 104.453  0.00 97.00      PROA   
ATOM   2029  CE1 HSD P 128     -48.638 -88.961 102.430  0.00 97.00      PROA   
ATOM   2030  HE1 HSD P 128     -48.872 -88.798 101.378  0.00 97.00      PROA   
ATOM   2031  NE2 HSD P 128     -49.024 -90.008 103.132  0.00 97.00      PROA   
ATOM   2032  CD2 HSD P 128     -48.544 -89.775 104.409  0.00 97.00      PROA   
ATOM   2033  HD2 HSD P 128     -48.753 -90.488 105.197  0.00 97.00      PROA   
ATOM   2034  C   HSD P 128     -44.923 -86.954 106.108  0.00 97.00      PROA   
ATOM   2035  O   HSD P 128     -44.578 -86.113 105.283  0.00 97.00      PROA   
ATOM   2036  N   TRP P 129     -44.638 -86.823 107.421  0.00 97.00      PROA   
ATOM   2037  HN  TRP P 129     -44.909 -87.529 108.065  0.00 97.00      PROA   
ATOM   2038  CA  TRP P 129     -43.978 -85.672 108.009  0.00 97.00      PROA   
ATOM   2039  HA  TRP P 129     -43.557 -85.047 107.231  0.00 97.00      PROA   
ATOM   2040  CB  TRP P 129     -44.924 -84.830 108.915  0.00 97.00      PROA   
ATOM   2041  HB1 TRP P 129     -44.407 -83.891 109.213  0.00 97.00      PROA   
ATOM   2042  HB2 TRP P 129     -45.146 -85.393 109.848  0.00 97.00      PROA   
ATOM   2043  CG  TRP P 129     -46.234 -84.479 108.280  0.00 97.00      PROA   
ATOM   2044  CD1 TRP P 129     -46.521 -83.345 107.565  0.00 97.00      PROA   
ATOM   2045  HD1 TRP P 129     -45.822 -82.540 107.390  0.00 97.00      PROA   
ATOM   2046  NE1 TRP P 129     -47.819 -83.397 107.122  0.00 97.00      PROA   
ATOM   2047  HE1 TRP P 129     -48.318 -82.670 106.703  0.00 97.00      PROA   
ATOM   2048  CE2 TRP P 129     -48.400 -84.559 107.536  0.00 97.00      PROA   
ATOM   2049  CD2 TRP P 129     -47.437 -85.270 108.286  0.00 97.00      PROA   
ATOM   2050  CE3 TRP P 129     -47.785 -86.492 108.864  0.00 97.00      PROA   
ATOM   2051  HE3 TRP P 129     -47.083 -87.044 109.472  0.00 97.00      PROA   
ATOM   2052  CZ3 TRP P 129     -49.078 -86.988 108.665  0.00 97.00      PROA   
ATOM   2053  HZ3 TRP P 129     -49.369 -87.927 109.114  0.00 97.00      PROA   
ATOM   2054  CZ2 TRP P 129     -49.679 -85.054 107.328  0.00 97.00      PROA   
ATOM   2055  HZ2 TRP P 129     -50.412 -84.506 106.755  0.00 97.00      PROA   
ATOM   2056  CH2 TRP P 129     -50.005 -86.284 107.901  0.00 97.00      PROA   
ATOM   2057  HH2 TRP P 129     -51.000 -86.685 107.766  0.00 97.00      PROA   
ATOM   2058  C   TRP P 129     -42.846 -86.204 108.855  0.00 97.00      PROA   
ATOM   2059  O   TRP P 129     -42.725 -87.410 109.062  0.00 97.00      PROA   
ATOM   2060  N   ASN P 130     -41.958 -85.313 109.357  0.00 97.00      PROA   
ATOM   2061  HN  ASN P 130     -42.001 -84.348 109.103  0.00 97.00      PROA   
ATOM   2062  CA  ASN P 130     -40.890 -85.686 110.266  0.00 97.00      PROA   
ATOM   2063  HA  ASN P 130     -40.300 -86.422 109.739  0.00 97.00      PROA   
ATOM   2064  CB  ASN P 130     -39.993 -84.456 110.594  0.00 97.00      PROA   
ATOM   2065  HB1 ASN P 130     -40.537 -83.746 111.252  0.00 97.00      PROA   
ATOM   2066  HB2 ASN P 130     -39.729 -83.920 109.656  0.00 97.00      PROA   
ATOM   2067  CG  ASN P 130     -38.701 -84.866 111.297  0.00 97.00      PROA   
ATOM   2068  OD1 ASN P 130     -38.441 -84.469 112.432  0.00 97.00      PROA   
ATOM   2069  ND2 ASN P 130     -37.880 -85.704 110.612  0.00 97.00      PROA   
ATOM   2070 HD21 ASN P 130     -37.010 -85.952 111.040  0.00 97.00      PROA   
ATOM   2071 HD22 ASN P 130     -38.106 -85.983 109.681  0.00 97.00      PROA   
ATOM   2072  C   ASN P 130     -41.393 -86.352 111.553  0.00 97.00      PROA   
ATOM   2073  O   ASN P 130     -42.312 -85.871 112.213  0.00 97.00      PROA   
ATOM   2074  N   SER P 131     -40.780 -87.498 111.925  0.00 97.00      PROA   
ATOM   2075  HN  SER P 131     -40.028 -87.874 111.389  0.00 97.00      PROA   
ATOM   2076  CA  SER P 131     -41.175 -88.282 113.076  0.00 97.00      PROA   
ATOM   2077  HA  SER P 131     -41.413 -87.623 113.899  0.00 97.00      PROA   
ATOM   2078  CB  SER P 131     -42.371 -89.241 112.783  0.00 97.00      PROA   
ATOM   2079  HB1 SER P 131     -42.148 -89.841 111.876  0.00 97.00      PROA   
ATOM   2080  HB2 SER P 131     -43.265 -88.617 112.568  0.00 97.00      PROA   
ATOM   2081  OG  SER P 131     -42.695 -90.121 113.864  0.00 97.00      PROA   
ATOM   2082  HG1 SER P 131     -42.041 -90.830 113.860  0.00 97.00      PROA   
ATOM   2083  C   SER P 131     -39.970 -89.090 113.442  0.00 97.00      PROA   
ATOM   2084  O   SER P 131     -39.098 -89.305 112.611  0.00 97.00      PROA   
ATOM   2085  N   ASN P 132     -39.913 -89.582 114.700  0.00 97.00      PROA   
ATOM   2086  HN  ASN P 132     -40.660 -89.394 115.333  0.00 97.00      PROA   
ATOM   2087  CA  ASN P 132     -38.920 -90.539 115.141  0.00 97.00      PROA   
ATOM   2088  HA  ASN P 132     -37.969 -90.272 114.701  0.00 97.00      PROA   
ATOM   2089  CB  ASN P 132     -38.747 -90.544 116.697  0.00 97.00      PROA   
ATOM   2090  HB1 ASN P 132     -38.631 -89.502 117.062  0.00 97.00      PROA   
ATOM   2091  HB2 ASN P 132     -37.811 -91.091 116.945  0.00 97.00      PROA   
ATOM   2092  CG  ASN P 132     -39.882 -91.253 117.455  0.00 97.00      PROA   
ATOM   2093  OD1 ASN P 132     -39.842 -92.473 117.637  0.00 97.00      PROA   
ATOM   2094  ND2 ASN P 132     -40.899 -90.491 117.935  0.00 97.00      PROA   
ATOM   2095 HD21 ASN P 132     -41.627 -90.959 118.432  0.00 97.00      PROA   
ATOM   2096 HD22 ASN P 132     -40.896 -89.500 117.816  0.00 97.00      PROA   
ATOM   2097  C   ASN P 132     -39.306 -91.914 114.624  0.00 97.00      PROA   
ATOM   2098  O   ASN P 132     -40.434 -92.141 114.193  0.00 97.00      PROA   
ATOM   2099  N   LEU P 133     -38.361 -92.871 114.694  0.00 97.00      PROA   
ATOM   2100  HN  LEU P 133     -37.421 -92.642 114.940  0.00 97.00      PROA   
ATOM   2101  CA  LEU P 133     -38.661 -94.274 114.578  0.00 97.00      PROA   
ATOM   2102  HA  LEU P 133     -39.730 -94.430 114.587  0.00 97.00      PROA   
ATOM   2103  CB  LEU P 133     -38.062 -94.859 113.277  0.00 97.00      PROA   
ATOM   2104  HB1 LEU P 133     -36.954 -94.893 113.319  0.00 97.00      PROA   
ATOM   2105  HB2 LEU P 133     -38.325 -94.136 112.468  0.00 97.00      PROA   
ATOM   2106  CG  LEU P 133     -38.612 -96.234 112.836  0.00 97.00      PROA   
ATOM   2107  HG  LEU P 133     -39.722 -96.221 112.953  0.00 97.00      PROA   
ATOM   2108  CD1 LEU P 133     -38.302 -96.451 111.348  0.00 97.00      PROA   
ATOM   2109 HD11 LEU P 133     -37.203 -96.454 111.190  0.00 97.00      PROA   
ATOM   2110 HD12 LEU P 133     -38.742 -95.636 110.737  0.00 97.00      PROA   
ATOM   2111 HD13 LEU P 133     -38.714 -97.422 111.004  0.00 97.00      PROA   
ATOM   2112  CD2 LEU P 133     -38.051 -97.410 113.652  0.00 97.00      PROA   
ATOM   2113 HD21 LEU P 133     -38.391 -97.367 114.705  0.00 97.00      PROA   
ATOM   2114 HD22 LEU P 133     -36.940 -97.386 113.637  0.00 97.00      PROA   
ATOM   2115 HD23 LEU P 133     -38.389 -98.376 113.223  0.00 97.00      PROA   
ATOM   2116  C   LEU P 133     -38.075 -94.919 115.813  0.00 97.00      PROA   
ATOM   2117  O   LEU P 133     -36.864 -94.939 115.998  0.00 97.00      PROA   
ATOM   2118  N   THR P 134     -38.934 -95.475 116.701  0.00 97.00      PROA   
ATOM   2119  HN  THR P 134     -39.919 -95.416 116.564  0.00 97.00      PROA   
ATOM   2120  CA  THR P 134     -38.486 -96.143 117.912  0.00 97.00      PROA   
ATOM   2121  HA  THR P 134     -37.418 -96.024 118.029  0.00 97.00      PROA   
ATOM   2122  CB  THR P 134     -39.129 -95.621 119.193  0.00 97.00      PROA   
ATOM   2123  HB  THR P 134     -40.239 -95.685 119.128  0.00 97.00      PROA   
ATOM   2124  OG1 THR P 134     -38.760 -94.265 119.407  0.00 97.00      PROA   
ATOM   2125  HG1 THR P 134     -39.159 -93.751 118.700  0.00 97.00      PROA   
ATOM   2126  CG2 THR P 134     -38.634 -96.403 120.427  0.00 97.00      PROA   
ATOM   2127 HG21 THR P 134     -37.523 -96.388 120.464  0.00 97.00      PROA   
ATOM   2128 HG22 THR P 134     -38.981 -97.456 120.417  0.00 97.00      PROA   
ATOM   2129 HG23 THR P 134     -39.019 -95.925 121.353  0.00 97.00      PROA   
ATOM   2130  C   THR P 134     -38.762 -97.618 117.769  0.00 97.00      PROA   
ATOM   2131  O   THR P 134     -39.898 -98.047 117.582  0.00 97.00      PROA   
ATOM   2132  N   ILE P 135     -37.696 -98.438 117.868  0.00 97.00      PROA   
ATOM   2133  HN  ILE P 135     -36.779 -98.054 117.985  0.00 97.00      PROA   
ATOM   2134  CA  ILE P 135     -37.763 -99.881 117.831  0.00 97.00      PROA   
ATOM   2135  HA  ILE P 135     -38.648-100.191 117.293  0.00 97.00      PROA   
ATOM   2136  CB  ILE P 135     -36.524-100.488 117.166  0.00 97.00      PROA   
ATOM   2137  HB  ILE P 135     -35.631-100.130 117.728  0.00 97.00      PROA   
ATOM   2138  CG2 ILE P 135     -36.555-102.031 117.242  0.00 97.00      PROA   
ATOM   2139 HG21 ILE P 135     -37.450-102.431 116.720  0.00 97.00      PROA   
ATOM   2140 HG22 ILE P 135     -36.568-102.382 118.291  0.00 97.00      PROA   
ATOM   2141 HG23 ILE P 135     -35.648-102.457 116.767  0.00 97.00      PROA   
ATOM   2142  CG1 ILE P 135     -36.343-100.009 115.701  0.00 97.00      PROA   
ATOM   2143 HG11 ILE P 135     -36.736 -98.979 115.580  0.00 97.00      PROA   
ATOM   2144 HG12 ILE P 135     -36.938-100.666 115.029  0.00 97.00      PROA   
ATOM   2145  CD  ILE P 135     -34.872 -99.978 115.264  0.00 97.00      PROA   
ATOM   2146  HD1 ILE P 135     -34.355-100.931 115.506  0.00 97.00      PROA   
ATOM   2147  HD2 ILE P 135     -34.346 -99.159 115.798  0.00 97.00      PROA   
ATOM   2148  HD3 ILE P 135     -34.784 -99.790 114.174  0.00 97.00      PROA   
ATOM   2149  C   ILE P 135     -37.865-100.344 119.272  0.00 97.00      PROA   
ATOM   2150  O   ILE P 135     -36.919-100.213 120.038  0.00 97.00      PROA   
ATOM   2151  N   LEU P 136     -39.031-100.891 119.683  0.00 97.00      PROA   
ATOM   2152  HN  LEU P 136     -39.812-100.920 119.062  0.00 97.00      PROA   
ATOM   2153  CA  LEU P 136     -39.320-101.319 121.044  0.00 97.00      PROA   
ATOM   2154  HA  LEU P 136     -39.167-100.458 121.680  0.00 97.00      PROA   
ATOM   2155  CB  LEU P 136     -40.787-101.813 121.200  0.00 97.00      PROA   
ATOM   2156  HB1 LEU P 136     -40.914-102.220 122.229  0.00 97.00      PROA   
ATOM   2157  HB2 LEU P 136     -40.977-102.640 120.483  0.00 97.00      PROA   
ATOM   2158  CG  LEU P 136     -41.908-100.746 121.034  0.00 97.00      PROA   
ATOM   2159  HG  LEU P 136     -42.855-101.253 121.346  0.00 97.00      PROA   
ATOM   2160  CD1 LEU P 136     -41.715 -99.543 121.974  0.00 97.00      PROA   
ATOM   2161 HD11 LEU P 136     -40.824 -98.953 121.672  0.00 97.00      PROA   
ATOM   2162 HD12 LEU P 136     -41.578 -99.885 123.021  0.00 97.00      PROA   
ATOM   2163 HD13 LEU P 136     -42.603 -98.878 121.932  0.00 97.00      PROA   
ATOM   2164  CD2 LEU P 136     -42.139-100.274 119.584  0.00 97.00      PROA   
ATOM   2165 HD21 LEU P 136     -42.227-101.141 118.897  0.00 97.00      PROA   
ATOM   2166 HD22 LEU P 136     -41.308 -99.623 119.246  0.00 97.00      PROA   
ATOM   2167 HD23 LEU P 136     -43.076 -99.681 119.527  0.00 97.00      PROA   
ATOM   2168  C   LEU P 136     -38.389-102.395 121.585  0.00 97.00      PROA   
ATOM   2169  O   LEU P 136     -37.990-102.347 122.749  0.00 97.00      PROA   
ATOM   2170  N   LYS P 137     -38.026-103.392 120.751  0.00 97.00      PROA   
ATOM   2171  HN  LYS P 137     -38.394-103.433 119.828  0.00 97.00      PROA   
ATOM   2172  CA  LYS P 137     -37.019-104.375 121.087  0.00 97.00      PROA   
ATOM   2173  HA  LYS P 137     -36.382-103.990 121.873  0.00 97.00      PROA   
ATOM   2174  CB  LYS P 137     -37.636-105.723 121.545  0.00 97.00      PROA   
ATOM   2175  HB1 LYS P 137     -36.835-106.489 121.627  0.00 97.00      PROA   
ATOM   2176  HB2 LYS P 137     -38.359-106.074 120.776  0.00 97.00      PROA   
ATOM   2177  CG  LYS P 137     -38.358-105.644 122.904  0.00 97.00      PROA   
ATOM   2178  HG1 LYS P 137     -39.201-104.922 122.840  0.00 97.00      PROA   
ATOM   2179  HG2 LYS P 137     -37.641-105.246 123.652  0.00 97.00      PROA   
ATOM   2180  CD  LYS P 137     -38.895-107.010 123.369  0.00 97.00      PROA   
ATOM   2181  HD1 LYS P 137     -38.061-107.748 123.359  0.00 97.00      PROA   
ATOM   2182  HD2 LYS P 137     -39.650-107.359 122.630  0.00 97.00      PROA   
ATOM   2183  CE  LYS P 137     -39.546-107.002 124.760  0.00 97.00      PROA   
ATOM   2184  HE1 LYS P 137     -39.941-108.016 124.995  0.00 97.00      PROA   
ATOM   2185  HE2 LYS P 137     -40.375-106.268 124.819  0.00 97.00      PROA   
ATOM   2186  NZ  LYS P 137     -38.540-106.674 125.796  0.00 97.00      PROA   
ATOM   2187  HZ1 LYS P 137     -38.409-105.645 125.885  0.00 97.00      PROA   
ATOM   2188  HZ2 LYS P 137     -37.640-107.107 125.506  0.00 97.00      PROA   
ATOM   2189  HZ3 LYS P 137     -38.826-107.082 126.709  0.00 97.00      PROA   
ATOM   2190  C   LYS P 137     -36.146-104.606 119.873  0.00 97.00      PROA   
ATOM   2191  O   LYS P 137     -36.603-105.133 118.862  0.00 97.00      PROA   
ATOM   2192  N   THR P 138     -34.846-104.224 119.938  0.00 97.00      PROA   
ATOM   2193  HN  THR P 138     -34.504-103.724 120.736  0.00 97.00      PROA   
ATOM   2194  CA  THR P 138     -33.899-104.426 118.850  0.00 97.00      PROA   
ATOM   2195  HA  THR P 138     -34.450-104.260 117.935  0.00 97.00      PROA   
ATOM   2196  CB  THR P 138     -32.741-103.426 118.838  0.00 97.00      PROA   
ATOM   2197  HB  THR P 138     -33.155-102.419 119.080  0.00 97.00      PROA   
ATOM   2198  OG1 THR P 138     -32.138-103.338 117.552  0.00 97.00      PROA   
ATOM   2199  HG1 THR P 138     -31.413-102.719 117.661  0.00 97.00      PROA   
ATOM   2200  CG2 THR P 138     -31.644-103.769 119.857  0.00 97.00      PROA   
ATOM   2201 HG21 THR P 138     -31.113-104.706 119.586  0.00 97.00      PROA   
ATOM   2202 HG22 THR P 138     -32.075-103.889 120.870  0.00 97.00      PROA   
ATOM   2203 HG23 THR P 138     -30.891-102.953 119.899  0.00 97.00      PROA   
ATOM   2204  C   THR P 138     -33.425-105.869 118.816  0.00 97.00      PROA   
ATOM   2205  O   THR P 138     -33.698-106.661 119.709  0.00 97.00      PROA   
ATOM   2206  N   ASN P 139     -32.758-106.266 117.715  0.00 97.00      PROA   
ATOM   2207  HN  ASN P 139     -32.468-105.597 117.037  0.00 97.00      PROA   
ATOM   2208  CA  ASN P 139     -32.460-107.655 117.451  0.00 97.00      PROA   
ATOM   2209  HA  ASN P 139     -31.978-108.069 118.327  0.00 97.00      PROA   
ATOM   2210  CB  ASN P 139     -33.743-108.481 117.123  0.00 97.00      PROA   
ATOM   2211  HB1 ASN P 139     -34.384-108.526 118.030  0.00 97.00      PROA   
ATOM   2212  HB2 ASN P 139     -33.489-109.527 116.855  0.00 97.00      PROA   
ATOM   2213  CG  ASN P 139     -34.529-107.855 115.962  0.00 97.00      PROA   
ATOM   2214  OD1 ASN P 139     -34.153-108.016 114.798  0.00 97.00      PROA   
ATOM   2215  ND2 ASN P 139     -35.651-107.149 116.272  0.00 97.00      PROA   
ATOM   2216 HD21 ASN P 139     -36.204-106.784 115.524  0.00 97.00      PROA   
ATOM   2217 HD22 ASN P 139     -35.908-106.999 117.226  0.00 97.00      PROA   
ATOM   2218  C   ASN P 139     -31.448-107.686 116.324  0.00 97.00      PROA   
ATOM   2219  O   ASN P 139     -31.110-106.653 115.751  0.00 97.00      PROA   
ATOM   2220  N   MET P 140     -30.932-108.887 115.969  0.00 97.00      PROA   
ATOM   2221  HN  MET P 140     -31.165-109.712 116.482  0.00 97.00      PROA   
ATOM   2222  CA  MET P 140     -29.971-109.083 114.894  0.00 97.00      PROA   
ATOM   2223  HA  MET P 140     -29.091-108.508 115.148  0.00 97.00      PROA   
ATOM   2224  CB  MET P 140     -29.552-110.570 114.800  0.00 97.00      PROA   
ATOM   2225  HB1 MET P 140     -30.440-111.196 114.561  0.00 97.00      PROA   
ATOM   2226  HB2 MET P 140     -29.203-110.870 115.813  0.00 97.00      PROA   
ATOM   2227  CG  MET P 140     -28.436-110.857 113.775  0.00 97.00      PROA   
ATOM   2228  HG1 MET P 140     -27.531-110.285 114.078  0.00 97.00      PROA   
ATOM   2229  HG2 MET P 140     -28.739-110.472 112.780  0.00 97.00      PROA   
ATOM   2230  SD  MET P 140     -28.021-112.620 113.585  0.00 97.00      PROA   
ATOM   2231  CE  MET P 140     -27.453-112.921 115.283  0.00 97.00      PROA   
ATOM   2232  HE1 MET P 140     -28.283-112.824 116.014  0.00 97.00      PROA   
ATOM   2233  HE2 MET P 140     -26.650-112.206 115.565  0.00 97.00      PROA   
ATOM   2234  HE3 MET P 140     -27.051-113.950 115.390  0.00 97.00      PROA   
ATOM   2235  C   MET P 140     -30.444-108.579 113.534  0.00 97.00      PROA   
ATOM   2236  O   MET P 140     -29.667-108.014 112.768  0.00 97.00      PROA   
ATOM   2237  N   SER P 141     -31.752-108.707 113.212  0.00 97.00      PROA   
ATOM   2238  HN  SER P 141     -32.398-109.108 113.857  0.00 97.00      PROA   
ATOM   2239  CA  SER P 141     -32.291-108.306 111.920  0.00 97.00      PROA   
ATOM   2240  HA  SER P 141     -31.568-108.533 111.147  0.00 97.00      PROA   
ATOM   2241  CB  SER P 141     -33.615-109.059 111.609  0.00 97.00      PROA   
ATOM   2242  HB1 SER P 141     -34.430-108.737 112.293  0.00 97.00      PROA   
ATOM   2243  HB2 SER P 141     -33.447-110.145 111.775  0.00 97.00      PROA   
ATOM   2244  OG  SER P 141     -34.026-108.890 110.253  0.00 97.00      PROA   
ATOM   2245  HG1 SER P 141     -34.168-107.948 110.120  0.00 97.00      PROA   
ATOM   2246  C   SER P 141     -32.569-106.810 111.899  0.00 97.00      PROA   
ATOM   2247  O   SER P 141     -33.040-106.284 110.898  0.00 97.00      PROA   
ATOM   2248  N   HSD P 142     -32.238-106.092 112.994  0.00 97.00      PROA   
ATOM   2249  HN  HSD P 142     -31.932-106.574 113.812  0.00 97.00      PROA   
ATOM   2250  CA  HSD P 142     -32.253-104.646 113.087  0.00 97.00      PROA   
ATOM   2251  HA  HSD P 142     -32.690-104.231 112.197  0.00 97.00      PROA   
ATOM   2252  CB  HSD P 142     -33.114-104.153 114.276  0.00 97.00      PROA   
ATOM   2253  HB1 HSD P 142     -32.873-103.096 114.523  0.00 97.00      PROA   
ATOM   2254  HB2 HSD P 142     -32.914-104.763 115.181  0.00 97.00      PROA   
ATOM   2255  ND1 HSD P 142     -35.464-103.172 114.164  0.00 97.00      PROA   
ATOM   2256  HD1 HSD P 142     -35.281-102.358 114.718  0.00 97.00      PROA   
ATOM   2257  CG  HSD P 142     -34.584-104.207 113.930  0.00 97.00      PROA   
ATOM   2258  CE1 HSD P 142     -36.629-103.491 113.552  0.00 97.00      PROA   
ATOM   2259  HE1 HSD P 142     -37.518-102.862 113.595  0.00 97.00      PROA   
ATOM   2260  NE2 HSD P 142     -36.566-104.658 112.946  0.00 97.00      PROA   
ATOM   2261  CD2 HSD P 142     -35.284-105.116 113.196  0.00 97.00      PROA   
ATOM   2262  HD2 HSD P 142     -34.986-106.071 112.785  0.00 97.00      PROA   
ATOM   2263  C   HSD P 142     -30.840-104.094 113.124  0.00 97.00      PROA   
ATOM   2264  O   HSD P 142     -30.626-102.913 113.380  0.00 97.00      PROA   
ATOM   2265  N   SER P 143     -29.827-104.930 112.814  0.00 97.00      PROA   
ATOM   2266  HN  SER P 143     -30.015-105.892 112.631  0.00 97.00      PROA   
ATOM   2267  CA  SER P 143     -28.430-104.536 112.742  0.00 97.00      PROA   
ATOM   2268  HA  SER P 143     -28.262-103.704 113.414  0.00 97.00      PROA   
ATOM   2269  CB  SER P 143     -27.531-105.727 113.158  0.00 97.00      PROA   
ATOM   2270  HB1 SER P 143     -27.521-106.517 112.378  0.00 97.00      PROA   
ATOM   2271  HB2 SER P 143     -27.968-106.177 114.074  0.00 97.00      PROA   
ATOM   2272  OG  SER P 143     -26.199-105.327 113.455  0.00 97.00      PROA   
ATOM   2273  HG1 SER P 143     -25.801-105.036 112.632  0.00 97.00      PROA   
ATOM   2274  C   SER P 143     -28.066-104.107 111.327  0.00 97.00      PROA   
ATOM   2275  O   SER P 143     -28.676-104.554 110.358  0.00 97.00      PROA   
ATOM   2276  N   GLY P 144     -27.038-103.230 111.175  0.00 97.00      PROA   
ATOM   2277  HN  GLY P 144     -26.577-102.837 111.971  0.00 97.00      PROA   
ATOM   2278  CA  GLY P 144     -26.493-102.838 109.884  0.00 97.00      PROA   
ATOM   2279  HA1 GLY P 144     -27.067-103.275 109.084  0.00 97.00      PROA   
ATOM   2280  HA2 GLY P 144     -25.459-103.153 109.873  0.00 97.00      PROA   
ATOM   2281  C   GLY P 144     -26.500-101.348 109.699  0.00 97.00      PROA   
ATOM   2282  O   GLY P 144     -26.440-100.589 110.658  0.00 97.00      PROA   
ATOM   2283  N   THR P 145     -26.539-100.883 108.429  0.00 97.00      PROA   
ATOM   2284  HN  THR P 145     -26.691-101.522 107.675  0.00 97.00      PROA   
ATOM   2285  CA  THR P 145     -26.426 -99.475 108.086  0.00 97.00      PROA   
ATOM   2286  HA  THR P 145     -25.968 -98.962 108.917  0.00 97.00      PROA   
ATOM   2287  CB  THR P 145     -25.506 -99.192 106.892  0.00 97.00      PROA   
ATOM   2288  HB  THR P 145     -24.503 -99.609 107.139  0.00 97.00      PROA   
ATOM   2289  OG1 THR P 145     -25.322 -97.798 106.661  0.00 97.00      PROA   
ATOM   2290  HG1 THR P 145     -25.945 -97.556 105.965  0.00 97.00      PROA   
ATOM   2291  CG2 THR P 145     -25.984 -99.848 105.582  0.00 97.00      PROA   
ATOM   2292 HG21 THR P 145     -26.962 -99.432 105.260  0.00 97.00      PROA   
ATOM   2293 HG22 THR P 145     -26.082-100.945 105.701  0.00 97.00      PROA   
ATOM   2294 HG23 THR P 145     -25.249 -99.648 104.772  0.00 97.00      PROA   
ATOM   2295  C   THR P 145     -27.799 -98.868 107.918  0.00 97.00      PROA   
ATOM   2296  O   THR P 145     -28.634 -99.368 107.178  0.00 97.00      PROA   
ATOM   2297  N   TYR P 146     -28.057 -97.749 108.625  0.00 97.00      PROA   
ATOM   2298  HN  TYR P 146     -27.365 -97.375 109.240  0.00 97.00      PROA   
ATOM   2299  CA  TYR P 146     -29.307 -97.025 108.575  0.00 97.00      PROA   
ATOM   2300  HA  TYR P 146     -30.022 -97.583 107.992  0.00 97.00      PROA   
ATOM   2301  CB  TYR P 146     -29.913 -96.727 109.968  0.00 97.00      PROA   
ATOM   2302  HB1 TYR P 146     -30.704 -95.952 109.886  0.00 97.00      PROA   
ATOM   2303  HB2 TYR P 146     -29.126 -96.352 110.658  0.00 97.00      PROA   
ATOM   2304  CG  TYR P 146     -30.559 -97.932 110.592  0.00 97.00      PROA   
ATOM   2305  CD1 TYR P 146     -29.798 -98.888 111.284  0.00 97.00      PROA   
ATOM   2306  HD1 TYR P 146     -28.720 -98.813 111.288  0.00 97.00      PROA   
ATOM   2307  CE1 TYR P 146     -30.431 -99.909 112.002  0.00 97.00      PROA   
ATOM   2308  HE1 TYR P 146     -29.839-100.640 112.528  0.00 97.00      PROA   
ATOM   2309  CZ  TYR P 146     -31.828 -99.967 112.056  0.00 97.00      PROA   
ATOM   2310  OH  TYR P 146     -32.465-100.977 112.800  0.00 97.00      PROA   
ATOM   2311  HH  TYR P 146     -31.768-101.526 113.174  0.00 97.00      PROA   
ATOM   2312  CD2 TYR P 146     -31.963 -98.033 110.613  0.00 97.00      PROA   
ATOM   2313  HD2 TYR P 146     -32.559 -97.293 110.100  0.00 97.00      PROA   
ATOM   2314  CE2 TYR P 146     -32.594 -99.044 111.345  0.00 97.00      PROA   
ATOM   2315  HE2 TYR P 146     -33.670 -99.095 111.389  0.00 97.00      PROA   
ATOM   2316  C   TYR P 146     -29.102 -95.701 107.884  0.00 97.00      PROA   
ATOM   2317  O   TYR P 146     -28.077 -95.051 108.043  0.00 97.00      PROA   
ATOM   2318  N   HSD P 147     -30.100 -95.266 107.088  0.00 97.00      PROA   
ATOM   2319  HN  HSD P 147     -30.938 -95.799 106.995  0.00 97.00      PROA   
ATOM   2320  CA  HSD P 147     -30.045 -94.005 106.376  0.00 97.00      PROA   
ATOM   2321  HA  HSD P 147     -29.389 -93.318 106.893  0.00 97.00      PROA   
ATOM   2322  CB  HSD P 147     -29.612 -94.162 104.891  0.00 97.00      PROA   
ATOM   2323  HB1 HSD P 147     -29.455 -93.155 104.448  0.00 97.00      PROA   
ATOM   2324  HB2 HSD P 147     -30.405 -94.666 104.302  0.00 97.00      PROA   
ATOM   2325  ND1 HSD P 147     -27.190 -94.519 104.161  0.00 97.00      PROA   
ATOM   2326  HD1 HSD P 147     -26.997 -93.568 103.913  0.00 97.00      PROA   
ATOM   2327  CG  HSD P 147     -28.368 -94.992 104.701  0.00 97.00      PROA   
ATOM   2328  CE1 HSD P 147     -26.360 -95.583 104.031  0.00 97.00      PROA   
ATOM   2329  HE1 HSD P 147     -25.347 -95.503 103.636  0.00 97.00      PROA   
ATOM   2330  NE2 HSD P 147     -26.925 -96.705 104.430  0.00 97.00      PROA   
ATOM   2331  CD2 HSD P 147     -28.189 -96.335 104.847  0.00 97.00      PROA   
ATOM   2332  HD2 HSD P 147     -28.876 -97.088 105.214  0.00 97.00      PROA   
ATOM   2333  C   HSD P 147     -31.446 -93.447 106.408  0.00 97.00      PROA   
ATOM   2334  O   HSD P 147     -32.398 -94.178 106.659  0.00 97.00      PROA   
ATOM   2335  N   CYS P 148     -31.626 -92.131 106.155  0.00 97.00      PROA   
ATOM   2336  HN  CYS P 148     -30.858 -91.495 106.091  0.00 97.00      PROA   
ATOM   2337  CA  CYS P 148     -32.948 -91.577 105.961  0.00 97.00      PROA   
ATOM   2338  HA  CYS P 148     -33.604 -92.379 105.670  0.00 97.00      PROA   
ATOM   2339  CB  CYS P 148     -33.558 -90.932 107.238  0.00 97.00      PROA   
ATOM   2340  HB1 CYS P 148     -33.534 -91.703 108.039  0.00 97.00      PROA   
ATOM   2341  HB2 CYS P 148     -34.631 -90.713 107.048  0.00 97.00      PROA   
ATOM   2342  SG  CYS P 148     -32.710 -89.434 107.845  0.00 97.00      PROA   
ATOM   2343  C   CYS P 148     -32.967 -90.612 104.799  0.00 97.00      PROA   
ATOM   2344  O   CYS P 148     -31.933 -90.141 104.335  0.00 97.00      PROA   
ATOM   2345  N   SER P 149     -34.180 -90.303 104.288  0.00 97.00      PROA   
ATOM   2346  HN  SER P 149     -35.003 -90.747 104.637  0.00 97.00      PROA   
ATOM   2347  CA  SER P 149     -34.354 -89.285 103.273  0.00 97.00      PROA   
ATOM   2348  HA  SER P 149     -33.578 -88.548 103.414  0.00 97.00      PROA   
ATOM   2349  CB  SER P 149     -34.335 -89.796 101.797  0.00 97.00      PROA   
ATOM   2350  HB1 SER P 149     -33.416 -90.403 101.656  0.00 97.00      PROA   
ATOM   2351  HB2 SER P 149     -34.287 -88.934 101.099  0.00 97.00      PROA   
ATOM   2352  OG  SER P 149     -35.466 -90.591 101.441  0.00 97.00      PROA   
ATOM   2353  HG1 SER P 149     -36.247 -90.138 101.767  0.00 97.00      PROA   
ATOM   2354  C   SER P 149     -35.668 -88.601 103.518  0.00 97.00      PROA   
ATOM   2355  O   SER P 149     -36.602 -89.213 104.018  0.00 97.00      PROA   
ATOM   2356  N   GLY P 150     -35.766 -87.308 103.143  0.00 97.00      PROA   
ATOM   2357  HN  GLY P 150     -34.978 -86.850 102.738  0.00 97.00      PROA   
ATOM   2358  CA  GLY P 150     -37.000 -86.548 103.187  0.00 97.00      PROA   
ATOM   2359  HA1 GLY P 150     -37.018 -85.985 104.107  0.00 97.00      PROA   
ATOM   2360  HA2 GLY P 150     -37.849 -87.206 103.055  0.00 97.00      PROA   
ATOM   2361  C   GLY P 150     -36.988 -85.585 102.043  0.00 97.00      PROA   
ATOM   2362  O   GLY P 150     -36.032 -85.534 101.282  0.00 97.00      PROA   
ATOM   2363  N   MET P 151     -38.062 -84.785 101.894  0.00 97.00      PROA   
ATOM   2364  HN  MET P 151     -38.866 -84.908 102.474  0.00 97.00      PROA   
ATOM   2365  CA  MET P 151     -38.236 -83.836 100.820  0.00 97.00      PROA   
ATOM   2366  HA  MET P 151     -37.362 -83.823 100.187  0.00 97.00      PROA   
ATOM   2367  CB  MET P 151     -39.492 -84.223  99.992  0.00 97.00      PROA   
ATOM   2368  HB1 MET P 151     -40.401 -83.721 100.377  0.00 97.00      PROA   
ATOM   2369  HB2 MET P 151     -39.663 -85.316 100.148  0.00 97.00      PROA   
ATOM   2370  CG  MET P 151     -39.371 -84.031  98.468  0.00 97.00      PROA   
ATOM   2371  HG1 MET P 151     -40.291 -84.460  98.010  0.00 97.00      PROA   
ATOM   2372  HG2 MET P 151     -38.512 -84.635  98.101  0.00 97.00      PROA   
ATOM   2373  SD  MET P 151     -39.193 -82.312  97.911  0.00 97.00      PROA   
ATOM   2374  CE  MET P 151     -39.352 -82.698  96.146  0.00 97.00      PROA   
ATOM   2375  HE1 MET P 151     -40.363 -83.101  95.923  0.00 97.00      PROA   
ATOM   2376  HE2 MET P 151     -38.603 -83.456  95.829  0.00 97.00      PROA   
ATOM   2377  HE3 MET P 151     -39.204 -81.787  95.527  0.00 97.00      PROA   
ATOM   2378  C   MET P 151     -38.413 -82.461 101.447  0.00 97.00      PROA   
ATOM   2379  O   MET P 151     -39.096 -82.303 102.455  0.00 97.00      PROA   
ATOM   2380  N   GLY P 152     -37.775 -81.425 100.852  0.00 97.00      PROA   
ATOM   2381  HN  GLY P 152     -37.157 -81.621 100.094  0.00 97.00      PROA   
ATOM   2382  CA  GLY P 152     -38.009 -80.023 101.183  0.00 97.00      PROA   
ATOM   2383  HA1 GLY P 152     -37.130 -79.625 101.660  0.00 97.00      PROA   
ATOM   2384  HA2 GLY P 152     -38.896 -79.933 101.795  0.00 97.00      PROA   
ATOM   2385  C   GLY P 152     -38.273 -79.246  99.924  0.00 97.00      PROA   
ATOM   2386  O   GLY P 152     -39.416 -78.954  99.589  0.00 97.00      PROA   
ATOM   2387  N   LYS P 153     -37.207 -78.867  99.188  0.00 97.00      PROA   
ATOM   2388  HN  LYS P 153     -36.280 -78.963  99.547  0.00 97.00      PROA   
ATOM   2389  CA  LYS P 153     -37.324 -78.366  97.828  0.00 97.00      PROA   
ATOM   2390  HA  LYS P 153     -38.366 -78.326  97.555  0.00 97.00      PROA   
ATOM   2391  CB  LYS P 153     -36.715 -76.948  97.670  0.00 97.00      PROA   
ATOM   2392  HB1 LYS P 153     -36.506 -76.729  96.600  0.00 97.00      PROA   
ATOM   2393  HB2 LYS P 153     -35.747 -76.909  98.214  0.00 97.00      PROA   
ATOM   2394  CG  LYS P 153     -37.637 -75.823  98.185  0.00 97.00      PROA   
ATOM   2395  HG1 LYS P 153     -37.088 -74.858  98.105  0.00 97.00      PROA   
ATOM   2396  HG2 LYS P 153     -37.871 -75.991  99.259  0.00 97.00      PROA   
ATOM   2397  CD  LYS P 153     -38.943 -75.732  97.376  0.00 97.00      PROA   
ATOM   2398  HD1 LYS P 153     -39.542 -76.651  97.562  0.00 97.00      PROA   
ATOM   2399  HD2 LYS P 153     -38.674 -75.710  96.295  0.00 97.00      PROA   
ATOM   2400  CE  LYS P 153     -39.809 -74.512  97.708  0.00 97.00      PROA   
ATOM   2401  HE1 LYS P 153     -39.265 -73.570  97.487  0.00 97.00      PROA   
ATOM   2402  HE2 LYS P 153     -40.107 -74.523  98.778  0.00 97.00      PROA   
ATOM   2403  NZ  LYS P 153     -41.044 -74.537  96.887  0.00 97.00      PROA   
ATOM   2404  HZ1 LYS P 153     -41.570 -75.411  97.091  0.00 97.00      PROA   
ATOM   2405  HZ2 LYS P 153     -40.786 -74.525  95.879  0.00 97.00      PROA   
ATOM   2406  HZ3 LYS P 153     -41.639 -73.714  97.103  0.00 97.00      PROA   
ATOM   2407  C   LYS P 153     -36.745 -79.329  96.817  0.00 97.00      PROA   
ATOM   2408  O   LYS P 153     -36.849 -79.120  95.609  0.00 97.00      PROA   
ATOM   2409  N   HSD P 154     -36.187 -80.452  97.303  0.00 97.00      PROA   
ATOM   2410  HN  HSD P 154     -36.094 -80.583  98.285  0.00 97.00      PROA   
ATOM   2411  CA  HSD P 154     -35.806 -81.592  96.511  0.00 97.00      PROA   
ATOM   2412  HA  HSD P 154     -36.615 -81.833  95.836  0.00 97.00      PROA   
ATOM   2413  CB  HSD P 154     -34.486 -81.398  95.721  0.00 97.00      PROA   
ATOM   2414  HB1 HSD P 154     -33.676 -81.096  96.421  0.00 97.00      PROA   
ATOM   2415  HB2 HSD P 154     -34.630 -80.566  94.998  0.00 97.00      PROA   
ATOM   2416  ND1 HSD P 154     -32.946 -83.368  95.220  0.00 97.00      PROA   
ATOM   2417  HD1 HSD P 154     -32.354 -83.265  96.021  0.00 97.00      PROA   
ATOM   2418  CG  HSD P 154     -34.069 -82.617  94.941  0.00 97.00      PROA   
ATOM   2419  CE1 HSD P 154     -32.918 -84.382  94.322  0.00 97.00      PROA   
ATOM   2420  HE1 HSD P 154     -32.131 -85.135  94.311  0.00 97.00      PROA   
ATOM   2421  NE2 HSD P 154     -33.943 -84.342  93.493  0.00 97.00      PROA   
ATOM   2422  CD2 HSD P 154     -34.659 -83.220  93.872  0.00 97.00      PROA   
ATOM   2423  HD2 HSD P 154     -35.553 -82.943  93.328  0.00 97.00      PROA   
ATOM   2424  C   HSD P 154     -35.687 -82.691  97.536  0.00 97.00      PROA   
ATOM   2425  O   HSD P 154     -35.758 -82.424  98.734  0.00 97.00      PROA   
ATOM   2426  N   ARG P 155     -35.531 -83.971  97.119  0.00 97.00      PROA   
ATOM   2427  HN  ARG P 155     -35.497 -84.199  96.148  0.00 97.00      PROA   
ATOM   2428  CA  ARG P 155     -35.184 -85.025  98.052  0.00 97.00      PROA   
ATOM   2429  HA  ARG P 155     -35.871 -84.937  98.882  0.00 97.00      PROA   
ATOM   2430  CB  ARG P 155     -35.366 -86.464  97.502  0.00 97.00      PROA   
ATOM   2431  HB1 ARG P 155     -36.457 -86.634  97.350  0.00 97.00      PROA   
ATOM   2432  HB2 ARG P 155     -35.036 -87.184  98.283  0.00 97.00      PROA   
ATOM   2433  CG  ARG P 155     -34.639 -86.753  96.169  0.00 97.00      PROA   
ATOM   2434  HG1 ARG P 155     -33.821 -86.016  96.042  0.00 97.00      PROA   
ATOM   2435  HG2 ARG P 155     -35.339 -86.608  95.317  0.00 97.00      PROA   
ATOM   2436  CD  ARG P 155     -33.975 -88.137  96.079  0.00 97.00      PROA   
ATOM   2437  HD1 ARG P 155     -33.154 -88.197  96.830  0.00 97.00      PROA   
ATOM   2438  HD2 ARG P 155     -33.563 -88.313  95.061  0.00 97.00      PROA   
ATOM   2439  NE  ARG P 155     -35.029 -89.162  96.362  0.00 97.00      PROA   
ATOM   2440  HE  ARG P 155     -35.981 -88.912  96.215  0.00 97.00      PROA   
ATOM   2441  CZ  ARG P 155     -34.794 -90.335  96.987  0.00 97.00      PROA   
ATOM   2442  NH1 ARG P 155     -33.560 -90.812  97.200  0.00 97.00      PROA   
ATOM   2443 HH11 ARG P 155     -32.785 -90.330  96.805  0.00 97.00      PROA   
ATOM   2444 HH12 ARG P 155     -33.466 -91.696  97.651  0.00 97.00      PROA   
ATOM   2445  NH2 ARG P 155     -35.834 -91.069  97.425  0.00 97.00      PROA   
ATOM   2446 HH21 ARG P 155     -36.761 -90.732  97.291  0.00 97.00      PROA   
ATOM   2447 HH22 ARG P 155     -35.645 -91.897  97.945  0.00 97.00      PROA   
ATOM   2448  C   ARG P 155     -33.781 -84.861  98.626  0.00 97.00      PROA   
ATOM   2449  O   ARG P 155     -32.820 -84.585  97.912  0.00 97.00      PROA   
ATOM   2450  N   TYR P 156     -33.639 -85.035  99.953  0.00 97.00      PROA   
ATOM   2451  HN  TYR P 156     -34.440 -85.206 100.525  0.00 97.00      PROA   
ATOM   2452  CA  TYR P 156     -32.381 -84.925 100.657  0.00 97.00      PROA   
ATOM   2453  HA  TYR P 156     -31.574 -84.742  99.961  0.00 97.00      PROA   
ATOM   2454  CB  TYR P 156     -32.414 -83.817 101.747  0.00 97.00      PROA   
ATOM   2455  HB1 TYR P 156     -31.415 -83.678 102.205  0.00 97.00      PROA   
ATOM   2456  HB2 TYR P 156     -33.136 -84.109 102.539  0.00 97.00      PROA   
ATOM   2457  CG  TYR P 156     -32.865 -82.485 101.194  0.00 97.00      PROA   
ATOM   2458  CD1 TYR P 156     -32.311 -81.954 100.014  0.00 97.00      PROA   
ATOM   2459  HD1 TYR P 156     -31.549 -82.503  99.482  0.00 97.00      PROA   
ATOM   2460  CE1 TYR P 156     -32.759 -80.730  99.500  0.00 97.00      PROA   
ATOM   2461  HE1 TYR P 156     -32.338 -80.347  98.582  0.00 97.00      PROA   
ATOM   2462  CZ  TYR P 156     -33.756 -80.013 100.173  0.00 97.00      PROA   
ATOM   2463  OH  TYR P 156     -34.208 -78.779  99.665  0.00 97.00      PROA   
ATOM   2464  HH  TYR P 156     -33.549 -78.461  99.045  0.00 97.00      PROA   
ATOM   2465  CD2 TYR P 156     -33.848 -81.739 101.871  0.00 97.00      PROA   
ATOM   2466  HD2 TYR P 156     -34.276 -82.121 102.787  0.00 97.00      PROA   
ATOM   2467  CE2 TYR P 156     -34.289 -80.512 101.365  0.00 97.00      PROA   
ATOM   2468  HE2 TYR P 156     -35.033 -79.946 101.904  0.00 97.00      PROA   
ATOM   2469  C   TYR P 156     -32.134 -86.262 101.312  0.00 97.00      PROA   
ATOM   2470  O   TYR P 156     -33.066 -86.894 101.795  0.00 97.00      PROA   
ATOM   2471  N   THR P 157     -30.865 -86.733 101.323  0.00 97.00      PROA   
ATOM   2472  HN  THR P 157     -30.133 -86.223 100.880  0.00 97.00      PROA   
ATOM   2473  CA  THR P 157     -30.452 -88.000 101.906  0.00 97.00      PROA   
ATOM   2474  HA  THR P 157     -31.305 -88.511 102.333  0.00 97.00      PROA   
ATOM   2475  CB  THR P 157     -29.756 -88.933 100.916  0.00 97.00      PROA   
ATOM   2476  HB  THR P 157     -29.215 -89.759 101.439  0.00 97.00      PROA   
ATOM   2477  OG1 THR P 157     -28.840 -88.225 100.085  0.00 97.00      PROA   
ATOM   2478  HG1 THR P 157     -28.136 -87.916 100.659  0.00 97.00      PROA   
ATOM   2479  CG2 THR P 157     -30.808 -89.570  99.995  0.00 97.00      PROA   
ATOM   2480 HG21 THR P 157     -31.378 -88.784  99.457  0.00 97.00      PROA   
ATOM   2481 HG22 THR P 157     -31.509 -90.195 100.583  0.00 97.00      PROA   
ATOM   2482 HG23 THR P 157     -30.303 -90.218  99.245  0.00 97.00      PROA   
ATOM   2483  C   THR P 157     -29.482 -87.719 103.028  0.00 97.00      PROA   
ATOM   2484  O   THR P 157     -28.621 -86.851 102.912  0.00 97.00      PROA   
ATOM   2485  N   SER P 158     -29.590 -88.462 104.153  0.00 97.00      PROA   
ATOM   2486  HN  SER P 158     -30.316 -89.142 104.256  0.00 97.00      PROA   
ATOM   2487  CA  SER P 158     -28.681 -88.331 105.276  0.00 97.00      PROA   
ATOM   2488  HA  SER P 158     -28.468 -87.280 105.410  0.00 97.00      PROA   
ATOM   2489  CB  SER P 158     -29.288 -88.874 106.604  0.00 97.00      PROA   
ATOM   2490  HB1 SER P 158     -30.297 -88.427 106.723  0.00 97.00      PROA   
ATOM   2491  HB2 SER P 158     -28.675 -88.556 107.472  0.00 97.00      PROA   
ATOM   2492  OG  SER P 158     -29.417 -90.296 106.635  0.00 97.00      PROA   
ATOM   2493  HG1 SER P 158     -28.537 -90.655 106.797  0.00 97.00      PROA   
ATOM   2494  C   SER P 158     -27.369 -89.048 105.031  0.00 97.00      PROA   
ATOM   2495  O   SER P 158     -27.215 -89.832 104.097  0.00 97.00      PROA   
ATOM   2496  N   ALA P 159     -26.398 -88.830 105.945  0.00 97.00      PROA   
ATOM   2497  HN  ALA P 159     -26.479 -88.091 106.611  0.00 97.00      PROA   
ATOM   2498  CA  ALA P 159     -25.298 -89.745 106.165  0.00 97.00      PROA   
ATOM   2499  HA  ALA P 159     -24.771 -89.855 105.226  0.00 97.00      PROA   
ATOM   2500  CB  ALA P 159     -24.331 -89.190 107.230  0.00 97.00      PROA   
ATOM   2501  HB1 ALA P 159     -24.849 -89.069 108.206  0.00 97.00      PROA   
ATOM   2502  HB2 ALA P 159     -23.952 -88.192 106.916  0.00 97.00      PROA   
ATOM   2503  HB3 ALA P 159     -23.461 -89.863 107.373  0.00 97.00      PROA   
ATOM   2504  C   ALA P 159     -25.793 -91.126 106.597  0.00 97.00      PROA   
ATOM   2505  O   ALA P 159     -26.844 -91.253 107.222  0.00 97.00      PROA   
ATOM   2506  N   GLY P 160     -25.052 -92.205 106.247  0.00 97.00      PROA   
ATOM   2507  HN  GLY P 160     -24.201 -92.093 105.741  0.00 97.00      PROA   
ATOM   2508  CA  GLY P 160     -25.355 -93.551 106.708  0.00 97.00      PROA   
ATOM   2509  HA1 GLY P 160     -24.904 -94.247 106.016  0.00 97.00      PROA   
ATOM   2510  HA2 GLY P 160     -26.424 -93.681 106.793  0.00 97.00      PROA   
ATOM   2511  C   GLY P 160     -24.719 -93.794 108.044  0.00 97.00      PROA   
ATOM   2512  O   GLY P 160     -23.546 -93.485 108.234  0.00 97.00      PROA   
ATOM   2513  N   ILE P 161     -25.475 -94.390 108.993  0.00 97.00      PROA   
ATOM   2514  HN  ILE P 161     -26.424 -94.632 108.795  0.00 97.00      PROA   
ATOM   2515  CA  ILE P 161     -24.996 -94.674 110.331  0.00 97.00      PROA   
ATOM   2516  HA  ILE P 161     -23.963 -94.373 110.419  0.00 97.00      PROA   
ATOM   2517  CB  ILE P 161     -25.794 -93.961 111.427  0.00 97.00      PROA   
ATOM   2518  HB  ILE P 161     -26.851 -94.318 111.396  0.00 97.00      PROA   
ATOM   2519  CG2 ILE P 161     -25.208 -94.303 112.818  0.00 97.00      PROA   
ATOM   2520 HG21 ILE P 161     -24.122 -94.074 112.848  0.00 97.00      PROA   
ATOM   2521 HG22 ILE P 161     -25.353 -95.373 113.071  0.00 97.00      PROA   
ATOM   2522 HG23 ILE P 161     -25.710 -93.693 113.598  0.00 97.00      PROA   
ATOM   2523  CG1 ILE P 161     -25.845 -92.422 111.208  0.00 97.00      PROA   
ATOM   2524 HG11 ILE P 161     -26.486 -91.986 112.006  0.00 97.00      PROA   
ATOM   2525 HG12 ILE P 161     -26.343 -92.202 110.239  0.00 97.00      PROA   
ATOM   2526  CD  ILE P 161     -24.483 -91.713 111.244  0.00 97.00      PROA   
ATOM   2527  HD1 ILE P 161     -23.809 -92.102 110.453  0.00 97.00      PROA   
ATOM   2528  HD2 ILE P 161     -23.984 -91.849 112.227  0.00 97.00      PROA   
ATOM   2529  HD3 ILE P 161     -24.614 -90.622 111.080  0.00 97.00      PROA   
ATOM   2530  C   ILE P 161     -25.053 -96.174 110.531  0.00 97.00      PROA   
ATOM   2531  O   ILE P 161     -26.114 -96.788 110.475  0.00 97.00      PROA   
ATOM   2532  N   SER P 162     -23.885 -96.809 110.774  0.00 97.00      PROA   
ATOM   2533  HN  SER P 162     -23.023 -96.307 110.789  0.00 97.00      PROA   
ATOM   2534  CA  SER P 162     -23.787 -98.243 110.964  0.00 97.00      PROA   
ATOM   2535  HA  SER P 162     -24.588 -98.726 110.425  0.00 97.00      PROA   
ATOM   2536  CB  SER P 162     -22.452 -98.813 110.418  0.00 97.00      PROA   
ATOM   2537  HB1 SER P 162     -22.417 -98.642 109.320  0.00 97.00      PROA   
ATOM   2538  HB2 SER P 162     -22.385 -99.908 110.596  0.00 97.00      PROA   
ATOM   2539  OG  SER P 162     -21.326 -98.158 110.999  0.00 97.00      PROA   
ATOM   2540  HG1 SER P 162     -21.457 -98.212 111.951  0.00 97.00      PROA   
ATOM   2541  C   SER P 162     -23.910 -98.630 112.424  0.00 97.00      PROA   
ATOM   2542  O   SER P 162     -23.085 -98.242 113.250  0.00 97.00      PROA   
ATOM   2543  N   VAL P 163     -24.931 -99.449 112.770  0.00 97.00      PROA   
ATOM   2544  HN  VAL P 163     -25.604 -99.742 112.093  0.00 97.00      PROA   
ATOM   2545  CA  VAL P 163     -25.109 -99.964 114.114  0.00 97.00      PROA   
ATOM   2546  HA  VAL P 163     -24.341 -99.550 114.748  0.00 97.00      PROA   
ATOM   2547  CB  VAL P 163     -26.446 -99.617 114.768  0.00 97.00      PROA   
ATOM   2548  HB  VAL P 163     -26.416 -99.929 115.839  0.00 97.00      PROA   
ATOM   2549  CG1 VAL P 163     -26.629 -98.087 114.739  0.00 97.00      PROA   
ATOM   2550 HG11 VAL P 163     -26.738 -97.716 113.697  0.00 97.00      PROA   
ATOM   2551 HG12 VAL P 163     -25.764 -97.577 115.212  0.00 97.00      PROA   
ATOM   2552 HG13 VAL P 163     -27.549 -97.817 115.299  0.00 97.00      PROA   
ATOM   2553  CG2 VAL P 163     -27.638-100.325 114.096  0.00 97.00      PROA   
ATOM   2554 HG21 VAL P 163     -27.605-101.422 114.254  0.00 97.00      PROA   
ATOM   2555 HG22 VAL P 163     -27.641-100.122 113.006  0.00 97.00      PROA   
ATOM   2556 HG23 VAL P 163     -28.592 -99.949 114.525  0.00 97.00      PROA   
ATOM   2557  C   VAL P 163     -24.900-101.460 114.077  0.00 97.00      PROA   
ATOM   2558  O   VAL P 163     -25.357-102.152 113.175  0.00 97.00      PROA   
ATOM   2559  N   THR P 164     -24.162-102.005 115.066  0.00 97.00      PROA   
ATOM   2560  HN  THR P 164     -23.787-101.423 115.787  0.00 97.00      PROA   
ATOM   2561  CA  THR P 164     -23.869-103.430 115.115  0.00 97.00      PROA   
ATOM   2562  HA  THR P 164     -24.320-103.936 114.276  0.00 97.00      PROA   
ATOM   2563  CB  THR P 164     -22.378-103.740 115.062  0.00 97.00      PROA   
ATOM   2564  HB  THR P 164     -21.863-103.375 115.978  0.00 97.00      PROA   
ATOM   2565  OG1 THR P 164     -21.777-103.096 113.946  0.00 97.00      PROA   
ATOM   2566  HG1 THR P 164     -22.155-102.217 113.897  0.00 97.00      PROA   
ATOM   2567  CG2 THR P 164     -22.144-105.252 114.879  0.00 97.00      PROA   
ATOM   2568 HG21 THR P 164     -22.600-105.586 113.922  0.00 97.00      PROA   
ATOM   2569 HG22 THR P 164     -22.581-105.846 115.704  0.00 97.00      PROA   
ATOM   2570 HG23 THR P 164     -21.054-105.461 114.826  0.00 97.00      PROA   
ATOM   2571  C   THR P 164     -24.474-103.969 116.396  0.00 97.00      PROA   
ATOM   2572  O   THR P 164     -24.052-103.597 117.483  0.00 97.00      PROA   
ATOM   2573  N   VAL P 165     -25.493-104.859 116.305  0.00 97.00      PROA   
ATOM   2574  HN  VAL P 165     -25.830-105.113 115.398  0.00 97.00      PROA   
ATOM   2575  CA  VAL P 165     -26.231-105.421 117.440  0.00 97.00      PROA   
ATOM   2576  HA  VAL P 165     -26.240-104.666 118.211  0.00 97.00      PROA   
ATOM   2577  CB  VAL P 165     -27.697-105.688 117.061  0.00 97.00      PROA   
ATOM   2578  HB  VAL P 165     -27.733-106.434 116.237  0.00 97.00      PROA   
ATOM   2579  CG1 VAL P 165     -28.572-106.200 118.229  0.00 97.00      PROA   
ATOM   2580 HG11 VAL P 165     -28.394-105.595 119.143  0.00 97.00      PROA   
ATOM   2581 HG12 VAL P 165     -28.381-107.268 118.447  0.00 97.00      PROA   
ATOM   2582 HG13 VAL P 165     -29.645-106.111 117.965  0.00 97.00      PROA   
ATOM   2583  CG2 VAL P 165     -28.316-104.362 116.565  0.00 97.00      PROA   
ATOM   2584 HG21 VAL P 165     -27.808-103.971 115.662  0.00 97.00      PROA   
ATOM   2585 HG22 VAL P 165     -28.259-103.597 117.369  0.00 97.00      PROA   
ATOM   2586 HG23 VAL P 165     -29.386-104.521 116.314  0.00 97.00      PROA   
ATOM   2587  C   VAL P 165     -25.499-106.667 117.977  0.00 97.00      PROA   
ATOM   2588  O   VAL P 165     -24.480-107.061 117.420  0.00 97.00      PROA   
ATOM   2589  N   LYS P 166     -25.956-107.318 119.084  0.00 97.00      PROA   
ATOM   2590  HN  LYS P 166     -26.756-106.988 119.581  0.00 97.00      PROA   
ATOM   2591  CA  LYS P 166     -25.472-108.622 119.511  0.00 97.00      PROA   
ATOM   2592  HA  LYS P 166     -25.066-109.164 118.667  0.00 97.00      PROA   
ATOM   2593  CB  LYS P 166     -24.505-108.620 120.741  0.00 97.00      PROA   
ATOM   2594  HB1 LYS P 166     -24.075-109.637 120.870  0.00 97.00      PROA   
ATOM   2595  HB2 LYS P 166     -25.087-108.389 121.664  0.00 97.00      PROA   
ATOM   2596  CG  LYS P 166     -23.376-107.571 120.740  0.00 97.00      PROA   
ATOM   2597  HG1 LYS P 166     -22.889-107.578 121.741  0.00 97.00      PROA   
ATOM   2598  HG2 LYS P 166     -23.877-106.585 120.648  0.00 97.00      PROA   
ATOM   2599  CD  LYS P 166     -22.282-107.796 119.673  0.00 97.00      PROA   
ATOM   2600  HD1 LYS P 166     -22.732-108.315 118.798  0.00 97.00      PROA   
ATOM   2601  HD2 LYS P 166     -21.515-108.485 120.089  0.00 97.00      PROA   
ATOM   2602  CE  LYS P 166     -21.574-106.522 119.174  0.00 97.00      PROA   
ATOM   2603  HE1 LYS P 166     -20.977-106.752 118.264  0.00 97.00      PROA   
ATOM   2604  HE2 LYS P 166     -20.915-106.082 119.950  0.00 97.00      PROA   
ATOM   2605  NZ  LYS P 166     -22.590-105.526 118.804  0.00 97.00      PROA   
ATOM   2606  HZ1 LYS P 166     -23.057-105.146 119.652  0.00 97.00      PROA   
ATOM   2607  HZ2 LYS P 166     -23.314-106.039 118.253  0.00 97.00      PROA   
ATOM   2608  HZ3 LYS P 166     -22.237-104.743 118.223  0.00 97.00      PROA   
ATOM   2609  C   LYS P 166     -26.699-109.338 120.018  0.00 97.00      PROA   
ATOM   2610  O   LYS P 166     -27.602-108.701 120.549  0.00 97.00      PROA   
ATOM   2611  N   GLU P 167     -26.694-110.693 119.932  0.00  0.00      PROA   
ATOM   2612  HN  GLU P 167     -25.958-111.163 119.451  0.00  0.00      PROA   
ATOM   2613  CA  GLU P 167     -27.603-111.573 120.638  0.00  0.00      PROA   
ATOM   2614  HA  GLU P 167     -28.482-111.010 120.916  0.00  0.00      PROA   
ATOM   2615  CB  GLU P 167     -28.062-112.785 119.782  0.00  0.00      PROA   
ATOM   2616  HB1 GLU P 167     -28.559-112.390 118.867  0.00  0.00      PROA   
ATOM   2617  HB2 GLU P 167     -28.833-113.342 120.360  0.00  0.00      PROA   
ATOM   2618  CG  GLU P 167     -26.933-113.748 119.356  0.00  0.00      PROA   
ATOM   2619  HG1 GLU P 167     -26.356-114.083 120.240  0.00  0.00      PROA   
ATOM   2620  HG2 GLU P 167     -26.234-113.225 118.669  0.00  0.00      PROA   
ATOM   2621  CD  GLU P 167     -27.509-114.992 118.674  0.00  0.00      PROA   
ATOM   2622  OE1 GLU P 167     -28.407-115.639 119.277  0.00  0.00      PROA   
ATOM   2623  OE2 GLU P 167     -27.045-115.324 117.551  0.00  0.00      PROA   
ATOM   2624  C   GLU P 167     -26.919-112.040 121.911  0.00  0.00      PROA   
ATOM   2625  O   GLU P 167     -25.760-111.703 122.154  0.00  0.00      PROA   
ATOM   2626  N   LEU P 168     -27.640-112.822 122.763  0.00  0.00      PROA   
ATOM   2627  HN  LEU P 168     -28.586-113.060 122.554  0.00  0.00      PROA   
ATOM   2628  CA  LEU P 168     -27.126-113.393 123.997  0.00  0.00      PROA   
ATOM   2629  HA  LEU P 168     -26.185-112.922 124.238  0.00  0.00      PROA   
ATOM   2630  CB  LEU P 168     -28.089-113.258 125.218  0.00  0.00      PROA   
ATOM   2631  HB1 LEU P 168     -27.734-113.909 126.049  0.00  0.00      PROA   
ATOM   2632  HB2 LEU P 168     -29.102-113.610 124.930  0.00  0.00      PROA   
ATOM   2633  CG  LEU P 168     -28.203-111.849 125.866  0.00  0.00      PROA   
ATOM   2634  HG  LEU P 168     -28.741-112.002 126.834  0.00  0.00      PROA   
ATOM   2635  CD1 LEU P 168     -26.833-111.236 126.219  0.00  0.00      PROA   
ATOM   2636 HD11 LEU P 168     -26.266-110.991 125.296  0.00  0.00      PROA   
ATOM   2637 HD12 LEU P 168     -26.237-111.948 126.827  0.00  0.00      PROA   
ATOM   2638 HD13 LEU P 168     -26.971-110.301 126.802  0.00  0.00      PROA   
ATOM   2639  CD2 LEU P 168     -29.067-110.870 125.057  0.00  0.00      PROA   
ATOM   2640 HD21 LEU P 168     -30.068-111.307 124.860  0.00  0.00      PROA   
ATOM   2641 HD22 LEU P 168     -28.575-110.641 124.091  0.00  0.00      PROA   
ATOM   2642 HD23 LEU P 168     -29.202-109.919 125.616  0.00  0.00      PROA   
ATOM   2643  C   LEU P 168     -26.820-114.866 123.808  0.00  0.00      PROA   
ATOM   2644  O   LEU P 168     -26.474-115.547 124.772  0.00  0.00      PROA   
ATOM   2645  N   PHE P 169     -26.887-115.371 122.553  0.00  0.00      PROA   
ATOM   2646  HN  PHE P 169     -27.188-114.788 121.801  0.00  0.00      PROA   
ATOM   2647  CA  PHE P 169     -26.482-116.700 122.137  0.00  0.00      PROA   
ATOM   2648  HA  PHE P 169     -27.067-116.767 121.232  0.00  0.00      PROA   
ATOM   2649  CB  PHE P 169     -25.063-116.857 121.470  0.00  0.00      PROA   
ATOM   2650  HB1 PHE P 169     -25.142-116.459 120.434  0.00  0.00      PROA   
ATOM   2651  HB2 PHE P 169     -24.789-117.928 121.377  0.00  0.00      PROA   
ATOM   2652  CG  PHE P 169     -23.915-116.083 122.106  0.00  0.00      PROA   
ATOM   2653  CD1 PHE P 169     -23.889-114.673 122.097  0.00  0.00      PROA   
ATOM   2654  HD1 PHE P 169     -24.708-114.122 121.666  0.00  0.00      PROA   
ATOM   2655  CE1 PHE P 169     -22.814-113.962 122.640  0.00  0.00      PROA   
ATOM   2656  HE1 PHE P 169     -22.828-112.881 122.642  0.00  0.00      PROA   
ATOM   2657  CZ  PHE P 169     -21.720-114.651 123.172  0.00  0.00      PROA   
ATOM   2658  HZ  PHE P 169     -20.888-114.106 123.591  0.00  0.00      PROA   
ATOM   2659  CD2 PHE P 169     -22.775-116.754 122.593  0.00  0.00      PROA   
ATOM   2660  HD2 PHE P 169     -22.722-117.830 122.546  0.00  0.00      PROA   
ATOM   2661  CE2 PHE P 169     -21.695-116.049 123.138  0.00  0.00      PROA   
ATOM   2662  HE2 PHE P 169     -20.842-116.585 123.526  0.00  0.00      PROA   
ATOM   2663  C   PHE P 169     -27.100-117.877 122.901  0.00  0.00      PROA   
ATOM   2664  O   PHE P 169     -28.318-117.992 122.770  0.00  0.00      PROA   
ATOM   2665  N   PRO P 170     -26.424-118.792 123.627  0.00  0.00      PROA   
ATOM   2666  CD  PRO P 170     -25.104-118.555 124.207  0.00  0.00      PROA   
ATOM   2667  HD1 PRO P 170     -24.945-117.493 124.484  0.00  0.00      PROA   
ATOM   2668  HD2 PRO P 170     -24.350-118.887 123.464  0.00  0.00      PROA   
ATOM   2669  CA  PRO P 170     -26.968-120.067 124.112  0.00  0.00      PROA   
ATOM   2670  HA  PRO P 170     -27.214-120.659 123.241  0.00  0.00      PROA   
ATOM   2671  CB  PRO P 170     -25.827-120.683 124.941  0.00  0.00      PROA   
ATOM   2672  HB1 PRO P 170     -25.179-121.286 124.264  0.00  0.00      PROA   
ATOM   2673  HB2 PRO P 170     -26.163-121.332 125.774  0.00  0.00      PROA   
ATOM   2674  CG  PRO P 170     -25.033-119.472 125.426  0.00  0.00      PROA   
ATOM   2675  HG1 PRO P 170     -25.554-118.997 126.286  0.00  0.00      PROA   
ATOM   2676  HG2 PRO P 170     -23.994-119.729 125.710  0.00  0.00      PROA   
ATOM   2677  C   PRO P 170     -28.230-119.981 124.944  0.00  0.00      PROA   
ATOM   2678  O   PRO P 170     -28.542-118.916 125.474  0.00  0.00      PROA   
ATOM   2679  N   ALA P 171     -28.934-121.130 125.074  0.00  0.00      PROA   
ATOM   2680  HN  ALA P 171     -28.610-121.973 124.652  0.00  0.00      PROA   
ATOM   2681  CA  ALA P 171     -30.207-121.244 125.735  0.00  0.00      PROA   
ATOM   2682  HA  ALA P 171     -30.059-120.936 126.759  0.00  0.00      PROA   
ATOM   2683  CB  ALA P 171     -31.351-120.448 125.065  0.00  0.00      PROA   
ATOM   2684  HB1 ALA P 171     -31.466-120.736 123.999  0.00  0.00      PROA   
ATOM   2685  HB2 ALA P 171     -31.136-119.360 125.107  0.00  0.00      PROA   
ATOM   2686  HB3 ALA P 171     -32.315-120.625 125.588  0.00  0.00      PROA   
ATOM   2687  C   ALA P 171     -30.546-122.714 125.638  0.00  0.00      PROA   
ATOM   2688  O   ALA P 171     -30.376-123.283 124.560  0.00  0.00      PROA   
ATOM   2689  N   PRO P 172     -30.951-123.383 126.727  0.00  0.00      PROA   
ATOM   2690  CD  PRO P 172     -31.469-122.731 127.934  0.00  0.00      PROA   
ATOM   2691  HD1 PRO P 172     -32.115-121.862 127.682  0.00  0.00      PROA   
ATOM   2692  HD2 PRO P 172     -30.606-122.402 128.552  0.00  0.00      PROA   
ATOM   2693  CA  PRO P 172     -31.078-124.835 126.814  0.00  0.00      PROA   
ATOM   2694  HA  PRO P 172     -30.105-125.264 126.619  0.00  0.00      PROA   
ATOM   2695  CB  PRO P 172     -31.548-125.101 128.254  0.00  0.00      PROA   
ATOM   2696  HB1 PRO P 172     -30.652-125.229 128.901  0.00  0.00      PROA   
ATOM   2697  HB2 PRO P 172     -32.189-126.000 128.359  0.00  0.00      PROA   
ATOM   2698  CG  PRO P 172     -32.268-123.813 128.663  0.00  0.00      PROA   
ATOM   2699  HG1 PRO P 172     -33.311-123.831 128.278  0.00  0.00      PROA   
ATOM   2700  HG2 PRO P 172     -32.279-123.666 129.760  0.00  0.00      PROA   
ATOM   2701  C   PRO P 172     -32.036-125.421 125.804  0.00  0.00      PROA   
ATOM   2702  O   PRO P 172     -33.107-124.850 125.593  0.00  0.00      PROA   
ATOM   2703  N   VAL P 173     -31.651-126.559 125.177  0.00 97.00      PROA   
ATOM   2704  HN  VAL P 173     -30.752-126.959 125.346  0.00 97.00      PROA   
ATOM   2705  CA  VAL P 173     -32.463-127.245 124.199  0.00 97.00      PROA   
ATOM   2706  HA  VAL P 173     -33.175-126.539 123.796  0.00 97.00      PROA   
ATOM   2707  CB  VAL P 173     -31.651-127.787 123.023  0.00 97.00      PROA   
ATOM   2708  HB  VAL P 173     -32.323-128.332 122.321  0.00 97.00      PROA   
ATOM   2709  CG1 VAL P 173     -31.047-126.589 122.257  0.00 97.00      PROA   
ATOM   2710 HG11 VAL P 173     -30.337-126.028 122.901  0.00 97.00      PROA   
ATOM   2711 HG12 VAL P 173     -31.844-125.894 121.923  0.00 97.00      PROA   
ATOM   2712 HG13 VAL P 173     -30.491-126.947 121.365  0.00 97.00      PROA   
ATOM   2713  CG2 VAL P 173     -30.544-128.757 123.490  0.00 97.00      PROA   
ATOM   2714 HG21 VAL P 173     -30.971-129.617 124.042  0.00 97.00      PROA   
ATOM   2715 HG22 VAL P 173     -29.811-128.242 124.145  0.00 97.00      PROA   
ATOM   2716 HG23 VAL P 173     -29.992-129.152 122.610  0.00 97.00      PROA   
ATOM   2717  C   VAL P 173     -33.266-128.343 124.864  0.00 97.00      PROA   
ATOM   2718  O   VAL P 173     -32.903-128.854 125.918  0.00 97.00      PROA   
ATOM   2719  N   LEU P 174     -34.404-128.728 124.245  0.00 97.00      PROA   
ATOM   2720  HN  LEU P 174     -34.711-128.276 123.412  0.00 97.00      PROA   
ATOM   2721  CA  LEU P 174     -35.233-129.814 124.717  0.00 97.00      PROA   
ATOM   2722  HA  LEU P 174     -34.964-130.083 125.729  0.00 97.00      PROA   
ATOM   2723  CB  LEU P 174     -36.726-129.396 124.704  0.00 97.00      PROA   
ATOM   2724  HB1 LEU P 174     -37.085-129.227 123.667  0.00 97.00      PROA   
ATOM   2725  HB2 LEU P 174     -36.769-128.408 125.223  0.00 97.00      PROA   
ATOM   2726  CG  LEU P 174     -37.717-130.319 125.455  0.00 97.00      PROA   
ATOM   2727  HG  LEU P 174     -37.280-130.558 126.452  0.00 97.00      PROA   
ATOM   2728  CD1 LEU P 174     -39.038-129.566 125.694  0.00 97.00      PROA   
ATOM   2729 HD11 LEU P 174     -39.499-129.284 124.724  0.00 97.00      PROA   
ATOM   2730 HD12 LEU P 174     -38.861-128.643 126.284  0.00 97.00      PROA   
ATOM   2731 HD13 LEU P 174     -39.750-130.213 126.246  0.00 97.00      PROA   
ATOM   2732  CD2 LEU P 174     -38.009-131.648 124.737  0.00 97.00      PROA   
ATOM   2733 HD21 LEU P 174     -37.124-132.315 124.751  0.00 97.00      PROA   
ATOM   2734 HD22 LEU P 174     -38.306-131.460 123.685  0.00 97.00      PROA   
ATOM   2735 HD23 LEU P 174     -38.842-132.174 125.246  0.00 97.00      PROA   
ATOM   2736  C   LEU P 174     -34.959-130.992 123.806  0.00 97.00      PROA   
ATOM   2737  O   LEU P 174     -35.342-131.002 122.638  0.00 97.00      PROA   
ATOM   2738  N   THR P 175     -34.267-132.029 124.334  0.00 97.00      PROA   
ATOM   2739  HN  THR P 175     -33.944-131.995 125.281  0.00 97.00      PROA   
ATOM   2740  CA  THR P 175     -33.913-133.225 123.595  0.00 97.00      PROA   
ATOM   2741  HA  THR P 175     -33.980-133.007 122.540  0.00 97.00      PROA   
ATOM   2742  CB  THR P 175     -32.484-133.710 123.821  0.00 97.00      PROA   
ATOM   2743  HB  THR P 175     -32.322-134.735 123.416  0.00 97.00      PROA   
ATOM   2744  OG1 THR P 175     -32.162-133.690 125.201  0.00 97.00      PROA   
ATOM   2745  HG1 THR P 175     -31.212-133.523 125.267  0.00 97.00      PROA   
ATOM   2746  CG2 THR P 175     -31.527-132.748 123.092  0.00 97.00      PROA   
ATOM   2747 HG21 THR P 175     -31.620-131.722 123.506  0.00 97.00      PROA   
ATOM   2748 HG22 THR P 175     -31.764-132.718 122.009  0.00 97.00      PROA   
ATOM   2749 HG23 THR P 175     -30.474-133.081 123.211  0.00 97.00      PROA   
ATOM   2750  C   THR P 175     -34.919-134.323 123.872  0.00 97.00      PROA   
ATOM   2751  O   THR P 175     -35.202-134.682 125.012  0.00 97.00      PROA   
ATOM   2752  N   ALA P 176     -35.499-134.874 122.788  0.00 97.00      PROA   
ATOM   2753  HN  ALA P 176     -35.277-134.542 121.875  0.00 97.00      PROA   
ATOM   2754  CA  ALA P 176     -36.449-135.959 122.833  0.00 97.00      PROA   
ATOM   2755  HA  ALA P 176     -36.519-136.353 123.839  0.00 97.00      PROA   
ATOM   2756  CB  ALA P 176     -37.841-135.495 122.361  0.00 97.00      PROA   
ATOM   2757  HB1 ALA P 176     -37.794-135.093 121.326  0.00 97.00      PROA   
ATOM   2758  HB2 ALA P 176     -38.201-134.678 123.026  0.00 97.00      PROA   
ATOM   2759  HB3 ALA P 176     -38.579-136.321 122.396  0.00 97.00      PROA   
ATOM   2760  C   ALA P 176     -35.898-137.046 121.935  0.00 97.00      PROA   
ATOM   2761  O   ALA P 176     -35.266-136.760 120.921  0.00 97.00      PROA   
ATOM   2762  N   SER P 177     -36.075-138.338 122.305  0.00 97.00      PROA   
ATOM   2763  HN  SER P 177     -36.575-138.580 123.134  0.00 97.00      PROA   
ATOM   2764  CA  SER P 177     -35.357-139.428 121.662  0.00 97.00      PROA   
ATOM   2765  HA  SER P 177     -34.436-139.048 121.237  0.00 97.00      PROA   
ATOM   2766  CB  SER P 177     -34.972-140.511 122.703  0.00 97.00      PROA   
ATOM   2767  HB1 SER P 177     -34.308-140.035 123.457  0.00 97.00      PROA   
ATOM   2768  HB2 SER P 177     -34.404-141.343 122.235  0.00 97.00      PROA   
ATOM   2769  OG  SER P 177     -36.112-141.027 123.390  0.00 97.00      PROA   
ATOM   2770  HG1 SER P 177     -36.530-141.656 122.796  0.00 97.00      PROA   
ATOM   2771  C   SER P 177     -36.113-140.097 120.530  0.00 97.00      PROA   
ATOM   2772  O   SER P 177     -35.592-141.028 119.916  0.00 97.00      PROA   
ATOM   2773  N   VAL P 178     -37.343-139.635 120.208  0.00 97.00      PROA   
ATOM   2774  HN  VAL P 178     -37.742-138.873 120.708  0.00 97.00      PROA   
ATOM   2775  CA  VAL P 178     -38.126-140.161 119.104  0.00 97.00      PROA   
ATOM   2776  HA  VAL P 178     -37.462-140.582 118.360  0.00 97.00      PROA   
ATOM   2777  CB  VAL P 178     -39.166-141.215 119.518  0.00 97.00      PROA   
ATOM   2778  HB  VAL P 178     -39.905-140.759 120.216  0.00 97.00      PROA   
ATOM   2779  CG1 VAL P 178     -39.910-141.759 118.280  0.00 97.00      PROA   
ATOM   2780 HG11 VAL P 178     -39.187-142.164 117.540  0.00 97.00      PROA   
ATOM   2781 HG12 VAL P 178     -40.516-140.974 117.792  0.00 97.00      PROA   
ATOM   2782 HG13 VAL P 178     -40.599-142.577 118.577  0.00 97.00      PROA   
ATOM   2783  CG2 VAL P 178     -38.489-142.394 120.249  0.00 97.00      PROA   
ATOM   2784 HG21 VAL P 178     -38.043-142.068 121.210  0.00 97.00      PROA   
ATOM   2785 HG22 VAL P 178     -37.692-142.832 119.612  0.00 97.00      PROA   
ATOM   2786 HG23 VAL P 178     -39.237-143.187 120.467  0.00 97.00      PROA   
ATOM   2787  C   VAL P 178     -38.833-138.968 118.491  0.00 97.00      PROA   
ATOM   2788  O   VAL P 178     -39.393-138.138 119.205  0.00 97.00      PROA   
ATOM   2789  N   THR P 179     -38.817-138.844 117.139  0.00 97.00      PROA   
ATOM   2790  HN  THR P 179     -38.314-139.488 116.567  0.00 97.00      PROA   
ATOM   2791  CA  THR P 179     -39.598-137.870 116.389  0.00 97.00      PROA   
ATOM   2792  HA  THR P 179     -39.423-136.900 116.835  0.00 97.00      PROA   
ATOM   2793  CB  THR P 179     -39.206-137.797 114.917  0.00 97.00      PROA   
ATOM   2794  HB  THR P 179     -39.931-137.184 114.327  0.00 97.00      PROA   
ATOM   2795  OG1 THR P 179     -39.122-139.099 114.347  0.00 97.00      PROA   
ATOM   2796  HG1 THR P 179     -40.007-139.463 114.403  0.00 97.00      PROA   
ATOM   2797  CG2 THR P 179     -37.824-137.136 114.794  0.00 97.00      PROA   
ATOM   2798 HG21 THR P 179     -37.059-137.726 115.342  0.00 97.00      PROA   
ATOM   2799 HG22 THR P 179     -37.849-136.106 115.204  0.00 97.00      PROA   
ATOM   2800 HG23 THR P 179     -37.527-137.085 113.725  0.00 97.00      PROA   
ATOM   2801  C   THR P 179     -41.092-138.134 116.445  0.00 97.00      PROA   
ATOM   2802  O   THR P 179     -41.540-139.275 116.390  0.00 97.00      PROA   
ATOM   2803  N   SER P 180     -41.907-137.059 116.489  0.00 97.00      PROA   
ATOM   2804  HN  SER P 180     -41.553-136.128 116.557  0.00 97.00      PROA   
ATOM   2805  CA  SER P 180     -43.340-137.101 116.288  0.00 97.00      PROA   
ATOM   2806  HA  SER P 180     -43.720-137.816 116.999  0.00 97.00      PROA   
ATOM   2807  CB  SER P 180     -43.967-135.726 116.612  0.00 97.00      PROA   
ATOM   2808  HB1 SER P 180     -43.937-135.575 117.713  0.00 97.00      PROA   
ATOM   2809  HB2 SER P 180     -45.022-135.653 116.287  0.00 97.00      PROA   
ATOM   2810  OG  SER P 180     -43.219-134.673 116.016  0.00 97.00      PROA   
ATOM   2811  HG1 SER P 180     -43.735-133.873 116.178  0.00 97.00      PROA   
ATOM   2812  C   SER P 180     -43.754-137.591 114.899  0.00 97.00      PROA   
ATOM   2813  O   SER P 180     -42.980-137.438 113.953  0.00 97.00      PROA   
ATOM   2814  N   PRO P 181     -44.918-138.213 114.695  0.00 97.00      PROA   
ATOM   2815  CD  PRO P 181     -45.366-138.471 113.321  0.00 97.00      PROA   
ATOM   2816  HD1 PRO P 181     -44.683-139.191 112.821  0.00 97.00      PROA   
ATOM   2817  HD2 PRO P 181     -45.393-137.515 112.750  0.00 97.00      PROA   
ATOM   2818  CA  PRO P 181     -46.006-138.355 115.657  0.00 97.00      PROA   
ATOM   2819  HA  PRO P 181     -46.054-137.501 116.310  0.00 97.00      PROA   
ATOM   2820  CB  PRO P 181     -47.263-138.424 114.776  0.00 97.00      PROA   
ATOM   2821  HB1 PRO P 181     -47.618-137.388 114.574  0.00 97.00      PROA   
ATOM   2822  HB2 PRO P 181     -48.090-139.000 115.235  0.00 97.00      PROA   
ATOM   2823  CG  PRO P 181     -46.778-139.042 113.459  0.00 97.00      PROA   
ATOM   2824  HG1 PRO P 181     -46.720-140.147 113.570  0.00 97.00      PROA   
ATOM   2825  HG2 PRO P 181     -47.432-138.794 112.600  0.00 97.00      PROA   
ATOM   2826  C   PRO P 181     -45.854-139.610 116.504  0.00 97.00      PROA   
ATOM   2827  O   PRO P 181     -45.796-140.718 115.973  0.00 97.00      PROA   
ATOM   2828  N   LEU P 182     -45.806-139.457 117.847  0.00 97.00      PROA   
ATOM   2829  HN  LEU P 182     -45.890-138.545 118.247  0.00 97.00      PROA   
ATOM   2830  CA  LEU P 182     -45.736-140.553 118.796  0.00 97.00      PROA   
ATOM   2831  HA  LEU P 182     -44.981-141.238 118.437  0.00 97.00      PROA   
ATOM   2832  CB  LEU P 182     -45.360-140.105 120.239  0.00 97.00      PROA   
ATOM   2833  HB1 LEU P 182     -45.285-141.018 120.871  0.00 97.00      PROA   
ATOM   2834  HB2 LEU P 182     -46.175-139.479 120.657  0.00 97.00      PROA   
ATOM   2835  CG  LEU P 182     -44.023-139.328 120.412  0.00 97.00      PROA   
ATOM   2836  HG  LEU P 182     -43.745-139.434 121.490  0.00 97.00      PROA   
ATOM   2837  CD1 LEU P 182     -42.864-139.921 119.590  0.00 97.00      PROA   
ATOM   2838 HD11 LEU P 182     -43.063-139.810 118.503  0.00 97.00      PROA   
ATOM   2839 HD12 LEU P 182     -42.732-140.999 119.820  0.00 97.00      PROA   
ATOM   2840 HD13 LEU P 182     -41.918-139.389 119.819  0.00 97.00      PROA   
ATOM   2841  CD2 LEU P 182     -44.151-137.812 120.161  0.00 97.00      PROA   
ATOM   2842 HD21 LEU P 182     -44.961-137.377 120.783  0.00 97.00      PROA   
ATOM   2843 HD22 LEU P 182     -44.374-137.605 119.097  0.00 97.00      PROA   
ATOM   2844 HD23 LEU P 182     -43.197-137.302 120.412  0.00 97.00      PROA   
ATOM   2845  C   LEU P 182     -47.047-141.319 118.848  0.00 97.00      PROA   
ATOM   2846  O   LEU P 182     -48.114-140.750 118.672  0.00 97.00      PROA   
ATOM   2847  N   LEU P 183     -47.020-142.647 119.088  0.00 97.00      PROA   
ATOM   2848  HN  LEU P 183     -46.161-143.138 119.200  0.00 97.00      PROA   
ATOM   2849  CA  LEU P 183     -48.238-143.415 119.280  0.00 97.00      PROA   
ATOM   2850  HA  LEU P 183     -48.946-143.110 118.523  0.00 97.00      PROA   
ATOM   2851  CB  LEU P 183     -48.010-144.937 119.123  0.00 97.00      PROA   
ATOM   2852  HB1 LEU P 183     -48.966-145.476 119.307  0.00 97.00      PROA   
ATOM   2853  HB2 LEU P 183     -47.275-145.273 119.888  0.00 97.00      PROA   
ATOM   2854  CG  LEU P 183     -47.499-145.372 117.727  0.00 97.00      PROA   
ATOM   2855  HG  LEU P 183     -46.511-144.888 117.543  0.00 97.00      PROA   
ATOM   2856  CD1 LEU P 183     -47.283-146.895 117.692  0.00 97.00      PROA   
ATOM   2857 HD11 LEU P 183     -48.246-147.419 117.868  0.00 97.00      PROA   
ATOM   2858 HD12 LEU P 183     -46.564-147.204 118.479  0.00 97.00      PROA   
ATOM   2859 HD13 LEU P 183     -46.885-147.207 116.704  0.00 97.00      PROA   
ATOM   2860  CD2 LEU P 183     -48.450-144.944 116.593  0.00 97.00      PROA   
ATOM   2861 HD21 LEU P 183     -48.511-143.838 116.525  0.00 97.00      PROA   
ATOM   2862 HD22 LEU P 183     -49.469-145.348 116.776  0.00 97.00      PROA   
ATOM   2863 HD23 LEU P 183     -48.085-145.331 115.618  0.00 97.00      PROA   
ATOM   2864  C   LEU P 183     -48.891-143.142 120.628  0.00 97.00      PROA   
ATOM   2865  O   LEU P 183     -48.220-142.992 121.645  0.00 97.00      PROA   
ATOM   2866  N   GLU P 184     -50.243-143.083 120.663  0.00 97.00      PROA   
ATOM   2867  HN  GLU P 184     -50.764-143.096 119.810  0.00 97.00      PROA   
ATOM   2868  CA  GLU P 184     -51.028-142.963 121.876  0.00 97.00      PROA   
ATOM   2869  HA  GLU P 184     -50.686-142.066 122.372  0.00 97.00      PROA   
ATOM   2870  CB  GLU P 184     -52.534-142.743 121.537  0.00 97.00      PROA   
ATOM   2871  HB1 GLU P 184     -52.837-143.548 120.830  0.00 97.00      PROA   
ATOM   2872  HB2 GLU P 184     -52.596-141.772 120.994  0.00 97.00      PROA   
ATOM   2873  CG  GLU P 184     -53.519-142.734 122.726  0.00 97.00      PROA   
ATOM   2874  HG1 GLU P 184     -53.130-142.077 123.523  0.00 97.00      PROA   
ATOM   2875  HG2 GLU P 184     -53.626-143.757 123.141  0.00 97.00      PROA   
ATOM   2876  CD  GLU P 184     -54.907-142.194 122.375  0.00 97.00      PROA   
ATOM   2877  OE1 GLU P 184     -55.016-141.028 121.921  0.00 97.00      PROA   
ATOM   2878  OE2 GLU P 184     -55.897-142.928 122.621  0.00 97.00      PROA   
ATOM   2879  C   GLU P 184     -50.787-144.120 122.846  0.00 97.00      PROA   
ATOM   2880  O   GLU P 184     -50.804-145.289 122.465  0.00 97.00      PROA   
ATOM   2881  N   GLY P 185     -50.510-143.790 124.130  0.00 97.00      PROA   
ATOM   2882  HN  GLY P 185     -50.608-142.830 124.393  0.00 97.00      PROA   
ATOM   2883  CA  GLY P 185     -50.160-144.726 125.187  0.00 97.00      PROA   
ATOM   2884  HA1 GLY P 185     -50.216-145.738 124.811  0.00 97.00      PROA   
ATOM   2885  HA2 GLY P 185     -50.840-144.566 126.005  0.00 97.00      PROA   
ATOM   2886  C   GLY P 185     -48.773-144.548 125.751  0.00 97.00      PROA   
ATOM   2887  O   GLY P 185     -48.505-145.021 126.853  0.00 97.00      PROA   
ATOM   2888  N   THR P 186     -47.839-143.877 125.040  0.00 97.00      PROA   
ATOM   2889  HN  THR P 186     -48.054-143.488 124.146  0.00 97.00      PROA   
ATOM   2890  CA  THR P 186     -46.436-143.856 125.450  0.00 97.00      PROA   
ATOM   2891  HA  THR P 186     -46.183-144.871 125.706  0.00 97.00      PROA   
ATOM   2892  CB  THR P 186     -45.477-143.462 124.327  0.00 97.00      PROA   
ATOM   2893  HB  THR P 186     -44.428-143.413 124.706  0.00 97.00      PROA   
ATOM   2894  OG1 THR P 186     -45.819-142.205 123.750  0.00 97.00      PROA   
ATOM   2895  HG1 THR P 186     -45.963-141.612 124.491  0.00 97.00      PROA   
ATOM   2896  CG2 THR P 186     -45.523-144.520 123.212  0.00 97.00      PROA   
ATOM   2897 HG21 THR P 186     -46.534-144.564 122.757  0.00 97.00      PROA   
ATOM   2898 HG22 THR P 186     -45.266-145.523 123.610  0.00 97.00      PROA   
ATOM   2899 HG23 THR P 186     -44.796-144.253 122.415  0.00 97.00      PROA   
ATOM   2900  C   THR P 186     -46.118-142.943 126.639  0.00 97.00      PROA   
ATOM   2901  O   THR P 186     -46.368-141.747 126.516  0.00 97.00      PROA   
ATOM   2902  N   PRO P 187     -45.535-143.345 127.777  0.00 97.00      PROA   
ATOM   2903  CD  PRO P 187     -45.416-144.742 128.218  0.00 97.00      PROA   
ATOM   2904  HD1 PRO P 187     -45.206-145.441 127.381  0.00 97.00      PROA   
ATOM   2905  HD2 PRO P 187     -46.362-145.033 128.727  0.00 97.00      PROA   
ATOM   2906  CA  PRO P 187     -44.683-142.456 128.578  0.00 97.00      PROA   
ATOM   2907  HA  PRO P 187     -45.265-141.596 128.877  0.00 97.00      PROA   
ATOM   2908  CB  PRO P 187     -44.265-143.325 129.773  0.00 97.00      PROA   
ATOM   2909  HB1 PRO P 187     -45.055-143.263 130.554  0.00 97.00      PROA   
ATOM   2910  HB2 PRO P 187     -43.301-143.023 130.226  0.00 97.00      PROA   
ATOM   2911  CG  PRO P 187     -44.248-144.749 129.210  0.00 97.00      PROA   
ATOM   2912  HG1 PRO P 187     -43.296-144.913 128.657  0.00 97.00      PROA   
ATOM   2913  HG2 PRO P 187     -44.360-145.524 129.993  0.00 97.00      PROA   
ATOM   2914  C   PRO P 187     -43.488-141.932 127.777  0.00 97.00      PROA   
ATOM   2915  O   PRO P 187     -43.037-142.620 126.863  0.00 97.00      PROA   
ATOM   2916  N   VAL P 188     -42.984-140.707 128.078  0.00 97.00      PROA   
ATOM   2917  HN  VAL P 188     -43.323-140.188 128.858  0.00 97.00      PROA   
ATOM   2918  CA  VAL P 188     -41.944-140.055 127.292  0.00 97.00      PROA   
ATOM   2919  HA  VAL P 188     -41.323-140.803 126.819  0.00 97.00      PROA   
ATOM   2920  CB  VAL P 188     -42.501-139.077 126.239  0.00 97.00      PROA   
ATOM   2921  HB  VAL P 188     -43.068-138.262 126.747  0.00 97.00      PROA   
ATOM   2922  CG1 VAL P 188     -41.365-138.442 125.407  0.00 97.00      PROA   
ATOM   2923 HG11 VAL P 188     -40.742-139.231 124.937  0.00 97.00      PROA   
ATOM   2924 HG12 VAL P 188     -40.718-137.795 126.030  0.00 97.00      PROA   
ATOM   2925 HG13 VAL P 188     -41.796-137.811 124.600  0.00 97.00      PROA   
ATOM   2926  CG2 VAL P 188     -43.479-139.802 125.290  0.00 97.00      PROA   
ATOM   2927 HG21 VAL P 188     -44.385-140.137 125.832  0.00 97.00      PROA   
ATOM   2928 HG22 VAL P 188     -42.987-140.686 124.830  0.00 97.00      PROA   
ATOM   2929 HG23 VAL P 188     -43.802-139.118 124.477  0.00 97.00      PROA   
ATOM   2930  C   VAL P 188     -41.096-139.274 128.276  0.00 97.00      PROA   
ATOM   2931  O   VAL P 188     -41.648-138.679 129.195  0.00 97.00      PROA   
ATOM   2932  N   THR P 189     -39.744-139.233 128.100  0.00 97.00      PROA   
ATOM   2933  HN  THR P 189     -39.317-139.715 127.340  0.00 97.00      PROA   
ATOM   2934  CA  THR P 189     -38.828-138.419 128.897  0.00 97.00      PROA   
ATOM   2935  HA  THR P 189     -39.406-137.947 129.674  0.00 97.00      PROA   
ATOM   2936  CB  THR P 189     -37.693-139.188 129.614  0.00 97.00      PROA   
ATOM   2937  HB  THR P 189     -38.102-139.633 130.551  0.00 97.00      PROA   
ATOM   2938  OG1 THR P 189     -36.550-138.402 129.958  0.00 97.00      PROA   
ATOM   2939  HG1 THR P 189     -36.779-137.879 130.735  0.00 97.00      PROA   
ATOM   2940  CG2 THR P 189     -37.163-140.310 128.711  0.00 97.00      PROA   
ATOM   2941 HG21 THR P 189     -36.790-139.880 127.757  0.00 97.00      PROA   
ATOM   2942 HG22 THR P 189     -37.943-141.068 128.501  0.00 97.00      PROA   
ATOM   2943 HG23 THR P 189     -36.313-140.821 129.217  0.00 97.00      PROA   
ATOM   2944  C   THR P 189     -38.320-137.289 128.022  0.00 97.00      PROA   
ATOM   2945  O   THR P 189     -38.023-137.484 126.846  0.00 97.00      PROA   
ATOM   2946  N   LEU P 190     -38.261-136.063 128.599  0.00 97.00      PROA   
ATOM   2947  HN  LEU P 190     -38.472-135.982 129.575  0.00 97.00      PROA   
ATOM   2948  CA  LEU P 190     -37.964-134.837 127.887  0.00 97.00      PROA   
ATOM   2949  HA  LEU P 190     -37.675-135.069 126.872  0.00 97.00      PROA   
ATOM   2950  CB  LEU P 190     -39.170-133.849 127.877  0.00 97.00      PROA   
ATOM   2951  HB1 LEU P 190     -38.840-132.910 127.381  0.00 97.00      PROA   
ATOM   2952  HB2 LEU P 190     -39.445-133.599 128.925  0.00 97.00      PROA   
ATOM   2953  CG  LEU P 190     -40.470-134.310 127.153  0.00 97.00      PROA   
ATOM   2954  HG  LEU P 190     -41.082-133.385 127.005  0.00 97.00      PROA   
ATOM   2955  CD1 LEU P 190     -40.209-134.905 125.757  0.00 97.00      PROA   
ATOM   2956 HD11 LEU P 190     -39.584-135.816 125.836  0.00 97.00      PROA   
ATOM   2957 HD12 LEU P 190     -39.688-134.177 125.104  0.00 97.00      PROA   
ATOM   2958 HD13 LEU P 190     -41.170-135.191 125.280  0.00 97.00      PROA   
ATOM   2959  CD2 LEU P 190     -41.348-135.253 128.002  0.00 97.00      PROA   
ATOM   2960 HD21 LEU P 190     -41.510-134.827 129.013  0.00 97.00      PROA   
ATOM   2961 HD22 LEU P 190     -40.871-136.246 128.113  0.00 97.00      PROA   
ATOM   2962 HD23 LEU P 190     -42.335-135.401 127.517  0.00 97.00      PROA   
ATOM   2963  C   LEU P 190     -36.786-134.134 128.540  0.00 97.00      PROA   
ATOM   2964  O   LEU P 190     -36.904-133.512 129.595  0.00 97.00      PROA   
ATOM   2965  N   SER P 191     -35.600-134.178 127.895  0.00 97.00      PROA   
ATOM   2966  HN  SER P 191     -35.516-134.637 127.011  0.00 97.00      PROA   
ATOM   2967  CA  SER P 191     -34.373-133.660 128.473  0.00 97.00      PROA   
ATOM   2968  HA  SER P 191     -34.452-133.719 129.549  0.00 97.00      PROA   
ATOM   2969  CB  SER P 191     -33.163-134.581 128.117  0.00 97.00      PROA   
ATOM   2970  HB1 SER P 191     -33.273-134.924 127.068  0.00 97.00      PROA   
ATOM   2971  HB2 SER P 191     -33.209-135.483 128.765  0.00 97.00      PROA   
ATOM   2972  OG  SER P 191     -31.878-133.977 128.259  0.00 97.00      PROA   
ATOM   2973  HG1 SER P 191     -31.737-133.483 127.444  0.00 97.00      PROA   
ATOM   2974  C   SER P 191     -34.151-132.189 128.148  0.00 97.00      PROA   
ATOM   2975  O   SER P 191     -33.703-131.830 127.067  0.00 97.00      PROA   
ATOM   2976  N   CYS P 192     -34.428-131.286 129.116  0.00 97.00      PROA   
ATOM   2977  HN  CYS P 192     -34.875-131.584 129.957  0.00 97.00      PROA   
ATOM   2978  CA  CYS P 192     -34.124-129.867 128.988  0.00 97.00      PROA   
ATOM   2979  HA  CYS P 192     -34.167-129.590 127.944  0.00 97.00      PROA   
ATOM   2980  CB  CYS P 192     -35.143-128.979 129.750  0.00 97.00      PROA   
ATOM   2981  HB1 CYS P 192     -34.820-127.917 129.700  0.00 97.00      PROA   
ATOM   2982  HB2 CYS P 192     -35.172-129.281 130.819  0.00 97.00      PROA   
ATOM   2983  SG  CYS P 192     -36.804-129.153 129.020  0.00 97.00      PROA   
ATOM   2984  C   CYS P 192     -32.709-129.604 129.480  0.00 97.00      PROA   
ATOM   2985  O   CYS P 192     -32.451-129.557 130.681  0.00 97.00      PROA   
ATOM   2986  N   GLU P 193     -31.745-129.461 128.536  0.00 97.00      PROA   
ATOM   2987  HN  GLU P 193     -31.995-129.415 127.570  0.00 97.00      PROA   
ATOM   2988  CA  GLU P 193     -30.335-129.676 128.811  0.00 97.00      PROA   
ATOM   2989  HA  GLU P 193     -30.221-129.898 129.863  0.00 97.00      PROA   
ATOM   2990  CB  GLU P 193     -29.831-130.918 128.030  0.00 97.00      PROA   
ATOM   2991  HB1 GLU P 193     -30.416-131.792 128.394  0.00 97.00      PROA   
ATOM   2992  HB2 GLU P 193     -28.765-131.099 128.290  0.00 97.00      PROA   
ATOM   2993  CG  GLU P 193     -30.000-130.830 126.496  0.00 97.00      PROA   
ATOM   2994  HG1 GLU P 193     -29.585-129.872 126.120  0.00 97.00      PROA   
ATOM   2995  HG2 GLU P 193     -31.068-130.895 126.200  0.00 97.00      PROA   
ATOM   2996  CD  GLU P 193     -29.227-131.952 125.825  0.00 97.00      PROA   
ATOM   2997  OE1 GLU P 193     -28.126-131.666 125.282  0.00 97.00      PROA   
ATOM   2998  OE2 GLU P 193     -29.684-133.121 125.890  0.00 97.00      PROA   
ATOM   2999  C   GLU P 193     -29.410-128.499 128.529  0.00 97.00      PROA   
ATOM   3000  O   GLU P 193     -29.546-127.793 127.531  0.00 97.00      PROA   
ATOM   3001  N   THR P 194     -28.409-128.277 129.425  0.00 97.00      PROA   
ATOM   3002  HN  THR P 194     -28.399-128.763 130.296  0.00 97.00      PROA   
ATOM   3003  CA  THR P 194     -27.343-127.298 129.230  0.00 97.00      PROA   
ATOM   3004  HA  THR P 194     -27.613-126.624 128.427  0.00 97.00      PROA   
ATOM   3005  CB  THR P 194     -27.050-126.459 130.485  0.00 97.00      PROA   
ATOM   3006  HB  THR P 194     -26.195-125.767 130.291  0.00 97.00      PROA   
ATOM   3007  OG1 THR P 194     -26.740-127.260 131.626  0.00 97.00      PROA   
ATOM   3008  HG1 THR P 194     -25.989-126.840 132.053  0.00 97.00      PROA   
ATOM   3009  CG2 THR P 194     -28.275-125.600 130.838  0.00 97.00      PROA   
ATOM   3010 HG21 THR P 194     -29.156-126.242 131.049  0.00 97.00      PROA   
ATOM   3011 HG22 THR P 194     -28.522-124.912 130.004  0.00 97.00      PROA   
ATOM   3012 HG23 THR P 194     -28.063-124.991 131.745  0.00 97.00      PROA   
ATOM   3013  C   THR P 194     -26.021-127.945 128.842  0.00 97.00      PROA   
ATOM   3014  O   THR P 194     -25.288-127.399 128.020  0.00 97.00      PROA   
ATOM   3015  N   LYS P 195     -25.663-129.081 129.489  0.00 97.00      PROA   
ATOM   3016  HN  LYS P 195     -26.322-129.477 130.121  0.00 97.00      PROA   
ATOM   3017  CA  LYS P 195     -24.338-129.701 129.505  0.00 97.00      PROA   
ATOM   3018  HA  LYS P 195     -24.448-130.560 130.150  0.00 97.00      PROA   
ATOM   3019  CB  LYS P 195     -23.851-130.265 128.133  0.00 97.00      PROA   
ATOM   3020  HB1 LYS P 195     -22.743-130.184 128.065  0.00 97.00      PROA   
ATOM   3021  HB2 LYS P 195     -24.264-129.651 127.305  0.00 97.00      PROA   
ATOM   3022  CG  LYS P 195     -24.163-131.754 127.868  0.00 97.00      PROA   
ATOM   3023  HG1 LYS P 195     -23.837-132.360 128.742  0.00 97.00      PROA   
ATOM   3024  HG2 LYS P 195     -23.529-132.062 127.003  0.00 97.00      PROA   
ATOM   3025  CD  LYS P 195     -25.617-132.095 127.501  0.00 97.00      PROA   
ATOM   3026  HD1 LYS P 195     -25.925-131.412 126.677  0.00 97.00      PROA   
ATOM   3027  HD2 LYS P 195     -26.288-131.904 128.366  0.00 97.00      PROA   
ATOM   3028  CE  LYS P 195     -25.750-133.557 127.030  0.00 97.00      PROA   
ATOM   3029  HE1 LYS P 195     -25.535-134.263 127.857  0.00 97.00      PROA   
ATOM   3030  HE2 LYS P 195     -25.042-133.742 126.193  0.00 97.00      PROA   
ATOM   3031  NZ  LYS P 195     -27.103-133.844 126.526  0.00 97.00      PROA   
ATOM   3032  HZ1 LYS P 195     -27.400-133.043 125.921  0.00 97.00      PROA   
ATOM   3033  HZ2 LYS P 195     -27.814-133.878 127.282  0.00 97.00      PROA   
ATOM   3034  HZ3 LYS P 195     -27.165-134.701 125.948  0.00 97.00      PROA   
ATOM   3035  C   LYS P 195     -23.229-128.890 130.184  0.00 97.00      PROA   
ATOM   3036  O   LYS P 195     -22.327-129.464 130.791  0.00 97.00      PROA   
ATOM   3037  N   LEU P 196     -23.292-127.543 130.141  0.00 97.00      PROA   
ATOM   3038  HN  LEU P 196     -23.986-127.117 129.564  0.00 97.00      PROA   
ATOM   3039  CA  LEU P 196     -22.327-126.643 130.734  0.00 97.00      PROA   
ATOM   3040  HA  LEU P 196     -21.379-127.155 130.822  0.00 97.00      PROA   
ATOM   3041  CB  LEU P 196     -22.131-125.351 129.888  0.00 97.00      PROA   
ATOM   3042  HB1 LEU P 196     -21.536-124.623 130.480  0.00 97.00      PROA   
ATOM   3043  HB2 LEU P 196     -23.125-124.896 129.687  0.00 97.00      PROA   
ATOM   3044  CG  LEU P 196     -21.366-125.491 128.542  0.00 97.00      PROA   
ATOM   3045  HG  LEU P 196     -21.231-124.448 128.160  0.00 97.00      PROA   
ATOM   3046  CD1 LEU P 196     -19.956-126.079 128.733  0.00 97.00      PROA   
ATOM   3047 HD11 LEU P 196     -20.021-127.136 129.069  0.00 97.00      PROA   
ATOM   3048 HD12 LEU P 196     -19.390-125.496 129.489  0.00 97.00      PROA   
ATOM   3049 HD13 LEU P 196     -19.399-126.052 127.773  0.00 97.00      PROA   
ATOM   3050  CD2 LEU P 196     -22.139-126.250 127.448  0.00 97.00      PROA   
ATOM   3051 HD21 LEU P 196     -23.150-125.813 127.311  0.00 97.00      PROA   
ATOM   3052 HD22 LEU P 196     -22.244-127.321 127.717  0.00 97.00      PROA   
ATOM   3053 HD23 LEU P 196     -21.593-126.191 126.484  0.00 97.00      PROA   
ATOM   3054  C   LEU P 196     -22.741-126.224 132.134  0.00 97.00      PROA   
ATOM   3055  O   LEU P 196     -23.922-126.049 132.432  0.00 97.00      PROA   
ATOM   3056  N   LEU P 197     -21.734-126.021 133.021  0.00 97.00      PROA   
ATOM   3057  HN  LEU P 197     -20.793-126.249 132.787  0.00 97.00      PROA   
ATOM   3058  CA  LEU P 197     -21.895-125.344 134.290  0.00 97.00      PROA   
ATOM   3059  HA  LEU P 197     -22.854-124.848 134.306  0.00 97.00      PROA   
ATOM   3060  CB  LEU P 197     -21.781-126.298 135.506  0.00 97.00      PROA   
ATOM   3061  HB1 LEU P 197     -20.793-126.808 135.473  0.00 97.00      PROA   
ATOM   3062  HB2 LEU P 197     -22.562-127.084 135.396  0.00 97.00      PROA   
ATOM   3063  CG  LEU P 197     -21.953-125.645 136.900  0.00 97.00      PROA   
ATOM   3064  HG  LEU P 197     -21.160-124.872 137.032  0.00 97.00      PROA   
ATOM   3065  CD1 LEU P 197     -23.320-124.955 137.065  0.00 97.00      PROA   
ATOM   3066 HD11 LEU P 197     -24.135-125.691 136.898  0.00 97.00      PROA   
ATOM   3067 HD12 LEU P 197     -23.434-124.122 136.341  0.00 97.00      PROA   
ATOM   3068 HD13 LEU P 197     -23.417-124.544 138.092  0.00 97.00      PROA   
ATOM   3069  CD2 LEU P 197     -21.753-126.688 138.014  0.00 97.00      PROA   
ATOM   3070 HD21 LEU P 197     -20.747-127.150 137.933  0.00 97.00      PROA   
ATOM   3071 HD22 LEU P 197     -22.519-127.488 137.930  0.00 97.00      PROA   
ATOM   3072 HD23 LEU P 197     -21.845-126.210 139.012  0.00 97.00      PROA   
ATOM   3073  C   LEU P 197     -20.822-124.280 134.354  0.00 97.00      PROA   
ATOM   3074  O   LEU P 197     -19.666-124.529 134.019  0.00 97.00      PROA   
ATOM   3075  N   LEU P 198     -21.204-123.048 134.765  0.00 97.00      PROA   
ATOM   3076  HN  LEU P 198     -22.139-122.882 135.063  0.00 97.00      PROA   
ATOM   3077  CA  LEU P 198     -20.339-121.891 134.850  0.00 97.00      PROA   
ATOM   3078  HA  LEU P 198     -19.303-122.203 134.844  0.00 97.00      PROA   
ATOM   3079  CB  LEU P 198     -20.597-120.801 133.763  0.00 97.00      PROA   
ATOM   3080  HB1 LEU P 198     -19.972-119.910 133.995  0.00 97.00      PROA   
ATOM   3081  HB2 LEU P 198     -21.662-120.482 133.806  0.00 97.00      PROA   
ATOM   3082  CG  LEU P 198     -20.277-121.163 132.285  0.00 97.00      PROA   
ATOM   3083  HG  LEU P 198     -20.348-120.200 131.718  0.00 97.00      PROA   
ATOM   3084  CD1 LEU P 198     -18.846-121.692 132.087  0.00 97.00      PROA   
ATOM   3085 HD11 LEU P 198     -18.725-122.679 132.578  0.00 97.00      PROA   
ATOM   3086 HD12 LEU P 198     -18.105-120.988 132.518  0.00 97.00      PROA   
ATOM   3087 HD13 LEU P 198     -18.631-121.817 131.004  0.00 97.00      PROA   
ATOM   3088  CD2 LEU P 198     -21.311-122.101 131.638  0.00 97.00      PROA   
ATOM   3089 HD21 LEU P 198     -22.341-121.759 131.863  0.00 97.00      PROA   
ATOM   3090 HD22 LEU P 198     -21.185-123.134 132.015  0.00 97.00      PROA   
ATOM   3091 HD23 LEU P 198     -21.174-122.118 130.536  0.00 97.00      PROA   
ATOM   3092  C   LEU P 198     -20.645-121.294 136.205  0.00 97.00      PROA   
ATOM   3093  O   LEU P 198     -21.616-121.685 136.851  0.00 97.00      PROA   
ATOM   3094  N   GLN P 199     -19.806-120.340 136.686  0.00 97.00      PROA   
ATOM   3095  HN  GLN P 199     -18.994-120.080 136.169  0.00 97.00      PROA   
ATOM   3096  CA  GLN P 199     -19.976-119.665 137.965  0.00 97.00      PROA   
ATOM   3097  HA  GLN P 199     -19.888-120.423 138.731  0.00 97.00      PROA   
ATOM   3098  CB  GLN P 199     -18.888-118.579 138.195  0.00 97.00      PROA   
ATOM   3099  HB1 GLN P 199     -19.042-118.135 139.204  0.00 97.00      PROA   
ATOM   3100  HB2 GLN P 199     -19.023-117.763 137.449  0.00 97.00      PROA   
ATOM   3101  CG  GLN P 199     -17.417-119.064 138.104  0.00 97.00      PROA   
ATOM   3102  HG1 GLN P 199     -16.732-118.322 138.566  0.00 97.00      PROA   
ATOM   3103  HG2 GLN P 199     -17.137-119.151 137.031  0.00 97.00      PROA   
ATOM   3104  CD  GLN P 199     -17.174-120.447 138.721  0.00 97.00      PROA   
ATOM   3105  OE1 GLN P 199     -16.913-121.419 138.003  0.00 97.00      PROA   
ATOM   3106  NE2 GLN P 199     -17.238-120.544 140.076  0.00 97.00      PROA   
ATOM   3107 HE21 GLN P 199     -17.050-121.437 140.483  0.00 97.00      PROA   
ATOM   3108 HE22 GLN P 199     -17.437-119.740 140.634  0.00 97.00      PROA   
ATOM   3109  C   GLN P 199     -21.353-119.023 138.121  0.00 97.00      PROA   
ATOM   3110  O   GLN P 199     -21.880-118.396 137.203  0.00 97.00      PROA   
ATOM   3111  N   ARG P 200     -21.986-119.216 139.299  0.00 97.00      PROA   
ATOM   3112  HN  ARG P 200     -21.548-119.678 140.065  0.00 97.00      PROA   
ATOM   3113  CA  ARG P 200     -23.400-118.986 139.458  0.00 97.00      PROA   
ATOM   3114  HA  ARG P 200     -23.748-118.260 138.738  0.00 97.00      PROA   
ATOM   3115  CB  ARG P 200     -24.121-120.347 139.281  0.00 97.00      PROA   
ATOM   3116  HB1 ARG P 200     -23.752-121.042 140.070  0.00 97.00      PROA   
ATOM   3117  HB2 ARG P 200     -23.812-120.791 138.309  0.00 97.00      PROA   
ATOM   3118  CG  ARG P 200     -25.653-120.300 139.347  0.00 97.00      PROA   
ATOM   3119  HG1 ARG P 200     -25.988-119.388 139.881  0.00 97.00      PROA   
ATOM   3120  HG2 ARG P 200     -25.968-121.159 139.974  0.00 97.00      PROA   
ATOM   3121  CD  ARG P 200     -26.382-120.359 137.997  0.00 97.00      PROA   
ATOM   3122  HD1 ARG P 200     -25.819-119.820 137.209  0.00 97.00      PROA   
ATOM   3123  HD2 ARG P 200     -27.391-119.892 138.082  0.00 97.00      PROA   
ATOM   3124  NE  ARG P 200     -26.508-121.800 137.593  0.00 97.00      PROA   
ATOM   3125  HE  ARG P 200     -25.764-122.250 137.110  0.00 97.00      PROA   
ATOM   3126  CZ  ARG P 200     -27.581-122.552 137.907  0.00 97.00      PROA   
ATOM   3127  NH1 ARG P 200     -28.610-122.070 138.615  0.00 97.00      PROA   
ATOM   3128 HH11 ARG P 200     -28.397-121.372 139.296  0.00 97.00      PROA   
ATOM   3129 HH12 ARG P 200     -29.351-122.696 138.860  0.00 97.00      PROA   
ATOM   3130  NH2 ARG P 200     -27.624-123.857 137.598  0.00 97.00      PROA   
ATOM   3131 HH21 ARG P 200     -26.807-124.303 137.253  0.00 97.00      PROA   
ATOM   3132 HH22 ARG P 200     -28.336-124.382 138.060  0.00 97.00      PROA   
ATOM   3133  C   ARG P 200     -23.610-118.491 140.877  0.00 97.00      PROA   
ATOM   3134  O   ARG P 200     -22.948-119.021 141.768  0.00 97.00      PROA   
ATOM   3135  N   PRO P 201     -24.475-117.517 141.185  0.00 97.00      PROA   
ATOM   3136  CD  PRO P 201     -25.009-116.537 140.229  0.00 97.00      PROA   
ATOM   3137  HD1 PRO P 201     -25.545-117.042 139.396  0.00 97.00      PROA   
ATOM   3138  HD2 PRO P 201     -24.171-115.924 139.827  0.00 97.00      PROA   
ATOM   3139  CA  PRO P 201     -24.882-117.242 142.558  0.00 97.00      PROA   
ATOM   3140  HA  PRO P 201     -24.026-117.262 143.221  0.00 97.00      PROA   
ATOM   3141  CB  PRO P 201     -25.491-115.828 142.490  0.00 97.00      PROA   
ATOM   3142  HB1 PRO P 201     -24.681-115.088 142.682  0.00 97.00      PROA   
ATOM   3143  HB2 PRO P 201     -26.303-115.655 143.223  0.00 97.00      PROA   
ATOM   3144  CG  PRO P 201     -25.968-115.656 141.037  0.00 97.00      PROA   
ATOM   3145  HG1 PRO P 201     -27.000-116.050 140.933  0.00 97.00      PROA   
ATOM   3146  HG2 PRO P 201     -25.960-114.599 140.706  0.00 97.00      PROA   
ATOM   3147  C   PRO P 201     -25.863-118.291 143.066  0.00 97.00      PROA   
ATOM   3148  O   PRO P 201     -25.499-119.058 143.956  0.00 97.00      PROA   
ATOM   3149  N   GLY P 202     -27.093-118.368 142.511  0.00 97.00      PROA   
ATOM   3150  HN  GLY P 202     -27.402-117.661 141.877  0.00 97.00      PROA   
ATOM   3151  CA  GLY P 202     -28.057-119.400 142.830  0.00 97.00      PROA   
ATOM   3152  HA1 GLY P 202     -28.993-119.014 142.484  0.00 97.00      PROA   
ATOM   3153  HA2 GLY P 202     -28.050-119.618 143.888  0.00 97.00      PROA   
ATOM   3154  C   GLY P 202     -27.821-120.657 142.054  0.00 97.00      PROA   
ATOM   3155  O   GLY P 202     -28.166-120.707 140.886  0.00 97.00      PROA   
ATOM   3156  N   LEU P 203     -27.250-121.699 142.694  0.00 97.00      PROA   
ATOM   3157  HN  LEU P 203     -27.003-121.582 143.652  0.00 97.00      PROA   
ATOM   3158  CA  LEU P 203     -26.858-122.971 142.102  0.00 97.00      PROA   
ATOM   3159  HA  LEU P 203     -26.216-122.733 141.271  0.00 97.00      PROA   
ATOM   3160  CB  LEU P 203     -25.999-123.820 143.086  0.00 97.00      PROA   
ATOM   3161  HB1 LEU P 203     -26.108-124.906 142.875  0.00 97.00      PROA   
ATOM   3162  HB2 LEU P 203     -26.376-123.645 144.117  0.00 97.00      PROA   
ATOM   3163  CG  LEU P 203     -24.470-123.528 143.054  0.00 97.00      PROA   
ATOM   3164  HG  LEU P 203     -24.017-124.133 143.877  0.00 97.00      PROA   
ATOM   3165  CD1 LEU P 203     -23.813-124.011 141.744  0.00 97.00      PROA   
ATOM   3166 HD11 LEU P 203     -24.203-123.439 140.876  0.00 97.00      PROA   
ATOM   3167 HD12 LEU P 203     -24.020-125.090 141.581  0.00 97.00      PROA   
ATOM   3168 HD13 LEU P 203     -22.713-123.867 141.792  0.00 97.00      PROA   
ATOM   3169  CD2 LEU P 203     -24.110-122.057 143.334  0.00 97.00      PROA   
ATOM   3170 HD21 LEU P 203     -24.555-121.723 144.293  0.00 97.00      PROA   
ATOM   3171 HD22 LEU P 203     -24.485-121.399 142.522  0.00 97.00      PROA   
ATOM   3172 HD23 LEU P 203     -23.008-121.933 143.395  0.00 97.00      PROA   
ATOM   3173  C   LEU P 203     -27.963-123.825 141.484  0.00 97.00      PROA   
ATOM   3174  O   LEU P 203     -27.708-124.523 140.504  0.00 97.00      PROA   
ATOM   3175  N   GLN P 204     -29.201-123.826 142.029  0.00 97.00      PROA   
ATOM   3176  HN  GLN P 204     -29.454-123.158 142.730  0.00 97.00      PROA   
ATOM   3177  CA  GLN P 204     -30.254-124.776 141.687  0.00 97.00      PROA   
ATOM   3178  HA  GLN P 204     -29.828-125.765 141.765  0.00 97.00      PROA   
ATOM   3179  CB  GLN P 204     -31.429-124.621 142.690  0.00 97.00      PROA   
ATOM   3180  HB1 GLN P 204     -31.929-123.644 142.511  0.00 97.00      PROA   
ATOM   3181  HB2 GLN P 204     -30.977-124.553 143.707  0.00 97.00      PROA   
ATOM   3182  CG  GLN P 204     -32.511-125.725 142.728  0.00 97.00      PROA   
ATOM   3183  HG1 GLN P 204     -33.196-125.603 141.862  0.00 97.00      PROA   
ATOM   3184  HG2 GLN P 204     -33.121-125.600 143.646  0.00 97.00      PROA   
ATOM   3185  CD  GLN P 204     -31.929-127.142 142.673  0.00 97.00      PROA   
ATOM   3186  OE1 GLN P 204     -31.599-127.683 141.613  0.00 97.00      PROA   
ATOM   3187  NE2 GLN P 204     -31.808-127.787 143.863  0.00 97.00      PROA   
ATOM   3188 HE21 GLN P 204     -31.449-128.718 143.849  0.00 97.00      PROA   
ATOM   3189 HE22 GLN P 204     -32.065-127.321 144.708  0.00 97.00      PROA   
ATOM   3190  C   GLN P 204     -30.795-124.595 140.273  0.00 97.00      PROA   
ATOM   3191  O   GLN P 204     -30.591-123.572 139.638  0.00 97.00      PROA   
ATOM   3192  N   LEU P 205     -31.522-125.593 139.727  0.00 97.00      PROA   
ATOM   3193  HN  LEU P 205     -31.619-126.468 140.199  0.00 97.00      PROA   
ATOM   3194  CA  LEU P 205     -32.405-125.357 138.605  0.00 97.00      PROA   
ATOM   3195  HA  LEU P 205     -32.519-124.294 138.449  0.00 97.00      PROA   
ATOM   3196  CB  LEU P 205     -31.931-125.990 137.274  0.00 97.00      PROA   
ATOM   3197  HB1 LEU P 205     -32.727-125.880 136.504  0.00 97.00      PROA   
ATOM   3198  HB2 LEU P 205     -31.750-127.074 137.441  0.00 97.00      PROA   
ATOM   3199  CG  LEU P 205     -30.648-125.359 136.686  0.00 97.00      PROA   
ATOM   3200  HG  LEU P 205     -29.882-125.343 137.493  0.00 97.00      PROA   
ATOM   3201  CD1 LEU P 205     -30.086-126.217 135.537  0.00 97.00      PROA   
ATOM   3202 HD11 LEU P 205     -30.827-126.281 134.712  0.00 97.00      PROA   
ATOM   3203 HD12 LEU P 205     -29.861-127.243 135.895  0.00 97.00      PROA   
ATOM   3204 HD13 LEU P 205     -29.153-125.765 135.138  0.00 97.00      PROA   
ATOM   3205  CD2 LEU P 205     -30.889-123.917 136.198  0.00 97.00      PROA   
ATOM   3206 HD21 LEU P 205     -31.205-123.261 137.035  0.00 97.00      PROA   
ATOM   3207 HD22 LEU P 205     -31.686-123.909 135.425  0.00 97.00      PROA   
ATOM   3208 HD23 LEU P 205     -29.962-123.499 135.752  0.00 97.00      PROA   
ATOM   3209  C   LEU P 205     -33.781-125.872 138.952  0.00 97.00      PROA   
ATOM   3210  O   LEU P 205     -34.019-127.073 139.062  0.00 97.00      PROA   
ATOM   3211  N   TYR P 206     -34.745-124.936 139.096  0.00 97.00      PROA   
ATOM   3212  HN  TYR P 206     -34.514-123.967 139.069  0.00 97.00      PROA   
ATOM   3213  CA  TYR P 206     -36.161-125.238 139.151  0.00 97.00      PROA   
ATOM   3214  HA  TYR P 206     -36.303-126.250 139.509  0.00 97.00      PROA   
ATOM   3215  CB  TYR P 206     -36.994-124.251 140.015  0.00 97.00      PROA   
ATOM   3216  HB1 TYR P 206     -38.038-124.609 140.140  0.00 97.00      PROA   
ATOM   3217  HB2 TYR P 206     -37.018-123.244 139.543  0.00 97.00      PROA   
ATOM   3218  CG  TYR P 206     -36.371-124.102 141.375  0.00 97.00      PROA   
ATOM   3219  CD1 TYR P 206     -36.703-124.963 142.440  0.00 97.00      PROA   
ATOM   3220  HD1 TYR P 206     -37.430-125.749 142.288  0.00 97.00      PROA   
ATOM   3221  CE1 TYR P 206     -36.087-124.811 143.692  0.00 97.00      PROA   
ATOM   3222  HE1 TYR P 206     -36.332-125.481 144.505  0.00 97.00      PROA   
ATOM   3223  CZ  TYR P 206     -35.129-123.803 143.880  0.00 97.00      PROA   
ATOM   3224  OH  TYR P 206     -34.426-123.690 145.098  0.00 97.00      PROA   
ATOM   3225  HH  TYR P 206     -33.677-123.097 144.949  0.00 97.00      PROA   
ATOM   3226  CD2 TYR P 206     -35.456-123.060 141.601  0.00 97.00      PROA   
ATOM   3227  HD2 TYR P 206     -35.210-122.367 140.810  0.00 97.00      PROA   
ATOM   3228  CE2 TYR P 206     -34.827-122.924 142.836  0.00 97.00      PROA   
ATOM   3229  HE2 TYR P 206     -34.099-122.140 142.962  0.00 97.00      PROA   
ATOM   3230  C   TYR P 206     -36.635-125.149 137.723  0.00 97.00      PROA   
ATOM   3231  O   TYR P 206     -36.058-124.421 136.916  0.00 97.00      PROA   
ATOM   3232  N   PHE P 207     -37.687-125.911 137.365  0.00 97.00      PROA   
ATOM   3233  HN  PHE P 207     -38.174-126.481 138.027  0.00 97.00      PROA   
ATOM   3234  CA  PHE P 207     -38.131-125.988 135.990  0.00 97.00      PROA   
ATOM   3235  HA  PHE P 207     -37.750-125.152 135.420  0.00 97.00      PROA   
ATOM   3236  CB  PHE P 207     -37.748-127.320 135.293  0.00 97.00      PROA   
ATOM   3237  HB1 PHE P 207     -38.224-127.407 134.292  0.00 97.00      PROA   
ATOM   3238  HB2 PHE P 207     -38.107-128.166 135.915  0.00 97.00      PROA   
ATOM   3239  CG  PHE P 207     -36.256-127.479 135.110  0.00 97.00      PROA   
ATOM   3240  CD1 PHE P 207     -35.446-127.955 136.156  0.00 97.00      PROA   
ATOM   3241  HD1 PHE P 207     -35.878-128.132 137.131  0.00 97.00      PROA   
ATOM   3242  CE1 PHE P 207     -34.088-128.220 135.948  0.00 97.00      PROA   
ATOM   3243  HE1 PHE P 207     -33.479-128.574 136.767  0.00 97.00      PROA   
ATOM   3244  CZ  PHE P 207     -33.521-128.018 134.685  0.00 97.00      PROA   
ATOM   3245  HZ  PHE P 207     -32.471-128.218 134.525  0.00 97.00      PROA   
ATOM   3246  CD2 PHE P 207     -35.672-127.276 133.845  0.00 97.00      PROA   
ATOM   3247  HD2 PHE P 207     -36.282-126.927 133.026  0.00 97.00      PROA   
ATOM   3248  CE2 PHE P 207     -34.313-127.544 133.632  0.00 97.00      PROA   
ATOM   3249  HE2 PHE P 207     -33.878-127.391 132.656  0.00 97.00      PROA   
ATOM   3250  C   PHE P 207     -39.623-125.876 135.963  0.00 97.00      PROA   
ATOM   3251  O   PHE P 207     -40.291-126.071 136.968  0.00 97.00      PROA   
ATOM   3252  N   SER P 208     -40.181-125.554 134.782  0.00 97.00      PROA   
ATOM   3253  HN  SER P 208     -39.618-125.302 134.002  0.00 97.00      PROA   
ATOM   3254  CA  SER P 208     -41.604-125.575 134.552  0.00 97.00      PROA   
ATOM   3255  HA  SER P 208     -42.053-126.325 135.191  0.00 97.00      PROA   
ATOM   3256  CB  SER P 208     -42.307-124.216 134.807  0.00 97.00      PROA   
ATOM   3257  HB1 SER P 208     -42.262-123.998 135.896  0.00 97.00      PROA   
ATOM   3258  HB2 SER P 208     -43.377-124.257 134.507  0.00 97.00      PROA   
ATOM   3259  OG  SER P 208     -41.647-123.160 134.118  0.00 97.00      PROA   
ATOM   3260  HG1 SER P 208     -42.279-122.443 134.000  0.00 97.00      PROA   
ATOM   3261  C   SER P 208     -41.808-126.037 133.136  0.00 97.00      PROA   
ATOM   3262  O   SER P 208     -40.921-125.918 132.294  0.00 97.00      PROA   
ATOM   3263  N   PHE P 209     -42.995-126.622 132.870  0.00 97.00      PROA   
ATOM   3264  HN  PHE P 209     -43.695-126.685 133.575  0.00 97.00      PROA   
ATOM   3265  CA  PHE P 209     -43.353-127.206 131.601  0.00 97.00      PROA   
ATOM   3266  HA  PHE P 209     -42.665-126.855 130.842  0.00 97.00      PROA   
ATOM   3267  CB  PHE P 209     -43.376-128.760 131.666  0.00 97.00      PROA   
ATOM   3268  HB1 PHE P 209     -44.320-129.201 131.285  0.00 97.00      PROA   
ATOM   3269  HB2 PHE P 209     -43.246-129.096 132.718  0.00 97.00      PROA   
ATOM   3270  CG  PHE P 209     -42.258-129.331 130.836  0.00 97.00      PROA   
ATOM   3271  CD1 PHE P 209     -42.400-129.394 129.439  0.00 97.00      PROA   
ATOM   3272  HD1 PHE P 209     -43.293-128.999 128.975  0.00 97.00      PROA   
ATOM   3273  CE1 PHE P 209     -41.403-129.970 128.646  0.00 97.00      PROA   
ATOM   3274  HE1 PHE P 209     -41.533-130.019 127.575  0.00 97.00      PROA   
ATOM   3275  CZ  PHE P 209     -40.251-130.495 129.243  0.00 97.00      PROA   
ATOM   3276  HZ  PHE P 209     -39.479-130.945 128.637  0.00 97.00      PROA   
ATOM   3277  CD2 PHE P 209     -41.095-129.860 131.427  0.00 97.00      PROA   
ATOM   3278  HD2 PHE P 209     -40.972-129.828 132.500  0.00 97.00      PROA   
ATOM   3279  CE2 PHE P 209     -40.096-130.440 130.634  0.00 97.00      PROA   
ATOM   3280  HE2 PHE P 209     -39.208-130.848 131.092  0.00 97.00      PROA   
ATOM   3281  C   PHE P 209     -44.709-126.659 131.232  0.00 97.00      PROA   
ATOM   3282  O   PHE P 209     -45.571-126.464 132.086  0.00 97.00      PROA   
ATOM   3283  N   TYR P 210     -44.906-126.359 129.930  0.00 97.00      PROA   
ATOM   3284  HN  TYR P 210     -44.185-126.506 129.257  0.00 97.00      PROA   
ATOM   3285  CA  TYR P 210     -46.087-125.691 129.434  0.00 97.00      PROA   
ATOM   3286  HA  TYR P 210     -46.900-125.775 130.143  0.00 97.00      PROA   
ATOM   3287  CB  TYR P 210     -45.818-124.201 129.064  0.00 97.00      PROA   
ATOM   3288  HB1 TYR P 210     -46.762-123.685 128.784  0.00 97.00      PROA   
ATOM   3289  HB2 TYR P 210     -45.134-124.165 128.190  0.00 97.00      PROA   
ATOM   3290  CG  TYR P 210     -45.134-123.417 130.166  0.00 97.00      PROA   
ATOM   3291  CD1 TYR P 210     -43.735-123.479 130.322  0.00 97.00      PROA   
ATOM   3292  HD1 TYR P 210     -43.160-124.133 129.686  0.00 97.00      PROA   
ATOM   3293  CE1 TYR P 210     -43.075-122.678 131.260  0.00 97.00      PROA   
ATOM   3294  HE1 TYR P 210     -42.001-122.737 131.355  0.00 97.00      PROA   
ATOM   3295  CZ  TYR P 210     -43.806-121.782 132.049  0.00 97.00      PROA   
ATOM   3296  OH  TYR P 210     -43.157-120.925 132.963  0.00 97.00      PROA   
ATOM   3297  HH  TYR P 210     -42.342-120.605 132.555  0.00 97.00      PROA   
ATOM   3298  CD2 TYR P 210     -45.853-122.508 130.963  0.00 97.00      PROA   
ATOM   3299  HD2 TYR P 210     -46.917-122.405 130.820  0.00 97.00      PROA   
ATOM   3300  CE2 TYR P 210     -45.196-121.704 131.905  0.00 97.00      PROA   
ATOM   3301  HE2 TYR P 210     -45.753-120.995 132.499  0.00 97.00      PROA   
ATOM   3302  C   TYR P 210     -46.475-126.415 128.165  0.00 97.00      PROA   
ATOM   3303  O   TYR P 210     -45.664-127.127 127.573  0.00 97.00      PROA   
ATOM   3304  N   MET P 211     -47.739-126.237 127.713  0.00 97.00      PROA   
ATOM   3305  HN  MET P 211     -48.401-125.699 128.231  0.00 97.00      PROA   
ATOM   3306  CA  MET P 211     -48.181-126.695 126.412  0.00 97.00      PROA   
ATOM   3307  HA  MET P 211     -47.352-127.101 125.854  0.00 97.00      PROA   
ATOM   3308  CB  MET P 211     -49.295-127.769 126.519  0.00 97.00      PROA   
ATOM   3309  HB1 MET P 211     -49.742-127.941 125.515  0.00 97.00      PROA   
ATOM   3310  HB2 MET P 211     -50.095-127.393 127.197  0.00 97.00      PROA   
ATOM   3311  CG  MET P 211     -48.789-129.125 127.048  0.00 97.00      PROA   
ATOM   3312  HG1 MET P 211     -48.138-128.952 127.931  0.00 97.00      PROA   
ATOM   3313  HG2 MET P 211     -48.148-129.567 126.256  0.00 97.00      PROA   
ATOM   3314  SD  MET P 211     -50.097-130.306 127.511  0.00 97.00      PROA   
ATOM   3315  CE  MET P 211     -50.827-130.542 125.866  0.00 97.00      PROA   
ATOM   3316  HE1 MET P 211     -50.053-130.851 125.132  0.00 97.00      PROA   
ATOM   3317  HE2 MET P 211     -51.305-129.611 125.496  0.00 97.00      PROA   
ATOM   3318  HE3 MET P 211     -51.604-131.334 125.895  0.00 97.00      PROA   
ATOM   3319  C   MET P 211     -48.720-125.503 125.660  0.00 97.00      PROA   
ATOM   3320  O   MET P 211     -49.846-125.083 125.914  0.00 97.00      PROA   
ATOM   3321  N   GLY P 212     -47.940-124.939 124.694  0.00 97.00      PROA   
ATOM   3322  HN  GLY P 212     -47.078-125.368 124.425  0.00 97.00      PROA   
ATOM   3323  CA  GLY P 212     -48.252-123.706 123.977  0.00 97.00      PROA   
ATOM   3324  HA1 GLY P 212     -48.932-123.955 123.176  0.00 97.00      PROA   
ATOM   3325  HA2 GLY P 212     -47.315-123.324 123.608  0.00 97.00      PROA   
ATOM   3326  C   GLY P 212     -48.852-122.602 124.821  0.00 97.00      PROA   
ATOM   3327  O   GLY P 212     -48.256-122.130 125.788  0.00 97.00      PROA   
ATOM   3328  N   SER P 213     -50.079-122.174 124.456  0.00 97.00      PROA   
ATOM   3329  HN  SER P 213     -50.494-122.556 123.634  0.00 97.00      PROA   
ATOM   3330  CA  SER P 213     -50.836-121.146 125.155  0.00 97.00      PROA   
ATOM   3331  HA  SER P 213     -50.138-120.378 125.462  0.00 97.00      PROA   
ATOM   3332  CB  SER P 213     -51.871-120.485 124.197  0.00 97.00      PROA   
ATOM   3333  HB1 SER P 213     -52.627-121.234 123.876  0.00 97.00      PROA   
ATOM   3334  HB2 SER P 213     -51.337-120.128 123.291  0.00 97.00      PROA   
ATOM   3335  OG  SER P 213     -52.532-119.360 124.776  0.00 97.00      PROA   
ATOM   3336  HG1 SER P 213     -52.904-119.680 125.606  0.00 97.00      PROA   
ATOM   3337  C   SER P 213     -51.546-121.650 126.422  0.00 97.00      PROA   
ATOM   3338  O   SER P 213     -52.598-121.135 126.800  0.00 97.00      PROA   
ATOM   3339  N   LYS P 214     -50.999-122.651 127.152  0.00 97.00      PROA   
ATOM   3340  HN  LYS P 214     -50.197-123.148 126.832  0.00 97.00      PROA   
ATOM   3341  CA  LYS P 214     -51.502-122.947 128.482  0.00 97.00      PROA   
ATOM   3342  HA  LYS P 214     -51.811-122.005 128.918  0.00 97.00      PROA   
ATOM   3343  CB  LYS P 214     -52.760-123.853 128.519  0.00 97.00      PROA   
ATOM   3344  HB1 LYS P 214     -53.600-123.253 128.101  0.00 97.00      PROA   
ATOM   3345  HB2 LYS P 214     -53.023-124.092 129.573  0.00 97.00      PROA   
ATOM   3346  CG  LYS P 214     -52.648-125.155 127.708  0.00 97.00      PROA   
ATOM   3347  HG1 LYS P 214     -51.706-125.674 127.992  0.00 97.00      PROA   
ATOM   3348  HG2 LYS P 214     -52.582-124.915 126.625  0.00 97.00      PROA   
ATOM   3349  CD  LYS P 214     -53.816-126.127 127.962  0.00 97.00      PROA   
ATOM   3350  HD1 LYS P 214     -53.776-126.428 129.034  0.00 97.00      PROA   
ATOM   3351  HD2 LYS P 214     -53.648-127.040 127.348  0.00 97.00      PROA   
ATOM   3352  CE  LYS P 214     -55.203-125.540 127.649  0.00 97.00      PROA   
ATOM   3353  HE1 LYS P 214     -55.288-125.292 126.570  0.00 97.00      PROA   
ATOM   3354  HE2 LYS P 214     -55.398-124.625 128.246  0.00 97.00      PROA   
ATOM   3355  NZ  LYS P 214     -56.267-126.518 127.983  0.00 97.00      PROA   
ATOM   3356  HZ1 LYS P 214     -56.224-126.731 129.000  0.00 97.00      PROA   
ATOM   3357  HZ2 LYS P 214     -56.115-127.393 127.442  0.00 97.00      PROA   
ATOM   3358  HZ3 LYS P 214     -57.201-126.121 127.753  0.00 97.00      PROA   
ATOM   3359  C   LYS P 214     -50.457-123.473 129.445  0.00 97.00      PROA   
ATOM   3360  O   LYS P 214     -49.632-124.329 129.132  0.00 97.00      PROA   
ATOM   3361  N   THR P 215     -50.508-122.954 130.694  0.00 97.00      PROA   
ATOM   3362  HN  THR P 215     -51.136-122.208 130.906  0.00 97.00      PROA   
ATOM   3363  CA  THR P 215     -49.798-123.449 131.856  0.00 97.00      PROA   
ATOM   3364  HA  THR P 215     -48.745-123.486 131.611  0.00 97.00      PROA   
ATOM   3365  CB  THR P 215     -50.005-122.544 133.069  0.00 97.00      PROA   
ATOM   3366  HB  THR P 215     -49.676-123.031 134.017  0.00 97.00      PROA   
ATOM   3367  OG1 THR P 215     -51.374-122.166 133.189  0.00 97.00      PROA   
ATOM   3368  HG1 THR P 215     -51.859-122.976 133.358  0.00 97.00      PROA   
ATOM   3369  CG2 THR P 215     -49.187-121.253 132.899  0.00 97.00      PROA   
ATOM   3370 HG21 THR P 215     -49.445-120.744 131.947  0.00 97.00      PROA   
ATOM   3371 HG22 THR P 215     -48.101-121.473 132.911  0.00 97.00      PROA   
ATOM   3372 HG23 THR P 215     -49.415-120.556 133.736  0.00 97.00      PROA   
ATOM   3373  C   THR P 215     -50.220-124.848 132.265  0.00 97.00      PROA   
ATOM   3374  O   THR P 215     -51.406-125.166 132.307  0.00 97.00      PROA   
ATOM   3375  N   LEU P 216     -49.238-125.691 132.655  0.00 97.00      PROA   
ATOM   3376  HN  LEU P 216     -48.277-125.464 132.514  0.00 97.00      PROA   
ATOM   3377  CA  LEU P 216     -49.485-126.893 133.427  0.00 97.00      PROA   
ATOM   3378  HA  LEU P 216     -50.494-127.231 133.243  0.00 97.00      PROA   
ATOM   3379  CB  LEU P 216     -48.505-128.033 133.056  0.00 97.00      PROA   
ATOM   3380  HB1 LEU P 216     -48.677-128.922 133.699  0.00 97.00      PROA   
ATOM   3381  HB2 LEU P 216     -47.464-127.685 133.226  0.00 97.00      PROA   
ATOM   3382  CG  LEU P 216     -48.629-128.499 131.584  0.00 97.00      PROA   
ATOM   3383  HG  LEU P 216     -48.403-127.634 130.917  0.00 97.00      PROA   
ATOM   3384  CD1 LEU P 216     -47.603-129.600 131.267  0.00 97.00      PROA   
ATOM   3385 HD11 LEU P 216     -47.797-130.497 131.894  0.00 97.00      PROA   
ATOM   3386 HD12 LEU P 216     -46.575-129.238 131.468  0.00 97.00      PROA   
ATOM   3387 HD13 LEU P 216     -47.676-129.896 130.200  0.00 97.00      PROA   
ATOM   3388  CD2 LEU P 216     -50.049-128.993 131.250  0.00 97.00      PROA   
ATOM   3389 HD21 LEU P 216     -50.793-128.177 131.355  0.00 97.00      PROA   
ATOM   3390 HD22 LEU P 216     -50.331-129.831 131.923  0.00 97.00      PROA   
ATOM   3391 HD23 LEU P 216     -50.085-129.359 130.206  0.00 97.00      PROA   
ATOM   3392  C   LEU P 216     -49.417-126.540 134.902  0.00 97.00      PROA   
ATOM   3393  O   LEU P 216     -49.193-125.384 135.253  0.00 97.00      PROA   
ATOM   3394  N   ARG P 217     -49.659-127.518 135.814  0.00 97.00      PROA   
ATOM   3395  HN  ARG P 217     -49.870-128.446 135.514  0.00 97.00      PROA   
ATOM   3396  CA  ARG P 217     -49.643-127.292 137.253  0.00 97.00      PROA   
ATOM   3397  HA  ARG P 217     -50.204-126.385 137.443  0.00 97.00      PROA   
ATOM   3398  CB  ARG P 217     -50.315-128.430 138.068  0.00 97.00      PROA   
ATOM   3399  HB1 ARG P 217     -50.166-128.232 139.155  0.00 97.00      PROA   
ATOM   3400  HB2 ARG P 217     -49.812-129.391 137.825  0.00 97.00      PROA   
ATOM   3401  CG  ARG P 217     -51.834-128.581 137.861  0.00 97.00      PROA   
ATOM   3402  HG1 ARG P 217     -52.051-128.779 136.789  0.00 97.00      PROA   
ATOM   3403  HG2 ARG P 217     -52.329-127.623 138.137  0.00 97.00      PROA   
ATOM   3404  CD  ARG P 217     -52.405-129.731 138.708  0.00 97.00      PROA   
ATOM   3405  HD1 ARG P 217     -52.149-129.617 139.785  0.00 97.00      PROA   
ATOM   3406  HD2 ARG P 217     -51.990-130.700 138.355  0.00 97.00      PROA   
ATOM   3407  NE  ARG P 217     -53.891-129.790 138.527  0.00 97.00      PROA   
ATOM   3408  HE  ARG P 217     -54.271-130.413 137.851  0.00 97.00      PROA   
ATOM   3409  CZ  ARG P 217     -54.775-129.084 139.265  0.00 97.00      PROA   
ATOM   3410  NH1 ARG P 217     -54.397-128.191 140.191  0.00 97.00      PROA   
ATOM   3411 HH11 ARG P 217     -53.427-128.002 140.301  0.00 97.00      PROA   
ATOM   3412 HH12 ARG P 217     -55.096-127.697 140.703  0.00 97.00      PROA   
ATOM   3413  NH2 ARG P 217     -56.091-129.286 139.066  0.00 97.00      PROA   
ATOM   3414 HH21 ARG P 217     -56.383-129.949 138.384  0.00 97.00      PROA   
ATOM   3415 HH22 ARG P 217     -56.747-128.790 139.629  0.00 97.00      PROA   
ATOM   3416  C   ARG P 217     -48.251-127.060 137.826  0.00 97.00      PROA   
ATOM   3417  O   ARG P 217     -47.673-127.923 138.485  0.00 97.00      PROA   
ATOM   3418  N   GLY P 218     -47.702-125.847 137.591  0.00 97.00      PROA   
ATOM   3419  HN  GLY P 218     -48.174-125.248 136.945  0.00 97.00      PROA   
ATOM   3420  CA  GLY P 218     -46.510-125.299 138.209  0.00 97.00      PROA   
ATOM   3421  HA1 GLY P 218     -46.403-124.292 137.834  0.00 97.00      PROA   
ATOM   3422  HA2 GLY P 218     -45.679-125.940 137.953  0.00 97.00      PROA   
ATOM   3423  C   GLY P 218     -46.575-125.188 139.706  0.00 97.00      PROA   
ATOM   3424  O   GLY P 218     -47.647-125.236 140.307  0.00 97.00      PROA   
ATOM   3425  N   ARG P 219     -45.389-124.984 140.319  0.00 97.00      PROA   
ATOM   3426  HN  ARG P 219     -44.550-124.937 139.781  0.00 97.00      PROA   
ATOM   3427  CA  ARG P 219     -45.203-124.812 141.739  0.00 97.00      PROA   
ATOM   3428  HA  ARG P 219     -45.608-123.843 141.995  0.00 97.00      PROA   
ATOM   3429  CB  ARG P 219     -45.868-125.911 142.644  0.00 97.00      PROA   
ATOM   3430  HB1 ARG P 219     -46.969-125.775 142.567  0.00 97.00      PROA   
ATOM   3431  HB2 ARG P 219     -45.628-125.729 143.710  0.00 97.00      PROA   
ATOM   3432  CG  ARG P 219     -45.585-127.381 142.254  0.00 97.00      PROA   
ATOM   3433  HG1 ARG P 219     -44.490-127.573 142.240  0.00 97.00      PROA   
ATOM   3434  HG2 ARG P 219     -45.964-127.546 141.223  0.00 97.00      PROA   
ATOM   3435  CD  ARG P 219     -46.258-128.433 143.151  0.00 97.00      PROA   
ATOM   3436  HD1 ARG P 219     -46.171-129.438 142.673  0.00 97.00      PROA   
ATOM   3437  HD2 ARG P 219     -47.327-128.187 143.324  0.00 97.00      PROA   
ATOM   3438  NE  ARG P 219     -45.517-128.434 144.451  0.00 97.00      PROA   
ATOM   3439  HE  ARG P 219     -44.838-127.718 144.623  0.00 97.00      PROA   
ATOM   3440  CZ  ARG P 219     -45.399-129.500 145.261  0.00 97.00      PROA   
ATOM   3441  NH1 ARG P 219     -46.349-130.432 145.295  0.00 97.00      PROA   
ATOM   3442 HH11 ARG P 219     -47.188-130.169 144.837  0.00 97.00      PROA   
ATOM   3443 HH12 ARG P 219     -46.320-131.096 146.037  0.00 97.00      PROA   
ATOM   3444  NH2 ARG P 219     -44.327-129.597 146.063  0.00 97.00      PROA   
ATOM   3445 HH21 ARG P 219     -44.079-130.476 146.451  0.00 97.00      PROA   
ATOM   3446 HH22 ARG P 219     -43.631-128.874 146.003  0.00 97.00      PROA   
ATOM   3447  C   ARG P 219     -43.703-124.718 141.898  0.00 97.00      PROA   
ATOM   3448  O   ARG P 219     -43.024-124.081 141.096  0.00 97.00      PROA   
ATOM   3449  N   ASP P 220     -43.143-125.381 142.924  0.00 97.00      PROA   
ATOM   3450  HN  ASP P 220     -43.717-125.783 143.638  0.00 97.00      PROA   
ATOM   3451  CA  ASP P 220     -41.756-125.726 143.115  0.00 97.00      PROA   
ATOM   3452  HA  ASP P 220     -41.134-124.890 142.821  0.00 97.00      PROA   
ATOM   3453  CB  ASP P 220     -41.518-126.035 144.631  0.00 97.00      PROA   
ATOM   3454  HB1 ASP P 220     -41.583-125.069 145.180  0.00 97.00      PROA   
ATOM   3455  HB2 ASP P 220     -40.510-126.451 144.816  0.00 97.00      PROA   
ATOM   3456  CG  ASP P 220     -42.584-126.935 145.273  0.00 97.00      PROA   
ATOM   3457  OD1 ASP P 220     -42.197-127.964 145.879  0.00 97.00      PROA   
ATOM   3458  OD2 ASP P 220     -43.784-126.563 145.244  0.00 97.00      PROA   
ATOM   3459  C   ASP P 220     -41.410-126.926 142.222  0.00 97.00      PROA   
ATOM   3460  O   ASP P 220     -40.989-127.987 142.681  0.00 97.00      PROA   
ATOM   3461  N   THR P 221     -41.610-126.789 140.889  0.00 97.00      PROA   
ATOM   3462  HN  THR P 221     -41.957-125.929 140.517  0.00 97.00      PROA   
ATOM   3463  CA  THR P 221     -41.546-127.905 139.958  0.00 97.00      PROA   
ATOM   3464  HA  THR P 221     -41.974-128.741 140.493  0.00 97.00      PROA   
ATOM   3465  CB  THR P 221     -42.444-127.739 138.730  0.00 97.00      PROA   
ATOM   3466  HB  THR P 221     -42.106-128.359 137.866  0.00 97.00      PROA   
ATOM   3467  OG1 THR P 221     -42.540-126.378 138.332  0.00 97.00      PROA   
ATOM   3468  HG1 THR P 221     -41.676-126.154 137.971  0.00 97.00      PROA   
ATOM   3469  CG2 THR P 221     -43.866-128.178 139.109  0.00 97.00      PROA   
ATOM   3470 HG21 THR P 221     -44.249-127.529 139.920  0.00 97.00      PROA   
ATOM   3471 HG22 THR P 221     -43.880-129.230 139.459  0.00 97.00      PROA   
ATOM   3472 HG23 THR P 221     -44.547-128.078 138.237  0.00 97.00      PROA   
ATOM   3473  C   THR P 221     -40.152-128.378 139.563  0.00 97.00      PROA   
ATOM   3474  O   THR P 221     -39.227-127.609 139.310  0.00 97.00      PROA   
ATOM   3475  N   SER P 222     -40.004-129.721 139.494  0.00 97.00      PROA   
ATOM   3476  HN  SER P 222     -40.746-130.313 139.799  0.00 97.00      PROA   
ATOM   3477  CA  SER P 222     -38.815-130.435 139.068  0.00 97.00      PROA   
ATOM   3478  HA  SER P 222     -37.952-129.920 139.468  0.00 97.00      PROA   
ATOM   3479  CB  SER P 222     -38.840-131.894 139.584  0.00 97.00      PROA   
ATOM   3480  HB1 SER P 222     -37.865-132.401 139.423  0.00 97.00      PROA   
ATOM   3481  HB2 SER P 222     -39.628-132.468 139.046  0.00 97.00      PROA   
ATOM   3482  OG  SER P 222     -39.167-131.928 140.972  0.00 97.00      PROA   
ATOM   3483  HG1 SER P 222     -38.671-131.226 141.402  0.00 97.00      PROA   
ATOM   3484  C   SER P 222     -38.706-130.462 137.551  0.00 97.00      PROA   
ATOM   3485  O   SER P 222     -39.602-130.010 136.843  0.00 97.00      PROA   
ATOM   3486  N   SER P 223     -37.577-130.992 137.017  0.00 97.00      PROA   
ATOM   3487  HN  SER P 223     -36.834-131.313 137.603  0.00 97.00      PROA   
ATOM   3488  CA  SER P 223     -37.208-130.997 135.610  0.00 97.00      PROA   
ATOM   3489  HA  SER P 223     -37.090-129.975 135.299  0.00 97.00      PROA   
ATOM   3490  CB  SER P 223     -35.863-131.735 135.421  0.00 97.00      PROA   
ATOM   3491  HB1 SER P 223     -35.480-131.601 134.386  0.00 97.00      PROA   
ATOM   3492  HB2 SER P 223     -35.991-132.823 135.611  0.00 97.00      PROA   
ATOM   3493  OG  SER P 223     -34.894-131.244 136.341  0.00 97.00      PROA   
ATOM   3494  HG1 SER P 223     -34.658-130.359 136.049  0.00 97.00      PROA   
ATOM   3495  C   SER P 223     -38.196-131.624 134.649  0.00 97.00      PROA   
ATOM   3496  O   SER P 223     -38.389-131.110 133.549  0.00 97.00      PROA   
ATOM   3497  N   GLU P 224     -38.834-132.747 135.038  0.00 97.00      PROA   
ATOM   3498  HN  GLU P 224     -38.718-133.099 135.962  0.00 97.00      PROA   
ATOM   3499  CA  GLU P 224     -39.666-133.539 134.160  0.00 97.00      PROA   
ATOM   3500  HA  GLU P 224     -39.798-133.025 133.216  0.00 97.00      PROA   
ATOM   3501  CB  GLU P 224     -39.066-134.939 133.850  0.00 97.00      PROA   
ATOM   3502  HB1 GLU P 224     -39.865-135.561 133.385  0.00 97.00      PROA   
ATOM   3503  HB2 GLU P 224     -38.769-135.448 134.792  0.00 97.00      PROA   
ATOM   3504  CG  GLU P 224     -37.866-134.916 132.875  0.00 97.00      PROA   
ATOM   3505  HG1 GLU P 224     -36.906-134.785 133.413  0.00 97.00      PROA   
ATOM   3506  HG2 GLU P 224     -37.979-134.090 132.140  0.00 97.00      PROA   
ATOM   3507  CD  GLU P 224     -37.836-136.217 132.081  0.00 97.00      PROA   
ATOM   3508  OE1 GLU P 224     -38.813-136.442 131.321  0.00 97.00      PROA   
ATOM   3509  OE2 GLU P 224     -36.866-137.001 132.234  0.00 97.00      PROA   
ATOM   3510  C   GLU P 224     -41.049-133.723 134.745  0.00 97.00      PROA   
ATOM   3511  O   GLU P 224     -41.298-133.493 135.928  0.00 97.00      PROA   
ATOM   3512  N   TYR P 225     -41.984-134.168 133.877  0.00 97.00      PROA   
ATOM   3513  HN  TYR P 225     -41.730-134.354 132.932  0.00 97.00      PROA   
ATOM   3514  CA  TYR P 225     -43.337-134.546 134.213  0.00 97.00      PROA   
ATOM   3515  HA  TYR P 225     -43.441-134.613 135.287  0.00 97.00      PROA   
ATOM   3516  CB  TYR P 225     -44.393-133.550 133.620  0.00 97.00      PROA   
ATOM   3517  HB1 TYR P 225     -44.130-132.518 133.941  0.00 97.00      PROA   
ATOM   3518  HB2 TYR P 225     -45.397-133.788 134.031  0.00 97.00      PROA   
ATOM   3519  CG  TYR P 225     -44.479-133.558 132.103  0.00 97.00      PROA   
ATOM   3520  CD1 TYR P 225     -45.537-134.218 131.447  0.00 97.00      PROA   
ATOM   3521  HD1 TYR P 225     -46.292-134.728 132.028  0.00 97.00      PROA   
ATOM   3522  CE1 TYR P 225     -45.607-134.244 130.048  0.00 97.00      PROA   
ATOM   3523  HE1 TYR P 225     -46.419-134.762 129.559  0.00 97.00      PROA   
ATOM   3524  CZ  TYR P 225     -44.612-133.620 129.286  0.00 97.00      PROA   
ATOM   3525  OH  TYR P 225     -44.648-133.683 127.877  0.00 97.00      PROA   
ATOM   3526  HH  TYR P 225     -45.486-134.074 127.618  0.00 97.00      PROA   
ATOM   3527  CD2 TYR P 225     -43.513-132.896 131.323  0.00 97.00      PROA   
ATOM   3528  HD2 TYR P 225     -42.701-132.371 131.803  0.00 97.00      PROA   
ATOM   3529  CE2 TYR P 225     -43.570-132.939 129.925  0.00 97.00      PROA   
ATOM   3530  HE2 TYR P 225     -42.803-132.459 129.337  0.00 97.00      PROA   
ATOM   3531  C   TYR P 225     -43.453-135.937 133.616  0.00 97.00      PROA   
ATOM   3532  O   TYR P 225     -42.646-136.303 132.762  0.00 97.00      PROA   
ATOM   3533  N   GLN P 226     -44.438-136.768 134.043  0.00 97.00      PROA   
ATOM   3534  HN  GLN P 226     -45.090-136.503 134.750  0.00 97.00      PROA   
ATOM   3535  CA  GLN P 226     -44.613-138.082 133.445  0.00 97.00      PROA   
ATOM   3536  HA  GLN P 226     -44.121-138.058 132.486  0.00 97.00      PROA   
ATOM   3537  CB  GLN P 226     -43.992-139.261 134.253  0.00 97.00      PROA   
ATOM   3538  HB1 GLN P 226     -44.541-140.208 134.051  0.00 97.00      PROA   
ATOM   3539  HB2 GLN P 226     -44.104-139.051 135.340  0.00 97.00      PROA   
ATOM   3540  CG  GLN P 226     -42.503-139.538 133.930  0.00 97.00      PROA   
ATOM   3541  HG1 GLN P 226     -42.160-140.460 134.443  0.00 97.00      PROA   
ATOM   3542  HG2 GLN P 226     -41.889-138.681 134.281  0.00 97.00      PROA   
ATOM   3543  CD  GLN P 226     -42.305-139.727 132.419  0.00 97.00      PROA   
ATOM   3544  OE1 GLN P 226     -43.173-140.273 131.727  0.00 97.00      PROA   
ATOM   3545  NE2 GLN P 226     -41.158-139.223 131.887  0.00 97.00      PROA   
ATOM   3546 HE21 GLN P 226     -41.126-139.112 130.893  0.00 97.00      PROA   
ATOM   3547 HE22 GLN P 226     -40.499-138.736 132.455  0.00 97.00      PROA   
ATOM   3548  C   GLN P 226     -46.029-138.361 133.030  0.00 97.00      PROA   
ATOM   3549  O   GLN P 226     -46.984-137.769 133.527  0.00 97.00      PROA   
ATOM   3550  N   ILE P 227     -46.160-139.263 132.026  0.00 97.00      PROA   
ATOM   3551  HN  ILE P 227     -45.357-139.758 131.698  0.00 97.00      PROA   
ATOM   3552  CA  ILE P 227     -47.369-139.427 131.250  0.00 97.00      PROA   
ATOM   3553  HA  ILE P 227     -48.139-138.790 131.661  0.00 97.00      PROA   
ATOM   3554  CB  ILE P 227     -47.191-139.065 129.772  0.00 97.00      PROA   
ATOM   3555  HB  ILE P 227     -46.790-139.930 129.196  0.00 97.00      PROA   
ATOM   3556  CG2 ILE P 227     -48.585-138.693 129.221  0.00 97.00      PROA   
ATOM   3557 HG21 ILE P 227     -48.980-137.795 129.741  0.00 97.00      PROA   
ATOM   3558 HG22 ILE P 227     -49.307-139.522 129.356  0.00 97.00      PROA   
ATOM   3559 HG23 ILE P 227     -48.530-138.459 128.141  0.00 97.00      PROA   
ATOM   3560  CG1 ILE P 227     -46.176-137.904 129.572  0.00 97.00      PROA   
ATOM   3561 HG11 ILE P 227     -45.178-138.196 129.966  0.00 97.00      PROA   
ATOM   3562 HG12 ILE P 227     -46.528-137.022 130.149  0.00 97.00      PROA   
ATOM   3563  CD  ILE P 227     -45.979-137.514 128.101  0.00 97.00      PROA   
ATOM   3564  HD1 ILE P 227     -46.890-137.030 127.691  0.00 97.00      PROA   
ATOM   3565  HD2 ILE P 227     -45.754-138.416 127.492  0.00 97.00      PROA   
ATOM   3566  HD3 ILE P 227     -45.132-136.803 128.000  0.00 97.00      PROA   
ATOM   3567  C   ILE P 227     -47.819-140.865 131.389  0.00 97.00      PROA   
ATOM   3568  O   ILE P 227     -47.059-141.801 131.161  0.00 97.00      PROA   
ATOM   3569  N   LEU P 228     -49.090-141.075 131.792  0.00 97.00      PROA   
ATOM   3570  HN  LEU P 228     -49.699-140.304 131.958  0.00 97.00      PROA   
ATOM   3571  CA  LEU P 228     -49.595-142.366 132.217  0.00 97.00      PROA   
ATOM   3572  HA  LEU P 228     -48.772-143.001 132.516  0.00 97.00      PROA   
ATOM   3573  CB  LEU P 228     -50.548-142.191 133.432  0.00 97.00      PROA   
ATOM   3574  HB1 LEU P 228     -51.001-143.179 133.672  0.00 97.00      PROA   
ATOM   3575  HB2 LEU P 228     -51.374-141.495 133.170  0.00 97.00      PROA   
ATOM   3576  CG  LEU P 228     -49.876-141.688 134.744  0.00 97.00      PROA   
ATOM   3577  HG  LEU P 228     -48.933-142.266 134.883  0.00 97.00      PROA   
ATOM   3578  CD1 LEU P 228     -49.522-140.185 134.764  0.00 97.00      PROA   
ATOM   3579 HD11 LEU P 228     -50.417-139.576 134.517  0.00 97.00      PROA   
ATOM   3580 HD12 LEU P 228     -48.712-139.944 134.049  0.00 97.00      PROA   
ATOM   3581 HD13 LEU P 228     -49.169-139.891 135.775  0.00 97.00      PROA   
ATOM   3582  CD2 LEU P 228     -50.780-141.991 135.954  0.00 97.00      PROA   
ATOM   3583 HD21 LEU P 228     -51.005-143.075 136.012  0.00 97.00      PROA   
ATOM   3584 HD22 LEU P 228     -51.734-141.430 135.863  0.00 97.00      PROA   
ATOM   3585 HD23 LEU P 228     -50.278-141.681 136.895  0.00 97.00      PROA   
ATOM   3586  C   LEU P 228     -50.314-143.068 131.076  0.00 97.00      PROA   
ATOM   3587  O   LEU P 228     -50.951-144.101 131.273  0.00 97.00      PROA   
ATOM   3588  N   THR P 229     -50.184-142.493 129.861  0.00 97.00      PROA   
ATOM   3589  HN  THR P 229     -49.577-141.706 129.819  0.00 97.00      PROA   
ATOM   3590  CA  THR P 229     -50.838-142.819 128.605  0.00 97.00      PROA   
ATOM   3591  HA  THR P 229     -50.223-143.523 128.065  0.00 97.00      PROA   
ATOM   3592  CB  THR P 229     -52.295-143.322 128.682  0.00 97.00      PROA   
ATOM   3593  HB  THR P 229     -52.834-142.749 129.470  0.00 97.00      PROA   
ATOM   3594  OG1 THR P 229     -52.317-144.701 129.019  0.00 97.00      PROA   
ATOM   3595  HG1 THR P 229     -51.857-144.761 129.861  0.00 97.00      PROA   
ATOM   3596  CG2 THR P 229     -53.102-143.208 127.366  0.00 97.00      PROA   
ATOM   3597 HG21 THR P 229     -52.630-143.788 126.551  0.00 97.00      PROA   
ATOM   3598 HG22 THR P 229     -53.215-142.161 127.033  0.00 97.00      PROA   
ATOM   3599 HG23 THR P 229     -54.123-143.620 127.524  0.00 97.00      PROA   
ATOM   3600  C   THR P 229     -50.804-141.496 127.894  0.00 97.00      PROA   
ATOM   3601  O   THR P 229     -51.649-140.645 128.160  0.00 97.00      PROA   
ATOM   3602  N   ALA P 230     -49.814-141.238 127.000  0.00 97.00      PROA   
ATOM   3603  HN  ALA P 230     -49.047-141.858 126.844  0.00 97.00      PROA   
ATOM   3604  CA  ALA P 230     -49.847-140.048 126.167  0.00 97.00      PROA   
ATOM   3605  HA  ALA P 230     -50.053-139.210 126.815  0.00 97.00      PROA   
ATOM   3606  CB  ALA P 230     -48.515-139.779 125.445  0.00 97.00      PROA   
ATOM   3607  HB1 ALA P 230     -48.263-140.611 124.754  0.00 97.00      PROA   
ATOM   3608  HB2 ALA P 230     -47.699-139.677 126.193  0.00 97.00      PROA   
ATOM   3609  HB3 ALA P 230     -48.565-138.830 124.871  0.00 97.00      PROA   
ATOM   3610  C   ALA P 230     -50.976-140.125 125.163  0.00 97.00      PROA   
ATOM   3611  O   ALA P 230     -51.259-141.190 124.642  0.00 97.00      PROA   
ATOM   3612  N   ARG P 231     -51.669-139.002 124.896  0.00 97.00      PROA   
ATOM   3613  HN  ARG P 231     -51.416-138.154 125.360  0.00 97.00      PROA   
ATOM   3614  CA  ARG P 231     -52.948-138.997 124.219  0.00 97.00      PROA   
ATOM   3615  HA  ARG P 231     -53.188-139.994 123.883  0.00 97.00      PROA   
ATOM   3616  CB  ARG P 231     -54.071-138.552 125.192  0.00 97.00      PROA   
ATOM   3617  HB1 ARG P 231     -55.001-138.384 124.618  0.00 97.00      PROA   
ATOM   3618  HB2 ARG P 231     -53.801-137.586 125.668  0.00 97.00      PROA   
ATOM   3619  CG  ARG P 231     -54.357-139.598 126.288  0.00 97.00      PROA   
ATOM   3620  HG1 ARG P 231     -53.587-139.475 127.079  0.00 97.00      PROA   
ATOM   3621  HG2 ARG P 231     -54.213-140.608 125.852  0.00 97.00      PROA   
ATOM   3622  CD  ARG P 231     -55.748-139.513 126.959  0.00 97.00      PROA   
ATOM   3623  HD1 ARG P 231     -55.859-138.511 127.428  0.00 97.00      PROA   
ATOM   3624  HD2 ARG P 231     -55.871-140.295 127.735  0.00 97.00      PROA   
ATOM   3625  NE  ARG P 231     -56.861-139.641 125.964  0.00 97.00      PROA   
ATOM   3626  HE  ARG P 231     -57.339-138.787 125.747  0.00 97.00      PROA   
ATOM   3627  CZ  ARG P 231     -56.806-140.485 124.920  0.00 97.00      PROA   
ATOM   3628  NH1 ARG P 231     -56.442-141.759 125.040  0.00 97.00      PROA   
ATOM   3629 HH11 ARG P 231     -56.230-142.116 125.939  0.00 97.00      PROA   
ATOM   3630 HH12 ARG P 231     -56.338-142.273 124.184  0.00 97.00      PROA   
ATOM   3631  NH2 ARG P 231     -57.034-140.007 123.688  0.00 97.00      PROA   
ATOM   3632 HH21 ARG P 231     -57.142-139.013 123.623  0.00 97.00      PROA   
ATOM   3633 HH22 ARG P 231     -56.587-140.500 122.942  0.00 97.00      PROA   
ATOM   3634  C   ARG P 231     -53.001-138.121 122.989  0.00 97.00      PROA   
ATOM   3635  O   ARG P 231     -52.189-137.234 122.771  0.00 97.00      PROA   
ATOM   3636  N   ARG P 232     -54.027-138.341 122.145  0.00 97.00      PROA   
ATOM   3637  HN  ARG P 232     -54.572-139.176 122.246  0.00 97.00      PROA   
ATOM   3638  CA  ARG P 232     -54.420-137.481 121.045  0.00 97.00      PROA   
ATOM   3639  HA  ARG P 232     -53.644-137.537 120.297  0.00 97.00      PROA   
ATOM   3640  CB  ARG P 232     -55.750-138.029 120.474  0.00 97.00      PROA   
ATOM   3641  HB1 ARG P 232     -56.406-137.221 120.091  0.00 97.00      PROA   
ATOM   3642  HB2 ARG P 232     -56.302-138.502 121.318  0.00 97.00      PROA   
ATOM   3643  CG  ARG P 232     -55.523-139.093 119.384  0.00 97.00      PROA   
ATOM   3644  HG1 ARG P 232     -56.326-139.863 119.443  0.00 97.00      PROA   
ATOM   3645  HG2 ARG P 232     -54.571-139.616 119.608  0.00 97.00      PROA   
ATOM   3646  CD  ARG P 232     -55.471-138.492 117.975  0.00 97.00      PROA   
ATOM   3647  HD1 ARG P 232     -55.148-139.234 117.217  0.00 97.00      PROA   
ATOM   3648  HD2 ARG P 232     -54.788-137.615 117.947  0.00 97.00      PROA   
ATOM   3649  NE  ARG P 232     -56.889-138.125 117.672  0.00 97.00      PROA   
ATOM   3650  HE  ARG P 232     -57.583-138.781 117.956  0.00 97.00      PROA   
ATOM   3651  CZ  ARG P 232     -57.331-136.876 117.420  0.00 97.00      PROA   
ATOM   3652  NH1 ARG P 232     -56.516-135.869 117.075  0.00 97.00      PROA   
ATOM   3653 HH11 ARG P 232     -55.537-136.037 117.034  0.00 97.00      PROA   
ATOM   3654 HH12 ARG P 232     -56.900-134.962 116.925  0.00 97.00      PROA   
ATOM   3655  NH2 ARG P 232     -58.647-136.634 117.563  0.00 97.00      PROA   
ATOM   3656 HH21 ARG P 232     -59.226-137.356 117.934  0.00 97.00      PROA   
ATOM   3657 HH22 ARG P 232     -58.979-135.701 117.454  0.00 97.00      PROA   
ATOM   3658  C   ARG P 232     -54.581-136.003 121.373  0.00 97.00      PROA   
ATOM   3659  O   ARG P 232     -54.152-135.139 120.616  0.00 97.00      PROA   
ATOM   3660  N   GLU P 233     -55.182-135.687 122.528  0.00 97.00      PROA   
ATOM   3661  HN  GLU P 233     -55.655-136.403 123.041  0.00 97.00      PROA   
ATOM   3662  CA  GLU P 233     -55.351-134.370 123.090  0.00 97.00      PROA   
ATOM   3663  HA  GLU P 233     -55.632-133.706 122.285  0.00 97.00      PROA   
ATOM   3664  CB  GLU P 233     -56.529-134.388 124.105  0.00 97.00      PROA   
ATOM   3665  HB1 GLU P 233     -57.485-134.426 123.536  0.00 97.00      PROA   
ATOM   3666  HB2 GLU P 233     -56.527-133.430 124.668  0.00 97.00      PROA   
ATOM   3667  CG  GLU P 233     -56.499-135.559 125.123  0.00 97.00      PROA   
ATOM   3668  HG1 GLU P 233     -56.964-135.209 126.071  0.00 97.00      PROA   
ATOM   3669  HG2 GLU P 233     -55.453-135.847 125.348  0.00 97.00      PROA   
ATOM   3670  CD  GLU P 233     -57.283-136.801 124.682  0.00 97.00      PROA   
ATOM   3671  OE1 GLU P 233     -57.046-137.312 123.562  0.00 97.00      PROA   
ATOM   3672  OE2 GLU P 233     -58.122-137.282 125.488  0.00 97.00      PROA   
ATOM   3673  C   GLU P 233     -54.074-133.767 123.667  0.00 97.00      PROA   
ATOM   3674  O   GLU P 233     -53.992-132.554 123.860  0.00 97.00      PROA   
ATOM   3675  N   ASP P 234     -53.019-134.587 123.893  0.00 97.00      PROA   
ATOM   3676  HN  ASP P 234     -53.122-135.577 123.836  0.00 97.00      PROA   
ATOM   3677  CA  ASP P 234     -51.687-134.138 124.260  0.00 97.00      PROA   
ATOM   3678  HA  ASP P 234     -51.783-133.357 125.002  0.00 97.00      PROA   
ATOM   3679  CB  ASP P 234     -50.811-135.286 124.850  0.00 97.00      PROA   
ATOM   3680  HB1 ASP P 234     -49.825-134.892 125.165  0.00 97.00      PROA   
ATOM   3681  HB2 ASP P 234     -50.622-136.059 124.079  0.00 97.00      PROA   
ATOM   3682  CG  ASP P 234     -51.397-135.989 126.076  0.00 97.00      PROA   
ATOM   3683  OD1 ASP P 234     -52.477-135.600 126.587  0.00 97.00      PROA   
ATOM   3684  OD2 ASP P 234     -50.719-136.948 126.531  0.00 97.00      PROA   
ATOM   3685  C   ASP P 234     -50.927-133.579 123.052  0.00 97.00      PROA   
ATOM   3686  O   ASP P 234     -49.888-132.942 123.207  0.00 97.00      PROA   
ATOM   3687  N   SER P 235     -51.411-133.818 121.807  0.00 97.00      PROA   
ATOM   3688  HN  SER P 235     -52.272-134.312 121.713  0.00 97.00      PROA   
ATOM   3689  CA  SER P 235     -50.716-133.458 120.572  0.00 97.00      PROA   
ATOM   3690  HA  SER P 235     -49.743-133.927 120.634  0.00 97.00      PROA   
ATOM   3691  CB  SER P 235     -51.414-133.994 119.280  0.00 97.00      PROA   
ATOM   3692  HB1 SER P 235     -51.662-135.065 119.434  0.00 97.00      PROA   
ATOM   3693  HB2 SER P 235     -50.721-133.922 118.416  0.00 97.00      PROA   
ATOM   3694  OG  SER P 235     -52.627-133.318 118.947  0.00 97.00      PROA   
ATOM   3695  HG1 SER P 235     -52.514-132.414 119.262  0.00 97.00      PROA   
ATOM   3696  C   SER P 235     -50.492-131.959 120.399  0.00 97.00      PROA   
ATOM   3697  O   SER P 235     -51.429-131.196 120.168  0.00 97.00      PROA   
ATOM   3698  N   GLY P 236     -49.233-131.479 120.482  0.00 97.00      PROA   
ATOM   3699  HN  GLY P 236     -48.449-132.058 120.694  0.00 97.00      PROA   
ATOM   3700  CA  GLY P 236     -49.032-130.056 120.304  0.00 97.00      PROA   
ATOM   3701  HA1 GLY P 236     -49.644-129.537 121.029  0.00 97.00      PROA   
ATOM   3702  HA2 GLY P 236     -49.268-129.808 119.278  0.00 97.00      PROA   
ATOM   3703  C   GLY P 236     -47.620-129.647 120.536  0.00 97.00      PROA   
ATOM   3704  O   GLY P 236     -46.681-130.352 120.188  0.00 97.00      PROA   
ATOM   3705  N   LEU P 237     -47.449-128.446 121.124  0.00 97.00      PROA   
ATOM   3706  HN  LEU P 237     -48.229-127.916 121.443  0.00 97.00      PROA   
ATOM   3707  CA  LEU P 237     -46.174-127.798 121.278  0.00 97.00      PROA   
ATOM   3708  HA  LEU P 237     -45.398-128.379 120.800  0.00 97.00      PROA   
ATOM   3709  CB  LEU P 237     -46.188-126.375 120.678  0.00 97.00      PROA   
ATOM   3710  HB1 LEU P 237     -45.187-125.928 120.824  0.00 97.00      PROA   
ATOM   3711  HB2 LEU P 237     -46.928-125.745 121.220  0.00 97.00      PROA   
ATOM   3712  CG  LEU P 237     -46.487-126.269 119.164  0.00 97.00      PROA   
ATOM   3713  HG  LEU P 237     -47.491-126.705 118.957  0.00 97.00      PROA   
ATOM   3714  CD1 LEU P 237     -46.518-124.785 118.753  0.00 97.00      PROA   
ATOM   3715 HD11 LEU P 237     -45.537-124.314 118.977  0.00 97.00      PROA   
ATOM   3716 HD12 LEU P 237     -47.296-124.241 119.326  0.00 97.00      PROA   
ATOM   3717 HD13 LEU P 237     -46.726-124.678 117.668  0.00 97.00      PROA   
ATOM   3718  CD2 LEU P 237     -45.446-127.030 118.329  0.00 97.00      PROA   
ATOM   3719 HD21 LEU P 237     -45.476-128.109 118.570  0.00 97.00      PROA   
ATOM   3720 HD22 LEU P 237     -44.427-126.643 118.549  0.00 97.00      PROA   
ATOM   3721 HD23 LEU P 237     -45.643-126.909 117.243  0.00 97.00      PROA   
ATOM   3722  C   LEU P 237     -45.851-127.728 122.752  0.00 97.00      PROA   
ATOM   3723  O   LEU P 237     -46.720-127.484 123.582  0.00 97.00      PROA   
ATOM   3724  N   TYR P 238     -44.576-128.008 123.099  0.00 97.00      PROA   
ATOM   3725  HN  TYR P 238     -43.915-128.240 122.387  0.00 97.00      PROA   
ATOM   3726  CA  TYR P 238     -44.088-128.140 124.454  0.00 97.00      PROA   
ATOM   3727  HA  TYR P 238     -44.840-127.793 125.150  0.00 97.00      PROA   
ATOM   3728  CB  TYR P 238     -43.673-129.599 124.781  0.00 97.00      PROA   
ATOM   3729  HB1 TYR P 238     -43.096-129.659 125.729  0.00 97.00      PROA   
ATOM   3730  HB2 TYR P 238     -43.044-130.011 123.962  0.00 97.00      PROA   
ATOM   3731  CG  TYR P 238     -44.893-130.465 124.922  0.00 97.00      PROA   
ATOM   3732  CD1 TYR P 238     -45.551-130.988 123.793  0.00 97.00      PROA   
ATOM   3733  HD1 TYR P 238     -45.184-130.754 122.804  0.00 97.00      PROA   
ATOM   3734  CE1 TYR P 238     -46.675-131.809 123.940  0.00 97.00      PROA   
ATOM   3735  HE1 TYR P 238     -47.174-132.203 123.067  0.00 97.00      PROA   
ATOM   3736  CZ  TYR P 238     -47.129-132.136 125.223  0.00 97.00      PROA   
ATOM   3737  OH  TYR P 238     -48.250-132.961 125.406  0.00 97.00      PROA   
ATOM   3738  HH  TYR P 238     -48.731-132.994 124.573  0.00 97.00      PROA   
ATOM   3739  CD2 TYR P 238     -45.364-130.802 126.202  0.00 97.00      PROA   
ATOM   3740  HD2 TYR P 238     -44.863-130.419 127.079  0.00 97.00      PROA   
ATOM   3741  CE2 TYR P 238     -46.475-131.638 126.351  0.00 97.00      PROA   
ATOM   3742  HE2 TYR P 238     -46.838-131.888 127.337  0.00 97.00      PROA   
ATOM   3743  C   TYR P 238     -42.861-127.288 124.655  0.00 97.00      PROA   
ATOM   3744  O   TYR P 238     -41.967-127.271 123.818  0.00 97.00      PROA   
ATOM   3745  N   TRP P 239     -42.763-126.578 125.801  0.00 97.00      PROA   
ATOM   3746  HN  TRP P 239     -43.504-126.549 126.466  0.00 97.00      PROA   
ATOM   3747  CA  TRP P 239     -41.559-125.839 126.119  0.00 97.00      PROA   
ATOM   3748  HA  TRP P 239     -40.715-126.332 125.654  0.00 97.00      PROA   
ATOM   3749  CB  TRP P 239     -41.583-124.366 125.615  0.00 97.00      PROA   
ATOM   3750  HB1 TRP P 239     -41.679-124.415 124.510  0.00 97.00      PROA   
ATOM   3751  HB2 TRP P 239     -40.605-123.880 125.817  0.00 97.00      PROA   
ATOM   3752  CG  TRP P 239     -42.685-123.481 126.113  0.00 97.00      PROA   
ATOM   3753  CD1 TRP P 239     -43.965-123.464 125.629  0.00 97.00      PROA   
ATOM   3754  HD1 TRP P 239     -44.330-124.135 124.872  0.00 97.00      PROA   
ATOM   3755  NE1 TRP P 239     -44.678-122.461 126.223  0.00 97.00      PROA   
ATOM   3756  HE1 TRP P 239     -45.589-122.194 125.990  0.00 97.00      PROA   
ATOM   3757  CE2 TRP P 239     -43.883-121.811 127.120  0.00 97.00      PROA   
ATOM   3758  CD2 TRP P 239     -42.608-122.425 127.082  0.00 97.00      PROA   
ATOM   3759  CE3 TRP P 239     -41.588-121.938 127.897  0.00 97.00      PROA   
ATOM   3760  HE3 TRP P 239     -40.603-122.380 127.883  0.00 97.00      PROA   
ATOM   3761  CZ3 TRP P 239     -41.873-120.877 128.759  0.00 97.00      PROA   
ATOM   3762  HZ3 TRP P 239     -41.113-120.519 129.435  0.00 97.00      PROA   
ATOM   3763  CZ2 TRP P 239     -44.160-120.748 127.966  0.00 97.00      PROA   
ATOM   3764  HZ2 TRP P 239     -45.144-120.306 128.004  0.00 97.00      PROA   
ATOM   3765  CH2 TRP P 239     -43.136-120.291 128.795  0.00 97.00      PROA   
ATOM   3766  HH2 TRP P 239     -43.331-119.493 129.499  0.00 97.00      PROA   
ATOM   3767  C   TRP P 239     -41.302-125.903 127.602  0.00 97.00      PROA   
ATOM   3768  O   TRP P 239     -42.192-126.184 128.401  0.00 97.00      PROA   
ATOM   3769  N   CYS P 240     -40.030-125.656 127.982  0.00 97.00      PROA   
ATOM   3770  HN  CYS P 240     -39.338-125.479 127.285  0.00 97.00      PROA   
ATOM   3771  CA  CYS P 240     -39.576-125.643 129.356  0.00 97.00      PROA   
ATOM   3772  HA  CYS P 240     -40.441-125.606 129.997  0.00 97.00      PROA   
ATOM   3773  CB  CYS P 240     -38.735-126.898 129.730  0.00 97.00      PROA   
ATOM   3774  HB1 CYS P 240     -39.439-127.759 129.723  0.00 97.00      PROA   
ATOM   3775  HB2 CYS P 240     -38.347-126.813 130.768  0.00 97.00      PROA   
ATOM   3776  SG  CYS P 240     -37.387-127.262 128.554  0.00 97.00      PROA   
ATOM   3777  C   CYS P 240     -38.790-124.380 129.632  0.00 97.00      PROA   
ATOM   3778  O   CYS P 240     -38.251-123.730 128.743  0.00 97.00      PROA   
ATOM   3779  N   GLU P 241     -38.737-123.974 130.914  0.00 97.00      PROA   
ATOM   3780  HN  GLU P 241     -39.207-124.485 131.628  0.00 97.00      PROA   
ATOM   3781  CA  GLU P 241     -38.133-122.728 131.324  0.00 97.00      PROA   
ATOM   3782  HA  GLU P 241     -37.651-122.251 130.481  0.00 97.00      PROA   
ATOM   3783  CB  GLU P 241     -39.224-121.757 131.825  0.00 97.00      PROA   
ATOM   3784  HB1 GLU P 241     -39.855-122.278 132.575  0.00 97.00      PROA   
ATOM   3785  HB2 GLU P 241     -39.865-121.565 130.934  0.00 97.00      PROA   
ATOM   3786  CG  GLU P 241     -38.726-120.430 132.430  0.00 97.00      PROA   
ATOM   3787  HG1 GLU P 241     -37.895-120.018 131.817  0.00 97.00      PROA   
ATOM   3788  HG2 GLU P 241     -38.369-120.583 133.470  0.00 97.00      PROA   
ATOM   3789  CD  GLU P 241     -39.824-119.378 132.449  0.00 97.00      PROA   
ATOM   3790  OE1 GLU P 241     -40.966-119.676 132.021  0.00 97.00      PROA   
ATOM   3791  OE2 GLU P 241     -39.506-118.229 132.851  0.00 97.00      PROA   
ATOM   3792  C   GLU P 241     -37.047-122.973 132.343  0.00 97.00      PROA   
ATOM   3793  O   GLU P 241     -37.150-123.870 133.178  0.00 97.00      PROA   
ATOM   3794  N   ALA P 242     -35.947-122.184 132.260  0.00 97.00      PROA   
ATOM   3795  HN  ALA P 242     -35.869-121.486 131.554  0.00 97.00      PROA   
ATOM   3796  CA  ALA P 242     -34.807-122.317 133.135  0.00 97.00      PROA   
ATOM   3797  HA  ALA P 242     -35.121-122.763 134.069  0.00 97.00      PROA   
ATOM   3798  CB  ALA P 242     -33.703-123.175 132.487  0.00 97.00      PROA   
ATOM   3799  HB1 ALA P 242     -33.364-122.719 131.533  0.00 97.00      PROA   
ATOM   3800  HB2 ALA P 242     -34.105-124.187 132.260  0.00 97.00      PROA   
ATOM   3801  HB3 ALA P 242     -32.832-123.292 133.165  0.00 97.00      PROA   
ATOM   3802  C   ALA P 242     -34.263-120.938 133.440  0.00 97.00      PROA   
ATOM   3803  O   ALA P 242     -34.250-120.053 132.588  0.00 97.00      PROA   
ATOM   3804  N   ALA P 243     -33.822-120.716 134.701  0.00 97.00      PROA   
ATOM   3805  HN  ALA P 243     -33.842-121.429 135.393  0.00 97.00      PROA   
ATOM   3806  CA  ALA P 243     -33.457-119.401 135.169  0.00 97.00      PROA   
ATOM   3807  HA  ALA P 243     -32.977-118.852 134.369  0.00 97.00      PROA   
ATOM   3808  CB  ALA P 243     -34.710-118.643 135.665  0.00 97.00      PROA   
ATOM   3809  HB1 ALA P 243     -35.201-119.202 136.491  0.00 97.00      PROA   
ATOM   3810  HB2 ALA P 243     -35.446-118.549 134.837  0.00 97.00      PROA   
ATOM   3811  HB3 ALA P 243     -34.461-117.624 136.024  0.00 97.00      PROA   
ATOM   3812  C   ALA P 243     -32.473-119.506 136.315  0.00 97.00      PROA   
ATOM   3813  O   ALA P 243     -32.294-120.558 136.925  0.00 97.00      PROA   
ATOM   3814  N   THR P 244     -31.800-118.375 136.631  0.00 97.00      PROA   
ATOM   3815  HN  THR P 244     -31.892-117.570 136.045  0.00 97.00      PROA   
ATOM   3816  CA  THR P 244     -31.125-118.118 137.894  0.00 97.00      PROA   
ATOM   3817  HA  THR P 244     -30.444-118.934 138.100  0.00 97.00      PROA   
ATOM   3818  CB  THR P 244     -30.362-116.805 137.867  0.00 97.00      PROA   
ATOM   3819  HB  THR P 244     -29.971-116.557 138.873  0.00 97.00      PROA   
ATOM   3820  OG1 THR P 244     -31.222-115.763 137.440  0.00 97.00      PROA   
ATOM   3821  HG1 THR P 244     -32.055-115.923 137.891  0.00 97.00      PROA   
ATOM   3822  CG2 THR P 244     -29.156-116.855 136.913  0.00 97.00      PROA   
ATOM   3823 HG21 THR P 244     -29.466-117.125 135.883  0.00 97.00      PROA   
ATOM   3824 HG22 THR P 244     -28.411-117.594 137.270  0.00 97.00      PROA   
ATOM   3825 HG23 THR P 244     -28.668-115.855 136.880  0.00 97.00      PROA   
ATOM   3826  C   THR P 244     -32.138-118.027 139.036  0.00 97.00      PROA   
ATOM   3827  O   THR P 244     -33.210-117.453 138.865  0.00 97.00      PROA   
ATOM   3828  N   GLU P 245     -31.780-118.543 140.235  0.00 97.00      PROA   
ATOM   3829  HN  GLU P 245     -30.869-118.933 140.348  0.00 97.00      PROA   
ATOM   3830  CA  GLU P 245     -32.578-118.639 141.454  0.00 97.00      PROA   
ATOM   3831  HA  GLU P 245     -33.429-119.281 141.277  0.00 97.00      PROA   
ATOM   3832  CB  GLU P 245     -31.589-119.253 142.489  0.00 97.00      PROA   
ATOM   3833  HB1 GLU P 245     -30.896-118.461 142.846  0.00 97.00      PROA   
ATOM   3834  HB2 GLU P 245     -30.972-119.978 141.904  0.00 97.00      PROA   
ATOM   3835  CG  GLU P 245     -32.173-119.980 143.719  0.00 97.00      PROA   
ATOM   3836  HG1 GLU P 245     -33.264-120.118 143.588  0.00 97.00      PROA   
ATOM   3837  HG2 GLU P 245     -32.004-119.362 144.626  0.00 97.00      PROA   
ATOM   3838  CD  GLU P 245     -31.548-121.357 143.989  0.00 97.00      PROA   
ATOM   3839  OE1 GLU P 245     -30.402-121.630 143.551  0.00 97.00      PROA   
ATOM   3840  OE2 GLU P 245     -32.234-122.164 144.666  0.00 97.00      PROA   
ATOM   3841  C   GLU P 245     -33.062-117.261 141.911  0.00 97.00      PROA   
ATOM   3842  O   GLU P 245     -34.223-117.033 142.246  0.00 97.00      PROA   
ATOM   3843  N   ASP P 246     -32.133-116.303 141.838  0.00 97.00      PROA   
ATOM   3844  HN  ASP P 246     -31.199-116.593 141.630  0.00 97.00      PROA   
ATOM   3845  CA  ASP P 246     -32.178-114.888 142.100  0.00 97.00      PROA   
ATOM   3846  HA  ASP P 246     -32.646-114.736 143.064  0.00 97.00      PROA   
ATOM   3847  CB  ASP P 246     -30.687-114.407 142.169  0.00 97.00      PROA   
ATOM   3848  HB1 ASP P 246     -30.276-114.652 143.174  0.00 97.00      PROA   
ATOM   3849  HB2 ASP P 246     -30.602-113.312 142.034  0.00 97.00      PROA   
ATOM   3850  CG  ASP P 246     -29.792-115.125 141.141  0.00 97.00      PROA   
ATOM   3851  OD1 ASP P 246     -29.452-116.323 141.343  0.00 97.00      PROA   
ATOM   3852  OD2 ASP P 246     -29.486-114.499 140.100  0.00 97.00      PROA   
ATOM   3853  C   ASP P 246     -32.989-114.065 141.082  0.00 97.00      PROA   
ATOM   3854  O   ASP P 246     -33.335-112.915 141.352  0.00 97.00      PROA   
ATOM   3855  N   GLY P 247     -33.340-114.618 139.895  0.00 97.00      PROA   
ATOM   3856  HN  GLY P 247     -33.137-115.582 139.736  0.00 97.00      PROA   
ATOM   3857  CA  GLY P 247     -34.166-113.937 138.891  0.00 97.00      PROA   
ATOM   3858  HA1 GLY P 247     -34.992-113.449 139.390  0.00 97.00      PROA   
ATOM   3859  HA2 GLY P 247     -34.503-114.690 138.192  0.00 97.00      PROA   
ATOM   3860  C   GLY P 247     -33.446-112.886 138.080  0.00 97.00      PROA   
ATOM   3861  O   GLY P 247     -34.064-112.071 137.394  0.00 97.00      PROA   
ATOM   3862  N   ASN P 248     -32.101-112.889 138.120  0.00 97.00      PROA   
ATOM   3863  HN  ASN P 248     -31.628-113.510 138.741  0.00 97.00      PROA   
ATOM   3864  CA  ASN P 248     -31.259-112.086 137.259  0.00 97.00      PROA   
ATOM   3865  HA  ASN P 248     -31.576-111.058 137.353  0.00 97.00      PROA   
ATOM   3866  CB  ASN P 248     -29.780-112.233 137.693  0.00 97.00      PROA   
ATOM   3867  HB1 ASN P 248     -29.080-111.892 136.903  0.00 97.00      PROA   
ATOM   3868  HB2 ASN P 248     -29.558-113.295 137.932  0.00 97.00      PROA   
ATOM   3869  CG  ASN P 248     -29.567-111.324 138.909  0.00 97.00      PROA   
ATOM   3870  OD1 ASN P 248     -30.047-110.185 138.928  0.00 97.00      PROA   
ATOM   3871  ND2 ASN P 248     -28.880-111.835 139.962  0.00 97.00      PROA   
ATOM   3872 HD21 ASN P 248     -28.779-111.268 140.776  0.00 97.00      PROA   
ATOM   3873 HD22 ASN P 248     -28.749-112.828 140.008  0.00 97.00      PROA   
ATOM   3874  C   ASN P 248     -31.415-112.427 135.790  0.00 97.00      PROA   
ATOM   3875  O   ASN P 248     -31.563-111.537 134.955  0.00 97.00      PROA   
ATOM   3876  N   VAL P 249     -31.425-113.735 135.460  0.00 97.00      PROA   
ATOM   3877  HN  VAL P 249     -31.301-114.424 136.172  0.00 97.00      PROA   
ATOM   3878  CA  VAL P 249     -31.481-114.235 134.105  0.00 97.00      PROA   
ATOM   3879  HA  VAL P 249     -31.741-113.436 133.425  0.00 97.00      PROA   
ATOM   3880  CB  VAL P 249     -30.157-114.857 133.668  0.00 97.00      PROA   
ATOM   3881  HB  VAL P 249     -29.935-115.757 134.282  0.00 97.00      PROA   
ATOM   3882  CG1 VAL P 249     -30.223-115.276 132.182  0.00 97.00      PROA   
ATOM   3883 HG11 VAL P 249     -30.467-114.401 131.543  0.00 97.00      PROA   
ATOM   3884 HG12 VAL P 249     -30.981-116.067 132.009  0.00 97.00      PROA   
ATOM   3885 HG13 VAL P 249     -29.238-115.674 131.862  0.00 97.00      PROA   
ATOM   3886  CG2 VAL P 249     -29.010-113.850 133.901  0.00 97.00      PROA   
ATOM   3887 HG21 VAL P 249     -28.930-113.543 134.963  0.00 97.00      PROA   
ATOM   3888 HG22 VAL P 249     -29.159-112.945 133.275  0.00 97.00      PROA   
ATOM   3889 HG23 VAL P 249     -28.045-114.319 133.624  0.00 97.00      PROA   
ATOM   3890  C   VAL P 249     -32.551-115.299 134.031  0.00 97.00      PROA   
ATOM   3891  O   VAL P 249     -32.526-116.273 134.774  0.00 97.00      PROA   
ATOM   3892  N   LEU P 250     -33.507-115.157 133.088  0.00 97.00      PROA   
ATOM   3893  HN  LEU P 250     -33.544-114.347 132.510  0.00 97.00      PROA   
ATOM   3894  CA  LEU P 250     -34.437-116.208 132.743  0.00 97.00      PROA   
ATOM   3895  HA  LEU P 250     -34.113-117.126 133.213  0.00 97.00      PROA   
ATOM   3896  CB  LEU P 250     -35.919-116.009 133.186  0.00 97.00      PROA   
ATOM   3897  HB1 LEU P 250     -35.925-116.142 134.293  0.00 97.00      PROA   
ATOM   3898  HB2 LEU P 250     -36.529-116.840 132.768  0.00 97.00      PROA   
ATOM   3899  CG  LEU P 250     -36.673-114.673 132.913  0.00 97.00      PROA   
ATOM   3900  HG  LEU P 250     -37.664-114.811 133.418  0.00 97.00      PROA   
ATOM   3901  CD1 LEU P 250     -36.043-113.424 133.560  0.00 97.00      PROA   
ATOM   3902 HD11 LEU P 250     -35.133-113.116 133.004  0.00 97.00      PROA   
ATOM   3903 HD12 LEU P 250     -35.771-113.630 134.616  0.00 97.00      PROA   
ATOM   3904 HD13 LEU P 250     -36.763-112.579 133.531  0.00 97.00      PROA   
ATOM   3905  CD2 LEU P 250     -37.000-114.420 131.430  0.00 97.00      PROA   
ATOM   3906 HD21 LEU P 250     -37.421-115.335 130.964  0.00 97.00      PROA   
ATOM   3907 HD22 LEU P 250     -36.090-114.117 130.875  0.00 97.00      PROA   
ATOM   3908 HD23 LEU P 250     -37.741-113.599 131.338  0.00 97.00      PROA   
ATOM   3909  C   LEU P 250     -34.272-116.448 131.268  0.00 97.00      PROA   
ATOM   3910  O   LEU P 250     -34.169-115.517 130.473  0.00 97.00      PROA   
ATOM   3911  N   LYS P 251     -34.157-117.733 130.870  0.00 97.00      PROA   
ATOM   3912  HN  LYS P 251     -34.209-118.491 131.518  0.00 97.00      PROA   
ATOM   3913  CA  LYS P 251     -33.754-118.065 129.528  0.00 97.00      PROA   
ATOM   3914  HA  LYS P 251     -33.940-117.234 128.864  0.00 97.00      PROA   
ATOM   3915  CB  LYS P 251     -32.250-118.378 129.488  0.00 97.00      PROA   
ATOM   3916  HB1 LYS P 251     -32.000-119.308 130.042  0.00 97.00      PROA   
ATOM   3917  HB2 LYS P 251     -31.763-117.539 130.041  0.00 97.00      PROA   
ATOM   3918  CG  LYS P 251     -31.678-118.396 128.065  0.00 97.00      PROA   
ATOM   3919  HG1 LYS P 251     -32.457-118.071 127.338  0.00 97.00      PROA   
ATOM   3920  HG2 LYS P 251     -31.410-119.442 127.811  0.00 97.00      PROA   
ATOM   3921  CD  LYS P 251     -30.461-117.467 127.913  0.00 97.00      PROA   
ATOM   3922  HD1 LYS P 251     -30.794-116.422 128.109  0.00 97.00      PROA   
ATOM   3923  HD2 LYS P 251     -30.101-117.513 126.862  0.00 97.00      PROA   
ATOM   3924  CE  LYS P 251     -29.307-117.823 128.865  0.00 97.00      PROA   
ATOM   3925  HE1 LYS P 251     -28.995-118.872 128.676  0.00 97.00      PROA   
ATOM   3926  HE2 LYS P 251     -29.609-117.728 129.930  0.00 97.00      PROA   
ATOM   3927  NZ  LYS P 251     -28.134-116.938 128.654  0.00 97.00      PROA   
ATOM   3928  HZ1 LYS P 251     -28.415-115.939 128.691  0.00 97.00      PROA   
ATOM   3929  HZ2 LYS P 251     -27.683-117.133 127.735  0.00 97.00      PROA   
ATOM   3930  HZ3 LYS P 251     -27.439-117.069 129.413  0.00 97.00      PROA   
ATOM   3931  C   LYS P 251     -34.592-119.223 129.057  0.00 97.00      PROA   
ATOM   3932  O   LYS P 251     -34.233-120.394 129.166  0.00 97.00      PROA   
ATOM   3933  N   ARG P 252     -35.780-118.883 128.521  0.00 97.00      PROA   
ATOM   3934  HN  ARG P 252     -36.027-117.919 128.443  0.00 97.00      PROA   
ATOM   3935  CA  ARG P 252     -36.761-119.817 128.014  0.00 97.00      PROA   
ATOM   3936  HA  ARG P 252     -36.943-120.530 128.807  0.00 97.00      PROA   
ATOM   3937  CB  ARG P 252     -38.095-119.085 127.723  0.00 97.00      PROA   
ATOM   3938  HB1 ARG P 252     -38.792-119.764 127.185  0.00 97.00      PROA   
ATOM   3939  HB2 ARG P 252     -37.896-118.211 127.065  0.00 97.00      PROA   
ATOM   3940  CG  ARG P 252     -38.808-118.607 129.005  0.00 97.00      PROA   
ATOM   3941  HG1 ARG P 252     -38.147-117.934 129.597  0.00 97.00      PROA   
ATOM   3942  HG2 ARG P 252     -39.005-119.508 129.630  0.00 97.00      PROA   
ATOM   3943  CD  ARG P 252     -40.130-117.872 128.726  0.00 97.00      PROA   
ATOM   3944  HD1 ARG P 252     -40.757-118.460 128.026  0.00 97.00      PROA   
ATOM   3945  HD2 ARG P 252     -39.932-116.861 128.310  0.00 97.00      PROA   
ATOM   3946  NE  ARG P 252     -40.853-117.784 130.030  0.00 97.00      PROA   
ATOM   3947  HE  ARG P 252     -40.715-118.517 130.698  0.00 97.00      PROA   
ATOM   3948  CZ  ARG P 252     -41.424-116.688 130.559  0.00 97.00      PROA   
ATOM   3949  NH1 ARG P 252     -41.933-115.711 129.815  0.00 97.00      PROA   
ATOM   3950 HH11 ARG P 252     -42.024-115.902 128.845  0.00 97.00      PROA   
ATOM   3951 HH12 ARG P 252     -42.510-115.051 130.286  0.00 97.00      PROA   
ATOM   3952  NH2 ARG P 252     -41.491-116.633 131.900  0.00 97.00      PROA   
ATOM   3953 HH21 ARG P 252     -40.944-117.329 132.374  0.00 97.00      PROA   
ATOM   3954 HH22 ARG P 252     -41.733-115.788 132.362  0.00 97.00      PROA   
ATOM   3955  C   ARG P 252     -36.309-120.635 126.812  0.00 97.00      PROA   
ATOM   3956  O   ARG P 252     -35.592-120.140 125.944  0.00 97.00      PROA   
ATOM   3957  N   SER P 253     -36.733-121.924 126.724  0.00 97.00      PROA   
ATOM   3958  HN  SER P 253     -37.264-122.351 127.454  0.00 97.00      PROA   
ATOM   3959  CA  SER P 253     -36.557-122.702 125.506  0.00 97.00      PROA   
ATOM   3960  HA  SER P 253     -35.562-122.499 125.146  0.00 97.00      PROA   
ATOM   3961  CB  SER P 253     -36.601-124.245 125.694  0.00 97.00      PROA   
ATOM   3962  HB1 SER P 253     -35.751-124.560 126.335  0.00 97.00      PROA   
ATOM   3963  HB2 SER P 253     -36.490-124.753 124.712  0.00 97.00      PROA   
ATOM   3964  OG  SER P 253     -37.810-124.691 126.287  0.00 97.00      PROA   
ATOM   3965  HG1 SER P 253     -37.843-124.288 127.163  0.00 97.00      PROA   
ATOM   3966  C   SER P 253     -37.590-122.288 124.459  0.00 97.00      PROA   
ATOM   3967  O   SER P 253     -38.739-122.035 124.821  0.00 97.00      PROA   
ATOM   3968  N   PRO P 254     -37.268-122.199 123.169  0.00 97.00      PROA   
ATOM   3969  CD  PRO P 254     -35.905-121.959 122.687  0.00 97.00      PROA   
ATOM   3970  HD1 PRO P 254     -35.357-122.926 122.679  0.00 97.00      PROA   
ATOM   3971  HD2 PRO P 254     -35.367-121.217 123.320  0.00 97.00      PROA   
ATOM   3972  CA  PRO P 254     -38.234-122.258 122.068  0.00 97.00      PROA   
ATOM   3973  HA  PRO P 254     -38.876-121.395 122.168  0.00 97.00      PROA   
ATOM   3974  CB  PRO P 254     -37.348-122.199 120.808  0.00 97.00      PROA   
ATOM   3975  HB1 PRO P 254     -37.860-121.702 119.961  0.00 97.00      PROA   
ATOM   3976  HB2 PRO P 254     -37.038-123.222 120.500  0.00 97.00      PROA   
ATOM   3977  CG  PRO P 254     -36.099-121.435 121.265  0.00 97.00      PROA   
ATOM   3978  HG1 PRO P 254     -35.217-121.618 120.619  0.00 97.00      PROA   
ATOM   3979  HG2 PRO P 254     -36.314-120.344 121.300  0.00 97.00      PROA   
ATOM   3980  C   PRO P 254     -39.134-123.493 122.084  0.00 97.00      PROA   
ATOM   3981  O   PRO P 254     -38.685-124.545 122.535  0.00 97.00      PROA   
ATOM   3982  N   GLU P 255     -40.400-123.393 121.597  0.00 97.00      PROA   
ATOM   3983  HN  GLU P 255     -40.770-122.521 121.286  0.00 97.00      PROA   
ATOM   3984  CA  GLU P 255     -41.329-124.511 121.526  0.00 97.00      PROA   
ATOM   3985  HA  GLU P 255     -41.437-124.885 122.532  0.00 97.00      PROA   
ATOM   3986  CB  GLU P 255     -42.747-124.098 121.036  0.00 97.00      PROA   
ATOM   3987  HB1 GLU P 255     -43.349-125.031 121.008  0.00 97.00      PROA   
ATOM   3988  HB2 GLU P 255     -42.694-123.707 119.997  0.00 97.00      PROA   
ATOM   3989  CG  GLU P 255     -43.476-123.066 121.937  0.00 97.00      PROA   
ATOM   3990  HG1 GLU P 255     -43.379-122.049 121.503  0.00 97.00      PROA   
ATOM   3991  HG2 GLU P 255     -43.021-123.056 122.949  0.00 97.00      PROA   
ATOM   3992  CD  GLU P 255     -44.965-123.379 122.124  0.00 97.00      PROA   
ATOM   3993  OE1 GLU P 255     -45.818-122.570 121.672  0.00 97.00      PROA   
ATOM   3994  OE2 GLU P 255     -45.264-124.429 122.751  0.00 97.00      PROA   
ATOM   3995  C   GLU P 255     -40.850-125.688 120.679  0.00 97.00      PROA   
ATOM   3996  O   GLU P 255     -40.266-125.525 119.608  0.00 97.00      PROA   
ATOM   3997  N   LEU P 256     -41.115-126.921 121.168  0.00 97.00      PROA   
ATOM   3998  HN  LEU P 256     -41.541-127.015 122.067  0.00 97.00      PROA   
ATOM   3999  CA  LEU P 256     -40.728-128.167 120.547  0.00 97.00      PROA   
ATOM   4000  HA  LEU P 256     -40.251-127.963 119.600  0.00 97.00      PROA   
ATOM   4001  CB  LEU P 256     -39.757-128.919 121.501  0.00 97.00      PROA   
ATOM   4002  HB1 LEU P 256     -40.279-129.174 122.447  0.00 97.00      PROA   
ATOM   4003  HB2 LEU P 256     -38.965-128.177 121.763  0.00 97.00      PROA   
ATOM   4004  CG  LEU P 256     -39.016-130.171 120.964  0.00 97.00      PROA   
ATOM   4005  HG  LEU P 256     -38.147-130.330 121.651  0.00 97.00      PROA   
ATOM   4006  CD1 LEU P 256     -39.854-131.459 121.046  0.00 97.00      PROA   
ATOM   4007 HD11 LEU P 256     -40.694-131.426 120.327  0.00 97.00      PROA   
ATOM   4008 HD12 LEU P 256     -40.268-131.591 122.067  0.00 97.00      PROA   
ATOM   4009 HD13 LEU P 256     -39.227-132.342 120.800  0.00 97.00      PROA   
ATOM   4010  CD2 LEU P 256     -38.429-129.967 119.556  0.00 97.00      PROA   
ATOM   4011 HD21 LEU P 256     -37.797-129.054 119.531  0.00 97.00      PROA   
ATOM   4012 HD22 LEU P 256     -39.241-129.863 118.806  0.00 97.00      PROA   
ATOM   4013 HD23 LEU P 256     -37.803-130.840 119.274  0.00 97.00      PROA   
ATOM   4014  C   LEU P 256     -41.999-128.953 120.287  0.00 97.00      PROA   
ATOM   4015  O   LEU P 256     -42.853-129.077 121.157  0.00 97.00      PROA   
ATOM   4016  N   GLU P 257     -42.179-129.497 119.059  0.00 97.00      PROA   
ATOM   4017  HN  GLU P 257     -41.479-129.428 118.354  0.00 97.00      PROA   
ATOM   4018  CA  GLU P 257     -43.413-130.153 118.669  0.00 97.00      PROA   
ATOM   4019  HA  GLU P 257     -44.233-129.683 119.191  0.00 97.00      PROA   
ATOM   4020  CB  GLU P 257     -43.684-130.024 117.146  0.00 97.00      PROA   
ATOM   4021  HB1 GLU P 257     -42.916-130.571 116.560  0.00 97.00      PROA   
ATOM   4022  HB2 GLU P 257     -43.559-128.943 116.897  0.00 97.00      PROA   
ATOM   4023  CG  GLU P 257     -45.120-130.410 116.715  0.00 97.00      PROA   
ATOM   4024  HG1 GLU P 257     -45.506-129.633 116.020  0.00 97.00      PROA   
ATOM   4025  HG2 GLU P 257     -45.800-130.451 117.591  0.00 97.00      PROA   
ATOM   4026  CD  GLU P 257     -45.194-131.743 115.983  0.00 97.00      PROA   
ATOM   4027  OE1 GLU P 257     -44.947-132.783 116.628  0.00 97.00      PROA   
ATOM   4028  OE2 GLU P 257     -45.538-131.741 114.775  0.00 97.00      PROA   
ATOM   4029  C   GLU P 257     -43.400-131.615 119.059  0.00 97.00      PROA   
ATOM   4030  O   GLU P 257     -42.440-132.339 118.806  0.00 97.00      PROA   
ATOM   4031  N   LEU P 258     -44.504-132.073 119.691  0.00 97.00      PROA   
ATOM   4032  HN  LEU P 258     -45.248-131.443 119.907  0.00 97.00      PROA   
ATOM   4033  CA  LEU P 258     -44.714-133.453 120.062  0.00 97.00      PROA   
ATOM   4034  HA  LEU P 258     -44.106-134.079 119.426  0.00 97.00      PROA   
ATOM   4035  CB  LEU P 258     -44.374-133.763 121.544  0.00 97.00      PROA   
ATOM   4036  HB1 LEU P 258     -44.626-134.819 121.786  0.00 97.00      PROA   
ATOM   4037  HB2 LEU P 258     -44.998-133.111 122.188  0.00 97.00      PROA   
ATOM   4038  CG  LEU P 258     -42.893-133.532 121.934  0.00 97.00      PROA   
ATOM   4039  HG  LEU P 258     -42.591-132.521 121.578  0.00 97.00      PROA   
ATOM   4040  CD1 LEU P 258     -42.719-133.532 123.461  0.00 97.00      PROA   
ATOM   4041 HD11 LEU P 258     -42.989-134.526 123.875  0.00 97.00      PROA   
ATOM   4042 HD12 LEU P 258     -43.369-132.765 123.928  0.00 97.00      PROA   
ATOM   4043 HD13 LEU P 258     -41.663-133.308 123.722  0.00 97.00      PROA   
ATOM   4044  CD2 LEU P 258     -41.949-134.569 121.298  0.00 97.00      PROA   
ATOM   4045 HD21 LEU P 258     -42.013-134.538 120.192  0.00 97.00      PROA   
ATOM   4046 HD22 LEU P 258     -42.215-135.590 121.644  0.00 97.00      PROA   
ATOM   4047 HD23 LEU P 258     -40.899-134.359 121.594  0.00 97.00      PROA   
ATOM   4048  C   LEU P 258     -46.159-133.819 119.787  0.00 97.00      PROA   
ATOM   4049  O   LEU P 258     -46.980-133.958 120.691  0.00 97.00      PROA   
ATOM   4050  N   GLN P 259     -46.515-133.996 118.496  0.00 97.00      PROA   
ATOM   4051  HN  GLN P 259     -45.900-133.699 117.762  0.00 97.00      PROA   
ATOM   4052  CA  GLN P 259     -47.734-134.657 118.077  0.00 97.00      PROA   
ATOM   4053  HA  GLN P 259     -48.538-134.126 118.562  0.00 97.00      PROA   
ATOM   4054  CB  GLN P 259     -47.986-134.579 116.547  0.00 97.00      PROA   
ATOM   4055  HB1 GLN P 259     -48.723-135.357 116.241  0.00 97.00      PROA   
ATOM   4056  HB2 GLN P 259     -47.030-134.799 116.022  0.00 97.00      PROA   
ATOM   4057  CG  GLN P 259     -48.520-133.215 116.066  0.00 97.00      PROA   
ATOM   4058  HG1 GLN P 259     -47.786-132.411 116.272  0.00 97.00      PROA   
ATOM   4059  HG2 GLN P 259     -49.466-132.958 116.588  0.00 97.00      PROA   
ATOM   4060  CD  GLN P 259     -48.822-133.292 114.564  0.00 97.00      PROA   
ATOM   4061  OE1 GLN P 259     -49.898-133.740 114.155  0.00 97.00      PROA   
ATOM   4062  NE2 GLN P 259     -47.844-132.859 113.723  0.00 97.00      PROA   
ATOM   4063 HE21 GLN P 259     -48.001-132.886 112.739  0.00 97.00      PROA   
ATOM   4064 HE22 GLN P 259     -46.982-132.514 114.103  0.00 97.00      PROA   
ATOM   4065  C   GLN P 259     -47.828-136.099 118.543  0.00 97.00      PROA   
ATOM   4066  O   GLN P 259     -46.855-136.845 118.508  0.00 97.00      PROA   
ATOM   4067  N   VAL P 260     -49.030-136.508 119.007  0.00 97.00      PROA   
ATOM   4068  HN  VAL P 260     -49.799-135.879 119.045  0.00 97.00      PROA   
ATOM   4069  CA  VAL P 260     -49.296-137.836 119.512  0.00 97.00      PROA   
ATOM   4070  HA  VAL P 260     -48.487-138.494 119.241  0.00 97.00      PROA   
ATOM   4071  CB  VAL P 260     -49.471-137.866 121.028  0.00 97.00      PROA   
ATOM   4072  HB  VAL P 260     -50.328-137.218 121.306  0.00 97.00      PROA   
ATOM   4073  CG1 VAL P 260     -49.732-139.307 121.515  0.00 97.00      PROA   
ATOM   4074 HG11 VAL P 260     -48.913-139.983 121.190  0.00 97.00      PROA   
ATOM   4075 HG12 VAL P 260     -50.697-139.698 121.134  0.00 97.00      PROA   
ATOM   4076 HG13 VAL P 260     -49.775-139.323 122.624  0.00 97.00      PROA   
ATOM   4077  CG2 VAL P 260     -48.220-137.281 121.724  0.00 97.00      PROA   
ATOM   4078 HG21 VAL P 260     -48.090-136.207 121.485  0.00 97.00      PROA   
ATOM   4079 HG22 VAL P 260     -47.309-137.827 121.410  0.00 97.00      PROA   
ATOM   4080 HG23 VAL P 260     -48.323-137.372 122.827  0.00 97.00      PROA   
ATOM   4081  C   VAL P 260     -50.561-138.298 118.812  0.00 97.00      PROA   
ATOM   4082  O   VAL P 260     -51.548-137.569 118.761  0.00 97.00      PROA   
ATOM   4083  N   LEU P 261     -50.550-139.516 118.220  0.00 97.00      PROA   
ATOM   4084  HN  LEU P 261     -49.737-140.095 118.286  0.00 97.00      PROA   
ATOM   4085  CA  LEU P 261     -51.649-140.029 117.426  0.00 97.00      PROA   
ATOM   4086  HA  LEU P 261     -52.493-139.366 117.534  0.00 97.00      PROA   
ATOM   4087  CB  LEU P 261     -51.312-140.129 115.918  0.00 97.00      PROA   
ATOM   4088  HB1 LEU P 261     -52.137-140.646 115.379  0.00 97.00      PROA   
ATOM   4089  HB2 LEU P 261     -50.389-140.737 115.793  0.00 97.00      PROA   
ATOM   4090  CG  LEU P 261     -51.101-138.766 115.212  0.00 97.00      PROA   
ATOM   4091  HG  LEU P 261     -50.237-138.252 115.693  0.00 97.00      PROA   
ATOM   4092  CD1 LEU P 261     -50.759-138.986 113.727  0.00 97.00      PROA   
ATOM   4093 HD11 LEU P 261     -51.613-139.473 113.209  0.00 97.00      PROA   
ATOM   4094 HD12 LEU P 261     -49.868-139.639 113.627  0.00 97.00      PROA   
ATOM   4095 HD13 LEU P 261     -50.550-138.014 113.231  0.00 97.00      PROA   
ATOM   4096  CD2 LEU P 261     -52.322-137.834 115.328  0.00 97.00      PROA   
ATOM   4097 HD21 LEU P 261     -52.141-136.900 114.755  0.00 97.00      PROA   
ATOM   4098 HD22 LEU P 261     -52.513-137.557 116.383  0.00 97.00      PROA   
ATOM   4099 HD23 LEU P 261     -53.224-138.333 114.915  0.00 97.00      PROA   
ATOM   4100  C   LEU P 261     -52.139-141.370 117.920  0.00 97.00      PROA   
ATOM   4101  O   LEU P 261     -51.379-142.301 118.168  0.00 97.00      PROA   
ATOM   4102  N   GLY P 262     -53.478-141.477 118.054  0.00 97.00      PROA   
ATOM   4103  HN  GLY P 262     -54.064-140.715 117.796  0.00 97.00      PROA   
ATOM   4104  CA  GLY P 262     -54.187-142.654 118.488  0.00 97.00      PROA   
ATOM   4105  HA1 GLY P 262     -54.395-142.551 119.541  0.00 97.00      PROA   
ATOM   4106  HA2 GLY P 262     -53.638-143.547 118.224  0.00 97.00      PROA   
ATOM   4107  C   GLY P 262     -55.498-142.662 117.777  0.00 97.00      PROA   
ATOM   4108  O   GLY P 262     -55.946-141.648 117.248  0.00 97.00      PROA   
ATOM   4109  N   HSD P 263     -56.164-143.830 117.777  0.00 97.00      PROA   
ATOM   4110  HN  HSD P 263     -55.797-144.623 118.256  0.00 97.00      PROA   
ATOM   4111  CA  HSD P 263     -57.466-144.013 117.187  0.00 97.00      PROA   
ATOM   4112  HA  HSD P 263     -57.900-143.059 116.920  0.00 97.00      PROA   
ATOM   4113  CB  HSD P 263     -57.420-144.932 115.944  0.00 97.00      PROA   
ATOM   4114  HB1 HSD P 263     -58.447-145.172 115.594  0.00 97.00      PROA   
ATOM   4115  HB2 HSD P 263     -56.917-145.887 116.211  0.00 97.00      PROA   
ATOM   4116  ND1 HSD P 263     -57.213-143.716 113.699  0.00 97.00      PROA   
ATOM   4117  HD1 HSD P 263     -58.192-143.632 113.510  0.00 97.00      PROA   
ATOM   4118  CG  HSD P 263     -56.642-144.293 114.817  0.00 97.00      PROA   
ATOM   4119  CE1 HSD P 263     -56.194-143.330 112.890  0.00 97.00      PROA   
ATOM   4120  HE1 HSD P 263     -56.349-142.840 111.929  0.00 97.00      PROA   
ATOM   4121  NE2 HSD P 263     -55.015-143.625 113.400  0.00 97.00      PROA   
ATOM   4122  CD2 HSD P 263     -55.297-144.240 114.607  0.00 97.00      PROA   
ATOM   4123  HD2 HSD P 263     -54.484-144.595 115.229  0.00 97.00      PROA   
ATOM   4124  C   HSD P 263     -58.292-144.617 118.287  0.00 97.00      PROA   
ATOM   4125  O   HSD P 263     -57.807-145.482 119.013  0.00 97.00      PROA   
ATOM   4126  N   GLN P 264     -59.544-144.133 118.476  0.00 97.00      PROA   
ATOM   4127  HN  GLN P 264     -59.928-143.447 117.862  0.00 97.00      PROA   
ATOM   4128  CA  GLN P 264     -60.375-144.464 119.619  0.00 97.00      PROA   
ATOM   4129  HA  GLN P 264     -59.817-144.142 120.489  0.00 97.00      PROA   
ATOM   4130  CB  GLN P 264     -61.690-143.643 119.621  0.00 97.00      PROA   
ATOM   4131  HB1 GLN P 264     -62.414-144.067 120.351  0.00 97.00      PROA   
ATOM   4132  HB2 GLN P 264     -62.137-143.733 118.605  0.00 97.00      PROA   
ATOM   4133  CG  GLN P 264     -61.451-142.157 119.985  0.00 97.00      PROA   
ATOM   4134  HG1 GLN P 264     -60.506-141.798 119.524  0.00 97.00      PROA   
ATOM   4135  HG2 GLN P 264     -61.355-142.042 121.085  0.00 97.00      PROA   
ATOM   4136  CD  GLN P 264     -62.563-141.236 119.467  0.00 97.00      PROA   
ATOM   4137  OE1 GLN P 264     -62.311-140.345 118.649  0.00 97.00      PROA   
ATOM   4138  NE2 GLN P 264     -63.814-141.447 119.956  0.00 97.00      PROA   
ATOM   4139 HE21 GLN P 264     -64.552-140.861 119.624  0.00 97.00      PROA   
ATOM   4140 HE22 GLN P 264     -63.971-142.168 120.630  0.00 97.00      PROA   
ATOM   4141  C   GLN P 264     -60.637-145.948 119.830  0.00 97.00      PROA   
ATOM   4142  O   GLN P 264     -60.956-146.695 118.909  0.00 97.00      PROA   
ATOM   4143  N   GLN P 265     -60.455-146.392 121.091  0.00 97.00      PROA   
ATOM   4144  HN  GLN P 265     -60.238-145.741 121.818  0.00 97.00      PROA   
ATOM   4145  CA  GLN P 265     -60.325-147.774 121.478  0.00 97.00      PROA   
ATOM   4146  HA  GLN P 265     -60.141-148.339 120.579  0.00 97.00      PROA   
ATOM   4147  CB  GLN P 265     -59.104-148.001 122.426  0.00 97.00      PROA   
ATOM   4148  HB1 GLN P 265     -58.181-147.901 121.812  0.00 97.00      PROA   
ATOM   4149  HB2 GLN P 265     -59.123-149.049 122.801  0.00 97.00      PROA   
ATOM   4150  CG  GLN P 265     -58.979-147.057 123.655  0.00 97.00      PROA   
ATOM   4151  HG1 GLN P 265     -58.236-147.484 124.364  0.00 97.00      PROA   
ATOM   4152  HG2 GLN P 265     -59.953-147.005 124.183  0.00 97.00      PROA   
ATOM   4153  CD  GLN P 265     -58.559-145.616 123.305  0.00 97.00      PROA   
ATOM   4154  OE1 GLN P 265     -59.405-144.733 123.127  0.00 97.00      PROA   
ATOM   4155  NE2 GLN P 265     -57.224-145.369 123.213  0.00 97.00      PROA   
ATOM   4156 HE21 GLN P 265     -56.922-144.447 122.958  0.00 97.00      PROA   
ATOM   4157 HE22 GLN P 265     -56.560-146.091 123.393  0.00 97.00      PROA   
ATOM   4158  C   GLN P 265     -61.590-148.300 122.137  0.00 97.00      PROA   
ATOM   4159  O   GLN P 265     -62.337-147.522 122.733  0.00 97.00      PROA   
ATOM   4160  N   PRO P 266     -61.888-149.604 122.080  0.00 97.00      PROA   
ATOM   4161  CD  PRO P 266     -61.271-150.547 121.143  0.00 97.00      PROA   
ATOM   4162  HD1 PRO P 266     -60.221-150.730 121.464  0.00 97.00      PROA   
ATOM   4163  HD2 PRO P 266     -61.296-150.165 120.098  0.00 97.00      PROA   
ATOM   4164  CA  PRO P 266     -62.682-150.308 123.088  0.00 97.00      PROA   
ATOM   4165  HA  PRO P 266     -63.709-150.011 122.930  0.00 97.00      PROA   
ATOM   4166  CB  PRO P 266     -62.443-151.800 122.785  0.00 97.00      PROA   
ATOM   4167  HB1 PRO P 266     -63.323-152.428 123.029  0.00 97.00      PROA   
ATOM   4168  HB2 PRO P 266     -61.560-152.177 123.347  0.00 97.00      PROA   
ATOM   4169  CG  PRO P 266     -62.096-151.824 121.293  0.00 97.00      PROA   
ATOM   4170  HG1 PRO P 266     -61.535-152.733 120.998  0.00 97.00      PROA   
ATOM   4171  HG2 PRO P 266     -63.022-151.741 120.684  0.00 97.00      PROA   
ATOM   4172  C   PRO P 266     -62.342-149.960 124.532  0.00 97.00      PROA   
ATOM   4173  O   PRO P 266     -61.163-149.857 124.866  0.00 97.00      PROA   
ATOM   4174  N   THR P 267     -63.358-149.776 125.403  0.00 97.00      PROA   
ATOM   4175  HN  THR P 267     -64.301-149.730 125.081  0.00 97.00      PROA   
ATOM   4176  CA  THR P 267     -63.187-149.667 126.847  0.00 97.00      PROA   
ATOM   4177  HA  THR P 267     -62.454-148.883 126.987  0.00 97.00      PROA   
ATOM   4178  CB  THR P 267     -64.458-149.240 127.573  0.00 97.00      PROA   
ATOM   4179  HB  THR P 267     -65.078-150.117 127.862  0.00 97.00      PROA   
ATOM   4180  OG1 THR P 267     -65.271-148.426 126.740  0.00 97.00      PROA   
ATOM   4181  HG1 THR P 267     -64.713-147.687 126.483  0.00 97.00      PROA   
ATOM   4182  CG2 THR P 267     -64.104-148.431 128.834  0.00 97.00      PROA   
ATOM   4183 HG21 THR P 267     -63.522-147.524 128.561  0.00 97.00      PROA   
ATOM   4184 HG22 THR P 267     -63.498-149.038 129.537  0.00 97.00      PROA   
ATOM   4185 HG23 THR P 267     -65.032-148.110 129.352  0.00 97.00      PROA   
ATOM   4186  C   THR P 267     -62.607-150.912 127.525  0.00 97.00      PROA   
ATOM   4187  O   THR P 267     -61.740-150.723 128.378  0.00 97.00      PROA   
ATOM   4188  N   PRO P 268     -62.968-152.173 127.243  0.00 97.00      PROA   
ATOM   4189  CD  PRO P 268     -64.231-152.583 126.611  0.00 97.00      PROA   
ATOM   4190  HD1 PRO P 268     -64.394-152.072 125.642  0.00 97.00      PROA   
ATOM   4191  HD2 PRO P 268     -65.077-152.373 127.303  0.00 97.00      PROA   
ATOM   4192  CA  PRO P 268     -62.198-153.326 127.701  0.00 97.00      PROA   
ATOM   4193  HA  PRO P 268     -61.878-153.188 128.725  0.00 97.00      PROA   
ATOM   4194  CB  PRO P 268     -63.172-154.508 127.548  0.00 97.00      PROA   
ATOM   4195  HB1 PRO P 268     -63.775-154.599 128.479  0.00 97.00      PROA   
ATOM   4196  HB2 PRO P 268     -62.665-155.475 127.361  0.00 97.00      PROA   
ATOM   4197  CG  PRO P 268     -64.088-154.091 126.394  0.00 97.00      PROA   
ATOM   4198  HG1 PRO P 268     -63.560-154.270 125.431  0.00 97.00      PROA   
ATOM   4199  HG2 PRO P 268     -65.058-154.624 126.391  0.00 97.00      PROA   
ATOM   4200  C   PRO P 268     -60.959-153.532 126.847  0.00 97.00      PROA   
ATOM   4201  O   PRO P 268     -60.971-153.218 125.657  0.00 97.00      PROA   
ATOM   4202  N   VAL P 269     -59.883-154.061 127.469  0.00 97.00      PROA   
ATOM   4203  HN  VAL P 269     -59.903-154.342 128.424  0.00 97.00      PROA   
ATOM   4204  CA  VAL P 269     -58.643-154.446 126.852  0.00 97.00      PROA   
ATOM   4205  HA  VAL P 269     -58.844-154.775 125.842  0.00 97.00      PROA   
ATOM   4206  CB  VAL P 269     -57.615-153.308 126.842  0.00 97.00      PROA   
ATOM   4207  HB  VAL P 269     -58.084-152.437 126.324  0.00 97.00      PROA   
ATOM   4208  CG1 VAL P 269     -57.247-152.872 128.276  0.00 97.00      PROA   
ATOM   4209 HG11 VAL P 269     -56.783-153.719 128.823  0.00 97.00      PROA   
ATOM   4210 HG12 VAL P 269     -58.146-152.538 128.833  0.00 97.00      PROA   
ATOM   4211 HG13 VAL P 269     -56.516-152.036 128.250  0.00 97.00      PROA   
ATOM   4212  CG2 VAL P 269     -56.365-153.720 126.038  0.00 97.00      PROA   
ATOM   4213 HG21 VAL P 269     -56.647-154.027 125.011  0.00 97.00      PROA   
ATOM   4214 HG22 VAL P 269     -55.860-154.572 126.538  0.00 97.00      PROA   
ATOM   4215 HG23 VAL P 269     -55.644-152.876 125.979  0.00 97.00      PROA   
ATOM   4216  C   VAL P 269     -58.181-155.681 127.665  0.00 97.00      PROA   
ATOM   4217  OT1 VAL P 269     -58.640-155.840 128.831  0.00 97.00      PROA   
ATOM   4218  OT2 VAL P 269     -57.390-156.498 127.122  0.00 97.00      PROA   
END
