# Supplementary material for: The solution structure of the unbound IgG Fc receptor CD64 resembles its crystal structure: Implications for function
Source: PLoS One. 2023 Sep 21;18(9):e0288351. doi: 10.1371/journal.pone.0288351 (PMC10513344; doi:10.1371/journal.pone.0288351)
Supplement: S1 File — (ZIP) [file pone.0288351.s003.zip › CD64V03 E11/Top100/EM_done_ready_for_EM_top100_0p11_E11.dcd_50606.pdb.pdb]

REMARK  FINAL COORDINATES WRITTEN BY NAMD AT TIMESTEP 2000
ATOM      1  N   LYS P   1     -33.504 -44.973 117.820  0.00 97.00      PROA   
ATOM      2  HT1 LYS P   1     -33.251 -45.451 118.710  0.00 97.00      PROA   
ATOM      3  HT2 LYS P   1     -34.439 -44.537 117.974  0.00 97.00      PROA   
ATOM      4  HT3 LYS P   1     -32.798 -44.238 117.622  0.00 97.00      PROA   
ATOM      5  CA  LYS P   1     -33.563 -45.977 116.730  0.00 97.00      PROA   
ATOM      6  HA  LYS P   1     -34.053 -46.852 117.130  0.00 97.00      PROA   
ATOM      7  CB  LYS P   1     -34.391 -45.458 115.517  0.00 97.00      PROA   
ATOM      8  HB1 LYS P   1     -34.202 -46.126 114.649  0.00 97.00      PROA   
ATOM      9  HB2 LYS P   1     -34.056 -44.441 115.220  0.00 97.00      PROA   
ATOM     10  CG  LYS P   1     -35.917 -45.448 115.759  0.00 97.00      PROA   
ATOM     11  HG1 LYS P   1     -36.161 -44.600 116.435  0.00 97.00      PROA   
ATOM     12  HG2 LYS P   1     -36.224 -46.383 116.278  0.00 97.00      PROA   
ATOM     13  CD  LYS P   1     -36.765 -45.295 114.478  0.00 97.00      PROA   
ATOM     14  HD1 LYS P   1     -36.411 -44.400 113.920  0.00 97.00      PROA   
ATOM     15  HD2 LYS P   1     -37.816 -45.102 114.794  0.00 97.00      PROA   
ATOM     16  CE  LYS P   1     -36.733 -46.527 113.556  0.00 97.00      PROA   
ATOM     17  HE1 LYS P   1     -37.021 -47.437 114.124  0.00 97.00      PROA   
ATOM     18  HE2 LYS P   1     -35.719 -46.674 113.127  0.00 97.00      PROA   
ATOM     19  NZ  LYS P   1     -37.682 -46.385 112.421  0.00 97.00      PROA   
ATOM     20  HZ1 LYS P   1     -37.449 -45.536 111.869  0.00 97.00      PROA   
ATOM     21  HZ2 LYS P   1     -38.654 -46.303 112.783  0.00 97.00      PROA   
ATOM     22  HZ3 LYS P   1     -37.616 -47.222 111.807  0.00 97.00      PROA   
ATOM     23  C   LYS P   1     -32.178 -46.400 116.320  0.00 97.00      PROA   
ATOM     24  O   LYS P   1     -31.187 -45.778 116.697  0.00 97.00      PROA   
ATOM     25  N   ALA P   2     -32.084 -47.488 115.527  0.00 97.00      PROA   
ATOM     26  HN  ALA P   2     -32.868 -48.041 115.257  0.00 97.00      PROA   
ATOM     27  CA  ALA P   2     -30.871 -47.953 114.928  0.00 97.00      PROA   
ATOM     28  HA  ALA P   2     -30.299 -47.117 114.548  0.00 97.00      PROA   
ATOM     29  CB  ALA P   2     -30.039 -48.821 115.895  0.00 97.00      PROA   
ATOM     30  HB1 ALA P   2     -30.649 -49.663 116.285  0.00 97.00      PROA   
ATOM     31  HB2 ALA P   2     -29.708 -48.209 116.763  0.00 97.00      PROA   
ATOM     32  HB3 ALA P   2     -29.137 -49.232 115.397  0.00 97.00      PROA   
ATOM     33  C   ALA P   2     -31.383 -48.769 113.768  0.00 97.00      PROA   
ATOM     34  O   ALA P   2     -32.596 -48.928 113.625  0.00 97.00      PROA   
ATOM     35  N   VAL P   3     -30.468 -49.280 112.908  0.00 97.00      PROA   
ATOM     36  HN  VAL P   3     -29.503 -49.051 112.991  0.00 97.00      PROA   
ATOM     37  CA  VAL P   3     -30.730 -50.326 111.939  0.00 97.00      PROA   
ATOM     38  HA  VAL P   3     -31.482 -50.989 112.342  0.00 97.00      PROA   
ATOM     39  CB  VAL P   3     -31.140 -49.882 110.525  0.00 97.00      PROA   
ATOM     40  HB  VAL P   3     -31.223 -50.791 109.882  0.00 97.00      PROA   
ATOM     41  CG1 VAL P   3     -32.536 -49.229 110.545  0.00 97.00      PROA   
ATOM     42 HG11 VAL P   3     -32.499 -48.257 111.079  0.00 97.00      PROA   
ATOM     43 HG12 VAL P   3     -33.267 -49.893 111.052  0.00 97.00      PROA   
ATOM     44 HG13 VAL P   3     -32.884 -49.043 109.506  0.00 97.00      PROA   
ATOM     45  CG2 VAL P   3     -30.102 -48.931 109.893  0.00 97.00      PROA   
ATOM     46 HG21 VAL P   3     -29.128 -49.439 109.748  0.00 97.00      PROA   
ATOM     47 HG22 VAL P   3     -29.946 -48.037 110.530  0.00 97.00      PROA   
ATOM     48 HG23 VAL P   3     -30.460 -48.585 108.899  0.00 97.00      PROA   
ATOM     49  C   VAL P   3     -29.424 -51.089 111.884  0.00 97.00      PROA   
ATOM     50  O   VAL P   3     -28.360 -50.507 112.096  0.00 97.00      PROA   
ATOM     51  N   ILE P   4     -29.466 -52.423 111.638  0.00 97.00      PROA   
ATOM     52  HN  ILE P   4     -30.337 -52.907 111.554  0.00 97.00      PROA   
ATOM     53  CA  ILE P   4     -28.270 -53.254 111.677  0.00 97.00      PROA   
ATOM     54  HA  ILE P   4     -27.473 -52.694 112.141  0.00 97.00      PROA   
ATOM     55  CB  ILE P   4     -28.445 -54.503 112.543  0.00 97.00      PROA   
ATOM     56  HB  ILE P   4     -29.277 -55.118 112.132  0.00 97.00      PROA   
ATOM     57  CG2 ILE P   4     -27.134 -55.328 112.540  0.00 97.00      PROA   
ATOM     58 HG21 ILE P   4     -26.271 -54.669 112.781  0.00 97.00      PROA   
ATOM     59 HG22 ILE P   4     -26.961 -55.807 111.554  0.00 97.00      PROA   
ATOM     60 HG23 ILE P   4     -27.166 -56.131 113.301  0.00 97.00      PROA   
ATOM     61  CG1 ILE P   4     -28.822 -54.108 113.993  0.00 97.00      PROA   
ATOM     62 HG11 ILE P   4     -29.611 -53.326 114.002  0.00 97.00      PROA   
ATOM     63 HG12 ILE P   4     -27.915 -53.676 114.461  0.00 97.00      PROA   
ATOM     64  CD  ILE P   4     -29.335 -55.268 114.850  0.00 97.00      PROA   
ATOM     65  HD1 ILE P   4     -28.666 -56.150 114.801  0.00 97.00      PROA   
ATOM     66  HD2 ILE P   4     -30.347 -55.573 114.508  0.00 97.00      PROA   
ATOM     67  HD3 ILE P   4     -29.404 -54.948 115.910  0.00 97.00      PROA   
ATOM     68  C   ILE P   4     -27.797 -53.625 110.275  0.00 97.00      PROA   
ATOM     69  O   ILE P   4     -28.569 -54.054 109.421  0.00 97.00      PROA   
ATOM     70  N   LYS P   5     -26.475 -53.476 110.015  0.00 97.00      PROA   
ATOM     71  HN  LYS P   5     -25.888 -53.027 110.689  0.00 97.00      PROA   
ATOM     72  CA  LYS P   5     -25.842 -53.903 108.782  0.00 97.00      PROA   
ATOM     73  HA  LYS P   5     -26.585 -54.280 108.094  0.00 97.00      PROA   
ATOM     74  CB  LYS P   5     -25.055 -52.753 108.102  0.00 97.00      PROA   
ATOM     75  HB1 LYS P   5     -24.614 -53.114 107.147  0.00 97.00      PROA   
ATOM     76  HB2 LYS P   5     -24.219 -52.434 108.765  0.00 97.00      PROA   
ATOM     77  CG  LYS P   5     -25.893 -51.497 107.809  0.00 97.00      PROA   
ATOM     78  HG1 LYS P   5     -25.200 -50.734 107.389  0.00 97.00      PROA   
ATOM     79  HG2 LYS P   5     -26.290 -51.090 108.765  0.00 97.00      PROA   
ATOM     80  CD  LYS P   5     -27.059 -51.724 106.828  0.00 97.00      PROA   
ATOM     81  HD1 LYS P   5     -27.686 -52.564 107.198  0.00 97.00      PROA   
ATOM     82  HD2 LYS P   5     -26.651 -52.019 105.837  0.00 97.00      PROA   
ATOM     83  CE  LYS P   5     -27.983 -50.508 106.676  0.00 97.00      PROA   
ATOM     84  HE1 LYS P   5     -28.444 -50.271 107.662  0.00 97.00      PROA   
ATOM     85  HE2 LYS P   5     -28.787 -50.689 105.936  0.00 97.00      PROA   
ATOM     86  NZ  LYS P   5     -27.227 -49.320 106.250  0.00 97.00      PROA   
ATOM     87  HZ1 LYS P   5     -26.947 -49.289 105.255  0.00 97.00      PROA   
ATOM     88  HZ2 LYS P   5     -26.381 -49.241 106.860  0.00 97.00      PROA   
ATOM     89  HZ3 LYS P   5     -27.759 -48.463 106.520  0.00 97.00      PROA   
ATOM     90  C   LYS P   5     -24.856 -55.021 109.053  0.00 97.00      PROA   
ATOM     91  O   LYS P   5     -23.831 -54.825 109.695  0.00 97.00      PROA   
ATOM     92  N   LEU P   6     -25.113 -56.237 108.521  0.00 97.00      PROA   
ATOM     93  HN  LEU P   6     -25.971 -56.429 108.051  0.00 97.00      PROA   
ATOM     94  CA  LEU P   6     -24.151 -57.322 108.525  0.00 97.00      PROA   
ATOM     95  HA  LEU P   6     -23.659 -57.344 109.488  0.00 97.00      PROA   
ATOM     96  CB  LEU P   6     -24.821 -58.703 108.300  0.00 97.00      PROA   
ATOM     97  HB1 LEU P   6     -24.051 -59.485 108.481  0.00 97.00      PROA   
ATOM     98  HB2 LEU P   6     -25.164 -58.808 107.248  0.00 97.00      PROA   
ATOM     99  CG  LEU P   6     -26.036 -59.012 109.215  0.00 97.00      PROA   
ATOM    100  HG  LEU P   6     -25.906 -58.457 110.173  0.00 97.00      PROA   
ATOM    101  CD1 LEU P   6     -27.384 -58.600 108.589  0.00 97.00      PROA   
ATOM    102 HD11 LEU P   6     -27.518 -59.111 107.612  0.00 97.00      PROA   
ATOM    103 HD12 LEU P   6     -27.444 -57.505 108.428  0.00 97.00      PROA   
ATOM    104 HD13 LEU P   6     -28.222 -58.898 109.254  0.00 97.00      PROA   
ATOM    105  CD2 LEU P   6     -26.084 -60.512 109.555  0.00 97.00      PROA   
ATOM    106 HD21 LEU P   6     -25.157 -60.828 110.077  0.00 97.00      PROA   
ATOM    107 HD22 LEU P   6     -26.190 -61.109 108.626  0.00 97.00      PROA   
ATOM    108 HD23 LEU P   6     -26.954 -60.727 110.212  0.00 97.00      PROA   
ATOM    109  C   LEU P   6     -23.105 -57.067 107.443  0.00 97.00      PROA   
ATOM    110  O   LEU P   6     -23.447 -56.853 106.283  0.00 97.00      PROA   
ATOM    111  N   GLN P   7     -21.798 -57.024 107.801  0.00 97.00      PROA   
ATOM    112  HN  GLN P   7     -21.524 -57.147 108.756  0.00 97.00      PROA   
ATOM    113  CA  GLN P   7     -20.718 -56.747 106.862  0.00 97.00      PROA   
ATOM    114  HA  GLN P   7     -21.010 -55.840 106.348  0.00 97.00      PROA   
ATOM    115  CB  GLN P   7     -19.411 -56.377 107.614  0.00 97.00      PROA   
ATOM    116  HB1 GLN P   7     -19.262 -57.127 108.421  0.00 97.00      PROA   
ATOM    117  HB2 GLN P   7     -19.604 -55.400 108.112  0.00 97.00      PROA   
ATOM    118  CG  GLN P   7     -18.123 -56.295 106.766  0.00 97.00      PROA   
ATOM    119  HG1 GLN P   7     -18.284 -55.602 105.913  0.00 97.00      PROA   
ATOM    120  HG2 GLN P   7     -17.850 -57.295 106.369  0.00 97.00      PROA   
ATOM    121  CD  GLN P   7     -16.982 -55.723 107.617  0.00 97.00      PROA   
ATOM    122  OE1 GLN P   7     -17.145 -54.686 108.268  0.00 97.00      PROA   
ATOM    123  NE2 GLN P   7     -15.797 -56.393 107.630  0.00 97.00      PROA   
ATOM    124 HE21 GLN P   7     -15.066 -56.022 108.201  0.00 97.00      PROA   
ATOM    125 HE22 GLN P   7     -15.673 -57.224 107.090  0.00 97.00      PROA   
ATOM    126  C   GLN P   7     -20.522 -57.753 105.728  0.00 97.00      PROA   
ATOM    127  O   GLN P   7     -20.469 -57.324 104.574  0.00 97.00      PROA   
ATOM    128  N   PRO P   8     -20.485 -59.069 105.922  0.00 97.00      PROA   
ATOM    129  CD  PRO P   8     -19.974 -59.720 107.122  0.00 97.00      PROA   
ATOM    130  HD1 PRO P   8     -20.800 -59.766 107.860  0.00 97.00      PROA   
ATOM    131  HD2 PRO P   8     -19.096 -59.189 107.550  0.00 97.00      PROA   
ATOM    132  CA  PRO P   8     -21.053 -60.032 104.985  0.00 97.00      PROA   
ATOM    133  HA  PRO P   8     -20.664 -59.836 103.997  0.00 97.00      PROA   
ATOM    134  CB  PRO P   8     -20.605 -61.412 105.524  0.00 97.00      PROA   
ATOM    135  HB1 PRO P   8     -20.144 -62.023 104.720  0.00 97.00      PROA   
ATOM    136  HB2 PRO P   8     -21.445 -61.990 105.966  0.00 97.00      PROA   
ATOM    137  CG  PRO P   8     -19.582 -61.113 106.633  0.00 97.00      PROA   
ATOM    138  HG1 PRO P   8     -19.605 -61.877 107.435  0.00 97.00      PROA   
ATOM    139  HG2 PRO P   8     -18.560 -61.078 106.195  0.00 97.00      PROA   
ATOM    140  C   PRO P   8     -22.574 -59.893 105.007  0.00 97.00      PROA   
ATOM    141  O   PRO P   8     -23.082 -60.040 106.116  0.00 97.00      PROA   
ATOM    142  N   PRO P   9     -23.344 -59.635 103.948  0.00 97.00      PROA   
ATOM    143  CD  PRO P   9     -22.833 -59.493 102.581  0.00 97.00      PROA   
ATOM    144  HD1 PRO P   9     -22.255 -60.392 102.274  0.00 97.00      PROA   
ATOM    145  HD2 PRO P   9     -22.195 -58.582 102.525  0.00 97.00      PROA   
ATOM    146  CA  PRO P   9     -24.780 -59.344 104.036  0.00 97.00      PROA   
ATOM    147  HA  PRO P   9     -24.985 -58.694 104.875  0.00 97.00      PROA   
ATOM    148  CB  PRO P   9     -25.051 -58.644 102.691  0.00 97.00      PROA   
ATOM    149  HB1 PRO P   9     -24.760 -57.573 102.789  0.00 97.00      PROA   
ATOM    150  HB2 PRO P   9     -26.103 -58.686 102.353  0.00 97.00      PROA   
ATOM    151  CG  PRO P   9     -24.082 -59.320 101.717  0.00 97.00      PROA   
ATOM    152  HG1 PRO P   9     -24.482 -60.317 101.433  0.00 97.00      PROA   
ATOM    153  HG2 PRO P   9     -23.899 -58.722 100.803  0.00 97.00      PROA   
ATOM    154  C   PRO P   9     -25.622 -60.607 104.199  0.00 97.00      PROA   
ATOM    155  O   PRO P   9     -26.678 -60.715 103.579  0.00 97.00      PROA   
ATOM    156  N   TRP P  10     -25.190 -61.575 105.031  0.00 97.00      PROA   
ATOM    157  HN  TRP P  10     -24.381 -61.410 105.590  0.00 97.00      PROA   
ATOM    158  CA  TRP P  10     -25.738 -62.910 105.042  0.00 97.00      PROA   
ATOM    159  HA  TRP P  10     -26.528 -62.992 104.309  0.00 97.00      PROA   
ATOM    160  CB  TRP P  10     -24.640 -63.956 104.715  0.00 97.00      PROA   
ATOM    161  HB1 TRP P  10     -25.106 -64.956 104.596  0.00 97.00      PROA   
ATOM    162  HB2 TRP P  10     -23.940 -64.016 105.580  0.00 97.00      PROA   
ATOM    163  CG  TRP P  10     -23.825 -63.656 103.489  0.00 97.00      PROA   
ATOM    164  CD1 TRP P  10     -22.456 -63.721 103.434  0.00 97.00      PROA   
ATOM    165  HD1 TRP P  10     -21.825 -64.000 104.267  0.00 97.00      PROA   
ATOM    166  NE1 TRP P  10     -22.029 -63.464 102.160  0.00 97.00      PROA   
ATOM    167  HE1 TRP P  10     -21.127 -63.622 101.820  0.00 97.00      PROA   
ATOM    168  CE2 TRP P  10     -23.101 -63.200 101.360  0.00 97.00      PROA   
ATOM    169  CD2 TRP P  10     -24.262 -63.297 102.162  0.00 97.00      PROA   
ATOM    170  CE3 TRP P  10     -25.510 -63.065 101.579  0.00 97.00      PROA   
ATOM    171  HE3 TRP P  10     -26.422 -63.102 102.154  0.00 97.00      PROA   
ATOM    172  CZ3 TRP P  10     -25.578 -62.771 100.214  0.00 97.00      PROA   
ATOM    173  HZ3 TRP P  10     -26.541 -62.596  99.753  0.00 97.00      PROA   
ATOM    174  CZ2 TRP P  10     -23.165 -62.901 100.006  0.00 97.00      PROA   
ATOM    175  HZ2 TRP P  10     -22.273 -62.829  99.403  0.00 97.00      PROA   
ATOM    176  CH2 TRP P  10     -24.424 -62.693  99.440  0.00 97.00      PROA   
ATOM    177  HH2 TRP P  10     -24.508 -62.455  98.388  0.00 97.00      PROA   
ATOM    178  C   TRP P  10     -26.337 -63.221 106.392  0.00 97.00      PROA   
ATOM    179  O   TRP P  10     -25.640 -63.363 107.395  0.00 97.00      PROA   
ATOM    180  N   VAL P  11     -27.680 -63.352 106.441  0.00 97.00      PROA   
ATOM    181  HN  VAL P  11     -28.234 -63.174 105.628  0.00 97.00      PROA   
ATOM    182  CA  VAL P  11     -28.414 -63.601 107.669  0.00 97.00      PROA   
ATOM    183  HA  VAL P  11     -27.919 -63.067 108.468  0.00 97.00      PROA   
ATOM    184  CB  VAL P  11     -29.833 -63.043 107.539  0.00 97.00      PROA   
ATOM    185  HB  VAL P  11     -30.409 -63.637 106.795  0.00 97.00      PROA   
ATOM    186  CG1 VAL P  11     -30.554 -63.093 108.896  0.00 97.00      PROA   
ATOM    187 HG11 VAL P  11     -29.970 -62.552 109.671  0.00 97.00      PROA   
ATOM    188 HG12 VAL P  11     -30.694 -64.141 109.223  0.00 97.00      PROA   
ATOM    189 HG13 VAL P  11     -31.556 -62.620 108.820  0.00 97.00      PROA   
ATOM    190  CG2 VAL P  11     -29.775 -61.575 107.047  0.00 97.00      PROA   
ATOM    191 HG21 VAL P  11     -29.401 -61.499 106.006  0.00 97.00      PROA   
ATOM    192 HG22 VAL P  11     -29.119 -60.969 107.707  0.00 97.00      PROA   
ATOM    193 HG23 VAL P  11     -30.791 -61.126 107.069  0.00 97.00      PROA   
ATOM    194  C   VAL P  11     -28.386 -65.095 108.031  0.00 97.00      PROA   
ATOM    195  O   VAL P  11     -28.632 -65.489 109.169  0.00 97.00      PROA   
ATOM    196  N   SER P  12     -28.006 -65.953 107.060  0.00 97.00      PROA   
ATOM    197  HN  SER P  12     -27.778 -65.579 106.167  0.00 97.00      PROA   
ATOM    198  CA  SER P  12     -27.824 -67.389 107.199  0.00 97.00      PROA   
ATOM    199  HA  SER P  12     -28.003 -67.684 108.225  0.00 97.00      PROA   
ATOM    200  CB  SER P  12     -28.828 -68.157 106.271  0.00 97.00      PROA   
ATOM    201  HB1 SER P  12     -28.838 -67.689 105.272  0.00 97.00      PROA   
ATOM    202  HB2 SER P  12     -29.841 -68.088 106.720  0.00 97.00      PROA   
ATOM    203  OG  SER P  12     -28.574 -69.529 106.025  0.00 97.00      PROA   
ATOM    204  HG1 SER P  12     -28.759 -69.978 106.872  0.00 97.00      PROA   
ATOM    205  C   SER P  12     -26.363 -67.671 106.877  0.00 97.00      PROA   
ATOM    206  O   SER P  12     -25.873 -67.283 105.819  0.00 97.00      PROA   
ATOM    207  N   VAL P  13     -25.610 -68.316 107.809  0.00 97.00      PROA   
ATOM    208  HN  VAL P  13     -26.030 -68.631 108.663  0.00 97.00      PROA   
ATOM    209  CA  VAL P  13     -24.164 -68.442 107.697  0.00 97.00      PROA   
ATOM    210  HA  VAL P  13     -23.910 -68.470 106.649  0.00 97.00      PROA   
ATOM    211  CB  VAL P  13     -23.506 -67.231 108.358  0.00 97.00      PROA   
ATOM    212  HB  VAL P  13     -24.047 -66.326 107.988  0.00 97.00      PROA   
ATOM    213  CG1 VAL P  13     -23.650 -67.258 109.896  0.00 97.00      PROA   
ATOM    214 HG11 VAL P  13     -23.084 -68.106 110.334  0.00 97.00      PROA   
ATOM    215 HG12 VAL P  13     -24.714 -67.347 110.199  0.00 97.00      PROA   
ATOM    216 HG13 VAL P  13     -23.243 -66.321 110.330  0.00 97.00      PROA   
ATOM    217  CG2 VAL P  13     -22.038 -67.089 107.925  0.00 97.00      PROA   
ATOM    218 HG21 VAL P  13     -21.946 -67.115 106.819  0.00 97.00      PROA   
ATOM    219 HG22 VAL P  13     -21.417 -67.899 108.357  0.00 97.00      PROA   
ATOM    220 HG23 VAL P  13     -21.629 -66.124 108.290  0.00 97.00      PROA   
ATOM    221  C   VAL P  13     -23.653 -69.743 108.296  0.00 97.00      PROA   
ATOM    222  O   VAL P  13     -24.309 -70.330 109.132  0.00 97.00      PROA   
ATOM    223  N   PHE P  14     -22.467 -70.255 107.888  0.00 97.00      PROA   
ATOM    224  HN  PHE P  14     -21.933 -69.799 107.180  0.00 97.00      PROA   
ATOM    225  CA  PHE P  14     -21.842 -71.419 108.502  0.00 97.00      PROA   
ATOM    226  HA  PHE P  14     -22.612 -72.130 108.736  0.00 97.00      PROA   
ATOM    227  CB  PHE P  14     -20.800 -72.112 107.583  0.00 97.00      PROA   
ATOM    228  HB1 PHE P  14     -20.266 -72.929 108.114  0.00 97.00      PROA   
ATOM    229  HB2 PHE P  14     -20.048 -71.365 107.246  0.00 97.00      PROA   
ATOM    230  CG  PHE P  14     -21.437 -72.758 106.383  0.00 97.00      PROA   
ATOM    231  CD1 PHE P  14     -22.416 -73.752 106.533  0.00 97.00      PROA   
ATOM    232  HD1 PHE P  14     -22.763 -74.007 107.517  0.00 97.00      PROA   
ATOM    233  CE1 PHE P  14     -22.920 -74.442 105.425  0.00 97.00      PROA   
ATOM    234  HE1 PHE P  14     -23.664 -75.214 105.557  0.00 97.00      PROA   
ATOM    235  CZ  PHE P  14     -22.457 -74.126 104.143  0.00 97.00      PROA   
ATOM    236  HZ  PHE P  14     -22.841 -74.654 103.283  0.00 97.00      PROA   
ATOM    237  CD2 PHE P  14     -20.975 -72.459 105.093  0.00 97.00      PROA   
ATOM    238  HD2 PHE P  14     -20.201 -71.718 104.964  0.00 97.00      PROA   
ATOM    239  CE2 PHE P  14     -21.494 -73.122 103.976  0.00 97.00      PROA   
ATOM    240  HE2 PHE P  14     -21.145 -72.858 102.989  0.00 97.00      PROA   
ATOM    241  C   PHE P  14     -21.133 -71.123 109.810  0.00 97.00      PROA   
ATOM    242  O   PHE P  14     -20.729 -69.998 110.087  0.00 97.00      PROA   
ATOM    243  N   GLN P  15     -20.914 -72.179 110.632  0.00 97.00      PROA   
ATOM    244  HN  GLN P  15     -21.417 -73.033 110.495  0.00 97.00      PROA   
ATOM    245  CA  GLN P  15     -19.907 -72.204 111.683  0.00 97.00      PROA   
ATOM    246  HA  GLN P  15     -20.170 -71.436 112.397  0.00 97.00      PROA   
ATOM    247  CB  GLN P  15     -19.863 -73.578 112.411  0.00 97.00      PROA   
ATOM    248  HB1 GLN P  15     -20.830 -73.703 112.953  0.00 97.00      PROA   
ATOM    249  HB2 GLN P  15     -19.074 -73.551 113.192  0.00 97.00      PROA   
ATOM    250  CG  GLN P  15     -19.673 -74.784 111.450  0.00 97.00      PROA   
ATOM    251  HG1 GLN P  15     -19.411 -74.428 110.433  0.00 97.00      PROA   
ATOM    252  HG2 GLN P  15     -20.620 -75.349 111.349  0.00 97.00      PROA   
ATOM    253  CD  GLN P  15     -18.597 -75.766 111.939  0.00 97.00      PROA   
ATOM    254  OE1 GLN P  15     -18.751 -76.432 112.968  0.00 97.00      PROA   
ATOM    255  NE2 GLN P  15     -17.475 -75.860 111.171  0.00 97.00      PROA   
ATOM    256 HE21 GLN P  15     -17.401 -75.325 110.329  0.00 97.00      PROA   
ATOM    257 HE22 GLN P  15     -16.720 -76.432 111.486  0.00 97.00      PROA   
ATOM    258  C   GLN P  15     -18.502 -71.904 111.155  0.00 97.00      PROA   
ATOM    259  O   GLN P  15     -18.180 -72.252 110.022  0.00 97.00      PROA   
ATOM    260  N   GLU P  16     -17.659 -71.217 111.970  0.00 97.00      PROA   
ATOM    261  HN  GLU P  16     -17.991 -70.933 112.870  0.00 97.00      PROA   
ATOM    262  CA  GLU P  16     -16.268 -70.865 111.698  0.00 97.00      PROA   
ATOM    263  HA  GLU P  16     -15.839 -70.680 112.673  0.00 97.00      PROA   
ATOM    264  CB  GLU P  16     -15.401 -72.010 111.072  0.00 97.00      PROA   
ATOM    265  HB1 GLU P  16     -15.798 -72.223 110.059  0.00 97.00      PROA   
ATOM    266  HB2 GLU P  16     -15.528 -72.930 111.686  0.00 97.00      PROA   
ATOM    267  CG  GLU P  16     -13.887 -71.714 110.936  0.00 97.00      PROA   
ATOM    268  HG1 GLU P  16     -13.399 -71.796 111.930  0.00 97.00      PROA   
ATOM    269  HG2 GLU P  16     -13.719 -70.684 110.564  0.00 97.00      PROA   
ATOM    270  CD  GLU P  16     -13.152 -72.643 109.960  0.00 97.00      PROA   
ATOM    271  OE1 GLU P  16     -13.770 -73.563 109.364  0.00 97.00      PROA   
ATOM    272  OE2 GLU P  16     -11.928 -72.407 109.776  0.00 97.00      PROA   
ATOM    273  C   GLU P  16     -16.134 -69.540 110.948  0.00 97.00      PROA   
ATOM    274  O   GLU P  16     -15.190 -68.788 111.174  0.00 97.00      PROA   
ATOM    275  N   GLU P  17     -17.093 -69.195 110.058  0.00 97.00      PROA   
ATOM    276  HN  GLU P  17     -17.837 -69.832 109.871  0.00 97.00      PROA   
ATOM    277  CA  GLU P  17     -17.132 -67.957 109.288  0.00 97.00      PROA   
ATOM    278  HA  GLU P  17     -16.214 -67.921 108.715  0.00 97.00      PROA   
ATOM    279  CB  GLU P  17     -18.299 -68.011 108.266  0.00 97.00      PROA   
ATOM    280  HB1 GLU P  17     -19.219 -68.249 108.849  0.00 97.00      PROA   
ATOM    281  HB2 GLU P  17     -18.122 -68.872 107.582  0.00 97.00      PROA   
ATOM    282  CG  GLU P  17     -18.584 -66.740 107.429  0.00 97.00      PROA   
ATOM    283  HG1 GLU P  17     -18.778 -65.862 108.077  0.00 97.00      PROA   
ATOM    284  HG2 GLU P  17     -19.500 -66.915 106.825  0.00 97.00      PROA   
ATOM    285  CD  GLU P  17     -17.454 -66.401 106.452  0.00 97.00      PROA   
ATOM    286  OE1 GLU P  17     -16.323 -66.093 106.907  0.00 97.00      PROA   
ATOM    287  OE2 GLU P  17     -17.720 -66.427 105.221  0.00 97.00      PROA   
ATOM    288  C   GLU P  17     -17.170 -66.674 110.121  0.00 97.00      PROA   
ATOM    289  O   GLU P  17     -17.744 -66.627 111.203  0.00 97.00      PROA   
ATOM    290  N   SER P  18     -16.535 -65.586 109.626  0.00 97.00      PROA   
ATOM    291  HN  SER P  18     -16.182 -65.627 108.689  0.00 97.00      PROA   
ATOM    292  CA  SER P  18     -16.397 -64.324 110.332  0.00 97.00      PROA   
ATOM    293  HA  SER P  18     -16.483 -64.512 111.393  0.00 97.00      PROA   
ATOM    294  CB  SER P  18     -15.024 -63.650 110.073  0.00 97.00      PROA   
ATOM    295  HB1 SER P  18     -14.932 -63.388 108.996  0.00 97.00      PROA   
ATOM    296  HB2 SER P  18     -14.219 -64.376 110.315  0.00 97.00      PROA   
ATOM    297  OG  SER P  18     -14.840 -62.478 110.868  0.00 97.00      PROA   
ATOM    298  HG1 SER P  18     -14.852 -62.767 111.784  0.00 97.00      PROA   
ATOM    299  C   SER P  18     -17.495 -63.365 109.924  0.00 97.00      PROA   
ATOM    300  O   SER P  18     -17.725 -63.117 108.743  0.00 97.00      PROA   
ATOM    301  N   VAL P  19     -18.201 -62.782 110.916  0.00 97.00      PROA   
ATOM    302  HN  VAL P  19     -17.985 -62.968 111.873  0.00 97.00      PROA   
ATOM    303  CA  VAL P  19     -19.295 -61.878 110.628  0.00 97.00      PROA   
ATOM    304  HA  VAL P  19     -19.097 -61.395 109.683  0.00 97.00      PROA   
ATOM    305  CB  VAL P  19     -20.631 -62.619 110.477  0.00 97.00      PROA   
ATOM    306  HB  VAL P  19     -20.540 -63.272 109.575  0.00 97.00      PROA   
ATOM    307  CG1 VAL P  19     -20.910 -63.547 111.678  0.00 97.00      PROA   
ATOM    308 HG11 VAL P  19     -21.002 -62.951 112.605  0.00 97.00      PROA   
ATOM    309 HG12 VAL P  19     -20.107 -64.300 111.811  0.00 97.00      PROA   
ATOM    310 HG13 VAL P  19     -21.865 -64.093 111.525  0.00 97.00      PROA   
ATOM    311  CG2 VAL P  19     -21.807 -61.649 110.241  0.00 97.00      PROA   
ATOM    312 HG21 VAL P  19     -21.617 -61.002 109.365  0.00 97.00      PROA   
ATOM    313 HG22 VAL P  19     -21.979 -61.013 111.133  0.00 97.00      PROA   
ATOM    314 HG23 VAL P  19     -22.736 -62.228 110.049  0.00 97.00      PROA   
ATOM    315  C   VAL P  19     -19.313 -60.752 111.639  0.00 97.00      PROA   
ATOM    316  O   VAL P  19     -19.318 -60.971 112.843  0.00 97.00      PROA   
ATOM    317  N   THR P  20     -19.318 -59.480 111.170  0.00 97.00      PROA   
ATOM    318  HN  THR P  20     -19.298 -59.297 110.191  0.00 97.00      PROA   
ATOM    319  CA  THR P  20     -19.376 -58.330 112.060  0.00 97.00      PROA   
ATOM    320  HA  THR P  20     -19.554 -58.682 113.062  0.00 97.00      PROA   
ATOM    321  CB  THR P  20     -18.081 -57.514 112.123  0.00 97.00      PROA   
ATOM    322  HB  THR P  20     -17.244 -58.243 112.234  0.00 97.00      PROA   
ATOM    323  OG1 THR P  20     -18.014 -56.673 113.271  0.00 97.00      PROA   
ATOM    324  HG1 THR P  20     -18.635 -55.948 113.151  0.00 97.00      PROA   
ATOM    325  CG2 THR P  20     -17.805 -56.674 110.868  0.00 97.00      PROA   
ATOM    326 HG21 THR P  20     -18.621 -55.946 110.682  0.00 97.00      PROA   
ATOM    327 HG22 THR P  20     -17.695 -57.331 109.983  0.00 97.00      PROA   
ATOM    328 HG23 THR P  20     -16.859 -56.103 110.992  0.00 97.00      PROA   
ATOM    329  C   THR P  20     -20.594 -57.534 111.670  0.00 97.00      PROA   
ATOM    330  O   THR P  20     -20.893 -57.351 110.496  0.00 97.00      PROA   
ATOM    331  N   LEU P  21     -21.371 -57.098 112.683  0.00 97.00      PROA   
ATOM    332  HN  LEU P  21     -21.096 -57.280 113.625  0.00 97.00      PROA   
ATOM    333  CA  LEU P  21     -22.684 -56.523 112.508  0.00 97.00      PROA   
ATOM    334  HA  LEU P  21     -22.932 -56.469 111.458  0.00 97.00      PROA   
ATOM    335  CB  LEU P  21     -23.783 -57.340 113.244  0.00 97.00      PROA   
ATOM    336  HB1 LEU P  21     -24.758 -56.844 113.047  0.00 97.00      PROA   
ATOM    337  HB2 LEU P  21     -23.611 -57.322 114.342  0.00 97.00      PROA   
ATOM    338  CG  LEU P  21     -23.926 -58.828 112.818  0.00 97.00      PROA   
ATOM    339  HG  LEU P  21     -23.683 -58.907 111.732  0.00 97.00      PROA   
ATOM    340  CD1 LEU P  21     -23.007 -59.787 113.603  0.00 97.00      PROA   
ATOM    341 HD11 LEU P  21     -23.239 -59.728 114.688  0.00 97.00      PROA   
ATOM    342 HD12 LEU P  21     -21.936 -59.548 113.458  0.00 97.00      PROA   
ATOM    343 HD13 LEU P  21     -23.176 -60.834 113.273  0.00 97.00      PROA   
ATOM    344  CD2 LEU P  21     -25.382 -59.294 113.007  0.00 97.00      PROA   
ATOM    345 HD21 LEU P  21     -26.078 -58.665 112.415  0.00 97.00      PROA   
ATOM    346 HD22 LEU P  21     -25.664 -59.219 114.078  0.00 97.00      PROA   
ATOM    347 HD23 LEU P  21     -25.497 -60.350 112.686  0.00 97.00      PROA   
ATOM    348  C   LEU P  21     -22.653 -55.117 113.062  0.00 97.00      PROA   
ATOM    349  O   LEU P  21     -22.325 -54.914 114.221  0.00 97.00      PROA   
ATOM    350  N   HSD P  22     -22.993 -54.098 112.243  0.00 97.00      PROA   
ATOM    351  HN  HSD P  22     -23.287 -54.289 111.307  0.00 97.00      PROA   
ATOM    352  CA  HSD P  22     -22.818 -52.696 112.575  0.00 97.00      PROA   
ATOM    353  HA  HSD P  22     -22.216 -52.606 113.468  0.00 97.00      PROA   
ATOM    354  CB  HSD P  22     -22.107 -51.926 111.434  0.00 97.00      PROA   
ATOM    355  HB1 HSD P  22     -22.093 -50.838 111.660  0.00 97.00      PROA   
ATOM    356  HB2 HSD P  22     -22.650 -52.070 110.475  0.00 97.00      PROA   
ATOM    357  ND1 HSD P  22     -20.232 -53.356 110.440  0.00 97.00      PROA   
ATOM    358  HD1 HSD P  22     -20.804 -53.933 109.855  0.00 97.00      PROA   
ATOM    359  CG  HSD P  22     -20.676 -52.346 111.269  0.00 97.00      PROA   
ATOM    360  CE1 HSD P  22     -18.878 -53.358 110.520  0.00 97.00      PROA   
ATOM    361  HE1 HSD P  22     -18.251 -54.047 109.961  0.00 97.00      PROA   
ATOM    362  NE2 HSD P  22     -18.423 -52.418 111.324  0.00 97.00      PROA   
ATOM    363  CD2 HSD P  22     -19.556 -51.770 111.780  0.00 97.00      PROA   
ATOM    364  HD2 HSD P  22     -19.465 -50.916 112.440  0.00 97.00      PROA   
ATOM    365  C   HSD P  22     -24.136 -52.000 112.822  0.00 97.00      PROA   
ATOM    366  O   HSD P  22     -25.046 -52.066 112.006  0.00 97.00      PROA   
ATOM    367  N   CYS P  23     -24.251 -51.272 113.956  0.00 97.00      PROA   
ATOM    368  HN  CYS P  23     -23.513 -51.285 114.630  0.00 97.00      PROA   
ATOM    369  CA  CYS P  23     -25.396 -50.442 114.280  0.00 97.00      PROA   
ATOM    370  HA  CYS P  23     -26.249 -50.748 113.690  0.00 97.00      PROA   
ATOM    371  CB  CYS P  23     -25.771 -50.543 115.774  0.00 97.00      PROA   
ATOM    372  HB1 CYS P  23     -26.563 -49.805 116.008  0.00 97.00      PROA   
ATOM    373  HB2 CYS P  23     -24.881 -50.330 116.404  0.00 97.00      PROA   
ATOM    374  SG  CYS P  23     -26.405 -52.186 116.157  0.00 97.00      PROA   
ATOM    375  C   CYS P  23     -25.107 -48.992 113.966  0.00 97.00      PROA   
ATOM    376  O   CYS P  23     -24.427 -48.287 114.707  0.00 97.00      PROA   
ATOM    377  N   GLU P  24     -25.659 -48.501 112.840  0.00 97.00      PROA   
ATOM    378  HN  GLU P  24     -26.242 -49.070 112.264  0.00 97.00      PROA   
ATOM    379  CA  GLU P  24     -25.368 -47.188 112.318  0.00 97.00      PROA   
ATOM    380  HA  GLU P  24     -24.394 -46.868 112.663  0.00 97.00      PROA   
ATOM    381  CB  GLU P  24     -25.352 -47.223 110.771  0.00 97.00      PROA   
ATOM    382  HB1 GLU P  24     -24.667 -48.053 110.478  0.00 97.00      PROA   
ATOM    383  HB2 GLU P  24     -24.919 -46.281 110.371  0.00 97.00      PROA   
ATOM    384  CG  GLU P  24     -26.749 -47.443 110.152  0.00 97.00      PROA   
ATOM    385  HG1 GLU P  24     -27.392 -46.549 110.291  0.00 97.00      PROA   
ATOM    386  HG2 GLU P  24     -27.245 -48.316 110.628  0.00 97.00      PROA   
ATOM    387  CD  GLU P  24     -26.660 -47.713 108.665  0.00 97.00      PROA   
ATOM    388  OE1 GLU P  24     -27.589 -47.267 107.937  0.00 97.00      PROA   
ATOM    389  OE2 GLU P  24     -25.689 -48.395 108.243  0.00 97.00      PROA   
ATOM    390  C   GLU P  24     -26.393 -46.173 112.766  0.00 97.00      PROA   
ATOM    391  O   GLU P  24     -27.495 -46.498 113.206  0.00 97.00      PROA   
ATOM    392  N   VAL P  25     -26.016 -44.885 112.618  0.00 97.00      PROA   
ATOM    393  HN  VAL P  25     -25.086 -44.662 112.337  0.00 97.00      PROA   
ATOM    394  CA  VAL P  25     -26.924 -43.763 112.587  0.00 97.00      PROA   
ATOM    395  HA  VAL P  25     -27.887 -44.096 112.230  0.00 97.00      PROA   
ATOM    396  CB  VAL P  25     -27.064 -43.005 113.913  0.00 97.00      PROA   
ATOM    397  HB  VAL P  25     -26.083 -42.569 114.213  0.00 97.00      PROA   
ATOM    398  CG1 VAL P  25     -28.095 -41.870 113.748  0.00 97.00      PROA   
ATOM    399 HG11 VAL P  25     -29.099 -42.294 113.534  0.00 97.00      PROA   
ATOM    400 HG12 VAL P  25     -27.819 -41.183 112.924  0.00 97.00      PROA   
ATOM    401 HG13 VAL P  25     -28.154 -41.281 114.687  0.00 97.00      PROA   
ATOM    402  CG2 VAL P  25     -27.515 -43.955 115.044  0.00 97.00      PROA   
ATOM    403 HG21 VAL P  25     -26.742 -44.724 115.251  0.00 97.00      PROA   
ATOM    404 HG22 VAL P  25     -28.459 -44.468 114.763  0.00 97.00      PROA   
ATOM    405 HG23 VAL P  25     -27.694 -43.383 115.980  0.00 97.00      PROA   
ATOM    406  C   VAL P  25     -26.224 -42.865 111.579  0.00 97.00      PROA   
ATOM    407  O   VAL P  25     -25.007 -42.748 111.716  0.00 97.00      PROA   
ATOM    408  N   PRO P  26     -26.836 -42.213 110.581  0.00 97.00      PROA   
ATOM    409  CD  PRO P  26     -28.097 -42.696 109.996  0.00 97.00      PROA   
ATOM    410  HD1 PRO P  26     -28.935 -42.099 110.416  0.00 97.00      PROA   
ATOM    411  HD2 PRO P  26     -28.274 -43.781 110.174  0.00 97.00      PROA   
ATOM    412  CA  PRO P  26     -26.091 -41.384 109.620  0.00 97.00      PROA   
ATOM    413  HA  PRO P  26     -25.234 -41.944 109.271  0.00 97.00      PROA   
ATOM    414  CB  PRO P  26     -27.100 -41.161 108.480  0.00 97.00      PROA   
ATOM    415  HB1 PRO P  26     -26.594 -41.006 107.506  0.00 97.00      PROA   
ATOM    416  HB2 PRO P  26     -27.765 -40.293 108.690  0.00 97.00      PROA   
ATOM    417  CG  PRO P  26     -27.949 -42.433 108.497  0.00 97.00      PROA   
ATOM    418  HG1 PRO P  26     -28.920 -42.314 107.979  0.00 97.00      PROA   
ATOM    419  HG2 PRO P  26     -27.380 -43.267 108.028  0.00 97.00      PROA   
ATOM    420  C   PRO P  26     -25.584 -40.039 110.144  0.00 97.00      PROA   
ATOM    421  O   PRO P  26     -25.561 -39.073 109.384  0.00 97.00      PROA   
ATOM    422  N   HSD P  27     -25.119 -39.960 111.407  0.00 97.00      PROA   
ATOM    423  HN  HSD P  27     -25.071 -40.797 111.949  0.00 97.00      PROA   
ATOM    424  CA  HSD P  27     -24.528 -38.773 111.982  0.00 97.00      PROA   
ATOM    425  HA  HSD P  27     -24.648 -37.929 111.316  0.00 97.00      PROA   
ATOM    426  CB  HSD P  27     -25.107 -38.403 113.373  0.00 97.00      PROA   
ATOM    427  HB1 HSD P  27     -24.461 -37.641 113.863  0.00 97.00      PROA   
ATOM    428  HB2 HSD P  27     -25.124 -39.301 114.030  0.00 97.00      PROA   
ATOM    429  ND1 HSD P  27     -27.659 -38.510 113.431  0.00 97.00      PROA   
ATOM    430  HD1 HSD P  27     -27.741 -39.505 113.490  0.00 97.00      PROA   
ATOM    431  CG  HSD P  27     -26.485 -37.797 113.312  0.00 97.00      PROA   
ATOM    432  CE1 HSD P  27     -28.666 -37.605 113.507  0.00 97.00      PROA   
ATOM    433  HE1 HSD P  27     -29.714 -37.885 113.613  0.00 97.00      PROA   
ATOM    434  NE2 HSD P  27     -28.224 -36.364 113.460  0.00 97.00      PROA   
ATOM    435  CD2 HSD P  27     -26.850 -36.485 113.346  0.00 97.00      PROA   
ATOM    436  HD2 HSD P  27     -26.237 -35.593 113.323  0.00 97.00      PROA   
ATOM    437  C   HSD P  27     -23.056 -39.042 112.152  0.00 97.00      PROA   
ATOM    438  O   HSD P  27     -22.667 -39.998 112.816  0.00 97.00      PROA   
ATOM    439  N   LEU P  28     -22.192 -38.195 111.551  0.00 97.00      PROA   
ATOM    440  HN  LEU P  28     -22.519 -37.489 110.927  0.00 97.00      PROA   
ATOM    441  CA  LEU P  28     -20.750 -38.279 111.704  0.00 97.00      PROA   
ATOM    442  HA  LEU P  28     -20.471 -39.274 111.386  0.00 97.00      PROA   
ATOM    443  CB  LEU P  28     -20.014 -37.275 110.777  0.00 97.00      PROA   
ATOM    444  HB1 LEU P  28     -18.917 -37.442 110.859  0.00 97.00      PROA   
ATOM    445  HB2 LEU P  28     -20.227 -36.234 111.102  0.00 97.00      PROA   
ATOM    446  CG  LEU P  28     -20.387 -37.377 109.274  0.00 97.00      PROA   
ATOM    447  HG  LEU P  28     -21.478 -37.174 109.159  0.00 97.00      PROA   
ATOM    448  CD1 LEU P  28     -19.640 -36.304 108.459  0.00 97.00      PROA   
ATOM    449 HD11 LEU P  28     -18.544 -36.468 108.529  0.00 97.00      PROA   
ATOM    450 HD12 LEU P  28     -19.873 -35.289 108.841  0.00 97.00      PROA   
ATOM    451 HD13 LEU P  28     -19.936 -36.358 107.390  0.00 97.00      PROA   
ATOM    452  CD2 LEU P  28     -20.107 -38.775 108.693  0.00 97.00      PROA   
ATOM    453 HD21 LEU P  28     -20.715 -39.548 109.206  0.00 97.00      PROA   
ATOM    454 HD22 LEU P  28     -19.032 -39.030 108.812  0.00 97.00      PROA   
ATOM    455 HD23 LEU P  28     -20.356 -38.798 107.611  0.00 97.00      PROA   
ATOM    456  C   LEU P  28     -20.237 -38.161 113.144  0.00 97.00      PROA   
ATOM    457  O   LEU P  28     -19.417 -39.005 113.507  0.00 97.00      PROA   
ATOM    458  N   PRO P  29     -20.650 -37.262 114.046  0.00 97.00      PROA   
ATOM    459  CD  PRO P  29     -21.330 -35.996 113.733  0.00 97.00      PROA   
ATOM    460  HD1 PRO P  29     -22.243 -36.151 113.123  0.00 97.00      PROA   
ATOM    461  HD2 PRO P  29     -20.619 -35.328 113.198  0.00 97.00      PROA   
ATOM    462  CA  PRO P  29     -20.354 -37.384 115.475  0.00 97.00      PROA   
ATOM    463  HA  PRO P  29     -19.336 -37.714 115.633  0.00 97.00      PROA   
ATOM    464  CB  PRO P  29     -20.566 -35.944 115.983  0.00 97.00      PROA   
ATOM    465  HB1 PRO P  29     -19.639 -35.359 115.783  0.00 97.00      PROA   
ATOM    466  HB2 PRO P  29     -20.793 -35.865 117.062  0.00 97.00      PROA   
ATOM    467  CG  PRO P  29     -21.685 -35.397 115.094  0.00 97.00      PROA   
ATOM    468  HG1 PRO P  29     -22.662 -35.800 115.440  0.00 97.00      PROA   
ATOM    469  HG2 PRO P  29     -21.724 -34.290 115.081  0.00 97.00      PROA   
ATOM    470  C   PRO P  29     -21.288 -38.375 116.175  0.00 97.00      PROA   
ATOM    471  O   PRO P  29     -21.678 -38.113 117.311  0.00 97.00      PROA   
ATOM    472  N   GLY P  30     -21.645 -39.523 115.547  0.00 97.00      PROA   
ATOM    473  HN  GLY P  30     -21.281 -39.707 114.634  0.00 97.00      PROA   
ATOM    474  CA  GLY P  30     -22.623 -40.482 116.047  0.00 97.00      PROA   
ATOM    475  HA1 GLY P  30     -22.893 -41.109 115.209  0.00 97.00      PROA   
ATOM    476  HA2 GLY P  30     -23.470 -39.941 116.445  0.00 97.00      PROA   
ATOM    477  C   GLY P  30     -22.087 -41.392 117.125  0.00 97.00      PROA   
ATOM    478  O   GLY P  30     -22.023 -42.603 116.942  0.00 97.00      PROA   
ATOM    479  N   SER P  31     -21.720 -40.784 118.277  0.00 97.00      PROA   
ATOM    480  HN  SER P  31     -21.814 -39.789 118.258  0.00 97.00      PROA   
ATOM    481  CA  SER P  31     -21.090 -41.290 119.496  0.00 97.00      PROA   
ATOM    482  HA  SER P  31     -20.039 -41.081 119.372  0.00 97.00      PROA   
ATOM    483  CB  SER P  31     -21.585 -40.489 120.739  0.00 97.00      PROA   
ATOM    484  HB1 SER P  31     -22.676 -40.663 120.867  0.00 97.00      PROA   
ATOM    485  HB2 SER P  31     -21.435 -39.403 120.553  0.00 97.00      PROA   
ATOM    486  OG  SER P  31     -20.929 -40.849 121.956  0.00 97.00      PROA   
ATOM    487  HG1 SER P  31     -20.250 -40.190 122.125  0.00 97.00      PROA   
ATOM    488  C   SER P  31     -21.197 -42.778 119.788  0.00 97.00      PROA   
ATOM    489  O   SER P  31     -22.257 -43.372 119.667  0.00 97.00      PROA   
ATOM    490  N   SER P  32     -20.074 -43.404 120.207  0.00 97.00      PROA   
ATOM    491  HN  SER P  32     -19.245 -42.881 120.392  0.00 97.00      PROA   
ATOM    492  CA  SER P  32     -19.907 -44.840 120.332  0.00 97.00      PROA   
ATOM    493  HA  SER P  32     -20.424 -45.304 119.503  0.00 97.00      PROA   
ATOM    494  CB  SER P  32     -18.405 -45.212 120.220  0.00 97.00      PROA   
ATOM    495  HB1 SER P  32     -18.060 -44.952 119.195  0.00 97.00      PROA   
ATOM    496  HB2 SER P  32     -18.229 -46.298 120.366  0.00 97.00      PROA   
ATOM    497  OG  SER P  32     -17.616 -44.462 121.141  0.00 97.00      PROA   
ATOM    498  HG1 SER P  32     -17.831 -44.798 122.016  0.00 97.00      PROA   
ATOM    499  C   SER P  32     -20.486 -45.442 121.604  0.00 97.00      PROA   
ATOM    500  O   SER P  32     -19.790 -46.120 122.358  0.00 97.00      PROA   
ATOM    501  N   SER P  33     -21.799 -45.239 121.844  0.00 97.00      PROA   
ATOM    502  HN  SER P  33     -22.310 -44.627 121.246  0.00 97.00      PROA   
ATOM    503  CA  SER P  33     -22.539 -45.858 122.927  0.00 97.00      PROA   
ATOM    504  HA  SER P  33     -21.891 -46.521 123.484  0.00 97.00      PROA   
ATOM    505  CB  SER P  33     -23.148 -44.806 123.893  0.00 97.00      PROA   
ATOM    506  HB1 SER P  33     -23.847 -44.144 123.338  0.00 97.00      PROA   
ATOM    507  HB2 SER P  33     -22.328 -44.171 124.295  0.00 97.00      PROA   
ATOM    508  OG  SER P  33     -23.846 -45.403 124.987  0.00 97.00      PROA   
ATOM    509  HG1 SER P  33     -23.190 -45.663 125.639  0.00 97.00      PROA   
ATOM    510  C   SER P  33     -23.636 -46.692 122.299  0.00 97.00      PROA   
ATOM    511  O   SER P  33     -24.338 -46.239 121.400  0.00 97.00      PROA   
ATOM    512  N   THR P  34     -23.788 -47.961 122.749  0.00 97.00      PROA   
ATOM    513  HN  THR P  34     -23.236 -48.309 123.502  0.00 97.00      PROA   
ATOM    514  CA  THR P  34     -24.711 -48.901 122.135  0.00 97.00      PROA   
ATOM    515  HA  THR P  34     -25.554 -48.359 121.726  0.00 97.00      PROA   
ATOM    516  CB  THR P  34     -24.080 -49.785 121.056  0.00 97.00      PROA   
ATOM    517  HB  THR P  34     -23.381 -50.532 121.498  0.00 97.00      PROA   
ATOM    518  OG1 THR P  34     -23.303 -48.999 120.170  0.00 97.00      PROA   
ATOM    519  HG1 THR P  34     -22.486 -48.832 120.644  0.00 97.00      PROA   
ATOM    520  CG2 THR P  34     -25.155 -50.530 120.241  0.00 97.00      PROA   
ATOM    521 HG21 THR P  34     -25.980 -49.844 119.958  0.00 97.00      PROA   
ATOM    522 HG22 THR P  34     -25.578 -51.369 120.827  0.00 97.00      PROA   
ATOM    523 HG23 THR P  34     -24.713 -50.959 119.317  0.00 97.00      PROA   
ATOM    524  C   THR P  34     -25.215 -49.825 123.203  0.00 97.00      PROA   
ATOM    525  O   THR P  34     -24.466 -50.247 124.079  0.00 97.00      PROA   
ATOM    526  N   GLN P  35     -26.507 -50.205 123.118  0.00 97.00      PROA   
ATOM    527  HN  GLN P  35     -27.139 -49.746 122.495  0.00 97.00      PROA   
ATOM    528  CA  GLN P  35     -27.036 -51.332 123.844  0.00 97.00      PROA   
ATOM    529  HA  GLN P  35     -26.297 -51.744 124.517  0.00 97.00      PROA   
ATOM    530  CB  GLN P  35     -28.316 -50.954 124.630  0.00 97.00      PROA   
ATOM    531  HB1 GLN P  35     -28.629 -51.824 125.248  0.00 97.00      PROA   
ATOM    532  HB2 GLN P  35     -29.136 -50.731 123.911  0.00 97.00      PROA   
ATOM    533  CG  GLN P  35     -28.115 -49.712 125.526  0.00 97.00      PROA   
ATOM    534  HG1 GLN P  35     -27.866 -48.825 124.904  0.00 97.00      PROA   
ATOM    535  HG2 GLN P  35     -27.283 -49.883 126.239  0.00 97.00      PROA   
ATOM    536  CD  GLN P  35     -29.407 -49.376 126.270  0.00 97.00      PROA   
ATOM    537  OE1 GLN P  35     -30.385 -48.964 125.647  0.00 97.00      PROA   
ATOM    538  NE2 GLN P  35     -29.418 -49.526 127.620  0.00 97.00      PROA   
ATOM    539 HE21 GLN P  35     -30.250 -49.279 128.113  0.00 97.00      PROA   
ATOM    540 HE22 GLN P  35     -28.597 -49.844 128.091  0.00 97.00      PROA   
ATOM    541  C   GLN P  35     -27.372 -52.360 122.789  0.00 97.00      PROA   
ATOM    542  O   GLN P  35     -28.114 -52.068 121.862  0.00 97.00      PROA   
ATOM    543  N   TRP P  36     -26.814 -53.586 122.897  0.00 97.00      PROA   
ATOM    544  HN  TRP P  36     -26.180 -53.785 123.640  0.00 97.00      PROA   
ATOM    545  CA  TRP P  36     -27.087 -54.694 121.998  0.00 97.00      PROA   
ATOM    546  HA  TRP P  36     -27.654 -54.353 121.142  0.00 97.00      PROA   
ATOM    547  CB  TRP P  36     -25.797 -55.402 121.507  0.00 97.00      PROA   
ATOM    548  HB1 TRP P  36     -26.036 -56.423 121.141  0.00 97.00      PROA   
ATOM    549  HB2 TRP P  36     -25.114 -55.519 122.380  0.00 97.00      PROA   
ATOM    550  CG  TRP P  36     -25.055 -54.719 120.403  0.00 97.00      PROA   
ATOM    551  CD1 TRP P  36     -24.034 -53.819 120.532  0.00 97.00      PROA   
ATOM    552  HD1 TRP P  36     -23.739 -53.363 121.459  0.00 97.00      PROA   
ATOM    553  NE1 TRP P  36     -23.491 -53.549 119.307  0.00 97.00      PROA   
ATOM    554  HE1 TRP P  36     -22.714 -52.977 119.145  0.00 97.00      PROA   
ATOM    555  CE2 TRP P  36     -24.160 -54.247 118.349  0.00 97.00      PROA   
ATOM    556  CD2 TRP P  36     -25.170 -54.996 118.997  0.00 97.00      PROA   
ATOM    557  CE3 TRP P  36     -26.015 -55.810 118.241  0.00 97.00      PROA   
ATOM    558  HE3 TRP P  36     -26.805 -56.384 118.703  0.00 97.00      PROA   
ATOM    559  CZ3 TRP P  36     -25.837 -55.857 116.856  0.00 97.00      PROA   
ATOM    560  HZ3 TRP P  36     -26.496 -56.462 116.248  0.00 97.00      PROA   
ATOM    561  CZ2 TRP P  36     -23.969 -54.310 116.978  0.00 97.00      PROA   
ATOM    562  HZ2 TRP P  36     -23.197 -53.737 116.488  0.00 97.00      PROA   
ATOM    563  CH2 TRP P  36     -24.826 -55.128 116.238  0.00 97.00      PROA   
ATOM    564  HH2 TRP P  36     -24.725 -55.170 115.164  0.00 97.00      PROA   
ATOM    565  C   TRP P  36     -27.932 -55.709 122.726  0.00 97.00      PROA   
ATOM    566  O   TRP P  36     -27.826 -55.848 123.937  0.00 97.00      PROA   
ATOM    567  N   PHE P  37     -28.811 -56.436 121.998  0.00 97.00      PROA   
ATOM    568  HN  PHE P  37     -28.927 -56.255 121.023  0.00 97.00      PROA   
ATOM    569  CA  PHE P  37     -29.725 -57.398 122.578  0.00 97.00      PROA   
ATOM    570  HA  PHE P  37     -29.380 -57.669 123.564  0.00 97.00      PROA   
ATOM    571  CB  PHE P  37     -31.193 -56.880 122.658  0.00 97.00      PROA   
ATOM    572  HB1 PHE P  37     -31.826 -57.604 123.215  0.00 97.00      PROA   
ATOM    573  HB2 PHE P  37     -31.615 -56.754 121.639  0.00 97.00      PROA   
ATOM    574  CG  PHE P  37     -31.272 -55.540 123.354  0.00 97.00      PROA   
ATOM    575  CD1 PHE P  37     -31.558 -55.463 124.728  0.00 97.00      PROA   
ATOM    576  HD1 PHE P  37     -31.714 -56.370 125.292  0.00 97.00      PROA   
ATOM    577  CE1 PHE P  37     -31.629 -54.223 125.376  0.00 97.00      PROA   
ATOM    578  HE1 PHE P  37     -31.842 -54.181 126.434  0.00 97.00      PROA   
ATOM    579  CZ  PHE P  37     -31.414 -53.042 124.655  0.00 97.00      PROA   
ATOM    580  HZ  PHE P  37     -31.452 -52.086 125.158  0.00 97.00      PROA   
ATOM    581  CD2 PHE P  37     -31.092 -54.342 122.636  0.00 97.00      PROA   
ATOM    582  HD2 PHE P  37     -30.873 -54.381 121.580  0.00 97.00      PROA   
ATOM    583  CE2 PHE P  37     -31.142 -53.103 123.284  0.00 97.00      PROA   
ATOM    584  HE2 PHE P  37     -30.953 -52.199 122.727  0.00 97.00      PROA   
ATOM    585  C   PHE P  37     -29.724 -58.647 121.720  0.00 97.00      PROA   
ATOM    586  O   PHE P  37     -29.776 -58.567 120.495  0.00 97.00      PROA   
ATOM    587  N   LEU P  38     -29.683 -59.840 122.363  0.00 97.00      PROA   
ATOM    588  HN  LEU P  38     -29.566 -59.868 123.355  0.00 97.00      PROA   
ATOM    589  CA  LEU P  38     -29.869 -61.131 121.730  0.00 97.00      PROA   
ATOM    590  HA  LEU P  38     -29.988 -61.012 120.666  0.00 97.00      PROA   
ATOM    591  CB  LEU P  38     -28.728 -62.142 122.021  0.00 97.00      PROA   
ATOM    592  HB1 LEU P  38     -28.958 -63.121 121.545  0.00 97.00      PROA   
ATOM    593  HB2 LEU P  38     -28.641 -62.304 123.119  0.00 97.00      PROA   
ATOM    594  CG  LEU P  38     -27.345 -61.692 121.515  0.00 97.00      PROA   
ATOM    595  HG  LEU P  38     -27.113 -60.730 122.018  0.00 97.00      PROA   
ATOM    596  CD1 LEU P  38     -26.247 -62.700 121.900  0.00 97.00      PROA   
ATOM    597 HD11 LEU P  38     -26.447 -63.682 121.420  0.00 97.00      PROA   
ATOM    598 HD12 LEU P  38     -26.212 -62.841 123.000  0.00 97.00      PROA   
ATOM    599 HD13 LEU P  38     -25.255 -62.339 121.554  0.00 97.00      PROA   
ATOM    600  CD2 LEU P  38     -27.331 -61.457 119.997  0.00 97.00      PROA   
ATOM    601 HD21 LEU P  38     -28.055 -60.673 119.699  0.00 97.00      PROA   
ATOM    602 HD22 LEU P  38     -27.581 -62.398 119.463  0.00 97.00      PROA   
ATOM    603 HD23 LEU P  38     -26.317 -61.135 119.683  0.00 97.00      PROA   
ATOM    604  C   LEU P  38     -31.132 -61.721 122.295  0.00 97.00      PROA   
ATOM    605  O   LEU P  38     -31.191 -62.036 123.480  0.00 97.00      PROA   
ATOM    606  N   ASN P  39     -32.188 -61.887 121.462  0.00 97.00      PROA   
ATOM    607  HN  ASN P  39     -32.095 -61.665 120.491  0.00 97.00      PROA   
ATOM    608  CA  ASN P  39     -33.459 -62.474 121.877  0.00 97.00      PROA   
ATOM    609  HA  ASN P  39     -34.135 -62.370 121.040  0.00 97.00      PROA   
ATOM    610  CB  ASN P  39     -33.325 -63.989 122.219  0.00 97.00      PROA   
ATOM    611  HB1 ASN P  39     -34.329 -64.440 122.369  0.00 97.00      PROA   
ATOM    612  HB2 ASN P  39     -32.736 -64.114 123.152  0.00 97.00      PROA   
ATOM    613  CG  ASN P  39     -32.638 -64.741 121.072  0.00 97.00      PROA   
ATOM    614  OD1 ASN P  39     -32.846 -64.438 119.897  0.00 97.00      PROA   
ATOM    615  ND2 ASN P  39     -31.761 -65.724 121.418  0.00 97.00      PROA   
ATOM    616 HD21 ASN P  39     -31.257 -66.185 120.689  0.00 97.00      PROA   
ATOM    617 HD22 ASN P  39     -31.598 -65.934 122.380  0.00 97.00      PROA   
ATOM    618  C   ASN P  39     -34.091 -61.730 123.053  0.00 97.00      PROA   
ATOM    619  O   ASN P  39     -34.611 -62.333 123.990  0.00 97.00      PROA   
ATOM    620  N   GLY P  40     -34.018 -60.379 123.034  0.00 97.00      PROA   
ATOM    621  HN  GLY P  40     -33.632 -59.931 122.232  0.00 97.00      PROA   
ATOM    622  CA  GLY P  40     -34.438 -59.521 124.136  0.00 97.00      PROA   
ATOM    623  HA1 GLY P  40     -35.315 -59.952 124.601  0.00 97.00      PROA   
ATOM    624  HA2 GLY P  40     -34.644 -58.548 123.716  0.00 97.00      PROA   
ATOM    625  C   GLY P  40     -33.404 -59.317 125.226  0.00 97.00      PROA   
ATOM    626  O   GLY P  40     -33.460 -58.321 125.943  0.00 97.00      PROA   
ATOM    627  N   THR P  41     -32.430 -60.241 125.397  0.00 97.00      PROA   
ATOM    628  HN  THR P  41     -32.364 -61.018 124.773  0.00 97.00      PROA   
ATOM    629  CA  THR P  41     -31.460 -60.194 126.487  0.00 97.00      PROA   
ATOM    630  HA  THR P  41     -31.949 -59.779 127.359  0.00 97.00      PROA   
ATOM    631  CB  THR P  41     -30.931 -61.571 126.876  0.00 97.00      PROA   
ATOM    632  HB  THR P  41     -30.456 -62.064 125.997  0.00 97.00      PROA   
ATOM    633  OG1 THR P  41     -32.003 -62.388 127.327  0.00 97.00      PROA   
ATOM    634  HG1 THR P  41     -32.641 -62.419 126.613  0.00 97.00      PROA   
ATOM    635  CG2 THR P  41     -29.905 -61.498 128.027  0.00 97.00      PROA   
ATOM    636 HG21 THR P  41     -30.349 -60.983 128.905  0.00 97.00      PROA   
ATOM    637 HG22 THR P  41     -28.981 -60.967 127.725  0.00 97.00      PROA   
ATOM    638 HG23 THR P  41     -29.619 -62.526 128.337  0.00 97.00      PROA   
ATOM    639  C   THR P  41     -30.293 -59.298 126.136  0.00 97.00      PROA   
ATOM    640  O   THR P  41     -29.607 -59.516 125.145  0.00 97.00      PROA   
ATOM    641  N   ALA P  42     -30.031 -58.257 126.956  0.00 97.00      PROA   
ATOM    642  HN  ALA P  42     -30.602 -58.085 127.755  0.00 97.00      PROA   
ATOM    643  CA  ALA P  42     -28.949 -57.314 126.749  0.00 97.00      PROA   
ATOM    644  HA  ALA P  42     -29.080 -56.912 125.755  0.00 97.00      PROA   
ATOM    645  CB  ALA P  42     -29.063 -56.143 127.742  0.00 97.00      PROA   
ATOM    646  HB1 ALA P  42     -28.941 -56.505 128.786  0.00 97.00      PROA   
ATOM    647  HB2 ALA P  42     -30.066 -55.671 127.655  0.00 97.00      PROA   
ATOM    648  HB3 ALA P  42     -28.296 -55.368 127.537  0.00 97.00      PROA   
ATOM    649  C   ALA P  42     -27.540 -57.902 126.830  0.00 97.00      PROA   
ATOM    650  O   ALA P  42     -27.197 -58.633 127.757  0.00 97.00      PROA   
ATOM    651  N   ILE P  43     -26.670 -57.546 125.853  0.00 97.00      PROA   
ATOM    652  HN  ILE P  43     -26.984 -56.963 125.105  0.00 97.00      PROA   
ATOM    653  CA  ILE P  43     -25.257 -57.884 125.847  0.00 97.00      PROA   
ATOM    654  HA  ILE P  43     -25.119 -58.769 126.452  0.00 97.00      PROA   
ATOM    655  CB  ILE P  43     -24.653 -58.147 124.454  0.00 97.00      PROA   
ATOM    656  HB  ILE P  43     -24.323 -57.187 123.990  0.00 97.00      PROA   
ATOM    657  CG2 ILE P  43     -23.423 -59.078 124.606  0.00 97.00      PROA   
ATOM    658 HG21 ILE P  43     -23.733 -60.051 125.041  0.00 97.00      PROA   
ATOM    659 HG22 ILE P  43     -22.638 -58.633 125.248  0.00 97.00      PROA   
ATOM    660 HG23 ILE P  43     -22.956 -59.280 123.623  0.00 97.00      PROA   
ATOM    661  CG1 ILE P  43     -25.673 -58.758 123.459  0.00 97.00      PROA   
ATOM    662 HG11 ILE P  43     -26.550 -58.087 123.357  0.00 97.00      PROA   
ATOM    663 HG12 ILE P  43     -26.039 -59.731 123.856  0.00 97.00      PROA   
ATOM    664  CD  ILE P  43     -25.082 -58.959 122.055  0.00 97.00      PROA   
ATOM    665  HD1 ILE P  43     -24.458 -58.089 121.760  0.00 97.00      PROA   
ATOM    666  HD2 ILE P  43     -25.889 -59.072 121.302  0.00 97.00      PROA   
ATOM    667  HD3 ILE P  43     -24.454 -59.875 122.022  0.00 97.00      PROA   
ATOM    668  C   ILE P  43     -24.531 -56.717 126.498  0.00 97.00      PROA   
ATOM    669  O   ILE P  43     -25.011 -55.585 126.491  0.00 97.00      PROA   
ATOM    670  N   GLN P  44     -23.328 -56.956 127.065  0.00 97.00      PROA   
ATOM    671  HN  GLN P  44     -22.963 -57.883 127.116  0.00 97.00      PROA   
ATOM    672  CA  GLN P  44     -22.516 -55.921 127.677  0.00 97.00      PROA   
ATOM    673  HA  GLN P  44     -23.162 -55.200 128.161  0.00 97.00      PROA   
ATOM    674  CB  GLN P  44     -21.573 -56.547 128.738  0.00 97.00      PROA   
ATOM    675  HB1 GLN P  44     -21.008 -55.728 129.234  0.00 97.00      PROA   
ATOM    676  HB2 GLN P  44     -20.833 -57.210 128.234  0.00 97.00      PROA   
ATOM    677  CG  GLN P  44     -22.280 -57.375 129.845  0.00 97.00      PROA   
ATOM    678  HG1 GLN P  44     -21.533 -57.641 130.624  0.00 97.00      PROA   
ATOM    679  HG2 GLN P  44     -22.682 -58.324 129.429  0.00 97.00      PROA   
ATOM    680  CD  GLN P  44     -23.404 -56.598 130.546  0.00 97.00      PROA   
ATOM    681  OE1 GLN P  44     -23.142 -55.813 131.464  0.00 97.00      PROA   
ATOM    682  NE2 GLN P  44     -24.683 -56.823 130.136  0.00 97.00      PROA   
ATOM    683 HE21 GLN P  44     -25.409 -56.312 130.592  0.00 97.00      PROA   
ATOM    684 HE22 GLN P  44     -24.878 -57.444 129.378  0.00 97.00      PROA   
ATOM    685  C   GLN P  44     -21.694 -55.170 126.627  0.00 97.00      PROA   
ATOM    686  O   GLN P  44     -21.061 -54.157 126.923  0.00 97.00      PROA   
ATOM    687  N   THR P  45     -21.715 -55.639 125.355  0.00 97.00      PROA   
ATOM    688  HN  THR P  45     -22.214 -56.478 125.158  0.00 97.00      PROA   
ATOM    689  CA  THR P  45     -21.067 -55.020 124.204  0.00 97.00      PROA   
ATOM    690  HA  THR P  45     -20.008 -54.978 124.414  0.00 97.00      PROA   
ATOM    691  CB  THR P  45     -21.284 -55.831 122.926  0.00 97.00      PROA   
ATOM    692  HB  THR P  45     -22.368 -55.865 122.664  0.00 97.00      PROA   
ATOM    693  OG1 THR P  45     -20.839 -57.166 123.120  0.00 97.00      PROA   
ATOM    694  HG1 THR P  45     -20.967 -57.608 122.276  0.00 97.00      PROA   
ATOM    695  CG2 THR P  45     -20.480 -55.254 121.747  0.00 97.00      PROA   
ATOM    696 HG21 THR P  45     -19.400 -55.230 122.008  0.00 97.00      PROA   
ATOM    697 HG22 THR P  45     -20.815 -54.233 121.478  0.00 97.00      PROA   
ATOM    698 HG23 THR P  45     -20.600 -55.890 120.845  0.00 97.00      PROA   
ATOM    699  C   THR P  45     -21.567 -53.608 123.949  0.00 97.00      PROA   
ATOM    700  O   THR P  45     -22.700 -53.421 123.522  0.00 97.00      PROA   
ATOM    701  N   SER P  46     -20.733 -52.571 124.202  0.00 97.00      PROA   
ATOM    702  HN  SER P  46     -19.867 -52.727 124.672  0.00 97.00      PROA   
ATOM    703  CA  SER P  46     -21.145 -51.187 124.006  0.00 97.00      PROA   
ATOM    704  HA  SER P  46     -22.222 -51.130 123.972  0.00 97.00      PROA   
ATOM    705  CB  SER P  46     -20.673 -50.295 125.179  0.00 97.00      PROA   
ATOM    706  HB1 SER P  46     -20.933 -49.230 124.989  0.00 97.00      PROA   
ATOM    707  HB2 SER P  46     -19.572 -50.370 125.306  0.00 97.00      PROA   
ATOM    708  OG  SER P  46     -21.323 -50.671 126.391  0.00 97.00      PROA   
ATOM    709  HG1 SER P  46     -21.214 -51.620 126.504  0.00 97.00      PROA   
ATOM    710  C   SER P  46     -20.632 -50.575 122.712  0.00 97.00      PROA   
ATOM    711  O   SER P  46     -21.048 -49.482 122.330  0.00 97.00      PROA   
ATOM    712  N   THR P  47     -19.742 -51.279 121.975  0.00 97.00      PROA   
ATOM    713  HN  THR P  47     -19.442 -52.170 122.300  0.00 97.00      PROA   
ATOM    714  CA  THR P  47     -19.259 -50.858 120.662  0.00 97.00      PROA   
ATOM    715  HA  THR P  47     -18.926 -49.843 120.799  0.00 97.00      PROA   
ATOM    716  CB  THR P  47     -18.008 -51.616 120.175  0.00 97.00      PROA   
ATOM    717  HB  THR P  47     -17.132 -51.288 120.780  0.00 97.00      PROA   
ATOM    718  OG1 THR P  47     -17.700 -51.398 118.799  0.00 97.00      PROA   
ATOM    719  HG1 THR P  47     -17.054 -52.070 118.566  0.00 97.00      PROA   
ATOM    720  CG2 THR P  47     -18.191 -53.129 120.365  0.00 97.00      PROA   
ATOM    721 HG21 THR P  47     -19.137 -53.464 119.891  0.00 97.00      PROA   
ATOM    722 HG22 THR P  47     -18.213 -53.396 121.440  0.00 97.00      PROA   
ATOM    723 HG23 THR P  47     -17.354 -53.688 119.894  0.00 97.00      PROA   
ATOM    724  C   THR P  47     -20.374 -50.861 119.610  0.00 97.00      PROA   
ATOM    725  O   THR P  47     -21.226 -51.744 119.665  0.00 97.00      PROA   
ATOM    726  N   PRO P  48     -20.418 -49.958 118.621  0.00 97.00      PROA   
ATOM    727  CD  PRO P  48     -19.834 -48.614 118.730  0.00 97.00      PROA   
ATOM    728  HD1 PRO P  48     -18.819 -48.634 118.276  0.00 97.00      PROA   
ATOM    729  HD2 PRO P  48     -19.778 -48.255 119.782  0.00 97.00      PROA   
ATOM    730  CA  PRO P  48     -21.420 -50.021 117.561  0.00 97.00      PROA   
ATOM    731  HA  PRO P  48     -22.393 -50.148 118.015  0.00 97.00      PROA   
ATOM    732  CB  PRO P  48     -21.269 -48.671 116.836  0.00 97.00      PROA   
ATOM    733  HB1 PRO P  48     -22.221 -48.339 116.377  0.00 97.00      PROA   
ATOM    734  HB2 PRO P  48     -20.484 -48.721 116.047  0.00 97.00      PROA   
ATOM    735  CG  PRO P  48     -20.779 -47.720 117.928  0.00 97.00      PROA   
ATOM    736  HG1 PRO P  48     -20.285 -46.815 117.524  0.00 97.00      PROA   
ATOM    737  HG2 PRO P  48     -21.636 -47.421 118.572  0.00 97.00      PROA   
ATOM    738  C   PRO P  48     -21.218 -51.143 116.561  0.00 97.00      PROA   
ATOM    739  O   PRO P  48     -22.035 -51.234 115.653  0.00 97.00      PROA   
ATOM    740  N   THR P  49     -20.184 -52.008 116.690  0.00 97.00      PROA   
ATOM    741  HN  THR P  49     -19.516 -51.889 117.419  0.00 97.00      PROA   
ATOM    742  CA  THR P  49     -20.039 -53.177 115.835  0.00 97.00      PROA   
ATOM    743  HA  THR P  49     -20.964 -53.309 115.298  0.00 97.00      PROA   
ATOM    744  CB  THR P  49     -18.940 -53.063 114.774  0.00 97.00      PROA   
ATOM    745  HB  THR P  49     -19.014 -52.044 114.335  0.00 97.00      PROA   
ATOM    746  OG1 THR P  49     -19.145 -53.993 113.718  0.00 97.00      PROA   
ATOM    747  HG1 THR P  49     -18.741 -53.586 112.943  0.00 97.00      PROA   
ATOM    748  CG2 THR P  49     -17.509 -53.250 115.310  0.00 97.00      PROA   
ATOM    749 HG21 THR P  49     -17.348 -54.291 115.660  0.00 97.00      PROA   
ATOM    750 HG22 THR P  49     -17.313 -52.548 116.146  0.00 97.00      PROA   
ATOM    751 HG23 THR P  49     -16.775 -53.051 114.499  0.00 97.00      PROA   
ATOM    752  C   THR P  49     -19.872 -54.396 116.710  0.00 97.00      PROA   
ATOM    753  O   THR P  49     -19.050 -54.436 117.621  0.00 97.00      PROA   
ATOM    754  N   TYR P  50     -20.682 -55.441 116.446  0.00 97.00      PROA   
ATOM    755  HN  TYR P  50     -21.361 -55.373 115.716  0.00 97.00      PROA   
ATOM    756  CA  TYR P  50     -20.614 -56.702 117.148  0.00 97.00      PROA   
ATOM    757  HA  TYR P  50     -20.076 -56.577 118.077  0.00 97.00      PROA   
ATOM    758  CB  TYR P  50     -22.033 -57.261 117.445  0.00 97.00      PROA   
ATOM    759  HB1 TYR P  50     -22.580 -57.506 116.510  0.00 97.00      PROA   
ATOM    760  HB2 TYR P  50     -22.616 -56.483 117.981  0.00 97.00      PROA   
ATOM    761  CG  TYR P  50     -21.980 -58.482 118.329  0.00 97.00      PROA   
ATOM    762  CD1 TYR P  50     -21.927 -59.776 117.781  0.00 97.00      PROA   
ATOM    763  HD1 TYR P  50     -21.907 -59.906 116.709  0.00 97.00      PROA   
ATOM    764  CE1 TYR P  50     -21.924 -60.903 118.614  0.00 97.00      PROA   
ATOM    765  HE1 TYR P  50     -21.912 -61.894 118.188  0.00 97.00      PROA   
ATOM    766  CZ  TYR P  50     -21.953 -60.745 120.003  0.00 97.00      PROA   
ATOM    767  OH  TYR P  50     -21.956 -61.876 120.844  0.00 97.00      PROA   
ATOM    768  HH  TYR P  50     -21.971 -62.657 120.284  0.00 97.00      PROA   
ATOM    769  CD2 TYR P  50     -22.036 -58.338 119.725  0.00 97.00      PROA   
ATOM    770  HD2 TYR P  50     -22.116 -57.350 120.154  0.00 97.00      PROA   
ATOM    771  CE2 TYR P  50     -22.002 -59.462 120.559  0.00 97.00      PROA   
ATOM    772  HE2 TYR P  50     -22.038 -59.351 121.631  0.00 97.00      PROA   
ATOM    773  C   TYR P  50     -19.836 -57.635 116.251  0.00 97.00      PROA   
ATOM    774  O   TYR P  50     -20.308 -58.015 115.186  0.00 97.00      PROA   
ATOM    775  N   HSD P  51     -18.608 -58.016 116.666  0.00 97.00      PROA   
ATOM    776  HN  HSD P  51     -18.262 -57.725 117.554  0.00 97.00      PROA   
ATOM    777  CA  HSD P  51     -17.677 -58.738 115.824  0.00 97.00      PROA   
ATOM    778  HA  HSD P  51     -18.016 -58.726 114.798  0.00 97.00      PROA   
ATOM    779  CB  HSD P  51     -16.269 -58.083 115.865  0.00 97.00      PROA   
ATOM    780  HB1 HSD P  51     -15.929 -57.995 116.919  0.00 97.00      PROA   
ATOM    781  HB2 HSD P  51     -16.373 -57.048 115.467  0.00 97.00      PROA   
ATOM    782  ND1 HSD P  51     -14.503 -59.896 115.500  0.00 97.00      PROA   
ATOM    783  HD1 HSD P  51     -14.724 -60.447 116.306  0.00 97.00      PROA   
ATOM    784  CG  HSD P  51     -15.193 -58.781 115.067  0.00 97.00      PROA   
ATOM    785  CE1 HSD P  51     -13.527 -60.136 114.593  0.00 97.00      PROA   
ATOM    786  HE1 HSD P  51     -12.834 -60.971 114.684  0.00 97.00      PROA   
ATOM    787  NE2 HSD P  51     -13.531 -59.252 113.614  0.00 97.00      PROA   
ATOM    788  CD2 HSD P  51     -14.575 -58.394 113.918  0.00 97.00      PROA   
ATOM    789  HD2 HSD P  51     -14.781 -57.545 113.277  0.00 97.00      PROA   
ATOM    790  C   HSD P  51     -17.573 -60.179 116.250  0.00 97.00      PROA   
ATOM    791  O   HSD P  51     -16.995 -60.500 117.286  0.00 97.00      PROA   
ATOM    792  N   ILE P  52     -18.093 -61.097 115.408  0.00 97.00      PROA   
ATOM    793  HN  ILE P  52     -18.595 -60.832 114.585  0.00 97.00      PROA   
ATOM    794  CA  ILE P  52     -17.941 -62.522 115.585  0.00 97.00      PROA   
ATOM    795  HA  ILE P  52     -17.753 -62.747 116.625  0.00 97.00      PROA   
ATOM    796  CB  ILE P  52     -19.187 -63.290 115.161  0.00 97.00      PROA   
ATOM    797  HB  ILE P  52     -19.446 -63.003 114.122  0.00 97.00      PROA   
ATOM    798  CG2 ILE P  52     -18.941 -64.811 115.177  0.00 97.00      PROA   
ATOM    799 HG21 ILE P  52     -18.632 -65.150 116.188  0.00 97.00      PROA   
ATOM    800 HG22 ILE P  52     -18.178 -65.120 114.434  0.00 97.00      PROA   
ATOM    801 HG23 ILE P  52     -19.885 -65.336 114.921  0.00 97.00      PROA   
ATOM    802  CG1 ILE P  52     -20.388 -62.921 116.067  0.00 97.00      PROA   
ATOM    803 HG11 ILE P  52     -20.356 -61.845 116.336  0.00 97.00      PROA   
ATOM    804 HG12 ILE P  52     -20.300 -63.502 117.012  0.00 97.00      PROA   
ATOM    805  CD  ILE P  52     -21.751 -63.205 115.429  0.00 97.00      PROA   
ATOM    806  HD1 ILE P  52     -21.835 -64.274 115.144  0.00 97.00      PROA   
ATOM    807  HD2 ILE P  52     -21.907 -62.577 114.527  0.00 97.00      PROA   
ATOM    808  HD3 ILE P  52     -22.560 -62.982 116.153  0.00 97.00      PROA   
ATOM    809  C   ILE P  52     -16.735 -62.926 114.769  0.00 97.00      PROA   
ATOM    810  O   ILE P  52     -16.761 -62.937 113.541  0.00 97.00      PROA   
ATOM    811  N   THR P  53     -15.618 -63.252 115.458  0.00 97.00      PROA   
ATOM    812  HN  THR P  53     -15.606 -63.153 116.451  0.00 97.00      PROA   
ATOM    813  CA  THR P  53     -14.360 -63.651 114.842  0.00 97.00      PROA   
ATOM    814  HA  THR P  53     -14.067 -62.852 114.175  0.00 97.00      PROA   
ATOM    815  CB  THR P  53     -13.252 -63.859 115.870  0.00 97.00      PROA   
ATOM    816  HB  THR P  53     -13.472 -64.746 116.507  0.00 97.00      PROA   
ATOM    817  OG1 THR P  53     -13.161 -62.722 116.717  0.00 97.00      PROA   
ATOM    818  HG1 THR P  53     -12.414 -62.892 117.295  0.00 97.00      PROA   
ATOM    819  CG2 THR P  53     -11.881 -64.033 115.187  0.00 97.00      PROA   
ATOM    820 HG21 THR P  53     -11.664 -63.160 114.534  0.00 97.00      PROA   
ATOM    821 HG22 THR P  53     -11.850 -64.953 114.570  0.00 97.00      PROA   
ATOM    822 HG23 THR P  53     -11.076 -64.108 115.950  0.00 97.00      PROA   
ATOM    823  C   THR P  53     -14.498 -64.905 114.006  0.00 97.00      PROA   
ATOM    824  O   THR P  53     -13.964 -64.980 112.900  0.00 97.00      PROA   
ATOM    825  N   SER P  54     -15.243 -65.909 114.519  0.00 97.00      PROA   
ATOM    826  HN  SER P  54     -15.718 -65.798 115.387  0.00 97.00      PROA   
ATOM    827  CA  SER P  54     -15.396 -67.188 113.866  0.00 97.00      PROA   
ATOM    828  HA  SER P  54     -15.572 -67.020 112.813  0.00 97.00      PROA   
ATOM    829  CB  SER P  54     -14.205 -68.166 114.103  0.00 97.00      PROA   
ATOM    830  HB1 SER P  54     -14.365 -69.113 113.548  0.00 97.00      PROA   
ATOM    831  HB2 SER P  54     -14.113 -68.407 115.183  0.00 97.00      PROA   
ATOM    832  OG  SER P  54     -12.962 -67.605 113.695  0.00 97.00      PROA   
ATOM    833  HG1 SER P  54     -13.088 -67.297 112.793  0.00 97.00      PROA   
ATOM    834  C   SER P  54     -16.620 -67.816 114.486  0.00 97.00      PROA   
ATOM    835  O   SER P  54     -16.596 -68.205 115.650  0.00 97.00      PROA   
ATOM    836  N   ALA P  55     -17.739 -67.890 113.733  0.00 97.00      PROA   
ATOM    837  HN  ALA P  55     -17.729 -67.558 112.788  0.00 97.00      PROA   
ATOM    838  CA  ALA P  55     -19.060 -68.198 114.243  0.00 97.00      PROA   
ATOM    839  HA  ALA P  55     -19.271 -67.445 114.981  0.00 97.00      PROA   
ATOM    840  CB  ALA P  55     -20.094 -68.043 113.114  0.00 97.00      PROA   
ATOM    841  HB1 ALA P  55     -19.928 -68.796 112.314  0.00 97.00      PROA   
ATOM    842  HB2 ALA P  55     -20.015 -67.034 112.658  0.00 97.00      PROA   
ATOM    843  HB3 ALA P  55     -21.119 -68.143 113.509  0.00 97.00      PROA   
ATOM    844  C   ALA P  55     -19.270 -69.537 114.941  0.00 97.00      PROA   
ATOM    845  O   ALA P  55     -18.809 -70.582 114.491  0.00 97.00      PROA   
ATOM    846  N   SER P  56     -20.018 -69.512 116.074  0.00 97.00      PROA   
ATOM    847  HN  SER P  56     -20.323 -68.632 116.441  0.00 97.00      PROA   
ATOM    848  CA  SER P  56     -20.471 -70.676 116.819  0.00 97.00      PROA   
ATOM    849  HA  SER P  56     -19.943 -71.544 116.458  0.00 97.00      PROA   
ATOM    850  CB  SER P  56     -20.223 -70.576 118.353  0.00 97.00      PROA   
ATOM    851  HB1 SER P  56     -19.147 -70.362 118.523  0.00 97.00      PROA   
ATOM    852  HB2 SER P  56     -20.458 -71.547 118.842  0.00 97.00      PROA   
ATOM    853  OG  SER P  56     -20.980 -69.541 118.976  0.00 97.00      PROA   
ATOM    854  HG1 SER P  56     -21.090 -69.807 119.900  0.00 97.00      PROA   
ATOM    855  C   SER P  56     -21.945 -70.903 116.550  0.00 97.00      PROA   
ATOM    856  O   SER P  56     -22.622 -70.074 115.958  0.00 97.00      PROA   
ATOM    857  N   GLU P  57     -22.495 -72.060 116.986  0.00 97.00      PROA   
ATOM    858  HN  GLU P  57     -21.951 -72.718 117.501  0.00 97.00      PROA   
ATOM    859  CA  GLU P  57     -23.906 -72.396 116.884  0.00 97.00      PROA   
ATOM    860  HA  GLU P  57     -24.199 -72.368 115.843  0.00 97.00      PROA   
ATOM    861  CB  GLU P  57     -24.137 -73.807 117.498  0.00 97.00      PROA   
ATOM    862  HB1 GLU P  57     -25.208 -74.085 117.418  0.00 97.00      PROA   
ATOM    863  HB2 GLU P  57     -23.892 -73.738 118.586  0.00 97.00      PROA   
ATOM    864  CG  GLU P  57     -23.245 -74.964 116.961  0.00 97.00      PROA   
ATOM    865  HG1 GLU P  57     -23.382 -75.829 117.649  0.00 97.00      PROA   
ATOM    866  HG2 GLU P  57     -22.172 -74.685 116.994  0.00 97.00      PROA   
ATOM    867  CD  GLU P  57     -23.560 -75.468 115.547  0.00 97.00      PROA   
ATOM    868  OE1 GLU P  57     -24.083 -76.609 115.434  0.00 97.00      PROA   
ATOM    869  OE2 GLU P  57     -23.208 -74.767 114.562  0.00 97.00      PROA   
ATOM    870  C   GLU P  57     -24.746 -71.384 117.672  0.00 97.00      PROA   
ATOM    871  O   GLU P  57     -25.786 -70.896 117.239  0.00 97.00      PROA   
ATOM    872  N   ASP P  58     -24.221 -71.051 118.862  0.00 97.00      PROA   
ATOM    873  HN  ASP P  58     -23.391 -71.535 119.136  0.00 97.00      PROA   
ATOM    874  CA  ASP P  58     -24.705 -70.235 119.945  0.00 97.00      PROA   
ATOM    875  HA  ASP P  58     -25.739 -70.500 120.109  0.00 97.00      PROA   
ATOM    876  CB  ASP P  58     -23.910 -70.580 121.256  0.00 97.00      PROA   
ATOM    877  HB1 ASP P  58     -24.498 -71.348 121.809  0.00 97.00      PROA   
ATOM    878  HB2 ASP P  58     -23.798 -69.699 121.915  0.00 97.00      PROA   
ATOM    879  CG  ASP P  58     -22.526 -71.220 121.024  0.00 97.00      PROA   
ATOM    880  OD1 ASP P  58     -22.449 -72.338 120.445  0.00 97.00      PROA   
ATOM    881  OD2 ASP P  58     -21.519 -70.598 121.452  0.00 97.00      PROA   
ATOM    882  C   ASP P  58     -24.733 -68.736 119.653  0.00 97.00      PROA   
ATOM    883  O   ASP P  58     -25.475 -68.001 120.303  0.00 97.00      PROA   
ATOM    884  N   ASP P  59     -24.004 -68.253 118.617  0.00 97.00      PROA   
ATOM    885  HN  ASP P  59     -23.277 -68.806 118.215  0.00 97.00      PROA   
ATOM    886  CA  ASP P  59     -24.186 -66.938 118.013  0.00 97.00      PROA   
ATOM    887  HA  ASP P  59     -24.028 -66.189 118.779  0.00 97.00      PROA   
ATOM    888  CB  ASP P  59     -23.161 -66.737 116.859  0.00 97.00      PROA   
ATOM    889  HB1 ASP P  59     -23.460 -65.890 116.205  0.00 97.00      PROA   
ATOM    890  HB2 ASP P  59     -23.102 -67.654 116.241  0.00 97.00      PROA   
ATOM    891  CG  ASP P  59     -21.761 -66.381 117.361  0.00 97.00      PROA   
ATOM    892  OD1 ASP P  59     -21.640 -65.504 118.254  0.00 97.00      PROA   
ATOM    893  OD2 ASP P  59     -20.790 -66.887 116.745  0.00 97.00      PROA   
ATOM    894  C   ASP P  59     -25.597 -66.708 117.446  0.00 97.00      PROA   
ATOM    895  O   ASP P  59     -26.036 -65.571 117.304  0.00 97.00      PROA   
ATOM    896  N   SER P  60     -26.348 -67.778 117.097  0.00 97.00      PROA   
ATOM    897  HN  SER P  60     -25.961 -68.687 117.231  0.00 97.00      PROA   
ATOM    898  CA  SER P  60     -27.698 -67.707 116.530  0.00 97.00      PROA   
ATOM    899  HA  SER P  60     -27.615 -67.136 115.614  0.00 97.00      PROA   
ATOM    900  CB  SER P  60     -28.286 -69.094 116.176  0.00 97.00      PROA   
ATOM    901  HB1 SER P  60     -29.281 -68.984 115.690  0.00 97.00      PROA   
ATOM    902  HB2 SER P  60     -28.403 -69.710 117.094  0.00 97.00      PROA   
ATOM    903  OG  SER P  60     -27.443 -69.792 115.272  0.00 97.00      PROA   
ATOM    904  HG1 SER P  60     -26.740 -70.183 115.801  0.00 97.00      PROA   
ATOM    905  C   SER P  60     -28.758 -67.034 117.399  0.00 97.00      PROA   
ATOM    906  O   SER P  60     -28.819 -67.234 118.610  0.00 97.00      PROA   
ATOM    907  N   GLY P  61     -29.671 -66.250 116.775  0.00 97.00      PROA   
ATOM    908  HN  GLY P  61     -29.644 -66.136 115.782  0.00 97.00      PROA   
ATOM    909  CA  GLY P  61     -30.720 -65.551 117.503  0.00 97.00      PROA   
ATOM    910  HA1 GLY P  61     -30.375 -65.319 118.502  0.00 97.00      PROA   
ATOM    911  HA2 GLY P  61     -31.609 -66.163 117.479  0.00 97.00      PROA   
ATOM    912  C   GLY P  61     -31.029 -64.240 116.854  0.00 97.00      PROA   
ATOM    913  O   GLY P  61     -30.444 -63.890 115.838  0.00 97.00      PROA   
ATOM    914  N   GLU P  62     -31.970 -63.458 117.432  0.00 97.00      PROA   
ATOM    915  HN  GLU P  62     -32.449 -63.751 118.260  0.00 97.00      PROA   
ATOM    916  CA  GLU P  62     -32.318 -62.158 116.907  0.00 97.00      PROA   
ATOM    917  HA  GLU P  62     -32.064 -62.145 115.864  0.00 97.00      PROA   
ATOM    918  CB  GLU P  62     -33.832 -61.838 116.942  0.00 97.00      PROA   
ATOM    919  HB1 GLU P  62     -34.353 -62.709 116.484  0.00 97.00      PROA   
ATOM    920  HB2 GLU P  62     -33.997 -60.959 116.278  0.00 97.00      PROA   
ATOM    921  CG  GLU P  62     -34.490 -61.585 118.310  0.00 97.00      PROA   
ATOM    922  HG1 GLU P  62     -33.892 -60.885 118.929  0.00 97.00      PROA   
ATOM    923  HG2 GLU P  62     -34.617 -62.540 118.859  0.00 97.00      PROA   
ATOM    924  CD  GLU P  62     -35.868 -60.962 118.112  0.00 97.00      PROA   
ATOM    925  OE1 GLU P  62     -36.605 -61.379 117.187  0.00 97.00      PROA   
ATOM    926  OE2 GLU P  62     -36.202 -60.052 118.902  0.00 97.00      PROA   
ATOM    927  C   GLU P  62     -31.482 -61.068 117.525  0.00 97.00      PROA   
ATOM    928  O   GLU P  62     -31.424 -60.878 118.736  0.00 97.00      PROA   
ATOM    929  N   TYR P  63     -30.786 -60.327 116.640  0.00 97.00      PROA   
ATOM    930  HN  TYR P  63     -30.860 -60.527 115.664  0.00 97.00      PROA   
ATOM    931  CA  TYR P  63     -29.889 -59.250 116.968  0.00 97.00      PROA   
ATOM    932  HA  TYR P  63     -29.525 -59.381 117.979  0.00 97.00      PROA   
ATOM    933  CB  TYR P  63     -28.688 -59.174 115.986  0.00 97.00      PROA   
ATOM    934  HB1 TYR P  63     -28.198 -58.178 116.013  0.00 97.00      PROA   
ATOM    935  HB2 TYR P  63     -29.041 -59.367 114.953  0.00 97.00      PROA   
ATOM    936  CG  TYR P  63     -27.655 -60.220 116.312  0.00 97.00      PROA   
ATOM    937  CD1 TYR P  63     -27.910 -61.586 116.097  0.00 97.00      PROA   
ATOM    938  HD1 TYR P  63     -28.851 -61.900 115.673  0.00 97.00      PROA   
ATOM    939  CE1 TYR P  63     -26.967 -62.554 116.457  0.00 97.00      PROA   
ATOM    940  HE1 TYR P  63     -27.199 -63.599 116.325  0.00 97.00      PROA   
ATOM    941  CZ  TYR P  63     -25.732 -62.162 116.988  0.00 97.00      PROA   
ATOM    942  OH  TYR P  63     -24.785 -63.117 117.405  0.00 97.00      PROA   
ATOM    943  HH  TYR P  63     -25.203 -63.984 117.378  0.00 97.00      PROA   
ATOM    944  CD2 TYR P  63     -26.399 -59.839 116.817  0.00 97.00      PROA   
ATOM    945  HD2 TYR P  63     -26.171 -58.795 116.969  0.00 97.00      PROA   
ATOM    946  CE2 TYR P  63     -25.442 -60.804 117.145  0.00 97.00      PROA   
ATOM    947  HE2 TYR P  63     -24.498 -60.505 117.567  0.00 97.00      PROA   
ATOM    948  C   TYR P  63     -30.650 -57.953 116.918  0.00 97.00      PROA   
ATOM    949  O   TYR P  63     -31.424 -57.707 115.996  0.00 97.00      PROA   
ATOM    950  N   ARG P  64     -30.469 -57.088 117.939  0.00 97.00      PROA   
ATOM    951  HN  ARG P  64     -29.918 -57.337 118.733  0.00 97.00      PROA   
ATOM    952  CA  ARG P  64     -31.139 -55.807 117.969  0.00 97.00      PROA   
ATOM    953  HA  ARG P  64     -31.297 -55.452 116.959  0.00 97.00      PROA   
ATOM    954  CB  ARG P  64     -32.477 -55.834 118.758  0.00 97.00      PROA   
ATOM    955  HB1 ARG P  64     -33.128 -55.034 118.341  0.00 97.00      PROA   
ATOM    956  HB2 ARG P  64     -32.321 -55.604 119.836  0.00 97.00      PROA   
ATOM    957  CG  ARG P  64     -33.203 -57.194 118.717  0.00 97.00      PROA   
ATOM    958  HG1 ARG P  64     -32.604 -57.944 119.278  0.00 97.00      PROA   
ATOM    959  HG2 ARG P  64     -33.285 -57.556 117.668  0.00 97.00      PROA   
ATOM    960  CD  ARG P  64     -34.597 -57.157 119.329  0.00 97.00      PROA   
ATOM    961  HD1 ARG P  64     -34.614 -56.605 120.292  0.00 97.00      PROA   
ATOM    962  HD2 ARG P  64     -34.965 -58.187 119.497  0.00 97.00      PROA   
ATOM    963  NE  ARG P  64     -35.444 -56.432 118.339  0.00 97.00      PROA   
ATOM    964  HE  ARG P  64     -34.993 -55.898 117.624  0.00 97.00      PROA   
ATOM    965  CZ  ARG P  64     -36.760 -56.634 118.164  0.00 97.00      PROA   
ATOM    966  NH1 ARG P  64     -37.410 -57.705 118.627  0.00 97.00      PROA   
ATOM    967 HH11 ARG P  64     -36.846 -58.500 118.860  0.00 97.00      PROA   
ATOM    968 HH12 ARG P  64     -38.304 -57.913 118.248  0.00 97.00      PROA   
ATOM    969  NH2 ARG P  64     -37.430 -55.734 117.432  0.00 97.00      PROA   
ATOM    970 HH21 ARG P  64     -36.929 -54.916 117.152  0.00 97.00      PROA   
ATOM    971 HH22 ARG P  64     -38.413 -55.835 117.331  0.00 97.00      PROA   
ATOM    972  C   ARG P  64     -30.212 -54.864 118.685  0.00 97.00      PROA   
ATOM    973  O   ARG P  64     -29.414 -55.285 119.514  0.00 97.00      PROA   
ATOM    974  N   CYS P  65     -30.298 -53.548 118.397  0.00 97.00      PROA   
ATOM    975  HN  CYS P  65     -30.813 -53.215 117.612  0.00 97.00      PROA   
ATOM    976  CA  CYS P  65     -29.579 -52.561 119.169  0.00 97.00      PROA   
ATOM    977  HA  CYS P  65     -29.424 -52.965 120.156  0.00 97.00      PROA   
ATOM    978  CB  CYS P  65     -28.198 -52.237 118.552  0.00 97.00      PROA   
ATOM    979  HB1 CYS P  65     -27.574 -53.152 118.671  0.00 97.00      PROA   
ATOM    980  HB2 CYS P  65     -27.686 -51.425 119.107  0.00 97.00      PROA   
ATOM    981  SG  CYS P  65     -28.299 -51.860 116.780  0.00 97.00      PROA   
ATOM    982  C   CYS P  65     -30.382 -51.297 119.378  0.00 97.00      PROA   
ATOM    983  O   CYS P  65     -31.367 -51.022 118.701  0.00 97.00      PROA   
ATOM    984  N   GLN P  66     -29.960 -50.498 120.381  0.00 97.00      PROA   
ATOM    985  HN  GLN P  66     -29.205 -50.806 120.959  0.00 97.00      PROA   
ATOM    986  CA  GLN P  66     -30.521 -49.205 120.694  0.00 97.00      PROA   
ATOM    987  HA  GLN P  66     -31.217 -48.903 119.924  0.00 97.00      PROA   
ATOM    988  CB  GLN P  66     -31.232 -49.268 122.087  0.00 97.00      PROA   
ATOM    989  HB1 GLN P  66     -30.497 -49.285 122.915  0.00 97.00      PROA   
ATOM    990  HB2 GLN P  66     -31.756 -50.253 122.100  0.00 97.00      PROA   
ATOM    991  CG  GLN P  66     -32.313 -48.188 122.321  0.00 97.00      PROA   
ATOM    992  HG1 GLN P  66     -32.908 -48.113 121.385  0.00 97.00      PROA   
ATOM    993  HG2 GLN P  66     -31.868 -47.197 122.527  0.00 97.00      PROA   
ATOM    994  CD  GLN P  66     -33.336 -48.552 123.414  0.00 97.00      PROA   
ATOM    995  OE1 GLN P  66     -34.522 -48.641 123.104  0.00 97.00      PROA   
ATOM    996  NE2 GLN P  66     -32.919 -48.765 124.686  0.00 97.00      PROA   
ATOM    997 HE21 GLN P  66     -33.582 -49.065 125.371  0.00 97.00      PROA   
ATOM    998 HE22 GLN P  66     -31.951 -48.698 124.928  0.00 97.00      PROA   
ATOM    999  C   GLN P  66     -29.315 -48.273 120.678  0.00 97.00      PROA   
ATOM   1000  O   GLN P  66     -28.425 -48.381 121.518  0.00 97.00      PROA   
ATOM   1001  N   ARG P  67     -29.239 -47.345 119.685  0.00 97.00      PROA   
ATOM   1002  HN  ARG P  67     -29.934 -47.293 118.972  0.00 97.00      PROA   
ATOM   1003  CA  ARG P  67     -28.119 -46.426 119.530  0.00 97.00      PROA   
ATOM   1004  HA  ARG P  67     -27.303 -46.701 120.185  0.00 97.00      PROA   
ATOM   1005  CB  ARG P  67     -27.610 -46.413 118.060  0.00 97.00      PROA   
ATOM   1006  HB1 ARG P  67     -26.950 -45.540 117.864  0.00 97.00      PROA   
ATOM   1007  HB2 ARG P  67     -28.495 -46.308 117.391  0.00 97.00      PROA   
ATOM   1008  CG  ARG P  67     -26.849 -47.683 117.643  0.00 97.00      PROA   
ATOM   1009  HG1 ARG P  67     -26.859 -47.741 116.530  0.00 97.00      PROA   
ATOM   1010  HG2 ARG P  67     -27.393 -48.573 118.024  0.00 97.00      PROA   
ATOM   1011  CD  ARG P  67     -25.399 -47.746 118.139  0.00 97.00      PROA   
ATOM   1012  HD1 ARG P  67     -25.009 -48.781 118.059  0.00 97.00      PROA   
ATOM   1013  HD2 ARG P  67     -25.311 -47.418 119.196  0.00 97.00      PROA   
ATOM   1014  NE  ARG P  67     -24.563 -46.921 117.215  0.00 97.00      PROA   
ATOM   1015  HE  ARG P  67     -24.458 -47.235 116.272  0.00 97.00      PROA   
ATOM   1016  CZ  ARG P  67     -23.957 -45.766 117.540  0.00 97.00      PROA   
ATOM   1017  NH1 ARG P  67     -23.977 -45.256 118.774  0.00 97.00      PROA   
ATOM   1018 HH11 ARG P  67     -24.315 -45.809 119.531  0.00 97.00      PROA   
ATOM   1019 HH12 ARG P  67     -23.425 -44.442 118.953  0.00 97.00      PROA   
ATOM   1020  NH2 ARG P  67     -23.274 -45.104 116.591  0.00 97.00      PROA   
ATOM   1021 HH21 ARG P  67     -23.253 -45.468 115.667  0.00 97.00      PROA   
ATOM   1022 HH22 ARG P  67     -22.842 -44.234 116.833  0.00 97.00      PROA   
ATOM   1023  C   ARG P  67     -28.525 -45.007 119.854  0.00 97.00      PROA   
ATOM   1024  O   ARG P  67     -29.063 -44.325 118.987  0.00 97.00      PROA   
ATOM   1025  N   GLY P  68     -28.224 -44.521 121.090  0.00 97.00      PROA   
ATOM   1026  HN  GLY P  68     -27.778 -45.134 121.741  0.00 97.00      PROA   
ATOM   1027  CA  GLY P  68     -28.343 -43.134 121.555  0.00 97.00      PROA   
ATOM   1028  HA1 GLY P  68     -27.547 -42.578 121.081  0.00 97.00      PROA   
ATOM   1029  HA2 GLY P  68     -28.228 -43.163 122.629  0.00 97.00      PROA   
ATOM   1030  C   GLY P  68     -29.618 -42.353 121.294  0.00 97.00      PROA   
ATOM   1031  O   GLY P  68     -29.635 -41.133 121.447  0.00 97.00      PROA   
ATOM   1032  N   LEU P  69     -30.706 -43.023 120.871  0.00 97.00      PROA   
ATOM   1033  HN  LEU P  69     -30.653 -44.011 120.770  0.00 97.00      PROA   
ATOM   1034  CA  LEU P  69     -31.844 -42.375 120.259  0.00 97.00      PROA   
ATOM   1035  HA  LEU P  69     -31.969 -41.379 120.663  0.00 97.00      PROA   
ATOM   1036  CB  LEU P  69     -31.716 -42.350 118.710  0.00 97.00      PROA   
ATOM   1037  HB1 LEU P  69     -32.681 -42.059 118.239  0.00 97.00      PROA   
ATOM   1038  HB2 LEU P  69     -31.448 -43.380 118.381  0.00 97.00      PROA   
ATOM   1039  CG  LEU P  69     -30.637 -41.421 118.114  0.00 97.00      PROA   
ATOM   1040  HG  LEU P  69     -29.655 -41.655 118.585  0.00 97.00      PROA   
ATOM   1041  CD1 LEU P  69     -30.492 -41.690 116.605  0.00 97.00      PROA   
ATOM   1042 HD11 LEU P  69     -31.452 -41.489 116.083  0.00 97.00      PROA   
ATOM   1043 HD12 LEU P  69     -30.198 -42.746 116.424  0.00 97.00      PROA   
ATOM   1044 HD13 LEU P  69     -29.714 -41.025 116.179  0.00 97.00      PROA   
ATOM   1045  CD2 LEU P  69     -30.953 -39.938 118.364  0.00 97.00      PROA   
ATOM   1046 HD21 LEU P  69     -30.966 -39.720 119.452  0.00 97.00      PROA   
ATOM   1047 HD22 LEU P  69     -31.942 -39.678 117.932  0.00 97.00      PROA   
ATOM   1048 HD23 LEU P  69     -30.181 -39.299 117.888  0.00 97.00      PROA   
ATOM   1049  C   LEU P  69     -33.079 -43.180 120.580  0.00 97.00      PROA   
ATOM   1050  O   LEU P  69     -33.017 -44.399 120.724  0.00 97.00      PROA   
ATOM   1051  N   SER P  70     -34.248 -42.501 120.676  0.00 97.00      PROA   
ATOM   1052  HN  SER P  70     -34.256 -41.511 120.539  0.00 97.00      PROA   
ATOM   1053  CA  SER P  70     -35.564 -43.076 120.932  0.00 97.00      PROA   
ATOM   1054  HA  SER P  70     -35.562 -43.343 121.978  0.00 97.00      PROA   
ATOM   1055  CB  SER P  70     -36.680 -42.012 120.746  0.00 97.00      PROA   
ATOM   1056  HB1 SER P  70     -36.554 -41.245 121.543  0.00 97.00      PROA   
ATOM   1057  HB2 SER P  70     -37.694 -42.452 120.854  0.00 97.00      PROA   
ATOM   1058  OG  SER P  70     -36.556 -41.356 119.484  0.00 97.00      PROA   
ATOM   1059  HG1 SER P  70     -37.203 -40.647 119.460  0.00 97.00      PROA   
ATOM   1060  C   SER P  70     -35.920 -44.352 120.166  0.00 97.00      PROA   
ATOM   1061  O   SER P  70     -35.918 -44.387 118.942  0.00 97.00      PROA   
ATOM   1062  N   GLY P  71     -36.255 -45.444 120.894  0.00 97.00      PROA   
ATOM   1063  HN  GLY P  71     -36.293 -45.366 121.887  0.00 97.00      PROA   
ATOM   1064  CA  GLY P  71     -36.552 -46.758 120.325  0.00 97.00      PROA   
ATOM   1065  HA1 GLY P  71     -37.178 -46.613 119.454  0.00 97.00      PROA   
ATOM   1066  HA2 GLY P  71     -37.059 -47.319 121.093  0.00 97.00      PROA   
ATOM   1067  C   GLY P  71     -35.350 -47.573 119.881  0.00 97.00      PROA   
ATOM   1068  O   GLY P  71     -34.290 -47.051 119.556  0.00 97.00      PROA   
ATOM   1069  N   ARG P  72     -35.519 -48.916 119.845  0.00 97.00      PROA   
ATOM   1070  HN  ARG P  72     -36.391 -49.309 120.116  0.00 97.00      PROA   
ATOM   1071  CA  ARG P  72     -34.522 -49.898 119.455  0.00 97.00      PROA   
ATOM   1072  HA  ARG P  72     -33.583 -49.395 119.259  0.00 97.00      PROA   
ATOM   1073  CB  ARG P  72     -34.270 -51.014 120.519  0.00 97.00      PROA   
ATOM   1074  HB1 ARG P  72     -33.968 -50.525 121.468  0.00 97.00      PROA   
ATOM   1075  HB2 ARG P  72     -33.385 -51.608 120.196  0.00 97.00      PROA   
ATOM   1076  CG  ARG P  72     -35.390 -52.053 120.804  0.00 97.00      PROA   
ATOM   1077  HG1 ARG P  72     -35.035 -52.688 121.650  0.00 97.00      PROA   
ATOM   1078  HG2 ARG P  72     -35.488 -52.718 119.920  0.00 97.00      PROA   
ATOM   1079  CD  ARG P  72     -36.798 -51.543 121.164  0.00 97.00      PROA   
ATOM   1080  HD1 ARG P  72     -37.412 -52.371 121.582  0.00 97.00      PROA   
ATOM   1081  HD2 ARG P  72     -37.301 -51.119 120.268  0.00 97.00      PROA   
ATOM   1082  NE  ARG P  72     -36.621 -50.483 122.200  0.00 97.00      PROA   
ATOM   1083  HE  ARG P  72     -35.693 -50.169 122.393  0.00 97.00      PROA   
ATOM   1084  CZ  ARG P  72     -37.602 -49.738 122.746  0.00 97.00      PROA   
ATOM   1085  NH1 ARG P  72     -38.905 -50.007 122.626  0.00 97.00      PROA   
ATOM   1086 HH11 ARG P  72     -39.181 -50.855 122.189  0.00 97.00      PROA   
ATOM   1087 HH12 ARG P  72     -39.555 -49.402 123.079  0.00 97.00      PROA   
ATOM   1088  NH2 ARG P  72     -37.221 -48.667 123.463  0.00 97.00      PROA   
ATOM   1089 HH21 ARG P  72     -36.236 -48.502 123.530  0.00 97.00      PROA   
ATOM   1090 HH22 ARG P  72     -37.886 -48.142 123.982  0.00 97.00      PROA   
ATOM   1091  C   ARG P  72     -34.975 -50.548 118.168  0.00 97.00      PROA   
ATOM   1092  O   ARG P  72     -36.143 -50.479 117.789  0.00 97.00      PROA   
ATOM   1093  N   SER P  73     -34.003 -51.165 117.463  0.00 97.00      PROA   
ATOM   1094  HN  SER P  73     -33.065 -51.108 117.806  0.00 97.00      PROA   
ATOM   1095  CA  SER P  73     -34.079 -51.933 116.237  0.00 97.00      PROA   
ATOM   1096  HA  SER P  73     -34.200 -51.192 115.459  0.00 97.00      PROA   
ATOM   1097  CB  SER P  73     -32.728 -52.655 115.972  0.00 97.00      PROA   
ATOM   1098  HB1 SER P  73     -32.789 -53.595 115.388  0.00 97.00      PROA   
ATOM   1099  HB2 SER P  73     -32.293 -52.924 116.951  0.00 97.00      PROA   
ATOM   1100  OG  SER P  73     -31.834 -51.802 115.274  0.00 97.00      PROA   
ATOM   1101  HG1 SER P  73     -32.095 -51.879 114.349  0.00 97.00      PROA   
ATOM   1102  C   SER P  73     -35.181 -52.933 115.969  0.00 97.00      PROA   
ATOM   1103  O   SER P  73     -35.895 -53.439 116.828  0.00 97.00      PROA   
ATOM   1104  N   ASP P  74     -35.198 -53.264 114.667  0.00 97.00      PROA   
ATOM   1105  HN  ASP P  74     -34.646 -52.689 114.062  0.00 97.00      PROA   
ATOM   1106  CA  ASP P  74     -35.499 -54.481 113.961  0.00 97.00      PROA   
ATOM   1107  HA  ASP P  74     -36.552 -54.434 113.741  0.00 97.00      PROA   
ATOM   1108  CB  ASP P  74     -34.706 -54.447 112.601  0.00 97.00      PROA   
ATOM   1109  HB1 ASP P  74     -35.312 -53.877 111.862  0.00 97.00      PROA   
ATOM   1110  HB2 ASP P  74     -34.543 -55.461 112.191  0.00 97.00      PROA   
ATOM   1111  CG  ASP P  74     -33.346 -53.715 112.679  0.00 97.00      PROA   
ATOM   1112  OD1 ASP P  74     -33.334 -52.475 112.911  0.00 97.00      PROA   
ATOM   1113  OD2 ASP P  74     -32.299 -54.387 112.497  0.00 97.00      PROA   
ATOM   1114  C   ASP P  74     -35.198 -55.785 114.721  0.00 97.00      PROA   
ATOM   1115  O   ASP P  74     -34.325 -55.819 115.589  0.00 97.00      PROA   
ATOM   1116  N   PRO P  75     -35.906 -56.882 114.458  0.00 97.00      PROA   
ATOM   1117  CD  PRO P  75     -37.246 -56.881 113.863  0.00 97.00      PROA   
ATOM   1118  HD1 PRO P  75     -37.171 -56.641 112.780  0.00 97.00      PROA   
ATOM   1119  HD2 PRO P  75     -37.891 -56.134 114.377  0.00 97.00      PROA   
ATOM   1120  CA  PRO P  75     -35.467 -58.222 114.809  0.00 97.00      PROA   
ATOM   1121  HA  PRO P  75     -34.842 -58.241 115.692  0.00 97.00      PROA   
ATOM   1122  CB  PRO P  75     -36.805 -58.939 115.059  0.00 97.00      PROA   
ATOM   1123  HB1 PRO P  75     -37.132 -58.724 116.098  0.00 97.00      PROA   
ATOM   1124  HB2 PRO P  75     -36.751 -60.039 114.950  0.00 97.00      PROA   
ATOM   1125  CG  PRO P  75     -37.798 -58.296 114.077  0.00 97.00      PROA   
ATOM   1126  HG1 PRO P  75     -37.769 -58.851 113.115  0.00 97.00      PROA   
ATOM   1127  HG2 PRO P  75     -38.833 -58.301 114.469  0.00 97.00      PROA   
ATOM   1128  C   PRO P  75     -34.713 -58.877 113.658  0.00 97.00      PROA   
ATOM   1129  O   PRO P  75     -35.310 -59.667 112.928  0.00 97.00      PROA   
ATOM   1130  N   ILE P  76     -33.396 -58.625 113.461  0.00 97.00      PROA   
ATOM   1131  HN  ILE P  76     -32.889 -57.953 113.997  0.00 97.00      PROA   
ATOM   1132  CA  ILE P  76     -32.667 -59.393 112.456  0.00 97.00      PROA   
ATOM   1133  HA  ILE P  76     -33.345 -59.614 111.643  0.00 97.00      PROA   
ATOM   1134  CB  ILE P  76     -31.522 -58.670 111.756  0.00 97.00      PROA   
ATOM   1135  HB  ILE P  76     -30.974 -59.401 111.114  0.00 97.00      PROA   
ATOM   1136  CG2 ILE P  76     -32.127 -57.607 110.810  0.00 97.00      PROA   
ATOM   1137 HG21 ILE P  76     -32.656 -56.827 111.395  0.00 97.00      PROA   
ATOM   1138 HG22 ILE P  76     -32.844 -58.064 110.097  0.00 97.00      PROA   
ATOM   1139 HG23 ILE P  76     -31.321 -57.111 110.229  0.00 97.00      PROA   
ATOM   1140  CG1 ILE P  76     -30.514 -58.029 112.731  0.00 97.00      PROA   
ATOM   1141 HG11 ILE P  76     -30.729 -58.359 113.766  0.00 97.00      PROA   
ATOM   1142 HG12 ILE P  76     -30.648 -56.926 112.705  0.00 97.00      PROA   
ATOM   1143  CD  ILE P  76     -29.063 -58.388 112.403  0.00 97.00      PROA   
ATOM   1144  HD1 ILE P  76     -28.788 -58.031 111.389  0.00 97.00      PROA   
ATOM   1145  HD2 ILE P  76     -28.916 -59.489 112.450  0.00 97.00      PROA   
ATOM   1146  HD3 ILE P  76     -28.382 -57.920 113.143  0.00 97.00      PROA   
ATOM   1147  C   ILE P  76     -32.244 -60.742 113.024  0.00 97.00      PROA   
ATOM   1148  O   ILE P  76     -31.271 -60.883 113.760  0.00 97.00      PROA   
ATOM   1149  N   GLN P  77     -33.032 -61.786 112.690  0.00 97.00      PROA   
ATOM   1150  HN  GLN P  77     -33.867 -61.620 112.172  0.00 97.00      PROA   
ATOM   1151  CA  GLN P  77     -32.883 -63.119 113.232  0.00 97.00      PROA   
ATOM   1152  HA  GLN P  77     -32.539 -63.046 114.247  0.00 97.00      PROA   
ATOM   1153  CB  GLN P  77     -34.261 -63.835 113.259  0.00 97.00      PROA   
ATOM   1154  HB1 GLN P  77     -34.181 -64.699 113.953  0.00 97.00      PROA   
ATOM   1155  HB2 GLN P  77     -34.524 -64.228 112.253  0.00 97.00      PROA   
ATOM   1156  CG  GLN P  77     -35.410 -62.892 113.716  0.00 97.00      PROA   
ATOM   1157  HG1 GLN P  77     -35.711 -62.221 112.884  0.00 97.00      PROA   
ATOM   1158  HG2 GLN P  77     -35.072 -62.250 114.553  0.00 97.00      PROA   
ATOM   1159  CD  GLN P  77     -36.658 -63.681 114.129  0.00 97.00      PROA   
ATOM   1160  OE1 GLN P  77     -37.122 -64.545 113.379  0.00 97.00      PROA   
ATOM   1161  NE2 GLN P  77     -37.231 -63.372 115.327  0.00 97.00      PROA   
ATOM   1162 HE21 GLN P  77     -36.877 -62.627 115.900  0.00 97.00      PROA   
ATOM   1163 HE22 GLN P  77     -38.037 -63.882 115.619  0.00 97.00      PROA   
ATOM   1164  C   GLN P  77     -31.839 -63.889 112.435  0.00 97.00      PROA   
ATOM   1165  O   GLN P  77     -32.061 -64.240 111.281  0.00 97.00      PROA   
ATOM   1166  N   LEU P  78     -30.663 -64.144 113.065  0.00 97.00      PROA   
ATOM   1167  HN  LEU P  78     -30.559 -63.880 114.024  0.00 97.00      PROA   
ATOM   1168  CA  LEU P  78     -29.447 -64.692 112.490  0.00 97.00      PROA   
ATOM   1169  HA  LEU P  78     -29.447 -64.518 111.424  0.00 97.00      PROA   
ATOM   1170  CB  LEU P  78     -28.217 -64.009 113.153  0.00 97.00      PROA   
ATOM   1171  HB1 LEU P  78     -28.232 -64.251 114.239  0.00 97.00      PROA   
ATOM   1172  HB2 LEU P  78     -28.340 -62.905 113.071  0.00 97.00      PROA   
ATOM   1173  CG  LEU P  78     -26.819 -64.376 112.598  0.00 97.00      PROA   
ATOM   1174  HG  LEU P  78     -26.766 -65.475 112.427  0.00 97.00      PROA   
ATOM   1175  CD1 LEU P  78     -26.538 -63.665 111.266  0.00 97.00      PROA   
ATOM   1176 HD11 LEU P  78     -26.507 -62.568 111.432  0.00 97.00      PROA   
ATOM   1177 HD12 LEU P  78     -27.331 -63.887 110.528  0.00 97.00      PROA   
ATOM   1178 HD13 LEU P  78     -25.561 -63.989 110.851  0.00 97.00      PROA   
ATOM   1179  CD2 LEU P  78     -25.713 -64.032 113.614  0.00 97.00      PROA   
ATOM   1180 HD21 LEU P  78     -25.867 -64.591 114.560  0.00 97.00      PROA   
ATOM   1181 HD22 LEU P  78     -25.724 -62.944 113.839  0.00 97.00      PROA   
ATOM   1182 HD23 LEU P  78     -24.716 -64.299 113.207  0.00 97.00      PROA   
ATOM   1183  C   LEU P  78     -29.361 -66.185 112.749  0.00 97.00      PROA   
ATOM   1184  O   LEU P  78     -29.614 -66.643 113.860  0.00 97.00      PROA   
ATOM   1185  N   GLU P  79     -28.994 -66.985 111.717  0.00 97.00      PROA   
ATOM   1186  HN  GLU P  79     -28.827 -66.602 110.809  0.00 97.00      PROA   
ATOM   1187  CA  GLU P  79     -28.941 -68.434 111.802  0.00 97.00      PROA   
ATOM   1188  HA  GLU P  79     -29.178 -68.764 112.802  0.00 97.00      PROA   
ATOM   1189  CB  GLU P  79     -29.951 -69.059 110.802  0.00 97.00      PROA   
ATOM   1190  HB1 GLU P  79     -29.866 -70.166 110.832  0.00 97.00      PROA   
ATOM   1191  HB2 GLU P  79     -29.655 -68.715 109.785  0.00 97.00      PROA   
ATOM   1192  CG  GLU P  79     -31.433 -68.693 111.070  0.00 97.00      PROA   
ATOM   1193  HG1 GLU P  79     -31.506 -67.708 111.575  0.00 97.00      PROA   
ATOM   1194  HG2 GLU P  79     -31.900 -69.452 111.732  0.00 97.00      PROA   
ATOM   1195  CD  GLU P  79     -32.248 -68.556 109.781  0.00 97.00      PROA   
ATOM   1196  OE1 GLU P  79     -31.791 -67.825 108.863  0.00 97.00      PROA   
ATOM   1197  OE2 GLU P  79     -33.374 -69.116 109.721  0.00 97.00      PROA   
ATOM   1198  C   GLU P  79     -27.535 -68.918 111.460  0.00 97.00      PROA   
ATOM   1199  O   GLU P  79     -27.011 -68.611 110.396  0.00 97.00      PROA   
ATOM   1200  N   VAL P  80     -26.855 -69.684 112.349  0.00  0.00      PROA   
ATOM   1201  HN  VAL P  80     -27.271 -69.981 113.205  0.00  0.00      PROA   
ATOM   1202  CA  VAL P  80     -25.445 -70.021 112.188  0.00  0.00      PROA   
ATOM   1203  HA  VAL P  80     -25.061 -69.560 111.292  0.00  0.00      PROA   
ATOM   1204  CB  VAL P  80     -24.574 -69.558 113.337  0.00  0.00      PROA   
ATOM   1205  HB  VAL P  80     -24.865 -70.060 114.288  0.00  0.00      PROA   
ATOM   1206  CG1 VAL P  80     -23.106 -69.905 113.019  0.00  0.00      PROA   
ATOM   1207 HG11 VAL P  80     -22.812 -69.526 112.020  0.00  0.00      PROA   
ATOM   1208 HG12 VAL P  80     -22.914 -70.996 113.071  0.00  0.00      PROA   
ATOM   1209 HG13 VAL P  80     -22.461 -69.438 113.775  0.00  0.00      PROA   
ATOM   1210  CG2 VAL P  80     -24.763 -68.036 113.521  0.00  0.00      PROA   
ATOM   1211 HG21 VAL P  80     -25.789 -67.795 113.867  0.00  0.00      PROA   
ATOM   1212 HG22 VAL P  80     -24.575 -67.503 112.567  0.00  0.00      PROA   
ATOM   1213 HG23 VAL P  80     -24.046 -67.655 114.276  0.00  0.00      PROA   
ATOM   1214  C   VAL P  80     -25.343 -71.515 112.035  0.00  0.00      PROA   
ATOM   1215  O   VAL P  80     -26.160 -72.222 112.619  0.00  0.00      PROA   
ATOM   1216  N   HSD P  81     -24.369 -72.015 111.200  0.00  0.00      PROA   
ATOM   1217  HN  HSD P  81     -23.636 -71.430 110.863  0.00  0.00      PROA   
ATOM   1218  CA  HSD P  81     -24.528 -73.251 110.474  0.00  0.00      PROA   
ATOM   1219  HA  HSD P  81     -25.098 -73.782 111.179  0.00  0.00      PROA   
ATOM   1220  CB  HSD P  81     -25.172 -73.096 109.019  0.00  0.00      PROA   
ATOM   1221  HB1 HSD P  81     -25.442 -74.081 108.609  0.00  0.00      PROA   
ATOM   1222  HB2 HSD P  81     -24.410 -72.713 108.323  0.00  0.00      PROA   
ATOM   1223  ND1 HSD P  81     -27.622 -72.055 109.474  0.00  0.00      PROA   
ATOM   1224  HD1 HSD P  81     -27.947 -72.695 110.176  0.00  0.00      PROA   
ATOM   1225  CG  HSD P  81     -26.393 -72.167 108.820  0.00  0.00      PROA   
ATOM   1226  CE1 HSD P  81     -28.264 -71.004 109.020  0.00  0.00      PROA   
ATOM   1227  HE1 HSD P  81     -29.287 -70.749 109.283  0.00  0.00      PROA   
ATOM   1228  NE2 HSD P  81     -27.548 -70.415 108.144  0.00  0.00      PROA   
ATOM   1229  CD2 HSD P  81     -26.428 -71.166 107.938  0.00  0.00      PROA   
ATOM   1230  HD2 HSD P  81     -25.740 -70.909 107.143  0.00  0.00      PROA   
ATOM   1231  C   HSD P  81     -23.456 -74.286 110.538  0.00  0.00      PROA   
ATOM   1232  O   HSD P  81     -22.732 -74.355 111.520  0.00  0.00      PROA   
ATOM   1233  N   ARG P  82     -23.474 -75.213 109.549  0.00  0.00      PROA   
ATOM   1234  HN  ARG P  82     -24.085 -75.076 108.774  0.00  0.00      PROA   
ATOM   1235  CA  ARG P  82     -22.802 -76.484 109.517  0.00  0.00      PROA   
ATOM   1236  HA  ARG P  82     -22.511 -76.767 110.519  0.00  0.00      PROA   
ATOM   1237  CB  ARG P  82     -21.585 -76.443 108.556  0.00  0.00      PROA   
ATOM   1238  HB1 ARG P  82     -20.964 -75.571 108.862  0.00  0.00      PROA   
ATOM   1239  HB2 ARG P  82     -21.899 -76.246 107.511  0.00  0.00      PROA   
ATOM   1240  CG  ARG P  82     -20.680 -77.686 108.579  0.00  0.00      PROA   
ATOM   1241  HG1 ARG P  82     -21.311 -78.599 108.498  0.00  0.00      PROA   
ATOM   1242  HG2 ARG P  82     -20.144 -77.726 109.552  0.00  0.00      PROA   
ATOM   1243  CD  ARG P  82     -19.673 -77.708 107.415  0.00  0.00      PROA   
ATOM   1244  HD1 ARG P  82     -20.223 -77.737 106.450  0.00  0.00      PROA   
ATOM   1245  HD2 ARG P  82     -19.017 -78.602 107.472  0.00  0.00      PROA   
ATOM   1246  NE  ARG P  82     -18.864 -76.444 107.418  0.00  0.00      PROA   
ATOM   1247  HE  ARG P  82     -19.311 -75.608 107.099  0.00  0.00      PROA   
ATOM   1248  CZ  ARG P  82     -17.575 -76.353 107.839  0.00  0.00      PROA   
ATOM   1249  NH1 ARG P  82     -16.881 -77.430 108.277  0.00  0.00      PROA   
ATOM   1250 HH11 ARG P  82     -15.932 -77.325 108.573  0.00  0.00      PROA   
ATOM   1251 HH12 ARG P  82     -17.317 -78.330 108.295  0.00  0.00      PROA   
ATOM   1252  NH2 ARG P  82     -16.966 -75.140 107.817  0.00  0.00      PROA   
ATOM   1253 HH21 ARG P  82     -16.015 -75.054 108.115  0.00  0.00      PROA   
ATOM   1254 HH22 ARG P  82     -17.463 -74.337 107.489  0.00  0.00      PROA   
ATOM   1255  C   ARG P  82     -23.910 -77.398 109.026  0.00  0.00      PROA   
ATOM   1256  O   ARG P  82     -24.674 -77.934 109.826  0.00  0.00      PROA   
ATOM   1257  N   GLY P  83     -24.054 -77.520 107.679  0.00  0.00      PROA   
ATOM   1258  HN  GLY P  83     -23.359 -77.132 107.081  0.00  0.00      PROA   
ATOM   1259  CA  GLY P  83     -25.216 -78.007 106.965  0.00  0.00      PROA   
ATOM   1260  HA1 GLY P  83     -25.014 -77.796 105.925  0.00  0.00      PROA   
ATOM   1261  HA2 GLY P  83     -26.055 -77.445 107.332  0.00  0.00      PROA   
ATOM   1262  C   GLY P  83     -25.569 -79.471 107.056  0.00  0.00      PROA   
ATOM   1263  O   GLY P  83     -25.046 -80.223 107.878  0.00  0.00      PROA   
ATOM   1264  N   TRP P  84     -26.486 -79.866 106.129  0.00  0.00      PROA   
ATOM   1265  HN  TRP P  84     -26.876 -79.164 105.539  0.00  0.00      PROA   
ATOM   1266  CA  TRP P  84     -26.970 -81.192 105.780  0.00  0.00      PROA   
ATOM   1267  HA  TRP P  84     -27.733 -80.964 105.048  0.00  0.00      PROA   
ATOM   1268  CB  TRP P  84     -25.979 -82.104 104.990  0.00  0.00      PROA   
ATOM   1269  HB1 TRP P  84     -25.789 -81.605 104.015  0.00  0.00      PROA   
ATOM   1270  HB2 TRP P  84     -26.462 -83.075 104.745  0.00  0.00      PROA   
ATOM   1271  CG  TRP P  84     -24.648 -82.370 105.622  0.00  0.00      PROA   
ATOM   1272  CD1 TRP P  84     -24.314 -83.429 106.425  0.00  0.00      PROA   
ATOM   1273  HD1 TRP P  84     -24.985 -84.220 106.719  0.00  0.00      PROA   
ATOM   1274  NE1 TRP P  84     -23.000 -83.332 106.795  0.00  0.00      PROA   
ATOM   1275  HE1 TRP P  84     -22.529 -83.967 107.367  0.00  0.00      PROA   
ATOM   1276  CE2 TRP P  84     -22.446 -82.217 106.235  0.00  0.00      PROA   
ATOM   1277  CD2 TRP P  84     -23.456 -81.580 105.480  0.00  0.00      PROA   
ATOM   1278  CE3 TRP P  84     -23.158 -80.406 104.788  0.00  0.00      PROA   
ATOM   1279  HE3 TRP P  84     -23.908 -79.891 104.206  0.00  0.00      PROA   
ATOM   1280  CZ3 TRP P  84     -21.864 -79.888 104.864  0.00  0.00      PROA   
ATOM   1281  HZ3 TRP P  84     -21.624 -78.977 104.334  0.00  0.00      PROA   
ATOM   1282  CZ2 TRP P  84     -21.157 -81.705 106.309  0.00  0.00      PROA   
ATOM   1283  HZ2 TRP P  84     -20.382 -82.190 106.882  0.00  0.00      PROA   
ATOM   1284  CH2 TRP P  84     -20.879 -80.531 105.608  0.00  0.00      PROA   
ATOM   1285  HH2 TRP P  84     -19.882 -80.116 105.642  0.00  0.00      PROA   
ATOM   1286  C   TRP P  84     -27.723 -81.958 106.848  0.00  0.00      PROA   
ATOM   1287  O   TRP P  84     -27.597 -81.702 108.045  0.00  0.00      PROA   
ATOM   1288  N   LEU P  85     -28.562 -82.931 106.385  0.00  0.00      PROA   
ATOM   1289  HN  LEU P  85     -28.655 -83.078 105.404  0.00  0.00      PROA   
ATOM   1290  CA  LEU P  85     -29.330 -83.861 107.191  0.00  0.00      PROA   
ATOM   1291  HA  LEU P  85     -29.947 -83.264 107.848  0.00  0.00      PROA   
ATOM   1292  CB  LEU P  85     -30.230 -84.854 106.401  0.00  0.00      PROA   
ATOM   1293  HB1 LEU P  85     -30.744 -85.528 107.127  0.00  0.00      PROA   
ATOM   1294  HB2 LEU P  85     -29.588 -85.485 105.748  0.00  0.00      PROA   
ATOM   1295  CG  LEU P  85     -31.347 -84.268 105.506  0.00  0.00      PROA   
ATOM   1296  HG  LEU P  85     -30.868 -83.789 104.621  0.00  0.00      PROA   
ATOM   1297  CD1 LEU P  85     -32.242 -85.421 105.003  0.00  0.00      PROA   
ATOM   1298 HD11 LEU P  85     -32.663 -85.986 105.863  0.00  0.00      PROA   
ATOM   1299 HD12 LEU P  85     -31.652 -86.124 104.377  0.00  0.00      PROA   
ATOM   1300 HD13 LEU P  85     -33.089 -85.031 104.405  0.00  0.00      PROA   
ATOM   1301  CD2 LEU P  85     -32.198 -83.192 106.204  0.00  0.00      PROA   
ATOM   1302 HD21 LEU P  85     -31.566 -82.332 106.506  0.00  0.00      PROA   
ATOM   1303 HD22 LEU P  85     -32.689 -83.615 107.106  0.00  0.00      PROA   
ATOM   1304 HD23 LEU P  85     -32.987 -82.820 105.517  0.00  0.00      PROA   
ATOM   1305  C   LEU P  85     -28.444 -84.726 108.046  0.00  0.00      PROA   
ATOM   1306  O   LEU P  85     -27.304 -85.025 107.694  0.00  0.00      PROA   
ATOM   1307  N   LEU P  86     -28.994 -85.153 109.201  0.00  0.00      PROA   
ATOM   1308  HN  LEU P  86     -29.916 -84.880 109.465  0.00  0.00      PROA   
ATOM   1309  CA  LEU P  86     -28.344 -86.050 110.110  0.00  0.00      PROA   
ATOM   1310  HA  LEU P  86     -27.555 -86.582 109.597  0.00  0.00      PROA   
ATOM   1311  CB  LEU P  86     -27.784 -85.314 111.355  0.00  0.00      PROA   
ATOM   1312  HB1 LEU P  86     -28.605 -84.717 111.811  0.00  0.00      PROA   
ATOM   1313  HB2 LEU P  86     -27.011 -84.595 111.002  0.00  0.00      PROA   
ATOM   1314  CG  LEU P  86     -27.149 -86.199 112.458  0.00  0.00      PROA   
ATOM   1315  HG  LEU P  86     -27.936 -86.885 112.847  0.00  0.00      PROA   
ATOM   1316  CD1 LEU P  86     -25.991 -87.071 111.930  0.00  0.00      PROA   
ATOM   1317 HD11 LEU P  86     -25.180 -86.430 111.527  0.00  0.00      PROA   
ATOM   1318 HD12 LEU P  86     -26.339 -87.748 111.123  0.00  0.00      PROA   
ATOM   1319 HD13 LEU P  86     -25.576 -87.695 112.750  0.00  0.00      PROA   
ATOM   1320  CD2 LEU P  86     -26.689 -85.337 113.651  0.00  0.00      PROA   
ATOM   1321 HD21 LEU P  86     -27.539 -84.747 114.051  0.00  0.00      PROA   
ATOM   1322 HD22 LEU P  86     -25.890 -84.635 113.332  0.00  0.00      PROA   
ATOM   1323 HD23 LEU P  86     -26.293 -85.983 114.463  0.00  0.00      PROA   
ATOM   1324  C   LEU P  86     -29.395 -87.039 110.517  0.00  0.00      PROA   
ATOM   1325  O   LEU P  86     -30.520 -86.673 110.845  0.00  0.00      PROA   
ATOM   1326  N   LEU P  87     -29.017 -88.335 110.513  0.00 97.00      PROA   
ATOM   1327  HN  LEU P  87     -28.075 -88.553 110.278  0.00 97.00      PROA   
ATOM   1328  CA  LEU P  87     -29.775 -89.392 111.137  0.00 97.00      PROA   
ATOM   1329  HA  LEU P  87     -30.818 -89.116 111.211  0.00 97.00      PROA   
ATOM   1330  CB  LEU P  87     -29.669 -90.734 110.376  0.00 97.00      PROA   
ATOM   1331  HB1 LEU P  87     -28.595 -91.003 110.261  0.00 97.00      PROA   
ATOM   1332  HB2 LEU P  87     -30.084 -90.596 109.352  0.00 97.00      PROA   
ATOM   1333  CG  LEU P  87     -30.402 -91.920 111.042  0.00 97.00      PROA   
ATOM   1334  HG  LEU P  87     -30.027 -92.033 112.085  0.00 97.00      PROA   
ATOM   1335  CD1 LEU P  87     -31.924 -91.707 111.113  0.00 97.00      PROA   
ATOM   1336 HD11 LEU P  87     -32.336 -91.550 110.094  0.00 97.00      PROA   
ATOM   1337 HD12 LEU P  87     -32.165 -90.825 111.737  0.00 97.00      PROA   
ATOM   1338 HD13 LEU P  87     -32.413 -92.598 111.560  0.00 97.00      PROA   
ATOM   1339  CD2 LEU P  87     -30.078 -93.229 110.315  0.00 97.00      PROA   
ATOM   1340 HD21 LEU P  87     -28.980 -93.387 110.265  0.00 97.00      PROA   
ATOM   1341 HD22 LEU P  87     -30.484 -93.206 109.282  0.00 97.00      PROA   
ATOM   1342 HD23 LEU P  87     -30.535 -94.076 110.867  0.00 97.00      PROA   
ATOM   1343  C   LEU P  87     -29.220 -89.542 112.534  0.00 97.00      PROA   
ATOM   1344  O   LEU P  87     -28.101 -90.003 112.740  0.00 97.00      PROA   
ATOM   1345  N   GLN P  88     -30.013 -89.141 113.545  0.00 97.00      PROA   
ATOM   1346  HN  GLN P  88     -30.927 -88.776 113.366  0.00 97.00      PROA   
ATOM   1347  CA  GLN P  88     -29.621 -89.173 114.930  0.00 97.00      PROA   
ATOM   1348  HA  GLN P  88     -28.554 -89.006 114.998  0.00 97.00      PROA   
ATOM   1349  CB  GLN P  88     -30.344 -88.065 115.737  0.00 97.00      PROA   
ATOM   1350  HB1 GLN P  88     -29.962 -88.093 116.779  0.00 97.00      PROA   
ATOM   1351  HB2 GLN P  88     -31.435 -88.280 115.754  0.00 97.00      PROA   
ATOM   1352  CG  GLN P  88     -30.120 -86.646 115.169  0.00 97.00      PROA   
ATOM   1353  HG1 GLN P  88     -30.490 -86.581 114.125  0.00 97.00      PROA   
ATOM   1354  HG2 GLN P  88     -29.033 -86.418 115.164  0.00 97.00      PROA   
ATOM   1355  CD  GLN P  88     -30.891 -85.594 115.983  0.00 97.00      PROA   
ATOM   1356  OE1 GLN P  88     -32.123 -85.622 116.054  0.00 97.00      PROA   
ATOM   1357  NE2 GLN P  88     -30.149 -84.612 116.567  0.00 97.00      PROA   
ATOM   1358 HE21 GLN P  88     -30.623 -83.812 116.931  0.00 97.00      PROA   
ATOM   1359 HE22 GLN P  88     -29.155 -84.614 116.473  0.00 97.00      PROA   
ATOM   1360  C   GLN P  88     -29.942 -90.541 115.505  0.00 97.00      PROA   
ATOM   1361  O   GLN P  88     -31.082 -90.991 115.474  0.00 97.00      PROA   
ATOM   1362  N   VAL P  89     -28.916 -91.257 116.018  0.00 97.00      PROA   
ATOM   1363  HN  VAL P  89     -27.994 -90.883 116.010  0.00 97.00      PROA   
ATOM   1364  CA  VAL P  89     -29.035 -92.641 116.442  0.00 97.00      PROA   
ATOM   1365  HA  VAL P  89     -30.062 -92.970 116.346  0.00 97.00      PROA   
ATOM   1366  CB  VAL P  89     -28.158 -93.551 115.584  0.00 97.00      PROA   
ATOM   1367  HB  VAL P  89     -27.099 -93.203 115.629  0.00 97.00      PROA   
ATOM   1368  CG1 VAL P  89     -28.213 -95.016 116.054  0.00 97.00      PROA   
ATOM   1369 HG11 VAL P  89     -29.262 -95.374 116.101  0.00 97.00      PROA   
ATOM   1370 HG12 VAL P  89     -27.734 -95.149 117.044  0.00 97.00      PROA   
ATOM   1371 HG13 VAL P  89     -27.662 -95.644 115.325  0.00 97.00      PROA   
ATOM   1372  CG2 VAL P  89     -28.629 -93.460 114.117  0.00 97.00      PROA   
ATOM   1373 HG21 VAL P  89     -28.408 -92.461 113.689  0.00 97.00      PROA   
ATOM   1374 HG22 VAL P  89     -29.721 -93.643 114.047  0.00 97.00      PROA   
ATOM   1375 HG23 VAL P  89     -28.107 -94.220 113.499  0.00 97.00      PROA   
ATOM   1376  C   VAL P  89     -28.657 -92.760 117.906  0.00 97.00      PROA   
ATOM   1377  O   VAL P  89     -27.685 -92.152 118.353  0.00 97.00      PROA   
ATOM   1378  N   SER P  90     -29.436 -93.558 118.689  0.00 97.00      PROA   
ATOM   1379  HN  SER P  90     -30.262 -93.957 118.296  0.00 97.00      PROA   
ATOM   1380  CA  SER P  90     -29.244 -93.775 120.122  0.00 97.00      PROA   
ATOM   1381  HA  SER P  90     -29.373 -92.819 120.610  0.00 97.00      PROA   
ATOM   1382  CB  SER P  90     -30.279 -94.766 120.720  0.00 97.00      PROA   
ATOM   1383  HB1 SER P  90     -30.096 -94.903 121.809  0.00 97.00      PROA   
ATOM   1384  HB2 SER P  90     -30.207 -95.760 120.234  0.00 97.00      PROA   
ATOM   1385  OG  SER P  90     -31.604 -94.267 120.601  0.00 97.00      PROA   
ATOM   1386  HG1 SER P  90     -31.764 -94.066 119.671  0.00 97.00      PROA   
ATOM   1387  C   SER P  90     -27.878 -94.309 120.530  0.00 97.00      PROA   
ATOM   1388  O   SER P  90     -27.285 -93.807 121.483  0.00 97.00      PROA   
ATOM   1389  N   SER P  91     -27.336 -95.327 119.820  0.00 97.00      PROA   
ATOM   1390  HN  SER P  91     -27.821 -95.740 119.056  0.00 97.00      PROA   
ATOM   1391  CA  SER P  91     -25.992 -95.815 120.081  0.00 97.00      PROA   
ATOM   1392  HA  SER P  91     -25.351 -94.943 120.076  0.00 97.00      PROA   
ATOM   1393  CB  SER P  91     -25.801 -96.543 121.441  0.00 97.00      PROA   
ATOM   1394  HB1 SER P  91     -25.053 -97.361 121.400  0.00 97.00      PROA   
ATOM   1395  HB2 SER P  91     -26.764 -96.987 121.773  0.00 97.00      PROA   
ATOM   1396  OG  SER P  91     -25.344 -95.614 122.418  0.00 97.00      PROA   
ATOM   1397  HG1 SER P  91     -26.019 -94.928 122.469  0.00 97.00      PROA   
ATOM   1398  C   SER P  91     -25.485 -96.652 118.936  0.00 97.00      PROA   
ATOM   1399  O   SER P  91     -26.243 -97.092 118.077  0.00 97.00      PROA   
ATOM   1400  N   ARG P  92     -24.146 -96.858 118.885  0.00 97.00      PROA   
ATOM   1401  HN  ARG P  92     -23.554 -96.488 119.598  0.00 97.00      PROA   
ATOM   1402  CA  ARG P  92     -23.475 -97.523 117.781  0.00 97.00      PROA   
ATOM   1403  HA  ARG P  92     -23.971 -97.251 116.857  0.00 97.00      PROA   
ATOM   1404  CB  ARG P  92     -21.984 -97.085 117.713  0.00 97.00      PROA   
ATOM   1405  HB1 ARG P  92     -21.587 -97.368 116.714  0.00 97.00      PROA   
ATOM   1406  HB2 ARG P  92     -21.390 -97.629 118.482  0.00 97.00      PROA   
ATOM   1407  CG  ARG P  92     -21.755 -95.574 117.954  0.00 97.00      PROA   
ATOM   1408  HG1 ARG P  92     -21.965 -95.344 119.022  0.00 97.00      PROA   
ATOM   1409  HG2 ARG P  92     -22.476 -94.982 117.347  0.00 97.00      PROA   
ATOM   1410  CD  ARG P  92     -20.317 -95.099 117.675  0.00 97.00      PROA   
ATOM   1411  HD1 ARG P  92     -19.575 -95.854 118.006  0.00 97.00      PROA   
ATOM   1412  HD2 ARG P  92     -20.102 -94.144 118.206  0.00 97.00      PROA   
ATOM   1413  NE  ARG P  92     -20.167 -94.903 116.198  0.00 97.00      PROA   
ATOM   1414  HE  ARG P  92     -19.976 -95.683 115.610  0.00 97.00      PROA   
ATOM   1415  CZ  ARG P  92     -20.579 -93.787 115.570  0.00 97.00      PROA   
ATOM   1416  NH1 ARG P  92     -20.901 -92.645 116.197  0.00 97.00      PROA   
ATOM   1417 HH11 ARG P  92     -20.438 -92.428 117.052  0.00 97.00      PROA   
ATOM   1418 HH12 ARG P  92     -21.169 -91.900 115.589  0.00 97.00      PROA   
ATOM   1419  NH2 ARG P  92     -20.603 -93.739 114.225  0.00 97.00      PROA   
ATOM   1420 HH21 ARG P  92     -20.149 -94.454 113.707  0.00 97.00      PROA   
ATOM   1421 HH22 ARG P  92     -20.666 -92.827 113.825  0.00 97.00      PROA   
ATOM   1422  C   ARG P  92     -23.540 -99.040 117.934  0.00 97.00      PROA   
ATOM   1423  O   ARG P  92     -23.377 -99.786 116.969  0.00 97.00      PROA   
ATOM   1424  N   VAL P  93     -23.810 -99.528 119.164  0.00 97.00      PROA   
ATOM   1425  HN  VAL P  93     -23.987 -98.913 119.925  0.00 97.00      PROA   
ATOM   1426  CA  VAL P  93     -23.916-100.931 119.488  0.00 97.00      PROA   
ATOM   1427  HA  VAL P  93     -24.269-101.462 118.617  0.00 97.00      PROA   
ATOM   1428  CB  VAL P  93     -22.632-101.590 120.022  0.00 97.00      PROA   
ATOM   1429  HB  VAL P  93     -22.871-102.627 120.359  0.00 97.00      PROA   
ATOM   1430  CG1 VAL P  93     -21.585-101.703 118.894  0.00 97.00      PROA   
ATOM   1431 HG11 VAL P  93     -21.259-100.695 118.566  0.00 97.00      PROA   
ATOM   1432 HG12 VAL P  93     -22.002-102.236 118.017  0.00 97.00      PROA   
ATOM   1433 HG13 VAL P  93     -20.689-102.253 119.255  0.00 97.00      PROA   
ATOM   1434  CG2 VAL P  93     -22.047-100.819 121.227  0.00 97.00      PROA   
ATOM   1435 HG21 VAL P  93     -22.758-100.793 122.077  0.00 97.00      PROA   
ATOM   1436 HG22 VAL P  93     -21.792 -99.777 120.943  0.00 97.00      PROA   
ATOM   1437 HG23 VAL P  93     -21.117-101.316 121.578  0.00 97.00      PROA   
ATOM   1438  C   VAL P  93     -25.001-101.018 120.528  0.00 97.00      PROA   
ATOM   1439  O   VAL P  93     -25.144-100.125 121.360  0.00 97.00      PROA   
ATOM   1440  N   LEU P  94     -25.808-102.103 120.465  0.00 97.00      PROA   
ATOM   1441  HN  LEU P  94     -25.698-102.781 119.745  0.00 97.00      PROA   
ATOM   1442  CA  LEU P  94     -26.846-102.423 121.415  0.00 97.00      PROA   
ATOM   1443  HA  LEU P  94     -26.563-102.067 122.398  0.00 97.00      PROA   
ATOM   1444  CB  LEU P  94     -28.268-101.904 121.050  0.00 97.00      PROA   
ATOM   1445  HB1 LEU P  94     -28.945-102.202 121.884  0.00 97.00      PROA   
ATOM   1446  HB2 LEU P  94     -28.642-102.391 120.124  0.00 97.00      PROA   
ATOM   1447  CG  LEU P  94     -28.425-100.370 120.891  0.00 97.00      PROA   
ATOM   1448  HG  LEU P  94     -27.703 -99.877 121.583  0.00 97.00      PROA   
ATOM   1449  CD1 LEU P  94     -28.158 -99.872 119.457  0.00 97.00      PROA   
ATOM   1450 HD11 LEU P  94     -28.914-100.295 118.761  0.00 97.00      PROA   
ATOM   1451 HD12 LEU P  94     -27.151-100.163 119.102  0.00 97.00      PROA   
ATOM   1452 HD13 LEU P  94     -28.227 -98.764 119.424  0.00 97.00      PROA   
ATOM   1453  CD2 LEU P  94     -29.834 -99.938 121.341  0.00 97.00      PROA   
ATOM   1454 HD21 LEU P  94     -29.986-100.193 122.410  0.00 97.00      PROA   
ATOM   1455 HD22 LEU P  94     -30.606-100.469 120.746  0.00 97.00      PROA   
ATOM   1456 HD23 LEU P  94     -29.970 -98.844 121.217  0.00 97.00      PROA   
ATOM   1457  C   LEU P  94     -26.893-103.936 121.442  0.00 97.00      PROA   
ATOM   1458  O   LEU P  94     -26.329-104.601 120.577  0.00 97.00      PROA   
ATOM   1459  N   THR P  95     -27.569-104.514 122.458  0.00 97.00      PROA   
ATOM   1460  HN  THR P  95     -27.908-103.954 123.215  0.00 97.00      PROA   
ATOM   1461  CA  THR P  95     -27.867-105.930 122.590  0.00 97.00      PROA   
ATOM   1462  HA  THR P  95     -27.214-106.487 121.936  0.00 97.00      PROA   
ATOM   1463  CB  THR P  95     -27.718-106.465 124.021  0.00 97.00      PROA   
ATOM   1464  HB  THR P  95     -28.664-106.363 124.603  0.00 97.00      PROA   
ATOM   1465  OG1 THR P  95     -26.731-105.740 124.740  0.00 97.00      PROA   
ATOM   1466  HG1 THR P  95     -27.143-104.886 124.912  0.00 97.00      PROA   
ATOM   1467  CG2 THR P  95     -27.268-107.931 124.003  0.00 97.00      PROA   
ATOM   1468 HG21 THR P  95     -26.277-108.017 123.511  0.00 97.00      PROA   
ATOM   1469 HG22 THR P  95     -27.995-108.569 123.465  0.00 97.00      PROA   
ATOM   1470 HG23 THR P  95     -27.173-108.305 125.045  0.00 97.00      PROA   
ATOM   1471  C   THR P  95     -29.306-106.109 122.139  0.00 97.00      PROA   
ATOM   1472  O   THR P  95     -30.070-105.154 122.047  0.00 97.00      PROA   
ATOM   1473  N   GLU P  96     -29.726-107.353 121.828  0.00 97.00      PROA   
ATOM   1474  HN  GLU P  96     -29.075-108.110 121.791  0.00 97.00      PROA   
ATOM   1475  CA  GLU P  96     -31.106-107.692 121.539  0.00 97.00      PROA   
ATOM   1476  HA  GLU P  96     -31.408-107.049 120.726  0.00 97.00      PROA   
ATOM   1477  CB  GLU P  96     -31.259-109.171 121.085  0.00 97.00      PROA   
ATOM   1478  HB1 GLU P  96     -30.546-109.357 120.249  0.00 97.00      PROA   
ATOM   1479  HB2 GLU P  96     -32.286-109.313 120.682  0.00 97.00      PROA   
ATOM   1480  CG  GLU P  96     -30.996-110.189 122.217  0.00 97.00      PROA   
ATOM   1481  HG1 GLU P  96     -31.599-109.935 123.112  0.00 97.00      PROA   
ATOM   1482  HG2 GLU P  96     -29.926-110.143 122.507  0.00 97.00      PROA   
ATOM   1483  CD  GLU P  96     -31.342-111.636 121.864  0.00 97.00      PROA   
ATOM   1484  OE1 GLU P  96     -32.182-111.878 120.960  0.00 97.00      PROA   
ATOM   1485  OE2 GLU P  96     -30.766-112.536 122.533  0.00 97.00      PROA   
ATOM   1486  C   GLU P  96     -32.026-107.406 122.725  0.00 97.00      PROA   
ATOM   1487  O   GLU P  96     -31.635-107.492 123.887  0.00 97.00      PROA   
ATOM   1488  N   GLY P  97     -33.290-107.020 122.446  0.00 97.00      PROA   
ATOM   1489  HN  GLY P  97     -33.577-106.940 121.491  0.00 97.00      PROA   
ATOM   1490  CA  GLY P  97     -34.281-106.714 123.463  0.00 97.00      PROA   
ATOM   1491  HA1 GLY P  97     -34.077-107.291 124.354  0.00 97.00      PROA   
ATOM   1492  HA2 GLY P  97     -35.249-106.943 123.046  0.00 97.00      PROA   
ATOM   1493  C   GLY P  97     -34.293-105.262 123.853  0.00 97.00      PROA   
ATOM   1494  O   GLY P  97     -35.326-104.750 124.277  0.00 97.00      PROA   
ATOM   1495  N   GLU P  98     -33.142-104.563 123.730  0.00 97.00      PROA   
ATOM   1496  HN  GLU P  98     -32.302-105.029 123.461  0.00 97.00      PROA   
ATOM   1497  CA  GLU P  98     -32.994-103.149 124.007  0.00 97.00      PROA   
ATOM   1498  HA  GLU P  98     -33.278-103.021 125.038  0.00 97.00      PROA   
ATOM   1499  CB  GLU P  98     -31.512-102.703 123.899  0.00 97.00      PROA   
ATOM   1500  HB1 GLU P  98     -31.457-101.595 123.990  0.00 97.00      PROA   
ATOM   1501  HB2 GLU P  98     -31.117-102.979 122.898  0.00 97.00      PROA   
ATOM   1502  CG  GLU P  98     -30.617-103.309 125.003  0.00 97.00      PROA   
ATOM   1503  HG1 GLU P  98     -30.582-104.417 124.914  0.00 97.00      PROA   
ATOM   1504  HG2 GLU P  98     -31.023-103.049 126.003  0.00 97.00      PROA   
ATOM   1505  CD  GLU P  98     -29.196-102.755 124.930  0.00 97.00      PROA   
ATOM   1506  OE1 GLU P  98     -28.250-103.574 124.947  0.00 97.00      PROA   
ATOM   1507  OE2 GLU P  98     -29.026-101.510 124.882  0.00 97.00      PROA   
ATOM   1508  C   GLU P  98     -33.851-102.244 123.119  0.00 97.00      PROA   
ATOM   1509  O   GLU P  98     -33.939-102.487 121.920  0.00 97.00      PROA   
ATOM   1510  N   PRO P  99     -34.491-101.188 123.613  0.00 97.00      PROA   
ATOM   1511  CD  PRO P  99     -34.850-101.032 125.023  0.00 97.00      PROA   
ATOM   1512  HD1 PRO P  99     -33.971-100.615 125.560  0.00 97.00      PROA   
ATOM   1513  HD2 PRO P  99     -35.162-101.998 125.479  0.00 97.00      PROA   
ATOM   1514  CA  PRO P  99     -35.020-100.099 122.798  0.00 97.00      PROA   
ATOM   1515  HA  PRO P  99     -35.770-100.529 122.153  0.00 97.00      PROA   
ATOM   1516  CB  PRO P  99     -35.631 -99.129 123.823  0.00 97.00      PROA   
ATOM   1517  HB1 PRO P  99     -36.505 -98.586 123.412  0.00 97.00      PROA   
ATOM   1518  HB2 PRO P  99     -34.873 -98.396 124.178  0.00 97.00      PROA   
ATOM   1519  CG  PRO P  99     -36.007-100.035 125.001  0.00 97.00      PROA   
ATOM   1520  HG1 PRO P  99     -36.116 -99.486 125.956  0.00 97.00      PROA   
ATOM   1521  HG2 PRO P  99     -36.951-100.577 124.768  0.00 97.00      PROA   
ATOM   1522  C   PRO P  99     -33.989 -99.401 121.919  0.00 97.00      PROA   
ATOM   1523  O   PRO P  99     -32.915 -99.064 122.411  0.00 97.00      PROA   
ATOM   1524  N   LEU P 100     -34.302 -99.140 120.631  0.00 97.00      PROA   
ATOM   1525  HN  LEU P 100     -35.168 -99.463 120.252  0.00 97.00      PROA   
ATOM   1526  CA  LEU P 100     -33.436 -98.359 119.766  0.00 97.00      PROA   
ATOM   1527  HA  LEU P 100     -32.657 -97.891 120.352  0.00 97.00      PROA   
ATOM   1528  CB  LEU P 100     -32.755 -99.246 118.689  0.00 97.00      PROA   
ATOM   1529  HB1 LEU P 100     -33.524 -99.896 118.222  0.00 97.00      PROA   
ATOM   1530  HB2 LEU P 100     -32.046 -99.920 119.217  0.00 97.00      PROA   
ATOM   1531  CG  LEU P 100     -31.986 -98.526 117.552  0.00 97.00      PROA   
ATOM   1532  HG  LEU P 100     -32.717 -97.944 116.944  0.00 97.00      PROA   
ATOM   1533  CD1 LEU P 100     -30.923 -97.544 118.073  0.00 97.00      PROA   
ATOM   1534 HD11 LEU P 100     -30.238 -98.063 118.774  0.00 97.00      PROA   
ATOM   1535 HD12 LEU P 100     -31.399 -96.695 118.603  0.00 97.00      PROA   
ATOM   1536 HD13 LEU P 100     -30.326 -97.141 117.229  0.00 97.00      PROA   
ATOM   1537  CD2 LEU P 100     -31.330 -99.557 116.614  0.00 97.00      PROA   
ATOM   1538 HD21 LEU P 100     -32.086-100.272 116.230  0.00 97.00      PROA   
ATOM   1539 HD22 LEU P 100     -30.550-100.127 117.162  0.00 97.00      PROA   
ATOM   1540 HD23 LEU P 100     -30.852 -99.046 115.752  0.00 97.00      PROA   
ATOM   1541  C   LEU P 100     -34.233 -97.241 119.139  0.00 97.00      PROA   
ATOM   1542  O   LEU P 100     -35.123 -97.477 118.332  0.00 97.00      PROA   
ATOM   1543  N   ALA P 101     -33.913 -95.971 119.481  0.00 97.00      PROA   
ATOM   1544  HN  ALA P 101     -33.212 -95.778 120.165  0.00 97.00      PROA   
ATOM   1545  CA  ALA P 101     -34.589 -94.811 118.940  0.00 97.00      PROA   
ATOM   1546  HA  ALA P 101     -35.512 -95.117 118.469  0.00 97.00      PROA   
ATOM   1547  CB  ALA P 101     -34.966 -93.814 120.052  0.00 97.00      PROA   
ATOM   1548  HB1 ALA P 101     -34.066 -93.435 120.578  0.00 97.00      PROA   
ATOM   1549  HB2 ALA P 101     -35.609 -94.325 120.803  0.00 97.00      PROA   
ATOM   1550  HB3 ALA P 101     -35.534 -92.954 119.643  0.00 97.00      PROA   
ATOM   1551  C   ALA P 101     -33.741 -94.135 117.875  0.00 97.00      PROA   
ATOM   1552  O   ALA P 101     -32.541 -93.921 118.027  0.00 97.00      PROA   
ATOM   1553  N   LEU P 102     -34.382 -93.811 116.730  0.00 97.00      PROA   
ATOM   1554  HN  LEU P 102     -35.334 -94.083 116.604  0.00 97.00      PROA   
ATOM   1555  CA  LEU P 102     -33.781 -93.186 115.573  0.00 97.00      PROA   
ATOM   1556  HA  LEU P 102     -32.750 -92.934 115.780  0.00 97.00      PROA   
ATOM   1557  CB  LEU P 102     -33.884 -94.098 114.320  0.00 97.00      PROA   
ATOM   1558  HB1 LEU P 102     -33.320 -93.642 113.478  0.00 97.00      PROA   
ATOM   1559  HB2 LEU P 102     -34.953 -94.172 114.017  0.00 97.00      PROA   
ATOM   1560  CG  LEU P 102     -33.392 -95.553 114.509  0.00 97.00      PROA   
ATOM   1561  HG  LEU P 102     -33.938 -96.013 115.367  0.00 97.00      PROA   
ATOM   1562  CD1 LEU P 102     -33.727 -96.393 113.266  0.00 97.00      PROA   
ATOM   1563 HD11 LEU P 102     -33.177 -95.999 112.385  0.00 97.00      PROA   
ATOM   1564 HD12 LEU P 102     -34.816 -96.360 113.051  0.00 97.00      PROA   
ATOM   1565 HD13 LEU P 102     -33.428 -97.449 113.433  0.00 97.00      PROA   
ATOM   1566  CD2 LEU P 102     -31.885 -95.622 114.801  0.00 97.00      PROA   
ATOM   1567 HD21 LEU P 102     -31.635 -95.037 115.709  0.00 97.00      PROA   
ATOM   1568 HD22 LEU P 102     -31.316 -95.212 113.941  0.00 97.00      PROA   
ATOM   1569 HD23 LEU P 102     -31.571 -96.676 114.959  0.00 97.00      PROA   
ATOM   1570  C   LEU P 102     -34.544 -91.916 115.261  0.00 97.00      PROA   
ATOM   1571  O   LEU P 102     -35.770 -91.903 115.289  0.00 97.00      PROA   
ATOM   1572  N   ARG P 103     -33.847 -90.802 114.938  0.00 97.00      PROA   
ATOM   1573  HN  ARG P 103     -32.852 -90.772 115.027  0.00 97.00      PROA   
ATOM   1574  CA  ARG P 103     -34.513 -89.627 114.416  0.00 97.00      PROA   
ATOM   1575  HA  ARG P 103     -35.503 -89.898 114.084  0.00 97.00      PROA   
ATOM   1576  CB  ARG P 103     -34.689 -88.502 115.470  0.00 97.00      PROA   
ATOM   1577  HB1 ARG P 103     -33.694 -88.172 115.840  0.00 97.00      PROA   
ATOM   1578  HB2 ARG P 103     -35.250 -88.916 116.337  0.00 97.00      PROA   
ATOM   1579  CG  ARG P 103     -35.447 -87.296 114.897  0.00 97.00      PROA   
ATOM   1580  HG1 ARG P 103     -36.452 -87.637 114.556  0.00 97.00      PROA   
ATOM   1581  HG2 ARG P 103     -34.885 -86.923 114.013  0.00 97.00      PROA   
ATOM   1582  CD  ARG P 103     -35.597 -86.086 115.811  0.00 97.00      PROA   
ATOM   1583  HD1 ARG P 103     -34.596 -85.695 116.094  0.00 97.00      PROA   
ATOM   1584  HD2 ARG P 103     -36.189 -86.307 116.723  0.00 97.00      PROA   
ATOM   1585  NE  ARG P 103     -36.346 -85.100 114.969  0.00 97.00      PROA   
ATOM   1586  HE  ARG P 103     -36.961 -85.434 114.258  0.00 97.00      PROA   
ATOM   1587  CZ  ARG P 103     -36.054 -83.797 114.882  0.00 97.00      PROA   
ATOM   1588  NH1 ARG P 103     -35.111 -83.174 115.593  0.00 97.00      PROA   
ATOM   1589 HH11 ARG P 103     -34.427 -83.689 116.093  0.00 97.00      PROA   
ATOM   1590 HH12 ARG P 103     -35.003 -82.201 115.372  0.00 97.00      PROA   
ATOM   1591  NH2 ARG P 103     -36.705 -83.042 113.982  0.00 97.00      PROA   
ATOM   1592 HH21 ARG P 103     -37.378 -83.466 113.378  0.00 97.00      PROA   
ATOM   1593 HH22 ARG P 103     -36.351 -82.119 113.841  0.00 97.00      PROA   
ATOM   1594  C   ARG P 103     -33.811 -89.064 113.195  0.00 97.00      PROA   
ATOM   1595  O   ARG P 103     -32.696 -88.566 113.265  0.00 97.00      PROA   
ATOM   1596  N   CYS P 104     -34.497 -89.052 112.031  0.00 97.00      PROA   
ATOM   1597  HN  CYS P 104     -35.360 -89.550 111.959  0.00 97.00      PROA   
ATOM   1598  CA  CYS P 104     -34.143 -88.230 110.887  0.00 97.00      PROA   
ATOM   1599  HA  CYS P 104     -33.089 -88.379 110.691  0.00 97.00      PROA   
ATOM   1600  CB  CYS P 104     -34.968 -88.641 109.642  0.00 97.00      PROA   
ATOM   1601  HB1 CYS P 104     -36.012 -88.271 109.733  0.00 97.00      PROA   
ATOM   1602  HB2 CYS P 104     -35.029 -89.753 109.633  0.00 97.00      PROA   
ATOM   1603  SG  CYS P 104     -34.229 -88.107 108.069  0.00 97.00      PROA   
ATOM   1604  C   CYS P 104     -34.376 -86.757 111.200  0.00 97.00      PROA   
ATOM   1605  O   CYS P 104     -35.425 -86.391 111.717  0.00 97.00      PROA   
ATOM   1606  N   HSD P 105     -33.389 -85.877 110.924  0.00 97.00      PROA   
ATOM   1607  HN  HSD P 105     -32.538 -86.178 110.501  0.00 97.00      PROA   
ATOM   1608  CA  HSD P 105     -33.370 -84.534 111.471  0.00 97.00      PROA   
ATOM   1609  HA  HSD P 105     -34.380 -84.168 111.605  0.00 97.00      PROA   
ATOM   1610  CB  HSD P 105     -32.671 -84.572 112.855  0.00 97.00      PROA   
ATOM   1611  HB1 HSD P 105     -31.915 -85.387 112.799  0.00 97.00      PROA   
ATOM   1612  HB2 HSD P 105     -33.410 -84.879 113.626  0.00 97.00      PROA   
ATOM   1613  ND1 HSD P 105     -32.485 -82.210 113.818  0.00 97.00      PROA   
ATOM   1614  HD1 HSD P 105     -33.398 -81.861 113.591  0.00 97.00      PROA   
ATOM   1615  CG  HSD P 105     -31.916 -83.374 113.348  0.00 97.00      PROA   
ATOM   1616  CE1 HSD P 105     -31.508 -81.528 114.463  0.00 97.00      PROA   
ATOM   1617  HE1 HSD P 105     -31.679 -80.565 114.944  0.00 97.00      PROA   
ATOM   1618  NE2 HSD P 105     -30.354 -82.163 114.432  0.00 97.00      PROA   
ATOM   1619  CD2 HSD P 105     -30.612 -83.322 113.724  0.00 97.00      PROA   
ATOM   1620  HD2 HSD P 105     -29.831 -84.058 113.583  0.00 97.00      PROA   
ATOM   1621  C   HSD P 105     -32.709 -83.602 110.485  0.00 97.00      PROA   
ATOM   1622  O   HSD P 105     -31.861 -84.015 109.699  0.00 97.00      PROA   
ATOM   1623  N   ALA P 106     -33.133 -82.317 110.461  0.00 97.00      PROA   
ATOM   1624  HN  ALA P 106     -33.743 -81.947 111.164  0.00 97.00      PROA   
ATOM   1625  CA  ALA P 106     -32.873 -81.416 109.363  0.00 97.00      PROA   
ATOM   1626  HA  ALA P 106     -32.308 -81.920 108.597  0.00 97.00      PROA   
ATOM   1627  CB  ALA P 106     -34.209 -80.922 108.775  0.00 97.00      PROA   
ATOM   1628  HB1 ALA P 106     -34.839 -80.485 109.578  0.00 97.00      PROA   
ATOM   1629  HB2 ALA P 106     -34.770 -81.783 108.348  0.00 97.00      PROA   
ATOM   1630  HB3 ALA P 106     -34.059 -80.171 107.973  0.00 97.00      PROA   
ATOM   1631  C   ALA P 106     -32.038 -80.252 109.825  0.00 97.00      PROA   
ATOM   1632  O   ALA P 106     -32.075 -79.868 110.990  0.00 97.00      PROA   
ATOM   1633  N   TRP P 107     -31.207 -79.681 108.917  0.00 97.00      PROA   
ATOM   1634  HN  TRP P 107     -31.113 -80.065 108.000  0.00 97.00      PROA   
ATOM   1635  CA  TRP P 107     -30.337 -78.568 109.254  0.00 97.00      PROA   
ATOM   1636  HA  TRP P 107     -29.782 -78.916 110.113  0.00 97.00      PROA   
ATOM   1637  CB  TRP P 107     -29.240 -78.285 108.182  0.00 97.00      PROA   
ATOM   1638  HB1 TRP P 107     -29.739 -78.196 107.192  0.00 97.00      PROA   
ATOM   1639  HB2 TRP P 107     -28.568 -79.168 108.142  0.00 97.00      PROA   
ATOM   1640  CG  TRP P 107     -28.412 -77.062 108.423  0.00 97.00      PROA   
ATOM   1641  CD1 TRP P 107     -28.295 -75.980 107.590  0.00 97.00      PROA   
ATOM   1642  HD1 TRP P 107     -28.610 -75.972 106.556  0.00 97.00      PROA   
ATOM   1643  NE1 TRP P 107     -27.752 -74.934 108.280  0.00 97.00      PROA   
ATOM   1644  HE1 TRP P 107     -27.432 -74.090 107.902  0.00 97.00      PROA   
ATOM   1645  CE2 TRP P 107     -27.514 -75.324 109.571  0.00 97.00      PROA   
ATOM   1646  CD2 TRP P 107     -27.859 -76.673 109.690  0.00 97.00      PROA   
ATOM   1647  CE3 TRP P 107     -27.670 -77.322 110.916  0.00 97.00      PROA   
ATOM   1648  HE3 TRP P 107     -27.888 -78.367 111.039  0.00 97.00      PROA   
ATOM   1649  CZ3 TRP P 107     -27.219 -76.588 112.018  0.00 97.00      PROA   
ATOM   1650  HZ3 TRP P 107     -27.093 -77.050 112.983  0.00 97.00      PROA   
ATOM   1651  CZ2 TRP P 107     -27.120 -74.624 110.687  0.00 97.00      PROA   
ATOM   1652  HZ2 TRP P 107     -26.857 -73.611 110.693  0.00 97.00      PROA   
ATOM   1653  CH2 TRP P 107     -26.955 -75.244 111.906  0.00 97.00      PROA   
ATOM   1654  HH2 TRP P 107     -26.616 -74.668 112.760  0.00 97.00      PROA   
ATOM   1655  C   TRP P 107     -31.075 -77.317 109.740  0.00 97.00      PROA   
ATOM   1656  O   TRP P 107     -31.757 -76.612 108.995  0.00 97.00      PROA   
ATOM   1657  N   LYS P 108     -30.927 -77.066 111.065  0.00 97.00      PROA   
ATOM   1658  HN  LYS P 108     -30.309 -77.652 111.582  0.00 97.00      PROA   
ATOM   1659  CA  LYS P 108     -31.583 -76.048 111.856  0.00 97.00      PROA   
ATOM   1660  HA  LYS P 108     -31.259 -76.239 112.866  0.00 97.00      PROA   
ATOM   1661  CB  LYS P 108     -31.113 -74.628 111.427  0.00 97.00      PROA   
ATOM   1662  HB1 LYS P 108     -31.590 -74.349 110.465  0.00 97.00      PROA   
ATOM   1663  HB2 LYS P 108     -30.016 -74.706 111.230  0.00 97.00      PROA   
ATOM   1664  CG  LYS P 108     -31.296 -73.508 112.473  0.00 97.00      PROA   
ATOM   1665  HG1 LYS P 108     -32.382 -73.332 112.627  0.00 97.00      PROA   
ATOM   1666  HG2 LYS P 108     -30.858 -72.573 112.057  0.00 97.00      PROA   
ATOM   1667  CD  LYS P 108     -30.639 -73.855 113.827  0.00 97.00      PROA   
ATOM   1668  HD1 LYS P 108     -29.632 -74.296 113.640  0.00 97.00      PROA   
ATOM   1669  HD2 LYS P 108     -31.262 -74.643 114.304  0.00 97.00      PROA   
ATOM   1670  CE  LYS P 108     -30.507 -72.717 114.856  0.00 97.00      PROA   
ATOM   1671  HE1 LYS P 108     -30.226 -73.139 115.848  0.00 97.00      PROA   
ATOM   1672  HE2 LYS P 108     -31.456 -72.157 114.978  0.00 97.00      PROA   
ATOM   1673  NZ  LYS P 108     -29.433 -71.771 114.483  0.00 97.00      PROA   
ATOM   1674  HZ1 LYS P 108     -28.581 -72.288 114.194  0.00 97.00      PROA   
ATOM   1675  HZ2 LYS P 108     -29.123 -71.247 115.324  0.00 97.00      PROA   
ATOM   1676  HZ3 LYS P 108     -29.727 -71.103 113.741  0.00 97.00      PROA   
ATOM   1677  C   LYS P 108     -33.094 -76.265 111.837  0.00 97.00      PROA   
ATOM   1678  O   LYS P 108     -33.874 -75.329 111.695  0.00 97.00      PROA   
ATOM   1679  N   ASP P 109     -33.497 -77.552 112.008  0.00 97.00      PROA   
ATOM   1680  HN  ASP P 109     -32.786 -78.229 112.183  0.00 97.00      PROA   
ATOM   1681  CA  ASP P 109     -34.794 -78.196 111.842  0.00 97.00      PROA   
ATOM   1682  HA  ASP P 109     -34.533 -79.020 111.200  0.00 97.00      PROA   
ATOM   1683  CB  ASP P 109     -35.335 -78.780 113.176  0.00 97.00      PROA   
ATOM   1684  HB1 ASP P 109     -36.432 -78.656 113.288  0.00 97.00      PROA   
ATOM   1685  HB2 ASP P 109     -34.847 -78.244 114.021  0.00 97.00      PROA   
ATOM   1686  CG  ASP P 109     -35.047 -80.267 113.349  0.00 97.00      PROA   
ATOM   1687  OD1 ASP P 109     -34.782 -80.999 112.364  0.00 97.00      PROA   
ATOM   1688  OD2 ASP P 109     -35.211 -80.706 114.511  0.00 97.00      PROA   
ATOM   1689  C   ASP P 109     -35.908 -77.510 111.069  0.00 97.00      PROA   
ATOM   1690  O   ASP P 109     -36.558 -76.577 111.537  0.00 97.00      PROA   
ATOM   1691  N   LYS P 110     -36.163 -78.026 109.845  0.00 97.00      PROA   
ATOM   1692  HN  LYS P 110     -35.677 -78.843 109.546  0.00 97.00      PROA   
ATOM   1693  CA  LYS P 110     -37.178 -77.550 108.933  0.00 97.00      PROA   
ATOM   1694  HA  LYS P 110     -37.789 -76.806 109.425  0.00 97.00      PROA   
ATOM   1695  CB  LYS P 110     -36.564 -76.986 107.620  0.00 97.00      PROA   
ATOM   1696  HB1 LYS P 110     -37.371 -76.539 107.000  0.00 97.00      PROA   
ATOM   1697  HB2 LYS P 110     -36.111 -77.820 107.038  0.00 97.00      PROA   
ATOM   1698  CG  LYS P 110     -35.454 -75.932 107.840  0.00 97.00      PROA   
ATOM   1699  HG1 LYS P 110     -35.100 -75.583 106.844  0.00 97.00      PROA   
ATOM   1700  HG2 LYS P 110     -34.587 -76.422 108.338  0.00 97.00      PROA   
ATOM   1701  CD  LYS P 110     -35.899 -74.727 108.693  0.00 97.00      PROA   
ATOM   1702  HD1 LYS P 110     -36.337 -75.103 109.639  0.00 97.00      PROA   
ATOM   1703  HD2 LYS P 110     -36.708 -74.169 108.174  0.00 97.00      PROA   
ATOM   1704  CE  LYS P 110     -34.765 -73.778 109.106  0.00 97.00      PROA   
ATOM   1705  HE1 LYS P 110     -33.950 -74.337 109.606  0.00 97.00      PROA   
ATOM   1706  HE2 LYS P 110     -35.144 -72.989 109.790  0.00 97.00      PROA   
ATOM   1707  NZ  LYS P 110     -34.159 -73.133 107.929  0.00 97.00      PROA   
ATOM   1708  HZ1 LYS P 110     -34.907 -72.724 107.334  0.00 97.00      PROA   
ATOM   1709  HZ2 LYS P 110     -33.643 -73.863 107.397  0.00 97.00      PROA   
ATOM   1710  HZ3 LYS P 110     -33.499 -72.391 108.235  0.00 97.00      PROA   
ATOM   1711  C   LYS P 110     -38.041 -78.756 108.638  0.00 97.00      PROA   
ATOM   1712  O   LYS P 110     -37.524 -79.864 108.522  0.00 97.00      PROA   
ATOM   1713  N   LEU P 111     -39.384 -78.575 108.556  0.00 97.00      PROA   
ATOM   1714  HN  LEU P 111     -39.782 -77.666 108.664  0.00 97.00      PROA   
ATOM   1715  CA  LEU P 111     -40.367 -79.645 108.518  0.00 97.00      PROA   
ATOM   1716  HA  LEU P 111     -40.102 -80.359 109.286  0.00 97.00      PROA   
ATOM   1717  CB  LEU P 111     -41.803 -79.111 108.810  0.00 97.00      PROA   
ATOM   1718  HB1 LEU P 111     -42.535 -79.939 108.667  0.00 97.00      PROA   
ATOM   1719  HB2 LEU P 111     -42.050 -78.314 108.075  0.00 97.00      PROA   
ATOM   1720  CG  LEU P 111     -42.078 -78.564 110.240  0.00 97.00      PROA   
ATOM   1721  HG  LEU P 111     -43.182 -78.392 110.287  0.00 97.00      PROA   
ATOM   1722  CD1 LEU P 111     -41.738 -79.591 111.335  0.00 97.00      PROA   
ATOM   1723 HD11 LEU P 111     -40.643 -79.769 111.372  0.00 97.00      PROA   
ATOM   1724 HD12 LEU P 111     -42.252 -80.555 111.138  0.00 97.00      PROA   
ATOM   1725 HD13 LEU P 111     -42.062 -79.211 112.327  0.00 97.00      PROA   
ATOM   1726  CD2 LEU P 111     -41.425 -77.202 110.546  0.00 97.00      PROA   
ATOM   1727 HD21 LEU P 111     -41.638 -76.474 109.736  0.00 97.00      PROA   
ATOM   1728 HD22 LEU P 111     -40.327 -77.309 110.665  0.00 97.00      PROA   
ATOM   1729 HD23 LEU P 111     -41.829 -76.798 111.499  0.00 97.00      PROA   
ATOM   1730  C   LEU P 111     -40.411 -80.427 107.209  0.00 97.00      PROA   
ATOM   1731  O   LEU P 111     -41.383 -80.359 106.459  0.00 97.00      PROA   
ATOM   1732  N   VAL P 112     -39.364 -81.238 106.928  0.00 97.00      PROA   
ATOM   1733  HN  VAL P 112     -38.529 -81.152 107.470  0.00 97.00      PROA   
ATOM   1734  CA  VAL P 112     -39.304 -82.150 105.800  0.00 97.00      PROA   
ATOM   1735  HA  VAL P 112     -39.417 -81.528 104.923  0.00 97.00      PROA   
ATOM   1736  CB  VAL P 112     -37.962 -82.872 105.649  0.00 97.00      PROA   
ATOM   1737  HB  VAL P 112     -38.017 -83.578 104.786  0.00 97.00      PROA   
ATOM   1738  CG1 VAL P 112     -36.883 -81.822 105.309  0.00 97.00      PROA   
ATOM   1739 HG11 VAL P 112     -36.726 -81.130 106.163  0.00 97.00      PROA   
ATOM   1740 HG12 VAL P 112     -37.191 -81.232 104.421  0.00 97.00      PROA   
ATOM   1741 HG13 VAL P 112     -35.917 -82.320 105.081  0.00 97.00      PROA   
ATOM   1742  CG2 VAL P 112     -37.587 -83.679 106.913  0.00 97.00      PROA   
ATOM   1743 HG21 VAL P 112     -38.373 -84.419 107.163  0.00 97.00      PROA   
ATOM   1744 HG22 VAL P 112     -37.439 -83.008 107.785  0.00 97.00      PROA   
ATOM   1745 HG23 VAL P 112     -36.637 -84.231 106.740  0.00 97.00      PROA   
ATOM   1746  C   VAL P 112     -40.452 -83.147 105.757  0.00 97.00      PROA   
ATOM   1747  O   VAL P 112     -40.903 -83.679 106.771  0.00 97.00      PROA   
ATOM   1748  N   TYR P 113     -40.956 -83.381 104.528  0.00 97.00      PROA   
ATOM   1749  HN  TYR P 113     -40.555 -82.927 103.735  0.00 97.00      PROA   
ATOM   1750  CA  TYR P 113     -42.093 -84.221 104.242  0.00 97.00      PROA   
ATOM   1751  HA  TYR P 113     -42.500 -84.581 105.174  0.00 97.00      PROA   
ATOM   1752  CB  TYR P 113     -43.255 -83.472 103.514  0.00 97.00      PROA   
ATOM   1753  HB1 TYR P 113     -43.704 -82.758 104.240  0.00 97.00      PROA   
ATOM   1754  HB2 TYR P 113     -44.056 -84.175 103.205  0.00 97.00      PROA   
ATOM   1755  CG  TYR P 113     -42.817 -82.655 102.316  0.00 97.00      PROA   
ATOM   1756  CD1 TYR P 113     -42.253 -81.376 102.486  0.00 97.00      PROA   
ATOM   1757  HD1 TYR P 113     -42.094 -80.989 103.482  0.00 97.00      PROA   
ATOM   1758  CE1 TYR P 113     -41.878 -80.606 101.380  0.00 97.00      PROA   
ATOM   1759  HE1 TYR P 113     -41.424 -79.637 101.528  0.00 97.00      PROA   
ATOM   1760  CZ  TYR P 113     -42.105 -81.087 100.085  0.00 97.00      PROA   
ATOM   1761  OH  TYR P 113     -41.706 -80.324  98.972  0.00 97.00      PROA   
ATOM   1762  HH  TYR P 113     -40.947 -79.801  99.249  0.00 97.00      PROA   
ATOM   1763  CD2 TYR P 113     -43.059 -83.114 101.009  0.00 97.00      PROA   
ATOM   1764  HD2 TYR P 113     -43.519 -84.077 100.858  0.00 97.00      PROA   
ATOM   1765  CE2 TYR P 113     -42.709 -82.334  99.898  0.00 97.00      PROA   
ATOM   1766  HE2 TYR P 113     -42.882 -82.705  98.898  0.00 97.00      PROA   
ATOM   1767  C   TYR P 113     -41.604 -85.446 103.505  0.00 97.00      PROA   
ATOM   1768  O   TYR P 113     -40.487 -85.481 103.008  0.00 97.00      PROA   
ATOM   1769  N   ASN P 114     -42.416 -86.523 103.479  0.00 97.00      PROA   
ATOM   1770  HN  ASN P 114     -43.311 -86.453 103.917  0.00 97.00      PROA   
ATOM   1771  CA  ASN P 114     -42.093 -87.801 102.861  0.00 97.00      PROA   
ATOM   1772  HA  ASN P 114     -42.903 -88.454 103.143  0.00 97.00      PROA   
ATOM   1773  CB  ASN P 114     -42.015 -87.732 101.304  0.00 97.00      PROA   
ATOM   1774  HB1 ASN P 114     -41.794 -88.732 100.875  0.00 97.00      PROA   
ATOM   1775  HB2 ASN P 114     -41.203 -87.037 101.003  0.00 97.00      PROA   
ATOM   1776  CG  ASN P 114     -43.310 -87.222 100.659  0.00 97.00      PROA   
ATOM   1777  OD1 ASN P 114     -43.276 -86.360  99.774  0.00 97.00      PROA   
ATOM   1778  ND2 ASN P 114     -44.482 -87.751 101.099  0.00 97.00      PROA   
ATOM   1779 HD21 ASN P 114     -45.317 -87.445 100.645  0.00 97.00      PROA   
ATOM   1780 HD22 ASN P 114     -44.482 -88.479 101.783  0.00 97.00      PROA   
ATOM   1781  C   ASN P 114     -40.841 -88.465 103.422  0.00 97.00      PROA   
ATOM   1782  O   ASN P 114     -39.929 -88.846 102.689  0.00 97.00      PROA   
ATOM   1783  N   VAL P 115     -40.781 -88.622 104.762  0.00 97.00      PROA   
ATOM   1784  HN  VAL P 115     -41.573 -88.396 105.325  0.00 97.00      PROA   
ATOM   1785  CA  VAL P 115     -39.626 -89.142 105.462  0.00 97.00      PROA   
ATOM   1786  HA  VAL P 115     -38.753 -88.766 104.952  0.00 97.00      PROA   
ATOM   1787  CB  VAL P 115     -39.530 -88.638 106.899  0.00 97.00      PROA   
ATOM   1788  HB  VAL P 115     -40.450 -88.917 107.461  0.00 97.00      PROA   
ATOM   1789  CG1 VAL P 115     -38.299 -89.236 107.619  0.00 97.00      PROA   
ATOM   1790 HG11 VAL P 115     -37.376 -89.025 107.038  0.00 97.00      PROA   
ATOM   1791 HG12 VAL P 115     -38.395 -90.333 107.748  0.00 97.00      PROA   
ATOM   1792 HG13 VAL P 115     -38.189 -88.781 108.626  0.00 97.00      PROA   
ATOM   1793  CG2 VAL P 115     -39.424 -87.098 106.855  0.00 97.00      PROA   
ATOM   1794 HG21 VAL P 115     -40.357 -86.638 106.470  0.00 97.00      PROA   
ATOM   1795 HG22 VAL P 115     -38.580 -86.790 106.202  0.00 97.00      PROA   
ATOM   1796 HG23 VAL P 115     -39.237 -86.696 107.873  0.00 97.00      PROA   
ATOM   1797  C   VAL P 115     -39.571 -90.657 105.388  0.00 97.00      PROA   
ATOM   1798  O   VAL P 115     -40.485 -91.361 105.801  0.00 97.00      PROA   
ATOM   1799  N   LEU P 116     -38.456 -91.183 104.847  0.00 97.00      PROA   
ATOM   1800  HN  LEU P 116     -37.754 -90.565 104.499  0.00 97.00      PROA   
ATOM   1801  CA  LEU P 116     -38.204 -92.593 104.661  0.00 97.00      PROA   
ATOM   1802  HA  LEU P 116     -39.062 -93.172 104.966  0.00 97.00      PROA   
ATOM   1803  CB  LEU P 116     -37.842 -92.910 103.187  0.00 97.00      PROA   
ATOM   1804  HB1 LEU P 116     -37.430 -93.939 103.089  0.00 97.00      PROA   
ATOM   1805  HB2 LEU P 116     -37.051 -92.196 102.869  0.00 97.00      PROA   
ATOM   1806  CG  LEU P 116     -39.018 -92.791 102.192  0.00 97.00      PROA   
ATOM   1807  HG  LEU P 116     -39.567 -91.842 102.398  0.00 97.00      PROA   
ATOM   1808  CD1 LEU P 116     -38.505 -92.727 100.742  0.00 97.00      PROA   
ATOM   1809 HD11 LEU P 116     -37.948 -93.657 100.495  0.00 97.00      PROA   
ATOM   1810 HD12 LEU P 116     -37.828 -91.859 100.608  0.00 97.00      PROA   
ATOM   1811 HD13 LEU P 116     -39.358 -92.627 100.038  0.00 97.00      PROA   
ATOM   1812  CD2 LEU P 116     -39.992 -93.969 102.354  0.00 97.00      PROA   
ATOM   1813 HD21 LEU P 116     -40.377 -94.015 103.392  0.00 97.00      PROA   
ATOM   1814 HD22 LEU P 116     -39.474 -94.925 102.127  0.00 97.00      PROA   
ATOM   1815 HD23 LEU P 116     -40.850 -93.860 101.658  0.00 97.00      PROA   
ATOM   1816  C   LEU P 116     -37.029 -93.008 105.510  0.00 97.00      PROA   
ATOM   1817  O   LEU P 116     -35.956 -92.423 105.432  0.00 97.00      PROA   
ATOM   1818  N   TYR P 117     -37.209 -94.065 106.330  0.00 97.00      PROA   
ATOM   1819  HN  TYR P 117     -38.121 -94.459 106.435  0.00 97.00      PROA   
ATOM   1820  CA  TYR P 117     -36.144 -94.726 107.058  0.00 97.00      PROA   
ATOM   1821  HA  TYR P 117     -35.285 -94.071 107.113  0.00 97.00      PROA   
ATOM   1822  CB  TYR P 117     -36.552 -95.126 108.501  0.00 97.00      PROA   
ATOM   1823  HB1 TYR P 117     -35.812 -95.826 108.945  0.00 97.00      PROA   
ATOM   1824  HB2 TYR P 117     -37.544 -95.628 108.494  0.00 97.00      PROA   
ATOM   1825  CG  TYR P 117     -36.633 -93.911 109.398  0.00 97.00      PROA   
ATOM   1826  CD1 TYR P 117     -35.580 -93.623 110.287  0.00 97.00      PROA   
ATOM   1827  HD1 TYR P 117     -34.698 -94.247 110.297  0.00 97.00      PROA   
ATOM   1828  CE1 TYR P 117     -35.665 -92.542 111.172  0.00 97.00      PROA   
ATOM   1829  HE1 TYR P 117     -34.855 -92.335 111.857  0.00 97.00      PROA   
ATOM   1830  CZ  TYR P 117     -36.807 -91.739 111.179  0.00 97.00      PROA   
ATOM   1831  OH  TYR P 117     -36.878 -90.671 112.087  0.00 97.00      PROA   
ATOM   1832  HH  TYR P 117     -37.775 -90.324 112.090  0.00 97.00      PROA   
ATOM   1833  CD2 TYR P 117     -37.780 -93.094 109.423  0.00 97.00      PROA   
ATOM   1834  HD2 TYR P 117     -38.602 -93.307 108.756  0.00 97.00      PROA   
ATOM   1835  CE2 TYR P 117     -37.865 -92.007 110.304  0.00 97.00      PROA   
ATOM   1836  HE2 TYR P 117     -38.745 -91.380 110.312  0.00 97.00      PROA   
ATOM   1837  C   TYR P 117     -35.710 -95.964 106.301  0.00 97.00      PROA   
ATOM   1838  O   TYR P 117     -36.537 -96.770 105.887  0.00 97.00      PROA   
ATOM   1839  N   TYR P 118     -34.381 -96.125 106.099  0.00 97.00      PROA   
ATOM   1840  HN  TYR P 118     -33.740 -95.441 106.444  0.00 97.00      PROA   
ATOM   1841  CA  TYR P 118     -33.769 -97.176 105.313  0.00 97.00      PROA   
ATOM   1842  HA  TYR P 118     -34.532 -97.830 104.931  0.00 97.00      PROA   
ATOM   1843  CB  TYR P 118     -32.851 -96.671 104.148  0.00 97.00      PROA   
ATOM   1844  HB1 TYR P 118     -32.426 -97.545 103.607  0.00 97.00      PROA   
ATOM   1845  HB2 TYR P 118     -32.007 -96.093 104.579  0.00 97.00      PROA   
ATOM   1846  CG  TYR P 118     -33.508 -95.761 103.126  0.00 97.00      PROA   
ATOM   1847  CD1 TYR P 118     -33.923 -94.465 103.474  0.00 97.00      PROA   
ATOM   1848  HD1 TYR P 118     -33.857 -94.134 104.495  0.00 97.00      PROA   
ATOM   1849  CE1 TYR P 118     -34.392 -93.571 102.509  0.00 97.00      PROA   
ATOM   1850  HE1 TYR P 118     -34.700 -92.587 102.818  0.00 97.00      PROA   
ATOM   1851  CZ  TYR P 118     -34.435 -93.945 101.163  0.00 97.00      PROA   
ATOM   1852  OH  TYR P 118     -34.871 -93.012 100.201  0.00 97.00      PROA   
ATOM   1853  HH  TYR P 118     -35.098 -92.209 100.685  0.00 97.00      PROA   
ATOM   1854  CD2 TYR P 118     -33.554 -96.123 101.764  0.00 97.00      PROA   
ATOM   1855  HD2 TYR P 118     -33.200 -97.095 101.460  0.00 97.00      PROA   
ATOM   1856  CE2 TYR P 118     -34.017 -95.227 100.788  0.00 97.00      PROA   
ATOM   1857  HE2 TYR P 118     -34.033 -95.521  99.749  0.00 97.00      PROA   
ATOM   1858  C   TYR P 118     -32.881 -97.995 106.222  0.00 97.00      PROA   
ATOM   1859  O   TYR P 118     -32.266 -97.470 107.146  0.00 97.00      PROA   
ATOM   1860  N   ARG P 119     -32.795 -99.320 105.965  0.00 97.00      PROA   
ATOM   1861  HN  ARG P 119     -33.348 -99.729 105.241  0.00 97.00      PROA   
ATOM   1862  CA  ARG P 119     -31.823-100.194 106.578  0.00 97.00      PROA   
ATOM   1863  HA  ARG P 119     -31.007 -99.590 106.940  0.00 97.00      PROA   
ATOM   1864  CB  ARG P 119     -32.361-101.005 107.787  0.00 97.00      PROA   
ATOM   1865  HB1 ARG P 119     -33.349-101.441 107.518  0.00 97.00      PROA   
ATOM   1866  HB2 ARG P 119     -32.519-100.280 108.617  0.00 97.00      PROA   
ATOM   1867  CG  ARG P 119     -31.411-102.131 108.250  0.00 97.00      PROA   
ATOM   1868  HG1 ARG P 119     -30.380-101.710 108.269  0.00 97.00      PROA   
ATOM   1869  HG2 ARG P 119     -31.422-102.964 107.514  0.00 97.00      PROA   
ATOM   1870  CD  ARG P 119     -31.656-102.703 109.651  0.00 97.00      PROA   
ATOM   1871  HD1 ARG P 119     -31.768-101.906 110.406  0.00 97.00      PROA   
ATOM   1872  HD2 ARG P 119     -30.787-103.327 109.947  0.00 97.00      PROA   
ATOM   1873  NE  ARG P 119     -32.841-103.612 109.654  0.00 97.00      PROA   
ATOM   1874  HE  ARG P 119     -32.679-104.596 109.642  0.00 97.00      PROA   
ATOM   1875  CZ  ARG P 119     -34.071-103.249 110.074  0.00 97.00      PROA   
ATOM   1876  NH1 ARG P 119     -34.480-101.982 110.126  0.00 97.00      PROA   
ATOM   1877 HH11 ARG P 119     -33.871-101.295 109.745  0.00 97.00      PROA   
ATOM   1878 HH12 ARG P 119     -35.447-101.806 110.289  0.00 97.00      PROA   
ATOM   1879  NH2 ARG P 119     -34.887-104.230 110.486  0.00 97.00      PROA   
ATOM   1880 HH21 ARG P 119     -34.461-105.128 110.584  0.00 97.00      PROA   
ATOM   1881 HH22 ARG P 119     -35.649-104.004 111.090  0.00 97.00      PROA   
ATOM   1882  C   ARG P 119     -31.248-101.111 105.524  0.00 97.00      PROA   
ATOM   1883  O   ARG P 119     -31.982-101.805 104.824  0.00 97.00      PROA   
ATOM   1884  N   ASN P 120     -29.898-101.130 105.395  0.00 97.00      PROA   
ATOM   1885  HN  ASN P 120     -29.342-100.567 106.007  0.00 97.00      PROA   
ATOM   1886  CA  ASN P 120     -29.149-101.989 104.489  0.00 97.00      PROA   
ATOM   1887  HA  ASN P 120     -28.121-101.662 104.550  0.00 97.00      PROA   
ATOM   1888  CB  ASN P 120     -29.198-103.485 104.915  0.00 97.00      PROA   
ATOM   1889  HB1 ASN P 120     -28.589-104.108 104.227  0.00 97.00      PROA   
ATOM   1890  HB2 ASN P 120     -30.248-103.847 104.897  0.00 97.00      PROA   
ATOM   1891  CG  ASN P 120     -28.613-103.635 106.326  0.00 97.00      PROA   
ATOM   1892  OD1 ASN P 120     -27.775-102.839 106.753  0.00 97.00      PROA   
ATOM   1893  ND2 ASN P 120     -29.091-104.659 107.085  0.00 97.00      PROA   
ATOM   1894 HD21 ASN P 120     -28.765-104.746 108.026  0.00 97.00      PROA   
ATOM   1895 HD22 ASN P 120     -29.730-105.316 106.689  0.00 97.00      PROA   
ATOM   1896  C   ASN P 120     -29.551-101.800 103.034  0.00 97.00      PROA   
ATOM   1897  O   ASN P 120     -29.810-102.759 102.309  0.00 97.00      PROA   
ATOM   1898  N   GLY P 121     -29.623-100.524 102.584  0.00 97.00      PROA   
ATOM   1899  HN  GLY P 121     -29.379 -99.776 103.196  0.00 97.00      PROA   
ATOM   1900  CA  GLY P 121     -30.033-100.151 101.238  0.00 97.00      PROA   
ATOM   1901  HA1 GLY P 121     -29.733-100.923 100.542  0.00 97.00      PROA   
ATOM   1902  HA2 GLY P 121     -29.571 -99.200 101.017  0.00 97.00      PROA   
ATOM   1903  C   GLY P 121     -31.521 -99.955 101.094  0.00 97.00      PROA   
ATOM   1904  O   GLY P 121     -31.959 -99.051 100.387  0.00 97.00      PROA   
ATOM   1905  N   LYS P 122     -32.347-100.800 101.742  0.00 97.00      PROA   
ATOM   1906  HN  LYS P 122     -31.973-101.522 102.322  0.00 97.00      PROA   
ATOM   1907  CA  LYS P 122     -33.784-100.778 101.557  0.00 97.00      PROA   
ATOM   1908  HA  LYS P 122     -33.990-100.395 100.567  0.00 97.00      PROA   
ATOM   1909  CB  LYS P 122     -34.393-102.207 101.584  0.00 97.00      PROA   
ATOM   1910  HB1 LYS P 122     -33.957-102.761 102.446  0.00 97.00      PROA   
ATOM   1911  HB2 LYS P 122     -34.081-102.733 100.656  0.00 97.00      PROA   
ATOM   1912  CG  LYS P 122     -35.925-102.228 101.719  0.00 97.00      PROA   
ATOM   1913  HG1 LYS P 122     -36.356-101.488 101.006  0.00 97.00      PROA   
ATOM   1914  HG2 LYS P 122     -36.191-101.910 102.753  0.00 97.00      PROA   
ATOM   1915  CD  LYS P 122     -36.605-103.577 101.467  0.00 97.00      PROA   
ATOM   1916  HD1 LYS P 122     -36.185-104.329 102.172  0.00 97.00      PROA   
ATOM   1917  HD2 LYS P 122     -36.375-103.904 100.428  0.00 97.00      PROA   
ATOM   1918  CE  LYS P 122     -38.123-103.451 101.667  0.00 97.00      PROA   
ATOM   1919  HE1 LYS P 122     -38.538-102.676 100.986  0.00 97.00      PROA   
ATOM   1920  HE2 LYS P 122     -38.351-103.161 102.715  0.00 97.00      PROA   
ATOM   1921  NZ  LYS P 122     -38.815-104.727 101.381  0.00 97.00      PROA   
ATOM   1922  HZ1 LYS P 122     -38.436-105.471 102.000  0.00 97.00      PROA   
ATOM   1923  HZ2 LYS P 122     -38.658-104.988 100.387  0.00 97.00      PROA   
ATOM   1924  HZ3 LYS P 122     -39.835-104.617 101.555  0.00 97.00      PROA   
ATOM   1925  C   LYS P 122     -34.528 -99.872 102.521  0.00 97.00      PROA   
ATOM   1926  O   LYS P 122     -34.386 -99.978 103.733  0.00 97.00      PROA   
ATOM   1927  N   ALA P 123     -35.407 -98.985 101.990  0.00 97.00      PROA   
ATOM   1928  HN  ALA P 123     -35.438 -98.828 101.006  0.00 97.00      PROA   
ATOM   1929  CA  ALA P 123     -36.421 -98.290 102.762  0.00 97.00      PROA   
ATOM   1930  HA  ALA P 123     -35.927 -97.742 103.545  0.00 97.00      PROA   
ATOM   1931  CB  ALA P 123     -37.170 -97.263 101.891  0.00 97.00      PROA   
ATOM   1932  HB1 ALA P 123     -37.707 -97.765 101.059  0.00 97.00      PROA   
ATOM   1933  HB2 ALA P 123     -36.446 -96.545 101.449  0.00 97.00      PROA   
ATOM   1934  HB3 ALA P 123     -37.899 -96.684 102.495  0.00 97.00      PROA   
ATOM   1935  C   ALA P 123     -37.420 -99.249 103.402  0.00 97.00      PROA   
ATOM   1936  O   ALA P 123     -37.979-100.118 102.734  0.00 97.00      PROA   
ATOM   1937  N   PHE P 124     -37.664 -99.115 104.728  0.00 97.00      PROA   
ATOM   1938  HN  PHE P 124     -37.192 -98.413 105.259  0.00 97.00      PROA   
ATOM   1939  CA  PHE P 124     -38.521-100.037 105.451  0.00 97.00      PROA   
ATOM   1940  HA  PHE P 124     -39.027-100.691 104.755  0.00 97.00      PROA   
ATOM   1941  CB  PHE P 124     -37.704-100.943 106.433  0.00 97.00      PROA   
ATOM   1942  HB1 PHE P 124     -36.845-101.382 105.879  0.00 97.00      PROA   
ATOM   1943  HB2 PHE P 124     -38.349-101.783 106.771  0.00 97.00      PROA   
ATOM   1944  CG  PHE P 124     -37.159-100.242 107.662  0.00 97.00      PROA   
ATOM   1945  CD1 PHE P 124     -35.974 -99.492 107.598  0.00 97.00      PROA   
ATOM   1946  HD1 PHE P 124     -35.465 -99.397 106.651  0.00 97.00      PROA   
ATOM   1947  CE1 PHE P 124     -35.468 -98.849 108.735  0.00 97.00      PROA   
ATOM   1948  HE1 PHE P 124     -34.567 -98.258 108.667  0.00 97.00      PROA   
ATOM   1949  CZ  PHE P 124     -36.140 -98.965 109.958  0.00 97.00      PROA   
ATOM   1950  HZ  PHE P 124     -35.765 -98.454 110.833  0.00 97.00      PROA   
ATOM   1951  CD2 PHE P 124     -37.808-100.372 108.904  0.00 97.00      PROA   
ATOM   1952  HD2 PHE P 124     -38.717-100.951 108.972  0.00 97.00      PROA   
ATOM   1953  CE2 PHE P 124     -37.306 -99.735 110.045  0.00 97.00      PROA   
ATOM   1954  HE2 PHE P 124     -37.826 -99.823 110.988  0.00 97.00      PROA   
ATOM   1955  C   PHE P 124     -39.622 -99.299 106.185  0.00 97.00      PROA   
ATOM   1956  O   PHE P 124     -40.598 -99.929 106.591  0.00 97.00      PROA   
ATOM   1957  N   LYS P 125     -39.532 -97.958 106.361  0.00 97.00      PROA   
ATOM   1958  HN  LYS P 125     -38.735 -97.440 106.063  0.00 97.00      PROA   
ATOM   1959  CA  LYS P 125     -40.588 -97.266 107.076  0.00 97.00      PROA   
ATOM   1960  HA  LYS P 125     -41.520 -97.776 106.874  0.00 97.00      PROA   
ATOM   1961  CB  LYS P 125     -40.333 -97.307 108.605  0.00 97.00      PROA   
ATOM   1962  HB1 LYS P 125     -40.049 -96.318 109.015  0.00 97.00      PROA   
ATOM   1963  HB2 LYS P 125     -39.451 -97.967 108.775  0.00 97.00      PROA   
ATOM   1964  CG  LYS P 125     -41.496 -97.938 109.394  0.00 97.00      PROA   
ATOM   1965  HG1 LYS P 125     -41.182 -98.069 110.454  0.00 97.00      PROA   
ATOM   1966  HG2 LYS P 125     -41.698 -98.951 108.981  0.00 97.00      PROA   
ATOM   1967  CD  LYS P 125     -42.797 -97.120 109.355  0.00 97.00      PROA   
ATOM   1968  HD1 LYS P 125     -43.563 -97.658 109.958  0.00 97.00      PROA   
ATOM   1969  HD2 LYS P 125     -43.169 -97.070 108.307  0.00 97.00      PROA   
ATOM   1970  CE  LYS P 125     -42.616 -95.703 109.906  0.00 97.00      PROA   
ATOM   1971  HE1 LYS P 125     -41.889 -95.125 109.295  0.00 97.00      PROA   
ATOM   1972  HE2 LYS P 125     -42.256 -95.743 110.955  0.00 97.00      PROA   
ATOM   1973  NZ  LYS P 125     -43.889 -94.955 109.887  0.00 97.00      PROA   
ATOM   1974  HZ1 LYS P 125     -44.670 -95.532 110.251  0.00 97.00      PROA   
ATOM   1975  HZ2 LYS P 125     -44.090 -94.668 108.904  0.00 97.00      PROA   
ATOM   1976  HZ3 LYS P 125     -43.782 -94.090 110.457  0.00 97.00      PROA   
ATOM   1977  C   LYS P 125     -40.789 -95.844 106.591  0.00 97.00      PROA   
ATOM   1978  O   LYS P 125     -39.908 -94.997 106.689  0.00 97.00      PROA   
ATOM   1979  N   PHE P 126     -42.011 -95.556 106.085  0.00 97.00      PROA   
ATOM   1980  HN  PHE P 126     -42.671 -96.293 105.960  0.00 97.00      PROA   
ATOM   1981  CA  PHE P 126     -42.440 -94.268 105.577  0.00 97.00      PROA   
ATOM   1982  HA  PHE P 126     -41.565 -93.681 105.337  0.00 97.00      PROA   
ATOM   1983  CB  PHE P 126     -43.240 -94.502 104.256  0.00 97.00      PROA   
ATOM   1984  HB1 PHE P 126     -44.013 -95.282 104.437  0.00 97.00      PROA   
ATOM   1985  HB2 PHE P 126     -42.553 -94.896 103.478  0.00 97.00      PROA   
ATOM   1986  CG  PHE P 126     -43.924 -93.281 103.693  0.00 97.00      PROA   
ATOM   1987  CD1 PHE P 126     -43.164 -92.230 103.155  0.00 97.00      PROA   
ATOM   1988  HD1 PHE P 126     -42.086 -92.279 103.174  0.00 97.00      PROA   
ATOM   1989  CE1 PHE P 126     -43.793 -91.121 102.581  0.00 97.00      PROA   
ATOM   1990  HE1 PHE P 126     -43.191 -90.343 102.139  0.00 97.00      PROA   
ATOM   1991  CZ  PHE P 126     -45.191 -91.038 102.562  0.00 97.00      PROA   
ATOM   1992  HZ  PHE P 126     -45.685 -90.186 102.121  0.00 97.00      PROA   
ATOM   1993  CD2 PHE P 126     -45.328 -93.196 103.654  0.00 97.00      PROA   
ATOM   1994  HD2 PHE P 126     -45.928 -94.004 104.046  0.00 97.00      PROA   
ATOM   1995  CE2 PHE P 126     -45.958 -92.076 103.102  0.00 97.00      PROA   
ATOM   1996  HE2 PHE P 126     -47.036 -92.022 103.070  0.00 97.00      PROA   
ATOM   1997  C   PHE P 126     -43.251 -93.464 106.593  0.00 97.00      PROA   
ATOM   1998  O   PHE P 126     -44.058 -94.012 107.332  0.00 97.00      PROA   
ATOM   1999  N   PHE P 127     -43.066 -92.121 106.613  0.00 97.00      PROA   
ATOM   2000  HN  PHE P 127     -42.322 -91.720 106.082  0.00 97.00      PROA   
ATOM   2001  CA  PHE P 127     -43.912 -91.162 107.303  0.00 97.00      PROA   
ATOM   2002  HA  PHE P 127     -44.861 -91.622 107.541  0.00 97.00      PROA   
ATOM   2003  CB  PHE P 127     -43.260 -90.545 108.571  0.00 97.00      PROA   
ATOM   2004  HB1 PHE P 127     -43.909 -89.752 109.002  0.00 97.00      PROA   
ATOM   2005  HB2 PHE P 127     -42.291 -90.071 108.299  0.00 97.00      PROA   
ATOM   2006  CG  PHE P 127     -42.988 -91.540 109.668  0.00 97.00      PROA   
ATOM   2007  CD1 PHE P 127     -43.936 -91.745 110.689  0.00 97.00      PROA   
ATOM   2008  HD1 PHE P 127     -44.901 -91.262 110.627  0.00 97.00      PROA   
ATOM   2009  CE1 PHE P 127     -43.611 -92.492 111.829  0.00 97.00      PROA   
ATOM   2010  HE1 PHE P 127     -44.328 -92.603 112.629  0.00 97.00      PROA   
ATOM   2011  CZ  PHE P 127     -42.331 -93.045 111.957  0.00 97.00      PROA   
ATOM   2012  HZ  PHE P 127     -42.068 -93.597 112.847  0.00 97.00      PROA   
ATOM   2013  CD2 PHE P 127     -41.709 -92.109 109.808  0.00 97.00      PROA   
ATOM   2014  HD2 PHE P 127     -40.958 -91.918 109.054  0.00 97.00      PROA   
ATOM   2015  CE2 PHE P 127     -41.379 -92.852 110.949  0.00 97.00      PROA   
ATOM   2016  HE2 PHE P 127     -40.384 -93.257 111.065  0.00 97.00      PROA   
ATOM   2017  C   PHE P 127     -44.176 -89.992 106.369  0.00 97.00      PROA   
ATOM   2018  O   PHE P 127     -43.297 -89.562 105.634  0.00 97.00      PROA   
ATOM   2019  N   HSD P 128     -45.400 -89.414 106.375  0.00 97.00      PROA   
ATOM   2020  HN  HSD P 128     -46.155 -89.807 106.897  0.00 97.00      PROA   
ATOM   2021  CA  HSD P 128     -45.698 -88.182 105.654  0.00 97.00      PROA   
ATOM   2022  HA  HSD P 128     -45.380 -88.341 104.632  0.00 97.00      PROA   
ATOM   2023  CB  HSD P 128     -47.213 -87.876 105.601  0.00 97.00      PROA   
ATOM   2024  HB1 HSD P 128     -47.420 -86.791 105.472  0.00 97.00      PROA   
ATOM   2025  HB2 HSD P 128     -47.687 -88.194 106.553  0.00 97.00      PROA   
ATOM   2026  ND1 HSD P 128     -47.939 -88.073 103.180  0.00 97.00      PROA   
ATOM   2027  HD1 HSD P 128     -47.620 -87.167 102.899  0.00 97.00      PROA   
ATOM   2028  CG  HSD P 128     -47.859 -88.600 104.453  0.00 97.00      PROA   
ATOM   2029  CE1 HSD P 128     -48.638 -88.961 102.430  0.00 97.00      PROA   
ATOM   2030  HE1 HSD P 128     -48.872 -88.798 101.378  0.00 97.00      PROA   
ATOM   2031  NE2 HSD P 128     -49.024 -90.008 103.132  0.00 97.00      PROA   
ATOM   2032  CD2 HSD P 128     -48.544 -89.775 104.409  0.00 97.00      PROA   
ATOM   2033  HD2 HSD P 128     -48.753 -90.488 105.197  0.00 97.00      PROA   
ATOM   2034  C   HSD P 128     -44.923 -86.954 106.108  0.00 97.00      PROA   
ATOM   2035  O   HSD P 128     -44.578 -86.113 105.283  0.00 97.00      PROA   
ATOM   2036  N   TRP P 129     -44.638 -86.823 107.421  0.00 97.00      PROA   
ATOM   2037  HN  TRP P 129     -44.909 -87.529 108.065  0.00 97.00      PROA   
ATOM   2038  CA  TRP P 129     -43.978 -85.672 108.009  0.00 97.00      PROA   
ATOM   2039  HA  TRP P 129     -43.557 -85.047 107.231  0.00 97.00      PROA   
ATOM   2040  CB  TRP P 129     -44.924 -84.830 108.915  0.00 97.00      PROA   
ATOM   2041  HB1 TRP P 129     -44.407 -83.891 109.213  0.00 97.00      PROA   
ATOM   2042  HB2 TRP P 129     -45.146 -85.393 109.848  0.00 97.00      PROA   
ATOM   2043  CG  TRP P 129     -46.234 -84.479 108.280  0.00 97.00      PROA   
ATOM   2044  CD1 TRP P 129     -46.521 -83.345 107.565  0.00 97.00      PROA   
ATOM   2045  HD1 TRP P 129     -45.822 -82.540 107.390  0.00 97.00      PROA   
ATOM   2046  NE1 TRP P 129     -47.819 -83.397 107.122  0.00 97.00      PROA   
ATOM   2047  HE1 TRP P 129     -48.318 -82.670 106.703  0.00 97.00      PROA   
ATOM   2048  CE2 TRP P 129     -48.400 -84.559 107.536  0.00 97.00      PROA   
ATOM   2049  CD2 TRP P 129     -47.437 -85.270 108.286  0.00 97.00      PROA   
ATOM   2050  CE3 TRP P 129     -47.785 -86.492 108.864  0.00 97.00      PROA   
ATOM   2051  HE3 TRP P 129     -47.083 -87.044 109.472  0.00 97.00      PROA   
ATOM   2052  CZ3 TRP P 129     -49.078 -86.988 108.665  0.00 97.00      PROA   
ATOM   2053  HZ3 TRP P 129     -49.369 -87.927 109.114  0.00 97.00      PROA   
ATOM   2054  CZ2 TRP P 129     -49.679 -85.054 107.328  0.00 97.00      PROA   
ATOM   2055  HZ2 TRP P 129     -50.412 -84.506 106.755  0.00 97.00      PROA   
ATOM   2056  CH2 TRP P 129     -50.005 -86.284 107.901  0.00 97.00      PROA   
ATOM   2057  HH2 TRP P 129     -51.000 -86.685 107.766  0.00 97.00      PROA   
ATOM   2058  C   TRP P 129     -42.846 -86.204 108.855  0.00 97.00      PROA   
ATOM   2059  O   TRP P 129     -42.725 -87.410 109.062  0.00 97.00      PROA   
ATOM   2060  N   ASN P 130     -41.958 -85.313 109.357  0.00 97.00      PROA   
ATOM   2061  HN  ASN P 130     -42.001 -84.348 109.103  0.00 97.00      PROA   
ATOM   2062  CA  ASN P 130     -40.890 -85.686 110.266  0.00 97.00      PROA   
ATOM   2063  HA  ASN P 130     -40.300 -86.422 109.739  0.00 97.00      PROA   
ATOM   2064  CB  ASN P 130     -39.993 -84.456 110.594  0.00 97.00      PROA   
ATOM   2065  HB1 ASN P 130     -40.537 -83.746 111.252  0.00 97.00      PROA   
ATOM   2066  HB2 ASN P 130     -39.729 -83.920 109.656  0.00 97.00      PROA   
ATOM   2067  CG  ASN P 130     -38.701 -84.866 111.297  0.00 97.00      PROA   
ATOM   2068  OD1 ASN P 130     -38.441 -84.469 112.432  0.00 97.00      PROA   
ATOM   2069  ND2 ASN P 130     -37.880 -85.704 110.612  0.00 97.00      PROA   
ATOM   2070 HD21 ASN P 130     -37.010 -85.952 111.040  0.00 97.00      PROA   
ATOM   2071 HD22 ASN P 130     -38.106 -85.983 109.681  0.00 97.00      PROA   
ATOM   2072  C   ASN P 130     -41.393 -86.352 111.553  0.00 97.00      PROA   
ATOM   2073  O   ASN P 130     -42.312 -85.871 112.213  0.00 97.00      PROA   
ATOM   2074  N   SER P 131     -40.780 -87.498 111.925  0.00 97.00      PROA   
ATOM   2075  HN  SER P 131     -40.028 -87.874 111.389  0.00 97.00      PROA   
ATOM   2076  CA  SER P 131     -41.175 -88.282 113.076  0.00 97.00      PROA   
ATOM   2077  HA  SER P 131     -41.413 -87.623 113.899  0.00 97.00      PROA   
ATOM   2078  CB  SER P 131     -42.371 -89.241 112.783  0.00 97.00      PROA   
ATOM   2079  HB1 SER P 131     -42.148 -89.841 111.876  0.00 97.00      PROA   
ATOM   2080  HB2 SER P 131     -43.265 -88.617 112.568  0.00 97.00      PROA   
ATOM   2081  OG  SER P 131     -42.695 -90.121 113.864  0.00 97.00      PROA   
ATOM   2082  HG1 SER P 131     -42.041 -90.830 113.860  0.00 97.00      PROA   
ATOM   2083  C   SER P 131     -39.970 -89.090 113.442  0.00 97.00      PROA   
ATOM   2084  O   SER P 131     -39.098 -89.305 112.611  0.00 97.00      PROA   
ATOM   2085  N   ASN P 132     -39.913 -89.582 114.700  0.00 97.00      PROA   
ATOM   2086  HN  ASN P 132     -40.660 -89.394 115.333  0.00 97.00      PROA   
ATOM   2087  CA  ASN P 132     -38.920 -90.539 115.141  0.00 97.00      PROA   
ATOM   2088  HA  ASN P 132     -37.969 -90.272 114.701  0.00 97.00      PROA   
ATOM   2089  CB  ASN P 132     -38.747 -90.544 116.697  0.00 97.00      PROA   
ATOM   2090  HB1 ASN P 132     -38.631 -89.502 117.062  0.00 97.00      PROA   
ATOM   2091  HB2 ASN P 132     -37.811 -91.091 116.945  0.00 97.00      PROA   
ATOM   2092  CG  ASN P 132     -39.882 -91.253 117.455  0.00 97.00      PROA   
ATOM   2093  OD1 ASN P 132     -39.842 -92.473 117.637  0.00 97.00      PROA   
ATOM   2094  ND2 ASN P 132     -40.899 -90.491 117.935  0.00 97.00      PROA   
ATOM   2095 HD21 ASN P 132     -41.627 -90.959 118.432  0.00 97.00      PROA   
ATOM   2096 HD22 ASN P 132     -40.896 -89.500 117.816  0.00 97.00      PROA   
ATOM   2097  C   ASN P 132     -39.306 -91.914 114.624  0.00 97.00      PROA   
ATOM   2098  O   ASN P 132     -40.434 -92.141 114.193  0.00 97.00      PROA   
ATOM   2099  N   LEU P 133     -38.361 -92.871 114.694  0.00 97.00      PROA   
ATOM   2100  HN  LEU P 133     -37.421 -92.643 114.940  0.00 97.00      PROA   
ATOM   2101  CA  LEU P 133     -38.661 -94.274 114.578  0.00 97.00      PROA   
ATOM   2102  HA  LEU P 133     -39.730 -94.430 114.587  0.00 97.00      PROA   
ATOM   2103  CB  LEU P 133     -38.062 -94.859 113.277  0.00 97.00      PROA   
ATOM   2104  HB1 LEU P 133     -36.954 -94.893 113.319  0.00 97.00      PROA   
ATOM   2105  HB2 LEU P 133     -38.325 -94.136 112.468  0.00 97.00      PROA   
ATOM   2106  CG  LEU P 133     -38.612 -96.234 112.836  0.00 97.00      PROA   
ATOM   2107  HG  LEU P 133     -39.722 -96.221 112.953  0.00 97.00      PROA   
ATOM   2108  CD1 LEU P 133     -38.302 -96.451 111.348  0.00 97.00      PROA   
ATOM   2109 HD11 LEU P 133     -37.203 -96.454 111.190  0.00 97.00      PROA   
ATOM   2110 HD12 LEU P 133     -38.742 -95.636 110.737  0.00 97.00      PROA   
ATOM   2111 HD13 LEU P 133     -38.714 -97.422 111.004  0.00 97.00      PROA   
ATOM   2112  CD2 LEU P 133     -38.051 -97.410 113.652  0.00 97.00      PROA   
ATOM   2113 HD21 LEU P 133     -38.391 -97.367 114.705  0.00 97.00      PROA   
ATOM   2114 HD22 LEU P 133     -36.940 -97.386 113.637  0.00 97.00      PROA   
ATOM   2115 HD23 LEU P 133     -38.389 -98.376 113.223  0.00 97.00      PROA   
ATOM   2116  C   LEU P 133     -38.075 -94.919 115.813  0.00 97.00      PROA   
ATOM   2117  O   LEU P 133     -36.864 -94.939 115.998  0.00 97.00      PROA   
ATOM   2118  N   THR P 134     -38.934 -95.474 116.701  0.00 97.00      PROA   
ATOM   2119  HN  THR P 134     -39.919 -95.416 116.564  0.00 97.00      PROA   
ATOM   2120  CA  THR P 134     -38.486 -96.143 117.912  0.00 97.00      PROA   
ATOM   2121  HA  THR P 134     -37.418 -96.024 118.029  0.00 97.00      PROA   
ATOM   2122  CB  THR P 134     -39.129 -95.621 119.193  0.00 97.00      PROA   
ATOM   2123  HB  THR P 134     -40.239 -95.685 119.128  0.00 97.00      PROA   
ATOM   2124  OG1 THR P 134     -38.760 -94.265 119.407  0.00 97.00      PROA   
ATOM   2125  HG1 THR P 134     -39.159 -93.751 118.700  0.00 97.00      PROA   
ATOM   2126  CG2 THR P 134     -38.634 -96.403 120.427  0.00 97.00      PROA   
ATOM   2127 HG21 THR P 134     -37.523 -96.388 120.464  0.00 97.00      PROA   
ATOM   2128 HG22 THR P 134     -38.981 -97.456 120.417  0.00 97.00      PROA   
ATOM   2129 HG23 THR P 134     -39.019 -95.925 121.353  0.00 97.00      PROA   
ATOM   2130  C   THR P 134     -38.762 -97.618 117.769  0.00 97.00      PROA   
ATOM   2131  O   THR P 134     -39.898 -98.047 117.582  0.00 97.00      PROA   
ATOM   2132  N   ILE P 135     -37.696 -98.438 117.868  0.00 97.00      PROA   
ATOM   2133  HN  ILE P 135     -36.779 -98.054 117.985  0.00 97.00      PROA   
ATOM   2134  CA  ILE P 135     -37.764 -99.881 117.831  0.00 97.00      PROA   
ATOM   2135  HA  ILE P 135     -38.648-100.191 117.293  0.00 97.00      PROA   
ATOM   2136  CB  ILE P 135     -36.524-100.488 117.166  0.00 97.00      PROA   
ATOM   2137  HB  ILE P 135     -35.631-100.130 117.728  0.00 97.00      PROA   
ATOM   2138  CG2 ILE P 135     -36.555-102.031 117.242  0.00 97.00      PROA   
ATOM   2139 HG21 ILE P 135     -37.450-102.431 116.720  0.00 97.00      PROA   
ATOM   2140 HG22 ILE P 135     -36.568-102.382 118.291  0.00 97.00      PROA   
ATOM   2141 HG23 ILE P 135     -35.648-102.457 116.767  0.00 97.00      PROA   
ATOM   2142  CG1 ILE P 135     -36.343-100.009 115.701  0.00 97.00      PROA   
ATOM   2143 HG11 ILE P 135     -36.736 -98.979 115.580  0.00 97.00      PROA   
ATOM   2144 HG12 ILE P 135     -36.938-100.666 115.029  0.00 97.00      PROA   
ATOM   2145  CD  ILE P 135     -34.872 -99.978 115.264  0.00 97.00      PROA   
ATOM   2146  HD1 ILE P 135     -34.355-100.931 115.506  0.00 97.00      PROA   
ATOM   2147  HD2 ILE P 135     -34.346 -99.159 115.798  0.00 97.00      PROA   
ATOM   2148  HD3 ILE P 135     -34.784 -99.790 114.174  0.00 97.00      PROA   
ATOM   2149  C   ILE P 135     -37.865-100.344 119.272  0.00 97.00      PROA   
ATOM   2150  O   ILE P 135     -36.919-100.213 120.038  0.00 97.00      PROA   
ATOM   2151  N   LEU P 136     -39.032-100.891 119.683  0.00 97.00      PROA   
ATOM   2152  HN  LEU P 136     -39.812-100.920 119.062  0.00 97.00      PROA   
ATOM   2153  CA  LEU P 136     -39.320-101.319 121.044  0.00 97.00      PROA   
ATOM   2154  HA  LEU P 136     -39.167-100.458 121.680  0.00 97.00      PROA   
ATOM   2155  CB  LEU P 136     -40.787-101.813 121.200  0.00 97.00      PROA   
ATOM   2156  HB1 LEU P 136     -40.914-102.220 122.229  0.00 97.00      PROA   
ATOM   2157  HB2 LEU P 136     -40.977-102.640 120.483  0.00 97.00      PROA   
ATOM   2158  CG  LEU P 136     -41.908-100.746 121.034  0.00 97.00      PROA   
ATOM   2159  HG  LEU P 136     -42.855-101.253 121.346  0.00 97.00      PROA   
ATOM   2160  CD1 LEU P 136     -41.715 -99.543 121.974  0.00 97.00      PROA   
ATOM   2161 HD11 LEU P 136     -40.824 -98.953 121.672  0.00 97.00      PROA   
ATOM   2162 HD12 LEU P 136     -41.578 -99.885 123.021  0.00 97.00      PROA   
ATOM   2163 HD13 LEU P 136     -42.603 -98.878 121.932  0.00 97.00      PROA   
ATOM   2164  CD2 LEU P 136     -42.139-100.274 119.584  0.00 97.00      PROA   
ATOM   2165 HD21 LEU P 136     -42.227-101.141 118.897  0.00 97.00      PROA   
ATOM   2166 HD22 LEU P 136     -41.308 -99.623 119.246  0.00 97.00      PROA   
ATOM   2167 HD23 LEU P 136     -43.076 -99.681 119.527  0.00 97.00      PROA   
ATOM   2168  C   LEU P 136     -38.389-102.395 121.586  0.00 97.00      PROA   
ATOM   2169  O   LEU P 136     -37.990-102.347 122.749  0.00 97.00      PROA   
ATOM   2170  N   LYS P 137     -38.026-103.392 120.751  0.00 97.00      PROA   
ATOM   2171  HN  LYS P 137     -38.394-103.433 119.828  0.00 97.00      PROA   
ATOM   2172  CA  LYS P 137     -37.019-104.375 121.087  0.00 97.00      PROA   
ATOM   2173  HA  LYS P 137     -36.382-103.990 121.873  0.00 97.00      PROA   
ATOM   2174  CB  LYS P 137     -37.636-105.723 121.545  0.00 97.00      PROA   
ATOM   2175  HB1 LYS P 137     -36.835-106.489 121.627  0.00 97.00      PROA   
ATOM   2176  HB2 LYS P 137     -38.359-106.074 120.776  0.00 97.00      PROA   
ATOM   2177  CG  LYS P 137     -38.358-105.644 122.904  0.00 97.00      PROA   
ATOM   2178  HG1 LYS P 137     -39.201-104.922 122.840  0.00 97.00      PROA   
ATOM   2179  HG2 LYS P 137     -37.641-105.246 123.652  0.00 97.00      PROA   
ATOM   2180  CD  LYS P 137     -38.895-107.010 123.369  0.00 97.00      PROA   
ATOM   2181  HD1 LYS P 137     -38.061-107.748 123.359  0.00 97.00      PROA   
ATOM   2182  HD2 LYS P 137     -39.650-107.359 122.630  0.00 97.00      PROA   
ATOM   2183  CE  LYS P 137     -39.546-107.002 124.760  0.00 97.00      PROA   
ATOM   2184  HE1 LYS P 137     -39.941-108.016 124.995  0.00 97.00      PROA   
ATOM   2185  HE2 LYS P 137     -40.375-106.268 124.819  0.00 97.00      PROA   
ATOM   2186  NZ  LYS P 137     -38.540-106.674 125.796  0.00 97.00      PROA   
ATOM   2187  HZ1 LYS P 137     -38.409-105.645 125.885  0.00 97.00      PROA   
ATOM   2188  HZ2 LYS P 137     -37.640-107.107 125.506  0.00 97.00      PROA   
ATOM   2189  HZ3 LYS P 137     -38.826-107.082 126.709  0.00 97.00      PROA   
ATOM   2190  C   LYS P 137     -36.146-104.606 119.873  0.00 97.00      PROA   
ATOM   2191  O   LYS P 137     -36.603-105.133 118.861  0.00 97.00      PROA   
ATOM   2192  N   THR P 138     -34.846-104.224 119.938  0.00 97.00      PROA   
ATOM   2193  HN  THR P 138     -34.504-103.724 120.736  0.00 97.00      PROA   
ATOM   2194  CA  THR P 138     -33.899-104.426 118.850  0.00 97.00      PROA   
ATOM   2195  HA  THR P 138     -34.450-104.260 117.935  0.00 97.00      PROA   
ATOM   2196  CB  THR P 138     -32.741-103.426 118.838  0.00 97.00      PROA   
ATOM   2197  HB  THR P 138     -33.155-102.419 119.080  0.00 97.00      PROA   
ATOM   2198  OG1 THR P 138     -32.138-103.338 117.552  0.00 97.00      PROA   
ATOM   2199  HG1 THR P 138     -31.413-102.719 117.661  0.00 97.00      PROA   
ATOM   2200  CG2 THR P 138     -31.644-103.769 119.857  0.00 97.00      PROA   
ATOM   2201 HG21 THR P 138     -31.113-104.706 119.586  0.00 97.00      PROA   
ATOM   2202 HG22 THR P 138     -32.075-103.889 120.870  0.00 97.00      PROA   
ATOM   2203 HG23 THR P 138     -30.891-102.953 119.899  0.00 97.00      PROA   
ATOM   2204  C   THR P 138     -33.425-105.869 118.816  0.00 97.00      PROA   
ATOM   2205  O   THR P 138     -33.698-106.661 119.709  0.00 97.00      PROA   
ATOM   2206  N   ASN P 139     -32.758-106.266 117.715  0.00 97.00      PROA   
ATOM   2207  HN  ASN P 139     -32.469-105.597 117.037  0.00 97.00      PROA   
ATOM   2208  CA  ASN P 139     -32.460-107.655 117.451  0.00 97.00      PROA   
ATOM   2209  HA  ASN P 139     -31.978-108.069 118.327  0.00 97.00      PROA   
ATOM   2210  CB  ASN P 139     -33.743-108.481 117.123  0.00 97.00      PROA   
ATOM   2211  HB1 ASN P 139     -34.384-108.526 118.030  0.00 97.00      PROA   
ATOM   2212  HB2 ASN P 139     -33.489-109.527 116.855  0.00 97.00      PROA   
ATOM   2213  CG  ASN P 139     -34.529-107.855 115.962  0.00 97.00      PROA   
ATOM   2214  OD1 ASN P 139     -34.153-108.016 114.798  0.00 97.00      PROA   
ATOM   2215  ND2 ASN P 139     -35.651-107.149 116.272  0.00 97.00      PROA   
ATOM   2216 HD21 ASN P 139     -36.204-106.784 115.524  0.00 97.00      PROA   
ATOM   2217 HD22 ASN P 139     -35.908-106.999 117.226  0.00 97.00      PROA   
ATOM   2218  C   ASN P 139     -31.448-107.686 116.324  0.00 97.00      PROA   
ATOM   2219  O   ASN P 139     -31.110-106.653 115.751  0.00 97.00      PROA   
ATOM   2220  N   MET P 140     -30.932-108.887 115.969  0.00 97.00      PROA   
ATOM   2221  HN  MET P 140     -31.165-109.712 116.482  0.00 97.00      PROA   
ATOM   2222  CA  MET P 140     -29.971-109.083 114.894  0.00 97.00      PROA   
ATOM   2223  HA  MET P 140     -29.091-108.508 115.148  0.00 97.00      PROA   
ATOM   2224  CB  MET P 140     -29.552-110.570 114.800  0.00 97.00      PROA   
ATOM   2225  HB1 MET P 140     -30.440-111.196 114.561  0.00 97.00      PROA   
ATOM   2226  HB2 MET P 140     -29.203-110.870 115.814  0.00 97.00      PROA   
ATOM   2227  CG  MET P 140     -28.436-110.858 113.775  0.00 97.00      PROA   
ATOM   2228  HG1 MET P 140     -27.531-110.285 114.078  0.00 97.00      PROA   
ATOM   2229  HG2 MET P 140     -28.739-110.472 112.780  0.00 97.00      PROA   
ATOM   2230  SD  MET P 140     -28.020-112.620 113.585  0.00 97.00      PROA   
ATOM   2231  CE  MET P 140     -27.452-112.921 115.283  0.00 97.00      PROA   
ATOM   2232  HE1 MET P 140     -28.283-112.822 116.013  0.00 97.00      PROA   
ATOM   2233  HE2 MET P 140     -26.650-112.206 115.565  0.00 97.00      PROA   
ATOM   2234  HE3 MET P 140     -27.051-113.951 115.394  0.00 97.00      PROA   
ATOM   2235  C   MET P 140     -30.444-108.579 113.534  0.00 97.00      PROA   
ATOM   2236  O   MET P 140     -29.667-108.014 112.768  0.00 97.00      PROA   
ATOM   2237  N   SER P 141     -31.752-108.707 113.212  0.00 97.00      PROA   
ATOM   2238  HN  SER P 141     -32.398-109.108 113.857  0.00 97.00      PROA   
ATOM   2239  CA  SER P 141     -32.291-108.306 111.920  0.00 97.00      PROA   
ATOM   2240  HA  SER P 141     -31.568-108.533 111.147  0.00 97.00      PROA   
ATOM   2241  CB  SER P 141     -33.615-109.059 111.609  0.00 97.00      PROA   
ATOM   2242  HB1 SER P 141     -34.430-108.737 112.293  0.00 97.00      PROA   
ATOM   2243  HB2 SER P 141     -33.447-110.145 111.775  0.00 97.00      PROA   
ATOM   2244  OG  SER P 141     -34.026-108.890 110.253  0.00 97.00      PROA   
ATOM   2245  HG1 SER P 141     -34.168-107.948 110.120  0.00 97.00      PROA   
ATOM   2246  C   SER P 141     -32.569-106.810 111.899  0.00 97.00      PROA   
ATOM   2247  O   SER P 141     -33.040-106.284 110.898  0.00 97.00      PROA   
ATOM   2248  N   HSD P 142     -32.238-106.092 112.994  0.00 97.00      PROA   
ATOM   2249  HN  HSD P 142     -31.932-106.574 113.812  0.00 97.00      PROA   
ATOM   2250  CA  HSD P 142     -32.253-104.646 113.087  0.00 97.00      PROA   
ATOM   2251  HA  HSD P 142     -32.690-104.231 112.197  0.00 97.00      PROA   
ATOM   2252  CB  HSD P 142     -33.114-104.153 114.276  0.00 97.00      PROA   
ATOM   2253  HB1 HSD P 142     -32.873-103.096 114.523  0.00 97.00      PROA   
ATOM   2254  HB2 HSD P 142     -32.914-104.763 115.181  0.00 97.00      PROA   
ATOM   2255  ND1 HSD P 142     -35.464-103.172 114.164  0.00 97.00      PROA   
ATOM   2256  HD1 HSD P 142     -35.281-102.358 114.718  0.00 97.00      PROA   
ATOM   2257  CG  HSD P 142     -34.584-104.207 113.930  0.00 97.00      PROA   
ATOM   2258  CE1 HSD P 142     -36.629-103.491 113.552  0.00 97.00      PROA   
ATOM   2259  HE1 HSD P 142     -37.518-102.862 113.595  0.00 97.00      PROA   
ATOM   2260  NE2 HSD P 142     -36.566-104.658 112.946  0.00 97.00      PROA   
ATOM   2261  CD2 HSD P 142     -35.284-105.116 113.196  0.00 97.00      PROA   
ATOM   2262  HD2 HSD P 142     -34.986-106.071 112.785  0.00 97.00      PROA   
ATOM   2263  C   HSD P 142     -30.840-104.094 113.124  0.00 97.00      PROA   
ATOM   2264  O   HSD P 142     -30.626-102.914 113.380  0.00 97.00      PROA   
ATOM   2265  N   SER P 143     -29.827-104.930 112.814  0.00 97.00      PROA   
ATOM   2266  HN  SER P 143     -30.015-105.892 112.631  0.00 97.00      PROA   
ATOM   2267  CA  SER P 143     -28.430-104.536 112.742  0.00 97.00      PROA   
ATOM   2268  HA  SER P 143     -28.262-103.704 113.413  0.00 97.00      PROA   
ATOM   2269  CB  SER P 143     -27.531-105.727 113.158  0.00 97.00      PROA   
ATOM   2270  HB1 SER P 143     -27.521-106.517 112.378  0.00 97.00      PROA   
ATOM   2271  HB2 SER P 143     -27.968-106.177 114.074  0.00 97.00      PROA   
ATOM   2272  OG  SER P 143     -26.199-105.327 113.455  0.00 97.00      PROA   
ATOM   2273  HG1 SER P 143     -25.801-105.036 112.632  0.00 97.00      PROA   
ATOM   2274  C   SER P 143     -28.066-104.107 111.327  0.00 97.00      PROA   
ATOM   2275  O   SER P 143     -28.676-104.554 110.358  0.00 97.00      PROA   
ATOM   2276  N   GLY P 144     -27.038-103.230 111.175  0.00 97.00      PROA   
ATOM   2277  HN  GLY P 144     -26.577-102.837 111.971  0.00 97.00      PROA   
ATOM   2278  CA  GLY P 144     -26.493-102.838 109.884  0.00 97.00      PROA   
ATOM   2279  HA1 GLY P 144     -27.067-103.275 109.084  0.00 97.00      PROA   
ATOM   2280  HA2 GLY P 144     -25.459-103.153 109.873  0.00 97.00      PROA   
ATOM   2281  C   GLY P 144     -26.500-101.348 109.699  0.00 97.00      PROA   
ATOM   2282  O   GLY P 144     -26.440-100.589 110.658  0.00 97.00      PROA   
ATOM   2283  N   THR P 145     -26.539-100.883 108.429  0.00 97.00      PROA   
ATOM   2284  HN  THR P 145     -26.691-101.522 107.675  0.00 97.00      PROA   
ATOM   2285  CA  THR P 145     -26.426 -99.475 108.086  0.00 97.00      PROA   
ATOM   2286  HA  THR P 145     -25.968 -98.962 108.917  0.00 97.00      PROA   
ATOM   2287  CB  THR P 145     -25.506 -99.192 106.892  0.00 97.00      PROA   
ATOM   2288  HB  THR P 145     -24.503 -99.609 107.139  0.00 97.00      PROA   
ATOM   2289  OG1 THR P 145     -25.322 -97.798 106.661  0.00 97.00      PROA   
ATOM   2290  HG1 THR P 145     -25.945 -97.556 105.965  0.00 97.00      PROA   
ATOM   2291  CG2 THR P 145     -25.984 -99.848 105.582  0.00 97.00      PROA   
ATOM   2292 HG21 THR P 145     -26.962 -99.432 105.260  0.00 97.00      PROA   
ATOM   2293 HG22 THR P 145     -26.082-100.945 105.701  0.00 97.00      PROA   
ATOM   2294 HG23 THR P 145     -25.249 -99.648 104.772  0.00 97.00      PROA   
ATOM   2295  C   THR P 145     -27.799 -98.868 107.918  0.00 97.00      PROA   
ATOM   2296  O   THR P 145     -28.634 -99.368 107.178  0.00 97.00      PROA   
ATOM   2297  N   TYR P 146     -28.057 -97.749 108.625  0.00 97.00      PROA   
ATOM   2298  HN  TYR P 146     -27.365 -97.375 109.240  0.00 97.00      PROA   
ATOM   2299  CA  TYR P 146     -29.307 -97.025 108.575  0.00 97.00      PROA   
ATOM   2300  HA  TYR P 146     -30.022 -97.583 107.992  0.00 97.00      PROA   
ATOM   2301  CB  TYR P 146     -29.913 -96.727 109.968  0.00 97.00      PROA   
ATOM   2302  HB1 TYR P 146     -30.704 -95.952 109.886  0.00 97.00      PROA   
ATOM   2303  HB2 TYR P 146     -29.126 -96.352 110.658  0.00 97.00      PROA   
ATOM   2304  CG  TYR P 146     -30.559 -97.932 110.592  0.00 97.00      PROA   
ATOM   2305  CD1 TYR P 146     -29.798 -98.888 111.284  0.00 97.00      PROA   
ATOM   2306  HD1 TYR P 146     -28.720 -98.813 111.288  0.00 97.00      PROA   
ATOM   2307  CE1 TYR P 146     -30.431 -99.909 112.002  0.00 97.00      PROA   
ATOM   2308  HE1 TYR P 146     -29.839-100.640 112.528  0.00 97.00      PROA   
ATOM   2309  CZ  TYR P 146     -31.828 -99.967 112.056  0.00 97.00      PROA   
ATOM   2310  OH  TYR P 146     -32.465-100.977 112.800  0.00 97.00      PROA   
ATOM   2311  HH  TYR P 146     -31.768-101.526 113.174  0.00 97.00      PROA   
ATOM   2312  CD2 TYR P 146     -31.963 -98.033 110.613  0.00 97.00      PROA   
ATOM   2313  HD2 TYR P 146     -32.559 -97.293 110.100  0.00 97.00      PROA   
ATOM   2314  CE2 TYR P 146     -32.594 -99.044 111.345  0.00 97.00      PROA   
ATOM   2315  HE2 TYR P 146     -33.670 -99.095 111.389  0.00 97.00      PROA   
ATOM   2316  C   TYR P 146     -29.102 -95.701 107.884  0.00 97.00      PROA   
ATOM   2317  O   TYR P 146     -28.077 -95.051 108.043  0.00 97.00      PROA   
ATOM   2318  N   HSD P 147     -30.100 -95.266 107.088  0.00 97.00      PROA   
ATOM   2319  HN  HSD P 147     -30.938 -95.799 106.995  0.00 97.00      PROA   
ATOM   2320  CA  HSD P 147     -30.045 -94.005 106.376  0.00 97.00      PROA   
ATOM   2321  HA  HSD P 147     -29.389 -93.317 106.893  0.00 97.00      PROA   
ATOM   2322  CB  HSD P 147     -29.612 -94.162 104.891  0.00 97.00      PROA   
ATOM   2323  HB1 HSD P 147     -29.455 -93.155 104.448  0.00 97.00      PROA   
ATOM   2324  HB2 HSD P 147     -30.405 -94.666 104.302  0.00 97.00      PROA   
ATOM   2325  ND1 HSD P 147     -27.190 -94.519 104.161  0.00 97.00      PROA   
ATOM   2326  HD1 HSD P 147     -26.997 -93.568 103.913  0.00 97.00      PROA   
ATOM   2327  CG  HSD P 147     -28.368 -94.992 104.701  0.00 97.00      PROA   
ATOM   2328  CE1 HSD P 147     -26.360 -95.583 104.031  0.00 97.00      PROA   
ATOM   2329  HE1 HSD P 147     -25.347 -95.503 103.636  0.00 97.00      PROA   
ATOM   2330  NE2 HSD P 147     -26.925 -96.705 104.430  0.00 97.00      PROA   
ATOM   2331  CD2 HSD P 147     -28.189 -96.335 104.847  0.00 97.00      PROA   
ATOM   2332  HD2 HSD P 147     -28.876 -97.088 105.214  0.00 97.00      PROA   
ATOM   2333  C   HSD P 147     -31.446 -93.447 106.408  0.00 97.00      PROA   
ATOM   2334  O   HSD P 147     -32.398 -94.178 106.659  0.00 97.00      PROA   
ATOM   2335  N   CYS P 148     -31.626 -92.131 106.155  0.00 97.00      PROA   
ATOM   2336  HN  CYS P 148     -30.858 -91.495 106.091  0.00 97.00      PROA   
ATOM   2337  CA  CYS P 148     -32.948 -91.577 105.961  0.00 97.00      PROA   
ATOM   2338  HA  CYS P 148     -33.604 -92.379 105.670  0.00 97.00      PROA   
ATOM   2339  CB  CYS P 148     -33.558 -90.932 107.238  0.00 97.00      PROA   
ATOM   2340  HB1 CYS P 148     -33.534 -91.703 108.039  0.00 97.00      PROA   
ATOM   2341  HB2 CYS P 148     -34.631 -90.713 107.048  0.00 97.00      PROA   
ATOM   2342  SG  CYS P 148     -32.710 -89.434 107.845  0.00 97.00      PROA   
ATOM   2343  C   CYS P 148     -32.967 -90.612 104.799  0.00 97.00      PROA   
ATOM   2344  O   CYS P 148     -31.933 -90.142 104.335  0.00 97.00      PROA   
ATOM   2345  N   SER P 149     -34.180 -90.303 104.288  0.00 97.00      PROA   
ATOM   2346  HN  SER P 149     -35.003 -90.747 104.637  0.00 97.00      PROA   
ATOM   2347  CA  SER P 149     -34.354 -89.285 103.273  0.00 97.00      PROA   
ATOM   2348  HA  SER P 149     -33.578 -88.549 103.414  0.00 97.00      PROA   
ATOM   2349  CB  SER P 149     -34.335 -89.796 101.797  0.00 97.00      PROA   
ATOM   2350  HB1 SER P 149     -33.416 -90.403 101.656  0.00 97.00      PROA   
ATOM   2351  HB2 SER P 149     -34.287 -88.934 101.099  0.00 97.00      PROA   
ATOM   2352  OG  SER P 149     -35.466 -90.591 101.441  0.00 97.00      PROA   
ATOM   2353  HG1 SER P 149     -36.247 -90.138 101.767  0.00 97.00      PROA   
ATOM   2354  C   SER P 149     -35.668 -88.601 103.518  0.00 97.00      PROA   
ATOM   2355  O   SER P 149     -36.602 -89.214 104.018  0.00 97.00      PROA   
ATOM   2356  N   GLY P 150     -35.766 -87.309 103.143  0.00 97.00      PROA   
ATOM   2357  HN  GLY P 150     -34.978 -86.851 102.738  0.00 97.00      PROA   
ATOM   2358  CA  GLY P 150     -37.000 -86.548 103.187  0.00 97.00      PROA   
ATOM   2359  HA1 GLY P 150     -37.018 -85.985 104.107  0.00 97.00      PROA   
ATOM   2360  HA2 GLY P 150     -37.849 -87.206 103.055  0.00 97.00      PROA   
ATOM   2361  C   GLY P 150     -36.988 -85.585 102.043  0.00 97.00      PROA   
ATOM   2362  O   GLY P 150     -36.032 -85.534 101.282  0.00 97.00      PROA   
ATOM   2363  N   MET P 151     -38.062 -84.785 101.894  0.00 97.00      PROA   
ATOM   2364  HN  MET P 151     -38.866 -84.908 102.474  0.00 97.00      PROA   
ATOM   2365  CA  MET P 151     -38.236 -83.836 100.820  0.00 97.00      PROA   
ATOM   2366  HA  MET P 151     -37.362 -83.823 100.187  0.00 97.00      PROA   
ATOM   2367  CB  MET P 151     -39.492 -84.223  99.992  0.00 97.00      PROA   
ATOM   2368  HB1 MET P 151     -40.401 -83.721 100.377  0.00 97.00      PROA   
ATOM   2369  HB2 MET P 151     -39.663 -85.316 100.148  0.00 97.00      PROA   
ATOM   2370  CG  MET P 151     -39.371 -84.031  98.468  0.00 97.00      PROA   
ATOM   2371  HG1 MET P 151     -40.291 -84.460  98.010  0.00 97.00      PROA   
ATOM   2372  HG2 MET P 151     -38.512 -84.635  98.101  0.00 97.00      PROA   
ATOM   2373  SD  MET P 151     -39.193 -82.312  97.911  0.00 97.00      PROA   
ATOM   2374  CE  MET P 151     -39.352 -82.698  96.146  0.00 97.00      PROA   
ATOM   2375  HE1 MET P 151     -40.363 -83.101  95.923  0.00 97.00      PROA   
ATOM   2376  HE2 MET P 151     -38.603 -83.456  95.829  0.00 97.00      PROA   
ATOM   2377  HE3 MET P 151     -39.204 -81.787  95.527  0.00 97.00      PROA   
ATOM   2378  C   MET P 151     -38.413 -82.461 101.447  0.00 97.00      PROA   
ATOM   2379  O   MET P 151     -39.096 -82.303 102.455  0.00 97.00      PROA   
ATOM   2380  N   GLY P 152     -37.775 -81.425 100.852  0.00 97.00      PROA   
ATOM   2381  HN  GLY P 152     -37.157 -81.621 100.094  0.00 97.00      PROA   
ATOM   2382  CA  GLY P 152     -38.009 -80.023 101.183  0.00 97.00      PROA   
ATOM   2383  HA1 GLY P 152     -37.130 -79.625 101.660  0.00 97.00      PROA   
ATOM   2384  HA2 GLY P 152     -38.896 -79.933 101.795  0.00 97.00      PROA   
ATOM   2385  C   GLY P 152     -38.273 -79.246  99.924  0.00 97.00      PROA   
ATOM   2386  O   GLY P 152     -39.416 -78.954  99.589  0.00 97.00      PROA   
ATOM   2387  N   LYS P 153     -37.207 -78.867  99.188  0.00 97.00      PROA   
ATOM   2388  HN  LYS P 153     -36.280 -78.963  99.547  0.00 97.00      PROA   
ATOM   2389  CA  LYS P 153     -37.324 -78.366  97.828  0.00 97.00      PROA   
ATOM   2390  HA  LYS P 153     -38.366 -78.326  97.555  0.00 97.00      PROA   
ATOM   2391  CB  LYS P 153     -36.715 -76.948  97.670  0.00 97.00      PROA   
ATOM   2392  HB1 LYS P 153     -36.506 -76.729  96.600  0.00 97.00      PROA   
ATOM   2393  HB2 LYS P 153     -35.747 -76.909  98.214  0.00 97.00      PROA   
ATOM   2394  CG  LYS P 153     -37.637 -75.823  98.185  0.00 97.00      PROA   
ATOM   2395  HG1 LYS P 153     -37.088 -74.858  98.105  0.00 97.00      PROA   
ATOM   2396  HG2 LYS P 153     -37.871 -75.991  99.259  0.00 97.00      PROA   
ATOM   2397  CD  LYS P 153     -38.943 -75.732  97.376  0.00 97.00      PROA   
ATOM   2398  HD1 LYS P 153     -39.542 -76.651  97.562  0.00 97.00      PROA   
ATOM   2399  HD2 LYS P 153     -38.674 -75.710  96.295  0.00 97.00      PROA   
ATOM   2400  CE  LYS P 153     -39.809 -74.512  97.708  0.00 97.00      PROA   
ATOM   2401  HE1 LYS P 153     -39.265 -73.570  97.487  0.00 97.00      PROA   
ATOM   2402  HE2 LYS P 153     -40.107 -74.523  98.778  0.00 97.00      PROA   
ATOM   2403  NZ  LYS P 153     -41.044 -74.537  96.887  0.00 97.00      PROA   
ATOM   2404  HZ1 LYS P 153     -41.570 -75.411  97.091  0.00 97.00      PROA   
ATOM   2405  HZ2 LYS P 153     -40.786 -74.525  95.879  0.00 97.00      PROA   
ATOM   2406  HZ3 LYS P 153     -41.639 -73.714  97.103  0.00 97.00      PROA   
ATOM   2407  C   LYS P 153     -36.745 -79.329  96.817  0.00 97.00      PROA   
ATOM   2408  O   LYS P 153     -36.849 -79.120  95.609  0.00 97.00      PROA   
ATOM   2409  N   HSD P 154     -36.187 -80.452  97.303  0.00 97.00      PROA   
ATOM   2410  HN  HSD P 154     -36.094 -80.583  98.285  0.00 97.00      PROA   
ATOM   2411  CA  HSD P 154     -35.806 -81.592  96.511  0.00 97.00      PROA   
ATOM   2412  HA  HSD P 154     -36.615 -81.833  95.836  0.00 97.00      PROA   
ATOM   2413  CB  HSD P 154     -34.486 -81.398  95.721  0.00 97.00      PROA   
ATOM   2414  HB1 HSD P 154     -33.676 -81.096  96.421  0.00 97.00      PROA   
ATOM   2415  HB2 HSD P 154     -34.630 -80.566  94.998  0.00 97.00      PROA   
ATOM   2416  ND1 HSD P 154     -32.946 -83.368  95.220  0.00 97.00      PROA   
ATOM   2417  HD1 HSD P 154     -32.354 -83.265  96.021  0.00 97.00      PROA   
ATOM   2418  CG  HSD P 154     -34.069 -82.617  94.941  0.00 97.00      PROA   
ATOM   2419  CE1 HSD P 154     -32.918 -84.382  94.322  0.00 97.00      PROA   
ATOM   2420  HE1 HSD P 154     -32.131 -85.135  94.311  0.00 97.00      PROA   
ATOM   2421  NE2 HSD P 154     -33.943 -84.342  93.493  0.00 97.00      PROA   
ATOM   2422  CD2 HSD P 154     -34.659 -83.220  93.872  0.00 97.00      PROA   
ATOM   2423  HD2 HSD P 154     -35.553 -82.943  93.328  0.00 97.00      PROA   
ATOM   2424  C   HSD P 154     -35.687 -82.691  97.536  0.00 97.00      PROA   
ATOM   2425  O   HSD P 154     -35.758 -82.424  98.734  0.00 97.00      PROA   
ATOM   2426  N   ARG P 155     -35.531 -83.971  97.119  0.00 97.00      PROA   
ATOM   2427  HN  ARG P 155     -35.497 -84.199  96.148  0.00 97.00      PROA   
ATOM   2428  CA  ARG P 155     -35.184 -85.025  98.053  0.00 97.00      PROA   
ATOM   2429  HA  ARG P 155     -35.872 -84.937  98.882  0.00 97.00      PROA   
ATOM   2430  CB  ARG P 155     -35.366 -86.464  97.502  0.00 97.00      PROA   
ATOM   2431  HB1 ARG P 155     -36.457 -86.634  97.350  0.00 97.00      PROA   
ATOM   2432  HB2 ARG P 155     -35.036 -87.184  98.283  0.00 97.00      PROA   
ATOM   2433  CG  ARG P 155     -34.639 -86.752  96.169  0.00 97.00      PROA   
ATOM   2434  HG1 ARG P 155     -33.821 -86.016  96.042  0.00 97.00      PROA   
ATOM   2435  HG2 ARG P 155     -35.339 -86.608  95.317  0.00 97.00      PROA   
ATOM   2436  CD  ARG P 155     -33.975 -88.137  96.079  0.00 97.00      PROA   
ATOM   2437  HD1 ARG P 155     -33.154 -88.197  96.830  0.00 97.00      PROA   
ATOM   2438  HD2 ARG P 155     -33.563 -88.313  95.061  0.00 97.00      PROA   
ATOM   2439  NE  ARG P 155     -35.029 -89.162  96.362  0.00 97.00      PROA   
ATOM   2440  HE  ARG P 155     -35.981 -88.912  96.215  0.00 97.00      PROA   
ATOM   2441  CZ  ARG P 155     -34.794 -90.335  96.987  0.00 97.00      PROA   
ATOM   2442  NH1 ARG P 155     -33.560 -90.812  97.200  0.00 97.00      PROA   
ATOM   2443 HH11 ARG P 155     -32.785 -90.330  96.805  0.00 97.00      PROA   
ATOM   2444 HH12 ARG P 155     -33.466 -91.696  97.651  0.00 97.00      PROA   
ATOM   2445  NH2 ARG P 155     -35.834 -91.069  97.425  0.00 97.00      PROA   
ATOM   2446 HH21 ARG P 155     -36.761 -90.732  97.291  0.00 97.00      PROA   
ATOM   2447 HH22 ARG P 155     -35.645 -91.897  97.945  0.00 97.00      PROA   
ATOM   2448  C   ARG P 155     -33.781 -84.861  98.626  0.00 97.00      PROA   
ATOM   2449  O   ARG P 155     -32.820 -84.585  97.912  0.00 97.00      PROA   
ATOM   2450  N   TYR P 156     -33.639 -85.035  99.953  0.00 97.00      PROA   
ATOM   2451  HN  TYR P 156     -34.440 -85.206 100.525  0.00 97.00      PROA   
ATOM   2452  CA  TYR P 156     -32.380 -84.925 100.657  0.00 97.00      PROA   
ATOM   2453  HA  TYR P 156     -31.574 -84.742  99.961  0.00 97.00      PROA   
ATOM   2454  CB  TYR P 156     -32.412 -83.817 101.747  0.00 97.00      PROA   
ATOM   2455  HB1 TYR P 156     -31.412 -83.676 102.207  0.00 97.00      PROA   
ATOM   2456  HB2 TYR P 156     -33.137 -84.108 102.536  0.00 97.00      PROA   
ATOM   2457  CG  TYR P 156     -32.865 -82.485 101.194  0.00 97.00      PROA   
ATOM   2458  CD1 TYR P 156     -32.312 -81.953 100.013  0.00 97.00      PROA   
ATOM   2459  HD1 TYR P 156     -31.549 -82.502  99.482  0.00 97.00      PROA   
ATOM   2460  CE1 TYR P 156     -32.759 -80.730  99.500  0.00 97.00      PROA   
ATOM   2461  HE1 TYR P 156     -32.338 -80.347  98.582  0.00 97.00      PROA   
ATOM   2462  CZ  TYR P 156     -33.756 -80.013 100.173  0.00 97.00      PROA   
ATOM   2463  OH  TYR P 156     -34.208 -78.779  99.665  0.00 97.00      PROA   
ATOM   2464  HH  TYR P 156     -33.549 -78.461  99.045  0.00 97.00      PROA   
ATOM   2465  CD2 TYR P 156     -33.848 -81.739 101.871  0.00 97.00      PROA   
ATOM   2466  HD2 TYR P 156     -34.275 -82.121 102.787  0.00 97.00      PROA   
ATOM   2467  CE2 TYR P 156     -34.290 -80.512 101.365  0.00 97.00      PROA   
ATOM   2468  HE2 TYR P 156     -35.033 -79.946 101.904  0.00 97.00      PROA   
ATOM   2469  C   TYR P 156     -32.135 -86.261 101.314  0.00 97.00      PROA   
ATOM   2470  O   TYR P 156     -33.065 -86.892 101.798  0.00 97.00      PROA   
ATOM   2471  N   THR P 157     -30.866 -86.733 101.323  0.00 97.00      PROA   
ATOM   2472  HN  THR P 157     -30.133 -86.224 100.880  0.00 97.00      PROA   
ATOM   2473  CA  THR P 157     -30.452 -87.999 101.906  0.00 97.00      PROA   
ATOM   2474  HA  THR P 157     -31.305 -88.511 102.333  0.00 97.00      PROA   
ATOM   2475  CB  THR P 157     -29.756 -88.933 100.916  0.00 97.00      PROA   
ATOM   2476  HB  THR P 157     -29.215 -89.759 101.439  0.00 97.00      PROA   
ATOM   2477  OG1 THR P 157     -28.840 -88.225 100.085  0.00 97.00      PROA   
ATOM   2478  HG1 THR P 157     -28.136 -87.916 100.659  0.00 97.00      PROA   
ATOM   2479  CG2 THR P 157     -30.808 -89.570  99.995  0.00 97.00      PROA   
ATOM   2480 HG21 THR P 157     -31.378 -88.784  99.457  0.00 97.00      PROA   
ATOM   2481 HG22 THR P 157     -31.509 -90.195 100.583  0.00 97.00      PROA   
ATOM   2482 HG23 THR P 157     -30.303 -90.218  99.245  0.00 97.00      PROA   
ATOM   2483  C   THR P 157     -29.482 -87.717 103.029  0.00 97.00      PROA   
ATOM   2484  O   THR P 157     -28.623 -86.847 102.912  0.00 97.00      PROA   
ATOM   2485  N   SER P 158     -29.589 -88.461 104.153  0.00 97.00      PROA   
ATOM   2486  HN  SER P 158     -30.316 -89.142 104.256  0.00 97.00      PROA   
ATOM   2487  CA  SER P 158     -28.680 -88.331 105.276  0.00 97.00      PROA   
ATOM   2488  HA  SER P 158     -28.468 -87.280 105.410  0.00 97.00      PROA   
ATOM   2489  CB  SER P 158     -29.288 -88.874 106.604  0.00 97.00      PROA   
ATOM   2490  HB1 SER P 158     -30.297 -88.427 106.723  0.00 97.00      PROA   
ATOM   2491  HB2 SER P 158     -28.675 -88.556 107.472  0.00 97.00      PROA   
ATOM   2492  OG  SER P 158     -29.417 -90.296 106.635  0.00 97.00      PROA   
ATOM   2493  HG1 SER P 158     -28.537 -90.655 106.797  0.00 97.00      PROA   
ATOM   2494  C   SER P 158     -27.369 -89.048 105.031  0.00 97.00      PROA   
ATOM   2495  O   SER P 158     -27.215 -89.832 104.097  0.00 97.00      PROA   
ATOM   2496  N   ALA P 159     -26.398 -88.830 105.945  0.00 97.00      PROA   
ATOM   2497  HN  ALA P 159     -26.479 -88.091 106.611  0.00 97.00      PROA   
ATOM   2498  CA  ALA P 159     -25.298 -89.745 106.165  0.00 97.00      PROA   
ATOM   2499  HA  ALA P 159     -24.771 -89.855 105.226  0.00 97.00      PROA   
ATOM   2500  CB  ALA P 159     -24.331 -89.190 107.230  0.00 97.00      PROA   
ATOM   2501  HB1 ALA P 159     -24.849 -89.069 108.206  0.00 97.00      PROA   
ATOM   2502  HB2 ALA P 159     -23.952 -88.192 106.916  0.00 97.00      PROA   
ATOM   2503  HB3 ALA P 159     -23.461 -89.863 107.373  0.00 97.00      PROA   
ATOM   2504  C   ALA P 159     -25.793 -91.126 106.598  0.00 97.00      PROA   
ATOM   2505  O   ALA P 159     -26.844 -91.253 107.222  0.00 97.00      PROA   
ATOM   2506  N   GLY P 160     -25.052 -92.205 106.247  0.00 97.00      PROA   
ATOM   2507  HN  GLY P 160     -24.201 -92.093 105.741  0.00 97.00      PROA   
ATOM   2508  CA  GLY P 160     -25.355 -93.551 106.708  0.00 97.00      PROA   
ATOM   2509  HA1 GLY P 160     -24.904 -94.247 106.016  0.00 97.00      PROA   
ATOM   2510  HA2 GLY P 160     -26.424 -93.681 106.793  0.00 97.00      PROA   
ATOM   2511  C   GLY P 160     -24.719 -93.794 108.044  0.00 97.00      PROA   
ATOM   2512  O   GLY P 160     -23.546 -93.485 108.234  0.00 97.00      PROA   
ATOM   2513  N   ILE P 161     -25.475 -94.390 108.993  0.00 97.00      PROA   
ATOM   2514  HN  ILE P 161     -26.424 -94.632 108.795  0.00 97.00      PROA   
ATOM   2515  CA  ILE P 161     -24.996 -94.674 110.331  0.00 97.00      PROA   
ATOM   2516  HA  ILE P 161     -23.963 -94.373 110.419  0.00 97.00      PROA   
ATOM   2517  CB  ILE P 161     -25.794 -93.961 111.427  0.00 97.00      PROA   
ATOM   2518  HB  ILE P 161     -26.851 -94.318 111.396  0.00 97.00      PROA   
ATOM   2519  CG2 ILE P 161     -25.208 -94.303 112.818  0.00 97.00      PROA   
ATOM   2520 HG21 ILE P 161     -24.122 -94.074 112.848  0.00 97.00      PROA   
ATOM   2521 HG22 ILE P 161     -25.353 -95.373 113.071  0.00 97.00      PROA   
ATOM   2522 HG23 ILE P 161     -25.710 -93.693 113.598  0.00 97.00      PROA   
ATOM   2523  CG1 ILE P 161     -25.845 -92.422 111.207  0.00 97.00      PROA   
ATOM   2524 HG11 ILE P 161     -26.486 -91.986 112.006  0.00 97.00      PROA   
ATOM   2525 HG12 ILE P 161     -26.343 -92.202 110.239  0.00 97.00      PROA   
ATOM   2526  CD  ILE P 161     -24.483 -91.713 111.244  0.00 97.00      PROA   
ATOM   2527  HD1 ILE P 161     -23.809 -92.102 110.453  0.00 97.00      PROA   
ATOM   2528  HD2 ILE P 161     -23.984 -91.849 112.227  0.00 97.00      PROA   
ATOM   2529  HD3 ILE P 161     -24.614 -90.622 111.080  0.00 97.00      PROA   
ATOM   2530  C   ILE P 161     -25.053 -96.174 110.530  0.00 97.00      PROA   
ATOM   2531  O   ILE P 161     -26.114 -96.788 110.475  0.00 97.00      PROA   
ATOM   2532  N   SER P 162     -23.885 -96.809 110.774  0.00 97.00      PROA   
ATOM   2533  HN  SER P 162     -23.023 -96.307 110.789  0.00 97.00      PROA   
ATOM   2534  CA  SER P 162     -23.787 -98.243 110.964  0.00 97.00      PROA   
ATOM   2535  HA  SER P 162     -24.588 -98.726 110.425  0.00 97.00      PROA   
ATOM   2536  CB  SER P 162     -22.452 -98.813 110.418  0.00 97.00      PROA   
ATOM   2537  HB1 SER P 162     -22.417 -98.642 109.320  0.00 97.00      PROA   
ATOM   2538  HB2 SER P 162     -22.385 -99.908 110.596  0.00 97.00      PROA   
ATOM   2539  OG  SER P 162     -21.326 -98.158 110.999  0.00 97.00      PROA   
ATOM   2540  HG1 SER P 162     -21.457 -98.212 111.951  0.00 97.00      PROA   
ATOM   2541  C   SER P 162     -23.910 -98.630 112.424  0.00 97.00      PROA   
ATOM   2542  O   SER P 162     -23.085 -98.242 113.250  0.00 97.00      PROA   
ATOM   2543  N   VAL P 163     -24.931 -99.448 112.770  0.00 97.00      PROA   
ATOM   2544  HN  VAL P 163     -25.604 -99.742 112.093  0.00 97.00      PROA   
ATOM   2545  CA  VAL P 163     -25.109 -99.963 114.114  0.00 97.00      PROA   
ATOM   2546  HA  VAL P 163     -24.341 -99.550 114.748  0.00 97.00      PROA   
ATOM   2547  CB  VAL P 163     -26.446 -99.617 114.768  0.00 97.00      PROA   
ATOM   2548  HB  VAL P 163     -26.416 -99.929 115.839  0.00 97.00      PROA   
ATOM   2549  CG1 VAL P 163     -26.629 -98.087 114.739  0.00 97.00      PROA   
ATOM   2550 HG11 VAL P 163     -26.738 -97.716 113.697  0.00 97.00      PROA   
ATOM   2551 HG12 VAL P 163     -25.764 -97.577 115.212  0.00 97.00      PROA   
ATOM   2552 HG13 VAL P 163     -27.549 -97.817 115.299  0.00 97.00      PROA   
ATOM   2553  CG2 VAL P 163     -27.638-100.325 114.096  0.00 97.00      PROA   
ATOM   2554 HG21 VAL P 163     -27.605-101.422 114.254  0.00 97.00      PROA   
ATOM   2555 HG22 VAL P 163     -27.641-100.122 113.006  0.00 97.00      PROA   
ATOM   2556 HG23 VAL P 163     -28.592 -99.949 114.525  0.00 97.00      PROA   
ATOM   2557  C   VAL P 163     -24.901-101.459 114.077  0.00 97.00      PROA   
ATOM   2558  O   VAL P 163     -25.357-102.152 113.174  0.00 97.00      PROA   
ATOM   2559  N   THR P 164     -24.164-102.003 115.066  0.00 97.00      PROA   
ATOM   2560  HN  THR P 164     -23.788-101.422 115.787  0.00 97.00      PROA   
ATOM   2561  CA  THR P 164     -23.872-103.427 115.115  0.00 97.00      PROA   
ATOM   2562  HA  THR P 164     -24.320-103.935 114.276  0.00 97.00      PROA   
ATOM   2563  CB  THR P 164     -22.383-103.731 115.061  0.00 97.00      PROA   
ATOM   2564  HB  THR P 164     -21.864-103.373 115.978  0.00 97.00      PROA   
ATOM   2565  OG1 THR P 164     -21.778-103.091 113.945  0.00 97.00      PROA   
ATOM   2566  HG1 THR P 164     -22.156-102.213 113.896  0.00 97.00      PROA   
ATOM   2567  CG2 THR P 164     -22.160-105.232 114.865  0.00 97.00      PROA   
ATOM   2568 HG21 THR P 164     -22.610-105.579 113.913  0.00 97.00      PROA   
ATOM   2569 HG22 THR P 164     -22.588-105.833 115.696  0.00 97.00      PROA   
ATOM   2570 HG23 THR P 164     -21.067-105.429 114.801  0.00 97.00      PROA   
ATOM   2571  C   THR P 164     -24.475-103.967 116.395  0.00 97.00      PROA   
ATOM   2572  O   THR P 164     -24.054-103.594 117.481  0.00 97.00      PROA   
ATOM   2573  N   VAL P 165     -25.493-104.859 116.305  0.00 97.00      PROA   
ATOM   2574  HN  VAL P 165     -25.829-105.113 115.398  0.00 97.00      PROA   
ATOM   2575  CA  VAL P 165     -26.232-105.421 117.440  0.00 97.00      PROA   
ATOM   2576  HA  VAL P 165     -26.240-104.666 118.211  0.00 97.00      PROA   
ATOM   2577  CB  VAL P 165     -27.697-105.688 117.061  0.00 97.00      PROA   
ATOM   2578  HB  VAL P 165     -27.733-106.434 116.237  0.00 97.00      PROA   
ATOM   2579  CG1 VAL P 165     -28.572-106.199 118.229  0.00 97.00      PROA   
ATOM   2580 HG11 VAL P 165     -28.394-105.595 119.143  0.00 97.00      PROA   
ATOM   2581 HG12 VAL P 165     -28.381-107.268 118.447  0.00 97.00      PROA   
ATOM   2582 HG13 VAL P 165     -29.645-106.111 117.965  0.00 97.00      PROA   
ATOM   2583  CG2 VAL P 165     -28.316-104.362 116.565  0.00 97.00      PROA   
ATOM   2584 HG21 VAL P 165     -27.808-103.971 115.662  0.00 97.00      PROA   
ATOM   2585 HG22 VAL P 165     -28.259-103.597 117.369  0.00 97.00      PROA   
ATOM   2586 HG23 VAL P 165     -29.386-104.521 116.314  0.00 97.00      PROA   
ATOM   2587  C   VAL P 165     -25.500-106.667 117.976  0.00 97.00      PROA   
ATOM   2588  O   VAL P 165     -24.483-107.063 117.416  0.00 97.00      PROA   
ATOM   2589  N   LYS P 166     -25.956-107.316 119.083  0.00 97.00      PROA   
ATOM   2590  HN  LYS P 166     -26.756-106.987 119.581  0.00 97.00      PROA   
ATOM   2591  CA  LYS P 166     -25.472-108.618 119.508  0.00 97.00      PROA   
ATOM   2592  HA  LYS P 166     -25.063-109.162 118.666  0.00 97.00      PROA   
ATOM   2593  CB  LYS P 166     -24.514-108.622 120.745  0.00 97.00      PROA   
ATOM   2594  HB1 LYS P 166     -24.079-109.638 120.870  0.00 97.00      PROA   
ATOM   2595  HB2 LYS P 166     -25.094-108.391 121.667  0.00 97.00      PROA   
ATOM   2596  CG  LYS P 166     -23.391-107.575 120.745  0.00 97.00      PROA   
ATOM   2597  HG1 LYS P 166     -22.890-107.581 121.740  0.00 97.00      PROA   
ATOM   2598  HG2 LYS P 166     -23.883-106.585 120.652  0.00 97.00      PROA   
ATOM   2599  CD  LYS P 166     -22.337-107.814 119.661  0.00 97.00      PROA   
ATOM   2600  HD1 LYS P 166     -22.773-108.324 118.785  0.00 97.00      PROA   
ATOM   2601  HD2 LYS P 166     -21.584-108.539 120.038  0.00 97.00      PROA   
ATOM   2602  CE  LYS P 166     -21.654-106.546 119.155  0.00 97.00      PROA   
ATOM   2603  HE1 LYS P 166     -21.082-106.778 118.314  0.00 97.00      PROA   
ATOM   2604  HE2 LYS P 166     -20.883-106.148 119.774  0.00 97.00      PROA   
ATOM   2605  NZ  LYS P 166     -22.619-105.520 118.795  0.00 97.00      PROA   
ATOM   2606  HZ1 LYS P 166     -23.069-105.139 119.651  0.00 97.00      PROA   
ATOM   2607  HZ2 LYS P 166     -23.340-106.029 118.243  0.00 97.00      PROA   
ATOM   2608  HZ3 LYS P 166     -22.241-104.743 118.219  0.00 97.00      PROA   
ATOM   2609  C   LYS P 166     -26.703-109.328 119.994  0.00 97.00      PROA   
ATOM   2610  O   LYS P 166     -27.596-108.700 120.554  0.00 97.00      PROA   
ATOM   2611  N   GLU P 167     -26.720-110.672 119.842  0.00  0.00      PROA   
ATOM   2612  HN  GLU P 167     -26.004-111.144 119.335  0.00  0.00      PROA   
ATOM   2613  CA  GLU P 167     -27.641-111.534 120.538  0.00  0.00      PROA   
ATOM   2614  HA  GLU P 167     -28.514-110.970 120.836  0.00  0.00      PROA   
ATOM   2615  CB  GLU P 167     -28.099-112.763 119.704  0.00  0.00      PROA   
ATOM   2616  HB1 GLU P 167     -28.609-112.389 118.790  0.00  0.00      PROA   
ATOM   2617  HB2 GLU P 167     -28.860-113.312 120.306  0.00  0.00      PROA   
ATOM   2618  CG  GLU P 167     -26.979-113.745 119.293  0.00  0.00      PROA   
ATOM   2619  HG1 GLU P 167     -26.337-114.005 120.161  0.00  0.00      PROA   
ATOM   2620  HG2 GLU P 167     -26.336-113.277 118.518  0.00  0.00      PROA   
ATOM   2621  CD  GLU P 167     -27.589-115.035 118.741  0.00  0.00      PROA   
ATOM   2622  OE1 GLU P 167     -28.346-114.954 117.737  0.00  0.00      PROA   
ATOM   2623  OE2 GLU P 167     -27.306-116.121 119.317  0.00  0.00      PROA   
ATOM   2624  C   GLU P 167     -26.920-112.011 121.769  0.00  0.00      PROA   
ATOM   2625  O   GLU P 167     -25.690-111.989 121.828  0.00  0.00      PROA   
ATOM   2626  N   LEU P 168     -27.688-112.467 122.788  0.00  0.00      PROA   
ATOM   2627  HN  LEU P 168     -28.683-112.405 122.747  0.00  0.00      PROA   
ATOM   2628  CA  LEU P 168     -27.175-113.225 123.908  0.00  0.00      PROA   
ATOM   2629  HA  LEU P 168     -26.268-112.743 124.242  0.00  0.00      PROA   
ATOM   2630  CB  LEU P 168     -28.150-113.359 125.111  0.00  0.00      PROA   
ATOM   2631  HB1 LEU P 168     -27.743-114.118 125.819  0.00  0.00      PROA   
ATOM   2632  HB2 LEU P 168     -29.132-113.733 124.749  0.00  0.00      PROA   
ATOM   2633  CG  LEU P 168     -28.378-112.075 125.960  0.00  0.00      PROA   
ATOM   2634  HG  LEU P 168     -28.951-112.406 126.860  0.00  0.00      PROA   
ATOM   2635  CD1 LEU P 168     -27.061-111.464 126.480  0.00  0.00      PROA   
ATOM   2636 HD11 LEU P 168     -26.461-111.057 125.639  0.00  0.00      PROA   
ATOM   2637 HD12 LEU P 168     -26.461-112.234 127.008  0.00  0.00      PROA   
ATOM   2638 HD13 LEU P 168     -27.276-110.636 127.187  0.00  0.00      PROA   
ATOM   2639  CD2 LEU P 168     -29.255-111.013 125.270  0.00  0.00      PROA   
ATOM   2640 HD21 LEU P 168     -30.218-111.458 124.943  0.00  0.00      PROA   
ATOM   2641 HD22 LEU P 168     -28.734-110.591 124.387  0.00  0.00      PROA   
ATOM   2642 HD23 LEU P 168     -29.474-110.181 125.973  0.00  0.00      PROA   
ATOM   2643  C   LEU P 168     -26.795-114.600 123.421  0.00  0.00      PROA   
ATOM   2644  O   LEU P 168     -27.389-115.115 122.474  0.00  0.00      PROA   
ATOM   2645  N   PHE P 169     -25.766-115.200 124.071  0.00  0.00      PROA   
ATOM   2646  HN  PHE P 169     -25.340-114.740 124.846  0.00  0.00      PROA   
ATOM   2647  CA  PHE P 169     -25.147-116.468 123.730  0.00  0.00      PROA   
ATOM   2648  HA  PHE P 169     -24.206-116.433 124.258  0.00  0.00      PROA   
ATOM   2649  CB  PHE P 169     -25.839-117.742 124.325  0.00  0.00      PROA   
ATOM   2650  HB1 PHE P 169     -25.679-117.728 125.426  0.00  0.00      PROA   
ATOM   2651  HB2 PHE P 169     -25.375-118.676 123.943  0.00  0.00      PROA   
ATOM   2652  CG  PHE P 169     -27.337-117.797 124.098  0.00  0.00      PROA   
ATOM   2653  CD1 PHE P 169     -28.223-117.188 125.009  0.00  0.00      PROA   
ATOM   2654  HD1 PHE P 169     -27.831-116.662 125.867  0.00  0.00      PROA   
ATOM   2655  CE1 PHE P 169     -29.607-117.228 124.800  0.00  0.00      PROA   
ATOM   2656  HE1 PHE P 169     -30.274-116.740 125.496  0.00  0.00      PROA   
ATOM   2657  CZ  PHE P 169     -30.127-117.903 123.689  0.00  0.00      PROA   
ATOM   2658  HZ  PHE P 169     -31.194-117.934 123.525  0.00  0.00      PROA   
ATOM   2659  CD2 PHE P 169     -27.880-118.501 123.006  0.00  0.00      PROA   
ATOM   2660  HD2 PHE P 169     -27.226-119.008 122.313  0.00  0.00      PROA   
ATOM   2661  CE2 PHE P 169     -29.263-118.544 122.795  0.00  0.00      PROA   
ATOM   2662  HE2 PHE P 169     -29.662-119.075 121.943  0.00  0.00      PROA   
ATOM   2663  C   PHE P 169     -24.752-116.636 122.267  0.00  0.00      PROA   
ATOM   2664  O   PHE P 169     -25.257-117.552 121.621  0.00  0.00      PROA   
ATOM   2665  N   PRO P 170     -23.885-115.811 121.670  0.00  0.00      PROA   
ATOM   2666  CD  PRO P 170     -23.220-114.669 122.306  0.00  0.00      PROA   
ATOM   2667  HD1 PRO P 170     -22.702-114.988 123.233  0.00  0.00      PROA   
ATOM   2668  HD2 PRO P 170     -23.980-113.891 122.533  0.00  0.00      PROA   
ATOM   2669  CA  PRO P 170     -23.543-115.920 120.263  0.00  0.00      PROA   
ATOM   2670  HA  PRO P 170     -24.446-116.050 119.682  0.00  0.00      PROA   
ATOM   2671  CB  PRO P 170     -22.839-114.592 119.937  0.00  0.00      PROA   
ATOM   2672  HB1 PRO P 170     -23.610-113.850 119.631  0.00  0.00      PROA   
ATOM   2673  HB2 PRO P 170     -22.085-114.674 119.128  0.00  0.00      PROA   
ATOM   2674  CG  PRO P 170     -22.229-114.134 121.268  0.00  0.00      PROA   
ATOM   2675  HG1 PRO P 170     -21.239-114.620 121.413  0.00  0.00      PROA   
ATOM   2676  HG2 PRO P 170     -22.110-113.034 121.322  0.00  0.00      PROA   
ATOM   2677  C   PRO P 170     -22.643-117.113 120.021  0.00  0.00      PROA   
ATOM   2678  O   PRO P 170     -22.845-117.785 119.011  0.00  0.00      PROA   
ATOM   2679  N   ALA P 171     -21.650-117.354 120.919  0.00  0.00      PROA   
ATOM   2680  HN  ALA P 171     -21.556-116.757 121.711  0.00  0.00      PROA   
ATOM   2681  CA  ALA P 171     -20.666-118.413 120.873  0.00  0.00      PROA   
ATOM   2682  HA  ALA P 171     -20.208-118.367 121.846  0.00  0.00      PROA   
ATOM   2683  CB  ALA P 171     -21.226-119.845 120.734  0.00  0.00      PROA   
ATOM   2684  HB1 ALA P 171     -21.709-119.996 119.746  0.00  0.00      PROA   
ATOM   2685  HB2 ALA P 171     -21.983-120.033 121.524  0.00  0.00      PROA   
ATOM   2686  HB3 ALA P 171     -20.413-120.595 120.845  0.00  0.00      PROA   
ATOM   2687  C   ALA P 171     -19.631-118.152 119.793  0.00  0.00      PROA   
ATOM   2688  O   ALA P 171     -20.021-118.068 118.629  0.00  0.00      PROA   
ATOM   2689  N   PRO P 172     -18.328-117.995 120.064  0.00  0.00      PROA   
ATOM   2690  CD  PRO P 172     -17.728-118.151 121.393  0.00  0.00      PROA   
ATOM   2691  HD1 PRO P 172     -18.140-119.041 121.918  0.00  0.00      PROA   
ATOM   2692  HD2 PRO P 172     -17.930-117.230 121.980  0.00  0.00      PROA   
ATOM   2693  CA  PRO P 172     -17.309-117.893 119.026  0.00  0.00      PROA   
ATOM   2694  HA  PRO P 172     -17.555-117.068 118.372  0.00  0.00      PROA   
ATOM   2695  CB  PRO P 172     -15.999-117.655 119.792  0.00  0.00      PROA   
ATOM   2696  HB1 PRO P 172     -15.875-116.560 119.950  0.00  0.00      PROA   
ATOM   2697  HB2 PRO P 172     -15.101-118.041 119.269  0.00  0.00      PROA   
ATOM   2698  CG  PRO P 172     -16.224-118.323 121.154  0.00  0.00      PROA   
ATOM   2699  HG1 PRO P 172     -15.979-119.405 121.085  0.00  0.00      PROA   
ATOM   2700  HG2 PRO P 172     -15.615-117.859 121.954  0.00  0.00      PROA   
ATOM   2701  C   PRO P 172     -17.253-119.153 118.191  0.00  0.00      PROA   
ATOM   2702  O   PRO P 172     -17.189-120.242 118.761  0.00  0.00      PROA   
ATOM   2703  N   VAL P 173     -17.291-119.022 116.843  0.00 97.00      PROA   
ATOM   2704  HN  VAL P 173     -17.358-118.130 116.398  0.00 97.00      PROA   
ATOM   2705  CA  VAL P 173     -17.262-120.164 115.958  0.00 97.00      PROA   
ATOM   2706  HA  VAL P 173     -17.636-121.021 116.501  0.00 97.00      PROA   
ATOM   2707  CB  VAL P 173     -18.151-119.996 114.726  0.00 97.00      PROA   
ATOM   2708  HB  VAL P 173     -18.055-120.893 114.071  0.00 97.00      PROA   
ATOM   2709  CG1 VAL P 173     -19.621-119.912 115.192  0.00 97.00      PROA   
ATOM   2710 HG11 VAL P 173     -19.782-119.012 115.824  0.00 97.00      PROA   
ATOM   2711 HG12 VAL P 173     -19.899-120.810 115.782  0.00 97.00      PROA   
ATOM   2712 HG13 VAL P 173     -20.297-119.840 114.314  0.00 97.00      PROA   
ATOM   2713  CG2 VAL P 173     -17.760-118.747 113.907  0.00 97.00      PROA   
ATOM   2714 HG21 VAL P 173     -16.705-118.801 113.573  0.00 97.00      PROA   
ATOM   2715 HG22 VAL P 173     -17.898-117.820 114.500  0.00 97.00      PROA   
ATOM   2716 HG23 VAL P 173     -18.404-118.672 113.005  0.00 97.00      PROA   
ATOM   2717  C   VAL P 173     -15.834-120.478 115.571  0.00 97.00      PROA   
ATOM   2718  O   VAL P 173     -14.959-119.618 115.603  0.00 97.00      PROA   
ATOM   2719  N   LEU P 174     -15.567-121.749 115.199  0.00 97.00      PROA   
ATOM   2720  HN  LEU P 174     -16.277-122.447 115.220  0.00 97.00      PROA   
ATOM   2721  CA  LEU P 174     -14.271-122.179 114.729  0.00 97.00      PROA   
ATOM   2722  HA  LEU P 174     -13.519-121.437 114.960  0.00 97.00      PROA   
ATOM   2723  CB  LEU P 174     -13.866-123.511 115.411  0.00 97.00      PROA   
ATOM   2724  HB1 LEU P 174     -14.541-124.338 115.105  0.00 97.00      PROA   
ATOM   2725  HB2 LEU P 174     -14.028-123.353 116.505  0.00 97.00      PROA   
ATOM   2726  CG  LEU P 174     -12.392-123.956 115.255  0.00 97.00      PROA   
ATOM   2727  HG  LEU P 174     -11.740-123.076 115.464  0.00 97.00      PROA   
ATOM   2728  CD1 LEU P 174     -12.068-125.036 116.303  0.00 97.00      PROA   
ATOM   2729 HD11 LEU P 174     -12.714-125.925 116.149  0.00 97.00      PROA   
ATOM   2730 HD12 LEU P 174     -12.238-124.648 117.329  0.00 97.00      PROA   
ATOM   2731 HD13 LEU P 174     -11.009-125.350 116.211  0.00 97.00      PROA   
ATOM   2732  CD2 LEU P 174     -12.036-124.482 113.853  0.00 97.00      PROA   
ATOM   2733 HD21 LEU P 174     -12.039-123.665 113.105  0.00 97.00      PROA   
ATOM   2734 HD22 LEU P 174     -12.759-125.264 113.540  0.00 97.00      PROA   
ATOM   2735 HD23 LEU P 174     -11.022-124.931 113.868  0.00 97.00      PROA   
ATOM   2736  C   LEU P 174     -14.381-122.314 113.225  0.00 97.00      PROA   
ATOM   2737  O   LEU P 174     -15.040-123.215 112.710  0.00 97.00      PROA   
ATOM   2738  N   THR P 175     -13.730-121.394 112.476  0.00 97.00      PROA   
ATOM   2739  HN  THR P 175     -13.217-120.655 112.912  0.00 97.00      PROA   
ATOM   2740  CA  THR P 175     -13.744-121.376 111.025  0.00 97.00      PROA   
ATOM   2741  HA  THR P 175     -14.585-121.959 110.685  0.00 97.00      PROA   
ATOM   2742  CB  THR P 175     -13.933-119.991 110.412  0.00 97.00      PROA   
ATOM   2743  HB  THR P 175     -13.721-119.987 109.318  0.00 97.00      PROA   
ATOM   2744  OG1 THR P 175     -13.104-119.041 111.058  0.00 97.00      PROA   
ATOM   2745  HG1 THR P 175     -13.560-118.190 111.012  0.00 97.00      PROA   
ATOM   2746  CG2 THR P 175     -15.399-119.567 110.619  0.00 97.00      PROA   
ATOM   2747 HG21 THR P 175     -15.634-119.506 111.702  0.00 97.00      PROA   
ATOM   2748 HG22 THR P 175     -16.083-120.302 110.146  0.00 97.00      PROA   
ATOM   2749 HG23 THR P 175     -15.585-118.571 110.163  0.00 97.00      PROA   
ATOM   2750  C   THR P 175     -12.502-122.054 110.486  0.00 97.00      PROA   
ATOM   2751  O   THR P 175     -11.371-121.725 110.834  0.00 97.00      PROA   
ATOM   2752  N   ALA P 176     -12.715-123.055 109.609  0.00 97.00      PROA   
ATOM   2753  HN  ALA P 176     -13.643-123.324 109.369  0.00 97.00      PROA   
ATOM   2754  CA  ALA P 176     -11.669-123.798 108.950  0.00 97.00      PROA   
ATOM   2755  HA  ALA P 176     -10.705-123.347 109.153  0.00 97.00      PROA   
ATOM   2756  CB  ALA P 176     -11.659-125.268 109.414  0.00 97.00      PROA   
ATOM   2757  HB1 ALA P 176     -12.637-125.754 109.209  0.00 97.00      PROA   
ATOM   2758  HB2 ALA P 176     -11.484-125.307 110.512  0.00 97.00      PROA   
ATOM   2759  HB3 ALA P 176     -10.856-125.846 108.914  0.00 97.00      PROA   
ATOM   2760  C   ALA P 176     -11.941-123.690 107.465  0.00 97.00      PROA   
ATOM   2761  O   ALA P 176     -13.094-123.650 107.041  0.00 97.00      PROA   
ATOM   2762  N   SER P 177     -10.884-123.590 106.623  0.00 97.00      PROA   
ATOM   2763  HN  SER P 177      -9.944-123.608 106.958  0.00 97.00      PROA   
ATOM   2764  CA  SER P 177     -11.046-123.214 105.227  0.00 97.00      PROA   
ATOM   2765  HA  SER P 177     -11.957-122.640 105.115  0.00 97.00      PROA   
ATOM   2766  CB  SER P 177      -9.872-122.309 104.770  0.00 97.00      PROA   
ATOM   2767  HB1 SER P 177      -9.888-121.392 105.397  0.00 97.00      PROA   
ATOM   2768  HB2 SER P 177      -9.988-121.993 103.711  0.00 97.00      PROA   
ATOM   2769  OG  SER P 177      -8.604-122.940 104.953  0.00 97.00      PROA   
ATOM   2770  HG1 SER P 177      -8.495-123.557 104.224  0.00 97.00      PROA   
ATOM   2771  C   SER P 177     -11.150-124.385 104.268  0.00 97.00      PROA   
ATOM   2772  O   SER P 177     -11.294-124.176 103.064  0.00 97.00      PROA   
ATOM   2773  N   VAL P 178     -11.104-125.641 104.769  0.00 97.00      PROA   
ATOM   2774  HN  VAL P 178     -10.999-125.790 105.747  0.00 97.00      PROA   
ATOM   2775  CA  VAL P 178     -11.256-126.829 103.949  0.00 97.00      PROA   
ATOM   2776  HA  VAL P 178     -11.838-126.588 103.069  0.00 97.00      PROA   
ATOM   2777  CB  VAL P 178      -9.927-127.474 103.524  0.00 97.00      PROA   
ATOM   2778  HB  VAL P 178      -9.364-127.806 104.426  0.00 97.00      PROA   
ATOM   2779  CG1 VAL P 178     -10.181-128.693 102.612  0.00 97.00      PROA   
ATOM   2780 HG11 VAL P 178     -10.794-128.399 101.733  0.00 97.00      PROA   
ATOM   2781 HG12 VAL P 178     -10.701-129.504 103.154  0.00 97.00      PROA   
ATOM   2782 HG13 VAL P 178      -9.217-129.102 102.243  0.00 97.00      PROA   
ATOM   2783  CG2 VAL P 178      -9.045-126.460 102.763  0.00 97.00      PROA   
ATOM   2784 HG21 VAL P 178      -8.737-125.623 103.421  0.00 97.00      PROA   
ATOM   2785 HG22 VAL P 178      -9.599-126.049 101.893  0.00 97.00      PROA   
ATOM   2786 HG23 VAL P 178      -8.127-126.961 102.387  0.00 97.00      PROA   
ATOM   2787  C   VAL P 178     -12.048-127.813 104.788  0.00 97.00      PROA   
ATOM   2788  O   VAL P 178     -11.760-128.003 105.968  0.00 97.00      PROA   
ATOM   2789  N   THR P 179     -13.084-128.464 104.198  0.00 97.00      PROA   
ATOM   2790  HN  THR P 179     -13.350-128.266 103.257  0.00 97.00      PROA   
ATOM   2791  CA  THR P 179     -13.819-129.566 104.803  0.00 97.00      PROA   
ATOM   2792  HA  THR P 179     -14.116-129.253 105.795  0.00 97.00      PROA   
ATOM   2793  CB  THR P 179     -15.074-129.944 104.024  0.00 97.00      PROA   
ATOM   2794  HB  THR P 179     -15.520-130.898 104.397  0.00 97.00      PROA   
ATOM   2795  OG1 THR P 179     -14.792-130.072 102.634  0.00 97.00      PROA   
ATOM   2796  HG1 THR P 179     -14.166-130.796 102.563  0.00 97.00      PROA   
ATOM   2797  CG2 THR P 179     -16.127-128.837 104.193  0.00 97.00      PROA   
ATOM   2798 HG21 THR P 179     -15.741-127.870 103.808  0.00 97.00      PROA   
ATOM   2799 HG22 THR P 179     -16.397-128.719 105.262  0.00 97.00      PROA   
ATOM   2800 HG23 THR P 179     -17.043-129.101 103.622  0.00 97.00      PROA   
ATOM   2801  C   THR P 179     -12.986-130.826 104.955  0.00 97.00      PROA   
ATOM   2802  O   THR P 179     -12.198-131.178 104.082  0.00 97.00      PROA   
ATOM   2803  N   SER P 180     -13.199-131.578 106.056  0.00 97.00      PROA   
ATOM   2804  HN  SER P 180     -13.821-131.290 106.781  0.00 97.00      PROA   
ATOM   2805  CA  SER P 180     -12.698-132.923 106.246  0.00 97.00      PROA   
ATOM   2806  HA  SER P 180     -11.632-132.867 106.101  0.00 97.00      PROA   
ATOM   2807  CB  SER P 180     -12.961-133.391 107.695  0.00 97.00      PROA   
ATOM   2808  HB1 SER P 180     -12.276-132.839 108.375  0.00 97.00      PROA   
ATOM   2809  HB2 SER P 180     -12.775-134.474 107.831  0.00 97.00      PROA   
ATOM   2810  OG  SER P 180     -14.293-133.090 108.093  0.00 97.00      PROA   
ATOM   2811  HG1 SER P 180     -14.399-133.508 108.957  0.00 97.00      PROA   
ATOM   2812  C   SER P 180     -13.233-133.930 105.227  0.00 97.00      PROA   
ATOM   2813  O   SER P 180     -14.324-133.724 104.695  0.00 97.00      PROA   
ATOM   2814  N   PRO P 181     -12.528-135.009 104.874  0.00 97.00      PROA   
ATOM   2815  CD  PRO P 181     -13.166-136.052 104.061  0.00 97.00      PROA   
ATOM   2816  HD1 PRO P 181     -13.417-135.657 103.053  0.00 97.00      PROA   
ATOM   2817  HD2 PRO P 181     -14.091-136.409 104.570  0.00 97.00      PROA   
ATOM   2818  CA  PRO P 181     -11.296-135.481 105.495  0.00 97.00      PROA   
ATOM   2819  HA  PRO P 181     -11.285-135.255 106.546  0.00 97.00      PROA   
ATOM   2820  CB  PRO P 181     -11.338-137.002 105.276  0.00 97.00      PROA   
ATOM   2821  HB1 PRO P 181     -11.904-137.470 106.114  0.00 97.00      PROA   
ATOM   2822  HB2 PRO P 181     -10.335-137.466 105.221  0.00 97.00      PROA   
ATOM   2823  CG  PRO P 181     -12.140-137.183 103.982  0.00 97.00      PROA   
ATOM   2824  HG1 PRO P 181     -11.473-137.014 103.108  0.00 97.00      PROA   
ATOM   2825  HG2 PRO P 181     -12.604-138.185 103.899  0.00 97.00      PROA   
ATOM   2826  C   PRO P 181     -10.063-134.864 104.850  0.00 97.00      PROA   
ATOM   2827  O   PRO P 181      -9.850-135.008 103.647  0.00 97.00      PROA   
ATOM   2828  N   LEU P 182      -9.215-134.178 105.650  0.00 97.00      PROA   
ATOM   2829  HN  LEU P 182      -9.402-134.109 106.630  0.00 97.00      PROA   
ATOM   2830  CA  LEU P 182      -7.963-133.592 105.208  0.00 97.00      PROA   
ATOM   2831  HA  LEU P 182      -8.164-133.069 104.285  0.00 97.00      PROA   
ATOM   2832  CB  LEU P 182      -7.350-132.589 106.229  0.00 97.00      PROA   
ATOM   2833  HB1 LEU P 182      -6.427-132.163 105.776  0.00 97.00      PROA   
ATOM   2834  HB2 LEU P 182      -7.048-133.132 107.149  0.00 97.00      PROA   
ATOM   2835  CG  LEU P 182      -8.238-131.383 106.656  0.00 97.00      PROA   
ATOM   2836  HG  LEU P 182      -7.533-130.611 107.054  0.00 97.00      PROA   
ATOM   2837  CD1 LEU P 182      -8.993-130.739 105.480  0.00 97.00      PROA   
ATOM   2838 HD11 LEU P 182      -9.741-131.446 105.064  0.00 97.00      PROA   
ATOM   2839 HD12 LEU P 182      -8.288-130.449 104.674  0.00 97.00      PROA   
ATOM   2840 HD13 LEU P 182      -9.536-129.832 105.822  0.00 97.00      PROA   
ATOM   2841  CD2 LEU P 182      -9.203-131.705 107.815  0.00 97.00      PROA   
ATOM   2842 HD21 LEU P 182      -8.652-132.134 108.678  0.00 97.00      PROA   
ATOM   2843 HD22 LEU P 182      -9.976-132.430 107.495  0.00 97.00      PROA   
ATOM   2844 HD23 LEU P 182      -9.720-130.780 108.148  0.00 97.00      PROA   
ATOM   2845  C   LEU P 182      -6.933-134.665 104.900  0.00 97.00      PROA   
ATOM   2846  O   LEU P 182      -6.912-135.714 105.526  0.00 97.00      PROA   
ATOM   2847  N   LEU P 183      -6.037-134.448 103.915  0.00 97.00      PROA   
ATOM   2848  HN  LEU P 183      -6.056-133.616 103.368  0.00 97.00      PROA   
ATOM   2849  CA  LEU P 183      -4.946-135.372 103.654  0.00 97.00      PROA   
ATOM   2850  HA  LEU P 183      -5.347-136.375 103.684  0.00 97.00      PROA   
ATOM   2851  CB  LEU P 183      -4.311-135.162 102.259  0.00 97.00      PROA   
ATOM   2852  HB1 LEU P 183      -3.467-135.875 102.125  0.00 97.00      PROA   
ATOM   2853  HB2 LEU P 183      -3.899-134.130 102.202  0.00 97.00      PROA   
ATOM   2854  CG  LEU P 183      -5.282-135.369 101.070  0.00 97.00      PROA   
ATOM   2855  HG  LEU P 183      -6.109-134.626 101.152  0.00 97.00      PROA   
ATOM   2856  CD1 LEU P 183      -4.554-135.109  99.739  0.00 97.00      PROA   
ATOM   2857 HD11 LEU P 183      -3.721-135.834  99.615  0.00 97.00      PROA   
ATOM   2858 HD12 LEU P 183      -4.135-134.082  99.720  0.00 97.00      PROA   
ATOM   2859 HD13 LEU P 183      -5.254-135.226  98.886  0.00 97.00      PROA   
ATOM   2860  CD2 LEU P 183      -5.913-136.775 101.065  0.00 97.00      PROA   
ATOM   2861 HD21 LEU P 183      -6.549-136.926 101.961  0.00 97.00      PROA   
ATOM   2862 HD22 LEU P 183      -5.118-137.551 101.057  0.00 97.00      PROA   
ATOM   2863 HD23 LEU P 183      -6.548-136.908 100.164  0.00 97.00      PROA   
ATOM   2864  C   LEU P 183      -3.859-135.302 104.716  0.00 97.00      PROA   
ATOM   2865  O   LEU P 183      -3.510-134.231 105.205  0.00 97.00      PROA   
ATOM   2866  N   GLU P 184      -3.281-136.467 105.092  0.00 97.00      PROA   
ATOM   2867  HN  GLU P 184      -3.654-137.336 104.767  0.00 97.00      PROA   
ATOM   2868  CA  GLU P 184      -2.146-136.569 105.991  0.00 97.00      PROA   
ATOM   2869  HA  GLU P 184      -2.440-136.082 106.909  0.00 97.00      PROA   
ATOM   2870  CB  GLU P 184      -1.858-138.060 106.344  0.00 97.00      PROA   
ATOM   2871  HB1 GLU P 184      -1.780-138.621 105.386  0.00 97.00      PROA   
ATOM   2872  HB2 GLU P 184      -2.756-138.434 106.887  0.00 97.00      PROA   
ATOM   2873  CG  GLU P 184      -0.591-138.341 107.184  0.00 97.00      PROA   
ATOM   2874  HG1 GLU P 184      -0.559-137.652 108.046  0.00 97.00      PROA   
ATOM   2875  HG2 GLU P 184       0.318-138.173 106.571  0.00 97.00      PROA   
ATOM   2876  CD  GLU P 184      -0.541-139.754 107.770  0.00 97.00      PROA   
ATOM   2877  OE1 GLU P 184      -1.463-140.137 108.531  0.00 97.00      PROA   
ATOM   2878  OE2 GLU P 184       0.470-140.454 107.513  0.00 97.00      PROA   
ATOM   2879  C   GLU P 184      -0.920-135.820 105.469  0.00 97.00      PROA   
ATOM   2880  O   GLU P 184      -0.534-135.952 104.309  0.00 97.00      PROA   
ATOM   2881  N   GLY P 185      -0.311-134.974 106.334  0.00 97.00      PROA   
ATOM   2882  HN  GLY P 185      -0.616-134.987 107.287  0.00 97.00      PROA   
ATOM   2883  CA  GLY P 185       0.808-134.100 106.016  0.00 97.00      PROA   
ATOM   2884  HA1 GLY P 185       1.127-134.273 104.998  0.00 97.00      PROA   
ATOM   2885  HA2 GLY P 185       1.594-134.305 106.721  0.00 97.00      PROA   
ATOM   2886  C   GLY P 185       0.509-132.627 106.133  0.00 97.00      PROA   
ATOM   2887  O   GLY P 185       1.438-131.830 106.241  0.00 97.00      PROA   
ATOM   2888  N   THR P 186      -0.772-132.197 106.114  0.00 97.00      PROA   
ATOM   2889  HN  THR P 186      -1.530-132.841 106.031  0.00 97.00      PROA   
ATOM   2890  CA  THR P 186      -1.101-130.776 106.019  0.00 97.00      PROA   
ATOM   2891  HA  THR P 186      -0.465-130.372 105.250  0.00 97.00      PROA   
ATOM   2892  CB  THR P 186      -2.532-130.508 105.554  0.00 97.00      PROA   
ATOM   2893  HB  THR P 186      -2.744-129.412 105.548  0.00 97.00      PROA   
ATOM   2894  OG1 THR P 186      -3.492-131.160 106.381  0.00 97.00      PROA   
ATOM   2895  HG1 THR P 186      -3.234-130.959 107.284  0.00 97.00      PROA   
ATOM   2896  CG2 THR P 186      -2.716-131.029 104.119  0.00 97.00      PROA   
ATOM   2897 HG21 THR P 186      -2.577-132.129 104.082  0.00 97.00      PROA   
ATOM   2898 HG22 THR P 186      -1.988-130.553 103.431  0.00 97.00      PROA   
ATOM   2899 HG23 THR P 186      -3.744-130.798 103.768  0.00 97.00      PROA   
ATOM   2900  C   THR P 186      -0.902-129.973 107.310  0.00 97.00      PROA   
ATOM   2901  O   THR P 186      -1.545-130.320 108.296  0.00 97.00      PROA   
ATOM   2902  N   PRO P 187      -0.122-128.888 107.423  0.00 97.00      PROA   
ATOM   2903  CD  PRO P 187       0.915-128.489 106.461  0.00 97.00      PROA   
ATOM   2904  HD1 PRO P 187       0.617-128.672 105.407  0.00 97.00      PROA   
ATOM   2905  HD2 PRO P 187       1.848-129.049 106.695  0.00 97.00      PROA   
ATOM   2906  CA  PRO P 187      -0.416-127.808 108.373  0.00 97.00      PROA   
ATOM   2907  HA  PRO P 187      -0.430-128.220 109.372  0.00 97.00      PROA   
ATOM   2908  CB  PRO P 187       0.733-126.812 108.165  0.00 97.00      PROA   
ATOM   2909  HB1 PRO P 187       1.596-127.125 108.795  0.00 97.00      PROA   
ATOM   2910  HB2 PRO P 187       0.470-125.768 108.426  0.00 97.00      PROA   
ATOM   2911  CG  PRO P 187       1.117-126.988 106.693  0.00 97.00      PROA   
ATOM   2912  HG1 PRO P 187       0.404-126.418 106.058  0.00 97.00      PROA   
ATOM   2913  HG2 PRO P 187       2.153-126.659 106.475  0.00 97.00      PROA   
ATOM   2914  C   PRO P 187      -1.793-127.186 108.126  0.00 97.00      PROA   
ATOM   2915  O   PRO P 187      -2.255-127.197 106.986  0.00 97.00      PROA   
ATOM   2916  N   VAL P 188      -2.478-126.670 109.180  0.00 97.00      PROA   
ATOM   2917  HN  VAL P 188      -2.066-126.617 110.086  0.00 97.00      PROA   
ATOM   2918  CA  VAL P 188      -3.849-126.184 109.082  0.00 97.00      PROA   
ATOM   2919  HA  VAL P 188      -4.037-125.829 108.078  0.00 97.00      PROA   
ATOM   2920  CB  VAL P 188      -4.899-127.238 109.485  0.00 97.00      PROA   
ATOM   2921  HB  VAL P 188      -4.745-127.532 110.550  0.00 97.00      PROA   
ATOM   2922  CG1 VAL P 188      -6.334-126.690 109.328  0.00 97.00      PROA   
ATOM   2923 HG11 VAL P 188      -6.499-126.328 108.291  0.00 97.00      PROA   
ATOM   2924 HG12 VAL P 188      -6.531-125.860 110.034  0.00 97.00      PROA   
ATOM   2925 HG13 VAL P 188      -7.070-127.494 109.539  0.00 97.00      PROA   
ATOM   2926  CG2 VAL P 188      -4.747-128.510 108.623  0.00 97.00      PROA   
ATOM   2927 HG21 VAL P 188      -3.784-129.018 108.829  0.00 97.00      PROA   
ATOM   2928 HG22 VAL P 188      -4.794-128.253 107.544  0.00 97.00      PROA   
ATOM   2929 HG23 VAL P 188      -5.564-129.227 108.851  0.00 97.00      PROA   
ATOM   2930  C   VAL P 188      -3.951-125.011 110.038  0.00 97.00      PROA   
ATOM   2931  O   VAL P 188      -3.390-125.080 111.125  0.00 97.00      PROA   
ATOM   2932  N   THR P 189      -4.684-123.920 109.672  0.00 97.00      PROA   
ATOM   2933  HN  THR P 189      -5.141-123.889 108.788  0.00 97.00      PROA   
ATOM   2934  CA  THR P 189      -4.967-122.782 110.544  0.00 97.00      PROA   
ATOM   2935  HA  THR P 189      -4.428-122.935 111.464  0.00 97.00      PROA   
ATOM   2936  CB  THR P 189      -4.522-121.399 110.012  0.00 97.00      PROA   
ATOM   2937  HB  THR P 189      -3.433-121.273 110.214  0.00 97.00      PROA   
ATOM   2938  OG1 THR P 189      -5.210-120.280 110.577  0.00 97.00      PROA   
ATOM   2939  HG1 THR P 189      -4.850-120.133 111.459  0.00 97.00      PROA   
ATOM   2940  CG2 THR P 189      -4.769-121.310 108.499  0.00 97.00      PROA   
ATOM   2941 HG21 THR P 189      -5.847-121.473 108.285  0.00 97.00      PROA   
ATOM   2942 HG22 THR P 189      -4.160-122.048 107.942  0.00 97.00      PROA   
ATOM   2943 HG23 THR P 189      -4.495-120.294 108.139  0.00 97.00      PROA   
ATOM   2944  C   THR P 189      -6.435-122.829 110.919  0.00 97.00      PROA   
ATOM   2945  O   THR P 189      -7.291-123.131 110.090  0.00 97.00      PROA   
ATOM   2946  N   LEU P 190      -6.732-122.569 112.216  0.00 97.00      PROA   
ATOM   2947  HN  LEU P 190      -5.993-122.284 112.829  0.00 97.00      PROA   
ATOM   2948  CA  LEU P 190      -8.048-122.727 112.803  0.00 97.00      PROA   
ATOM   2949  HA  LEU P 190      -8.765-122.956 112.027  0.00 97.00      PROA   
ATOM   2950  CB  LEU P 190      -8.082-123.841 113.893  0.00 97.00      PROA   
ATOM   2951  HB1 LEU P 190      -9.099-123.849 114.343  0.00 97.00      PROA   
ATOM   2952  HB2 LEU P 190      -7.358-123.585 114.698  0.00 97.00      PROA   
ATOM   2953  CG  LEU P 190      -7.778-125.299 113.440  0.00 97.00      PROA   
ATOM   2954  HG  LEU P 190      -8.131-125.959 114.272  0.00 97.00      PROA   
ATOM   2955  CD1 LEU P 190      -8.551-125.717 112.175  0.00 97.00      PROA   
ATOM   2956 HD11 LEU P 190      -8.260-125.080 111.317  0.00 97.00      PROA   
ATOM   2957 HD12 LEU P 190      -9.644-125.622 112.327  0.00 97.00      PROA   
ATOM   2958 HD13 LEU P 190      -8.314-126.769 111.915  0.00 97.00      PROA   
ATOM   2959  CD2 LEU P 190      -6.271-125.597 113.291  0.00 97.00      PROA   
ATOM   2960 HD21 LEU P 190      -5.719-125.271 114.196  0.00 97.00      PROA   
ATOM   2961 HD22 LEU P 190      -5.846-125.070 112.415  0.00 97.00      PROA   
ATOM   2962 HD23 LEU P 190      -6.106-126.686 113.147  0.00 97.00      PROA   
ATOM   2963  C   LEU P 190      -8.484-121.423 113.449  0.00 97.00      PROA   
ATOM   2964  O   LEU P 190      -8.030-121.050 114.529  0.00 97.00      PROA   
ATOM   2965  N   SER P 191      -9.432-120.700 112.812  0.00 97.00      PROA   
ATOM   2966  HN  SER P 191      -9.840-121.030 111.961  0.00 97.00      PROA   
ATOM   2967  CA  SER P 191      -9.840-119.379 113.256  0.00 97.00      PROA   
ATOM   2968  HA  SER P 191      -9.009-118.921 113.773  0.00 97.00      PROA   
ATOM   2969  CB  SER P 191     -10.106-118.444 112.033  0.00 97.00      PROA   
ATOM   2970  HB1 SER P 191     -10.612-119.030 111.240  0.00 97.00      PROA   
ATOM   2971  HB2 SER P 191      -9.124-118.117 111.625  0.00 97.00      PROA   
ATOM   2972  OG  SER P 191     -10.896-117.290 112.313  0.00 97.00      PROA   
ATOM   2973  HG1 SER P 191     -11.810-117.592 112.274  0.00 97.00      PROA   
ATOM   2974  C   SER P 191     -10.984-119.429 114.259  0.00 97.00      PROA   
ATOM   2975  O   SER P 191     -12.145-119.585 113.904  0.00 97.00      PROA   
ATOM   2976  N   CYS P 192     -10.678-119.252 115.565  0.00 97.00      PROA   
ATOM   2977  HN  CYS P 192      -9.723-119.216 115.848  0.00 97.00      PROA   
ATOM   2978  CA  CYS P 192     -11.690-119.132 116.607  0.00 97.00      PROA   
ATOM   2979  HA  CYS P 192     -12.566-119.693 116.316  0.00 97.00      PROA   
ATOM   2980  CB  CYS P 192     -11.201-119.701 117.965  0.00 97.00      PROA   
ATOM   2981  HB1 CYS P 192     -11.966-119.506 118.747  0.00 97.00      PROA   
ATOM   2982  HB2 CYS P 192     -10.261-119.189 118.266  0.00 97.00      PROA   
ATOM   2983  SG  CYS P 192     -10.903-121.495 117.829  0.00 97.00      PROA   
ATOM   2984  C   CYS P 192     -12.099-117.674 116.752  0.00 97.00      PROA   
ATOM   2985  O   CYS P 192     -11.384-116.868 117.344  0.00 97.00      PROA   
ATOM   2986  N   GLU P 193     -13.266-117.301 116.169  0.00 97.00      PROA   
ATOM   2987  HN  GLU P 193     -13.869-117.992 115.772  0.00 97.00      PROA   
ATOM   2988  CA  GLU P 193     -13.561-115.925 115.808  0.00 97.00      PROA   
ATOM   2989  HA  GLU P 193     -12.741-115.301 116.133  0.00 97.00      PROA   
ATOM   2990  CB  GLU P 193     -13.644-115.793 114.265  0.00 97.00      PROA   
ATOM   2991  HB1 GLU P 193     -12.646-116.076 113.860  0.00 97.00      PROA   
ATOM   2992  HB2 GLU P 193     -13.820-114.727 114.002  0.00 97.00      PROA   
ATOM   2993  CG  GLU P 193     -14.709-116.692 113.595  0.00 97.00      PROA   
ATOM   2994  HG1 GLU P 193     -15.688-116.569 114.102  0.00 97.00      PROA   
ATOM   2995  HG2 GLU P 193     -14.419-117.763 113.635  0.00 97.00      PROA   
ATOM   2996  CD  GLU P 193     -14.896-116.279 112.146  0.00 97.00      PROA   
ATOM   2997  OE1 GLU P 193     -15.917-115.601 111.854  0.00 97.00      PROA   
ATOM   2998  OE2 GLU P 193     -14.003-116.578 111.313  0.00 97.00      PROA   
ATOM   2999  C   GLU P 193     -14.816-115.325 116.429  0.00 97.00      PROA   
ATOM   3000  O   GLU P 193     -15.857-115.969 116.539  0.00 97.00      PROA   
ATOM   3001  N   THR P 194     -14.736-114.029 116.840  0.00 97.00      PROA   
ATOM   3002  HN  THR P 194     -13.852-113.568 116.879  0.00 97.00      PROA   
ATOM   3003  CA  THR P 194     -15.879-113.251 117.310  0.00 97.00      PROA   
ATOM   3004  HA  THR P 194     -16.708-113.915 117.521  0.00 97.00      PROA   
ATOM   3005  CB  THR P 194     -15.582-112.434 118.578  0.00 97.00      PROA   
ATOM   3006  HB  THR P 194     -16.474-111.822 118.857  0.00 97.00      PROA   
ATOM   3007  OG1 THR P 194     -14.461-111.563 118.423  0.00 97.00      PROA   
ATOM   3008  HG1 THR P 194     -14.716-110.724 118.817  0.00 97.00      PROA   
ATOM   3009  CG2 THR P 194     -15.278-113.380 119.751  0.00 97.00      PROA   
ATOM   3010 HG21 THR P 194     -14.391-114.008 119.527  0.00 97.00      PROA   
ATOM   3011 HG22 THR P 194     -16.146-114.041 119.952  0.00 97.00      PROA   
ATOM   3012 HG23 THR P 194     -15.064-112.790 120.668  0.00 97.00      PROA   
ATOM   3013  C   THR P 194     -16.368-112.250 116.272  0.00 97.00      PROA   
ATOM   3014  O   THR P 194     -17.572-112.041 116.139  0.00 97.00      PROA   
ATOM   3015  N   LYS P 195     -15.432-111.557 115.578  0.00 97.00      PROA   
ATOM   3016  HN  LYS P 195     -14.479-111.802 115.722  0.00 97.00      PROA   
ATOM   3017  CA  LYS P 195     -15.650-110.358 114.768  0.00 97.00      PROA   
ATOM   3018  HA  LYS P 195     -14.667-110.090 114.409  0.00 97.00      PROA   
ATOM   3019  CB  LYS P 195     -16.522-110.568 113.490  0.00 97.00      PROA   
ATOM   3020  HB1 LYS P 195     -17.095-109.639 113.269  0.00 97.00      PROA   
ATOM   3021  HB2 LYS P 195     -17.273-111.365 113.673  0.00 97.00      PROA   
ATOM   3022  CG  LYS P 195     -15.748-110.882 112.191  0.00 97.00      PROA   
ATOM   3023  HG1 LYS P 195     -14.932-110.138 112.059  0.00 97.00      PROA   
ATOM   3024  HG2 LYS P 195     -16.465-110.732 111.350  0.00 97.00      PROA   
ATOM   3025  CD  LYS P 195     -15.190-112.308 112.054  0.00 97.00      PROA   
ATOM   3026  HD1 LYS P 195     -16.021-113.017 112.272  0.00 97.00      PROA   
ATOM   3027  HD2 LYS P 195     -14.391-112.484 112.807  0.00 97.00      PROA   
ATOM   3028  CE  LYS P 195     -14.654-112.569 110.632  0.00 97.00      PROA   
ATOM   3029  HE1 LYS P 195     -13.768-111.938 110.418  0.00 97.00      PROA   
ATOM   3030  HE2 LYS P 195     -15.452-112.347 109.890  0.00 97.00      PROA   
ATOM   3031  NZ  LYS P 195     -14.267-113.977 110.447  0.00 97.00      PROA   
ATOM   3032  HZ1 LYS P 195     -15.014-114.576 110.871  0.00 97.00      PROA   
ATOM   3033  HZ2 LYS P 195     -13.404-114.226 110.967  0.00 97.00      PROA   
ATOM   3034  HZ3 LYS P 195     -14.174-114.261 109.456  0.00 97.00      PROA   
ATOM   3035  C   LYS P 195     -16.098-109.108 115.533  0.00 97.00      PROA   
ATOM   3036  O   LYS P 195     -15.739-107.993 115.159  0.00 97.00      PROA   
ATOM   3037  N   LEU P 196     -16.848-109.262 116.643  0.00 97.00      PROA   
ATOM   3038  HN  LEU P 196     -17.195-110.171 116.861  0.00 97.00      PROA   
ATOM   3039  CA  LEU P 196     -17.343-108.184 117.471  0.00 97.00      PROA   
ATOM   3040  HA  LEU P 196     -17.408-107.285 116.874  0.00 97.00      PROA   
ATOM   3041  CB  LEU P 196     -18.744-108.503 118.066  0.00 97.00      PROA   
ATOM   3042  HB1 LEU P 196     -18.991-107.738 118.834  0.00 97.00      PROA   
ATOM   3043  HB2 LEU P 196     -18.714-109.492 118.570  0.00 97.00      PROA   
ATOM   3044  CG  LEU P 196     -19.935-108.492 117.074  0.00 97.00      PROA   
ATOM   3045  HG  LEU P 196     -20.850-108.637 117.699  0.00 97.00      PROA   
ATOM   3046  CD1 LEU P 196     -20.053-107.152 116.326  0.00 97.00      PROA   
ATOM   3047 HD11 LEU P 196     -19.221-106.979 115.637  0.00 97.00      PROA   
ATOM   3048 HD12 LEU P 196     -20.050-106.274 117.008  0.00 97.00      PROA   
ATOM   3049 HD13 LEU P 196     -21.016-107.158 115.781  0.00 97.00      PROA   
ATOM   3050  CD2 LEU P 196     -19.972-109.651 116.073  0.00 97.00      PROA   
ATOM   3051 HD21 LEU P 196     -19.880-110.621 116.602  0.00 97.00      PROA   
ATOM   3052 HD22 LEU P 196     -19.144-109.548 115.345  0.00 97.00      PROA   
ATOM   3053 HD23 LEU P 196     -20.931-109.639 115.511  0.00 97.00      PROA   
ATOM   3054  C   LEU P 196     -16.405-107.888 118.627  0.00 97.00      PROA   
ATOM   3055  O   LEU P 196     -15.780-108.783 119.194  0.00 97.00      PROA   
ATOM   3056  N   LEU P 197     -16.326-106.591 119.017  0.00 97.00      PROA   
ATOM   3057  HN  LEU P 197     -16.773-105.872 118.492  0.00 97.00      PROA   
ATOM   3058  CA  LEU P 197     -15.731-106.153 120.261  0.00 97.00      PROA   
ATOM   3059  HA  LEU P 197     -15.580-107.011 120.901  0.00 97.00      PROA   
ATOM   3060  CB  LEU P 197     -14.387-105.407 120.063  0.00 97.00      PROA   
ATOM   3061  HB1 LEU P 197     -14.555-104.532 119.397  0.00 97.00      PROA   
ATOM   3062  HB2 LEU P 197     -13.691-106.096 119.533  0.00 97.00      PROA   
ATOM   3063  CG  LEU P 197     -13.686-104.917 121.355  0.00 97.00      PROA   
ATOM   3064  HG  LEU P 197     -14.365-104.207 121.881  0.00 97.00      PROA   
ATOM   3065  CD1 LEU P 197     -13.361-106.070 122.324  0.00 97.00      PROA   
ATOM   3066 HD11 LEU P 197     -12.718-106.819 121.815  0.00 97.00      PROA   
ATOM   3067 HD12 LEU P 197     -14.288-106.568 122.673  0.00 97.00      PROA   
ATOM   3068 HD13 LEU P 197     -12.818-105.678 123.210  0.00 97.00      PROA   
ATOM   3069  CD2 LEU P 197     -12.402-104.141 121.011  0.00 97.00      PROA   
ATOM   3070 HD21 LEU P 197     -12.638-103.277 120.356  0.00 97.00      PROA   
ATOM   3071 HD22 LEU P 197     -11.686-104.804 120.480  0.00 97.00      PROA   
ATOM   3072 HD23 LEU P 197     -11.919-103.764 121.936  0.00 97.00      PROA   
ATOM   3073  C   LEU P 197     -16.741-105.248 120.931  0.00 97.00      PROA   
ATOM   3074  O   LEU P 197     -17.342-104.390 120.288  0.00 97.00      PROA   
ATOM   3075  N   LEU P 198     -16.967-105.452 122.250  0.00 97.00      PROA   
ATOM   3076  HN  LEU P 198     -16.444-106.133 122.753  0.00 97.00      PROA   
ATOM   3077  CA  LEU P 198     -17.923-104.724 123.057  0.00 97.00      PROA   
ATOM   3078  HA  LEU P 198     -18.204-103.806 122.556  0.00 97.00      PROA   
ATOM   3079  CB  LEU P 198     -19.185-105.538 123.479  0.00 97.00      PROA   
ATOM   3080  HB1 LEU P 198     -19.790-104.932 124.188  0.00 97.00      PROA   
ATOM   3081  HB2 LEU P 198     -18.873-106.468 124.002  0.00 97.00      PROA   
ATOM   3082  CG  LEU P 198     -20.167-105.949 122.363  0.00 97.00      PROA   
ATOM   3083  HG  LEU P 198     -21.080-106.353 122.870  0.00 97.00      PROA   
ATOM   3084  CD1 LEU P 198     -20.627-104.728 121.541  0.00 97.00      PROA   
ATOM   3085 HD11 LEU P 198     -19.807-104.365 120.886  0.00 97.00      PROA   
ATOM   3086 HD12 LEU P 198     -21.023-103.919 122.160  0.00 97.00      PROA   
ATOM   3087 HD13 LEU P 198     -21.488-104.987 120.909  0.00 97.00      PROA   
ATOM   3088  CD2 LEU P 198     -19.612-107.113 121.524  0.00 97.00      PROA   
ATOM   3089 HD21 LEU P 198     -19.215-107.933 122.137  0.00 97.00      PROA   
ATOM   3090 HD22 LEU P 198     -18.865-106.767 120.786  0.00 97.00      PROA   
ATOM   3091 HD23 LEU P 198     -20.417-107.554 120.957  0.00 97.00      PROA   
ATOM   3092  C   LEU P 198     -17.160-104.366 124.311  0.00 97.00      PROA   
ATOM   3093  O   LEU P 198     -16.065-104.877 124.539  0.00 97.00      PROA   
ATOM   3094  N   GLN P 199     -17.713-103.458 125.155  0.00 97.00      PROA   
ATOM   3095  HN  GLN P 199     -18.577-103.016 124.921  0.00 97.00      PROA   
ATOM   3096  CA  GLN P 199     -17.107-103.023 126.405  0.00 97.00      PROA   
ATOM   3097  HA  GLN P 199     -16.181-102.530 126.146  0.00 97.00      PROA   
ATOM   3098  CB  GLN P 199     -18.018-102.026 127.173  0.00 97.00      PROA   
ATOM   3099  HB1 GLN P 199     -17.482-101.695 128.091  0.00 97.00      PROA   
ATOM   3100  HB2 GLN P 199     -18.943-102.553 127.501  0.00 97.00      PROA   
ATOM   3101  CG  GLN P 199     -18.451-100.759 126.388  0.00 97.00      PROA   
ATOM   3102  HG1 GLN P 199     -18.831 -99.981 127.083  0.00 97.00      PROA   
ATOM   3103  HG2 GLN P 199     -19.285-101.032 125.704  0.00 97.00      PROA   
ATOM   3104  CD  GLN P 199     -17.349-100.167 125.500  0.00 97.00      PROA   
ATOM   3105  OE1 GLN P 199     -17.432-100.232 124.268  0.00 97.00      PROA   
ATOM   3106  NE2 GLN P 199     -16.306 -99.558 126.124  0.00 97.00      PROA   
ATOM   3107 HE21 GLN P 199     -15.603 -99.145 125.547  0.00 97.00      PROA   
ATOM   3108 HE22 GLN P 199     -16.270 -99.507 127.121  0.00 97.00      PROA   
ATOM   3109  C   GLN P 199     -16.757-104.185 127.333  0.00 97.00      PROA   
ATOM   3110  O   GLN P 199     -17.529-105.128 127.505  0.00 97.00      PROA   
ATOM   3111  N   ARG P 200     -15.540-104.152 127.918  0.00 97.00      PROA   
ATOM   3112  HN  ARG P 200     -14.929-103.371 127.823  0.00 97.00      PROA   
ATOM   3113  CA  ARG P 200     -14.943-105.322 128.512  0.00 97.00      PROA   
ATOM   3114  HA  ARG P 200     -15.706-106.018 128.828  0.00 97.00      PROA   
ATOM   3115  CB  ARG P 200     -14.000-105.958 127.459  0.00 97.00      PROA   
ATOM   3116  HB1 ARG P 200     -13.213-105.212 127.199  0.00 97.00      PROA   
ATOM   3117  HB2 ARG P 200     -14.578-106.136 126.524  0.00 97.00      PROA   
ATOM   3118  CG  ARG P 200     -13.316-107.265 127.882  0.00 97.00      PROA   
ATOM   3119  HG1 ARG P 200     -13.299-107.351 128.987  0.00 97.00      PROA   
ATOM   3120  HG2 ARG P 200     -12.257-107.184 127.560  0.00 97.00      PROA   
ATOM   3121  CD  ARG P 200     -13.926-108.553 127.312  0.00 97.00      PROA   
ATOM   3122  HD1 ARG P 200     -15.029-108.477 127.229  0.00 97.00      PROA   
ATOM   3123  HD2 ARG P 200     -13.688-109.419 127.973  0.00 97.00      PROA   
ATOM   3124  NE  ARG P 200     -13.359-108.777 125.939  0.00 97.00      PROA   
ATOM   3125  HE  ARG P 200     -13.773-108.336 125.149  0.00 97.00      PROA   
ATOM   3126  CZ  ARG P 200     -12.253-109.515 125.721  0.00 97.00      PROA   
ATOM   3127  NH1 ARG P 200     -11.573-110.096 126.717  0.00 97.00      PROA   
ATOM   3128 HH11 ARG P 200     -11.570-109.620 127.595  0.00 97.00      PROA   
ATOM   3129 HH12 ARG P 200     -10.731-110.586 126.493  0.00 97.00      PROA   
ATOM   3130  NH2 ARG P 200     -11.729-109.628 124.491  0.00 97.00      PROA   
ATOM   3131 HH21 ARG P 200     -12.079-109.056 123.758  0.00 97.00      PROA   
ATOM   3132 HH22 ARG P 200     -10.801-109.992 124.455  0.00 97.00      PROA   
ATOM   3133  C   ARG P 200     -14.120-104.844 129.694  0.00 97.00      PROA   
ATOM   3134  O   ARG P 200     -13.479-103.803 129.556  0.00 97.00      PROA   
ATOM   3135  N   PRO P 201     -14.068-105.505 130.857  0.00 97.00      PROA   
ATOM   3136  CD  PRO P 201     -15.059-106.492 131.305  0.00 97.00      PROA   
ATOM   3137  HD1 PRO P 201     -15.137-107.336 130.584  0.00 97.00      PROA   
ATOM   3138  HD2 PRO P 201     -16.048-105.993 131.417  0.00 97.00      PROA   
ATOM   3139  CA  PRO P 201     -13.069-105.209 131.877  0.00 97.00      PROA   
ATOM   3140  HA  PRO P 201     -12.958-104.139 132.003  0.00 97.00      PROA   
ATOM   3141  CB  PRO P 201     -13.640-105.855 133.155  0.00 97.00      PROA   
ATOM   3142  HB1 PRO P 201     -14.265-105.099 133.682  0.00 97.00      PROA   
ATOM   3143  HB2 PRO P 201     -12.863-106.216 133.857  0.00 97.00      PROA   
ATOM   3144  CG  PRO P 201     -14.560-106.987 132.667  0.00 97.00      PROA   
ATOM   3145  HG1 PRO P 201     -13.968-107.914 132.523  0.00 97.00      PROA   
ATOM   3146  HG2 PRO P 201     -15.386-107.202 133.373  0.00 97.00      PROA   
ATOM   3147  C   PRO P 201     -11.701-105.756 131.490  0.00 97.00      PROA   
ATOM   3148  O   PRO P 201     -10.801-104.962 131.225  0.00 97.00      PROA   
ATOM   3149  N   GLY P 202     -11.520-107.094 131.426  0.00 97.00      PROA   
ATOM   3150  HN  GLY P 202     -12.228-107.713 131.760  0.00 97.00      PROA   
ATOM   3151  CA  GLY P 202     -10.303-107.720 130.953  0.00 97.00      PROA   
ATOM   3152  HA1 GLY P 202     -10.357-108.727 131.312  0.00 97.00      PROA   
ATOM   3153  HA2 GLY P 202      -9.433-107.186 131.310  0.00 97.00      PROA   
ATOM   3154  C   GLY P 202     -10.257-107.818 129.461  0.00 97.00      PROA   
ATOM   3155  O   GLY P 202     -10.910-108.684 128.903  0.00 97.00      PROA   
ATOM   3156  N   LEU P 203      -9.472-106.948 128.792  0.00 97.00      PROA   
ATOM   3157  HN  LEU P 203      -8.962-106.273 129.320  0.00 97.00      PROA   
ATOM   3158  CA  LEU P 203      -9.355-106.820 127.346  0.00 97.00      PROA   
ATOM   3159  HA  LEU P 203     -10.355-106.679 126.973  0.00 97.00      PROA   
ATOM   3160  CB  LEU P 203      -8.557-105.544 126.946  0.00 97.00      PROA   
ATOM   3161  HB1 LEU P 203      -8.056-105.678 125.963  0.00 97.00      PROA   
ATOM   3162  HB2 LEU P 203      -7.759-105.381 127.703  0.00 97.00      PROA   
ATOM   3163  CG  LEU P 203      -9.403-104.243 126.822  0.00 97.00      PROA   
ATOM   3164  HG  LEU P 203      -8.679-103.412 126.636  0.00 97.00      PROA   
ATOM   3165  CD1 LEU P 203     -10.349-104.280 125.603  0.00 97.00      PROA   
ATOM   3166 HD11 LEU P 203     -11.115-105.074 125.725  0.00 97.00      PROA   
ATOM   3167 HD12 LEU P 203      -9.776-104.476 124.673  0.00 97.00      PROA   
ATOM   3168 HD13 LEU P 203     -10.872-103.305 125.495  0.00 97.00      PROA   
ATOM   3169  CD2 LEU P 203     -10.178-103.878 128.102  0.00 97.00      PROA   
ATOM   3170 HD21 LEU P 203      -9.489-103.820 128.969  0.00 97.00      PROA   
ATOM   3171 HD22 LEU P 203     -10.957-104.639 128.320  0.00 97.00      PROA   
ATOM   3172 HD23 LEU P 203     -10.681-102.895 127.984  0.00 97.00      PROA   
ATOM   3173  C   LEU P 203      -8.841-108.035 126.575  0.00 97.00      PROA   
ATOM   3174  O   LEU P 203      -9.259-108.249 125.439  0.00 97.00      PROA   
ATOM   3175  N   GLN P 204      -7.917-108.849 127.136  0.00 97.00      PROA   
ATOM   3176  HN  GLN P 204      -7.682-108.768 128.105  0.00 97.00      PROA   
ATOM   3177  CA  GLN P 204      -7.177-109.879 126.414  0.00 97.00      PROA   
ATOM   3178  HA  GLN P 204      -6.757-109.412 125.536  0.00 97.00      PROA   
ATOM   3179  CB  GLN P 204      -6.043-110.424 127.323  0.00 97.00      PROA   
ATOM   3180  HB1 GLN P 204      -6.496-111.004 128.156  0.00 97.00      PROA   
ATOM   3181  HB2 GLN P 204      -5.554-109.540 127.794  0.00 97.00      PROA   
ATOM   3182  CG  GLN P 204      -4.934-111.286 126.674  0.00 97.00      PROA   
ATOM   3183  HG1 GLN P 204      -5.320-112.311 126.490  0.00 97.00      PROA   
ATOM   3184  HG2 GLN P 204      -4.087-111.377 127.385  0.00 97.00      PROA   
ATOM   3185  CD  GLN P 204      -4.437-110.723 125.337  0.00 97.00      PROA   
ATOM   3186  OE1 GLN P 204      -5.032-110.919 124.273  0.00 97.00      PROA   
ATOM   3187  NE2 GLN P 204      -3.286-110.000 125.381  0.00 97.00      PROA   
ATOM   3188 HE21 GLN P 204      -2.935-109.640 124.519  0.00 97.00      PROA   
ATOM   3189 HE22 GLN P 204      -2.834-109.841 126.256  0.00 97.00      PROA   
ATOM   3190  C   GLN P 204      -8.047-111.048 125.967  0.00 97.00      PROA   
ATOM   3191  O   GLN P 204      -9.155-111.238 126.446  0.00 97.00      PROA   
ATOM   3192  N   LEU P 205      -7.565-111.890 125.029  0.00 97.00      PROA   
ATOM   3193  HN  LEU P 205      -6.703-111.694 124.565  0.00 97.00      PROA   
ATOM   3194  CA  LEU P 205      -8.111-113.219 124.855  0.00 97.00      PROA   
ATOM   3195  HA  LEU P 205      -8.763-113.456 125.683  0.00 97.00      PROA   
ATOM   3196  CB  LEU P 205      -8.909-113.416 123.543  0.00 97.00      PROA   
ATOM   3197  HB1 LEU P 205      -9.173-114.490 123.424  0.00 97.00      PROA   
ATOM   3198  HB2 LEU P 205      -8.268-113.114 122.687  0.00 97.00      PROA   
ATOM   3199  CG  LEU P 205     -10.233-112.620 123.473  0.00 97.00      PROA   
ATOM   3200  HG  LEU P 205     -10.001-111.560 123.722  0.00 97.00      PROA   
ATOM   3201  CD1 LEU P 205     -10.816-112.639 122.048  0.00 97.00      PROA   
ATOM   3202 HD11 LEU P 205     -11.044-113.682 121.744  0.00 97.00      PROA   
ATOM   3203 HD12 LEU P 205     -10.089-112.209 121.327  0.00 97.00      PROA   
ATOM   3204 HD13 LEU P 205     -11.753-112.046 122.005  0.00 97.00      PROA   
ATOM   3205  CD2 LEU P 205     -11.275-113.151 124.476  0.00 97.00      PROA   
ATOM   3206 HD21 LEU P 205     -10.910-113.057 125.519  0.00 97.00      PROA   
ATOM   3207 HD22 LEU P 205     -11.485-114.222 124.271  0.00 97.00      PROA   
ATOM   3208 HD23 LEU P 205     -12.226-112.584 124.384  0.00 97.00      PROA   
ATOM   3209  C   LEU P 205      -6.983-114.220 124.919  0.00 97.00      PROA   
ATOM   3210  O   LEU P 205      -6.135-114.304 124.033  0.00 97.00      PROA   
ATOM   3211  N   TYR P 206      -6.984-115.045 125.990  0.00 97.00      PROA   
ATOM   3212  HN  TYR P 206      -7.642-114.914 126.727  0.00 97.00      PROA   
ATOM   3213  CA  TYR P 206      -6.164-116.235 126.091  0.00 97.00      PROA   
ATOM   3214  HA  TYR P 206      -5.286-116.126 125.467  0.00 97.00      PROA   
ATOM   3215  CB  TYR P 206      -5.738-116.599 127.540  0.00 97.00      PROA   
ATOM   3216  HB1 TYR P 206      -4.999-117.428 127.547  0.00 97.00      PROA   
ATOM   3217  HB2 TYR P 206      -6.622-116.907 128.140  0.00 97.00      PROA   
ATOM   3218  CG  TYR P 206      -5.125-115.403 128.215  0.00 97.00      PROA   
ATOM   3219  CD1 TYR P 206      -3.747-115.125 128.119  0.00 97.00      PROA   
ATOM   3220  HD1 TYR P 206      -3.104-115.787 127.556  0.00 97.00      PROA   
ATOM   3221  CE1 TYR P 206      -3.209-113.987 128.742  0.00 97.00      PROA   
ATOM   3222  HE1 TYR P 206      -2.154-113.768 128.656  0.00 97.00      PROA   
ATOM   3223  CZ  TYR P 206      -4.051-113.119 129.454  0.00 97.00      PROA   
ATOM   3224  OH  TYR P 206      -3.553-111.921 130.007  0.00 97.00      PROA   
ATOM   3225  HH  TYR P 206      -4.312-111.375 130.252  0.00 97.00      PROA   
ATOM   3226  CD2 TYR P 206      -5.939-114.556 128.984  0.00 97.00      PROA   
ATOM   3227  HD2 TYR P 206      -6.993-114.766 129.099  0.00 97.00      PROA   
ATOM   3228  CE2 TYR P 206      -5.411-113.415 129.582  0.00 97.00      PROA   
ATOM   3229  HE2 TYR P 206      -6.072-112.764 130.130  0.00 97.00      PROA   
ATOM   3230  C   TYR P 206      -7.022-117.348 125.546  0.00 97.00      PROA   
ATOM   3231  O   TYR P 206      -8.248-117.280 125.607  0.00 97.00      PROA   
ATOM   3232  N   PHE P 207      -6.397-118.395 124.971  0.00 97.00      PROA   
ATOM   3233  HN  PHE P 207      -5.400-118.464 124.948  0.00 97.00      PROA   
ATOM   3234  CA  PHE P 207      -7.139-119.446 124.309  0.00 97.00      PROA   
ATOM   3235  HA  PHE P 207      -8.172-119.440 124.625  0.00 97.00      PROA   
ATOM   3236  CB  PHE P 207      -7.059-119.375 122.761  0.00 97.00      PROA   
ATOM   3237  HB1 PHE P 207      -7.516-120.270 122.288  0.00 97.00      PROA   
ATOM   3238  HB2 PHE P 207      -5.993-119.335 122.458  0.00 97.00      PROA   
ATOM   3239  CG  PHE P 207      -7.747-118.153 122.195  0.00 97.00      PROA   
ATOM   3240  CD1 PHE P 207      -7.090-116.910 122.148  0.00 97.00      PROA   
ATOM   3241  HD1 PHE P 207      -6.113-116.803 122.596  0.00 97.00      PROA   
ATOM   3242  CE1 PHE P 207      -7.678-115.812 121.511  0.00 97.00      PROA   
ATOM   3243  HE1 PHE P 207      -7.164-114.862 121.496  0.00 97.00      PROA   
ATOM   3244  CZ  PHE P 207      -8.933-115.944 120.905  0.00 97.00      PROA   
ATOM   3245  HZ  PHE P 207      -9.390-115.095 120.417  0.00 97.00      PROA   
ATOM   3246  CD2 PHE P 207      -9.010-118.270 121.585  0.00 97.00      PROA   
ATOM   3247  HD2 PHE P 207      -9.522-119.221 121.597  0.00 97.00      PROA   
ATOM   3248  CE2 PHE P 207      -9.601-117.174 120.943  0.00 97.00      PROA   
ATOM   3249  HE2 PHE P 207     -10.567-117.277 120.473  0.00 97.00      PROA   
ATOM   3250  C   PHE P 207      -6.574-120.766 124.730  0.00 97.00      PROA   
ATOM   3251  O   PHE P 207      -5.464-120.849 125.233  0.00 97.00      PROA   
ATOM   3252  N   SER P 208      -7.350-121.846 124.523  0.00 97.00      PROA   
ATOM   3253  HN  SER P 208      -8.288-121.750 124.205  0.00 97.00      PROA   
ATOM   3254  CA  SER P 208      -6.885-123.197 124.714  0.00 97.00      PROA   
ATOM   3255  HA  SER P 208      -5.822-123.235 124.521  0.00 97.00      PROA   
ATOM   3256  CB  SER P 208      -7.156-123.766 126.132  0.00 97.00      PROA   
ATOM   3257  HB1 SER P 208      -6.523-123.209 126.858  0.00 97.00      PROA   
ATOM   3258  HB2 SER P 208      -6.883-124.842 126.190  0.00 97.00      PROA   
ATOM   3259  OG  SER P 208      -8.517-123.586 126.506  0.00 97.00      PROA   
ATOM   3260  HG1 SER P 208      -8.726-124.236 127.185  0.00 97.00      PROA   
ATOM   3261  C   SER P 208      -7.546-124.038 123.656  0.00 97.00      PROA   
ATOM   3262  O   SER P 208      -8.594-123.680 123.123  0.00 97.00      PROA   
ATOM   3263  N   PHE P 209      -6.897-125.167 123.307  0.00 97.00      PROA   
ATOM   3264  HN  PHE P 209      -6.058-125.432 123.774  0.00 97.00      PROA   
ATOM   3265  CA  PHE P 209      -7.318-126.063 122.258  0.00 97.00      PROA   
ATOM   3266  HA  PHE P 209      -8.350-125.852 122.005  0.00 97.00      PROA   
ATOM   3267  CB  PHE P 209      -6.399-125.961 121.007  0.00 97.00      PROA   
ATOM   3268  HB1 PHE P 209      -6.015-126.944 120.664  0.00 97.00      PROA   
ATOM   3269  HB2 PHE P 209      -5.521-125.317 121.235  0.00 97.00      PROA   
ATOM   3270  CG  PHE P 209      -7.154-125.356 119.855  0.00 97.00      PROA   
ATOM   3271  CD1 PHE P 209      -8.050-126.156 119.124  0.00 97.00      PROA   
ATOM   3272  HD1 PHE P 209      -8.212-127.183 119.418  0.00 97.00      PROA   
ATOM   3273  CE1 PHE P 209      -8.724-125.639 118.013  0.00 97.00      PROA   
ATOM   3274  HE1 PHE P 209      -9.401-126.269 117.457  0.00 97.00      PROA   
ATOM   3275  CZ  PHE P 209      -8.507-124.313 117.618  0.00 97.00      PROA   
ATOM   3276  HZ  PHE P 209      -9.022-123.909 116.760  0.00 97.00      PROA   
ATOM   3277  CD2 PHE P 209      -6.945-124.024 119.451  0.00 97.00      PROA   
ATOM   3278  HD2 PHE P 209      -6.254-123.397 119.996  0.00 97.00      PROA   
ATOM   3279  CE2 PHE P 209      -7.618-123.506 118.338  0.00 97.00      PROA   
ATOM   3280  HE2 PHE P 209      -7.450-122.485 118.029  0.00 97.00      PROA   
ATOM   3281  C   PHE P 209      -7.296-127.456 122.834  0.00 97.00      PROA   
ATOM   3282  O   PHE P 209      -6.425-127.804 123.629  0.00 97.00      PROA   
ATOM   3283  N   TYR P 210      -8.302-128.278 122.465  0.00 97.00      PROA   
ATOM   3284  HN  TYR P 210      -9.011-127.969 121.834  0.00 97.00      PROA   
ATOM   3285  CA  TYR P 210      -8.514-129.588 123.036  0.00 97.00      PROA   
ATOM   3286  HA  TYR P 210      -7.612-129.947 123.514  0.00 97.00      PROA   
ATOM   3287  CB  TYR P 210      -9.721-129.621 124.023  0.00 97.00      PROA   
ATOM   3288  HB1 TYR P 210      -9.798-130.609 124.525  0.00 97.00      PROA   
ATOM   3289  HB2 TYR P 210     -10.658-129.451 123.451  0.00 97.00      PROA   
ATOM   3290  CG  TYR P 210      -9.671-128.533 125.078  0.00 97.00      PROA   
ATOM   3291  CD1 TYR P 210     -10.131-127.234 124.786  0.00 97.00      PROA   
ATOM   3292  HD1 TYR P 210     -10.469-127.004 123.787  0.00 97.00      PROA   
ATOM   3293  CE1 TYR P 210     -10.195-126.249 125.777  0.00 97.00      PROA   
ATOM   3294  HE1 TYR P 210     -10.560-125.263 125.531  0.00 97.00      PROA   
ATOM   3295  CZ  TYR P 210      -9.817-126.555 127.089  0.00 97.00      PROA   
ATOM   3296  OH  TYR P 210      -9.925-125.594 128.118  0.00 97.00      PROA   
ATOM   3297  HH  TYR P 210     -10.745-125.101 127.988  0.00 97.00      PROA   
ATOM   3298  CD2 TYR P 210      -9.298-128.825 126.402  0.00 97.00      PROA   
ATOM   3299  HD2 TYR P 210      -8.996-129.829 126.658  0.00 97.00      PROA   
ATOM   3300  CE2 TYR P 210      -9.361-127.841 127.399  0.00 97.00      PROA   
ATOM   3301  HE2 TYR P 210      -9.091-128.080 128.417  0.00 97.00      PROA   
ATOM   3302  C   TYR P 210      -8.845-130.502 121.878  0.00 97.00      PROA   
ATOM   3303  O   TYR P 210      -9.221-130.041 120.801  0.00 97.00      PROA   
ATOM   3304  N   MET P 211      -8.718-131.834 122.085  0.00 97.00      PROA   
ATOM   3305  HN  MET P 211      -8.361-132.190 122.947  0.00 97.00      PROA   
ATOM   3306  CA  MET P 211      -9.196-132.825 121.143  0.00 97.00      PROA   
ATOM   3307  HA  MET P 211      -9.725-132.349 120.333  0.00 97.00      PROA   
ATOM   3308  CB  MET P 211      -8.040-133.682 120.562  0.00 97.00      PROA   
ATOM   3309  HB1 MET P 211      -8.465-134.549 120.010  0.00 97.00      PROA   
ATOM   3310  HB2 MET P 211      -7.423-134.071 121.403  0.00 97.00      PROA   
ATOM   3311  CG  MET P 211      -7.131-132.904 119.591  0.00 97.00      PROA   
ATOM   3312  HG1 MET P 211      -6.882-131.917 120.036  0.00 97.00      PROA   
ATOM   3313  HG2 MET P 211      -7.725-132.705 118.674  0.00 97.00      PROA   
ATOM   3314  SD  MET P 211      -5.580-133.752 119.147  0.00 97.00      PROA   
ATOM   3315  CE  MET P 211      -6.301-135.174 118.280  0.00 97.00      PROA   
ATOM   3316  HE1 MET P 211      -6.985-134.838 117.473  0.00 97.00      PROA   
ATOM   3317  HE2 MET P 211      -6.874-135.825 118.973  0.00 97.00      PROA   
ATOM   3318  HE3 MET P 211      -5.504-135.792 117.815  0.00 97.00      PROA   
ATOM   3319  C   MET P 211     -10.158-133.730 121.873  0.00 97.00      PROA   
ATOM   3320  O   MET P 211      -9.724-134.612 122.608  0.00 97.00      PROA   
ATOM   3321  N   GLY P 212     -11.495-133.552 121.670  0.00 97.00      PROA   
ATOM   3322  HN  GLY P 212     -11.820-132.906 120.980  0.00 97.00      PROA   
ATOM   3323  CA  GLY P 212     -12.555-134.245 122.398  0.00 97.00      PROA   
ATOM   3324  HA1 GLY P 212     -12.690-135.213 121.940  0.00 97.00      PROA   
ATOM   3325  HA2 GLY P 212     -13.434-133.629 122.313  0.00 97.00      PROA   
ATOM   3326  C   GLY P 212     -12.308-134.421 123.882  0.00 97.00      PROA   
ATOM   3327  O   GLY P 212     -12.143-133.459 124.630  0.00 97.00      PROA   
ATOM   3328  N   SER P 213     -12.275-135.693 124.332  0.00 97.00      PROA   
ATOM   3329  HN  SER P 213     -12.466-136.433 123.690  0.00 97.00      PROA   
ATOM   3330  CA  SER P 213     -12.022-136.073 125.713  0.00 97.00      PROA   
ATOM   3331  HA  SER P 213     -12.532-135.360 126.347  0.00 97.00      PROA   
ATOM   3332  CB  SER P 213     -12.621-137.480 126.011  0.00 97.00      PROA   
ATOM   3333  HB1 SER P 213     -12.106-138.251 125.398  0.00 97.00      PROA   
ATOM   3334  HB2 SER P 213     -13.694-137.475 125.722  0.00 97.00      PROA   
ATOM   3335  OG  SER P 213     -12.549-137.839 127.390  0.00 97.00      PROA   
ATOM   3336  HG1 SER P 213     -11.621-137.742 127.632  0.00 97.00      PROA   
ATOM   3337  C   SER P 213     -10.535-136.047 126.103  0.00 97.00      PROA   
ATOM   3338  O   SER P 213     -10.098-136.811 126.963  0.00 97.00      PROA   
ATOM   3339  N   LYS P 214      -9.697-135.157 125.520  0.00 97.00      PROA   
ATOM   3340  HN  LYS P 214      -9.995-134.585 124.761  0.00 97.00      PROA   
ATOM   3341  CA  LYS P 214      -8.371-134.932 126.068  0.00 97.00      PROA   
ATOM   3342  HA  LYS P 214      -8.451-135.044 127.141  0.00 97.00      PROA   
ATOM   3343  CB  LYS P 214      -7.296-135.958 125.622  0.00 97.00      PROA   
ATOM   3344  HB1 LYS P 214      -7.563-136.929 126.099  0.00 97.00      PROA   
ATOM   3345  HB2 LYS P 214      -6.302-135.661 126.022  0.00 97.00      PROA   
ATOM   3346  CG  LYS P 214      -7.197-136.180 124.104  0.00 97.00      PROA   
ATOM   3347  HG1 LYS P 214      -7.116-135.190 123.603  0.00 97.00      PROA   
ATOM   3348  HG2 LYS P 214      -8.129-136.662 123.735  0.00 97.00      PROA   
ATOM   3349  CD  LYS P 214      -5.972-137.019 123.694  0.00 97.00      PROA   
ATOM   3350  HD1 LYS P 214      -5.061-136.444 123.981  0.00 97.00      PROA   
ATOM   3351  HD2 LYS P 214      -5.974-137.117 122.585  0.00 97.00      PROA   
ATOM   3352  CE  LYS P 214      -5.920-138.414 124.339  0.00 97.00      PROA   
ATOM   3353  HE1 LYS P 214      -6.787-139.027 124.015  0.00 97.00      PROA   
ATOM   3354  HE2 LYS P 214      -5.920-138.346 125.447  0.00 97.00      PROA   
ATOM   3355  NZ  LYS P 214      -4.679-139.122 123.942  0.00 97.00      PROA   
ATOM   3356  HZ1 LYS P 214      -3.858-138.577 124.273  0.00 97.00      PROA   
ATOM   3357  HZ2 LYS P 214      -4.643-139.201 122.905  0.00 97.00      PROA   
ATOM   3358  HZ3 LYS P 214      -4.658-140.071 124.367  0.00 97.00      PROA   
ATOM   3359  C   LYS P 214      -7.847-133.522 125.882  0.00 97.00      PROA   
ATOM   3360  O   LYS P 214      -7.951-132.905 124.824  0.00 97.00      PROA   
ATOM   3361  N   THR P 215      -7.227-132.989 126.961  0.00 97.00      PROA   
ATOM   3362  HN  THR P 215      -7.219-133.477 127.832  0.00 97.00      PROA   
ATOM   3363  CA  THR P 215      -6.435-131.776 126.979  0.00 97.00      PROA   
ATOM   3364  HA  THR P 215      -7.043-130.975 126.584  0.00 97.00      PROA   
ATOM   3365  CB  THR P 215      -5.987-131.420 128.395  0.00 97.00      PROA   
ATOM   3366  HB  THR P 215      -5.185-130.644 128.400  0.00 97.00      PROA   
ATOM   3367  OG1 THR P 215      -5.518-132.577 129.083  0.00 97.00      PROA   
ATOM   3368  HG1 THR P 215      -4.738-132.870 128.609  0.00 97.00      PROA   
ATOM   3369  CG2 THR P 215      -7.178-130.864 129.193  0.00 97.00      PROA   
ATOM   3370 HG21 THR P 215      -8.025-131.582 129.189  0.00 97.00      PROA   
ATOM   3371 HG22 THR P 215      -7.517-129.899 128.768  0.00 97.00      PROA   
ATOM   3372 HG23 THR P 215      -6.873-130.696 130.249  0.00 97.00      PROA   
ATOM   3373  C   THR P 215      -5.184-131.864 126.125  0.00 97.00      PROA   
ATOM   3374  O   THR P 215      -4.464-132.860 126.153  0.00 97.00      PROA   
ATOM   3375  N   LEU P 216      -4.864-130.770 125.399  0.00 97.00      PROA   
ATOM   3376  HN  LEU P 216      -5.507-130.014 125.296  0.00 97.00      PROA   
ATOM   3377  CA  LEU P 216      -3.541-130.539 124.852  0.00 97.00      PROA   
ATOM   3378  HA  LEU P 216      -3.047-131.489 124.709  0.00 97.00      PROA   
ATOM   3379  CB  LEU P 216      -3.595-129.800 123.493  0.00 97.00      PROA   
ATOM   3380  HB1 LEU P 216      -2.571-129.585 123.123  0.00 97.00      PROA   
ATOM   3381  HB2 LEU P 216      -4.118-128.829 123.630  0.00 97.00      PROA   
ATOM   3382  CG  LEU P 216      -4.328-130.597 122.385  0.00 97.00      PROA   
ATOM   3383  HG  LEU P 216      -5.380-130.774 122.711  0.00 97.00      PROA   
ATOM   3384  CD1 LEU P 216      -4.385-129.792 121.075  0.00 97.00      PROA   
ATOM   3385 HD11 LEU P 216      -3.358-129.604 120.695  0.00 97.00      PROA   
ATOM   3386 HD12 LEU P 216      -4.889-128.819 121.243  0.00 97.00      PROA   
ATOM   3387 HD13 LEU P 216      -4.947-130.357 120.303  0.00 97.00      PROA   
ATOM   3388  CD2 LEU P 216      -3.676-131.968 122.130  0.00 97.00      PROA   
ATOM   3389 HD21 LEU P 216      -3.733-132.613 123.030  0.00 97.00      PROA   
ATOM   3390 HD22 LEU P 216      -2.610-131.839 121.843  0.00 97.00      PROA   
ATOM   3391 HD23 LEU P 216      -4.198-132.486 121.302  0.00 97.00      PROA   
ATOM   3392  C   LEU P 216      -2.719-129.784 125.880  0.00 97.00      PROA   
ATOM   3393  O   LEU P 216      -3.210-129.485 126.966  0.00 97.00      PROA   
ATOM   3394  N   ARG P 217      -1.424-129.495 125.590  0.00 97.00      PROA   
ATOM   3395  HN  ARG P 217      -1.030-129.771 124.716  0.00 97.00      PROA   
ATOM   3396  CA  ARG P 217      -0.535-128.794 126.507  0.00 97.00      PROA   
ATOM   3397  HA  ARG P 217      -0.661-129.243 127.484  0.00 97.00      PROA   
ATOM   3398  CB  ARG P 217       0.967-128.918 126.132  0.00 97.00      PROA   
ATOM   3399  HB1 ARG P 217       1.564-128.271 126.816  0.00 97.00      PROA   
ATOM   3400  HB2 ARG P 217       1.111-128.542 125.095  0.00 97.00      PROA   
ATOM   3401  CG  ARG P 217       1.562-130.334 126.248  0.00 97.00      PROA   
ATOM   3402  HG1 ARG P 217       1.003-131.033 125.587  0.00 97.00      PROA   
ATOM   3403  HG2 ARG P 217       1.439-130.688 127.296  0.00 97.00      PROA   
ATOM   3404  CD  ARG P 217       3.049-130.354 125.857  0.00 97.00      PROA   
ATOM   3405  HD1 ARG P 217       3.639-129.614 126.442  0.00 97.00      PROA   
ATOM   3406  HD2 ARG P 217       3.157-130.107 124.778  0.00 97.00      PROA   
ATOM   3407  NE  ARG P 217       3.596-131.734 126.056  0.00 97.00      PROA   
ATOM   3408  HE  ARG P 217       3.626-132.358 125.281  0.00 97.00      PROA   
ATOM   3409  CZ  ARG P 217       4.111-132.188 127.219  0.00 97.00      PROA   
ATOM   3410  NH1 ARG P 217       4.108-131.459 128.346  0.00 97.00      PROA   
ATOM   3411 HH11 ARG P 217       3.661-130.571 128.336  0.00 97.00      PROA   
ATOM   3412 HH12 ARG P 217       4.500-131.848 129.176  0.00 97.00      PROA   
ATOM   3413  NH2 ARG P 217       4.652-133.420 127.252  0.00 97.00      PROA   
ATOM   3414 HH21 ARG P 217       4.662-133.967 126.421  0.00 97.00      PROA   
ATOM   3415 HH22 ARG P 217       5.059-133.747 128.100  0.00 97.00      PROA   
ATOM   3416  C   ARG P 217      -0.859-127.315 126.672  0.00 97.00      PROA   
ATOM   3417  O   ARG P 217      -0.162-126.441 126.159  0.00 97.00      PROA   
ATOM   3418  N   GLY P 218      -1.938-127.022 127.433  0.00 97.00      PROA   
ATOM   3419  HN  GLY P 218      -2.524-127.782 127.708  0.00 97.00      PROA   
ATOM   3420  CA  GLY P 218      -2.320-125.714 127.930  0.00 97.00      PROA   
ATOM   3421  HA1 GLY P 218      -3.192-125.861 128.549  0.00 97.00      PROA   
ATOM   3422  HA2 GLY P 218      -2.505-125.077 127.077  0.00 97.00      PROA   
ATOM   3423  C   GLY P 218      -1.290-125.049 128.799  0.00 97.00      PROA   
ATOM   3424  O   GLY P 218      -0.372-125.688 129.311  0.00 97.00      PROA   
ATOM   3425  N   ARG P 219      -1.482-123.729 129.009  0.00 97.00      PROA   
ATOM   3426  HN  ARG P 219      -2.253-123.262 128.582  0.00 97.00      PROA   
ATOM   3427  CA  ARG P 219      -0.650-122.886 129.833  0.00 97.00      PROA   
ATOM   3428  HA  ARG P 219      -0.830-123.170 130.860  0.00 97.00      PROA   
ATOM   3429  CB  ARG P 219       0.891-122.962 129.535  0.00 97.00      PROA   
ATOM   3430  HB1 ARG P 219       1.238-123.967 129.860  0.00 97.00      PROA   
ATOM   3431  HB2 ARG P 219       1.443-122.245 130.174  0.00 97.00      PROA   
ATOM   3432  CG  ARG P 219       1.308-122.819 128.052  0.00 97.00      PROA   
ATOM   3433  HG1 ARG P 219       0.932-121.860 127.634  0.00 97.00      PROA   
ATOM   3434  HG2 ARG P 219       0.833-123.641 127.476  0.00 97.00      PROA   
ATOM   3435  CD  ARG P 219       2.821-122.910 127.790  0.00 97.00      PROA   
ATOM   3436  HD1 ARG P 219       3.002-123.008 126.693  0.00 97.00      PROA   
ATOM   3437  HD2 ARG P 219       3.270-123.771 128.327  0.00 97.00      PROA   
ATOM   3438  NE  ARG P 219       3.423-121.631 128.282  0.00 97.00      PROA   
ATOM   3439  HE  ARG P 219       2.854-120.997 128.808  0.00 97.00      PROA   
ATOM   3440  CZ  ARG P 219       4.540-121.073 127.783  0.00 97.00      PROA   
ATOM   3441  NH1 ARG P 219       5.493-121.830 127.245  0.00 97.00      PROA   
ATOM   3442 HH11 ARG P 219       5.385-122.800 127.422  0.00 97.00      PROA   
ATOM   3443 HH12 ARG P 219       6.375-121.405 127.066  0.00 97.00      PROA   
ATOM   3444  NH2 ARG P 219       4.699-119.742 127.867  0.00 97.00      PROA   
ATOM   3445 HH21 ARG P 219       5.356-119.287 127.278  0.00 97.00      PROA   
ATOM   3446 HH22 ARG P 219       3.954-119.207 128.275  0.00 97.00      PROA   
ATOM   3447  C   ARG P 219      -1.238-121.506 129.648  0.00 97.00      PROA   
ATOM   3448  O   ARG P 219      -2.456-121.341 129.613  0.00 97.00      PROA   
ATOM   3449  N   ASP P 220      -0.383-120.481 129.492  0.00 97.00      PROA   
ATOM   3450  HN  ASP P 220       0.595-120.610 129.655  0.00 97.00      PROA   
ATOM   3451  CA  ASP P 220      -0.657-119.158 128.986  0.00 97.00      PROA   
ATOM   3452  HA  ASP P 220      -1.599-118.807 129.388  0.00 97.00      PROA   
ATOM   3453  CB  ASP P 220       0.489-118.195 129.448  0.00 97.00      PROA   
ATOM   3454  HB1 ASP P 220       0.369-118.041 130.544  0.00 97.00      PROA   
ATOM   3455  HB2 ASP P 220       0.415-117.203 128.967  0.00 97.00      PROA   
ATOM   3456  CG  ASP P 220       1.906-118.761 129.273  0.00 97.00      PROA   
ATOM   3457  OD1 ASP P 220       2.740-118.069 128.639  0.00 97.00      PROA   
ATOM   3458  OD2 ASP P 220       2.198-119.843 129.842  0.00 97.00      PROA   
ATOM   3459  C   ASP P 220      -0.774-119.221 127.457  0.00 97.00      PROA   
ATOM   3460  O   ASP P 220      -0.041-118.570 126.714  0.00 97.00      PROA   
ATOM   3461  N   THR P 221      -1.710-120.052 126.937  0.00 97.00      PROA   
ATOM   3462  HN  THR P 221      -2.301-120.585 127.541  0.00 97.00      PROA   
ATOM   3463  CA  THR P 221      -1.779-120.384 125.523  0.00 97.00      PROA   
ATOM   3464  HA  THR P 221      -0.749-120.448 125.200  0.00 97.00      PROA   
ATOM   3465  CB  THR P 221      -2.355-121.773 125.240  0.00 97.00      PROA   
ATOM   3466  HB  THR P 221      -2.769-121.863 124.209  0.00 97.00      PROA   
ATOM   3467  OG1 THR P 221      -3.351-122.130 126.189  0.00 97.00      PROA   
ATOM   3468  HG1 THR P 221      -4.106-121.565 125.992  0.00 97.00      PROA   
ATOM   3469  CG2 THR P 221      -1.225-122.804 125.394  0.00 97.00      PROA   
ATOM   3470 HG21 THR P 221      -0.844-122.781 126.434  0.00 97.00      PROA   
ATOM   3471 HG22 THR P 221      -0.386-122.585 124.703  0.00 97.00      PROA   
ATOM   3472 HG23 THR P 221      -1.605-123.828 125.189  0.00 97.00      PROA   
ATOM   3473  C   THR P 221      -2.399-119.332 124.610  0.00 97.00      PROA   
ATOM   3474  O   THR P 221      -3.407-118.695 124.907  0.00 97.00      PROA   
ATOM   3475  N   SER P 222      -1.767-119.159 123.427  0.00 97.00      PROA   
ATOM   3476  HN  SER P 222      -0.900-119.623 123.261  0.00 97.00      PROA   
ATOM   3477  CA  SER P 222      -2.187-118.288 122.346  0.00 97.00      PROA   
ATOM   3478  HA  SER P 222      -2.562-117.371 122.779  0.00 97.00      PROA   
ATOM   3479  CB  SER P 222      -0.999-117.974 121.404  0.00 97.00      PROA   
ATOM   3480  HB1 SER P 222      -1.254-117.173 120.678  0.00 97.00      PROA   
ATOM   3481  HB2 SER P 222      -0.721-118.890 120.835  0.00 97.00      PROA   
ATOM   3482  OG  SER P 222       0.146-117.582 122.158  0.00 97.00      PROA   
ATOM   3483  HG1 SER P 222      -0.153-116.982 122.846  0.00 97.00      PROA   
ATOM   3484  C   SER P 222      -3.296-118.929 121.525  0.00 97.00      PROA   
ATOM   3485  O   SER P 222      -3.662-120.081 121.744  0.00 97.00      PROA   
ATOM   3486  N   SER P 223      -3.870-118.173 120.555  0.00 97.00      PROA   
ATOM   3487  HN  SER P 223      -3.597-117.222 120.417  0.00 97.00      PROA   
ATOM   3488  CA  SER P 223      -5.025-118.536 119.749  0.00 97.00      PROA   
ATOM   3489  HA  SER P 223      -5.865-118.643 120.412  0.00 97.00      PROA   
ATOM   3490  CB  SER P 223      -5.332-117.412 118.733  0.00 97.00      PROA   
ATOM   3491  HB1 SER P 223      -6.307-117.589 118.229  0.00 97.00      PROA   
ATOM   3492  HB2 SER P 223      -4.537-117.368 117.957  0.00 97.00      PROA   
ATOM   3493  OG  SER P 223      -5.371-116.148 119.388  0.00 97.00      PROA   
ATOM   3494  HG1 SER P 223      -6.172-116.137 119.919  0.00 97.00      PROA   
ATOM   3495  C   SER P 223      -4.932-119.828 118.966  0.00 97.00      PROA   
ATOM   3496  O   SER P 223      -5.915-120.561 118.876  0.00 97.00      PROA   
ATOM   3497  N   GLU P 224      -3.755-120.130 118.378  0.00 97.00      PROA   
ATOM   3498  HN  GLU P 224      -2.955-119.560 118.531  0.00 97.00      PROA   
ATOM   3499  CA  GLU P 224      -3.579-121.237 117.465  0.00 97.00      PROA   
ATOM   3500  HA  GLU P 224      -4.477-121.840 117.440  0.00 97.00      PROA   
ATOM   3501  CB  GLU P 224      -3.281-120.783 116.008  0.00 97.00      PROA   
ATOM   3502  HB1 GLU P 224      -2.919-121.670 115.439  0.00 97.00      PROA   
ATOM   3503  HB2 GLU P 224      -2.457-120.036 115.998  0.00 97.00      PROA   
ATOM   3504  CG  GLU P 224      -4.505-120.212 115.256  0.00 97.00      PROA   
ATOM   3505  HG1 GLU P 224      -4.611-119.121 115.419  0.00 97.00      PROA   
ATOM   3506  HG2 GLU P 224      -5.437-120.716 115.592  0.00 97.00      PROA   
ATOM   3507  CD  GLU P 224      -4.359-120.497 113.765  0.00 97.00      PROA   
ATOM   3508  OE1 GLU P 224      -4.350-121.704 113.415  0.00 97.00      PROA   
ATOM   3509  OE2 GLU P 224      -4.235-119.531 112.972  0.00 97.00      PROA   
ATOM   3510  C   GLU P 224      -2.462-122.147 117.927  0.00 97.00      PROA   
ATOM   3511  O   GLU P 224      -1.643-121.803 118.777  0.00 97.00      PROA   
ATOM   3512  N   TYR P 225      -2.426-123.359 117.330  0.00 97.00      PROA   
ATOM   3513  HN  TYR P 225      -3.106-123.586 116.636  0.00 97.00      PROA   
ATOM   3514  CA  TYR P 225      -1.393-124.354 117.497  0.00 97.00      PROA   
ATOM   3515  HA  TYR P 225      -0.548-123.918 118.013  0.00 97.00      PROA   
ATOM   3516  CB  TYR P 225      -1.910-125.620 118.262  0.00 97.00      PROA   
ATOM   3517  HB1 TYR P 225      -2.369-125.294 119.222  0.00 97.00      PROA   
ATOM   3518  HB2 TYR P 225      -1.052-126.281 118.505  0.00 97.00      PROA   
ATOM   3519  CG  TYR P 225      -2.945-126.432 117.503  0.00 97.00      PROA   
ATOM   3520  CD1 TYR P 225      -2.586-127.635 116.863  0.00 97.00      PROA   
ATOM   3521  HD1 TYR P 225      -1.564-127.982 116.909  0.00 97.00      PROA   
ATOM   3522  CE1 TYR P 225      -3.535-128.375 116.146  0.00 97.00      PROA   
ATOM   3523  HE1 TYR P 225      -3.243-129.291 115.653  0.00 97.00      PROA   
ATOM   3524  CZ  TYR P 225      -4.853-127.914 116.047  0.00 97.00      PROA   
ATOM   3525  OH  TYR P 225      -5.803-128.627 115.285  0.00 97.00      PROA   
ATOM   3526  HH  TYR P 225      -5.407-129.460 115.020  0.00 97.00      PROA   
ATOM   3527  CD2 TYR P 225      -4.285-126.008 117.433  0.00 97.00      PROA   
ATOM   3528  HD2 TYR P 225      -4.587-125.097 117.927  0.00 97.00      PROA   
ATOM   3529  CE2 TYR P 225      -5.229-126.735 116.698  0.00 97.00      PROA   
ATOM   3530  HE2 TYR P 225      -6.245-126.379 116.622  0.00 97.00      PROA   
ATOM   3531  C   TYR P 225      -0.993-124.663 116.065  0.00 97.00      PROA   
ATOM   3532  O   TYR P 225      -1.746-124.354 115.143  0.00 97.00      PROA   
ATOM   3533  N   GLN P 226       0.198-125.266 115.819  0.00 97.00      PROA   
ATOM   3534  HN  GLN P 226       0.835-125.507 116.548  0.00 97.00      PROA   
ATOM   3535  CA  GLN P 226       0.578-125.634 114.465  0.00 97.00      PROA   
ATOM   3536  HA  GLN P 226      -0.329-125.672 113.884  0.00 97.00      PROA   
ATOM   3537  CB  GLN P 226       1.538-124.631 113.756  0.00 97.00      PROA   
ATOM   3538  HB1 GLN P 226       2.158-125.153 112.993  0.00 97.00      PROA   
ATOM   3539  HB2 GLN P 226       2.242-124.213 114.509  0.00 97.00      PROA   
ATOM   3540  CG  GLN P 226       0.818-123.474 113.021  0.00 97.00      PROA   
ATOM   3541  HG1 GLN P 226       1.546-122.872 112.440  0.00 97.00      PROA   
ATOM   3542  HG2 GLN P 226       0.326-122.817 113.771  0.00 97.00      PROA   
ATOM   3543  CD  GLN P 226      -0.235-124.025 112.050  0.00 97.00      PROA   
ATOM   3544  OE1 GLN P 226      -0.047-125.086 111.442  0.00 97.00      PROA   
ATOM   3545  NE2 GLN P 226      -1.390-123.312 111.934  0.00 97.00      PROA   
ATOM   3546 HE21 GLN P 226      -2.170-123.774 111.512  0.00 97.00      PROA   
ATOM   3547 HE22 GLN P 226      -1.541-122.490 112.477  0.00 97.00      PROA   
ATOM   3548  C   GLN P 226       1.052-127.054 114.346  0.00 97.00      PROA   
ATOM   3549  O   GLN P 226       1.489-127.679 115.310  0.00 97.00      PROA   
ATOM   3550  N   ILE P 227       0.897-127.604 113.116  0.00 97.00      PROA   
ATOM   3551  HN  ILE P 227       0.592-127.035 112.354  0.00 97.00      PROA   
ATOM   3552  CA  ILE P 227       0.960-129.026 112.862  0.00 97.00      PROA   
ATOM   3553  HA  ILE P 227       1.231-129.534 113.776  0.00 97.00      PROA   
ATOM   3554  CB  ILE P 227      -0.367-129.610 112.369  0.00 97.00      PROA   
ATOM   3555  HB  ILE P 227      -0.469-129.490 111.266  0.00 97.00      PROA   
ATOM   3556  CG2 ILE P 227      -0.361-131.115 112.715  0.00 97.00      PROA   
ATOM   3557 HG21 ILE P 227      -0.320-131.259 113.816  0.00 97.00      PROA   
ATOM   3558 HG22 ILE P 227       0.507-131.632 112.261  0.00 97.00      PROA   
ATOM   3559 HG23 ILE P 227      -1.282-131.606 112.346  0.00 97.00      PROA   
ATOM   3560  CG1 ILE P 227      -1.593-128.890 112.997  0.00 97.00      PROA   
ATOM   3561 HG11 ILE P 227      -1.584-127.811 112.727  0.00 97.00      PROA   
ATOM   3562 HG12 ILE P 227      -1.521-128.968 114.104  0.00 97.00      PROA   
ATOM   3563  CD  ILE P 227      -2.939-129.456 112.526  0.00 97.00      PROA   
ATOM   3564  HD1 ILE P 227      -3.105-130.478 112.927  0.00 97.00      PROA   
ATOM   3565  HD2 ILE P 227      -2.969-129.504 111.416  0.00 97.00      PROA   
ATOM   3566  HD3 ILE P 227      -3.773-128.808 112.871  0.00 97.00      PROA   
ATOM   3567  C   ILE P 227       2.053-129.267 111.843  0.00 97.00      PROA   
ATOM   3568  O   ILE P 227       2.081-128.661 110.776  0.00 97.00      PROA   
ATOM   3569  N   LEU P 228       3.005-130.167 112.164  0.00 97.00      PROA   
ATOM   3570  HN  LEU P 228       2.958-130.662 113.029  0.00 97.00      PROA   
ATOM   3571  CA  LEU P 228       4.243-130.326 111.426  0.00 97.00      PROA   
ATOM   3572  HA  LEU P 228       4.451-129.426 110.863  0.00 97.00      PROA   
ATOM   3573  CB  LEU P 228       5.421-130.577 112.408  0.00 97.00      PROA   
ATOM   3574  HB1 LEU P 228       6.336-130.797 111.815  0.00 97.00      PROA   
ATOM   3575  HB2 LEU P 228       5.205-131.465 113.041  0.00 97.00      PROA   
ATOM   3576  CG  LEU P 228       5.782-129.382 113.341  0.00 97.00      PROA   
ATOM   3577  HG  LEU P 228       5.794-128.458 112.716  0.00 97.00      PROA   
ATOM   3578  CD1 LEU P 228       4.808-129.151 114.516  0.00 97.00      PROA   
ATOM   3579 HD11 LEU P 228       4.682-130.087 115.100  0.00 97.00      PROA   
ATOM   3580 HD12 LEU P 228       3.816-128.806 114.166  0.00 97.00      PROA   
ATOM   3581 HD13 LEU P 228       5.210-128.368 115.194  0.00 97.00      PROA   
ATOM   3582  CD2 LEU P 228       7.200-129.564 113.912  0.00 97.00      PROA   
ATOM   3583 HD21 LEU P 228       7.942-129.670 113.094  0.00 97.00      PROA   
ATOM   3584 HD22 LEU P 228       7.238-130.473 114.550  0.00 97.00      PROA   
ATOM   3585 HD23 LEU P 228       7.480-128.687 114.534  0.00 97.00      PROA   
ATOM   3586  C   LEU P 228       4.134-131.467 110.427  0.00 97.00      PROA   
ATOM   3587  O   LEU P 228       5.124-131.866 109.817  0.00 97.00      PROA   
ATOM   3588  N   THR P 229       2.896-131.978 110.255  0.00 97.00      PROA   
ATOM   3589  HN  THR P 229       2.166-131.515 110.748  0.00 97.00      PROA   
ATOM   3590  CA  THR P 229       2.468-133.140 109.494  0.00 97.00      PROA   
ATOM   3591  HA  THR P 229       2.210-132.826 108.494  0.00 97.00      PROA   
ATOM   3592  CB  THR P 229       3.434-134.344 109.450  0.00 97.00      PROA   
ATOM   3593  HB  THR P 229       3.908-134.463 110.451  0.00 97.00      PROA   
ATOM   3594  OG1 THR P 229       4.448-134.118 108.483  0.00 97.00      PROA   
ATOM   3595  HG1 THR P 229       4.880-133.305 108.757  0.00 97.00      PROA   
ATOM   3596  CG2 THR P 229       2.785-135.693 109.059  0.00 97.00      PROA   
ATOM   3597 HG21 THR P 229       2.324-135.644 108.055  0.00 97.00      PROA   
ATOM   3598 HG22 THR P 229       2.016-136.015 109.784  0.00 97.00      PROA   
ATOM   3599 HG23 THR P 229       3.567-136.483 109.032  0.00 97.00      PROA   
ATOM   3600  C   THR P 229       1.214-133.533 110.221  0.00 97.00      PROA   
ATOM   3601  O   THR P 229       1.295-134.189 111.256  0.00 97.00      PROA   
ATOM   3602  N   ALA P 230       0.008-133.119 109.753  0.00 97.00      PROA   
ATOM   3603  HN  ALA P 230      -0.091-132.490 108.984  0.00 97.00      PROA   
ATOM   3604  CA  ALA P 230      -1.231-133.622 110.324  0.00 97.00      PROA   
ATOM   3605  HA  ALA P 230      -1.148-133.535 111.396  0.00 97.00      PROA   
ATOM   3606  CB  ALA P 230      -2.469-132.827 109.875  0.00 97.00      PROA   
ATOM   3607  HB1 ALA P 230      -2.606-132.895 108.774  0.00 97.00      PROA   
ATOM   3608  HB2 ALA P 230      -2.348-131.757 110.153  0.00 97.00      PROA   
ATOM   3609  HB3 ALA P 230      -3.382-133.205 110.380  0.00 97.00      PROA   
ATOM   3610  C   ALA P 230      -1.412-135.090 110.007  0.00 97.00      PROA   
ATOM   3611  O   ALA P 230      -1.067-135.528 108.923  0.00 97.00      PROA   
ATOM   3612  N   ARG P 231      -1.925-135.890 110.961  0.00 97.00      PROA   
ATOM   3613  HN  ARG P 231      -2.177-135.492 111.843  0.00 97.00      PROA   
ATOM   3614  CA  ARG P 231      -1.855-137.334 110.913  0.00 97.00      PROA   
ATOM   3615  HA  ARG P 231      -1.437-137.649 109.970  0.00 97.00      PROA   
ATOM   3616  CB  ARG P 231      -0.926-137.866 112.035  0.00 97.00      PROA   
ATOM   3617  HB1 ARG P 231      -1.024-138.965 112.095  0.00 97.00      PROA   
ATOM   3618  HB2 ARG P 231      -1.241-137.455 113.017  0.00 97.00      PROA   
ATOM   3619  CG  ARG P 231       0.557-137.521 111.791  0.00 97.00      PROA   
ATOM   3620  HG1 ARG P 231       0.717-136.473 112.120  0.00 97.00      PROA   
ATOM   3621  HG2 ARG P 231       0.747-137.549 110.698  0.00 97.00      PROA   
ATOM   3622  CD  ARG P 231       1.588-138.413 112.522  0.00 97.00      PROA   
ATOM   3623  HD1 ARG P 231       1.413-138.340 113.618  0.00 97.00      PROA   
ATOM   3624  HD2 ARG P 231       2.627-138.097 112.296  0.00 97.00      PROA   
ATOM   3625  NE  ARG P 231       1.435-139.860 112.164  0.00 97.00      PROA   
ATOM   3626  HE  ARG P 231       1.014-140.432 112.870  0.00 97.00      PROA   
ATOM   3627  CZ  ARG P 231       1.139-140.270 110.919  0.00 97.00      PROA   
ATOM   3628  NH1 ARG P 231       1.775-139.822 109.840  0.00 97.00      PROA   
ATOM   3629 HH11 ARG P 231       2.519-139.179 109.954  0.00 97.00      PROA   
ATOM   3630 HH12 ARG P 231       1.407-140.117 108.954  0.00 97.00      PROA   
ATOM   3631  NH2 ARG P 231       0.097-141.096 110.740  0.00 97.00      PROA   
ATOM   3632 HH21 ARG P 231      -0.455-141.280 111.556  0.00 97.00      PROA   
ATOM   3633 HH22 ARG P 231      -0.352-141.041 109.849  0.00 97.00      PROA   
ATOM   3634  C   ARG P 231      -3.192-138.030 111.025  0.00 97.00      PROA   
ATOM   3635  O   ARG P 231      -4.191-137.479 111.464  0.00 97.00      PROA   
ATOM   3636  N   ARG P 232      -3.225-139.321 110.647  0.00 97.00      PROA   
ATOM   3637  HN  ARG P 232      -2.454-139.699 110.131  0.00 97.00      PROA   
ATOM   3638  CA  ARG P 232      -4.313-140.249 110.891  0.00 97.00      PROA   
ATOM   3639  HA  ARG P 232      -5.149-139.932 110.285  0.00 97.00      PROA   
ATOM   3640  CB  ARG P 232      -3.839-141.654 110.449  0.00 97.00      PROA   
ATOM   3641  HB1 ARG P 232      -4.276-142.458 111.075  0.00 97.00      PROA   
ATOM   3642  HB2 ARG P 232      -2.738-141.697 110.614  0.00 97.00      PROA   
ATOM   3643  CG  ARG P 232      -4.120-141.924 108.960  0.00 97.00      PROA   
ATOM   3644  HG1 ARG P 232      -3.303-142.552 108.534  0.00 97.00      PROA   
ATOM   3645  HG2 ARG P 232      -4.082-140.956 108.422  0.00 97.00      PROA   
ATOM   3646  CD  ARG P 232      -5.476-142.599 108.729  0.00 97.00      PROA   
ATOM   3647  HD1 ARG P 232      -5.743-142.643 107.653  0.00 97.00      PROA   
ATOM   3648  HD2 ARG P 232      -6.280-142.068 109.285  0.00 97.00      PROA   
ATOM   3649  NE  ARG P 232      -5.282-144.004 109.203  0.00 97.00      PROA   
ATOM   3650  HE  ARG P 232      -4.416-144.433 108.962  0.00 97.00      PROA   
ATOM   3651  CZ  ARG P 232      -5.963-144.584 110.212  0.00 97.00      PROA   
ATOM   3652  NH1 ARG P 232      -7.120-144.100 110.685  0.00 97.00      PROA   
ATOM   3653 HH11 ARG P 232      -7.480-143.256 110.301  0.00 97.00      PROA   
ATOM   3654 HH12 ARG P 232      -7.565-144.560 111.449  0.00 97.00      PROA   
ATOM   3655  NH2 ARG P 232      -5.427-145.677 110.786  0.00 97.00      PROA   
ATOM   3656 HH21 ARG P 232      -4.512-145.959 110.509  0.00 97.00      PROA   
ATOM   3657 HH22 ARG P 232      -5.879-146.072 111.581  0.00 97.00      PROA   
ATOM   3658  C   ARG P 232      -4.833-140.315 112.320  0.00 97.00      PROA   
ATOM   3659  O   ARG P 232      -6.035-140.359 112.553  0.00 97.00      PROA   
ATOM   3660  N   GLU P 233      -3.928-140.296 113.309  0.00 97.00      PROA   
ATOM   3661  HN  GLU P 233      -2.961-140.417 113.084  0.00 97.00      PROA   
ATOM   3662  CA  GLU P 233      -4.187-140.247 114.726  0.00 97.00      PROA   
ATOM   3663  HA  GLU P 233      -5.006-140.922 114.931  0.00 97.00      PROA   
ATOM   3664  CB  GLU P 233      -2.947-140.779 115.498  0.00 97.00      PROA   
ATOM   3665  HB1 GLU P 233      -2.915-141.888 115.395  0.00 97.00      PROA   
ATOM   3666  HB2 GLU P 233      -3.080-140.559 116.579  0.00 97.00      PROA   
ATOM   3667  CG  GLU P 233      -1.587-140.190 115.038  0.00 97.00      PROA   
ATOM   3668  HG1 GLU P 233      -0.907-140.155 115.917  0.00 97.00      PROA   
ATOM   3669  HG2 GLU P 233      -1.720-139.152 114.674  0.00 97.00      PROA   
ATOM   3670  CD  GLU P 233      -0.870-141.016 113.963  0.00 97.00      PROA   
ATOM   3671  OE1 GLU P 233      -1.484-141.325 112.914  0.00 97.00      PROA   
ATOM   3672  OE2 GLU P 233       0.332-141.327 114.167  0.00 97.00      PROA   
ATOM   3673  C   GLU P 233      -4.665-138.888 115.228  0.00 97.00      PROA   
ATOM   3674  O   GLU P 233      -5.238-138.793 116.313  0.00 97.00      PROA   
ATOM   3675  N   ASP P 234      -4.506-137.811 114.421  0.00 97.00      PROA   
ATOM   3676  HN  ASP P 234      -3.952-137.870 113.595  0.00 97.00      PROA   
ATOM   3677  CA  ASP P 234      -5.072-136.497 114.676  0.00 97.00      PROA   
ATOM   3678  HA  ASP P 234      -4.937-136.265 115.724  0.00 97.00      PROA   
ATOM   3679  CB  ASP P 234      -4.394-135.379 113.824  0.00 97.00      PROA   
ATOM   3680  HB1 ASP P 234      -4.815-134.388 114.085  0.00 97.00      PROA   
ATOM   3681  HB2 ASP P 234      -4.594-135.545 112.747  0.00 97.00      PROA   
ATOM   3682  CG  ASP P 234      -2.879-135.253 113.999  0.00 97.00      PROA   
ATOM   3683  OD1 ASP P 234      -2.265-135.968 114.830  0.00 97.00      PROA   
ATOM   3684  OD2 ASP P 234      -2.317-134.386 113.280  0.00 97.00      PROA   
ATOM   3685  C   ASP P 234      -6.568-136.453 114.350  0.00 97.00      PROA   
ATOM   3686  O   ASP P 234      -7.261-135.509 114.719  0.00 97.00      PROA   
ATOM   3687  N   SER P 235      -7.110-137.467 113.629  0.00 97.00      PROA   
ATOM   3688  HN  SER P 235      -6.530-138.235 113.368  0.00 97.00      PROA   
ATOM   3689  CA  SER P 235      -8.488-137.482 113.139  0.00 97.00      PROA   
ATOM   3690  HA  SER P 235      -8.604-136.577 112.558  0.00 97.00      PROA   
ATOM   3691  CB  SER P 235      -8.805-138.689 112.196  0.00 97.00      PROA   
ATOM   3692  HB1 SER P 235      -7.994-138.767 111.443  0.00 97.00      PROA   
ATOM   3693  HB2 SER P 235      -9.758-138.508 111.657  0.00 97.00      PROA   
ATOM   3694  OG  SER P 235      -8.892-139.947 112.865  0.00 97.00      PROA   
ATOM   3695  HG1 SER P 235      -9.221-139.748 113.749  0.00 97.00      PROA   
ATOM   3696  C   SER P 235      -9.540-137.458 114.243  0.00 97.00      PROA   
ATOM   3697  O   SER P 235      -9.723-138.432 114.972  0.00 97.00      PROA   
ATOM   3698  N   GLY P 236     -10.293-136.348 114.395  0.00 97.00      PROA   
ATOM   3699  HN  GLY P 236     -10.161-135.527 113.843  0.00 97.00      PROA   
ATOM   3700  CA  GLY P 236     -11.297-136.342 115.438  0.00 97.00      PROA   
ATOM   3701  HA1 GLY P 236     -10.805-136.553 116.378  0.00 97.00      PROA   
ATOM   3702  HA2 GLY P 236     -12.061-137.061 115.175  0.00 97.00      PROA   
ATOM   3703  C   GLY P 236     -11.971-135.021 115.572  0.00 97.00      PROA   
ATOM   3704  O   GLY P 236     -12.232-134.331 114.596  0.00 97.00      PROA   
ATOM   3705  N   LEU P 237     -12.294-134.656 116.829  0.00 97.00      PROA   
ATOM   3706  HN  LEU P 237     -12.025-135.211 117.611  0.00 97.00      PROA   
ATOM   3707  CA  LEU P 237     -13.097-133.507 117.153  0.00 97.00      PROA   
ATOM   3708  HA  LEU P 237     -13.449-133.029 116.250  0.00 97.00      PROA   
ATOM   3709  CB  LEU P 237     -14.307-133.894 118.031  0.00 97.00      PROA   
ATOM   3710  HB1 LEU P 237     -14.885-132.976 118.247  0.00 97.00      PROA   
ATOM   3711  HB2 LEU P 237     -13.952-134.312 118.999  0.00 97.00      PROA   
ATOM   3712  CG  LEU P 237     -15.312-134.897 117.417  0.00 97.00      PROA   
ATOM   3713  HG  LEU P 237     -14.782-135.848 117.179  0.00 97.00      PROA   
ATOM   3714  CD1 LEU P 237     -16.414-135.210 118.444  0.00 97.00      PROA   
ATOM   3715 HD11 LEU P 237     -16.942-134.273 118.725  0.00 97.00      PROA   
ATOM   3716 HD12 LEU P 237     -15.973-135.641 119.366  0.00 97.00      PROA   
ATOM   3717 HD13 LEU P 237     -17.154-135.925 118.028  0.00 97.00      PROA   
ATOM   3718  CD2 LEU P 237     -15.933-134.351 116.121  0.00 97.00      PROA   
ATOM   3719 HD21 LEU P 237     -15.148-134.197 115.356  0.00 97.00      PROA   
ATOM   3720 HD22 LEU P 237     -16.432-133.379 116.321  0.00 97.00      PROA   
ATOM   3721 HD23 LEU P 237     -16.684-135.058 115.713  0.00 97.00      PROA   
ATOM   3722  C   LEU P 237     -12.229-132.513 117.888  0.00 97.00      PROA   
ATOM   3723  O   LEU P 237     -11.399-132.882 118.712  0.00 97.00      PROA   
ATOM   3724  N   TYR P 238     -12.379-131.217 117.541  0.00 97.00      PROA   
ATOM   3725  HN  TYR P 238     -13.042-130.972 116.834  0.00 97.00      PROA   
ATOM   3726  CA  TYR P 238     -11.555-130.124 118.011  0.00 97.00      PROA   
ATOM   3727  HA  TYR P 238     -10.928-130.461 118.825  0.00 97.00      PROA   
ATOM   3728  CB  TYR P 238     -10.692-129.519 116.872  0.00 97.00      PROA   
ATOM   3729  HB1 TYR P 238     -10.235-128.551 117.173  0.00 97.00      PROA   
ATOM   3730  HB2 TYR P 238     -11.316-129.344 115.968  0.00 97.00      PROA   
ATOM   3731  CG  TYR P 238      -9.583-130.464 116.504  0.00 97.00      PROA   
ATOM   3732  CD1 TYR P 238      -9.809-131.556 115.646  0.00 97.00      PROA   
ATOM   3733  HD1 TYR P 238     -10.800-131.731 115.253  0.00 97.00      PROA   
ATOM   3734  CE1 TYR P 238      -8.762-132.417 115.298  0.00 97.00      PROA   
ATOM   3735  HE1 TYR P 238      -8.946-133.254 114.640  0.00 97.00      PROA   
ATOM   3736  CZ  TYR P 238      -7.473-132.169 115.783  0.00 97.00      PROA   
ATOM   3737  OH  TYR P 238      -6.399-133.011 115.449  0.00 97.00      PROA   
ATOM   3738  HH  TYR P 238      -6.764-133.834 115.107  0.00 97.00      PROA   
ATOM   3739  CD2 TYR P 238      -8.283-130.233 116.985  0.00 97.00      PROA   
ATOM   3740  HD2 TYR P 238      -8.089-129.392 117.635  0.00 97.00      PROA   
ATOM   3741  CE2 TYR P 238      -7.232-131.080 116.622  0.00 97.00      PROA   
ATOM   3742  HE2 TYR P 238      -6.236-130.903 117.000  0.00 97.00      PROA   
ATOM   3743  C   TYR P 238     -12.417-129.007 118.538  0.00 97.00      PROA   
ATOM   3744  O   TYR P 238     -13.407-128.635 117.921  0.00 97.00      PROA   
ATOM   3745  N   TRP P 239     -12.040-128.405 119.689  0.00 97.00      PROA   
ATOM   3746  HN  TRP P 239     -11.263-128.730 120.221  0.00 97.00      PROA   
ATOM   3747  CA  TRP P 239     -12.745-127.243 120.188  0.00 97.00      PROA   
ATOM   3748  HA  TRP P 239     -13.167-126.704 119.349  0.00 97.00      PROA   
ATOM   3749  CB  TRP P 239     -13.911-127.595 121.159  0.00 97.00      PROA   
ATOM   3750  HB1 TRP P 239     -14.627-128.212 120.577  0.00 97.00      PROA   
ATOM   3751  HB2 TRP P 239     -14.462-126.673 121.441  0.00 97.00      PROA   
ATOM   3752  CG  TRP P 239     -13.572-128.365 122.399  0.00 97.00      PROA   
ATOM   3753  CD1 TRP P 239     -13.372-129.717 122.460  0.00 97.00      PROA   
ATOM   3754  HD1 TRP P 239     -13.379-130.365 121.601  0.00 97.00      PROA   
ATOM   3755  NE1 TRP P 239     -13.198-130.109 123.757  0.00 97.00      PROA   
ATOM   3756  HE1 TRP P 239     -13.118-131.031 124.069  0.00 97.00      PROA   
ATOM   3757  CE2 TRP P 239     -13.266-129.017 124.572  0.00 97.00      PROA   
ATOM   3758  CD2 TRP P 239     -13.504-127.888 123.752  0.00 97.00      PROA   
ATOM   3759  CE3 TRP P 239     -13.639-126.631 124.337  0.00 97.00      PROA   
ATOM   3760  HE3 TRP P 239     -13.829-125.753 123.737  0.00 97.00      PROA   
ATOM   3761  CZ3 TRP P 239     -13.492-126.521 125.721  0.00 97.00      PROA   
ATOM   3762  HZ3 TRP P 239     -13.540-125.550 126.189  0.00 97.00      PROA   
ATOM   3763  CZ2 TRP P 239     -13.137-128.909 125.948  0.00 97.00      PROA   
ATOM   3764  HZ2 TRP P 239     -12.930-129.774 126.560  0.00 97.00      PROA   
ATOM   3765  CH2 TRP P 239     -13.245-127.639 126.515  0.00 97.00      PROA   
ATOM   3766  HH2 TRP P 239     -13.104-127.513 127.580  0.00 97.00      PROA   
ATOM   3767  C   TRP P 239     -11.769-126.295 120.832  0.00 97.00      PROA   
ATOM   3768  O   TRP P 239     -10.660-126.666 121.210  0.00 97.00      PROA   
ATOM   3769  N   CYS P 240     -12.186-125.015 120.940  0.00 97.00      PROA   
ATOM   3770  HN  CYS P 240     -13.079-124.761 120.573  0.00 97.00      PROA   
ATOM   3771  CA  CYS P 240     -11.415-123.952 121.546  0.00 97.00      PROA   
ATOM   3772  HA  CYS P 240     -10.606-124.397 122.102  0.00 97.00      PROA   
ATOM   3773  CB  CYS P 240     -10.816-122.964 120.503  0.00 97.00      PROA   
ATOM   3774  HB1 CYS P 240     -10.038-123.531 119.947  0.00 97.00      PROA   
ATOM   3775  HB2 CYS P 240     -10.294-122.126 121.014  0.00 97.00      PROA   
ATOM   3776  SG  CYS P 240     -12.033-122.339 119.294  0.00 97.00      PROA   
ATOM   3777  C   CYS P 240     -12.261-123.205 122.555  0.00 97.00      PROA   
ATOM   3778  O   CYS P 240     -13.486-123.206 122.518  0.00 97.00      PROA   
ATOM   3779  N   GLU P 241     -11.599-122.560 123.533  0.00 97.00      PROA   
ATOM   3780  HN  GLU P 241     -10.604-122.593 123.580  0.00 97.00      PROA   
ATOM   3781  CA  GLU P 241     -12.262-121.906 124.637  0.00 97.00      PROA   
ATOM   3782  HA  GLU P 241     -13.334-121.924 124.493  0.00 97.00      PROA   
ATOM   3783  CB  GLU P 241     -11.974-122.670 125.947  0.00 97.00      PROA   
ATOM   3784  HB1 GLU P 241     -10.878-122.825 126.042  0.00 97.00      PROA   
ATOM   3785  HB2 GLU P 241     -12.435-123.673 125.798  0.00 97.00      PROA   
ATOM   3786  CG  GLU P 241     -12.496-122.018 127.242  0.00 97.00      PROA   
ATOM   3787  HG1 GLU P 241     -13.520-121.616 127.082  0.00 97.00      PROA   
ATOM   3788  HG2 GLU P 241     -11.827-121.193 127.563  0.00 97.00      PROA   
ATOM   3789  CD  GLU P 241     -12.593-123.028 128.376  0.00 97.00      PROA   
ATOM   3790  OE1 GLU P 241     -12.236-124.215 128.171  0.00 97.00      PROA   
ATOM   3791  OE2 GLU P 241     -13.082-122.622 129.462  0.00 97.00      PROA   
ATOM   3792  C   GLU P 241     -11.872-120.450 124.704  0.00 97.00      PROA   
ATOM   3793  O   GLU P 241     -10.737-120.081 124.409  0.00 97.00      PROA   
ATOM   3794  N   ALA P 242     -12.846-119.577 125.064  0.00 97.00      PROA   
ATOM   3795  HN  ALA P 242     -13.768-119.892 125.265  0.00 97.00      PROA   
ATOM   3796  CA  ALA P 242     -12.644-118.149 125.139  0.00 97.00      PROA   
ATOM   3797  HA  ALA P 242     -11.597-117.943 125.317  0.00 97.00      PROA   
ATOM   3798  CB  ALA P 242     -13.104-117.451 123.844  0.00 97.00      PROA   
ATOM   3799  HB1 ALA P 242     -14.182-117.646 123.659  0.00 97.00      PROA   
ATOM   3800  HB2 ALA P 242     -12.530-117.854 122.981  0.00 97.00      PROA   
ATOM   3801  HB3 ALA P 242     -12.935-116.356 123.893  0.00 97.00      PROA   
ATOM   3802  C   ALA P 242     -13.429-117.607 126.314  0.00 97.00      PROA   
ATOM   3803  O   ALA P 242     -14.531-118.061 126.610  0.00 97.00      PROA   
ATOM   3804  N   ALA P 243     -12.848-116.622 127.039  0.00 97.00      PROA   
ATOM   3805  HN  ALA P 243     -11.951-116.261 126.805  0.00 97.00      PROA   
ATOM   3806  CA  ALA P 243     -13.405-116.153 128.285  0.00 97.00      PROA   
ATOM   3807  HA  ALA P 243     -14.485-116.155 128.223  0.00 97.00      PROA   
ATOM   3808  CB  ALA P 243     -12.930-117.048 129.453  0.00 97.00      PROA   
ATOM   3809  HB1 ALA P 243     -11.821-117.043 129.522  0.00 97.00      PROA   
ATOM   3810  HB2 ALA P 243     -13.252-118.098 129.278  0.00 97.00      PROA   
ATOM   3811  HB3 ALA P 243     -13.349-116.714 130.424  0.00 97.00      PROA   
ATOM   3812  C   ALA P 243     -12.958-114.732 128.557  0.00 97.00      PROA   
ATOM   3813  O   ALA P 243     -12.018-114.218 127.954  0.00 97.00      PROA   
ATOM   3814  N   THR P 244     -13.653-114.056 129.501  0.00 97.00      PROA   
ATOM   3815  HN  THR P 244     -14.476-114.468 129.892  0.00 97.00      PROA   
ATOM   3816  CA  THR P 244     -13.191-112.869 130.203  0.00 97.00      PROA   
ATOM   3817  HA  THR P 244     -12.887-112.127 129.477  0.00 97.00      PROA   
ATOM   3818  CB  THR P 244     -14.271-112.293 131.104  0.00 97.00      PROA   
ATOM   3819  HB  THR P 244     -13.862-111.477 131.733  0.00 97.00      PROA   
ATOM   3820  OG1 THR P 244     -14.780-113.311 131.948  0.00 97.00      PROA   
ATOM   3821  HG1 THR P 244     -14.011-113.809 132.236  0.00 97.00      PROA   
ATOM   3822  CG2 THR P 244     -15.442-111.702 130.300  0.00 97.00      PROA   
ATOM   3823 HG21 THR P 244     -15.889-112.458 129.623  0.00 97.00      PROA   
ATOM   3824 HG22 THR P 244     -15.101-110.836 129.699  0.00 97.00      PROA   
ATOM   3825 HG23 THR P 244     -16.231-111.351 131.002  0.00 97.00      PROA   
ATOM   3826  C   THR P 244     -11.993-113.202 131.093  0.00 97.00      PROA   
ATOM   3827  O   THR P 244     -11.968-114.253 131.727  0.00 97.00      PROA   
ATOM   3828  N   GLU P 245     -11.010-112.277 131.194  0.00 97.00      PROA   
ATOM   3829  HN  GLU P 245     -11.108-111.405 130.720  0.00 97.00      PROA   
ATOM   3830  CA  GLU P 245      -9.745-112.374 131.918  0.00 97.00      PROA   
ATOM   3831  HA  GLU P 245      -9.147-113.166 131.490  0.00 97.00      PROA   
ATOM   3832  CB  GLU P 245      -9.098-110.973 131.709  0.00 97.00      PROA   
ATOM   3833  HB1 GLU P 245      -9.584-110.241 132.390  0.00 97.00      PROA   
ATOM   3834  HB2 GLU P 245      -9.378-110.677 130.668  0.00 97.00      PROA   
ATOM   3835  CG  GLU P 245      -7.569-110.843 131.867  0.00 97.00      PROA   
ATOM   3836  HG1 GLU P 245      -7.112-111.850 131.936  0.00 97.00      PROA   
ATOM   3837  HG2 GLU P 245      -7.340-110.291 132.803  0.00 97.00      PROA   
ATOM   3838  CD  GLU P 245      -6.881-110.086 130.719  0.00 97.00      PROA   
ATOM   3839  OE1 GLU P 245      -7.537-109.284 130.008  0.00 97.00      PROA   
ATOM   3840  OE2 GLU P 245      -5.656-110.308 130.552  0.00 97.00      PROA   
ATOM   3841  C   GLU P 245      -9.977-112.655 133.405  0.00 97.00      PROA   
ATOM   3842  O   GLU P 245      -9.363-113.517 134.030  0.00 97.00      PROA   
ATOM   3843  N   ASP P 246     -10.963-111.936 133.950  0.00 97.00      PROA   
ATOM   3844  HN  ASP P 246     -11.355-111.206 133.390  0.00 97.00      PROA   
ATOM   3845  CA  ASP P 246     -11.544-111.930 135.267  0.00 97.00      PROA   
ATOM   3846  HA  ASP P 246     -10.741-111.878 135.991  0.00 97.00      PROA   
ATOM   3847  CB  ASP P 246     -12.407-110.624 135.359  0.00 97.00      PROA   
ATOM   3848  HB1 ASP P 246     -11.735-109.763 135.574  0.00 97.00      PROA   
ATOM   3849  HB2 ASP P 246     -13.148-110.678 136.179  0.00 97.00      PROA   
ATOM   3850  CG  ASP P 246     -13.126-110.302 134.035  0.00 97.00      PROA   
ATOM   3851  OD1 ASP P 246     -12.464-109.837 133.066  0.00 97.00      PROA   
ATOM   3852  OD2 ASP P 246     -14.345-110.578 133.954  0.00 97.00      PROA   
ATOM   3853  C   ASP P 246     -12.373-113.179 135.617  0.00 97.00      PROA   
ATOM   3854  O   ASP P 246     -12.670-113.416 136.787  0.00 97.00      PROA   
ATOM   3855  N   GLY P 247     -12.757-114.030 134.634  0.00 97.00      PROA   
ATOM   3856  HN  GLY P 247     -12.421-113.875 133.706  0.00 97.00      PROA   
ATOM   3857  CA  GLY P 247     -13.490-115.278 134.875  0.00 97.00      PROA   
ATOM   3858  HA1 GLY P 247     -13.050-115.785 135.724  0.00 97.00      PROA   
ATOM   3859  HA2 GLY P 247     -13.423-115.868 133.973  0.00 97.00      PROA   
ATOM   3860  C   GLY P 247     -14.962-115.105 135.169  0.00 97.00      PROA   
ATOM   3861  O   GLY P 247     -15.634-116.026 135.637  0.00 97.00      PROA   
ATOM   3862  N   ASN P 248     -15.513-113.913 134.880  0.00 97.00      PROA   
ATOM   3863  HN  ASN P 248     -14.933-113.163 134.572  0.00 97.00      PROA   
ATOM   3864  CA  ASN P 248     -16.935-113.644 134.914  0.00 97.00      PROA   
ATOM   3865  HA  ASN P 248     -17.303-113.934 135.888  0.00 97.00      PROA   
ATOM   3866  CB  ASN P 248     -17.185-112.136 134.675  0.00 97.00      PROA   
ATOM   3867  HB1 ASN P 248     -18.238-111.929 134.395  0.00 97.00      PROA   
ATOM   3868  HB2 ASN P 248     -16.522-111.765 133.865  0.00 97.00      PROA   
ATOM   3869  CG  ASN P 248     -16.919-111.411 136.000  0.00 97.00      PROA   
ATOM   3870  OD1 ASN P 248     -17.330-111.886 137.064  0.00 97.00      PROA   
ATOM   3871  ND2 ASN P 248     -16.185-110.270 135.955  0.00 97.00      PROA   
ATOM   3872 HD21 ASN P 248     -15.967-109.820 136.817  0.00 97.00      PROA   
ATOM   3873 HD22 ASN P 248     -15.657-110.076 135.124  0.00 97.00      PROA   
ATOM   3874  C   ASN P 248     -17.721-114.474 133.918  0.00 97.00      PROA   
ATOM   3875  O   ASN P 248     -18.745-115.062 134.265  0.00 97.00      PROA   
ATOM   3876  N   VAL P 249     -17.225-114.568 132.668  0.00 97.00      PROA   
ATOM   3877  HN  VAL P 249     -16.391-114.074 132.431  0.00 97.00      PROA   
ATOM   3878  CA  VAL P 249     -17.885-115.246 131.575  0.00 97.00      PROA   
ATOM   3879  HA  VAL P 249     -18.698-115.850 131.951  0.00 97.00      PROA   
ATOM   3880  CB  VAL P 249     -18.423-114.269 130.534  0.00 97.00      PROA   
ATOM   3881  HB  VAL P 249     -17.582-113.725 130.049  0.00 97.00      PROA   
ATOM   3882  CG1 VAL P 249     -19.216-115.024 129.444  0.00 97.00      PROA   
ATOM   3883 HG11 VAL P 249     -20.050-115.598 129.901  0.00 97.00      PROA   
ATOM   3884 HG12 VAL P 249     -18.571-115.724 128.873  0.00 97.00      PROA   
ATOM   3885 HG13 VAL P 249     -19.648-114.297 128.726  0.00 97.00      PROA   
ATOM   3886  CG2 VAL P 249     -19.313-113.214 131.225  0.00 97.00      PROA   
ATOM   3887 HG21 VAL P 249     -18.764-112.645 132.003  0.00 97.00      PROA   
ATOM   3888 HG22 VAL P 249     -20.195-113.700 131.691  0.00 97.00      PROA   
ATOM   3889 HG23 VAL P 249     -19.667-112.479 130.474  0.00 97.00      PROA   
ATOM   3890  C   VAL P 249     -16.883-116.154 130.900  0.00 97.00      PROA   
ATOM   3891  O   VAL P 249     -15.825-115.714 130.465  0.00 97.00      PROA   
ATOM   3892  N   LEU P 250     -17.218-117.454 130.757  0.00 97.00      PROA   
ATOM   3893  HN  LEU P 250     -18.061-117.815 131.143  0.00 97.00      PROA   
ATOM   3894  CA  LEU P 250     -16.477-118.372 129.922  0.00 97.00      PROA   
ATOM   3895  HA  LEU P 250     -15.773-117.809 129.325  0.00 97.00      PROA   
ATOM   3896  CB  LEU P 250     -15.630-119.460 130.652  0.00 97.00      PROA   
ATOM   3897  HB1 LEU P 250     -14.768-118.919 131.106  0.00 97.00      PROA   
ATOM   3898  HB2 LEU P 250     -15.201-120.148 129.890  0.00 97.00      PROA   
ATOM   3899  CG  LEU P 250     -16.240-120.328 131.793  0.00 97.00      PROA   
ATOM   3900  HG  LEU P 250     -15.376-120.937 132.163  0.00 97.00      PROA   
ATOM   3901  CD1 LEU P 250     -16.748-119.537 133.015  0.00 97.00      PROA   
ATOM   3902 HD11 LEU P 250     -17.707-119.031 132.779  0.00 97.00      PROA   
ATOM   3903 HD12 LEU P 250     -16.001-118.773 133.320  0.00 97.00      PROA   
ATOM   3904 HD13 LEU P 250     -16.925-120.227 133.866  0.00 97.00      PROA   
ATOM   3905  CD2 LEU P 250     -17.292-121.348 131.322  0.00 97.00      PROA   
ATOM   3906 HD21 LEU P 250     -16.932-121.889 130.422  0.00 97.00      PROA   
ATOM   3907 HD22 LEU P 250     -18.248-120.842 131.083  0.00 97.00      PROA   
ATOM   3908 HD23 LEU P 250     -17.492-122.087 132.127  0.00 97.00      PROA   
ATOM   3909  C   LEU P 250     -17.461-118.931 128.933  0.00 97.00      PROA   
ATOM   3910  O   LEU P 250     -18.587-119.282 129.277  0.00 97.00      PROA   
ATOM   3911  N   LYS P 251     -17.080-118.949 127.638  0.00 97.00      PROA   
ATOM   3912  HN  LYS P 251     -16.176-118.636 127.351  0.00 97.00      PROA   
ATOM   3913  CA  LYS P 251     -18.022-119.231 126.586  0.00 97.00      PROA   
ATOM   3914  HA  LYS P 251     -18.876-119.764 126.980  0.00 97.00      PROA   
ATOM   3915  CB  LYS P 251     -18.529-117.921 125.962  0.00 97.00      PROA   
ATOM   3916  HB1 LYS P 251     -17.727-117.381 125.416  0.00 97.00      PROA   
ATOM   3917  HB2 LYS P 251     -18.812-117.276 126.828  0.00 97.00      PROA   
ATOM   3918  CG  LYS P 251     -19.777-118.113 125.090  0.00 97.00      PROA   
ATOM   3919  HG1 LYS P 251     -20.136-119.165 125.169  0.00 97.00      PROA   
ATOM   3920  HG2 LYS P 251     -19.493-117.944 124.031  0.00 97.00      PROA   
ATOM   3921  CD  LYS P 251     -20.929-117.180 125.504  0.00 97.00      PROA   
ATOM   3922  HD1 LYS P 251     -21.225-117.436 126.547  0.00 97.00      PROA   
ATOM   3923  HD2 LYS P 251     -21.804-117.371 124.844  0.00 97.00      PROA   
ATOM   3924  CE  LYS P 251     -20.552-115.691 125.432  0.00 97.00      PROA   
ATOM   3925  HE1 LYS P 251     -20.239-115.448 124.395  0.00 97.00      PROA   
ATOM   3926  HE2 LYS P 251     -19.719-115.442 126.123  0.00 97.00      PROA   
ATOM   3927  NZ  LYS P 251     -21.701-114.821 125.792  0.00 97.00      PROA   
ATOM   3928  HZ1 LYS P 251     -22.108-115.107 126.703  0.00 97.00      PROA   
ATOM   3929  HZ2 LYS P 251     -22.440-114.865 125.058  0.00 97.00      PROA   
ATOM   3930  HZ3 LYS P 251     -21.390-113.839 125.909  0.00 97.00      PROA   
ATOM   3931  C   LYS P 251     -17.351-120.124 125.578  0.00 97.00      PROA   
ATOM   3932  O   LYS P 251     -16.778-119.691 124.580  0.00 97.00      PROA   
ATOM   3933  N   ARG P 252     -17.406-121.441 125.859  0.00 97.00      PROA   
ATOM   3934  HN  ARG P 252     -17.890-121.749 126.676  0.00 97.00      PROA   
ATOM   3935  CA  ARG P 252     -16.822-122.488 125.051  0.00 97.00      PROA   
ATOM   3936  HA  ARG P 252     -15.785-122.221 124.905  0.00 97.00      PROA   
ATOM   3937  CB  ARG P 252     -16.858-123.835 125.815  0.00 97.00      PROA   
ATOM   3938  HB1 ARG P 252     -16.561-124.665 125.137  0.00 97.00      PROA   
ATOM   3939  HB2 ARG P 252     -17.898-124.033 126.159  0.00 97.00      PROA   
ATOM   3940  CG  ARG P 252     -15.906-123.861 127.028  0.00 97.00      PROA   
ATOM   3941  HG1 ARG P 252     -16.145-123.035 127.736  0.00 97.00      PROA   
ATOM   3942  HG2 ARG P 252     -14.876-123.677 126.644  0.00 97.00      PROA   
ATOM   3943  CD  ARG P 252     -15.939-125.192 127.798  0.00 97.00      PROA   
ATOM   3944  HD1 ARG P 252     -15.838-126.045 127.097  0.00 97.00      PROA   
ATOM   3945  HD2 ARG P 252     -16.882-125.280 128.380  0.00 97.00      PROA   
ATOM   3946  NE  ARG P 252     -14.750-125.193 128.701  0.00 97.00      PROA   
ATOM   3947  HE  ARG P 252     -13.927-124.707 128.401  0.00 97.00      PROA   
ATOM   3948  CZ  ARG P 252     -14.736-125.498 130.010  0.00 97.00      PROA   
ATOM   3949  NH1 ARG P 252     -15.587-126.360 130.558  0.00 97.00      PROA   
ATOM   3950 HH11 ARG P 252     -16.130-126.900 129.927  0.00 97.00      PROA   
ATOM   3951 HH12 ARG P 252     -15.369-126.672 131.477  0.00 97.00      PROA   
ATOM   3952  NH2 ARG P 252     -13.786-124.907 130.755  0.00 97.00      PROA   
ATOM   3953 HH21 ARG P 252     -13.300-124.160 130.294  0.00 97.00      PROA   
ATOM   3954 HH22 ARG P 252     -13.822-124.943 131.746  0.00 97.00      PROA   
ATOM   3955  C   ARG P 252     -17.418-122.630 123.656  0.00 97.00      PROA   
ATOM   3956  O   ARG P 252     -18.619-122.456 123.460  0.00 97.00      PROA   
ATOM   3957  N   SER P 253     -16.580-122.968 122.639  0.00 97.00      PROA   
ATOM   3958  HN  SER P 253     -15.594-123.051 122.779  0.00 97.00      PROA   
ATOM   3959  CA  SER P 253     -17.089-123.362 121.333  0.00 97.00      PROA   
ATOM   3960  HA  SER P 253     -17.888-122.681 121.090  0.00 97.00      PROA   
ATOM   3961  CB  SER P 253     -16.079-123.220 120.159  0.00 97.00      PROA   
ATOM   3962  HB1 SER P 253     -15.816-122.148 120.031  0.00 97.00      PROA   
ATOM   3963  HB2 SER P 253     -16.542-123.571 119.212  0.00 97.00      PROA   
ATOM   3964  OG  SER P 253     -14.887-123.960 120.368  0.00 97.00      PROA   
ATOM   3965  HG1 SER P 253     -14.475-123.586 121.157  0.00 97.00      PROA   
ATOM   3966  C   SER P 253     -17.615-124.796 121.380  0.00 97.00      PROA   
ATOM   3967  O   SER P 253     -17.001-125.636 122.037  0.00 97.00      PROA   
ATOM   3968  N   PRO P 254     -18.719-125.147 120.723  0.00 97.00      PROA   
ATOM   3969  CD  PRO P 254     -19.786-124.207 120.364  0.00 97.00      PROA   
ATOM   3970  HD1 PRO P 254     -19.491-123.677 119.432  0.00 97.00      PROA   
ATOM   3971  HD2 PRO P 254     -19.981-123.474 121.179  0.00 97.00      PROA   
ATOM   3972  CA  PRO P 254     -19.051-126.521 120.334  0.00 97.00      PROA   
ATOM   3973  HA  PRO P 254     -19.181-127.083 121.248  0.00 97.00      PROA   
ATOM   3974  CB  PRO P 254     -20.361-126.365 119.538  0.00 97.00      PROA   
ATOM   3975  HB1 PRO P 254     -21.017-127.252 119.635  0.00 97.00      PROA   
ATOM   3976  HB2 PRO P 254     -20.145-126.185 118.461  0.00 97.00      PROA   
ATOM   3977  CG  PRO P 254     -21.002-125.098 120.119  0.00 97.00      PROA   
ATOM   3978  HG1 PRO P 254     -21.741-124.632 119.437  0.00 97.00      PROA   
ATOM   3979  HG2 PRO P 254     -21.489-125.333 121.091  0.00 97.00      PROA   
ATOM   3980  C   PRO P 254     -17.964-127.226 119.524  0.00 97.00      PROA   
ATOM   3981  O   PRO P 254     -17.253-126.555 118.778  0.00 97.00      PROA   
ATOM   3982  N   GLU P 255     -17.817-128.573 119.648  0.00 97.00      PROA   
ATOM   3983  HN  GLU P 255     -18.362-129.098 120.298  0.00 97.00      PROA   
ATOM   3984  CA  GLU P 255     -16.844-129.353 118.898  0.00 97.00      PROA   
ATOM   3985  HA  GLU P 255     -15.876-128.936 119.124  0.00 97.00      PROA   
ATOM   3986  CB  GLU P 255     -16.807-130.852 119.315  0.00 97.00      PROA   
ATOM   3987  HB1 GLU P 255     -16.049-131.336 118.664  0.00 97.00      PROA   
ATOM   3988  HB2 GLU P 255     -17.785-131.333 119.097  0.00 97.00      PROA   
ATOM   3989  CG  GLU P 255     -16.425-131.109 120.797  0.00 97.00      PROA   
ATOM   3990  HG1 GLU P 255     -17.340-131.295 121.397  0.00 97.00      PROA   
ATOM   3991  HG2 GLU P 255     -15.909-130.221 121.217  0.00 97.00      PROA   
ATOM   3992  CD  GLU P 255     -15.473-132.298 120.974  0.00 97.00      PROA   
ATOM   3993  OE1 GLU P 255     -15.875-133.309 121.609  0.00 97.00      PROA   
ATOM   3994  OE2 GLU P 255     -14.316-132.193 120.490  0.00 97.00      PROA   
ATOM   3995  C   GLU P 255     -16.999-129.279 117.379  0.00 97.00      PROA   
ATOM   3996  O   GLU P 255     -18.102-129.300 116.836  0.00 97.00      PROA   
ATOM   3997  N   LEU P 256     -15.852-129.200 116.667  0.00 97.00      PROA   
ATOM   3998  HN  LEU P 256     -14.977-129.129 117.145  0.00 97.00      PROA   
ATOM   3999  CA  LEU P 256     -15.768-129.093 115.228  0.00 97.00      PROA   
ATOM   4000  HA  LEU P 256     -16.760-129.149 114.806  0.00 97.00      PROA   
ATOM   4001  CB  LEU P 256     -15.094-127.739 114.868  0.00 97.00      PROA   
ATOM   4002  HB1 LEU P 256     -14.054-127.719 115.259  0.00 97.00      PROA   
ATOM   4003  HB2 LEU P 256     -15.662-126.964 115.436  0.00 97.00      PROA   
ATOM   4004  CG  LEU P 256     -15.100-127.281 113.387  0.00 97.00      PROA   
ATOM   4005  HG  LEU P 256     -14.900-126.180 113.407  0.00 97.00      PROA   
ATOM   4006  CD1 LEU P 256     -13.963-127.896 112.552  0.00 97.00      PROA   
ATOM   4007 HD11 LEU P 256     -14.128-128.981 112.405  0.00 97.00      PROA   
ATOM   4008 HD12 LEU P 256     -12.986-127.753 113.058  0.00 97.00      PROA   
ATOM   4009 HD13 LEU P 256     -13.919-127.418 111.551  0.00 97.00      PROA   
ATOM   4010  CD2 LEU P 256     -16.467-127.466 112.704  0.00 97.00      PROA   
ATOM   4011 HD21 LEU P 256     -17.265-126.980 113.304  0.00 97.00      PROA   
ATOM   4012 HD22 LEU P 256     -16.706-128.544 112.594  0.00 97.00      PROA   
ATOM   4013 HD23 LEU P 256     -16.453-127.006 111.693  0.00 97.00      PROA   
ATOM   4014  C   LEU P 256     -14.966-130.282 114.735  0.00 97.00      PROA   
ATOM   4015  O   LEU P 256     -13.910-130.597 115.271  0.00 97.00      PROA   
ATOM   4016  N   GLU P 257     -15.458-131.004 113.699  0.00 97.00      PROA   
ATOM   4017  HN  GLU P 257     -16.299-130.741 113.237  0.00 97.00      PROA   
ATOM   4018  CA  GLU P 257     -14.836-132.232 113.238  0.00 97.00      PROA   
ATOM   4019  HA  GLU P 257     -14.372-132.720 114.082  0.00 97.00      PROA   
ATOM   4020  CB  GLU P 257     -15.871-133.216 112.632  0.00 97.00      PROA   
ATOM   4021  HB1 GLU P 257     -16.316-132.799 111.704  0.00 97.00      PROA   
ATOM   4022  HB2 GLU P 257     -16.703-133.290 113.373  0.00 97.00      PROA   
ATOM   4023  CG  GLU P 257     -15.341-134.655 112.421  0.00 97.00      PROA   
ATOM   4024  HG1 GLU P 257     -16.099-135.375 112.799  0.00 97.00      PROA   
ATOM   4025  HG2 GLU P 257     -14.402-134.820 112.988  0.00 97.00      PROA   
ATOM   4026  CD  GLU P 257     -15.089-134.998 110.958  0.00 97.00      PROA   
ATOM   4027  OE1 GLU P 257     -14.159-134.409 110.368  0.00 97.00      PROA   
ATOM   4028  OE2 GLU P 257     -15.798-135.886 110.424  0.00 97.00      PROA   
ATOM   4029  C   GLU P 257     -13.753-131.946 112.222  0.00 97.00      PROA   
ATOM   4030  O   GLU P 257     -13.946-131.191 111.272  0.00 97.00      PROA   
ATOM   4031  N   LEU P 258     -12.571-132.575 112.417  0.00 97.00      PROA   
ATOM   4032  HN  LEU P 258     -12.446-133.155 113.220  0.00 97.00      PROA   
ATOM   4033  CA  LEU P 258     -11.450-132.497 111.509  0.00 97.00      PROA   
ATOM   4034  HA  LEU P 258     -11.817-132.240 110.527  0.00 97.00      PROA   
ATOM   4035  CB  LEU P 258     -10.373-131.462 111.929  0.00 97.00      PROA   
ATOM   4036  HB1 LEU P 258      -9.506-131.504 111.234  0.00 97.00      PROA   
ATOM   4037  HB2 LEU P 258     -10.008-131.731 112.941  0.00 97.00      PROA   
ATOM   4038  CG  LEU P 258     -10.866-129.995 111.980  0.00 97.00      PROA   
ATOM   4039  HG  LEU P 258     -11.811-129.963 112.568  0.00 97.00      PROA   
ATOM   4040  CD1 LEU P 258      -9.857-129.100 112.719  0.00 97.00      PROA   
ATOM   4041 HD11 LEU P 258      -8.894-129.077 112.166  0.00 97.00      PROA   
ATOM   4042 HD12 LEU P 258      -9.670-129.485 113.742  0.00 97.00      PROA   
ATOM   4043 HD13 LEU P 258     -10.253-128.066 112.796  0.00 97.00      PROA   
ATOM   4044  CD2 LEU P 258     -11.150-129.420 110.580  0.00 97.00      PROA   
ATOM   4045 HD21 LEU P 258     -11.925-130.016 110.057  0.00 97.00      PROA   
ATOM   4046 HD22 LEU P 258     -10.222-129.425 109.970  0.00 97.00      PROA   
ATOM   4047 HD23 LEU P 258     -11.511-128.374 110.664  0.00 97.00      PROA   
ATOM   4048  C   LEU P 258     -10.817-133.870 111.396  0.00 97.00      PROA   
ATOM   4049  O   LEU P 258      -9.742-134.138 111.929  0.00 97.00      PROA   
ATOM   4050  N   GLN P 259     -11.481-134.797 110.673  0.00 97.00      PROA   
ATOM   4051  HN  GLN P 259     -12.433-134.635 110.405  0.00 97.00      PROA   
ATOM   4052  CA  GLN P 259     -10.884-136.026 110.191  0.00 97.00      PROA   
ATOM   4053  HA  GLN P 259     -10.486-136.521 111.061  0.00 97.00      PROA   
ATOM   4054  CB  GLN P 259     -11.904-136.994 109.533  0.00 97.00      PROA   
ATOM   4055  HB1 GLN P 259     -11.370-137.740 108.901  0.00 97.00      PROA   
ATOM   4056  HB2 GLN P 259     -12.569-136.402 108.865  0.00 97.00      PROA   
ATOM   4057  CG  GLN P 259     -12.772-137.772 110.542  0.00 97.00      PROA   
ATOM   4058  HG1 GLN P 259     -13.390-137.079 111.145  0.00 97.00      PROA   
ATOM   4059  HG2 GLN P 259     -12.134-138.359 111.237  0.00 97.00      PROA   
ATOM   4060  CD  GLN P 259     -13.665-138.761 109.782  0.00 97.00      PROA   
ATOM   4061  OE1 GLN P 259     -13.241-139.872 109.448  0.00 97.00      PROA   
ATOM   4062  NE2 GLN P 259     -14.926-138.343 109.489  0.00 97.00      PROA   
ATOM   4063 HE21 GLN P 259     -15.542-138.956 109.001  0.00 97.00      PROA   
ATOM   4064 HE22 GLN P 259     -15.221-137.427 109.772  0.00 97.00      PROA   
ATOM   4065  C   GLN P 259      -9.712-135.798 109.253  0.00 97.00      PROA   
ATOM   4066  O   GLN P 259      -9.743-134.923 108.394  0.00 97.00      PROA   
ATOM   4067  N   VAL P 260      -8.635-136.596 109.425  0.00 97.00      PROA   
ATOM   4068  HN  VAL P 260      -8.624-137.285 110.143  0.00 97.00      PROA   
ATOM   4069  CA  VAL P 260      -7.423-136.506 108.642  0.00 97.00      PROA   
ATOM   4070  HA  VAL P 260      -7.600-135.894 107.773  0.00 97.00      PROA   
ATOM   4071  CB  VAL P 260      -6.254-135.919 109.430  0.00 97.00      PROA   
ATOM   4072  HB  VAL P 260      -6.046-136.570 110.305  0.00 97.00      PROA   
ATOM   4073  CG1 VAL P 260      -4.995-135.826 108.542  0.00 97.00      PROA   
ATOM   4074 HG11 VAL P 260      -5.205-135.231 107.628  0.00 97.00      PROA   
ATOM   4075 HG12 VAL P 260      -4.631-136.830 108.245  0.00 97.00      PROA   
ATOM   4076 HG13 VAL P 260      -4.180-135.324 109.104  0.00 97.00      PROA   
ATOM   4077  CG2 VAL P 260      -6.626-134.524 109.983  0.00 97.00      PROA   
ATOM   4078 HG21 VAL P 260      -7.449-134.589 110.723  0.00 97.00      PROA   
ATOM   4079 HG22 VAL P 260      -6.940-133.850 109.161  0.00 97.00      PROA   
ATOM   4080 HG23 VAL P 260      -5.748-134.073 110.493  0.00 97.00      PROA   
ATOM   4081  C   VAL P 260      -7.116-137.921 108.192  0.00 97.00      PROA   
ATOM   4082  O   VAL P 260      -7.130-138.850 108.997  0.00 97.00      PROA   
ATOM   4083  N   LEU P 261      -6.864-138.130 106.877  0.00 97.00      PROA   
ATOM   4084  HN  LEU P 261      -6.847-137.355 106.245  0.00 97.00      PROA   
ATOM   4085  CA  LEU P 261      -6.667-139.444 106.299  0.00 97.00      PROA   
ATOM   4086  HA  LEU P 261      -6.593-140.166 107.097  0.00 97.00      PROA   
ATOM   4087  CB  LEU P 261      -7.828-139.878 105.370  0.00 97.00      PROA   
ATOM   4088  HB1 LEU P 261      -7.567-140.830 104.855  0.00 97.00      PROA   
ATOM   4089  HB2 LEU P 261      -7.978-139.099 104.591  0.00 97.00      PROA   
ATOM   4090  CG  LEU P 261      -9.178-140.116 106.093  0.00 97.00      PROA   
ATOM   4091  HG  LEU P 261      -9.496-139.158 106.567  0.00 97.00      PROA   
ATOM   4092  CD1 LEU P 261     -10.258-140.527 105.076  0.00 97.00      PROA   
ATOM   4093 HD11 LEU P 261      -9.985-141.495 104.604  0.00 97.00      PROA   
ATOM   4094 HD12 LEU P 261     -10.352-139.761 104.279  0.00 97.00      PROA   
ATOM   4095 HD13 LEU P 261     -11.240-140.642 105.581  0.00 97.00      PROA   
ATOM   4096  CD2 LEU P 261      -9.085-141.178 107.205  0.00 97.00      PROA   
ATOM   4097 HD21 LEU P 261     -10.089-141.353 107.646  0.00 97.00      PROA   
ATOM   4098 HD22 LEU P 261      -8.406-140.848 108.016  0.00 97.00      PROA   
ATOM   4099 HD23 LEU P 261      -8.711-142.137 106.787  0.00 97.00      PROA   
ATOM   4100  C   LEU P 261      -5.359-139.553 105.550  0.00 97.00      PROA   
ATOM   4101  O   LEU P 261      -4.995-138.716 104.730  0.00 97.00      PROA   
ATOM   4102  N   GLY P 262      -4.625-140.649 105.836  0.00 97.00      PROA   
ATOM   4103  HN  GLY P 262      -4.978-141.329 106.471  0.00 97.00      PROA   
ATOM   4104  CA  GLY P 262      -3.357-140.988 105.244  0.00 97.00      PROA   
ATOM   4105  HA1 GLY P 262      -2.576-140.664 105.913  0.00 97.00      PROA   
ATOM   4106  HA2 GLY P 262      -3.286-140.586 104.242  0.00 97.00      PROA   
ATOM   4107  C   GLY P 262      -3.290-142.477 105.175  0.00 97.00      PROA   
ATOM   4108  O   GLY P 262      -4.034-143.184 105.849  0.00 97.00      PROA   
ATOM   4109  N   HSD P 263      -2.352-142.990 104.358  0.00 97.00      PROA   
ATOM   4110  HN  HSD P 263      -1.730-142.391 103.860  0.00 97.00      PROA   
ATOM   4111  CA  HSD P 263      -2.105-144.401 104.204  0.00 97.00      PROA   
ATOM   4112  HA  HSD P 263      -2.638-144.965 104.958  0.00 97.00      PROA   
ATOM   4113  CB  HSD P 263      -2.498-144.912 102.798  0.00 97.00      PROA   
ATOM   4114  HB1 HSD P 263      -2.168-145.964 102.656  0.00 97.00      PROA   
ATOM   4115  HB2 HSD P 263      -1.995-144.288 102.027  0.00 97.00      PROA   
ATOM   4116  ND1 HSD P 263      -4.857-145.893 102.615  0.00 97.00      PROA   
ATOM   4117  HD1 HSD P 263      -4.614-146.844 102.813  0.00 97.00      PROA   
ATOM   4118  CG  HSD P 263      -3.990-144.819 102.576  0.00 97.00      PROA   
ATOM   4119  CE1 HSD P 263      -6.087-145.420 102.291  0.00 97.00      PROA   
ATOM   4120  HE1 HSD P 263      -6.974-146.052 102.242  0.00 97.00      PROA   
ATOM   4121  NE2 HSD P 263      -6.071-144.127 102.035  0.00 97.00      PROA   
ATOM   4122  CD2 HSD P 263      -4.750-143.751 102.205  0.00 97.00      PROA   
ATOM   4123  HD2 HSD P 263      -4.463-142.720 102.042  0.00 97.00      PROA   
ATOM   4124  C   HSD P 263      -0.632-144.551 104.453  0.00 97.00      PROA   
ATOM   4125  O   HSD P 263       0.155-143.725 103.995  0.00 97.00      PROA   
ATOM   4126  N   GLN P 264      -0.225-145.579 105.237  0.00 97.00      PROA   
ATOM   4127  HN  GLN P 264      -0.876-146.253 105.581  0.00 97.00      PROA   
ATOM   4128  CA  GLN P 264       1.131-145.729 105.735  0.00 97.00      PROA   
ATOM   4129  HA  GLN P 264       1.328-144.838 106.317  0.00 97.00      PROA   
ATOM   4130  CB  GLN P 264       1.245-146.922 106.717  0.00 97.00      PROA   
ATOM   4131  HB1 GLN P 264       2.312-147.175 106.904  0.00 97.00      PROA   
ATOM   4132  HB2 GLN P 264       0.767-147.800 106.228  0.00 97.00      PROA   
ATOM   4133  CG  GLN P 264       0.574-146.623 108.081  0.00 97.00      PROA   
ATOM   4134  HG1 GLN P 264      -0.361-146.044 107.928  0.00 97.00      PROA   
ATOM   4135  HG2 GLN P 264       1.250-146.010 108.715  0.00 97.00      PROA   
ATOM   4136  CD  GLN P 264       0.177-147.898 108.835  0.00 97.00      PROA   
ATOM   4137  OE1 GLN P 264      -1.009-148.128 109.101  0.00 97.00      PROA   
ATOM   4138  NE2 GLN P 264       1.183-148.739 109.196  0.00 97.00      PROA   
ATOM   4139 HE21 GLN P 264       0.942-149.577 109.682  0.00 97.00      PROA   
ATOM   4140 HE22 GLN P 264       2.129-148.506 108.978  0.00 97.00      PROA   
ATOM   4141  C   GLN P 264       2.218-145.768 104.672  0.00 97.00      PROA   
ATOM   4142  O   GLN P 264       2.117-146.452 103.655  0.00 97.00      PROA   
ATOM   4143  N   GLN P 265       3.281-144.971 104.903  0.00 97.00      PROA   
ATOM   4144  HN  GLN P 265       3.342-144.467 105.764  0.00 97.00      PROA   
ATOM   4145  CA  GLN P 265       4.268-144.590 103.925  0.00 97.00      PROA   
ATOM   4146  HA  GLN P 265       3.863-144.833 102.956  0.00 97.00      PROA   
ATOM   4147  CB  GLN P 265       4.538-143.051 103.940  0.00 97.00      PROA   
ATOM   4148  HB1 GLN P 265       3.647-142.550 103.499  0.00 97.00      PROA   
ATOM   4149  HB2 GLN P 265       5.395-142.825 103.267  0.00 97.00      PROA   
ATOM   4150  CG  GLN P 265       4.831-142.399 105.321  0.00 97.00      PROA   
ATOM   4151  HG1 GLN P 265       5.251-141.382 105.158  0.00 97.00      PROA   
ATOM   4152  HG2 GLN P 265       5.600-142.994 105.856  0.00 97.00      PROA   
ATOM   4153  CD  GLN P 265       3.601-142.287 106.241  0.00 97.00      PROA   
ATOM   4154  OE1 GLN P 265       3.351-143.162 107.077  0.00 97.00      PROA   
ATOM   4155  NE2 GLN P 265       2.821-141.181 106.094  0.00 97.00      PROA   
ATOM   4156 HE21 GLN P 265       1.997-141.097 106.659  0.00 97.00      PROA   
ATOM   4157 HE22 GLN P 265       3.063-140.473 105.435  0.00 97.00      PROA   
ATOM   4158  C   GLN P 265       5.575-145.342 104.114  0.00 97.00      PROA   
ATOM   4159  O   GLN P 265       5.889-145.748 105.233  0.00 97.00      PROA   
ATOM   4160  N   PRO P 266       6.388-145.554 103.072  0.00 97.00      PROA   
ATOM   4161  CD  PRO P 266       5.979-145.416 101.670  0.00 97.00      PROA   
ATOM   4162  HD1 PRO P 266       5.855-144.334 101.443  0.00 97.00      PROA   
ATOM   4163  HD2 PRO P 266       5.036-145.968 101.461  0.00 97.00      PROA   
ATOM   4164  CA  PRO P 266       7.838-145.715 103.182  0.00 97.00      PROA   
ATOM   4165  HA  PRO P 266       8.006-146.704 103.584  0.00 97.00      PROA   
ATOM   4166  CB  PRO P 266       8.349-145.568 101.736  0.00 97.00      PROA   
ATOM   4167  HB1 PRO P 266       9.251-146.179 101.541  0.00 97.00      PROA   
ATOM   4168  HB2 PRO P 266       8.575-144.502 101.507  0.00 97.00      PROA   
ATOM   4169  CG  PRO P 266       7.152-145.988 100.877  0.00 97.00      PROA   
ATOM   4170  HG1 PRO P 266       7.205-145.591  99.844  0.00 97.00      PROA   
ATOM   4171  HG2 PRO P 266       7.075-147.098 100.847  0.00 97.00      PROA   
ATOM   4172  C   PRO P 266       8.523-144.737 104.129  0.00 97.00      PROA   
ATOM   4173  O   PRO P 266       8.192-143.552 104.115  0.00 97.00      PROA   
ATOM   4174  N   THR P 267       9.479-145.209 104.958  0.00 97.00      PROA   
ATOM   4175  HN  THR P 267       9.633-146.191 105.049  0.00 97.00      PROA   
ATOM   4176  CA  THR P 267      10.369-144.364 105.745  0.00 97.00      PROA   
ATOM   4177  HA  THR P 267       9.716-143.703 106.298  0.00 97.00      PROA   
ATOM   4178  CB  THR P 267      11.198-145.144 106.760  0.00 97.00      PROA   
ATOM   4179  HB  THR P 267      12.159-145.494 106.323  0.00 97.00      PROA   
ATOM   4180  OG1 THR P 267      10.506-146.306 107.197  0.00 97.00      PROA   
ATOM   4181  HG1 THR P 267       9.672-145.986 107.551  0.00 97.00      PROA   
ATOM   4182  CG2 THR P 267      11.491-144.270 107.993  0.00 97.00      PROA   
ATOM   4183 HG21 THR P 267      10.541-143.948 108.473  0.00 97.00      PROA   
ATOM   4184 HG22 THR P 267      12.065-143.365 107.708  0.00 97.00      PROA   
ATOM   4185 HG23 THR P 267      12.082-144.846 108.735  0.00 97.00      PROA   
ATOM   4186  C   THR P 267      11.292-143.457 104.925  0.00 97.00      PROA   
ATOM   4187  O   THR P 267      11.417-142.297 105.318  0.00 97.00      PROA   
ATOM   4188  N   PRO P 268      11.948-143.836 103.819  0.00 97.00      PROA   
ATOM   4189  CD  PRO P 268      12.275-145.221 103.446  0.00 97.00      PROA   
ATOM   4190  HD1 PRO P 268      11.373-145.864 103.412  0.00 97.00      PROA   
ATOM   4191  HD2 PRO P 268      13.015-145.634 104.166  0.00 97.00      PROA   
ATOM   4192  CA  PRO P 268      12.581-142.875 102.919  0.00 97.00      PROA   
ATOM   4193  HA  PRO P 268      13.092-142.106 103.482  0.00 97.00      PROA   
ATOM   4194  CB  PRO P 268      13.550-143.730 102.084  0.00 97.00      PROA   
ATOM   4195  HB1 PRO P 268      14.523-143.798 102.620  0.00 97.00      PROA   
ATOM   4196  HB2 PRO P 268      13.735-143.323 101.069  0.00 97.00      PROA   
ATOM   4197  CG  PRO P 268      12.896-145.114 102.051  0.00 97.00      PROA   
ATOM   4198  HG1 PRO P 268      12.083-145.111 101.290  0.00 97.00      PROA   
ATOM   4199  HG2 PRO P 268      13.610-145.931 101.829  0.00 97.00      PROA   
ATOM   4200  C   PRO P 268      11.552-142.198 102.029  0.00 97.00      PROA   
ATOM   4201  O   PRO P 268      10.539-142.805 101.686  0.00 97.00      PROA   
ATOM   4202  N   VAL P 269      11.822-140.926 101.661  0.00 97.00      PROA   
ATOM   4203  HN  VAL P 269      12.665-140.464 101.920  0.00 97.00      PROA   
ATOM   4204  CA  VAL P 269      11.061-140.123 100.744  0.00 97.00      PROA   
ATOM   4205  HA  VAL P 269      10.613-140.770 100.002  0.00 97.00      PROA   
ATOM   4206  CB  VAL P 269       9.976-139.298 101.447  0.00 97.00      PROA   
ATOM   4207  HB  VAL P 269       9.328-140.009 102.013  0.00 97.00      PROA   
ATOM   4208  CG1 VAL P 269      10.593-138.305 102.455  0.00 97.00      PROA   
ATOM   4209 HG11 VAL P 269      11.252-137.585 101.926  0.00 97.00      PROA   
ATOM   4210 HG12 VAL P 269      11.192-138.837 103.222  0.00 97.00      PROA   
ATOM   4211 HG13 VAL P 269       9.794-137.728 102.968  0.00 97.00      PROA   
ATOM   4212  CG2 VAL P 269       9.094-138.575 100.410  0.00 97.00      PROA   
ATOM   4213 HG21 VAL P 269       8.657-139.302  99.696  0.00 97.00      PROA   
ATOM   4214 HG22 VAL P 269       9.703-137.841  99.842  0.00 97.00      PROA   
ATOM   4215 HG23 VAL P 269       8.272-138.024 100.914  0.00 97.00      PROA   
ATOM   4216  C   VAL P 269      12.124-139.254 100.028  0.00 97.00      PROA   
ATOM   4217  OT1 VAL P 269      13.239-139.077 100.595  0.00 97.00      PROA   
ATOM   4218  OT2 VAL P 269      11.851-138.781  98.893  0.00 97.00      PROA   
END
