# Supplementary material for: The solution structure of the unbound IgG Fc receptor CD64 resembles its crystal structure: Implications for function
Source: PLoS One. 2023 Sep 21;18(9):e0288351. doi: 10.1371/journal.pone.0288351 (PMC10513344; doi:10.1371/journal.pone.0288351)
Supplement: S1 File — (ZIP) [file pone.0288351.s003.zip › CD64V03 E11/Top100/EM_done_ready_for_EM_top100_0p11_E11.dcd_51348.pdb.pdb]

REMARK  FINAL COORDINATES WRITTEN BY NAMD AT TIMESTEP 2000
ATOM      1  N   LYS P   1       7.695 -67.511 122.344  0.00 97.00      PROA   
ATOM      2  HT1 LYS P   1       8.113 -68.319 121.835  0.00 97.00      PROA   
ATOM      3  HT2 LYS P   1       7.976 -67.616 123.343  0.00 97.00      PROA   
ATOM      4  HT3 LYS P   1       8.087 -66.632 121.956  0.00 97.00      PROA   
ATOM      5  CA  LYS P   1       6.220 -67.558 122.202  0.00 97.00      PROA   
ATOM      6  HA  LYS P   1       5.922 -68.589 122.315  0.00 97.00      PROA   
ATOM      7  CB  LYS P   1       5.512 -66.713 123.303  0.00 97.00      PROA   
ATOM      8  HB1 LYS P   1       4.447 -66.578 123.013  0.00 97.00      PROA   
ATOM      9  HB2 LYS P   1       5.960 -65.699 123.368  0.00 97.00      PROA   
ATOM     10  CG  LYS P   1       5.522 -67.373 124.700  0.00 97.00      PROA   
ATOM     11  HG1 LYS P   1       6.546 -67.280 125.126  0.00 97.00      PROA   
ATOM     12  HG2 LYS P   1       5.301 -68.459 124.608  0.00 97.00      PROA   
ATOM     13  CD  LYS P   1       4.531 -66.751 125.707  0.00 97.00      PROA   
ATOM     14  HD1 LYS P   1       4.704 -65.653 125.747  0.00 97.00      PROA   
ATOM     15  HD2 LYS P   1       4.770 -67.167 126.713  0.00 97.00      PROA   
ATOM     16  CE  LYS P   1       3.052 -67.032 125.382  0.00 97.00      PROA   
ATOM     17  HE1 LYS P   1       2.886 -68.125 125.274  0.00 97.00      PROA   
ATOM     18  HE2 LYS P   1       2.752 -66.525 124.441  0.00 97.00      PROA   
ATOM     19  NZ  LYS P   1       2.154 -66.544 126.460  0.00 97.00      PROA   
ATOM     20  HZ1 LYS P   1       2.289 -65.522 126.597  0.00 97.00      PROA   
ATOM     21  HZ2 LYS P   1       2.368 -67.040 127.349  0.00 97.00      PROA   
ATOM     22  HZ3 LYS P   1       1.164 -66.727 126.197  0.00 97.00      PROA   
ATOM     23  C   LYS P   1       5.804 -67.132 120.820  0.00 97.00      PROA   
ATOM     24  O   LYS P   1       6.603 -66.595 120.054  0.00 97.00      PROA   
ATOM     25  N   ALA P   2       4.524 -67.371 120.469  0.00 97.00      PROA   
ATOM     26  HN  ALA P   2       3.876 -67.857 121.050  0.00 97.00      PROA   
ATOM     27  CA  ALA P   2       3.915 -66.915 119.256  0.00 97.00      PROA   
ATOM     28  HA  ALA P   2       4.214 -65.895 119.050  0.00 97.00      PROA   
ATOM     29  CB  ALA P   2       4.217 -67.849 118.066  0.00 97.00      PROA   
ATOM     30  HB1 ALA P   2       3.916 -68.892 118.305  0.00 97.00      PROA   
ATOM     31  HB2 ALA P   2       5.307 -67.849 117.852  0.00 97.00      PROA   
ATOM     32  HB3 ALA P   2       3.683 -67.524 117.150  0.00 97.00      PROA   
ATOM     33  C   ALA P   2       2.449 -66.938 119.609  0.00 97.00      PROA   
ATOM     34  O   ALA P   2       2.096 -67.370 120.707  0.00 97.00      PROA   
ATOM     35  N   VAL P   3       1.576 -66.452 118.694  0.00 97.00      PROA   
ATOM     36  HN  VAL P   3       1.899 -66.018 117.859  0.00 97.00      PROA   
ATOM     37  CA  VAL P   3       0.143 -66.671 118.712  0.00 97.00      PROA   
ATOM     38  HA  VAL P   3      -0.051 -67.644 119.141  0.00 97.00      PROA   
ATOM     39  CB  VAL P   3      -0.717 -65.614 119.423  0.00 97.00      PROA   
ATOM     40  HB  VAL P   3      -1.792 -65.880 119.279  0.00 97.00      PROA   
ATOM     41  CG1 VAL P   3      -0.459 -65.638 120.943  0.00 97.00      PROA   
ATOM     42 HG11 VAL P   3       0.566 -65.274 121.166  0.00 97.00      PROA   
ATOM     43 HG12 VAL P   3      -0.572 -66.668 121.338  0.00 97.00      PROA   
ATOM     44 HG13 VAL P   3      -1.184 -64.974 121.462  0.00 97.00      PROA   
ATOM     45  CG2 VAL P   3      -0.485 -64.199 118.853  0.00 97.00      PROA   
ATOM     46 HG21 VAL P   3      -0.798 -64.137 117.792  0.00 97.00      PROA   
ATOM     47 HG22 VAL P   3       0.585 -63.915 118.925  0.00 97.00      PROA   
ATOM     48 HG23 VAL P   3      -1.076 -63.456 119.429  0.00 97.00      PROA   
ATOM     49  C   VAL P   3      -0.221 -66.733 117.244  0.00 97.00      PROA   
ATOM     50  O   VAL P   3       0.433 -66.097 116.418  0.00 97.00      PROA   
ATOM     51  N   ILE P   4      -1.251 -67.534 116.869  0.00 97.00      PROA   
ATOM     52  HN  ILE P   4      -1.723 -68.115 117.531  0.00 97.00      PROA   
ATOM     53  CA  ILE P   4      -1.599 -67.739 115.469  0.00 97.00      PROA   
ATOM     54  HA  ILE P   4      -0.795 -67.366 114.852  0.00 97.00      PROA   
ATOM     55  CB  ILE P   4      -1.735 -69.219 115.104  0.00 97.00      PROA   
ATOM     56  HB  ILE P   4      -2.536 -69.677 115.728  0.00 97.00      PROA   
ATOM     57  CG2 ILE P   4      -2.098 -69.355 113.605  0.00 97.00      PROA   
ATOM     58 HG21 ILE P   4      -1.397 -68.751 112.989  0.00 97.00      PROA   
ATOM     59 HG22 ILE P   4      -3.136 -69.019 113.409  0.00 97.00      PROA   
ATOM     60 HG23 ILE P   4      -2.018 -70.407 113.269  0.00 97.00      PROA   
ATOM     61  CG1 ILE P   4      -0.415 -69.973 115.404  0.00 97.00      PROA   
ATOM     62 HG11 ILE P   4      -0.013 -69.695 116.401  0.00 97.00      PROA   
ATOM     63 HG12 ILE P   4       0.324 -69.656 114.642  0.00 97.00      PROA   
ATOM     64  CD  ILE P   4      -0.543 -71.499 115.386  0.00 97.00      PROA   
ATOM     65  HD1 ILE P   4      -1.054 -71.864 114.472  0.00 97.00      PROA   
ATOM     66  HD2 ILE P   4      -1.118 -71.842 116.272  0.00 97.00      PROA   
ATOM     67  HD3 ILE P   4       0.466 -71.959 115.422  0.00 97.00      PROA   
ATOM     68  C   ILE P   4      -2.855 -66.965 115.082  0.00 97.00      PROA   
ATOM     69  O   ILE P   4      -3.874 -66.994 115.769  0.00 97.00      PROA   
ATOM     70  N   LYS P   5      -2.804 -66.252 113.930  0.00 97.00      PROA   
ATOM     71  HN  LYS P   5      -1.934 -66.158 113.447  0.00 97.00      PROA   
ATOM     72  CA  LYS P   5      -3.947 -65.569 113.354  0.00 97.00      PROA   
ATOM     73  HA  LYS P   5      -4.801 -65.655 114.009  0.00 97.00      PROA   
ATOM     74  CB  LYS P   5      -3.656 -64.069 113.090  0.00 97.00      PROA   
ATOM     75  HB1 LYS P   5      -4.566 -63.577 112.680  0.00 97.00      PROA   
ATOM     76  HB2 LYS P   5      -2.846 -63.976 112.332  0.00 97.00      PROA   
ATOM     77  CG  LYS P   5      -3.196 -63.284 114.330  0.00 97.00      PROA   
ATOM     78  HG1 LYS P   5      -2.959 -62.250 113.991  0.00 97.00      PROA   
ATOM     79  HG2 LYS P   5      -2.251 -63.728 114.715  0.00 97.00      PROA   
ATOM     80  CD  LYS P   5      -4.232 -63.224 115.468  0.00 97.00      PROA   
ATOM     81  HD1 LYS P   5      -4.549 -64.259 115.725  0.00 97.00      PROA   
ATOM     82  HD2 LYS P   5      -5.132 -62.675 115.115  0.00 97.00      PROA   
ATOM     83  CE  LYS P   5      -3.698 -62.585 116.757  0.00 97.00      PROA   
ATOM     84  HE1 LYS P   5      -2.844 -63.190 117.141  0.00 97.00      PROA   
ATOM     85  HE2 LYS P   5      -4.477 -62.521 117.542  0.00 97.00      PROA   
ATOM     86  NZ  LYS P   5      -3.192 -61.227 116.502  0.00 97.00      PROA   
ATOM     87  HZ1 LYS P   5      -3.905 -60.489 116.378  0.00 97.00      PROA   
ATOM     88  HZ2 LYS P   5      -2.572 -61.268 115.661  0.00 97.00      PROA   
ATOM     89  HZ3 LYS P   5      -2.511 -60.972 117.252  0.00 97.00      PROA   
ATOM     90  C   LYS P   5      -4.321 -66.193 112.025  0.00 97.00      PROA   
ATOM     91  O   LYS P   5      -3.581 -66.110 111.052  0.00 97.00      PROA   
ATOM     92  N   LEU P   6      -5.523 -66.804 111.926  0.00 97.00      PROA   
ATOM     93  HN  LEU P   6      -6.107 -66.935 112.723  0.00 97.00      PROA   
ATOM     94  CA  LEU P   6      -6.085 -67.245 110.664  0.00 97.00      PROA   
ATOM     95  HA  LEU P   6      -5.298 -67.696 110.075  0.00 97.00      PROA   
ATOM     96  CB  LEU P   6      -7.202 -68.304 110.856  0.00 97.00      PROA   
ATOM     97  HB1 LEU P   6      -7.461 -68.707 109.852  0.00 97.00      PROA   
ATOM     98  HB2 LEU P   6      -8.119 -67.836 111.275  0.00 97.00      PROA   
ATOM     99  CG  LEU P   6      -6.836 -69.502 111.771  0.00 97.00      PROA   
ATOM    100  HG  LEU P   6      -5.735 -69.666 111.713  0.00 97.00      PROA   
ATOM    101  CD1 LEU P   6      -7.221 -69.276 113.247  0.00 97.00      PROA   
ATOM    102 HD11 LEU P   6      -8.310 -69.071 113.326  0.00 97.00      PROA   
ATOM    103 HD12 LEU P   6      -6.667 -68.425 113.690  0.00 97.00      PROA   
ATOM    104 HD13 LEU P   6      -6.995 -70.184 113.845  0.00 97.00      PROA   
ATOM    105  CD2 LEU P   6      -7.519 -70.787 111.271  0.00 97.00      PROA   
ATOM    106 HD21 LEU P   6      -7.205 -71.022 110.233  0.00 97.00      PROA   
ATOM    107 HD22 LEU P   6      -8.621 -70.662 111.288  0.00 97.00      PROA   
ATOM    108 HD23 LEU P   6      -7.251 -71.642 111.927  0.00 97.00      PROA   
ATOM    109  C   LEU P   6      -6.633 -66.036 109.911  0.00 97.00      PROA   
ATOM    110  O   LEU P   6      -7.434 -65.277 110.450  0.00 97.00      PROA   
ATOM    111  N   GLN P   7      -6.175 -65.789 108.659  0.00 97.00      PROA   
ATOM    112  HN  GLN P   7      -5.484 -66.380 108.240  0.00 97.00      PROA   
ATOM    113  CA  GLN P   7      -6.596 -64.643 107.863  0.00 97.00      PROA   
ATOM    114  HA  GLN P   7      -6.459 -63.782 108.504  0.00 97.00      PROA   
ATOM    115  CB  GLN P   7      -5.630 -64.411 106.670  0.00 97.00      PROA   
ATOM    116  HB1 GLN P   7      -5.460 -65.393 106.178  0.00 97.00      PROA   
ATOM    117  HB2 GLN P   7      -4.656 -64.099 107.114  0.00 97.00      PROA   
ATOM    118  CG  GLN P   7      -6.077 -63.389 105.602  0.00 97.00      PROA   
ATOM    119  HG1 GLN P   7      -6.319 -62.422 106.094  0.00 97.00      PROA   
ATOM    120  HG2 GLN P   7      -6.978 -63.752 105.064  0.00 97.00      PROA   
ATOM    121  CD  GLN P   7      -4.927 -63.133 104.620  0.00 97.00      PROA   
ATOM    122  OE1 GLN P   7      -3.797 -62.864 105.036  0.00 97.00      PROA   
ATOM    123  NE2 GLN P   7      -5.196 -63.212 103.288  0.00 97.00      PROA   
ATOM    124 HE21 GLN P   7      -4.437 -63.061 102.657  0.00 97.00      PROA   
ATOM    125 HE22 GLN P   7      -6.118 -63.419 102.963  0.00 97.00      PROA   
ATOM    126  C   GLN P   7      -8.077 -64.576 107.488  0.00 97.00      PROA   
ATOM    127  O   GLN P   7      -8.690 -63.536 107.729  0.00 97.00      PROA   
ATOM    128  N   PRO P   8      -8.747 -65.612 106.988  0.00 97.00      PROA   
ATOM    129  CD  PRO P   8      -8.169 -66.647 106.140  0.00 97.00      PROA   
ATOM    130  HD1 PRO P   8      -7.728 -67.420 106.802  0.00 97.00      PROA   
ATOM    131  HD2 PRO P   8      -7.402 -66.245 105.444  0.00 97.00      PROA   
ATOM    132  CA  PRO P   8     -10.140 -65.896 107.315  0.00 97.00      PROA   
ATOM    133  HA  PRO P   8     -10.731 -65.010 107.144  0.00 97.00      PROA   
ATOM    134  CB  PRO P   8     -10.535 -67.053 106.367  0.00 97.00      PROA   
ATOM    135  HB1 PRO P   8     -11.482 -66.826 105.834  0.00 97.00      PROA   
ATOM    136  HB2 PRO P   8     -10.657 -68.020 106.902  0.00 97.00      PROA   
ATOM    137  CG  PRO P   8      -9.371 -67.191 105.370  0.00 97.00      PROA   
ATOM    138  HG1 PRO P   8      -9.235 -68.237 105.034  0.00 97.00      PROA   
ATOM    139  HG2 PRO P   8      -9.566 -66.547 104.484  0.00 97.00      PROA   
ATOM    140  C   PRO P   8     -10.216 -66.325 108.779  0.00 97.00      PROA   
ATOM    141  O   PRO P   8      -9.515 -67.293 109.064  0.00 97.00      PROA   
ATOM    142  N   PRO P   9     -10.963 -65.742 109.720  0.00 97.00      PROA   
ATOM    143  CD  PRO P   9     -11.866 -64.616 109.465  0.00 97.00      PROA   
ATOM    144  HD1 PRO P   9     -12.596 -64.862 108.663  0.00 97.00      PROA   
ATOM    145  HD2 PRO P   9     -11.263 -63.724 109.181  0.00 97.00      PROA   
ATOM    146  CA  PRO P   9     -10.884 -66.078 111.146  0.00 97.00      PROA   
ATOM    147  HA  PRO P   9      -9.856 -66.212 111.449  0.00 97.00      PROA   
ATOM    148  CB  PRO P   9     -11.514 -64.836 111.805  0.00 97.00      PROA   
ATOM    149  HB1 PRO P   9     -10.733 -64.044 111.880  0.00 97.00      PROA   
ATOM    150  HB2 PRO P   9     -11.926 -65.009 112.818  0.00 97.00      PROA   
ATOM    151  CG  PRO P   9     -12.572 -64.376 110.799  0.00 97.00      PROA   
ATOM    152  HG1 PRO P   9     -13.463 -65.036 110.875  0.00 97.00      PROA   
ATOM    153  HG2 PRO P   9     -12.881 -63.323 110.945  0.00 97.00      PROA   
ATOM    154  C   PRO P   9     -11.650 -67.352 111.490  0.00 97.00      PROA   
ATOM    155  O   PRO P   9     -12.321 -67.397 112.519  0.00 97.00      PROA   
ATOM    156  N   TRP P  10     -11.563 -68.408 110.657  0.00 97.00      PROA   
ATOM    157  HN  TRP P  10     -10.933 -68.368 109.885  0.00 97.00      PROA   
ATOM    158  CA  TRP P  10     -12.457 -69.540 110.720  0.00 97.00      PROA   
ATOM    159  HA  TRP P  10     -13.166 -69.407 111.524  0.00 97.00      PROA   
ATOM    160  CB  TRP P  10     -13.233 -69.702 109.388  0.00 97.00      PROA   
ATOM    161  HB1 TRP P  10     -14.006 -70.489 109.502  0.00 97.00      PROA   
ATOM    162  HB2 TRP P  10     -12.521 -70.048 108.603  0.00 97.00      PROA   
ATOM    163  CG  TRP P  10     -13.892 -68.450 108.882  0.00 97.00      PROA   
ATOM    164  CD1 TRP P  10     -13.812 -67.999 107.590  0.00 97.00      PROA   
ATOM    165  HD1 TRP P  10     -13.270 -68.503 106.801  0.00 97.00      PROA   
ATOM    166  NE1 TRP P  10     -14.582 -66.877 107.439  0.00 97.00      PROA   
ATOM    167  HE1 TRP P  10     -14.835 -66.472 106.588  0.00 97.00      PROA   
ATOM    168  CE2 TRP P  10     -15.160 -66.554 108.630  0.00 97.00      PROA   
ATOM    169  CD2 TRP P  10     -14.742 -67.515 109.580  0.00 97.00      PROA   
ATOM    170  CE3 TRP P  10     -15.194 -67.409 110.897  0.00 97.00      PROA   
ATOM    171  HE3 TRP P  10     -14.882 -68.102 111.663  0.00 97.00      PROA   
ATOM    172  CZ3 TRP P  10     -16.070 -66.372 111.232  0.00 97.00      PROA   
ATOM    173  HZ3 TRP P  10     -16.430 -66.286 112.249  0.00 97.00      PROA   
ATOM    174  CZ2 TRP P  10     -16.024 -65.519 108.963  0.00 97.00      PROA   
ATOM    175  HZ2 TRP P  10     -16.338 -64.791 108.231  0.00 97.00      PROA   
ATOM    176  CH2 TRP P  10     -16.480 -65.444 110.280  0.00 97.00      PROA   
ATOM    177  HH2 TRP P  10     -17.152 -64.649 110.571  0.00 97.00      PROA   
ATOM    178  C   TRP P  10     -11.682 -70.804 111.004  0.00 97.00      PROA   
ATOM    179  O   TRP P  10     -10.915 -71.295 110.178  0.00 97.00      PROA   
ATOM    180  N   VAL P  11     -11.887 -71.380 112.208  0.00 97.00      PROA   
ATOM    181  HN  VAL P  11     -12.468 -70.935 112.889  0.00 97.00      PROA   
ATOM    182  CA  VAL P  11     -11.185 -72.570 112.654  0.00 97.00      PROA   
ATOM    183  HA  VAL P  11     -10.175 -72.527 112.268  0.00 97.00      PROA   
ATOM    184  CB  VAL P  11     -11.104 -72.575 114.182  0.00 97.00      PROA   
ATOM    185  HB  VAL P  11     -12.119 -72.723 114.616  0.00 97.00      PROA   
ATOM    186  CG1 VAL P  11     -10.176 -73.702 114.666  0.00 97.00      PROA   
ATOM    187 HG11 VAL P  11      -9.170 -73.608 114.202  0.00 97.00      PROA   
ATOM    188 HG12 VAL P  11     -10.597 -74.691 114.404  0.00 97.00      PROA   
ATOM    189 HG13 VAL P  11     -10.057 -73.659 115.769  0.00 97.00      PROA   
ATOM    190  CG2 VAL P  11     -10.557 -71.215 114.681  0.00 97.00      PROA   
ATOM    191 HG21 VAL P  11     -11.266 -70.384 114.491  0.00 97.00      PROA   
ATOM    192 HG22 VAL P  11      -9.590 -70.979 114.188  0.00 97.00      PROA   
ATOM    193 HG23 VAL P  11     -10.380 -71.256 115.777  0.00 97.00      PROA   
ATOM    194  C   VAL P  11     -11.838 -73.839 112.083  0.00 97.00      PROA   
ATOM    195  O   VAL P  11     -11.237 -74.910 112.035  0.00 97.00      PROA   
ATOM    196  N   SER P  12     -13.080 -73.709 111.566  0.00 97.00      PROA   
ATOM    197  HN  SER P  12     -13.506 -72.812 111.589  0.00 97.00      PROA   
ATOM    198  CA  SER P  12     -13.842 -74.750 110.895  0.00 97.00      PROA   
ATOM    199  HA  SER P  12     -13.258 -75.658 110.832  0.00 97.00      PROA   
ATOM    200  CB  SER P  12     -15.163 -75.073 111.662  0.00 97.00      PROA   
ATOM    201  HB1 SER P  12     -15.655 -74.123 111.961  0.00 97.00      PROA   
ATOM    202  HB2 SER P  12     -14.902 -75.629 112.591  0.00 97.00      PROA   
ATOM    203  OG  SER P  12     -16.099 -75.851 110.916  0.00 97.00      PROA   
ATOM    204  HG1 SER P  12     -15.781 -76.758 110.934  0.00 97.00      PROA   
ATOM    205  C   SER P  12     -14.100 -74.260 109.477  0.00 97.00      PROA   
ATOM    206  O   SER P  12     -14.608 -73.157 109.283  0.00 97.00      PROA   
ATOM    207  N   VAL P  13     -13.718 -75.061 108.445  0.00 97.00      PROA   
ATOM    208  HN  VAL P  13     -13.288 -75.944 108.623  0.00 97.00      PROA   
ATOM    209  CA  VAL P  13     -13.693 -74.581 107.067  0.00 97.00      PROA   
ATOM    210  HA  VAL P  13     -14.481 -73.851 106.951  0.00 97.00      PROA   
ATOM    211  CB  VAL P  13     -12.345 -73.909 106.771  0.00 97.00      PROA   
ATOM    212  HB  VAL P  13     -12.128 -73.220 107.623  0.00 97.00      PROA   
ATOM    213  CG1 VAL P  13     -11.191 -74.933 106.698  0.00 97.00      PROA   
ATOM    214 HG11 VAL P  13     -11.317 -75.612 105.829  0.00 97.00      PROA   
ATOM    215 HG12 VAL P  13     -11.139 -75.542 107.623  0.00 97.00      PROA   
ATOM    216 HG13 VAL P  13     -10.222 -74.403 106.576  0.00 97.00      PROA   
ATOM    217  CG2 VAL P  13     -12.413 -73.037 105.502  0.00 97.00      PROA   
ATOM    218 HG21 VAL P  13     -13.269 -72.333 105.548  0.00 97.00      PROA   
ATOM    219 HG22 VAL P  13     -12.512 -73.667 104.595  0.00 97.00      PROA   
ATOM    220 HG23 VAL P  13     -11.478 -72.447 105.397  0.00 97.00      PROA   
ATOM    221  C   VAL P  13     -13.999 -75.709 106.083  0.00 97.00      PROA   
ATOM    222  O   VAL P  13     -13.850 -76.883 106.396  0.00 97.00      PROA   
ATOM    223  N   PHE P  14     -14.473 -75.394 104.851  0.00 97.00      PROA   
ATOM    224  HN  PHE P  14     -14.662 -74.449 104.594  0.00 97.00      PROA   
ATOM    225  CA  PHE P  14     -14.659 -76.387 103.801  0.00 97.00      PROA   
ATOM    226  HA  PHE P  14     -15.022 -77.294 104.262  0.00 97.00      PROA   
ATOM    227  CB  PHE P  14     -15.672 -75.943 102.711  0.00 97.00      PROA   
ATOM    228  HB1 PHE P  14     -15.712 -76.667 101.869  0.00 97.00      PROA   
ATOM    229  HB2 PHE P  14     -15.374 -74.952 102.302  0.00 97.00      PROA   
ATOM    230  CG  PHE P  14     -17.077 -75.865 103.241  0.00 97.00      PROA   
ATOM    231  CD1 PHE P  14     -17.699 -76.995 103.801  0.00 97.00      PROA   
ATOM    232  HD1 PHE P  14     -17.143 -77.913 103.915  0.00 97.00      PROA   
ATOM    233  CE1 PHE P  14     -19.046 -76.951 104.182  0.00 97.00      PROA   
ATOM    234  HE1 PHE P  14     -19.519 -77.827 104.597  0.00 97.00      PROA   
ATOM    235  CZ  PHE P  14     -19.781 -75.770 104.021  0.00 97.00      PROA   
ATOM    236  HZ  PHE P  14     -20.820 -75.735 104.310  0.00 97.00      PROA   
ATOM    237  CD2 PHE P  14     -17.828 -74.691 103.075  0.00 97.00      PROA   
ATOM    238  HD2 PHE P  14     -17.372 -73.827 102.614  0.00 97.00      PROA   
ATOM    239  CE2 PHE P  14     -19.166 -74.634 103.480  0.00 97.00      PROA   
ATOM    240  HE2 PHE P  14     -19.719 -73.714 103.366  0.00 97.00      PROA   
ATOM    241  C   PHE P  14     -13.380 -76.753 103.070  0.00 97.00      PROA   
ATOM    242  O   PHE P  14     -12.414 -75.995 103.032  0.00 97.00      PROA   
ATOM    243  N   GLN P  15     -13.381 -77.937 102.408  0.00 97.00      PROA   
ATOM    244  HN  GLN P  15     -14.083 -78.620 102.606  0.00 97.00      PROA   
ATOM    245  CA  GLN P  15     -12.467 -78.267 101.323  0.00 97.00      PROA   
ATOM    246  HA  GLN P  15     -11.466 -78.259 101.733  0.00 97.00      PROA   
ATOM    247  CB  GLN P  15     -12.761 -79.675 100.732  0.00 97.00      PROA   
ATOM    248  HB1 GLN P  15     -12.542 -80.426 101.527  0.00 97.00      PROA   
ATOM    249  HB2 GLN P  15     -12.049 -79.877  99.903  0.00 97.00      PROA   
ATOM    250  CG  GLN P  15     -14.235 -79.861 100.276  0.00 97.00      PROA   
ATOM    251  HG1 GLN P  15     -14.762 -78.884 100.276  0.00 97.00      PROA   
ATOM    252  HG2 GLN P  15     -14.772 -80.510 100.997  0.00 97.00      PROA   
ATOM    253  CD  GLN P  15     -14.345 -80.492  98.877  0.00 97.00      PROA   
ATOM    254  OE1 GLN P  15     -13.985 -81.654  98.664  0.00 97.00      PROA   
ATOM    255  NE2 GLN P  15     -14.864 -79.699  97.895  0.00 97.00      PROA   
ATOM    256 HE21 GLN P  15     -15.165 -78.770  98.110  0.00 97.00      PROA   
ATOM    257 HE22 GLN P  15     -14.885 -80.043  96.958  0.00 97.00      PROA   
ATOM    258  C   GLN P  15     -12.516 -77.251 100.178  0.00 97.00      PROA   
ATOM    259  O   GLN P  15     -13.569 -76.678  99.905  0.00 97.00      PROA   
ATOM    260  N   GLU P  16     -11.358 -76.991  99.516  0.00 97.00      PROA   
ATOM    261  HN  GLU P  16     -10.527 -77.466  99.806  0.00 97.00      PROA   
ATOM    262  CA  GLU P  16     -11.181 -76.104  98.370  0.00 97.00      PROA   
ATOM    263  HA  GLU P  16     -10.264 -76.438  97.907  0.00 97.00      PROA   
ATOM    264  CB  GLU P  16     -12.277 -76.227  97.257  0.00 97.00      PROA   
ATOM    265  HB1 GLU P  16     -13.238 -75.877  97.685  0.00 97.00      PROA   
ATOM    266  HB2 GLU P  16     -12.396 -77.301  96.989  0.00 97.00      PROA   
ATOM    267  CG  GLU P  16     -12.016 -75.422  95.959  0.00 97.00      PROA   
ATOM    268  HG1 GLU P  16     -11.244 -75.936  95.349  0.00 97.00      PROA   
ATOM    269  HG2 GLU P  16     -11.637 -74.407  96.194  0.00 97.00      PROA   
ATOM    270  CD  GLU P  16     -13.262 -75.218  95.086  0.00 97.00      PROA   
ATOM    271  OE1 GLU P  16     -14.371 -75.702  95.431  0.00 97.00      PROA   
ATOM    272  OE2 GLU P  16     -13.110 -74.523  94.045  0.00 97.00      PROA   
ATOM    273  C   GLU P  16     -10.913 -74.657  98.783  0.00 97.00      PROA   
ATOM    274  O   GLU P  16     -10.156 -73.950  98.124  0.00 97.00      PROA   
ATOM    275  N   GLU P  17     -11.498 -74.181  99.907  0.00 97.00      PROA   
ATOM    276  HN  GLU P  17     -12.129 -74.764 100.412  0.00 97.00      PROA   
ATOM    277  CA  GLU P  17     -11.320 -72.842 100.455  0.00 97.00      PROA   
ATOM    278  HA  GLU P  17     -11.628 -72.149  99.684  0.00 97.00      PROA   
ATOM    279  CB  GLU P  17     -12.281 -72.636 101.657  0.00 97.00      PROA   
ATOM    280  HB1 GLU P  17     -12.090 -73.478 102.363  0.00 97.00      PROA   
ATOM    281  HB2 GLU P  17     -13.325 -72.755 101.292  0.00 97.00      PROA   
ATOM    282  CG  GLU P  17     -12.163 -71.314 102.455  0.00 97.00      PROA   
ATOM    283  HG1 GLU P  17     -11.137 -71.166 102.848  0.00 97.00      PROA   
ATOM    284  HG2 GLU P  17     -12.847 -71.369 103.329  0.00 97.00      PROA   
ATOM    285  CD  GLU P  17     -12.568 -70.083 101.638  0.00 97.00      PROA   
ATOM    286  OE1 GLU P  17     -11.891 -69.769 100.627  0.00 97.00      PROA   
ATOM    287  OE2 GLU P  17     -13.565 -69.422 102.035  0.00 97.00      PROA   
ATOM    288  C   GLU P  17      -9.879 -72.472 100.814  0.00 97.00      PROA   
ATOM    289  O   GLU P  17      -9.084 -73.308 101.227  0.00 97.00      PROA   
ATOM    290  N   SER P  18      -9.504 -71.182 100.648  0.00 97.00      PROA   
ATOM    291  HN  SER P  18     -10.209 -70.507 100.424  0.00 97.00      PROA   
ATOM    292  CA  SER P  18      -8.153 -70.688 100.851  0.00 97.00      PROA   
ATOM    293  HA  SER P  18      -7.463 -71.511 100.733  0.00 97.00      PROA   
ATOM    294  CB  SER P  18      -7.767 -69.588  99.828  0.00 97.00      PROA   
ATOM    295  HB1 SER P  18      -8.421 -68.698  99.967  0.00 97.00      PROA   
ATOM    296  HB2 SER P  18      -7.939 -69.979  98.803  0.00 97.00      PROA   
ATOM    297  OG  SER P  18      -6.398 -69.197  99.947  0.00 97.00      PROA   
ATOM    298  HG1 SER P  18      -5.874 -69.977  99.744  0.00 97.00      PROA   
ATOM    299  C   SER P  18      -7.998 -70.128 102.249  0.00 97.00      PROA   
ATOM    300  O   SER P  18      -8.780 -69.293 102.698  0.00 97.00      PROA   
ATOM    301  N   VAL P  19      -6.952 -70.575 102.977  0.00 97.00      PROA   
ATOM    302  HN  VAL P  19      -6.306 -71.231 102.591  0.00 97.00      PROA   
ATOM    303  CA  VAL P  19      -6.738 -70.128 104.338  0.00 97.00      PROA   
ATOM    304  HA  VAL P  19      -7.141 -69.131 104.435  0.00 97.00      PROA   
ATOM    305  CB  VAL P  19      -7.478 -71.006 105.357  0.00 97.00      PROA   
ATOM    306  HB  VAL P  19      -8.571 -70.872 105.168  0.00 97.00      PROA   
ATOM    307  CG1 VAL P  19      -7.168 -72.504 105.154  0.00 97.00      PROA   
ATOM    308 HG11 VAL P  19      -6.091 -72.695 105.321  0.00 97.00      PROA   
ATOM    309 HG12 VAL P  19      -7.441 -72.846 104.135  0.00 97.00      PROA   
ATOM    310 HG13 VAL P  19      -7.741 -73.115 105.883  0.00 97.00      PROA   
ATOM    311  CG2 VAL P  19      -7.193 -70.573 106.809  0.00 97.00      PROA   
ATOM    312 HG21 VAL P  19      -7.440 -69.506 106.960  0.00 97.00      PROA   
ATOM    313 HG22 VAL P  19      -6.127 -70.739 107.068  0.00 97.00      PROA   
ATOM    314 HG23 VAL P  19      -7.814 -71.174 107.508  0.00 97.00      PROA   
ATOM    315  C   VAL P  19      -5.256 -69.973 104.603  0.00 97.00      PROA   
ATOM    316  O   VAL P  19      -4.466 -70.881 104.381  0.00 97.00      PROA   
ATOM    317  N   THR P  20      -4.821 -68.786 105.092  0.00 97.00      PROA   
ATOM    318  HN  THR P  20      -5.458 -68.039 105.260  0.00 97.00      PROA   
ATOM    319  CA  THR P  20      -3.423 -68.551 105.417  0.00 97.00      PROA   
ATOM    320  HA  THR P  20      -2.892 -69.485 105.338  0.00 97.00      PROA   
ATOM    321  CB  THR P  20      -2.709 -67.579 104.473  0.00 97.00      PROA   
ATOM    322  HB  THR P  20      -2.980 -67.880 103.434  0.00 97.00      PROA   
ATOM    323  OG1 THR P  20      -1.289 -67.681 104.546  0.00 97.00      PROA   
ATOM    324  HG1 THR P  20      -1.002 -67.305 105.383  0.00 97.00      PROA   
ATOM    325  CG2 THR P  20      -3.117 -66.110 104.656  0.00 97.00      PROA   
ATOM    326 HG21 THR P  20      -2.901 -65.757 105.685  0.00 97.00      PROA   
ATOM    327 HG22 THR P  20      -4.197 -65.984 104.447  0.00 97.00      PROA   
ATOM    328 HG23 THR P  20      -2.551 -65.467 103.949  0.00 97.00      PROA   
ATOM    329  C   THR P  20      -3.370 -68.159 106.871  0.00 97.00      PROA   
ATOM    330  O   THR P  20      -4.196 -67.397 107.360  0.00 97.00      PROA   
ATOM    331  N   LEU P  21      -2.410 -68.747 107.614  0.00 97.00      PROA   
ATOM    332  HN  LEU P  21      -1.764 -69.370 107.176  0.00 97.00      PROA   
ATOM    333  CA  LEU P  21      -2.340 -68.676 109.054  0.00 97.00      PROA   
ATOM    334  HA  LEU P  21      -3.145 -68.065 109.437  0.00 97.00      PROA   
ATOM    335  CB  LEU P  21      -2.416 -70.082 109.713  0.00 97.00      PROA   
ATOM    336  HB1 LEU P  21      -2.373 -69.939 110.815  0.00 97.00      PROA   
ATOM    337  HB2 LEU P  21      -1.538 -70.697 109.418  0.00 97.00      PROA   
ATOM    338  CG  LEU P  21      -3.693 -70.911 109.403  0.00 97.00      PROA   
ATOM    339  HG  LEU P  21      -4.550 -70.207 109.288  0.00 97.00      PROA   
ATOM    340  CD1 LEU P  21      -3.579 -71.767 108.124  0.00 97.00      PROA   
ATOM    341 HD11 LEU P  21      -2.734 -72.481 108.223  0.00 97.00      PROA   
ATOM    342 HD12 LEU P  21      -3.413 -71.147 107.223  0.00 97.00      PROA   
ATOM    343 HD13 LEU P  21      -4.509 -72.355 107.974  0.00 97.00      PROA   
ATOM    344  CD2 LEU P  21      -4.013 -71.849 110.583  0.00 97.00      PROA   
ATOM    345 HD21 LEU P  21      -4.158 -71.271 111.519  0.00 97.00      PROA   
ATOM    346 HD22 LEU P  21      -3.174 -72.560 110.735  0.00 97.00      PROA   
ATOM    347 HD23 LEU P  21      -4.935 -72.431 110.378  0.00 97.00      PROA   
ATOM    348  C   LEU P  21      -1.029 -68.020 109.425  0.00 97.00      PROA   
ATOM    349  O   LEU P  21       0.030 -68.491 109.039  0.00 97.00      PROA   
ATOM    350  N   HSD P  22      -1.063 -66.906 110.187  0.00 97.00      PROA   
ATOM    351  HN  HSD P  22      -1.938 -66.555 110.517  0.00 97.00      PROA   
ATOM    352  CA  HSD P  22       0.092 -66.068 110.450  0.00 97.00      PROA   
ATOM    353  HA  HSD P  22       0.908 -66.359 109.805  0.00 97.00      PROA   
ATOM    354  CB  HSD P  22      -0.220 -64.573 110.190  0.00 97.00      PROA   
ATOM    355  HB1 HSD P  22       0.637 -63.942 110.512  0.00 97.00      PROA   
ATOM    356  HB2 HSD P  22      -1.114 -64.258 110.771  0.00 97.00      PROA   
ATOM    357  ND1 HSD P  22      -1.658 -64.326 108.087  0.00 97.00      PROA   
ATOM    358  HD1 HSD P  22      -2.538 -64.559 108.503  0.00 97.00      PROA   
ATOM    359  CG  HSD P  22      -0.440 -64.282 108.734  0.00 97.00      PROA   
ATOM    360  CE1 HSD P  22      -1.436 -63.921 106.812  0.00 97.00      PROA   
ATOM    361  HE1 HSD P  22      -2.224 -63.844 106.067  0.00 97.00      PROA   
ATOM    362  NE2 HSD P  22      -0.174 -63.607 106.599  0.00 97.00      PROA   
ATOM    363  CD2 HSD P  22       0.449 -63.817 107.816  0.00 97.00      PROA   
ATOM    364  HD2 HSD P  22       1.502 -63.597 107.933  0.00 97.00      PROA   
ATOM    365  C   HSD P  22       0.561 -66.177 111.883  0.00 97.00      PROA   
ATOM    366  O   HSD P  22      -0.217 -66.021 112.814  0.00 97.00      PROA   
ATOM    367  N   CYS P  23       1.877 -66.411 112.089  0.00 97.00      PROA   
ATOM    368  HN  CYS P  23       2.476 -66.591 111.309  0.00 97.00      PROA   
ATOM    369  CA  CYS P  23       2.510 -66.415 113.395  0.00 97.00      PROA   
ATOM    370  HA  CYS P  23       1.762 -66.550 114.163  0.00 97.00      PROA   
ATOM    371  CB  CYS P  23       3.553 -67.546 113.521  0.00 97.00      PROA   
ATOM    372  HB1 CYS P  23       4.101 -67.439 114.477  0.00 97.00      PROA   
ATOM    373  HB2 CYS P  23       4.278 -67.489 112.681  0.00 97.00      PROA   
ATOM    374  SG  CYS P  23       2.743 -69.157 113.514  0.00 97.00      PROA   
ATOM    375  C   CYS P  23       3.211 -65.100 113.650  0.00 97.00      PROA   
ATOM    376  O   CYS P  23       4.304 -64.837 113.157  0.00 97.00      PROA   
ATOM    377  N   GLU P  24       2.584 -64.237 114.473  0.00 97.00      PROA   
ATOM    378  HN  GLU P  24       1.715 -64.475 114.900  0.00 97.00      PROA   
ATOM    379  CA  GLU P  24       3.039 -62.888 114.706  0.00 97.00      PROA   
ATOM    380  HA  GLU P  24       3.622 -62.550 113.860  0.00 97.00      PROA   
ATOM    381  CB  GLU P  24       1.827 -61.942 114.878  0.00 97.00      PROA   
ATOM    382  HB1 GLU P  24       1.164 -62.111 113.997  0.00 97.00      PROA   
ATOM    383  HB2 GLU P  24       2.161 -60.881 114.840  0.00 97.00      PROA   
ATOM    384  CG  GLU P  24       1.047 -62.181 116.187  0.00 97.00      PROA   
ATOM    385  HG1 GLU P  24       1.638 -61.855 117.069  0.00 97.00      PROA   
ATOM    386  HG2 GLU P  24       0.807 -63.260 116.297  0.00 97.00      PROA   
ATOM    387  CD  GLU P  24      -0.257 -61.412 116.203  0.00 97.00      PROA   
ATOM    388  OE1 GLU P  24      -0.650 -60.957 117.313  0.00 97.00      PROA   
ATOM    389  OE2 GLU P  24      -0.894 -61.301 115.123  0.00 97.00      PROA   
ATOM    390  C   GLU P  24       3.898 -62.799 115.946  0.00 97.00      PROA   
ATOM    391  O   GLU P  24       3.903 -63.675 116.811  0.00 97.00      PROA   
ATOM    392  N   VAL P  25       4.636 -61.673 116.044  0.00 97.00      PROA   
ATOM    393  HN  VAL P  25       4.670 -61.027 115.286  0.00 97.00      PROA   
ATOM    394  CA  VAL P  25       5.207 -61.170 117.270  0.00 97.00      PROA   
ATOM    395  HA  VAL P  25       4.608 -61.506 118.104  0.00 97.00      PROA   
ATOM    396  CB  VAL P  25       6.686 -61.512 117.486  0.00 97.00      PROA   
ATOM    397  HB  VAL P  25       7.307 -61.061 116.678  0.00 97.00      PROA   
ATOM    398  CG1 VAL P  25       7.146 -60.957 118.849  0.00 97.00      PROA   
ATOM    399 HG11 VAL P  25       6.596 -61.460 119.673  0.00 97.00      PROA   
ATOM    400 HG12 VAL P  25       6.976 -59.866 118.928  0.00 97.00      PROA   
ATOM    401 HG13 VAL P  25       8.232 -61.149 118.981  0.00 97.00      PROA   
ATOM    402  CG2 VAL P  25       6.908 -63.039 117.445  0.00 97.00      PROA   
ATOM    403 HG21 VAL P  25       6.679 -63.449 116.441  0.00 97.00      PROA   
ATOM    404 HG22 VAL P  25       6.257 -63.543 118.191  0.00 97.00      PROA   
ATOM    405 HG23 VAL P  25       7.966 -63.282 117.685  0.00 97.00      PROA   
ATOM    406  C   VAL P  25       5.076 -59.672 117.046  0.00 97.00      PROA   
ATOM    407  O   VAL P  25       5.399 -59.263 115.931  0.00 97.00      PROA   
ATOM    408  N   PRO P  26       4.642 -58.795 117.963  0.00 97.00      PROA   
ATOM    409  CD  PRO P  26       3.738 -59.196 119.053  0.00 97.00      PROA   
ATOM    410  HD1 PRO P  26       4.336 -59.320 119.982  0.00 97.00      PROA   
ATOM    411  HD2 PRO P  26       3.175 -60.130 118.833  0.00 97.00      PROA   
ATOM    412  CA  PRO P  26       4.510 -57.360 117.667  0.00 97.00      PROA   
ATOM    413  HA  PRO P  26       3.992 -57.247 116.724  0.00 97.00      PROA   
ATOM    414  CB  PRO P  26       3.651 -56.831 118.829  0.00 97.00      PROA   
ATOM    415  HB1 PRO P  26       3.058 -55.943 118.533  0.00 97.00      PROA   
ATOM    416  HB2 PRO P  26       4.277 -56.576 119.713  0.00 97.00      PROA   
ATOM    417  CG  PRO P  26       2.766 -58.024 119.194  0.00 97.00      PROA   
ATOM    418  HG1 PRO P  26       2.326 -57.945 120.207  0.00 97.00      PROA   
ATOM    419  HG2 PRO P  26       1.950 -58.126 118.443  0.00 97.00      PROA   
ATOM    420  C   PRO P  26       5.816 -56.569 117.577  0.00 97.00      PROA   
ATOM    421  O   PRO P  26       5.839 -55.406 117.975  0.00 97.00      PROA   
ATOM    422  N   HSD P  27       6.894 -57.146 117.008  0.00 97.00      PROA   
ATOM    423  HN  HSD P  27       6.793 -58.057 116.614  0.00 97.00      PROA   
ATOM    424  CA  HSD P  27       8.151 -56.469 116.780  0.00 97.00      PROA   
ATOM    425  HA  HSD P  27       8.152 -55.499 117.259  0.00 97.00      PROA   
ATOM    426  CB  HSD P  27       9.386 -57.273 117.267  0.00 97.00      PROA   
ATOM    427  HB1 HSD P  27      10.317 -56.825 116.856  0.00 97.00      PROA   
ATOM    428  HB2 HSD P  27       9.327 -58.321 116.898  0.00 97.00      PROA   
ATOM    429  ND1 HSD P  27       9.059 -58.246 119.607  0.00 97.00      PROA   
ATOM    430  HD1 HSD P  27       8.471 -59.011 119.343  0.00 97.00      PROA   
ATOM    431  CG  HSD P  27       9.554 -57.273 118.764  0.00 97.00      PROA   
ATOM    432  CE1 HSD P  27       9.564 -57.996 120.840  0.00 97.00      PROA   
ATOM    433  HE1 HSD P  27       9.345 -58.613 121.711  0.00 97.00      PROA   
ATOM    434  NE2 HSD P  27      10.357 -56.944 120.848  0.00 97.00      PROA   
ATOM    435  CD2 HSD P  27      10.357 -56.494 119.540  0.00 97.00      PROA   
ATOM    436  HD2 HSD P  27      10.972 -55.644 119.268  0.00 97.00      PROA   
ATOM    437  C   HSD P  27       8.288 -56.268 115.294  0.00 97.00      PROA   
ATOM    438  O   HSD P  27       8.248 -57.224 114.526  0.00 97.00      PROA   
ATOM    439  N   LEU P  28       8.459 -55.004 114.847  0.00 97.00      PROA   
ATOM    440  HN  LEU P  28       8.382 -54.227 115.468  0.00 97.00      PROA   
ATOM    441  CA  LEU P  28       8.696 -54.672 113.453  0.00 97.00      PROA   
ATOM    442  HA  LEU P  28       7.861 -55.081 112.900  0.00 97.00      PROA   
ATOM    443  CB  LEU P  28       8.699 -53.138 113.220  0.00 97.00      PROA   
ATOM    444  HB1 LEU P  28       8.789 -52.937 112.129  0.00 97.00      PROA   
ATOM    445  HB2 LEU P  28       9.575 -52.680 113.726  0.00 97.00      PROA   
ATOM    446  CG  LEU P  28       7.433 -52.397 113.725  0.00 97.00      PROA   
ATOM    447  HG  LEU P  28       7.341 -52.550 114.826  0.00 97.00      PROA   
ATOM    448  CD1 LEU P  28       7.565 -50.881 113.490  0.00 97.00      PROA   
ATOM    449 HD11 LEU P  28       7.647 -50.669 112.403  0.00 97.00      PROA   
ATOM    450 HD12 LEU P  28       8.468 -50.483 113.999  0.00 97.00      PROA   
ATOM    451 HD13 LEU P  28       6.673 -50.351 113.885  0.00 97.00      PROA   
ATOM    452  CD2 LEU P  28       6.143 -52.925 113.070  0.00 97.00      PROA   
ATOM    453 HD21 LEU P  28       5.981 -53.995 113.313  0.00 97.00      PROA   
ATOM    454 HD22 LEU P  28       6.203 -52.815 111.966  0.00 97.00      PROA   
ATOM    455 HD23 LEU P  28       5.266 -52.348 113.433  0.00 97.00      PROA   
ATOM    456  C   LEU P  28       9.941 -55.317 112.830  0.00 97.00      PROA   
ATOM    457  O   LEU P  28       9.789 -55.861 111.736  0.00 97.00      PROA   
ATOM    458  N   PRO P  29      11.149 -55.385 113.402  0.00 97.00      PROA   
ATOM    459  CD  PRO P  29      11.621 -54.528 114.499  0.00 97.00      PROA   
ATOM    460  HD1 PRO P  29      10.944 -54.565 115.378  0.00 97.00      PROA   
ATOM    461  HD2 PRO P  29      11.710 -53.483 114.128  0.00 97.00      PROA   
ATOM    462  CA  PRO P  29      12.210 -56.264 112.902  0.00 97.00      PROA   
ATOM    463  HA  PRO P  29      12.246 -56.251 111.822  0.00 97.00      PROA   
ATOM    464  CB  PRO P  29      13.477 -55.639 113.517  0.00 97.00      PROA   
ATOM    465  HB1 PRO P  29      13.800 -54.789 112.872  0.00 97.00      PROA   
ATOM    466  HB2 PRO P  29      14.332 -56.334 113.618  0.00 97.00      PROA   
ATOM    467  CG  PRO P  29      13.002 -55.076 114.858  0.00 97.00      PROA   
ATOM    468  HG1 PRO P  29      12.899 -55.905 115.592  0.00 97.00      PROA   
ATOM    469  HG2 PRO P  29      13.680 -54.301 115.266  0.00 97.00      PROA   
ATOM    470  C   PRO P  29      12.017 -57.714 113.354  0.00 97.00      PROA   
ATOM    471  O   PRO P  29      13.010 -58.371 113.660  0.00 97.00      PROA   
ATOM    472  N   GLY P  30      10.771 -58.251 113.382  0.00 97.00      PROA   
ATOM    473  HN  GLY P  30       9.996 -57.689 113.098  0.00 97.00      PROA   
ATOM    474  CA  GLY P  30      10.439 -59.569 113.911  0.00 97.00      PROA   
ATOM    475  HA1 GLY P  30       9.369 -59.578 114.060  0.00 97.00      PROA   
ATOM    476  HA2 GLY P  30      10.984 -59.722 114.832  0.00 97.00      PROA   
ATOM    477  C   GLY P  30      10.764 -60.702 112.969  0.00 97.00      PROA   
ATOM    478  O   GLY P  30       9.873 -61.419 112.527  0.00 97.00      PROA   
ATOM    479  N   SER P  31      12.076 -60.869 112.683  0.00 97.00      PROA   
ATOM    480  HN  SER P  31      12.674 -60.189 113.107  0.00 97.00      PROA   
ATOM    481  CA  SER P  31      12.774 -61.775 111.771  0.00 97.00      PROA   
ATOM    482  HA  SER P  31      12.933 -61.195 110.875  0.00 97.00      PROA   
ATOM    483  CB  SER P  31      14.174 -62.154 112.342  0.00 97.00      PROA   
ATOM    484  HB1 SER P  31      14.033 -62.725 113.287  0.00 97.00      PROA   
ATOM    485  HB2 SER P  31      14.729 -61.223 112.589  0.00 97.00      PROA   
ATOM    486  OG  SER P  31      14.964 -62.947 111.454  0.00 97.00      PROA   
ATOM    487  HG1 SER P  31      15.588 -62.360 111.019  0.00 97.00      PROA   
ATOM    488  C   SER P  31      12.055 -63.041 111.336  0.00 97.00      PROA   
ATOM    489  O   SER P  31      11.463 -63.742 112.142  0.00 97.00      PROA   
ATOM    490  N   SER P  32      12.119 -63.365 110.024  0.00 97.00      PROA   
ATOM    491  HN  SER P  32      12.687 -62.832 109.402  0.00 97.00      PROA   
ATOM    492  CA  SER P  32      11.336 -64.397 109.372  0.00 97.00      PROA   
ATOM    493  HA  SER P  32      10.345 -64.381 109.805  0.00 97.00      PROA   
ATOM    494  CB  SER P  32      11.195 -64.082 107.860  0.00 97.00      PROA   
ATOM    495  HB1 SER P  32      10.610 -63.142 107.755  0.00 97.00      PROA   
ATOM    496  HB2 SER P  32      10.648 -64.879 107.313  0.00 97.00      PROA   
ATOM    497  OG  SER P  32      12.469 -63.864 107.256  0.00 97.00      PROA   
ATOM    498  HG1 SER P  32      12.907 -64.720 107.233  0.00 97.00      PROA   
ATOM    499  C   SER P  32      11.870 -65.812 109.549  0.00 97.00      PROA   
ATOM    500  O   SER P  32      12.110 -66.525 108.576  0.00 97.00      PROA   
ATOM    501  N   SER P  33      12.025 -66.262 110.812  0.00 97.00      PROA   
ATOM    502  HN  SER P  33      11.886 -65.629 111.571  0.00 97.00      PROA   
ATOM    503  CA  SER P  33      12.383 -67.624 111.158  0.00 97.00      PROA   
ATOM    504  HA  SER P  33      12.474 -68.220 110.260  0.00 97.00      PROA   
ATOM    505  CB  SER P  33      13.714 -67.693 111.956  0.00 97.00      PROA   
ATOM    506  HB1 SER P  33      13.618 -67.115 112.901  0.00 97.00      PROA   
ATOM    507  HB2 SER P  33      14.519 -67.219 111.352  0.00 97.00      PROA   
ATOM    508  OG  SER P  33      14.100 -69.031 112.269  0.00 97.00      PROA   
ATOM    509  HG1 SER P  33      14.517 -69.401 111.486  0.00 97.00      PROA   
ATOM    510  C   SER P  33      11.247 -68.189 111.984  0.00 97.00      PROA   
ATOM    511  O   SER P  33      10.754 -67.545 112.905  0.00 97.00      PROA   
ATOM    512  N   THR P  34      10.780 -69.415 111.644  0.00 97.00      PROA   
ATOM    513  HN  THR P  34      11.208 -69.945 110.917  0.00 97.00      PROA   
ATOM    514  CA  THR P  34       9.608 -70.005 112.270  0.00 97.00      PROA   
ATOM    515  HA  THR P  34       9.532 -69.653 113.290  0.00 97.00      PROA   
ATOM    516  CB  THR P  34       8.299 -69.740 111.522  0.00 97.00      PROA   
ATOM    517  HB  THR P  34       8.255 -70.307 110.563  0.00 97.00      PROA   
ATOM    518  OG1 THR P  34       8.201 -68.372 111.172  0.00 97.00      PROA   
ATOM    519  HG1 THR P  34       8.768 -68.275 110.405  0.00 97.00      PROA   
ATOM    520  CG2 THR P  34       7.077 -70.119 112.380  0.00 97.00      PROA   
ATOM    521 HG21 THR P  34       7.190 -69.738 113.416  0.00 97.00      PROA   
ATOM    522 HG22 THR P  34       6.952 -71.219 112.420  0.00 97.00      PROA   
ATOM    523 HG23 THR P  34       6.149 -69.695 111.942  0.00 97.00      PROA   
ATOM    524  C   THR P  34       9.793 -71.493 112.295  0.00 97.00      PROA   
ATOM    525  O   THR P  34      10.293 -72.085 111.343  0.00 97.00      PROA   
ATOM    526  N   GLN P  35       9.335 -72.143 113.385  0.00 97.00      PROA   
ATOM    527  HN  GLN P  35       9.068 -71.645 114.208  0.00 97.00      PROA   
ATOM    528  CA  GLN P  35       9.125 -73.570 113.410  0.00 97.00      PROA   
ATOM    529  HA  GLN P  35       9.473 -74.030 112.495  0.00 97.00      PROA   
ATOM    530  CB  GLN P  35       9.815 -74.226 114.632  0.00 97.00      PROA   
ATOM    531  HB1 GLN P  35       9.709 -75.330 114.554  0.00 97.00      PROA   
ATOM    532  HB2 GLN P  35       9.303 -73.897 115.563  0.00 97.00      PROA   
ATOM    533  CG  GLN P  35      11.307 -73.844 114.744  0.00 97.00      PROA   
ATOM    534  HG1 GLN P  35      11.414 -72.746 114.888  0.00 97.00      PROA   
ATOM    535  HG2 GLN P  35      11.848 -74.128 113.819  0.00 97.00      PROA   
ATOM    536  CD  GLN P  35      11.937 -74.507 115.968  0.00 97.00      PROA   
ATOM    537  OE1 GLN P  35      11.599 -74.159 117.099  0.00 97.00      PROA   
ATOM    538  NE2 GLN P  35      12.882 -75.460 115.756  0.00 97.00      PROA   
ATOM    539 HE21 GLN P  35      13.318 -75.875 116.553  0.00 97.00      PROA   
ATOM    540 HE22 GLN P  35      13.144 -75.701 114.824  0.00 97.00      PROA   
ATOM    541  C   GLN P  35       7.629 -73.747 113.514  0.00 97.00      PROA   
ATOM    542  O   GLN P  35       7.009 -73.214 114.423  0.00 97.00      PROA   
ATOM    543  N   TRP P  36       7.011 -74.491 112.568  0.00 97.00      PROA   
ATOM    544  HN  TRP P  36       7.534 -74.881 111.815  0.00 97.00      PROA   
ATOM    545  CA  TRP P  36       5.592 -74.801 112.568  0.00 97.00      PROA   
ATOM    546  HA  TRP P  36       5.079 -74.218 113.320  0.00 97.00      PROA   
ATOM    547  CB  TRP P  36       4.924 -74.558 111.189  0.00 97.00      PROA   
ATOM    548  HB1 TRP P  36       3.974 -75.129 111.117  0.00 97.00      PROA   
ATOM    549  HB2 TRP P  36       5.604 -74.955 110.401  0.00 97.00      PROA   
ATOM    550  CG  TRP P  36       4.590 -73.137 110.865  0.00 97.00      PROA   
ATOM    551  CD1 TRP P  36       5.375 -72.239 110.196  0.00 97.00      PROA   
ATOM    552  HD1 TRP P  36       6.410 -72.397 109.955  0.00 97.00      PROA   
ATOM    553  NE1 TRP P  36       4.664 -71.100 109.936  0.00 97.00      PROA   
ATOM    554  HE1 TRP P  36       4.991 -70.334 109.423  0.00 97.00      PROA   
ATOM    555  CE2 TRP P  36       3.409 -71.219 110.449  0.00 97.00      PROA   
ATOM    556  CD2 TRP P  36       3.319 -72.492 111.059  0.00 97.00      PROA   
ATOM    557  CE3 TRP P  36       2.126 -72.878 111.672  0.00 97.00      PROA   
ATOM    558  HE3 TRP P  36       2.028 -73.838 112.159  0.00 97.00      PROA   
ATOM    559  CZ3 TRP P  36       1.050 -71.986 111.667  0.00 97.00      PROA   
ATOM    560  HZ3 TRP P  36       0.125 -72.255 112.157  0.00 97.00      PROA   
ATOM    561  CZ2 TRP P  36       2.336 -70.343 110.425  0.00 97.00      PROA   
ATOM    562  HZ2 TRP P  36       2.410 -69.373 109.957  0.00 97.00      PROA   
ATOM    563  CH2 TRP P  36       1.152 -70.746 111.045  0.00 97.00      PROA   
ATOM    564  HH2 TRP P  36       0.310 -70.071 111.073  0.00 97.00      PROA   
ATOM    565  C   TRP P  36       5.416 -76.256 112.925  0.00 97.00      PROA   
ATOM    566  O   TRP P  36       6.275 -77.075 112.625  0.00 97.00      PROA   
ATOM    567  N   PHE P  37       4.296 -76.610 113.595  0.00 97.00      PROA   
ATOM    568  HN  PHE P  37       3.644 -75.913 113.888  0.00 97.00      PROA   
ATOM    569  CA  PHE P  37       4.031 -77.958 114.053  0.00 97.00      PROA   
ATOM    570  HA  PHE P  37       4.663 -78.648 113.515  0.00 97.00      PROA   
ATOM    571  CB  PHE P  37       4.242 -78.139 115.586  0.00 97.00      PROA   
ATOM    572  HB1 PHE P  37       4.142 -79.210 115.864  0.00 97.00      PROA   
ATOM    573  HB2 PHE P  37       3.485 -77.556 116.153  0.00 97.00      PROA   
ATOM    574  CG  PHE P  37       5.608 -77.656 116.020  0.00 97.00      PROA   
ATOM    575  CD1 PHE P  37       6.681 -78.557 116.138  0.00 97.00      PROA   
ATOM    576  HD1 PHE P  37       6.529 -79.600 115.907  0.00 97.00      PROA   
ATOM    577  CE1 PHE P  37       7.948 -78.113 116.537  0.00 97.00      PROA   
ATOM    578  HE1 PHE P  37       8.764 -78.816 116.615  0.00 97.00      PROA   
ATOM    579  CZ  PHE P  37       8.158 -76.758 116.823  0.00 97.00      PROA   
ATOM    580  HZ  PHE P  37       9.139 -76.411 117.114  0.00 97.00      PROA   
ATOM    581  CD2 PHE P  37       5.826 -76.303 116.344  0.00 97.00      PROA   
ATOM    582  HD2 PHE P  37       5.014 -75.597 116.261  0.00 97.00      PROA   
ATOM    583  CE2 PHE P  37       7.095 -75.852 116.723  0.00 97.00      PROA   
ATOM    584  HE2 PHE P  37       7.255 -74.804 116.920  0.00 97.00      PROA   
ATOM    585  C   PHE P  37       2.587 -78.301 113.743  0.00 97.00      PROA   
ATOM    586  O   PHE P  37       1.688 -77.498 113.975  0.00 97.00      PROA   
ATOM    587  N   LEU P  38       2.341 -79.529 113.224  0.00 97.00      PROA   
ATOM    588  HN  LEU P  38       3.102 -80.129 112.980  0.00 97.00      PROA   
ATOM    589  CA  LEU P  38       1.022 -80.106 113.046  0.00 97.00      PROA   
ATOM    590  HA  LEU P  38       0.263 -79.397 113.333  0.00 97.00      PROA   
ATOM    591  CB  LEU P  38       0.749 -80.614 111.606  0.00 97.00      PROA   
ATOM    592  HB1 LEU P  38      -0.258 -81.084 111.554  0.00 97.00      PROA   
ATOM    593  HB2 LEU P  38       1.505 -81.385 111.331  0.00 97.00      PROA   
ATOM    594  CG  LEU P  38       0.806 -79.514 110.529  0.00 97.00      PROA   
ATOM    595  HG  LEU P  38       1.824 -79.073 110.571  0.00 97.00      PROA   
ATOM    596  CD1 LEU P  38       0.602 -80.094 109.118  0.00 97.00      PROA   
ATOM    597 HD11 LEU P  38      -0.406 -80.554 109.037  0.00 97.00      PROA   
ATOM    598 HD12 LEU P  38       1.366 -80.869 108.898  0.00 97.00      PROA   
ATOM    599 HD13 LEU P  38       0.680 -79.289 108.357  0.00 97.00      PROA   
ATOM    600  CD2 LEU P  38      -0.215 -78.396 110.788  0.00 97.00      PROA   
ATOM    601 HD21 LEU P  38      -0.040 -77.902 111.765  0.00 97.00      PROA   
ATOM    602 HD22 LEU P  38      -1.245 -78.809 110.775  0.00 97.00      PROA   
ATOM    603 HD23 LEU P  38      -0.134 -77.631 109.990  0.00 97.00      PROA   
ATOM    604  C   LEU P  38       0.938 -81.301 113.956  0.00 97.00      PROA   
ATOM    605  O   LEU P  38       1.646 -82.282 113.756  0.00 97.00      PROA   
ATOM    606  N   ASN P  39       0.066 -81.253 114.993  0.00 97.00      PROA   
ATOM    607  HN  ASN P  39      -0.532 -80.460 115.104  0.00 97.00      PROA   
ATOM    608  CA  ASN P  39      -0.134 -82.355 115.931  0.00 97.00      PROA   
ATOM    609  HA  ASN P  39      -0.793 -81.986 116.704  0.00 97.00      PROA   
ATOM    610  CB  ASN P  39      -0.803 -83.591 115.256  0.00 97.00      PROA   
ATOM    611  HB1 ASN P  39      -1.089 -84.340 116.023  0.00 97.00      PROA   
ATOM    612  HB2 ASN P  39      -0.091 -84.062 114.545  0.00 97.00      PROA   
ATOM    613  CG  ASN P  39      -2.075 -83.171 114.508  0.00 97.00      PROA   
ATOM    614  OD1 ASN P  39      -2.815 -82.293 114.954  0.00 97.00      PROA   
ATOM    615  ND2 ASN P  39      -2.321 -83.784 113.317  0.00 97.00      PROA   
ATOM    616 HD21 ASN P  39      -3.110 -83.483 112.785  0.00 97.00      PROA   
ATOM    617 HD22 ASN P  39      -1.691 -84.477 112.972  0.00 97.00      PROA   
ATOM    618  C   ASN P  39       1.163 -82.779 116.620  0.00 97.00      PROA   
ATOM    619  O   ASN P  39       1.446 -83.965 116.784  0.00 97.00      PROA   
ATOM    620  N   GLY P  40       2.004 -81.791 117.006  0.00 97.00      PROA   
ATOM    621  HN  GLY P  40       1.712 -80.844 116.898  0.00 97.00      PROA   
ATOM    622  CA  GLY P  40       3.339 -82.017 117.545  0.00 97.00      PROA   
ATOM    623  HA1 GLY P  40       3.323 -82.907 118.160  0.00 97.00      PROA   
ATOM    624  HA2 GLY P  40       3.601 -81.139 118.116  0.00 97.00      PROA   
ATOM    625  C   GLY P  40       4.430 -82.205 116.508  0.00 97.00      PROA   
ATOM    626  O   GLY P  40       5.600 -81.969 116.803  0.00 97.00      PROA   
ATOM    627  N   THR P  41       4.100 -82.633 115.268  0.00 97.00      PROA   
ATOM    628  HN  THR P  41       3.140 -82.769 115.026  0.00 97.00      PROA   
ATOM    629  CA  THR P  41       5.084 -82.955 114.240  0.00 97.00      PROA   
ATOM    630  HA  THR P  41       5.958 -83.371 114.724  0.00 97.00      PROA   
ATOM    631  CB  THR P  41       4.584 -83.988 113.235  0.00 97.00      PROA   
ATOM    632  HB  THR P  41       3.655 -83.626 112.738  0.00 97.00      PROA   
ATOM    633  OG1 THR P  41       4.292 -85.207 113.906  0.00 97.00      PROA   
ATOM    634  HG1 THR P  41       3.647 -84.999 114.582  0.00 97.00      PROA   
ATOM    635  CG2 THR P  41       5.640 -84.311 112.155  0.00 97.00      PROA   
ATOM    636 HG21 THR P  41       6.586 -84.646 112.630  0.00 97.00      PROA   
ATOM    637 HG22 THR P  41       5.850 -83.435 111.508  0.00 97.00      PROA   
ATOM    638 HG23 THR P  41       5.268 -85.131 111.505  0.00 97.00      PROA   
ATOM    639  C   THR P  41       5.514 -81.710 113.494  0.00 97.00      PROA   
ATOM    640  O   THR P  41       4.696 -81.013 112.908  0.00 97.00      PROA   
ATOM    641  N   ALA P  42       6.829 -81.400 113.494  0.00 97.00      PROA   
ATOM    642  HN  ALA P  42       7.484 -81.972 113.982  0.00 97.00      PROA   
ATOM    643  CA  ALA P  42       7.389 -80.242 112.825  0.00 97.00      PROA   
ATOM    644  HA  ALA P  42       6.860 -79.382 113.208  0.00 97.00      PROA   
ATOM    645  CB  ALA P  42       8.875 -80.076 113.196  0.00 97.00      PROA   
ATOM    646  HB1 ALA P  42       9.467 -80.942 112.828  0.00 97.00      PROA   
ATOM    647  HB2 ALA P  42       8.983 -80.028 114.302  0.00 97.00      PROA   
ATOM    648  HB3 ALA P  42       9.293 -79.143 112.766  0.00 97.00      PROA   
ATOM    649  C   ALA P  42       7.251 -80.231 111.302  0.00 97.00      PROA   
ATOM    650  O   ALA P  42       7.549 -81.209 110.619  0.00 97.00      PROA   
ATOM    651  N   ILE P  43       6.825 -79.077 110.734  0.00 97.00      PROA   
ATOM    652  HN  ILE P  43       6.577 -78.305 111.317  0.00 97.00      PROA   
ATOM    653  CA  ILE P  43       6.777 -78.834 109.302  0.00 97.00      PROA   
ATOM    654  HA  ILE P  43       6.706 -79.788 108.799  0.00 97.00      PROA   
ATOM    655  CB  ILE P  43       5.612 -77.945 108.827  0.00 97.00      PROA   
ATOM    656  HB  ILE P  43       5.895 -76.868 108.898  0.00 97.00      PROA   
ATOM    657  CG2 ILE P  43       5.293 -78.281 107.348  0.00 97.00      PROA   
ATOM    658 HG21 ILE P  43       4.981 -79.343 107.256  0.00 97.00      PROA   
ATOM    659 HG22 ILE P  43       6.159 -78.104 106.682  0.00 97.00      PROA   
ATOM    660 HG23 ILE P  43       4.465 -77.651 106.970  0.00 97.00      PROA   
ATOM    661  CG1 ILE P  43       4.341 -78.099 109.702  0.00 97.00      PROA   
ATOM    662 HG11 ILE P  43       4.578 -77.858 110.758  0.00 97.00      PROA   
ATOM    663 HG12 ILE P  43       3.994 -79.154 109.667  0.00 97.00      PROA   
ATOM    664  CD  ILE P  43       3.204 -77.164 109.262  0.00 97.00      PROA   
ATOM    665  HD1 ILE P  43       3.596 -76.156 109.008  0.00 97.00      PROA   
ATOM    666  HD2 ILE P  43       2.456 -77.045 110.073  0.00 97.00      PROA   
ATOM    667  HD3 ILE P  43       2.680 -77.576 108.374  0.00 97.00      PROA   
ATOM    668  C   ILE P  43       8.097 -78.174 108.931  0.00 97.00      PROA   
ATOM    669  O   ILE P  43       8.743 -77.535 109.759  0.00 97.00      PROA   
ATOM    670  N   GLN P  44       8.528 -78.291 107.656  0.00 97.00      PROA   
ATOM    671  HN  GLN P  44       8.029 -78.852 106.999  0.00 97.00      PROA   
ATOM    672  CA  GLN P  44       9.744 -77.670 107.166  0.00 97.00      PROA   
ATOM    673  HA  GLN P  44      10.491 -77.682 107.949  0.00 97.00      PROA   
ATOM    674  CB  GLN P  44      10.281 -78.456 105.941  0.00 97.00      PROA   
ATOM    675  HB1 GLN P  44      11.244 -77.998 105.624  0.00 97.00      PROA   
ATOM    676  HB2 GLN P  44       9.566 -78.358 105.093  0.00 97.00      PROA   
ATOM    677  CG  GLN P  44      10.531 -79.969 106.183  0.00 97.00      PROA   
ATOM    678  HG1 GLN P  44      11.054 -80.390 105.297  0.00 97.00      PROA   
ATOM    679  HG2 GLN P  44       9.570 -80.513 106.293  0.00 97.00      PROA   
ATOM    680  CD  GLN P  44      11.424 -80.238 107.403  0.00 97.00      PROA   
ATOM    681  OE1 GLN P  44      12.654 -80.171 107.304  0.00 97.00      PROA   
ATOM    682  NE2 GLN P  44      10.814 -80.573 108.574  0.00 97.00      PROA   
ATOM    683 HE21 GLN P  44      11.399 -80.743 109.365  0.00 97.00      PROA   
ATOM    684 HE22 GLN P  44       9.818 -80.601 108.645  0.00 97.00      PROA   
ATOM    685  C   GLN P  44       9.503 -76.207 106.783  0.00 97.00      PROA   
ATOM    686  O   GLN P  44      10.441 -75.465 106.493  0.00 97.00      PROA   
ATOM    687  N   THR P  45       8.227 -75.750 106.808  0.00 97.00      PROA   
ATOM    688  HN  THR P  45       7.490 -76.387 107.018  0.00 97.00      PROA   
ATOM    689  CA  THR P  45       7.805 -74.377 106.557  0.00 97.00      PROA   
ATOM    690  HA  THR P  45       8.119 -74.121 105.555  0.00 97.00      PROA   
ATOM    691  CB  THR P  45       6.286 -74.224 106.651  0.00 97.00      PROA   
ATOM    692  HB  THR P  45       5.934 -74.450 107.685  0.00 97.00      PROA   
ATOM    693  OG1 THR P  45       5.653 -75.134 105.764  0.00 97.00      PROA   
ATOM    694  HG1 THR P  45       4.711 -74.961 105.842  0.00 97.00      PROA   
ATOM    695  CG2 THR P  45       5.835 -72.809 106.243  0.00 97.00      PROA   
ATOM    696 HG21 THR P  45       6.180 -72.590 105.210  0.00 97.00      PROA   
ATOM    697 HG22 THR P  45       6.227 -72.035 106.933  0.00 97.00      PROA   
ATOM    698 HG23 THR P  45       4.728 -72.734 106.257  0.00 97.00      PROA   
ATOM    699  C   THR P  45       8.433 -73.392 107.528  0.00 97.00      PROA   
ATOM    700  O   THR P  45       8.086 -73.376 108.703  0.00 97.00      PROA   
ATOM    701  N   SER P  46       9.377 -72.539 107.064  0.00 97.00      PROA   
ATOM    702  HN  SER P  46       9.744 -72.649 106.143  0.00 97.00      PROA   
ATOM    703  CA  SER P  46      10.044 -71.580 107.937  0.00 97.00      PROA   
ATOM    704  HA  SER P  46       9.925 -71.883 108.966  0.00 97.00      PROA   
ATOM    705  CB  SER P  46      11.562 -71.525 107.645  0.00 97.00      PROA   
ATOM    706  HB1 SER P  46      12.051 -70.744 108.268  0.00 97.00      PROA   
ATOM    707  HB2 SER P  46      11.744 -71.286 106.575  0.00 97.00      PROA   
ATOM    708  OG  SER P  46      12.183 -72.767 107.971  0.00 97.00      PROA   
ATOM    709  HG1 SER P  46      11.689 -73.469 107.538  0.00 97.00      PROA   
ATOM    710  C   SER P  46       9.491 -70.168 107.828  0.00 97.00      PROA   
ATOM    711  O   SER P  46       9.832 -69.300 108.631  0.00 97.00      PROA   
ATOM    712  N   THR P  47       8.589 -69.903 106.855  0.00 97.00      PROA   
ATOM    713  HN  THR P  47       8.316 -70.632 106.235  0.00 97.00      PROA   
ATOM    714  CA  THR P  47       7.897 -68.624 106.712  0.00 97.00      PROA   
ATOM    715  HA  THR P  47       8.678 -67.881 106.723  0.00 97.00      PROA   
ATOM    716  CB  THR P  47       7.197 -68.431 105.352  0.00 97.00      PROA   
ATOM    717  HB  THR P  47       7.973 -68.281 104.567  0.00 97.00      PROA   
ATOM    718  OG1 THR P  47       6.310 -67.314 105.313  0.00 97.00      PROA   
ATOM    719  HG1 THR P  47       5.786 -67.424 104.515  0.00 97.00      PROA   
ATOM    720  CG2 THR P  47       6.374 -69.677 104.993  0.00 97.00      PROA   
ATOM    721 HG21 THR P  47       5.686 -69.935 105.824  0.00 97.00      PROA   
ATOM    722 HG22 THR P  47       7.032 -70.543 104.786  0.00 97.00      PROA   
ATOM    723 HG23 THR P  47       5.761 -69.494 104.084  0.00 97.00      PROA   
ATOM    724  C   THR P  47       6.953 -68.345 107.887  0.00 97.00      PROA   
ATOM    725  O   THR P  47       6.340 -69.289 108.380  0.00 97.00      PROA   
ATOM    726  N   PRO P  48       6.751 -67.106 108.355  0.00 97.00      PROA   
ATOM    727  CD  PRO P  48       7.746 -66.030 108.246  0.00 97.00      PROA   
ATOM    728  HD1 PRO P  48       7.504 -65.418 107.350  0.00 97.00      PROA   
ATOM    729  HD2 PRO P  48       8.788 -66.416 108.179  0.00 97.00      PROA   
ATOM    730  CA  PRO P  48       5.775 -66.826 109.405  0.00 97.00      PROA   
ATOM    731  HA  PRO P  48       5.929 -67.527 110.213  0.00 97.00      PROA   
ATOM    732  CB  PRO P  48       6.080 -65.371 109.808  0.00 97.00      PROA   
ATOM    733  HB1 PRO P  48       5.821 -65.172 110.866  0.00 97.00      PROA   
ATOM    734  HB2 PRO P  48       5.535 -64.649 109.159  0.00 97.00      PROA   
ATOM    735  CG  PRO P  48       7.575 -65.219 109.529  0.00 97.00      PROA   
ATOM    736  HG1 PRO P  48       7.891 -64.162 109.422  0.00 97.00      PROA   
ATOM    737  HG2 PRO P  48       8.157 -65.700 110.347  0.00 97.00      PROA   
ATOM    738  C   PRO P  48       4.326 -66.923 108.968  0.00 97.00      PROA   
ATOM    739  O   PRO P  48       3.472 -66.695 109.816  0.00 97.00      PROA   
ATOM    740  N   THR P  49       4.007 -67.264 107.697  0.00 97.00      PROA   
ATOM    741  HN  THR P  49       4.723 -67.410 107.020  0.00 97.00      PROA   
ATOM    742  CA  THR P  49       2.634 -67.504 107.279  0.00 97.00      PROA   
ATOM    743  HA  THR P  49       2.027 -67.573 108.167  0.00 97.00      PROA   
ATOM    744  CB  THR P  49       2.019 -66.391 106.426  0.00 97.00      PROA   
ATOM    745  HB  THR P  49       2.310 -65.424 106.892  0.00 97.00      PROA   
ATOM    746  OG1 THR P  49       0.598 -66.455 106.441  0.00 97.00      PROA   
ATOM    747  HG1 THR P  49       0.304 -65.547 106.298  0.00 97.00      PROA   
ATOM    748  CG2 THR P  49       2.486 -66.374 104.959  0.00 97.00      PROA   
ATOM    749 HG21 THR P  49       2.122 -67.272 104.415  0.00 97.00      PROA   
ATOM    750 HG22 THR P  49       3.592 -66.335 104.905  0.00 97.00      PROA   
ATOM    751 HG23 THR P  49       2.073 -65.479 104.444  0.00 97.00      PROA   
ATOM    752  C   THR P  49       2.565 -68.853 106.605  0.00 97.00      PROA   
ATOM    753  O   THR P  49       3.339 -69.173 105.707  0.00 97.00      PROA   
ATOM    754  N   TYR P  50       1.610 -69.698 107.045  0.00 97.00      PROA   
ATOM    755  HN  TYR P  50       1.009 -69.422 107.794  0.00 97.00      PROA   
ATOM    756  CA  TYR P  50       1.369 -71.000 106.470  0.00 97.00      PROA   
ATOM    757  HA  TYR P  50       2.228 -71.311 105.892  0.00 97.00      PROA   
ATOM    758  CB  TYR P  50       1.079 -72.059 107.570  0.00 97.00      PROA   
ATOM    759  HB1 TYR P  50       0.140 -71.832 108.118  0.00 97.00      PROA   
ATOM    760  HB2 TYR P  50       1.910 -72.042 108.307  0.00 97.00      PROA   
ATOM    761  CG  TYR P  50       1.001 -73.453 107.000  0.00 97.00      PROA   
ATOM    762  CD1 TYR P  50      -0.225 -74.004 106.587  0.00 97.00      PROA   
ATOM    763  HD1 TYR P  50      -1.130 -73.419 106.662  0.00 97.00      PROA   
ATOM    764  CE1 TYR P  50      -0.288 -75.317 106.101  0.00 97.00      PROA   
ATOM    765  HE1 TYR P  50      -1.236 -75.745 105.813  0.00 97.00      PROA   
ATOM    766  CZ  TYR P  50       0.877 -76.083 106.005  0.00 97.00      PROA   
ATOM    767  OH  TYR P  50       0.816 -77.407 105.522  0.00 97.00      PROA   
ATOM    768  HH  TYR P  50      -0.105 -77.612 105.346  0.00 97.00      PROA   
ATOM    769  CD2 TYR P  50       2.161 -74.243 106.922  0.00 97.00      PROA   
ATOM    770  HD2 TYR P  50       3.099 -73.842 107.274  0.00 97.00      PROA   
ATOM    771  CE2 TYR P  50       2.102 -75.544 106.408  0.00 97.00      PROA   
ATOM    772  HE2 TYR P  50       2.994 -76.147 106.343  0.00 97.00      PROA   
ATOM    773  C   TYR P  50       0.186 -70.835 105.546  0.00 97.00      PROA   
ATOM    774  O   TYR P  50      -0.929 -70.597 105.995  0.00 97.00      PROA   
ATOM    775  N   HSD P  51       0.414 -70.949 104.219  0.00 97.00      PROA   
ATOM    776  HN  HSD P  51       1.321 -71.182 103.879  0.00 97.00      PROA   
ATOM    777  CA  HSD P  51      -0.576 -70.617 103.215  0.00 97.00      PROA   
ATOM    778  HA  HSD P  51      -1.399 -70.082 103.667  0.00 97.00      PROA   
ATOM    779  CB  HSD P  51       0.034 -69.705 102.115  0.00 97.00      PROA   
ATOM    780  HB1 HSD P  51       0.941 -70.187 101.692  0.00 97.00      PROA   
ATOM    781  HB2 HSD P  51       0.363 -68.764 102.608  0.00 97.00      PROA   
ATOM    782  ND1 HSD P  51      -1.172 -70.158  99.906  0.00 97.00      PROA   
ATOM    783  HD1 HSD P  51      -0.922 -71.125  99.826  0.00 97.00      PROA   
ATOM    784  CG  HSD P  51      -0.890 -69.335 100.978  0.00 97.00      PROA   
ATOM    785  CE1 HSD P  51      -1.905 -69.431  99.030  0.00 97.00      PROA   
ATOM    786  HE1 HSD P  51      -2.276 -69.843  98.092  0.00 97.00      PROA   
ATOM    787  NE2 HSD P  51      -2.105 -68.199  99.454  0.00 97.00      PROA   
ATOM    788  CD2 HSD P  51      -1.459 -68.137 100.677  0.00 97.00      PROA   
ATOM    789  HD2 HSD P  51      -1.446 -67.208 101.235  0.00 97.00      PROA   
ATOM    790  C   HSD P  51      -1.138 -71.862 102.582  0.00 97.00      PROA   
ATOM    791  O   HSD P  51      -0.472 -72.541 101.803  0.00 97.00      PROA   
ATOM    792  N   ILE P  52      -2.424 -72.158 102.868  0.00 97.00      PROA   
ATOM    793  HN  ILE P  52      -2.951 -71.627 103.530  0.00 97.00      PROA   
ATOM    794  CA  ILE P  52      -3.161 -73.221 102.227  0.00 97.00      PROA   
ATOM    795  HA  ILE P  52      -2.478 -73.966 101.843  0.00 97.00      PROA   
ATOM    796  CB  ILE P  52      -4.117 -73.918 103.187  0.00 97.00      PROA   
ATOM    797  HB  ILE P  52      -4.769 -73.154 103.658  0.00 97.00      PROA   
ATOM    798  CG2 ILE P  52      -5.028 -74.916 102.447  0.00 97.00      PROA   
ATOM    799 HG21 ILE P  52      -4.425 -75.681 101.916  0.00 97.00      PROA   
ATOM    800 HG22 ILE P  52      -5.703 -74.411 101.726  0.00 97.00      PROA   
ATOM    801 HG23 ILE P  52      -5.666 -75.444 103.185  0.00 97.00      PROA   
ATOM    802  CG1 ILE P  52      -3.332 -74.628 104.316  0.00 97.00      PROA   
ATOM    803 HG11 ILE P  52      -2.446 -74.028 104.612  0.00 97.00      PROA   
ATOM    804 HG12 ILE P  52      -2.957 -75.598 103.919  0.00 97.00      PROA   
ATOM    805  CD  ILE P  52      -4.164 -74.890 105.576  0.00 97.00      PROA   
ATOM    806  HD1 ILE P  52      -5.063 -75.493 105.333  0.00 97.00      PROA   
ATOM    807  HD2 ILE P  52      -4.483 -73.937 106.046  0.00 97.00      PROA   
ATOM    808  HD3 ILE P  52      -3.563 -75.459 106.313  0.00 97.00      PROA   
ATOM    809  C   ILE P  52      -3.900 -72.589 101.069  0.00 97.00      PROA   
ATOM    810  O   ILE P  52      -4.856 -71.838 101.246  0.00 97.00      PROA   
ATOM    811  N   THR P  53      -3.439 -72.872  99.830  0.00 97.00      PROA   
ATOM    812  HN  THR P  53      -2.611 -73.419  99.725  0.00 97.00      PROA   
ATOM    813  CA  THR P  53      -4.014 -72.343  98.600  0.00 97.00      PROA   
ATOM    814  HA  THR P  53      -3.993 -71.265  98.679  0.00 97.00      PROA   
ATOM    815  CB  THR P  53      -3.220 -72.758  97.365  0.00 97.00      PROA   
ATOM    816  HB  THR P  53      -3.311 -73.855  97.193  0.00 97.00      PROA   
ATOM    817  OG1 THR P  53      -1.845 -72.456  97.553  0.00 97.00      PROA   
ATOM    818  HG1 THR P  53      -1.416 -72.685  96.724  0.00 97.00      PROA   
ATOM    819  CG2 THR P  53      -3.692 -71.991  96.113  0.00 97.00      PROA   
ATOM    820 HG21 THR P  53      -3.622 -70.896  96.286  0.00 97.00      PROA   
ATOM    821 HG22 THR P  53      -4.739 -72.244  95.855  0.00 97.00      PROA   
ATOM    822 HG23 THR P  53      -3.055 -72.250  95.240  0.00 97.00      PROA   
ATOM    823  C   THR P  53      -5.460 -72.751  98.415  0.00 97.00      PROA   
ATOM    824  O   THR P  53      -6.295 -71.933  98.033  0.00 97.00      PROA   
ATOM    825  N   SER P  54      -5.782 -74.030  98.710  0.00 97.00      PROA   
ATOM    826  HN  SER P  54      -5.100 -74.655  99.080  0.00 97.00      PROA   
ATOM    827  CA  SER P  54      -7.104 -74.575  98.508  0.00 97.00      PROA   
ATOM    828  HA  SER P  54      -7.832 -73.858  98.863  0.00 97.00      PROA   
ATOM    829  CB  SER P  54      -7.392 -75.009  97.039  0.00 97.00      PROA   
ATOM    830  HB1 SER P  54      -8.432 -75.383  96.942  0.00 97.00      PROA   
ATOM    831  HB2 SER P  54      -6.701 -75.823  96.735  0.00 97.00      PROA   
ATOM    832  OG  SER P  54      -7.207 -73.939  96.118  0.00 97.00      PROA   
ATOM    833  HG1 SER P  54      -7.725 -73.202  96.453  0.00 97.00      PROA   
ATOM    834  C   SER P  54      -7.166 -75.817  99.363  0.00 97.00      PROA   
ATOM    835  O   SER P  54      -6.510 -76.809  99.062  0.00 97.00      PROA   
ATOM    836  N   ALA P  55      -7.926 -75.776 100.480  0.00 97.00      PROA   
ATOM    837  HN  ALA P  55      -8.446 -74.950 100.701  0.00 97.00      PROA   
ATOM    838  CA  ALA P  55      -7.885 -76.759 101.547  0.00 97.00      PROA   
ATOM    839  HA  ALA P  55      -6.868 -76.761 101.899  0.00 97.00      PROA   
ATOM    840  CB  ALA P  55      -8.783 -76.303 102.713  0.00 97.00      PROA   
ATOM    841  HB1 ALA P  55      -9.848 -76.267 102.399  0.00 97.00      PROA   
ATOM    842  HB2 ALA P  55      -8.489 -75.278 103.034  0.00 97.00      PROA   
ATOM    843  HB3 ALA P  55      -8.681 -76.981 103.585  0.00 97.00      PROA   
ATOM    844  C   ALA P  55      -8.210 -78.208 101.202  0.00 97.00      PROA   
ATOM    845  O   ALA P  55      -9.155 -78.506 100.479  0.00 97.00      PROA   
ATOM    846  N   SER P  56      -7.409 -79.150 101.764  0.00 97.00      PROA   
ATOM    847  HN  SER P  56      -6.612 -78.862 102.297  0.00 97.00      PROA   
ATOM    848  CA  SER P  56      -7.618 -80.587 101.706  0.00 97.00      PROA   
ATOM    849  HA  SER P  56      -8.378 -80.795 100.968  0.00 97.00      PROA   
ATOM    850  CB  SER P  56      -6.345 -81.392 101.312  0.00 97.00      PROA   
ATOM    851  HB1 SER P  56      -5.951 -80.983 100.357  0.00 97.00      PROA   
ATOM    852  HB2 SER P  56      -6.603 -82.460 101.143  0.00 97.00      PROA   
ATOM    853  OG  SER P  56      -5.307 -81.308 102.285  0.00 97.00      PROA   
ATOM    854  HG1 SER P  56      -4.775 -82.109 102.180  0.00 97.00      PROA   
ATOM    855  C   SER P  56      -8.150 -81.070 103.042  0.00 97.00      PROA   
ATOM    856  O   SER P  56      -8.189 -80.331 104.021  0.00 97.00      PROA   
ATOM    857  N   GLU P  57      -8.597 -82.346 103.112  0.00 97.00      PROA   
ATOM    858  HN  GLU P  57      -8.545 -82.949 102.319  0.00 97.00      PROA   
ATOM    859  CA  GLU P  57      -9.055 -82.998 104.328  0.00 97.00      PROA   
ATOM    860  HA  GLU P  57      -9.875 -82.428 104.744  0.00 97.00      PROA   
ATOM    861  CB  GLU P  57      -9.493 -84.454 103.994  0.00 97.00      PROA   
ATOM    862  HB1 GLU P  57      -9.857 -84.962 104.910  0.00 97.00      PROA   
ATOM    863  HB2 GLU P  57      -8.582 -85.002 103.650  0.00 97.00      PROA   
ATOM    864  CG  GLU P  57     -10.525 -84.632 102.842  0.00 97.00      PROA   
ATOM    865  HG1 GLU P  57     -10.553 -85.718 102.593  0.00 97.00      PROA   
ATOM    866  HG2 GLU P  57     -10.197 -84.094 101.929  0.00 97.00      PROA   
ATOM    867  CD  GLU P  57     -11.967 -84.211 103.147  0.00 97.00      PROA   
ATOM    868  OE1 GLU P  57     -12.832 -85.120 103.268  0.00 97.00      PROA   
ATOM    869  OE2 GLU P  57     -12.246 -82.984 103.177  0.00 97.00      PROA   
ATOM    870  C   GLU P  57      -7.915 -83.061 105.350  0.00 97.00      PROA   
ATOM    871  O   GLU P  57      -8.067 -82.798 106.540  0.00 97.00      PROA   
ATOM    872  N   ASP P  58      -6.727 -83.393 104.820  0.00 97.00      PROA   
ATOM    873  HN  ASP P  58      -6.720 -83.626 103.849  0.00 97.00      PROA   
ATOM    874  CA  ASP P  58      -5.438 -83.659 105.407  0.00 97.00      PROA   
ATOM    875  HA  ASP P  58      -5.602 -84.297 106.263  0.00 97.00      PROA   
ATOM    876  CB  ASP P  58      -4.550 -84.453 104.382  0.00 97.00      PROA   
ATOM    877  HB1 ASP P  58      -4.674 -85.537 104.604  0.00 97.00      PROA   
ATOM    878  HB2 ASP P  58      -3.477 -84.206 104.489  0.00 97.00      PROA   
ATOM    879  CG  ASP P  58      -4.964 -84.291 102.905  0.00 97.00      PROA   
ATOM    880  OD1 ASP P  58      -6.101 -84.690 102.533  0.00 97.00      PROA   
ATOM    881  OD2 ASP P  58      -4.125 -83.781 102.119  0.00 97.00      PROA   
ATOM    882  C   ASP P  58      -4.729 -82.431 105.972  0.00 97.00      PROA   
ATOM    883  O   ASP P  58      -3.856 -82.570 106.828  0.00 97.00      PROA   
ATOM    884  N   ASP P  59      -5.137 -81.198 105.585  0.00 97.00      PROA   
ATOM    885  HN  ASP P  59      -5.707 -81.091 104.773  0.00 97.00      PROA   
ATOM    886  CA  ASP P  59      -4.801 -79.955 106.271  0.00 97.00      PROA   
ATOM    887  HA  ASP P  59      -3.723 -79.853 106.278  0.00 97.00      PROA   
ATOM    888  CB  ASP P  59      -5.443 -78.746 105.529  0.00 97.00      PROA   
ATOM    889  HB1 ASP P  59      -5.450 -77.842 106.174  0.00 97.00      PROA   
ATOM    890  HB2 ASP P  59      -6.488 -78.985 105.248  0.00 97.00      PROA   
ATOM    891  CG  ASP P  59      -4.666 -78.337 104.277  0.00 97.00      PROA   
ATOM    892  OD1 ASP P  59      -3.414 -78.237 104.343  0.00 97.00      PROA   
ATOM    893  OD2 ASP P  59      -5.341 -77.981 103.280  0.00 97.00      PROA   
ATOM    894  C   ASP P  59      -5.262 -79.916 107.739  0.00 97.00      PROA   
ATOM    895  O   ASP P  59      -4.712 -79.175 108.546  0.00 97.00      PROA   
ATOM    896  N   SER P  60      -6.291 -80.705 108.126  0.00 97.00      PROA   
ATOM    897  HN  SER P  60      -6.710 -81.298 107.444  0.00 97.00      PROA   
ATOM    898  CA  SER P  60      -6.847 -80.756 109.482  0.00 97.00      PROA   
ATOM    899  HA  SER P  60      -7.182 -79.753 109.712  0.00 97.00      PROA   
ATOM    900  CB  SER P  60      -8.062 -81.710 109.613  0.00 97.00      PROA   
ATOM    901  HB1 SER P  60      -8.480 -81.665 110.642  0.00 97.00      PROA   
ATOM    902  HB2 SER P  60      -7.750 -82.756 109.399  0.00 97.00      PROA   
ATOM    903  OG  SER P  60      -9.104 -81.358 108.714  0.00 97.00      PROA   
ATOM    904  HG1 SER P  60      -8.848 -81.717 107.857  0.00 97.00      PROA   
ATOM    905  C   SER P  60      -5.880 -81.182 110.586  0.00 97.00      PROA   
ATOM    906  O   SER P  60      -5.078 -82.100 110.422  0.00 97.00      PROA   
ATOM    907  N   GLY P  61      -5.978 -80.549 111.781  0.00 97.00      PROA   
ATOM    908  HN  GLY P  61      -6.669 -79.839 111.921  0.00 97.00      PROA   
ATOM    909  CA  GLY P  61      -5.104 -80.865 112.901  0.00 97.00      PROA   
ATOM    910  HA1 GLY P  61      -4.148 -81.209 112.530  0.00 97.00      PROA   
ATOM    911  HA2 GLY P  61      -5.611 -81.581 113.531  0.00 97.00      PROA   
ATOM    912  C   GLY P  61      -4.820 -79.641 113.711  0.00 97.00      PROA   
ATOM    913  O   GLY P  61      -5.313 -78.562 113.411  0.00 97.00      PROA   
ATOM    914  N   GLU P  62      -3.997 -79.769 114.778  0.00 97.00      PROA   
ATOM    915  HN  GLU P  62      -3.599 -80.653 115.021  0.00 97.00      PROA   
ATOM    916  CA  GLU P  62      -3.628 -78.643 115.604  0.00 97.00      PROA   
ATOM    917  HA  GLU P  62      -4.394 -77.896 115.504  0.00 97.00      PROA   
ATOM    918  CB  GLU P  62      -3.582 -78.951 117.121  0.00 97.00      PROA   
ATOM    919  HB1 GLU P  62      -4.543 -79.453 117.374  0.00 97.00      PROA   
ATOM    920  HB2 GLU P  62      -3.562 -77.972 117.653  0.00 97.00      PROA   
ATOM    921  CG  GLU P  62      -2.448 -79.849 117.646  0.00 97.00      PROA   
ATOM    922  HG1 GLU P  62      -1.461 -79.540 117.242  0.00 97.00      PROA   
ATOM    923  HG2 GLU P  62      -2.638 -80.907 117.374  0.00 97.00      PROA   
ATOM    924  CD  GLU P  62      -2.375 -79.752 119.166  0.00 97.00      PROA   
ATOM    925  OE1 GLU P  62      -3.436 -79.716 119.833  0.00 97.00      PROA   
ATOM    926  OE2 GLU P  62      -1.236 -79.716 119.681  0.00 97.00      PROA   
ATOM    927  C   GLU P  62      -2.371 -77.979 115.109  0.00 97.00      PROA   
ATOM    928  O   GLU P  62      -1.312 -78.582 114.964  0.00 97.00      PROA   
ATOM    929  N   TYR P  63      -2.505 -76.670 114.820  0.00 97.00      PROA   
ATOM    930  HN  TYR P  63      -3.391 -76.225 114.947  0.00 97.00      PROA   
ATOM    931  CA  TYR P  63      -1.470 -75.813 114.301  0.00 97.00      PROA   
ATOM    932  HA  TYR P  63      -0.730 -76.414 113.789  0.00 97.00      PROA   
ATOM    933  CB  TYR P  63      -2.037 -74.741 113.330  0.00 97.00      PROA   
ATOM    934  HB1 TYR P  63      -1.333 -73.891 113.202  0.00 97.00      PROA   
ATOM    935  HB2 TYR P  63      -2.995 -74.350 113.727  0.00 97.00      PROA   
ATOM    936  CG  TYR P  63      -2.318 -75.332 111.974  0.00 97.00      PROA   
ATOM    937  CD1 TYR P  63      -3.369 -76.246 111.783  0.00 97.00      PROA   
ATOM    938  HD1 TYR P  63      -4.005 -76.520 112.610  0.00 97.00      PROA   
ATOM    939  CE1 TYR P  63      -3.585 -76.834 110.533  0.00 97.00      PROA   
ATOM    940  HE1 TYR P  63      -4.369 -77.566 110.416  0.00 97.00      PROA   
ATOM    941  CZ  TYR P  63      -2.783 -76.473 109.443  0.00 97.00      PROA   
ATOM    942  OH  TYR P  63      -2.947 -77.087 108.186  0.00 97.00      PROA   
ATOM    943  HH  TYR P  63      -3.560 -77.822 108.290  0.00 97.00      PROA   
ATOM    944  CD2 TYR P  63      -1.540 -74.956 110.864  0.00 97.00      PROA   
ATOM    945  HD2 TYR P  63      -0.742 -74.238 110.981  0.00 97.00      PROA   
ATOM    946  CE2 TYR P  63      -1.778 -75.517 109.607  0.00 97.00      PROA   
ATOM    947  HE2 TYR P  63      -1.152 -75.252 108.772  0.00 97.00      PROA   
ATOM    948  C   TYR P  63      -0.788 -75.125 115.452  0.00 97.00      PROA   
ATOM    949  O   TYR P  63      -1.436 -74.637 116.375  0.00 97.00      PROA   
ATOM    950  N   ARG P  64       0.562 -75.093 115.442  0.00 97.00      PROA   
ATOM    951  HN  ARG P  64       1.084 -75.579 114.743  0.00 97.00      PROA   
ATOM    952  CA  ARG P  64       1.308 -74.436 116.493  0.00 97.00      PROA   
ATOM    953  HA  ARG P  64       0.733 -73.608 116.887  0.00 97.00      PROA   
ATOM    954  CB  ARG P  64       1.739 -75.400 117.632  0.00 97.00      PROA   
ATOM    955  HB1 ARG P  64       1.841 -74.795 118.561  0.00 97.00      PROA   
ATOM    956  HB2 ARG P  64       2.732 -75.859 117.426  0.00 97.00      PROA   
ATOM    957  CG  ARG P  64       0.769 -76.576 117.861  0.00 97.00      PROA   
ATOM    958  HG1 ARG P  64       0.803 -77.253 116.979  0.00 97.00      PROA   
ATOM    959  HG2 ARG P  64      -0.276 -76.203 117.949  0.00 97.00      PROA   
ATOM    960  CD  ARG P  64       1.097 -77.404 119.097  0.00 97.00      PROA   
ATOM    961  HD1 ARG P  64       2.183 -77.622 119.174  0.00 97.00      PROA   
ATOM    962  HD2 ARG P  64       0.539 -78.357 119.074  0.00 97.00      PROA   
ATOM    963  NE  ARG P  64       0.688 -76.560 120.256  0.00 97.00      PROA   
ATOM    964  HE  ARG P  64       0.525 -75.585 120.104  0.00 97.00      PROA   
ATOM    965  CZ  ARG P  64       0.270 -77.036 121.440  0.00 97.00      PROA   
ATOM    966  NH1 ARG P  64      -0.122 -78.300 121.629  0.00 97.00      PROA   
ATOM    967 HH11 ARG P  64      -0.373 -78.814 120.807  0.00 97.00      PROA   
ATOM    968 HH12 ARG P  64      -0.650 -78.510 122.442  0.00 97.00      PROA   
ATOM    969  NH2 ARG P  64       0.190 -76.172 122.460  0.00 97.00      PROA   
ATOM    970 HH21 ARG P  64       0.546 -75.252 122.301  0.00 97.00      PROA   
ATOM    971 HH22 ARG P  64      -0.068 -76.512 123.357  0.00 97.00      PROA   
ATOM    972  C   ARG P  64       2.560 -73.906 115.850  0.00 97.00      PROA   
ATOM    973  O   ARG P  64       3.030 -74.451 114.859  0.00 97.00      PROA   
ATOM    974  N   CYS P  65       3.153 -72.828 116.408  0.00 97.00      PROA   
ATOM    975  HN  CYS P  65       2.695 -72.278 117.101  0.00 97.00      PROA   
ATOM    976  CA  CYS P  65       4.451 -72.373 115.969  0.00 97.00      PROA   
ATOM    977  HA  CYS P  65       4.977 -73.222 115.563  0.00 97.00      PROA   
ATOM    978  CB  CYS P  65       4.343 -71.294 114.866  0.00 97.00      PROA   
ATOM    979  HB1 CYS P  65       3.937 -71.801 113.963  0.00 97.00      PROA   
ATOM    980  HB2 CYS P  65       5.340 -70.894 114.588  0.00 97.00      PROA   
ATOM    981  SG  CYS P  65       3.201 -69.955 115.312  0.00 97.00      PROA   
ATOM    982  C   CYS P  65       5.308 -71.884 117.115  0.00 97.00      PROA   
ATOM    983  O   CYS P  65       4.841 -71.600 118.213  0.00 97.00      PROA   
ATOM    984  N   GLN P  66       6.631 -71.806 116.859  0.00 97.00      PROA   
ATOM    985  HN  GLN P  66       6.974 -72.128 115.978  0.00 97.00      PROA   
ATOM    986  CA  GLN P  66       7.615 -71.281 117.776  0.00 97.00      PROA   
ATOM    987  HA  GLN P  66       7.129 -70.821 118.626  0.00 97.00      PROA   
ATOM    988  CB  GLN P  66       8.564 -72.434 118.242  0.00 97.00      PROA   
ATOM    989  HB1 GLN P  66       9.279 -72.716 117.444  0.00 97.00      PROA   
ATOM    990  HB2 GLN P  66       7.894 -73.313 118.399  0.00 97.00      PROA   
ATOM    991  CG  GLN P  66       9.292 -72.185 119.582  0.00 97.00      PROA   
ATOM    992  HG1 GLN P  66       8.548 -71.748 120.282  0.00 97.00      PROA   
ATOM    993  HG2 GLN P  66      10.124 -71.465 119.472  0.00 97.00      PROA   
ATOM    994  CD  GLN P  66       9.784 -73.469 120.276  0.00 97.00      PROA   
ATOM    995  OE1 GLN P  66       9.348 -73.739 121.394  0.00 97.00      PROA   
ATOM    996  NE2 GLN P  66      10.680 -74.273 119.653  0.00 97.00      PROA   
ATOM    997 HE21 GLN P  66      10.942 -75.136 120.085  0.00 97.00      PROA   
ATOM    998 HE22 GLN P  66      11.024 -74.050 118.741  0.00 97.00      PROA   
ATOM    999  C   GLN P  66       8.330 -70.207 116.964  0.00 97.00      PROA   
ATOM   1000  O   GLN P  66       9.016 -70.507 115.990  0.00 97.00      PROA   
ATOM   1001  N   ARG P  67       8.156 -68.908 117.330  0.00 97.00      PROA   
ATOM   1002  HN  ARG P  67       7.556 -68.660 118.087  0.00 97.00      PROA   
ATOM   1003  CA  ARG P  67       8.745 -67.786 116.611  0.00 97.00      PROA   
ATOM   1004  HA  ARG P  67       9.175 -68.113 115.675  0.00 97.00      PROA   
ATOM   1005  CB  ARG P  67       7.681 -66.686 116.328  0.00 97.00      PROA   
ATOM   1006  HB1 ARG P  67       8.156 -65.726 116.028  0.00 97.00      PROA   
ATOM   1007  HB2 ARG P  67       7.126 -66.493 117.275  0.00 97.00      PROA   
ATOM   1008  CG  ARG P  67       6.656 -67.063 115.246  0.00 97.00      PROA   
ATOM   1009  HG1 ARG P  67       5.760 -66.412 115.378  0.00 97.00      PROA   
ATOM   1010  HG2 ARG P  67       6.326 -68.112 115.407  0.00 97.00      PROA   
ATOM   1011  CD  ARG P  67       7.171 -66.928 113.807  0.00 97.00      PROA   
ATOM   1012  HD1 ARG P  67       6.508 -67.476 113.107  0.00 97.00      PROA   
ATOM   1013  HD2 ARG P  67       8.202 -67.328 113.700  0.00 97.00      PROA   
ATOM   1014  NE  ARG P  67       7.076 -65.488 113.420  0.00 97.00      PROA   
ATOM   1015  HE  ARG P  67       6.165 -65.085 113.338  0.00 97.00      PROA   
ATOM   1016  CZ  ARG P  67       8.121 -64.673 113.200  0.00 97.00      PROA   
ATOM   1017  NH1 ARG P  67       9.389 -65.092 113.232  0.00 97.00      PROA   
ATOM   1018 HH11 ARG P  67       9.586 -66.067 113.266  0.00 97.00      PROA   
ATOM   1019 HH12 ARG P  67      10.103 -64.444 112.965  0.00 97.00      PROA   
ATOM   1020  NH2 ARG P  67       7.887 -63.384 112.905  0.00 97.00      PROA   
ATOM   1021 HH21 ARG P  67       6.949 -63.055 112.880  0.00 97.00      PROA   
ATOM   1022 HH22 ARG P  67       8.669 -62.776 112.761  0.00 97.00      PROA   
ATOM   1023  C   ARG P  67       9.835 -67.126 117.424  0.00 97.00      PROA   
ATOM   1024  O   ARG P  67       9.531 -66.284 118.264  0.00 97.00      PROA   
ATOM   1025  N   GLY P  68      11.128 -67.454 117.147  0.00 97.00      PROA   
ATOM   1026  HN  GLY P  68      11.298 -68.141 116.443  0.00 97.00      PROA   
ATOM   1027  CA  GLY P  68      12.341 -66.808 117.664  0.00 97.00      PROA   
ATOM   1028  HA1 GLY P  68      12.418 -65.851 117.167  0.00 97.00      PROA   
ATOM   1029  HA2 GLY P  68      13.164 -67.459 117.409  0.00 97.00      PROA   
ATOM   1030  C   GLY P  68      12.476 -66.525 119.149  0.00 97.00      PROA   
ATOM   1031  O   GLY P  68      13.356 -65.767 119.553  0.00 97.00      PROA   
ATOM   1032  N   LEU P  69      11.601 -67.099 119.995  0.00 97.00      PROA   
ATOM   1033  HN  LEU P  69      10.911 -67.714 119.627  0.00 97.00      PROA   
ATOM   1034  CA  LEU P  69      11.400 -66.645 121.351  0.00 97.00      PROA   
ATOM   1035  HA  LEU P  69      12.320 -66.239 121.750  0.00 97.00      PROA   
ATOM   1036  CB  LEU P  69      10.238 -65.617 121.438  0.00 97.00      PROA   
ATOM   1037  HB1 LEU P  69       9.941 -65.444 122.496  0.00 97.00      PROA   
ATOM   1038  HB2 LEU P  69       9.371 -66.046 120.885  0.00 97.00      PROA   
ATOM   1039  CG  LEU P  69      10.489 -64.226 120.817  0.00 97.00      PROA   
ATOM   1040  HG  LEU P  69      10.822 -64.353 119.762  0.00 97.00      PROA   
ATOM   1041  CD1 LEU P  69       9.175 -63.424 120.784  0.00 97.00      PROA   
ATOM   1042 HD11 LEU P  69       8.785 -63.280 121.814  0.00 97.00      PROA   
ATOM   1043 HD12 LEU P  69       8.409 -63.956 120.180  0.00 97.00      PROA   
ATOM   1044 HD13 LEU P  69       9.356 -62.428 120.334  0.00 97.00      PROA   
ATOM   1045  CD2 LEU P  69      11.573 -63.445 121.576  0.00 97.00      PROA   
ATOM   1046 HD21 LEU P  69      12.546 -63.975 121.523  0.00 97.00      PROA   
ATOM   1047 HD22 LEU P  69      11.285 -63.325 122.642  0.00 97.00      PROA   
ATOM   1048 HD23 LEU P  69      11.698 -62.436 121.130  0.00 97.00      PROA   
ATOM   1049  C   LEU P  69      10.996 -67.829 122.195  0.00 97.00      PROA   
ATOM   1050  O   LEU P  69      10.351 -68.756 121.711  0.00 97.00      PROA   
ATOM   1051  N   SER P  70      11.356 -67.805 123.501  0.00 97.00      PROA   
ATOM   1052  HN  SER P  70      11.868 -67.025 123.857  0.00 97.00      PROA   
ATOM   1053  CA  SER P  70      11.036 -68.814 124.505  0.00 97.00      PROA   
ATOM   1054  HA  SER P  70      11.675 -69.655 124.281  0.00 97.00      PROA   
ATOM   1055  CB  SER P  70      11.426 -68.325 125.926  0.00 97.00      PROA   
ATOM   1056  HB1 SER P  70      12.535 -68.242 125.964  0.00 97.00      PROA   
ATOM   1057  HB2 SER P  70      11.112 -69.045 126.712  0.00 97.00      PROA   
ATOM   1058  OG  SER P  70      10.879 -67.033 126.190  0.00 97.00      PROA   
ATOM   1059  HG1 SER P  70      11.228 -66.738 127.036  0.00 97.00      PROA   
ATOM   1060  C   SER P  70       9.604 -69.355 124.508  0.00 97.00      PROA   
ATOM   1061  O   SER P  70       8.640 -68.613 124.651  0.00 97.00      PROA   
ATOM   1062  N   GLY P  71       9.441 -70.692 124.363  0.00 97.00      PROA   
ATOM   1063  HN  GLY P  71      10.251 -71.270 124.299  0.00 97.00      PROA   
ATOM   1064  CA  GLY P  71       8.145 -71.361 124.274  0.00 97.00      PROA   
ATOM   1065  HA1 GLY P  71       7.490 -70.927 125.017  0.00 97.00      PROA   
ATOM   1066  HA2 GLY P  71       8.324 -72.408 124.461  0.00 97.00      PROA   
ATOM   1067  C   GLY P  71       7.435 -71.252 122.935  0.00 97.00      PROA   
ATOM   1068  O   GLY P  71       7.638 -70.324 122.161  0.00 97.00      PROA   
ATOM   1069  N   ARG P  72       6.546 -72.233 122.648  0.00 97.00      PROA   
ATOM   1070  HN  ARG P  72       6.406 -72.974 123.297  0.00 97.00      PROA   
ATOM   1071  CA  ARG P  72       5.750 -72.344 121.439  0.00 97.00      PROA   
ATOM   1072  HA  ARG P  72       6.025 -71.551 120.754  0.00 97.00      PROA   
ATOM   1073  CB  ARG P  72       5.901 -73.709 120.694  0.00 97.00      PROA   
ATOM   1074  HB1 ARG P  72       6.974 -73.856 120.455  0.00 97.00      PROA   
ATOM   1075  HB2 ARG P  72       5.385 -73.627 119.711  0.00 97.00      PROA   
ATOM   1076  CG  ARG P  72       5.336 -74.998 121.356  0.00 97.00      PROA   
ATOM   1077  HG1 ARG P  72       5.633 -75.853 120.705  0.00 97.00      PROA   
ATOM   1078  HG2 ARG P  72       4.227 -74.947 121.338  0.00 97.00      PROA   
ATOM   1079  CD  ARG P  72       5.766 -75.338 122.795  0.00 97.00      PROA   
ATOM   1080  HD1 ARG P  72       5.496 -76.390 123.039  0.00 97.00      PROA   
ATOM   1081  HD2 ARG P  72       5.280 -74.650 123.522  0.00 97.00      PROA   
ATOM   1082  NE  ARG P  72       7.248 -75.179 122.853  0.00 97.00      PROA   
ATOM   1083  HE  ARG P  72       7.705 -74.766 122.067  0.00 97.00      PROA   
ATOM   1084  CZ  ARG P  72       8.019 -75.327 123.949  0.00 97.00      PROA   
ATOM   1085  NH1 ARG P  72       7.602 -75.882 125.090  0.00 97.00      PROA   
ATOM   1086 HH11 ARG P  72       6.702 -76.299 125.119  0.00 97.00      PROA   
ATOM   1087 HH12 ARG P  72       8.253 -75.958 125.842  0.00 97.00      PROA   
ATOM   1088  NH2 ARG P  72       9.288 -74.892 123.860  0.00 97.00      PROA   
ATOM   1089 HH21 ARG P  72       9.560 -74.485 122.986  0.00 97.00      PROA   
ATOM   1090 HH22 ARG P  72       9.936 -75.071 124.590  0.00 97.00      PROA   
ATOM   1091  C   ARG P  72       4.297 -72.151 121.809  0.00 97.00      PROA   
ATOM   1092  O   ARG P  72       3.909 -72.260 122.970  0.00 97.00      PROA   
ATOM   1093  N   SER P  73       3.483 -71.817 120.784  0.00 97.00      PROA   
ATOM   1094  HN  SER P  73       3.895 -71.675 119.884  0.00 97.00      PROA   
ATOM   1095  CA  SER P  73       2.049 -71.617 120.754  0.00 97.00      PROA   
ATOM   1096  HA  SER P  73       1.899 -70.650 121.215  0.00 97.00      PROA   
ATOM   1097  CB  SER P  73       1.554 -71.505 119.285  0.00 97.00      PROA   
ATOM   1098  HB1 SER P  73       0.507 -71.822 119.102  0.00 97.00      PROA   
ATOM   1099  HB2 SER P  73       2.191 -72.159 118.664  0.00 97.00      PROA   
ATOM   1100  OG  SER P  73       1.657 -70.166 118.824  0.00 97.00      PROA   
ATOM   1101  HG1 SER P  73       0.864 -69.731 119.160  0.00 97.00      PROA   
ATOM   1102  C   SER P  73       1.084 -72.527 121.484  0.00 97.00      PROA   
ATOM   1103  O   SER P  73       1.344 -73.661 121.871  0.00 97.00      PROA   
ATOM   1104  N   ASP P  74      -0.128 -71.952 121.554  0.00 97.00      PROA   
ATOM   1105  HN  ASP P  74      -0.168 -70.983 121.307  0.00 97.00      PROA   
ATOM   1106  CA  ASP P  74      -1.470 -72.470 121.518  0.00 97.00      PROA   
ATOM   1107  HA  ASP P  74      -1.735 -72.655 122.545  0.00 97.00      PROA   
ATOM   1108  CB  ASP P  74      -2.401 -71.329 120.962  0.00 97.00      PROA   
ATOM   1109  HB1 ASP P  74      -2.686 -70.670 121.812  0.00 97.00      PROA   
ATOM   1110  HB2 ASP P  74      -3.333 -71.732 120.523  0.00 97.00      PROA   
ATOM   1111  CG  ASP P  74      -1.720 -70.403 119.927  0.00 97.00      PROA   
ATOM   1112  OD1 ASP P  74      -0.764 -69.671 120.301  0.00 97.00      PROA   
ATOM   1113  OD2 ASP P  74      -2.157 -70.409 118.748  0.00 97.00      PROA   
ATOM   1114  C   ASP P  74      -1.665 -73.761 120.704  0.00 97.00      PROA   
ATOM   1115  O   ASP P  74      -0.914 -74.032 119.767  0.00 97.00      PROA   
ATOM   1116  N   PRO P  75      -2.639 -74.609 121.032  0.00 97.00      PROA   
ATOM   1117  CD  PRO P  75      -3.256 -74.688 122.359  0.00 97.00      PROA   
ATOM   1118  HD1 PRO P  75      -3.932 -73.818 122.507  0.00 97.00      PROA   
ATOM   1119  HD2 PRO P  75      -2.469 -74.701 123.145  0.00 97.00      PROA   
ATOM   1120  CA  PRO P  75      -3.155 -75.624 120.128  0.00 97.00      PROA   
ATOM   1121  HA  PRO P  75      -2.412 -75.977 119.426  0.00 97.00      PROA   
ATOM   1122  CB  PRO P  75      -3.571 -76.736 121.106  0.00 97.00      PROA   
ATOM   1123  HB1 PRO P  75      -2.675 -77.345 121.351  0.00 97.00      PROA   
ATOM   1124  HB2 PRO P  75      -4.338 -77.424 120.701  0.00 97.00      PROA   
ATOM   1125  CG  PRO P  75      -4.044 -76.004 122.374  0.00 97.00      PROA   
ATOM   1126  HG1 PRO P  75      -5.129 -75.785 122.284  0.00 97.00      PROA   
ATOM   1127  HG2 PRO P  75      -3.868 -76.603 123.289  0.00 97.00      PROA   
ATOM   1128  C   PRO P  75      -4.362 -75.111 119.352  0.00 97.00      PROA   
ATOM   1129  O   PRO P  75      -5.491 -75.412 119.738  0.00 97.00      PROA   
ATOM   1130  N   ILE P  76      -4.200 -74.366 118.232  0.00 97.00      PROA   
ATOM   1131  HN  ILE P  76      -3.305 -74.056 117.915  0.00 97.00      PROA   
ATOM   1132  CA  ILE P  76      -5.368 -74.033 117.423  0.00 97.00      PROA   
ATOM   1133  HA  ILE P  76      -6.214 -73.910 118.085  0.00 97.00      PROA   
ATOM   1134  CB  ILE P  76      -5.318 -72.700 116.684  0.00 97.00      PROA   
ATOM   1135  HB  ILE P  76      -6.205 -72.628 116.010  0.00 97.00      PROA   
ATOM   1136  CG2 ILE P  76      -5.453 -71.565 117.725  0.00 97.00      PROA   
ATOM   1137 HG21 ILE P  76      -4.577 -71.559 118.406  0.00 97.00      PROA   
ATOM   1138 HG22 ILE P  76      -6.374 -71.684 118.332  0.00 97.00      PROA   
ATOM   1139 HG23 ILE P  76      -5.494 -70.581 117.212  0.00 97.00      PROA   
ATOM   1140  CG1 ILE P  76      -4.045 -72.518 115.833  0.00 97.00      PROA   
ATOM   1141 HG11 ILE P  76      -3.480 -73.469 115.792  0.00 97.00      PROA   
ATOM   1142 HG12 ILE P  76      -3.390 -71.770 116.330  0.00 97.00      PROA   
ATOM   1143  CD  ILE P  76      -4.350 -72.076 114.399  0.00 97.00      PROA   
ATOM   1144  HD1 ILE P  76      -4.874 -71.099 114.391  0.00 97.00      PROA   
ATOM   1145  HD2 ILE P  76      -4.986 -72.831 113.888  0.00 97.00      PROA   
ATOM   1146  HD3 ILE P  76      -3.405 -71.979 113.826  0.00 97.00      PROA   
ATOM   1147  C   ILE P  76      -5.724 -75.195 116.504  0.00 97.00      PROA   
ATOM   1148  O   ILE P  76      -5.130 -75.425 115.453  0.00 97.00      PROA   
ATOM   1149  N   GLN P  77      -6.729 -75.988 116.932  0.00 97.00      PROA   
ATOM   1150  HN  GLN P  77      -7.124 -75.828 117.834  0.00 97.00      PROA   
ATOM   1151  CA  GLN P  77      -7.129 -77.214 116.279  0.00 97.00      PROA   
ATOM   1152  HA  GLN P  77      -6.261 -77.681 115.852  0.00 97.00      PROA   
ATOM   1153  CB  GLN P  77      -7.720 -78.201 117.323  0.00 97.00      PROA   
ATOM   1154  HB1 GLN P  77      -7.718 -79.215 116.870  0.00 97.00      PROA   
ATOM   1155  HB2 GLN P  77      -8.773 -77.938 117.564  0.00 97.00      PROA   
ATOM   1156  CG  GLN P  77      -6.915 -78.210 118.653  0.00 97.00      PROA   
ATOM   1157  HG1 GLN P  77      -7.171 -77.319 119.264  0.00 97.00      PROA   
ATOM   1158  HG2 GLN P  77      -5.828 -78.167 118.446  0.00 97.00      PROA   
ATOM   1159  CD  GLN P  77      -7.239 -79.445 119.501  0.00 97.00      PROA   
ATOM   1160  OE1 GLN P  77      -8.414 -79.741 119.741  0.00 97.00      PROA   
ATOM   1161  NE2 GLN P  77      -6.192 -80.169 119.988  0.00 97.00      PROA   
ATOM   1162 HE21 GLN P  77      -5.242 -79.883 119.833  0.00 97.00      PROA   
ATOM   1163 HE22 GLN P  77      -6.383 -80.981 120.533  0.00 97.00      PROA   
ATOM   1164  C   GLN P  77      -8.100 -76.906 115.148  0.00 97.00      PROA   
ATOM   1165  O   GLN P  77      -9.236 -76.507 115.384  0.00 97.00      PROA   
ATOM   1166  N   LEU P  78      -7.635 -77.083 113.884  0.00 97.00      PROA   
ATOM   1167  HN  LEU P  78      -6.719 -77.461 113.753  0.00 97.00      PROA   
ATOM   1168  CA  LEU P  78      -8.275 -76.698 112.639  0.00 97.00      PROA   
ATOM   1169  HA  LEU P  78      -8.989 -75.910 112.833  0.00 97.00      PROA   
ATOM   1170  CB  LEU P  78      -7.190 -76.216 111.635  0.00 97.00      PROA   
ATOM   1171  HB1 LEU P  78      -6.508 -77.071 111.430  0.00 97.00      PROA   
ATOM   1172  HB2 LEU P  78      -6.577 -75.430 112.129  0.00 97.00      PROA   
ATOM   1173  CG  LEU P  78      -7.681 -75.658 110.277  0.00 97.00      PROA   
ATOM   1174  HG  LEU P  78      -8.495 -76.307 109.882  0.00 97.00      PROA   
ATOM   1175  CD1 LEU P  78      -8.229 -74.230 110.423  0.00 97.00      PROA   
ATOM   1176 HD11 LEU P  78      -7.410 -73.551 110.739  0.00 97.00      PROA   
ATOM   1177 HD12 LEU P  78      -9.032 -74.192 111.183  0.00 97.00      PROA   
ATOM   1178 HD13 LEU P  78      -8.636 -73.869 109.455  0.00 97.00      PROA   
ATOM   1179  CD2 LEU P  78      -6.551 -75.676 109.230  0.00 97.00      PROA   
ATOM   1180 HD21 LEU P  78      -6.191 -76.713 109.066  0.00 97.00      PROA   
ATOM   1181 HD22 LEU P  78      -5.698 -75.054 109.575  0.00 97.00      PROA   
ATOM   1182 HD23 LEU P  78      -6.913 -75.273 108.262  0.00 97.00      PROA   
ATOM   1183  C   LEU P  78      -8.999 -77.880 112.024  0.00 97.00      PROA   
ATOM   1184  O   LEU P  78      -8.462 -78.983 111.968  0.00 97.00      PROA   
ATOM   1185  N   GLU P  79     -10.250 -77.671 111.546  0.00 97.00      PROA   
ATOM   1186  HN  GLU P  79     -10.692 -76.781 111.636  0.00 97.00      PROA   
ATOM   1187  CA  GLU P  79     -11.088 -78.726 111.015  0.00 97.00      PROA   
ATOM   1188  HA  GLU P  79     -10.553 -79.665 110.994  0.00 97.00      PROA   
ATOM   1189  CB  GLU P  79     -12.375 -78.887 111.869  0.00 97.00      PROA   
ATOM   1190  HB1 GLU P  79     -13.044 -79.648 111.411  0.00 97.00      PROA   
ATOM   1191  HB2 GLU P  79     -12.907 -77.909 111.837  0.00 97.00      PROA   
ATOM   1192  CG  GLU P  79     -12.113 -79.299 113.338  0.00 97.00      PROA   
ATOM   1193  HG1 GLU P  79     -11.114 -78.947 113.670  0.00 97.00      PROA   
ATOM   1194  HG2 GLU P  79     -12.134 -80.405 113.435  0.00 97.00      PROA   
ATOM   1195  CD  GLU P  79     -13.115 -78.672 114.311  0.00 97.00      PROA   
ATOM   1196  OE1 GLU P  79     -13.312 -77.430 114.243  0.00 97.00      PROA   
ATOM   1197  OE2 GLU P  79     -13.645 -79.408 115.184  0.00 97.00      PROA   
ATOM   1198  C   GLU P  79     -11.580 -78.448 109.613  0.00 97.00      PROA   
ATOM   1199  O   GLU P  79     -12.022 -77.349 109.285  0.00 97.00      PROA   
ATOM   1200  N   VAL P  80     -11.698 -79.549 108.829  0.00  0.00      PROA   
ATOM   1201  HN  VAL P  80     -11.291 -80.418 109.099  0.00  0.00      PROA   
ATOM   1202  CA  VAL P  80     -12.606 -79.627 107.705  0.00  0.00      PROA   
ATOM   1203  HA  VAL P  80     -12.971 -78.643 107.493  0.00  0.00      PROA   
ATOM   1204  CB  VAL P  80     -11.976 -80.186 106.434  0.00  0.00      PROA   
ATOM   1205  HB  VAL P  80     -11.559 -81.200 106.627  0.00  0.00      PROA   
ATOM   1206  CG1 VAL P  80     -13.017 -80.291 105.296  0.00  0.00      PROA   
ATOM   1207 HG11 VAL P  80     -13.516 -79.312 105.133  0.00  0.00      PROA   
ATOM   1208 HG12 VAL P  80     -13.789 -81.054 105.526  0.00  0.00      PROA   
ATOM   1209 HG13 VAL P  80     -12.512 -80.585 104.351  0.00  0.00      PROA   
ATOM   1210  CG2 VAL P  80     -10.813 -79.256 106.023  0.00  0.00      PROA   
ATOM   1211 HG21 VAL P  80     -10.002 -79.266 106.781  0.00  0.00      PROA   
ATOM   1212 HG22 VAL P  80     -11.174 -78.212 105.899  0.00  0.00      PROA   
ATOM   1213 HG23 VAL P  80     -10.389 -79.594 105.055  0.00  0.00      PROA   
ATOM   1214  C   VAL P  80     -13.779 -80.458 108.182  0.00  0.00      PROA   
ATOM   1215  O   VAL P  80     -13.584 -81.504 108.799  0.00  0.00      PROA   
ATOM   1216  N   HSD P  81     -15.030 -79.975 107.940  0.00  0.00      PROA   
ATOM   1217  HN  HSD P  81     -15.167 -79.144 107.408  0.00  0.00      PROA   
ATOM   1218  CA  HSD P  81     -16.229 -80.545 108.528  0.00  0.00      PROA   
ATOM   1219  HA  HSD P  81     -16.121 -81.620 108.535  0.00  0.00      PROA   
ATOM   1220  CB  HSD P  81     -16.505 -80.023 109.974  0.00  0.00      PROA   
ATOM   1221  HB1 HSD P  81     -17.581 -80.058 110.244  0.00  0.00      PROA   
ATOM   1222  HB2 HSD P  81     -16.192 -78.959 110.041  0.00  0.00      PROA   
ATOM   1223  ND1 HSD P  81     -15.695 -82.178 111.088  0.00  0.00      PROA   
ATOM   1224  HD1 HSD P  81     -15.962 -82.806 110.355  0.00  0.00      PROA   
ATOM   1225  CG  HSD P  81     -15.851 -80.808 111.078  0.00  0.00      PROA   
ATOM   1226  CE1 HSD P  81     -15.143 -82.501 112.285  0.00  0.00      PROA   
ATOM   1227  HE1 HSD P  81     -14.909 -83.525 112.569  0.00  0.00      PROA   
ATOM   1228  NE2 HSD P  81     -14.941 -81.442 113.042  0.00  0.00      PROA   
ATOM   1229  CD2 HSD P  81     -15.388 -80.376 112.281  0.00  0.00      PROA   
ATOM   1230  HD2 HSD P  81     -15.359 -79.373 112.685  0.00  0.00      PROA   
ATOM   1231  C   HSD P  81     -17.455 -80.256 107.687  0.00  0.00      PROA   
ATOM   1232  O   HSD P  81     -17.415 -79.488 106.727  0.00  0.00      PROA   
ATOM   1233  N   ARG P  82     -18.574 -80.918 108.095  0.00  0.00      PROA   
ATOM   1234  HN  ARG P  82     -18.467 -81.583 108.830  0.00  0.00      PROA   
ATOM   1235  CA  ARG P  82     -19.964 -80.776 107.708  0.00  0.00      PROA   
ATOM   1236  HA  ARG P  82     -20.417 -81.508 108.361  0.00  0.00      PROA   
ATOM   1237  CB  ARG P  82     -20.754 -79.491 108.114  0.00  0.00      PROA   
ATOM   1238  HB1 ARG P  82     -20.835 -79.473 109.225  0.00  0.00      PROA   
ATOM   1239  HB2 ARG P  82     -21.797 -79.568 107.734  0.00  0.00      PROA   
ATOM   1240  CG  ARG P  82     -20.186 -78.131 107.667  0.00  0.00      PROA   
ATOM   1241  HG1 ARG P  82     -21.059 -77.465 107.471  0.00  0.00      PROA   
ATOM   1242  HG2 ARG P  82     -19.651 -78.262 106.706  0.00  0.00      PROA   
ATOM   1243  CD  ARG P  82     -19.288 -77.427 108.699  0.00  0.00      PROA   
ATOM   1244  HD1 ARG P  82     -18.362 -78.002 108.890  0.00  0.00      PROA   
ATOM   1245  HD2 ARG P  82     -19.820 -77.294 109.665  0.00  0.00      PROA   
ATOM   1246  NE  ARG P  82     -18.882 -76.092 108.146  0.00  0.00      PROA   
ATOM   1247  HE  ARG P  82     -18.069 -76.054 107.565  0.00  0.00      PROA   
ATOM   1248  CZ  ARG P  82     -19.621 -74.961 108.294  0.00  0.00      PROA   
ATOM   1249  NH1 ARG P  82     -20.734 -74.929 109.066  0.00  0.00      PROA   
ATOM   1250 HH11 ARG P  82     -21.253 -74.080 109.163  0.00  0.00      PROA   
ATOM   1251 HH12 ARG P  82     -21.020 -75.752 109.557  0.00  0.00      PROA   
ATOM   1252  NH2 ARG P  82     -19.240 -73.833 107.646  0.00  0.00      PROA   
ATOM   1253 HH21 ARG P  82     -19.780 -72.997 107.745  0.00  0.00      PROA   
ATOM   1254 HH22 ARG P  82     -18.430 -73.842 107.061  0.00  0.00      PROA   
ATOM   1255  C   ARG P  82     -20.335 -81.298 106.343  0.00  0.00      PROA   
ATOM   1256  O   ARG P  82     -19.534 -81.294 105.409  0.00  0.00      PROA   
ATOM   1257  N   GLY P  83     -21.593 -81.799 106.233  0.00  0.00      PROA   
ATOM   1258  HN  GLY P  83     -22.231 -81.767 106.998  0.00  0.00      PROA   
ATOM   1259  CA  GLY P  83     -22.087 -82.491 105.071  0.00  0.00      PROA   
ATOM   1260  HA1 GLY P  83     -21.648 -83.477 105.065  0.00  0.00      PROA   
ATOM   1261  HA2 GLY P  83     -21.863 -81.898 104.194  0.00  0.00      PROA   
ATOM   1262  C   GLY P  83     -23.584 -82.625 105.174  0.00  0.00      PROA   
ATOM   1263  O   GLY P  83     -24.140 -83.635 104.745  0.00  0.00      PROA   
ATOM   1264  N   TRP P  84     -24.264 -81.594 105.746  0.00  0.00      PROA   
ATOM   1265  HN  TRP P  84     -23.755 -80.803 106.076  0.00  0.00      PROA   
ATOM   1266  CA  TRP P  84     -25.701 -81.490 105.955  0.00  0.00      PROA   
ATOM   1267  HA  TRP P  84     -25.782 -80.674 106.659  0.00  0.00      PROA   
ATOM   1268  CB  TRP P  84     -26.521 -80.997 104.715  0.00  0.00      PROA   
ATOM   1269  HB1 TRP P  84     -26.171 -79.962 104.502  0.00  0.00      PROA   
ATOM   1270  HB2 TRP P  84     -27.597 -80.891 104.972  0.00  0.00      PROA   
ATOM   1271  CG  TRP P  84     -26.378 -81.778 103.443  0.00  0.00      PROA   
ATOM   1272  CD1 TRP P  84     -27.170 -82.806 102.997  0.00  0.00      PROA   
ATOM   1273  HD1 TRP P  84     -28.011 -83.221 103.531  0.00  0.00      PROA   
ATOM   1274  NE1 TRP P  84     -26.730 -83.234 101.775  0.00  0.00      PROA   
ATOM   1275  HE1 TRP P  84     -27.128 -83.957 101.255  0.00  0.00      PROA   
ATOM   1276  CE2 TRP P  84     -25.652 -82.493 101.390  0.00  0.00      PROA   
ATOM   1277  CD2 TRP P  84     -25.395 -81.558 102.418  0.00  0.00      PROA   
ATOM   1278  CE3 TRP P  84     -24.341 -80.658 102.277  0.00  0.00      PROA   
ATOM   1279  HE3 TRP P  84     -24.119 -79.929 103.042  0.00  0.00      PROA   
ATOM   1280  CZ3 TRP P  84     -23.563 -80.705 101.119  0.00  0.00      PROA   
ATOM   1281  HZ3 TRP P  84     -22.745 -80.009 101.001  0.00  0.00      PROA   
ATOM   1282  CZ2 TRP P  84     -24.877 -82.543 100.236  0.00  0.00      PROA   
ATOM   1283  HZ2 TRP P  84     -25.072 -83.255  99.449  0.00  0.00      PROA   
ATOM   1284  CH2 TRP P  84     -23.830 -81.630 100.113  0.00  0.00      PROA   
ATOM   1285  HH2 TRP P  84     -23.218 -81.639  99.222  0.00  0.00      PROA   
ATOM   1286  C   TRP P  84     -26.317 -82.666 106.698  0.00  0.00      PROA   
ATOM   1287  O   TRP P  84     -25.701 -83.162 107.640  0.00  0.00      PROA   
ATOM   1288  N   LEU P  85     -27.570 -83.063 106.324  0.00  0.00      PROA   
ATOM   1289  HN  LEU P  85     -27.976 -82.632 105.522  0.00  0.00      PROA   
ATOM   1290  CA  LEU P  85     -28.500 -83.974 106.980  0.00  0.00      PROA   
ATOM   1291  HA  LEU P  85     -29.062 -83.339 107.648  0.00  0.00      PROA   
ATOM   1292  CB  LEU P  85     -29.509 -84.674 106.024  0.00  0.00      PROA   
ATOM   1293  HB1 LEU P  85     -30.098 -85.420 106.609  0.00  0.00      PROA   
ATOM   1294  HB2 LEU P  85     -28.951 -85.230 105.240  0.00  0.00      PROA   
ATOM   1295  CG  LEU P  85     -30.572 -83.787 105.326  0.00  0.00      PROA   
ATOM   1296  HG  LEU P  85     -30.134 -83.394 104.381  0.00  0.00      PROA   
ATOM   1297  CD1 LEU P  85     -31.800 -84.652 104.975  0.00  0.00      PROA   
ATOM   1298 HD11 LEU P  85     -32.197 -85.151 105.885  0.00  0.00      PROA   
ATOM   1299 HD12 LEU P  85     -31.526 -85.432 104.234  0.00  0.00      PROA   
ATOM   1300 HD13 LEU P  85     -32.608 -84.015 104.562  0.00  0.00      PROA   
ATOM   1301  CD2 LEU P  85     -31.022 -82.572 106.154  0.00  0.00      PROA   
ATOM   1302 HD21 LEU P  85     -30.176 -81.876 106.335  0.00  0.00      PROA   
ATOM   1303 HD22 LEU P  85     -31.416 -82.929 107.126  0.00  0.00      PROA   
ATOM   1304 HD23 LEU P  85     -31.825 -82.018 105.622  0.00  0.00      PROA   
ATOM   1305  C   LEU P  85     -27.932 -85.054 107.865  0.00  0.00      PROA   
ATOM   1306  O   LEU P  85     -26.955 -85.722 107.527  0.00  0.00      PROA   
ATOM   1307  N   LEU P  86     -28.594 -85.231 109.033  0.00  0.00      PROA   
ATOM   1308  HN  LEU P  86     -29.403 -84.689 109.247  0.00  0.00      PROA   
ATOM   1309  CA  LEU P  86     -28.180 -86.132 110.071  0.00  0.00      PROA   
ATOM   1310  HA  LEU P  86     -27.366 -86.740 109.705  0.00  0.00      PROA   
ATOM   1311  CB  LEU P  86     -27.717 -85.368 111.339  0.00  0.00      PROA   
ATOM   1312  HB1 LEU P  86     -28.549 -84.721 111.695  0.00  0.00      PROA   
ATOM   1313  HB2 LEU P  86     -26.882 -84.695 111.038  0.00  0.00      PROA   
ATOM   1314  CG  LEU P  86     -27.216 -86.230 112.526  0.00  0.00      PROA   
ATOM   1315  HG  LEU P  86     -28.063 -86.861 112.878  0.00  0.00      PROA   
ATOM   1316  CD1 LEU P  86     -26.063 -87.174 112.129  0.00  0.00      PROA   
ATOM   1317 HD11 LEU P  86     -25.199 -86.584 111.757  0.00  0.00      PROA   
ATOM   1318 HD12 LEU P  86     -26.383 -87.876 111.332  0.00  0.00      PROA   
ATOM   1319 HD13 LEU P  86     -25.735 -87.771 113.006  0.00  0.00      PROA   
ATOM   1320  CD2 LEU P  86     -26.805 -85.337 113.714  0.00  0.00      PROA   
ATOM   1321 HD21 LEU P  86     -27.653 -84.694 114.027  0.00  0.00      PROA   
ATOM   1322 HD22 LEU P  86     -25.953 -84.686 113.427  0.00  0.00      PROA   
ATOM   1323 HD23 LEU P  86     -26.498 -85.962 114.580  0.00  0.00      PROA   
ATOM   1324  C   LEU P  86     -29.333 -87.039 110.413  0.00  0.00      PROA   
ATOM   1325  O   LEU P  86     -30.461 -86.605 110.625  0.00  0.00      PROA   
ATOM   1326  N   LEU P  87     -29.006 -88.343 110.499  0.00 97.00      PROA   
ATOM   1327  HN  LEU P  87     -28.064 -88.570 110.289  0.00 97.00      PROA   
ATOM   1328  CA  LEU P  87     -29.777 -89.388 111.133  0.00 97.00      PROA   
ATOM   1329  HA  LEU P  87     -30.817 -89.107 111.208  0.00 97.00      PROA   
ATOM   1330  CB  LEU P  87     -29.670 -90.733 110.376  0.00 97.00      PROA   
ATOM   1331  HB1 LEU P  87     -28.596 -91.001 110.261  0.00 97.00      PROA   
ATOM   1332  HB2 LEU P  87     -30.084 -90.597 109.352  0.00 97.00      PROA   
ATOM   1333  CG  LEU P  87     -30.403 -91.919 111.042  0.00 97.00      PROA   
ATOM   1334  HG  LEU P  87     -30.027 -92.032 112.085  0.00 97.00      PROA   
ATOM   1335  CD1 LEU P  87     -31.924 -91.707 111.113  0.00 97.00      PROA   
ATOM   1336 HD11 LEU P  87     -32.336 -91.550 110.094  0.00 97.00      PROA   
ATOM   1337 HD12 LEU P  87     -32.165 -90.825 111.737  0.00 97.00      PROA   
ATOM   1338 HD13 LEU P  87     -32.413 -92.598 111.560  0.00 97.00      PROA   
ATOM   1339  CD2 LEU P  87     -30.078 -93.229 110.315  0.00 97.00      PROA   
ATOM   1340 HD21 LEU P  87     -28.980 -93.387 110.265  0.00 97.00      PROA   
ATOM   1341 HD22 LEU P  87     -30.484 -93.205 109.282  0.00 97.00      PROA   
ATOM   1342 HD23 LEU P  87     -30.535 -94.076 110.867  0.00 97.00      PROA   
ATOM   1343  C   LEU P  87     -29.222 -89.539 112.532  0.00 97.00      PROA   
ATOM   1344  O   LEU P  87     -28.102 -90.002 112.738  0.00 97.00      PROA   
ATOM   1345  N   GLN P  88     -30.012 -89.141 113.544  0.00 97.00      PROA   
ATOM   1346  HN  GLN P  88     -30.927 -88.776 113.367  0.00 97.00      PROA   
ATOM   1347  CA  GLN P  88     -29.621 -89.173 114.930  0.00 97.00      PROA   
ATOM   1348  HA  GLN P  88     -28.554 -89.006 114.996  0.00 97.00      PROA   
ATOM   1349  CB  GLN P  88     -30.344 -88.065 115.738  0.00 97.00      PROA   
ATOM   1350  HB1 GLN P  88     -29.963 -88.093 116.779  0.00 97.00      PROA   
ATOM   1351  HB2 GLN P  88     -31.435 -88.279 115.754  0.00 97.00      PROA   
ATOM   1352  CG  GLN P  88     -30.121 -86.646 115.170  0.00 97.00      PROA   
ATOM   1353  HG1 GLN P  88     -30.490 -86.581 114.125  0.00 97.00      PROA   
ATOM   1354  HG2 GLN P  88     -29.034 -86.418 115.166  0.00 97.00      PROA   
ATOM   1355  CD  GLN P  88     -30.891 -85.595 115.983  0.00 97.00      PROA   
ATOM   1356  OE1 GLN P  88     -32.124 -85.622 116.054  0.00 97.00      PROA   
ATOM   1357  NE2 GLN P  88     -30.149 -84.612 116.567  0.00 97.00      PROA   
ATOM   1358 HE21 GLN P  88     -30.623 -83.812 116.931  0.00 97.00      PROA   
ATOM   1359 HE22 GLN P  88     -29.155 -84.614 116.473  0.00 97.00      PROA   
ATOM   1360  C   GLN P  88     -29.942 -90.541 115.504  0.00 97.00      PROA   
ATOM   1361  O   GLN P  88     -31.081 -90.991 115.474  0.00 97.00      PROA   
ATOM   1362  N   VAL P  89     -28.916 -91.256 116.018  0.00 97.00      PROA   
ATOM   1363  HN  VAL P  89     -27.994 -90.883 116.010  0.00 97.00      PROA   
ATOM   1364  CA  VAL P  89     -29.036 -92.641 116.442  0.00 97.00      PROA   
ATOM   1365  HA  VAL P  89     -30.062 -92.970 116.347  0.00 97.00      PROA   
ATOM   1366  CB  VAL P  89     -28.158 -93.551 115.584  0.00 97.00      PROA   
ATOM   1367  HB  VAL P  89     -27.099 -93.203 115.629  0.00 97.00      PROA   
ATOM   1368  CG1 VAL P  89     -28.213 -95.017 116.054  0.00 97.00      PROA   
ATOM   1369 HG11 VAL P  89     -29.262 -95.374 116.101  0.00 97.00      PROA   
ATOM   1370 HG12 VAL P  89     -27.734 -95.149 117.044  0.00 97.00      PROA   
ATOM   1371 HG13 VAL P  89     -27.662 -95.644 115.325  0.00 97.00      PROA   
ATOM   1372  CG2 VAL P  89     -28.629 -93.460 114.117  0.00 97.00      PROA   
ATOM   1373 HG21 VAL P  89     -28.408 -92.461 113.689  0.00 97.00      PROA   
ATOM   1374 HG22 VAL P  89     -29.721 -93.643 114.047  0.00 97.00      PROA   
ATOM   1375 HG23 VAL P  89     -28.107 -94.220 113.499  0.00 97.00      PROA   
ATOM   1376  C   VAL P  89     -28.657 -92.760 117.907  0.00 97.00      PROA   
ATOM   1377  O   VAL P  89     -27.685 -92.152 118.353  0.00 97.00      PROA   
ATOM   1378  N   SER P  90     -29.436 -93.558 118.689  0.00 97.00      PROA   
ATOM   1379  HN  SER P  90     -30.262 -93.957 118.296  0.00 97.00      PROA   
ATOM   1380  CA  SER P  90     -29.244 -93.776 120.122  0.00 97.00      PROA   
ATOM   1381  HA  SER P  90     -29.373 -92.819 120.610  0.00 97.00      PROA   
ATOM   1382  CB  SER P  90     -30.279 -94.766 120.720  0.00 97.00      PROA   
ATOM   1383  HB1 SER P  90     -30.096 -94.903 121.809  0.00 97.00      PROA   
ATOM   1384  HB2 SER P  90     -30.207 -95.760 120.234  0.00 97.00      PROA   
ATOM   1385  OG  SER P  90     -31.604 -94.267 120.601  0.00 97.00      PROA   
ATOM   1386  HG1 SER P  90     -31.764 -94.066 119.671  0.00 97.00      PROA   
ATOM   1387  C   SER P  90     -27.878 -94.309 120.530  0.00 97.00      PROA   
ATOM   1388  O   SER P  90     -27.285 -93.807 121.483  0.00 97.00      PROA   
ATOM   1389  N   SER P  91     -27.335 -95.327 119.820  0.00 97.00      PROA   
ATOM   1390  HN  SER P  91     -27.821 -95.740 119.056  0.00 97.00      PROA   
ATOM   1391  CA  SER P  91     -25.992 -95.815 120.080  0.00 97.00      PROA   
ATOM   1392  HA  SER P  91     -25.351 -94.943 120.076  0.00 97.00      PROA   
ATOM   1393  CB  SER P  91     -25.801 -96.543 121.441  0.00 97.00      PROA   
ATOM   1394  HB1 SER P  91     -25.053 -97.361 121.400  0.00 97.00      PROA   
ATOM   1395  HB2 SER P  91     -26.764 -96.987 121.773  0.00 97.00      PROA   
ATOM   1396  OG  SER P  91     -25.344 -95.613 122.418  0.00 97.00      PROA   
ATOM   1397  HG1 SER P  91     -26.019 -94.928 122.469  0.00 97.00      PROA   
ATOM   1398  C   SER P  91     -25.485 -96.652 118.936  0.00 97.00      PROA   
ATOM   1399  O   SER P  91     -26.243 -97.092 118.077  0.00 97.00      PROA   
ATOM   1400  N   ARG P  92     -24.146 -96.858 118.885  0.00 97.00      PROA   
ATOM   1401  HN  ARG P  92     -23.554 -96.488 119.598  0.00 97.00      PROA   
ATOM   1402  CA  ARG P  92     -23.475 -97.523 117.781  0.00 97.00      PROA   
ATOM   1403  HA  ARG P  92     -23.971 -97.251 116.857  0.00 97.00      PROA   
ATOM   1404  CB  ARG P  92     -21.984 -97.085 117.713  0.00 97.00      PROA   
ATOM   1405  HB1 ARG P  92     -21.587 -97.368 116.714  0.00 97.00      PROA   
ATOM   1406  HB2 ARG P  92     -21.390 -97.629 118.482  0.00 97.00      PROA   
ATOM   1407  CG  ARG P  92     -21.755 -95.574 117.954  0.00 97.00      PROA   
ATOM   1408  HG1 ARG P  92     -21.965 -95.344 119.022  0.00 97.00      PROA   
ATOM   1409  HG2 ARG P  92     -22.476 -94.982 117.347  0.00 97.00      PROA   
ATOM   1410  CD  ARG P  92     -20.317 -95.099 117.675  0.00 97.00      PROA   
ATOM   1411  HD1 ARG P  92     -19.575 -95.854 118.006  0.00 97.00      PROA   
ATOM   1412  HD2 ARG P  92     -20.102 -94.144 118.206  0.00 97.00      PROA   
ATOM   1413  NE  ARG P  92     -20.167 -94.903 116.198  0.00 97.00      PROA   
ATOM   1414  HE  ARG P  92     -19.976 -95.683 115.609  0.00 97.00      PROA   
ATOM   1415  CZ  ARG P  92     -20.579 -93.787 115.570  0.00 97.00      PROA   
ATOM   1416  NH1 ARG P  92     -20.901 -92.645 116.197  0.00 97.00      PROA   
ATOM   1417 HH11 ARG P  92     -20.438 -92.428 117.052  0.00 97.00      PROA   
ATOM   1418 HH12 ARG P  92     -21.169 -91.900 115.589  0.00 97.00      PROA   
ATOM   1419  NH2 ARG P  92     -20.603 -93.739 114.225  0.00 97.00      PROA   
ATOM   1420 HH21 ARG P  92     -20.149 -94.454 113.707  0.00 97.00      PROA   
ATOM   1421 HH22 ARG P  92     -20.666 -92.827 113.825  0.00 97.00      PROA   
ATOM   1422  C   ARG P  92     -23.540 -99.040 117.934  0.00 97.00      PROA   
ATOM   1423  O   ARG P  92     -23.377 -99.786 116.969  0.00 97.00      PROA   
ATOM   1424  N   VAL P  93     -23.810 -99.528 119.164  0.00 97.00      PROA   
ATOM   1425  HN  VAL P  93     -23.987 -98.913 119.925  0.00 97.00      PROA   
ATOM   1426  CA  VAL P  93     -23.916-100.931 119.488  0.00 97.00      PROA   
ATOM   1427  HA  VAL P  93     -24.269-101.462 118.617  0.00 97.00      PROA   
ATOM   1428  CB  VAL P  93     -22.633-101.590 120.022  0.00 97.00      PROA   
ATOM   1429  HB  VAL P  93     -22.872-102.627 120.359  0.00 97.00      PROA   
ATOM   1430  CG1 VAL P  93     -21.585-101.703 118.894  0.00 97.00      PROA   
ATOM   1431 HG11 VAL P  93     -21.259-100.694 118.566  0.00 97.00      PROA   
ATOM   1432 HG12 VAL P  93     -22.002-102.236 118.017  0.00 97.00      PROA   
ATOM   1433 HG13 VAL P  93     -20.689-102.252 119.255  0.00 97.00      PROA   
ATOM   1434  CG2 VAL P  93     -22.047-100.819 121.227  0.00 97.00      PROA   
ATOM   1435 HG21 VAL P  93     -22.758-100.793 122.077  0.00 97.00      PROA   
ATOM   1436 HG22 VAL P  93     -21.792 -99.776 120.943  0.00 97.00      PROA   
ATOM   1437 HG23 VAL P  93     -21.117-101.316 121.578  0.00 97.00      PROA   
ATOM   1438  C   VAL P  93     -25.001-101.018 120.528  0.00 97.00      PROA   
ATOM   1439  O   VAL P  93     -25.144-100.125 121.360  0.00 97.00      PROA   
ATOM   1440  N   LEU P  94     -25.808-102.103 120.465  0.00 97.00      PROA   
ATOM   1441  HN  LEU P  94     -25.698-102.781 119.745  0.00 97.00      PROA   
ATOM   1442  CA  LEU P  94     -26.846-102.423 121.415  0.00 97.00      PROA   
ATOM   1443  HA  LEU P  94     -26.563-102.067 122.398  0.00 97.00      PROA   
ATOM   1444  CB  LEU P  94     -28.268-101.904 121.050  0.00 97.00      PROA   
ATOM   1445  HB1 LEU P  94     -28.945-102.202 121.884  0.00 97.00      PROA   
ATOM   1446  HB2 LEU P  94     -28.642-102.391 120.124  0.00 97.00      PROA   
ATOM   1447  CG  LEU P  94     -28.425-100.370 120.891  0.00 97.00      PROA   
ATOM   1448  HG  LEU P  94     -27.703 -99.877 121.583  0.00 97.00      PROA   
ATOM   1449  CD1 LEU P  94     -28.158 -99.872 119.457  0.00 97.00      PROA   
ATOM   1450 HD11 LEU P  94     -28.914-100.295 118.761  0.00 97.00      PROA   
ATOM   1451 HD12 LEU P  94     -27.151-100.163 119.102  0.00 97.00      PROA   
ATOM   1452 HD13 LEU P  94     -28.227 -98.764 119.424  0.00 97.00      PROA   
ATOM   1453  CD2 LEU P  94     -29.834 -99.938 121.341  0.00 97.00      PROA   
ATOM   1454 HD21 LEU P  94     -29.986-100.193 122.410  0.00 97.00      PROA   
ATOM   1455 HD22 LEU P  94     -30.606-100.469 120.746  0.00 97.00      PROA   
ATOM   1456 HD23 LEU P  94     -29.970 -98.844 121.217  0.00 97.00      PROA   
ATOM   1457  C   LEU P  94     -26.893-103.935 121.441  0.00 97.00      PROA   
ATOM   1458  O   LEU P  94     -26.329-104.601 120.577  0.00 97.00      PROA   
ATOM   1459  N   THR P  95     -27.569-104.513 122.458  0.00 97.00      PROA   
ATOM   1460  HN  THR P  95     -27.908-103.954 123.215  0.00 97.00      PROA   
ATOM   1461  CA  THR P  95     -27.867-105.929 122.589  0.00 97.00      PROA   
ATOM   1462  HA  THR P  95     -27.214-106.487 121.936  0.00 97.00      PROA   
ATOM   1463  CB  THR P  95     -27.719-106.463 124.020  0.00 97.00      PROA   
ATOM   1464  HB  THR P  95     -28.665-106.363 124.603  0.00 97.00      PROA   
ATOM   1465  OG1 THR P  95     -26.732-105.740 124.739  0.00 97.00      PROA   
ATOM   1466  HG1 THR P  95     -27.143-104.885 124.912  0.00 97.00      PROA   
ATOM   1467  CG2 THR P  95     -27.268-107.928 124.000  0.00 97.00      PROA   
ATOM   1468 HG21 THR P  95     -26.277-108.016 123.510  0.00 97.00      PROA   
ATOM   1469 HG22 THR P  95     -27.995-108.568 123.465  0.00 97.00      PROA   
ATOM   1470 HG23 THR P  95     -27.173-108.297 125.043  0.00 97.00      PROA   
ATOM   1471  C   THR P  95     -29.305-106.107 122.138  0.00 97.00      PROA   
ATOM   1472  O   THR P  95     -30.070-105.153 122.048  0.00 97.00      PROA   
ATOM   1473  N   GLU P  96     -29.726-107.351 121.827  0.00 97.00      PROA   
ATOM   1474  HN  GLU P  96     -29.076-108.110 121.791  0.00 97.00      PROA   
ATOM   1475  CA  GLU P  96     -31.106-107.684 121.537  0.00 97.00      PROA   
ATOM   1476  HA  GLU P  96     -31.409-107.043 120.724  0.00 97.00      PROA   
ATOM   1477  CB  GLU P  96     -31.262-109.154 121.077  0.00 97.00      PROA   
ATOM   1478  HB1 GLU P  96     -30.546-109.351 120.246  0.00 97.00      PROA   
ATOM   1479  HB2 GLU P  96     -32.288-109.304 120.677  0.00 97.00      PROA   
ATOM   1480  CG  GLU P  96     -31.002-110.146 122.209  0.00 97.00      PROA   
ATOM   1481  HG1 GLU P  96     -31.600-109.915 123.113  0.00 97.00      PROA   
ATOM   1482  HG2 GLU P  96     -29.929-110.127 122.505  0.00 97.00      PROA   
ATOM   1483  CD  GLU P  96     -31.372-111.559 121.843  0.00 97.00      PROA   
ATOM   1484  OE1 GLU P  96     -32.185-111.857 120.935  0.00 97.00      PROA   
ATOM   1485  OE2 GLU P  96     -30.826-112.373 122.591  0.00 97.00      PROA   
ATOM   1486  C   GLU P  96     -32.027-107.402 122.724  0.00 97.00      PROA   
ATOM   1487  O   GLU P  96     -31.635-107.491 123.887  0.00 97.00      PROA   
ATOM   1488  N   GLY P  97     -33.290-107.019 122.446  0.00 97.00      PROA   
ATOM   1489  HN  GLY P  97     -33.578-106.940 121.491  0.00 97.00      PROA   
ATOM   1490  CA  GLY P  97     -34.282-106.714 123.463  0.00 97.00      PROA   
ATOM   1491  HA1 GLY P  97     -34.077-107.291 124.354  0.00 97.00      PROA   
ATOM   1492  HA2 GLY P  97     -35.249-106.943 123.046  0.00 97.00      PROA   
ATOM   1493  C   GLY P  97     -34.293-105.262 123.853  0.00 97.00      PROA   
ATOM   1494  O   GLY P  97     -35.326-104.750 124.277  0.00 97.00      PROA   
ATOM   1495  N   GLU P  98     -33.142-104.563 123.730  0.00 97.00      PROA   
ATOM   1496  HN  GLU P  98     -32.302-105.029 123.461  0.00 97.00      PROA   
ATOM   1497  CA  GLU P  98     -32.994-103.149 124.007  0.00 97.00      PROA   
ATOM   1498  HA  GLU P  98     -33.278-103.021 125.038  0.00 97.00      PROA   
ATOM   1499  CB  GLU P  98     -31.512-102.703 123.899  0.00 97.00      PROA   
ATOM   1500  HB1 GLU P  98     -31.457-101.595 123.990  0.00 97.00      PROA   
ATOM   1501  HB2 GLU P  98     -31.117-102.979 122.898  0.00 97.00      PROA   
ATOM   1502  CG  GLU P  98     -30.617-103.309 125.003  0.00 97.00      PROA   
ATOM   1503  HG1 GLU P  98     -30.582-104.417 124.914  0.00 97.00      PROA   
ATOM   1504  HG2 GLU P  98     -31.023-103.049 126.003  0.00 97.00      PROA   
ATOM   1505  CD  GLU P  98     -29.196-102.755 124.930  0.00 97.00      PROA   
ATOM   1506  OE1 GLU P  98     -28.250-103.574 124.947  0.00 97.00      PROA   
ATOM   1507  OE2 GLU P  98     -29.026-101.510 124.882  0.00 97.00      PROA   
ATOM   1508  C   GLU P  98     -33.851-102.244 123.119  0.00 97.00      PROA   
ATOM   1509  O   GLU P  98     -33.939-102.487 121.920  0.00 97.00      PROA   
ATOM   1510  N   PRO P  99     -34.491-101.188 123.613  0.00 97.00      PROA   
ATOM   1511  CD  PRO P  99     -34.850-101.032 125.023  0.00 97.00      PROA   
ATOM   1512  HD1 PRO P  99     -33.971-100.615 125.560  0.00 97.00      PROA   
ATOM   1513  HD2 PRO P  99     -35.162-101.998 125.479  0.00 97.00      PROA   
ATOM   1514  CA  PRO P  99     -35.020-100.099 122.798  0.00 97.00      PROA   
ATOM   1515  HA  PRO P  99     -35.770-100.529 122.153  0.00 97.00      PROA   
ATOM   1516  CB  PRO P  99     -35.631 -99.129 123.823  0.00 97.00      PROA   
ATOM   1517  HB1 PRO P  99     -36.505 -98.586 123.412  0.00 97.00      PROA   
ATOM   1518  HB2 PRO P  99     -34.873 -98.396 124.178  0.00 97.00      PROA   
ATOM   1519  CG  PRO P  99     -36.007-100.035 125.001  0.00 97.00      PROA   
ATOM   1520  HG1 PRO P  99     -36.116 -99.486 125.956  0.00 97.00      PROA   
ATOM   1521  HG2 PRO P  99     -36.951-100.577 124.768  0.00 97.00      PROA   
ATOM   1522  C   PRO P  99     -33.989 -99.401 121.919  0.00 97.00      PROA   
ATOM   1523  O   PRO P  99     -32.915 -99.064 122.411  0.00 97.00      PROA   
ATOM   1524  N   LEU P 100     -34.302 -99.140 120.631  0.00 97.00      PROA   
ATOM   1525  HN  LEU P 100     -35.168 -99.463 120.252  0.00 97.00      PROA   
ATOM   1526  CA  LEU P 100     -33.436 -98.359 119.766  0.00 97.00      PROA   
ATOM   1527  HA  LEU P 100     -32.657 -97.891 120.352  0.00 97.00      PROA   
ATOM   1528  CB  LEU P 100     -32.755 -99.246 118.689  0.00 97.00      PROA   
ATOM   1529  HB1 LEU P 100     -33.524 -99.896 118.222  0.00 97.00      PROA   
ATOM   1530  HB2 LEU P 100     -32.046 -99.920 119.217  0.00 97.00      PROA   
ATOM   1531  CG  LEU P 100     -31.986 -98.526 117.552  0.00 97.00      PROA   
ATOM   1532  HG  LEU P 100     -32.717 -97.944 116.944  0.00 97.00      PROA   
ATOM   1533  CD1 LEU P 100     -30.923 -97.544 118.073  0.00 97.00      PROA   
ATOM   1534 HD11 LEU P 100     -30.238 -98.063 118.774  0.00 97.00      PROA   
ATOM   1535 HD12 LEU P 100     -31.399 -96.695 118.602  0.00 97.00      PROA   
ATOM   1536 HD13 LEU P 100     -30.326 -97.141 117.229  0.00 97.00      PROA   
ATOM   1537  CD2 LEU P 100     -31.330 -99.557 116.614  0.00 97.00      PROA   
ATOM   1538 HD21 LEU P 100     -32.086-100.272 116.230  0.00 97.00      PROA   
ATOM   1539 HD22 LEU P 100     -30.550-100.127 117.162  0.00 97.00      PROA   
ATOM   1540 HD23 LEU P 100     -30.852 -99.046 115.752  0.00 97.00      PROA   
ATOM   1541  C   LEU P 100     -34.233 -97.241 119.139  0.00 97.00      PROA   
ATOM   1542  O   LEU P 100     -35.123 -97.477 118.332  0.00 97.00      PROA   
ATOM   1543  N   ALA P 101     -33.913 -95.971 119.481  0.00 97.00      PROA   
ATOM   1544  HN  ALA P 101     -33.212 -95.778 120.165  0.00 97.00      PROA   
ATOM   1545  CA  ALA P 101     -34.589 -94.811 118.940  0.00 97.00      PROA   
ATOM   1546  HA  ALA P 101     -35.512 -95.117 118.469  0.00 97.00      PROA   
ATOM   1547  CB  ALA P 101     -34.966 -93.814 120.052  0.00 97.00      PROA   
ATOM   1548  HB1 ALA P 101     -34.066 -93.435 120.578  0.00 97.00      PROA   
ATOM   1549  HB2 ALA P 101     -35.609 -94.325 120.803  0.00 97.00      PROA   
ATOM   1550  HB3 ALA P 101     -35.534 -92.954 119.643  0.00 97.00      PROA   
ATOM   1551  C   ALA P 101     -33.741 -94.135 117.875  0.00 97.00      PROA   
ATOM   1552  O   ALA P 101     -32.541 -93.921 118.027  0.00 97.00      PROA   
ATOM   1553  N   LEU P 102     -34.382 -93.811 116.730  0.00 97.00      PROA   
ATOM   1554  HN  LEU P 102     -35.334 -94.083 116.604  0.00 97.00      PROA   
ATOM   1555  CA  LEU P 102     -33.781 -93.186 115.573  0.00 97.00      PROA   
ATOM   1556  HA  LEU P 102     -32.750 -92.934 115.780  0.00 97.00      PROA   
ATOM   1557  CB  LEU P 102     -33.884 -94.098 114.320  0.00 97.00      PROA   
ATOM   1558  HB1 LEU P 102     -33.320 -93.642 113.478  0.00 97.00      PROA   
ATOM   1559  HB2 LEU P 102     -34.953 -94.172 114.017  0.00 97.00      PROA   
ATOM   1560  CG  LEU P 102     -33.392 -95.553 114.509  0.00 97.00      PROA   
ATOM   1561  HG  LEU P 102     -33.938 -96.013 115.367  0.00 97.00      PROA   
ATOM   1562  CD1 LEU P 102     -33.727 -96.393 113.266  0.00 97.00      PROA   
ATOM   1563 HD11 LEU P 102     -33.177 -95.999 112.385  0.00 97.00      PROA   
ATOM   1564 HD12 LEU P 102     -34.816 -96.360 113.051  0.00 97.00      PROA   
ATOM   1565 HD13 LEU P 102     -33.428 -97.449 113.433  0.00 97.00      PROA   
ATOM   1566  CD2 LEU P 102     -31.885 -95.622 114.801  0.00 97.00      PROA   
ATOM   1567 HD21 LEU P 102     -31.635 -95.037 115.709  0.00 97.00      PROA   
ATOM   1568 HD22 LEU P 102     -31.316 -95.212 113.941  0.00 97.00      PROA   
ATOM   1569 HD23 LEU P 102     -31.571 -96.676 114.959  0.00 97.00      PROA   
ATOM   1570  C   LEU P 102     -34.544 -91.915 115.261  0.00 97.00      PROA   
ATOM   1571  O   LEU P 102     -35.770 -91.903 115.289  0.00 97.00      PROA   
ATOM   1572  N   ARG P 103     -33.847 -90.802 114.938  0.00 97.00      PROA   
ATOM   1573  HN  ARG P 103     -32.853 -90.772 115.027  0.00 97.00      PROA   
ATOM   1574  CA  ARG P 103     -34.513 -89.627 114.416  0.00 97.00      PROA   
ATOM   1575  HA  ARG P 103     -35.504 -89.898 114.084  0.00 97.00      PROA   
ATOM   1576  CB  ARG P 103     -34.689 -88.502 115.470  0.00 97.00      PROA   
ATOM   1577  HB1 ARG P 103     -33.694 -88.173 115.840  0.00 97.00      PROA   
ATOM   1578  HB2 ARG P 103     -35.250 -88.916 116.337  0.00 97.00      PROA   
ATOM   1579  CG  ARG P 103     -35.447 -87.296 114.897  0.00 97.00      PROA   
ATOM   1580  HG1 ARG P 103     -36.452 -87.637 114.556  0.00 97.00      PROA   
ATOM   1581  HG2 ARG P 103     -34.885 -86.923 114.013  0.00 97.00      PROA   
ATOM   1582  CD  ARG P 103     -35.597 -86.086 115.811  0.00 97.00      PROA   
ATOM   1583  HD1 ARG P 103     -34.596 -85.695 116.094  0.00 97.00      PROA   
ATOM   1584  HD2 ARG P 103     -36.189 -86.307 116.723  0.00 97.00      PROA   
ATOM   1585  NE  ARG P 103     -36.346 -85.100 114.969  0.00 97.00      PROA   
ATOM   1586  HE  ARG P 103     -36.961 -85.434 114.258  0.00 97.00      PROA   
ATOM   1587  CZ  ARG P 103     -36.054 -83.797 114.881  0.00 97.00      PROA   
ATOM   1588  NH1 ARG P 103     -35.111 -83.174 115.593  0.00 97.00      PROA   
ATOM   1589 HH11 ARG P 103     -34.427 -83.689 116.094  0.00 97.00      PROA   
ATOM   1590 HH12 ARG P 103     -35.003 -82.201 115.372  0.00 97.00      PROA   
ATOM   1591  NH2 ARG P 103     -36.705 -83.042 113.982  0.00 97.00      PROA   
ATOM   1592 HH21 ARG P 103     -37.378 -83.466 113.378  0.00 97.00      PROA   
ATOM   1593 HH22 ARG P 103     -36.351 -82.119 113.841  0.00 97.00      PROA   
ATOM   1594  C   ARG P 103     -33.811 -89.064 113.195  0.00 97.00      PROA   
ATOM   1595  O   ARG P 103     -32.697 -88.566 113.265  0.00 97.00      PROA   
ATOM   1596  N   CYS P 104     -34.497 -89.052 112.031  0.00 97.00      PROA   
ATOM   1597  HN  CYS P 104     -35.361 -89.550 111.959  0.00 97.00      PROA   
ATOM   1598  CA  CYS P 104     -34.143 -88.231 110.887  0.00 97.00      PROA   
ATOM   1599  HA  CYS P 104     -33.089 -88.379 110.691  0.00 97.00      PROA   
ATOM   1600  CB  CYS P 104     -34.968 -88.641 109.642  0.00 97.00      PROA   
ATOM   1601  HB1 CYS P 104     -36.012 -88.271 109.733  0.00 97.00      PROA   
ATOM   1602  HB2 CYS P 104     -35.029 -89.753 109.634  0.00 97.00      PROA   
ATOM   1603  SG  CYS P 104     -34.230 -88.107 108.069  0.00 97.00      PROA   
ATOM   1604  C   CYS P 104     -34.375 -86.757 111.200  0.00 97.00      PROA   
ATOM   1605  O   CYS P 104     -35.425 -86.391 111.717  0.00 97.00      PROA   
ATOM   1606  N   HSD P 105     -33.388 -85.878 110.925  0.00 97.00      PROA   
ATOM   1607  HN  HSD P 105     -32.537 -86.178 110.501  0.00 97.00      PROA   
ATOM   1608  CA  HSD P 105     -33.369 -84.535 111.471  0.00 97.00      PROA   
ATOM   1609  HA  HSD P 105     -34.380 -84.168 111.604  0.00 97.00      PROA   
ATOM   1610  CB  HSD P 105     -32.671 -84.573 112.855  0.00 97.00      PROA   
ATOM   1611  HB1 HSD P 105     -31.915 -85.388 112.798  0.00 97.00      PROA   
ATOM   1612  HB2 HSD P 105     -33.410 -84.880 113.626  0.00 97.00      PROA   
ATOM   1613  ND1 HSD P 105     -32.485 -82.210 113.818  0.00 97.00      PROA   
ATOM   1614  HD1 HSD P 105     -33.398 -81.861 113.591  0.00 97.00      PROA   
ATOM   1615  CG  HSD P 105     -31.916 -83.374 113.348  0.00 97.00      PROA   
ATOM   1616  CE1 HSD P 105     -31.508 -81.528 114.463  0.00 97.00      PROA   
ATOM   1617  HE1 HSD P 105     -31.679 -80.565 114.944  0.00 97.00      PROA   
ATOM   1618  NE2 HSD P 105     -30.354 -82.163 114.432  0.00 97.00      PROA   
ATOM   1619  CD2 HSD P 105     -30.612 -83.322 113.724  0.00 97.00      PROA   
ATOM   1620  HD2 HSD P 105     -29.831 -84.058 113.581  0.00 97.00      PROA   
ATOM   1621  C   HSD P 105     -32.708 -83.602 110.484  0.00 97.00      PROA   
ATOM   1622  O   HSD P 105     -31.859 -84.014 109.698  0.00 97.00      PROA   
ATOM   1623  N   ALA P 106     -33.133 -82.317 110.462  0.00 97.00      PROA   
ATOM   1624  HN  ALA P 106     -33.743 -81.947 111.164  0.00 97.00      PROA   
ATOM   1625  CA  ALA P 106     -32.874 -81.415 109.364  0.00 97.00      PROA   
ATOM   1626  HA  ALA P 106     -32.313 -81.918 108.597  0.00 97.00      PROA   
ATOM   1627  CB  ALA P 106     -34.210 -80.922 108.775  0.00 97.00      PROA   
ATOM   1628  HB1 ALA P 106     -34.840 -80.485 109.578  0.00 97.00      PROA   
ATOM   1629  HB2 ALA P 106     -34.770 -81.783 108.348  0.00 97.00      PROA   
ATOM   1630  HB3 ALA P 106     -34.059 -80.171 107.973  0.00 97.00      PROA   
ATOM   1631  C   ALA P 106     -32.038 -80.251 109.825  0.00 97.00      PROA   
ATOM   1632  O   ALA P 106     -32.074 -79.867 110.990  0.00 97.00      PROA   
ATOM   1633  N   TRP P 107     -31.206 -79.680 108.917  0.00 97.00      PROA   
ATOM   1634  HN  TRP P 107     -31.113 -80.065 108.001  0.00 97.00      PROA   
ATOM   1635  CA  TRP P 107     -30.336 -78.567 109.254  0.00 97.00      PROA   
ATOM   1636  HA  TRP P 107     -29.782 -78.915 110.114  0.00 97.00      PROA   
ATOM   1637  CB  TRP P 107     -29.236 -78.281 108.184  0.00 97.00      PROA   
ATOM   1638  HB1 TRP P 107     -29.738 -78.193 107.194  0.00 97.00      PROA   
ATOM   1639  HB2 TRP P 107     -28.567 -79.166 108.142  0.00 97.00      PROA   
ATOM   1640  CG  TRP P 107     -28.405 -77.054 108.426  0.00 97.00      PROA   
ATOM   1641  CD1 TRP P 107     -28.287 -75.975 107.590  0.00 97.00      PROA   
ATOM   1642  HD1 TRP P 107     -28.608 -75.970 106.557  0.00 97.00      PROA   
ATOM   1643  NE1 TRP P 107     -27.732 -74.923 108.274  0.00 97.00      PROA   
ATOM   1644  HE1 TRP P 107     -27.426 -74.078 107.894  0.00 97.00      PROA   
ATOM   1645  CE2 TRP P 107     -27.486 -75.293 109.564  0.00 97.00      PROA   
ATOM   1646  CD2 TRP P 107     -27.849 -76.651 109.691  0.00 97.00      PROA   
ATOM   1647  CE3 TRP P 107     -27.661 -77.297 110.915  0.00 97.00      PROA   
ATOM   1648  HE3 TRP P 107     -27.885 -78.346 111.041  0.00 97.00      PROA   
ATOM   1649  CZ3 TRP P 107     -27.210 -76.552 112.008  0.00 97.00      PROA   
ATOM   1650  HZ3 TRP P 107     -27.094 -77.026 112.973  0.00 97.00      PROA   
ATOM   1651  CZ2 TRP P 107     -27.037 -74.551 110.649  0.00 97.00      PROA   
ATOM   1652  HZ2 TRP P 107     -26.812 -73.499 110.563  0.00 97.00      PROA   
ATOM   1653  CH2 TRP P 107     -26.925 -75.197 111.880  0.00 97.00      PROA   
ATOM   1654  HH2 TRP P 107     -26.606 -74.642 112.753  0.00 97.00      PROA   
ATOM   1655  C   TRP P 107     -31.074 -77.317 109.740  0.00 97.00      PROA   
ATOM   1656  O   TRP P 107     -31.757 -76.612 108.995  0.00 97.00      PROA   
ATOM   1657  N   LYS P 108     -30.927 -77.066 111.065  0.00 97.00      PROA   
ATOM   1658  HN  LYS P 108     -30.309 -77.652 111.582  0.00 97.00      PROA   
ATOM   1659  CA  LYS P 108     -31.583 -76.048 111.856  0.00 97.00      PROA   
ATOM   1660  HA  LYS P 108     -31.259 -76.239 112.866  0.00 97.00      PROA   
ATOM   1661  CB  LYS P 108     -31.113 -74.628 111.427  0.00 97.00      PROA   
ATOM   1662  HB1 LYS P 108     -31.590 -74.349 110.466  0.00 97.00      PROA   
ATOM   1663  HB2 LYS P 108     -30.016 -74.706 111.231  0.00 97.00      PROA   
ATOM   1664  CG  LYS P 108     -31.297 -73.509 112.473  0.00 97.00      PROA   
ATOM   1665  HG1 LYS P 108     -32.383 -73.332 112.627  0.00 97.00      PROA   
ATOM   1666  HG2 LYS P 108     -30.858 -72.574 112.057  0.00 97.00      PROA   
ATOM   1667  CD  LYS P 108     -30.638 -73.854 113.828  0.00 97.00      PROA   
ATOM   1668  HD1 LYS P 108     -29.632 -74.296 113.641  0.00 97.00      PROA   
ATOM   1669  HD2 LYS P 108     -31.262 -74.643 114.305  0.00 97.00      PROA   
ATOM   1670  CE  LYS P 108     -30.505 -72.715 114.856  0.00 97.00      PROA   
ATOM   1671  HE1 LYS P 108     -30.225 -73.139 115.848  0.00 97.00      PROA   
ATOM   1672  HE2 LYS P 108     -31.455 -72.157 114.978  0.00 97.00      PROA   
ATOM   1673  NZ  LYS P 108     -29.427 -71.764 114.488  0.00 97.00      PROA   
ATOM   1674  HZ1 LYS P 108     -28.579 -72.286 114.196  0.00 97.00      PROA   
ATOM   1675  HZ2 LYS P 108     -29.120 -71.243 115.329  0.00 97.00      PROA   
ATOM   1676  HZ3 LYS P 108     -29.725 -71.100 113.744  0.00 97.00      PROA   
ATOM   1677  C   LYS P 108     -33.094 -76.265 111.837  0.00 97.00      PROA   
ATOM   1678  O   LYS P 108     -33.874 -75.329 111.695  0.00 97.00      PROA   
ATOM   1679  N   ASP P 109     -33.497 -77.552 112.008  0.00 97.00      PROA   
ATOM   1680  HN  ASP P 109     -32.786 -78.229 112.183  0.00 97.00      PROA   
ATOM   1681  CA  ASP P 109     -34.794 -78.196 111.842  0.00 97.00      PROA   
ATOM   1682  HA  ASP P 109     -34.533 -79.020 111.200  0.00 97.00      PROA   
ATOM   1683  CB  ASP P 109     -35.335 -78.780 113.176  0.00 97.00      PROA   
ATOM   1684  HB1 ASP P 109     -36.432 -78.656 113.288  0.00 97.00      PROA   
ATOM   1685  HB2 ASP P 109     -34.847 -78.244 114.021  0.00 97.00      PROA   
ATOM   1686  CG  ASP P 109     -35.047 -80.267 113.348  0.00 97.00      PROA   
ATOM   1687  OD1 ASP P 109     -34.782 -80.999 112.364  0.00 97.00      PROA   
ATOM   1688  OD2 ASP P 109     -35.211 -80.706 114.511  0.00 97.00      PROA   
ATOM   1689  C   ASP P 109     -35.908 -77.510 111.069  0.00 97.00      PROA   
ATOM   1690  O   ASP P 109     -36.558 -76.577 111.537  0.00 97.00      PROA   
ATOM   1691  N   LYS P 110     -36.163 -78.026 109.844  0.00 97.00      PROA   
ATOM   1692  HN  LYS P 110     -35.677 -78.843 109.546  0.00 97.00      PROA   
ATOM   1693  CA  LYS P 110     -37.178 -77.550 108.933  0.00 97.00      PROA   
ATOM   1694  HA  LYS P 110     -37.789 -76.806 109.425  0.00 97.00      PROA   
ATOM   1695  CB  LYS P 110     -36.564 -76.986 107.620  0.00 97.00      PROA   
ATOM   1696  HB1 LYS P 110     -37.371 -76.539 107.000  0.00 97.00      PROA   
ATOM   1697  HB2 LYS P 110     -36.111 -77.820 107.038  0.00 97.00      PROA   
ATOM   1698  CG  LYS P 110     -35.454 -75.932 107.840  0.00 97.00      PROA   
ATOM   1699  HG1 LYS P 110     -35.100 -75.583 106.844  0.00 97.00      PROA   
ATOM   1700  HG2 LYS P 110     -34.587 -76.422 108.338  0.00 97.00      PROA   
ATOM   1701  CD  LYS P 110     -35.900 -74.727 108.693  0.00 97.00      PROA   
ATOM   1702  HD1 LYS P 110     -36.337 -75.103 109.639  0.00 97.00      PROA   
ATOM   1703  HD2 LYS P 110     -36.708 -74.169 108.174  0.00 97.00      PROA   
ATOM   1704  CE  LYS P 110     -34.765 -73.779 109.106  0.00 97.00      PROA   
ATOM   1705  HE1 LYS P 110     -33.950 -74.337 109.606  0.00 97.00      PROA   
ATOM   1706  HE2 LYS P 110     -35.144 -72.989 109.790  0.00 97.00      PROA   
ATOM   1707  NZ  LYS P 110     -34.160 -73.133 107.928  0.00 97.00      PROA   
ATOM   1708  HZ1 LYS P 110     -34.908 -72.724 107.334  0.00 97.00      PROA   
ATOM   1709  HZ2 LYS P 110     -33.643 -73.863 107.397  0.00 97.00      PROA   
ATOM   1710  HZ3 LYS P 110     -33.499 -72.391 108.235  0.00 97.00      PROA   
ATOM   1711  C   LYS P 110     -38.041 -78.756 108.638  0.00 97.00      PROA   
ATOM   1712  O   LYS P 110     -37.524 -79.863 108.522  0.00 97.00      PROA   
ATOM   1713  N   LEU P 111     -39.384 -78.575 108.556  0.00 97.00      PROA   
ATOM   1714  HN  LEU P 111     -39.782 -77.666 108.664  0.00 97.00      PROA   
ATOM   1715  CA  LEU P 111     -40.367 -79.645 108.518  0.00 97.00      PROA   
ATOM   1716  HA  LEU P 111     -40.102 -80.359 109.286  0.00 97.00      PROA   
ATOM   1717  CB  LEU P 111     -41.803 -79.111 108.810  0.00 97.00      PROA   
ATOM   1718  HB1 LEU P 111     -42.535 -79.939 108.667  0.00 97.00      PROA   
ATOM   1719  HB2 LEU P 111     -42.050 -78.314 108.075  0.00 97.00      PROA   
ATOM   1720  CG  LEU P 111     -42.078 -78.564 110.240  0.00 97.00      PROA   
ATOM   1721  HG  LEU P 111     -43.182 -78.392 110.287  0.00 97.00      PROA   
ATOM   1722  CD1 LEU P 111     -41.738 -79.591 111.335  0.00 97.00      PROA   
ATOM   1723 HD11 LEU P 111     -40.643 -79.769 111.372  0.00 97.00      PROA   
ATOM   1724 HD12 LEU P 111     -42.252 -80.555 111.138  0.00 97.00      PROA   
ATOM   1725 HD13 LEU P 111     -42.062 -79.211 112.327  0.00 97.00      PROA   
ATOM   1726  CD2 LEU P 111     -41.425 -77.202 110.546  0.00 97.00      PROA   
ATOM   1727 HD21 LEU P 111     -41.638 -76.474 109.736  0.00 97.00      PROA   
ATOM   1728 HD22 LEU P 111     -40.327 -77.309 110.665  0.00 97.00      PROA   
ATOM   1729 HD23 LEU P 111     -41.829 -76.798 111.499  0.00 97.00      PROA   
ATOM   1730  C   LEU P 111     -40.411 -80.427 107.209  0.00 97.00      PROA   
ATOM   1731  O   LEU P 111     -41.383 -80.359 106.459  0.00 97.00      PROA   
ATOM   1732  N   VAL P 112     -39.364 -81.238 106.928  0.00 97.00      PROA   
ATOM   1733  HN  VAL P 112     -38.529 -81.152 107.470  0.00 97.00      PROA   
ATOM   1734  CA  VAL P 112     -39.304 -82.150 105.800  0.00 97.00      PROA   
ATOM   1735  HA  VAL P 112     -39.417 -81.528 104.923  0.00 97.00      PROA   
ATOM   1736  CB  VAL P 112     -37.962 -82.872 105.649  0.00 97.00      PROA   
ATOM   1737  HB  VAL P 112     -38.017 -83.578 104.786  0.00 97.00      PROA   
ATOM   1738  CG1 VAL P 112     -36.883 -81.822 105.309  0.00 97.00      PROA   
ATOM   1739 HG11 VAL P 112     -36.726 -81.130 106.163  0.00 97.00      PROA   
ATOM   1740 HG12 VAL P 112     -37.191 -81.232 104.421  0.00 97.00      PROA   
ATOM   1741 HG13 VAL P 112     -35.917 -82.320 105.081  0.00 97.00      PROA   
ATOM   1742  CG2 VAL P 112     -37.587 -83.679 106.913  0.00 97.00      PROA   
ATOM   1743 HG21 VAL P 112     -38.373 -84.419 107.163  0.00 97.00      PROA   
ATOM   1744 HG22 VAL P 112     -37.439 -83.008 107.785  0.00 97.00      PROA   
ATOM   1745 HG23 VAL P 112     -36.638 -84.231 106.740  0.00 97.00      PROA   
ATOM   1746  C   VAL P 112     -40.452 -83.147 105.757  0.00 97.00      PROA   
ATOM   1747  O   VAL P 112     -40.903 -83.679 106.771  0.00 97.00      PROA   
ATOM   1748  N   TYR P 113     -40.956 -83.381 104.528  0.00 97.00      PROA   
ATOM   1749  HN  TYR P 113     -40.555 -82.927 103.735  0.00 97.00      PROA   
ATOM   1750  CA  TYR P 113     -42.093 -84.221 104.242  0.00 97.00      PROA   
ATOM   1751  HA  TYR P 113     -42.500 -84.581 105.174  0.00 97.00      PROA   
ATOM   1752  CB  TYR P 113     -43.255 -83.472 103.514  0.00 97.00      PROA   
ATOM   1753  HB1 TYR P 113     -43.704 -82.758 104.240  0.00 97.00      PROA   
ATOM   1754  HB2 TYR P 113     -44.056 -84.175 103.205  0.00 97.00      PROA   
ATOM   1755  CG  TYR P 113     -42.817 -82.655 102.316  0.00 97.00      PROA   
ATOM   1756  CD1 TYR P 113     -42.253 -81.376 102.486  0.00 97.00      PROA   
ATOM   1757  HD1 TYR P 113     -42.094 -80.989 103.482  0.00 97.00      PROA   
ATOM   1758  CE1 TYR P 113     -41.878 -80.606 101.380  0.00 97.00      PROA   
ATOM   1759  HE1 TYR P 113     -41.424 -79.637 101.528  0.00 97.00      PROA   
ATOM   1760  CZ  TYR P 113     -42.105 -81.087 100.085  0.00 97.00      PROA   
ATOM   1761  OH  TYR P 113     -41.706 -80.324  98.972  0.00 97.00      PROA   
ATOM   1762  HH  TYR P 113     -40.947 -79.801  99.249  0.00 97.00      PROA   
ATOM   1763  CD2 TYR P 113     -43.059 -83.114 101.009  0.00 97.00      PROA   
ATOM   1764  HD2 TYR P 113     -43.519 -84.077 100.858  0.00 97.00      PROA   
ATOM   1765  CE2 TYR P 113     -42.709 -82.334  99.898  0.00 97.00      PROA   
ATOM   1766  HE2 TYR P 113     -42.882 -82.705  98.898  0.00 97.00      PROA   
ATOM   1767  C   TYR P 113     -41.604 -85.446 103.505  0.00 97.00      PROA   
ATOM   1768  O   TYR P 113     -40.487 -85.480 103.008  0.00 97.00      PROA   
ATOM   1769  N   ASN P 114     -42.416 -86.523 103.479  0.00 97.00      PROA   
ATOM   1770  HN  ASN P 114     -43.311 -86.453 103.917  0.00 97.00      PROA   
ATOM   1771  CA  ASN P 114     -42.093 -87.801 102.861  0.00 97.00      PROA   
ATOM   1772  HA  ASN P 114     -42.903 -88.454 103.143  0.00 97.00      PROA   
ATOM   1773  CB  ASN P 114     -42.015 -87.732 101.304  0.00 97.00      PROA   
ATOM   1774  HB1 ASN P 114     -41.794 -88.732 100.875  0.00 97.00      PROA   
ATOM   1775  HB2 ASN P 114     -41.203 -87.037 101.003  0.00 97.00      PROA   
ATOM   1776  CG  ASN P 114     -43.310 -87.222 100.659  0.00 97.00      PROA   
ATOM   1777  OD1 ASN P 114     -43.276 -86.360  99.774  0.00 97.00      PROA   
ATOM   1778  ND2 ASN P 114     -44.482 -87.751 101.099  0.00 97.00      PROA   
ATOM   1779 HD21 ASN P 114     -45.317 -87.445 100.645  0.00 97.00      PROA   
ATOM   1780 HD22 ASN P 114     -44.482 -88.479 101.783  0.00 97.00      PROA   
ATOM   1781  C   ASN P 114     -40.841 -88.465 103.422  0.00 97.00      PROA   
ATOM   1782  O   ASN P 114     -39.929 -88.846 102.689  0.00 97.00      PROA   
ATOM   1783  N   VAL P 115     -40.781 -88.622 104.762  0.00 97.00      PROA   
ATOM   1784  HN  VAL P 115     -41.573 -88.396 105.325  0.00 97.00      PROA   
ATOM   1785  CA  VAL P 115     -39.626 -89.142 105.462  0.00 97.00      PROA   
ATOM   1786  HA  VAL P 115     -38.753 -88.766 104.952  0.00 97.00      PROA   
ATOM   1787  CB  VAL P 115     -39.530 -88.638 106.899  0.00 97.00      PROA   
ATOM   1788  HB  VAL P 115     -40.450 -88.917 107.461  0.00 97.00      PROA   
ATOM   1789  CG1 VAL P 115     -38.299 -89.236 107.619  0.00 97.00      PROA   
ATOM   1790 HG11 VAL P 115     -37.376 -89.025 107.038  0.00 97.00      PROA   
ATOM   1791 HG12 VAL P 115     -38.395 -90.333 107.748  0.00 97.00      PROA   
ATOM   1792 HG13 VAL P 115     -38.190 -88.781 108.626  0.00 97.00      PROA   
ATOM   1793  CG2 VAL P 115     -39.424 -87.098 106.855  0.00 97.00      PROA   
ATOM   1794 HG21 VAL P 115     -40.357 -86.638 106.470  0.00 97.00      PROA   
ATOM   1795 HG22 VAL P 115     -38.580 -86.790 106.202  0.00 97.00      PROA   
ATOM   1796 HG23 VAL P 115     -39.237 -86.696 107.873  0.00 97.00      PROA   
ATOM   1797  C   VAL P 115     -39.571 -90.657 105.388  0.00 97.00      PROA   
ATOM   1798  O   VAL P 115     -40.485 -91.361 105.801  0.00 97.00      PROA   
ATOM   1799  N   LEU P 116     -38.456 -91.183 104.847  0.00 97.00      PROA   
ATOM   1800  HN  LEU P 116     -37.754 -90.565 104.499  0.00 97.00      PROA   
ATOM   1801  CA  LEU P 116     -38.204 -92.593 104.661  0.00 97.00      PROA   
ATOM   1802  HA  LEU P 116     -39.062 -93.172 104.966  0.00 97.00      PROA   
ATOM   1803  CB  LEU P 116     -37.842 -92.910 103.187  0.00 97.00      PROA   
ATOM   1804  HB1 LEU P 116     -37.430 -93.939 103.089  0.00 97.00      PROA   
ATOM   1805  HB2 LEU P 116     -37.051 -92.196 102.869  0.00 97.00      PROA   
ATOM   1806  CG  LEU P 116     -39.018 -92.791 102.192  0.00 97.00      PROA   
ATOM   1807  HG  LEU P 116     -39.567 -91.842 102.398  0.00 97.00      PROA   
ATOM   1808  CD1 LEU P 116     -38.505 -92.727 100.742  0.00 97.00      PROA   
ATOM   1809 HD11 LEU P 116     -37.948 -93.657 100.495  0.00 97.00      PROA   
ATOM   1810 HD12 LEU P 116     -37.828 -91.859 100.608  0.00 97.00      PROA   
ATOM   1811 HD13 LEU P 116     -39.358 -92.627 100.038  0.00 97.00      PROA   
ATOM   1812  CD2 LEU P 116     -39.992 -93.969 102.354  0.00 97.00      PROA   
ATOM   1813 HD21 LEU P 116     -40.377 -94.015 103.392  0.00 97.00      PROA   
ATOM   1814 HD22 LEU P 116     -39.474 -94.925 102.127  0.00 97.00      PROA   
ATOM   1815 HD23 LEU P 116     -40.850 -93.860 101.658  0.00 97.00      PROA   
ATOM   1816  C   LEU P 116     -37.029 -93.008 105.510  0.00 97.00      PROA   
ATOM   1817  O   LEU P 116     -35.956 -92.423 105.432  0.00 97.00      PROA   
ATOM   1818  N   TYR P 117     -37.209 -94.065 106.330  0.00 97.00      PROA   
ATOM   1819  HN  TYR P 117     -38.121 -94.459 106.435  0.00 97.00      PROA   
ATOM   1820  CA  TYR P 117     -36.144 -94.726 107.058  0.00 97.00      PROA   
ATOM   1821  HA  TYR P 117     -35.285 -94.071 107.113  0.00 97.00      PROA   
ATOM   1822  CB  TYR P 117     -36.552 -95.126 108.501  0.00 97.00      PROA   
ATOM   1823  HB1 TYR P 117     -35.812 -95.826 108.945  0.00 97.00      PROA   
ATOM   1824  HB2 TYR P 117     -37.544 -95.628 108.494  0.00 97.00      PROA   
ATOM   1825  CG  TYR P 117     -36.633 -93.911 109.398  0.00 97.00      PROA   
ATOM   1826  CD1 TYR P 117     -35.580 -93.623 110.287  0.00 97.00      PROA   
ATOM   1827  HD1 TYR P 117     -34.698 -94.247 110.297  0.00 97.00      PROA   
ATOM   1828  CE1 TYR P 117     -35.665 -92.542 111.172  0.00 97.00      PROA   
ATOM   1829  HE1 TYR P 117     -34.855 -92.335 111.856  0.00 97.00      PROA   
ATOM   1830  CZ  TYR P 117     -36.807 -91.739 111.179  0.00 97.00      PROA   
ATOM   1831  OH  TYR P 117     -36.878 -90.671 112.087  0.00 97.00      PROA   
ATOM   1832  HH  TYR P 117     -37.775 -90.324 112.090  0.00 97.00      PROA   
ATOM   1833  CD2 TYR P 117     -37.780 -93.094 109.423  0.00 97.00      PROA   
ATOM   1834  HD2 TYR P 117     -38.602 -93.307 108.756  0.00 97.00      PROA   
ATOM   1835  CE2 TYR P 117     -37.865 -92.007 110.304  0.00 97.00      PROA   
ATOM   1836  HE2 TYR P 117     -38.745 -91.380 110.312  0.00 97.00      PROA   
ATOM   1837  C   TYR P 117     -35.710 -95.964 106.301  0.00 97.00      PROA   
ATOM   1838  O   TYR P 117     -36.537 -96.770 105.887  0.00 97.00      PROA   
ATOM   1839  N   TYR P 118     -34.381 -96.125 106.099  0.00 97.00      PROA   
ATOM   1840  HN  TYR P 118     -33.740 -95.441 106.444  0.00 97.00      PROA   
ATOM   1841  CA  TYR P 118     -33.769 -97.176 105.313  0.00 97.00      PROA   
ATOM   1842  HA  TYR P 118     -34.532 -97.830 104.931  0.00 97.00      PROA   
ATOM   1843  CB  TYR P 118     -32.851 -96.671 104.148  0.00 97.00      PROA   
ATOM   1844  HB1 TYR P 118     -32.426 -97.545 103.607  0.00 97.00      PROA   
ATOM   1845  HB2 TYR P 118     -32.007 -96.093 104.579  0.00 97.00      PROA   
ATOM   1846  CG  TYR P 118     -33.508 -95.761 103.126  0.00 97.00      PROA   
ATOM   1847  CD1 TYR P 118     -33.923 -94.465 103.474  0.00 97.00      PROA   
ATOM   1848  HD1 TYR P 118     -33.857 -94.134 104.495  0.00 97.00      PROA   
ATOM   1849  CE1 TYR P 118     -34.392 -93.571 102.509  0.00 97.00      PROA   
ATOM   1850  HE1 TYR P 118     -34.700 -92.587 102.818  0.00 97.00      PROA   
ATOM   1851  CZ  TYR P 118     -34.435 -93.945 101.163  0.00 97.00      PROA   
ATOM   1852  OH  TYR P 118     -34.871 -93.012 100.201  0.00 97.00      PROA   
ATOM   1853  HH  TYR P 118     -35.098 -92.209 100.685  0.00 97.00      PROA   
ATOM   1854  CD2 TYR P 118     -33.554 -96.123 101.764  0.00 97.00      PROA   
ATOM   1855  HD2 TYR P 118     -33.200 -97.095 101.460  0.00 97.00      PROA   
ATOM   1856  CE2 TYR P 118     -34.017 -95.227 100.788  0.00 97.00      PROA   
ATOM   1857  HE2 TYR P 118     -34.033 -95.521  99.749  0.00 97.00      PROA   
ATOM   1858  C   TYR P 118     -32.881 -97.995 106.222  0.00 97.00      PROA   
ATOM   1859  O   TYR P 118     -32.266 -97.470 107.146  0.00 97.00      PROA   
ATOM   1860  N   ARG P 119     -32.795 -99.320 105.965  0.00 97.00      PROA   
ATOM   1861  HN  ARG P 119     -33.348 -99.729 105.241  0.00 97.00      PROA   
ATOM   1862  CA  ARG P 119     -31.823-100.194 106.578  0.00 97.00      PROA   
ATOM   1863  HA  ARG P 119     -31.007 -99.590 106.940  0.00 97.00      PROA   
ATOM   1864  CB  ARG P 119     -32.361-101.005 107.787  0.00 97.00      PROA   
ATOM   1865  HB1 ARG P 119     -33.349-101.441 107.518  0.00 97.00      PROA   
ATOM   1866  HB2 ARG P 119     -32.519-100.280 108.617  0.00 97.00      PROA   
ATOM   1867  CG  ARG P 119     -31.411-102.131 108.250  0.00 97.00      PROA   
ATOM   1868  HG1 ARG P 119     -30.380-101.710 108.269  0.00 97.00      PROA   
ATOM   1869  HG2 ARG P 119     -31.422-102.964 107.514  0.00 97.00      PROA   
ATOM   1870  CD  ARG P 119     -31.656-102.703 109.651  0.00 97.00      PROA   
ATOM   1871  HD1 ARG P 119     -31.768-101.906 110.406  0.00 97.00      PROA   
ATOM   1872  HD2 ARG P 119     -30.787-103.327 109.947  0.00 97.00      PROA   
ATOM   1873  NE  ARG P 119     -32.841-103.612 109.654  0.00 97.00      PROA   
ATOM   1874  HE  ARG P 119     -32.679-104.596 109.642  0.00 97.00      PROA   
ATOM   1875  CZ  ARG P 119     -34.071-103.249 110.074  0.00 97.00      PROA   
ATOM   1876  NH1 ARG P 119     -34.480-101.982 110.126  0.00 97.00      PROA   
ATOM   1877 HH11 ARG P 119     -33.871-101.295 109.745  0.00 97.00      PROA   
ATOM   1878 HH12 ARG P 119     -35.447-101.806 110.289  0.00 97.00      PROA   
ATOM   1879  NH2 ARG P 119     -34.887-104.230 110.486  0.00 97.00      PROA   
ATOM   1880 HH21 ARG P 119     -34.461-105.128 110.584  0.00 97.00      PROA   
ATOM   1881 HH22 ARG P 119     -35.649-104.004 111.090  0.00 97.00      PROA   
ATOM   1882  C   ARG P 119     -31.248-101.111 105.524  0.00 97.00      PROA   
ATOM   1883  O   ARG P 119     -31.982-101.805 104.824  0.00 97.00      PROA   
ATOM   1884  N   ASN P 120     -29.898-101.130 105.395  0.00 97.00      PROA   
ATOM   1885  HN  ASN P 120     -29.342-100.567 106.007  0.00 97.00      PROA   
ATOM   1886  CA  ASN P 120     -29.149-101.989 104.489  0.00 97.00      PROA   
ATOM   1887  HA  ASN P 120     -28.121-101.662 104.550  0.00 97.00      PROA   
ATOM   1888  CB  ASN P 120     -29.198-103.485 104.915  0.00 97.00      PROA   
ATOM   1889  HB1 ASN P 120     -28.589-104.108 104.227  0.00 97.00      PROA   
ATOM   1890  HB2 ASN P 120     -30.248-103.847 104.897  0.00 97.00      PROA   
ATOM   1891  CG  ASN P 120     -28.613-103.635 106.326  0.00 97.00      PROA   
ATOM   1892  OD1 ASN P 120     -27.775-102.839 106.753  0.00 97.00      PROA   
ATOM   1893  ND2 ASN P 120     -29.091-104.659 107.085  0.00 97.00      PROA   
ATOM   1894 HD21 ASN P 120     -28.765-104.746 108.026  0.00 97.00      PROA   
ATOM   1895 HD22 ASN P 120     -29.730-105.316 106.689  0.00 97.00      PROA   
ATOM   1896  C   ASN P 120     -29.551-101.800 103.034  0.00 97.00      PROA   
ATOM   1897  O   ASN P 120     -29.810-102.759 102.309  0.00 97.00      PROA   
ATOM   1898  N   GLY P 121     -29.623-100.524 102.584  0.00 97.00      PROA   
ATOM   1899  HN  GLY P 121     -29.379 -99.776 103.196  0.00 97.00      PROA   
ATOM   1900  CA  GLY P 121     -30.033-100.151 101.238  0.00 97.00      PROA   
ATOM   1901  HA1 GLY P 121     -29.733-100.923 100.542  0.00 97.00      PROA   
ATOM   1902  HA2 GLY P 121     -29.571 -99.200 101.017  0.00 97.00      PROA   
ATOM   1903  C   GLY P 121     -31.521 -99.955 101.094  0.00 97.00      PROA   
ATOM   1904  O   GLY P 121     -31.959 -99.051 100.387  0.00 97.00      PROA   
ATOM   1905  N   LYS P 122     -32.347-100.800 101.742  0.00 97.00      PROA   
ATOM   1906  HN  LYS P 122     -31.973-101.522 102.322  0.00 97.00      PROA   
ATOM   1907  CA  LYS P 122     -33.784-100.778 101.557  0.00 97.00      PROA   
ATOM   1908  HA  LYS P 122     -33.990-100.395 100.567  0.00 97.00      PROA   
ATOM   1909  CB  LYS P 122     -34.393-102.207 101.584  0.00 97.00      PROA   
ATOM   1910  HB1 LYS P 122     -33.957-102.761 102.446  0.00 97.00      PROA   
ATOM   1911  HB2 LYS P 122     -34.081-102.733 100.656  0.00 97.00      PROA   
ATOM   1912  CG  LYS P 122     -35.925-102.228 101.719  0.00 97.00      PROA   
ATOM   1913  HG1 LYS P 122     -36.356-101.488 101.006  0.00 97.00      PROA   
ATOM   1914  HG2 LYS P 122     -36.191-101.910 102.753  0.00 97.00      PROA   
ATOM   1915  CD  LYS P 122     -36.605-103.577 101.467  0.00 97.00      PROA   
ATOM   1916  HD1 LYS P 122     -36.185-104.329 102.172  0.00 97.00      PROA   
ATOM   1917  HD2 LYS P 122     -36.375-103.904 100.428  0.00 97.00      PROA   
ATOM   1918  CE  LYS P 122     -38.123-103.451 101.667  0.00 97.00      PROA   
ATOM   1919  HE1 LYS P 122     -38.538-102.676 100.986  0.00 97.00      PROA   
ATOM   1920  HE2 LYS P 122     -38.351-103.161 102.715  0.00 97.00      PROA   
ATOM   1921  NZ  LYS P 122     -38.815-104.727 101.381  0.00 97.00      PROA   
ATOM   1922  HZ1 LYS P 122     -38.436-105.471 102.000  0.00 97.00      PROA   
ATOM   1923  HZ2 LYS P 122     -38.658-104.988 100.387  0.00 97.00      PROA   
ATOM   1924  HZ3 LYS P 122     -39.835-104.617 101.555  0.00 97.00      PROA   
ATOM   1925  C   LYS P 122     -34.528 -99.872 102.521  0.00 97.00      PROA   
ATOM   1926  O   LYS P 122     -34.386 -99.978 103.733  0.00 97.00      PROA   
ATOM   1927  N   ALA P 123     -35.407 -98.985 101.990  0.00 97.00      PROA   
ATOM   1928  HN  ALA P 123     -35.438 -98.828 101.006  0.00 97.00      PROA   
ATOM   1929  CA  ALA P 123     -36.421 -98.290 102.762  0.00 97.00      PROA   
ATOM   1930  HA  ALA P 123     -35.927 -97.742 103.545  0.00 97.00      PROA   
ATOM   1931  CB  ALA P 123     -37.170 -97.263 101.891  0.00 97.00      PROA   
ATOM   1932  HB1 ALA P 123     -37.707 -97.765 101.059  0.00 97.00      PROA   
ATOM   1933  HB2 ALA P 123     -36.446 -96.545 101.449  0.00 97.00      PROA   
ATOM   1934  HB3 ALA P 123     -37.899 -96.684 102.495  0.00 97.00      PROA   
ATOM   1935  C   ALA P 123     -37.420 -99.249 103.402  0.00 97.00      PROA   
ATOM   1936  O   ALA P 123     -37.979-100.118 102.734  0.00 97.00      PROA   
ATOM   1937  N   PHE P 124     -37.664 -99.115 104.728  0.00 97.00      PROA   
ATOM   1938  HN  PHE P 124     -37.192 -98.413 105.259  0.00 97.00      PROA   
ATOM   1939  CA  PHE P 124     -38.521-100.037 105.451  0.00 97.00      PROA   
ATOM   1940  HA  PHE P 124     -39.027-100.691 104.755  0.00 97.00      PROA   
ATOM   1941  CB  PHE P 124     -37.704-100.943 106.433  0.00 97.00      PROA   
ATOM   1942  HB1 PHE P 124     -36.845-101.382 105.879  0.00 97.00      PROA   
ATOM   1943  HB2 PHE P 124     -38.349-101.783 106.771  0.00 97.00      PROA   
ATOM   1944  CG  PHE P 124     -37.159-100.242 107.662  0.00 97.00      PROA   
ATOM   1945  CD1 PHE P 124     -35.974 -99.492 107.598  0.00 97.00      PROA   
ATOM   1946  HD1 PHE P 124     -35.465 -99.397 106.651  0.00 97.00      PROA   
ATOM   1947  CE1 PHE P 124     -35.468 -98.849 108.735  0.00 97.00      PROA   
ATOM   1948  HE1 PHE P 124     -34.567 -98.258 108.667  0.00 97.00      PROA   
ATOM   1949  CZ  PHE P 124     -36.140 -98.965 109.958  0.00 97.00      PROA   
ATOM   1950  HZ  PHE P 124     -35.765 -98.454 110.833  0.00 97.00      PROA   
ATOM   1951  CD2 PHE P 124     -37.808-100.372 108.904  0.00 97.00      PROA   
ATOM   1952  HD2 PHE P 124     -38.717-100.951 108.972  0.00 97.00      PROA   
ATOM   1953  CE2 PHE P 124     -37.306 -99.735 110.045  0.00 97.00      PROA   
ATOM   1954  HE2 PHE P 124     -37.826 -99.823 110.988  0.00 97.00      PROA   
ATOM   1955  C   PHE P 124     -39.622 -99.299 106.185  0.00 97.00      PROA   
ATOM   1956  O   PHE P 124     -40.598 -99.929 106.591  0.00 97.00      PROA   
ATOM   1957  N   LYS P 125     -39.532 -97.958 106.361  0.00 97.00      PROA   
ATOM   1958  HN  LYS P 125     -38.735 -97.440 106.063  0.00 97.00      PROA   
ATOM   1959  CA  LYS P 125     -40.588 -97.266 107.076  0.00 97.00      PROA   
ATOM   1960  HA  LYS P 125     -41.520 -97.776 106.874  0.00 97.00      PROA   
ATOM   1961  CB  LYS P 125     -40.333 -97.307 108.605  0.00 97.00      PROA   
ATOM   1962  HB1 LYS P 125     -40.049 -96.318 109.015  0.00 97.00      PROA   
ATOM   1963  HB2 LYS P 125     -39.451 -97.967 108.775  0.00 97.00      PROA   
ATOM   1964  CG  LYS P 125     -41.496 -97.938 109.394  0.00 97.00      PROA   
ATOM   1965  HG1 LYS P 125     -41.182 -98.069 110.454  0.00 97.00      PROA   
ATOM   1966  HG2 LYS P 125     -41.698 -98.951 108.981  0.00 97.00      PROA   
ATOM   1967  CD  LYS P 125     -42.797 -97.120 109.355  0.00 97.00      PROA   
ATOM   1968  HD1 LYS P 125     -43.563 -97.658 109.958  0.00 97.00      PROA   
ATOM   1969  HD2 LYS P 125     -43.169 -97.070 108.307  0.00 97.00      PROA   
ATOM   1970  CE  LYS P 125     -42.616 -95.703 109.906  0.00 97.00      PROA   
ATOM   1971  HE1 LYS P 125     -41.889 -95.125 109.295  0.00 97.00      PROA   
ATOM   1972  HE2 LYS P 125     -42.256 -95.743 110.955  0.00 97.00      PROA   
ATOM   1973  NZ  LYS P 125     -43.889 -94.955 109.887  0.00 97.00      PROA   
ATOM   1974  HZ1 LYS P 125     -44.670 -95.532 110.251  0.00 97.00      PROA   
ATOM   1975  HZ2 LYS P 125     -44.090 -94.668 108.904  0.00 97.00      PROA   
ATOM   1976  HZ3 LYS P 125     -43.782 -94.090 110.457  0.00 97.00      PROA   
ATOM   1977  C   LYS P 125     -40.789 -95.844 106.591  0.00 97.00      PROA   
ATOM   1978  O   LYS P 125     -39.908 -94.997 106.689  0.00 97.00      PROA   
ATOM   1979  N   PHE P 126     -42.011 -95.556 106.085  0.00 97.00      PROA   
ATOM   1980  HN  PHE P 126     -42.671 -96.293 105.960  0.00 97.00      PROA   
ATOM   1981  CA  PHE P 126     -42.440 -94.268 105.577  0.00 97.00      PROA   
ATOM   1982  HA  PHE P 126     -41.565 -93.681 105.337  0.00 97.00      PROA   
ATOM   1983  CB  PHE P 126     -43.240 -94.502 104.256  0.00 97.00      PROA   
ATOM   1984  HB1 PHE P 126     -44.013 -95.282 104.437  0.00 97.00      PROA   
ATOM   1985  HB2 PHE P 126     -42.553 -94.896 103.478  0.00 97.00      PROA   
ATOM   1986  CG  PHE P 126     -43.924 -93.281 103.693  0.00 97.00      PROA   
ATOM   1987  CD1 PHE P 126     -43.164 -92.230 103.155  0.00 97.00      PROA   
ATOM   1988  HD1 PHE P 126     -42.086 -92.279 103.174  0.00 97.00      PROA   
ATOM   1989  CE1 PHE P 126     -43.793 -91.121 102.581  0.00 97.00      PROA   
ATOM   1990  HE1 PHE P 126     -43.191 -90.343 102.139  0.00 97.00      PROA   
ATOM   1991  CZ  PHE P 126     -45.191 -91.038 102.562  0.00 97.00      PROA   
ATOM   1992  HZ  PHE P 126     -45.685 -90.186 102.121  0.00 97.00      PROA   
ATOM   1993  CD2 PHE P 126     -45.328 -93.196 103.654  0.00 97.00      PROA   
ATOM   1994  HD2 PHE P 126     -45.928 -94.004 104.046  0.00 97.00      PROA   
ATOM   1995  CE2 PHE P 126     -45.958 -92.076 103.102  0.00 97.00      PROA   
ATOM   1996  HE2 PHE P 126     -47.036 -92.022 103.070  0.00 97.00      PROA   
ATOM   1997  C   PHE P 126     -43.251 -93.464 106.593  0.00 97.00      PROA   
ATOM   1998  O   PHE P 126     -44.058 -94.012 107.332  0.00 97.00      PROA   
ATOM   1999  N   PHE P 127     -43.066 -92.121 106.613  0.00 97.00      PROA   
ATOM   2000  HN  PHE P 127     -42.322 -91.720 106.082  0.00 97.00      PROA   
ATOM   2001  CA  PHE P 127     -43.912 -91.162 107.303  0.00 97.00      PROA   
ATOM   2002  HA  PHE P 127     -44.861 -91.622 107.541  0.00 97.00      PROA   
ATOM   2003  CB  PHE P 127     -43.260 -90.545 108.571  0.00 97.00      PROA   
ATOM   2004  HB1 PHE P 127     -43.909 -89.752 109.002  0.00 97.00      PROA   
ATOM   2005  HB2 PHE P 127     -42.291 -90.071 108.299  0.00 97.00      PROA   
ATOM   2006  CG  PHE P 127     -42.988 -91.540 109.668  0.00 97.00      PROA   
ATOM   2007  CD1 PHE P 127     -43.936 -91.745 110.689  0.00 97.00      PROA   
ATOM   2008  HD1 PHE P 127     -44.901 -91.262 110.627  0.00 97.00      PROA   
ATOM   2009  CE1 PHE P 127     -43.611 -92.492 111.829  0.00 97.00      PROA   
ATOM   2010  HE1 PHE P 127     -44.328 -92.603 112.629  0.00 97.00      PROA   
ATOM   2011  CZ  PHE P 127     -42.331 -93.045 111.957  0.00 97.00      PROA   
ATOM   2012  HZ  PHE P 127     -42.068 -93.597 112.847  0.00 97.00      PROA   
ATOM   2013  CD2 PHE P 127     -41.709 -92.109 109.808  0.00 97.00      PROA   
ATOM   2014  HD2 PHE P 127     -40.958 -91.918 109.054  0.00 97.00      PROA   
ATOM   2015  CE2 PHE P 127     -41.379 -92.852 110.949  0.00 97.00      PROA   
ATOM   2016  HE2 PHE P 127     -40.384 -93.257 111.065  0.00 97.00      PROA   
ATOM   2017  C   PHE P 127     -44.176 -89.992 106.369  0.00 97.00      PROA   
ATOM   2018  O   PHE P 127     -43.297 -89.562 105.634  0.00 97.00      PROA   
ATOM   2019  N   HSD P 128     -45.400 -89.414 106.375  0.00 97.00      PROA   
ATOM   2020  HN  HSD P 128     -46.155 -89.807 106.897  0.00 97.00      PROA   
ATOM   2021  CA  HSD P 128     -45.698 -88.182 105.654  0.00 97.00      PROA   
ATOM   2022  HA  HSD P 128     -45.380 -88.341 104.632  0.00 97.00      PROA   
ATOM   2023  CB  HSD P 128     -47.213 -87.876 105.601  0.00 97.00      PROA   
ATOM   2024  HB1 HSD P 128     -47.420 -86.791 105.472  0.00 97.00      PROA   
ATOM   2025  HB2 HSD P 128     -47.687 -88.194 106.553  0.00 97.00      PROA   
ATOM   2026  ND1 HSD P 128     -47.939 -88.073 103.180  0.00 97.00      PROA   
ATOM   2027  HD1 HSD P 128     -47.620 -87.167 102.899  0.00 97.00      PROA   
ATOM   2028  CG  HSD P 128     -47.859 -88.600 104.453  0.00 97.00      PROA   
ATOM   2029  CE1 HSD P 128     -48.638 -88.961 102.430  0.00 97.00      PROA   
ATOM   2030  HE1 HSD P 128     -48.872 -88.798 101.378  0.00 97.00      PROA   
ATOM   2031  NE2 HSD P 128     -49.024 -90.008 103.132  0.00 97.00      PROA   
ATOM   2032  CD2 HSD P 128     -48.544 -89.775 104.409  0.00 97.00      PROA   
ATOM   2033  HD2 HSD P 128     -48.753 -90.488 105.197  0.00 97.00      PROA   
ATOM   2034  C   HSD P 128     -44.923 -86.954 106.108  0.00 97.00      PROA   
ATOM   2035  O   HSD P 128     -44.578 -86.113 105.283  0.00 97.00      PROA   
ATOM   2036  N   TRP P 129     -44.638 -86.823 107.421  0.00 97.00      PROA   
ATOM   2037  HN  TRP P 129     -44.909 -87.529 108.065  0.00 97.00      PROA   
ATOM   2038  CA  TRP P 129     -43.978 -85.672 108.009  0.00 97.00      PROA   
ATOM   2039  HA  TRP P 129     -43.557 -85.047 107.231  0.00 97.00      PROA   
ATOM   2040  CB  TRP P 129     -44.924 -84.830 108.915  0.00 97.00      PROA   
ATOM   2041  HB1 TRP P 129     -44.407 -83.891 109.213  0.00 97.00      PROA   
ATOM   2042  HB2 TRP P 129     -45.146 -85.393 109.848  0.00 97.00      PROA   
ATOM   2043  CG  TRP P 129     -46.234 -84.479 108.280  0.00 97.00      PROA   
ATOM   2044  CD1 TRP P 129     -46.521 -83.345 107.565  0.00 97.00      PROA   
ATOM   2045  HD1 TRP P 129     -45.822 -82.540 107.390  0.00 97.00      PROA   
ATOM   2046  NE1 TRP P 129     -47.819 -83.397 107.122  0.00 97.00      PROA   
ATOM   2047  HE1 TRP P 129     -48.318 -82.670 106.703  0.00 97.00      PROA   
ATOM   2048  CE2 TRP P 129     -48.400 -84.559 107.536  0.00 97.00      PROA   
ATOM   2049  CD2 TRP P 129     -47.437 -85.270 108.286  0.00 97.00      PROA   
ATOM   2050  CE3 TRP P 129     -47.785 -86.492 108.864  0.00 97.00      PROA   
ATOM   2051  HE3 TRP P 129     -47.083 -87.044 109.472  0.00 97.00      PROA   
ATOM   2052  CZ3 TRP P 129     -49.078 -86.988 108.665  0.00 97.00      PROA   
ATOM   2053  HZ3 TRP P 129     -49.369 -87.927 109.114  0.00 97.00      PROA   
ATOM   2054  CZ2 TRP P 129     -49.679 -85.054 107.328  0.00 97.00      PROA   
ATOM   2055  HZ2 TRP P 129     -50.412 -84.506 106.755  0.00 97.00      PROA   
ATOM   2056  CH2 TRP P 129     -50.005 -86.284 107.901  0.00 97.00      PROA   
ATOM   2057  HH2 TRP P 129     -51.000 -86.685 107.766  0.00 97.00      PROA   
ATOM   2058  C   TRP P 129     -42.846 -86.204 108.855  0.00 97.00      PROA   
ATOM   2059  O   TRP P 129     -42.725 -87.410 109.062  0.00 97.00      PROA   
ATOM   2060  N   ASN P 130     -41.958 -85.313 109.357  0.00 97.00      PROA   
ATOM   2061  HN  ASN P 130     -42.001 -84.348 109.103  0.00 97.00      PROA   
ATOM   2062  CA  ASN P 130     -40.890 -85.686 110.266  0.00 97.00      PROA   
ATOM   2063  HA  ASN P 130     -40.300 -86.422 109.739  0.00 97.00      PROA   
ATOM   2064  CB  ASN P 130     -39.993 -84.456 110.594  0.00 97.00      PROA   
ATOM   2065  HB1 ASN P 130     -40.537 -83.746 111.252  0.00 97.00      PROA   
ATOM   2066  HB2 ASN P 130     -39.729 -83.920 109.656  0.00 97.00      PROA   
ATOM   2067  CG  ASN P 130     -38.701 -84.866 111.297  0.00 97.00      PROA   
ATOM   2068  OD1 ASN P 130     -38.441 -84.469 112.432  0.00 97.00      PROA   
ATOM   2069  ND2 ASN P 130     -37.880 -85.704 110.612  0.00 97.00      PROA   
ATOM   2070 HD21 ASN P 130     -37.010 -85.952 111.040  0.00 97.00      PROA   
ATOM   2071 HD22 ASN P 130     -38.106 -85.983 109.681  0.00 97.00      PROA   
ATOM   2072  C   ASN P 130     -41.393 -86.352 111.553  0.00 97.00      PROA   
ATOM   2073  O   ASN P 130     -42.312 -85.871 112.213  0.00 97.00      PROA   
ATOM   2074  N   SER P 131     -40.780 -87.498 111.925  0.00 97.00      PROA   
ATOM   2075  HN  SER P 131     -40.028 -87.874 111.389  0.00 97.00      PROA   
ATOM   2076  CA  SER P 131     -41.175 -88.282 113.076  0.00 97.00      PROA   
ATOM   2077  HA  SER P 131     -41.413 -87.623 113.899  0.00 97.00      PROA   
ATOM   2078  CB  SER P 131     -42.371 -89.241 112.783  0.00 97.00      PROA   
ATOM   2079  HB1 SER P 131     -42.148 -89.841 111.876  0.00 97.00      PROA   
ATOM   2080  HB2 SER P 131     -43.265 -88.617 112.568  0.00 97.00      PROA   
ATOM   2081  OG  SER P 131     -42.695 -90.121 113.864  0.00 97.00      PROA   
ATOM   2082  HG1 SER P 131     -42.041 -90.830 113.860  0.00 97.00      PROA   
ATOM   2083  C   SER P 131     -39.970 -89.090 113.442  0.00 97.00      PROA   
ATOM   2084  O   SER P 131     -39.098 -89.305 112.611  0.00 97.00      PROA   
ATOM   2085  N   ASN P 132     -39.913 -89.582 114.700  0.00 97.00      PROA   
ATOM   2086  HN  ASN P 132     -40.660 -89.394 115.333  0.00 97.00      PROA   
ATOM   2087  CA  ASN P 132     -38.920 -90.539 115.141  0.00 97.00      PROA   
ATOM   2088  HA  ASN P 132     -37.969 -90.272 114.701  0.00 97.00      PROA   
ATOM   2089  CB  ASN P 132     -38.747 -90.544 116.697  0.00 97.00      PROA   
ATOM   2090  HB1 ASN P 132     -38.631 -89.502 117.062  0.00 97.00      PROA   
ATOM   2091  HB2 ASN P 132     -37.811 -91.091 116.945  0.00 97.00      PROA   
ATOM   2092  CG  ASN P 132     -39.882 -91.253 117.455  0.00 97.00      PROA   
ATOM   2093  OD1 ASN P 132     -39.842 -92.473 117.637  0.00 97.00      PROA   
ATOM   2094  ND2 ASN P 132     -40.899 -90.491 117.935  0.00 97.00      PROA   
ATOM   2095 HD21 ASN P 132     -41.627 -90.959 118.432  0.00 97.00      PROA   
ATOM   2096 HD22 ASN P 132     -40.896 -89.500 117.816  0.00 97.00      PROA   
ATOM   2097  C   ASN P 132     -39.306 -91.914 114.624  0.00 97.00      PROA   
ATOM   2098  O   ASN P 132     -40.434 -92.141 114.193  0.00 97.00      PROA   
ATOM   2099  N   LEU P 133     -38.361 -92.871 114.694  0.00 97.00      PROA   
ATOM   2100  HN  LEU P 133     -37.421 -92.642 114.940  0.00 97.00      PROA   
ATOM   2101  CA  LEU P 133     -38.661 -94.274 114.578  0.00 97.00      PROA   
ATOM   2102  HA  LEU P 133     -39.730 -94.430 114.587  0.00 97.00      PROA   
ATOM   2103  CB  LEU P 133     -38.062 -94.859 113.277  0.00 97.00      PROA   
ATOM   2104  HB1 LEU P 133     -36.954 -94.893 113.319  0.00 97.00      PROA   
ATOM   2105  HB2 LEU P 133     -38.325 -94.136 112.468  0.00 97.00      PROA   
ATOM   2106  CG  LEU P 133     -38.612 -96.234 112.836  0.00 97.00      PROA   
ATOM   2107  HG  LEU P 133     -39.722 -96.221 112.953  0.00 97.00      PROA   
ATOM   2108  CD1 LEU P 133     -38.302 -96.451 111.348  0.00 97.00      PROA   
ATOM   2109 HD11 LEU P 133     -37.203 -96.454 111.190  0.00 97.00      PROA   
ATOM   2110 HD12 LEU P 133     -38.742 -95.636 110.737  0.00 97.00      PROA   
ATOM   2111 HD13 LEU P 133     -38.714 -97.422 111.004  0.00 97.00      PROA   
ATOM   2112  CD2 LEU P 133     -38.051 -97.410 113.652  0.00 97.00      PROA   
ATOM   2113 HD21 LEU P 133     -38.391 -97.367 114.705  0.00 97.00      PROA   
ATOM   2114 HD22 LEU P 133     -36.940 -97.386 113.637  0.00 97.00      PROA   
ATOM   2115 HD23 LEU P 133     -38.389 -98.376 113.223  0.00 97.00      PROA   
ATOM   2116  C   LEU P 133     -38.075 -94.919 115.813  0.00 97.00      PROA   
ATOM   2117  O   LEU P 133     -36.864 -94.939 115.998  0.00 97.00      PROA   
ATOM   2118  N   THR P 134     -38.934 -95.474 116.701  0.00 97.00      PROA   
ATOM   2119  HN  THR P 134     -39.919 -95.416 116.564  0.00 97.00      PROA   
ATOM   2120  CA  THR P 134     -38.486 -96.143 117.912  0.00 97.00      PROA   
ATOM   2121  HA  THR P 134     -37.419 -96.024 118.029  0.00 97.00      PROA   
ATOM   2122  CB  THR P 134     -39.129 -95.621 119.193  0.00 97.00      PROA   
ATOM   2123  HB  THR P 134     -40.239 -95.685 119.128  0.00 97.00      PROA   
ATOM   2124  OG1 THR P 134     -38.760 -94.265 119.407  0.00 97.00      PROA   
ATOM   2125  HG1 THR P 134     -39.159 -93.751 118.700  0.00 97.00      PROA   
ATOM   2126  CG2 THR P 134     -38.634 -96.403 120.427  0.00 97.00      PROA   
ATOM   2127 HG21 THR P 134     -37.523 -96.388 120.464  0.00 97.00      PROA   
ATOM   2128 HG22 THR P 134     -38.981 -97.456 120.417  0.00 97.00      PROA   
ATOM   2129 HG23 THR P 134     -39.019 -95.925 121.353  0.00 97.00      PROA   
ATOM   2130  C   THR P 134     -38.762 -97.618 117.769  0.00 97.00      PROA   
ATOM   2131  O   THR P 134     -39.898 -98.047 117.582  0.00 97.00      PROA   
ATOM   2132  N   ILE P 135     -37.696 -98.438 117.868  0.00 97.00      PROA   
ATOM   2133  HN  ILE P 135     -36.779 -98.054 117.985  0.00 97.00      PROA   
ATOM   2134  CA  ILE P 135     -37.763 -99.881 117.831  0.00 97.00      PROA   
ATOM   2135  HA  ILE P 135     -38.648-100.191 117.293  0.00 97.00      PROA   
ATOM   2136  CB  ILE P 135     -36.524-100.488 117.166  0.00 97.00      PROA   
ATOM   2137  HB  ILE P 135     -35.631-100.130 117.728  0.00 97.00      PROA   
ATOM   2138  CG2 ILE P 135     -36.555-102.031 117.242  0.00 97.00      PROA   
ATOM   2139 HG21 ILE P 135     -37.450-102.431 116.720  0.00 97.00      PROA   
ATOM   2140 HG22 ILE P 135     -36.568-102.382 118.291  0.00 97.00      PROA   
ATOM   2141 HG23 ILE P 135     -35.648-102.457 116.767  0.00 97.00      PROA   
ATOM   2142  CG1 ILE P 135     -36.343-100.009 115.701  0.00 97.00      PROA   
ATOM   2143 HG11 ILE P 135     -36.736 -98.979 115.580  0.00 97.00      PROA   
ATOM   2144 HG12 ILE P 135     -36.938-100.666 115.029  0.00 97.00      PROA   
ATOM   2145  CD  ILE P 135     -34.872 -99.978 115.264  0.00 97.00      PROA   
ATOM   2146  HD1 ILE P 135     -34.355-100.931 115.506  0.00 97.00      PROA   
ATOM   2147  HD2 ILE P 135     -34.346 -99.159 115.798  0.00 97.00      PROA   
ATOM   2148  HD3 ILE P 135     -34.784 -99.790 114.174  0.00 97.00      PROA   
ATOM   2149  C   ILE P 135     -37.865-100.344 119.272  0.00 97.00      PROA   
ATOM   2150  O   ILE P 135     -36.919-100.213 120.038  0.00 97.00      PROA   
ATOM   2151  N   LEU P 136     -39.032-100.891 119.683  0.00 97.00      PROA   
ATOM   2152  HN  LEU P 136     -39.812-100.920 119.062  0.00 97.00      PROA   
ATOM   2153  CA  LEU P 136     -39.320-101.319 121.044  0.00 97.00      PROA   
ATOM   2154  HA  LEU P 136     -39.167-100.458 121.680  0.00 97.00      PROA   
ATOM   2155  CB  LEU P 136     -40.787-101.813 121.200  0.00 97.00      PROA   
ATOM   2156  HB1 LEU P 136     -40.914-102.220 122.229  0.00 97.00      PROA   
ATOM   2157  HB2 LEU P 136     -40.977-102.640 120.483  0.00 97.00      PROA   
ATOM   2158  CG  LEU P 136     -41.908-100.746 121.034  0.00 97.00      PROA   
ATOM   2159  HG  LEU P 136     -42.855-101.253 121.346  0.00 97.00      PROA   
ATOM   2160  CD1 LEU P 136     -41.715 -99.543 121.974  0.00 97.00      PROA   
ATOM   2161 HD11 LEU P 136     -40.824 -98.953 121.672  0.00 97.00      PROA   
ATOM   2162 HD12 LEU P 136     -41.578 -99.885 123.021  0.00 97.00      PROA   
ATOM   2163 HD13 LEU P 136     -42.603 -98.878 121.932  0.00 97.00      PROA   
ATOM   2164  CD2 LEU P 136     -42.139-100.274 119.584  0.00 97.00      PROA   
ATOM   2165 HD21 LEU P 136     -42.227-101.141 118.897  0.00 97.00      PROA   
ATOM   2166 HD22 LEU P 136     -41.308 -99.623 119.246  0.00 97.00      PROA   
ATOM   2167 HD23 LEU P 136     -43.076 -99.681 119.527  0.00 97.00      PROA   
ATOM   2168  C   LEU P 136     -38.389-102.395 121.586  0.00 97.00      PROA   
ATOM   2169  O   LEU P 136     -37.990-102.347 122.749  0.00 97.00      PROA   
ATOM   2170  N   LYS P 137     -38.026-103.392 120.751  0.00 97.00      PROA   
ATOM   2171  HN  LYS P 137     -38.394-103.433 119.828  0.00 97.00      PROA   
ATOM   2172  CA  LYS P 137     -37.019-104.375 121.087  0.00 97.00      PROA   
ATOM   2173  HA  LYS P 137     -36.382-103.990 121.873  0.00 97.00      PROA   
ATOM   2174  CB  LYS P 137     -37.636-105.723 121.545  0.00 97.00      PROA   
ATOM   2175  HB1 LYS P 137     -36.835-106.490 121.628  0.00 97.00      PROA   
ATOM   2176  HB2 LYS P 137     -38.359-106.074 120.776  0.00 97.00      PROA   
ATOM   2177  CG  LYS P 137     -38.358-105.644 122.904  0.00 97.00      PROA   
ATOM   2178  HG1 LYS P 137     -39.201-104.923 122.840  0.00 97.00      PROA   
ATOM   2179  HG2 LYS P 137     -37.641-105.246 123.652  0.00 97.00      PROA   
ATOM   2180  CD  LYS P 137     -38.895-107.010 123.369  0.00 97.00      PROA   
ATOM   2181  HD1 LYS P 137     -38.061-107.748 123.360  0.00 97.00      PROA   
ATOM   2182  HD2 LYS P 137     -39.650-107.359 122.631  0.00 97.00      PROA   
ATOM   2183  CE  LYS P 137     -39.546-107.003 124.760  0.00 97.00      PROA   
ATOM   2184  HE1 LYS P 137     -39.941-108.016 124.995  0.00 97.00      PROA   
ATOM   2185  HE2 LYS P 137     -40.375-106.268 124.819  0.00 97.00      PROA   
ATOM   2186  NZ  LYS P 137     -38.540-106.674 125.796  0.00 97.00      PROA   
ATOM   2187  HZ1 LYS P 137     -38.409-105.645 125.885  0.00 97.00      PROA   
ATOM   2188  HZ2 LYS P 137     -37.639-107.107 125.507  0.00 97.00      PROA   
ATOM   2189  HZ3 LYS P 137     -38.825-107.083 126.709  0.00 97.00      PROA   
ATOM   2190  C   LYS P 137     -36.146-104.606 119.874  0.00 97.00      PROA   
ATOM   2191  O   LYS P 137     -36.603-105.133 118.862  0.00 97.00      PROA   
ATOM   2192  N   THR P 138     -34.846-104.224 119.938  0.00 97.00      PROA   
ATOM   2193  HN  THR P 138     -34.504-103.724 120.736  0.00 97.00      PROA   
ATOM   2194  CA  THR P 138     -33.899-104.426 118.850  0.00 97.00      PROA   
ATOM   2195  HA  THR P 138     -34.450-104.260 117.935  0.00 97.00      PROA   
ATOM   2196  CB  THR P 138     -32.741-103.426 118.838  0.00 97.00      PROA   
ATOM   2197  HB  THR P 138     -33.155-102.419 119.080  0.00 97.00      PROA   
ATOM   2198  OG1 THR P 138     -32.138-103.338 117.552  0.00 97.00      PROA   
ATOM   2199  HG1 THR P 138     -31.413-102.719 117.661  0.00 97.00      PROA   
ATOM   2200  CG2 THR P 138     -31.644-103.769 119.857  0.00 97.00      PROA   
ATOM   2201 HG21 THR P 138     -31.113-104.706 119.586  0.00 97.00      PROA   
ATOM   2202 HG22 THR P 138     -32.075-103.889 120.870  0.00 97.00      PROA   
ATOM   2203 HG23 THR P 138     -30.891-102.953 119.899  0.00 97.00      PROA   
ATOM   2204  C   THR P 138     -33.425-105.869 118.816  0.00 97.00      PROA   
ATOM   2205  O   THR P 138     -33.698-106.661 119.709  0.00 97.00      PROA   
ATOM   2206  N   ASN P 139     -32.758-106.266 117.715  0.00 97.00      PROA   
ATOM   2207  HN  ASN P 139     -32.469-105.597 117.037  0.00 97.00      PROA   
ATOM   2208  CA  ASN P 139     -32.460-107.655 117.451  0.00 97.00      PROA   
ATOM   2209  HA  ASN P 139     -31.978-108.069 118.327  0.00 97.00      PROA   
ATOM   2210  CB  ASN P 139     -33.743-108.481 117.123  0.00 97.00      PROA   
ATOM   2211  HB1 ASN P 139     -34.384-108.526 118.030  0.00 97.00      PROA   
ATOM   2212  HB2 ASN P 139     -33.489-109.527 116.855  0.00 97.00      PROA   
ATOM   2213  CG  ASN P 139     -34.529-107.855 115.962  0.00 97.00      PROA   
ATOM   2214  OD1 ASN P 139     -34.153-108.016 114.798  0.00 97.00      PROA   
ATOM   2215  ND2 ASN P 139     -35.651-107.149 116.272  0.00 97.00      PROA   
ATOM   2216 HD21 ASN P 139     -36.204-106.784 115.524  0.00 97.00      PROA   
ATOM   2217 HD22 ASN P 139     -35.908-106.999 117.226  0.00 97.00      PROA   
ATOM   2218  C   ASN P 139     -31.448-107.686 116.324  0.00 97.00      PROA   
ATOM   2219  O   ASN P 139     -31.110-106.653 115.751  0.00 97.00      PROA   
ATOM   2220  N   MET P 140     -30.932-108.887 115.969  0.00 97.00      PROA   
ATOM   2221  HN  MET P 140     -31.165-109.712 116.482  0.00 97.00      PROA   
ATOM   2222  CA  MET P 140     -29.971-109.083 114.894  0.00 97.00      PROA   
ATOM   2223  HA  MET P 140     -29.091-108.508 115.148  0.00 97.00      PROA   
ATOM   2224  CB  MET P 140     -29.552-110.570 114.800  0.00 97.00      PROA   
ATOM   2225  HB1 MET P 140     -30.440-111.196 114.561  0.00 97.00      PROA   
ATOM   2226  HB2 MET P 140     -29.203-110.870 115.813  0.00 97.00      PROA   
ATOM   2227  CG  MET P 140     -28.436-110.858 113.775  0.00 97.00      PROA   
ATOM   2228  HG1 MET P 140     -27.531-110.285 114.078  0.00 97.00      PROA   
ATOM   2229  HG2 MET P 140     -28.739-110.472 112.780  0.00 97.00      PROA   
ATOM   2230  SD  MET P 140     -28.021-112.620 113.585  0.00 97.00      PROA   
ATOM   2231  CE  MET P 140     -27.452-112.921 115.283  0.00 97.00      PROA   
ATOM   2232  HE1 MET P 140     -28.283-112.823 116.013  0.00 97.00      PROA   
ATOM   2233  HE2 MET P 140     -26.650-112.206 115.565  0.00 97.00      PROA   
ATOM   2234  HE3 MET P 140     -27.051-113.950 115.392  0.00 97.00      PROA   
ATOM   2235  C   MET P 140     -30.444-108.579 113.534  0.00 97.00      PROA   
ATOM   2236  O   MET P 140     -29.667-108.014 112.768  0.00 97.00      PROA   
ATOM   2237  N   SER P 141     -31.752-108.707 113.212  0.00 97.00      PROA   
ATOM   2238  HN  SER P 141     -32.398-109.108 113.857  0.00 97.00      PROA   
ATOM   2239  CA  SER P 141     -32.291-108.306 111.920  0.00 97.00      PROA   
ATOM   2240  HA  SER P 141     -31.568-108.533 111.147  0.00 97.00      PROA   
ATOM   2241  CB  SER P 141     -33.615-109.059 111.609  0.00 97.00      PROA   
ATOM   2242  HB1 SER P 141     -34.430-108.737 112.293  0.00 97.00      PROA   
ATOM   2243  HB2 SER P 141     -33.447-110.145 111.775  0.00 97.00      PROA   
ATOM   2244  OG  SER P 141     -34.026-108.890 110.253  0.00 97.00      PROA   
ATOM   2245  HG1 SER P 141     -34.168-107.948 110.120  0.00 97.00      PROA   
ATOM   2246  C   SER P 141     -32.569-106.810 111.899  0.00 97.00      PROA   
ATOM   2247  O   SER P 141     -33.040-106.284 110.898  0.00 97.00      PROA   
ATOM   2248  N   HSD P 142     -32.238-106.092 112.994  0.00 97.00      PROA   
ATOM   2249  HN  HSD P 142     -31.932-106.574 113.812  0.00 97.00      PROA   
ATOM   2250  CA  HSD P 142     -32.253-104.646 113.087  0.00 97.00      PROA   
ATOM   2251  HA  HSD P 142     -32.690-104.231 112.197  0.00 97.00      PROA   
ATOM   2252  CB  HSD P 142     -33.114-104.153 114.276  0.00 97.00      PROA   
ATOM   2253  HB1 HSD P 142     -32.873-103.096 114.523  0.00 97.00      PROA   
ATOM   2254  HB2 HSD P 142     -32.914-104.763 115.181  0.00 97.00      PROA   
ATOM   2255  ND1 HSD P 142     -35.464-103.172 114.164  0.00 97.00      PROA   
ATOM   2256  HD1 HSD P 142     -35.281-102.358 114.718  0.00 97.00      PROA   
ATOM   2257  CG  HSD P 142     -34.584-104.207 113.930  0.00 97.00      PROA   
ATOM   2258  CE1 HSD P 142     -36.629-103.491 113.552  0.00 97.00      PROA   
ATOM   2259  HE1 HSD P 142     -37.518-102.862 113.595  0.00 97.00      PROA   
ATOM   2260  NE2 HSD P 142     -36.566-104.658 112.946  0.00 97.00      PROA   
ATOM   2261  CD2 HSD P 142     -35.284-105.116 113.196  0.00 97.00      PROA   
ATOM   2262  HD2 HSD P 142     -34.986-106.071 112.785  0.00 97.00      PROA   
ATOM   2263  C   HSD P 142     -30.840-104.094 113.124  0.00 97.00      PROA   
ATOM   2264  O   HSD P 142     -30.626-102.913 113.380  0.00 97.00      PROA   
ATOM   2265  N   SER P 143     -29.827-104.930 112.814  0.00 97.00      PROA   
ATOM   2266  HN  SER P 143     -30.015-105.892 112.631  0.00 97.00      PROA   
ATOM   2267  CA  SER P 143     -28.430-104.536 112.742  0.00 97.00      PROA   
ATOM   2268  HA  SER P 143     -28.262-103.704 113.413  0.00 97.00      PROA   
ATOM   2269  CB  SER P 143     -27.531-105.727 113.158  0.00 97.00      PROA   
ATOM   2270  HB1 SER P 143     -27.521-106.517 112.378  0.00 97.00      PROA   
ATOM   2271  HB2 SER P 143     -27.968-106.177 114.074  0.00 97.00      PROA   
ATOM   2272  OG  SER P 143     -26.199-105.327 113.455  0.00 97.00      PROA   
ATOM   2273  HG1 SER P 143     -25.801-105.036 112.632  0.00 97.00      PROA   
ATOM   2274  C   SER P 143     -28.066-104.107 111.327  0.00 97.00      PROA   
ATOM   2275  O   SER P 143     -28.676-104.554 110.358  0.00 97.00      PROA   
ATOM   2276  N   GLY P 144     -27.038-103.230 111.175  0.00 97.00      PROA   
ATOM   2277  HN  GLY P 144     -26.577-102.837 111.971  0.00 97.00      PROA   
ATOM   2278  CA  GLY P 144     -26.493-102.838 109.884  0.00 97.00      PROA   
ATOM   2279  HA1 GLY P 144     -27.067-103.275 109.084  0.00 97.00      PROA   
ATOM   2280  HA2 GLY P 144     -25.459-103.153 109.873  0.00 97.00      PROA   
ATOM   2281  C   GLY P 144     -26.500-101.348 109.699  0.00 97.00      PROA   
ATOM   2282  O   GLY P 144     -26.440-100.589 110.658  0.00 97.00      PROA   
ATOM   2283  N   THR P 145     -26.539-100.883 108.429  0.00 97.00      PROA   
ATOM   2284  HN  THR P 145     -26.691-101.522 107.675  0.00 97.00      PROA   
ATOM   2285  CA  THR P 145     -26.426 -99.475 108.086  0.00 97.00      PROA   
ATOM   2286  HA  THR P 145     -25.968 -98.962 108.917  0.00 97.00      PROA   
ATOM   2287  CB  THR P 145     -25.506 -99.192 106.892  0.00 97.00      PROA   
ATOM   2288  HB  THR P 145     -24.503 -99.609 107.139  0.00 97.00      PROA   
ATOM   2289  OG1 THR P 145     -25.322 -97.798 106.661  0.00 97.00      PROA   
ATOM   2290  HG1 THR P 145     -25.945 -97.556 105.965  0.00 97.00      PROA   
ATOM   2291  CG2 THR P 145     -25.984 -99.848 105.582  0.00 97.00      PROA   
ATOM   2292 HG21 THR P 145     -26.962 -99.432 105.260  0.00 97.00      PROA   
ATOM   2293 HG22 THR P 145     -26.082-100.945 105.701  0.00 97.00      PROA   
ATOM   2294 HG23 THR P 145     -25.249 -99.648 104.772  0.00 97.00      PROA   
ATOM   2295  C   THR P 145     -27.799 -98.868 107.918  0.00 97.00      PROA   
ATOM   2296  O   THR P 145     -28.634 -99.368 107.178  0.00 97.00      PROA   
ATOM   2297  N   TYR P 146     -28.057 -97.749 108.625  0.00 97.00      PROA   
ATOM   2298  HN  TYR P 146     -27.365 -97.375 109.240  0.00 97.00      PROA   
ATOM   2299  CA  TYR P 146     -29.307 -97.025 108.575  0.00 97.00      PROA   
ATOM   2300  HA  TYR P 146     -30.022 -97.583 107.992  0.00 97.00      PROA   
ATOM   2301  CB  TYR P 146     -29.913 -96.727 109.968  0.00 97.00      PROA   
ATOM   2302  HB1 TYR P 146     -30.704 -95.952 109.886  0.00 97.00      PROA   
ATOM   2303  HB2 TYR P 146     -29.126 -96.352 110.658  0.00 97.00      PROA   
ATOM   2304  CG  TYR P 146     -30.559 -97.932 110.592  0.00 97.00      PROA   
ATOM   2305  CD1 TYR P 146     -29.798 -98.888 111.284  0.00 97.00      PROA   
ATOM   2306  HD1 TYR P 146     -28.720 -98.813 111.288  0.00 97.00      PROA   
ATOM   2307  CE1 TYR P 146     -30.431 -99.909 112.002  0.00 97.00      PROA   
ATOM   2308  HE1 TYR P 146     -29.839-100.640 112.528  0.00 97.00      PROA   
ATOM   2309  CZ  TYR P 146     -31.828 -99.967 112.056  0.00 97.00      PROA   
ATOM   2310  OH  TYR P 146     -32.465-100.977 112.800  0.00 97.00      PROA   
ATOM   2311  HH  TYR P 146     -31.768-101.526 113.174  0.00 97.00      PROA   
ATOM   2312  CD2 TYR P 146     -31.963 -98.033 110.613  0.00 97.00      PROA   
ATOM   2313  HD2 TYR P 146     -32.559 -97.293 110.100  0.00 97.00      PROA   
ATOM   2314  CE2 TYR P 146     -32.594 -99.044 111.345  0.00 97.00      PROA   
ATOM   2315  HE2 TYR P 146     -33.670 -99.095 111.389  0.00 97.00      PROA   
ATOM   2316  C   TYR P 146     -29.102 -95.701 107.884  0.00 97.00      PROA   
ATOM   2317  O   TYR P 146     -28.077 -95.051 108.043  0.00 97.00      PROA   
ATOM   2318  N   HSD P 147     -30.100 -95.266 107.088  0.00 97.00      PROA   
ATOM   2319  HN  HSD P 147     -30.938 -95.799 106.995  0.00 97.00      PROA   
ATOM   2320  CA  HSD P 147     -30.045 -94.005 106.376  0.00 97.00      PROA   
ATOM   2321  HA  HSD P 147     -29.389 -93.318 106.893  0.00 97.00      PROA   
ATOM   2322  CB  HSD P 147     -29.612 -94.162 104.891  0.00 97.00      PROA   
ATOM   2323  HB1 HSD P 147     -29.455 -93.155 104.448  0.00 97.00      PROA   
ATOM   2324  HB2 HSD P 147     -30.405 -94.666 104.302  0.00 97.00      PROA   
ATOM   2325  ND1 HSD P 147     -27.190 -94.519 104.161  0.00 97.00      PROA   
ATOM   2326  HD1 HSD P 147     -26.997 -93.568 103.913  0.00 97.00      PROA   
ATOM   2327  CG  HSD P 147     -28.368 -94.992 104.701  0.00 97.00      PROA   
ATOM   2328  CE1 HSD P 147     -26.360 -95.583 104.031  0.00 97.00      PROA   
ATOM   2329  HE1 HSD P 147     -25.347 -95.503 103.636  0.00 97.00      PROA   
ATOM   2330  NE2 HSD P 147     -26.925 -96.705 104.430  0.00 97.00      PROA   
ATOM   2331  CD2 HSD P 147     -28.189 -96.335 104.847  0.00 97.00      PROA   
ATOM   2332  HD2 HSD P 147     -28.876 -97.088 105.214  0.00 97.00      PROA   
ATOM   2333  C   HSD P 147     -31.446 -93.447 106.408  0.00 97.00      PROA   
ATOM   2334  O   HSD P 147     -32.398 -94.178 106.659  0.00 97.00      PROA   
ATOM   2335  N   CYS P 148     -31.626 -92.131 106.154  0.00 97.00      PROA   
ATOM   2336  HN  CYS P 148     -30.858 -91.495 106.091  0.00 97.00      PROA   
ATOM   2337  CA  CYS P 148     -32.948 -91.577 105.961  0.00 97.00      PROA   
ATOM   2338  HA  CYS P 148     -33.604 -92.379 105.670  0.00 97.00      PROA   
ATOM   2339  CB  CYS P 148     -33.558 -90.932 107.238  0.00 97.00      PROA   
ATOM   2340  HB1 CYS P 148     -33.534 -91.703 108.039  0.00 97.00      PROA   
ATOM   2341  HB2 CYS P 148     -34.631 -90.713 107.048  0.00 97.00      PROA   
ATOM   2342  SG  CYS P 148     -32.710 -89.435 107.846  0.00 97.00      PROA   
ATOM   2343  C   CYS P 148     -32.967 -90.612 104.799  0.00 97.00      PROA   
ATOM   2344  O   CYS P 148     -31.933 -90.142 104.334  0.00 97.00      PROA   
ATOM   2345  N   SER P 149     -34.181 -90.304 104.288  0.00 97.00      PROA   
ATOM   2346  HN  SER P 149     -35.003 -90.747 104.637  0.00 97.00      PROA   
ATOM   2347  CA  SER P 149     -34.354 -89.286 103.273  0.00 97.00      PROA   
ATOM   2348  HA  SER P 149     -33.578 -88.549 103.414  0.00 97.00      PROA   
ATOM   2349  CB  SER P 149     -34.335 -89.796 101.797  0.00 97.00      PROA   
ATOM   2350  HB1 SER P 149     -33.416 -90.403 101.656  0.00 97.00      PROA   
ATOM   2351  HB2 SER P 149     -34.287 -88.934 101.099  0.00 97.00      PROA   
ATOM   2352  OG  SER P 149     -35.466 -90.591 101.441  0.00 97.00      PROA   
ATOM   2353  HG1 SER P 149     -36.247 -90.138 101.767  0.00 97.00      PROA   
ATOM   2354  C   SER P 149     -35.669 -88.602 103.518  0.00 97.00      PROA   
ATOM   2355  O   SER P 149     -36.602 -89.214 104.017  0.00 97.00      PROA   
ATOM   2356  N   GLY P 150     -35.766 -87.309 103.143  0.00 97.00      PROA   
ATOM   2357  HN  GLY P 150     -34.978 -86.851 102.738  0.00 97.00      PROA   
ATOM   2358  CA  GLY P 150     -37.000 -86.548 103.187  0.00 97.00      PROA   
ATOM   2359  HA1 GLY P 150     -37.018 -85.985 104.107  0.00 97.00      PROA   
ATOM   2360  HA2 GLY P 150     -37.849 -87.206 103.054  0.00 97.00      PROA   
ATOM   2361  C   GLY P 150     -36.988 -85.585 102.042  0.00 97.00      PROA   
ATOM   2362  O   GLY P 150     -36.032 -85.534 101.282  0.00 97.00      PROA   
ATOM   2363  N   MET P 151     -38.062 -84.785 101.894  0.00 97.00      PROA   
ATOM   2364  HN  MET P 151     -38.866 -84.908 102.474  0.00 97.00      PROA   
ATOM   2365  CA  MET P 151     -38.236 -83.836 100.820  0.00 97.00      PROA   
ATOM   2366  HA  MET P 151     -37.362 -83.823 100.187  0.00 97.00      PROA   
ATOM   2367  CB  MET P 151     -39.492 -84.223  99.992  0.00 97.00      PROA   
ATOM   2368  HB1 MET P 151     -40.401 -83.721 100.377  0.00 97.00      PROA   
ATOM   2369  HB2 MET P 151     -39.663 -85.316 100.148  0.00 97.00      PROA   
ATOM   2370  CG  MET P 151     -39.371 -84.031  98.468  0.00 97.00      PROA   
ATOM   2371  HG1 MET P 151     -40.291 -84.460  98.010  0.00 97.00      PROA   
ATOM   2372  HG2 MET P 151     -38.512 -84.635  98.101  0.00 97.00      PROA   
ATOM   2373  SD  MET P 151     -39.193 -82.312  97.911  0.00 97.00      PROA   
ATOM   2374  CE  MET P 151     -39.352 -82.698  96.146  0.00 97.00      PROA   
ATOM   2375  HE1 MET P 151     -40.363 -83.101  95.923  0.00 97.00      PROA   
ATOM   2376  HE2 MET P 151     -38.603 -83.456  95.829  0.00 97.00      PROA   
ATOM   2377  HE3 MET P 151     -39.204 -81.787  95.527  0.00 97.00      PROA   
ATOM   2378  C   MET P 151     -38.413 -82.461 101.447  0.00 97.00      PROA   
ATOM   2379  O   MET P 151     -39.096 -82.303 102.455  0.00 97.00      PROA   
ATOM   2380  N   GLY P 152     -37.775 -81.425 100.852  0.00 97.00      PROA   
ATOM   2381  HN  GLY P 152     -37.157 -81.621 100.094  0.00 97.00      PROA   
ATOM   2382  CA  GLY P 152     -38.009 -80.023 101.183  0.00 97.00      PROA   
ATOM   2383  HA1 GLY P 152     -37.130 -79.625 101.660  0.00 97.00      PROA   
ATOM   2384  HA2 GLY P 152     -38.896 -79.933 101.795  0.00 97.00      PROA   
ATOM   2385  C   GLY P 152     -38.273 -79.246  99.924  0.00 97.00      PROA   
ATOM   2386  O   GLY P 152     -39.416 -78.954  99.589  0.00 97.00      PROA   
ATOM   2387  N   LYS P 153     -37.207 -78.867  99.188  0.00 97.00      PROA   
ATOM   2388  HN  LYS P 153     -36.280 -78.963  99.547  0.00 97.00      PROA   
ATOM   2389  CA  LYS P 153     -37.324 -78.366  97.828  0.00 97.00      PROA   
ATOM   2390  HA  LYS P 153     -38.366 -78.326  97.555  0.00 97.00      PROA   
ATOM   2391  CB  LYS P 153     -36.715 -76.948  97.670  0.00 97.00      PROA   
ATOM   2392  HB1 LYS P 153     -36.506 -76.729  96.600  0.00 97.00      PROA   
ATOM   2393  HB2 LYS P 153     -35.747 -76.909  98.214  0.00 97.00      PROA   
ATOM   2394  CG  LYS P 153     -37.637 -75.823  98.185  0.00 97.00      PROA   
ATOM   2395  HG1 LYS P 153     -37.088 -74.857  98.105  0.00 97.00      PROA   
ATOM   2396  HG2 LYS P 153     -37.871 -75.991  99.259  0.00 97.00      PROA   
ATOM   2397  CD  LYS P 153     -38.943 -75.732  97.376  0.00 97.00      PROA   
ATOM   2398  HD1 LYS P 153     -39.542 -76.651  97.562  0.00 97.00      PROA   
ATOM   2399  HD2 LYS P 153     -38.674 -75.710  96.295  0.00 97.00      PROA   
ATOM   2400  CE  LYS P 153     -39.809 -74.512  97.708  0.00 97.00      PROA   
ATOM   2401  HE1 LYS P 153     -39.265 -73.570  97.487  0.00 97.00      PROA   
ATOM   2402  HE2 LYS P 153     -40.107 -74.523  98.778  0.00 97.00      PROA   
ATOM   2403  NZ  LYS P 153     -41.044 -74.537  96.887  0.00 97.00      PROA   
ATOM   2404  HZ1 LYS P 153     -41.570 -75.411  97.091  0.00 97.00      PROA   
ATOM   2405  HZ2 LYS P 153     -40.786 -74.525  95.879  0.00 97.00      PROA   
ATOM   2406  HZ3 LYS P 153     -41.639 -73.714  97.103  0.00 97.00      PROA   
ATOM   2407  C   LYS P 153     -36.745 -79.329  96.817  0.00 97.00      PROA   
ATOM   2408  O   LYS P 153     -36.849 -79.120  95.609  0.00 97.00      PROA   
ATOM   2409  N   HSD P 154     -36.187 -80.452  97.303  0.00 97.00      PROA   
ATOM   2410  HN  HSD P 154     -36.094 -80.583  98.285  0.00 97.00      PROA   
ATOM   2411  CA  HSD P 154     -35.806 -81.592  96.511  0.00 97.00      PROA   
ATOM   2412  HA  HSD P 154     -36.615 -81.833  95.836  0.00 97.00      PROA   
ATOM   2413  CB  HSD P 154     -34.486 -81.398  95.721  0.00 97.00      PROA   
ATOM   2414  HB1 HSD P 154     -33.676 -81.096  96.421  0.00 97.00      PROA   
ATOM   2415  HB2 HSD P 154     -34.630 -80.566  94.998  0.00 97.00      PROA   
ATOM   2416  ND1 HSD P 154     -32.946 -83.368  95.220  0.00 97.00      PROA   
ATOM   2417  HD1 HSD P 154     -32.354 -83.265  96.021  0.00 97.00      PROA   
ATOM   2418  CG  HSD P 154     -34.069 -82.617  94.941  0.00 97.00      PROA   
ATOM   2419  CE1 HSD P 154     -32.918 -84.382  94.322  0.00 97.00      PROA   
ATOM   2420  HE1 HSD P 154     -32.131 -85.135  94.311  0.00 97.00      PROA   
ATOM   2421  NE2 HSD P 154     -33.943 -84.342  93.493  0.00 97.00      PROA   
ATOM   2422  CD2 HSD P 154     -34.659 -83.220  93.872  0.00 97.00      PROA   
ATOM   2423  HD2 HSD P 154     -35.553 -82.943  93.328  0.00 97.00      PROA   
ATOM   2424  C   HSD P 154     -35.687 -82.691  97.536  0.00 97.00      PROA   
ATOM   2425  O   HSD P 154     -35.758 -82.424  98.734  0.00 97.00      PROA   
ATOM   2426  N   ARG P 155     -35.531 -83.971  97.119  0.00 97.00      PROA   
ATOM   2427  HN  ARG P 155     -35.497 -84.199  96.148  0.00 97.00      PROA   
ATOM   2428  CA  ARG P 155     -35.184 -85.025  98.052  0.00 97.00      PROA   
ATOM   2429  HA  ARG P 155     -35.871 -84.937  98.882  0.00 97.00      PROA   
ATOM   2430  CB  ARG P 155     -35.366 -86.464  97.502  0.00 97.00      PROA   
ATOM   2431  HB1 ARG P 155     -36.458 -86.634  97.350  0.00 97.00      PROA   
ATOM   2432  HB2 ARG P 155     -35.036 -87.184  98.283  0.00 97.00      PROA   
ATOM   2433  CG  ARG P 155     -34.639 -86.753  96.169  0.00 97.00      PROA   
ATOM   2434  HG1 ARG P 155     -33.821 -86.016  96.042  0.00 97.00      PROA   
ATOM   2435  HG2 ARG P 155     -35.339 -86.608  95.317  0.00 97.00      PROA   
ATOM   2436  CD  ARG P 155     -33.975 -88.137  96.079  0.00 97.00      PROA   
ATOM   2437  HD1 ARG P 155     -33.154 -88.197  96.830  0.00 97.00      PROA   
ATOM   2438  HD2 ARG P 155     -33.563 -88.313  95.061  0.00 97.00      PROA   
ATOM   2439  NE  ARG P 155     -35.029 -89.162  96.362  0.00 97.00      PROA   
ATOM   2440  HE  ARG P 155     -35.981 -88.912  96.215  0.00 97.00      PROA   
ATOM   2441  CZ  ARG P 155     -34.794 -90.335  96.987  0.00 97.00      PROA   
ATOM   2442  NH1 ARG P 155     -33.560 -90.812  97.200  0.00 97.00      PROA   
ATOM   2443 HH11 ARG P 155     -32.785 -90.330  96.805  0.00 97.00      PROA   
ATOM   2444 HH12 ARG P 155     -33.466 -91.696  97.651  0.00 97.00      PROA   
ATOM   2445  NH2 ARG P 155     -35.834 -91.069  97.425  0.00 97.00      PROA   
ATOM   2446 HH21 ARG P 155     -36.761 -90.732  97.291  0.00 97.00      PROA   
ATOM   2447 HH22 ARG P 155     -35.645 -91.897  97.945  0.00 97.00      PROA   
ATOM   2448  C   ARG P 155     -33.781 -84.861  98.625  0.00 97.00      PROA   
ATOM   2449  O   ARG P 155     -32.820 -84.585  97.912  0.00 97.00      PROA   
ATOM   2450  N   TYR P 156     -33.639 -85.036  99.953  0.00 97.00      PROA   
ATOM   2451  HN  TYR P 156     -34.440 -85.206 100.525  0.00 97.00      PROA   
ATOM   2452  CA  TYR P 156     -32.380 -84.925 100.656  0.00 97.00      PROA   
ATOM   2453  HA  TYR P 156     -31.574 -84.742  99.960  0.00 97.00      PROA   
ATOM   2454  CB  TYR P 156     -32.413 -83.817 101.745  0.00 97.00      PROA   
ATOM   2455  HB1 TYR P 156     -31.413 -83.676 102.205  0.00 97.00      PROA   
ATOM   2456  HB2 TYR P 156     -33.139 -84.112 102.533  0.00 97.00      PROA   
ATOM   2457  CG  TYR P 156     -32.866 -82.485 101.193  0.00 97.00      PROA   
ATOM   2458  CD1 TYR P 156     -32.312 -81.953 100.013  0.00 97.00      PROA   
ATOM   2459  HD1 TYR P 156     -31.549 -82.502  99.482  0.00 97.00      PROA   
ATOM   2460  CE1 TYR P 156     -32.759 -80.729  99.500  0.00 97.00      PROA   
ATOM   2461  HE1 TYR P 156     -32.338 -80.346  98.582  0.00 97.00      PROA   
ATOM   2462  CZ  TYR P 156     -33.756 -80.013 100.173  0.00 97.00      PROA   
ATOM   2463  OH  TYR P 156     -34.208 -78.779  99.665  0.00 97.00      PROA   
ATOM   2464  HH  TYR P 156     -33.549 -78.461  99.045  0.00 97.00      PROA   
ATOM   2465  CD2 TYR P 156     -33.848 -81.739 101.871  0.00 97.00      PROA   
ATOM   2466  HD2 TYR P 156     -34.275 -82.121 102.786  0.00 97.00      PROA   
ATOM   2467  CE2 TYR P 156     -34.289 -80.512 101.365  0.00 97.00      PROA   
ATOM   2468  HE2 TYR P 156     -35.033 -79.946 101.904  0.00 97.00      PROA   
ATOM   2469  C   TYR P 156     -32.134 -86.261 101.314  0.00 97.00      PROA   
ATOM   2470  O   TYR P 156     -33.065 -86.892 101.799  0.00 97.00      PROA   
ATOM   2471  N   THR P 157     -30.865 -86.733 101.323  0.00 97.00      PROA   
ATOM   2472  HN  THR P 157     -30.133 -86.224 100.880  0.00 97.00      PROA   
ATOM   2473  CA  THR P 157     -30.452 -87.999 101.906  0.00 97.00      PROA   
ATOM   2474  HA  THR P 157     -31.305 -88.511 102.333  0.00 97.00      PROA   
ATOM   2475  CB  THR P 157     -29.756 -88.933 100.916  0.00 97.00      PROA   
ATOM   2476  HB  THR P 157     -29.215 -89.759 101.439  0.00 97.00      PROA   
ATOM   2477  OG1 THR P 157     -28.840 -88.225 100.085  0.00 97.00      PROA   
ATOM   2478  HG1 THR P 157     -28.136 -87.916 100.659  0.00 97.00      PROA   
ATOM   2479  CG2 THR P 157     -30.808 -89.570  99.995  0.00 97.00      PROA   
ATOM   2480 HG21 THR P 157     -31.378 -88.784  99.457  0.00 97.00      PROA   
ATOM   2481 HG22 THR P 157     -31.509 -90.195 100.583  0.00 97.00      PROA   
ATOM   2482 HG23 THR P 157     -30.303 -90.218  99.245  0.00 97.00      PROA   
ATOM   2483  C   THR P 157     -29.482 -87.716 103.029  0.00 97.00      PROA   
ATOM   2484  O   THR P 157     -28.622 -86.846 102.911  0.00 97.00      PROA   
ATOM   2485  N   SER P 158     -29.590 -88.461 104.153  0.00 97.00      PROA   
ATOM   2486  HN  SER P 158     -30.316 -89.141 104.256  0.00 97.00      PROA   
ATOM   2487  CA  SER P 158     -28.681 -88.331 105.276  0.00 97.00      PROA   
ATOM   2488  HA  SER P 158     -28.469 -87.282 105.411  0.00 97.00      PROA   
ATOM   2489  CB  SER P 158     -29.288 -88.874 106.604  0.00 97.00      PROA   
ATOM   2490  HB1 SER P 158     -30.297 -88.428 106.723  0.00 97.00      PROA   
ATOM   2491  HB2 SER P 158     -28.674 -88.556 107.472  0.00 97.00      PROA   
ATOM   2492  OG  SER P 158     -29.417 -90.296 106.635  0.00 97.00      PROA   
ATOM   2493  HG1 SER P 158     -28.537 -90.656 106.797  0.00 97.00      PROA   
ATOM   2494  C   SER P 158     -27.369 -89.048 105.031  0.00 97.00      PROA   
ATOM   2495  O   SER P 158     -27.215 -89.832 104.097  0.00 97.00      PROA   
ATOM   2496  N   ALA P 159     -26.398 -88.830 105.945  0.00 97.00      PROA   
ATOM   2497  HN  ALA P 159     -26.479 -88.091 106.611  0.00 97.00      PROA   
ATOM   2498  CA  ALA P 159     -25.298 -89.745 106.165  0.00 97.00      PROA   
ATOM   2499  HA  ALA P 159     -24.771 -89.855 105.226  0.00 97.00      PROA   
ATOM   2500  CB  ALA P 159     -24.331 -89.190 107.230  0.00 97.00      PROA   
ATOM   2501  HB1 ALA P 159     -24.849 -89.069 108.206  0.00 97.00      PROA   
ATOM   2502  HB2 ALA P 159     -23.953 -88.192 106.916  0.00 97.00      PROA   
ATOM   2503  HB3 ALA P 159     -23.461 -89.863 107.373  0.00 97.00      PROA   
ATOM   2504  C   ALA P 159     -25.793 -91.125 106.598  0.00 97.00      PROA   
ATOM   2505  O   ALA P 159     -26.844 -91.253 107.222  0.00 97.00      PROA   
ATOM   2506  N   GLY P 160     -25.052 -92.205 106.247  0.00 97.00      PROA   
ATOM   2507  HN  GLY P 160     -24.201 -92.093 105.741  0.00 97.00      PROA   
ATOM   2508  CA  GLY P 160     -25.355 -93.551 106.708  0.00 97.00      PROA   
ATOM   2509  HA1 GLY P 160     -24.904 -94.247 106.016  0.00 97.00      PROA   
ATOM   2510  HA2 GLY P 160     -26.424 -93.681 106.793  0.00 97.00      PROA   
ATOM   2511  C   GLY P 160     -24.719 -93.794 108.044  0.00 97.00      PROA   
ATOM   2512  O   GLY P 160     -23.546 -93.485 108.234  0.00 97.00      PROA   
ATOM   2513  N   ILE P 161     -25.475 -94.390 108.993  0.00 97.00      PROA   
ATOM   2514  HN  ILE P 161     -26.424 -94.632 108.795  0.00 97.00      PROA   
ATOM   2515  CA  ILE P 161     -24.996 -94.674 110.331  0.00 97.00      PROA   
ATOM   2516  HA  ILE P 161     -23.963 -94.373 110.419  0.00 97.00      PROA   
ATOM   2517  CB  ILE P 161     -25.794 -93.961 111.427  0.00 97.00      PROA   
ATOM   2518  HB  ILE P 161     -26.851 -94.318 111.396  0.00 97.00      PROA   
ATOM   2519  CG2 ILE P 161     -25.208 -94.303 112.818  0.00 97.00      PROA   
ATOM   2520 HG21 ILE P 161     -24.122 -94.074 112.848  0.00 97.00      PROA   
ATOM   2521 HG22 ILE P 161     -25.353 -95.373 113.071  0.00 97.00      PROA   
ATOM   2522 HG23 ILE P 161     -25.710 -93.693 113.598  0.00 97.00      PROA   
ATOM   2523  CG1 ILE P 161     -25.845 -92.421 111.208  0.00 97.00      PROA   
ATOM   2524 HG11 ILE P 161     -26.486 -91.986 112.006  0.00 97.00      PROA   
ATOM   2525 HG12 ILE P 161     -26.343 -92.202 110.239  0.00 97.00      PROA   
ATOM   2526  CD  ILE P 161     -24.483 -91.713 111.244  0.00 97.00      PROA   
ATOM   2527  HD1 ILE P 161     -23.809 -92.102 110.453  0.00 97.00      PROA   
ATOM   2528  HD2 ILE P 161     -23.984 -91.849 112.227  0.00 97.00      PROA   
ATOM   2529  HD3 ILE P 161     -24.614 -90.622 111.080  0.00 97.00      PROA   
ATOM   2530  C   ILE P 161     -25.053 -96.174 110.530  0.00 97.00      PROA   
ATOM   2531  O   ILE P 161     -26.114 -96.788 110.475  0.00 97.00      PROA   
ATOM   2532  N   SER P 162     -23.885 -96.809 110.774  0.00 97.00      PROA   
ATOM   2533  HN  SER P 162     -23.023 -96.307 110.789  0.00 97.00      PROA   
ATOM   2534  CA  SER P 162     -23.787 -98.243 110.964  0.00 97.00      PROA   
ATOM   2535  HA  SER P 162     -24.588 -98.726 110.425  0.00 97.00      PROA   
ATOM   2536  CB  SER P 162     -22.452 -98.813 110.418  0.00 97.00      PROA   
ATOM   2537  HB1 SER P 162     -22.417 -98.642 109.320  0.00 97.00      PROA   
ATOM   2538  HB2 SER P 162     -22.385 -99.908 110.596  0.00 97.00      PROA   
ATOM   2539  OG  SER P 162     -21.326 -98.158 110.999  0.00 97.00      PROA   
ATOM   2540  HG1 SER P 162     -21.457 -98.212 111.951  0.00 97.00      PROA   
ATOM   2541  C   SER P 162     -23.910 -98.630 112.424  0.00 97.00      PROA   
ATOM   2542  O   SER P 162     -23.085 -98.242 113.250  0.00 97.00      PROA   
ATOM   2543  N   VAL P 163     -24.931 -99.449 112.770  0.00 97.00      PROA   
ATOM   2544  HN  VAL P 163     -25.604 -99.742 112.093  0.00 97.00      PROA   
ATOM   2545  CA  VAL P 163     -25.108 -99.964 114.114  0.00 97.00      PROA   
ATOM   2546  HA  VAL P 163     -24.341 -99.550 114.748  0.00 97.00      PROA   
ATOM   2547  CB  VAL P 163     -26.446 -99.617 114.768  0.00 97.00      PROA   
ATOM   2548  HB  VAL P 163     -26.416 -99.929 115.839  0.00 97.00      PROA   
ATOM   2549  CG1 VAL P 163     -26.629 -98.087 114.739  0.00 97.00      PROA   
ATOM   2550 HG11 VAL P 163     -26.738 -97.716 113.697  0.00 97.00      PROA   
ATOM   2551 HG12 VAL P 163     -25.764 -97.577 115.212  0.00 97.00      PROA   
ATOM   2552 HG13 VAL P 163     -27.549 -97.817 115.299  0.00 97.00      PROA   
ATOM   2553  CG2 VAL P 163     -27.638-100.325 114.096  0.00 97.00      PROA   
ATOM   2554 HG21 VAL P 163     -27.605-101.422 114.254  0.00 97.00      PROA   
ATOM   2555 HG22 VAL P 163     -27.641-100.122 113.006  0.00 97.00      PROA   
ATOM   2556 HG23 VAL P 163     -28.592 -99.949 114.525  0.00 97.00      PROA   
ATOM   2557  C   VAL P 163     -24.900-101.460 114.077  0.00 97.00      PROA   
ATOM   2558  O   VAL P 163     -25.357-102.152 113.174  0.00 97.00      PROA   
ATOM   2559  N   THR P 164     -24.162-102.005 115.066  0.00 97.00      PROA   
ATOM   2560  HN  THR P 164     -23.787-101.423 115.787  0.00 97.00      PROA   
ATOM   2561  CA  THR P 164     -23.869-103.430 115.115  0.00 97.00      PROA   
ATOM   2562  HA  THR P 164     -24.320-103.936 114.276  0.00 97.00      PROA   
ATOM   2563  CB  THR P 164     -22.378-103.740 115.062  0.00 97.00      PROA   
ATOM   2564  HB  THR P 164     -21.863-103.375 115.978  0.00 97.00      PROA   
ATOM   2565  OG1 THR P 164     -21.777-103.096 113.946  0.00 97.00      PROA   
ATOM   2566  HG1 THR P 164     -22.155-102.217 113.897  0.00 97.00      PROA   
ATOM   2567  CG2 THR P 164     -22.144-105.252 114.879  0.00 97.00      PROA   
ATOM   2568 HG21 THR P 164     -22.600-105.586 113.922  0.00 97.00      PROA   
ATOM   2569 HG22 THR P 164     -22.581-105.846 115.704  0.00 97.00      PROA   
ATOM   2570 HG23 THR P 164     -21.053-105.461 114.826  0.00 97.00      PROA   
ATOM   2571  C   THR P 164     -24.474-103.969 116.396  0.00 97.00      PROA   
ATOM   2572  O   THR P 164     -24.052-103.597 117.483  0.00 97.00      PROA   
ATOM   2573  N   VAL P 165     -25.493-104.859 116.305  0.00 97.00      PROA   
ATOM   2574  HN  VAL P 165     -25.830-105.113 115.398  0.00 97.00      PROA   
ATOM   2575  CA  VAL P 165     -26.232-105.421 117.440  0.00 97.00      PROA   
ATOM   2576  HA  VAL P 165     -26.240-104.666 118.211  0.00 97.00      PROA   
ATOM   2577  CB  VAL P 165     -27.698-105.688 117.061  0.00 97.00      PROA   
ATOM   2578  HB  VAL P 165     -27.733-106.434 116.236  0.00 97.00      PROA   
ATOM   2579  CG1 VAL P 165     -28.572-106.199 118.229  0.00 97.00      PROA   
ATOM   2580 HG11 VAL P 165     -28.394-105.595 119.143  0.00 97.00      PROA   
ATOM   2581 HG12 VAL P 165     -28.381-107.268 118.447  0.00 97.00      PROA   
ATOM   2582 HG13 VAL P 165     -29.645-106.111 117.965  0.00 97.00      PROA   
ATOM   2583  CG2 VAL P 165     -28.316-104.362 116.565  0.00 97.00      PROA   
ATOM   2584 HG21 VAL P 165     -27.808-103.971 115.662  0.00 97.00      PROA   
ATOM   2585 HG22 VAL P 165     -28.259-103.597 117.369  0.00 97.00      PROA   
ATOM   2586 HG23 VAL P 165     -29.386-104.521 116.314  0.00 97.00      PROA   
ATOM   2587  C   VAL P 165     -25.500-106.666 117.976  0.00 97.00      PROA   
ATOM   2588  O   VAL P 165     -24.481-107.062 117.419  0.00 97.00      PROA   
ATOM   2589  N   LYS P 166     -25.956-107.315 119.085  0.00 97.00      PROA   
ATOM   2590  HN  LYS P 166     -26.756-106.987 119.581  0.00 97.00      PROA   
ATOM   2591  CA  LYS P 166     -25.470-108.617 119.509  0.00 97.00      PROA   
ATOM   2592  HA  LYS P 166     -25.065-109.162 118.666  0.00 97.00      PROA   
ATOM   2593  CB  LYS P 166     -24.503-108.618 120.741  0.00 97.00      PROA   
ATOM   2594  HB1 LYS P 166     -24.074-109.636 120.869  0.00 97.00      PROA   
ATOM   2595  HB2 LYS P 166     -25.085-108.388 121.665  0.00 97.00      PROA   
ATOM   2596  CG  LYS P 166     -23.375-107.570 120.740  0.00 97.00      PROA   
ATOM   2597  HG1 LYS P 166     -22.889-107.578 121.742  0.00 97.00      PROA   
ATOM   2598  HG2 LYS P 166     -23.876-106.584 120.648  0.00 97.00      PROA   
ATOM   2599  CD  LYS P 166     -22.281-107.796 119.673  0.00 97.00      PROA   
ATOM   2600  HD1 LYS P 166     -22.731-108.315 118.798  0.00 97.00      PROA   
ATOM   2601  HD2 LYS P 166     -21.515-108.485 120.089  0.00 97.00      PROA   
ATOM   2602  CE  LYS P 166     -21.574-106.522 119.174  0.00 97.00      PROA   
ATOM   2603  HE1 LYS P 166     -20.977-106.752 118.264  0.00 97.00      PROA   
ATOM   2604  HE2 LYS P 166     -20.916-106.082 119.950  0.00 97.00      PROA   
ATOM   2605  NZ  LYS P 166     -22.590-105.526 118.804  0.00 97.00      PROA   
ATOM   2606  HZ1 LYS P 166     -23.057-105.146 119.652  0.00 97.00      PROA   
ATOM   2607  HZ2 LYS P 166     -23.314-106.039 118.253  0.00 97.00      PROA   
ATOM   2608  HZ3 LYS P 166     -22.237-104.743 118.223  0.00 97.00      PROA   
ATOM   2609  C   LYS P 166     -26.684-109.337 120.026  0.00 97.00      PROA   
ATOM   2610  O   LYS P 166     -27.607-108.707 120.534  0.00 97.00      PROA   
ATOM   2611  N   GLU P 167     -26.600-110.688 120.021  0.00  0.00      PROA   
ATOM   2612  HN  GLU P 167     -25.844-111.150 119.563  0.00  0.00      PROA   
ATOM   2613  CA  GLU P 167     -27.432-111.551 120.824  0.00  0.00      PROA   
ATOM   2614  HA  GLU P 167     -28.136-110.958 121.389  0.00  0.00      PROA   
ATOM   2615  CB  GLU P 167     -28.193-112.621 119.991  0.00  0.00      PROA   
ATOM   2616  HB1 GLU P 167     -28.695-112.106 119.143  0.00  0.00      PROA   
ATOM   2617  HB2 GLU P 167     -28.994-113.028 120.646  0.00  0.00      PROA   
ATOM   2618  CG  GLU P 167     -27.351-113.803 119.457  0.00  0.00      PROA   
ATOM   2619  HG1 GLU P 167     -26.831-114.326 120.286  0.00  0.00      PROA   
ATOM   2620  HG2 GLU P 167     -26.587-113.423 118.746  0.00  0.00      PROA   
ATOM   2621  CD  GLU P 167     -28.252-114.829 118.764  0.00  0.00      PROA   
ATOM   2622  OE1 GLU P 167     -29.217-115.306 119.418  0.00  0.00      PROA   
ATOM   2623  OE2 GLU P 167     -27.977-115.166 117.582  0.00  0.00      PROA   
ATOM   2624  C   GLU P 167     -26.460-112.208 121.776  0.00  0.00      PROA   
ATOM   2625  O   GLU P 167     -25.271-112.324 121.479  0.00  0.00      PROA   
ATOM   2626  N   LEU P 168     -26.951-112.631 122.968  0.00  0.00      PROA   
ATOM   2627  HN  LEU P 168     -27.914-112.511 123.198  0.00  0.00      PROA   
ATOM   2628  CA  LEU P 168     -26.154-113.297 123.978  0.00  0.00      PROA   
ATOM   2629  HA  LEU P 168     -25.124-112.979 123.885  0.00  0.00      PROA   
ATOM   2630  CB  LEU P 168     -26.630-113.052 125.443  0.00  0.00      PROA   
ATOM   2631  HB1 LEU P 168     -25.895-113.544 126.120  0.00  0.00      PROA   
ATOM   2632  HB2 LEU P 168     -27.623-113.519 125.627  0.00  0.00      PROA   
ATOM   2633  CG  LEU P 168     -26.765-111.577 125.906  0.00  0.00      PROA   
ATOM   2634  HG  LEU P 168     -26.771-111.612 127.023  0.00  0.00      PROA   
ATOM   2635  CD1 LEU P 168     -25.559-110.706 125.502  0.00  0.00      PROA   
ATOM   2636 HD11 LEU P 168     -25.525-110.568 124.401  0.00  0.00      PROA   
ATOM   2637 HD12 LEU P 168     -24.612-111.184 125.830  0.00  0.00      PROA   
ATOM   2638 HD13 LEU P 168     -25.631-109.706 125.980  0.00  0.00      PROA   
ATOM   2639  CD2 LEU P 168     -28.122-110.955 125.510  0.00  0.00      PROA   
ATOM   2640 HD21 LEU P 168     -28.956-111.626 125.806  0.00  0.00      PROA   
ATOM   2641 HD22 LEU P 168     -28.179-110.785 124.416  0.00  0.00      PROA   
ATOM   2642 HD23 LEU P 168     -28.263-109.982 126.026  0.00  0.00      PROA   
ATOM   2643  C   LEU P 168     -26.234-114.783 123.731  0.00  0.00      PROA   
ATOM   2644  O   LEU P 168     -27.127-115.441 124.257  0.00  0.00      PROA   
ATOM   2645  N   PHE P 169     -25.296-115.335 122.918  0.00  0.00      PROA   
ATOM   2646  HN  PHE P 169     -24.601-114.749 122.507  0.00  0.00      PROA   
ATOM   2647  CA  PHE P 169     -25.151-116.740 122.564  0.00  0.00      PROA   
ATOM   2648  HA  PHE P 169     -24.244-116.733 121.979  0.00  0.00      PROA   
ATOM   2649  CB  PHE P 169     -24.849-117.693 123.781  0.00  0.00      PROA   
ATOM   2650  HB1 PHE P 169     -24.118-117.170 124.436  0.00  0.00      PROA   
ATOM   2651  HB2 PHE P 169     -24.345-118.613 123.426  0.00  0.00      PROA   
ATOM   2652  CG  PHE P 169     -26.018-118.149 124.632  0.00  0.00      PROA   
ATOM   2653  CD1 PHE P 169     -26.164-117.696 125.960  0.00  0.00      PROA   
ATOM   2654  HD1 PHE P 169     -25.460-116.982 126.362  0.00  0.00      PROA   
ATOM   2655  CE1 PHE P 169     -27.218-118.151 126.761  0.00  0.00      PROA   
ATOM   2656  HE1 PHE P 169     -27.324-117.786 127.773  0.00  0.00      PROA   
ATOM   2657  CZ  PHE P 169     -28.133-119.081 126.252  0.00  0.00      PROA   
ATOM   2658  HZ  PHE P 169     -28.949-119.429 126.866  0.00  0.00      PROA   
ATOM   2659  CD2 PHE P 169     -26.917-119.120 124.155  0.00  0.00      PROA   
ATOM   2660  HD2 PHE P 169     -26.786-119.527 123.164  0.00  0.00      PROA   
ATOM   2661  CE2 PHE P 169     -27.979-119.568 124.948  0.00  0.00      PROA   
ATOM   2662  HE2 PHE P 169     -28.676-120.293 124.556  0.00  0.00      PROA   
ATOM   2663  C   PHE P 169     -26.280-117.165 121.621  0.00  0.00      PROA   
ATOM   2664  O   PHE P 169     -27.374-116.612 121.714  0.00  0.00      PROA   
ATOM   2665  N   PRO P 170     -26.088-118.083 120.662  0.00  0.00      PROA   
ATOM   2666  CD  PRO P 170     -24.874-118.885 120.503  0.00  0.00      PROA   
ATOM   2667  HD1 PRO P 170     -24.472-119.238 121.473  0.00  0.00      PROA   
ATOM   2668  HD2 PRO P 170     -24.116-118.274 119.966  0.00  0.00      PROA   
ATOM   2669  CA  PRO P 170     -27.075-118.414 119.635  0.00  0.00      PROA   
ATOM   2670  HA  PRO P 170     -27.272-117.513 119.071  0.00  0.00      PROA   
ATOM   2671  CB  PRO P 170     -26.400-119.484 118.761  0.00  0.00      PROA   
ATOM   2672  HB1 PRO P 170     -25.914-118.980 117.897  0.00  0.00      PROA   
ATOM   2673  HB2 PRO P 170     -27.096-120.254 118.371  0.00  0.00      PROA   
ATOM   2674  CG  PRO P 170     -25.310-120.081 119.654  0.00  0.00      PROA   
ATOM   2675  HG1 PRO P 170     -25.759-120.857 120.313  0.00  0.00      PROA   
ATOM   2676  HG2 PRO P 170     -24.478-120.525 119.073  0.00  0.00      PROA   
ATOM   2677  C   PRO P 170     -28.402-118.889 120.187  0.00  0.00      PROA   
ATOM   2678  O   PRO P 170     -28.420-119.617 121.178  0.00  0.00      PROA   
ATOM   2679  N   ALA P 171     -29.516-118.466 119.539  0.00  0.00      PROA   
ATOM   2680  HN  ALA P 171     -29.434-117.868 118.746  0.00  0.00      PROA   
ATOM   2681  CA  ALA P 171     -30.875-118.823 119.877  0.00  0.00      PROA   
ATOM   2682  HA  ALA P 171     -31.008-118.535 120.908  0.00  0.00      PROA   
ATOM   2683  CB  ALA P 171     -31.902-118.070 119.007  0.00  0.00      PROA   
ATOM   2684  HB1 ALA P 171     -31.766-118.320 117.933  0.00  0.00      PROA   
ATOM   2685  HB2 ALA P 171     -31.764-116.974 119.128  0.00  0.00      PROA   
ATOM   2686  HB3 ALA P 171     -32.942-118.321 119.304  0.00  0.00      PROA   
ATOM   2687  C   ALA P 171     -31.096-120.313 119.707  0.00  0.00      PROA   
ATOM   2688  O   ALA P 171     -30.476-120.895 118.817  0.00  0.00      PROA   
ATOM   2689  N   PRO P 172     -31.925-120.985 120.504  0.00  0.00      PROA   
ATOM   2690  CD  PRO P 172     -32.640-120.404 121.643  0.00  0.00      PROA   
ATOM   2691  HD1 PRO P 172     -33.306-119.579 121.311  0.00  0.00      PROA   
ATOM   2692  HD2 PRO P 172     -31.896-120.030 122.380  0.00  0.00      PROA   
ATOM   2693  CA  PRO P 172     -31.948-122.436 120.535  0.00  0.00      PROA   
ATOM   2694  HA  PRO P 172     -30.943-122.826 120.449  0.00  0.00      PROA   
ATOM   2695  CB  PRO P 172     -32.588-122.787 121.888  0.00  0.00      PROA   
ATOM   2696  HB1 PRO P 172     -31.779-122.891 122.645  0.00  0.00      PROA   
ATOM   2697  HB2 PRO P 172     -33.177-123.727 121.876  0.00  0.00      PROA   
ATOM   2698  CG  PRO P 172     -33.438-121.563 122.244  0.00  0.00      PROA   
ATOM   2699  HG1 PRO P 172     -34.427-121.635 121.741  0.00  0.00      PROA   
ATOM   2700  HG2 PRO P 172     -33.583-121.459 123.335  0.00  0.00      PROA   
ATOM   2701  C   PRO P 172     -32.789-122.961 119.400  0.00  0.00      PROA   
ATOM   2702  O   PRO P 172     -33.902-122.480 119.193  0.00  0.00      PROA   
ATOM   2703  N   VAL P 173     -32.250-123.953 118.656  0.00 97.00      PROA   
ATOM   2704  HN  VAL P 173     -31.333-124.294 118.851  0.00 97.00      PROA   
ATOM   2705  CA  VAL P 173     -32.947-124.616 117.579  0.00 97.00      PROA   
ATOM   2706  HA  VAL P 173     -33.669-123.924 117.168  0.00 97.00      PROA   
ATOM   2707  CB  VAL P 173     -32.025-125.039 116.435  0.00 97.00      PROA   
ATOM   2708  HB  VAL P 173     -32.615-125.579 115.659  0.00 97.00      PROA   
ATOM   2709  CG1 VAL P 173     -31.445-123.766 115.781  0.00 97.00      PROA   
ATOM   2710 HG11 VAL P 173     -30.816-123.205 116.504  0.00 97.00      PROA   
ATOM   2711 HG12 VAL P 173     -32.258-123.099 115.429  0.00 97.00      PROA   
ATOM   2712 HG13 VAL P 173     -30.809-124.040 114.912  0.00 97.00      PROA   
ATOM   2713  CG2 VAL P 173     -30.897-125.970 116.928  0.00 97.00      PROA   
ATOM   2714 HG21 VAL P 173     -31.308-126.883 117.402  0.00 97.00      PROA   
ATOM   2715 HG22 VAL P 173     -30.242-125.454 117.660  0.00 97.00      PROA   
ATOM   2716 HG23 VAL P 173     -30.264-126.282 116.070  0.00 97.00      PROA   
ATOM   2717  C   VAL P 173     -33.727-125.794 118.123  0.00 97.00      PROA   
ATOM   2718  O   VAL P 173     -33.406-126.343 119.173  0.00 97.00      PROA   
ATOM   2719  N   LEU P 174     -34.796-126.204 117.406  0.00 97.00      PROA   
ATOM   2720  HN  LEU P 174     -35.071-125.722 116.579  0.00 97.00      PROA   
ATOM   2721  CA  LEU P 174     -35.587-127.360 117.759  0.00 97.00      PROA   
ATOM   2722  HA  LEU P 174     -35.372-127.672 118.771  0.00 97.00      PROA   
ATOM   2723  CB  LEU P 174     -37.098-127.027 117.662  0.00 97.00      PROA   
ATOM   2724  HB1 LEU P 174     -37.395-126.819 116.613  0.00 97.00      PROA   
ATOM   2725  HB2 LEU P 174     -37.236-126.075 118.229  0.00 97.00      PROA   
ATOM   2726  CG  LEU P 174     -38.080-128.046 118.289  0.00 97.00      PROA   
ATOM   2727  HG  LEU P 174     -37.698-128.318 119.301  0.00 97.00      PROA   
ATOM   2728  CD1 LEU P 174     -39.458-127.384 118.474  0.00 97.00      PROA   
ATOM   2729 HD11 LEU P 174     -39.868-127.073 117.490  0.00 97.00      PROA   
ATOM   2730 HD12 LEU P 174     -39.377-126.489 119.124  0.00 97.00      PROA   
ATOM   2731 HD13 LEU P 174     -40.164-128.101 118.938  0.00 97.00      PROA   
ATOM   2732  CD2 LEU P 174     -38.242-129.346 117.482  0.00 97.00      PROA   
ATOM   2733 HD21 LEU P 174     -37.321-129.962 117.523  0.00 97.00      PROA   
ATOM   2734 HD22 LEU P 174     -38.477-129.115 116.423  0.00 97.00      PROA   
ATOM   2735 HD23 LEU P 174     -39.075-129.946 117.902  0.00 97.00      PROA   
ATOM   2736  C   LEU P 174     -35.181-128.466 116.808  0.00 97.00      PROA   
ATOM   2737  O   LEU P 174     -35.482-128.429 115.617  0.00 97.00      PROA   
ATOM   2738  N   THR P 175     -34.465-129.491 117.327  0.00 97.00      PROA   
ATOM   2739  HN  THR P 175     -34.210-129.494 118.295  0.00 97.00      PROA   
ATOM   2740  CA  THR P 175     -33.990-130.621 116.551  0.00 97.00      PROA   
ATOM   2741  HA  THR P 175     -33.998-130.345 115.508  0.00 97.00      PROA   
ATOM   2742  CB  THR P 175     -32.553-131.035 116.853  0.00 97.00      PROA   
ATOM   2743  HB  THR P 175     -32.302-132.025 116.406  0.00 97.00      PROA   
ATOM   2744  OG1 THR P 175     -32.327-131.077 118.251  0.00 97.00      PROA   
ATOM   2745  HG1 THR P 175     -31.396-130.863 118.394  0.00 97.00      PROA   
ATOM   2746  CG2 THR P 175     -31.609-129.981 116.246  0.00 97.00      PROA   
ATOM   2747 HG21 THR P 175     -31.791-128.988 116.708  0.00 97.00      PROA   
ATOM   2748 HG22 THR P 175     -31.772-129.901 115.152  0.00 97.00      PROA   
ATOM   2749 HG23 THR P 175     -30.547-130.260 116.422  0.00 97.00      PROA   
ATOM   2750  C   THR P 175     -34.944-131.787 116.696  0.00 97.00      PROA   
ATOM   2751  O   THR P 175     -35.282-132.227 117.792  0.00 97.00      PROA   
ATOM   2752  N   ALA P 176     -35.414-132.307 115.545  0.00 97.00      PROA   
ATOM   2753  HN  ALA P 176     -35.152-131.911 114.670  0.00 97.00      PROA   
ATOM   2754  CA  ALA P 176     -36.298-133.445 115.465  0.00 97.00      PROA   
ATOM   2755  HA  ALA P 176     -36.413-133.899 116.441  0.00 97.00      PROA   
ATOM   2756  CB  ALA P 176     -37.680-133.032 114.920  0.00 97.00      PROA   
ATOM   2757  HB1 ALA P 176     -37.588-132.570 113.914  0.00 97.00      PROA   
ATOM   2758  HB2 ALA P 176     -38.134-132.278 115.601  0.00 97.00      PROA   
ATOM   2759  HB3 ALA P 176     -38.368-133.900 114.858  0.00 97.00      PROA   
ATOM   2760  C   ALA P 176     -35.623-134.444 114.551  0.00 97.00      PROA   
ATOM   2761  O   ALA P 176     -34.942-134.064 113.601  0.00 97.00      PROA   
ATOM   2762  N   SER P 177     -35.746-135.763 114.837  0.00 97.00      PROA   
ATOM   2763  HN  SER P 177     -36.286-136.082 115.614  0.00 97.00      PROA   
ATOM   2764  CA  SER P 177     -34.922-136.772 114.189  0.00 97.00      PROA   
ATOM   2765  HA  SER P 177     -33.999-136.316 113.852  0.00 97.00      PROA   
ATOM   2766  CB  SER P 177     -34.544-137.890 115.195  0.00 97.00      PROA   
ATOM   2767  HB1 SER P 177     -33.963-137.422 116.019  0.00 97.00      PROA   
ATOM   2768  HB2 SER P 177     -33.896-138.661 114.724  0.00 97.00      PROA   
ATOM   2769  OG  SER P 177     -35.695-138.509 115.769  0.00 97.00      PROA   
ATOM   2770  HG1 SER P 177     -36.033-139.125 115.114  0.00 97.00      PROA   
ATOM   2771  C   SER P 177     -35.558-137.416 112.972  0.00 97.00      PROA   
ATOM   2772  O   SER P 177     -34.941-138.279 112.347  0.00 97.00      PROA   
ATOM   2773  N   VAL P 178     -36.788-137.006 112.588  0.00 97.00      PROA   
ATOM   2774  HN  VAL P 178     -37.266-136.297 113.098  0.00 97.00      PROA   
ATOM   2775  CA  VAL P 178     -37.461-137.511 111.404  0.00 97.00      PROA   
ATOM   2776  HA  VAL P 178     -36.724-137.850 110.687  0.00 97.00      PROA   
ATOM   2777  CB  VAL P 178     -38.461-138.644 111.685  0.00 97.00      PROA   
ATOM   2778  HB  VAL P 178     -39.273-138.272 112.353  0.00 97.00      PROA   
ATOM   2779  CG1 VAL P 178     -39.085-139.157 110.370  0.00 97.00      PROA   
ATOM   2780 HG11 VAL P 178     -38.290-139.477 109.663  0.00 97.00      PROA   
ATOM   2781 HG12 VAL P 178     -39.703-138.380 109.883  0.00 97.00      PROA   
ATOM   2782 HG13 VAL P 178     -39.742-140.028 110.573  0.00 97.00      PROA   
ATOM   2783  CG2 VAL P 178     -37.766-139.823 112.399  0.00 97.00      PROA   
ATOM   2784 HG21 VAL P 178     -37.407-139.529 113.405  0.00 97.00      PROA   
ATOM   2785 HG22 VAL P 178     -36.902-140.178 111.797  0.00 97.00      PROA   
ATOM   2786 HG23 VAL P 178     -38.477-140.669 112.519  0.00 97.00      PROA   
ATOM   2787  C   VAL P 178     -38.196-136.326 110.808  0.00 97.00      PROA   
ATOM   2788  O   VAL P 178     -38.852-135.572 111.523  0.00 97.00      PROA   
ATOM   2789  N   THR P 179     -38.094-136.123 109.469  0.00 97.00      PROA   
ATOM   2790  HN  THR P 179     -37.516-136.704 108.900  0.00 97.00      PROA   
ATOM   2791  CA  THR P 179     -38.880-135.154 108.719  0.00 97.00      PROA   
ATOM   2792  HA  THR P 179     -38.796-134.202 109.228  0.00 97.00      PROA   
ATOM   2793  CB  THR P 179     -38.395-134.973 107.284  0.00 97.00      PROA   
ATOM   2794  HB  THR P 179     -39.113-134.369 106.678  0.00 97.00      PROA   
ATOM   2795  OG1 THR P 179     -38.193-136.233 106.653  0.00 97.00      PROA   
ATOM   2796  HG1 THR P 179     -39.057-136.649 106.626  0.00 97.00      PROA   
ATOM   2797  CG2 THR P 179     -37.050-134.229 107.296  0.00 97.00      PROA   
ATOM   2798 HG21 THR P 179     -36.290-134.805 107.864  0.00 97.00      PROA   
ATOM   2799 HG22 THR P 179     -37.164-133.228 107.758  0.00 97.00      PROA   
ATOM   2800 HG23 THR P 179     -36.684-134.099 106.255  0.00 97.00      PROA   
ATOM   2801  C   THR P 179     -40.356-135.503 108.654  0.00 97.00      PROA   
ATOM   2802  O   THR P 179     -40.730-136.663 108.504  0.00 97.00      PROA   
ATOM   2803  N   SER P 180     -41.236-134.481 108.697  0.00 97.00      PROA   
ATOM   2804  HN  SER P 180     -40.943-133.537 108.840  0.00 97.00      PROA   
ATOM   2805  CA  SER P 180     -42.647-134.592 108.393  0.00 97.00      PROA   
ATOM   2806  HA  SER P 180     -43.030-135.368 109.035  0.00 97.00      PROA   
ATOM   2807  CB  SER P 180     -43.376-133.276 108.745  0.00 97.00      PROA   
ATOM   2808  HB1 SER P 180     -43.430-133.187 109.851  0.00 97.00      PROA   
ATOM   2809  HB2 SER P 180     -44.409-133.244 108.350  0.00 97.00      PROA   
ATOM   2810  OG  SER P 180     -42.653-132.150 108.261  0.00 97.00      PROA   
ATOM   2811  HG1 SER P 180     -43.227-131.391 108.429  0.00 97.00      PROA   
ATOM   2812  C   SER P 180     -42.935-135.023 106.954  0.00 97.00      PROA   
ATOM   2813  O   SER P 180     -42.109-134.771 106.075  0.00 97.00      PROA   
ATOM   2814  N   PRO P 181     -44.043-135.697 106.634  0.00 97.00      PROA   
ATOM   2815  CD  PRO P 181     -44.379-135.900 105.220  0.00 97.00      PROA   
ATOM   2816  HD1 PRO P 181     -43.621-136.550 104.731  0.00 97.00      PROA   
ATOM   2817  HD2 PRO P 181     -44.426-134.915 104.700  0.00 97.00      PROA   
ATOM   2818  CA  PRO P 181     -45.183-135.955 107.506  0.00 97.00      PROA   
ATOM   2819  HA  PRO P 181     -45.327-135.146 108.200  0.00 97.00      PROA   
ATOM   2820  CB  PRO P 181     -46.371-136.045 106.536  0.00 97.00      PROA   
ATOM   2821  HB1 PRO P 181     -46.773-135.020 106.365  0.00 97.00      PROA   
ATOM   2822  HB2 PRO P 181     -47.191-136.692 106.903  0.00 97.00      PROA   
ATOM   2823  CG  PRO P 181     -45.761-136.557 105.225  0.00 97.00      PROA   
ATOM   2824  HG1 PRO P 181     -45.644-137.661 105.281  0.00 97.00      PROA   
ATOM   2825  HG2 PRO P 181     -46.368-136.297 104.336  0.00 97.00      PROA   
ATOM   2826  C   PRO P 181     -45.013-137.247 108.293  0.00 97.00      PROA   
ATOM   2827  O   PRO P 181     -44.852-138.317 107.708  0.00 97.00      PROA   
ATOM   2828  N   LEU P 182     -45.066-137.170 109.642  0.00 97.00      PROA   
ATOM   2829  HN  LEU P 182     -45.232-136.289 110.084  0.00 97.00      PROA   
ATOM   2830  CA  LEU P 182     -44.995-138.313 110.533  0.00 97.00      PROA   
ATOM   2831  HA  LEU P 182     -44.178-138.933 110.193  0.00 97.00      PROA   
ATOM   2832  CB  LEU P 182     -44.746-137.929 112.021  0.00 97.00      PROA   
ATOM   2833  HB1 LEU P 182     -44.659-138.872 112.607  0.00 97.00      PROA   
ATOM   2834  HB2 LEU P 182     -45.624-137.375 112.414  0.00 97.00      PROA   
ATOM   2835  CG  LEU P 182     -43.472-137.089 112.331  0.00 97.00      PROA   
ATOM   2836  HG  LEU P 182     -43.263-137.241 113.419  0.00 97.00      PROA   
ATOM   2837  CD1 LEU P 182     -42.227-137.568 111.563  0.00 97.00      PROA   
ATOM   2838 HD11 LEU P 182     -42.357-137.405 110.473  0.00 97.00      PROA   
ATOM   2839 HD12 LEU P 182     -42.046-138.647 111.743  0.00 97.00      PROA   
ATOM   2840 HD13 LEU P 182     -41.332-136.997 111.887  0.00 97.00      PROA   
ATOM   2841  CD2 LEU P 182     -43.675-135.570 112.154  0.00 97.00      PROA   
ATOM   2842 HD21 LEU P 182     -44.550-135.219 112.739  0.00 97.00      PROA   
ATOM   2843 HD22 LEU P 182     -43.837-135.316 111.089  0.00 97.00      PROA   
ATOM   2844 HD23 LEU P 182     -42.773-135.023 112.500  0.00 97.00      PROA   
ATOM   2845  C   LEU P 182     -46.258-139.154 110.451  0.00 97.00      PROA   
ATOM   2846  O   LEU P 182     -47.343-138.637 110.230  0.00 97.00      PROA   
ATOM   2847  N   LEU P 183     -46.167-140.490 110.620  0.00 97.00      PROA   
ATOM   2848  HN  LEU P 183     -45.289-140.937 110.766  0.00 97.00      PROA   
ATOM   2849  CA  LEU P 183     -47.346-141.336 110.683  0.00 97.00      PROA   
ATOM   2850  HA  LEU P 183     -48.018-141.027 109.895  0.00 97.00      PROA   
ATOM   2851  CB  LEU P 183     -47.017-142.831 110.461  0.00 97.00      PROA   
ATOM   2852  HB1 LEU P 183     -47.949-143.433 110.547  0.00 97.00      PROA   
ATOM   2853  HB2 LEU P 183     -46.317-143.169 111.256  0.00 97.00      PROA   
ATOM   2854  CG  LEU P 183     -46.387-143.154 109.083  0.00 97.00      PROA   
ATOM   2855  HG  LEU P 183     -45.420-142.605 108.996  0.00 97.00      PROA   
ATOM   2856  CD1 LEU P 183     -46.077-144.658 108.982  0.00 97.00      PROA   
ATOM   2857 HD11 LEU P 183     -47.017-145.245 109.060  0.00 97.00      PROA   
ATOM   2858 HD12 LEU P 183     -45.396-144.970 109.800  0.00 97.00      PROA   
ATOM   2859 HD13 LEU P 183     -45.596-144.890 108.009  0.00 97.00      PROA   
ATOM   2860  CD2 LEU P 183     -47.283-142.715 107.909  0.00 97.00      PROA   
ATOM   2861 HD21 LEU P 183     -47.406-141.613 107.896  0.00 97.00      PROA   
ATOM   2862 HD22 LEU P 183     -48.286-143.186 107.997  0.00 97.00      PROA   
ATOM   2863 HD23 LEU P 183     -46.830-143.024 106.943  0.00 97.00      PROA   
ATOM   2864  C   LEU P 183     -48.105-141.178 111.993  0.00 97.00      PROA   
ATOM   2865  O   LEU P 183     -47.515-141.050 113.063  0.00 97.00      PROA   
ATOM   2866  N   GLU P 184     -49.457-141.198 111.935  0.00 97.00      PROA   
ATOM   2867  HN  GLU P 184     -49.918-141.191 111.048  0.00 97.00      PROA   
ATOM   2868  CA  GLU P 184     -50.329-141.193 113.094  0.00 97.00      PROA   
ATOM   2869  HA  GLU P 184     -50.077-140.308 113.661  0.00 97.00      PROA   
ATOM   2870  CB  GLU P 184     -51.819-141.040 112.661  0.00 97.00      PROA   
ATOM   2871  HB1 GLU P 184     -52.025-141.818 111.892  0.00 97.00      PROA   
ATOM   2872  HB2 GLU P 184     -51.902-140.043 112.168  0.00 97.00      PROA   
ATOM   2873  CG  GLU P 184     -52.882-141.155 113.776  0.00 97.00      PROA   
ATOM   2874  HG1 GLU P 184     -52.588-140.524 114.632  0.00 97.00      PROA   
ATOM   2875  HG2 GLU P 184     -52.955-142.205 114.126  0.00 97.00      PROA   
ATOM   2876  CD  GLU P 184     -54.273-140.674 113.356  0.00 97.00      PROA   
ATOM   2877  OE1 GLU P 184     -54.421-139.492 112.959  0.00 97.00      PROA   
ATOM   2878  OE2 GLU P 184     -55.230-141.476 113.491  0.00 97.00      PROA   
ATOM   2879  C   GLU P 184     -50.085-142.389 114.015  0.00 97.00      PROA   
ATOM   2880  O   GLU P 184     -50.005-143.533 113.571  0.00 97.00      PROA   
ATOM   2881  N   GLY P 185     -49.917-142.118 115.331  0.00 97.00      PROA   
ATOM   2882  HN  GLY P 185     -50.091-141.182 115.638  0.00 97.00      PROA   
ATOM   2883  CA  GLY P 185     -49.584-143.093 116.359  0.00 97.00      PROA   
ATOM   2884  HA1 GLY P 185     -49.553-144.083 115.925  0.00 97.00      PROA   
ATOM   2885  HA2 GLY P 185     -50.326-143.020 117.133  0.00 97.00      PROA   
ATOM   2886  C   GLY P 185     -48.252-142.870 117.029  0.00 97.00      PROA   
ATOM   2887  O   GLY P 185     -48.031-143.390 118.120  0.00 97.00      PROA   
ATOM   2888  N   THR P 186     -47.313-142.108 116.424  0.00 97.00      PROA   
ATOM   2889  HN  THR P 186     -47.490-141.680 115.539  0.00 97.00      PROA   
ATOM   2890  CA  THR P 186     -45.945-142.031 116.933  0.00 97.00      PROA   
ATOM   2891  HA  THR P 186     -45.650-143.043 117.151  0.00 97.00      PROA   
ATOM   2892  CB  THR P 186     -44.938-141.519 115.904  0.00 97.00      PROA   
ATOM   2893  HB  THR P 186     -43.922-141.433 116.359  0.00 97.00      PROA   
ATOM   2894  OG1 THR P 186     -45.315-140.252 115.372  0.00 97.00      PROA   
ATOM   2895  HG1 THR P 186     -45.545-139.712 116.132  0.00 97.00      PROA   
ATOM   2896  CG2 THR P 186     -44.844-142.511 114.734  0.00 97.00      PROA   
ATOM   2897 HG21 THR P 186     -45.817-142.586 114.206  0.00 97.00      PROA   
ATOM   2898 HG22 THR P 186     -44.554-143.519 115.094  0.00 97.00      PROA   
ATOM   2899 HG23 THR P 186     -44.082-142.159 114.006  0.00 97.00      PROA   
ATOM   2900  C   THR P 186     -45.764-141.172 118.189  0.00 97.00      PROA   
ATOM   2901  O   THR P 186     -46.077-139.987 118.114  0.00 97.00      PROA   
ATOM   2902  N   PRO P 187     -45.238-141.605 119.343  0.00 97.00      PROA   
ATOM   2903  CD  PRO P 187     -45.064-143.017 119.715  0.00 97.00      PROA   
ATOM   2904  HD1 PRO P 187     -44.756-143.652 118.859  0.00 97.00      PROA   
ATOM   2905  HD2 PRO P 187     -46.023-143.390 120.139  0.00 97.00      PROA   
ATOM   2906  CA  PRO P 187     -44.497-140.718 120.249  0.00 97.00      PROA   
ATOM   2907  HA  PRO P 187     -45.149-139.911 120.552  0.00 97.00      PROA   
ATOM   2908  CB  PRO P 187     -44.109-141.630 121.422  0.00 97.00      PROA   
ATOM   2909  HB1 PRO P 187     -44.953-141.659 122.147  0.00 97.00      PROA   
ATOM   2910  HB2 PRO P 187     -43.198-141.300 121.958  0.00 97.00      PROA   
ATOM   2911  CG  PRO P 187     -43.968-143.016 120.786  0.00 97.00      PROA   
ATOM   2912  HG1 PRO P 187     -42.973-143.094 120.294  0.00 97.00      PROA   
ATOM   2913  HG2 PRO P 187     -44.086-143.840 121.517  0.00 97.00      PROA   
ATOM   2914  C   PRO P 187     -43.284-140.082 119.565  0.00 97.00      PROA   
ATOM   2915  O   PRO P 187     -42.731-140.689 118.649  0.00 97.00      PROA   
ATOM   2916  N   VAL P 188     -42.876-138.850 119.967  0.00 97.00      PROA   
ATOM   2917  HN  VAL P 188     -43.298-138.397 120.747  0.00 97.00      PROA   
ATOM   2918  CA  VAL P 188     -41.826-138.096 119.293  0.00 97.00      PROA   
ATOM   2919  HA  VAL P 188     -41.131-138.779 118.826  0.00 97.00      PROA   
ATOM   2920  CB  VAL P 188     -42.369-137.091 118.257  0.00 97.00      PROA   
ATOM   2921  HB  VAL P 188     -43.017-136.340 118.767  0.00 97.00      PROA   
ATOM   2922  CG1 VAL P 188     -41.220-136.346 117.543  0.00 97.00      PROA   
ATOM   2923 HG11 VAL P 188     -40.519-137.070 117.078  0.00 97.00      PROA   
ATOM   2924 HG12 VAL P 188     -40.657-135.700 118.245  0.00 97.00      PROA   
ATOM   2925 HG13 VAL P 188     -41.632-135.694 116.743  0.00 97.00      PROA   
ATOM   2926  CG2 VAL P 188     -43.234-137.814 117.202  0.00 97.00      PROA   
ATOM   2927 HG21 VAL P 188     -44.153-138.230 117.660  0.00 97.00      PROA   
ATOM   2928 HG22 VAL P 188     -42.660-138.640 116.733  0.00 97.00      PROA   
ATOM   2929 HG23 VAL P 188     -43.542-137.103 116.407  0.00 97.00      PROA   
ATOM   2930  C   VAL P 188     -41.096-137.326 120.376  0.00 97.00      PROA   
ATOM   2931  O   VAL P 188     -41.744-136.818 121.284  0.00 97.00      PROA   
ATOM   2932  N   THR P 189     -39.740-137.199 120.299  0.00 97.00      PROA   
ATOM   2933  HN  THR P 189     -39.234-137.611 119.546  0.00 97.00      PROA   
ATOM   2934  CA  THR P 189     -38.932-136.382 121.201  0.00 97.00      PROA   
ATOM   2935  HA  THR P 189     -39.588-135.989 121.960  0.00 97.00      PROA   
ATOM   2936  CB  THR P 189     -37.804-137.126 121.956  0.00 97.00      PROA   
ATOM   2937  HB  THR P 189     -38.247-137.647 122.835  0.00 97.00      PROA   
ATOM   2938  OG1 THR P 189     -36.736-136.298 122.422  0.00 97.00      PROA   
ATOM   2939  HG1 THR P 189     -37.049-135.834 123.207  0.00 97.00      PROA   
ATOM   2940  CG2 THR P 189     -37.146-138.162 121.034  0.00 97.00      PROA   
ATOM   2941 HG21 THR P 189     -36.736-137.657 120.133  0.00 97.00      PROA   
ATOM   2942 HG22 THR P 189     -37.863-138.949 120.727  0.00 97.00      PROA   
ATOM   2943 HG23 THR P 189     -36.304-138.653 121.570  0.00 97.00      PROA   
ATOM   2944  C   THR P 189     -38.435-135.177 120.428  0.00 97.00      PROA   
ATOM   2945  O   THR P 189     -38.047-135.285 119.266  0.00 97.00      PROA   
ATOM   2946  N   LEU P 190     -38.490-133.985 121.073  0.00 97.00      PROA   
ATOM   2947  HN  LEU P 190     -38.771-133.973 122.034  0.00 97.00      PROA   
ATOM   2948  CA  LEU P 190     -38.219-132.705 120.451  0.00 97.00      PROA   
ATOM   2949  HA  LEU P 190     -37.848-132.861 119.448  0.00 97.00      PROA   
ATOM   2950  CB  LEU P 190     -39.478-131.787 120.408  0.00 97.00      PROA   
ATOM   2951  HB1 LEU P 190     -39.172-130.804 119.988  0.00 97.00      PROA   
ATOM   2952  HB2 LEU P 190     -39.839-131.614 121.446  0.00 97.00      PROA   
ATOM   2953  CG  LEU P 190     -40.696-132.278 119.569  0.00 97.00      PROA   
ATOM   2954  HG  LEU P 190     -41.351-131.382 119.429  0.00 97.00      PROA   
ATOM   2955  CD1 LEU P 190     -40.306-132.776 118.166  0.00 97.00      PROA   
ATOM   2956 HD11 LEU P 190     -39.634-133.652 118.239  0.00 97.00      PROA   
ATOM   2957 HD12 LEU P 190     -39.786-131.983 117.592  0.00 97.00      PROA   
ATOM   2958 HD13 LEU P 190     -41.213-133.087 117.607  0.00 97.00      PROA   
ATOM   2959  CD2 LEU P 190     -41.571-133.317 120.302  0.00 97.00      PROA   
ATOM   2960 HD21 LEU P 190     -41.827-132.960 121.320  0.00 97.00      PROA   
ATOM   2961 HD22 LEU P 190     -41.044-134.286 120.393  0.00 97.00      PROA   
ATOM   2962 HD23 LEU P 190     -42.512-133.492 119.740  0.00 97.00      PROA   
ATOM   2963  C   LEU P 190     -37.132-131.975 121.224  0.00 97.00      PROA   
ATOM   2964  O   LEU P 190     -37.360-131.423 122.299  0.00 97.00      PROA   
ATOM   2965  N   SER P 191     -35.905-131.914 120.662  0.00 97.00      PROA   
ATOM   2966  HN  SER P 191     -35.733-132.317 119.763  0.00 97.00      PROA   
ATOM   2967  CA  SER P 191     -34.753-131.362 121.354  0.00 97.00      PROA   
ATOM   2968  HA  SER P 191     -34.901-131.488 122.417  0.00 97.00      PROA   
ATOM   2969  CB  SER P 191     -33.468-132.191 121.035  0.00 97.00      PROA   
ATOM   2970  HB1 SER P 191     -33.486-132.478 119.964  0.00 97.00      PROA   
ATOM   2971  HB2 SER P 191     -33.504-133.131 121.629  0.00 97.00      PROA   
ATOM   2972  OG  SER P 191     -32.235-131.525 121.301  0.00 97.00      PROA   
ATOM   2973  HG1 SER P 191     -32.069-130.978 120.526  0.00 97.00      PROA   
ATOM   2974  C   SER P 191     -34.599-129.865 121.125  0.00 97.00      PROA   
ATOM   2975  O   SER P 191     -34.101-129.419 120.100  0.00 97.00      PROA   
ATOM   2976  N   CYS P 192     -34.995-129.037 122.118  0.00 97.00      PROA   
ATOM   2977  HN  CYS P 192     -35.480-129.408 122.908  0.00 97.00      PROA   
ATOM   2978  CA  CYS P 192     -34.769-127.597 122.088  0.00 97.00      PROA   
ATOM   2979  HA  CYS P 192     -34.758-127.263 121.061  0.00 97.00      PROA   
ATOM   2980  CB  CYS P 192     -35.889-126.815 122.823  0.00 97.00      PROA   
ATOM   2981  HB1 CYS P 192     -35.628-125.735 122.854  0.00 97.00      PROA   
ATOM   2982  HB2 CYS P 192     -35.973-127.179 123.870  0.00 97.00      PROA   
ATOM   2983  SG  CYS P 192     -37.484-127.039 121.968  0.00 97.00      PROA   
ATOM   2984  C   CYS P 192     -33.410-127.284 122.694  0.00 97.00      PROA   
ATOM   2985  O   CYS P 192     -33.237-127.293 123.911  0.00 97.00      PROA   
ATOM   2986  N   GLU P 193     -32.394-127.032 121.830  0.00 97.00      PROA   
ATOM   2987  HN  GLU P 193     -32.580-126.945 120.852  0.00 97.00      PROA   
ATOM   2988  CA  GLU P 193     -30.995-127.184 122.193  0.00 97.00      PROA   
ATOM   2989  HA  GLU P 193     -30.940-127.460 123.237  0.00 97.00      PROA   
ATOM   2990  CB  GLU P 193     -30.365-128.348 121.384  0.00 97.00      PROA   
ATOM   2991  HB1 GLU P 193     -30.921-129.273 121.659  0.00 97.00      PROA   
ATOM   2992  HB2 GLU P 193     -29.311-128.483 121.709  0.00 97.00      PROA   
ATOM   2993  CG  GLU P 193     -30.435-128.180 119.849  0.00 97.00      PROA   
ATOM   2994  HG1 GLU P 193     -30.054-127.181 119.556  0.00 97.00      PROA   
ATOM   2995  HG2 GLU P 193     -31.475-128.289 119.475  0.00 97.00      PROA   
ATOM   2996  CD  GLU P 193     -29.552-129.216 119.175  0.00 97.00      PROA   
ATOM   2997  OE1 GLU P 193     -28.436-128.838 118.728  0.00 97.00      PROA   
ATOM   2998  OE2 GLU P 193     -29.941-130.411 119.144  0.00 97.00      PROA   
ATOM   2999  C   GLU P 193     -30.126-125.943 122.041  0.00 97.00      PROA   
ATOM   3000  O   GLU P 193     -30.234-125.191 121.075  0.00 97.00      PROA   
ATOM   3001  N   THR P 194     -29.204-125.716 123.018  0.00 97.00      PROA   
ATOM   3002  HN  THR P 194     -29.224-126.250 123.860  0.00 97.00      PROA   
ATOM   3003  CA  THR P 194     -28.189-124.668 122.952  0.00 97.00      PROA   
ATOM   3004  HA  THR P 194     -28.443-123.965 122.169  0.00 97.00      PROA   
ATOM   3005  CB  THR P 194     -28.032-123.888 124.268  0.00 97.00      PROA   
ATOM   3006  HB  THR P 194     -27.209-123.138 124.173  0.00 97.00      PROA   
ATOM   3007  OG1 THR P 194     -27.753-124.736 125.383  0.00 97.00      PROA   
ATOM   3008  HG1 THR P 194     -27.059-124.300 125.885  0.00 97.00      PROA   
ATOM   3009  CG2 THR P 194     -29.329-123.123 124.579  0.00 97.00      PROA   
ATOM   3010 HG21 THR P 194     -30.181-123.825 124.691  0.00 97.00      PROA   
ATOM   3011 HG22 THR P 194     -29.559-122.403 123.767  0.00 97.00      PROA   
ATOM   3012 HG23 THR P 194     -29.216-122.557 125.529  0.00 97.00      PROA   
ATOM   3013  C   THR P 194     -26.807-125.216 122.624  0.00 97.00      PROA   
ATOM   3014  O   THR P 194     -26.053-124.583 121.888  0.00 97.00      PROA   
ATOM   3015  N   LYS P 195     -26.425-126.366 123.234  0.00 97.00      PROA   
ATOM   3016  HN  LYS P 195     -27.101-126.835 123.794  0.00 97.00      PROA   
ATOM   3017  CA  LYS P 195     -25.069-126.911 123.311  0.00 97.00      PROA   
ATOM   3018  HA  LYS P 195     -25.171-127.810 123.899  0.00 97.00      PROA   
ATOM   3019  CB  LYS P 195     -24.457-127.365 121.949  0.00 97.00      PROA   
ATOM   3020  HB1 LYS P 195     -23.353-127.217 121.964  0.00 97.00      PROA   
ATOM   3021  HB2 LYS P 195     -24.849-126.728 121.128  0.00 97.00      PROA   
ATOM   3022  CG  LYS P 195     -24.660-128.852 121.582  0.00 97.00      PROA   
ATOM   3023  HG1 LYS P 195     -24.358-129.487 122.443  0.00 97.00      PROA   
ATOM   3024  HG2 LYS P 195     -23.951-129.072 120.749  0.00 97.00      PROA   
ATOM   3025  CD  LYS P 195     -26.062-129.252 121.095  0.00 97.00      PROA   
ATOM   3026  HD1 LYS P 195     -26.354-128.541 120.289  0.00 97.00      PROA   
ATOM   3027  HD2 LYS P 195     -26.801-129.149 121.918  0.00 97.00      PROA   
ATOM   3028  CE  LYS P 195     -26.075-130.690 120.536  0.00 97.00      PROA   
ATOM   3029  HE1 LYS P 195     -25.874-131.429 121.338  0.00 97.00      PROA   
ATOM   3030  HE2 LYS P 195     -25.301-130.786 119.744  0.00 97.00      PROA   
ATOM   3031  NZ  LYS P 195     -27.370-131.023 119.923  0.00 97.00      PROA   
ATOM   3032  HZ1 LYS P 195     -27.672-130.205 119.342  0.00 97.00      PROA   
ATOM   3033  HZ2 LYS P 195     -28.127-131.141 120.624  0.00 97.00      PROA   
ATOM   3034  HZ3 LYS P 195     -27.341-131.847 119.297  0.00 97.00      PROA   
ATOM   3035  C   LYS P 195     -24.060-126.079 124.109  0.00 97.00      PROA   
ATOM   3036  O   LYS P 195     -23.168-126.635 124.748  0.00 97.00      PROA   
ATOM   3037  N   LEU P 196     -24.201-124.737 124.135  0.00 97.00      PROA   
ATOM   3038  HN  LEU P 196     -24.878-124.318 123.534  0.00 97.00      PROA   
ATOM   3039  CA  LEU P 196     -23.335-123.820 124.843  0.00 97.00      PROA   
ATOM   3040  HA  LEU P 196     -22.366-124.282 124.971  0.00 97.00      PROA   
ATOM   3041  CB  LEU P 196     -23.160-122.471 124.084  0.00 97.00      PROA   
ATOM   3042  HB1 LEU P 196     -22.651-121.746 124.755  0.00 97.00      PROA   
ATOM   3043  HB2 LEU P 196     -24.163-122.061 123.837  0.00 97.00      PROA   
ATOM   3044  CG  LEU P 196     -22.299-122.489 122.790  0.00 97.00      PROA   
ATOM   3045  HG  LEU P 196     -22.202-121.420 122.476  0.00 97.00      PROA   
ATOM   3046  CD1 LEU P 196     -20.872-123.008 123.049  0.00 97.00      PROA   
ATOM   3047 HD11 LEU P 196     -20.895-124.084 123.323  0.00 97.00      PROA   
ATOM   3048 HD12 LEU P 196     -20.395-122.438 123.874  0.00 97.00      PROA   
ATOM   3049 HD13 LEU P 196     -20.253-122.894 122.135  0.00 97.00      PROA   
ATOM   3050  CD2 LEU P 196     -22.949-123.226 121.605  0.00 97.00      PROA   
ATOM   3051 HD21 LEU P 196     -23.972-122.840 121.419  0.00 97.00      PROA   
ATOM   3052 HD22 LEU P 196     -23.006-124.315 121.807  0.00 97.00      PROA   
ATOM   3053 HD23 LEU P 196     -22.341-123.081 120.686  0.00 97.00      PROA   
ATOM   3054  C   LEU P 196     -23.868-123.506 126.231  0.00 97.00      PROA   
ATOM   3055  O   LEU P 196     -25.075-123.416 126.453  0.00 97.00      PROA   
ATOM   3056  N   LEU P 197     -22.938-123.299 127.197  0.00 97.00      PROA   
ATOM   3057  HN  LEU P 197     -21.971-123.459 127.018  0.00 97.00      PROA   
ATOM   3058  CA  LEU P 197     -23.224-122.707 128.486  0.00 97.00      PROA   
ATOM   3059  HA  LEU P 197     -24.211-122.267 128.460  0.00 97.00      PROA   
ATOM   3060  CB  LEU P 197     -23.136-123.722 129.653  0.00 97.00      PROA   
ATOM   3061  HB1 LEU P 197     -22.119-124.173 129.664  0.00 97.00      PROA   
ATOM   3062  HB2 LEU P 197     -23.859-124.543 129.445  0.00 97.00      PROA   
ATOM   3063  CG  LEU P 197     -23.442-123.161 131.065  0.00 97.00      PROA   
ATOM   3064  HG  LEU P 197     -22.707-122.354 131.294  0.00 97.00      PROA   
ATOM   3065  CD1 LEU P 197     -24.856-122.560 131.168  0.00 97.00      PROA   
ATOM   3066 HD11 LEU P 197     -25.612-123.330 130.905  0.00 97.00      PROA   
ATOM   3067 HD12 LEU P 197     -24.970-121.694 130.485  0.00 97.00      PROA   
ATOM   3068 HD13 LEU P 197     -25.047-122.215 132.207  0.00 97.00      PROA   
ATOM   3069  CD2 LEU P 197     -23.256-124.254 132.132  0.00 97.00      PROA   
ATOM   3070 HD21 LEU P 197     -22.221-124.653 132.098  0.00 97.00      PROA   
ATOM   3071 HD22 LEU P 197     -23.965-125.090 131.951  0.00 97.00      PROA   
ATOM   3072 HD23 LEU P 197     -23.444-123.841 133.145  0.00 97.00      PROA   
ATOM   3073  C   LEU P 197     -22.225-121.589 128.683  0.00 97.00      PROA   
ATOM   3074  O   LEU P 197     -21.036-121.753 128.418  0.00 97.00      PROA   
ATOM   3075  N   LEU P 198     -22.707-120.407 129.131  0.00 97.00      PROA   
ATOM   3076  HN  LEU P 198     -23.669-120.311 129.371  0.00 97.00      PROA   
ATOM   3077  CA  LEU P 198     -21.922-119.210 129.340  0.00 97.00      PROA   
ATOM   3078  HA  LEU P 198     -20.871-119.462 129.391  0.00 97.00      PROA   
ATOM   3079  CB  LEU P 198     -22.171-118.075 128.298  0.00 97.00      PROA   
ATOM   3080  HB1 LEU P 198     -21.617-117.165 128.622  0.00 97.00      PROA   
ATOM   3081  HB2 LEU P 198     -23.254-117.819 128.282  0.00 97.00      PROA   
ATOM   3082  CG  LEU P 198     -21.730-118.331 126.829  0.00 97.00      PROA   
ATOM   3083  HG  LEU P 198     -21.821-117.344 126.311  0.00 97.00      PROA   
ATOM   3084  CD1 LEU P 198     -20.259-118.767 126.705  0.00 97.00      PROA   
ATOM   3085 HD11 LEU P 198     -20.113-119.772 127.150  0.00 97.00      PROA   
ATOM   3086 HD12 LEU P 198     -19.593-118.048 127.226  0.00 97.00      PROA   
ATOM   3087 HD13 LEU P 198     -19.964-118.816 125.636  0.00 97.00      PROA   
ATOM   3088  CD2 LEU P 198     -22.656-119.289 126.061  0.00 97.00      PROA   
ATOM   3089 HD21 LEU P 198     -23.718-119.021 126.232  0.00 97.00      PROA   
ATOM   3090 HD22 LEU P 198     -22.495-120.333 126.389  0.00 97.00      PROA   
ATOM   3091 HD23 LEU P 198     -22.445-119.233 124.973  0.00 97.00      PROA   
ATOM   3092  C   LEU P 198     -22.355-118.711 130.701  0.00 97.00      PROA   
ATOM   3093  O   LEU P 198     -23.343-119.192 131.254  0.00 97.00      PROA   
ATOM   3094  N   GLN P 199     -21.610-117.741 131.291  0.00 97.00      PROA   
ATOM   3095  HN  GLN P 199     -20.781-117.405 130.848  0.00 97.00      PROA   
ATOM   3096  CA  GLN P 199     -21.907-117.151 132.589  0.00 97.00      PROA   
ATOM   3097  HA  GLN P 199     -21.825-117.946 133.317  0.00 97.00      PROA   
ATOM   3098  CB  GLN P 199     -20.904-116.021 132.954  0.00 97.00      PROA   
ATOM   3099  HB1 GLN P 199     -21.153-115.645 133.972  0.00 97.00      PROA   
ATOM   3100  HB2 GLN P 199     -21.037-115.172 132.246  0.00 97.00      PROA   
ATOM   3101  CG  GLN P 199     -19.404-116.416 132.942  0.00 97.00      PROA   
ATOM   3102  HG1 GLN P 199     -18.798-115.664 133.491  0.00 97.00      PROA   
ATOM   3103  HG2 GLN P 199     -19.047-116.425 131.889  0.00 97.00      PROA   
ATOM   3104  CD  GLN P 199     -19.120-117.816 133.500  0.00 97.00      PROA   
ATOM   3105  OE1 GLN P 199     -18.753-118.728 132.751  0.00 97.00      PROA   
ATOM   3106  NE2 GLN P 199     -19.270-117.996 134.839  0.00 97.00      PROA   
ATOM   3107 HE21 GLN P 199     -19.056-118.898 135.209  0.00 97.00      PROA   
ATOM   3108 HE22 GLN P 199     -19.555-117.238 135.424  0.00 97.00      PROA   
ATOM   3109  C   GLN P 199     -23.327-116.598 132.681  0.00 97.00      PROA   
ATOM   3110  O   GLN P 199     -23.827-115.950 131.763  0.00 97.00      PROA   
ATOM   3111  N   ARG P 200     -24.026-116.894 133.799  0.00 97.00      PROA   
ATOM   3112  HN  ARG P 200     -23.614-117.375 134.568  0.00 97.00      PROA   
ATOM   3113  CA  ARG P 200     -25.459-116.754 133.868  0.00 97.00      PROA   
ATOM   3114  HA  ARG P 200     -25.801-116.008 133.165  0.00 97.00      PROA   
ATOM   3115  CB  ARG P 200     -26.084-118.141 133.567  0.00 97.00      PROA   
ATOM   3116  HB1 ARG P 200     -25.728-118.859 134.342  0.00 97.00      PROA   
ATOM   3117  HB2 ARG P 200     -25.682-118.510 132.597  0.00 97.00      PROA   
ATOM   3118  CG  ARG P 200     -27.616-118.185 133.526  0.00 97.00      PROA   
ATOM   3119  HG1 ARG P 200     -28.042-117.326 134.083  0.00 97.00      PROA   
ATOM   3120  HG2 ARG P 200     -27.920-119.096 134.082  0.00 97.00      PROA   
ATOM   3121  CD  ARG P 200     -28.246-118.207 132.126  0.00 97.00      PROA   
ATOM   3122  HD1 ARG P 200     -27.665-117.591 131.411  0.00 97.00      PROA   
ATOM   3123  HD2 ARG P 200     -29.286-117.803 132.164  0.00 97.00      PROA   
ATOM   3124  NE  ARG P 200     -28.258-119.626 131.637  0.00 97.00      PROA   
ATOM   3125  HE  ARG P 200     -27.456-120.005 131.184  0.00 97.00      PROA   
ATOM   3126  CZ  ARG P 200     -29.301-120.455 131.833  0.00 97.00      PROA   
ATOM   3127  NH1 ARG P 200     -30.404-120.074 132.491  0.00 97.00      PROA   
ATOM   3128 HH11 ARG P 200     -30.280-119.405 133.221  0.00 97.00      PROA   
ATOM   3129 HH12 ARG P 200     -31.121-120.753 132.648  0.00 97.00      PROA   
ATOM   3130  NH2 ARG P 200     -29.245-121.740 131.451  0.00 97.00      PROA   
ATOM   3131 HH21 ARG P 200     -28.380-122.119 131.142  0.00 97.00      PROA   
ATOM   3132 HH22 ARG P 200     -29.953-122.330 131.834  0.00 97.00      PROA   
ATOM   3133  C   ARG P 200     -25.794-116.355 135.293  0.00 97.00      PROA   
ATOM   3134  O   ARG P 200     -25.164-116.899 136.200  0.00 97.00      PROA   
ATOM   3135  N   PRO P 201     -26.735-115.450 135.590  0.00 97.00      PROA   
ATOM   3136  CD  PRO P 201     -27.261-114.449 134.654  0.00 97.00      PROA   
ATOM   3137  HD1 PRO P 201     -27.709-114.934 133.759  0.00 97.00      PROA   
ATOM   3138  HD2 PRO P 201     -26.437-113.767 134.346  0.00 97.00      PROA   
ATOM   3139  CA  PRO P 201     -27.251-115.280 136.944  0.00 97.00      PROA   
ATOM   3140  HA  PRO P 201     -26.443-115.290 137.664  0.00 97.00      PROA   
ATOM   3141  CB  PRO P 201     -27.938-113.900 136.909  0.00 97.00      PROA   
ATOM   3142  HB1 PRO P 201     -27.190-113.128 137.198  0.00 97.00      PROA   
ATOM   3143  HB2 PRO P 201     -28.807-113.817 137.591  0.00 97.00      PROA   
ATOM   3144  CG  PRO P 201     -28.324-113.672 135.437  0.00 97.00      PROA   
ATOM   3145  HG1 PRO P 201     -29.321-114.117 135.239  0.00 97.00      PROA   
ATOM   3146  HG2 PRO P 201     -28.357-112.599 135.166  0.00 97.00      PROA   
ATOM   3147  C   PRO P 201     -28.199-116.410 137.324  0.00 97.00      PROA   
ATOM   3148  O   PRO P 201     -27.851-117.205 138.194  0.00 97.00      PROA   
ATOM   3149  N   GLY P 202     -29.382-116.523 136.679  0.00 97.00      PROA   
ATOM   3150  HN  GLY P 202     -29.690-115.800 136.064  0.00 97.00      PROA   
ATOM   3151  CA  GLY P 202     -30.301-117.625 136.872  0.00 97.00      PROA   
ATOM   3152  HA1 GLY P 202     -31.234-117.273 136.482  0.00 97.00      PROA   
ATOM   3153  HA2 GLY P 202     -30.353-117.903 137.915  0.00 97.00      PROA   
ATOM   3154  C   GLY P 202     -29.937-118.820 136.049  0.00 97.00      PROA   
ATOM   3155  O   GLY P 202     -30.199-118.822 134.858  0.00 97.00      PROA   
ATOM   3156  N   LEU P 203     -29.349-119.863 136.671  0.00 97.00      PROA   
ATOM   3157  HN  LEU P 203     -29.175-119.789 137.649  0.00 97.00      PROA   
ATOM   3158  CA  LEU P 203     -28.842-121.075 136.041  0.00 97.00      PROA   
ATOM   3159  HA  LEU P 203     -28.161-120.754 135.271  0.00 97.00      PROA   
ATOM   3160  CB  LEU P 203     -28.003-121.930 137.036  0.00 97.00      PROA   
ATOM   3161  HB1 LEU P 203     -28.030-123.006 136.759  0.00 97.00      PROA   
ATOM   3162  HB2 LEU P 203     -28.459-121.836 138.045  0.00 97.00      PROA   
ATOM   3163  CG  LEU P 203     -26.495-121.551 137.129  0.00 97.00      PROA   
ATOM   3164  HG  LEU P 203     -26.063-122.176 137.949  0.00 97.00      PROA   
ATOM   3165  CD1 LEU P 203     -25.723-121.919 135.845  0.00 97.00      PROA   
ATOM   3166 HD11 LEU P 203     -26.086-121.320 134.984  0.00 97.00      PROA   
ATOM   3167 HD12 LEU P 203     -25.852-122.996 135.610  0.00 97.00      PROA   
ATOM   3168 HD13 LEU P 203     -24.639-121.716 135.979  0.00 97.00      PROA   
ATOM   3169  CD2 LEU P 203     -26.243-120.080 137.512  0.00 97.00      PROA   
ATOM   3170 HD21 LEU P 203     -26.773-119.828 138.454  0.00 97.00      PROA   
ATOM   3171 HD22 LEU P 203     -26.603-119.398 136.713  0.00 97.00      PROA   
ATOM   3172 HD23 LEU P 203     -25.158-119.898 137.658  0.00 97.00      PROA   
ATOM   3173  C   LEU P 203     -29.849-121.953 135.300  0.00 97.00      PROA   
ATOM   3174  O   LEU P 203     -29.486-122.577 134.305  0.00 97.00      PROA   
ATOM   3175  N   GLN P 204     -31.119-122.055 135.755  0.00 97.00      PROA   
ATOM   3176  HN  GLN P 204     -31.458-121.443 136.470  0.00 97.00      PROA   
ATOM   3177  CA  GLN P 204     -32.086-123.041 135.287  0.00 97.00      PROA   
ATOM   3178  HA  GLN P 204     -31.607-124.007 135.342  0.00 97.00      PROA   
ATOM   3179  CB  GLN P 204     -33.334-123.011 136.211  0.00 97.00      PROA   
ATOM   3180  HB1 GLN P 204     -33.878-122.055 136.050  0.00 97.00      PROA   
ATOM   3181  HB2 GLN P 204     -32.957-122.977 137.260  0.00 97.00      PROA   
ATOM   3182  CG  GLN P 204     -34.348-124.175 136.112  0.00 97.00      PROA   
ATOM   3183  HG1 GLN P 204     -34.978-124.042 135.207  0.00 97.00      PROA   
ATOM   3184  HG2 GLN P 204     -35.025-124.139 136.991  0.00 97.00      PROA   
ATOM   3185  CD  GLN P 204     -33.679-125.552 136.022  0.00 97.00      PROA   
ATOM   3186  OE1 GLN P 204     -33.245-126.010 134.962  0.00 97.00      PROA   
ATOM   3187  NE2 GLN P 204     -33.600-126.257 137.182  0.00 97.00      PROA   
ATOM   3188 HE21 GLN P 204     -33.185-127.164 137.144  0.00 97.00      PROA   
ATOM   3189 HE22 GLN P 204     -33.942-125.856 138.030  0.00 97.00      PROA   
ATOM   3190  C   GLN P 204     -32.540-122.810 133.850  0.00 97.00      PROA   
ATOM   3191  O   GLN P 204     -32.355-121.742 133.287  0.00 97.00      PROA   
ATOM   3192  N   LEU P 205     -33.167-123.814 133.202  0.00 97.00      PROA   
ATOM   3193  HN  LEU P 205     -33.242-124.719 133.617  0.00 97.00      PROA   
ATOM   3194  CA  LEU P 205     -33.984-123.563 132.034  0.00 97.00      PROA   
ATOM   3195  HA  LEU P 205     -34.151-122.501 131.927  0.00 97.00      PROA   
ATOM   3196  CB  LEU P 205     -33.383-124.090 130.708  0.00 97.00      PROA   
ATOM   3197  HB1 LEU P 205     -34.130-123.981 129.890  0.00 97.00      PROA   
ATOM   3198  HB2 LEU P 205     -33.148-125.170 130.828  0.00 97.00      PROA   
ATOM   3199  CG  LEU P 205     -32.104-123.355 130.247  0.00 97.00      PROA   
ATOM   3200  HG  LEU P 205     -31.396-123.343 131.106  0.00 97.00      PROA   
ATOM   3201  CD1 LEU P 205     -31.414-124.111 129.096  0.00 97.00      PROA   
ATOM   3202 HD11 LEU P 205     -32.093-124.169 128.219  0.00 97.00      PROA   
ATOM   3203 HD12 LEU P 205     -31.153-125.142 129.413  0.00 97.00      PROA   
ATOM   3204 HD13 LEU P 205     -30.486-123.585 128.789  0.00 97.00      PROA   
ATOM   3205  CD2 LEU P 205     -32.397-121.903 129.822  0.00 97.00      PROA   
ATOM   3206 HD21 LEU P 205     -32.808-121.315 130.668  0.00 97.00      PROA   
ATOM   3207 HD22 LEU P 205     -33.139-121.895 128.995  0.00 97.00      PROA   
ATOM   3208 HD23 LEU P 205     -31.469-121.408 129.467  0.00 97.00      PROA   
ATOM   3209  C   LEU P 205     -35.347-124.175 132.253  0.00 97.00      PROA   
ATOM   3210  O   LEU P 205     -35.519-125.392 132.281  0.00 97.00      PROA   
ATOM   3211  N   TYR P 206     -36.373-123.304 132.379  0.00 97.00      PROA   
ATOM   3212  HN  TYR P 206     -36.200-122.323 132.419  0.00 97.00      PROA   
ATOM   3213  CA  TYR P 206     -37.769-123.688 132.316  0.00 97.00      PROA   
ATOM   3214  HA  TYR P 206     -37.874-124.726 132.608  0.00 97.00      PROA   
ATOM   3215  CB  TYR P 206     -38.717-122.802 133.170  0.00 97.00      PROA   
ATOM   3216  HB1 TYR P 206     -39.743-123.225 133.201  0.00 97.00      PROA   
ATOM   3217  HB2 TYR P 206     -38.769-121.773 132.753  0.00 97.00      PROA   
ATOM   3218  CG  TYR P 206     -38.198-122.697 134.577  0.00 97.00      PROA   
ATOM   3219  CD1 TYR P 206     -38.549-123.635 135.568  0.00 97.00      PROA   
ATOM   3220  HD1 TYR P 206     -39.215-124.450 135.322  0.00 97.00      PROA   
ATOM   3221  CE1 TYR P 206     -38.030-123.522 136.867  0.00 97.00      PROA   
ATOM   3222  HE1 TYR P 206     -38.289-124.251 137.622  0.00 97.00      PROA   
ATOM   3223  CZ  TYR P 206     -37.149-122.474 137.176  0.00 97.00      PROA   
ATOM   3224  OH  TYR P 206     -36.539-122.393 138.446  0.00 97.00      PROA   
ATOM   3225  HH  TYR P 206     -35.819-121.750 138.383  0.00 97.00      PROA   
ATOM   3226  CD2 TYR P 206     -37.365-121.620 134.923  0.00 97.00      PROA   
ATOM   3227  HD2 TYR P 206     -37.107-120.870 134.190  0.00 97.00      PROA   
ATOM   3228  CE2 TYR P 206     -36.831-121.520 136.205  0.00 97.00      PROA   
ATOM   3229  HE2 TYR P 206     -36.161-120.705 136.425  0.00 97.00      PROA   
ATOM   3230  C   TYR P 206     -38.150-123.543 130.865  0.00 97.00      PROA   
ATOM   3231  O   TYR P 206     -37.564-122.739 130.141  0.00 97.00      PROA   
ATOM   3232  N   PHE P 207     -39.126-124.342 130.391  0.00 97.00      PROA   
ATOM   3233  HN  PHE P 207     -39.621-124.976 130.986  0.00 97.00      PROA   
ATOM   3234  CA  PHE P 207     -39.470-124.364 128.986  0.00 97.00      PROA   
ATOM   3235  HA  PHE P 207     -39.103-123.476 128.491  0.00 97.00      PROA   
ATOM   3236  CB  PHE P 207     -38.961-125.630 128.247  0.00 97.00      PROA   
ATOM   3237  HB1 PHE P 207     -39.361-125.685 127.212  0.00 97.00      PROA   
ATOM   3238  HB2 PHE P 207     -39.309-126.529 128.796  0.00 97.00      PROA   
ATOM   3239  CG  PHE P 207     -37.454-125.693 128.163  0.00 97.00      PROA   
ATOM   3240  CD1 PHE P 207     -36.689-126.183 129.237  0.00 97.00      PROA   
ATOM   3241  HD1 PHE P 207     -37.175-126.440 130.167  0.00 97.00      PROA   
ATOM   3242  CE1 PHE P 207     -35.307-126.358 129.112  0.00 97.00      PROA   
ATOM   3243  HE1 PHE P 207     -34.735-126.724 129.953  0.00 97.00      PROA   
ATOM   3244  CZ  PHE P 207     -34.668-126.051 127.906  0.00 97.00      PROA   
ATOM   3245  HZ  PHE P 207     -33.600-126.183 127.810  0.00 97.00      PROA   
ATOM   3246  CD2 PHE P 207     -36.798-125.385 126.956  0.00 97.00      PROA   
ATOM   3247  HD2 PHE P 207     -37.370-125.023 126.115  0.00 97.00      PROA   
ATOM   3248  CE2 PHE P 207     -35.414-125.563 126.827  0.00 97.00      PROA   
ATOM   3249  HE2 PHE P 207     -34.923-125.329 125.893  0.00 97.00      PROA   
ATOM   3250  C   PHE P 207     -40.961-124.335 128.859  0.00 97.00      PROA   
ATOM   3251  O   PHE P 207     -41.683-124.625 129.801  0.00 97.00      PROA   
ATOM   3252  N   SER P 208     -41.456-123.978 127.660  0.00 97.00      PROA   
ATOM   3253  HN  SER P 208     -40.857-123.649 126.936  0.00 97.00      PROA   
ATOM   3254  CA  SER P 208     -42.856-124.066 127.329  0.00 97.00      PROA   
ATOM   3255  HA  SER P 208     -43.301-124.875 127.892  0.00 97.00      PROA   
ATOM   3256  CB  SER P 208     -43.656-122.765 127.605  0.00 97.00      PROA   
ATOM   3257  HB1 SER P 208     -43.698-122.608 128.705  0.00 97.00      PROA   
ATOM   3258  HB2 SER P 208     -44.698-122.848 127.228  0.00 97.00      PROA   
ATOM   3259  OG  SER P 208     -43.014-121.635 127.024  0.00 97.00      PROA   
ATOM   3260  HG1 SER P 208     -43.679-120.949 126.899  0.00 97.00      PROA   
ATOM   3261  C   SER P 208     -42.935-124.455 125.879  0.00 97.00      PROA   
ATOM   3262  O   SER P 208     -42.002-124.237 125.111  0.00 97.00      PROA   
ATOM   3263  N   PHE P 209     -44.063-125.090 125.497  0.00 97.00      PROA   
ATOM   3264  HN  PHE P 209     -44.805-125.233 126.146  0.00 97.00      PROA   
ATOM   3265  CA  PHE P 209     -44.298-125.618 124.177  0.00 97.00      PROA   
ATOM   3266  HA  PHE P 209     -43.583-125.185 123.489  0.00 97.00      PROA   
ATOM   3267  CB  PHE P 209     -44.232-127.172 124.156  0.00 97.00      PROA   
ATOM   3268  HB1 PHE P 209     -45.120-127.643 123.686  0.00 97.00      PROA   
ATOM   3269  HB2 PHE P 209     -44.154-127.562 125.195  0.00 97.00      PROA   
ATOM   3270  CG  PHE P 209     -43.028-127.630 123.378  0.00 97.00      PROA   
ATOM   3271  CD1 PHE P 209     -43.071-127.619 121.974  0.00 97.00      PROA   
ATOM   3272  HD1 PHE P 209     -43.952-127.250 121.468  0.00 97.00      PROA   
ATOM   3273  CE1 PHE P 209     -41.989-128.092 121.223  0.00 97.00      PROA   
ATOM   3274  HE1 PHE P 209     -42.042-128.086 120.145  0.00 97.00      PROA   
ATOM   3275  CZ  PHE P 209     -40.850-128.585 121.873  0.00 97.00      PROA   
ATOM   3276  HZ  PHE P 209     -40.013-128.954 121.299  0.00 97.00      PROA   
ATOM   3277  CD2 PHE P 209     -41.878-128.125 124.021  0.00 97.00      PROA   
ATOM   3278  HD2 PHE P 209     -41.830-128.149 125.100  0.00 97.00      PROA   
ATOM   3279  CE2 PHE P 209     -40.794-128.601 123.271  0.00 97.00      PROA   
ATOM   3280  HE2 PHE P 209     -39.916-128.984 123.769  0.00 97.00      PROA   
ATOM   3281  C   PHE P 209     -45.657-125.129 123.742  0.00 97.00      PROA   
ATOM   3282  O   PHE P 209     -46.585-125.032 124.542  0.00 97.00      PROA   
ATOM   3283  N   TYR P 210     -45.782-124.765 122.448  0.00 97.00      PROA   
ATOM   3284  HN  TYR P 210     -45.010-124.831 121.820  0.00 97.00      PROA   
ATOM   3285  CA  TYR P 210     -46.965-124.137 121.905  0.00 97.00      PROA   
ATOM   3286  HA  TYR P 210     -47.818-124.308 122.549  0.00 97.00      PROA   
ATOM   3287  CB  TYR P 210     -46.763-122.615 121.636  0.00 97.00      PROA   
ATOM   3288  HB1 TYR P 210     -47.714-122.137 121.318  0.00 97.00      PROA   
ATOM   3289  HB2 TYR P 210     -46.024-122.490 120.817  0.00 97.00      PROA   
ATOM   3290  CG  TYR P 210     -46.203-121.859 122.825  0.00 97.00      PROA   
ATOM   3291  CD1 TYR P 210     -44.817-121.851 123.077  0.00 97.00      PROA   
ATOM   3292  HD1 TYR P 210     -44.161-122.433 122.448  0.00 97.00      PROA   
ATOM   3293  CE1 TYR P 210     -44.272-121.070 124.101  0.00 97.00      PROA   
ATOM   3294  HE1 TYR P 210     -43.205-121.073 124.270  0.00 97.00      PROA   
ATOM   3295  CZ  TYR P 210     -45.108-120.263 124.882  0.00 97.00      PROA   
ATOM   3296  OH  TYR P 210     -44.576-119.425 125.886  0.00 97.00      PROA   
ATOM   3297  HH  TYR P 210     -43.755-119.038 125.555  0.00 97.00      PROA   
ATOM   3298  CD2 TYR P 210     -47.028-121.040 123.616  0.00 97.00      PROA   
ATOM   3299  HD2 TYR P 210     -48.085-120.989 123.404  0.00 97.00      PROA   
ATOM   3300  CE2 TYR P 210     -46.487-120.256 124.645  0.00 97.00      PROA   
ATOM   3301  HE2 TYR P 210     -47.125-119.616 125.235  0.00 97.00      PROA   
ATOM   3302  C   TYR P 210     -47.222-124.807 120.575  0.00 97.00      PROA   
ATOM   3303  O   TYR P 210     -46.331-125.436 120.005  0.00 97.00      PROA   
ATOM   3304  N   MET P 211     -48.461-124.675 120.044  0.00 97.00      PROA   
ATOM   3305  HN  MET P 211     -49.187-124.206 120.542  0.00 97.00      PROA   
ATOM   3306  CA  MET P 211     -48.784-125.081 118.692  0.00 97.00      PROA   
ATOM   3307  HA  MET P 211     -47.896-125.406 118.173  0.00 97.00      PROA   
ATOM   3308  CB  MET P 211     -49.836-126.221 118.662  0.00 97.00      PROA   
ATOM   3309  HB1 MET P 211     -50.202-126.359 117.620  0.00 97.00      PROA   
ATOM   3310  HB2 MET P 211     -50.701-125.929 119.299  0.00 97.00      PROA   
ATOM   3311  CG  MET P 211     -49.286-127.574 119.151  0.00 97.00      PROA   
ATOM   3312  HG1 MET P 211     -48.708-127.416 120.086  0.00 97.00      PROA   
ATOM   3313  HG2 MET P 211     -48.567-127.933 118.384  0.00 97.00      PROA   
ATOM   3314  SD  MET P 211     -50.550-128.851 119.456  0.00 97.00      PROA   
ATOM   3315  CE  MET P 211     -51.150-129.033 117.753  0.00 97.00      PROA   
ATOM   3316  HE1 MET P 211     -50.311-129.254 117.060  0.00 97.00      PROA   
ATOM   3317  HE2 MET P 211     -51.657-128.110 117.399  0.00 97.00      PROA   
ATOM   3318  HE3 MET P 211     -51.878-129.868 117.683  0.00 97.00      PROA   
ATOM   3319  C   MET P 211     -49.342-123.879 117.970  0.00 97.00      PROA   
ATOM   3320  O   MET P 211     -50.506-123.539 118.165  0.00 97.00      PROA   
ATOM   3321  N   GLY P 212     -48.534-123.217 117.093  0.00 97.00      PROA   
ATOM   3322  HN  GLY P 212     -47.632-123.581 116.864  0.00 97.00      PROA   
ATOM   3323  CA  GLY P 212     -48.870-121.964 116.422  0.00 97.00      PROA   
ATOM   3324  HA1 GLY P 212     -49.478-122.203 115.563  0.00 97.00      PROA   
ATOM   3325  HA2 GLY P 212     -47.935-121.510 116.143  0.00 97.00      PROA   
ATOM   3326  C   GLY P 212     -49.591-120.947 117.280  0.00 97.00      PROA   
ATOM   3327  O   GLY P 212     -49.092-120.498 118.311  0.00 97.00      PROA   
ATOM   3328  N   SER P 213     -50.814-120.568 116.852  0.00 97.00      PROA   
ATOM   3329  HN  SER P 213     -51.148-120.925 115.983  0.00 97.00      PROA   
ATOM   3330  CA  SER P 213     -51.678-119.627 117.550  0.00 97.00      PROA   
ATOM   3331  HA  SER P 213     -51.051-118.840 117.947  0.00 97.00      PROA   
ATOM   3332  CB  SER P 213     -52.684-118.971 116.557  0.00 97.00      PROA   
ATOM   3333  HB1 SER P 213     -53.369-119.742 116.143  0.00 97.00      PROA   
ATOM   3334  HB2 SER P 213     -52.111-118.533 115.712  0.00 97.00      PROA   
ATOM   3335  OG  SER P 213     -53.448-117.921 117.148  0.00 97.00      PROA   
ATOM   3336  HG1 SER P 213     -53.856-118.309 117.930  0.00 97.00      PROA   
ATOM   3337  C   SER P 213     -52.441-120.243 118.734  0.00 97.00      PROA   
ATOM   3338  O   SER P 213     -53.545-119.811 119.062  0.00 97.00      PROA   
ATOM   3339  N   LYS P 214     -51.885-121.252 119.446  0.00 97.00      PROA   
ATOM   3340  HN  LYS P 214     -51.035-121.684 119.158  0.00 97.00      PROA   
ATOM   3341  CA  LYS P 214     -52.458-121.652 120.719  0.00 97.00      PROA   
ATOM   3342  HA  LYS P 214     -52.853-120.756 121.182  0.00 97.00      PROA   
ATOM   3343  CB  LYS P 214     -53.659-122.629 120.617  0.00 97.00      PROA   
ATOM   3344  HB1 LYS P 214     -54.504-122.054 120.173  0.00 97.00      PROA   
ATOM   3345  HB2 LYS P 214     -53.979-122.943 121.636  0.00 97.00      PROA   
ATOM   3346  CG  LYS P 214     -53.415-123.873 119.747  0.00 97.00      PROA   
ATOM   3347  HG1 LYS P 214     -52.464-124.353 120.070  0.00 97.00      PROA   
ATOM   3348  HG2 LYS P 214     -53.289-123.567 118.686  0.00 97.00      PROA   
ATOM   3349  CD  LYS P 214     -54.536-124.922 119.864  0.00 97.00      PROA   
ATOM   3350  HD1 LYS P 214     -54.551-125.282 120.919  0.00 97.00      PROA   
ATOM   3351  HD2 LYS P 214     -54.271-125.787 119.216  0.00 97.00      PROA   
ATOM   3352  CE  LYS P 214     -55.931-124.398 119.485  0.00 97.00      PROA   
ATOM   3353  HE1 LYS P 214     -55.958-124.093 118.418  0.00 97.00      PROA   
ATOM   3354  HE2 LYS P 214     -56.221-123.531 120.116  0.00 97.00      PROA   
ATOM   3355  NZ  LYS P 214     -56.955-125.451 119.689  0.00 97.00      PROA   
ATOM   3356  HZ1 LYS P 214     -56.968-125.721 120.694  0.00 97.00      PROA   
ATOM   3357  HZ2 LYS P 214     -56.713-126.284 119.114  0.00 97.00      PROA   
ATOM   3358  HZ3 LYS P 214     -57.893-125.095 119.415  0.00 97.00      PROA   
ATOM   3359  C   LYS P 214     -51.451-122.173 121.724  0.00 97.00      PROA   
ATOM   3360  O   LYS P 214     -50.557-122.962 121.425  0.00 97.00      PROA   
ATOM   3361  N   THR P 215     -51.618-121.731 122.992  0.00 97.00      PROA   
ATOM   3362  HN  THR P 215     -52.304-121.036 123.199  0.00 97.00      PROA   
ATOM   3363  CA  THR P 215     -50.960-122.252 124.174  0.00 97.00      PROA   
ATOM   3364  HA  THR P 215     -49.893-122.215 124.003  0.00 97.00      PROA   
ATOM   3365  CB  THR P 215     -51.304-121.432 125.416  0.00 97.00      PROA   
ATOM   3366  HB  THR P 215     -51.012-121.954 126.357  0.00 97.00      PROA   
ATOM   3367  OG1 THR P 215     -52.698-121.140 125.458  0.00 97.00      PROA   
ATOM   3368  HG1 THR P 215     -53.144-121.985 125.549  0.00 97.00      PROA   
ATOM   3369  CG2 THR P 215     -50.556-120.089 125.375  0.00 97.00      PROA   
ATOM   3370 HG21 THR P 215     -50.779-119.541 124.435  0.00 97.00      PROA   
ATOM   3371 HG22 THR P 215     -49.462-120.247 125.452  0.00 97.00      PROA   
ATOM   3372 HG23 THR P 215     -50.882-119.456 126.229  0.00 97.00      PROA   
ATOM   3373  C   THR P 215     -51.324-123.694 124.476  0.00 97.00      PROA   
ATOM   3374  O   THR P 215     -52.490-124.080 124.415  0.00 97.00      PROA   
ATOM   3375  N   LEU P 216     -50.323-124.501 124.889  0.00 97.00      PROA   
ATOM   3376  HN  LEU P 216     -49.370-124.213 124.829  0.00 97.00      PROA   
ATOM   3377  CA  LEU P 216     -50.548-125.759 125.576  0.00 97.00      PROA   
ATOM   3378  HA  LEU P 216     -51.520-126.141 125.302  0.00 97.00      PROA   
ATOM   3379  CB  LEU P 216     -49.478-126.818 125.215  0.00 97.00      PROA   
ATOM   3380  HB1 LEU P 216     -49.639-127.751 125.795  0.00 97.00      PROA   
ATOM   3381  HB2 LEU P 216     -48.474-126.423 125.477  0.00 97.00      PROA   
ATOM   3382  CG  LEU P 216     -49.474-127.204 123.714  0.00 97.00      PROA   
ATOM   3383  HG  LEU P 216     -49.255-126.290 123.112  0.00 97.00      PROA   
ATOM   3384  CD1 LEU P 216     -48.364-128.225 123.412  0.00 97.00      PROA   
ATOM   3385 HD11 LEU P 216     -48.545-129.166 123.975  0.00 97.00      PROA   
ATOM   3386 HD12 LEU P 216     -47.375-127.817 123.705  0.00 97.00      PROA   
ATOM   3387 HD13 LEU P 216     -48.345-128.463 122.328  0.00 97.00      PROA   
ATOM   3388  CD2 LEU P 216     -50.835-127.757 123.254  0.00 97.00      PROA   
ATOM   3389 HD21 LEU P 216     -51.632-126.992 123.349  0.00 97.00      PROA   
ATOM   3390 HD22 LEU P 216     -51.112-128.647 123.859  0.00 97.00      PROA   
ATOM   3391 HD23 LEU P 216     -50.778-128.063 122.191  0.00 97.00      PROA   
ATOM   3392  C   LEU P 216     -50.602-125.489 127.068  0.00 97.00      PROA   
ATOM   3393  O   LEU P 216     -50.472-124.344 127.496  0.00 97.00      PROA   
ATOM   3394  N   ARG P 217     -50.846-126.529 127.906  0.00 97.00      PROA   
ATOM   3395  HN  ARG P 217     -50.980-127.449 127.543  0.00 97.00      PROA   
ATOM   3396  CA  ARG P 217     -50.942-126.386 129.354  0.00 97.00      PROA   
ATOM   3397  HA  ARG P 217     -51.568-125.526 129.552  0.00 97.00      PROA   
ATOM   3398  CB  ARG P 217     -51.598-127.606 130.055  0.00 97.00      PROA   
ATOM   3399  HB1 ARG P 217     -51.535-127.463 131.159  0.00 97.00      PROA   
ATOM   3400  HB2 ARG P 217     -51.022-128.522 129.797  0.00 97.00      PROA   
ATOM   3401  CG  ARG P 217     -53.087-127.830 129.733  0.00 97.00      PROA   
ATOM   3402  HG1 ARG P 217     -53.218-127.977 128.638  0.00 97.00      PROA   
ATOM   3403  HG2 ARG P 217     -53.657-126.919 130.023  0.00 97.00      PROA   
ATOM   3404  CD  ARG P 217     -53.644-129.058 130.474  0.00 97.00      PROA   
ATOM   3405  HD1 ARG P 217     -53.469-128.992 131.571  0.00 97.00      PROA   
ATOM   3406  HD2 ARG P 217     -53.148-129.980 130.099  0.00 97.00      PROA   
ATOM   3407  NE  ARG P 217     -55.108-129.190 130.185  0.00 97.00      PROA   
ATOM   3408  HE  ARG P 217     -55.402-129.793 129.450  0.00 97.00      PROA   
ATOM   3409  CZ  ARG P 217     -56.082-128.579 130.894  0.00 97.00      PROA   
ATOM   3410  NH1 ARG P 217     -55.822-127.721 131.892  0.00 97.00      PROA   
ATOM   3411 HH11 ARG P 217     -54.875-127.484 132.080  0.00 97.00      PROA   
ATOM   3412 HH12 ARG P 217     -56.582-127.298 132.379  0.00 97.00      PROA   
ATOM   3413  NH2 ARG P 217     -57.366-128.844 130.592  0.00 97.00      PROA   
ATOM   3414 HH21 ARG P 217     -57.570-129.482 129.856  0.00 97.00      PROA   
ATOM   3415 HH22 ARG P 217     -58.087-128.419 131.132  0.00 97.00      PROA   
ATOM   3416  C   ARG P 217     -49.608-126.110 130.036  0.00 97.00      PROA   
ATOM   3417  O   ARG P 217     -49.025-126.976 130.687  0.00 97.00      PROA   
ATOM   3418  N   GLY P 218     -49.119-124.856 129.906  0.00 97.00      PROA   
ATOM   3419  HN  GLY P 218     -49.581-124.249 129.261  0.00 97.00      PROA   
ATOM   3420  CA  GLY P 218     -48.007-124.278 130.636  0.00 97.00      PROA   
ATOM   3421  HA1 GLY P 218     -47.936-123.247 130.324  0.00 97.00      PROA   
ATOM   3422  HA2 GLY P 218     -47.123-124.855 130.405  0.00 97.00      PROA   
ATOM   3423  C   GLY P 218     -48.180-124.259 132.129  0.00 97.00      PROA   
ATOM   3424  O   GLY P 218     -49.285-124.402 132.648  0.00 97.00      PROA   
ATOM   3425  N   ARG P 219     -47.053-124.024 132.834  0.00 97.00      PROA   
ATOM   3426  HN  ARG P 219     -46.184-123.898 132.361  0.00 97.00      PROA   
ATOM   3427  CA  ARG P 219     -46.975-123.924 134.271  0.00 97.00      PROA   
ATOM   3428  HA  ARG P 219     -47.454-122.997 134.550  0.00 97.00      PROA   
ATOM   3429  CB  ARG P 219     -47.633-125.109 135.066  0.00 97.00      PROA   
ATOM   3430  HB1 ARG P 219     -48.733-125.032 134.918  0.00 97.00      PROA   
ATOM   3431  HB2 ARG P 219     -47.477-124.977 136.155  0.00 97.00      PROA   
ATOM   3432  CG  ARG P 219     -47.235-126.536 134.619  0.00 97.00      PROA   
ATOM   3433  HG1 ARG P 219     -46.132-126.665 134.672  0.00 97.00      PROA   
ATOM   3434  HG2 ARG P 219     -47.532-126.663 133.556  0.00 97.00      PROA   
ATOM   3435  CD  ARG P 219     -47.903-127.675 135.407  0.00 97.00      PROA   
ATOM   3436  HD1 ARG P 219     -47.724-128.644 134.883  0.00 97.00      PROA   
ATOM   3437  HD2 ARG P 219     -48.994-127.500 135.517  0.00 97.00      PROA   
ATOM   3438  NE  ARG P 219     -47.254-127.709 136.755  0.00 97.00      PROA   
ATOM   3439  HE  ARG P 219     -46.633-126.967 137.014  0.00 97.00      PROA   
ATOM   3440  CZ  ARG P 219     -47.127-128.813 137.513  0.00 97.00      PROA   
ATOM   3441  NH1 ARG P 219     -48.019-129.797 137.429  0.00 97.00      PROA   
ATOM   3442 HH11 ARG P 219     -48.839-129.555 136.926  0.00 97.00      PROA   
ATOM   3443 HH12 ARG P 219     -48.000-130.500 138.134  0.00 97.00      PROA   
ATOM   3444  NH2 ARG P 219     -46.108-128.894 138.383  0.00 97.00      PROA   
ATOM   3445 HH21 ARG P 219     -45.834-129.780 138.739  0.00 97.00      PROA   
ATOM   3446 HH22 ARG P 219     -45.455-128.132 138.411  0.00 97.00      PROA   
ATOM   3447  C   ARG P 219     -45.498-123.756 134.542  0.00 97.00      PROA   
ATOM   3448  O   ARG P 219     -44.805-123.036 133.825  0.00 97.00      PROA   
ATOM   3449  N   ASP P 220     -44.970-124.444 135.568  0.00 97.00      PROA   
ATOM   3450  HN  ASP P 220     -45.565-124.918 136.217  0.00 97.00      PROA   
ATOM   3451  CA  ASP P 220     -43.581-124.721 135.838  0.00 97.00      PROA   
ATOM   3452  HA  ASP P 220     -42.991-123.835 135.636  0.00 97.00      PROA   
ATOM   3453  CB  ASP P 220     -43.428-125.104 137.349  0.00 97.00      PROA   
ATOM   3454  HB1 ASP P 220     -43.588-124.175 137.943  0.00 97.00      PROA   
ATOM   3455  HB2 ASP P 220     -42.412-125.472 137.582  0.00 97.00      PROA   
ATOM   3456  CG  ASP P 220     -44.479-126.097 137.864  0.00 97.00      PROA   
ATOM   3457  OD1 ASP P 220     -44.073-127.136 138.439  0.00 97.00      PROA   
ATOM   3458  OD2 ASP P 220     -45.695-125.793 137.769  0.00 97.00      PROA   
ATOM   3459  C   ASP P 220     -43.103-125.845 134.909  0.00 97.00      PROA   
ATOM   3460  O   ASP P 220     -42.651-126.906 135.338  0.00 97.00      PROA   
ATOM   3461  N   THR P 221     -43.220-125.643 133.574  0.00 97.00      PROA   
ATOM   3462  HN  THR P 221     -43.592-124.784 133.225  0.00 97.00      PROA   
ATOM   3463  CA  THR P 221     -43.026-126.697 132.591  0.00 97.00      PROA   
ATOM   3464  HA  THR P 221     -43.437-127.586 133.049  0.00 97.00      PROA   
ATOM   3465  CB  THR P 221     -43.845-126.511 131.313  0.00 97.00      PROA   
ATOM   3466  HB  THR P 221     -43.413-127.060 130.444  0.00 97.00      PROA   
ATOM   3467  OG1 THR P 221     -43.997-125.137 130.984  0.00 97.00      PROA   
ATOM   3468  HG1 THR P 221     -43.126-124.845 130.698  0.00 97.00      PROA   
ATOM   3469  CG2 THR P 221     -45.262-127.052 131.565  0.00 97.00      PROA   
ATOM   3470 HG21 THR P 221     -45.738-126.473 132.381  0.00 97.00      PROA   
ATOM   3471 HG22 THR P 221     -45.236-128.122 131.856  0.00 97.00      PROA   
ATOM   3472 HG23 THR P 221     -45.886-126.940 130.653  0.00 97.00      PROA   
ATOM   3473  C   THR P 221     -41.581-127.068 132.272  0.00 97.00      PROA   
ATOM   3474  O   THR P 221     -40.690-126.234 132.127  0.00 97.00      PROA   
ATOM   3475  N   SER P 222     -41.348-128.394 132.141  0.00 97.00      PROA   
ATOM   3476  HN  SER P 222     -42.072-129.043 132.361  0.00 97.00      PROA   
ATOM   3477  CA  SER P 222     -40.093-129.013 131.764  0.00 97.00      PROA   
ATOM   3478  HA  SER P 222     -39.291-128.475 132.251  0.00 97.00      PROA   
ATOM   3479  CB  SER P 222     -40.064-130.499 132.197  0.00 97.00      PROA   
ATOM   3480  HB1 SER P 222     -39.051-130.941 132.080  0.00 97.00      PROA   
ATOM   3481  HB2 SER P 222     -40.778-131.084 131.574  0.00 97.00      PROA   
ATOM   3482  OG  SER P 222     -40.483-130.632 133.554  0.00 97.00      PROA   
ATOM   3483  HG1 SER P 222     -40.060-129.929 134.056  0.00 97.00      PROA   
ATOM   3484  C   SER P 222     -39.879-128.946 130.259  0.00 97.00      PROA   
ATOM   3485  O   SER P 222     -40.751-128.505 129.514  0.00 97.00      PROA   
ATOM   3486  N   SER P 223     -38.686-129.380 129.779  0.00 97.00      PROA   
ATOM   3487  HN  SER P 223     -37.967-129.692 130.398  0.00 97.00      PROA   
ATOM   3488  CA  SER P 223     -38.223-129.283 128.404  0.00 97.00      PROA   
ATOM   3489  HA  SER P 223     -38.146-128.239 128.157  0.00 97.00      PROA   
ATOM   3490  CB  SER P 223     -36.826-129.931 128.271  0.00 97.00      PROA   
ATOM   3491  HB1 SER P 223     -36.382-129.716 127.275  0.00 97.00      PROA   
ATOM   3492  HB2 SER P 223     -36.900-131.034 128.394  0.00 97.00      PROA   
ATOM   3493  OG  SER P 223     -35.953-129.440 129.283  0.00 97.00      PROA   
ATOM   3494  HG1 SER P 223     -35.753-128.527 129.057  0.00 97.00      PROA   
ATOM   3495  C   SER P 223     -39.103-129.908 127.342  0.00 97.00      PROA   
ATOM   3496  O   SER P 223     -39.252-129.342 126.260  0.00 97.00      PROA   
ATOM   3497  N   GLU P 224     -39.697-131.086 127.624  0.00 97.00      PROA   
ATOM   3498  HN  GLU P 224     -39.625-131.483 128.533  0.00 97.00      PROA   
ATOM   3499  CA  GLU P 224     -40.419-131.871 126.647  0.00 97.00      PROA   
ATOM   3500  HA  GLU P 224     -40.517-131.311 125.726  0.00 97.00      PROA   
ATOM   3501  CB  GLU P 224     -39.716-133.215 126.306  0.00 97.00      PROA   
ATOM   3502  HB1 GLU P 224     -40.443-133.852 125.753  0.00 97.00      PROA   
ATOM   3503  HB2 GLU P 224     -39.453-133.760 127.238  0.00 97.00      PROA   
ATOM   3504  CG  GLU P 224     -38.456-133.067 125.421  0.00 97.00      PROA   
ATOM   3505  HG1 GLU P 224     -37.544-132.914 126.033  0.00 97.00      PROA   
ATOM   3506  HG2 GLU P 224     -38.568-132.207 124.726  0.00 97.00      PROA   
ATOM   3507  CD  GLU P 224     -38.294-134.316 124.562  0.00 97.00      PROA   
ATOM   3508  OE1 GLU P 224     -39.201-134.552 123.725  0.00 97.00      PROA   
ATOM   3509  OE2 GLU P 224     -37.291-135.051 124.742  0.00 97.00      PROA   
ATOM   3510  C   GLU P 224     -41.825-132.166 127.122  0.00 97.00      PROA   
ATOM   3511  O   GLU P 224     -42.167-132.019 128.294  0.00 97.00      PROA   
ATOM   3512  N   TYR P 225     -42.670-132.612 126.167  0.00 97.00      PROA   
ATOM   3513  HN  TYR P 225     -42.341-132.728 125.233  0.00 97.00      PROA   
ATOM   3514  CA  TYR P 225     -44.018-133.084 126.384  0.00 97.00      PROA   
ATOM   3515  HA  TYR P 225     -44.190-133.220 127.442  0.00 97.00      PROA   
ATOM   3516  CB  TYR P 225     -45.088-132.117 125.771  0.00 97.00      PROA   
ATOM   3517  HB1 TYR P 225     -44.911-131.093 126.166  0.00 97.00      PROA   
ATOM   3518  HB2 TYR P 225     -46.102-132.435 126.097  0.00 97.00      PROA   
ATOM   3519  CG  TYR P 225     -45.071-132.043 124.254  0.00 97.00      PROA   
ATOM   3520  CD1 TYR P 225     -46.040-132.721 123.490  0.00 97.00      PROA   
ATOM   3521  HD1 TYR P 225     -46.801-133.306 123.986  0.00 97.00      PROA   
ATOM   3522  CE1 TYR P 225     -46.013-132.670 122.090  0.00 97.00      PROA   
ATOM   3523  HE1 TYR P 225     -46.757-133.203 121.517  0.00 97.00      PROA   
ATOM   3524  CZ  TYR P 225     -45.008-131.948 121.436  0.00 97.00      PROA   
ATOM   3525  OH  TYR P 225     -44.944-131.931 120.026  0.00 97.00      PROA   
ATOM   3526  HH  TYR P 225     -45.737-132.353 119.687  0.00 97.00      PROA   
ATOM   3527  CD2 TYR P 225     -44.096-131.283 123.582  0.00 97.00      PROA   
ATOM   3528  HD2 TYR P 225     -43.352-130.741 124.146  0.00 97.00      PROA   
ATOM   3529  CE2 TYR P 225     -44.055-131.248 122.182  0.00 97.00      PROA   
ATOM   3530  HE2 TYR P 225     -43.280-130.691 121.678  0.00 97.00      PROA   
ATOM   3531  C   TYR P 225     -44.008-134.444 125.706  0.00 97.00      PROA   
ATOM   3532  O   TYR P 225     -43.125-134.712 124.893  0.00 97.00      PROA   
ATOM   3533  N   GLN P 226     -44.968-135.352 126.017  0.00 97.00      PROA   
ATOM   3534  HN  GLN P 226     -45.681-135.166 126.688  0.00 97.00      PROA   
ATOM   3535  CA  GLN P 226     -45.022-136.636 125.337  0.00 97.00      PROA   
ATOM   3536  HA  GLN P 226     -44.468-136.529 124.419  0.00 97.00      PROA   
ATOM   3537  CB  GLN P 226     -44.387-137.823 126.123  0.00 97.00      PROA   
ATOM   3538  HB1 GLN P 226     -44.863-138.786 125.831  0.00 97.00      PROA   
ATOM   3539  HB2 GLN P 226     -44.586-137.684 127.209  0.00 97.00      PROA   
ATOM   3540  CG  GLN P 226     -42.866-137.996 125.892  0.00 97.00      PROA   
ATOM   3541  HG1 GLN P 226     -42.504-138.926 126.378  0.00 97.00      PROA   
ATOM   3542  HG2 GLN P 226     -42.330-137.128 126.332  0.00 97.00      PROA   
ATOM   3543  CD  GLN P 226     -42.555-138.086 124.392  0.00 97.00      PROA   
ATOM   3544  OE1 GLN P 226     -43.339-138.640 123.611  0.00 97.00      PROA   
ATOM   3545  NE2 GLN P 226     -41.406-137.488 123.970  0.00 97.00      PROA   
ATOM   3546 HE21 GLN P 226     -41.314-137.319 122.989  0.00 97.00      PROA   
ATOM   3547 HE22 GLN P 226     -40.818-136.998 124.610  0.00 97.00      PROA   
ATOM   3548  C   GLN P 226     -46.387-136.971 124.808  0.00 97.00      PROA   
ATOM   3549  O   GLN P 226     -47.408-136.463 125.268  0.00 97.00      PROA   
ATOM   3550  N   ILE P 227     -46.395-137.819 123.750  0.00 97.00      PROA   
ATOM   3551  HN  ILE P 227     -45.544-138.248 123.454  0.00 97.00      PROA   
ATOM   3552  CA  ILE P 227     -47.536-138.005 122.882  0.00 97.00      PROA   
ATOM   3553  HA  ILE P 227     -48.370-137.438 123.271  0.00 97.00      PROA   
ATOM   3554  CB  ILE P 227     -47.280-137.548 121.442  0.00 97.00      PROA   
ATOM   3555  HB  ILE P 227     -46.789-138.355 120.851  0.00 97.00      PROA   
ATOM   3556  CG2 ILE P 227     -48.653-137.225 120.814  0.00 97.00      PROA   
ATOM   3557 HG21 ILE P 227     -49.137-136.382 121.352  0.00 97.00      PROA   
ATOM   3558 HG22 ILE P 227     -49.332-138.100 120.852  0.00 97.00      PROA   
ATOM   3559 HG23 ILE P 227     -48.539-136.925 119.755  0.00 97.00      PROA   
ATOM   3560  CG1 ILE P 227     -46.326-136.323 121.378  0.00 97.00      PROA   
ATOM   3561 HG11 ILE P 227     -45.341-136.580 121.826  0.00 97.00      PROA   
ATOM   3562 HG12 ILE P 227     -46.770-135.497 121.975  0.00 97.00      PROA   
ATOM   3563  CD  ILE P 227     -46.053-135.838 119.948  0.00 97.00      PROA   
ATOM   3564  HD1 ILE P 227     -46.962-135.383 119.500  0.00 97.00      PROA   
ATOM   3565  HD2 ILE P 227     -45.733-136.688 119.309  0.00 97.00      PROA   
ATOM   3566  HD3 ILE P 227     -45.246-135.075 119.946  0.00 97.00      PROA   
ATOM   3567  C   ILE P 227     -47.907-139.472 122.911  0.00 97.00      PROA   
ATOM   3568  O   ILE P 227     -47.078-140.349 122.687  0.00 97.00      PROA   
ATOM   3569  N   LEU P 228     -49.187-139.777 123.210  0.00 97.00      PROA   
ATOM   3570  HN  LEU P 228     -49.852-139.052 123.374  0.00 97.00      PROA   
ATOM   3571  CA  LEU P 228     -49.641-141.116 123.528  0.00 97.00      PROA   
ATOM   3572  HA  LEU P 228     -48.804-141.720 123.850  0.00 97.00      PROA   
ATOM   3573  CB  LEU P 228     -50.684-141.066 124.680  0.00 97.00      PROA   
ATOM   3574  HB1 LEU P 228     -51.091-142.090 124.833  0.00 97.00      PROA   
ATOM   3575  HB2 LEU P 228     -51.530-140.404 124.397  0.00 97.00      PROA   
ATOM   3576  CG  LEU P 228     -50.134-140.603 126.061  0.00 97.00      PROA   
ATOM   3577  HG  LEU P 228     -49.169-141.135 126.236  0.00 97.00      PROA   
ATOM   3578  CD1 LEU P 228     -49.873-139.087 126.187  0.00 97.00      PROA   
ATOM   3579 HD11 LEU P 228     -50.785-138.516 125.911  0.00 97.00      PROA   
ATOM   3580 HD12 LEU P 228     -49.033-138.759 125.546  0.00 97.00      PROA   
ATOM   3581 HD13 LEU P 228     -49.608-138.833 127.235  0.00 97.00      PROA   
ATOM   3582  CD2 LEU P 228     -51.098-141.026 127.185  0.00 97.00      PROA   
ATOM   3583 HD21 LEU P 228     -51.262-142.123 127.169  0.00 97.00      PROA   
ATOM   3584 HD22 LEU P 228     -52.076-140.515 127.057  0.00 97.00      PROA   
ATOM   3585 HD23 LEU P 228     -50.681-140.744 128.175  0.00 97.00      PROA   
ATOM   3586  C   LEU P 228     -50.237-141.791 122.302  0.00 97.00      PROA   
ATOM   3587  O   LEU P 228     -50.823-142.868 122.398  0.00 97.00      PROA   
ATOM   3588  N   THR P 229     -50.060-141.140 121.132  0.00 97.00      PROA   
ATOM   3589  HN  THR P 229     -49.500-140.319 121.177  0.00 97.00      PROA   
ATOM   3590  CA  THR P 229     -50.606-141.429 119.817  0.00 97.00      PROA   
ATOM   3591  HA  THR P 229     -49.915-142.065 119.285  0.00 97.00      PROA   
ATOM   3592  CB  THR P 229     -52.032-142.017 119.763  0.00 97.00      PROA   
ATOM   3593  HB  THR P 229     -52.657-141.522 120.541  0.00 97.00      PROA   
ATOM   3594  OG1 THR P 229     -51.993-143.412 120.023  0.00 97.00      PROA   
ATOM   3595  HG1 THR P 229     -51.589-143.494 120.891  0.00 97.00      PROA   
ATOM   3596  CG2 THR P 229     -52.753-141.873 118.401  0.00 97.00      PROA   
ATOM   3597 HG21 THR P 229     -52.192-142.376 117.592  0.00 97.00      PROA   
ATOM   3598 HG22 THR P 229     -52.907-140.816 118.118  0.00 97.00      PROA   
ATOM   3599 HG23 THR P 229     -53.756-142.349 118.463  0.00 97.00      PROA   
ATOM   3600  C   THR P 229     -50.604-140.067 119.183  0.00 97.00      PROA   
ATOM   3601  O   THR P 229     -51.515-139.282 119.433  0.00 97.00      PROA   
ATOM   3602  N   ALA P 230     -49.573-139.702 118.378  0.00 97.00      PROA   
ATOM   3603  HN  ALA P 230     -48.761-140.268 118.243  0.00 97.00      PROA   
ATOM   3604  CA  ALA P 230     -49.621-138.469 117.609  0.00 97.00      PROA   
ATOM   3605  HA  ALA P 230     -49.920-137.683 118.285  0.00 97.00      PROA   
ATOM   3606  CB  ALA P 230     -48.261-138.084 117.000  0.00 97.00      PROA   
ATOM   3607  HB1 ALA P 230     -47.913-138.860 116.285  0.00 97.00      PROA   
ATOM   3608  HB2 ALA P 230     -47.506-137.980 117.809  0.00 97.00      PROA   
ATOM   3609  HB3 ALA P 230     -48.329-137.109 116.475  0.00 97.00      PROA   
ATOM   3610  C   ALA P 230     -50.672-138.552 116.525  0.00 97.00      PROA   
ATOM   3611  O   ALA P 230     -50.854-139.599 115.928  0.00 97.00      PROA   
ATOM   3612  N   ARG P 231     -51.412-137.457 116.269  0.00 97.00      PROA   
ATOM   3613  HN  ARG P 231     -51.243-136.623 116.795  0.00 97.00      PROA   
ATOM   3614  CA  ARG P 231     -52.640-137.484 115.505  0.00 97.00      PROA   
ATOM   3615  HA  ARG P 231     -52.796-138.471 115.098  0.00 97.00      PROA   
ATOM   3616  CB  ARG P 231     -53.851-137.160 116.417  0.00 97.00      PROA   
ATOM   3617  HB1 ARG P 231     -54.748-137.012 115.789  0.00 97.00      PROA   
ATOM   3618  HB2 ARG P 231     -53.673-136.210 116.964  0.00 97.00      PROA   
ATOM   3619  CG  ARG P 231     -54.147-138.282 117.433  0.00 97.00      PROA   
ATOM   3620  HG1 ARG P 231     -53.443-138.162 118.282  0.00 97.00      PROA   
ATOM   3621  HG2 ARG P 231     -53.914-139.256 116.954  0.00 97.00      PROA   
ATOM   3622  CD  ARG P 231     -55.584-138.315 118.006  0.00 97.00      PROA   
ATOM   3623  HD1 ARG P 231     -55.786-137.350 118.520  0.00 97.00      PROA   
ATOM   3624  HD2 ARG P 231     -55.712-139.147 118.728  0.00 97.00      PROA   
ATOM   3625  NE  ARG P 231     -56.617-138.448 116.929  0.00 97.00      PROA   
ATOM   3626  HE  ARG P 231     -57.129-137.612 116.724  0.00 97.00      PROA   
ATOM   3627  CZ  ARG P 231     -56.439-139.226 115.848  0.00 97.00      PROA   
ATOM   3628  NH1 ARG P 231     -56.009-140.483 115.924  0.00 97.00      PROA   
ATOM   3629 HH11 ARG P 231     -55.838-140.878 116.816  0.00 97.00      PROA   
ATOM   3630 HH12 ARG P 231     -55.816-140.939 115.052  0.00 97.00      PROA   
ATOM   3631  NH2 ARG P 231     -56.612-138.691 114.630  0.00 97.00      PROA   
ATOM   3632 HH21 ARG P 231     -56.775-137.702 114.610  0.00 97.00      PROA   
ATOM   3633 HH22 ARG P 231     -56.086-139.114 113.893  0.00 97.00      PROA   
ATOM   3634  C   ARG P 231     -52.662-136.542 114.323  0.00 97.00      PROA   
ATOM   3635  O   ARG P 231     -51.892-135.601 114.211  0.00 97.00      PROA   
ATOM   3636  N   ARG P 232     -53.613-136.772 113.398  0.00 97.00      PROA   
ATOM   3637  HN  ARG P 232     -54.111-137.640 113.414  0.00 97.00      PROA   
ATOM   3638  CA  ARG P 232     -53.982-135.873 112.320  0.00 97.00      PROA   
ATOM   3639  HA  ARG P 232     -53.155-135.841 111.627  0.00 97.00      PROA   
ATOM   3640  CB  ARG P 232     -55.233-136.461 111.627  0.00 97.00      PROA   
ATOM   3641  HB1 ARG P 232     -55.910-135.669 111.243  0.00 97.00      PROA   
ATOM   3642  HB2 ARG P 232     -55.812-137.012 112.403  0.00 97.00      PROA   
ATOM   3643  CG  ARG P 232     -54.870-137.444 110.501  0.00 97.00      PROA   
ATOM   3644  HG1 ARG P 232     -55.627-138.262 110.460  0.00 97.00      PROA   
ATOM   3645  HG2 ARG P 232     -53.905-137.925 110.763  0.00 97.00      PROA   
ATOM   3646  CD  ARG P 232     -54.759-136.761 109.133  0.00 97.00      PROA   
ATOM   3647  HD1 ARG P 232     -54.341-137.438 108.361  0.00 97.00      PROA   
ATOM   3648  HD2 ARG P 232     -54.129-135.846 109.201  0.00 97.00      PROA   
ATOM   3649  NE  ARG P 232     -56.172-136.458 108.750  0.00 97.00      PROA   
ATOM   3650  HE  ARG P 232     -56.843-137.167 108.948  0.00 97.00      PROA   
ATOM   3651  CZ  ARG P 232     -56.670-135.223 108.535  0.00 97.00      PROA   
ATOM   3652  NH1 ARG P 232     -55.896-134.154 108.303  0.00 97.00      PROA   
ATOM   3653 HH11 ARG P 232     -54.908-134.263 108.324  0.00 97.00      PROA   
ATOM   3654 HH12 ARG P 232     -56.323-133.262 108.176  0.00 97.00      PROA   
ATOM   3655  NH2 ARG P 232     -58.006-135.065 108.596  0.00 97.00      PROA   
ATOM   3656 HH21 ARG P 232     -58.563-135.838 108.886  0.00 97.00      PROA   
ATOM   3657 HH22 ARG P 232     -58.384-134.147 108.514  0.00 97.00      PROA   
ATOM   3658  C   ARG P 232     -54.253-134.427 112.715  0.00 97.00      PROA   
ATOM   3659  O   ARG P 232     -53.826-133.498 112.038  0.00 97.00      PROA   
ATOM   3660  N   GLU P 233     -54.949-134.213 113.839  0.00 97.00      PROA   
ATOM   3661  HN  GLU P 233     -55.412-134.984 114.279  0.00 97.00      PROA   
ATOM   3662  CA  GLU P 233     -55.235-132.943 114.458  0.00 97.00      PROA   
ATOM   3663  HA  GLU P 233     -55.501-132.250 113.672  0.00 97.00      PROA   
ATOM   3664  CB  GLU P 233     -56.476-133.086 115.384  0.00 97.00      PROA   
ATOM   3665  HB1 GLU P 233     -57.388-133.145 114.747  0.00 97.00      PROA   
ATOM   3666  HB2 GLU P 233     -56.571-132.163 115.997  0.00 97.00      PROA   
ATOM   3667  CG  GLU P 233     -56.445-134.310 116.337  0.00 97.00      PROA   
ATOM   3668  HG1 GLU P 233     -56.994-134.043 117.267  0.00 97.00      PROA   
ATOM   3669  HG2 GLU P 233     -55.401-134.551 116.620  0.00 97.00      PROA   
ATOM   3670  CD  GLU P 233     -57.121-135.566 115.775  0.00 97.00      PROA   
ATOM   3671  OE1 GLU P 233     -56.778-135.998 114.649  0.00 97.00      PROA   
ATOM   3672  OE2 GLU P 233     -57.982-136.140 116.493  0.00 97.00      PROA   
ATOM   3673  C   GLU P 233     -54.039-132.303 115.157  0.00 97.00      PROA   
ATOM   3674  O   GLU P 233     -54.044-131.100 115.420  0.00 97.00      PROA   
ATOM   3675  N   ASP P 234     -52.955-133.074 115.413  0.00 97.00      PROA   
ATOM   3676  HN  ASP P 234     -52.994-134.063 115.295  0.00 97.00      PROA   
ATOM   3677  CA  ASP P 234     -51.680-132.572 115.897  0.00 97.00      PROA   
ATOM   3678  HA  ASP P 234     -51.873-131.842 116.672  0.00 97.00      PROA   
ATOM   3679  CB  ASP P 234     -50.778-133.701 116.486  0.00 97.00      PROA   
ATOM   3680  HB1 ASP P 234     -49.842-133.271 116.892  0.00 97.00      PROA   
ATOM   3681  HB2 ASP P 234     -50.492-134.416 115.689  0.00 97.00      PROA   
ATOM   3682  CG  ASP P 234     -51.404-134.507 117.627  0.00 97.00      PROA   
ATOM   3683  OD1 ASP P 234     -52.537-134.209 118.080  0.00 97.00      PROA   
ATOM   3684  OD2 ASP P 234     -50.702-135.450 118.077  0.00 97.00      PROA   
ATOM   3685  C   ASP P 234     -50.875-131.902 114.779  0.00 97.00      PROA   
ATOM   3686  O   ASP P 234     -49.889-131.218 115.041  0.00 97.00      PROA   
ATOM   3687  N   SER P 235     -51.258-132.095 113.491  0.00 97.00      PROA   
ATOM   3688  HN  SER P 235     -52.079-132.631 113.309  0.00 97.00      PROA   
ATOM   3689  CA  SER P 235     -50.503-131.625 112.330  0.00 97.00      PROA   
ATOM   3690  HA  SER P 235     -49.510-132.042 112.436  0.00 97.00      PROA   
ATOM   3691  CB  SER P 235     -51.078-132.125 110.964  0.00 97.00      PROA   
ATOM   3692  HB1 SER P 235     -51.271-133.215 111.042  0.00 97.00      PROA   
ATOM   3693  HB2 SER P 235     -50.334-131.963 110.158  0.00 97.00      PROA   
ATOM   3694  OG  SER P 235     -52.304-131.500 110.583  0.00 97.00      PROA   
ATOM   3695  HG1 SER P 235     -52.268-130.610 110.953  0.00 97.00      PROA   
ATOM   3696  C   SER P 235     -50.359-130.109 112.254  0.00 97.00      PROA   
ATOM   3697  O   SER P 235     -51.323-129.388 111.999  0.00 97.00      PROA   
ATOM   3698  N   GLY P 236     -49.140-129.564 112.452  0.00 97.00      PROA   
ATOM   3699  HN  GLY P 236     -48.338-130.109 112.688  0.00 97.00      PROA   
ATOM   3700  CA  GLY P 236     -49.013-128.125 112.366  0.00 97.00      PROA   
ATOM   3701  HA1 GLY P 236     -49.703-127.684 113.073  0.00 97.00      PROA   
ATOM   3702  HA2 GLY P 236     -49.194-127.831 111.341  0.00 97.00      PROA   
ATOM   3703  C   GLY P 236     -47.648-127.650 112.720  0.00 97.00      PROA   
ATOM   3704  O   GLY P 236     -46.647-128.280 112.402  0.00 97.00      PROA   
ATOM   3705  N   LEU P 237     -47.589-126.478 113.383  0.00 97.00      PROA   
ATOM   3706  HN  LEU P 237     -48.419-126.011 113.674  0.00 97.00      PROA   
ATOM   3707  CA  LEU P 237     -46.370-125.769 113.662  0.00 97.00      PROA   
ATOM   3708  HA  LEU P 237     -45.530-126.277 113.210  0.00 97.00      PROA   
ATOM   3709  CB  LEU P 237     -46.429-124.317 113.140  0.00 97.00      PROA   
ATOM   3710  HB1 LEU P 237     -45.469-123.823 113.381  0.00 97.00      PROA   
ATOM   3711  HB2 LEU P 237     -47.241-123.763 113.661  0.00 97.00      PROA   
ATOM   3712  CG  LEU P 237     -46.630-124.140 111.617  0.00 97.00      PROA   
ATOM   3713  HG  LEU P 237     -47.589-124.619 111.315  0.00 97.00      PROA   
ATOM   3714  CD1 LEU P 237     -46.722-122.639 111.285  0.00 97.00      PROA   
ATOM   3715 HD11 LEU P 237     -45.789-122.127 111.603  0.00 97.00      PROA   
ATOM   3716 HD12 LEU P 237     -47.569-122.173 111.830  0.00 97.00      PROA   
ATOM   3717 HD13 LEU P 237     -46.862-122.481 110.195  0.00 97.00      PROA   
ATOM   3718  CD2 LEU P 237     -45.490-124.791 110.818  0.00 97.00      PROA   
ATOM   3719 HD21 LEU P 237     -45.472-125.883 110.998  0.00 97.00      PROA   
ATOM   3720 HD22 LEU P 237     -44.514-124.361 111.130  0.00 97.00      PROA   
ATOM   3721 HD23 LEU P 237     -45.620-124.619 109.730  0.00 97.00      PROA   
ATOM   3722  C   LEU P 237     -46.153-125.767 115.157  0.00 97.00      PROA   
ATOM   3723  O   LEU P 237     -47.089-125.621 115.935  0.00 97.00      PROA   
ATOM   3724  N   TYR P 238     -44.890-125.994 115.578  0.00 97.00      PROA   
ATOM   3725  HN  TYR P 238     -44.168-126.147 114.904  0.00 97.00      PROA   
ATOM   3726  CA  TYR P 238     -44.487-126.176 116.956  0.00 97.00      PROA   
ATOM   3727  HA  TYR P 238     -45.305-125.913 117.614  0.00 97.00      PROA   
ATOM   3728  CB  TYR P 238     -44.009-127.626 117.233  0.00 97.00      PROA   
ATOM   3729  HB1 TYR P 238     -43.495-127.708 118.215  0.00 97.00      PROA   
ATOM   3730  HB2 TYR P 238     -43.302-127.954 116.439  0.00 97.00      PROA   
ATOM   3731  CG  TYR P 238     -45.181-128.566 117.239  0.00 97.00      PROA   
ATOM   3732  CD1 TYR P 238     -45.728-129.059 116.040  0.00 97.00      PROA   
ATOM   3733  HD1 TYR P 238     -45.310-128.748 115.093  0.00 97.00      PROA   
ATOM   3734  CE1 TYR P 238     -46.808-129.949 116.062  0.00 97.00      PROA   
ATOM   3735  HE1 TYR P 238     -47.222-130.319 115.135  0.00 97.00      PROA   
ATOM   3736  CZ  TYR P 238     -47.327-130.375 117.290  0.00 97.00      PROA   
ATOM   3737  OH  TYR P 238     -48.407-131.271 117.347  0.00 97.00      PROA   
ATOM   3738  HH  TYR P 238     -48.827-131.284 116.481  0.00 97.00      PROA   
ATOM   3739  CD2 TYR P 238     -45.718-129.003 118.462  0.00 97.00      PROA   
ATOM   3740  HD2 TYR P 238     -45.301-128.644 119.392  0.00 97.00      PROA   
ATOM   3741  CE2 TYR P 238     -46.783-129.907 118.487  0.00 97.00      PROA   
ATOM   3742  HE2 TYR P 238     -47.197-130.234 119.429  0.00 97.00      PROA   
ATOM   3743  C   TYR P 238     -43.331-125.270 117.289  0.00 97.00      PROA   
ATOM   3744  O   TYR P 238     -42.385-125.154 116.520  0.00 97.00      PROA   
ATOM   3745  N   TRP P 239     -43.354-124.623 118.475  0.00 97.00      PROA   
ATOM   3746  HN  TRP P 239     -44.140-124.674 119.087  0.00 97.00      PROA   
ATOM   3747  CA  TRP P 239     -42.222-123.837 118.919  0.00 97.00      PROA   
ATOM   3748  HA  TRP P 239     -41.320-124.254 118.489  0.00 97.00      PROA   
ATOM   3749  CB  TRP P 239     -42.300-122.341 118.494  0.00 97.00      PROA   
ATOM   3750  HB1 TRP P 239     -42.318-122.331 117.384  0.00 97.00      PROA   
ATOM   3751  HB2 TRP P 239     -41.370-121.813 118.791  0.00 97.00      PROA   
ATOM   3752  CG  TRP P 239     -43.485-121.550 118.959  0.00 97.00      PROA   
ATOM   3753  CD1 TRP P 239     -44.727-121.576 118.387  0.00 97.00      PROA   
ATOM   3754  HD1 TRP P 239     -45.000-122.222 117.570  0.00 97.00      PROA   
ATOM   3755  NE1 TRP P 239     -45.539-120.652 118.982  0.00 97.00      PROA   
ATOM   3756  HE1 TRP P 239     -46.446-120.424 118.699  0.00 97.00      PROA   
ATOM   3757  CE2 TRP P 239     -44.848-120.011 119.967  0.00 97.00      PROA   
ATOM   3758  CD2 TRP P 239     -43.538-120.548 119.987  0.00 97.00      PROA   
ATOM   3759  CE3 TRP P 239     -42.607-120.053 120.897  0.00 97.00      PROA   
ATOM   3760  HE3 TRP P 239     -41.598-120.438 120.930  0.00 97.00      PROA   
ATOM   3761  CZ3 TRP P 239     -43.014-119.062 121.793  0.00 97.00      PROA   
ATOM   3762  HZ3 TRP P 239     -42.324-118.701 122.540  0.00 97.00      PROA   
ATOM   3763  CZ2 TRP P 239     -45.245-119.016 120.847  0.00 97.00      PROA   
ATOM   3764  HZ2 TRP P 239     -46.254-118.633 120.839  0.00 97.00      PROA   
ATOM   3765  CH2 TRP P 239     -44.309-118.551 121.770  0.00 97.00      PROA   
ATOM   3766  HH2 TRP P 239     -44.599-117.808 122.501  0.00 97.00      PROA   
ATOM   3767  C   TRP P 239     -42.063-123.972 120.410  0.00 97.00      PROA   
ATOM   3768  O   TRP P 239     -42.987-124.349 121.128  0.00 97.00      PROA   
ATOM   3769  N   CYS P 240     -40.837-123.675 120.894  0.00 97.00      PROA   
ATOM   3770  HN  CYS P 240     -40.111-123.419 120.258  0.00 97.00      PROA   
ATOM   3771  CA  CYS P 240     -40.479-123.717 122.294  0.00 97.00      PROA   
ATOM   3772  HA  CYS P 240     -41.387-123.766 122.873  0.00 97.00      PROA   
ATOM   3773  CB  CYS P 240     -39.591-124.942 122.659  0.00 97.00      PROA   
ATOM   3774  HB1 CYS P 240     -40.239-125.839 122.555  0.00 97.00      PROA   
ATOM   3775  HB2 CYS P 240     -39.280-124.896 123.725  0.00 97.00      PROA   
ATOM   3776  SG  CYS P 240     -38.147-125.160 121.564  0.00 97.00      PROA   
ATOM   3777  C   CYS P 240     -39.791-122.429 122.694  0.00 97.00      PROA   
ATOM   3778  O   CYS P 240     -39.233-121.699 121.881  0.00 97.00      PROA   
ATOM   3779  N   GLU P 241     -39.851-122.096 123.996  0.00 97.00      PROA   
ATOM   3780  HN  GLU P 241     -40.336-122.673 124.646  0.00 97.00      PROA   
ATOM   3781  CA  GLU P 241     -39.351-120.844 124.515  0.00 97.00      PROA   
ATOM   3782  HA  GLU P 241     -38.844-120.292 123.735  0.00 97.00      PROA   
ATOM   3783  CB  GLU P 241     -40.530-119.966 124.988  0.00 97.00      PROA   
ATOM   3784  HB1 GLU P 241     -41.178-120.565 125.663  0.00 97.00      PROA   
ATOM   3785  HB2 GLU P 241     -41.120-119.760 124.065  0.00 97.00      PROA   
ATOM   3786  CG  GLU P 241     -40.156-118.651 125.698  0.00 97.00      PROA   
ATOM   3787  HG1 GLU P 241     -39.312-118.158 125.169  0.00 97.00      PROA   
ATOM   3788  HG2 GLU P 241     -39.863-118.844 126.751  0.00 97.00      PROA   
ATOM   3789  CD  GLU P 241     -41.314-117.665 125.695  0.00 97.00      PROA   
ATOM   3790  OE1 GLU P 241     -42.405-118.003 125.171  0.00 97.00      PROA   
ATOM   3791  OE2 GLU P 241     -41.095-116.525 126.180  0.00 97.00      PROA   
ATOM   3792  C   GLU P 241     -38.325-121.086 125.593  0.00 97.00      PROA   
ATOM   3793  O   GLU P 241     -38.430-122.034 126.370  0.00 97.00      PROA   
ATOM   3794  N   ALA P 242     -37.271-120.233 125.632  0.00 97.00      PROA   
ATOM   3795  HN  ALA P 242     -37.187-119.492 124.971  0.00 97.00      PROA   
ATOM   3796  CA  ALA P 242     -36.187-120.352 126.578  0.00 97.00      PROA   
ATOM   3797  HA  ALA P 242     -36.537-120.868 127.462  0.00 97.00      PROA   
ATOM   3798  CB  ALA P 242     -34.992-121.107 125.966  0.00 97.00      PROA   
ATOM   3799  HB1 ALA P 242     -34.617-120.577 125.065  0.00 97.00      PROA   
ATOM   3800  HB2 ALA P 242     -35.315-122.125 125.656  0.00 97.00      PROA   
ATOM   3801  HB3 ALA P 242     -34.164-121.213 126.696  0.00 97.00      PROA   
ATOM   3802  C   ALA P 242     -35.749-118.964 126.995  0.00 97.00      PROA   
ATOM   3803  O   ALA P 242     -35.732-118.032 126.194  0.00 97.00      PROA   
ATOM   3804  N   ALA P 243     -35.409-118.791 128.294  0.00 97.00      PROA   
ATOM   3805  HN  ALA P 243     -35.433-119.544 128.944  0.00 97.00      PROA   
ATOM   3806  CA  ALA P 243     -35.157-117.487 128.856  0.00 97.00      PROA   
ATOM   3807  HA  ALA P 243     -34.658-116.866 128.124  0.00 97.00      PROA   
ATOM   3808  CB  ALA P 243     -36.485-116.832 129.303  0.00 97.00      PROA   
ATOM   3809  HB1 ALA P 243     -36.996-117.464 130.060  0.00 97.00      PROA   
ATOM   3810  HB2 ALA P 243     -37.167-116.731 128.430  0.00 97.00      PROA   
ATOM   3811  HB3 ALA P 243     -36.322-115.823 129.734  0.00 97.00      PROA   
ATOM   3812  C   ALA P 243     -34.249-117.602 130.063  0.00 97.00      PROA   
ATOM   3813  O   ALA P 243     -34.049-118.676 130.626  0.00 97.00      PROA   
ATOM   3814  N   THR P 244     -33.669-116.455 130.487  0.00 97.00      PROA   
ATOM   3815  HN  THR P 244     -33.769-115.624 129.940  0.00 97.00      PROA   
ATOM   3816  CA  THR P 244     -33.099-116.235 131.806  0.00 97.00      PROA   
ATOM   3817  HA  THR P 244     -32.384-117.021 132.016  0.00 97.00      PROA   
ATOM   3818  CB  THR P 244     -32.415-114.881 131.904  0.00 97.00      PROA   
ATOM   3819  HB  THR P 244     -32.110-114.670 132.948  0.00 97.00      PROA   
ATOM   3820  OG1 THR P 244     -33.306-113.867 131.475  0.00 97.00      PROA   
ATOM   3821  HG1 THR P 244     -34.156-114.099 131.856  0.00 97.00      PROA   
ATOM   3822  CG2 THR P 244     -31.146-114.808 131.038  0.00 97.00      PROA   
ATOM   3823 HG21 THR P 244     -31.369-115.035 129.975  0.00 97.00      PROA   
ATOM   3824 HG22 THR P 244     -30.384-115.523 131.406  0.00 97.00      PROA   
ATOM   3825 HG23 THR P 244     -30.719-113.782 131.094  0.00 97.00      PROA   
ATOM   3826  C   THR P 244     -34.190-116.267 132.876  0.00 97.00      PROA   
ATOM   3827  O   THR P 244     -35.281-115.746 132.661  0.00 97.00      PROA   
ATOM   3828  N   GLU P 245     -33.884-116.831 134.069  0.00 97.00      PROA   
ATOM   3829  HN  GLU P 245     -32.961-117.175 134.225  0.00 97.00      PROA   
ATOM   3830  CA  GLU P 245     -34.756-117.042 135.221  0.00 97.00      PROA   
ATOM   3831  HA  GLU P 245     -35.553-117.720 134.948  0.00 97.00      PROA   
ATOM   3832  CB  GLU P 245     -33.803-117.659 136.289  0.00 97.00      PROA   
ATOM   3833  HB1 GLU P 245     -33.186-116.850 136.737  0.00 97.00      PROA   
ATOM   3834  HB2 GLU P 245     -33.105-118.312 135.711  0.00 97.00      PROA   
ATOM   3835  CG  GLU P 245     -34.425-118.487 137.433  0.00 97.00      PROA   
ATOM   3836  HG1 GLU P 245     -35.495-118.679 137.217  0.00 97.00      PROA   
ATOM   3837  HG2 GLU P 245     -34.357-117.915 138.382  0.00 97.00      PROA   
ATOM   3838  CD  GLU P 245     -33.738-119.841 137.673  0.00 97.00      PROA   
ATOM   3839  OE1 GLU P 245     -32.551-120.022 137.303  0.00 97.00      PROA   
ATOM   3840  OE2 GLU P 245     -34.419-120.722 138.254  0.00 97.00      PROA   
ATOM   3841  C   GLU P 245     -35.352-115.722 135.716  0.00 97.00      PROA   
ATOM   3842  O   GLU P 245     -36.545-115.581 135.979  0.00 97.00      PROA   
ATOM   3843  N   ASP P 246     -34.480-114.711 135.761  0.00 97.00      PROA   
ATOM   3844  HN  ASP P 246     -33.518-114.935 135.604  0.00 97.00      PROA   
ATOM   3845  CA  ASP P 246     -34.628-113.319 136.094  0.00 97.00      PROA   
ATOM   3846  HA  ASP P 246     -35.169-113.250 137.029  0.00 97.00      PROA   
ATOM   3847  CB  ASP P 246     -33.177-112.760 136.296  0.00 97.00      PROA   
ATOM   3848  HB1 ASP P 246     -32.821-113.039 137.313  0.00 97.00      PROA   
ATOM   3849  HB2 ASP P 246     -33.149-111.656 136.226  0.00 97.00      PROA   
ATOM   3850  CG  ASP P 246     -32.172-113.364 135.296  0.00 97.00      PROA   
ATOM   3851  OD1 ASP P 246     -31.775-114.552 135.457  0.00 97.00      PROA   
ATOM   3852  OD2 ASP P 246     -31.834-112.663 134.315  0.00 97.00      PROA   
ATOM   3853  C   ASP P 246     -35.416-112.484 135.068  0.00 97.00      PROA   
ATOM   3854  O   ASP P 246     -35.848-111.374 135.374  0.00 97.00      PROA   
ATOM   3855  N   GLY P 247     -35.651-112.986 133.830  0.00 97.00      PROA   
ATOM   3856  HN  GLY P 247     -35.380-113.927 133.635  0.00 97.00      PROA   
ATOM   3857  CA  GLY P 247     -36.446-112.297 132.808  0.00 97.00      PROA   
ATOM   3858  HA1 GLY P 247     -37.333-111.886 133.272  0.00 97.00      PROA   
ATOM   3859  HA2 GLY P 247     -36.689-113.025 132.047  0.00 97.00      PROA   
ATOM   3860  C   GLY P 247     -35.737-111.162 132.108  0.00 97.00      PROA   
ATOM   3861  O   GLY P 247     -36.356-110.345 131.424  0.00 97.00      PROA   
ATOM   3862  N   ASN P 248     -34.401-111.091 132.244  0.00 97.00      PROA   
ATOM   3863  HN  ASN P 248     -33.934-111.719 132.862  0.00 97.00      PROA   
ATOM   3864  CA  ASN P 248     -33.552-110.193 131.489  0.00 97.00      PROA   
ATOM   3865  HA  ASN P 248     -33.935-109.191 131.616  0.00 97.00      PROA   
ATOM   3866  CB  ASN P 248     -32.101-110.281 132.020  0.00 97.00      PROA   
ATOM   3867  HB1 ASN P 248     -31.370-109.857 131.301  0.00 97.00      PROA   
ATOM   3868  HB2 ASN P 248     -31.832-111.341 132.215  0.00 97.00      PROA   
ATOM   3869  CG  ASN P 248     -32.026-109.434 133.295  0.00 97.00      PROA   
ATOM   3870  OD1 ASN P 248     -32.573-108.327 133.341  0.00 97.00      PROA   
ATOM   3871  ND2 ASN P 248     -31.382-109.966 134.365  0.00 97.00      PROA   
ATOM   3872 HD21 ASN P 248     -31.371-109.442 135.213  0.00 97.00      PROA   
ATOM   3873 HD22 ASN P 248     -31.194-110.951 134.367  0.00 97.00      PROA   
ATOM   3874  C   ASN P 248     -33.587-110.457 129.997  0.00 97.00      PROA   
ATOM   3875  O   ASN P 248     -33.732-109.529 129.202  0.00 97.00      PROA   
ATOM   3876  N   VAL P 249     -33.496-111.741 129.597  0.00 97.00      PROA   
ATOM   3877  HN  VAL P 249     -33.379-112.462 130.278  0.00 97.00      PROA   
ATOM   3878  CA  VAL P 249     -33.428-112.164 128.216  0.00 97.00      PROA   
ATOM   3879  HA  VAL P 249     -33.689-111.344 127.564  0.00 97.00      PROA   
ATOM   3880  CB  VAL P 249     -32.043-112.684 127.841  0.00 97.00      PROA   
ATOM   3881  HB  VAL P 249     -31.810-113.605 128.421  0.00 97.00      PROA   
ATOM   3882  CG1 VAL P 249     -31.982-113.020 126.334  0.00 97.00      PROA   
ATOM   3883 HG11 VAL P 249     -32.234-112.124 125.728  0.00 97.00      PROA   
ATOM   3884 HG12 VAL P 249     -32.678-113.841 126.065  0.00 97.00      PROA   
ATOM   3885 HG13 VAL P 249     -30.955-113.342 126.064  0.00 97.00      PROA   
ATOM   3886  CG2 VAL P 249     -30.978-111.629 128.210  0.00 97.00      PROA   
ATOM   3887 HG21 VAL P 249     -30.989-111.380 129.290  0.00 97.00      PROA   
ATOM   3888 HG22 VAL P 249     -31.138-110.699 127.625  0.00 97.00      PROA   
ATOM   3889 HG23 VAL P 249     -29.969-112.026 127.978  0.00 97.00      PROA   
ATOM   3890  C   VAL P 249     -34.425-113.281 128.009  0.00 97.00      PROA   
ATOM   3891  O   VAL P 249     -34.392-114.294 128.699  0.00 97.00      PROA   
ATOM   3892  N   LEU P 250     -35.322-113.139 127.010  0.00 97.00      PROA   
ATOM   3893  HN  LEU P 250     -35.368-112.301 126.475  0.00 97.00      PROA   
ATOM   3894  CA  LEU P 250     -36.161-114.218 126.543  0.00 97.00      PROA   
ATOM   3895  HA  LEU P 250     -35.816-115.143 126.984  0.00 97.00      PROA   
ATOM   3896  CB  LEU P 250     -37.679-114.130 126.889  0.00 97.00      PROA   
ATOM   3897  HB1 LEU P 250     -37.752-114.328 127.984  0.00 97.00      PROA   
ATOM   3898  HB2 LEU P 250     -38.208-114.968 126.385  0.00 97.00      PROA   
ATOM   3899  CG  LEU P 250     -38.492-112.825 126.635  0.00 97.00      PROA   
ATOM   3900  HG  LEU P 250     -39.504-113.047 127.060  0.00 97.00      PROA   
ATOM   3901  CD1 LEU P 250     -37.984-111.582 127.392  0.00 97.00      PROA   
ATOM   3902 HD11 LEU P 250     -37.059-111.191 126.920  0.00 97.00      PROA   
ATOM   3903 HD12 LEU P 250     -37.772-111.833 128.452  0.00 97.00      PROA   
ATOM   3904 HD13 LEU P 250     -38.751-110.779 127.358  0.00 97.00      PROA   
ATOM   3905  CD2 LEU P 250     -38.732-112.506 125.149  0.00 97.00      PROA   
ATOM   3906 HD21 LEU P 250     -39.064-113.415 124.606  0.00 97.00      PROA   
ATOM   3907 HD22 LEU P 250     -37.806-112.119 124.678  0.00 97.00      PROA   
ATOM   3908 HD23 LEU P 250     -39.514-111.723 125.049  0.00 97.00      PROA   
ATOM   3909  C   LEU P 250     -35.881-114.364 125.073  0.00 97.00      PROA   
ATOM   3910  O   LEU P 250     -35.782-113.383 124.339  0.00 97.00      PROA   
ATOM   3911  N   LYS P 251     -35.662-115.615 124.615  0.00 97.00      PROA   
ATOM   3912  HN  LYS P 251     -35.712-116.411 125.216  0.00 97.00      PROA   
ATOM   3913  CA  LYS P 251     -35.150-115.846 123.290  0.00 97.00      PROA   
ATOM   3914  HA  LYS P 251     -35.339-114.989 122.659  0.00 97.00      PROA   
ATOM   3915  CB  LYS P 251     -33.631-116.072 123.339  0.00 97.00      PROA   
ATOM   3916  HB1 LYS P 251     -33.364-117.016 123.860  0.00 97.00      PROA   
ATOM   3917  HB2 LYS P 251     -33.234-115.239 123.969  0.00 97.00      PROA   
ATOM   3918  CG  LYS P 251     -32.965-115.985 121.960  0.00 97.00      PROA   
ATOM   3919  HG1 LYS P 251     -33.709-115.653 121.200  0.00 97.00      PROA   
ATOM   3920  HG2 LYS P 251     -32.619-116.996 121.669  0.00 97.00      PROA   
ATOM   3921  CD  LYS P 251     -31.793-114.996 121.944  0.00 97.00      PROA   
ATOM   3922  HD1 LYS P 251     -32.240-114.008 122.177  0.00 97.00      PROA   
ATOM   3923  HD2 LYS P 251     -31.360-114.941 120.922  0.00 97.00      PROA   
ATOM   3924  CE  LYS P 251     -30.687-115.345 122.962  0.00 97.00      PROA   
ATOM   3925  HE1 LYS P 251     -30.314-116.361 122.741  0.00 97.00      PROA   
ATOM   3926  HE2 LYS P 251     -31.069-115.306 124.004  0.00 97.00      PROA   
ATOM   3927  NZ  LYS P 251     -29.521-114.437 122.890  0.00 97.00      PROA   
ATOM   3928  HZ1 LYS P 251     -29.865-113.450 122.962  0.00 97.00      PROA   
ATOM   3929  HZ2 LYS P 251     -29.017-114.504 121.984  0.00 97.00      PROA   
ATOM   3930  HZ3 LYS P 251     -28.884-114.528 123.692  0.00 97.00      PROA   
ATOM   3931  C   LYS P 251     -35.883-117.019 122.698  0.00 97.00      PROA   
ATOM   3932  O   LYS P 251     -35.462-118.173 122.768  0.00 97.00      PROA   
ATOM   3933  N   ARG P 252     -37.050-116.716 122.098  0.00 97.00      PROA   
ATOM   3934  HN  ARG P 252     -37.349-115.764 122.055  0.00 97.00      PROA   
ATOM   3935  CA  ARG P 252     -37.936-117.673 121.473  0.00 97.00      PROA   
ATOM   3936  HA  ARG P 252     -38.129-118.440 122.210  0.00 97.00      PROA   
ATOM   3937  CB  ARG P 252     -39.289-117.002 121.127  0.00 97.00      PROA   
ATOM   3938  HB1 ARG P 252     -39.905-117.687 120.505  0.00 97.00      PROA   
ATOM   3939  HB2 ARG P 252     -39.099-116.081 120.533  0.00 97.00      PROA   
ATOM   3940  CG  ARG P 252     -40.114-116.640 122.379  0.00 97.00      PROA   
ATOM   3941  HG1 ARG P 252     -39.537-115.966 123.052  0.00 97.00      PROA   
ATOM   3942  HG2 ARG P 252     -40.299-117.586 122.938  0.00 97.00      PROA   
ATOM   3943  CD  ARG P 252     -41.456-115.966 122.047  0.00 97.00      PROA   
ATOM   3944  HD1 ARG P 252     -41.998-116.547 121.273  0.00 97.00      PROA   
ATOM   3945  HD2 ARG P 252     -41.292-114.923 121.701  0.00 97.00      PROA   
ATOM   3946  NE  ARG P 252     -42.270-115.995 123.298  0.00 97.00      PROA   
ATOM   3947  HE  ARG P 252     -42.135-116.757 123.934  0.00 97.00      PROA   
ATOM   3948  CZ  ARG P 252     -42.942-114.965 123.843  0.00 97.00      PROA   
ATOM   3949  NH1 ARG P 252     -43.457-113.977 123.119  0.00 97.00      PROA   
ATOM   3950 HH11 ARG P 252     -43.469-114.116 122.135  0.00 97.00      PROA   
ATOM   3951 HH12 ARG P 252     -44.103-113.380 123.582  0.00 97.00      PROA   
ATOM   3952  NH2 ARG P 252     -43.102-114.991 125.177  0.00 97.00      PROA   
ATOM   3953 HH21 ARG P 252     -42.549-115.682 125.651  0.00 97.00      PROA   
ATOM   3954 HH22 ARG P 252     -43.427-114.190 125.666  0.00 97.00      PROA   
ATOM   3955  C   ARG P 252     -37.354-118.393 120.264  0.00 97.00      PROA   
ATOM   3956  O   ARG P 252     -36.611-117.809 119.476  0.00 97.00      PROA   
ATOM   3957  N   SER P 253     -37.693-119.697 120.076  0.00 97.00      PROA   
ATOM   3958  HN  SER P 253     -38.246-120.195 120.743  0.00 97.00      PROA   
ATOM   3959  CA  SER P 253     -37.388-120.392 118.834  0.00 97.00      PROA   
ATOM   3960  HA  SER P 253     -36.385-120.112 118.557  0.00 97.00      PROA   
ATOM   3961  CB  SER P 253     -37.351-121.943 118.934  0.00 97.00      PROA   
ATOM   3962  HB1 SER P 253     -36.530-122.245 119.617  0.00 97.00      PROA   
ATOM   3963  HB2 SER P 253     -37.143-122.386 117.936  0.00 97.00      PROA   
ATOM   3964  OG  SER P 253     -38.569-122.491 119.415  0.00 97.00      PROA   
ATOM   3965  HG1 SER P 253     -38.686-122.141 120.307  0.00 97.00      PROA   
ATOM   3966  C   SER P 253     -38.371-119.977 117.740  0.00 97.00      PROA   
ATOM   3967  O   SER P 253     -39.555-119.811 118.032  0.00 97.00      PROA   
ATOM   3968  N   PRO P 254     -37.968-119.795 116.483  0.00 97.00      PROA   
ATOM   3969  CD  PRO P 254     -36.591-119.450 116.112  0.00 97.00      PROA   
ATOM   3970  HD1 PRO P 254     -35.987-120.383 116.091  0.00 97.00      PROA   
ATOM   3971  HD2 PRO P 254     -36.145-118.717 116.821  0.00 97.00      PROA   
ATOM   3972  CA  PRO P 254     -38.850-119.844 115.314  0.00 97.00      PROA   
ATOM   3973  HA  PRO P 254     -39.549-119.026 115.415  0.00 97.00      PROA   
ATOM   3974  CB  PRO P 254     -37.887-119.663 114.125  0.00 97.00      PROA   
ATOM   3975  HB1 PRO P 254     -38.369-119.147 113.271  0.00 97.00      PROA   
ATOM   3976  HB2 PRO P 254     -37.495-120.647 113.785  0.00 97.00      PROA   
ATOM   3977  CG  PRO P 254     -36.720-118.857 114.711  0.00 97.00      PROA   
ATOM   3978  HG1 PRO P 254     -35.786-118.952 114.121  0.00 97.00      PROA   
ATOM   3979  HG2 PRO P 254     -37.003-117.784 114.789  0.00 97.00      PROA   
ATOM   3980  C   PRO P 254     -39.673-121.127 115.199  0.00 97.00      PROA   
ATOM   3981  O   PRO P 254     -39.193-122.177 115.623  0.00 97.00      PROA   
ATOM   3982  N   GLU P 255     -40.907-121.071 114.629  0.00 97.00      PROA   
ATOM   3983  HN  GLU P 255     -41.307-120.204 114.339  0.00 97.00      PROA   
ATOM   3984  CA  GLU P 255     -41.760-122.233 114.432  0.00 97.00      PROA   
ATOM   3985  HA  GLU P 255     -41.913-122.671 115.406  0.00 97.00      PROA   
ATOM   3986  CB  GLU P 255     -43.164-121.874 113.865  0.00 97.00      PROA   
ATOM   3987  HB1 GLU P 255     -43.705-122.836 113.744  0.00 97.00      PROA   
ATOM   3988  HB2 GLU P 255     -43.064-121.421 112.855  0.00 97.00      PROA   
ATOM   3989  CG  GLU P 255     -44.014-120.938 114.766  0.00 97.00      PROA   
ATOM   3990  HG1 GLU P 255     -43.949-119.894 114.395  0.00 97.00      PROA   
ATOM   3991  HG2 GLU P 255     -43.630-120.961 115.807  0.00 97.00      PROA   
ATOM   3992  CD  GLU P 255     -45.491-121.345 114.830  0.00 97.00      PROA   
ATOM   3993  OE1 GLU P 255     -46.358-120.561 114.362  0.00 97.00      PROA   
ATOM   3994  OE2 GLU P 255     -45.768-122.445 115.376  0.00 97.00      PROA   
ATOM   3995  C   GLU P 255     -41.154-123.331 113.558  0.00 97.00      PROA   
ATOM   3996  O   GLU P 255     -40.510-123.073 112.543  0.00 97.00      PROA   
ATOM   3997  N   LEU P 256     -41.377-124.602 113.961  0.00 97.00      PROA   
ATOM   3998  HN  LEU P 256     -41.857-124.773 114.821  0.00 97.00      PROA   
ATOM   3999  CA  LEU P 256     -40.875-125.787 113.302  0.00 97.00      PROA   
ATOM   4000  HA  LEU P 256     -40.347-125.501 112.404  0.00 97.00      PROA   
ATOM   4001  CB  LEU P 256     -39.927-126.537 114.281  0.00 97.00      PROA   
ATOM   4002  HB1 LEU P 256     -40.496-126.875 115.173  0.00 97.00      PROA   
ATOM   4003  HB2 LEU P 256     -39.201-125.768 114.639  0.00 97.00      PROA   
ATOM   4004  CG  LEU P 256     -39.077-127.712 113.732  0.00 97.00      PROA   
ATOM   4005  HG  LEU P 256     -38.249-127.861 114.470  0.00 97.00      PROA   
ATOM   4006  CD1 LEU P 256     -39.839-129.048 113.685  0.00 97.00      PROA   
ATOM   4007 HD11 LEU P 256     -40.629-129.021 112.911  0.00 97.00      PROA   
ATOM   4008 HD12 LEU P 256     -40.313-129.262 114.665  0.00 97.00      PROA   
ATOM   4009 HD13 LEU P 256     -39.145-129.878 113.436  0.00 97.00      PROA   
ATOM   4010  CD2 LEU P 256     -38.409-127.394 112.382  0.00 97.00      PROA   
ATOM   4011 HD21 LEU P 256     -37.833-126.447 112.452  0.00 97.00      PROA   
ATOM   4012 HD22 LEU P 256     -39.172-127.292 111.582  0.00 97.00      PROA   
ATOM   4013 HD23 LEU P 256     -37.714-128.212 112.099  0.00 97.00      PROA   
ATOM   4014  C   LEU P 256     -42.075-126.627 112.910  0.00 97.00      PROA   
ATOM   4015  O   LEU P 256     -42.978-126.849 113.709  0.00 97.00      PROA   
ATOM   4016  N   GLU P 257     -42.138-127.108 111.645  0.00 97.00      PROA   
ATOM   4017  HN  GLU P 257     -41.398-126.959 110.996  0.00 97.00      PROA   
ATOM   4018  CA  GLU P 257     -43.301-127.810 111.133  0.00 97.00      PROA   
ATOM   4019  HA  GLU P 257     -44.181-127.417 111.620  0.00 97.00      PROA   
ATOM   4020  CB  GLU P 257     -43.475-127.607 109.604  0.00 97.00      PROA   
ATOM   4021  HB1 GLU P 257     -42.637-128.075 109.046  0.00 97.00      PROA   
ATOM   4022  HB2 GLU P 257     -43.398-126.508 109.423  0.00 97.00      PROA   
ATOM   4023  CG  GLU P 257     -44.853-128.048 109.052  0.00 97.00      PROA   
ATOM   4024  HG1 GLU P 257     -45.236-127.256 108.374  0.00 97.00      PROA   
ATOM   4025  HG2 GLU P 257     -45.587-128.179 109.874  0.00 97.00      PROA   
ATOM   4026  CD  GLU P 257     -44.796-129.339 108.245  0.00 97.00      PROA   
ATOM   4027  OE1 GLU P 257     -44.531-130.399 108.850  0.00 97.00      PROA   
ATOM   4028  OE2 GLU P 257     -45.056-129.287 107.018  0.00 97.00      PROA   
ATOM   4029  C   GLU P 257     -43.226-129.288 111.444  0.00 97.00      PROA   
ATOM   4030  O   GLU P 257     -42.210-129.941 111.221  0.00 97.00      PROA   
ATOM   4031  N   LEU P 258     -44.341-129.843 111.971  0.00 97.00      PROA   
ATOM   4032  HN  LEU P 258     -45.135-129.269 112.166  0.00 97.00      PROA   
ATOM   4033  CA  LEU P 258     -44.492-131.253 112.251  0.00 97.00      PROA   
ATOM   4034  HA  LEU P 258     -43.806-131.805 111.626  0.00 97.00      PROA   
ATOM   4035  CB  LEU P 258     -44.235-131.628 113.734  0.00 97.00      PROA   
ATOM   4036  HB1 LEU P 258     -44.440-132.709 113.900  0.00 97.00      PROA   
ATOM   4037  HB2 LEU P 258     -44.940-131.051 114.366  0.00 97.00      PROA   
ATOM   4038  CG  LEU P 258     -42.801-131.337 114.240  0.00 97.00      PROA   
ATOM   4039  HG  LEU P 258     -42.536-130.291 113.961  0.00 97.00      PROA   
ATOM   4040  CD1 LEU P 258     -42.731-131.415 115.774  0.00 97.00      PROA   
ATOM   4041 HD11 LEU P 258     -42.968-132.446 116.114  0.00 97.00      PROA   
ATOM   4042 HD12 LEU P 258     -43.457-130.714 116.234  0.00 97.00      PROA   
ATOM   4043 HD13 LEU P 258     -41.711-131.148 116.121  0.00 97.00      PROA   
ATOM   4044  CD2 LEU P 258     -41.755-132.280 113.619  0.00 97.00      PROA   
ATOM   4045 HD21 LEU P 258     -41.745-132.189 112.513  0.00 97.00      PROA   
ATOM   4046 HD22 LEU P 258     -41.981-133.333 113.889  0.00 97.00      PROA   
ATOM   4047 HD23 LEU P 258     -40.742-132.029 113.999  0.00 97.00      PROA   
ATOM   4048  C   LEU P 258     -45.890-131.683 111.853  0.00 97.00      PROA   
ATOM   4049  O   LEU P 258     -46.761-131.921 112.688  0.00 97.00      PROA   
ATOM   4050  N   GLN P 259     -46.146-131.804 110.533  0.00 97.00      PROA   
ATOM   4051  HN  GLN P 259     -45.501-131.431 109.862  0.00 97.00      PROA   
ATOM   4052  CA  GLN P 259     -47.291-132.507 109.993  0.00 97.00      PROA   
ATOM   4053  HA  GLN P 259     -48.157-132.053 110.447  0.00 97.00      PROA   
ATOM   4054  CB  GLN P 259     -47.443-132.356 108.455  0.00 97.00      PROA   
ATOM   4055  HB1 GLN P 259     -48.109-133.154 108.056  0.00 97.00      PROA   
ATOM   4056  HB2 GLN P 259     -46.442-132.490 107.989  0.00 97.00      PROA   
ATOM   4057  CG  GLN P 259     -48.025-130.998 108.012  0.00 97.00      PROA   
ATOM   4058  HG1 GLN P 259     -47.356-130.168 108.312  0.00 97.00      PROA   
ATOM   4059  HG2 GLN P 259     -49.018-130.826 108.478  0.00 97.00      PROA   
ATOM   4060  CD  GLN P 259     -48.218-131.004 106.491  0.00 97.00      PROA   
ATOM   4061  OE1 GLN P 259     -49.235-131.488 105.982  0.00 97.00      PROA   
ATOM   4062  NE2 GLN P 259     -47.214-130.469 105.746  0.00 97.00      PROA   
ATOM   4063 HE21 GLN P 259     -47.301-130.449 104.753  0.00 97.00      PROA   
ATOM   4064 HE22 GLN P 259     -46.402-130.098 106.204  0.00 97.00      PROA   
ATOM   4065  C   GLN P 259     -47.330-133.977 110.372  0.00 97.00      PROA   
ATOM   4066  O   GLN P 259     -46.313-134.664 110.367  0.00 97.00      PROA   
ATOM   4067  N   VAL P 260     -48.533-134.480 110.727  0.00 97.00      PROA   
ATOM   4068  HN  VAL P 260     -49.340-133.898 110.744  0.00 97.00      PROA   
ATOM   4069  CA  VAL P 260     -48.753-135.847 111.140  0.00 97.00      PROA   
ATOM   4070  HA  VAL P 260     -47.889-136.442 110.892  0.00 97.00      PROA   
ATOM   4071  CB  VAL P 260     -49.028-135.975 112.636  0.00 97.00      PROA   
ATOM   4072  HB  VAL P 260     -49.940-135.394 112.886  0.00 97.00      PROA   
ATOM   4073  CG1 VAL P 260     -49.235-137.455 113.024  0.00 97.00      PROA   
ATOM   4074 HG11 VAL P 260     -48.356-138.064 112.722  0.00 97.00      PROA   
ATOM   4075 HG12 VAL P 260     -50.146-137.877 112.555  0.00 97.00      PROA   
ATOM   4076 HG13 VAL P 260     -49.352-137.538 114.124  0.00 97.00      PROA   
ATOM   4077  CG2 VAL P 260     -47.866-135.363 113.449  0.00 97.00      PROA   
ATOM   4078 HG21 VAL P 260     -47.784-134.271 113.279  0.00 97.00      PROA   
ATOM   4079 HG22 VAL P 260     -46.904-135.837 113.172  0.00 97.00      PROA   
ATOM   4080 HG23 VAL P 260     -48.038-135.523 114.535  0.00 97.00      PROA   
ATOM   4081  C   VAL P 260     -49.937-136.339 110.328  0.00 97.00      PROA   
ATOM   4082  O   VAL P 260     -50.961-135.665 110.245  0.00 97.00      PROA   
ATOM   4083  N   LEU P 261     -49.812-137.518 109.673  0.00 97.00      PROA   
ATOM   4084  HN  LEU P 261     -48.973-138.052 109.765  0.00 97.00      PROA   
ATOM   4085  CA  LEU P 261     -50.821-138.045 108.776  0.00 97.00      PROA   
ATOM   4086  HA  LEU P 261     -51.709-137.439 108.859  0.00 97.00      PROA   
ATOM   4087  CB  LEU P 261     -50.378-138.039 107.292  0.00 97.00      PROA   
ATOM   4088  HB1 LEU P 261     -51.132-138.569 106.668  0.00 97.00      PROA   
ATOM   4089  HB2 LEU P 261     -49.414-138.586 107.201  0.00 97.00      PROA   
ATOM   4090  CG  LEU P 261     -50.202-136.627 106.678  0.00 97.00      PROA   
ATOM   4091  HG  LEU P 261     -49.405-136.094 107.247  0.00 97.00      PROA   
ATOM   4092  CD1 LEU P 261     -49.747-136.741 105.212  0.00 97.00      PROA   
ATOM   4093 HD11 LEU P 261     -50.533-137.244 104.609  0.00 97.00      PROA   
ATOM   4094 HD12 LEU P 261     -48.813-137.336 105.140  0.00 97.00      PROA   
ATOM   4095 HD13 LEU P 261     -49.563-135.732 104.785  0.00 97.00      PROA   
ATOM   4096  CD2 LEU P 261     -51.482-135.774 106.757  0.00 97.00      PROA   
ATOM   4097 HD21 LEU P 261     -51.319-134.799 106.250  0.00 97.00      PROA   
ATOM   4098 HD22 LEU P 261     -51.761-135.570 107.809  0.00 97.00      PROA   
ATOM   4099 HD23 LEU P 261     -52.322-136.298 106.254  0.00 97.00      PROA   
ATOM   4100  C   LEU P 261     -51.262-139.439 109.160  0.00 97.00      PROA   
ATOM   4101  O   LEU P 261     -50.465-140.338 109.411  0.00 97.00      PROA   
ATOM   4102  N   GLY P 262     -52.598-139.628 109.193  0.00 97.00      PROA   
ATOM   4103  HN  GLY P 262     -53.210-138.887 108.936  0.00 97.00      PROA   
ATOM   4104  CA  GLY P 262     -53.263-140.866 109.511  0.00 97.00      PROA   
ATOM   4105  HA1 GLY P 262     -53.549-140.837 110.551  0.00 97.00      PROA   
ATOM   4106  HA2 GLY P 262     -52.644-141.710 109.238  0.00 97.00      PROA   
ATOM   4107  C   GLY P 262     -54.520-140.907 108.708  0.00 97.00      PROA   
ATOM   4108  O   GLY P 262     -54.992-139.891 108.204  0.00 97.00      PROA   
ATOM   4109  N   HSD P 263     -55.112-142.109 108.598  0.00 97.00      PROA   
ATOM   4110  HN  HSD P 263     -54.732-142.907 109.059  0.00 97.00      PROA   
ATOM   4111  CA  HSD P 263     -56.359-142.331 107.908  0.00 97.00      PROA   
ATOM   4112  HA  HSD P 263     -56.830-141.389 107.662  0.00 97.00      PROA   
ATOM   4113  CB  HSD P 263     -56.172-143.172 106.623  0.00 97.00      PROA   
ATOM   4114  HB1 HSD P 263     -57.157-143.449 106.189  0.00 97.00      PROA   
ATOM   4115  HB2 HSD P 263     -55.632-144.111 106.874  0.00 97.00      PROA   
ATOM   4116  ND1 HSD P 263     -55.886-141.818 104.468  0.00 97.00      PROA   
ATOM   4117  HD1 HSD P 263     -56.854-141.779 104.215  0.00 97.00      PROA   
ATOM   4118  CG  HSD P 263     -55.359-142.426 105.591  0.00 97.00      PROA   
ATOM   4119  CE1 HSD P 263     -54.840-141.329 103.756  0.00 97.00      PROA   
ATOM   4120  HE1 HSD P 263     -54.958-140.794 102.814  0.00 97.00      PROA   
ATOM   4121  NE2 HSD P 263     -53.683-141.586 104.332  0.00 97.00      PROA   
ATOM   4122  CD2 HSD P 263     -54.009-142.285 105.481  0.00 97.00      PROA   
ATOM   4123  HD2 HSD P 263     -53.220-142.629 106.139  0.00 97.00      PROA   
ATOM   4124  C   HSD P 263     -57.219-143.043 108.913  0.00 97.00      PROA   
ATOM   4125  O   HSD P 263     -56.733-143.920 109.624  0.00 97.00      PROA   
ATOM   4126  N   GLN P 264     -58.507-142.642 109.038  0.00 97.00      PROA   
ATOM   4127  HN  GLN P 264     -58.890-141.945 108.435  0.00 97.00      PROA   
ATOM   4128  CA  GLN P 264     -59.393-143.086 110.099  0.00 97.00      PROA   
ATOM   4129  HA  GLN P 264     -58.916-142.784 111.023  0.00 97.00      PROA   
ATOM   4130  CB  GLN P 264     -60.753-142.342 110.052  0.00 97.00      PROA   
ATOM   4131  HB1 GLN P 264     -61.498-142.848 110.703  0.00 97.00      PROA   
ATOM   4132  HB2 GLN P 264     -61.122-142.398 109.003  0.00 97.00      PROA   
ATOM   4133  CG  GLN P 264     -60.629-140.868 110.511  0.00 97.00      PROA   
ATOM   4134  HG1 GLN P 264     -59.678-140.430 110.138  0.00 97.00      PROA   
ATOM   4135  HG2 GLN P 264     -60.615-140.812 111.620  0.00 97.00      PROA   
ATOM   4136  CD  GLN P 264     -61.757-139.984 109.966  0.00 97.00      PROA   
ATOM   4137  OE1 GLN P 264     -61.504-139.033 109.217  0.00 97.00      PROA   
ATOM   4138  NE2 GLN P 264     -63.023-140.293 110.352  0.00 97.00      PROA   
ATOM   4139 HE21 GLN P 264     -63.770-139.731 110.000  0.00 97.00      PROA   
ATOM   4140 HE22 GLN P 264     -63.182-141.059 110.973  0.00 97.00      PROA   
ATOM   4141  C   GLN P 264     -59.578-144.591 110.211  0.00 97.00      PROA   
ATOM   4142  O   GLN P 264     -59.789-145.301 109.229  0.00 97.00      PROA   
ATOM   4143  N   GLN P 265     -59.456-145.097 111.455  0.00 97.00      PROA   
ATOM   4144  HN  GLN P 265     -59.330-144.479 112.229  0.00 97.00      PROA   
ATOM   4145  CA  GLN P 265     -59.270-146.490 111.775  0.00 97.00      PROA   
ATOM   4146  HA  GLN P 265     -58.991-146.990 110.862  0.00 97.00      PROA   
ATOM   4147  CB  GLN P 265     -58.105-146.702 112.794  0.00 97.00      PROA   
ATOM   4148  HB1 GLN P 265     -57.150-146.515 112.254  0.00 97.00      PROA   
ATOM   4149  HB2 GLN P 265     -58.086-147.769 113.110  0.00 97.00      PROA   
ATOM   4150  CG  GLN P 265     -58.121-145.825 114.078  0.00 97.00      PROA   
ATOM   4151  HG1 GLN P 265     -57.404-146.250 114.814  0.00 97.00      PROA   
ATOM   4152  HG2 GLN P 265     -59.130-145.860 114.538  0.00 97.00      PROA   
ATOM   4153  CD  GLN P 265     -57.766-144.345 113.837  0.00 97.00      PROA   
ATOM   4154  OE1 GLN P 265     -58.650-143.502 113.648  0.00 97.00      PROA   
ATOM   4155  NE2 GLN P 265     -56.445-144.018 113.854  0.00 97.00      PROA   
ATOM   4156 HE21 GLN P 265     -56.183-143.068 113.670  0.00 97.00      PROA   
ATOM   4157 HE22 GLN P 265     -55.752-144.711 114.042  0.00 97.00      PROA   
ATOM   4158  C   GLN P 265     -60.543-147.123 112.313  0.00 97.00      PROA   
ATOM   4159  O   GLN P 265     -61.374-146.425 112.895  0.00 97.00      PROA   
ATOM   4160  N   PRO P 266     -60.758-148.436 112.165  0.00 97.00      PROA   
ATOM   4161  CD  PRO P 266     -60.022-149.288 111.224  0.00 97.00      PROA   
ATOM   4162  HD1 PRO P 266     -58.988-149.429 111.610  0.00 97.00      PROA   
ATOM   4163  HD2 PRO P 266     -59.999-148.848 110.203  0.00 97.00      PROA   
ATOM   4164  CA  PRO P 266     -61.574-149.242 113.074  0.00 97.00      PROA   
ATOM   4165  HA  PRO P 266     -62.604-148.995 112.860  0.00 97.00      PROA   
ATOM   4166  CB  PRO P 266     -61.226-150.698 112.709  0.00 97.00      PROA   
ATOM   4167  HB1 PRO P 266     -62.080-151.387 112.855  0.00 97.00      PROA   
ATOM   4168  HB2 PRO P 266     -60.362-151.057 113.311  0.00 97.00      PROA   
ATOM   4169  CG  PRO P 266     -60.776-150.615 111.246  0.00 97.00      PROA   
ATOM   4170  HG1 PRO P 266     -60.144-151.473 110.943  0.00 97.00      PROA   
ATOM   4171  HG2 PRO P 266     -61.663-150.550 110.578  0.00 97.00      PROA   
ATOM   4172  C   PRO P 266     -61.354-148.960 114.555  0.00 97.00      PROA   
ATOM   4173  O   PRO P 266     -60.209-148.810 114.977  0.00 97.00      PROA   
ATOM   4174  N   THR P 267     -62.436-148.884 115.360  0.00 97.00      PROA   
ATOM   4175  HN  THR P 267     -63.356-148.873 114.975  0.00 97.00      PROA   
ATOM   4176  CA  THR P 267     -62.370-148.850 116.816  0.00 97.00      PROA   
ATOM   4177  HA  THR P 267     -61.698-148.035 117.050  0.00 97.00      PROA   
ATOM   4178  CB  THR P 267     -63.712-148.538 117.472  0.00 97.00      PROA   
ATOM   4179  HB  THR P 267     -64.297-149.463 117.669  0.00 97.00      PROA   
ATOM   4180  OG1 THR P 267     -64.514-147.724 116.628  0.00 97.00      PROA   
ATOM   4181  HG1 THR P 267     -63.985-146.941 116.453  0.00 97.00      PROA   
ATOM   4182  CG2 THR P 267     -63.494-147.784 118.797  0.00 97.00      PROA   
ATOM   4183 HG21 THR P 267     -62.950-146.832 118.616  0.00 97.00      PROA   
ATOM   4184 HG22 THR P 267     -62.902-148.396 119.508  0.00 97.00      PROA   
ATOM   4185 HG23 THR P 267     -64.473-147.547 119.264  0.00 97.00      PROA   
ATOM   4186  C   THR P 267     -61.765-150.097 117.466  0.00 97.00      PROA   
ATOM   4187  O   THR P 267     -60.970-149.909 118.388  0.00 97.00      PROA   
ATOM   4188  N   PRO P 268     -62.029-151.358 117.092  0.00 97.00      PROA   
ATOM   4189  CD  PRO P 268     -63.219-151.801 116.351  0.00 97.00      PROA   
ATOM   4190  HD1 PRO P 268     -63.346-151.245 115.401  0.00 97.00      PROA   
ATOM   4191  HD2 PRO P 268     -64.122-151.680 116.990  0.00 97.00      PROA   
ATOM   4192  CA  PRO P 268     -61.224-152.490 117.541  0.00 97.00      PROA   
ATOM   4193  HA  PRO P 268     -60.983-152.394 118.590  0.00 97.00      PROA   
ATOM   4194  CB  PRO P 268     -62.112-153.714 117.255  0.00 97.00      PROA   
ATOM   4195  HB1 PRO P 268     -62.770-153.894 118.135  0.00 97.00      PROA   
ATOM   4196  HB2 PRO P 268     -61.536-154.639 117.052  0.00 97.00      PROA   
ATOM   4197  CG  PRO P 268     -62.971-153.283 116.063  0.00 97.00      PROA   
ATOM   4198  HG1 PRO P 268     -62.369-153.377 115.132  0.00 97.00      PROA   
ATOM   4199  HG2 PRO P 268     -63.905-153.870 115.962  0.00 97.00      PROA   
ATOM   4200  C   PRO P 268     -59.919-152.576 116.767  0.00 97.00      PROA   
ATOM   4201  O   PRO P 268     -59.869-152.195 115.599  0.00 97.00      PROA   
ATOM   4202  N   VAL P 269     -58.858-153.078 117.435  0.00 97.00      PROA   
ATOM   4203  HN  VAL P 269     -58.926-153.415 118.369  0.00 97.00      PROA   
ATOM   4204  CA  VAL P 269     -57.558-153.356 116.888  0.00 97.00      PROA   
ATOM   4205  HA  VAL P 269     -57.669-153.637 115.850  0.00 97.00      PROA   
ATOM   4206  CB  VAL P 269     -56.602-152.164 117.012  0.00 97.00      PROA   
ATOM   4207  HB  VAL P 269     -57.086-151.292 116.511  0.00 97.00      PROA   
ATOM   4208  CG1 VAL P 269     -56.359-151.791 118.491  0.00 97.00      PROA   
ATOM   4209 HG11 VAL P 269     -55.884-152.641 119.024  0.00 97.00      PROA   
ATOM   4210 HG12 VAL P 269     -57.312-151.541 118.999  0.00 97.00      PROA   
ATOM   4211 HG13 VAL P 269     -55.680-150.915 118.562  0.00 97.00      PROA   
ATOM   4212  CG2 VAL P 269     -55.278-152.457 116.280  0.00 97.00      PROA   
ATOM   4213 HG21 VAL P 269     -55.470-152.720 115.219  0.00 97.00      PROA   
ATOM   4214 HG22 VAL P 269     -54.757-153.307 116.767  0.00 97.00      PROA   
ATOM   4215 HG23 VAL P 269     -54.607-151.572 116.317  0.00 97.00      PROA   
ATOM   4216  C   VAL P 269     -57.079-154.609 117.664  0.00 97.00      PROA   
ATOM   4217  OT1 VAL P 269     -57.605-154.861 118.785  0.00 97.00      PROA   
ATOM   4218  OT2 VAL P 269     -56.205-155.347 117.136  0.00 97.00      PROA   
END
