# Supplementary material for: The solution structure of the unbound IgG Fc receptor CD64 resembles its crystal structure: Implications for function
Source: PLoS One. 2023 Sep 21;18(9):e0288351. doi: 10.1371/journal.pone.0288351 (PMC10513344; doi:10.1371/journal.pone.0288351)
Supplement: S1 File — (ZIP) [file pone.0288351.s003.zip › CD64V03 E11/Top100/EM_done_ready_for_EM_top100_0p11_E11.dcd_53312.pdb.pdb]

REMARK  FINAL COORDINATES WRITTEN BY NAMD AT TIMESTEP 2000
ATOM      1  N   LYS P   1      11.219 -63.995 102.565  0.00 97.00      PROA   
ATOM      2  HT1 LYS P   1      10.839 -63.607 103.455  0.00 97.00      PROA   
ATOM      3  HT2 LYS P   1      11.533 -63.177 101.998  0.00 97.00      PROA   
ATOM      4  HT3 LYS P   1      12.028 -64.607 102.784  0.00 97.00      PROA   
ATOM      5  CA  LYS P   1      10.146 -64.741 101.864  0.00 97.00      PROA   
ATOM      6  HA  LYS P   1       9.241 -64.160 101.957  0.00 97.00      PROA   
ATOM      7  CB  LYS P   1      10.467 -64.919 100.350  0.00 97.00      PROA   
ATOM      8  HB1 LYS P   1       9.774 -65.680  99.930  0.00 97.00      PROA   
ATOM      9  HB2 LYS P   1      11.498 -65.309 100.211  0.00 97.00      PROA   
ATOM     10  CG  LYS P   1      10.285 -63.632  99.516  0.00 97.00      PROA   
ATOM     11  HG1 LYS P   1      11.136 -62.949  99.733  0.00 97.00      PROA   
ATOM     12  HG2 LYS P   1       9.354 -63.107  99.826  0.00 97.00      PROA   
ATOM     13  CD  LYS P   1      10.237 -63.860  97.990  0.00 97.00      PROA   
ATOM     14  HD1 LYS P   1      11.133 -64.447  97.689  0.00 97.00      PROA   
ATOM     15  HD2 LYS P   1      10.307 -62.862  97.500  0.00 97.00      PROA   
ATOM     16  CE  LYS P   1       8.963 -64.574  97.505  0.00 97.00      PROA   
ATOM     17  HE1 LYS P   1       8.062 -64.029  97.860  0.00 97.00      PROA   
ATOM     18  HE2 LYS P   1       8.926 -65.617  97.881  0.00 97.00      PROA   
ATOM     19  NZ  LYS P   1       8.899 -64.630  96.021  0.00 97.00      PROA   
ATOM     20  HZ1 LYS P   1       9.734 -65.127  95.651  0.00 97.00      PROA   
ATOM     21  HZ2 LYS P   1       8.873 -63.666  95.633  0.00 97.00      PROA   
ATOM     22  HZ3 LYS P   1       8.041 -65.139  95.730  0.00 97.00      PROA   
ATOM     23  C   LYS P   1       9.888 -66.062 102.538  0.00 97.00      PROA   
ATOM     24  O   LYS P   1      10.662 -66.503 103.386  0.00 97.00      PROA   
ATOM     25  N   ALA P   2       8.773 -66.725 102.169  0.00 97.00      PROA   
ATOM     26  HN  ALA P   2       8.102 -66.361 101.529  0.00 97.00      PROA   
ATOM     27  CA  ALA P   2       8.437 -68.050 102.597  0.00 97.00      PROA   
ATOM     28  HA  ALA P   2       9.317 -68.681 102.579  0.00 97.00      PROA   
ATOM     29  CB  ALA P   2       7.756 -68.060 103.981  0.00 97.00      PROA   
ATOM     30  HB1 ALA P   2       6.867 -67.395 103.982  0.00 97.00      PROA   
ATOM     31  HB2 ALA P   2       8.463 -67.685 104.753  0.00 97.00      PROA   
ATOM     32  HB3 ALA P   2       7.439 -69.083 104.269  0.00 97.00      PROA   
ATOM     33  C   ALA P   2       7.485 -68.499 101.518  0.00 97.00      PROA   
ATOM     34  O   ALA P   2       7.154 -67.710 100.632  0.00 97.00      PROA   
ATOM     35  N   VAL P   3       7.046 -69.781 101.561  0.00 97.00      PROA   
ATOM     36  HN  VAL P   3       7.409 -70.423 102.230  0.00 97.00      PROA   
ATOM     37  CA  VAL P   3       5.913 -70.299 100.821  0.00 97.00      PROA   
ATOM     38  HA  VAL P   3       5.182 -69.511 100.713  0.00 97.00      PROA   
ATOM     39  CB  VAL P   3       6.203 -70.925  99.447  0.00 97.00      PROA   
ATOM     40  HB  VAL P   3       5.250 -71.347  99.045  0.00 97.00      PROA   
ATOM     41  CG1 VAL P   3       6.661 -69.845  98.446  0.00 97.00      PROA   
ATOM     42 HG11 VAL P   3       7.663 -69.459  98.727  0.00 97.00      PROA   
ATOM     43 HG12 VAL P   3       5.939 -69.003  98.428  0.00 97.00      PROA   
ATOM     44 HG13 VAL P   3       6.729 -70.279  97.425  0.00 97.00      PROA   
ATOM     45  CG2 VAL P   3       7.242 -72.063  99.535  0.00 97.00      PROA   
ATOM     46 HG21 VAL P   3       6.863 -72.906 100.145  0.00 97.00      PROA   
ATOM     47 HG22 VAL P   3       8.189 -71.697  99.982  0.00 97.00      PROA   
ATOM     48 HG23 VAL P   3       7.469 -72.449  98.518  0.00 97.00      PROA   
ATOM     49  C   VAL P   3       5.332 -71.342 101.752  0.00 97.00      PROA   
ATOM     50  O   VAL P   3       6.065 -71.951 102.531  0.00 97.00      PROA   
ATOM     51  N   ILE P   4       3.991 -71.550 101.730  0.00 97.00      PROA   
ATOM     52  HN  ILE P   4       3.390 -70.993 101.159  0.00 97.00      PROA   
ATOM     53  CA  ILE P   4       3.335 -72.453 102.667  0.00 97.00      PROA   
ATOM     54  HA  ILE P   4       4.026 -72.696 103.459  0.00 97.00      PROA   
ATOM     55  CB  ILE P   4       2.133 -71.810 103.364  0.00 97.00      PROA   
ATOM     56  HB  ILE P   4       1.385 -71.507 102.597  0.00 97.00      PROA   
ATOM     57  CG2 ILE P   4       1.495 -72.825 104.345  0.00 97.00      PROA   
ATOM     58 HG21 ILE P   4       2.279 -73.261 105.001  0.00 97.00      PROA   
ATOM     59 HG22 ILE P   4       0.980 -73.642 103.801  0.00 97.00      PROA   
ATOM     60 HG23 ILE P   4       0.748 -72.333 104.996  0.00 97.00      PROA   
ATOM     61  CG1 ILE P   4       2.569 -70.533 104.126  0.00 97.00      PROA   
ATOM     62 HG11 ILE P   4       3.235 -69.903 103.501  0.00 97.00      PROA   
ATOM     63 HG12 ILE P   4       3.150 -70.863 105.011  0.00 97.00      PROA   
ATOM     64  CD  ILE P   4       1.409 -69.643 104.580  0.00 97.00      PROA   
ATOM     65  HD1 ILE P   4       0.624 -70.218 105.110  0.00 97.00      PROA   
ATOM     66  HD2 ILE P   4       0.948 -69.144 103.701  0.00 97.00      PROA   
ATOM     67  HD3 ILE P   4       1.786 -68.860 105.270  0.00 97.00      PROA   
ATOM     68  C   ILE P   4       2.939 -73.766 102.000  0.00 97.00      PROA   
ATOM     69  O   ILE P   4       2.354 -73.796 100.920  0.00 97.00      PROA   
ATOM     70  N   LYS P   5       3.248 -74.907 102.663  0.00 97.00      PROA   
ATOM     71  HN  LYS P   5       3.816 -74.861 103.484  0.00 97.00      PROA   
ATOM     72  CA  LYS P   5       2.829 -76.228 102.234  0.00 97.00      PROA   
ATOM     73  HA  LYS P   5       2.311 -76.165 101.288  0.00 97.00      PROA   
ATOM     74  CB  LYS P   5       4.028 -77.201 102.094  0.00 97.00      PROA   
ATOM     75  HB1 LYS P   5       3.667 -78.190 101.732  0.00 97.00      PROA   
ATOM     76  HB2 LYS P   5       4.501 -77.354 103.090  0.00 97.00      PROA   
ATOM     77  CG  LYS P   5       5.137 -76.712 101.147  0.00 97.00      PROA   
ATOM     78  HG1 LYS P   5       5.957 -77.463 101.190  0.00 97.00      PROA   
ATOM     79  HG2 LYS P   5       5.549 -75.752 101.531  0.00 97.00      PROA   
ATOM     80  CD  LYS P   5       4.690 -76.525  99.685  0.00 97.00      PROA   
ATOM     81  HD1 LYS P   5       3.799 -75.861  99.660  0.00 97.00      PROA   
ATOM     82  HD2 LYS P   5       4.388 -77.510  99.266  0.00 97.00      PROA   
ATOM     83  CE  LYS P   5       5.757 -75.878  98.791  0.00 97.00      PROA   
ATOM     84  HE1 LYS P   5       5.993 -74.861  99.179  0.00 97.00      PROA   
ATOM     85  HE2 LYS P   5       5.420 -75.794  97.739  0.00 97.00      PROA   
ATOM     86  NZ  LYS P   5       7.006 -76.656  98.811  0.00 97.00      PROA   
ATOM     87  HZ1 LYS P   5       7.008 -77.530  98.260  0.00 97.00      PROA   
ATOM     88  HZ2 LYS P   5       7.238 -76.864  99.810  0.00 97.00      PROA   
ATOM     89  HZ3 LYS P   5       7.798 -76.034  98.538  0.00 97.00      PROA   
ATOM     90  C   LYS P   5       1.876 -76.835 103.243  0.00 97.00      PROA   
ATOM     91  O   LYS P   5       2.251 -77.146 104.367  0.00 97.00      PROA   
ATOM     92  N   LEU P   6       0.603 -77.071 102.851  0.00 97.00      PROA   
ATOM     93  HN  LEU P   6       0.266 -76.766 101.964  0.00 97.00      PROA   
ATOM     94  CA  LEU P   6      -0.338 -77.838 103.643  0.00 97.00      PROA   
ATOM     95  HA  LEU P   6      -0.230 -77.554 104.681  0.00 97.00      PROA   
ATOM     96  CB  LEU P   6      -1.809 -77.573 103.227  0.00 97.00      PROA   
ATOM     97  HB1 LEU P   6      -2.466 -78.063 103.980  0.00 97.00      PROA   
ATOM     98  HB2 LEU P   6      -2.029 -78.035 102.241  0.00 97.00      PROA   
ATOM     99  CG  LEU P   6      -2.218 -76.079 103.140  0.00 97.00      PROA   
ATOM    100  HG  LEU P   6      -1.589 -75.498 103.853  0.00 97.00      PROA   
ATOM    101  CD1 LEU P   6      -2.035 -75.484 101.728  0.00 97.00      PROA   
ATOM    102 HD11 LEU P   6      -2.623 -76.071 100.991  0.00 97.00      PROA   
ATOM    103 HD12 LEU P   6      -0.972 -75.487 101.417  0.00 97.00      PROA   
ATOM    104 HD13 LEU P   6      -2.399 -74.435 101.705  0.00 97.00      PROA   
ATOM    105  CD2 LEU P   6      -3.685 -75.898 103.568  0.00 97.00      PROA   
ATOM    106 HD21 LEU P   6      -3.837 -76.248 104.610  0.00 97.00      PROA   
ATOM    107 HD22 LEU P   6      -4.351 -76.480 102.898  0.00 97.00      PROA   
ATOM    108 HD23 LEU P   6      -3.972 -74.827 103.506  0.00 97.00      PROA   
ATOM    109  C   LEU P   6      -0.016 -79.324 103.503  0.00 97.00      PROA   
ATOM    110  O   LEU P   6       0.073 -79.841 102.393  0.00 97.00      PROA   
ATOM    111  N   GLN P   7       0.227 -80.044 104.627  0.00 97.00      PROA   
ATOM    112  HN  GLN P   7       0.205 -79.609 105.528  0.00 97.00      PROA   
ATOM    113  CA  GLN P   7       0.585 -81.457 104.611  0.00 97.00      PROA   
ATOM    114  HA  GLN P   7       1.408 -81.537 103.914  0.00 97.00      PROA   
ATOM    115  CB  GLN P   7       1.177 -81.893 105.979  0.00 97.00      PROA   
ATOM    116  HB1 GLN P   7       0.510 -81.501 106.776  0.00 97.00      PROA   
ATOM    117  HB2 GLN P   7       2.150 -81.360 106.081  0.00 97.00      PROA   
ATOM    118  CG  GLN P   7       1.377 -83.409 106.196  0.00 97.00      PROA   
ATOM    119  HG1 GLN P   7       1.984 -83.826 105.364  0.00 97.00      PROA   
ATOM    120  HG2 GLN P   7       0.399 -83.933 106.224  0.00 97.00      PROA   
ATOM    121  CD  GLN P   7       2.153 -83.645 107.498  0.00 97.00      PROA   
ATOM    122  OE1 GLN P   7       3.199 -83.029 107.723  0.00 97.00      PROA   
ATOM    123  NE2 GLN P   7       1.652 -84.547 108.386  0.00 97.00      PROA   
ATOM    124 HE21 GLN P   7       2.155 -84.681 109.238  0.00 97.00      PROA   
ATOM    125 HE22 GLN P   7       0.811 -85.048 108.187  0.00 97.00      PROA   
ATOM    126  C   GLN P   7      -0.458 -82.421 104.046  0.00 97.00      PROA   
ATOM    127  O   GLN P   7      -0.103 -83.213 103.173  0.00 97.00      PROA   
ATOM    128  N   PRO P   8      -1.742 -82.392 104.399  0.00 97.00      PROA   
ATOM    129  CD  PRO P   8      -2.236 -81.996 105.712  0.00 97.00      PROA   
ATOM    130  HD1 PRO P   8      -2.345 -80.893 105.715  0.00 97.00      PROA   
ATOM    131  HD2 PRO P   8      -1.564 -82.325 106.533  0.00 97.00      PROA   
ATOM    132  CA  PRO P   8      -2.832 -82.658 103.468  0.00 97.00      PROA   
ATOM    133  HA  PRO P   8      -2.651 -83.598 102.970  0.00 97.00      PROA   
ATOM    134  CB  PRO P   8      -4.100 -82.702 104.354  0.00 97.00      PROA   
ATOM    135  HB1 PRO P   8      -4.695 -83.618 104.154  0.00 97.00      PROA   
ATOM    136  HB2 PRO P   8      -4.756 -81.818 104.204  0.00 97.00      PROA   
ATOM    137  CG  PRO P   8      -3.593 -82.693 105.806  0.00 97.00      PROA   
ATOM    138  HG1 PRO P   8      -4.297 -82.179 106.488  0.00 97.00      PROA   
ATOM    139  HG2 PRO P   8      -3.449 -83.739 106.155  0.00 97.00      PROA   
ATOM    140  C   PRO P   8      -2.899 -81.514 102.458  0.00 97.00      PROA   
ATOM    141  O   PRO P   8      -3.040 -80.401 102.958  0.00 97.00      PROA   
ATOM    142  N   PRO P   9      -2.818 -81.645 101.132  0.00 97.00      PROA   
ATOM    143  CD  PRO P   9      -2.699 -82.935 100.444  0.00 97.00      PROA   
ATOM    144  HD1 PRO P   9      -3.530 -83.617 100.727  0.00 97.00      PROA   
ATOM    145  HD2 PRO P   9      -1.716 -83.391 100.697  0.00 97.00      PROA   
ATOM    146  CA  PRO P   9      -2.720 -80.511 100.206  0.00 97.00      PROA   
ATOM    147  HA  PRO P   9      -2.049 -79.759 100.595  0.00 97.00      PROA   
ATOM    148  CB  PRO P   9      -2.154 -81.178  98.937  0.00 97.00      PROA   
ATOM    149  HB1 PRO P   9      -1.049 -81.267  99.052  0.00 97.00      PROA   
ATOM    150  HB2 PRO P   9      -2.360 -80.632  97.998  0.00 97.00      PROA   
ATOM    151  CG  PRO P   9      -2.754 -82.586  98.956  0.00 97.00      PROA   
ATOM    152  HG1 PRO P   9      -3.813 -82.538  98.622  0.00 97.00      PROA   
ATOM    153  HG2 PRO P   9      -2.200 -83.303  98.321  0.00 97.00      PROA   
ATOM    154  C   PRO P   9      -4.072 -79.852  99.944  0.00 97.00      PROA   
ATOM    155  O   PRO P   9      -4.362 -79.497  98.803  0.00 97.00      PROA   
ATOM    156  N   TRP P  10      -4.914 -79.664 100.978  0.00 97.00      PROA   
ATOM    157  HN  TRP P  10      -4.605 -79.875 101.902  0.00 97.00      PROA   
ATOM    158  CA  TRP P  10      -6.308 -79.327 100.811  0.00 97.00      PROA   
ATOM    159  HA  TRP P  10      -6.545 -79.242  99.759  0.00 97.00      PROA   
ATOM    160  CB  TRP P  10      -7.215 -80.414 101.442  0.00 97.00      PROA   
ATOM    161  HB1 TRP P  10      -8.275 -80.208 101.187  0.00 97.00      PROA   
ATOM    162  HB2 TRP P  10      -7.123 -80.351 102.551  0.00 97.00      PROA   
ATOM    163  CG  TRP P  10      -6.889 -81.824 101.039  0.00 97.00      PROA   
ATOM    164  CD1 TRP P  10      -6.772 -82.874 101.913  0.00 97.00      PROA   
ATOM    165  HD1 TRP P  10      -6.907 -82.794 102.983  0.00 97.00      PROA   
ATOM    166  NE1 TRP P  10      -6.544 -84.033 101.222  0.00 97.00      PROA   
ATOM    167  HE1 TRP P  10      -6.601 -84.935 101.591  0.00 97.00      PROA   
ATOM    168  CE2 TRP P  10      -6.481 -83.766  99.887  0.00 97.00      PROA   
ATOM    169  CD2 TRP P  10      -6.682 -82.376  99.721  0.00 97.00      PROA   
ATOM    170  CE3 TRP P  10      -6.659 -81.836  98.433  0.00 97.00      PROA   
ATOM    171  HE3 TRP P  10      -6.781 -80.778  98.259  0.00 97.00      PROA   
ATOM    172  CZ3 TRP P  10      -6.468 -82.689  97.342  0.00 97.00      PROA   
ATOM    173  HZ3 TRP P  10      -6.457 -82.279  96.341  0.00 97.00      PROA   
ATOM    174  CZ2 TRP P  10      -6.284 -84.614  98.805  0.00 97.00      PROA   
ATOM    175  HZ2 TRP P  10      -6.132 -85.674  98.941  0.00 97.00      PROA   
ATOM    176  CH2 TRP P  10      -6.286 -84.056  97.526  0.00 97.00      PROA   
ATOM    177  HH2 TRP P  10      -6.133 -84.689  96.662  0.00 97.00      PROA   
ATOM    178  C   TRP P  10      -6.607 -77.993 101.452  0.00 97.00      PROA   
ATOM    179  O   TRP P  10      -6.586 -77.839 102.671  0.00 97.00      PROA   
ATOM    180  N   VAL P  11      -6.916 -76.978 100.616  0.00 97.00      PROA   
ATOM    181  HN  VAL P  11      -6.868 -77.106  99.626  0.00 97.00      PROA   
ATOM    182  CA  VAL P  11      -7.179 -75.623 101.068  0.00 97.00      PROA   
ATOM    183  HA  VAL P  11      -6.532 -75.420 101.911  0.00 97.00      PROA   
ATOM    184  CB  VAL P  11      -6.828 -74.633  99.956  0.00 97.00      PROA   
ATOM    185  HB  VAL P  11      -7.543 -74.744  99.109  0.00 97.00      PROA   
ATOM    186  CG1 VAL P  11      -6.886 -73.191 100.485  0.00 97.00      PROA   
ATOM    187 HG11 VAL P  11      -6.221 -73.070 101.367  0.00 97.00      PROA   
ATOM    188 HG12 VAL P  11      -7.920 -72.927 100.779  0.00 97.00      PROA   
ATOM    189 HG13 VAL P  11      -6.558 -72.477  99.699  0.00 97.00      PROA   
ATOM    190  CG2 VAL P  11      -5.402 -74.926  99.427  0.00 97.00      PROA   
ATOM    191 HG21 VAL P  11      -5.345 -75.899  98.897  0.00 97.00      PROA   
ATOM    192 HG22 VAL P  11      -4.671 -74.931 100.262  0.00 97.00      PROA   
ATOM    193 HG23 VAL P  11      -5.095 -74.137  98.707  0.00 97.00      PROA   
ATOM    194  C   VAL P  11      -8.628 -75.484 101.562  0.00 97.00      PROA   
ATOM    195  O   VAL P  11      -8.976 -74.559 102.293  0.00 97.00      PROA   
ATOM    196  N   SER P  12      -9.490 -76.465 101.218  0.00 97.00      PROA   
ATOM    197  HN  SER P  12      -9.150 -77.214 100.661  0.00 97.00      PROA   
ATOM    198  CA  SER P  12     -10.873 -76.581 101.650  0.00 97.00      PROA   
ATOM    199  HA  SER P  12     -11.121 -75.776 102.328  0.00 97.00      PROA   
ATOM    200  CB  SER P  12     -11.854 -76.516 100.437  0.00 97.00      PROA   
ATOM    201  HB1 SER P  12     -11.469 -77.159  99.617  0.00 97.00      PROA   
ATOM    202  HB2 SER P  12     -11.884 -75.468 100.064  0.00 97.00      PROA   
ATOM    203  OG  SER P  12     -13.186 -76.928 100.737  0.00 97.00      PROA   
ATOM    204  HG1 SER P  12     -13.603 -76.199 101.207  0.00 97.00      PROA   
ATOM    205  C   SER P  12     -10.986 -77.891 102.417  0.00 97.00      PROA   
ATOM    206  O   SER P  12     -10.598 -78.943 101.912  0.00 97.00      PROA   
ATOM    207  N   VAL P  13     -11.486 -77.850 103.682  0.00 97.00      PROA   
ATOM    208  HN  VAL P  13     -11.775 -76.982 104.083  0.00 97.00      PROA   
ATOM    209  CA  VAL P  13     -11.403 -78.996 104.582  0.00 97.00      PROA   
ATOM    210  HA  VAL P  13     -11.456 -79.895 103.986  0.00 97.00      PROA   
ATOM    211  CB  VAL P  13     -10.065 -78.975 105.334  0.00 97.00      PROA   
ATOM    212  HB  VAL P  13      -9.267 -78.779 104.577  0.00 97.00      PROA   
ATOM    213  CG1 VAL P  13     -10.005 -77.837 106.376  0.00 97.00      PROA   
ATOM    214 HG11 VAL P  13     -10.737 -78.007 107.193  0.00 97.00      PROA   
ATOM    215 HG12 VAL P  13     -10.215 -76.855 105.907  0.00 97.00      PROA   
ATOM    216 HG13 VAL P  13      -8.993 -77.795 106.832  0.00 97.00      PROA   
ATOM    217  CG2 VAL P  13      -9.750 -80.344 105.967  0.00 97.00      PROA   
ATOM    218 HG21 VAL P  13      -9.835 -81.159 105.218  0.00 97.00      PROA   
ATOM    219 HG22 VAL P  13     -10.437 -80.557 106.811  0.00 97.00      PROA   
ATOM    220 HG23 VAL P  13      -8.716 -80.345 106.371  0.00 97.00      PROA   
ATOM    221  C   VAL P  13     -12.597 -79.037 105.533  0.00 97.00      PROA   
ATOM    222  O   VAL P  13     -13.258 -78.033 105.768  0.00 97.00      PROA   
ATOM    223  N   PHE P  14     -12.942 -80.222 106.101  0.00 97.00      PROA   
ATOM    224  HN  PHE P  14     -12.459 -81.065 105.873  0.00 97.00      PROA   
ATOM    225  CA  PHE P  14     -13.971 -80.336 107.125  0.00 97.00      PROA   
ATOM    226  HA  PHE P  14     -14.765 -79.647 106.877  0.00 97.00      PROA   
ATOM    227  CB  PHE P  14     -14.569 -81.766 107.238  0.00 97.00      PROA   
ATOM    228  HB1 PHE P  14     -15.268 -81.851 108.096  0.00 97.00      PROA   
ATOM    229  HB2 PHE P  14     -13.751 -82.507 107.383  0.00 97.00      PROA   
ATOM    230  CG  PHE P  14     -15.374 -82.141 106.025  0.00 97.00      PROA   
ATOM    231  CD1 PHE P  14     -16.484 -81.370 105.631  0.00 97.00      PROA   
ATOM    232  HD1 PHE P  14     -16.723 -80.462 106.164  0.00 97.00      PROA   
ATOM    233  CE1 PHE P  14     -17.302 -81.788 104.575  0.00 97.00      PROA   
ATOM    234  HE1 PHE P  14     -18.157 -81.196 104.285  0.00 97.00      PROA   
ATOM    235  CZ  PHE P  14     -17.010 -82.976 103.892  0.00 97.00      PROA   
ATOM    236  HZ  PHE P  14     -17.642 -83.303 103.080  0.00 97.00      PROA   
ATOM    237  CD2 PHE P  14     -15.100 -83.334 105.339  0.00 97.00      PROA   
ATOM    238  HD2 PHE P  14     -14.272 -83.951 105.653  0.00 97.00      PROA   
ATOM    239  CE2 PHE P  14     -15.899 -83.741 104.266  0.00 97.00      PROA   
ATOM    240  HE2 PHE P  14     -15.657 -84.649 103.734  0.00 97.00      PROA   
ATOM    241  C   PHE P  14     -13.493 -79.966 108.517  0.00 97.00      PROA   
ATOM    242  O   PHE P  14     -12.306 -80.016 108.832  0.00 97.00      PROA   
ATOM    243  N   GLN P  15     -14.453 -79.631 109.415  0.00 97.00      PROA   
ATOM    244  HN  GLN P  15     -15.373 -79.403 109.102  0.00 97.00      PROA   
ATOM    245  CA  GLN P  15     -14.268 -79.670 110.860  0.00 97.00      PROA   
ATOM    246  HA  GLN P  15     -13.496 -78.953 111.105  0.00 97.00      PROA   
ATOM    247  CB  GLN P  15     -15.573 -79.286 111.615  0.00 97.00      PROA   
ATOM    248  HB1 GLN P  15     -15.793 -78.217 111.386  0.00 97.00      PROA   
ATOM    249  HB2 GLN P  15     -15.387 -79.342 112.709  0.00 97.00      PROA   
ATOM    250  CG  GLN P  15     -16.803 -80.139 111.200  0.00 97.00      PROA   
ATOM    251  HG1 GLN P  15     -16.481 -81.001 110.579  0.00 97.00      PROA   
ATOM    252  HG2 GLN P  15     -17.486 -79.533 110.570  0.00 97.00      PROA   
ATOM    253  CD  GLN P  15     -17.595 -80.661 112.412  0.00 97.00      PROA   
ATOM    254  OE1 GLN P  15     -18.204 -79.893 113.164  0.00 97.00      PROA   
ATOM    255  NE2 GLN P  15     -17.588 -82.013 112.601  0.00 97.00      PROA   
ATOM    256 HE21 GLN P  15     -17.102 -82.604 111.959  0.00 97.00      PROA   
ATOM    257 HE22 GLN P  15     -18.026 -82.388 113.416  0.00 97.00      PROA   
ATOM    258  C   GLN P  15     -13.815 -81.044 111.361  0.00 97.00      PROA   
ATOM    259  O   GLN P  15     -14.189 -82.065 110.789  0.00 97.00      PROA   
ATOM    260  N   GLU P  16     -12.967 -81.079 112.423  0.00 97.00      PROA   
ATOM    261  HN  GLU P  16     -12.673 -80.213 112.826  0.00 97.00      PROA   
ATOM    262  CA  GLU P  16     -12.449 -82.268 113.094  0.00 97.00      PROA   
ATOM    263  HA  GLU P  16     -12.144 -81.918 114.070  0.00 97.00      PROA   
ATOM    264  CB  GLU P  16     -13.505 -83.392 113.368  0.00 97.00      PROA   
ATOM    265  HB1 GLU P  16     -13.836 -83.795 112.389  0.00 97.00      PROA   
ATOM    266  HB2 GLU P  16     -14.392 -82.937 113.864  0.00 97.00      PROA   
ATOM    267  CG  GLU P  16     -13.016 -84.584 114.229  0.00 97.00      PROA   
ATOM    268  HG1 GLU P  16     -12.965 -84.279 115.296  0.00 97.00      PROA   
ATOM    269  HG2 GLU P  16     -11.999 -84.901 113.922  0.00 97.00      PROA   
ATOM    270  CD  GLU P  16     -13.900 -85.835 114.127  0.00 97.00      PROA   
ATOM    271  OE1 GLU P  16     -14.933 -85.833 113.409  0.00 97.00      PROA   
ATOM    272  OE2 GLU P  16     -13.513 -86.849 114.769  0.00 97.00      PROA   
ATOM    273  C   GLU P  16     -11.171 -82.798 112.445  0.00 97.00      PROA   
ATOM    274  O   GLU P  16     -10.284 -83.300 113.132  0.00 97.00      PROA   
ATOM    275  N   GLU P  17     -11.018 -82.672 111.107  0.00 97.00      PROA   
ATOM    276  HN  GLU P  17     -11.761 -82.285 110.566  0.00 97.00      PROA   
ATOM    277  CA  GLU P  17      -9.851 -83.093 110.341  0.00 97.00      PROA   
ATOM    278  HA  GLU P  17      -9.728 -84.152 110.522  0.00 97.00      PROA   
ATOM    279  CB  GLU P  17     -10.130 -82.924 108.823  0.00 97.00      PROA   
ATOM    280  HB1 GLU P  17     -10.451 -81.866 108.677  0.00 97.00      PROA   
ATOM    281  HB2 GLU P  17     -11.003 -83.562 108.557  0.00 97.00      PROA   
ATOM    282  CG  GLU P  17      -8.967 -83.206 107.841  0.00 97.00      PROA   
ATOM    283  HG1 GLU P  17      -8.083 -82.577 108.066  0.00 97.00      PROA   
ATOM    284  HG2 GLU P  17      -9.304 -82.948 106.814  0.00 97.00      PROA   
ATOM    285  CD  GLU P  17      -8.543 -84.678 107.822  0.00 97.00      PROA   
ATOM    286  OE1 GLU P  17      -8.056 -85.188 108.863  0.00 97.00      PROA   
ATOM    287  OE2 GLU P  17      -8.687 -85.312 106.743  0.00 97.00      PROA   
ATOM    288  C   GLU P  17      -8.532 -82.431 110.750  0.00 97.00      PROA   
ATOM    289  O   GLU P  17      -8.492 -81.277 111.160  0.00 97.00      PROA   
ATOM    290  N   SER P  18      -7.404 -83.172 110.653  0.00 97.00      PROA   
ATOM    291  HN  SER P  18      -7.459 -84.065 110.203  0.00 97.00      PROA   
ATOM    292  CA  SER P  18      -6.091 -82.728 111.088  0.00 97.00      PROA   
ATOM    293  HA  SER P  18      -6.218 -81.961 111.838  0.00 97.00      PROA   
ATOM    294  CB  SER P  18      -5.256 -83.877 111.711  0.00 97.00      PROA   
ATOM    295  HB1 SER P  18      -5.055 -84.655 110.943  0.00 97.00      PROA   
ATOM    296  HB2 SER P  18      -5.848 -84.348 112.525  0.00 97.00      PROA   
ATOM    297  OG  SER P  18      -4.019 -83.412 112.255  0.00 97.00      PROA   
ATOM    298  HG1 SER P  18      -4.246 -82.802 112.962  0.00 97.00      PROA   
ATOM    299  C   SER P  18      -5.318 -82.140 109.926  0.00 97.00      PROA   
ATOM    300  O   SER P  18      -5.183 -82.752 108.869  0.00 97.00      PROA   
ATOM    301  N   VAL P  19      -4.772 -80.919 110.107  0.00 97.00      PROA   
ATOM    302  HN  VAL P  19      -4.863 -80.444 110.981  0.00 97.00      PROA   
ATOM    303  CA  VAL P  19      -4.045 -80.256 109.045  0.00 97.00      PROA   
ATOM    304  HA  VAL P  19      -3.604 -81.012 108.412  0.00 97.00      PROA   
ATOM    305  CB  VAL P  19      -4.969 -79.414 108.152  0.00 97.00      PROA   
ATOM    306  HB  VAL P  19      -5.662 -80.125 107.639  0.00 97.00      PROA   
ATOM    307  CG1 VAL P  19      -5.845 -78.452 108.981  0.00 97.00      PROA   
ATOM    308 HG11 VAL P  19      -5.206 -77.726 109.520  0.00 97.00      PROA   
ATOM    309 HG12 VAL P  19      -6.472 -78.997 109.716  0.00 97.00      PROA   
ATOM    310 HG13 VAL P  19      -6.524 -77.881 108.313  0.00 97.00      PROA   
ATOM    311  CG2 VAL P  19      -4.185 -78.652 107.064  0.00 97.00      PROA   
ATOM    312 HG21 VAL P  19      -3.577 -79.346 106.454  0.00 97.00      PROA   
ATOM    313 HG22 VAL P  19      -3.520 -77.889 107.518  0.00 97.00      PROA   
ATOM    314 HG23 VAL P  19      -4.896 -78.129 106.389  0.00 97.00      PROA   
ATOM    315  C   VAL P  19      -2.868 -79.498 109.619  0.00 97.00      PROA   
ATOM    316  O   VAL P  19      -3.005 -78.696 110.533  0.00 97.00      PROA   
ATOM    317  N   THR P  20      -1.642 -79.740 109.093  0.00 97.00      PROA   
ATOM    318  HN  THR P  20      -1.523 -80.403 108.359  0.00 97.00      PROA   
ATOM    319  CA  THR P  20      -0.454 -79.034 109.548  0.00 97.00      PROA   
ATOM    320  HA  THR P  20      -0.760 -78.247 110.217  0.00 97.00      PROA   
ATOM    321  CB  THR P  20       0.532 -79.901 110.338  0.00 97.00      PROA   
ATOM    322  HB  THR P  20      -0.068 -80.483 111.076  0.00 97.00      PROA   
ATOM    323  OG1 THR P  20       1.449 -79.129 111.110  0.00 97.00      PROA   
ATOM    324  HG1 THR P  20       2.073 -78.712 110.508  0.00 97.00      PROA   
ATOM    325  CG2 THR P  20       1.317 -80.902 109.480  0.00 97.00      PROA   
ATOM    326 HG21 THR P  20       1.913 -80.385 108.700  0.00 97.00      PROA   
ATOM    327 HG22 THR P  20       0.623 -81.616 108.993  0.00 97.00      PROA   
ATOM    328 HG23 THR P  20       2.017 -81.484 110.117  0.00 97.00      PROA   
ATOM    329  C   THR P  20       0.142 -78.353 108.343  0.00 97.00      PROA   
ATOM    330  O   THR P  20       0.204 -78.914 107.255  0.00 97.00      PROA   
ATOM    331  N   LEU P  21       0.534 -77.075 108.513  0.00 97.00      PROA   
ATOM    332  HN  LEU P  21       0.454 -76.653 109.415  0.00 97.00      PROA   
ATOM    333  CA  LEU P  21       0.914 -76.193 107.435  0.00 97.00      PROA   
ATOM    334  HA  LEU P  21       0.864 -76.714 106.491  0.00 97.00      PROA   
ATOM    335  CB  LEU P  21       0.006 -74.933 107.364  0.00 97.00      PROA   
ATOM    336  HB1 LEU P  21       0.351 -74.318 106.504  0.00 97.00      PROA   
ATOM    337  HB2 LEU P  21       0.120 -74.319 108.284  0.00 97.00      PROA   
ATOM    338  CG  LEU P  21      -1.513 -75.197 107.163  0.00 97.00      PROA   
ATOM    339  HG  LEU P  21      -1.630 -76.112 106.536  0.00 97.00      PROA   
ATOM    340  CD1 LEU P  21      -2.284 -75.399 108.485  0.00 97.00      PROA   
ATOM    341 HD11 LEU P  21      -2.185 -74.494 109.121  0.00 97.00      PROA   
ATOM    342 HD12 LEU P  21      -1.912 -76.273 109.053  0.00 97.00      PROA   
ATOM    343 HD13 LEU P  21      -3.363 -75.556 108.276  0.00 97.00      PROA   
ATOM    344  CD2 LEU P  21      -2.157 -74.022 106.404  0.00 97.00      PROA   
ATOM    345 HD21 LEU P  21      -1.669 -73.874 105.419  0.00 97.00      PROA   
ATOM    346 HD22 LEU P  21      -2.051 -73.089 106.995  0.00 97.00      PROA   
ATOM    347 HD23 LEU P  21      -3.239 -74.213 106.239  0.00 97.00      PROA   
ATOM    348  C   LEU P  21       2.345 -75.764 107.666  0.00 97.00      PROA   
ATOM    349  O   LEU P  21       2.667 -75.214 108.709  0.00 97.00      PROA   
ATOM    350  N   HSD P  22       3.252 -76.008 106.696  0.00 97.00      PROA   
ATOM    351  HN  HSD P  22       2.961 -76.432 105.839  0.00 97.00      PROA   
ATOM    352  CA  HSD P  22       4.683 -75.835 106.860  0.00 97.00      PROA   
ATOM    353  HA  HSD P  22       4.913 -75.672 107.903  0.00 97.00      PROA   
ATOM    354  CB  HSD P  22       5.465 -77.084 106.383  0.00 97.00      PROA   
ATOM    355  HB1 HSD P  22       6.558 -76.882 106.405  0.00 97.00      PROA   
ATOM    356  HB2 HSD P  22       5.186 -77.338 105.337  0.00 97.00      PROA   
ATOM    357  ND1 HSD P  22       4.240 -79.215 107.093  0.00 97.00      PROA   
ATOM    358  HD1 HSD P  22       3.554 -79.220 106.364  0.00 97.00      PROA   
ATOM    359  CG  HSD P  22       5.233 -78.274 107.267  0.00 97.00      PROA   
ATOM    360  CE1 HSD P  22       4.426 -80.159 108.049  0.00 97.00      PROA   
ATOM    361  HE1 HSD P  22       3.793 -81.037 108.149  0.00 97.00      PROA   
ATOM    362  NE2 HSD P  22       5.471 -79.901 108.810  0.00 97.00      PROA   
ATOM    363  CD2 HSD P  22       5.989 -78.723 108.304  0.00 97.00      PROA   
ATOM    364  HD2 HSD P  22       6.889 -78.298 108.731  0.00 97.00      PROA   
ATOM    365  C   HSD P  22       5.209 -74.658 106.072  0.00 97.00      PROA   
ATOM    366  O   HSD P  22       4.967 -74.540 104.878  0.00 97.00      PROA   
ATOM    367  N   CYS P  23       5.989 -73.769 106.728  0.00 97.00      PROA   
ATOM    368  HN  CYS P  23       6.121 -73.860 107.715  0.00 97.00      PROA   
ATOM    369  CA  CYS P  23       6.676 -72.660 106.092  0.00 97.00      PROA   
ATOM    370  HA  CYS P  23       6.218 -72.446 105.136  0.00 97.00      PROA   
ATOM    371  CB  CYS P  23       6.624 -71.383 106.957  0.00 97.00      PROA   
ATOM    372  HB1 CYS P  23       7.262 -70.601 106.502  0.00 97.00      PROA   
ATOM    373  HB2 CYS P  23       6.997 -71.603 107.981  0.00 97.00      PROA   
ATOM    374  SG  CYS P  23       4.939 -70.750 107.050  0.00 97.00      PROA   
ATOM    375  C   CYS P  23       8.128 -73.004 105.849  0.00 97.00      PROA   
ATOM    376  O   CYS P  23       8.965 -72.967 106.746  0.00 97.00      PROA   
ATOM    377  N   GLU P  24       8.463 -73.328 104.586  0.00 97.00      PROA   
ATOM    378  HN  GLU P  24       7.784 -73.319 103.856  0.00 97.00      PROA   
ATOM    379  CA  GLU P  24       9.766 -73.821 104.211  0.00 97.00      PROA   
ATOM    380  HA  GLU P  24      10.237 -74.289 105.066  0.00 97.00      PROA   
ATOM    381  CB  GLU P  24       9.631 -74.876 103.087  0.00 97.00      PROA   
ATOM    382  HB1 GLU P  24       8.884 -75.625 103.442  0.00 97.00      PROA   
ATOM    383  HB2 GLU P  24      10.595 -75.413 102.947  0.00 97.00      PROA   
ATOM    384  CG  GLU P  24       9.184 -74.276 101.738  0.00 97.00      PROA   
ATOM    385  HG1 GLU P  24       9.990 -73.658 101.290  0.00 97.00      PROA   
ATOM    386  HG2 GLU P  24       8.285 -73.639 101.882  0.00 97.00      PROA   
ATOM    387  CD  GLU P  24       8.831 -75.358 100.740  0.00 97.00      PROA   
ATOM    388  OE1 GLU P  24       9.097 -75.139  99.526  0.00 97.00      PROA   
ATOM    389  OE2 GLU P  24       8.261 -76.396 101.167  0.00 97.00      PROA   
ATOM    390  C   GLU P  24      10.661 -72.707 103.720  0.00 97.00      PROA   
ATOM    391  O   GLU P  24      10.220 -71.616 103.359  0.00 97.00      PROA   
ATOM    392  N   VAL P  25      11.975 -73.012 103.681  0.00 97.00      PROA   
ATOM    393  HN  VAL P  25      12.303 -73.875 104.058  0.00 97.00      PROA   
ATOM    394  CA  VAL P  25      12.959 -72.302 102.900  0.00 97.00      PROA   
ATOM    395  HA  VAL P  25      12.476 -71.850 102.046  0.00 97.00      PROA   
ATOM    396  CB  VAL P  25      13.777 -71.263 103.677  0.00 97.00      PROA   
ATOM    397  HB  VAL P  25      14.361 -71.760 104.486  0.00 97.00      PROA   
ATOM    398  CG1 VAL P  25      14.749 -70.551 102.714  0.00 97.00      PROA   
ATOM    399 HG11 VAL P  25      14.180 -69.979 101.951  0.00 97.00      PROA   
ATOM    400 HG12 VAL P  25      15.412 -71.270 102.194  0.00 97.00      PROA   
ATOM    401 HG13 VAL P  25      15.385 -69.842 103.284  0.00 97.00      PROA   
ATOM    402  CG2 VAL P  25      12.852 -70.222 104.344  0.00 97.00      PROA   
ATOM    403 HG21 VAL P  25      12.211 -70.695 105.115  0.00 97.00      PROA   
ATOM    404 HG22 VAL P  25      12.198 -69.744 103.583  0.00 97.00      PROA   
ATOM    405 HG23 VAL P  25      13.455 -69.428 104.834  0.00 97.00      PROA   
ATOM    406  C   VAL P  25      13.875 -73.446 102.496  0.00 97.00      PROA   
ATOM    407  O   VAL P  25      14.165 -74.244 103.385  0.00 97.00      PROA   
ATOM    408  N   PRO P  26      14.371 -73.631 101.264  0.00 97.00      PROA   
ATOM    409  CD  PRO P  26      13.684 -73.123 100.066  0.00 97.00      PROA   
ATOM    410  HD1 PRO P  26      14.188 -72.189  99.736  0.00 97.00      PROA   
ATOM    411  HD2 PRO P  26      12.599 -72.933 100.232  0.00 97.00      PROA   
ATOM    412  CA  PRO P  26      15.228 -74.781 100.934  0.00 97.00      PROA   
ATOM    413  HA  PRO P  26      14.767 -75.679 101.322  0.00 97.00      PROA   
ATOM    414  CB  PRO P  26      15.236 -74.792  99.395  0.00 97.00      PROA   
ATOM    415  HB1 PRO P  26      15.393 -75.812  98.991  0.00 97.00      PROA   
ATOM    416  HB2 PRO P  26      16.018 -74.112  98.988  0.00 97.00      PROA   
ATOM    417  CG  PRO P  26      13.865 -74.226  99.024  0.00 97.00      PROA   
ATOM    418  HG1 PRO P  26      13.817 -73.852  97.982  0.00 97.00      PROA   
ATOM    419  HG2 PRO P  26      13.086 -75.008  99.172  0.00 97.00      PROA   
ATOM    420  C   PRO P  26      16.661 -74.726 101.467  0.00 97.00      PROA   
ATOM    421  O   PRO P  26      17.569 -75.201 100.787  0.00 97.00      PROA   
ATOM    422  N   HSD P  27      16.885 -74.214 102.693  0.00 97.00      PROA   
ATOM    423  HN  HSD P  27      16.100 -73.932 103.241  0.00 97.00      PROA   
ATOM    424  CA  HSD P  27      18.177 -74.197 103.342  0.00 97.00      PROA   
ATOM    425  HA  HSD P  27      18.951 -74.509 102.654  0.00 97.00      PROA   
ATOM    426  CB  HSD P  27      18.556 -72.812 103.931  0.00 97.00      PROA   
ATOM    427  HB1 HSD P  27      19.429 -72.916 104.613  0.00 97.00      PROA   
ATOM    428  HB2 HSD P  27      17.709 -72.407 104.529  0.00 97.00      PROA   
ATOM    429  ND1 HSD P  27      18.109 -70.898 102.299  0.00 97.00      PROA   
ATOM    430  HD1 HSD P  27      17.117 -70.853 102.427  0.00 97.00      PROA   
ATOM    431  CG  HSD P  27      18.965 -71.804 102.889  0.00 97.00      PROA   
ATOM    432  CE1 HSD P  27      18.872 -70.053 101.562  0.00 97.00      PROA   
ATOM    433  HE1 HSD P  27      18.460 -69.226 100.985  0.00 97.00      PROA   
ATOM    434  NE2 HSD P  27      20.155 -70.342 101.646  0.00 97.00      PROA   
ATOM    435  CD2 HSD P  27      20.214 -71.438 102.488  0.00 97.00      PROA   
ATOM    436  HD2 HSD P  27      21.177 -71.856 102.753  0.00 97.00      PROA   
ATOM    437  C   HSD P  27      18.121 -75.182 104.479  0.00 97.00      PROA   
ATOM    438  O   HSD P  27      17.273 -75.075 105.359  0.00 97.00      PROA   
ATOM    439  N   LEU P  28      19.036 -76.176 104.491  0.00 97.00      PROA   
ATOM    440  HN  LEU P  28      19.649 -76.315 103.715  0.00 97.00      PROA   
ATOM    441  CA  LEU P  28      19.158 -77.141 105.569  0.00 97.00      PROA   
ATOM    442  HA  LEU P  28      18.191 -77.615 105.659  0.00 97.00      PROA   
ATOM    443  CB  LEU P  28      20.189 -78.251 105.234  0.00 97.00      PROA   
ATOM    444  HB1 LEU P  28      20.178 -79.014 106.044  0.00 97.00      PROA   
ATOM    445  HB2 LEU P  28      21.210 -77.817 105.186  0.00 97.00      PROA   
ATOM    446  CG  LEU P  28      19.938 -78.994 103.895  0.00 97.00      PROA   
ATOM    447  HG  LEU P  28      19.983 -78.256 103.060  0.00 97.00      PROA   
ATOM    448  CD1 LEU P  28      21.045 -80.034 103.639  0.00 97.00      PROA   
ATOM    449 HD11 LEU P  28      21.037 -80.804 104.439  0.00 97.00      PROA   
ATOM    450 HD12 LEU P  28      22.043 -79.548 103.624  0.00 97.00      PROA   
ATOM    451 HD13 LEU P  28      20.882 -80.538 102.663  0.00 97.00      PROA   
ATOM    452  CD2 LEU P  28      18.555 -79.670 103.848  0.00 97.00      PROA   
ATOM    453 HD21 LEU P  28      17.742 -78.920 103.931  0.00 97.00      PROA   
ATOM    454 HD22 LEU P  28      18.457 -80.396 104.683  0.00 97.00      PROA   
ATOM    455 HD23 LEU P  28      18.428 -80.217 102.890  0.00 97.00      PROA   
ATOM    456  C   LEU P  28      19.439 -76.542 106.953  0.00 97.00      PROA   
ATOM    457  O   LEU P  28      18.740 -76.949 107.881  0.00 97.00      PROA   
ATOM    458  N   PRO P  29      20.332 -75.580 107.217  0.00 97.00      PROA   
ATOM    459  CD  PRO P  29      21.471 -75.219 106.360  0.00 97.00      PROA   
ATOM    460  HD1 PRO P  29      21.153 -74.965 105.328  0.00 97.00      PROA   
ATOM    461  HD2 PRO P  29      22.192 -76.066 106.342  0.00 97.00      PROA   
ATOM    462  CA  PRO P  29      20.347 -74.842 108.482  0.00 97.00      PROA   
ATOM    463  HA  PRO P  29      20.168 -75.505 109.319  0.00 97.00      PROA   
ATOM    464  CB  PRO P  29      21.775 -74.264 108.514  0.00 97.00      PROA   
ATOM    465  HB1 PRO P  29      22.465 -75.049 108.899  0.00 97.00      PROA   
ATOM    466  HB2 PRO P  29      21.894 -73.365 109.148  0.00 97.00      PROA   
ATOM    467  CG  PRO P  29      22.105 -74.007 107.043  0.00 97.00      PROA   
ATOM    468  HG1 PRO P  29      21.598 -73.077 106.706  0.00 97.00      PROA   
ATOM    469  HG2 PRO P  29      23.194 -73.926 106.853  0.00 97.00      PROA   
ATOM    470  C   PRO P  29      19.286 -73.738 108.518  0.00 97.00      PROA   
ATOM    471  O   PRO P  29      19.568 -72.671 109.060  0.00 97.00      PROA   
ATOM    472  N   GLY P  30      18.061 -73.963 107.980  0.00 97.00      PROA   
ATOM    473  HN  GLY P  30      17.868 -74.855 107.575  0.00 97.00      PROA   
ATOM    474  CA  GLY P  30      17.014 -72.958 107.836  0.00 97.00      PROA   
ATOM    475  HA1 GLY P  30      16.302 -73.359 107.128  0.00 97.00      PROA   
ATOM    476  HA2 GLY P  30      17.461 -72.036 107.492  0.00 97.00      PROA   
ATOM    477  C   GLY P  30      16.259 -72.678 109.111  0.00 97.00      PROA   
ATOM    478  O   GLY P  30      15.058 -72.916 109.189  0.00 97.00      PROA   
ATOM    479  N   SER P  31      16.986 -72.139 110.117  0.00 97.00      PROA   
ATOM    480  HN  SER P  31      17.956 -72.026 109.902  0.00 97.00      PROA   
ATOM    481  CA  SER P  31      16.652 -71.810 111.503  0.00 97.00      PROA   
ATOM    482  HA  SER P  31      16.992 -72.657 112.078  0.00 97.00      PROA   
ATOM    483  CB  SER P  31      17.459 -70.564 111.977  0.00 97.00      PROA   
ATOM    484  HB1 SER P  31      17.148 -69.683 111.373  0.00 97.00      PROA   
ATOM    485  HB2 SER P  31      18.540 -70.738 111.788  0.00 97.00      PROA   
ATOM    486  OG  SER P  31      17.272 -70.247 113.359  0.00 97.00      PROA   
ATOM    487  HG1 SER P  31      18.026 -70.597 113.840  0.00 97.00      PROA   
ATOM    488  C   SER P  31      15.186 -71.617 111.855  0.00 97.00      PROA   
ATOM    489  O   SER P  31      14.446 -70.951 111.148  0.00 97.00      PROA   
ATOM    490  N   SER P  32      14.746 -72.198 112.995  0.00 97.00      PROA   
ATOM    491  HN  SER P  32      15.388 -72.655 113.606  0.00 97.00      PROA   
ATOM    492  CA  SER P  32      13.358 -72.318 113.398  0.00 97.00      PROA   
ATOM    493  HA  SER P  32      12.774 -72.520 112.511  0.00 97.00      PROA   
ATOM    494  CB  SER P  32      13.186 -73.521 114.362  0.00 97.00      PROA   
ATOM    495  HB1 SER P  32      13.423 -74.451 113.800  0.00 97.00      PROA   
ATOM    496  HB2 SER P  32      12.145 -73.613 114.738  0.00 97.00      PROA   
ATOM    497  OG  SER P  32      14.095 -73.440 115.458  0.00 97.00      PROA   
ATOM    498  HG1 SER P  32      13.791 -72.711 116.007  0.00 97.00      PROA   
ATOM    499  C   SER P  32      12.768 -71.068 114.036  0.00 97.00      PROA   
ATOM    500  O   SER P  32      12.242 -71.111 115.147  0.00 97.00      PROA   
ATOM    501  N   SER P  33      12.807 -69.927 113.315  0.00 97.00      PROA   
ATOM    502  HN  SER P  33      13.304 -69.919 112.450  0.00 97.00      PROA   
ATOM    503  CA  SER P  33      12.166 -68.687 113.709  0.00 97.00      PROA   
ATOM    504  HA  SER P  33      11.635 -68.827 114.641  0.00 97.00      PROA   
ATOM    505  CB  SER P  33      13.187 -67.528 113.869  0.00 97.00      PROA   
ATOM    506  HB1 SER P  33      13.711 -67.349 112.905  0.00 97.00      PROA   
ATOM    507  HB2 SER P  33      13.953 -67.827 114.619  0.00 97.00      PROA   
ATOM    508  OG  SER P  33      12.576 -66.310 114.296  0.00 97.00      PROA   
ATOM    509  HG1 SER P  33      12.451 -66.369 115.247  0.00 97.00      PROA   
ATOM    510  C   SER P  33      11.152 -68.348 112.637  0.00 97.00      PROA   
ATOM    511  O   SER P  33      11.446 -68.410 111.447  0.00 97.00      PROA   
ATOM    512  N   THR P  34       9.906 -68.004 113.044  0.00 97.00      PROA   
ATOM    513  HN  THR P  34       9.688 -67.922 114.013  0.00 97.00      PROA   
ATOM    514  CA  THR P  34       8.812 -67.789 112.113  0.00 97.00      PROA   
ATOM    515  HA  THR P  34       9.206 -67.413 111.178  0.00 97.00      PROA   
ATOM    516  CB  THR P  34       7.952 -69.030 111.861  0.00 97.00      PROA   
ATOM    517  HB  THR P  34       7.337 -69.289 112.754  0.00 97.00      PROA   
ATOM    518  OG1 THR P  34       8.776 -70.156 111.613  0.00 97.00      PROA   
ATOM    519  HG1 THR P  34       9.082 -70.429 112.480  0.00 97.00      PROA   
ATOM    520  CG2 THR P  34       7.016 -68.828 110.653  0.00 97.00      PROA   
ATOM    521 HG21 THR P  34       7.564 -68.372 109.803  0.00 97.00      PROA   
ATOM    522 HG22 THR P  34       6.168 -68.168 110.922  0.00 97.00      PROA   
ATOM    523 HG23 THR P  34       6.591 -69.800 110.325  0.00 97.00      PROA   
ATOM    524  C   THR P  34       7.900 -66.750 112.695  0.00 97.00      PROA   
ATOM    525  O   THR P  34       7.643 -66.735 113.895  0.00 97.00      PROA   
ATOM    526  N   GLN P  35       7.345 -65.876 111.830  0.00 97.00      PROA   
ATOM    527  HN  GLN P  35       7.672 -65.804 110.890  0.00 97.00      PROA   
ATOM    528  CA  GLN P  35       6.206 -65.060 112.172  0.00 97.00      PROA   
ATOM    529  HA  GLN P  35       5.944 -65.175 113.215  0.00 97.00      PROA   
ATOM    530  CB  GLN P  35       6.459 -63.566 111.851  0.00 97.00      PROA   
ATOM    531  HB1 GLN P  35       5.598 -62.968 112.221  0.00 97.00      PROA   
ATOM    532  HB2 GLN P  35       6.520 -63.434 110.747  0.00 97.00      PROA   
ATOM    533  CG  GLN P  35       7.773 -63.042 112.470  0.00 97.00      PROA   
ATOM    534  HG1 GLN P  35       8.643 -63.594 112.052  0.00 97.00      PROA   
ATOM    535  HG2 GLN P  35       7.765 -63.185 113.569  0.00 97.00      PROA   
ATOM    536  CD  GLN P  35       7.981 -61.570 112.115  0.00 97.00      PROA   
ATOM    537  OE1 GLN P  35       8.214 -61.245 110.952  0.00 97.00      PROA   
ATOM    538  NE2 GLN P  35       7.920 -60.661 113.123  0.00 97.00      PROA   
ATOM    539 HE21 GLN P  35       8.084 -59.701 112.900  0.00 97.00      PROA   
ATOM    540 HE22 GLN P  35       7.748 -60.966 114.058  0.00 97.00      PROA   
ATOM    541  C   GLN P  35       5.076 -65.581 111.318  0.00 97.00      PROA   
ATOM    542  O   GLN P  35       5.201 -65.641 110.103  0.00 97.00      PROA   
ATOM    543  N   TRP P  36       3.945 -65.988 111.938  0.00 97.00      PROA   
ATOM    544  HN  TRP P  36       3.884 -65.965 112.932  0.00 97.00      PROA   
ATOM    545  CA  TRP P  36       2.754 -66.454 111.250  0.00 97.00      PROA   
ATOM    546  HA  TRP P  36       2.958 -66.593 110.197  0.00 97.00      PROA   
ATOM    547  CB  TRP P  36       2.196 -67.775 111.843  0.00 97.00      PROA   
ATOM    548  HB1 TRP P  36       1.131 -67.902 111.557  0.00 97.00      PROA   
ATOM    549  HB2 TRP P  36       2.230 -67.697 112.953  0.00 97.00      PROA   
ATOM    550  CG  TRP P  36       2.899 -69.027 111.425  0.00 97.00      PROA   
ATOM    551  CD1 TRP P  36       3.936 -69.642 112.071  0.00 97.00      PROA   
ATOM    552  HD1 TRP P  36       4.488 -69.210 112.885  0.00 97.00      PROA   
ATOM    553  NE1 TRP P  36       4.195 -70.853 111.490  0.00 97.00      PROA   
ATOM    554  HE1 TRP P  36       4.855 -71.502 111.806  0.00 97.00      PROA   
ATOM    555  CE2 TRP P  36       3.350 -71.044 110.440  0.00 97.00      PROA   
ATOM    556  CD2 TRP P  36       2.517 -69.905 110.353  0.00 97.00      PROA   
ATOM    557  CE3 TRP P  36       1.548 -69.837 109.351  0.00 97.00      PROA   
ATOM    558  HE3 TRP P  36       0.903 -68.975 109.248  0.00 97.00      PROA   
ATOM    559  CZ3 TRP P  36       1.433 -70.904 108.455  0.00 97.00      PROA   
ATOM    560  HZ3 TRP P  36       0.706 -70.860 107.656  0.00 97.00      PROA   
ATOM    561  CZ2 TRP P  36       3.224 -72.111 109.564  0.00 97.00      PROA   
ATOM    562  HZ2 TRP P  36       3.862 -72.978 109.635  0.00 97.00      PROA   
ATOM    563  CH2 TRP P  36       2.250 -72.024 108.568  0.00 97.00      PROA   
ATOM    564  HH2 TRP P  36       2.151 -72.824 107.850  0.00 97.00      PROA   
ATOM    565  C   TRP P  36       1.684 -65.397 111.369  0.00 97.00      PROA   
ATOM    566  O   TRP P  36       1.641 -64.667 112.350  0.00 97.00      PROA   
ATOM    567  N   PHE P  37       0.799 -65.280 110.353  0.00 97.00      PROA   
ATOM    568  HN  PHE P  37       0.897 -65.841 109.533  0.00 97.00      PROA   
ATOM    569  CA  PHE P  37      -0.238 -64.270 110.309  0.00 97.00      PROA   
ATOM    570  HA  PHE P  37      -0.393 -63.875 111.302  0.00 97.00      PROA   
ATOM    571  CB  PHE P  37       0.081 -63.105 109.324  0.00 97.00      PROA   
ATOM    572  HB1 PHE P  37      -0.684 -62.304 109.416  0.00 97.00      PROA   
ATOM    573  HB2 PHE P  37       0.081 -63.473 108.276  0.00 97.00      PROA   
ATOM    574  CG  PHE P  37       1.441 -62.503 109.596  0.00 97.00      PROA   
ATOM    575  CD1 PHE P  37       1.569 -61.362 110.407  0.00 97.00      PROA   
ATOM    576  HD1 PHE P  37       0.689 -60.918 110.847  0.00 97.00      PROA   
ATOM    577  CE1 PHE P  37       2.828 -60.804 110.664  0.00 97.00      PROA   
ATOM    578  HE1 PHE P  37       2.911 -59.932 111.296  0.00 97.00      PROA   
ATOM    579  CZ  PHE P  37       3.977 -61.382 110.110  0.00 97.00      PROA   
ATOM    580  HZ  PHE P  37       4.950 -60.963 110.321  0.00 97.00      PROA   
ATOM    581  CD2 PHE P  37       2.602 -63.052 109.019  0.00 97.00      PROA   
ATOM    582  HD2 PHE P  37       2.523 -63.927 108.392  0.00 97.00      PROA   
ATOM    583  CE2 PHE P  37       3.863 -62.510 109.289  0.00 97.00      PROA   
ATOM    584  HE2 PHE P  37       4.746 -62.974 108.878  0.00 97.00      PROA   
ATOM    585  C   PHE P  37      -1.529 -64.918 109.853  0.00 97.00      PROA   
ATOM    586  O   PHE P  37      -1.539 -65.700 108.906  0.00 97.00      PROA   
ATOM    587  N   LEU P  38      -2.660 -64.582 110.521  0.00 97.00      PROA   
ATOM    588  HN  LEU P  38      -2.606 -64.001 111.333  0.00 97.00      PROA   
ATOM    589  CA  LEU P  38      -4.004 -64.943 110.113  0.00 97.00      PROA   
ATOM    590  HA  LEU P  38      -3.973 -65.566 109.234  0.00 97.00      PROA   
ATOM    591  CB  LEU P  38      -4.830 -65.645 111.223  0.00 97.00      PROA   
ATOM    592  HB1 LEU P  38      -5.860 -65.851 110.858  0.00 97.00      PROA   
ATOM    593  HB2 LEU P  38      -4.905 -64.978 112.112  0.00 97.00      PROA   
ATOM    594  CG  LEU P  38      -4.231 -66.980 111.704  0.00 97.00      PROA   
ATOM    595  HG  LEU P  38      -3.215 -66.758 112.092  0.00 97.00      PROA   
ATOM    596  CD1 LEU P  38      -5.053 -67.586 112.855  0.00 97.00      PROA   
ATOM    597 HD11 LEU P  38      -6.082 -67.817 112.507  0.00 97.00      PROA   
ATOM    598 HD12 LEU P  38      -5.115 -66.879 113.709  0.00 97.00      PROA   
ATOM    599 HD13 LEU P  38      -4.585 -68.530 113.206  0.00 97.00      PROA   
ATOM    600  CD2 LEU P  38      -4.097 -68.000 110.563  0.00 97.00      PROA   
ATOM    601 HD21 LEU P  38      -3.440 -67.622 109.753  0.00 97.00      PROA   
ATOM    602 HD22 LEU P  38      -5.097 -68.228 110.136  0.00 97.00      PROA   
ATOM    603 HD23 LEU P  38      -3.662 -68.940 110.958  0.00 97.00      PROA   
ATOM    604  C   LEU P  38      -4.721 -63.665 109.775  0.00 97.00      PROA   
ATOM    605  O   LEU P  38      -4.961 -62.840 110.652  0.00 97.00      PROA   
ATOM    606  N   ASN P  39      -5.083 -63.457 108.486  0.00 97.00      PROA   
ATOM    607  HN  ASN P  39      -4.916 -64.167 107.801  0.00 97.00      PROA   
ATOM    608  CA  ASN P  39      -5.808 -62.273 108.031  0.00 97.00      PROA   
ATOM    609  HA  ASN P  39      -5.851 -62.333 106.953  0.00 97.00      PROA   
ATOM    610  CB  ASN P  39      -7.265 -62.226 108.584  0.00 97.00      PROA   
ATOM    611  HB1 ASN P  39      -7.837 -61.410 108.093  0.00 97.00      PROA   
ATOM    612  HB2 ASN P  39      -7.246 -62.038 109.679  0.00 97.00      PROA   
ATOM    613  CG  ASN P  39      -7.991 -63.547 108.301  0.00 97.00      PROA   
ATOM    614  OD1 ASN P  39      -7.797 -64.168 107.255  0.00 97.00      PROA   
ATOM    615  ND2 ASN P  39      -8.821 -64.016 109.273  0.00 97.00      PROA   
ATOM    616 HD21 ASN P  39      -9.257 -64.904 109.135  0.00 97.00      PROA   
ATOM    617 HD22 ASN P  39      -8.944 -63.499 110.118  0.00 97.00      PROA   
ATOM    618  C   ASN P  39      -5.080 -60.974 108.375  0.00 97.00      PROA   
ATOM    619  O   ASN P  39      -5.685 -59.993 108.805  0.00 97.00      PROA   
ATOM    620  N   GLY P  40      -3.736 -60.964 108.220  0.00 97.00      PROA   
ATOM    621  HN  GLY P  40      -3.294 -61.764 107.822  0.00 97.00      PROA   
ATOM    622  CA  GLY P  40      -2.872 -59.865 108.633  0.00 97.00      PROA   
ATOM    623  HA1 GLY P  40      -3.386 -58.930 108.455  0.00 97.00      PROA   
ATOM    624  HA2 GLY P  40      -1.965 -59.942 108.052  0.00 97.00      PROA   
ATOM    625  C   GLY P  40      -2.458 -59.882 110.092  0.00 97.00      PROA   
ATOM    626  O   GLY P  40      -1.433 -59.302 110.442  0.00 97.00      PROA   
ATOM    627  N   THR P  41      -3.228 -60.537 110.992  0.00 97.00      PROA   
ATOM    628  HN  THR P  41      -4.028 -61.049 110.686  0.00 97.00      PROA   
ATOM    629  CA  THR P  41      -2.979 -60.514 112.430  0.00 97.00      PROA   
ATOM    630  HA  THR P  41      -2.576 -59.544 112.690  0.00 97.00      PROA   
ATOM    631  CB  THR P  41      -4.242 -60.720 113.260  0.00 97.00      PROA   
ATOM    632  HB  THR P  41      -4.724 -61.689 112.996  0.00 97.00      PROA   
ATOM    633  OG1 THR P  41      -5.165 -59.671 112.996  0.00 97.00      PROA   
ATOM    634  HG1 THR P  41      -5.330 -59.683 112.052  0.00 97.00      PROA   
ATOM    635  CG2 THR P  41      -3.955 -60.696 114.776  0.00 97.00      PROA   
ATOM    636 HG21 THR P  41      -3.447 -59.748 115.056  0.00 97.00      PROA   
ATOM    637 HG22 THR P  41      -3.325 -61.551 115.091  0.00 97.00      PROA   
ATOM    638 HG23 THR P  41      -4.912 -60.755 115.337  0.00 97.00      PROA   
ATOM    639  C   THR P  41      -1.958 -61.561 112.818  0.00 97.00      PROA   
ATOM    640  O   THR P  41      -2.145 -62.745 112.573  0.00 97.00      PROA   
ATOM    641  N   ALA P  42      -0.838 -61.144 113.450  0.00 97.00      PROA   
ATOM    642  HN  ALA P  42      -0.693 -60.175 113.637  0.00 97.00      PROA   
ATOM    643  CA  ALA P  42       0.226 -62.028 113.882  0.00 97.00      PROA   
ATOM    644  HA  ALA P  42       0.541 -62.579 113.008  0.00 97.00      PROA   
ATOM    645  CB  ALA P  42       1.434 -61.210 114.374  0.00 97.00      PROA   
ATOM    646  HB1 ALA P  42       1.162 -60.617 115.274  0.00 97.00      PROA   
ATOM    647  HB2 ALA P  42       1.760 -60.502 113.580  0.00 97.00      PROA   
ATOM    648  HB3 ALA P  42       2.291 -61.870 114.622  0.00 97.00      PROA   
ATOM    649  C   ALA P  42      -0.159 -63.044 114.957  0.00 97.00      PROA   
ATOM    650  O   ALA P  42      -0.773 -62.714 115.969  0.00 97.00      PROA   
ATOM    651  N   ILE P  43       0.246 -64.323 114.764  0.00 97.00      PROA   
ATOM    652  HN  ILE P  43       0.731 -64.564 113.923  0.00 97.00      PROA   
ATOM    653  CA  ILE P  43       0.103 -65.388 115.742  0.00 97.00      PROA   
ATOM    654  HA  ILE P  43      -0.713 -65.132 116.403  0.00 97.00      PROA   
ATOM    655  CB  ILE P  43      -0.167 -66.786 115.153  0.00 97.00      PROA   
ATOM    656  HB  ILE P  43       0.796 -67.289 114.897  0.00 97.00      PROA   
ATOM    657  CG2 ILE P  43      -0.910 -67.643 116.210  0.00 97.00      PROA   
ATOM    658 HG21 ILE P  43      -1.886 -67.176 116.461  0.00 97.00      PROA   
ATOM    659 HG22 ILE P  43      -0.323 -67.764 117.140  0.00 97.00      PROA   
ATOM    660 HG23 ILE P  43      -1.112 -68.660 115.823  0.00 97.00      PROA   
ATOM    661  CG1 ILE P  43      -0.975 -66.739 113.831  0.00 97.00      PROA   
ATOM    662 HG11 ILE P  43      -0.437 -66.124 113.082  0.00 97.00      PROA   
ATOM    663 HG12 ILE P  43      -1.960 -66.257 114.017  0.00 97.00      PROA   
ATOM    664  CD  ILE P  43      -1.187 -68.131 113.217  0.00 97.00      PROA   
ATOM    665  HD1 ILE P  43      -0.262 -68.742 113.291  0.00 97.00      PROA   
ATOM    666  HD2 ILE P  43      -1.458 -68.050 112.144  0.00 97.00      PROA   
ATOM    667  HD3 ILE P  43      -2.009 -68.667 113.736  0.00 97.00      PROA   
ATOM    668  C   ILE P  43       1.398 -65.420 116.539  0.00 97.00      PROA   
ATOM    669  O   ILE P  43       2.451 -65.007 116.057  0.00 97.00      PROA   
ATOM    670  N   GLN P  44       1.363 -65.937 117.787  0.00 97.00      PROA   
ATOM    671  HN  GLN P  44       0.499 -66.224 118.196  0.00 97.00      PROA   
ATOM    672  CA  GLN P  44       2.536 -66.066 118.629  0.00 97.00      PROA   
ATOM    673  HA  GLN P  44       3.194 -65.224 118.457  0.00 97.00      PROA   
ATOM    674  CB  GLN P  44       2.115 -66.082 120.123  0.00 97.00      PROA   
ATOM    675  HB1 GLN P  44       3.035 -66.119 120.748  0.00 97.00      PROA   
ATOM    676  HB2 GLN P  44       1.527 -67.003 120.335  0.00 97.00      PROA   
ATOM    677  CG  GLN P  44       1.274 -64.861 120.586  0.00 97.00      PROA   
ATOM    678  HG1 GLN P  44       1.164 -64.902 121.691  0.00 97.00      PROA   
ATOM    679  HG2 GLN P  44       0.254 -64.898 120.147  0.00 97.00      PROA   
ATOM    680  CD  GLN P  44       1.937 -63.517 120.248  0.00 97.00      PROA   
ATOM    681  OE1 GLN P  44       2.809 -63.048 120.988  0.00 97.00      PROA   
ATOM    682  NE2 GLN P  44       1.514 -62.864 119.131  0.00 97.00      PROA   
ATOM    683 HE21 GLN P  44       1.951 -61.993 118.915  0.00 97.00      PROA   
ATOM    684 HE22 GLN P  44       0.823 -63.265 118.531  0.00 97.00      PROA   
ATOM    685  C   GLN P  44       3.321 -67.337 118.296  0.00 97.00      PROA   
ATOM    686  O   GLN P  44       4.428 -67.549 118.792  0.00 97.00      PROA   
ATOM    687  N   THR P  45       2.770 -68.205 117.411  0.00 97.00      PROA   
ATOM    688  HN  THR P  45       1.860 -68.017 117.053  0.00 97.00      PROA   
ATOM    689  CA  THR P  45       3.393 -69.423 116.906  0.00 97.00      PROA   
ATOM    690  HA  THR P  45       3.592 -70.060 117.756  0.00 97.00      PROA   
ATOM    691  CB  THR P  45       2.477 -70.169 115.935  0.00 97.00      PROA   
ATOM    692  HB  THR P  45       2.279 -69.549 115.029  0.00 97.00      PROA   
ATOM    693  OG1 THR P  45       1.231 -70.441 116.559  0.00 97.00      PROA   
ATOM    694  HG1 THR P  45       0.721 -70.940 115.915  0.00 97.00      PROA   
ATOM    695  CG2 THR P  45       3.079 -71.524 115.519  0.00 97.00      PROA   
ATOM    696 HG21 THR P  45       3.266 -72.143 116.422  0.00 97.00      PROA   
ATOM    697 HG22 THR P  45       4.025 -71.400 114.955  0.00 97.00      PROA   
ATOM    698 HG23 THR P  45       2.374 -72.079 114.864  0.00 97.00      PROA   
ATOM    699  C   THR P  45       4.705 -69.147 116.190  0.00 97.00      PROA   
ATOM    700  O   THR P  45       4.707 -68.590 115.099  0.00 97.00      PROA   
ATOM    701  N   SER P  46       5.859 -69.534 116.783  0.00 97.00      PROA   
ATOM    702  HN  SER P  46       5.853 -69.864 117.724  0.00 97.00      PROA   
ATOM    703  CA  SER P  46       7.159 -69.285 116.172  0.00 97.00      PROA   
ATOM    704  HA  SER P  46       7.067 -68.510 115.426  0.00 97.00      PROA   
ATOM    705  CB  SER P  46       8.182 -68.793 117.223  0.00 97.00      PROA   
ATOM    706  HB1 SER P  46       9.187 -68.671 116.762  0.00 97.00      PROA   
ATOM    707  HB2 SER P  46       8.265 -69.524 118.056  0.00 97.00      PROA   
ATOM    708  OG  SER P  46       7.802 -67.519 117.738  0.00 97.00      PROA   
ATOM    709  HG1 SER P  46       6.886 -67.576 118.026  0.00 97.00      PROA   
ATOM    710  C   SER P  46       7.747 -70.500 115.473  0.00 97.00      PROA   
ATOM    711  O   SER P  46       8.746 -70.390 114.763  0.00 97.00      PROA   
ATOM    712  N   THR P  47       7.124 -71.691 115.618  0.00 97.00      PROA   
ATOM    713  HN  THR P  47       6.304 -71.745 116.181  0.00 97.00      PROA   
ATOM    714  CA  THR P  47       7.517 -72.909 114.913  0.00 97.00      PROA   
ATOM    715  HA  THR P  47       8.575 -73.005 115.091  0.00 97.00      PROA   
ATOM    716  CB  THR P  47       6.905 -74.201 115.489  0.00 97.00      PROA   
ATOM    717  HB  THR P  47       7.389 -74.421 116.468  0.00 97.00      PROA   
ATOM    718  OG1 THR P  47       7.071 -75.343 114.649  0.00 97.00      PROA   
ATOM    719  HG1 THR P  47       6.479 -76.013 114.999  0.00 97.00      PROA   
ATOM    720  CG2 THR P  47       5.397 -74.022 115.719  0.00 97.00      PROA   
ATOM    721 HG21 THR P  47       4.907 -73.664 114.791  0.00 97.00      PROA   
ATOM    722 HG22 THR P  47       5.202 -73.298 116.534  0.00 97.00      PROA   
ATOM    723 HG23 THR P  47       4.927 -74.988 116.005  0.00 97.00      PROA   
ATOM    724  C   THR P  47       7.295 -72.795 113.400  0.00 97.00      PROA   
ATOM    725  O   THR P  47       6.310 -72.180 113.000  0.00 97.00      PROA   
ATOM    726  N   PRO P  48       8.116 -73.379 112.517  0.00 97.00      PROA   
ATOM    727  CD  PRO P  48       9.531 -73.661 112.795  0.00 97.00      PROA   
ATOM    728  HD1 PRO P  48       9.618 -74.716 113.135  0.00 97.00      PROA   
ATOM    729  HD2 PRO P  48       9.962 -72.974 113.557  0.00 97.00      PROA   
ATOM    730  CA  PRO P  48       7.848 -73.358 111.082  0.00 97.00      PROA   
ATOM    731  HA  PRO P  48       7.620 -72.343 110.789  0.00 97.00      PROA   
ATOM    732  CB  PRO P  48       9.155 -73.882 110.459  0.00 97.00      PROA   
ATOM    733  HB1 PRO P  48       9.323 -73.471 109.444  0.00 97.00      PROA   
ATOM    734  HB2 PRO P  48       9.159 -74.995 110.405  0.00 97.00      PROA   
ATOM    735  CG  PRO P  48      10.233 -73.455 111.454  0.00 97.00      PROA   
ATOM    736  HG1 PRO P  48      11.169 -74.040 111.357  0.00 97.00      PROA   
ATOM    737  HG2 PRO P  48      10.455 -72.373 111.319  0.00 97.00      PROA   
ATOM    738  C   PRO P  48       6.699 -74.243 110.636  0.00 97.00      PROA   
ATOM    739  O   PRO P  48       6.439 -74.258 109.439  0.00 97.00      PROA   
ATOM    740  N   THR P  49       5.992 -74.967 111.537  0.00 97.00      PROA   
ATOM    741  HN  THR P  49       6.249 -74.962 112.499  0.00 97.00      PROA   
ATOM    742  CA  THR P  49       4.801 -75.715 111.167  0.00 97.00      PROA   
ATOM    743  HA  THR P  49       4.509 -75.403 110.178  0.00 97.00      PROA   
ATOM    744  CB  THR P  49       4.991 -77.233 111.098  0.00 97.00      PROA   
ATOM    745  HB  THR P  49       5.959 -77.417 110.583  0.00 97.00      PROA   
ATOM    746  OG1 THR P  49       3.975 -77.845 110.315  0.00 97.00      PROA   
ATOM    747  HG1 THR P  49       4.381 -78.643 109.955  0.00 97.00      PROA   
ATOM    748  CG2 THR P  49       5.036 -77.937 112.466  0.00 97.00      PROA   
ATOM    749 HG21 THR P  49       4.051 -77.878 112.977  0.00 97.00      PROA   
ATOM    750 HG22 THR P  49       5.812 -77.479 113.113  0.00 97.00      PROA   
ATOM    751 HG23 THR P  49       5.279 -79.013 112.327  0.00 97.00      PROA   
ATOM    752  C   THR P  49       3.676 -75.316 112.093  0.00 97.00      PROA   
ATOM    753  O   THR P  49       3.808 -75.312 113.313  0.00 97.00      PROA   
ATOM    754  N   TYR P  50       2.515 -74.955 111.509  0.00 97.00      PROA   
ATOM    755  HN  TYR P  50       2.443 -74.943 110.512  0.00 97.00      PROA   
ATOM    756  CA  TYR P  50       1.325 -74.603 112.246  0.00 97.00      PROA   
ATOM    757  HA  TYR P  50       1.583 -74.367 113.269  0.00 97.00      PROA   
ATOM    758  CB  TYR P  50       0.599 -73.389 111.605  0.00 97.00      PROA   
ATOM    759  HB1 TYR P  50       0.221 -73.628 110.588  0.00 97.00      PROA   
ATOM    760  HB2 TYR P  50       1.326 -72.555 111.504  0.00 97.00      PROA   
ATOM    761  CG  TYR P  50      -0.542 -72.901 112.461  0.00 97.00      PROA   
ATOM    762  CD1 TYR P  50      -1.850 -73.381 112.273  0.00 97.00      PROA   
ATOM    763  HD1 TYR P  50      -2.047 -74.125 111.516  0.00 97.00      PROA   
ATOM    764  CE1 TYR P  50      -2.909 -72.885 113.047  0.00 97.00      PROA   
ATOM    765  HE1 TYR P  50      -3.915 -73.237 112.880  0.00 97.00      PROA   
ATOM    766  CZ  TYR P  50      -2.664 -71.919 114.028  0.00 97.00      PROA   
ATOM    767  OH  TYR P  50      -3.728 -71.413 114.803  0.00 97.00      PROA   
ATOM    768  HH  TYR P  50      -4.539 -71.823 114.491  0.00 97.00      PROA   
ATOM    769  CD2 TYR P  50      -0.315 -71.910 113.432  0.00 97.00      PROA   
ATOM    770  HD2 TYR P  50       0.679 -71.508 113.556  0.00 97.00      PROA   
ATOM    771  CE2 TYR P  50      -1.367 -71.438 114.225  0.00 97.00      PROA   
ATOM    772  HE2 TYR P  50      -1.191 -70.682 114.974  0.00 97.00      PROA   
ATOM    773  C   TYR P  50       0.448 -75.833 112.232  0.00 97.00      PROA   
ATOM    774  O   TYR P  50      -0.062 -76.224 111.188  0.00 97.00      PROA   
ATOM    775  N   HSD P  51       0.265 -76.480 113.404  0.00 97.00      PROA   
ATOM    776  HN  HSD P  51       0.658 -76.121 114.246  0.00 97.00      PROA   
ATOM    777  CA  HSD P  51      -0.378 -77.773 113.501  0.00 97.00      PROA   
ATOM    778  HA  HSD P  51      -0.480 -78.214 112.520  0.00 97.00      PROA   
ATOM    779  CB  HSD P  51       0.463 -78.747 114.372  0.00 97.00      PROA   
ATOM    780  HB1 HSD P  51       0.665 -78.283 115.362  0.00 97.00      PROA   
ATOM    781  HB2 HSD P  51       1.445 -78.880 113.866  0.00 97.00      PROA   
ATOM    782  ND1 HSD P  51      -1.114 -80.396 115.526  0.00 97.00      PROA   
ATOM    783  HD1 HSD P  51      -1.636 -79.720 116.051  0.00 97.00      PROA   
ATOM    784  CG  HSD P  51      -0.134 -80.117 114.595  0.00 97.00      PROA   
ATOM    785  CE1 HSD P  51      -1.280 -81.739 115.538  0.00 97.00      PROA   
ATOM    786  HE1 HSD P  51      -2.006 -82.236 116.181  0.00 97.00      PROA   
ATOM    787  NE2 HSD P  51      -0.471 -82.346 114.692  0.00 97.00      PROA   
ATOM    788  CD2 HSD P  51       0.256 -81.325 114.104  0.00 97.00      PROA   
ATOM    789  HD2 HSD P  51       1.025 -81.557 113.377  0.00 97.00      PROA   
ATOM    790  C   HSD P  51      -1.760 -77.644 114.085  0.00 97.00      PROA   
ATOM    791  O   HSD P  51      -1.931 -77.390 115.276  0.00 97.00      PROA   
ATOM    792  N   ILE P  52      -2.794 -77.880 113.249  0.00 97.00      PROA   
ATOM    793  HN  ILE P  52      -2.654 -78.049 112.274  0.00 97.00      PROA   
ATOM    794  CA  ILE P  52      -4.170 -77.951 113.680  0.00 97.00      PROA   
ATOM    795  HA  ILE P  52      -4.298 -77.402 114.603  0.00 97.00      PROA   
ATOM    796  CB  ILE P  52      -5.127 -77.361 112.651  0.00 97.00      PROA   
ATOM    797  HB  ILE P  52      -4.947 -77.854 111.674  0.00 97.00      PROA   
ATOM    798  CG2 ILE P  52      -6.596 -77.617 113.038  0.00 97.00      PROA   
ATOM    799 HG21 ILE P  52      -6.822 -77.182 114.034  0.00 97.00      PROA   
ATOM    800 HG22 ILE P  52      -6.847 -78.697 113.040  0.00 97.00      PROA   
ATOM    801 HG23 ILE P  52      -7.259 -77.123 112.299  0.00 97.00      PROA   
ATOM    802  CG1 ILE P  52      -4.865 -75.846 112.471  0.00 97.00      PROA   
ATOM    803 HG11 ILE P  52      -3.778 -75.628 112.539  0.00 97.00      PROA   
ATOM    804 HG12 ILE P  52      -5.365 -75.307 113.306  0.00 97.00      PROA   
ATOM    805  CD  ILE P  52      -5.372 -75.286 111.138  0.00 97.00      PROA   
ATOM    806  HD1 ILE P  52      -6.459 -75.476 111.022  0.00 97.00      PROA   
ATOM    807  HD2 ILE P  52      -4.832 -75.744 110.284  0.00 97.00      PROA   
ATOM    808  HD3 ILE P  52      -5.213 -74.190 111.104  0.00 97.00      PROA   
ATOM    809  C   ILE P  52      -4.461 -79.413 113.935  0.00 97.00      PROA   
ATOM    810  O   ILE P  52      -4.557 -80.221 113.015  0.00 97.00      PROA   
ATOM    811  N   THR P  53      -4.586 -79.790 115.227  0.00 97.00      PROA   
ATOM    812  HN  THR P  53      -4.421 -79.124 115.952  0.00 97.00      PROA   
ATOM    813  CA  THR P  53      -4.851 -81.154 115.663  0.00 97.00      PROA   
ATOM    814  HA  THR P  53      -4.066 -81.775 115.254  0.00 97.00      PROA   
ATOM    815  CB  THR P  53      -4.838 -81.290 117.182  0.00 97.00      PROA   
ATOM    816  HB  THR P  53      -5.702 -80.748 117.629  0.00 97.00      PROA   
ATOM    817  OG1 THR P  53      -3.646 -80.723 117.706  0.00 97.00      PROA   
ATOM    818  HG1 THR P  53      -3.675 -80.894 118.651  0.00 97.00      PROA   
ATOM    819  CG2 THR P  53      -4.870 -82.771 117.612  0.00 97.00      PROA   
ATOM    820 HG21 THR P  53      -4.021 -83.321 117.153  0.00 97.00      PROA   
ATOM    821 HG22 THR P  53      -5.817 -83.260 117.308  0.00 97.00      PROA   
ATOM    822 HG23 THR P  53      -4.785 -82.853 118.717  0.00 97.00      PROA   
ATOM    823  C   THR P  53      -6.165 -81.686 115.132  0.00 97.00      PROA   
ATOM    824  O   THR P  53      -6.240 -82.828 114.682  0.00 97.00      PROA   
ATOM    825  N   SER P  54      -7.224 -80.847 115.156  0.00 97.00      PROA   
ATOM    826  HN  SER P  54      -7.121 -79.907 115.466  0.00 97.00      PROA   
ATOM    827  CA  SER P  54      -8.553 -81.245 114.753  0.00 97.00      PROA   
ATOM    828  HA  SER P  54      -8.480 -81.816 113.837  0.00 97.00      PROA   
ATOM    829  CB  SER P  54      -9.342 -82.018 115.853  0.00 97.00      PROA   
ATOM    830  HB1 SER P  54     -10.337 -82.327 115.471  0.00 97.00      PROA   
ATOM    831  HB2 SER P  54      -9.496 -81.372 116.743  0.00 97.00      PROA   
ATOM    832  OG  SER P  54      -8.646 -83.178 116.297  0.00 97.00      PROA   
ATOM    833  HG1 SER P  54      -8.419 -83.676 115.507  0.00 97.00      PROA   
ATOM    834  C   SER P  54      -9.298 -79.960 114.486  0.00 97.00      PROA   
ATOM    835  O   SER P  54      -9.602 -79.217 115.414  0.00 97.00      PROA   
ATOM    836  N   ALA P  55      -9.572 -79.646 113.201  0.00 97.00      PROA   
ATOM    837  HN  ALA P  55      -9.306 -80.272 112.466  0.00 97.00      PROA   
ATOM    838  CA  ALA P  55     -10.024 -78.345 112.743  0.00 97.00      PROA   
ATOM    839  HA  ALA P  55      -9.257 -77.652 113.044  0.00 97.00      PROA   
ATOM    840  CB  ALA P  55     -10.092 -78.327 111.203  0.00 97.00      PROA   
ATOM    841  HB1 ALA P  55     -10.859 -79.041 110.835  0.00 97.00      PROA   
ATOM    842  HB2 ALA P  55      -9.110 -78.637 110.781  0.00 97.00      PROA   
ATOM    843  HB3 ALA P  55     -10.327 -77.311 110.826  0.00 97.00      PROA   
ATOM    844  C   ALA P  55     -11.329 -77.798 113.309  0.00 97.00      PROA   
ATOM    845  O   ALA P  55     -12.328 -78.499 113.429  0.00 97.00      PROA   
ATOM    846  N   SER P  56     -11.330 -76.482 113.644  0.00 97.00      PROA   
ATOM    847  HN  SER P  56     -10.477 -75.962 113.589  0.00 97.00      PROA   
ATOM    848  CA  SER P  56     -12.491 -75.711 114.054  0.00 97.00      PROA   
ATOM    849  HA  SER P  56     -13.302 -76.392 114.260  0.00 97.00      PROA   
ATOM    850  CB  SER P  56     -12.258 -74.855 115.334  0.00 97.00      PROA   
ATOM    851  HB1 SER P  56     -11.889 -75.521 116.142  0.00 97.00      PROA   
ATOM    852  HB2 SER P  56     -13.217 -74.407 115.675  0.00 97.00      PROA   
ATOM    853  OG  SER P  56     -11.297 -73.819 115.146  0.00 97.00      PROA   
ATOM    854  HG1 SER P  56     -11.513 -73.132 115.791  0.00 97.00      PROA   
ATOM    855  C   SER P  56     -12.933 -74.823 112.907  0.00 97.00      PROA   
ATOM    856  O   SER P  56     -12.248 -74.694 111.898  0.00 97.00      PROA   
ATOM    857  N   GLU P  57     -14.121 -74.184 113.030  0.00 97.00      PROA   
ATOM    858  HN  GLU P  57     -14.663 -74.273 113.863  0.00 97.00      PROA   
ATOM    859  CA  GLU P  57     -14.653 -73.231 112.070  0.00 97.00      PROA   
ATOM    860  HA  GLU P  57     -14.735 -73.715 111.106  0.00 97.00      PROA   
ATOM    861  CB  GLU P  57     -16.038 -72.726 112.567  0.00 97.00      PROA   
ATOM    862  HB1 GLU P  57     -16.464 -72.006 111.838  0.00 97.00      PROA   
ATOM    863  HB2 GLU P  57     -15.865 -72.170 113.521  0.00 97.00      PROA   
ATOM    864  CG  GLU P  57     -17.096 -73.810 112.925  0.00 97.00      PROA   
ATOM    865  HG1 GLU P  57     -17.925 -73.294 113.462  0.00 97.00      PROA   
ATOM    866  HG2 GLU P  57     -16.675 -74.564 113.620  0.00 97.00      PROA   
ATOM    867  CD  GLU P  57     -17.730 -74.555 111.746  0.00 97.00      PROA   
ATOM    868  OE1 GLU P  57     -18.933 -74.298 111.475  0.00 97.00      PROA   
ATOM    869  OE2 GLU P  57     -17.060 -75.444 111.156  0.00 97.00      PROA   
ATOM    870  C   GLU P  57     -13.714 -72.026 111.952  0.00 97.00      PROA   
ATOM    871  O   GLU P  57     -13.401 -71.524 110.876  0.00 97.00      PROA   
ATOM    872  N   ASP P  58     -13.235 -71.593 113.129  0.00 97.00      PROA   
ATOM    873  HN  ASP P  58     -13.583 -72.046 113.948  0.00 97.00      PROA   
ATOM    874  CA  ASP P  58     -12.422 -70.460 113.492  0.00 97.00      PROA   
ATOM    875  HA  ASP P  58     -12.814 -69.602 112.966  0.00 97.00      PROA   
ATOM    876  CB  ASP P  58     -12.570 -70.183 115.032  0.00 97.00      PROA   
ATOM    877  HB1 ASP P  58     -13.372 -69.420 115.157  0.00 97.00      PROA   
ATOM    878  HB2 ASP P  58     -11.639 -69.772 115.467  0.00 97.00      PROA   
ATOM    879  CG  ASP P  58     -13.030 -71.395 115.867  0.00 97.00      PROA   
ATOM    880  OD1 ASP P  58     -14.163 -71.904 115.648  0.00 97.00      PROA   
ATOM    881  OD2 ASP P  58     -12.251 -71.815 116.761  0.00 97.00      PROA   
ATOM    882  C   ASP P  58     -10.964 -70.552 113.048  0.00 97.00      PROA   
ATOM    883  O   ASP P  58     -10.295 -69.526 112.932  0.00 97.00      PROA   
ATOM    884  N   ASP P  59     -10.457 -71.760 112.701  0.00 97.00      PROA   
ATOM    885  HN  ASP P  59     -10.931 -72.598 112.963  0.00 97.00      PROA   
ATOM    886  CA  ASP P  59      -9.221 -71.960 111.951  0.00 97.00      PROA   
ATOM    887  HA  ASP P  59      -8.408 -71.518 112.515  0.00 97.00      PROA   
ATOM    888  CB  ASP P  59      -8.960 -73.482 111.751  0.00 97.00      PROA   
ATOM    889  HB1 ASP P  59      -8.206 -73.654 110.954  0.00 97.00      PROA   
ATOM    890  HB2 ASP P  59      -9.900 -73.993 111.461  0.00 97.00      PROA   
ATOM    891  CG  ASP P  59      -8.386 -74.155 112.998  0.00 97.00      PROA   
ATOM    892  OD1 ASP P  59      -7.443 -73.594 113.613  0.00 97.00      PROA   
ATOM    893  OD2 ASP P  59      -8.795 -75.314 113.259  0.00 97.00      PROA   
ATOM    894  C   ASP P  59      -9.222 -71.289 110.567  0.00 97.00      PROA   
ATOM    895  O   ASP P  59      -8.168 -70.997 110.013  0.00 97.00      PROA   
ATOM    896  N   SER P  60     -10.406 -71.030 109.963  0.00 97.00      PROA   
ATOM    897  HN  SER P  60     -11.242 -71.276 110.445  0.00 97.00      PROA   
ATOM    898  CA  SER P  60     -10.557 -70.415 108.641  0.00 97.00      PROA   
ATOM    899  HA  SER P  60     -10.040 -71.060 107.943  0.00 97.00      PROA   
ATOM    900  CB  SER P  60     -12.033 -70.295 108.183  0.00 97.00      PROA   
ATOM    901  HB1 SER P  60     -12.088 -69.880 107.153  0.00 97.00      PROA   
ATOM    902  HB2 SER P  60     -12.594 -69.624 108.870  0.00 97.00      PROA   
ATOM    903  OG  SER P  60     -12.682 -71.557 108.166  0.00 97.00      PROA   
ATOM    904  HG1 SER P  60     -12.922 -71.749 109.079  0.00 97.00      PROA   
ATOM    905  C   SER P  60      -9.977 -69.010 108.486  0.00 97.00      PROA   
ATOM    906  O   SER P  60     -10.101 -68.160 109.365  0.00 97.00      PROA   
ATOM    907  N   GLY P  61      -9.366 -68.712 107.312  0.00 97.00      PROA   
ATOM    908  HN  GLY P  61      -9.316 -69.394 106.583  0.00 97.00      PROA   
ATOM    909  CA  GLY P  61      -8.769 -67.410 107.056  0.00 97.00      PROA   
ATOM    910  HA1 GLY P  61      -8.427 -66.979 107.987  0.00 97.00      PROA   
ATOM    911  HA2 GLY P  61      -9.495 -66.804 106.535  0.00 97.00      PROA   
ATOM    912  C   GLY P  61      -7.558 -67.546 106.190  0.00 97.00      PROA   
ATOM    913  O   GLY P  61      -7.199 -68.642 105.781  0.00 97.00      PROA   
ATOM    914  N   GLU P  62      -6.874 -66.419 105.883  0.00 97.00      PROA   
ATOM    915  HN  GLU P  62      -7.173 -65.525 106.216  0.00 97.00      PROA   
ATOM    916  CA  GLU P  62      -5.670 -66.443 105.084  0.00 97.00      PROA   
ATOM    917  HA  GLU P  62      -5.692 -67.333 104.482  0.00 97.00      PROA   
ATOM    918  CB  GLU P  62      -5.557 -65.286 104.062  0.00 97.00      PROA   
ATOM    919  HB1 GLU P  62      -6.519 -65.260 103.502  0.00 97.00      PROA   
ATOM    920  HB2 GLU P  62      -4.754 -65.563 103.342  0.00 97.00      PROA   
ATOM    921  CG  GLU P  62      -5.305 -63.866 104.598  0.00 97.00      PROA   
ATOM    922  HG1 GLU P  62      -4.491 -63.851 105.353  0.00 97.00      PROA   
ATOM    923  HG2 GLU P  62      -6.230 -63.456 105.052  0.00 97.00      PROA   
ATOM    924  CD  GLU P  62      -4.889 -62.949 103.453  0.00 97.00      PROA   
ATOM    925  OE1 GLU P  62      -5.462 -63.051 102.343  0.00 97.00      PROA   
ATOM    926  OE2 GLU P  62      -3.982 -62.120 103.687  0.00 97.00      PROA   
ATOM    927  C   GLU P  62      -4.439 -66.583 105.940  0.00 97.00      PROA   
ATOM    928  O   GLU P  62      -4.162 -65.800 106.843  0.00 97.00      PROA   
ATOM    929  N   TYR P  63      -3.671 -67.651 105.646  0.00 97.00      PROA   
ATOM    930  HN  TYR P  63      -3.942 -68.265 104.906  0.00 97.00      PROA   
ATOM    931  CA  TYR P  63      -2.462 -68.030 106.330  0.00 97.00      PROA   
ATOM    932  HA  TYR P  63      -2.475 -67.625 107.333  0.00 97.00      PROA   
ATOM    933  CB  TYR P  63      -2.290 -69.573 106.391  0.00 97.00      PROA   
ATOM    934  HB1 TYR P  63      -1.237 -69.860 106.596  0.00 97.00      PROA   
ATOM    935  HB2 TYR P  63      -2.596 -70.019 105.423  0.00 97.00      PROA   
ATOM    936  CG  TYR P  63      -3.162 -70.173 107.461  0.00 97.00      PROA   
ATOM    937  CD1 TYR P  63      -4.562 -70.207 107.326  0.00 97.00      PROA   
ATOM    938  HD1 TYR P  63      -5.027 -69.816 106.435  0.00 97.00      PROA   
ATOM    939  CE1 TYR P  63      -5.367 -70.713 108.351  0.00 97.00      PROA   
ATOM    940  HE1 TYR P  63      -6.440 -70.689 108.246  0.00 97.00      PROA   
ATOM    941  CZ  TYR P  63      -4.777 -71.244 109.504  0.00 97.00      PROA   
ATOM    942  OH  TYR P  63      -5.566 -71.714 110.572  0.00 97.00      PROA   
ATOM    943  HH  TYR P  63      -6.480 -71.472 110.397  0.00 97.00      PROA   
ATOM    944  CD2 TYR P  63      -2.582 -70.738 108.612  0.00 97.00      PROA   
ATOM    945  HD2 TYR P  63      -1.509 -70.745 108.729  0.00 97.00      PROA   
ATOM    946  CE2 TYR P  63      -3.385 -71.276 109.622  0.00 97.00      PROA   
ATOM    947  HE2 TYR P  63      -2.933 -71.670 110.516  0.00 97.00      PROA   
ATOM    948  C   TYR P  63      -1.287 -67.431 105.607  0.00 97.00      PROA   
ATOM    949  O   TYR P  63      -1.209 -67.468 104.381  0.00 97.00      PROA   
ATOM    950  N   ARG P  64      -0.339 -66.829 106.358  0.00 97.00      PROA   
ATOM    951  HN  ARG P  64      -0.459 -66.714 107.342  0.00 97.00      PROA   
ATOM    952  CA  ARG P  64       0.838 -66.243 105.757  0.00 97.00      PROA   
ATOM    953  HA  ARG P  64       1.101 -66.787 104.859  0.00 97.00      PROA   
ATOM    954  CB  ARG P  64       0.683 -64.726 105.456  0.00 97.00      PROA   
ATOM    955  HB1 ARG P  64       1.358 -64.483 104.606  0.00 97.00      PROA   
ATOM    956  HB2 ARG P  64       1.002 -64.103 106.321  0.00 97.00      PROA   
ATOM    957  CG  ARG P  64      -0.763 -64.295 105.135  0.00 97.00      PROA   
ATOM    958  HG1 ARG P  64      -1.385 -64.401 106.050  0.00 97.00      PROA   
ATOM    959  HG2 ARG P  64      -1.201 -64.962 104.359  0.00 97.00      PROA   
ATOM    960  CD  ARG P  64      -0.875 -62.853 104.658  0.00 97.00      PROA   
ATOM    961  HD1 ARG P  64      -0.268 -62.161 105.278  0.00 97.00      PROA   
ATOM    962  HD2 ARG P  64      -1.931 -62.527 104.682  0.00 97.00      PROA   
ATOM    963  NE  ARG P  64      -0.338 -62.856 103.267  0.00 97.00      PROA   
ATOM    964  HE  ARG P  64       0.203 -63.640 102.964  0.00 97.00      PROA   
ATOM    965  CZ  ARG P  64      -0.727 -62.014 102.294  0.00 97.00      PROA   
ATOM    966  NH1 ARG P  64      -1.844 -61.284 102.355  0.00 97.00      PROA   
ATOM    967 HH11 ARG P  64      -2.537 -61.587 103.012  0.00 97.00      PROA   
ATOM    968 HH12 ARG P  64      -2.195 -60.891 101.514  0.00 97.00      PROA   
ATOM    969  NH2 ARG P  64       0.023 -61.963 101.186  0.00 97.00      PROA   
ATOM    970 HH21 ARG P  64       0.881 -62.475 101.197  0.00 97.00      PROA   
ATOM    971 HH22 ARG P  64      -0.217 -61.312 100.476  0.00 97.00      PROA   
ATOM    972  C   ARG P  64       1.943 -66.391 106.766  0.00 97.00      PROA   
ATOM    973  O   ARG P  64       1.691 -66.445 107.964  0.00 97.00      PROA   
ATOM    974  N   CYS P  65       3.214 -66.448 106.313  0.00 97.00      PROA   
ATOM    975  HN  CYS P  65       3.422 -66.578 105.347  0.00 97.00      PROA   
ATOM    976  CA  CYS P  65       4.338 -66.403 107.219  0.00 97.00      PROA   
ATOM    977  HA  CYS P  65       4.025 -65.874 108.105  0.00 97.00      PROA   
ATOM    978  CB  CYS P  65       4.804 -67.818 107.634  0.00 97.00      PROA   
ATOM    979  HB1 CYS P  65       3.992 -68.248 108.263  0.00 97.00      PROA   
ATOM    980  HB2 CYS P  65       5.713 -67.778 108.268  0.00 97.00      PROA   
ATOM    981  SG  CYS P  65       5.046 -68.916 106.209  0.00 97.00      PROA   
ATOM    982  C   CYS P  65       5.493 -65.600 106.664  0.00 97.00      PROA   
ATOM    983  O   CYS P  65       5.586 -65.314 105.475  0.00 97.00      PROA   
ATOM    984  N   GLN P  66       6.406 -65.191 107.570  0.00 97.00      PROA   
ATOM    985  HN  GLN P  66       6.243 -65.376 108.538  0.00 97.00      PROA   
ATOM    986  CA  GLN P  66       7.629 -64.494 107.249  0.00 97.00      PROA   
ATOM    987  HA  GLN P  66       7.783 -64.483 106.178  0.00 97.00      PROA   
ATOM    988  CB  GLN P  66       7.563 -63.036 107.812  0.00 97.00      PROA   
ATOM    989  HB1 GLN P  66       7.700 -63.020 108.911  0.00 97.00      PROA   
ATOM    990  HB2 GLN P  66       6.518 -62.697 107.613  0.00 97.00      PROA   
ATOM    991  CG  GLN P  66       8.499 -62.021 107.117  0.00 97.00      PROA   
ATOM    992  HG1 GLN P  66       8.432 -62.208 106.024  0.00 97.00      PROA   
ATOM    993  HG2 GLN P  66       9.553 -62.155 107.425  0.00 97.00      PROA   
ATOM    994  CD  GLN P  66       8.073 -60.552 107.296  0.00 97.00      PROA   
ATOM    995  OE1 GLN P  66       7.804 -59.890 106.294  0.00 97.00      PROA   
ATOM    996  NE2 GLN P  66       8.003 -60.013 108.538  0.00 97.00      PROA   
ATOM    997 HE21 GLN P  66       7.663 -59.080 108.645  0.00 97.00      PROA   
ATOM    998 HE22 GLN P  66       8.217 -60.561 109.347  0.00 97.00      PROA   
ATOM    999  C   GLN P  66       8.712 -65.342 107.904  0.00 97.00      PROA   
ATOM   1000  O   GLN P  66       8.782 -65.439 109.128  0.00 97.00      PROA   
ATOM   1001  N   ARG P  67       9.575 -66.015 107.094  0.00 97.00      PROA   
ATOM   1002  HN  ARG P  67       9.484 -65.980 106.102  0.00 97.00      PROA   
ATOM   1003  CA  ARG P  67      10.624 -66.893 107.593  0.00 97.00      PROA   
ATOM   1004  HA  ARG P  67      10.507 -67.069 108.653  0.00 97.00      PROA   
ATOM   1005  CB  ARG P  67      10.609 -68.258 106.845  0.00 97.00      PROA   
ATOM   1006  HB1 ARG P  67      11.548 -68.828 107.016  0.00 97.00      PROA   
ATOM   1007  HB2 ARG P  67      10.548 -68.050 105.752  0.00 97.00      PROA   
ATOM   1008  CG  ARG P  67       9.429 -69.171 107.220  0.00 97.00      PROA   
ATOM   1009  HG1 ARG P  67       9.297 -69.916 106.402  0.00 97.00      PROA   
ATOM   1010  HG2 ARG P  67       8.500 -68.563 107.265  0.00 97.00      PROA   
ATOM   1011  CD  ARG P  67       9.595 -69.909 108.554  0.00 97.00      PROA   
ATOM   1012  HD1 ARG P  67       8.619 -70.307 108.898  0.00 97.00      PROA   
ATOM   1013  HD2 ARG P  67      10.002 -69.243 109.345  0.00 97.00      PROA   
ATOM   1014  NE  ARG P  67      10.463 -71.101 108.312  0.00 97.00      PROA   
ATOM   1015  HE  ARG P  67      10.105 -71.830 107.731  0.00 97.00      PROA   
ATOM   1016  CZ  ARG P  67      11.708 -71.264 108.791  0.00 97.00      PROA   
ATOM   1017  NH1 ARG P  67      12.292 -70.390 109.614  0.00 97.00      PROA   
ATOM   1018 HH11 ARG P  67      11.750 -69.662 110.026  0.00 97.00      PROA   
ATOM   1019 HH12 ARG P  67      13.183 -70.631 109.999  0.00 97.00      PROA   
ATOM   1020  NH2 ARG P  67      12.393 -72.369 108.452  0.00 97.00      PROA   
ATOM   1021 HH21 ARG P  67      11.975 -73.029 107.837  0.00 97.00      PROA   
ATOM   1022 HH22 ARG P  67      13.327 -72.477 108.794  0.00 97.00      PROA   
ATOM   1023  C   ARG P  67      11.993 -66.296 107.364  0.00 97.00      PROA   
ATOM   1024  O   ARG P  67      12.538 -66.446 106.274  0.00 97.00      PROA   
ATOM   1025  N   GLY P  68      12.596 -65.659 108.405  0.00 97.00      PROA   
ATOM   1026  HN  GLY P  68      12.094 -65.584 109.265  0.00 97.00      PROA   
ATOM   1027  CA  GLY P  68      13.983 -65.180 108.474  0.00 97.00      PROA   
ATOM   1028  HA1 GLY P  68      14.608 -66.055 108.574  0.00 97.00      PROA   
ATOM   1029  HA2 GLY P  68      14.041 -64.544 109.345  0.00 97.00      PROA   
ATOM   1030  C   GLY P  68      14.564 -64.373 107.328  0.00 97.00      PROA   
ATOM   1031  O   GLY P  68      15.778 -64.190 107.259  0.00 97.00      PROA   
ATOM   1032  N   LEU P  69      13.727 -63.893 106.390  0.00 97.00      PROA   
ATOM   1033  HN  LEU P  69      12.751 -64.056 106.490  0.00 97.00      PROA   
ATOM   1034  CA  LEU P  69      14.173 -63.431 105.096  0.00 97.00      PROA   
ATOM   1035  HA  LEU P  69      15.167 -63.011 105.171  0.00 97.00      PROA   
ATOM   1036  CB  LEU P  69      14.113 -64.566 104.037  0.00 97.00      PROA   
ATOM   1037  HB1 LEU P  69      14.238 -64.156 103.010  0.00 97.00      PROA   
ATOM   1038  HB2 LEU P  69      13.109 -65.043 104.116  0.00 97.00      PROA   
ATOM   1039  CG  LEU P  69      15.138 -65.712 104.182  0.00 97.00      PROA   
ATOM   1040  HG  LEU P  69      15.070 -66.132 105.212  0.00 97.00      PROA   
ATOM   1041  CD1 LEU P  69      14.791 -66.849 103.205  0.00 97.00      PROA   
ATOM   1042 HD11 LEU P  69      14.826 -66.482 102.157  0.00 97.00      PROA   
ATOM   1043 HD12 LEU P  69      13.775 -67.247 103.414  0.00 97.00      PROA   
ATOM   1044 HD13 LEU P  69      15.526 -67.673 103.314  0.00 97.00      PROA   
ATOM   1045  CD2 LEU P  69      16.578 -65.227 103.951  0.00 97.00      PROA   
ATOM   1046 HD21 LEU P  69      16.864 -64.473 104.712  0.00 97.00      PROA   
ATOM   1047 HD22 LEU P  69      16.673 -64.774 102.941  0.00 97.00      PROA   
ATOM   1048 HD23 LEU P  69      17.283 -66.082 104.021  0.00 97.00      PROA   
ATOM   1049  C   LEU P  69      13.231 -62.349 104.627  0.00 97.00      PROA   
ATOM   1050  O   LEU P  69      12.045 -62.366 104.945  0.00 97.00      PROA   
ATOM   1051  N   SER P  70      13.751 -61.385 103.829  0.00 97.00      PROA   
ATOM   1052  HN  SER P  70      14.719 -61.416 103.583  0.00 97.00      PROA   
ATOM   1053  CA  SER P  70      13.021 -60.275 103.227  0.00 97.00      PROA   
ATOM   1054  HA  SER P  70      12.827 -59.586 104.035  0.00 97.00      PROA   
ATOM   1055  CB  SER P  70      13.910 -59.518 102.202  0.00 97.00      PROA   
ATOM   1056  HB1 SER P  70      14.737 -59.031 102.765  0.00 97.00      PROA   
ATOM   1057  HB2 SER P  70      13.344 -58.723 101.671  0.00 97.00      PROA   
ATOM   1058  OG  SER P  70      14.491 -60.423 101.263  0.00 97.00      PROA   
ATOM   1059  HG1 SER P  70      15.104 -59.922 100.717  0.00 97.00      PROA   
ATOM   1060  C   SER P  70      11.660 -60.599 102.606  0.00 97.00      PROA   
ATOM   1061  O   SER P  70      11.546 -61.428 101.710  0.00 97.00      PROA   
ATOM   1062  N   GLY P  71      10.584 -59.923 103.072  0.00 97.00      PROA   
ATOM   1063  HN  GLY P  71      10.722 -59.222 103.767  0.00 97.00      PROA   
ATOM   1064  CA  GLY P  71       9.207 -60.161 102.640  0.00 97.00      PROA   
ATOM   1065  HA1 GLY P  71       9.208 -60.278 101.565  0.00 97.00      PROA   
ATOM   1066  HA2 GLY P  71       8.634 -59.301 102.949  0.00 97.00      PROA   
ATOM   1067  C   GLY P  71       8.535 -61.391 103.223  0.00 97.00      PROA   
ATOM   1068  O   GLY P  71       9.172 -62.363 103.613  0.00 97.00      PROA   
ATOM   1069  N   ARG P  72       7.182 -61.366 103.274  0.00 97.00      PROA   
ATOM   1070  HN  ARG P  72       6.694 -60.562 102.951  0.00 97.00      PROA   
ATOM   1071  CA  ARG P  72       6.320 -62.418 103.783  0.00 97.00      PROA   
ATOM   1072  HA  ARG P  72       6.931 -63.214 104.191  0.00 97.00      PROA   
ATOM   1073  CB  ARG P  72       5.322 -61.950 104.890  0.00 97.00      PROA   
ATOM   1074  HB1 ARG P  72       5.909 -61.506 105.721  0.00 97.00      PROA   
ATOM   1075  HB2 ARG P  72       4.833 -62.853 105.321  0.00 97.00      PROA   
ATOM   1076  CG  ARG P  72       4.162 -60.990 104.504  0.00 97.00      PROA   
ATOM   1077  HG1 ARG P  72       3.638 -60.718 105.451  0.00 97.00      PROA   
ATOM   1078  HG2 ARG P  72       3.432 -61.551 103.882  0.00 97.00      PROA   
ATOM   1079  CD  ARG P  72       4.499 -59.682 103.766  0.00 97.00      PROA   
ATOM   1080  HD1 ARG P  72       3.625 -58.994 103.783  0.00 97.00      PROA   
ATOM   1081  HD2 ARG P  72       4.790 -59.890 102.714  0.00 97.00      PROA   
ATOM   1082  NE  ARG P  72       5.640 -59.055 104.497  0.00 97.00      PROA   
ATOM   1083  HE  ARG P  72       6.088 -59.591 105.210  0.00 97.00      PROA   
ATOM   1084  CZ  ARG P  72       6.279 -57.922 104.145  0.00 97.00      PROA   
ATOM   1085  NH1 ARG P  72       5.829 -57.058 103.232  0.00 97.00      PROA   
ATOM   1086 HH11 ARG P  72       4.924 -57.197 102.847  0.00 97.00      PROA   
ATOM   1087 HH12 ARG P  72       6.369 -56.240 103.050  0.00 97.00      PROA   
ATOM   1088  NH2 ARG P  72       7.438 -57.661 104.776  0.00 97.00      PROA   
ATOM   1089 HH21 ARG P  72       7.738 -58.332 105.455  0.00 97.00      PROA   
ATOM   1090 HH22 ARG P  72       7.900 -56.791 104.644  0.00 97.00      PROA   
ATOM   1091  C   ARG P  72       5.531 -62.987 102.627  0.00 97.00      PROA   
ATOM   1092  O   ARG P  72       5.416 -62.379 101.566  0.00 97.00      PROA   
ATOM   1093  N   SER P  73       5.006 -64.214 102.839  0.00 97.00      PROA   
ATOM   1094  HN  SER P  73       5.211 -64.670 103.704  0.00 97.00      PROA   
ATOM   1095  CA  SER P  73       4.156 -65.026 101.993  0.00 97.00      PROA   
ATOM   1096  HA  SER P  73       4.820 -65.419 101.236  0.00 97.00      PROA   
ATOM   1097  CB  SER P  73       3.607 -66.240 102.793  0.00 97.00      PROA   
ATOM   1098  HB1 SER P  73       2.631 -66.641 102.454  0.00 97.00      PROA   
ATOM   1099  HB2 SER P  73       3.465 -65.917 103.840  0.00 97.00      PROA   
ATOM   1100  OG  SER P  73       4.525 -67.322 102.752  0.00 97.00      PROA   
ATOM   1101  HG1 SER P  73       4.353 -67.757 101.909  0.00 97.00      PROA   
ATOM   1102  C   SER P  73       3.000 -64.449 101.206  0.00 97.00      PROA   
ATOM   1103  O   SER P  73       2.459 -63.373 101.436  0.00 97.00      PROA   
ATOM   1104  N   ASP P  74       2.584 -65.333 100.282  0.00 97.00      PROA   
ATOM   1105  HN  ASP P  74       3.187 -66.115 100.123  0.00 97.00      PROA   
ATOM   1106  CA  ASP P  74       1.294 -65.654  99.733  0.00 97.00      PROA   
ATOM   1107  HA  ASP P  74       1.182 -65.023  98.868  0.00 97.00      PROA   
ATOM   1108  CB  ASP P  74       1.345 -67.153  99.253  0.00 97.00      PROA   
ATOM   1109  HB1 ASP P  74       1.777 -67.173  98.228  0.00 97.00      PROA   
ATOM   1110  HB2 ASP P  74       0.337 -67.605  99.201  0.00 97.00      PROA   
ATOM   1111  CG  ASP P  74       2.258 -68.062 100.109  0.00 97.00      PROA   
ATOM   1112  OD1 ASP P  74       3.500 -67.845 100.114  0.00 97.00      PROA   
ATOM   1113  OD2 ASP P  74       1.723 -68.993 100.762  0.00 97.00      PROA   
ATOM   1114  C   ASP P  74       0.095 -65.438 100.675  0.00 97.00      PROA   
ATOM   1115  O   ASP P  74       0.238 -65.498 101.897  0.00 97.00      PROA   
ATOM   1116  N   PRO P  75      -1.102 -65.153 100.167  0.00 97.00      PROA   
ATOM   1117  CD  PRO P  75      -1.321 -64.567  98.841  0.00 97.00      PROA   
ATOM   1118  HD1 PRO P  75      -1.146 -65.338  98.060  0.00 97.00      PROA   
ATOM   1119  HD2 PRO P  75      -0.636 -63.704  98.689  0.00 97.00      PROA   
ATOM   1120  CA  PRO P  75      -2.345 -65.316 100.903  0.00 97.00      PROA   
ATOM   1121  HA  PRO P  75      -2.221 -65.183 101.970  0.00 97.00      PROA   
ATOM   1122  CB  PRO P  75      -3.218 -64.201 100.302  0.00 97.00      PROA   
ATOM   1123  HB1 PRO P  75      -2.981 -63.248 100.821  0.00 97.00      PROA   
ATOM   1124  HB2 PRO P  75      -4.306 -64.376 100.411  0.00 97.00      PROA   
ATOM   1125  CG  PRO P  75      -2.781 -64.095  98.831  0.00 97.00      PROA   
ATOM   1126  HG1 PRO P  75      -3.390 -64.795  98.220  0.00 97.00      PROA   
ATOM   1127  HG2 PRO P  75      -2.901 -63.068  98.435  0.00 97.00      PROA   
ATOM   1128  C   PRO P  75      -2.966 -66.683 100.647  0.00 97.00      PROA   
ATOM   1129  O   PRO P  75      -3.876 -66.779  99.825  0.00 97.00      PROA   
ATOM   1130  N   ILE P  76      -2.552 -67.773 101.338  0.00 97.00      PROA   
ATOM   1131  HN  ILE P  76      -1.783 -67.748 101.974  0.00 97.00      PROA   
ATOM   1132  CA  ILE P  76      -3.278 -69.030 101.188  0.00 97.00      PROA   
ATOM   1133  HA  ILE P  76      -3.643 -69.090 100.172  0.00 97.00      PROA   
ATOM   1134  CB  ILE P  76      -2.455 -70.305 101.330  0.00 97.00      PROA   
ATOM   1135  HB  ILE P  76      -3.146 -71.182 101.322  0.00 97.00      PROA   
ATOM   1136  CG2 ILE P  76      -1.549 -70.437 100.084  0.00 97.00      PROA   
ATOM   1137 HG21 ILE P  76      -0.810 -69.609 100.055  0.00 97.00      PROA   
ATOM   1138 HG22 ILE P  76      -2.145 -70.414  99.149  0.00 97.00      PROA   
ATOM   1139 HG23 ILE P  76      -0.988 -71.394 100.121  0.00 97.00      PROA   
ATOM   1140  CG1 ILE P  76      -1.621 -70.355 102.626  0.00 97.00      PROA   
ATOM   1141 HG11 ILE P  76      -1.907 -69.519 103.291  0.00 97.00      PROA   
ATOM   1142 HG12 ILE P  76      -0.550 -70.213 102.364  0.00 97.00      PROA   
ATOM   1143  CD  ILE P  76      -1.801 -71.666 103.395  0.00 97.00      PROA   
ATOM   1144  HD1 ILE P  76      -1.477 -72.532 102.781  0.00 97.00      PROA   
ATOM   1145  HD2 ILE P  76      -2.866 -71.804 103.681  0.00 97.00      PROA   
ATOM   1146  HD3 ILE P  76      -1.197 -71.643 104.325  0.00 97.00      PROA   
ATOM   1147  C   ILE P  76      -4.517 -69.034 102.076  0.00 97.00      PROA   
ATOM   1148  O   ILE P  76      -4.476 -69.264 103.282  0.00 97.00      PROA   
ATOM   1149  N   GLN P  77      -5.678 -68.737 101.455  0.00 97.00      PROA   
ATOM   1150  HN  GLN P  77      -5.661 -68.461 100.497  0.00 97.00      PROA   
ATOM   1151  CA  GLN P  77      -6.939 -68.556 102.139  0.00 97.00      PROA   
ATOM   1152  HA  GLN P  77      -6.754 -68.122 103.104  0.00 97.00      PROA   
ATOM   1153  CB  GLN P  77      -7.832 -67.561 101.346  0.00 97.00      PROA   
ATOM   1154  HB1 GLN P  77      -8.630 -67.202 102.032  0.00 97.00      PROA   
ATOM   1155  HB2 GLN P  77      -8.323 -68.068 100.487  0.00 97.00      PROA   
ATOM   1156  CG  GLN P  77      -7.025 -66.355 100.790  0.00 97.00      PROA   
ATOM   1157  HG1 GLN P  77      -6.458 -66.656  99.885  0.00 97.00      PROA   
ATOM   1158  HG2 GLN P  77      -6.290 -66.004 101.540  0.00 97.00      PROA   
ATOM   1159  CD  GLN P  77      -7.947 -65.200 100.378  0.00 97.00      PROA   
ATOM   1160  OE1 GLN P  77      -8.914 -65.412  99.639  0.00 97.00      PROA   
ATOM   1161  NE2 GLN P  77      -7.640 -63.954 100.837  0.00 97.00      PROA   
ATOM   1162 HE21 GLN P  77      -6.818 -63.788 101.390  0.00 97.00      PROA   
ATOM   1163 HE22 GLN P  77      -8.234 -63.192 100.590  0.00 97.00      PROA   
ATOM   1164  C   GLN P  77      -7.612 -69.905 102.351  0.00 97.00      PROA   
ATOM   1165  O   GLN P  77      -8.065 -70.539 101.404  0.00 97.00      PROA   
ATOM   1166  N   LEU P  78      -7.663 -70.362 103.630  0.00 97.00      PROA   
ATOM   1167  HN  LEU P  78      -7.325 -69.779 104.366  0.00 97.00      PROA   
ATOM   1168  CA  LEU P  78      -8.078 -71.677 104.088  0.00 97.00      PROA   
ATOM   1169  HA  LEU P  78      -7.978 -72.385 103.278  0.00 97.00      PROA   
ATOM   1170  CB  LEU P  78      -7.193 -72.098 105.294  0.00 97.00      PROA   
ATOM   1171  HB1 LEU P  78      -7.363 -71.369 106.118  0.00 97.00      PROA   
ATOM   1172  HB2 LEU P  78      -6.124 -72.000 104.998  0.00 97.00      PROA   
ATOM   1173  CG  LEU P  78      -7.403 -73.522 105.863  0.00 97.00      PROA   
ATOM   1174  HG  LEU P  78      -8.494 -73.739 105.926  0.00 97.00      PROA   
ATOM   1175  CD1 LEU P  78      -6.751 -74.587 104.969  0.00 97.00      PROA   
ATOM   1176 HD11 LEU P  78      -5.650 -74.437 104.959  0.00 97.00      PROA   
ATOM   1177 HD12 LEU P  78      -7.126 -74.513 103.932  0.00 97.00      PROA   
ATOM   1178 HD13 LEU P  78      -6.966 -75.605 105.355  0.00 97.00      PROA   
ATOM   1179  CD2 LEU P  78      -6.846 -73.634 107.294  0.00 97.00      PROA   
ATOM   1180 HD21 LEU P  78      -7.357 -72.915 107.968  0.00 97.00      PROA   
ATOM   1181 HD22 LEU P  78      -5.756 -73.414 107.302  0.00 97.00      PROA   
ATOM   1182 HD23 LEU P  78      -7.001 -74.658 107.693  0.00 97.00      PROA   
ATOM   1183  C   LEU P  78      -9.525 -71.650 104.545  0.00 97.00      PROA   
ATOM   1184  O   LEU P  78      -9.939 -70.741 105.258  0.00 97.00      PROA   
ATOM   1185  N   GLU P  79     -10.332 -72.662 104.139  0.00 97.00      PROA   
ATOM   1186  HN  GLU P  79      -9.992 -73.373 103.527  0.00 97.00      PROA   
ATOM   1187  CA  GLU P  79     -11.752 -72.721 104.429  0.00 97.00      PROA   
ATOM   1188  HA  GLU P  79     -12.044 -71.891 105.059  0.00 97.00      PROA   
ATOM   1189  CB  GLU P  79     -12.577 -72.688 103.117  0.00 97.00      PROA   
ATOM   1190  HB1 GLU P  79     -13.658 -72.800 103.348  0.00 97.00      PROA   
ATOM   1191  HB2 GLU P  79     -12.262 -73.572 102.518  0.00 97.00      PROA   
ATOM   1192  CG  GLU P  79     -12.397 -71.393 102.287  0.00 97.00      PROA   
ATOM   1193  HG1 GLU P  79     -11.400 -70.942 102.473  0.00 97.00      PROA   
ATOM   1194  HG2 GLU P  79     -13.167 -70.645 102.570  0.00 97.00      PROA   
ATOM   1195  CD  GLU P  79     -12.457 -71.652 100.778  0.00 97.00      PROA   
ATOM   1196  OE1 GLU P  79     -11.733 -72.566 100.302  0.00 97.00      PROA   
ATOM   1197  OE2 GLU P  79     -13.166 -70.892 100.067  0.00 97.00      PROA   
ATOM   1198  C   GLU P  79     -12.127 -74.000 105.158  0.00 97.00      PROA   
ATOM   1199  O   GLU P  79     -11.772 -75.100 104.739  0.00 97.00      PROA   
ATOM   1200  N   VAL P  80     -12.949 -73.875 106.233  0.00  0.00      PROA   
ATOM   1201  HN  VAL P  80     -13.246 -72.976 106.545  0.00  0.00      PROA   
ATOM   1202  CA  VAL P  80     -13.458 -74.989 107.010  0.00  0.00      PROA   
ATOM   1203  HA  VAL P  80     -13.059 -75.899 106.603  0.00  0.00      PROA   
ATOM   1204  CB  VAL P  80     -13.064 -74.942 108.485  0.00  0.00      PROA   
ATOM   1205  HB  VAL P  80     -13.504 -74.048 108.981  0.00  0.00      PROA   
ATOM   1206  CG1 VAL P  80     -13.569 -76.212 109.207  0.00  0.00      PROA   
ATOM   1207 HG11 VAL P  80     -13.266 -77.116 108.638  0.00  0.00      PROA   
ATOM   1208 HG12 VAL P  80     -14.675 -76.202 109.303  0.00  0.00      PROA   
ATOM   1209 HG13 VAL P  80     -13.141 -76.285 110.225  0.00  0.00      PROA   
ATOM   1210  CG2 VAL P  80     -11.522 -74.832 108.571  0.00  0.00      PROA   
ATOM   1211 HG21 VAL P  80     -11.160 -73.878 108.135  0.00  0.00      PROA   
ATOM   1212 HG22 VAL P  80     -11.044 -75.674 108.030  0.00  0.00      PROA   
ATOM   1213 HG23 VAL P  80     -11.191 -74.866 109.628  0.00  0.00      PROA   
ATOM   1214  C   VAL P  80     -14.962 -74.995 106.825  0.00  0.00      PROA   
ATOM   1215  O   VAL P  80     -15.581 -73.934 106.743  0.00  0.00      PROA   
ATOM   1216  N   HSD P  81     -15.574 -76.208 106.703  0.00  0.00      PROA   
ATOM   1217  HN  HSD P  81     -15.053 -77.051 106.812  0.00  0.00      PROA   
ATOM   1218  CA  HSD P  81     -16.945 -76.390 106.265  0.00  0.00      PROA   
ATOM   1219  HA  HSD P  81     -17.467 -75.446 106.337  0.00  0.00      PROA   
ATOM   1220  CB  HSD P  81     -17.016 -76.892 104.806  0.00  0.00      PROA   
ATOM   1221  HB1 HSD P  81     -18.069 -77.033 104.478  0.00  0.00      PROA   
ATOM   1222  HB2 HSD P  81     -16.492 -77.870 104.722  0.00  0.00      PROA   
ATOM   1223  ND1 HSD P  81     -16.949 -74.765 103.410  0.00  0.00      PROA   
ATOM   1224  HD1 HSD P  81     -17.849 -74.419 103.684  0.00  0.00      PROA   
ATOM   1225  CG  HSD P  81     -16.359 -75.925 103.865  0.00  0.00      PROA   
ATOM   1226  CE1 HSD P  81     -16.088 -74.213 102.519  0.00  0.00      PROA   
ATOM   1227  HE1 HSD P  81     -16.292 -73.279 102.000  0.00  0.00      PROA   
ATOM   1228  NE2 HSD P  81     -14.998 -74.939 102.363  0.00  0.00      PROA   
ATOM   1229  CD2 HSD P  81     -15.171 -76.019 103.209  0.00  0.00      PROA   
ATOM   1230  HD2 HSD P  81     -14.407 -76.783 103.274  0.00  0.00      PROA   
ATOM   1231  C   HSD P  81     -17.675 -77.378 107.147  0.00  0.00      PROA   
ATOM   1232  O   HSD P  81     -17.066 -78.091 107.945  0.00  0.00      PROA   
ATOM   1233  N   ARG P  82     -19.031 -77.385 107.019  0.00  0.00      PROA   
ATOM   1234  HN  ARG P  82     -19.464 -76.815 106.325  0.00  0.00      PROA   
ATOM   1235  CA  ARG P  82     -19.973 -78.101 107.857  0.00  0.00      PROA   
ATOM   1236  HA  ARG P  82     -19.424 -78.645 108.613  0.00  0.00      PROA   
ATOM   1237  CB  ARG P  82     -20.974 -77.145 108.561  0.00  0.00      PROA   
ATOM   1238  HB1 ARG P  82     -21.922 -77.664 108.835  0.00  0.00      PROA   
ATOM   1239  HB2 ARG P  82     -21.237 -76.324 107.858  0.00  0.00      PROA   
ATOM   1240  CG  ARG P  82     -20.455 -76.548 109.876  0.00  0.00      PROA   
ATOM   1241  HG1 ARG P  82     -21.160 -75.732 110.157  0.00  0.00      PROA   
ATOM   1242  HG2 ARG P  82     -19.453 -76.099 109.711  0.00  0.00      PROA   
ATOM   1243  CD  ARG P  82     -20.398 -77.595 111.004  0.00  0.00      PROA   
ATOM   1244  HD1 ARG P  82     -19.528 -78.272 110.864  0.00  0.00      PROA   
ATOM   1245  HD2 ARG P  82     -21.322 -78.212 111.015  0.00  0.00      PROA   
ATOM   1246  NE  ARG P  82     -20.241 -76.922 112.334  0.00  0.00      PROA   
ATOM   1247  HE  ARG P  82     -19.320 -76.833 112.713  0.00  0.00      PROA   
ATOM   1248  CZ  ARG P  82     -21.283 -76.413 113.044  0.00  0.00      PROA   
ATOM   1249  NH1 ARG P  82     -22.559 -76.469 112.589  0.00  0.00      PROA   
ATOM   1250 HH11 ARG P  82     -23.302 -76.095 113.144  0.00  0.00      PROA   
ATOM   1251 HH12 ARG P  82     -22.751 -76.876 111.695  0.00  0.00      PROA   
ATOM   1252  NH2 ARG P  82     -21.038 -75.834 114.245  0.00  0.00      PROA   
ATOM   1253 HH21 ARG P  82     -21.794 -75.465 114.785  0.00  0.00      PROA   
ATOM   1254 HH22 ARG P  82     -20.102 -75.773 114.589  0.00  0.00      PROA   
ATOM   1255  C   ARG P  82     -20.795 -79.119 107.102  0.00  0.00      PROA   
ATOM   1256  O   ARG P  82     -20.612 -80.319 107.298  0.00  0.00      PROA   
ATOM   1257  N   GLY P  83     -21.772 -78.612 106.296  0.00  0.00      PROA   
ATOM   1258  HN  GLY P  83     -21.747 -77.635 106.099  0.00  0.00      PROA   
ATOM   1259  CA  GLY P  83     -23.024 -79.210 105.854  0.00  0.00      PROA   
ATOM   1260  HA1 GLY P  83     -23.243 -78.737 104.907  0.00  0.00      PROA   
ATOM   1261  HA2 GLY P  83     -23.752 -78.950 106.611  0.00  0.00      PROA   
ATOM   1262  C   GLY P  83     -23.108 -80.700 105.629  0.00  0.00      PROA   
ATOM   1263  O   GLY P  83     -22.149 -81.342 105.203  0.00  0.00      PROA   
ATOM   1264  N   TRP P  84     -24.315 -81.270 105.886  0.00  0.00      PROA   
ATOM   1265  HN  TRP P  84     -25.091 -80.727 106.195  0.00  0.00      PROA   
ATOM   1266  CA  TRP P  84     -24.544 -82.692 105.804  0.00  0.00      PROA   
ATOM   1267  HA  TRP P  84     -23.661 -83.184 106.189  0.00  0.00      PROA   
ATOM   1268  CB  TRP P  84     -24.818 -83.164 104.345  0.00  0.00      PROA   
ATOM   1269  HB1 TRP P  84     -24.042 -82.694 103.701  0.00  0.00      PROA   
ATOM   1270  HB2 TRP P  84     -25.795 -82.777 103.985  0.00  0.00      PROA   
ATOM   1271  CG  TRP P  84     -24.719 -84.642 104.122  0.00  0.00      PROA   
ATOM   1272  CD1 TRP P  84     -25.708 -85.502 103.723  0.00  0.00      PROA   
ATOM   1273  HD1 TRP P  84     -26.722 -85.210 103.503  0.00  0.00      PROA   
ATOM   1274  NE1 TRP P  84     -25.208 -86.774 103.642  0.00  0.00      PROA   
ATOM   1275  HE1 TRP P  84     -25.719 -87.567 103.390  0.00  0.00      PROA   
ATOM   1276  CE2 TRP P  84     -23.888 -86.772 103.995  0.00  0.00      PROA   
ATOM   1277  CD2 TRP P  84     -23.538 -85.439 104.302  0.00  0.00      PROA   
ATOM   1278  CE3 TRP P  84     -22.230 -85.146 104.689  0.00  0.00      PROA   
ATOM   1279  HE3 TRP P  84     -21.923 -84.138 104.925  0.00  0.00      PROA   
ATOM   1280  CZ3 TRP P  84     -21.299 -86.184 104.776  0.00  0.00      PROA   
ATOM   1281  HZ3 TRP P  84     -20.284 -85.962 105.075  0.00  0.00      PROA   
ATOM   1282  CZ2 TRP P  84     -22.961 -87.806 104.073  0.00  0.00      PROA   
ATOM   1283  HZ2 TRP P  84     -23.221 -88.826 103.836  0.00  0.00      PROA   
ATOM   1284  CH2 TRP P  84     -21.662 -87.494 104.479  0.00  0.00      PROA   
ATOM   1285  HH2 TRP P  84     -20.924 -88.282 104.559  0.00  0.00      PROA   
ATOM   1286  C   TRP P  84     -25.673 -82.984 106.775  0.00  0.00      PROA   
ATOM   1287  O   TRP P  84     -25.529 -82.714 107.966  0.00  0.00      PROA   
ATOM   1288  N   LEU P  85     -26.828 -83.535 106.302  0.00  0.00      PROA   
ATOM   1289  HN  LEU P  85     -26.928 -83.741 105.331  0.00  0.00      PROA   
ATOM   1290  CA  LEU P  85     -27.967 -83.906 107.126  0.00  0.00      PROA   
ATOM   1291  HA  LEU P  85     -28.144 -83.078 107.799  0.00  0.00      PROA   
ATOM   1292  CB  LEU P  85     -29.286 -84.180 106.357  0.00  0.00      PROA   
ATOM   1293  HB1 LEU P  85     -30.087 -84.426 107.093  0.00  0.00      PROA   
ATOM   1294  HB2 LEU P  85     -29.157 -85.060 105.689  0.00  0.00      PROA   
ATOM   1295  CG  LEU P  85     -29.821 -83.004 105.501  0.00  0.00      PROA   
ATOM   1296  HG  LEU P  85     -29.159 -82.906 104.609  0.00  0.00      PROA   
ATOM   1297  CD1 LEU P  85     -31.242 -83.324 105.001  0.00  0.00      PROA   
ATOM   1298 HD11 LEU P  85     -31.944 -83.400 105.858  0.00  0.00      PROA   
ATOM   1299 HD12 LEU P  85     -31.249 -84.291 104.454  0.00  0.00      PROA   
ATOM   1300 HD13 LEU P  85     -31.604 -82.525 104.320  0.00  0.00      PROA   
ATOM   1301  CD2 LEU P  85     -29.805 -81.648 106.236  0.00  0.00      PROA   
ATOM   1302 HD21 LEU P  85     -28.770 -81.356 106.510  0.00  0.00      PROA   
ATOM   1303 HD22 LEU P  85     -30.417 -81.709 107.160  0.00  0.00      PROA   
ATOM   1304 HD23 LEU P  85     -30.226 -80.855 105.581  0.00  0.00      PROA   
ATOM   1305  C   LEU P  85     -27.673 -85.108 107.988  0.00  0.00      PROA   
ATOM   1306  O   LEU P  85     -26.820 -85.931 107.655  0.00  0.00      PROA   
ATOM   1307  N   LEU P  86     -28.379 -85.193 109.142  0.00  0.00      PROA   
ATOM   1308  HN  LEU P  86     -29.089 -84.529 109.361  0.00  0.00      PROA   
ATOM   1309  CA  LEU P  86     -28.081 -86.134 110.193  0.00  0.00      PROA   
ATOM   1310  HA  LEU P  86     -27.270 -86.774 109.874  0.00  0.00      PROA   
ATOM   1311  CB  LEU P  86     -27.635 -85.390 111.482  0.00  0.00      PROA   
ATOM   1312  HB1 LEU P  86     -28.454 -84.716 111.811  0.00  0.00      PROA   
ATOM   1313  HB2 LEU P  86     -26.770 -84.746 111.209  0.00  0.00      PROA   
ATOM   1314  CG  LEU P  86     -27.197 -86.259 112.689  0.00  0.00      PROA   
ATOM   1315  HG  LEU P  86     -28.075 -86.859 113.018  0.00  0.00      PROA   
ATOM   1316  CD1 LEU P  86     -26.061 -87.246 112.347  0.00  0.00      PROA   
ATOM   1317 HD11 LEU P  86     -25.168 -86.692 111.989  0.00  0.00      PROA   
ATOM   1318 HD12 LEU P  86     -26.379 -87.959 111.559  0.00  0.00      PROA   
ATOM   1319 HD13 LEU P  86     -25.778 -87.828 113.249  0.00  0.00      PROA   
ATOM   1320  CD2 LEU P  86     -26.790 -85.363 113.877  0.00  0.00      PROA   
ATOM   1321 HD21 LEU P  86     -27.621 -84.679 114.149  0.00  0.00      PROA   
ATOM   1322 HD22 LEU P  86     -25.901 -84.752 113.612  0.00  0.00      PROA   
ATOM   1323 HD23 LEU P  86     -26.540 -85.984 114.764  0.00  0.00      PROA   
ATOM   1324  C   LEU P  86     -29.278 -87.012 110.480  0.00  0.00      PROA   
ATOM   1325  O   LEU P  86     -30.390 -86.545 110.705  0.00  0.00      PROA   
ATOM   1326  N   LEU P  87     -29.000 -88.334 110.507  0.00 97.00      PROA   
ATOM   1327  HN  LEU P  87     -28.065 -88.573 110.285  0.00 97.00      PROA   
ATOM   1328  CA  LEU P  87     -29.776 -89.383 111.134  0.00 97.00      PROA   
ATOM   1329  HA  LEU P  87     -30.816 -89.103 111.206  0.00 97.00      PROA   
ATOM   1330  CB  LEU P  87     -29.670 -90.731 110.376  0.00 97.00      PROA   
ATOM   1331  HB1 LEU P  87     -28.597 -91.001 110.261  0.00 97.00      PROA   
ATOM   1332  HB2 LEU P  87     -30.084 -90.596 109.353  0.00 97.00      PROA   
ATOM   1333  CG  LEU P  87     -30.402 -91.918 111.042  0.00 97.00      PROA   
ATOM   1334  HG  LEU P  87     -30.027 -92.032 112.084  0.00 97.00      PROA   
ATOM   1335  CD1 LEU P  87     -31.924 -91.707 111.113  0.00 97.00      PROA   
ATOM   1336 HD11 LEU P  87     -32.336 -91.550 110.094  0.00 97.00      PROA   
ATOM   1337 HD12 LEU P  87     -32.166 -90.825 111.737  0.00 97.00      PROA   
ATOM   1338 HD13 LEU P  87     -32.413 -92.598 111.560  0.00 97.00      PROA   
ATOM   1339  CD2 LEU P  87     -30.078 -93.228 110.315  0.00 97.00      PROA   
ATOM   1340 HD21 LEU P  87     -28.980 -93.387 110.265  0.00 97.00      PROA   
ATOM   1341 HD22 LEU P  87     -30.484 -93.205 109.282  0.00 97.00      PROA   
ATOM   1342 HD23 LEU P  87     -30.535 -94.076 110.867  0.00 97.00      PROA   
ATOM   1343  C   LEU P  87     -29.222 -89.539 112.532  0.00 97.00      PROA   
ATOM   1344  O   LEU P  87     -28.103 -90.003 112.738  0.00 97.00      PROA   
ATOM   1345  N   GLN P  88     -30.013 -89.141 113.544  0.00 97.00      PROA   
ATOM   1346  HN  GLN P  88     -30.927 -88.776 113.367  0.00 97.00      PROA   
ATOM   1347  CA  GLN P  88     -29.621 -89.173 114.930  0.00 97.00      PROA   
ATOM   1348  HA  GLN P  88     -28.554 -89.006 114.997  0.00 97.00      PROA   
ATOM   1349  CB  GLN P  88     -30.344 -88.065 115.737  0.00 97.00      PROA   
ATOM   1350  HB1 GLN P  88     -29.963 -88.094 116.780  0.00 97.00      PROA   
ATOM   1351  HB2 GLN P  88     -31.436 -88.280 115.754  0.00 97.00      PROA   
ATOM   1352  CG  GLN P  88     -30.122 -86.646 115.170  0.00 97.00      PROA   
ATOM   1353  HG1 GLN P  88     -30.490 -86.581 114.125  0.00 97.00      PROA   
ATOM   1354  HG2 GLN P  88     -29.036 -86.419 115.167  0.00 97.00      PROA   
ATOM   1355  CD  GLN P  88     -30.892 -85.595 115.983  0.00 97.00      PROA   
ATOM   1356  OE1 GLN P  88     -32.124 -85.622 116.054  0.00 97.00      PROA   
ATOM   1357  NE2 GLN P  88     -30.149 -84.612 116.567  0.00 97.00      PROA   
ATOM   1358 HE21 GLN P  88     -30.623 -83.812 116.931  0.00 97.00      PROA   
ATOM   1359 HE22 GLN P  88     -29.155 -84.614 116.473  0.00 97.00      PROA   
ATOM   1360  C   GLN P  88     -29.942 -90.541 115.505  0.00 97.00      PROA   
ATOM   1361  O   GLN P  88     -31.082 -90.991 115.473  0.00 97.00      PROA   
ATOM   1362  N   VAL P  89     -28.916 -91.257 116.018  0.00 97.00      PROA   
ATOM   1363  HN  VAL P  89     -27.993 -90.883 116.010  0.00 97.00      PROA   
ATOM   1364  CA  VAL P  89     -29.036 -92.641 116.442  0.00 97.00      PROA   
ATOM   1365  HA  VAL P  89     -30.062 -92.970 116.346  0.00 97.00      PROA   
ATOM   1366  CB  VAL P  89     -28.158 -93.551 115.584  0.00 97.00      PROA   
ATOM   1367  HB  VAL P  89     -27.099 -93.203 115.629  0.00 97.00      PROA   
ATOM   1368  CG1 VAL P  89     -28.213 -95.016 116.054  0.00 97.00      PROA   
ATOM   1369 HG11 VAL P  89     -29.262 -95.374 116.102  0.00 97.00      PROA   
ATOM   1370 HG12 VAL P  89     -27.734 -95.149 117.043  0.00 97.00      PROA   
ATOM   1371 HG13 VAL P  89     -27.662 -95.644 115.326  0.00 97.00      PROA   
ATOM   1372  CG2 VAL P  89     -28.629 -93.459 114.117  0.00 97.00      PROA   
ATOM   1373 HG21 VAL P  89     -28.408 -92.461 113.689  0.00 97.00      PROA   
ATOM   1374 HG22 VAL P  89     -29.721 -93.644 114.047  0.00 97.00      PROA   
ATOM   1375 HG23 VAL P  89     -28.107 -94.220 113.499  0.00 97.00      PROA   
ATOM   1376  C   VAL P  89     -28.657 -92.759 117.906  0.00 97.00      PROA   
ATOM   1377  O   VAL P  89     -27.685 -92.152 118.352  0.00 97.00      PROA   
ATOM   1378  N   SER P  90     -29.436 -93.558 118.689  0.00 97.00      PROA   
ATOM   1379  HN  SER P  90     -30.262 -93.957 118.296  0.00 97.00      PROA   
ATOM   1380  CA  SER P  90     -29.244 -93.775 120.122  0.00 97.00      PROA   
ATOM   1381  HA  SER P  90     -29.373 -92.819 120.610  0.00 97.00      PROA   
ATOM   1382  CB  SER P  90     -30.279 -94.766 120.720  0.00 97.00      PROA   
ATOM   1383  HB1 SER P  90     -30.096 -94.903 121.809  0.00 97.00      PROA   
ATOM   1384  HB2 SER P  90     -30.207 -95.760 120.234  0.00 97.00      PROA   
ATOM   1385  OG  SER P  90     -31.604 -94.267 120.601  0.00 97.00      PROA   
ATOM   1386  HG1 SER P  90     -31.764 -94.066 119.672  0.00 97.00      PROA   
ATOM   1387  C   SER P  90     -27.878 -94.309 120.530  0.00 97.00      PROA   
ATOM   1388  O   SER P  90     -27.285 -93.807 121.483  0.00 97.00      PROA   
ATOM   1389  N   SER P  91     -27.336 -95.327 119.820  0.00 97.00      PROA   
ATOM   1390  HN  SER P  91     -27.821 -95.740 119.056  0.00 97.00      PROA   
ATOM   1391  CA  SER P  91     -25.992 -95.815 120.081  0.00 97.00      PROA   
ATOM   1392  HA  SER P  91     -25.351 -94.943 120.076  0.00 97.00      PROA   
ATOM   1393  CB  SER P  91     -25.801 -96.543 121.441  0.00 97.00      PROA   
ATOM   1394  HB1 SER P  91     -25.053 -97.361 121.400  0.00 97.00      PROA   
ATOM   1395  HB2 SER P  91     -26.764 -96.987 121.773  0.00 97.00      PROA   
ATOM   1396  OG  SER P  91     -25.344 -95.614 122.418  0.00 97.00      PROA   
ATOM   1397  HG1 SER P  91     -26.019 -94.928 122.469  0.00 97.00      PROA   
ATOM   1398  C   SER P  91     -25.485 -96.652 118.936  0.00 97.00      PROA   
ATOM   1399  O   SER P  91     -26.243 -97.092 118.077  0.00 97.00      PROA   
ATOM   1400  N   ARG P  92     -24.146 -96.858 118.885  0.00 97.00      PROA   
ATOM   1401  HN  ARG P  92     -23.554 -96.488 119.598  0.00 97.00      PROA   
ATOM   1402  CA  ARG P  92     -23.475 -97.523 117.781  0.00 97.00      PROA   
ATOM   1403  HA  ARG P  92     -23.971 -97.251 116.857  0.00 97.00      PROA   
ATOM   1404  CB  ARG P  92     -21.984 -97.085 117.713  0.00 97.00      PROA   
ATOM   1405  HB1 ARG P  92     -21.586 -97.368 116.714  0.00 97.00      PROA   
ATOM   1406  HB2 ARG P  92     -21.390 -97.629 118.482  0.00 97.00      PROA   
ATOM   1407  CG  ARG P  92     -21.755 -95.574 117.954  0.00 97.00      PROA   
ATOM   1408  HG1 ARG P  92     -21.965 -95.344 119.022  0.00 97.00      PROA   
ATOM   1409  HG2 ARG P  92     -22.476 -94.982 117.347  0.00 97.00      PROA   
ATOM   1410  CD  ARG P  92     -20.317 -95.099 117.675  0.00 97.00      PROA   
ATOM   1411  HD1 ARG P  92     -19.575 -95.854 118.006  0.00 97.00      PROA   
ATOM   1412  HD2 ARG P  92     -20.102 -94.144 118.206  0.00 97.00      PROA   
ATOM   1413  NE  ARG P  92     -20.167 -94.903 116.198  0.00 97.00      PROA   
ATOM   1414  HE  ARG P  92     -19.976 -95.683 115.610  0.00 97.00      PROA   
ATOM   1415  CZ  ARG P  92     -20.579 -93.787 115.570  0.00 97.00      PROA   
ATOM   1416  NH1 ARG P  92     -20.901 -92.645 116.197  0.00 97.00      PROA   
ATOM   1417 HH11 ARG P  92     -20.438 -92.428 117.052  0.00 97.00      PROA   
ATOM   1418 HH12 ARG P  92     -21.168 -91.900 115.589  0.00 97.00      PROA   
ATOM   1419  NH2 ARG P  92     -20.603 -93.739 114.225  0.00 97.00      PROA   
ATOM   1420 HH21 ARG P  92     -20.148 -94.454 113.707  0.00 97.00      PROA   
ATOM   1421 HH22 ARG P  92     -20.666 -92.826 113.825  0.00 97.00      PROA   
ATOM   1422  C   ARG P  92     -23.540 -99.040 117.934  0.00 97.00      PROA   
ATOM   1423  O   ARG P  92     -23.377 -99.786 116.969  0.00 97.00      PROA   
ATOM   1424  N   VAL P  93     -23.811 -99.528 119.164  0.00 97.00      PROA   
ATOM   1425  HN  VAL P  93     -23.987 -98.913 119.925  0.00 97.00      PROA   
ATOM   1426  CA  VAL P  93     -23.916-100.931 119.488  0.00 97.00      PROA   
ATOM   1427  HA  VAL P  93     -24.269-101.462 118.617  0.00 97.00      PROA   
ATOM   1428  CB  VAL P  93     -22.633-101.590 120.022  0.00 97.00      PROA   
ATOM   1429  HB  VAL P  93     -22.872-102.627 120.359  0.00 97.00      PROA   
ATOM   1430  CG1 VAL P  93     -21.585-101.703 118.894  0.00 97.00      PROA   
ATOM   1431 HG11 VAL P  93     -21.259-100.694 118.566  0.00 97.00      PROA   
ATOM   1432 HG12 VAL P  93     -22.002-102.236 118.017  0.00 97.00      PROA   
ATOM   1433 HG13 VAL P  93     -20.689-102.252 119.255  0.00 97.00      PROA   
ATOM   1434  CG2 VAL P  93     -22.047-100.819 121.227  0.00 97.00      PROA   
ATOM   1435 HG21 VAL P  93     -22.758-100.793 122.077  0.00 97.00      PROA   
ATOM   1436 HG22 VAL P  93     -21.792 -99.776 120.943  0.00 97.00      PROA   
ATOM   1437 HG23 VAL P  93     -21.117-101.316 121.577  0.00 97.00      PROA   
ATOM   1438  C   VAL P  93     -25.001-101.018 120.528  0.00 97.00      PROA   
ATOM   1439  O   VAL P  93     -25.144-100.125 121.360  0.00 97.00      PROA   
ATOM   1440  N   LEU P  94     -25.808-102.103 120.465  0.00 97.00      PROA   
ATOM   1441  HN  LEU P  94     -25.698-102.781 119.745  0.00 97.00      PROA   
ATOM   1442  CA  LEU P  94     -26.846-102.423 121.415  0.00 97.00      PROA   
ATOM   1443  HA  LEU P  94     -26.563-102.067 122.398  0.00 97.00      PROA   
ATOM   1444  CB  LEU P  94     -28.268-101.904 121.050  0.00 97.00      PROA   
ATOM   1445  HB1 LEU P  94     -28.945-102.202 121.884  0.00 97.00      PROA   
ATOM   1446  HB2 LEU P  94     -28.642-102.391 120.124  0.00 97.00      PROA   
ATOM   1447  CG  LEU P  94     -28.425-100.370 120.891  0.00 97.00      PROA   
ATOM   1448  HG  LEU P  94     -27.703 -99.877 121.583  0.00 97.00      PROA   
ATOM   1449  CD1 LEU P  94     -28.158 -99.872 119.457  0.00 97.00      PROA   
ATOM   1450 HD11 LEU P  94     -28.914-100.295 118.761  0.00 97.00      PROA   
ATOM   1451 HD12 LEU P  94     -27.151-100.163 119.102  0.00 97.00      PROA   
ATOM   1452 HD13 LEU P  94     -28.227 -98.764 119.424  0.00 97.00      PROA   
ATOM   1453  CD2 LEU P  94     -29.834 -99.938 121.341  0.00 97.00      PROA   
ATOM   1454 HD21 LEU P  94     -29.986-100.193 122.410  0.00 97.00      PROA   
ATOM   1455 HD22 LEU P  94     -30.606-100.469 120.746  0.00 97.00      PROA   
ATOM   1456 HD23 LEU P  94     -29.970 -98.844 121.217  0.00 97.00      PROA   
ATOM   1457  C   LEU P  94     -26.893-103.935 121.441  0.00 97.00      PROA   
ATOM   1458  O   LEU P  94     -26.329-104.601 120.577  0.00 97.00      PROA   
ATOM   1459  N   THR P  95     -27.569-104.513 122.458  0.00 97.00      PROA   
ATOM   1460  HN  THR P  95     -27.908-103.954 123.215  0.00 97.00      PROA   
ATOM   1461  CA  THR P  95     -27.867-105.930 122.590  0.00 97.00      PROA   
ATOM   1462  HA  THR P  95     -27.214-106.487 121.936  0.00 97.00      PROA   
ATOM   1463  CB  THR P  95     -27.718-106.464 124.021  0.00 97.00      PROA   
ATOM   1464  HB  THR P  95     -28.664-106.363 124.603  0.00 97.00      PROA   
ATOM   1465  OG1 THR P  95     -26.731-105.740 124.740  0.00 97.00      PROA   
ATOM   1466  HG1 THR P  95     -27.143-104.885 124.912  0.00 97.00      PROA   
ATOM   1467  CG2 THR P  95     -27.267-107.929 124.002  0.00 97.00      PROA   
ATOM   1468 HG21 THR P  95     -26.277-108.016 123.510  0.00 97.00      PROA   
ATOM   1469 HG22 THR P  95     -27.994-108.566 123.464  0.00 97.00      PROA   
ATOM   1470 HG23 THR P  95     -27.173-108.303 125.045  0.00 97.00      PROA   
ATOM   1471  C   THR P  95     -29.306-106.109 122.138  0.00 97.00      PROA   
ATOM   1472  O   THR P  95     -30.070-105.154 122.047  0.00 97.00      PROA   
ATOM   1473  N   GLU P  96     -29.726-107.353 121.828  0.00 97.00      PROA   
ATOM   1474  HN  GLU P  96     -29.075-108.110 121.791  0.00 97.00      PROA   
ATOM   1475  CA  GLU P  96     -31.106-107.692 121.539  0.00 97.00      PROA   
ATOM   1476  HA  GLU P  96     -31.408-107.049 120.725  0.00 97.00      PROA   
ATOM   1477  CB  GLU P  96     -31.260-109.171 121.084  0.00 97.00      PROA   
ATOM   1478  HB1 GLU P  96     -30.546-109.358 120.250  0.00 97.00      PROA   
ATOM   1479  HB2 GLU P  96     -32.286-109.313 120.682  0.00 97.00      PROA   
ATOM   1480  CG  GLU P  96     -30.998-110.188 122.218  0.00 97.00      PROA   
ATOM   1481  HG1 GLU P  96     -31.599-109.933 123.113  0.00 97.00      PROA   
ATOM   1482  HG2 GLU P  96     -29.928-110.141 122.504  0.00 97.00      PROA   
ATOM   1483  CD  GLU P  96     -31.346-111.634 121.871  0.00 97.00      PROA   
ATOM   1484  OE1 GLU P  96     -32.185-111.877 120.965  0.00 97.00      PROA   
ATOM   1485  OE2 GLU P  96     -30.770-112.533 122.543  0.00 97.00      PROA   
ATOM   1486  C   GLU P  96     -32.026-107.405 122.725  0.00 97.00      PROA   
ATOM   1487  O   GLU P  96     -31.635-107.492 123.887  0.00 97.00      PROA   
ATOM   1488  N   GLY P  97     -33.290-107.020 122.446  0.00 97.00      PROA   
ATOM   1489  HN  GLY P  97     -33.577-106.940 121.491  0.00 97.00      PROA   
ATOM   1490  CA  GLY P  97     -34.281-106.714 123.463  0.00 97.00      PROA   
ATOM   1491  HA1 GLY P  97     -34.077-107.291 124.354  0.00 97.00      PROA   
ATOM   1492  HA2 GLY P  97     -35.249-106.943 123.046  0.00 97.00      PROA   
ATOM   1493  C   GLY P  97     -34.293-105.262 123.853  0.00 97.00      PROA   
ATOM   1494  O   GLY P  97     -35.326-104.750 124.277  0.00 97.00      PROA   
ATOM   1495  N   GLU P  98     -33.142-104.563 123.730  0.00 97.00      PROA   
ATOM   1496  HN  GLU P  98     -32.302-105.029 123.461  0.00 97.00      PROA   
ATOM   1497  CA  GLU P  98     -32.994-103.149 124.007  0.00 97.00      PROA   
ATOM   1498  HA  GLU P  98     -33.278-103.021 125.038  0.00 97.00      PROA   
ATOM   1499  CB  GLU P  98     -31.512-102.703 123.899  0.00 97.00      PROA   
ATOM   1500  HB1 GLU P  98     -31.457-101.595 123.990  0.00 97.00      PROA   
ATOM   1501  HB2 GLU P  98     -31.117-102.979 122.898  0.00 97.00      PROA   
ATOM   1502  CG  GLU P  98     -30.617-103.309 125.003  0.00 97.00      PROA   
ATOM   1503  HG1 GLU P  98     -30.582-104.417 124.914  0.00 97.00      PROA   
ATOM   1504  HG2 GLU P  98     -31.023-103.049 126.003  0.00 97.00      PROA   
ATOM   1505  CD  GLU P  98     -29.196-102.755 124.930  0.00 97.00      PROA   
ATOM   1506  OE1 GLU P  98     -28.250-103.574 124.947  0.00 97.00      PROA   
ATOM   1507  OE2 GLU P  98     -29.026-101.510 124.882  0.00 97.00      PROA   
ATOM   1508  C   GLU P  98     -33.851-102.244 123.119  0.00 97.00      PROA   
ATOM   1509  O   GLU P  98     -33.939-102.486 121.920  0.00 97.00      PROA   
ATOM   1510  N   PRO P  99     -34.491-101.188 123.613  0.00 97.00      PROA   
ATOM   1511  CD  PRO P  99     -34.850-101.032 125.023  0.00 97.00      PROA   
ATOM   1512  HD1 PRO P  99     -33.971-100.615 125.560  0.00 97.00      PROA   
ATOM   1513  HD2 PRO P  99     -35.162-101.998 125.479  0.00 97.00      PROA   
ATOM   1514  CA  PRO P  99     -35.020-100.099 122.798  0.00 97.00      PROA   
ATOM   1515  HA  PRO P  99     -35.770-100.529 122.153  0.00 97.00      PROA   
ATOM   1516  CB  PRO P  99     -35.631 -99.129 123.823  0.00 97.00      PROA   
ATOM   1517  HB1 PRO P  99     -36.505 -98.586 123.412  0.00 97.00      PROA   
ATOM   1518  HB2 PRO P  99     -34.873 -98.396 124.178  0.00 97.00      PROA   
ATOM   1519  CG  PRO P  99     -36.007-100.035 125.001  0.00 97.00      PROA   
ATOM   1520  HG1 PRO P  99     -36.116 -99.486 125.956  0.00 97.00      PROA   
ATOM   1521  HG2 PRO P  99     -36.951-100.577 124.768  0.00 97.00      PROA   
ATOM   1522  C   PRO P  99     -33.989 -99.401 121.919  0.00 97.00      PROA   
ATOM   1523  O   PRO P  99     -32.915 -99.064 122.411  0.00 97.00      PROA   
ATOM   1524  N   LEU P 100     -34.302 -99.140 120.631  0.00 97.00      PROA   
ATOM   1525  HN  LEU P 100     -35.168 -99.463 120.252  0.00 97.00      PROA   
ATOM   1526  CA  LEU P 100     -33.436 -98.359 119.766  0.00 97.00      PROA   
ATOM   1527  HA  LEU P 100     -32.657 -97.891 120.352  0.00 97.00      PROA   
ATOM   1528  CB  LEU P 100     -32.755 -99.246 118.689  0.00 97.00      PROA   
ATOM   1529  HB1 LEU P 100     -33.524 -99.896 118.222  0.00 97.00      PROA   
ATOM   1530  HB2 LEU P 100     -32.046 -99.920 119.217  0.00 97.00      PROA   
ATOM   1531  CG  LEU P 100     -31.986 -98.526 117.552  0.00 97.00      PROA   
ATOM   1532  HG  LEU P 100     -32.717 -97.944 116.944  0.00 97.00      PROA   
ATOM   1533  CD1 LEU P 100     -30.923 -97.544 118.073  0.00 97.00      PROA   
ATOM   1534 HD11 LEU P 100     -30.238 -98.063 118.774  0.00 97.00      PROA   
ATOM   1535 HD12 LEU P 100     -31.399 -96.695 118.602  0.00 97.00      PROA   
ATOM   1536 HD13 LEU P 100     -30.326 -97.141 117.229  0.00 97.00      PROA   
ATOM   1537  CD2 LEU P 100     -31.330 -99.557 116.614  0.00 97.00      PROA   
ATOM   1538 HD21 LEU P 100     -32.086-100.272 116.230  0.00 97.00      PROA   
ATOM   1539 HD22 LEU P 100     -30.550-100.127 117.162  0.00 97.00      PROA   
ATOM   1540 HD23 LEU P 100     -30.852 -99.046 115.752  0.00 97.00      PROA   
ATOM   1541  C   LEU P 100     -34.233 -97.241 119.139  0.00 97.00      PROA   
ATOM   1542  O   LEU P 100     -35.124 -97.477 118.332  0.00 97.00      PROA   
ATOM   1543  N   ALA P 101     -33.913 -95.971 119.481  0.00 97.00      PROA   
ATOM   1544  HN  ALA P 101     -33.212 -95.778 120.165  0.00 97.00      PROA   
ATOM   1545  CA  ALA P 101     -34.589 -94.811 118.940  0.00 97.00      PROA   
ATOM   1546  HA  ALA P 101     -35.512 -95.117 118.469  0.00 97.00      PROA   
ATOM   1547  CB  ALA P 101     -34.966 -93.814 120.052  0.00 97.00      PROA   
ATOM   1548  HB1 ALA P 101     -34.066 -93.435 120.578  0.00 97.00      PROA   
ATOM   1549  HB2 ALA P 101     -35.609 -94.325 120.803  0.00 97.00      PROA   
ATOM   1550  HB3 ALA P 101     -35.534 -92.954 119.643  0.00 97.00      PROA   
ATOM   1551  C   ALA P 101     -33.741 -94.135 117.875  0.00 97.00      PROA   
ATOM   1552  O   ALA P 101     -32.541 -93.921 118.027  0.00 97.00      PROA   
ATOM   1553  N   LEU P 102     -34.382 -93.811 116.730  0.00 97.00      PROA   
ATOM   1554  HN  LEU P 102     -35.334 -94.083 116.604  0.00 97.00      PROA   
ATOM   1555  CA  LEU P 102     -33.781 -93.186 115.573  0.00 97.00      PROA   
ATOM   1556  HA  LEU P 102     -32.750 -92.934 115.780  0.00 97.00      PROA   
ATOM   1557  CB  LEU P 102     -33.884 -94.098 114.320  0.00 97.00      PROA   
ATOM   1558  HB1 LEU P 102     -33.320 -93.642 113.478  0.00 97.00      PROA   
ATOM   1559  HB2 LEU P 102     -34.953 -94.172 114.017  0.00 97.00      PROA   
ATOM   1560  CG  LEU P 102     -33.392 -95.553 114.509  0.00 97.00      PROA   
ATOM   1561  HG  LEU P 102     -33.938 -96.013 115.367  0.00 97.00      PROA   
ATOM   1562  CD1 LEU P 102     -33.727 -96.393 113.266  0.00 97.00      PROA   
ATOM   1563 HD11 LEU P 102     -33.177 -95.999 112.385  0.00 97.00      PROA   
ATOM   1564 HD12 LEU P 102     -34.816 -96.359 113.051  0.00 97.00      PROA   
ATOM   1565 HD13 LEU P 102     -33.428 -97.449 113.433  0.00 97.00      PROA   
ATOM   1566  CD2 LEU P 102     -31.885 -95.622 114.801  0.00 97.00      PROA   
ATOM   1567 HD21 LEU P 102     -31.635 -95.037 115.709  0.00 97.00      PROA   
ATOM   1568 HD22 LEU P 102     -31.316 -95.212 113.941  0.00 97.00      PROA   
ATOM   1569 HD23 LEU P 102     -31.571 -96.676 114.959  0.00 97.00      PROA   
ATOM   1570  C   LEU P 102     -34.544 -91.916 115.261  0.00 97.00      PROA   
ATOM   1571  O   LEU P 102     -35.770 -91.903 115.289  0.00 97.00      PROA   
ATOM   1572  N   ARG P 103     -33.847 -90.802 114.938  0.00 97.00      PROA   
ATOM   1573  HN  ARG P 103     -32.852 -90.772 115.027  0.00 97.00      PROA   
ATOM   1574  CA  ARG P 103     -34.513 -89.627 114.416  0.00 97.00      PROA   
ATOM   1575  HA  ARG P 103     -35.504 -89.898 114.084  0.00 97.00      PROA   
ATOM   1576  CB  ARG P 103     -34.689 -88.502 115.470  0.00 97.00      PROA   
ATOM   1577  HB1 ARG P 103     -33.694 -88.172 115.840  0.00 97.00      PROA   
ATOM   1578  HB2 ARG P 103     -35.250 -88.916 116.337  0.00 97.00      PROA   
ATOM   1579  CG  ARG P 103     -35.447 -87.296 114.897  0.00 97.00      PROA   
ATOM   1580  HG1 ARG P 103     -36.452 -87.637 114.556  0.00 97.00      PROA   
ATOM   1581  HG2 ARG P 103     -34.885 -86.923 114.013  0.00 97.00      PROA   
ATOM   1582  CD  ARG P 103     -35.597 -86.086 115.811  0.00 97.00      PROA   
ATOM   1583  HD1 ARG P 103     -34.596 -85.695 116.094  0.00 97.00      PROA   
ATOM   1584  HD2 ARG P 103     -36.189 -86.307 116.723  0.00 97.00      PROA   
ATOM   1585  NE  ARG P 103     -36.346 -85.100 114.969  0.00 97.00      PROA   
ATOM   1586  HE  ARG P 103     -36.961 -85.434 114.258  0.00 97.00      PROA   
ATOM   1587  CZ  ARG P 103     -36.054 -83.797 114.882  0.00 97.00      PROA   
ATOM   1588  NH1 ARG P 103     -35.111 -83.174 115.593  0.00 97.00      PROA   
ATOM   1589 HH11 ARG P 103     -34.427 -83.689 116.093  0.00 97.00      PROA   
ATOM   1590 HH12 ARG P 103     -35.003 -82.201 115.372  0.00 97.00      PROA   
ATOM   1591  NH2 ARG P 103     -36.705 -83.042 113.982  0.00 97.00      PROA   
ATOM   1592 HH21 ARG P 103     -37.378 -83.466 113.378  0.00 97.00      PROA   
ATOM   1593 HH22 ARG P 103     -36.351 -82.119 113.841  0.00 97.00      PROA   
ATOM   1594  C   ARG P 103     -33.812 -89.064 113.195  0.00 97.00      PROA   
ATOM   1595  O   ARG P 103     -32.697 -88.566 113.265  0.00 97.00      PROA   
ATOM   1596  N   CYS P 104     -34.497 -89.052 112.031  0.00 97.00      PROA   
ATOM   1597  HN  CYS P 104     -35.361 -89.550 111.959  0.00 97.00      PROA   
ATOM   1598  CA  CYS P 104     -34.143 -88.231 110.887  0.00 97.00      PROA   
ATOM   1599  HA  CYS P 104     -33.089 -88.379 110.691  0.00 97.00      PROA   
ATOM   1600  CB  CYS P 104     -34.968 -88.641 109.642  0.00 97.00      PROA   
ATOM   1601  HB1 CYS P 104     -36.012 -88.271 109.733  0.00 97.00      PROA   
ATOM   1602  HB2 CYS P 104     -35.029 -89.753 109.634  0.00 97.00      PROA   
ATOM   1603  SG  CYS P 104     -34.230 -88.108 108.069  0.00 97.00      PROA   
ATOM   1604  C   CYS P 104     -34.375 -86.757 111.200  0.00 97.00      PROA   
ATOM   1605  O   CYS P 104     -35.425 -86.391 111.717  0.00 97.00      PROA   
ATOM   1606  N   HSD P 105     -33.387 -85.878 110.925  0.00 97.00      PROA   
ATOM   1607  HN  HSD P 105     -32.536 -86.178 110.501  0.00 97.00      PROA   
ATOM   1608  CA  HSD P 105     -33.369 -84.535 111.471  0.00 97.00      PROA   
ATOM   1609  HA  HSD P 105     -34.379 -84.168 111.604  0.00 97.00      PROA   
ATOM   1610  CB  HSD P 105     -32.671 -84.573 112.855  0.00 97.00      PROA   
ATOM   1611  HB1 HSD P 105     -31.915 -85.388 112.798  0.00 97.00      PROA   
ATOM   1612  HB2 HSD P 105     -33.410 -84.879 113.626  0.00 97.00      PROA   
ATOM   1613  ND1 HSD P 105     -32.485 -82.211 113.818  0.00 97.00      PROA   
ATOM   1614  HD1 HSD P 105     -33.398 -81.861 113.591  0.00 97.00      PROA   
ATOM   1615  CG  HSD P 105     -31.916 -83.373 113.348  0.00 97.00      PROA   
ATOM   1616  CE1 HSD P 105     -31.508 -81.528 114.463  0.00 97.00      PROA   
ATOM   1617  HE1 HSD P 105     -31.679 -80.565 114.944  0.00 97.00      PROA   
ATOM   1618  NE2 HSD P 105     -30.354 -82.163 114.432  0.00 97.00      PROA   
ATOM   1619  CD2 HSD P 105     -30.611 -83.322 113.724  0.00 97.00      PROA   
ATOM   1620  HD2 HSD P 105     -29.831 -84.058 113.581  0.00 97.00      PROA   
ATOM   1621  C   HSD P 105     -32.708 -83.602 110.484  0.00 97.00      PROA   
ATOM   1622  O   HSD P 105     -31.858 -84.014 109.698  0.00 97.00      PROA   
ATOM   1623  N   ALA P 106     -33.132 -82.317 110.460  0.00 97.00      PROA   
ATOM   1624  HN  ALA P 106     -33.743 -81.947 111.163  0.00 97.00      PROA   
ATOM   1625  CA  ALA P 106     -32.872 -81.417 109.361  0.00 97.00      PROA   
ATOM   1626  HA  ALA P 106     -32.309 -81.922 108.591  0.00 97.00      PROA   
ATOM   1627  CB  ALA P 106     -34.209 -80.922 108.774  0.00 97.00      PROA   
ATOM   1628  HB1 ALA P 106     -34.839 -80.485 109.578  0.00 97.00      PROA   
ATOM   1629  HB2 ALA P 106     -34.770 -81.783 108.348  0.00 97.00      PROA   
ATOM   1630  HB3 ALA P 106     -34.059 -80.171 107.973  0.00 97.00      PROA   
ATOM   1631  C   ALA P 106     -32.038 -80.252 109.825  0.00 97.00      PROA   
ATOM   1632  O   ALA P 106     -32.075 -79.868 110.990  0.00 97.00      PROA   
ATOM   1633  N   TRP P 107     -31.207 -79.679 108.918  0.00 97.00      PROA   
ATOM   1634  HN  TRP P 107     -31.113 -80.064 108.001  0.00 97.00      PROA   
ATOM   1635  CA  TRP P 107     -30.336 -78.567 109.255  0.00 97.00      PROA   
ATOM   1636  HA  TRP P 107     -29.782 -78.915 110.114  0.00 97.00      PROA   
ATOM   1637  CB  TRP P 107     -29.236 -78.281 108.184  0.00 97.00      PROA   
ATOM   1638  HB1 TRP P 107     -29.738 -78.194 107.194  0.00 97.00      PROA   
ATOM   1639  HB2 TRP P 107     -28.567 -79.166 108.142  0.00 97.00      PROA   
ATOM   1640  CG  TRP P 107     -28.405 -77.054 108.426  0.00 97.00      PROA   
ATOM   1641  CD1 TRP P 107     -28.287 -75.976 107.590  0.00 97.00      PROA   
ATOM   1642  HD1 TRP P 107     -28.608 -75.970 106.557  0.00 97.00      PROA   
ATOM   1643  NE1 TRP P 107     -27.732 -74.923 108.274  0.00 97.00      PROA   
ATOM   1644  HE1 TRP P 107     -27.426 -74.078 107.894  0.00 97.00      PROA   
ATOM   1645  CE2 TRP P 107     -27.486 -75.293 109.563  0.00 97.00      PROA   
ATOM   1646  CD2 TRP P 107     -27.849 -76.651 109.691  0.00 97.00      PROA   
ATOM   1647  CE3 TRP P 107     -27.661 -77.297 110.915  0.00 97.00      PROA   
ATOM   1648  HE3 TRP P 107     -27.885 -78.346 111.041  0.00 97.00      PROA   
ATOM   1649  CZ3 TRP P 107     -27.210 -76.552 112.008  0.00 97.00      PROA   
ATOM   1650  HZ3 TRP P 107     -27.094 -77.026 112.973  0.00 97.00      PROA   
ATOM   1651  CZ2 TRP P 107     -27.037 -74.551 110.649  0.00 97.00      PROA   
ATOM   1652  HZ2 TRP P 107     -26.812 -73.499 110.563  0.00 97.00      PROA   
ATOM   1653  CH2 TRP P 107     -26.925 -75.197 111.880  0.00 97.00      PROA   
ATOM   1654  HH2 TRP P 107     -26.606 -74.642 112.753  0.00 97.00      PROA   
ATOM   1655  C   TRP P 107     -31.074 -77.317 109.740  0.00 97.00      PROA   
ATOM   1656  O   TRP P 107     -31.757 -76.612 108.995  0.00 97.00      PROA   
ATOM   1657  N   LYS P 108     -30.927 -77.066 111.065  0.00 97.00      PROA   
ATOM   1658  HN  LYS P 108     -30.309 -77.652 111.582  0.00 97.00      PROA   
ATOM   1659  CA  LYS P 108     -31.583 -76.048 111.856  0.00 97.00      PROA   
ATOM   1660  HA  LYS P 108     -31.259 -76.239 112.866  0.00 97.00      PROA   
ATOM   1661  CB  LYS P 108     -31.113 -74.628 111.427  0.00 97.00      PROA   
ATOM   1662  HB1 LYS P 108     -31.590 -74.349 110.466  0.00 97.00      PROA   
ATOM   1663  HB2 LYS P 108     -30.016 -74.706 111.231  0.00 97.00      PROA   
ATOM   1664  CG  LYS P 108     -31.297 -73.509 112.473  0.00 97.00      PROA   
ATOM   1665  HG1 LYS P 108     -32.383 -73.332 112.627  0.00 97.00      PROA   
ATOM   1666  HG2 LYS P 108     -30.858 -72.574 112.057  0.00 97.00      PROA   
ATOM   1667  CD  LYS P 108     -30.638 -73.854 113.828  0.00 97.00      PROA   
ATOM   1668  HD1 LYS P 108     -29.632 -74.296 113.641  0.00 97.00      PROA   
ATOM   1669  HD2 LYS P 108     -31.262 -74.643 114.305  0.00 97.00      PROA   
ATOM   1670  CE  LYS P 108     -30.505 -72.715 114.856  0.00 97.00      PROA   
ATOM   1671  HE1 LYS P 108     -30.225 -73.139 115.848  0.00 97.00      PROA   
ATOM   1672  HE2 LYS P 108     -31.455 -72.157 114.978  0.00 97.00      PROA   
ATOM   1673  NZ  LYS P 108     -29.427 -71.764 114.488  0.00 97.00      PROA   
ATOM   1674  HZ1 LYS P 108     -28.579 -72.286 114.196  0.00 97.00      PROA   
ATOM   1675  HZ2 LYS P 108     -29.120 -71.243 115.329  0.00 97.00      PROA   
ATOM   1676  HZ3 LYS P 108     -29.725 -71.100 113.744  0.00 97.00      PROA   
ATOM   1677  C   LYS P 108     -33.094 -76.265 111.837  0.00 97.00      PROA   
ATOM   1678  O   LYS P 108     -33.874 -75.329 111.695  0.00 97.00      PROA   
ATOM   1679  N   ASP P 109     -33.497 -77.552 112.008  0.00 97.00      PROA   
ATOM   1680  HN  ASP P 109     -32.786 -78.229 112.183  0.00 97.00      PROA   
ATOM   1681  CA  ASP P 109     -34.794 -78.196 111.842  0.00 97.00      PROA   
ATOM   1682  HA  ASP P 109     -34.533 -79.020 111.200  0.00 97.00      PROA   
ATOM   1683  CB  ASP P 109     -35.335 -78.780 113.175  0.00 97.00      PROA   
ATOM   1684  HB1 ASP P 109     -36.432 -78.656 113.288  0.00 97.00      PROA   
ATOM   1685  HB2 ASP P 109     -34.847 -78.244 114.021  0.00 97.00      PROA   
ATOM   1686  CG  ASP P 109     -35.047 -80.267 113.349  0.00 97.00      PROA   
ATOM   1687  OD1 ASP P 109     -34.781 -80.999 112.364  0.00 97.00      PROA   
ATOM   1688  OD2 ASP P 109     -35.211 -80.706 114.511  0.00 97.00      PROA   
ATOM   1689  C   ASP P 109     -35.908 -77.510 111.069  0.00 97.00      PROA   
ATOM   1690  O   ASP P 109     -36.558 -76.577 111.537  0.00 97.00      PROA   
ATOM   1691  N   LYS P 110     -36.163 -78.026 109.844  0.00 97.00      PROA   
ATOM   1692  HN  LYS P 110     -35.677 -78.843 109.546  0.00 97.00      PROA   
ATOM   1693  CA  LYS P 110     -37.178 -77.550 108.933  0.00 97.00      PROA   
ATOM   1694  HA  LYS P 110     -37.789 -76.806 109.425  0.00 97.00      PROA   
ATOM   1695  CB  LYS P 110     -36.564 -76.986 107.620  0.00 97.00      PROA   
ATOM   1696  HB1 LYS P 110     -37.371 -76.539 107.000  0.00 97.00      PROA   
ATOM   1697  HB2 LYS P 110     -36.111 -77.820 107.038  0.00 97.00      PROA   
ATOM   1698  CG  LYS P 110     -35.454 -75.932 107.840  0.00 97.00      PROA   
ATOM   1699  HG1 LYS P 110     -35.100 -75.583 106.844  0.00 97.00      PROA   
ATOM   1700  HG2 LYS P 110     -34.587 -76.422 108.338  0.00 97.00      PROA   
ATOM   1701  CD  LYS P 110     -35.900 -74.727 108.693  0.00 97.00      PROA   
ATOM   1702  HD1 LYS P 110     -36.337 -75.103 109.639  0.00 97.00      PROA   
ATOM   1703  HD2 LYS P 110     -36.708 -74.169 108.174  0.00 97.00      PROA   
ATOM   1704  CE  LYS P 110     -34.765 -73.779 109.106  0.00 97.00      PROA   
ATOM   1705  HE1 LYS P 110     -33.950 -74.337 109.606  0.00 97.00      PROA   
ATOM   1706  HE2 LYS P 110     -35.144 -72.989 109.790  0.00 97.00      PROA   
ATOM   1707  NZ  LYS P 110     -34.160 -73.133 107.928  0.00 97.00      PROA   
ATOM   1708  HZ1 LYS P 110     -34.908 -72.724 107.334  0.00 97.00      PROA   
ATOM   1709  HZ2 LYS P 110     -33.643 -73.863 107.397  0.00 97.00      PROA   
ATOM   1710  HZ3 LYS P 110     -33.499 -72.391 108.235  0.00 97.00      PROA   
ATOM   1711  C   LYS P 110     -38.041 -78.756 108.638  0.00 97.00      PROA   
ATOM   1712  O   LYS P 110     -37.524 -79.863 108.522  0.00 97.00      PROA   
ATOM   1713  N   LEU P 111     -39.384 -78.575 108.556  0.00 97.00      PROA   
ATOM   1714  HN  LEU P 111     -39.782 -77.666 108.664  0.00 97.00      PROA   
ATOM   1715  CA  LEU P 111     -40.367 -79.645 108.518  0.00 97.00      PROA   
ATOM   1716  HA  LEU P 111     -40.102 -80.359 109.286  0.00 97.00      PROA   
ATOM   1717  CB  LEU P 111     -41.803 -79.111 108.810  0.00 97.00      PROA   
ATOM   1718  HB1 LEU P 111     -42.535 -79.939 108.667  0.00 97.00      PROA   
ATOM   1719  HB2 LEU P 111     -42.050 -78.314 108.075  0.00 97.00      PROA   
ATOM   1720  CG  LEU P 111     -42.078 -78.564 110.240  0.00 97.00      PROA   
ATOM   1721  HG  LEU P 111     -43.182 -78.392 110.287  0.00 97.00      PROA   
ATOM   1722  CD1 LEU P 111     -41.738 -79.591 111.335  0.00 97.00      PROA   
ATOM   1723 HD11 LEU P 111     -40.643 -79.769 111.372  0.00 97.00      PROA   
ATOM   1724 HD12 LEU P 111     -42.252 -80.555 111.138  0.00 97.00      PROA   
ATOM   1725 HD13 LEU P 111     -42.062 -79.211 112.327  0.00 97.00      PROA   
ATOM   1726  CD2 LEU P 111     -41.425 -77.202 110.546  0.00 97.00      PROA   
ATOM   1727 HD21 LEU P 111     -41.638 -76.474 109.736  0.00 97.00      PROA   
ATOM   1728 HD22 LEU P 111     -40.327 -77.309 110.665  0.00 97.00      PROA   
ATOM   1729 HD23 LEU P 111     -41.829 -76.798 111.499  0.00 97.00      PROA   
ATOM   1730  C   LEU P 111     -40.411 -80.427 107.209  0.00 97.00      PROA   
ATOM   1731  O   LEU P 111     -41.383 -80.359 106.459  0.00 97.00      PROA   
ATOM   1732  N   VAL P 112     -39.364 -81.238 106.928  0.00 97.00      PROA   
ATOM   1733  HN  VAL P 112     -38.529 -81.152 107.470  0.00 97.00      PROA   
ATOM   1734  CA  VAL P 112     -39.304 -82.150 105.800  0.00 97.00      PROA   
ATOM   1735  HA  VAL P 112     -39.417 -81.528 104.923  0.00 97.00      PROA   
ATOM   1736  CB  VAL P 112     -37.962 -82.872 105.649  0.00 97.00      PROA   
ATOM   1737  HB  VAL P 112     -38.017 -83.578 104.786  0.00 97.00      PROA   
ATOM   1738  CG1 VAL P 112     -36.883 -81.822 105.309  0.00 97.00      PROA   
ATOM   1739 HG11 VAL P 112     -36.726 -81.130 106.163  0.00 97.00      PROA   
ATOM   1740 HG12 VAL P 112     -37.191 -81.232 104.421  0.00 97.00      PROA   
ATOM   1741 HG13 VAL P 112     -35.917 -82.320 105.081  0.00 97.00      PROA   
ATOM   1742  CG2 VAL P 112     -37.587 -83.679 106.913  0.00 97.00      PROA   
ATOM   1743 HG21 VAL P 112     -38.373 -84.419 107.163  0.00 97.00      PROA   
ATOM   1744 HG22 VAL P 112     -37.439 -83.008 107.785  0.00 97.00      PROA   
ATOM   1745 HG23 VAL P 112     -36.638 -84.231 106.740  0.00 97.00      PROA   
ATOM   1746  C   VAL P 112     -40.452 -83.147 105.757  0.00 97.00      PROA   
ATOM   1747  O   VAL P 112     -40.903 -83.679 106.771  0.00 97.00      PROA   
ATOM   1748  N   TYR P 113     -40.956 -83.381 104.528  0.00 97.00      PROA   
ATOM   1749  HN  TYR P 113     -40.555 -82.927 103.735  0.00 97.00      PROA   
ATOM   1750  CA  TYR P 113     -42.093 -84.221 104.242  0.00 97.00      PROA   
ATOM   1751  HA  TYR P 113     -42.500 -84.581 105.174  0.00 97.00      PROA   
ATOM   1752  CB  TYR P 113     -43.255 -83.472 103.514  0.00 97.00      PROA   
ATOM   1753  HB1 TYR P 113     -43.704 -82.758 104.240  0.00 97.00      PROA   
ATOM   1754  HB2 TYR P 113     -44.056 -84.175 103.205  0.00 97.00      PROA   
ATOM   1755  CG  TYR P 113     -42.817 -82.655 102.316  0.00 97.00      PROA   
ATOM   1756  CD1 TYR P 113     -42.253 -81.376 102.486  0.00 97.00      PROA   
ATOM   1757  HD1 TYR P 113     -42.094 -80.989 103.482  0.00 97.00      PROA   
ATOM   1758  CE1 TYR P 113     -41.878 -80.606 101.380  0.00 97.00      PROA   
ATOM   1759  HE1 TYR P 113     -41.424 -79.637 101.528  0.00 97.00      PROA   
ATOM   1760  CZ  TYR P 113     -42.105 -81.087 100.085  0.00 97.00      PROA   
ATOM   1761  OH  TYR P 113     -41.706 -80.324  98.972  0.00 97.00      PROA   
ATOM   1762  HH  TYR P 113     -40.947 -79.801  99.249  0.00 97.00      PROA   
ATOM   1763  CD2 TYR P 113     -43.059 -83.114 101.009  0.00 97.00      PROA   
ATOM   1764  HD2 TYR P 113     -43.519 -84.077 100.858  0.00 97.00      PROA   
ATOM   1765  CE2 TYR P 113     -42.709 -82.334  99.898  0.00 97.00      PROA   
ATOM   1766  HE2 TYR P 113     -42.882 -82.705  98.898  0.00 97.00      PROA   
ATOM   1767  C   TYR P 113     -41.604 -85.446 103.505  0.00 97.00      PROA   
ATOM   1768  O   TYR P 113     -40.487 -85.481 103.008  0.00 97.00      PROA   
ATOM   1769  N   ASN P 114     -42.416 -86.523 103.479  0.00 97.00      PROA   
ATOM   1770  HN  ASN P 114     -43.311 -86.453 103.917  0.00 97.00      PROA   
ATOM   1771  CA  ASN P 114     -42.093 -87.801 102.861  0.00 97.00      PROA   
ATOM   1772  HA  ASN P 114     -42.903 -88.454 103.143  0.00 97.00      PROA   
ATOM   1773  CB  ASN P 114     -42.015 -87.732 101.304  0.00 97.00      PROA   
ATOM   1774  HB1 ASN P 114     -41.794 -88.732 100.875  0.00 97.00      PROA   
ATOM   1775  HB2 ASN P 114     -41.203 -87.037 101.003  0.00 97.00      PROA   
ATOM   1776  CG  ASN P 114     -43.310 -87.222 100.659  0.00 97.00      PROA   
ATOM   1777  OD1 ASN P 114     -43.276 -86.360  99.774  0.00 97.00      PROA   
ATOM   1778  ND2 ASN P 114     -44.482 -87.751 101.099  0.00 97.00      PROA   
ATOM   1779 HD21 ASN P 114     -45.317 -87.445 100.645  0.00 97.00      PROA   
ATOM   1780 HD22 ASN P 114     -44.482 -88.479 101.783  0.00 97.00      PROA   
ATOM   1781  C   ASN P 114     -40.841 -88.465 103.422  0.00 97.00      PROA   
ATOM   1782  O   ASN P 114     -39.929 -88.846 102.689  0.00 97.00      PROA   
ATOM   1783  N   VAL P 115     -40.781 -88.622 104.762  0.00 97.00      PROA   
ATOM   1784  HN  VAL P 115     -41.573 -88.396 105.325  0.00 97.00      PROA   
ATOM   1785  CA  VAL P 115     -39.626 -89.142 105.462  0.00 97.00      PROA   
ATOM   1786  HA  VAL P 115     -38.753 -88.766 104.952  0.00 97.00      PROA   
ATOM   1787  CB  VAL P 115     -39.530 -88.638 106.899  0.00 97.00      PROA   
ATOM   1788  HB  VAL P 115     -40.450 -88.917 107.461  0.00 97.00      PROA   
ATOM   1789  CG1 VAL P 115     -38.299 -89.236 107.619  0.00 97.00      PROA   
ATOM   1790 HG11 VAL P 115     -37.376 -89.025 107.038  0.00 97.00      PROA   
ATOM   1791 HG12 VAL P 115     -38.395 -90.333 107.748  0.00 97.00      PROA   
ATOM   1792 HG13 VAL P 115     -38.190 -88.781 108.626  0.00 97.00      PROA   
ATOM   1793  CG2 VAL P 115     -39.424 -87.098 106.855  0.00 97.00      PROA   
ATOM   1794 HG21 VAL P 115     -40.357 -86.638 106.470  0.00 97.00      PROA   
ATOM   1795 HG22 VAL P 115     -38.580 -86.790 106.202  0.00 97.00      PROA   
ATOM   1796 HG23 VAL P 115     -39.237 -86.696 107.873  0.00 97.00      PROA   
ATOM   1797  C   VAL P 115     -39.571 -90.657 105.388  0.00 97.00      PROA   
ATOM   1798  O   VAL P 115     -40.485 -91.361 105.801  0.00 97.00      PROA   
ATOM   1799  N   LEU P 116     -38.456 -91.183 104.847  0.00 97.00      PROA   
ATOM   1800  HN  LEU P 116     -37.754 -90.565 104.499  0.00 97.00      PROA   
ATOM   1801  CA  LEU P 116     -38.204 -92.593 104.661  0.00 97.00      PROA   
ATOM   1802  HA  LEU P 116     -39.062 -93.172 104.966  0.00 97.00      PROA   
ATOM   1803  CB  LEU P 116     -37.842 -92.910 103.187  0.00 97.00      PROA   
ATOM   1804  HB1 LEU P 116     -37.430 -93.939 103.089  0.00 97.00      PROA   
ATOM   1805  HB2 LEU P 116     -37.051 -92.196 102.869  0.00 97.00      PROA   
ATOM   1806  CG  LEU P 116     -39.018 -92.791 102.192  0.00 97.00      PROA   
ATOM   1807  HG  LEU P 116     -39.567 -91.842 102.398  0.00 97.00      PROA   
ATOM   1808  CD1 LEU P 116     -38.505 -92.727 100.742  0.00 97.00      PROA   
ATOM   1809 HD11 LEU P 116     -37.948 -93.657 100.495  0.00 97.00      PROA   
ATOM   1810 HD12 LEU P 116     -37.828 -91.859 100.608  0.00 97.00      PROA   
ATOM   1811 HD13 LEU P 116     -39.358 -92.627 100.038  0.00 97.00      PROA   
ATOM   1812  CD2 LEU P 116     -39.992 -93.969 102.354  0.00 97.00      PROA   
ATOM   1813 HD21 LEU P 116     -40.377 -94.015 103.392  0.00 97.00      PROA   
ATOM   1814 HD22 LEU P 116     -39.474 -94.925 102.127  0.00 97.00      PROA   
ATOM   1815 HD23 LEU P 116     -40.850 -93.860 101.658  0.00 97.00      PROA   
ATOM   1816  C   LEU P 116     -37.029 -93.008 105.510  0.00 97.00      PROA   
ATOM   1817  O   LEU P 116     -35.956 -92.423 105.432  0.00 97.00      PROA   
ATOM   1818  N   TYR P 117     -37.209 -94.065 106.330  0.00 97.00      PROA   
ATOM   1819  HN  TYR P 117     -38.121 -94.459 106.435  0.00 97.00      PROA   
ATOM   1820  CA  TYR P 117     -36.144 -94.726 107.058  0.00 97.00      PROA   
ATOM   1821  HA  TYR P 117     -35.285 -94.071 107.113  0.00 97.00      PROA   
ATOM   1822  CB  TYR P 117     -36.552 -95.126 108.501  0.00 97.00      PROA   
ATOM   1823  HB1 TYR P 117     -35.812 -95.826 108.945  0.00 97.00      PROA   
ATOM   1824  HB2 TYR P 117     -37.544 -95.628 108.494  0.00 97.00      PROA   
ATOM   1825  CG  TYR P 117     -36.633 -93.911 109.398  0.00 97.00      PROA   
ATOM   1826  CD1 TYR P 117     -35.580 -93.623 110.287  0.00 97.00      PROA   
ATOM   1827  HD1 TYR P 117     -34.698 -94.247 110.297  0.00 97.00      PROA   
ATOM   1828  CE1 TYR P 117     -35.665 -92.542 111.172  0.00 97.00      PROA   
ATOM   1829  HE1 TYR P 117     -34.855 -92.335 111.856  0.00 97.00      PROA   
ATOM   1830  CZ  TYR P 117     -36.807 -91.739 111.179  0.00 97.00      PROA   
ATOM   1831  OH  TYR P 117     -36.878 -90.671 112.087  0.00 97.00      PROA   
ATOM   1832  HH  TYR P 117     -37.775 -90.324 112.090  0.00 97.00      PROA   
ATOM   1833  CD2 TYR P 117     -37.780 -93.094 109.423  0.00 97.00      PROA   
ATOM   1834  HD2 TYR P 117     -38.602 -93.307 108.756  0.00 97.00      PROA   
ATOM   1835  CE2 TYR P 117     -37.865 -92.007 110.304  0.00 97.00      PROA   
ATOM   1836  HE2 TYR P 117     -38.745 -91.380 110.312  0.00 97.00      PROA   
ATOM   1837  C   TYR P 117     -35.710 -95.964 106.301  0.00 97.00      PROA   
ATOM   1838  O   TYR P 117     -36.537 -96.770 105.887  0.00 97.00      PROA   
ATOM   1839  N   TYR P 118     -34.381 -96.125 106.099  0.00 97.00      PROA   
ATOM   1840  HN  TYR P 118     -33.740 -95.441 106.444  0.00 97.00      PROA   
ATOM   1841  CA  TYR P 118     -33.769 -97.176 105.313  0.00 97.00      PROA   
ATOM   1842  HA  TYR P 118     -34.532 -97.830 104.931  0.00 97.00      PROA   
ATOM   1843  CB  TYR P 118     -32.851 -96.671 104.148  0.00 97.00      PROA   
ATOM   1844  HB1 TYR P 118     -32.426 -97.545 103.607  0.00 97.00      PROA   
ATOM   1845  HB2 TYR P 118     -32.007 -96.093 104.579  0.00 97.00      PROA   
ATOM   1846  CG  TYR P 118     -33.508 -95.761 103.126  0.00 97.00      PROA   
ATOM   1847  CD1 TYR P 118     -33.923 -94.465 103.474  0.00 97.00      PROA   
ATOM   1848  HD1 TYR P 118     -33.857 -94.134 104.495  0.00 97.00      PROA   
ATOM   1849  CE1 TYR P 118     -34.392 -93.571 102.509  0.00 97.00      PROA   
ATOM   1850  HE1 TYR P 118     -34.700 -92.587 102.818  0.00 97.00      PROA   
ATOM   1851  CZ  TYR P 118     -34.435 -93.945 101.163  0.00 97.00      PROA   
ATOM   1852  OH  TYR P 118     -34.871 -93.012 100.201  0.00 97.00      PROA   
ATOM   1853  HH  TYR P 118     -35.098 -92.209 100.685  0.00 97.00      PROA   
ATOM   1854  CD2 TYR P 118     -33.554 -96.123 101.764  0.00 97.00      PROA   
ATOM   1855  HD2 TYR P 118     -33.200 -97.095 101.460  0.00 97.00      PROA   
ATOM   1856  CE2 TYR P 118     -34.017 -95.227 100.788  0.00 97.00      PROA   
ATOM   1857  HE2 TYR P 118     -34.033 -95.521  99.749  0.00 97.00      PROA   
ATOM   1858  C   TYR P 118     -32.881 -97.995 106.222  0.00 97.00      PROA   
ATOM   1859  O   TYR P 118     -32.266 -97.470 107.146  0.00 97.00      PROA   
ATOM   1860  N   ARG P 119     -32.795 -99.320 105.965  0.00 97.00      PROA   
ATOM   1861  HN  ARG P 119     -33.348 -99.729 105.241  0.00 97.00      PROA   
ATOM   1862  CA  ARG P 119     -31.823-100.195 106.578  0.00 97.00      PROA   
ATOM   1863  HA  ARG P 119     -31.007 -99.590 106.940  0.00 97.00      PROA   
ATOM   1864  CB  ARG P 119     -32.361-101.005 107.787  0.00 97.00      PROA   
ATOM   1865  HB1 ARG P 119     -33.349-101.441 107.518  0.00 97.00      PROA   
ATOM   1866  HB2 ARG P 119     -32.519-100.280 108.617  0.00 97.00      PROA   
ATOM   1867  CG  ARG P 119     -31.411-102.131 108.250  0.00 97.00      PROA   
ATOM   1868  HG1 ARG P 119     -30.380-101.710 108.269  0.00 97.00      PROA   
ATOM   1869  HG2 ARG P 119     -31.422-102.964 107.514  0.00 97.00      PROA   
ATOM   1870  CD  ARG P 119     -31.656-102.703 109.651  0.00 97.00      PROA   
ATOM   1871  HD1 ARG P 119     -31.768-101.906 110.406  0.00 97.00      PROA   
ATOM   1872  HD2 ARG P 119     -30.787-103.327 109.947  0.00 97.00      PROA   
ATOM   1873  NE  ARG P 119     -32.841-103.612 109.654  0.00 97.00      PROA   
ATOM   1874  HE  ARG P 119     -32.679-104.596 109.642  0.00 97.00      PROA   
ATOM   1875  CZ  ARG P 119     -34.071-103.250 110.074  0.00 97.00      PROA   
ATOM   1876  NH1 ARG P 119     -34.480-101.982 110.126  0.00 97.00      PROA   
ATOM   1877 HH11 ARG P 119     -33.871-101.295 109.745  0.00 97.00      PROA   
ATOM   1878 HH12 ARG P 119     -35.447-101.806 110.289  0.00 97.00      PROA   
ATOM   1879  NH2 ARG P 119     -34.887-104.230 110.486  0.00 97.00      PROA   
ATOM   1880 HH21 ARG P 119     -34.461-105.128 110.584  0.00 97.00      PROA   
ATOM   1881 HH22 ARG P 119     -35.649-104.004 111.090  0.00 97.00      PROA   
ATOM   1882  C   ARG P 119     -31.248-101.111 105.524  0.00 97.00      PROA   
ATOM   1883  O   ARG P 119     -31.982-101.805 104.824  0.00 97.00      PROA   
ATOM   1884  N   ASN P 120     -29.898-101.130 105.395  0.00 97.00      PROA   
ATOM   1885  HN  ASN P 120     -29.342-100.567 106.007  0.00 97.00      PROA   
ATOM   1886  CA  ASN P 120     -29.149-101.989 104.489  0.00 97.00      PROA   
ATOM   1887  HA  ASN P 120     -28.121-101.662 104.550  0.00 97.00      PROA   
ATOM   1888  CB  ASN P 120     -29.198-103.485 104.915  0.00 97.00      PROA   
ATOM   1889  HB1 ASN P 120     -28.589-104.108 104.227  0.00 97.00      PROA   
ATOM   1890  HB2 ASN P 120     -30.248-103.847 104.897  0.00 97.00      PROA   
ATOM   1891  CG  ASN P 120     -28.613-103.635 106.326  0.00 97.00      PROA   
ATOM   1892  OD1 ASN P 120     -27.775-102.839 106.753  0.00 97.00      PROA   
ATOM   1893  ND2 ASN P 120     -29.091-104.659 107.085  0.00 97.00      PROA   
ATOM   1894 HD21 ASN P 120     -28.765-104.746 108.026  0.00 97.00      PROA   
ATOM   1895 HD22 ASN P 120     -29.730-105.316 106.689  0.00 97.00      PROA   
ATOM   1896  C   ASN P 120     -29.551-101.800 103.034  0.00 97.00      PROA   
ATOM   1897  O   ASN P 120     -29.810-102.759 102.309  0.00 97.00      PROA   
ATOM   1898  N   GLY P 121     -29.623-100.524 102.584  0.00 97.00      PROA   
ATOM   1899  HN  GLY P 121     -29.379 -99.776 103.196  0.00 97.00      PROA   
ATOM   1900  CA  GLY P 121     -30.033-100.151 101.238  0.00 97.00      PROA   
ATOM   1901  HA1 GLY P 121     -29.733-100.923 100.542  0.00 97.00      PROA   
ATOM   1902  HA2 GLY P 121     -29.571 -99.200 101.017  0.00 97.00      PROA   
ATOM   1903  C   GLY P 121     -31.521 -99.955 101.094  0.00 97.00      PROA   
ATOM   1904  O   GLY P 121     -31.959 -99.051 100.387  0.00 97.00      PROA   
ATOM   1905  N   LYS P 122     -32.347-100.800 101.742  0.00 97.00      PROA   
ATOM   1906  HN  LYS P 122     -31.973-101.522 102.322  0.00 97.00      PROA   
ATOM   1907  CA  LYS P 122     -33.784-100.778 101.557  0.00 97.00      PROA   
ATOM   1908  HA  LYS P 122     -33.990-100.395 100.567  0.00 97.00      PROA   
ATOM   1909  CB  LYS P 122     -34.393-102.207 101.584  0.00 97.00      PROA   
ATOM   1910  HB1 LYS P 122     -33.957-102.761 102.446  0.00 97.00      PROA   
ATOM   1911  HB2 LYS P 122     -34.081-102.733 100.656  0.00 97.00      PROA   
ATOM   1912  CG  LYS P 122     -35.925-102.228 101.719  0.00 97.00      PROA   
ATOM   1913  HG1 LYS P 122     -36.356-101.488 101.006  0.00 97.00      PROA   
ATOM   1914  HG2 LYS P 122     -36.191-101.910 102.753  0.00 97.00      PROA   
ATOM   1915  CD  LYS P 122     -36.605-103.577 101.467  0.00 97.00      PROA   
ATOM   1916  HD1 LYS P 122     -36.185-104.329 102.172  0.00 97.00      PROA   
ATOM   1917  HD2 LYS P 122     -36.375-103.904 100.428  0.00 97.00      PROA   
ATOM   1918  CE  LYS P 122     -38.123-103.451 101.667  0.00 97.00      PROA   
ATOM   1919  HE1 LYS P 122     -38.538-102.676 100.986  0.00 97.00      PROA   
ATOM   1920  HE2 LYS P 122     -38.351-103.161 102.715  0.00 97.00      PROA   
ATOM   1921  NZ  LYS P 122     -38.815-104.727 101.381  0.00 97.00      PROA   
ATOM   1922  HZ1 LYS P 122     -38.436-105.471 102.000  0.00 97.00      PROA   
ATOM   1923  HZ2 LYS P 122     -38.658-104.988 100.387  0.00 97.00      PROA   
ATOM   1924  HZ3 LYS P 122     -39.835-104.617 101.555  0.00 97.00      PROA   
ATOM   1925  C   LYS P 122     -34.528 -99.872 102.521  0.00 97.00      PROA   
ATOM   1926  O   LYS P 122     -34.386 -99.978 103.733  0.00 97.00      PROA   
ATOM   1927  N   ALA P 123     -35.407 -98.985 101.990  0.00 97.00      PROA   
ATOM   1928  HN  ALA P 123     -35.438 -98.828 101.006  0.00 97.00      PROA   
ATOM   1929  CA  ALA P 123     -36.421 -98.290 102.762  0.00 97.00      PROA   
ATOM   1930  HA  ALA P 123     -35.927 -97.742 103.545  0.00 97.00      PROA   
ATOM   1931  CB  ALA P 123     -37.170 -97.263 101.891  0.00 97.00      PROA   
ATOM   1932  HB1 ALA P 123     -37.707 -97.765 101.059  0.00 97.00      PROA   
ATOM   1933  HB2 ALA P 123     -36.446 -96.545 101.449  0.00 97.00      PROA   
ATOM   1934  HB3 ALA P 123     -37.899 -96.684 102.495  0.00 97.00      PROA   
ATOM   1935  C   ALA P 123     -37.420 -99.249 103.402  0.00 97.00      PROA   
ATOM   1936  O   ALA P 123     -37.979-100.118 102.734  0.00 97.00      PROA   
ATOM   1937  N   PHE P 124     -37.664 -99.115 104.728  0.00 97.00      PROA   
ATOM   1938  HN  PHE P 124     -37.192 -98.413 105.259  0.00 97.00      PROA   
ATOM   1939  CA  PHE P 124     -38.521-100.037 105.451  0.00 97.00      PROA   
ATOM   1940  HA  PHE P 124     -39.027-100.691 104.755  0.00 97.00      PROA   
ATOM   1941  CB  PHE P 124     -37.704-100.943 106.433  0.00 97.00      PROA   
ATOM   1942  HB1 PHE P 124     -36.845-101.382 105.879  0.00 97.00      PROA   
ATOM   1943  HB2 PHE P 124     -38.349-101.783 106.771  0.00 97.00      PROA   
ATOM   1944  CG  PHE P 124     -37.159-100.242 107.662  0.00 97.00      PROA   
ATOM   1945  CD1 PHE P 124     -35.974 -99.492 107.598  0.00 97.00      PROA   
ATOM   1946  HD1 PHE P 124     -35.465 -99.397 106.651  0.00 97.00      PROA   
ATOM   1947  CE1 PHE P 124     -35.468 -98.849 108.735  0.00 97.00      PROA   
ATOM   1948  HE1 PHE P 124     -34.567 -98.258 108.667  0.00 97.00      PROA   
ATOM   1949  CZ  PHE P 124     -36.140 -98.965 109.958  0.00 97.00      PROA   
ATOM   1950  HZ  PHE P 124     -35.765 -98.454 110.833  0.00 97.00      PROA   
ATOM   1951  CD2 PHE P 124     -37.808-100.372 108.904  0.00 97.00      PROA   
ATOM   1952  HD2 PHE P 124     -38.717-100.951 108.972  0.00 97.00      PROA   
ATOM   1953  CE2 PHE P 124     -37.306 -99.735 110.045  0.00 97.00      PROA   
ATOM   1954  HE2 PHE P 124     -37.826 -99.823 110.988  0.00 97.00      PROA   
ATOM   1955  C   PHE P 124     -39.622 -99.299 106.185  0.00 97.00      PROA   
ATOM   1956  O   PHE P 124     -40.598 -99.929 106.591  0.00 97.00      PROA   
ATOM   1957  N   LYS P 125     -39.532 -97.958 106.361  0.00 97.00      PROA   
ATOM   1958  HN  LYS P 125     -38.735 -97.440 106.063  0.00 97.00      PROA   
ATOM   1959  CA  LYS P 125     -40.588 -97.266 107.076  0.00 97.00      PROA   
ATOM   1960  HA  LYS P 125     -41.520 -97.776 106.874  0.00 97.00      PROA   
ATOM   1961  CB  LYS P 125     -40.333 -97.307 108.605  0.00 97.00      PROA   
ATOM   1962  HB1 LYS P 125     -40.049 -96.318 109.015  0.00 97.00      PROA   
ATOM   1963  HB2 LYS P 125     -39.451 -97.967 108.775  0.00 97.00      PROA   
ATOM   1964  CG  LYS P 125     -41.496 -97.938 109.394  0.00 97.00      PROA   
ATOM   1965  HG1 LYS P 125     -41.182 -98.069 110.454  0.00 97.00      PROA   
ATOM   1966  HG2 LYS P 125     -41.698 -98.951 108.981  0.00 97.00      PROA   
ATOM   1967  CD  LYS P 125     -42.797 -97.120 109.355  0.00 97.00      PROA   
ATOM   1968  HD1 LYS P 125     -43.563 -97.658 109.958  0.00 97.00      PROA   
ATOM   1969  HD2 LYS P 125     -43.169 -97.070 108.307  0.00 97.00      PROA   
ATOM   1970  CE  LYS P 125     -42.616 -95.703 109.906  0.00 97.00      PROA   
ATOM   1971  HE1 LYS P 125     -41.889 -95.125 109.295  0.00 97.00      PROA   
ATOM   1972  HE2 LYS P 125     -42.256 -95.743 110.955  0.00 97.00      PROA   
ATOM   1973  NZ  LYS P 125     -43.889 -94.955 109.887  0.00 97.00      PROA   
ATOM   1974  HZ1 LYS P 125     -44.670 -95.532 110.251  0.00 97.00      PROA   
ATOM   1975  HZ2 LYS P 125     -44.090 -94.668 108.904  0.00 97.00      PROA   
ATOM   1976  HZ3 LYS P 125     -43.782 -94.090 110.457  0.00 97.00      PROA   
ATOM   1977  C   LYS P 125     -40.789 -95.844 106.591  0.00 97.00      PROA   
ATOM   1978  O   LYS P 125     -39.908 -94.997 106.689  0.00 97.00      PROA   
ATOM   1979  N   PHE P 126     -42.011 -95.556 106.085  0.00 97.00      PROA   
ATOM   1980  HN  PHE P 126     -42.671 -96.293 105.960  0.00 97.00      PROA   
ATOM   1981  CA  PHE P 126     -42.440 -94.268 105.577  0.00 97.00      PROA   
ATOM   1982  HA  PHE P 126     -41.565 -93.681 105.337  0.00 97.00      PROA   
ATOM   1983  CB  PHE P 126     -43.240 -94.502 104.256  0.00 97.00      PROA   
ATOM   1984  HB1 PHE P 126     -44.013 -95.282 104.437  0.00 97.00      PROA   
ATOM   1985  HB2 PHE P 126     -42.553 -94.896 103.478  0.00 97.00      PROA   
ATOM   1986  CG  PHE P 126     -43.924 -93.281 103.693  0.00 97.00      PROA   
ATOM   1987  CD1 PHE P 126     -43.164 -92.230 103.155  0.00 97.00      PROA   
ATOM   1988  HD1 PHE P 126     -42.086 -92.279 103.174  0.00 97.00      PROA   
ATOM   1989  CE1 PHE P 126     -43.793 -91.121 102.581  0.00 97.00      PROA   
ATOM   1990  HE1 PHE P 126     -43.191 -90.343 102.139  0.00 97.00      PROA   
ATOM   1991  CZ  PHE P 126     -45.191 -91.038 102.562  0.00 97.00      PROA   
ATOM   1992  HZ  PHE P 126     -45.685 -90.186 102.121  0.00 97.00      PROA   
ATOM   1993  CD2 PHE P 126     -45.328 -93.196 103.654  0.00 97.00      PROA   
ATOM   1994  HD2 PHE P 126     -45.928 -94.004 104.046  0.00 97.00      PROA   
ATOM   1995  CE2 PHE P 126     -45.958 -92.076 103.102  0.00 97.00      PROA   
ATOM   1996  HE2 PHE P 126     -47.036 -92.022 103.070  0.00 97.00      PROA   
ATOM   1997  C   PHE P 126     -43.251 -93.464 106.593  0.00 97.00      PROA   
ATOM   1998  O   PHE P 126     -44.058 -94.012 107.332  0.00 97.00      PROA   
ATOM   1999  N   PHE P 127     -43.066 -92.121 106.613  0.00 97.00      PROA   
ATOM   2000  HN  PHE P 127     -42.322 -91.720 106.082  0.00 97.00      PROA   
ATOM   2001  CA  PHE P 127     -43.912 -91.162 107.303  0.00 97.00      PROA   
ATOM   2002  HA  PHE P 127     -44.861 -91.622 107.541  0.00 97.00      PROA   
ATOM   2003  CB  PHE P 127     -43.260 -90.545 108.571  0.00 97.00      PROA   
ATOM   2004  HB1 PHE P 127     -43.909 -89.752 109.002  0.00 97.00      PROA   
ATOM   2005  HB2 PHE P 127     -42.291 -90.071 108.299  0.00 97.00      PROA   
ATOM   2006  CG  PHE P 127     -42.988 -91.540 109.668  0.00 97.00      PROA   
ATOM   2007  CD1 PHE P 127     -43.936 -91.745 110.689  0.00 97.00      PROA   
ATOM   2008  HD1 PHE P 127     -44.901 -91.262 110.627  0.00 97.00      PROA   
ATOM   2009  CE1 PHE P 127     -43.611 -92.492 111.829  0.00 97.00      PROA   
ATOM   2010  HE1 PHE P 127     -44.328 -92.603 112.629  0.00 97.00      PROA   
ATOM   2011  CZ  PHE P 127     -42.331 -93.045 111.957  0.00 97.00      PROA   
ATOM   2012  HZ  PHE P 127     -42.068 -93.597 112.847  0.00 97.00      PROA   
ATOM   2013  CD2 PHE P 127     -41.709 -92.109 109.808  0.00 97.00      PROA   
ATOM   2014  HD2 PHE P 127     -40.958 -91.918 109.054  0.00 97.00      PROA   
ATOM   2015  CE2 PHE P 127     -41.379 -92.852 110.949  0.00 97.00      PROA   
ATOM   2016  HE2 PHE P 127     -40.384 -93.257 111.065  0.00 97.00      PROA   
ATOM   2017  C   PHE P 127     -44.176 -89.992 106.369  0.00 97.00      PROA   
ATOM   2018  O   PHE P 127     -43.297 -89.562 105.634  0.00 97.00      PROA   
ATOM   2019  N   HSD P 128     -45.400 -89.414 106.375  0.00 97.00      PROA   
ATOM   2020  HN  HSD P 128     -46.155 -89.807 106.897  0.00 97.00      PROA   
ATOM   2021  CA  HSD P 128     -45.698 -88.182 105.654  0.00 97.00      PROA   
ATOM   2022  HA  HSD P 128     -45.380 -88.341 104.632  0.00 97.00      PROA   
ATOM   2023  CB  HSD P 128     -47.213 -87.876 105.601  0.00 97.00      PROA   
ATOM   2024  HB1 HSD P 128     -47.420 -86.791 105.472  0.00 97.00      PROA   
ATOM   2025  HB2 HSD P 128     -47.687 -88.194 106.553  0.00 97.00      PROA   
ATOM   2026  ND1 HSD P 128     -47.939 -88.073 103.180  0.00 97.00      PROA   
ATOM   2027  HD1 HSD P 128     -47.620 -87.167 102.899  0.00 97.00      PROA   
ATOM   2028  CG  HSD P 128     -47.859 -88.600 104.453  0.00 97.00      PROA   
ATOM   2029  CE1 HSD P 128     -48.638 -88.961 102.430  0.00 97.00      PROA   
ATOM   2030  HE1 HSD P 128     -48.872 -88.798 101.378  0.00 97.00      PROA   
ATOM   2031  NE2 HSD P 128     -49.024 -90.008 103.132  0.00 97.00      PROA   
ATOM   2032  CD2 HSD P 128     -48.544 -89.775 104.409  0.00 97.00      PROA   
ATOM   2033  HD2 HSD P 128     -48.753 -90.488 105.197  0.00 97.00      PROA   
ATOM   2034  C   HSD P 128     -44.923 -86.954 106.108  0.00 97.00      PROA   
ATOM   2035  O   HSD P 128     -44.578 -86.113 105.283  0.00 97.00      PROA   
ATOM   2036  N   TRP P 129     -44.638 -86.823 107.421  0.00 97.00      PROA   
ATOM   2037  HN  TRP P 129     -44.909 -87.529 108.065  0.00 97.00      PROA   
ATOM   2038  CA  TRP P 129     -43.978 -85.672 108.009  0.00 97.00      PROA   
ATOM   2039  HA  TRP P 129     -43.557 -85.047 107.231  0.00 97.00      PROA   
ATOM   2040  CB  TRP P 129     -44.924 -84.830 108.915  0.00 97.00      PROA   
ATOM   2041  HB1 TRP P 129     -44.407 -83.891 109.213  0.00 97.00      PROA   
ATOM   2042  HB2 TRP P 129     -45.146 -85.393 109.848  0.00 97.00      PROA   
ATOM   2043  CG  TRP P 129     -46.234 -84.479 108.280  0.00 97.00      PROA   
ATOM   2044  CD1 TRP P 129     -46.521 -83.345 107.565  0.00 97.00      PROA   
ATOM   2045  HD1 TRP P 129     -45.822 -82.540 107.390  0.00 97.00      PROA   
ATOM   2046  NE1 TRP P 129     -47.819 -83.397 107.122  0.00 97.00      PROA   
ATOM   2047  HE1 TRP P 129     -48.318 -82.670 106.703  0.00 97.00      PROA   
ATOM   2048  CE2 TRP P 129     -48.400 -84.559 107.536  0.00 97.00      PROA   
ATOM   2049  CD2 TRP P 129     -47.437 -85.270 108.286  0.00 97.00      PROA   
ATOM   2050  CE3 TRP P 129     -47.785 -86.492 108.864  0.00 97.00      PROA   
ATOM   2051  HE3 TRP P 129     -47.083 -87.044 109.472  0.00 97.00      PROA   
ATOM   2052  CZ3 TRP P 129     -49.078 -86.988 108.665  0.00 97.00      PROA   
ATOM   2053  HZ3 TRP P 129     -49.369 -87.927 109.114  0.00 97.00      PROA   
ATOM   2054  CZ2 TRP P 129     -49.679 -85.054 107.328  0.00 97.00      PROA   
ATOM   2055  HZ2 TRP P 129     -50.412 -84.506 106.755  0.00 97.00      PROA   
ATOM   2056  CH2 TRP P 129     -50.005 -86.284 107.901  0.00 97.00      PROA   
ATOM   2057  HH2 TRP P 129     -51.000 -86.685 107.766  0.00 97.00      PROA   
ATOM   2058  C   TRP P 129     -42.846 -86.204 108.855  0.00 97.00      PROA   
ATOM   2059  O   TRP P 129     -42.725 -87.410 109.062  0.00 97.00      PROA   
ATOM   2060  N   ASN P 130     -41.958 -85.313 109.357  0.00 97.00      PROA   
ATOM   2061  HN  ASN P 130     -42.001 -84.348 109.103  0.00 97.00      PROA   
ATOM   2062  CA  ASN P 130     -40.890 -85.686 110.266  0.00 97.00      PROA   
ATOM   2063  HA  ASN P 130     -40.300 -86.422 109.739  0.00 97.00      PROA   
ATOM   2064  CB  ASN P 130     -39.993 -84.456 110.594  0.00 97.00      PROA   
ATOM   2065  HB1 ASN P 130     -40.537 -83.746 111.252  0.00 97.00      PROA   
ATOM   2066  HB2 ASN P 130     -39.729 -83.920 109.656  0.00 97.00      PROA   
ATOM   2067  CG  ASN P 130     -38.701 -84.866 111.297  0.00 97.00      PROA   
ATOM   2068  OD1 ASN P 130     -38.441 -84.469 112.432  0.00 97.00      PROA   
ATOM   2069  ND2 ASN P 130     -37.880 -85.704 110.612  0.00 97.00      PROA   
ATOM   2070 HD21 ASN P 130     -37.010 -85.952 111.040  0.00 97.00      PROA   
ATOM   2071 HD22 ASN P 130     -38.106 -85.983 109.681  0.00 97.00      PROA   
ATOM   2072  C   ASN P 130     -41.393 -86.352 111.553  0.00 97.00      PROA   
ATOM   2073  O   ASN P 130     -42.312 -85.871 112.213  0.00 97.00      PROA   
ATOM   2074  N   SER P 131     -40.780 -87.498 111.925  0.00 97.00      PROA   
ATOM   2075  HN  SER P 131     -40.028 -87.874 111.389  0.00 97.00      PROA   
ATOM   2076  CA  SER P 131     -41.175 -88.282 113.076  0.00 97.00      PROA   
ATOM   2077  HA  SER P 131     -41.413 -87.623 113.899  0.00 97.00      PROA   
ATOM   2078  CB  SER P 131     -42.371 -89.241 112.783  0.00 97.00      PROA   
ATOM   2079  HB1 SER P 131     -42.148 -89.841 111.876  0.00 97.00      PROA   
ATOM   2080  HB2 SER P 131     -43.265 -88.617 112.568  0.00 97.00      PROA   
ATOM   2081  OG  SER P 131     -42.695 -90.121 113.864  0.00 97.00      PROA   
ATOM   2082  HG1 SER P 131     -42.041 -90.830 113.860  0.00 97.00      PROA   
ATOM   2083  C   SER P 131     -39.970 -89.090 113.442  0.00 97.00      PROA   
ATOM   2084  O   SER P 131     -39.098 -89.305 112.611  0.00 97.00      PROA   
ATOM   2085  N   ASN P 132     -39.913 -89.582 114.700  0.00 97.00      PROA   
ATOM   2086  HN  ASN P 132     -40.660 -89.394 115.333  0.00 97.00      PROA   
ATOM   2087  CA  ASN P 132     -38.920 -90.539 115.141  0.00 97.00      PROA   
ATOM   2088  HA  ASN P 132     -37.969 -90.272 114.701  0.00 97.00      PROA   
ATOM   2089  CB  ASN P 132     -38.747 -90.544 116.697  0.00 97.00      PROA   
ATOM   2090  HB1 ASN P 132     -38.631 -89.502 117.062  0.00 97.00      PROA   
ATOM   2091  HB2 ASN P 132     -37.811 -91.091 116.945  0.00 97.00      PROA   
ATOM   2092  CG  ASN P 132     -39.882 -91.253 117.455  0.00 97.00      PROA   
ATOM   2093  OD1 ASN P 132     -39.842 -92.473 117.637  0.00 97.00      PROA   
ATOM   2094  ND2 ASN P 132     -40.899 -90.491 117.935  0.00 97.00      PROA   
ATOM   2095 HD21 ASN P 132     -41.627 -90.959 118.432  0.00 97.00      PROA   
ATOM   2096 HD22 ASN P 132     -40.896 -89.500 117.816  0.00 97.00      PROA   
ATOM   2097  C   ASN P 132     -39.306 -91.914 114.624  0.00 97.00      PROA   
ATOM   2098  O   ASN P 132     -40.434 -92.141 114.193  0.00 97.00      PROA   
ATOM   2099  N   LEU P 133     -38.361 -92.871 114.694  0.00 97.00      PROA   
ATOM   2100  HN  LEU P 133     -37.421 -92.643 114.940  0.00 97.00      PROA   
ATOM   2101  CA  LEU P 133     -38.661 -94.274 114.578  0.00 97.00      PROA   
ATOM   2102  HA  LEU P 133     -39.730 -94.430 114.587  0.00 97.00      PROA   
ATOM   2103  CB  LEU P 133     -38.062 -94.859 113.277  0.00 97.00      PROA   
ATOM   2104  HB1 LEU P 133     -36.954 -94.893 113.319  0.00 97.00      PROA   
ATOM   2105  HB2 LEU P 133     -38.325 -94.136 112.468  0.00 97.00      PROA   
ATOM   2106  CG  LEU P 133     -38.612 -96.234 112.836  0.00 97.00      PROA   
ATOM   2107  HG  LEU P 133     -39.722 -96.221 112.953  0.00 97.00      PROA   
ATOM   2108  CD1 LEU P 133     -38.302 -96.451 111.348  0.00 97.00      PROA   
ATOM   2109 HD11 LEU P 133     -37.203 -96.454 111.190  0.00 97.00      PROA   
ATOM   2110 HD12 LEU P 133     -38.742 -95.636 110.737  0.00 97.00      PROA   
ATOM   2111 HD13 LEU P 133     -38.714 -97.422 111.004  0.00 97.00      PROA   
ATOM   2112  CD2 LEU P 133     -38.051 -97.410 113.652  0.00 97.00      PROA   
ATOM   2113 HD21 LEU P 133     -38.391 -97.367 114.705  0.00 97.00      PROA   
ATOM   2114 HD22 LEU P 133     -36.940 -97.386 113.637  0.00 97.00      PROA   
ATOM   2115 HD23 LEU P 133     -38.389 -98.376 113.223  0.00 97.00      PROA   
ATOM   2116  C   LEU P 133     -38.075 -94.919 115.813  0.00 97.00      PROA   
ATOM   2117  O   LEU P 133     -36.864 -94.939 115.998  0.00 97.00      PROA   
ATOM   2118  N   THR P 134     -38.934 -95.475 116.701  0.00 97.00      PROA   
ATOM   2119  HN  THR P 134     -39.919 -95.416 116.564  0.00 97.00      PROA   
ATOM   2120  CA  THR P 134     -38.486 -96.143 117.912  0.00 97.00      PROA   
ATOM   2121  HA  THR P 134     -37.419 -96.024 118.029  0.00 97.00      PROA   
ATOM   2122  CB  THR P 134     -39.129 -95.621 119.193  0.00 97.00      PROA   
ATOM   2123  HB  THR P 134     -40.239 -95.685 119.128  0.00 97.00      PROA   
ATOM   2124  OG1 THR P 134     -38.760 -94.265 119.407  0.00 97.00      PROA   
ATOM   2125  HG1 THR P 134     -39.159 -93.751 118.700  0.00 97.00      PROA   
ATOM   2126  CG2 THR P 134     -38.634 -96.403 120.427  0.00 97.00      PROA   
ATOM   2127 HG21 THR P 134     -37.523 -96.388 120.464  0.00 97.00      PROA   
ATOM   2128 HG22 THR P 134     -38.981 -97.456 120.417  0.00 97.00      PROA   
ATOM   2129 HG23 THR P 134     -39.019 -95.925 121.353  0.00 97.00      PROA   
ATOM   2130  C   THR P 134     -38.762 -97.618 117.769  0.00 97.00      PROA   
ATOM   2131  O   THR P 134     -39.898 -98.047 117.582  0.00 97.00      PROA   
ATOM   2132  N   ILE P 135     -37.696 -98.438 117.868  0.00 97.00      PROA   
ATOM   2133  HN  ILE P 135     -36.779 -98.054 117.985  0.00 97.00      PROA   
ATOM   2134  CA  ILE P 135     -37.764 -99.881 117.831  0.00 97.00      PROA   
ATOM   2135  HA  ILE P 135     -38.648-100.191 117.293  0.00 97.00      PROA   
ATOM   2136  CB  ILE P 135     -36.524-100.488 117.166  0.00 97.00      PROA   
ATOM   2137  HB  ILE P 135     -35.631-100.130 117.728  0.00 97.00      PROA   
ATOM   2138  CG2 ILE P 135     -36.555-102.031 117.242  0.00 97.00      PROA   
ATOM   2139 HG21 ILE P 135     -37.450-102.431 116.720  0.00 97.00      PROA   
ATOM   2140 HG22 ILE P 135     -36.568-102.382 118.291  0.00 97.00      PROA   
ATOM   2141 HG23 ILE P 135     -35.648-102.457 116.767  0.00 97.00      PROA   
ATOM   2142  CG1 ILE P 135     -36.343-100.009 115.701  0.00 97.00      PROA   
ATOM   2143 HG11 ILE P 135     -36.736 -98.979 115.580  0.00 97.00      PROA   
ATOM   2144 HG12 ILE P 135     -36.938-100.666 115.029  0.00 97.00      PROA   
ATOM   2145  CD  ILE P 135     -34.872 -99.978 115.264  0.00 97.00      PROA   
ATOM   2146  HD1 ILE P 135     -34.355-100.931 115.506  0.00 97.00      PROA   
ATOM   2147  HD2 ILE P 135     -34.346 -99.159 115.798  0.00 97.00      PROA   
ATOM   2148  HD3 ILE P 135     -34.784 -99.790 114.174  0.00 97.00      PROA   
ATOM   2149  C   ILE P 135     -37.865-100.344 119.272  0.00 97.00      PROA   
ATOM   2150  O   ILE P 135     -36.919-100.213 120.038  0.00 97.00      PROA   
ATOM   2151  N   LEU P 136     -39.032-100.891 119.683  0.00 97.00      PROA   
ATOM   2152  HN  LEU P 136     -39.812-100.920 119.062  0.00 97.00      PROA   
ATOM   2153  CA  LEU P 136     -39.320-101.319 121.044  0.00 97.00      PROA   
ATOM   2154  HA  LEU P 136     -39.167-100.458 121.680  0.00 97.00      PROA   
ATOM   2155  CB  LEU P 136     -40.787-101.813 121.200  0.00 97.00      PROA   
ATOM   2156  HB1 LEU P 136     -40.914-102.220 122.229  0.00 97.00      PROA   
ATOM   2157  HB2 LEU P 136     -40.977-102.640 120.483  0.00 97.00      PROA   
ATOM   2158  CG  LEU P 136     -41.908-100.746 121.034  0.00 97.00      PROA   
ATOM   2159  HG  LEU P 136     -42.855-101.253 121.346  0.00 97.00      PROA   
ATOM   2160  CD1 LEU P 136     -41.715 -99.543 121.974  0.00 97.00      PROA   
ATOM   2161 HD11 LEU P 136     -40.824 -98.953 121.672  0.00 97.00      PROA   
ATOM   2162 HD12 LEU P 136     -41.578 -99.885 123.021  0.00 97.00      PROA   
ATOM   2163 HD13 LEU P 136     -42.603 -98.878 121.932  0.00 97.00      PROA   
ATOM   2164  CD2 LEU P 136     -42.139-100.274 119.584  0.00 97.00      PROA   
ATOM   2165 HD21 LEU P 136     -42.227-101.141 118.897  0.00 97.00      PROA   
ATOM   2166 HD22 LEU P 136     -41.308 -99.623 119.246  0.00 97.00      PROA   
ATOM   2167 HD23 LEU P 136     -43.076 -99.681 119.527  0.00 97.00      PROA   
ATOM   2168  C   LEU P 136     -38.389-102.395 121.586  0.00 97.00      PROA   
ATOM   2169  O   LEU P 136     -37.990-102.347 122.749  0.00 97.00      PROA   
ATOM   2170  N   LYS P 137     -38.026-103.392 120.751  0.00 97.00      PROA   
ATOM   2171  HN  LYS P 137     -38.394-103.433 119.828  0.00 97.00      PROA   
ATOM   2172  CA  LYS P 137     -37.019-104.375 121.087  0.00 97.00      PROA   
ATOM   2173  HA  LYS P 137     -36.382-103.990 121.873  0.00 97.00      PROA   
ATOM   2174  CB  LYS P 137     -37.636-105.723 121.545  0.00 97.00      PROA   
ATOM   2175  HB1 LYS P 137     -36.835-106.489 121.627  0.00 97.00      PROA   
ATOM   2176  HB2 LYS P 137     -38.359-106.074 120.776  0.00 97.00      PROA   
ATOM   2177  CG  LYS P 137     -38.358-105.644 122.904  0.00 97.00      PROA   
ATOM   2178  HG1 LYS P 137     -39.201-104.922 122.840  0.00 97.00      PROA   
ATOM   2179  HG2 LYS P 137     -37.641-105.246 123.652  0.00 97.00      PROA   
ATOM   2180  CD  LYS P 137     -38.895-107.010 123.369  0.00 97.00      PROA   
ATOM   2181  HD1 LYS P 137     -38.061-107.748 123.359  0.00 97.00      PROA   
ATOM   2182  HD2 LYS P 137     -39.650-107.359 122.630  0.00 97.00      PROA   
ATOM   2183  CE  LYS P 137     -39.546-107.002 124.760  0.00 97.00      PROA   
ATOM   2184  HE1 LYS P 137     -39.941-108.016 124.995  0.00 97.00      PROA   
ATOM   2185  HE2 LYS P 137     -40.375-106.268 124.819  0.00 97.00      PROA   
ATOM   2186  NZ  LYS P 137     -38.540-106.674 125.796  0.00 97.00      PROA   
ATOM   2187  HZ1 LYS P 137     -38.409-105.645 125.885  0.00 97.00      PROA   
ATOM   2188  HZ2 LYS P 137     -37.640-107.107 125.506  0.00 97.00      PROA   
ATOM   2189  HZ3 LYS P 137     -38.826-107.082 126.709  0.00 97.00      PROA   
ATOM   2190  C   LYS P 137     -36.146-104.606 119.873  0.00 97.00      PROA   
ATOM   2191  O   LYS P 137     -36.603-105.133 118.861  0.00 97.00      PROA   
ATOM   2192  N   THR P 138     -34.846-104.224 119.938  0.00 97.00      PROA   
ATOM   2193  HN  THR P 138     -34.504-103.724 120.736  0.00 97.00      PROA   
ATOM   2194  CA  THR P 138     -33.899-104.426 118.850  0.00 97.00      PROA   
ATOM   2195  HA  THR P 138     -34.450-104.260 117.935  0.00 97.00      PROA   
ATOM   2196  CB  THR P 138     -32.741-103.426 118.838  0.00 97.00      PROA   
ATOM   2197  HB  THR P 138     -33.155-102.419 119.080  0.00 97.00      PROA   
ATOM   2198  OG1 THR P 138     -32.138-103.338 117.552  0.00 97.00      PROA   
ATOM   2199  HG1 THR P 138     -31.413-102.720 117.661  0.00 97.00      PROA   
ATOM   2200  CG2 THR P 138     -31.644-103.769 119.857  0.00 97.00      PROA   
ATOM   2201 HG21 THR P 138     -31.113-104.706 119.586  0.00 97.00      PROA   
ATOM   2202 HG22 THR P 138     -32.075-103.889 120.870  0.00 97.00      PROA   
ATOM   2203 HG23 THR P 138     -30.891-102.953 119.899  0.00 97.00      PROA   
ATOM   2204  C   THR P 138     -33.425-105.869 118.816  0.00 97.00      PROA   
ATOM   2205  O   THR P 138     -33.698-106.661 119.709  0.00 97.00      PROA   
ATOM   2206  N   ASN P 139     -32.758-106.266 117.716  0.00 97.00      PROA   
ATOM   2207  HN  ASN P 139     -32.469-105.597 117.037  0.00 97.00      PROA   
ATOM   2208  CA  ASN P 139     -32.460-107.655 117.452  0.00 97.00      PROA   
ATOM   2209  HA  ASN P 139     -31.978-108.069 118.327  0.00 97.00      PROA   
ATOM   2210  CB  ASN P 139     -33.743-108.481 117.123  0.00 97.00      PROA   
ATOM   2211  HB1 ASN P 139     -34.384-108.526 118.030  0.00 97.00      PROA   
ATOM   2212  HB2 ASN P 139     -33.489-109.527 116.855  0.00 97.00      PROA   
ATOM   2213  CG  ASN P 139     -34.529-107.855 115.962  0.00 97.00      PROA   
ATOM   2214  OD1 ASN P 139     -34.153-108.016 114.798  0.00 97.00      PROA   
ATOM   2215  ND2 ASN P 139     -35.651-107.149 116.272  0.00 97.00      PROA   
ATOM   2216 HD21 ASN P 139     -36.204-106.785 115.524  0.00 97.00      PROA   
ATOM   2217 HD22 ASN P 139     -35.908-106.999 117.226  0.00 97.00      PROA   
ATOM   2218  C   ASN P 139     -31.448-107.686 116.324  0.00 97.00      PROA   
ATOM   2219  O   ASN P 139     -31.110-106.652 115.752  0.00 97.00      PROA   
ATOM   2220  N   MET P 140     -30.932-108.887 115.970  0.00 97.00      PROA   
ATOM   2221  HN  MET P 140     -31.165-109.712 116.482  0.00 97.00      PROA   
ATOM   2222  CA  MET P 140     -29.969-109.081 114.899  0.00 97.00      PROA   
ATOM   2223  HA  MET P 140     -29.090-108.506 115.152  0.00 97.00      PROA   
ATOM   2224  CB  MET P 140     -29.548-110.568 114.824  0.00 97.00      PROA   
ATOM   2225  HB1 MET P 140     -30.429-111.196 114.565  0.00 97.00      PROA   
ATOM   2226  HB2 MET P 140     -29.213-110.870 115.838  0.00 97.00      PROA   
ATOM   2227  CG  MET P 140     -28.379-110.855 113.872  0.00 97.00      PROA   
ATOM   2228  HG1 MET P 140     -27.500-110.254 114.131  0.00 97.00      PROA   
ATOM   2229  HG2 MET P 140     -28.671-110.425 112.888  0.00 97.00      PROA   
ATOM   2230  SD  MET P 140     -27.843-112.655 113.797  0.00 97.00      PROA   
ATOM   2231  CE  MET P 140     -27.407-112.940 115.407  0.00 97.00      PROA   
ATOM   2232  HE1 MET P 140     -28.288-112.826 116.057  0.00 97.00      PROA   
ATOM   2233  HE2 MET P 140     -26.621-112.205 115.631  0.00 97.00      PROA   
ATOM   2234  HE3 MET P 140     -27.030-113.973 115.450  0.00 97.00      PROA   
ATOM   2235  C   MET P 140     -30.445-108.575 113.540  0.00 97.00      PROA   
ATOM   2236  O   MET P 140     -29.668-108.007 112.776  0.00 97.00      PROA   
ATOM   2237  N   SER P 141     -31.752-108.707 113.214  0.00 97.00      PROA   
ATOM   2238  HN  SER P 141     -32.399-109.109 113.857  0.00 97.00      PROA   
ATOM   2239  CA  SER P 141     -32.291-108.306 111.922  0.00 97.00      PROA   
ATOM   2240  HA  SER P 141     -31.570-108.531 111.147  0.00 97.00      PROA   
ATOM   2241  CB  SER P 141     -33.614-109.059 111.609  0.00 97.00      PROA   
ATOM   2242  HB1 SER P 141     -34.430-108.737 112.292  0.00 97.00      PROA   
ATOM   2243  HB2 SER P 141     -33.446-110.145 111.774  0.00 97.00      PROA   
ATOM   2244  OG  SER P 141     -34.025-108.890 110.253  0.00 97.00      PROA   
ATOM   2245  HG1 SER P 141     -34.168-107.948 110.120  0.00 97.00      PROA   
ATOM   2246  C   SER P 141     -32.569-106.810 111.899  0.00 97.00      PROA   
ATOM   2247  O   SER P 141     -33.040-106.284 110.898  0.00 97.00      PROA   
ATOM   2248  N   HSD P 142     -32.238-106.091 112.995  0.00 97.00      PROA   
ATOM   2249  HN  HSD P 142     -31.932-106.574 113.812  0.00 97.00      PROA   
ATOM   2250  CA  HSD P 142     -32.253-104.646 113.087  0.00 97.00      PROA   
ATOM   2251  HA  HSD P 142     -32.690-104.231 112.197  0.00 97.00      PROA   
ATOM   2252  CB  HSD P 142     -33.114-104.153 114.276  0.00 97.00      PROA   
ATOM   2253  HB1 HSD P 142     -32.873-103.096 114.523  0.00 97.00      PROA   
ATOM   2254  HB2 HSD P 142     -32.914-104.763 115.181  0.00 97.00      PROA   
ATOM   2255  ND1 HSD P 142     -35.464-103.172 114.164  0.00 97.00      PROA   
ATOM   2256  HD1 HSD P 142     -35.281-102.358 114.718  0.00 97.00      PROA   
ATOM   2257  CG  HSD P 142     -34.584-104.207 113.930  0.00 97.00      PROA   
ATOM   2258  CE1 HSD P 142     -36.629-103.491 113.552  0.00 97.00      PROA   
ATOM   2259  HE1 HSD P 142     -37.518-102.862 113.595  0.00 97.00      PROA   
ATOM   2260  NE2 HSD P 142     -36.566-104.658 112.946  0.00 97.00      PROA   
ATOM   2261  CD2 HSD P 142     -35.284-105.116 113.196  0.00 97.00      PROA   
ATOM   2262  HD2 HSD P 142     -34.986-106.071 112.785  0.00 97.00      PROA   
ATOM   2263  C   HSD P 142     -30.840-104.094 113.124  0.00 97.00      PROA   
ATOM   2264  O   HSD P 142     -30.626-102.913 113.380  0.00 97.00      PROA   
ATOM   2265  N   SER P 143     -29.827-104.930 112.814  0.00 97.00      PROA   
ATOM   2266  HN  SER P 143     -30.015-105.892 112.631  0.00 97.00      PROA   
ATOM   2267  CA  SER P 143     -28.430-104.536 112.742  0.00 97.00      PROA   
ATOM   2268  HA  SER P 143     -28.262-103.704 113.413  0.00 97.00      PROA   
ATOM   2269  CB  SER P 143     -27.531-105.727 113.158  0.00 97.00      PROA   
ATOM   2270  HB1 SER P 143     -27.520-106.517 112.377  0.00 97.00      PROA   
ATOM   2271  HB2 SER P 143     -27.968-106.177 114.074  0.00 97.00      PROA   
ATOM   2272  OG  SER P 143     -26.199-105.327 113.455  0.00 97.00      PROA   
ATOM   2273  HG1 SER P 143     -25.801-105.036 112.632  0.00 97.00      PROA   
ATOM   2274  C   SER P 143     -28.066-104.107 111.327  0.00 97.00      PROA   
ATOM   2275  O   SER P 143     -28.676-104.554 110.358  0.00 97.00      PROA   
ATOM   2276  N   GLY P 144     -27.038-103.230 111.175  0.00 97.00      PROA   
ATOM   2277  HN  GLY P 144     -26.577-102.837 111.971  0.00 97.00      PROA   
ATOM   2278  CA  GLY P 144     -26.493-102.838 109.884  0.00 97.00      PROA   
ATOM   2279  HA1 GLY P 144     -27.067-103.275 109.084  0.00 97.00      PROA   
ATOM   2280  HA2 GLY P 144     -25.459-103.153 109.873  0.00 97.00      PROA   
ATOM   2281  C   GLY P 144     -26.500-101.348 109.699  0.00 97.00      PROA   
ATOM   2282  O   GLY P 144     -26.440-100.589 110.658  0.00 97.00      PROA   
ATOM   2283  N   THR P 145     -26.539-100.883 108.429  0.00 97.00      PROA   
ATOM   2284  HN  THR P 145     -26.691-101.522 107.675  0.00 97.00      PROA   
ATOM   2285  CA  THR P 145     -26.426 -99.475 108.086  0.00 97.00      PROA   
ATOM   2286  HA  THR P 145     -25.968 -98.962 108.917  0.00 97.00      PROA   
ATOM   2287  CB  THR P 145     -25.506 -99.192 106.892  0.00 97.00      PROA   
ATOM   2288  HB  THR P 145     -24.503 -99.609 107.139  0.00 97.00      PROA   
ATOM   2289  OG1 THR P 145     -25.322 -97.798 106.661  0.00 97.00      PROA   
ATOM   2290  HG1 THR P 145     -25.945 -97.556 105.965  0.00 97.00      PROA   
ATOM   2291  CG2 THR P 145     -25.984 -99.848 105.582  0.00 97.00      PROA   
ATOM   2292 HG21 THR P 145     -26.962 -99.432 105.260  0.00 97.00      PROA   
ATOM   2293 HG22 THR P 145     -26.082-100.945 105.701  0.00 97.00      PROA   
ATOM   2294 HG23 THR P 145     -25.249 -99.648 104.772  0.00 97.00      PROA   
ATOM   2295  C   THR P 145     -27.799 -98.868 107.918  0.00 97.00      PROA   
ATOM   2296  O   THR P 145     -28.634 -99.368 107.178  0.00 97.00      PROA   
ATOM   2297  N   TYR P 146     -28.057 -97.749 108.625  0.00 97.00      PROA   
ATOM   2298  HN  TYR P 146     -27.365 -97.375 109.240  0.00 97.00      PROA   
ATOM   2299  CA  TYR P 146     -29.307 -97.025 108.575  0.00 97.00      PROA   
ATOM   2300  HA  TYR P 146     -30.022 -97.583 107.992  0.00 97.00      PROA   
ATOM   2301  CB  TYR P 146     -29.913 -96.727 109.968  0.00 97.00      PROA   
ATOM   2302  HB1 TYR P 146     -30.704 -95.952 109.886  0.00 97.00      PROA   
ATOM   2303  HB2 TYR P 146     -29.126 -96.352 110.658  0.00 97.00      PROA   
ATOM   2304  CG  TYR P 146     -30.559 -97.932 110.592  0.00 97.00      PROA   
ATOM   2305  CD1 TYR P 146     -29.798 -98.888 111.284  0.00 97.00      PROA   
ATOM   2306  HD1 TYR P 146     -28.720 -98.813 111.288  0.00 97.00      PROA   
ATOM   2307  CE1 TYR P 146     -30.431 -99.909 112.002  0.00 97.00      PROA   
ATOM   2308  HE1 TYR P 146     -29.839-100.640 112.528  0.00 97.00      PROA   
ATOM   2309  CZ  TYR P 146     -31.828 -99.967 112.056  0.00 97.00      PROA   
ATOM   2310  OH  TYR P 146     -32.465-100.977 112.800  0.00 97.00      PROA   
ATOM   2311  HH  TYR P 146     -31.768-101.526 113.174  0.00 97.00      PROA   
ATOM   2312  CD2 TYR P 146     -31.963 -98.033 110.613  0.00 97.00      PROA   
ATOM   2313  HD2 TYR P 146     -32.559 -97.293 110.100  0.00 97.00      PROA   
ATOM   2314  CE2 TYR P 146     -32.594 -99.044 111.345  0.00 97.00      PROA   
ATOM   2315  HE2 TYR P 146     -33.670 -99.095 111.389  0.00 97.00      PROA   
ATOM   2316  C   TYR P 146     -29.102 -95.701 107.884  0.00 97.00      PROA   
ATOM   2317  O   TYR P 146     -28.077 -95.051 108.043  0.00 97.00      PROA   
ATOM   2318  N   HSD P 147     -30.100 -95.266 107.088  0.00 97.00      PROA   
ATOM   2319  HN  HSD P 147     -30.938 -95.799 106.995  0.00 97.00      PROA   
ATOM   2320  CA  HSD P 147     -30.045 -94.005 106.376  0.00 97.00      PROA   
ATOM   2321  HA  HSD P 147     -29.389 -93.318 106.893  0.00 97.00      PROA   
ATOM   2322  CB  HSD P 147     -29.612 -94.162 104.891  0.00 97.00      PROA   
ATOM   2323  HB1 HSD P 147     -29.455 -93.155 104.448  0.00 97.00      PROA   
ATOM   2324  HB2 HSD P 147     -30.405 -94.666 104.302  0.00 97.00      PROA   
ATOM   2325  ND1 HSD P 147     -27.190 -94.519 104.161  0.00 97.00      PROA   
ATOM   2326  HD1 HSD P 147     -26.997 -93.568 103.913  0.00 97.00      PROA   
ATOM   2327  CG  HSD P 147     -28.368 -94.992 104.701  0.00 97.00      PROA   
ATOM   2328  CE1 HSD P 147     -26.360 -95.583 104.031  0.00 97.00      PROA   
ATOM   2329  HE1 HSD P 147     -25.347 -95.503 103.636  0.00 97.00      PROA   
ATOM   2330  NE2 HSD P 147     -26.925 -96.704 104.430  0.00 97.00      PROA   
ATOM   2331  CD2 HSD P 147     -28.189 -96.335 104.847  0.00 97.00      PROA   
ATOM   2332  HD2 HSD P 147     -28.876 -97.088 105.214  0.00 97.00      PROA   
ATOM   2333  C   HSD P 147     -31.446 -93.448 106.408  0.00 97.00      PROA   
ATOM   2334  O   HSD P 147     -32.398 -94.178 106.659  0.00 97.00      PROA   
ATOM   2335  N   CYS P 148     -31.626 -92.131 106.155  0.00 97.00      PROA   
ATOM   2336  HN  CYS P 148     -30.858 -91.495 106.091  0.00 97.00      PROA   
ATOM   2337  CA  CYS P 148     -32.948 -91.577 105.961  0.00 97.00      PROA   
ATOM   2338  HA  CYS P 148     -33.604 -92.379 105.670  0.00 97.00      PROA   
ATOM   2339  CB  CYS P 148     -33.558 -90.932 107.238  0.00 97.00      PROA   
ATOM   2340  HB1 CYS P 148     -33.534 -91.703 108.039  0.00 97.00      PROA   
ATOM   2341  HB2 CYS P 148     -34.631 -90.713 107.048  0.00 97.00      PROA   
ATOM   2342  SG  CYS P 148     -32.710 -89.435 107.846  0.00 97.00      PROA   
ATOM   2343  C   CYS P 148     -32.967 -90.612 104.799  0.00 97.00      PROA   
ATOM   2344  O   CYS P 148     -31.933 -90.142 104.334  0.00 97.00      PROA   
ATOM   2345  N   SER P 149     -34.181 -90.304 104.288  0.00 97.00      PROA   
ATOM   2346  HN  SER P 149     -35.003 -90.747 104.637  0.00 97.00      PROA   
ATOM   2347  CA  SER P 149     -34.354 -89.286 103.273  0.00 97.00      PROA   
ATOM   2348  HA  SER P 149     -33.578 -88.549 103.414  0.00 97.00      PROA   
ATOM   2349  CB  SER P 149     -34.335 -89.796 101.797  0.00 97.00      PROA   
ATOM   2350  HB1 SER P 149     -33.416 -90.403 101.656  0.00 97.00      PROA   
ATOM   2351  HB2 SER P 149     -34.287 -88.934 101.099  0.00 97.00      PROA   
ATOM   2352  OG  SER P 149     -35.466 -90.591 101.441  0.00 97.00      PROA   
ATOM   2353  HG1 SER P 149     -36.247 -90.138 101.767  0.00 97.00      PROA   
ATOM   2354  C   SER P 149     -35.669 -88.602 103.518  0.00 97.00      PROA   
ATOM   2355  O   SER P 149     -36.602 -89.214 104.018  0.00 97.00      PROA   
ATOM   2356  N   GLY P 150     -35.767 -87.309 103.143  0.00 97.00      PROA   
ATOM   2357  HN  GLY P 150     -34.978 -86.851 102.738  0.00 97.00      PROA   
ATOM   2358  CA  GLY P 150     -37.000 -86.549 103.187  0.00 97.00      PROA   
ATOM   2359  HA1 GLY P 150     -37.018 -85.985 104.107  0.00 97.00      PROA   
ATOM   2360  HA2 GLY P 150     -37.849 -87.206 103.054  0.00 97.00      PROA   
ATOM   2361  C   GLY P 150     -36.988 -85.585 102.042  0.00 97.00      PROA   
ATOM   2362  O   GLY P 150     -36.032 -85.534 101.282  0.00 97.00      PROA   
ATOM   2363  N   MET P 151     -38.062 -84.785 101.894  0.00 97.00      PROA   
ATOM   2364  HN  MET P 151     -38.866 -84.908 102.474  0.00 97.00      PROA   
ATOM   2365  CA  MET P 151     -38.236 -83.836 100.820  0.00 97.00      PROA   
ATOM   2366  HA  MET P 151     -37.362 -83.823 100.187  0.00 97.00      PROA   
ATOM   2367  CB  MET P 151     -39.492 -84.223  99.992  0.00 97.00      PROA   
ATOM   2368  HB1 MET P 151     -40.401 -83.721 100.377  0.00 97.00      PROA   
ATOM   2369  HB2 MET P 151     -39.663 -85.316 100.148  0.00 97.00      PROA   
ATOM   2370  CG  MET P 151     -39.371 -84.031  98.468  0.00 97.00      PROA   
ATOM   2371  HG1 MET P 151     -40.291 -84.460  98.010  0.00 97.00      PROA   
ATOM   2372  HG2 MET P 151     -38.512 -84.635  98.101  0.00 97.00      PROA   
ATOM   2373  SD  MET P 151     -39.193 -82.312  97.911  0.00 97.00      PROA   
ATOM   2374  CE  MET P 151     -39.352 -82.698  96.146  0.00 97.00      PROA   
ATOM   2375  HE1 MET P 151     -40.363 -83.101  95.923  0.00 97.00      PROA   
ATOM   2376  HE2 MET P 151     -38.603 -83.456  95.829  0.00 97.00      PROA   
ATOM   2377  HE3 MET P 151     -39.204 -81.787  95.527  0.00 97.00      PROA   
ATOM   2378  C   MET P 151     -38.413 -82.461 101.447  0.00 97.00      PROA   
ATOM   2379  O   MET P 151     -39.096 -82.303 102.455  0.00 97.00      PROA   
ATOM   2380  N   GLY P 152     -37.775 -81.425 100.852  0.00 97.00      PROA   
ATOM   2381  HN  GLY P 152     -37.157 -81.621 100.094  0.00 97.00      PROA   
ATOM   2382  CA  GLY P 152     -38.009 -80.023 101.183  0.00 97.00      PROA   
ATOM   2383  HA1 GLY P 152     -37.130 -79.625 101.660  0.00 97.00      PROA   
ATOM   2384  HA2 GLY P 152     -38.896 -79.933 101.795  0.00 97.00      PROA   
ATOM   2385  C   GLY P 152     -38.273 -79.246  99.924  0.00 97.00      PROA   
ATOM   2386  O   GLY P 152     -39.416 -78.954  99.589  0.00 97.00      PROA   
ATOM   2387  N   LYS P 153     -37.207 -78.867  99.188  0.00 97.00      PROA   
ATOM   2388  HN  LYS P 153     -36.280 -78.963  99.547  0.00 97.00      PROA   
ATOM   2389  CA  LYS P 153     -37.324 -78.366  97.828  0.00 97.00      PROA   
ATOM   2390  HA  LYS P 153     -38.366 -78.326  97.555  0.00 97.00      PROA   
ATOM   2391  CB  LYS P 153     -36.715 -76.948  97.670  0.00 97.00      PROA   
ATOM   2392  HB1 LYS P 153     -36.506 -76.729  96.600  0.00 97.00      PROA   
ATOM   2393  HB2 LYS P 153     -35.747 -76.909  98.214  0.00 97.00      PROA   
ATOM   2394  CG  LYS P 153     -37.637 -75.823  98.185  0.00 97.00      PROA   
ATOM   2395  HG1 LYS P 153     -37.088 -74.857  98.105  0.00 97.00      PROA   
ATOM   2396  HG2 LYS P 153     -37.871 -75.991  99.259  0.00 97.00      PROA   
ATOM   2397  CD  LYS P 153     -38.943 -75.732  97.376  0.00 97.00      PROA   
ATOM   2398  HD1 LYS P 153     -39.542 -76.651  97.562  0.00 97.00      PROA   
ATOM   2399  HD2 LYS P 153     -38.674 -75.710  96.295  0.00 97.00      PROA   
ATOM   2400  CE  LYS P 153     -39.809 -74.512  97.708  0.00 97.00      PROA   
ATOM   2401  HE1 LYS P 153     -39.265 -73.570  97.487  0.00 97.00      PROA   
ATOM   2402  HE2 LYS P 153     -40.107 -74.523  98.778  0.00 97.00      PROA   
ATOM   2403  NZ  LYS P 153     -41.044 -74.537  96.887  0.00 97.00      PROA   
ATOM   2404  HZ1 LYS P 153     -41.570 -75.411  97.091  0.00 97.00      PROA   
ATOM   2405  HZ2 LYS P 153     -40.786 -74.525  95.879  0.00 97.00      PROA   
ATOM   2406  HZ3 LYS P 153     -41.639 -73.714  97.103  0.00 97.00      PROA   
ATOM   2407  C   LYS P 153     -36.745 -79.329  96.817  0.00 97.00      PROA   
ATOM   2408  O   LYS P 153     -36.849 -79.120  95.609  0.00 97.00      PROA   
ATOM   2409  N   HSD P 154     -36.187 -80.452  97.303  0.00 97.00      PROA   
ATOM   2410  HN  HSD P 154     -36.094 -80.583  98.285  0.00 97.00      PROA   
ATOM   2411  CA  HSD P 154     -35.806 -81.592  96.512  0.00 97.00      PROA   
ATOM   2412  HA  HSD P 154     -36.615 -81.833  95.836  0.00 97.00      PROA   
ATOM   2413  CB  HSD P 154     -34.486 -81.398  95.721  0.00 97.00      PROA   
ATOM   2414  HB1 HSD P 154     -33.676 -81.096  96.421  0.00 97.00      PROA   
ATOM   2415  HB2 HSD P 154     -34.630 -80.566  94.998  0.00 97.00      PROA   
ATOM   2416  ND1 HSD P 154     -32.946 -83.368  95.220  0.00 97.00      PROA   
ATOM   2417  HD1 HSD P 154     -32.354 -83.265  96.021  0.00 97.00      PROA   
ATOM   2418  CG  HSD P 154     -34.069 -82.617  94.941  0.00 97.00      PROA   
ATOM   2419  CE1 HSD P 154     -32.918 -84.382  94.322  0.00 97.00      PROA   
ATOM   2420  HE1 HSD P 154     -32.131 -85.135  94.311  0.00 97.00      PROA   
ATOM   2421  NE2 HSD P 154     -33.943 -84.342  93.493  0.00 97.00      PROA   
ATOM   2422  CD2 HSD P 154     -34.659 -83.220  93.872  0.00 97.00      PROA   
ATOM   2423  HD2 HSD P 154     -35.553 -82.943  93.328  0.00 97.00      PROA   
ATOM   2424  C   HSD P 154     -35.687 -82.691  97.536  0.00 97.00      PROA   
ATOM   2425  O   HSD P 154     -35.758 -82.424  98.734  0.00 97.00      PROA   
ATOM   2426  N   ARG P 155     -35.531 -83.971  97.119  0.00 97.00      PROA   
ATOM   2427  HN  ARG P 155     -35.497 -84.199  96.148  0.00 97.00      PROA   
ATOM   2428  CA  ARG P 155     -35.184 -85.025  98.052  0.00 97.00      PROA   
ATOM   2429  HA  ARG P 155     -35.871 -84.937  98.882  0.00 97.00      PROA   
ATOM   2430  CB  ARG P 155     -35.366 -86.464  97.502  0.00 97.00      PROA   
ATOM   2431  HB1 ARG P 155     -36.457 -86.634  97.350  0.00 97.00      PROA   
ATOM   2432  HB2 ARG P 155     -35.036 -87.184  98.283  0.00 97.00      PROA   
ATOM   2433  CG  ARG P 155     -34.639 -86.753  96.169  0.00 97.00      PROA   
ATOM   2434  HG1 ARG P 155     -33.821 -86.016  96.042  0.00 97.00      PROA   
ATOM   2435  HG2 ARG P 155     -35.339 -86.608  95.317  0.00 97.00      PROA   
ATOM   2436  CD  ARG P 155     -33.975 -88.137  96.079  0.00 97.00      PROA   
ATOM   2437  HD1 ARG P 155     -33.154 -88.197  96.830  0.00 97.00      PROA   
ATOM   2438  HD2 ARG P 155     -33.563 -88.313  95.061  0.00 97.00      PROA   
ATOM   2439  NE  ARG P 155     -35.028 -89.162  96.362  0.00 97.00      PROA   
ATOM   2440  HE  ARG P 155     -35.981 -88.912  96.215  0.00 97.00      PROA   
ATOM   2441  CZ  ARG P 155     -34.794 -90.335  96.987  0.00 97.00      PROA   
ATOM   2442  NH1 ARG P 155     -33.560 -90.812  97.200  0.00 97.00      PROA   
ATOM   2443 HH11 ARG P 155     -32.785 -90.330  96.805  0.00 97.00      PROA   
ATOM   2444 HH12 ARG P 155     -33.466 -91.696  97.651  0.00 97.00      PROA   
ATOM   2445  NH2 ARG P 155     -35.834 -91.069  97.425  0.00 97.00      PROA   
ATOM   2446 HH21 ARG P 155     -36.761 -90.732  97.291  0.00 97.00      PROA   
ATOM   2447 HH22 ARG P 155     -35.645 -91.897  97.945  0.00 97.00      PROA   
ATOM   2448  C   ARG P 155     -33.781 -84.861  98.625  0.00 97.00      PROA   
ATOM   2449  O   ARG P 155     -32.820 -84.585  97.912  0.00 97.00      PROA   
ATOM   2450  N   TYR P 156     -33.639 -85.036  99.953  0.00 97.00      PROA   
ATOM   2451  HN  TYR P 156     -34.441 -85.206 100.525  0.00 97.00      PROA   
ATOM   2452  CA  TYR P 156     -32.381 -84.925 100.657  0.00 97.00      PROA   
ATOM   2453  HA  TYR P 156     -31.574 -84.742  99.961  0.00 97.00      PROA   
ATOM   2454  CB  TYR P 156     -32.414 -83.818 101.747  0.00 97.00      PROA   
ATOM   2455  HB1 TYR P 156     -31.411 -83.677 102.201  0.00 97.00      PROA   
ATOM   2456  HB2 TYR P 156     -33.134 -84.112 102.543  0.00 97.00      PROA   
ATOM   2457  CG  TYR P 156     -32.866 -82.485 101.194  0.00 97.00      PROA   
ATOM   2458  CD1 TYR P 156     -32.312 -81.954 100.013  0.00 97.00      PROA   
ATOM   2459  HD1 TYR P 156     -31.549 -82.503  99.482  0.00 97.00      PROA   
ATOM   2460  CE1 TYR P 156     -32.759 -80.730  99.500  0.00 97.00      PROA   
ATOM   2461  HE1 TYR P 156     -32.338 -80.347  98.582  0.00 97.00      PROA   
ATOM   2462  CZ  TYR P 156     -33.756 -80.013 100.173  0.00 97.00      PROA   
ATOM   2463  OH  TYR P 156     -34.208 -78.779  99.665  0.00 97.00      PROA   
ATOM   2464  HH  TYR P 156     -33.549 -78.461  99.045  0.00 97.00      PROA   
ATOM   2465  CD2 TYR P 156     -33.848 -81.739 101.871  0.00 97.00      PROA   
ATOM   2466  HD2 TYR P 156     -34.276 -82.121 102.786  0.00 97.00      PROA   
ATOM   2467  CE2 TYR P 156     -34.289 -80.512 101.365  0.00 97.00      PROA   
ATOM   2468  HE2 TYR P 156     -35.033 -79.946 101.904  0.00 97.00      PROA   
ATOM   2469  C   TYR P 156     -32.135 -86.262 101.315  0.00 97.00      PROA   
ATOM   2470  O   TYR P 156     -33.065 -86.893 101.799  0.00 97.00      PROA   
ATOM   2471  N   THR P 157     -30.865 -86.733 101.323  0.00 97.00      PROA   
ATOM   2472  HN  THR P 157     -30.133 -86.224 100.880  0.00 97.00      PROA   
ATOM   2473  CA  THR P 157     -30.452 -88.000 101.906  0.00 97.00      PROA   
ATOM   2474  HA  THR P 157     -31.305 -88.511 102.333  0.00 97.00      PROA   
ATOM   2475  CB  THR P 157     -29.755 -88.933 100.916  0.00 97.00      PROA   
ATOM   2476  HB  THR P 157     -29.216 -89.759 101.439  0.00 97.00      PROA   
ATOM   2477  OG1 THR P 157     -28.840 -88.225 100.085  0.00 97.00      PROA   
ATOM   2478  HG1 THR P 157     -28.136 -87.916 100.659  0.00 97.00      PROA   
ATOM   2479  CG2 THR P 157     -30.808 -89.570  99.995  0.00 97.00      PROA   
ATOM   2480 HG21 THR P 157     -31.378 -88.784  99.457  0.00 97.00      PROA   
ATOM   2481 HG22 THR P 157     -31.509 -90.195 100.582  0.00 97.00      PROA   
ATOM   2482 HG23 THR P 157     -30.303 -90.218  99.245  0.00 97.00      PROA   
ATOM   2483  C   THR P 157     -29.483 -87.717 103.028  0.00 97.00      PROA   
ATOM   2484  O   THR P 157     -28.625 -86.848 102.910  0.00 97.00      PROA   
ATOM   2485  N   SER P 158     -29.590 -88.461 104.153  0.00 97.00      PROA   
ATOM   2486  HN  SER P 158     -30.316 -89.142 104.256  0.00 97.00      PROA   
ATOM   2487  CA  SER P 158     -28.681 -88.329 105.276  0.00 97.00      PROA   
ATOM   2488  HA  SER P 158     -28.470 -87.278 105.410  0.00 97.00      PROA   
ATOM   2489  CB  SER P 158     -29.288 -88.874 106.604  0.00 97.00      PROA   
ATOM   2490  HB1 SER P 158     -30.297 -88.428 106.723  0.00 97.00      PROA   
ATOM   2491  HB2 SER P 158     -28.675 -88.556 107.473  0.00 97.00      PROA   
ATOM   2492  OG  SER P 158     -29.417 -90.296 106.635  0.00 97.00      PROA   
ATOM   2493  HG1 SER P 158     -28.537 -90.656 106.798  0.00 97.00      PROA   
ATOM   2494  C   SER P 158     -27.369 -89.048 105.032  0.00 97.00      PROA   
ATOM   2495  O   SER P 158     -27.214 -89.831 104.097  0.00 97.00      PROA   
ATOM   2496  N   ALA P 159     -26.399 -88.832 105.947  0.00 97.00      PROA   
ATOM   2497  HN  ALA P 159     -26.479 -88.091 106.611  0.00 97.00      PROA   
ATOM   2498  CA  ALA P 159     -25.298 -89.746 106.165  0.00 97.00      PROA   
ATOM   2499  HA  ALA P 159     -24.772 -89.856 105.227  0.00 97.00      PROA   
ATOM   2500  CB  ALA P 159     -24.331 -89.190 107.230  0.00 97.00      PROA   
ATOM   2501  HB1 ALA P 159     -24.849 -89.068 108.206  0.00 97.00      PROA   
ATOM   2502  HB2 ALA P 159     -23.953 -88.192 106.916  0.00 97.00      PROA   
ATOM   2503  HB3 ALA P 159     -23.461 -89.862 107.372  0.00 97.00      PROA   
ATOM   2504  C   ALA P 159     -25.793 -91.126 106.598  0.00 97.00      PROA   
ATOM   2505  O   ALA P 159     -26.844 -91.253 107.222  0.00 97.00      PROA   
ATOM   2506  N   GLY P 160     -25.052 -92.205 106.247  0.00 97.00      PROA   
ATOM   2507  HN  GLY P 160     -24.202 -92.093 105.741  0.00 97.00      PROA   
ATOM   2508  CA  GLY P 160     -25.355 -93.551 106.708  0.00 97.00      PROA   
ATOM   2509  HA1 GLY P 160     -24.904 -94.247 106.016  0.00 97.00      PROA   
ATOM   2510  HA2 GLY P 160     -26.424 -93.680 106.793  0.00 97.00      PROA   
ATOM   2511  C   GLY P 160     -24.719 -93.794 108.043  0.00 97.00      PROA   
ATOM   2512  O   GLY P 160     -23.546 -93.485 108.234  0.00 97.00      PROA   
ATOM   2513  N   ILE P 161     -25.475 -94.390 108.993  0.00 97.00      PROA   
ATOM   2514  HN  ILE P 161     -26.424 -94.632 108.795  0.00 97.00      PROA   
ATOM   2515  CA  ILE P 161     -24.996 -94.674 110.331  0.00 97.00      PROA   
ATOM   2516  HA  ILE P 161     -23.962 -94.373 110.419  0.00 97.00      PROA   
ATOM   2517  CB  ILE P 161     -25.794 -93.961 111.427  0.00 97.00      PROA   
ATOM   2518  HB  ILE P 161     -26.851 -94.318 111.396  0.00 97.00      PROA   
ATOM   2519  CG2 ILE P 161     -25.208 -94.303 112.818  0.00 97.00      PROA   
ATOM   2520 HG21 ILE P 161     -24.122 -94.074 112.848  0.00 97.00      PROA   
ATOM   2521 HG22 ILE P 161     -25.353 -95.373 113.071  0.00 97.00      PROA   
ATOM   2522 HG23 ILE P 161     -25.710 -93.693 113.598  0.00 97.00      PROA   
ATOM   2523  CG1 ILE P 161     -25.845 -92.422 111.208  0.00 97.00      PROA   
ATOM   2524 HG11 ILE P 161     -26.486 -91.986 112.006  0.00 97.00      PROA   
ATOM   2525 HG12 ILE P 161     -26.343 -92.202 110.239  0.00 97.00      PROA   
ATOM   2526  CD  ILE P 161     -24.483 -91.713 111.244  0.00 97.00      PROA   
ATOM   2527  HD1 ILE P 161     -23.809 -92.102 110.453  0.00 97.00      PROA   
ATOM   2528  HD2 ILE P 161     -23.984 -91.849 112.227  0.00 97.00      PROA   
ATOM   2529  HD3 ILE P 161     -24.614 -90.622 111.080  0.00 97.00      PROA   
ATOM   2530  C   ILE P 161     -25.053 -96.174 110.531  0.00 97.00      PROA   
ATOM   2531  O   ILE P 161     -26.114 -96.788 110.475  0.00 97.00      PROA   
ATOM   2532  N   SER P 162     -23.885 -96.809 110.775  0.00 97.00      PROA   
ATOM   2533  HN  SER P 162     -23.023 -96.307 110.789  0.00 97.00      PROA   
ATOM   2534  CA  SER P 162     -23.787 -98.243 110.964  0.00 97.00      PROA   
ATOM   2535  HA  SER P 162     -24.588 -98.726 110.425  0.00 97.00      PROA   
ATOM   2536  CB  SER P 162     -22.452 -98.813 110.418  0.00 97.00      PROA   
ATOM   2537  HB1 SER P 162     -22.417 -98.642 109.320  0.00 97.00      PROA   
ATOM   2538  HB2 SER P 162     -22.385 -99.908 110.596  0.00 97.00      PROA   
ATOM   2539  OG  SER P 162     -21.326 -98.158 110.999  0.00 97.00      PROA   
ATOM   2540  HG1 SER P 162     -21.457 -98.212 111.951  0.00 97.00      PROA   
ATOM   2541  C   SER P 162     -23.910 -98.630 112.424  0.00 97.00      PROA   
ATOM   2542  O   SER P 162     -23.085 -98.242 113.250  0.00 97.00      PROA   
ATOM   2543  N   VAL P 163     -24.931 -99.449 112.770  0.00 97.00      PROA   
ATOM   2544  HN  VAL P 163     -25.604 -99.742 112.093  0.00 97.00      PROA   
ATOM   2545  CA  VAL P 163     -25.108 -99.964 114.114  0.00 97.00      PROA   
ATOM   2546  HA  VAL P 163     -24.341 -99.550 114.748  0.00 97.00      PROA   
ATOM   2547  CB  VAL P 163     -26.446 -99.617 114.768  0.00 97.00      PROA   
ATOM   2548  HB  VAL P 163     -26.416 -99.929 115.839  0.00 97.00      PROA   
ATOM   2549  CG1 VAL P 163     -26.629 -98.087 114.739  0.00 97.00      PROA   
ATOM   2550 HG11 VAL P 163     -26.738 -97.716 113.697  0.00 97.00      PROA   
ATOM   2551 HG12 VAL P 163     -25.764 -97.577 115.212  0.00 97.00      PROA   
ATOM   2552 HG13 VAL P 163     -27.549 -97.817 115.299  0.00 97.00      PROA   
ATOM   2553  CG2 VAL P 163     -27.638-100.325 114.096  0.00 97.00      PROA   
ATOM   2554 HG21 VAL P 163     -27.605-101.422 114.254  0.00 97.00      PROA   
ATOM   2555 HG22 VAL P 163     -27.641-100.122 113.006  0.00 97.00      PROA   
ATOM   2556 HG23 VAL P 163     -28.592 -99.949 114.525  0.00 97.00      PROA   
ATOM   2557  C   VAL P 163     -24.900-101.460 114.077  0.00 97.00      PROA   
ATOM   2558  O   VAL P 163     -25.357-102.152 113.175  0.00 97.00      PROA   
ATOM   2559  N   THR P 164     -24.162-102.005 115.066  0.00 97.00      PROA   
ATOM   2560  HN  THR P 164     -23.787-101.423 115.787  0.00 97.00      PROA   
ATOM   2561  CA  THR P 164     -23.869-103.430 115.115  0.00 97.00      PROA   
ATOM   2562  HA  THR P 164     -24.320-103.936 114.276  0.00 97.00      PROA   
ATOM   2563  CB  THR P 164     -22.378-103.740 115.062  0.00 97.00      PROA   
ATOM   2564  HB  THR P 164     -21.863-103.375 115.978  0.00 97.00      PROA   
ATOM   2565  OG1 THR P 164     -21.777-103.096 113.946  0.00 97.00      PROA   
ATOM   2566  HG1 THR P 164     -22.155-102.217 113.897  0.00 97.00      PROA   
ATOM   2567  CG2 THR P 164     -22.144-105.252 114.879  0.00 97.00      PROA   
ATOM   2568 HG21 THR P 164     -22.600-105.586 113.922  0.00 97.00      PROA   
ATOM   2569 HG22 THR P 164     -22.581-105.846 115.704  0.00 97.00      PROA   
ATOM   2570 HG23 THR P 164     -21.053-105.461 114.826  0.00 97.00      PROA   
ATOM   2571  C   THR P 164     -24.474-103.969 116.396  0.00 97.00      PROA   
ATOM   2572  O   THR P 164     -24.052-103.597 117.483  0.00 97.00      PROA   
ATOM   2573  N   VAL P 165     -25.493-104.859 116.305  0.00 97.00      PROA   
ATOM   2574  HN  VAL P 165     -25.830-105.113 115.398  0.00 97.00      PROA   
ATOM   2575  CA  VAL P 165     -26.231-105.421 117.440  0.00 97.00      PROA   
ATOM   2576  HA  VAL P 165     -26.240-104.666 118.211  0.00 97.00      PROA   
ATOM   2577  CB  VAL P 165     -27.697-105.688 117.061  0.00 97.00      PROA   
ATOM   2578  HB  VAL P 165     -27.733-106.434 116.237  0.00 97.00      PROA   
ATOM   2579  CG1 VAL P 165     -28.572-106.200 118.229  0.00 97.00      PROA   
ATOM   2580 HG11 VAL P 165     -28.394-105.595 119.143  0.00 97.00      PROA   
ATOM   2581 HG12 VAL P 165     -28.381-107.269 118.448  0.00 97.00      PROA   
ATOM   2582 HG13 VAL P 165     -29.645-106.111 117.965  0.00 97.00      PROA   
ATOM   2583  CG2 VAL P 165     -28.316-104.362 116.565  0.00 97.00      PROA   
ATOM   2584 HG21 VAL P 165     -27.808-103.971 115.662  0.00 97.00      PROA   
ATOM   2585 HG22 VAL P 165     -28.259-103.597 117.369  0.00 97.00      PROA   
ATOM   2586 HG23 VAL P 165     -29.386-104.521 116.314  0.00 97.00      PROA   
ATOM   2587  C   VAL P 165     -25.499-106.666 117.977  0.00 97.00      PROA   
ATOM   2588  O   VAL P 165     -24.480-107.061 117.420  0.00 97.00      PROA   
ATOM   2589  N   LYS P 166     -25.956-107.316 119.084  0.00 97.00      PROA   
ATOM   2590  HN  LYS P 166     -26.756-106.988 119.581  0.00 97.00      PROA   
ATOM   2591  CA  LYS P 166     -25.469-108.617 119.513  0.00 97.00      PROA   
ATOM   2592  HA  LYS P 166     -25.062-109.160 118.668  0.00 97.00      PROA   
ATOM   2593  CB  LYS P 166     -24.505-108.619 120.743  0.00 97.00      PROA   
ATOM   2594  HB1 LYS P 166     -24.075-109.637 120.870  0.00 97.00      PROA   
ATOM   2595  HB2 LYS P 166     -25.089-108.390 121.664  0.00 97.00      PROA   
ATOM   2596  CG  LYS P 166     -23.376-107.571 120.741  0.00 97.00      PROA   
ATOM   2597  HG1 LYS P 166     -22.889-107.578 121.742  0.00 97.00      PROA   
ATOM   2598  HG2 LYS P 166     -23.876-106.585 120.648  0.00 97.00      PROA   
ATOM   2599  CD  LYS P 166     -22.282-107.796 119.673  0.00 97.00      PROA   
ATOM   2600  HD1 LYS P 166     -22.732-108.315 118.798  0.00 97.00      PROA   
ATOM   2601  HD2 LYS P 166     -21.515-108.485 120.089  0.00 97.00      PROA   
ATOM   2602  CE  LYS P 166     -21.574-106.522 119.174  0.00 97.00      PROA   
ATOM   2603  HE1 LYS P 166     -20.976-106.752 118.264  0.00 97.00      PROA   
ATOM   2604  HE2 LYS P 166     -20.915-106.081 119.950  0.00 97.00      PROA   
ATOM   2605  NZ  LYS P 166     -22.590-105.526 118.804  0.00 97.00      PROA   
ATOM   2606  HZ1 LYS P 166     -23.057-105.146 119.652  0.00 97.00      PROA   
ATOM   2607  HZ2 LYS P 166     -23.314-106.039 118.253  0.00 97.00      PROA   
ATOM   2608  HZ3 LYS P 166     -22.237-104.743 118.223  0.00 97.00      PROA   
ATOM   2609  C   LYS P 166     -26.701-109.333 119.997  0.00 97.00      PROA   
ATOM   2610  O   LYS P 166     -27.603-108.708 120.546  0.00 97.00      PROA   
ATOM   2611  N   GLU P 167     -26.703-110.674 119.831  0.00  0.00      PROA   
ATOM   2612  HN  GLU P 167     -25.931-111.129 119.394  0.00  0.00      PROA   
ATOM   2613  CA  GLU P 167     -27.749-111.566 120.256  0.00  0.00      PROA   
ATOM   2614  HA  GLU P 167     -28.510-111.021 120.797  0.00  0.00      PROA   
ATOM   2615  CB  GLU P 167     -28.382-112.285 119.036  0.00  0.00      PROA   
ATOM   2616  HB1 GLU P 167     -27.571-112.693 118.392  0.00  0.00      PROA   
ATOM   2617  HB2 GLU P 167     -28.902-111.495 118.447  0.00  0.00      PROA   
ATOM   2618  CG  GLU P 167     -29.353-113.434 119.361  0.00  0.00      PROA   
ATOM   2619  HG1 GLU P 167     -29.965-113.177 120.244  0.00  0.00      PROA   
ATOM   2620  HG2 GLU P 167     -28.779-114.352 119.602  0.00  0.00      PROA   
ATOM   2621  CD  GLU P 167     -30.292-113.686 118.178  0.00  0.00      PROA   
ATOM   2622  OE1 GLU P 167     -31.162-112.811 117.919  0.00  0.00      PROA   
ATOM   2623  OE2 GLU P 167     -30.153-114.749 117.518  0.00  0.00      PROA   
ATOM   2624  C   GLU P 167     -27.096-112.548 121.192  0.00  0.00      PROA   
ATOM   2625  O   GLU P 167     -26.105-113.179 120.825  0.00  0.00      PROA   
ATOM   2626  N   LEU P 168     -27.608-112.652 122.451  0.00  0.00      PROA   
ATOM   2627  HN  LEU P 168     -28.418-112.134 122.718  0.00  0.00      PROA   
ATOM   2628  CA  LEU P 168     -27.021-113.451 123.514  0.00  0.00      PROA   
ATOM   2629  HA  LEU P 168     -25.997-113.125 123.617  0.00  0.00      PROA   
ATOM   2630  CB  LEU P 168     -27.727-113.325 124.898  0.00  0.00      PROA   
ATOM   2631  HB1 LEU P 168     -27.221-114.019 125.610  0.00  0.00      PROA   
ATOM   2632  HB2 LEU P 168     -28.787-113.646 124.813  0.00  0.00      PROA   
ATOM   2633  CG  LEU P 168     -27.696-111.933 125.585  0.00  0.00      PROA   
ATOM   2634  HG  LEU P 168     -27.969-112.115 126.654  0.00  0.00      PROA   
ATOM   2635  CD1 LEU P 168     -26.296-111.289 125.591  0.00  0.00      PROA   
ATOM   2636 HD11 LEU P 168     -25.979-111.035 124.557  0.00  0.00      PROA   
ATOM   2637 HD12 LEU P 168     -25.552-111.986 126.032  0.00  0.00      PROA   
ATOM   2638 HD13 LEU P 168     -26.306-110.355 126.193  0.00  0.00      PROA   
ATOM   2639  CD2 LEU P 168     -28.770-110.974 125.041  0.00  0.00      PROA   
ATOM   2640 HD21 LEU P 168     -29.769-111.458 125.053  0.00  0.00      PROA   
ATOM   2641 HD22 LEU P 168     -28.524-110.684 124.000  0.00  0.00      PROA   
ATOM   2642 HD23 LEU P 168     -28.815-110.053 125.660  0.00  0.00      PROA   
ATOM   2643  C   LEU P 168     -26.983-114.923 123.190  0.00  0.00      PROA   
ATOM   2644  O   LEU P 168     -25.958-115.570 123.403  0.00  0.00      PROA   
ATOM   2645  N   PHE P 169     -28.099-115.470 122.655  0.00  0.00      PROA   
ATOM   2646  HN  PHE P 169     -28.918-114.931 122.480  0.00  0.00      PROA   
ATOM   2647  CA  PHE P 169     -28.177-116.865 122.297  0.00  0.00      PROA   
ATOM   2648  HA  PHE P 169     -27.198-117.313 122.340  0.00  0.00      PROA   
ATOM   2649  CB  PHE P 169     -29.041-117.741 123.263  0.00  0.00      PROA   
ATOM   2650  HB1 PHE P 169     -28.494-117.824 124.228  0.00  0.00      PROA   
ATOM   2651  HB2 PHE P 169     -29.148-118.770 122.856  0.00  0.00      PROA   
ATOM   2652  CG  PHE P 169     -30.414-117.183 123.579  0.00  0.00      PROA   
ATOM   2653  CD1 PHE P 169     -30.577-116.177 124.550  0.00  0.00      PROA   
ATOM   2654  HD1 PHE P 169     -29.712-115.781 125.060  0.00  0.00      PROA   
ATOM   2655  CE1 PHE P 169     -31.848-115.677 124.859  0.00  0.00      PROA   
ATOM   2656  HE1 PHE P 169     -31.956-114.896 125.597  0.00  0.00      PROA   
ATOM   2657  CZ  PHE P 169     -32.978-116.195 124.216  0.00  0.00      PROA   
ATOM   2658  HZ  PHE P 169     -33.959-115.812 124.453  0.00  0.00      PROA   
ATOM   2659  CD2 PHE P 169     -31.564-117.716 122.965  0.00  0.00      PROA   
ATOM   2660  HD2 PHE P 169     -31.463-118.508 122.237  0.00  0.00      PROA   
ATOM   2661  CE2 PHE P 169     -32.836-117.219 123.271  0.00  0.00      PROA   
ATOM   2662  HE2 PHE P 169     -33.708-117.627 122.781  0.00  0.00      PROA   
ATOM   2663  C   PHE P 169     -28.680-116.928 120.875  0.00  0.00      PROA   
ATOM   2664  O   PHE P 169     -29.874-116.755 120.637  0.00  0.00      PROA   
ATOM   2665  N   PRO P 170     -27.822-117.188 119.895  0.00  0.00      PROA   
ATOM   2666  CD  PRO P 170     -26.398-116.838 119.952  0.00  0.00      PROA   
ATOM   2667  HD1 PRO P 170     -25.867-117.455 120.708  0.00  0.00      PROA   
ATOM   2668  HD2 PRO P 170     -26.300-115.758 120.195  0.00  0.00      PROA   
ATOM   2669  CA  PRO P 170     -28.256-117.465 118.539  0.00  0.00      PROA   
ATOM   2670  HA  PRO P 170     -29.190-116.973 118.312  0.00  0.00      PROA   
ATOM   2671  CB  PRO P 170     -27.097-116.965 117.664  0.00  0.00      PROA   
ATOM   2672  HB1 PRO P 170     -27.253-115.883 117.454  0.00  0.00      PROA   
ATOM   2673  HB2 PRO P 170     -27.003-117.505 116.700  0.00  0.00      PROA   
ATOM   2674  CG  PRO P 170     -25.859-117.118 118.550  0.00  0.00      PROA   
ATOM   2675  HG1 PRO P 170     -25.510-118.171 118.513  0.00  0.00      PROA   
ATOM   2676  HG2 PRO P 170     -25.034-116.438 118.260  0.00  0.00      PROA   
ATOM   2677  C   PRO P 170     -28.433-118.955 118.424  0.00  0.00      PROA   
ATOM   2678  O   PRO P 170     -27.800-119.693 119.178  0.00  0.00      PROA   
ATOM   2679  N   ALA P 171     -29.309-119.390 117.494  0.00  0.00      PROA   
ATOM   2680  HN  ALA P 171     -29.798-118.743 116.915  0.00  0.00      PROA   
ATOM   2681  CA  ALA P 171     -29.630-120.772 117.259  0.00  0.00      PROA   
ATOM   2682  HA  ALA P 171     -28.758-121.221 116.819  0.00  0.00      PROA   
ATOM   2683  CB  ALA P 171     -30.114-121.584 118.485  0.00  0.00      PROA   
ATOM   2684  HB1 ALA P 171     -30.962-121.076 118.991  0.00  0.00      PROA   
ATOM   2685  HB2 ALA P 171     -29.293-121.705 119.221  0.00  0.00      PROA   
ATOM   2686  HB3 ALA P 171     -30.440-122.602 118.178  0.00  0.00      PROA   
ATOM   2687  C   ALA P 171     -30.781-120.708 116.294  0.00  0.00      PROA   
ATOM   2688  O   ALA P 171     -31.732-119.979 116.578  0.00  0.00      PROA   
ATOM   2689  N   PRO P 172     -30.759-121.388 115.143  0.00  0.00      PROA   
ATOM   2690  CD  PRO P 172     -29.732-122.370 114.781  0.00  0.00      PROA   
ATOM   2691  HD1 PRO P 172     -29.471-123.017 115.647  0.00  0.00      PROA   
ATOM   2692  HD2 PRO P 172     -28.833-121.822 114.427  0.00  0.00      PROA   
ATOM   2693  CA  PRO P 172     -31.876-121.419 114.212  0.00  0.00      PROA   
ATOM   2694  HA  PRO P 172     -32.114-120.404 113.924  0.00  0.00      PROA   
ATOM   2695  CB  PRO P 172     -31.374-122.258 113.029  0.00  0.00      PROA   
ATOM   2696  HB1 PRO P 172     -30.856-121.584 112.310  0.00  0.00      PROA   
ATOM   2697  HB2 PRO P 172     -32.179-122.797 112.491  0.00  0.00      PROA   
ATOM   2698  CG  PRO P 172     -30.339-123.204 113.648  0.00  0.00      PROA   
ATOM   2699  HG1 PRO P 172     -30.852-124.093 114.074  0.00  0.00      PROA   
ATOM   2700  HG2 PRO P 172     -29.581-123.532 112.912  0.00  0.00      PROA   
ATOM   2701  C   PRO P 172     -33.105-122.025 114.846  0.00  0.00      PROA   
ATOM   2702  O   PRO P 172     -33.008-123.101 115.435  0.00  0.00      PROA   
ATOM   2703  N   VAL P 173     -34.263-121.339 114.732  0.00 97.00      PROA   
ATOM   2704  HN  VAL P 173     -34.303-120.452 114.275  0.00 97.00      PROA   
ATOM   2705  CA  VAL P 173     -35.519-121.845 115.234  0.00 97.00      PROA   
ATOM   2706  HA  VAL P 173     -35.309-122.516 116.055  0.00 97.00      PROA   
ATOM   2707  CB  VAL P 173     -36.439-120.751 115.772  0.00 97.00      PROA   
ATOM   2708  HB  VAL P 173     -37.402-121.203 116.104  0.00 97.00      PROA   
ATOM   2709  CG1 VAL P 173     -35.769-120.116 117.010  0.00 97.00      PROA   
ATOM   2710 HG11 VAL P 173     -34.817-119.618 116.730  0.00 97.00      PROA   
ATOM   2711 HG12 VAL P 173     -35.551-120.886 117.778  0.00 97.00      PROA   
ATOM   2712 HG13 VAL P 173     -36.440-119.350 117.455  0.00 97.00      PROA   
ATOM   2713  CG2 VAL P 173     -36.743-119.683 114.699  0.00 97.00      PROA   
ATOM   2714 HG21 VAL P 173     -37.220-120.135 113.807  0.00 97.00      PROA   
ATOM   2715 HG22 VAL P 173     -35.817-119.160 114.381  0.00 97.00      PROA   
ATOM   2716 HG23 VAL P 173     -37.437-118.921 115.113  0.00 97.00      PROA   
ATOM   2717  C   VAL P 173     -36.202-122.664 114.160  0.00 97.00      PROA   
ATOM   2718  O   VAL P 173     -35.959-122.488 112.970  0.00 97.00      PROA   
ATOM   2719  N   LEU P 174     -37.080-123.602 114.573  0.00 97.00      PROA   
ATOM   2720  HN  LEU P 174     -37.235-123.765 115.544  0.00 97.00      PROA   
ATOM   2721  CA  LEU P 174     -37.865-124.405 113.664  0.00 97.00      PROA   
ATOM   2722  HA  LEU P 174     -37.471-124.334 112.660  0.00 97.00      PROA   
ATOM   2723  CB  LEU P 174     -37.835-125.893 114.097  0.00 97.00      PROA   
ATOM   2724  HB1 LEU P 174     -38.342-126.035 115.074  0.00 97.00      PROA   
ATOM   2725  HB2 LEU P 174     -36.757-126.141 114.256  0.00 97.00      PROA   
ATOM   2726  CG  LEU P 174     -38.367-126.928 113.077  0.00 97.00      PROA   
ATOM   2727  HG  LEU P 174     -37.922-126.694 112.081  0.00 97.00      PROA   
ATOM   2728  CD1 LEU P 174     -37.891-128.336 113.479  0.00 97.00      PROA   
ATOM   2729 HD11 LEU P 174     -38.290-128.603 114.480  0.00 97.00      PROA   
ATOM   2730 HD12 LEU P 174     -36.783-128.378 113.516  0.00 97.00      PROA   
ATOM   2731 HD13 LEU P 174     -38.253-129.084 112.746  0.00 97.00      PROA   
ATOM   2732  CD2 LEU P 174     -39.897-126.931 112.920  0.00 97.00      PROA   
ATOM   2733 HD21 LEU P 174     -40.251-126.010 112.416  0.00 97.00      PROA   
ATOM   2734 HD22 LEU P 174     -40.385-127.012 113.913  0.00 97.00      PROA   
ATOM   2735 HD23 LEU P 174     -40.209-127.801 112.306  0.00 97.00      PROA   
ATOM   2736  C   LEU P 174     -39.266-123.830 113.682  0.00 97.00      PROA   
ATOM   2737  O   LEU P 174     -39.995-123.951 114.665  0.00 97.00      PROA   
ATOM   2738  N   THR P 175     -39.675-123.172 112.573  0.00 97.00      PROA   
ATOM   2739  HN  THR P 175     -39.060-123.064 111.791  0.00 97.00      PROA   
ATOM   2740  CA  THR P 175     -40.980-122.555 112.433  0.00 97.00      PROA   
ATOM   2741  HA  THR P 175     -41.398-122.415 113.418  0.00 97.00      PROA   
ATOM   2742  CB  THR P 175     -40.959-121.167 111.797  0.00 97.00      PROA   
ATOM   2743  HB  THR P 175     -41.980-120.825 111.510  0.00 97.00      PROA   
ATOM   2744  OG1 THR P 175     -40.117-121.152 110.658  0.00 97.00      PROA   
ATOM   2745  HG1 THR P 175     -39.755-120.259 110.586  0.00 97.00      PROA   
ATOM   2746  CG2 THR P 175     -40.391-120.173 112.827  0.00 97.00      PROA   
ATOM   2747 HG21 THR P 175     -39.351-120.451 113.098  0.00 97.00      PROA   
ATOM   2748 HG22 THR P 175     -41.011-120.173 113.746  0.00 97.00      PROA   
ATOM   2749 HG23 THR P 175     -40.382-119.142 112.411  0.00 97.00      PROA   
ATOM   2750  C   THR P 175     -41.918-123.486 111.695  0.00 97.00      PROA   
ATOM   2751  O   THR P 175     -41.637-123.971 110.602  0.00 97.00      PROA   
ATOM   2752  N   ALA P 176     -43.079-123.765 112.320  0.00 97.00      PROA   
ATOM   2753  HN  ALA P 176     -43.269-123.386 113.221  0.00 97.00      PROA   
ATOM   2754  CA  ALA P 176     -44.123-124.595 111.769  0.00 97.00      PROA   
ATOM   2755  HA  ALA P 176     -43.901-124.842 110.738  0.00 97.00      PROA   
ATOM   2756  CB  ALA P 176     -44.288-125.891 112.587  0.00 97.00      PROA   
ATOM   2757  HB1 ALA P 176     -44.524-125.662 113.648  0.00 97.00      PROA   
ATOM   2758  HB2 ALA P 176     -43.333-126.462 112.567  0.00 97.00      PROA   
ATOM   2759  HB3 ALA P 176     -45.086-126.536 112.168  0.00 97.00      PROA   
ATOM   2760  C   ALA P 176     -45.387-123.763 111.797  0.00 97.00      PROA   
ATOM   2761  O   ALA P 176     -45.588-122.958 112.705  0.00 97.00      PROA   
ATOM   2762  N   SER P 177     -46.264-123.891 110.772  0.00 97.00      PROA   
ATOM   2763  HN  SER P 177     -46.104-124.531 110.023  0.00 97.00      PROA   
ATOM   2764  CA  SER P 177     -47.357-122.951 110.573  0.00 97.00      PROA   
ATOM   2765  HA  SER P 177     -47.098-122.001 111.024  0.00 97.00      PROA   
ATOM   2766  CB  SER P 177     -47.582-122.696 109.059  0.00 97.00      PROA   
ATOM   2767  HB1 SER P 177     -46.647-122.258 108.647  0.00 97.00      PROA   
ATOM   2768  HB2 SER P 177     -48.400-121.964 108.886  0.00 97.00      PROA   
ATOM   2769  OG  SER P 177     -47.851-123.902 108.344  0.00 97.00      PROA   
ATOM   2770  HG1 SER P 177     -48.772-124.121 108.509  0.00 97.00      PROA   
ATOM   2771  C   SER P 177     -48.675-123.380 111.188  0.00 97.00      PROA   
ATOM   2772  O   SER P 177     -49.662-122.653 111.081  0.00 97.00      PROA   
ATOM   2773  N   VAL P 178     -48.726-124.550 111.865  0.00 97.00      PROA   
ATOM   2774  HN  VAL P 178     -47.914-125.118 111.952  0.00 97.00      PROA   
ATOM   2775  CA  VAL P 178     -49.919-125.024 112.544  0.00 97.00      PROA   
ATOM   2776  HA  VAL P 178     -50.537-124.179 112.820  0.00 97.00      PROA   
ATOM   2777  CB  VAL P 178     -50.753-126.023 111.725  0.00 97.00      PROA   
ATOM   2778  HB  VAL P 178     -50.148-126.935 111.515  0.00 97.00      PROA   
ATOM   2779  CG1 VAL P 178     -52.026-126.429 112.498  0.00 97.00      PROA   
ATOM   2780 HG11 VAL P 178     -52.617-125.529 112.772  0.00 97.00      PROA   
ATOM   2781 HG12 VAL P 178     -51.781-126.988 113.418  0.00 97.00      PROA   
ATOM   2782 HG13 VAL P 178     -52.663-127.084 111.867  0.00 97.00      PROA   
ATOM   2783  CG2 VAL P 178     -51.167-125.409 110.371  0.00 97.00      PROA   
ATOM   2784 HG21 VAL P 178     -50.284-125.213 109.731  0.00 97.00      PROA   
ATOM   2785 HG22 VAL P 178     -51.714-124.455 110.534  0.00 97.00      PROA   
ATOM   2786 HG23 VAL P 178     -51.840-126.107 109.827  0.00 97.00      PROA   
ATOM   2787  C   VAL P 178     -49.433-125.695 113.814  0.00 97.00      PROA   
ATOM   2788  O   VAL P 178     -48.481-126.472 113.787  0.00 97.00      PROA   
ATOM   2789  N   THR P 179     -50.075-125.400 114.974  0.00 97.00      PROA   
ATOM   2790  HN  THR P 179     -50.811-124.727 115.001  0.00 97.00      PROA   
ATOM   2791  CA  THR P 179     -49.858-126.092 116.237  0.00 97.00      PROA   
ATOM   2792  HA  THR P 179     -48.791-126.111 116.419  0.00 97.00      PROA   
ATOM   2793  CB  THR P 179     -50.532-125.403 117.419  0.00 97.00      PROA   
ATOM   2794  HB  THR P 179     -50.507-126.039 118.336  0.00 97.00      PROA   
ATOM   2795  OG1 THR P 179     -51.883-125.074 117.113  0.00 97.00      PROA   
ATOM   2796  HG1 THR P 179     -52.326-125.913 116.964  0.00 97.00      PROA   
ATOM   2797  CG2 THR P 179     -49.787-124.096 117.734  0.00 97.00      PROA   
ATOM   2798 HG21 THR P 179     -49.808-123.414 116.859  0.00 97.00      PROA   
ATOM   2799 HG22 THR P 179     -48.732-124.307 118.003  0.00 97.00      PROA   
ATOM   2800 HG23 THR P 179     -50.276-123.582 118.589  0.00 97.00      PROA   
ATOM   2801  C   THR P 179     -50.341-127.532 116.219  0.00 97.00      PROA   
ATOM   2802  O   THR P 179     -51.386-127.846 115.657  0.00 97.00      PROA   
ATOM   2803  N   SER P 180     -49.611-128.436 116.905  0.00 97.00      PROA   
ATOM   2804  HN  SER P 180     -48.749-128.195 117.347  0.00 97.00      PROA   
ATOM   2805  CA  SER P 180     -50.044-129.782 117.216  0.00 97.00      PROA   
ATOM   2806  HA  SER P 180     -50.308-130.235 116.275  0.00 97.00      PROA   
ATOM   2807  CB  SER P 180     -48.879-130.592 117.827  0.00 97.00      PROA   
ATOM   2808  HB1 SER P 180     -48.143-130.813 117.024  0.00 97.00      PROA   
ATOM   2809  HB2 SER P 180     -49.212-131.555 118.259  0.00 97.00      PROA   
ATOM   2810  OG  SER P 180     -48.205-129.837 118.827  0.00 97.00      PROA   
ATOM   2811  HG1 SER P 180     -47.572-130.451 119.223  0.00 97.00      PROA   
ATOM   2812  C   SER P 180     -51.290-129.840 118.101  0.00 97.00      PROA   
ATOM   2813  O   SER P 180     -51.532-128.899 118.859  0.00 97.00      PROA   
ATOM   2814  N   PRO P 181     -52.140-130.868 118.047  0.00 97.00      PROA   
ATOM   2815  CD  PRO P 181     -53.197-130.984 119.058  0.00 97.00      PROA   
ATOM   2816  HD1 PRO P 181     -53.918-130.143 118.962  0.00 97.00      PROA   
ATOM   2817  HD2 PRO P 181     -52.744-130.981 120.076  0.00 97.00      PROA   
ATOM   2818  CA  PRO P 181     -51.944-132.118 117.320  0.00 97.00      PROA   
ATOM   2819  HA  PRO P 181     -50.902-132.387 117.294  0.00 97.00      PROA   
ATOM   2820  CB  PRO P 181     -52.739-133.145 118.142  0.00 97.00      PROA   
ATOM   2821  HB1 PRO P 181     -52.083-133.546 118.948  0.00 97.00      PROA   
ATOM   2822  HB2 PRO P 181     -53.118-133.992 117.538  0.00 97.00      PROA   
ATOM   2823  CG  PRO P 181     -53.868-132.332 118.787  0.00 97.00      PROA   
ATOM   2824  HG1 PRO P 181     -54.689-132.193 118.050  0.00 97.00      PROA   
ATOM   2825  HG2 PRO P 181     -54.273-132.807 119.702  0.00 97.00      PROA   
ATOM   2826  C   PRO P 181     -52.462-132.031 115.892  0.00 97.00      PROA   
ATOM   2827  O   PRO P 181     -53.640-131.756 115.672  0.00 97.00      PROA   
ATOM   2828  N   LEU P 182     -51.588-132.288 114.892  0.00 97.00      PROA   
ATOM   2829  HN  LEU P 182     -50.646-132.543 115.108  0.00 97.00      PROA   
ATOM   2830  CA  LEU P 182     -51.938-132.318 113.484  0.00 97.00      PROA   
ATOM   2831  HA  LEU P 182     -52.538-131.442 113.285  0.00 97.00      PROA   
ATOM   2832  CB  LEU P 182     -50.703-132.305 112.535  0.00 97.00      PROA   
ATOM   2833  HB1 LEU P 182     -51.079-132.280 111.488  0.00 97.00      PROA   
ATOM   2834  HB2 LEU P 182     -50.129-133.246 112.659  0.00 97.00      PROA   
ATOM   2835  CG  LEU P 182     -49.710-131.116 112.684  0.00 97.00      PROA   
ATOM   2836  HG  LEU P 182     -49.145-131.067 111.720  0.00 97.00      PROA   
ATOM   2837  CD1 LEU P 182     -50.411-129.757 112.863  0.00 97.00      PROA   
ATOM   2838 HD11 LEU P 182     -50.959-129.727 113.827  0.00 97.00      PROA   
ATOM   2839 HD12 LEU P 182     -51.129-129.575 112.037  0.00 97.00      PROA   
ATOM   2840 HD13 LEU P 182     -49.663-128.936 112.872  0.00 97.00      PROA   
ATOM   2841  CD2 LEU P 182     -48.646-131.332 113.780  0.00 97.00      PROA   
ATOM   2842 HD21 LEU P 182     -48.114-132.294 113.628  0.00 97.00      PROA   
ATOM   2843 HD22 LEU P 182     -49.111-131.341 114.785  0.00 97.00      PROA   
ATOM   2844 HD23 LEU P 182     -47.903-130.507 113.757  0.00 97.00      PROA   
ATOM   2845  C   LEU P 182     -52.793-133.531 113.156  0.00 97.00      PROA   
ATOM   2846  O   LEU P 182     -52.644-134.584 113.756  0.00 97.00      PROA   
ATOM   2847  N   LEU P 183     -53.729-133.429 112.190  0.00 97.00      PROA   
ATOM   2848  HN  LEU P 183     -53.892-132.571 111.712  0.00 97.00      PROA   
ATOM   2849  CA  LEU P 183     -54.491-134.580 111.737  0.00 97.00      PROA   
ATOM   2850  HA  LEU P 183     -54.804-135.135 112.610  0.00 97.00      PROA   
ATOM   2851  CB  LEU P 183     -55.763-134.180 110.954  0.00 97.00      PROA   
ATOM   2852  HB1 LEU P 183     -56.291-135.097 110.610  0.00 97.00      PROA   
ATOM   2853  HB2 LEU P 183     -55.466-133.597 110.055  0.00 97.00      PROA   
ATOM   2854  CG  LEU P 183     -56.783-133.342 111.766  0.00 97.00      PROA   
ATOM   2855  HG  LEU P 183     -56.294-132.389 112.076  0.00 97.00      PROA   
ATOM   2856  CD1 LEU P 183     -57.992-132.979 110.886  0.00 97.00      PROA   
ATOM   2857 HD11 LEU P 183     -58.513-133.903 110.557  0.00 97.00      PROA   
ATOM   2858 HD12 LEU P 183     -57.662-132.419 109.986  0.00 97.00      PROA   
ATOM   2859 HD13 LEU P 183     -58.710-132.351 111.454  0.00 97.00      PROA   
ATOM   2860  CD2 LEU P 183     -57.253-134.065 113.044  0.00 97.00      PROA   
ATOM   2861 HD21 LEU P 183     -56.408-134.215 113.746  0.00 97.00      PROA   
ATOM   2862 HD22 LEU P 183     -57.684-135.055 112.786  0.00 97.00      PROA   
ATOM   2863 HD23 LEU P 183     -58.031-133.464 113.562  0.00 97.00      PROA   
ATOM   2864  C   LEU P 183     -53.658-135.530 110.888  0.00 97.00      PROA   
ATOM   2865  O   LEU P 183     -52.840-135.110 110.074  0.00 97.00      PROA   
ATOM   2866  N   GLU P 184     -53.863-136.857 111.057  0.00 97.00      PROA   
ATOM   2867  HN  GLU P 184     -54.448-137.181 111.800  0.00 97.00      PROA   
ATOM   2868  CA  GLU P 184     -53.254-137.893 110.243  0.00 97.00      PROA   
ATOM   2869  HA  GLU P 184     -52.186-137.752 110.322  0.00 97.00      PROA   
ATOM   2870  CB  GLU P 184     -53.567-139.304 110.826  0.00 97.00      PROA   
ATOM   2871  HB1 GLU P 184     -54.669-139.371 110.965  0.00 97.00      PROA   
ATOM   2872  HB2 GLU P 184     -53.092-139.341 111.834  0.00 97.00      PROA   
ATOM   2873  CG  GLU P 184     -53.101-140.518 109.991  0.00 97.00      PROA   
ATOM   2874  HG1 GLU P 184     -52.051-140.373 109.683  0.00 97.00      PROA   
ATOM   2875  HG2 GLU P 184     -53.722-140.613 109.077  0.00 97.00      PROA   
ATOM   2876  CD  GLU P 184     -53.137-141.843 110.756  0.00 97.00      PROA   
ATOM   2877  OE1 GLU P 184     -52.466-141.963 111.810  0.00 97.00      PROA   
ATOM   2878  OE2 GLU P 184     -53.795-142.787 110.252  0.00 97.00      PROA   
ATOM   2879  C   GLU P 184     -53.607-137.755 108.762  0.00 97.00      PROA   
ATOM   2880  O   GLU P 184     -54.767-137.577 108.394  0.00 97.00      PROA   
ATOM   2881  N   GLY P 185     -52.576-137.793 107.885  0.00 97.00      PROA   
ATOM   2882  HN  GLY P 185     -51.673-138.036 108.241  0.00 97.00      PROA   
ATOM   2883  CA  GLY P 185     -52.681-137.590 106.448  0.00 97.00      PROA   
ATOM   2884  HA1 GLY P 185     -53.718-137.466 106.172  0.00 97.00      PROA   
ATOM   2885  HA2 GLY P 185     -52.237-138.441 105.964  0.00 97.00      PROA   
ATOM   2886  C   GLY P 185     -51.946-136.380 105.930  0.00 97.00      PROA   
ATOM   2887  O   GLY P 185     -51.667-136.309 104.735  0.00 97.00      PROA   
ATOM   2888  N   THR P 186     -51.607-135.383 106.778  0.00 97.00      PROA   
ATOM   2889  HN  THR P 186     -51.828-135.437 107.750  0.00 97.00      PROA   
ATOM   2890  CA  THR P 186     -51.082-134.109 106.291  0.00 97.00      PROA   
ATOM   2891  HA  THR P 186     -51.711-133.821 105.466  0.00 97.00      PROA   
ATOM   2892  CB  THR P 186     -51.189-132.974 107.309  0.00 97.00      PROA   
ATOM   2893  HB  THR P 186     -50.730-132.040 106.904  0.00 97.00      PROA   
ATOM   2894  OG1 THR P 186     -50.559-133.302 108.543  0.00 97.00      PROA   
ATOM   2895  HG1 THR P 186     -49.699-133.658 108.307  0.00 97.00      PROA   
ATOM   2896  CG2 THR P 186     -52.669-132.678 107.600  0.00 97.00      PROA   
ATOM   2897 HG21 THR P 186     -53.160-133.559 108.063  0.00 97.00      PROA   
ATOM   2898 HG22 THR P 186     -53.210-132.418 106.668  0.00 97.00      PROA   
ATOM   2899 HG23 THR P 186     -52.747-131.826 108.309  0.00 97.00      PROA   
ATOM   2900  C   THR P 186     -49.622-134.141 105.823  0.00 97.00      PROA   
ATOM   2901  O   THR P 186     -48.773-134.473 106.645  0.00 97.00      PROA   
ATOM   2902  N   PRO P 187     -49.203-133.780 104.602  0.00 97.00      PROA   
ATOM   2903  CD  PRO P 187     -50.067-133.625 103.423  0.00 97.00      PROA   
ATOM   2904  HD1 PRO P 187     -51.052-133.175 103.668  0.00 97.00      PROA   
ATOM   2905  HD2 PRO P 187     -50.212-134.626 102.958  0.00 97.00      PROA   
ATOM   2906  CA  PRO P 187     -47.870-133.209 104.369  0.00 97.00      PROA   
ATOM   2907  HA  PRO P 187     -47.127-133.921 104.696  0.00 97.00      PROA   
ATOM   2908  CB  PRO P 187     -47.831-132.975 102.852  0.00 97.00      PROA   
ATOM   2909  HB1 PRO P 187     -47.509-133.917 102.353  0.00 97.00      PROA   
ATOM   2910  HB2 PRO P 187     -47.142-132.164 102.545  0.00 97.00      PROA   
ATOM   2911  CG  PRO P 187     -49.291-132.702 102.478  0.00 97.00      PROA   
ATOM   2912  HG1 PRO P 187     -49.537-131.643 102.714  0.00 97.00      PROA   
ATOM   2913  HG2 PRO P 187     -49.508-132.904 101.411  0.00 97.00      PROA   
ATOM   2914  C   PRO P 187     -47.648-131.926 105.173  0.00 97.00      PROA   
ATOM   2915  O   PRO P 187     -48.618-131.226 105.458  0.00 97.00      PROA   
ATOM   2916  N   VAL P 188     -46.389-131.617 105.579  0.00 97.00      PROA   
ATOM   2917  HN  VAL P 188     -45.606-132.164 105.292  0.00 97.00      PROA   
ATOM   2918  CA  VAL P 188     -46.085-130.500 106.466  0.00 97.00      PROA   
ATOM   2919  HA  VAL P 188     -46.827-129.724 106.338  0.00 97.00      PROA   
ATOM   2920  CB  VAL P 188     -45.986-130.910 107.948  0.00 97.00      PROA   
ATOM   2921  HB  VAL P 188     -45.160-131.647 108.080  0.00 97.00      PROA   
ATOM   2922  CG1 VAL P 188     -45.702-129.688 108.850  0.00 97.00      PROA   
ATOM   2923 HG11 VAL P 188     -46.475-128.906 108.696  0.00 97.00      PROA   
ATOM   2924 HG12 VAL P 188     -44.705-129.254 108.645  0.00 97.00      PROA   
ATOM   2925 HG13 VAL P 188     -45.723-129.995 109.918  0.00 97.00      PROA   
ATOM   2926  CG2 VAL P 188     -47.294-131.587 108.412  0.00 97.00      PROA   
ATOM   2927 HG21 VAL P 188     -47.448-132.553 107.890  0.00 97.00      PROA   
ATOM   2928 HG22 VAL P 188     -48.163-130.926 108.210  0.00 97.00      PROA   
ATOM   2929 HG23 VAL P 188     -47.253-131.793 109.502  0.00 97.00      PROA   
ATOM   2930  C   VAL P 188     -44.739-129.962 106.022  0.00 97.00      PROA   
ATOM   2931  O   VAL P 188     -43.862-130.752 105.693  0.00 97.00      PROA   
ATOM   2932  N   THR P 189     -44.532-128.613 106.025  0.00 97.00      PROA   
ATOM   2933  HN  THR P 189     -45.255-127.989 106.307  0.00 97.00      PROA   
ATOM   2934  CA  THR P 189     -43.249-127.972 105.744  0.00 97.00      PROA   
ATOM   2935  HA  THR P 189     -42.554-128.745 105.460  0.00 97.00      PROA   
ATOM   2936  CB  THR P 189     -43.247-126.949 104.583  0.00 97.00      PROA   
ATOM   2937  HB  THR P 189     -43.172-127.504 103.619  0.00 97.00      PROA   
ATOM   2938  OG1 THR P 189     -42.191-125.986 104.623  0.00 97.00      PROA   
ATOM   2939  HG1 THR P 189     -41.385-126.425 104.327  0.00 97.00      PROA   
ATOM   2940  CG2 THR P 189     -44.547-126.132 104.597  0.00 97.00      PROA   
ATOM   2941 HG21 THR P 189     -44.650-125.606 105.570  0.00 97.00      PROA   
ATOM   2942 HG22 THR P 189     -45.433-126.773 104.422  0.00 97.00      PROA   
ATOM   2943 HG23 THR P 189     -44.511-125.366 103.791  0.00 97.00      PROA   
ATOM   2944  C   THR P 189     -42.714-127.399 107.042  0.00 97.00      PROA   
ATOM   2945  O   THR P 189     -43.461-126.839 107.842  0.00 97.00      PROA   
ATOM   2946  N   LEU P 190     -41.392-127.582 107.280  0.00 97.00      PROA   
ATOM   2947  HN  LEU P 190     -40.831-128.004 106.566  0.00 97.00      PROA   
ATOM   2948  CA  LEU P 190     -40.732-127.258 108.528  0.00 97.00      PROA   
ATOM   2949  HA  LEU P 190     -41.421-126.737 109.178  0.00 97.00      PROA   
ATOM   2950  CB  LEU P 190     -40.180-128.522 109.255  0.00 97.00      PROA   
ATOM   2951  HB1 LEU P 190     -39.628-128.185 110.159  0.00 97.00      PROA   
ATOM   2952  HB2 LEU P 190     -39.455-129.038 108.587  0.00 97.00      PROA   
ATOM   2953  CG  LEU P 190     -41.214-129.586 109.728  0.00 97.00      PROA   
ATOM   2954  HG  LEU P 190     -40.670-130.239 110.457  0.00 97.00      PROA   
ATOM   2955  CD1 LEU P 190     -42.414-128.978 110.477  0.00 97.00      PROA   
ATOM   2956 HD11 LEU P 190     -42.981-128.300 109.810  0.00 97.00      PROA   
ATOM   2957 HD12 LEU P 190     -42.080-128.400 111.362  0.00 97.00      PROA   
ATOM   2958 HD13 LEU P 190     -43.101-129.782 110.811  0.00 97.00      PROA   
ATOM   2959  CD2 LEU P 190     -41.686-130.532 108.603  0.00 97.00      PROA   
ATOM   2960 HD21 LEU P 190     -40.816-130.947 108.054  0.00 97.00      PROA   
ATOM   2961 HD22 LEU P 190     -42.333-129.998 107.881  0.00 97.00      PROA   
ATOM   2962 HD23 LEU P 190     -42.272-131.374 109.028  0.00 97.00      PROA   
ATOM   2963  C   LEU P 190     -39.566-126.320 108.267  0.00 97.00      PROA   
ATOM   2964  O   LEU P 190     -38.505-126.721 107.791  0.00 97.00      PROA   
ATOM   2965  N   SER P 191     -39.718-125.025 108.619  0.00 97.00      PROA   
ATOM   2966  HN  SER P 191     -40.561-124.709 109.055  0.00 97.00      PROA   
ATOM   2967  CA  SER P 191     -38.733-124.005 108.305  0.00 97.00      PROA   
ATOM   2968  HA  SER P 191     -38.203-124.307 107.412  0.00 97.00      PROA   
ATOM   2969  CB  SER P 191     -39.432-122.664 107.912  0.00 97.00      PROA   
ATOM   2970  HB1 SER P 191     -40.310-122.514 108.572  0.00 97.00      PROA   
ATOM   2971  HB2 SER P 191     -39.814-122.762 106.873  0.00 97.00      PROA   
ATOM   2972  OG  SER P 191     -38.605-121.504 107.992  0.00 97.00      PROA   
ATOM   2973  HG1 SER P 191     -38.628-121.239 108.918  0.00 97.00      PROA   
ATOM   2974  C   SER P 191     -37.677-123.860 109.392  0.00 97.00      PROA   
ATOM   2975  O   SER P 191     -37.893-123.228 110.417  0.00 97.00      PROA   
ATOM   2976  N   CYS P 192     -36.468-124.424 109.168  0.00 97.00      PROA   
ATOM   2977  HN  CYS P 192     -36.335-125.010 108.372  0.00 97.00      PROA   
ATOM   2978  CA  CYS P 192     -35.329-124.236 110.057  0.00 97.00      PROA   
ATOM   2979  HA  CYS P 192     -35.689-124.081 111.064  0.00 97.00      PROA   
ATOM   2980  CB  CYS P 192     -34.395-125.474 110.080  0.00 97.00      PROA   
ATOM   2981  HB1 CYS P 192     -33.498-125.251 110.696  0.00 97.00      PROA   
ATOM   2982  HB2 CYS P 192     -34.055-125.704 109.046  0.00 97.00      PROA   
ATOM   2983  SG  CYS P 192     -35.273-126.917 110.768  0.00 97.00      PROA   
ATOM   2984  C   CYS P 192     -34.560-122.991 109.642  0.00 97.00      PROA   
ATOM   2985  O   CYS P 192     -33.808-123.002 108.669  0.00 97.00      PROA   
ATOM   2986  N   GLU P 193     -34.771-121.865 110.370  0.00 97.00      PROA   
ATOM   2987  HN  GLU P 193     -35.317-121.906 111.205  0.00 97.00      PROA   
ATOM   2988  CA  GLU P 193     -34.509-120.533 109.852  0.00 97.00      PROA   
ATOM   2989  HA  GLU P 193     -34.086-120.626 108.862  0.00 97.00      PROA   
ATOM   2990  CB  GLU P 193     -35.844-119.757 109.702  0.00 97.00      PROA   
ATOM   2991  HB1 GLU P 193     -36.468-120.321 108.972  0.00 97.00      PROA   
ATOM   2992  HB2 GLU P 193     -35.634-118.759 109.258  0.00 97.00      PROA   
ATOM   2993  CG  GLU P 193     -36.653-119.602 111.010  0.00 97.00      PROA   
ATOM   2994  HG1 GLU P 193     -36.002-119.209 111.817  0.00 97.00      PROA   
ATOM   2995  HG2 GLU P 193     -37.084-120.570 111.339  0.00 97.00      PROA   
ATOM   2996  CD  GLU P 193     -37.775-118.599 110.807  0.00 97.00      PROA   
ATOM   2997  OE1 GLU P 193     -37.623-117.440 111.278  0.00 97.00      PROA   
ATOM   2998  OE2 GLU P 193     -38.778-118.945 110.133  0.00 97.00      PROA   
ATOM   2999  C   GLU P 193     -33.526-119.686 110.650  0.00 97.00      PROA   
ATOM   3000  O   GLU P 193     -33.533-119.671 111.879  0.00 97.00      PROA   
ATOM   3001  N   THR P 194     -32.650-118.927 109.935  0.00 97.00      PROA   
ATOM   3002  HN  THR P 194     -32.561-119.057 108.950  0.00 97.00      PROA   
ATOM   3003  CA  THR P 194     -31.751-117.943 110.531  0.00 97.00      PROA   
ATOM   3004  HA  THR P 194     -31.703-118.096 111.601  0.00 97.00      PROA   
ATOM   3005  CB  THR P 194     -30.320-118.007 109.970  0.00 97.00      PROA   
ATOM   3006  HB  THR P 194     -29.695-117.200 110.424  0.00 97.00      PROA   
ATOM   3007  OG1 THR P 194     -30.278-117.874 108.549  0.00 97.00      PROA   
ATOM   3008  HG1 THR P 194     -29.552-117.274 108.356  0.00 97.00      PROA   
ATOM   3009  CG2 THR P 194     -29.677-119.356 110.331  0.00 97.00      PROA   
ATOM   3010 HG21 THR P 194     -30.258-120.195 109.896  0.00 97.00      PROA   
ATOM   3011 HG22 THR P 194     -29.631-119.482 111.432  0.00 97.00      PROA   
ATOM   3012 HG23 THR P 194     -28.642-119.402 109.927  0.00 97.00      PROA   
ATOM   3013  C   THR P 194     -32.223-116.513 110.310  0.00 97.00      PROA   
ATOM   3014  O   THR P 194     -32.087-115.676 111.199  0.00 97.00      PROA   
ATOM   3015  N   LYS P 195     -32.714-116.194 109.086  0.00 97.00      PROA   
ATOM   3016  HN  LYS P 195     -32.819-116.933 108.428  0.00 97.00      PROA   
ATOM   3017  CA  LYS P 195     -32.942-114.851 108.554  0.00 97.00      PROA   
ATOM   3018  HA  LYS P 195     -33.303-115.014 107.550  0.00 97.00      PROA   
ATOM   3019  CB  LYS P 195     -34.056-114.029 109.275  0.00 97.00      PROA   
ATOM   3020  HB1 LYS P 195     -33.804-112.945 109.243  0.00 97.00      PROA   
ATOM   3021  HB2 LYS P 195     -34.098-114.311 110.348  0.00 97.00      PROA   
ATOM   3022  CG  LYS P 195     -35.470-114.133 108.664  0.00 97.00      PROA   
ATOM   3023  HG1 LYS P 195     -35.412-113.946 107.569  0.00 97.00      PROA   
ATOM   3024  HG2 LYS P 195     -36.069-113.301 109.106  0.00 97.00      PROA   
ATOM   3025  CD  LYS P 195     -36.241-115.435 108.937  0.00 97.00      PROA   
ATOM   3026  HD1 LYS P 195     -36.204-115.623 110.034  0.00 97.00      PROA   
ATOM   3027  HD2 LYS P 195     -35.744-116.291 108.432  0.00 97.00      PROA   
ATOM   3028  CE  LYS P 195     -37.711-115.324 108.487  0.00 97.00      PROA   
ATOM   3029  HE1 LYS P 195     -37.783-115.224 107.385  0.00 97.00      PROA   
ATOM   3030  HE2 LYS P 195     -38.180-114.438 108.968  0.00 97.00      PROA   
ATOM   3031  NZ  LYS P 195     -38.494-116.504 108.889  0.00 97.00      PROA   
ATOM   3032  HZ1 LYS P 195     -38.238-116.738 109.878  0.00 97.00      PROA   
ATOM   3033  HZ2 LYS P 195     -38.247-117.353 108.346  0.00 97.00      PROA   
ATOM   3034  HZ3 LYS P 195     -39.519-116.358 108.866  0.00 97.00      PROA   
ATOM   3035  C   LYS P 195     -31.688-113.998 108.341  0.00 97.00      PROA   
ATOM   3036  O   LYS P 195     -31.636-113.194 107.411  0.00 97.00      PROA   
ATOM   3037  N   LEU P 196     -30.634-114.182 109.158  0.00 97.00      PROA   
ATOM   3038  HN  LEU P 196     -30.745-114.767 109.958  0.00 97.00      PROA   
ATOM   3039  CA  LEU P 196     -29.384-113.465 109.067  0.00 97.00      PROA   
ATOM   3040  HA  LEU P 196     -29.557-112.505 108.600  0.00 97.00      PROA   
ATOM   3041  CB  LEU P 196     -28.779-113.219 110.454  0.00 97.00      PROA   
ATOM   3042  HB1 LEU P 196     -27.741-112.821 110.363  0.00 97.00      PROA   
ATOM   3043  HB2 LEU P 196     -28.716-114.167 111.036  0.00 97.00      PROA   
ATOM   3044  CG  LEU P 196     -29.565-112.171 111.256  0.00 97.00      PROA   
ATOM   3045  HG  LEU P 196     -28.918-112.008 112.008  0.00 97.00      PROA   
ATOM   3046  CD1 LEU P 196     -29.590-110.763 110.669  0.00 97.00      PROA   
ATOM   3047 HD11 LEU P 196     -30.262-110.774 109.808  0.00 97.00      PROA   
ATOM   3048 HD12 LEU P 196     -28.562-110.442 110.385  0.00 97.00      PROA   
ATOM   3049 HD13 LEU P 196     -29.969-110.042 111.424  0.00 97.00      PROA   
ATOM   3050  CD2 LEU P 196     -30.872-112.610 111.922  0.00 97.00      PROA   
ATOM   3051 HD21 LEU P 196     -30.763-113.596 112.423  0.00 97.00      PROA   
ATOM   3052 HD22 LEU P 196     -31.627-112.674 111.121  0.00 97.00      PROA   
ATOM   3053 HD23 LEU P 196     -31.212-111.868 112.676  0.00 97.00      PROA   
ATOM   3054  C   LEU P 196     -28.352-114.200 108.246  0.00 97.00      PROA   
ATOM   3055  O   LEU P 196     -28.282-115.427 108.256  0.00 97.00      PROA   
ATOM   3056  N   LEU P 197     -27.496-113.426 107.535  0.00 97.00      PROA   
ATOM   3057  HN  LEU P 197     -27.622-112.439 107.481  0.00 97.00      PROA   
ATOM   3058  CA  LEU P 197     -26.281-113.917 106.925  0.00 97.00      PROA   
ATOM   3059  HA  LEU P 197     -26.063-114.901 107.317  0.00 97.00      PROA   
ATOM   3060  CB  LEU P 197     -26.361-113.975 105.379  0.00 97.00      PROA   
ATOM   3061  HB1 LEU P 197     -26.593-112.959 104.991  0.00 97.00      PROA   
ATOM   3062  HB2 LEU P 197     -27.215-114.636 105.107  0.00 97.00      PROA   
ATOM   3063  CG  LEU P 197     -25.097-114.504 104.655  0.00 97.00      PROA   
ATOM   3064  HG  LEU P 197     -24.239-113.835 104.901  0.00 97.00      PROA   
ATOM   3065  CD1 LEU P 197     -24.723-115.934 105.087  0.00 97.00      PROA   
ATOM   3066 HD11 LEU P 197     -25.575-116.621 104.893  0.00 97.00      PROA   
ATOM   3067 HD12 LEU P 197     -24.470-115.969 106.166  0.00 97.00      PROA   
ATOM   3068 HD13 LEU P 197     -23.843-116.288 104.509  0.00 97.00      PROA   
ATOM   3069  CD2 LEU P 197     -25.288-114.449 103.129  0.00 97.00      PROA   
ATOM   3070 HD21 LEU P 197     -25.504-113.410 102.805  0.00 97.00      PROA   
ATOM   3071 HD22 LEU P 197     -26.135-115.100 102.826  0.00 97.00      PROA   
ATOM   3072 HD23 LEU P 197     -24.369-114.798 102.612  0.00 97.00      PROA   
ATOM   3073  C   LEU P 197     -25.169-112.990 107.361  0.00 97.00      PROA   
ATOM   3074  O   LEU P 197     -25.324-111.771 107.348  0.00 97.00      PROA   
ATOM   3075  N   LEU P 198     -24.023-113.567 107.790  0.00 97.00      PROA   
ATOM   3076  HN  LEU P 198     -23.912-114.555 107.759  0.00 97.00      PROA   
ATOM   3077  CA  LEU P 198     -22.865-112.855 108.287  0.00 97.00      PROA   
ATOM   3078  HA  LEU P 198     -22.913-111.817 107.986  0.00 97.00      PROA   
ATOM   3079  CB  LEU P 198     -22.634-112.978 109.826  0.00 97.00      PROA   
ATOM   3080  HB1 LEU P 198     -21.659-112.504 110.080  0.00 97.00      PROA   
ATOM   3081  HB2 LEU P 198     -22.566-114.052 110.105  0.00 97.00      PROA   
ATOM   3082  CG  LEU P 198     -23.678-112.315 110.770  0.00 97.00      PROA   
ATOM   3083  HG  LEU P 198     -23.226-112.354 111.793  0.00 97.00      PROA   
ATOM   3084  CD1 LEU P 198     -23.928-110.830 110.450  0.00 97.00      PROA   
ATOM   3085 HD11 LEU P 198     -24.432-110.724 109.468  0.00 97.00      PROA   
ATOM   3086 HD12 LEU P 198     -22.971-110.270 110.421  0.00 97.00      PROA   
ATOM   3087 HD13 LEU P 198     -24.583-110.378 111.225  0.00 97.00      PROA   
ATOM   3088  CD2 LEU P 198     -25.002-113.091 110.872  0.00 97.00      PROA   
ATOM   3089 HD21 LEU P 198     -24.809-114.174 111.014  0.00 97.00      PROA   
ATOM   3090 HD22 LEU P 198     -25.606-112.951 109.956  0.00 97.00      PROA   
ATOM   3091 HD23 LEU P 198     -25.596-112.720 111.733  0.00 97.00      PROA   
ATOM   3092  C   LEU P 198     -21.696-113.500 107.577  0.00 97.00      PROA   
ATOM   3093  O   LEU P 198     -21.851-114.546 106.948  0.00 97.00      PROA   
ATOM   3094  N   GLN P 199     -20.490-112.879 107.642  0.00 97.00      PROA   
ATOM   3095  HN  GLN P 199     -20.401-112.003 108.111  0.00 97.00      PROA   
ATOM   3096  CA  GLN P 199     -19.272-113.383 107.022  0.00 97.00      PROA   
ATOM   3097  HA  GLN P 199     -19.445-113.388 105.955  0.00 97.00      PROA   
ATOM   3098  CB  GLN P 199     -18.047-112.478 107.334  0.00 97.00      PROA   
ATOM   3099  HB1 GLN P 199     -17.162-112.886 106.797  0.00 97.00      PROA   
ATOM   3100  HB2 GLN P 199     -17.825-112.527 108.425  0.00 97.00      PROA   
ATOM   3101  CG  GLN P 199     -18.194-110.982 106.949  0.00 97.00      PROA   
ATOM   3102  HG1 GLN P 199     -17.200-110.487 106.924  0.00 97.00      PROA   
ATOM   3103  HG2 GLN P 199     -18.800-110.472 107.730  0.00 97.00      PROA   
ATOM   3104  CD  GLN P 199     -18.924-110.746 105.622  0.00 97.00      PROA   
ATOM   3105  OE1 GLN P 199     -20.054-110.245 105.606  0.00 97.00      PROA   
ATOM   3106  NE2 GLN P 199     -18.268-111.089 104.481  0.00 97.00      PROA   
ATOM   3107 HE21 GLN P 199     -18.729-110.908 103.613  0.00 97.00      PROA   
ATOM   3108 HE22 GLN P 199     -17.350-111.479 104.521  0.00 97.00      PROA   
ATOM   3109  C   GLN P 199     -18.943-114.816 107.434  0.00 97.00      PROA   
ATOM   3110  O   GLN P 199     -19.048-115.192 108.601  0.00 97.00      PROA   
ATOM   3111  N   ARG P 200     -18.576-115.665 106.449  0.00 97.00      PROA   
ATOM   3112  HN  ARG P 200     -18.441-115.359 105.511  0.00 97.00      PROA   
ATOM   3113  CA  ARG P 200     -18.588-117.096 106.626  0.00 97.00      PROA   
ATOM   3114  HA  ARG P 200     -18.467-117.350 107.668  0.00 97.00      PROA   
ATOM   3115  CB  ARG P 200     -19.932-117.629 106.067  0.00 97.00      PROA   
ATOM   3116  HB1 ARG P 200     -19.985-117.373 104.983  0.00 97.00      PROA   
ATOM   3117  HB2 ARG P 200     -20.766-117.077 106.556  0.00 97.00      PROA   
ATOM   3118  CG  ARG P 200     -20.166-119.137 106.226  0.00 97.00      PROA   
ATOM   3119  HG1 ARG P 200     -19.201-119.664 106.364  0.00 97.00      PROA   
ATOM   3120  HG2 ARG P 200     -20.580-119.495 105.261  0.00 97.00      PROA   
ATOM   3121  CD  ARG P 200     -21.105-119.551 107.368  0.00 97.00      PROA   
ATOM   3122  HD1 ARG P 200     -20.990-118.886 108.247  0.00 97.00      PROA   
ATOM   3123  HD2 ARG P 200     -20.884-120.595 107.691  0.00 97.00      PROA   
ATOM   3124  NE  ARG P 200     -22.520-119.449 106.874  0.00 97.00      PROA   
ATOM   3125  HE  ARG P 200     -23.002-118.579 106.913  0.00 97.00      PROA   
ATOM   3126  CZ  ARG P 200     -23.171-120.487 106.314  0.00 97.00      PROA   
ATOM   3127  NH1 ARG P 200     -22.598-121.685 106.147  0.00 97.00      PROA   
ATOM   3128 HH11 ARG P 200     -21.614-121.690 105.978  0.00 97.00      PROA   
ATOM   3129 HH12 ARG P 200     -23.118-122.398 105.677  0.00 97.00      PROA   
ATOM   3130  NH2 ARG P 200     -24.407-120.338 105.813  0.00 97.00      PROA   
ATOM   3131 HH21 ARG P 200     -24.794-119.426 105.733  0.00 97.00      PROA   
ATOM   3132 HH22 ARG P 200     -24.720-121.078 105.222  0.00 97.00      PROA   
ATOM   3133  C   ARG P 200     -17.447-117.651 105.794  0.00 97.00      PROA   
ATOM   3134  O   ARG P 200     -17.252-117.148 104.688  0.00 97.00      PROA   
ATOM   3135  N   PRO P 201     -16.662-118.651 106.214  0.00 97.00      PROA   
ATOM   3136  CD  PRO P 201     -16.504-119.060 107.617  0.00 97.00      PROA   
ATOM   3137  HD1 PRO P 201     -17.481-119.354 108.059  0.00 97.00      PROA   
ATOM   3138  HD2 PRO P 201     -16.061-118.218 108.195  0.00 97.00      PROA   
ATOM   3139  CA  PRO P 201     -15.765-119.367 105.315  0.00 97.00      PROA   
ATOM   3140  HA  PRO P 201     -15.243-118.676 104.667  0.00 97.00      PROA   
ATOM   3141  CB  PRO P 201     -14.780-120.080 106.264  0.00 97.00      PROA   
ATOM   3142  HB1 PRO P 201     -13.912-119.405 106.440  0.00 97.00      PROA   
ATOM   3143  HB2 PRO P 201     -14.400-121.043 105.870  0.00 97.00      PROA   
ATOM   3144  CG  PRO P 201     -15.538-120.249 107.591  0.00 97.00      PROA   
ATOM   3145  HG1 PRO P 201     -16.122-121.192 107.572  0.00 97.00      PROA   
ATOM   3146  HG2 PRO P 201     -14.864-120.271 108.470  0.00 97.00      PROA   
ATOM   3147  C   PRO P 201     -16.531-120.330 104.418  0.00 97.00      PROA   
ATOM   3148  O   PRO P 201     -16.587-120.093 103.211  0.00 97.00      PROA   
ATOM   3149  N   GLY P 202     -17.146-121.399 104.968  0.00 97.00      PROA   
ATOM   3150  HN  GLY P 202     -16.986-121.632 105.926  0.00 97.00      PROA   
ATOM   3151  CA  GLY P 202     -18.000-122.306 104.230  0.00 97.00      PROA   
ATOM   3152  HA1 GLY P 202     -18.066-123.179 104.845  0.00 97.00      PROA   
ATOM   3153  HA2 GLY P 202     -17.591-122.505 103.249  0.00 97.00      PROA   
ATOM   3154  C   GLY P 202     -19.398-121.790 104.098  0.00 97.00      PROA   
ATOM   3155  O   GLY P 202     -20.153-121.870 105.053  0.00 97.00      PROA   
ATOM   3156  N   LEU P 203     -19.774-121.272 102.910  0.00 97.00      PROA   
ATOM   3157  HN  LEU P 203     -19.101-121.249 102.175  0.00 97.00      PROA   
ATOM   3158  CA  LEU P 203     -21.051-120.643 102.602  0.00 97.00      PROA   
ATOM   3159  HA  LEU P 203     -21.188-119.864 103.333  0.00 97.00      PROA   
ATOM   3160  CB  LEU P 203     -21.023-119.938 101.214  0.00 97.00      PROA   
ATOM   3161  HB1 LEU P 203     -22.040-119.894 100.768  0.00 97.00      PROA   
ATOM   3162  HB2 LEU P 203     -20.388-120.542 100.530  0.00 97.00      PROA   
ATOM   3163  CG  LEU P 203     -20.497-118.473 101.224  0.00 97.00      PROA   
ATOM   3164  HG  LEU P 203     -20.441-118.150 100.155  0.00 97.00      PROA   
ATOM   3165  CD1 LEU P 203     -21.478-117.507 101.921  0.00 97.00      PROA   
ATOM   3166 HD11 LEU P 203     -21.571-117.754 102.999  0.00 97.00      PROA   
ATOM   3167 HD12 LEU P 203     -22.483-117.570 101.453  0.00 97.00      PROA   
ATOM   3168 HD13 LEU P 203     -21.113-116.462 101.833  0.00 97.00      PROA   
ATOM   3169  CD2 LEU P 203     -19.079-118.322 101.808  0.00 97.00      PROA   
ATOM   3170 HD21 LEU P 203     -18.369-118.993 101.282  0.00 97.00      PROA   
ATOM   3171 HD22 LEU P 203     -19.070-118.577 102.889  0.00 97.00      PROA   
ATOM   3172 HD23 LEU P 203     -18.723-117.276 101.697  0.00 97.00      PROA   
ATOM   3173  C   LEU P 203     -22.306-121.503 102.739  0.00 97.00      PROA   
ATOM   3174  O   LEU P 203     -23.359-120.978 103.094  0.00 97.00      PROA   
ATOM   3175  N   GLN P 204     -22.255-122.823 102.449  0.00 97.00      PROA   
ATOM   3176  HN  GLN P 204     -21.378-123.283 102.302  0.00 97.00      PROA   
ATOM   3177  CA  GLN P 204     -23.424-123.682 102.302  0.00 97.00      PROA   
ATOM   3178  HA  GLN P 204     -24.096-123.190 101.615  0.00 97.00      PROA   
ATOM   3179  CB  GLN P 204     -22.982-125.054 101.725  0.00 97.00      PROA   
ATOM   3180  HB1 GLN P 204     -22.391-125.595 102.496  0.00 97.00      PROA   
ATOM   3181  HB2 GLN P 204     -22.274-124.840 100.890  0.00 97.00      PROA   
ATOM   3182  CG  GLN P 204     -24.073-126.009 101.186  0.00 97.00      PROA   
ATOM   3183  HG1 GLN P 204     -24.590-126.501 102.036  0.00 97.00      PROA   
ATOM   3184  HG2 GLN P 204     -23.588-126.810 100.591  0.00 97.00      PROA   
ATOM   3185  CD  GLN P 204     -25.133-125.296 100.338  0.00 97.00      PROA   
ATOM   3186  OE1 GLN P 204     -26.088-124.696 100.839  0.00 97.00      PROA   
ATOM   3187  NE2 GLN P 204     -24.974-125.371  98.990  0.00 97.00      PROA   
ATOM   3188 HE21 GLN P 204     -25.663-124.930  98.419  0.00 97.00      PROA   
ATOM   3189 HE22 GLN P 204     -24.182-125.847  98.610  0.00 97.00      PROA   
ATOM   3190  C   GLN P 204     -24.167-123.922 103.612  0.00 97.00      PROA   
ATOM   3191  O   GLN P 204     -23.648-123.685 104.692  0.00 97.00      PROA   
ATOM   3192  N   LEU P 205     -25.422-124.417 103.561  0.00 97.00      PROA   
ATOM   3193  HN  LEU P 205     -25.889-124.529 102.686  0.00 97.00      PROA   
ATOM   3194  CA  LEU P 205     -26.027-125.057 104.709  0.00 97.00      PROA   
ATOM   3195  HA  LEU P 205     -25.276-125.236 105.464  0.00 97.00      PROA   
ATOM   3196  CB  LEU P 205     -27.178-124.251 105.358  0.00 97.00      PROA   
ATOM   3197  HB1 LEU P 205     -27.674-124.870 106.138  0.00 97.00      PROA   
ATOM   3198  HB2 LEU P 205     -27.928-124.007 104.574  0.00 97.00      PROA   
ATOM   3199  CG  LEU P 205     -26.735-122.938 106.043  0.00 97.00      PROA   
ATOM   3200  HG  LEU P 205     -26.122-122.368 105.309  0.00 97.00      PROA   
ATOM   3201  CD1 LEU P 205     -27.949-122.064 106.405  0.00 97.00      PROA   
ATOM   3202 HD11 LEU P 205     -28.605-122.602 107.121  0.00 97.00      PROA   
ATOM   3203 HD12 LEU P 205     -28.538-121.824 105.495  0.00 97.00      PROA   
ATOM   3204 HD13 LEU P 205     -27.616-121.115 106.875  0.00 97.00      PROA   
ATOM   3205  CD2 LEU P 205     -25.884-123.206 107.300  0.00 97.00      PROA   
ATOM   3206 HD21 LEU P 205     -24.955-123.754 107.045  0.00 97.00      PROA   
ATOM   3207 HD22 LEU P 205     -26.465-123.816 108.025  0.00 97.00      PROA   
ATOM   3208 HD23 LEU P 205     -25.605-122.250 107.790  0.00 97.00      PROA   
ATOM   3209  C   LEU P 205     -26.530-126.420 104.297  0.00 97.00      PROA   
ATOM   3210  O   LEU P 205     -27.490-126.560 103.541  0.00 97.00      PROA   
ATOM   3211  N   TYR P 206     -25.886-127.477 104.840  0.00 97.00      PROA   
ATOM   3212  HN  TYR P 206     -25.071-127.340 105.396  0.00 97.00      PROA   
ATOM   3213  CA  TYR P 206     -26.385-128.837 104.791  0.00 97.00      PROA   
ATOM   3214  HA  TYR P 206     -27.036-128.955 103.934  0.00 97.00      PROA   
ATOM   3215  CB  TYR P 206     -25.278-129.927 104.767  0.00 97.00      PROA   
ATOM   3216  HB1 TYR P 206     -25.709-130.934 104.586  0.00 97.00      PROA   
ATOM   3217  HB2 TYR P 206     -24.728-129.945 105.733  0.00 97.00      PROA   
ATOM   3218  CG  TYR P 206     -24.282-129.627 103.682  0.00 97.00      PROA   
ATOM   3219  CD1 TYR P 206     -24.458-130.095 102.365  0.00 97.00      PROA   
ATOM   3220  HD1 TYR P 206     -25.324-130.695 102.120  0.00 97.00      PROA   
ATOM   3221  CE1 TYR P 206     -23.521-129.779 101.369  0.00 97.00      PROA   
ATOM   3222  HE1 TYR P 206     -23.664-130.127 100.356  0.00 97.00      PROA   
ATOM   3223  CZ  TYR P 206     -22.408-128.984 101.686  0.00 97.00      PROA   
ATOM   3224  OH  TYR P 206     -21.504-128.573 100.684  0.00 97.00      PROA   
ATOM   3225  HH  TYR P 206     -20.955-127.870 101.058  0.00 97.00      PROA   
ATOM   3226  CD2 TYR P 206     -23.130-128.885 103.993  0.00 97.00      PROA   
ATOM   3227  HD2 TYR P 206     -22.956-128.542 105.003  0.00 97.00      PROA   
ATOM   3228  CE2 TYR P 206     -22.212-128.551 103.001  0.00 97.00      PROA   
ATOM   3229  HE2 TYR P 206     -21.362-127.946 103.266  0.00 97.00      PROA   
ATOM   3230  C   TYR P 206     -27.196-129.001 106.052  0.00 97.00      PROA   
ATOM   3231  O   TYR P 206     -26.936-128.337 107.054  0.00 97.00      PROA   
ATOM   3232  N   PHE P 207     -28.223-129.873 106.026  0.00 97.00      PROA   
ATOM   3233  HN  PHE P 207     -28.417-130.433 105.220  0.00 97.00      PROA   
ATOM   3234  CA  PHE P 207     -29.133-130.002 107.143  0.00 97.00      PROA   
ATOM   3235  HA  PHE P 207     -28.694-129.591 108.040  0.00 97.00      PROA   
ATOM   3236  CB  PHE P 207     -30.519-129.354 106.887  0.00 97.00      PROA   
ATOM   3237  HB1 PHE P 207     -31.236-129.594 107.701  0.00 97.00      PROA   
ATOM   3238  HB2 PHE P 207     -30.933-129.755 105.939  0.00 97.00      PROA   
ATOM   3239  CG  PHE P 207     -30.448-127.849 106.763  0.00 97.00      PROA   
ATOM   3240  CD1 PHE P 207     -30.094-127.241 105.545  0.00 97.00      PROA   
ATOM   3241  HD1 PHE P 207     -29.786-127.853 104.709  0.00 97.00      PROA   
ATOM   3242  CE1 PHE P 207     -30.150-125.851 105.396  0.00 97.00      PROA   
ATOM   3243  HE1 PHE P 207     -29.861-125.400 104.457  0.00 97.00      PROA   
ATOM   3244  CZ  PHE P 207     -30.569-125.048 106.463  0.00 97.00      PROA   
ATOM   3245  HZ  PHE P 207     -30.608-123.974 106.349  0.00 97.00      PROA   
ATOM   3246  CD2 PHE P 207     -30.864-127.030 107.828  0.00 97.00      PROA   
ATOM   3247  HD2 PHE P 207     -31.156-127.481 108.765  0.00 97.00      PROA   
ATOM   3248  CE2 PHE P 207     -30.925-125.638 107.681  0.00 97.00      PROA   
ATOM   3249  HE2 PHE P 207     -31.252-125.020 108.504  0.00 97.00      PROA   
ATOM   3250  C   PHE P 207     -29.358-131.458 107.409  0.00 97.00      PROA   
ATOM   3251  O   PHE P 207     -29.096-132.304 106.567  0.00 97.00      PROA   
ATOM   3252  N   SER P 208     -29.861-131.778 108.615  0.00 97.00      PROA   
ATOM   3253  HN  SER P 208     -29.974-131.088 109.323  0.00 97.00      PROA   
ATOM   3254  CA  SER P 208     -30.291-133.110 108.960  0.00 97.00      PROA   
ATOM   3255  HA  SER P 208     -30.635-133.612 108.066  0.00 97.00      PROA   
ATOM   3256  CB  SER P 208     -29.192-133.978 109.628  0.00 97.00      PROA   
ATOM   3257  HB1 SER P 208     -28.405-134.188 108.871  0.00 97.00      PROA   
ATOM   3258  HB2 SER P 208     -29.605-134.950 109.975  0.00 97.00      PROA   
ATOM   3259  OG  SER P 208     -28.583-133.289 110.715  0.00 97.00      PROA   
ATOM   3260  HG1 SER P 208     -28.196-133.946 111.302  0.00 97.00      PROA   
ATOM   3261  C   SER P 208     -31.487-132.961 109.859  0.00 97.00      PROA   
ATOM   3262  O   SER P 208     -31.676-131.930 110.499  0.00 97.00      PROA   
ATOM   3263  N   PHE P 209     -32.346-134.001 109.878  0.00 97.00      PROA   
ATOM   3264  HN  PHE P 209     -32.149-134.827 109.358  0.00 97.00      PROA   
ATOM   3265  CA  PHE P 209     -33.590-134.022 110.606  0.00 97.00      PROA   
ATOM   3266  HA  PHE P 209     -33.586-133.224 111.338  0.00 97.00      PROA   
ATOM   3267  CB  PHE P 209     -34.818-133.909 109.656  0.00 97.00      PROA   
ATOM   3268  HB1 PHE P 209     -35.575-134.703 109.822  0.00 97.00      PROA   
ATOM   3269  HB2 PHE P 209     -34.484-133.977 108.597  0.00 97.00      PROA   
ATOM   3270  CG  PHE P 209     -35.513-132.590 109.859  0.00 97.00      PROA   
ATOM   3271  CD1 PHE P 209     -36.362-132.424 110.966  0.00 97.00      PROA   
ATOM   3272  HD1 PHE P 209     -36.480-133.229 111.676  0.00 97.00      PROA   
ATOM   3273  CE1 PHE P 209     -37.066-131.229 111.151  0.00 97.00      PROA   
ATOM   3274  HE1 PHE P 209     -37.722-131.121 112.001  0.00 97.00      PROA   
ATOM   3275  CZ  PHE P 209     -36.930-130.187 110.226  0.00 97.00      PROA   
ATOM   3276  HZ  PHE P 209     -37.472-129.264 110.362  0.00 97.00      PROA   
ATOM   3277  CD2 PHE P 209     -35.380-131.536 108.936  0.00 97.00      PROA   
ATOM   3278  HD2 PHE P 209     -34.738-131.649 108.075  0.00 97.00      PROA   
ATOM   3279  CE2 PHE P 209     -36.086-130.340 109.119  0.00 97.00      PROA   
ATOM   3280  HE2 PHE P 209     -35.985-129.535 108.406  0.00 97.00      PROA   
ATOM   3281  C   PHE P 209     -33.625-135.314 111.383  0.00 97.00      PROA   
ATOM   3282  O   PHE P 209     -33.169-136.353 110.912  0.00 97.00      PROA   
ATOM   3283  N   TYR P 210     -34.139-135.255 112.631  0.00 97.00      PROA   
ATOM   3284  HN  TYR P 210     -34.485-134.396 113.001  0.00 97.00      PROA   
ATOM   3285  CA  TYR P 210     -34.110-136.360 113.560  0.00 97.00      PROA   
ATOM   3286  HA  TYR P 210     -33.951-137.294 113.038  0.00 97.00      PROA   
ATOM   3287  CB  TYR P 210     -33.054-136.162 114.690  0.00 97.00      PROA   
ATOM   3288  HB1 TYR P 210     -32.980-137.069 115.328  0.00 97.00      PROA   
ATOM   3289  HB2 TYR P 210     -33.369-135.314 115.332  0.00 97.00      PROA   
ATOM   3290  CG  TYR P 210     -31.673-135.807 114.173  0.00 97.00      PROA   
ATOM   3291  CD1 TYR P 210     -31.356-134.475 113.843  0.00 97.00      PROA   
ATOM   3292  HD1 TYR P 210     -32.121-133.717 113.907  0.00 97.00      PROA   
ATOM   3293  CE1 TYR P 210     -30.057-134.112 113.470  0.00 97.00      PROA   
ATOM   3294  HE1 TYR P 210     -29.837-133.082 113.230  0.00 97.00      PROA   
ATOM   3295  CZ  TYR P 210     -29.044-135.077 113.442  0.00 97.00      PROA   
ATOM   3296  OH  TYR P 210     -27.715-134.724 113.123  0.00 97.00      PROA   
ATOM   3297  HH  TYR P 210     -27.518-133.875 113.538  0.00 97.00      PROA   
ATOM   3298  CD2 TYR P 210     -30.643-136.764 114.143  0.00 97.00      PROA   
ATOM   3299  HD2 TYR P 210     -30.852-137.778 114.447  0.00 97.00      PROA   
ATOM   3300  CE2 TYR P 210     -29.340-136.404 113.771  0.00 97.00      PROA   
ATOM   3301  HE2 TYR P 210     -28.551-137.142 113.770  0.00 97.00      PROA   
ATOM   3302  C   TYR P 210     -35.474-136.396 114.211  0.00 97.00      PROA   
ATOM   3303  O   TYR P 210     -36.213-135.413 114.178  0.00 97.00      PROA   
ATOM   3304  N   MET P 211     -35.834-137.545 114.831  0.00 97.00      PROA   
ATOM   3305  HN  MET P 211     -35.246-138.351 114.804  0.00 97.00      PROA   
ATOM   3306  CA  MET P 211     -37.011-137.652 115.667  0.00 97.00      PROA   
ATOM   3307  HA  MET P 211     -37.480-136.688 115.782  0.00 97.00      PROA   
ATOM   3308  CB  MET P 211     -38.045-138.656 115.093  0.00 97.00      PROA   
ATOM   3309  HB1 MET P 211     -38.828-138.857 115.857  0.00 97.00      PROA   
ATOM   3310  HB2 MET P 211     -37.528-139.614 114.862  0.00 97.00      PROA   
ATOM   3311  CG  MET P 211     -38.749-138.147 113.820  0.00 97.00      PROA   
ATOM   3312  HG1 MET P 211     -37.991-137.720 113.130  0.00 97.00      PROA   
ATOM   3313  HG2 MET P 211     -39.415-137.311 114.125  0.00 97.00      PROA   
ATOM   3314  SD  MET P 211     -39.713-139.406 112.921  0.00 97.00      PROA   
ATOM   3315  CE  MET P 211     -40.958-139.740 114.198  0.00 97.00      PROA   
ATOM   3316  HE1 MET P 211     -41.457-138.801 114.518  0.00 97.00      PROA   
ATOM   3317  HE2 MET P 211     -40.505-140.214 115.094  0.00 97.00      PROA   
ATOM   3318  HE3 MET P 211     -41.741-140.425 113.811  0.00 97.00      PROA   
ATOM   3319  C   MET P 211     -36.569-138.129 117.029  0.00 97.00      PROA   
ATOM   3320  O   MET P 211     -36.315-139.318 117.204  0.00 97.00      PROA   
ATOM   3321  N   GLY P 212     -36.488-137.218 118.040  0.00 97.00      PROA   
ATOM   3322  HN  GLY P 212     -36.810-136.282 117.904  0.00 97.00      PROA   
ATOM   3323  CA  GLY P 212     -35.949-137.485 119.371  0.00 97.00      PROA   
ATOM   3324  HA1 GLY P 212     -36.729-137.951 119.955  0.00 97.00      PROA   
ATOM   3325  HA2 GLY P 212     -35.655-136.531 119.776  0.00 97.00      PROA   
ATOM   3326  C   GLY P 212     -34.710-138.355 119.402  0.00 97.00      PROA   
ATOM   3327  O   GLY P 212     -33.675-138.028 118.825  0.00 97.00      PROA   
ATOM   3328  N   SER P 213     -34.812-139.510 120.093  0.00 97.00      PROA   
ATOM   3329  HN  SER P 213     -35.659-139.700 120.584  0.00 97.00      PROA   
ATOM   3330  CA  SER P 213     -33.747-140.494 120.216  0.00 97.00      PROA   
ATOM   3331  HA  SER P 213     -32.815-139.955 120.329  0.00 97.00      PROA   
ATOM   3332  CB  SER P 213     -33.949-141.359 121.496  0.00 97.00      PROA   
ATOM   3333  HB1 SER P 213     -34.884-141.952 121.412  0.00 97.00      PROA   
ATOM   3334  HB2 SER P 213     -34.052-140.679 122.369  0.00 97.00      PROA   
ATOM   3335  OG  SER P 213     -32.851-142.232 121.761  0.00 97.00      PROA   
ATOM   3336  HG1 SER P 213     -32.728-142.741 120.951  0.00 97.00      PROA   
ATOM   3337  C   SER P 213     -33.599-141.408 118.988  0.00 97.00      PROA   
ATOM   3338  O   SER P 213     -33.186-142.561 119.110  0.00 97.00      PROA   
ATOM   3339  N   LYS P 214     -33.896-140.937 117.754  0.00 97.00      PROA   
ATOM   3340  HN  LYS P 214     -34.314-140.041 117.627  0.00 97.00      PROA   
ATOM   3341  CA  LYS P 214     -33.503-141.682 116.571  0.00 97.00      PROA   
ATOM   3342  HA  LYS P 214     -32.563-142.166 116.803  0.00 97.00      PROA   
ATOM   3343  CB  LYS P 214     -34.470-142.826 116.168  0.00 97.00      PROA   
ATOM   3344  HB1 LYS P 214     -34.384-143.611 116.955  0.00 97.00      PROA   
ATOM   3345  HB2 LYS P 214     -34.134-143.286 115.212  0.00 97.00      PROA   
ATOM   3346  CG  LYS P 214     -35.948-142.420 116.054  0.00 97.00      PROA   
ATOM   3347  HG1 LYS P 214     -36.022-141.515 115.411  0.00 97.00      PROA   
ATOM   3348  HG2 LYS P 214     -36.338-142.145 117.059  0.00 97.00      PROA   
ATOM   3349  CD  LYS P 214     -36.830-143.517 115.429  0.00 97.00      PROA   
ATOM   3350  HD1 LYS P 214     -36.474-143.678 114.385  0.00 97.00      PROA   
ATOM   3351  HD2 LYS P 214     -37.874-143.133 115.374  0.00 97.00      PROA   
ATOM   3352  CE  LYS P 214     -36.807-144.854 116.188  0.00 97.00      PROA   
ATOM   3353  HE1 LYS P 214     -37.218-144.729 117.211  0.00 97.00      PROA   
ATOM   3354  HE2 LYS P 214     -35.776-145.258 116.260  0.00 97.00      PROA   
ATOM   3355  NZ  LYS P 214     -37.628-145.866 115.481  0.00 97.00      PROA   
ATOM   3356  HZ1 LYS P 214     -37.231-146.021 114.532  0.00 97.00      PROA   
ATOM   3357  HZ2 LYS P 214     -38.604-145.518 115.391  0.00 97.00      PROA   
ATOM   3358  HZ3 LYS P 214     -37.622-146.762 116.008  0.00 97.00      PROA   
ATOM   3359  C   LYS P 214     -33.188-140.822 115.364  0.00 97.00      PROA   
ATOM   3360  O   LYS P 214     -33.887-139.872 115.021  0.00 97.00      PROA   
ATOM   3361  N   THR P 215     -32.089-141.189 114.664  0.00 97.00      PROA   
ATOM   3362  HN  THR P 215     -31.495-141.917 115.000  0.00 97.00      PROA   
ATOM   3363  CA  THR P 215     -31.706-140.700 113.355  0.00 97.00      PROA   
ATOM   3364  HA  THR P 215     -31.658-139.621 113.403  0.00 97.00      PROA   
ATOM   3365  CB  THR P 215     -30.346-141.248 112.926  0.00 97.00      PROA   
ATOM   3366  HB  THR P 215     -30.151-141.085 111.840  0.00 97.00      PROA   
ATOM   3367  OG1 THR P 215     -30.249-142.641 113.213  0.00 97.00      PROA   
ATOM   3368  HG1 THR P 215     -30.909-143.071 112.666  0.00 97.00      PROA   
ATOM   3369  CG2 THR P 215     -29.229-140.541 113.713  0.00 97.00      PROA   
ATOM   3370 HG21 THR P 215     -29.395-140.636 114.806  0.00 97.00      PROA   
ATOM   3371 HG22 THR P 215     -29.182-139.466 113.444  0.00 97.00      PROA   
ATOM   3372 HG23 THR P 215     -28.250-141.007 113.469  0.00 97.00      PROA   
ATOM   3373  C   THR P 215     -32.697-141.065 112.266  0.00 97.00      PROA   
ATOM   3374  O   THR P 215     -33.171-142.197 112.191  0.00 97.00      PROA   
ATOM   3375  N   LEU P 216     -32.967-140.114 111.344  0.00 97.00      PROA   
ATOM   3376  HN  LEU P 216     -32.668-139.171 111.474  0.00 97.00      PROA   
ATOM   3377  CA  LEU P 216     -33.564-140.404 110.055  0.00 97.00      PROA   
ATOM   3378  HA  LEU P 216     -34.142-141.313 110.129  0.00 97.00      PROA   
ATOM   3379  CB  LEU P 216     -34.494-139.263 109.576  0.00 97.00      PROA   
ATOM   3380  HB1 LEU P 216     -34.893-139.483 108.563  0.00 97.00      PROA   
ATOM   3381  HB2 LEU P 216     -33.910-138.321 109.514  0.00 97.00      PROA   
ATOM   3382  CG  LEU P 216     -35.709-139.024 110.508  0.00 97.00      PROA   
ATOM   3383  HG  LEU P 216     -35.331-138.744 111.519  0.00 97.00      PROA   
ATOM   3384  CD1 LEU P 216     -36.568-137.853 110.001  0.00 97.00      PROA   
ATOM   3385 HD11 LEU P 216     -36.987-138.090 109.000  0.00 97.00      PROA   
ATOM   3386 HD12 LEU P 216     -35.957-136.932 109.925  0.00 97.00      PROA   
ATOM   3387 HD13 LEU P 216     -37.411-137.667 110.699  0.00 97.00      PROA   
ATOM   3388  CD2 LEU P 216     -36.578-140.285 110.661  0.00 97.00      PROA   
ATOM   3389 HD21 LEU P 216     -36.010-141.109 111.140  0.00 97.00      PROA   
ATOM   3390 HD22 LEU P 216     -36.942-140.624 109.668  0.00 97.00      PROA   
ATOM   3391 HD23 LEU P 216     -37.458-140.061 111.296  0.00 97.00      PROA   
ATOM   3392  C   LEU P 216     -32.451-140.688 109.063  0.00 97.00      PROA   
ATOM   3393  O   LEU P 216     -31.277-140.655 109.423  0.00 97.00      PROA   
ATOM   3394  N   ARG P 217     -32.788-141.025 107.791  0.00 97.00      PROA   
ATOM   3395  HN  ARG P 217     -33.747-141.077 107.520  0.00 97.00      PROA   
ATOM   3396  CA  ARG P 217     -31.808-141.340 106.759  0.00 97.00      PROA   
ATOM   3397  HA  ARG P 217     -31.082-142.012 107.199  0.00 97.00      PROA   
ATOM   3398  CB  ARG P 217     -32.415-142.059 105.525  0.00 97.00      PROA   
ATOM   3399  HB1 ARG P 217     -31.625-142.165 104.745  0.00 97.00      PROA   
ATOM   3400  HB2 ARG P 217     -33.226-141.426 105.103  0.00 97.00      PROA   
ATOM   3401  CG  ARG P 217     -32.957-143.476 105.787  0.00 97.00      PROA   
ATOM   3402  HG1 ARG P 217     -33.753-143.438 106.563  0.00 97.00      PROA   
ATOM   3403  HG2 ARG P 217     -32.130-144.109 106.180  0.00 97.00      PROA   
ATOM   3404  CD  ARG P 217     -33.536-144.103 104.507  0.00 97.00      PROA   
ATOM   3405  HD1 ARG P 217     -32.798-144.096 103.674  0.00 97.00      PROA   
ATOM   3406  HD2 ARG P 217     -34.431-143.531 104.180  0.00 97.00      PROA   
ATOM   3407  NE  ARG P 217     -33.982-145.503 104.798  0.00 97.00      PROA   
ATOM   3408  HE  ARG P 217     -34.936-145.667 105.028  0.00 97.00      PROA   
ATOM   3409  CZ  ARG P 217     -33.182-146.588 104.719  0.00 97.00      PROA   
ATOM   3410  NH1 ARG P 217     -31.872-146.504 104.444  0.00 97.00      PROA   
ATOM   3411 HH11 ARG P 217     -31.463-145.603 104.349  0.00 97.00      PROA   
ATOM   3412 HH12 ARG P 217     -31.330-147.340 104.402  0.00 97.00      PROA   
ATOM   3413  NH2 ARG P 217     -33.720-147.805 104.920  0.00 97.00      PROA   
ATOM   3414 HH21 ARG P 217     -34.692-147.879 105.121  0.00 97.00      PROA   
ATOM   3415 HH22 ARG P 217     -33.141-148.611 104.834  0.00 97.00      PROA   
ATOM   3416  C   ARG P 217     -31.024-140.131 106.263  0.00 97.00      PROA   
ATOM   3417  O   ARG P 217     -31.243-139.628 105.162  0.00 97.00      PROA   
ATOM   3418  N   GLY P 218     -30.061-139.663 107.090  0.00 97.00      PROA   
ATOM   3419  HN  GLY P 218     -30.028-140.041 108.014  0.00 97.00      PROA   
ATOM   3420  CA  GLY P 218     -29.037-138.689 106.765  0.00 97.00      PROA   
ATOM   3421  HA1 GLY P 218     -28.407-138.601 107.638  0.00 97.00      PROA   
ATOM   3422  HA2 GLY P 218     -29.530-137.765 106.501  0.00 97.00      PROA   
ATOM   3423  C   GLY P 218     -28.135-139.084 105.630  0.00 97.00      PROA   
ATOM   3424  O   GLY P 218     -28.058-140.250 105.247  0.00 97.00      PROA   
ATOM   3425  N   ARG P 219     -27.393-138.082 105.112  0.00 97.00      PROA   
ATOM   3426  HN  ARG P 219     -27.483-137.156 105.471  0.00 97.00      PROA   
ATOM   3427  CA  ARG P 219     -26.433-138.222 104.044  0.00 97.00      PROA   
ATOM   3428  HA  ARG P 219     -25.589-138.763 104.447  0.00 97.00      PROA   
ATOM   3429  CB  ARG P 219     -26.957-138.958 102.758  0.00 97.00      PROA   
ATOM   3430  HB1 ARG P 219     -27.111-140.024 103.032  0.00 97.00      PROA   
ATOM   3431  HB2 ARG P 219     -26.174-138.969 101.975  0.00 97.00      PROA   
ATOM   3432  CG  ARG P 219     -28.305-138.458 102.186  0.00 97.00      PROA   
ATOM   3433  HG1 ARG P 219     -28.248-137.372 101.954  0.00 97.00      PROA   
ATOM   3434  HG2 ARG P 219     -29.084-138.590 102.967  0.00 97.00      PROA   
ATOM   3435  CD  ARG P 219     -28.798-139.204 100.935  0.00 97.00      PROA   
ATOM   3436  HD1 ARG P 219     -29.857-138.921 100.728  0.00 97.00      PROA   
ATOM   3437  HD2 ARG P 219     -28.718-140.303 101.067  0.00 97.00      PROA   
ATOM   3438  NE  ARG P 219     -27.932-138.762  99.797  0.00 97.00      PROA   
ATOM   3439  HE  ARG P 219     -27.121-138.207  99.991  0.00 97.00      PROA   
ATOM   3440  CZ  ARG P 219     -28.325-138.719  98.512  0.00 97.00      PROA   
ATOM   3441  NH1 ARG P 219     -29.251-139.561  98.059  0.00 97.00      PROA   
ATOM   3442 HH11 ARG P 219     -29.460-140.304  98.683  0.00 97.00      PROA   
ATOM   3443 HH12 ARG P 219     -29.374-139.627  97.074  0.00 97.00      PROA   
ATOM   3444  NH2 ARG P 219     -27.744-137.839  97.681  0.00 97.00      PROA   
ATOM   3445 HH21 ARG P 219     -28.193-137.598  96.828  0.00 97.00      PROA   
ATOM   3446 HH22 ARG P 219     -27.053-137.219  98.064  0.00 97.00      PROA   
ATOM   3447  C   ARG P 219     -25.968-136.807 103.789  0.00 97.00      PROA   
ATOM   3448  O   ARG P 219     -25.758-136.035 104.723  0.00 97.00      PROA   
ATOM   3449  N   ASP P 220     -25.826-136.419 102.510  0.00 97.00      PROA   
ATOM   3450  HN  ASP P 220     -25.872-137.091 101.771  0.00 97.00      PROA   
ATOM   3451  CA  ASP P 220     -25.721-135.078 101.989  0.00 97.00      PROA   
ATOM   3452  HA  ASP P 220     -25.081-134.491 102.634  0.00 97.00      PROA   
ATOM   3453  CB  ASP P 220     -25.087-135.142 100.558  0.00 97.00      PROA   
ATOM   3454  HB1 ASP P 220     -24.014-135.415 100.683  0.00 97.00      PROA   
ATOM   3455  HB2 ASP P 220     -25.118-134.163 100.046  0.00 97.00      PROA   
ATOM   3456  CG  ASP P 220     -25.674-136.231  99.648  0.00 97.00      PROA   
ATOM   3457  OD1 ASP P 220     -26.096-135.885  98.517  0.00 97.00      PROA   
ATOM   3458  OD2 ASP P 220     -25.631-137.426 100.032  0.00 97.00      PROA   
ATOM   3459  C   ASP P 220     -27.115-134.436 101.972  0.00 97.00      PROA   
ATOM   3460  O   ASP P 220     -27.636-134.023 100.937  0.00 97.00      PROA   
ATOM   3461  N   THR P 221     -27.780-134.358 103.150  0.00 97.00      PROA   
ATOM   3462  HN  THR P 221     -27.358-134.698 103.990  0.00 97.00      PROA   
ATOM   3463  CA  THR P 221     -29.183-133.990 103.246  0.00 97.00      PROA   
ATOM   3464  HA  THR P 221     -29.651-134.440 102.382  0.00 97.00      PROA   
ATOM   3465  CB  THR P 221     -29.907-134.614 104.441  0.00 97.00      PROA   
ATOM   3466  HB  THR P 221     -30.817-134.042 104.737  0.00 97.00      PROA   
ATOM   3467  OG1 THR P 221     -29.044-134.753 105.561  0.00 97.00      PROA   
ATOM   3468  HG1 THR P 221     -28.888-133.858 105.878  0.00 97.00      PROA   
ATOM   3469  CG2 THR P 221     -30.340-136.037 104.052  0.00 97.00      PROA   
ATOM   3470 HG21 THR P 221     -29.444-136.645 103.821  0.00 97.00      PROA   
ATOM   3471 HG22 THR P 221     -31.001-136.025 103.162  0.00 97.00      PROA   
ATOM   3472 HG23 THR P 221     -30.877-136.521 104.896  0.00 97.00      PROA   
ATOM   3473  C   THR P 221     -29.503-132.504 103.121  0.00 97.00      PROA   
ATOM   3474  O   THR P 221     -28.835-131.625 103.660  0.00 97.00      PROA   
ATOM   3475  N   SER P 222     -30.599-132.217 102.382  0.00 97.00      PROA   
ATOM   3476  HN  SER P 222     -31.059-132.947 101.882  0.00 97.00      PROA   
ATOM   3477  CA  SER P 222     -31.172-130.903 102.168  0.00 97.00      PROA   
ATOM   3478  HA  SER P 222     -30.361-130.198 102.039  0.00 97.00      PROA   
ATOM   3479  CB  SER P 222     -32.074-130.897 100.910  0.00 97.00      PROA   
ATOM   3480  HB1 SER P 222     -32.377-129.866 100.628  0.00 97.00      PROA   
ATOM   3481  HB2 SER P 222     -32.994-131.494 101.106  0.00 97.00      PROA   
ATOM   3482  OG  SER P 222     -31.402-131.509  99.811  0.00 97.00      PROA   
ATOM   3483  HG1 SER P 222     -30.496-131.187  99.811  0.00 97.00      PROA   
ATOM   3484  C   SER P 222     -32.009-130.469 103.362  0.00 97.00      PROA   
ATOM   3485  O   SER P 222     -32.215-131.231 104.303  0.00 97.00      PROA   
ATOM   3486  N   SER P 223     -32.505-129.206 103.349  0.00 97.00      PROA   
ATOM   3487  HN  SER P 223     -32.293-128.579 102.601  0.00 97.00      PROA   
ATOM   3488  CA  SER P 223     -33.212-128.545 104.436  0.00 97.00      PROA   
ATOM   3489  HA  SER P 223     -32.532-128.461 105.264  0.00 97.00      PROA   
ATOM   3490  CB  SER P 223     -33.643-127.127 103.999  0.00 97.00      PROA   
ATOM   3491  HB1 SER P 223     -34.027-126.546 104.864  0.00 97.00      PROA   
ATOM   3492  HB2 SER P 223     -34.444-127.188 103.230  0.00 97.00      PROA   
ATOM   3493  OG  SER P 223     -32.542-126.429 103.425  0.00 97.00      PROA   
ATOM   3494  HG1 SER P 223     -31.940-126.222 104.145  0.00 97.00      PROA   
ATOM   3495  C   SER P 223     -34.448-129.240 104.967  0.00 97.00      PROA   
ATOM   3496  O   SER P 223     -34.678-129.241 106.175  0.00 97.00      PROA   
ATOM   3497  N   GLU P 224     -35.271-129.836 104.079  0.00 97.00      PROA   
ATOM   3498  HN  GLU P 224     -35.022-129.888 103.117  0.00 97.00      PROA   
ATOM   3499  CA  GLU P 224     -36.564-130.381 104.429  0.00 97.00      PROA   
ATOM   3500  HA  GLU P 224     -36.695-130.356 105.503  0.00 97.00      PROA   
ATOM   3501  CB  GLU P 224     -37.747-129.598 103.795  0.00 97.00      PROA   
ATOM   3502  HB1 GLU P 224     -38.667-130.216 103.906  0.00 97.00      PROA   
ATOM   3503  HB2 GLU P 224     -37.580-129.462 102.705  0.00 97.00      PROA   
ATOM   3504  CG  GLU P 224     -38.025-128.225 104.450  0.00 97.00      PROA   
ATOM   3505  HG1 GLU P 224     -37.429-127.419 103.975  0.00 97.00      PROA   
ATOM   3506  HG2 GLU P 224     -37.784-128.256 105.534  0.00 97.00      PROA   
ATOM   3507  CD  GLU P 224     -39.510-127.901 104.333  0.00 97.00      PROA   
ATOM   3508  OE1 GLU P 224     -40.308-128.666 104.932  0.00 97.00      PROA   
ATOM   3509  OE2 GLU P 224     -39.865-126.916 103.638  0.00 97.00      PROA   
ATOM   3510  C   GLU P 224     -36.668-131.833 104.018  0.00 97.00      PROA   
ATOM   3511  O   GLU P 224     -35.879-132.350 103.228  0.00 97.00      PROA   
ATOM   3512  N   TYR P 225     -37.695-132.514 104.572  0.00 97.00      PROA   
ATOM   3513  HN  TYR P 225     -38.316-132.046 105.197  0.00 97.00      PROA   
ATOM   3514  CA  TYR P 225     -38.088-133.865 104.246  0.00 97.00      PROA   
ATOM   3515  HA  TYR P 225     -37.571-134.189 103.354  0.00 97.00      PROA   
ATOM   3516  CB  TYR P 225     -37.822-134.858 105.429  0.00 97.00      PROA   
ATOM   3517  HB1 TYR P 225     -36.756-134.771 105.735  0.00 97.00      PROA   
ATOM   3518  HB2 TYR P 225     -37.989-135.900 105.081  0.00 97.00      PROA   
ATOM   3519  CG  TYR P 225     -38.683-134.617 106.657  0.00 97.00      PROA   
ATOM   3520  CD1 TYR P 225     -39.791-135.441 106.931  0.00 97.00      PROA   
ATOM   3521  HD1 TYR P 225     -40.036-136.251 106.259  0.00 97.00      PROA   
ATOM   3522  CE1 TYR P 225     -40.597-135.208 108.053  0.00 97.00      PROA   
ATOM   3523  HE1 TYR P 225     -41.450-135.842 108.245  0.00 97.00      PROA   
ATOM   3524  CZ  TYR P 225     -40.313-134.137 108.908  0.00 97.00      PROA   
ATOM   3525  OH  TYR P 225     -41.148-133.864 110.012  0.00 97.00      PROA   
ATOM   3526  HH  TYR P 225     -41.777-134.584 110.095  0.00 97.00      PROA   
ATOM   3527  CD2 TYR P 225     -38.382-133.574 107.553  0.00 97.00      PROA   
ATOM   3528  HD2 TYR P 225     -37.529-132.938 107.373  0.00 97.00      PROA   
ATOM   3529  CE2 TYR P 225     -39.200-133.326 108.662  0.00 97.00      PROA   
ATOM   3530  HE2 TYR P 225     -38.981-132.500 109.322  0.00 97.00      PROA   
ATOM   3531  C   TYR P 225     -39.567-133.716 103.935  0.00 97.00      PROA   
ATOM   3532  O   TYR P 225     -40.171-132.714 104.315  0.00 97.00      PROA   
ATOM   3533  N   GLN P 226     -40.202-134.686 103.228  0.00 97.00      PROA   
ATOM   3534  HN  GLN P 226     -39.729-135.496 102.891  0.00 97.00      PROA   
ATOM   3535  CA  GLN P 226     -41.631-134.602 102.971  0.00 97.00      PROA   
ATOM   3536  HA  GLN P 226     -42.041-133.920 103.698  0.00 97.00      PROA   
ATOM   3537  CB  GLN P 226     -42.014-134.059 101.561  0.00 97.00      PROA   
ATOM   3538  HB1 GLN P 226     -43.003-134.458 101.242  0.00 97.00      PROA   
ATOM   3539  HB2 GLN P 226     -41.268-134.420 100.820  0.00 97.00      PROA   
ATOM   3540  CG  GLN P 226     -42.117-132.515 101.482  0.00 97.00      PROA   
ATOM   3541  HG1 GLN P 226     -42.512-132.205 100.492  0.00 97.00      PROA   
ATOM   3542  HG2 GLN P 226     -41.106-132.076 101.621  0.00 97.00      PROA   
ATOM   3543  CD  GLN P 226     -43.064-131.982 102.566  0.00 97.00      PROA   
ATOM   3544  OE1 GLN P 226     -44.062-132.625 102.912  0.00 97.00      PROA   
ATOM   3545  NE2 GLN P 226     -42.718-130.800 103.149  0.00 97.00      PROA   
ATOM   3546 HE21 GLN P 226     -43.171-130.567 104.009  0.00 97.00      PROA   
ATOM   3547 HE22 GLN P 226     -41.878-130.328 102.893  0.00 97.00      PROA   
ATOM   3548  C   GLN P 226     -42.371-135.863 103.314  0.00 97.00      PROA   
ATOM   3549  O   GLN P 226     -41.809-136.955 103.372  0.00 97.00      PROA   
ATOM   3550  N   ILE P 227     -43.681-135.689 103.617  0.00 97.00      PROA   
ATOM   3551  HN  ILE P 227     -44.101-134.791 103.498  0.00 97.00      PROA   
ATOM   3552  CA  ILE P 227     -44.485-136.682 104.294  0.00 97.00      PROA   
ATOM   3553  HA  ILE P 227     -43.897-137.580 104.425  0.00 97.00      PROA   
ATOM   3554  CB  ILE P 227     -44.971-136.227 105.673  0.00 97.00      PROA   
ATOM   3555  HB  ILE P 227     -45.908-135.631 105.588  0.00 97.00      PROA   
ATOM   3556  CG2 ILE P 227     -45.254-137.500 106.501  0.00 97.00      PROA   
ATOM   3557 HG21 ILE P 227     -44.320-138.081 106.650  0.00 97.00      PROA   
ATOM   3558 HG22 ILE P 227     -45.997-138.151 106.000  0.00 97.00      PROA   
ATOM   3559 HG23 ILE P 227     -45.650-137.237 107.501  0.00 97.00      PROA   
ATOM   3560  CG1 ILE P 227     -43.938-135.309 106.385  0.00 97.00      PROA   
ATOM   3561 HG11 ILE P 227     -43.756-134.395 105.778  0.00 97.00      PROA   
ATOM   3562 HG12 ILE P 227     -42.976-135.859 106.473  0.00 97.00      PROA   
ATOM   3563  CD  ILE P 227     -44.393-134.839 107.773  0.00 97.00      PROA   
ATOM   3564  HD1 ILE P 227     -44.411-135.683 108.494  0.00 97.00      PROA   
ATOM   3565  HD2 ILE P 227     -45.414-134.403 107.715  0.00 97.00      PROA   
ATOM   3566  HD3 ILE P 227     -43.702-134.062 108.164  0.00 97.00      PROA   
ATOM   3567  C   ILE P 227     -45.662-137.012 103.403  0.00 97.00      PROA   
ATOM   3568  O   ILE P 227     -46.394-136.135 102.953  0.00 97.00      PROA   
ATOM   3569  N   LEU P 228     -45.866-138.313 103.110  0.00 97.00      PROA   
ATOM   3570  HN  LEU P 228     -45.273-139.015 103.497  0.00 97.00      PROA   
ATOM   3571  CA  LEU P 228     -46.778-138.772 102.080  0.00 97.00      PROA   
ATOM   3572  HA  LEU P 228     -46.962-137.975 101.372  0.00 97.00      PROA   
ATOM   3573  CB  LEU P 228     -46.158-139.976 101.317  0.00 97.00      PROA   
ATOM   3574  HB1 LEU P 228     -46.917-140.372 100.607  0.00 97.00      PROA   
ATOM   3575  HB2 LEU P 228     -45.906-140.789 102.032  0.00 97.00      PROA   
ATOM   3576  CG  LEU P 228     -44.892-139.651 100.470  0.00 97.00      PROA   
ATOM   3577  HG  LEU P 228     -45.094-138.709  99.908  0.00 97.00      PROA   
ATOM   3578  CD1 LEU P 228     -43.594-139.455 101.282  0.00 97.00      PROA   
ATOM   3579 HD11 LEU P 228     -43.417-140.331 101.941  0.00 97.00      PROA   
ATOM   3580 HD12 LEU P 228     -43.630-138.538 101.900  0.00 97.00      PROA   
ATOM   3581 HD13 LEU P 228     -42.727-139.357 100.594  0.00 97.00      PROA   
ATOM   3582  CD2 LEU P 228     -44.652-140.760  99.429  0.00 97.00      PROA   
ATOM   3583 HD21 LEU P 228     -45.543-140.889  98.781  0.00 97.00      PROA   
ATOM   3584 HD22 LEU P 228     -44.440-141.723  99.942  0.00 97.00      PROA   
ATOM   3585 HD23 LEU P 228     -43.781-140.504  98.788  0.00 97.00      PROA   
ATOM   3586  C   LEU P 228     -48.121-139.160 102.680  0.00 97.00      PROA   
ATOM   3587  O   LEU P 228     -48.976-139.722 102.000  0.00 97.00      PROA   
ATOM   3588  N   THR P 229     -48.300-138.828 103.977  0.00 97.00      PROA   
ATOM   3589  HN  THR P 229     -47.564-138.303 104.393  0.00 97.00      PROA   
ATOM   3590  CA  THR P 229     -49.388-139.163 104.880  0.00 97.00      PROA   
ATOM   3591  HA  THR P 229     -50.132-138.382 104.833  0.00 97.00      PROA   
ATOM   3592  CB  THR P 229     -50.046-140.548 104.702  0.00 97.00      PROA   
ATOM   3593  HB  THR P 229     -49.255-141.296 104.464  0.00 97.00      PROA   
ATOM   3594  OG1 THR P 229     -50.980-140.509 103.634  0.00 97.00      PROA   
ATOM   3595  HG1 THR P 229     -50.472-140.237 102.865  0.00 97.00      PROA   
ATOM   3596  CG2 THR P 229     -50.842-141.061 105.926  0.00 97.00      PROA   
ATOM   3597 HG21 THR P 229     -51.665-140.372 106.190  0.00 97.00      PROA   
ATOM   3598 HG22 THR P 229     -50.200-141.200 106.815  0.00 97.00      PROA   
ATOM   3599 HG23 THR P 229     -51.293-142.048 105.684  0.00 97.00      PROA   
ATOM   3600  C   THR P 229     -48.702-139.104 106.215  0.00 97.00      PROA   
ATOM   3601  O   THR P 229     -48.037-140.063 106.596  0.00 97.00      PROA   
ATOM   3602  N   ALA P 230     -48.787-137.975 106.965  0.00 97.00      PROA   
ATOM   3603  HN  ALA P 230     -49.221-137.137 106.639  0.00 97.00      PROA   
ATOM   3604  CA  ALA P 230     -48.290-137.942 108.331  0.00 97.00      PROA   
ATOM   3605  HA  ALA P 230     -47.296-138.361 108.319  0.00 97.00      PROA   
ATOM   3606  CB  ALA P 230     -48.202-136.519 108.908  0.00 97.00      PROA   
ATOM   3607  HB1 ALA P 230     -49.207-136.046 108.952  0.00 97.00      PROA   
ATOM   3608  HB2 ALA P 230     -47.543-135.895 108.265  0.00 97.00      PROA   
ATOM   3609  HB3 ALA P 230     -47.762-136.534 109.926  0.00 97.00      PROA   
ATOM   3610  C   ALA P 230     -49.133-138.817 109.231  0.00 97.00      PROA   
ATOM   3611  O   ALA P 230     -50.340-138.879 109.068  0.00 97.00      PROA   
ATOM   3612  N   ARG P 231     -48.512-139.541 110.181  0.00 97.00      PROA   
ATOM   3613  HN  ARG P 231     -47.518-139.475 110.268  0.00 97.00      PROA   
ATOM   3614  CA  ARG P 231     -49.137-140.640 110.884  0.00 97.00      PROA   
ATOM   3615  HA  ARG P 231     -50.179-140.706 110.607  0.00 97.00      PROA   
ATOM   3616  CB  ARG P 231     -48.467-141.983 110.494  0.00 97.00      PROA   
ATOM   3617  HB1 ARG P 231     -48.835-142.780 111.166  0.00 97.00      PROA   
ATOM   3618  HB2 ARG P 231     -47.368-141.914 110.636  0.00 97.00      PROA   
ATOM   3619  CG  ARG P 231     -48.766-142.395 109.038  0.00 97.00      PROA   
ATOM   3620  HG1 ARG P 231     -48.076-141.828 108.379  0.00 97.00      PROA   
ATOM   3621  HG2 ARG P 231     -49.796-142.065 108.787  0.00 97.00      PROA   
ATOM   3622  CD  ARG P 231     -48.608-143.900 108.715  0.00 97.00      PROA   
ATOM   3623  HD1 ARG P 231     -47.560-144.203 108.930  0.00 97.00      PROA   
ATOM   3624  HD2 ARG P 231     -48.838-144.111 107.650  0.00 97.00      PROA   
ATOM   3625  NE  ARG P 231     -49.484-144.756 109.577  0.00 97.00      PROA   
ATOM   3626  HE  ARG P 231     -49.009-145.256 110.304  0.00 97.00      PROA   
ATOM   3627  CZ  ARG P 231     -50.732-144.398 109.923  0.00 97.00      PROA   
ATOM   3628  NH1 ARG P 231     -51.624-143.948 109.044  0.00 97.00      PROA   
ATOM   3629 HH11 ARG P 231     -51.374-143.901 108.087  0.00 97.00      PROA   
ATOM   3630 HH12 ARG P 231     -52.491-143.615 109.424  0.00 97.00      PROA   
ATOM   3631  NH2 ARG P 231     -51.071-144.401 111.221  0.00 97.00      PROA   
ATOM   3632 HH21 ARG P 231     -50.324-144.587 111.862  0.00 97.00      PROA   
ATOM   3633 HH22 ARG P 231     -51.791-143.760 111.482  0.00 97.00      PROA   
ATOM   3634  C   ARG P 231     -49.118-140.512 112.390  0.00 97.00      PROA   
ATOM   3635  O   ARG P 231     -48.357-139.760 112.981  0.00 97.00      PROA   
ATOM   3636  N   ARG P 232     -49.968-141.307 113.066  0.00 97.00      PROA   
ATOM   3637  HN  ARG P 232     -50.698-141.778 112.567  0.00 97.00      PROA   
ATOM   3638  CA  ARG P 232     -49.958-141.536 114.498  0.00 97.00      PROA   
ATOM   3639  HA  ARG P 232     -50.260-140.616 114.975  0.00 97.00      PROA   
ATOM   3640  CB  ARG P 232     -50.984-142.653 114.802  0.00 97.00      PROA   
ATOM   3641  HB1 ARG P 232     -50.673-143.286 115.658  0.00 97.00      PROA   
ATOM   3642  HB2 ARG P 232     -51.012-143.325 113.915  0.00 97.00      PROA   
ATOM   3643  CG  ARG P 232     -52.400-142.098 115.037  0.00 97.00      PROA   
ATOM   3644  HG1 ARG P 232     -53.154-142.817 114.640  0.00 97.00      PROA   
ATOM   3645  HG2 ARG P 232     -52.510-141.170 114.439  0.00 97.00      PROA   
ATOM   3646  CD  ARG P 232     -52.681-141.803 116.515  0.00 97.00      PROA   
ATOM   3647  HD1 ARG P 232     -53.634-141.255 116.658  0.00 97.00      PROA   
ATOM   3648  HD2 ARG P 232     -51.849-141.216 116.963  0.00 97.00      PROA   
ATOM   3649  NE  ARG P 232     -52.837-143.151 117.143  0.00 97.00      PROA   
ATOM   3650  HE  ARG P 232     -53.350-143.824 116.618  0.00 97.00      PROA   
ATOM   3651  CZ  ARG P 232     -52.053-143.646 118.122  0.00 97.00      PROA   
ATOM   3652  NH1 ARG P 232     -51.265-142.876 118.886  0.00 97.00      PROA   
ATOM   3653 HH11 ARG P 232     -51.225-141.899 118.703  0.00 97.00      PROA   
ATOM   3654 HH12 ARG P 232     -50.690-143.304 119.578  0.00 97.00      PROA   
ATOM   3655  NH2 ARG P 232     -52.043-144.979 118.307  0.00 97.00      PROA   
ATOM   3656 HH21 ARG P 232     -52.540-145.552 117.659  0.00 97.00      PROA   
ATOM   3657 HH22 ARG P 232     -51.415-145.367 118.975  0.00 97.00      PROA   
ATOM   3658  C   ARG P 232     -48.613-141.903 115.110  0.00 97.00      PROA   
ATOM   3659  O   ARG P 232     -48.244-141.406 116.169  0.00 97.00      PROA   
ATOM   3660  N   GLU P 233     -47.840-142.765 114.435  0.00 97.00      PROA   
ATOM   3661  HN  GLU P 233     -48.233-143.267 113.663  0.00 97.00      PROA   
ATOM   3662  CA  GLU P 233     -46.499-143.176 114.765  0.00 97.00      PROA   
ATOM   3663  HA  GLU P 233     -46.462-143.340 115.833  0.00 97.00      PROA   
ATOM   3664  CB  GLU P 233     -46.190-144.537 114.078  0.00 97.00      PROA   
ATOM   3665  HB1 GLU P 233     -46.728-145.341 114.631  0.00 97.00      PROA   
ATOM   3666  HB2 GLU P 233     -45.103-144.747 114.179  0.00 97.00      PROA   
ATOM   3667  CG  GLU P 233     -46.570-144.614 112.576  0.00 97.00      PROA   
ATOM   3668  HG1 GLU P 233     -45.858-145.302 112.071  0.00 97.00      PROA   
ATOM   3669  HG2 GLU P 233     -46.469-143.618 112.102  0.00 97.00      PROA   
ATOM   3670  CD  GLU P 233     -47.976-145.163 112.306  0.00 97.00      PROA   
ATOM   3671  OE1 GLU P 233     -48.960-144.643 112.885  0.00 97.00      PROA   
ATOM   3672  OE2 GLU P 233     -48.090-146.105 111.479  0.00 97.00      PROA   
ATOM   3673  C   GLU P 233     -45.435-142.116 114.495  0.00 97.00      PROA   
ATOM   3674  O   GLU P 233     -44.331-142.193 115.033  0.00 97.00      PROA   
ATOM   3675  N   ASP P 234     -45.762-141.061 113.710  0.00 97.00      PROA   
ATOM   3676  HN  ASP P 234     -46.616-141.054 113.195  0.00 97.00      PROA   
ATOM   3677  CA  ASP P 234     -44.928-139.887 113.514  0.00 97.00      PROA   
ATOM   3678  HA  ASP P 234     -43.906-140.214 113.380  0.00 97.00      PROA   
ATOM   3679  CB  ASP P 234     -45.356-139.052 112.268  0.00 97.00      PROA   
ATOM   3680  HB1 ASP P 234     -44.665-138.199 112.122  0.00 97.00      PROA   
ATOM   3681  HB2 ASP P 234     -46.369-138.630 112.419  0.00 97.00      PROA   
ATOM   3682  CG  ASP P 234     -45.367-139.818 110.942  0.00 97.00      PROA   
ATOM   3683  OD1 ASP P 234     -44.987-141.014 110.886  0.00 97.00      PROA   
ATOM   3684  OD2 ASP P 234     -45.756-139.164 109.938  0.00 97.00      PROA   
ATOM   3685  C   ASP P 234     -44.989-138.943 114.719  0.00 97.00      PROA   
ATOM   3686  O   ASP P 234     -44.179-138.028 114.838  0.00 97.00      PROA   
ATOM   3687  N   SER P 235     -45.966-139.124 115.643  0.00 97.00      PROA   
ATOM   3688  HN  SER P 235     -46.592-139.893 115.537  0.00 97.00      PROA   
ATOM   3689  CA  SER P 235     -46.216-138.218 116.763  0.00 97.00      PROA   
ATOM   3690  HA  SER P 235     -46.366-137.241 116.324  0.00 97.00      PROA   
ATOM   3691  CB  SER P 235     -47.504-138.569 117.579  0.00 97.00      PROA   
ATOM   3692  HB1 SER P 235     -48.335-138.740 116.864  0.00 97.00      PROA   
ATOM   3693  HB2 SER P 235     -47.782-137.717 118.233  0.00 97.00      PROA   
ATOM   3694  OG  SER P 235     -47.384-139.741 118.385  0.00 97.00      PROA   
ATOM   3695  HG1 SER P 235     -46.456-139.785 118.642  0.00 97.00      PROA   
ATOM   3696  C   SER P 235     -45.054-138.106 117.744  0.00 97.00      PROA   
ATOM   3697  O   SER P 235     -44.752-139.041 118.485  0.00 97.00      PROA   
ATOM   3698  N   GLY P 236     -44.366-136.946 117.804  0.00 97.00      PROA   
ATOM   3699  HN  GLY P 236     -44.560-136.174 117.202  0.00 97.00      PROA   
ATOM   3700  CA  GLY P 236     -43.272-136.849 118.747  0.00 97.00      PROA   
ATOM   3701  HA1 GLY P 236     -42.575-137.648 118.536  0.00 97.00      PROA   
ATOM   3702  HA2 GLY P 236     -43.685-136.883 119.747  0.00 97.00      PROA   
ATOM   3703  C   GLY P 236     -42.529-135.565 118.627  0.00 97.00      PROA   
ATOM   3704  O   GLY P 236     -43.102-134.510 118.385  0.00 97.00      PROA   
ATOM   3705  N   LEU P 237     -41.198-135.639 118.827  0.00 97.00      PROA   
ATOM   3706  HN  LEU P 237     -40.749-136.516 118.972  0.00 97.00      PROA   
ATOM   3707  CA  LEU P 237     -40.332-134.495 118.925  0.00 97.00      PROA   
ATOM   3708  HA  LEU P 237     -40.909-133.583 118.880  0.00 97.00      PROA   
ATOM   3709  CB  LEU P 237     -39.514-134.517 120.234  0.00 97.00      PROA   
ATOM   3710  HB1 LEU P 237     -38.870-133.617 120.255  0.00 97.00      PROA   
ATOM   3711  HB2 LEU P 237     -38.854-135.412 120.251  0.00 97.00      PROA   
ATOM   3712  CG  LEU P 237     -40.323-134.493 121.552  0.00 97.00      PROA   
ATOM   3713  HG  LEU P 237     -40.992-135.383 121.588  0.00 97.00      PROA   
ATOM   3714  CD1 LEU P 237     -39.355-134.577 122.747  0.00 97.00      PROA   
ATOM   3715 HD11 LEU P 237     -38.654-133.716 122.722  0.00 97.00      PROA   
ATOM   3716 HD12 LEU P 237     -38.754-135.508 122.694  0.00 97.00      PROA   
ATOM   3717 HD13 LEU P 237     -39.909-134.557 123.709  0.00 97.00      PROA   
ATOM   3718  CD2 LEU P 237     -41.190-133.229 121.659  0.00 97.00      PROA   
ATOM   3719 HD21 LEU P 237     -41.937-133.208 120.843  0.00 97.00      PROA   
ATOM   3720 HD22 LEU P 237     -40.551-132.323 121.583  0.00 97.00      PROA   
ATOM   3721 HD23 LEU P 237     -41.731-133.200 122.628  0.00 97.00      PROA   
ATOM   3722  C   LEU P 237     -39.397-134.504 117.738  0.00 97.00      PROA   
ATOM   3723  O   LEU P 237     -38.917-135.550 117.315  0.00 97.00      PROA   
ATOM   3724  N   TYR P 238     -39.176-133.312 117.142  0.00 97.00      PROA   
ATOM   3725  HN  TYR P 238     -39.623-132.494 117.501  0.00 97.00      PROA   
ATOM   3726  CA  TYR P 238     -38.436-133.115 115.915  0.00 97.00      PROA   
ATOM   3727  HA  TYR P 238     -37.923-134.029 115.645  0.00 97.00      PROA   
ATOM   3728  CB  TYR P 238     -39.353-132.643 114.756  0.00 97.00      PROA   
ATOM   3729  HB1 TYR P 238     -38.764-132.279 113.887  0.00 97.00      PROA   
ATOM   3730  HB2 TYR P 238     -40.013-131.816 115.101  0.00 97.00      PROA   
ATOM   3731  CG  TYR P 238     -40.223-133.776 114.288  0.00 97.00      PROA   
ATOM   3732  CD1 TYR P 238     -41.401-134.123 114.974  0.00 97.00      PROA   
ATOM   3733  HD1 TYR P 238     -41.684-133.577 115.863  0.00 97.00      PROA   
ATOM   3734  CE1 TYR P 238     -42.211-135.170 114.516  0.00 97.00      PROA   
ATOM   3735  HE1 TYR P 238     -43.112-135.430 115.052  0.00 97.00      PROA   
ATOM   3736  CZ  TYR P 238     -41.859-135.854 113.347  0.00 97.00      PROA   
ATOM   3737  OH  TYR P 238     -42.651-136.904 112.857  0.00 97.00      PROA   
ATOM   3738  HH  TYR P 238     -43.235-137.191 113.567  0.00 97.00      PROA   
ATOM   3739  CD2 TYR P 238     -39.884-134.477 113.118  0.00 97.00      PROA   
ATOM   3740  HD2 TYR P 238     -38.990-134.214 112.572  0.00 97.00      PROA   
ATOM   3741  CE2 TYR P 238     -40.702-135.507 112.647  0.00 97.00      PROA   
ATOM   3742  HE2 TYR P 238     -40.434-136.048 111.751  0.00 97.00      PROA   
ATOM   3743  C   TYR P 238     -37.390-132.048 116.099  0.00 97.00      PROA   
ATOM   3744  O   TYR P 238     -37.658-131.000 116.675  0.00 97.00      PROA   
ATOM   3745  N   TRP P 239     -36.163-132.266 115.574  0.00 97.00      PROA   
ATOM   3746  HN  TRP P 239     -35.922-133.131 115.144  0.00 97.00      PROA   
ATOM   3747  CA  TRP P 239     -35.147-131.234 115.600  0.00 97.00      PROA   
ATOM   3748  HA  TRP P 239     -35.633-130.267 115.588  0.00 97.00      PROA   
ATOM   3749  CB  TRP P 239     -34.238-131.290 116.863  0.00 97.00      PROA   
ATOM   3750  HB1 TRP P 239     -34.906-131.142 117.736  0.00 97.00      PROA   
ATOM   3751  HB2 TRP P 239     -33.536-130.430 116.864  0.00 97.00      PROA   
ATOM   3752  CG  TRP P 239     -33.469-132.553 117.107  0.00 97.00      PROA   
ATOM   3753  CD1 TRP P 239     -33.979-133.695 117.662  0.00 97.00      PROA   
ATOM   3754  HD1 TRP P 239     -35.013-133.824 117.928  0.00 97.00      PROA   
ATOM   3755  NE1 TRP P 239     -32.983-134.612 117.850  0.00 97.00      PROA   
ATOM   3756  HE1 TRP P 239     -33.079-135.473 118.302  0.00 97.00      PROA   
ATOM   3757  CE2 TRP P 239     -31.802-134.093 117.407  0.00 97.00      PROA   
ATOM   3758  CD2 TRP P 239     -32.063-132.787 116.928  0.00 97.00      PROA   
ATOM   3759  CE3 TRP P 239     -31.014-132.016 116.431  0.00 97.00      PROA   
ATOM   3760  HE3 TRP P 239     -31.182-131.013 116.067  0.00 97.00      PROA   
ATOM   3761  CZ3 TRP P 239     -29.737-132.580 116.384  0.00 97.00      PROA   
ATOM   3762  HZ3 TRP P 239     -28.921-132.020 115.955  0.00 97.00      PROA   
ATOM   3763  CZ2 TRP P 239     -30.530-134.645 117.375  0.00 97.00      PROA   
ATOM   3764  HZ2 TRP P 239     -30.349-135.652 117.719  0.00 97.00      PROA   
ATOM   3765  CH2 TRP P 239     -29.498-133.871 116.847  0.00 97.00      PROA   
ATOM   3766  HH2 TRP P 239     -28.502-134.287 116.766  0.00 97.00      PROA   
ATOM   3767  C   TRP P 239     -34.329-131.296 114.337  0.00 97.00      PROA   
ATOM   3768  O   TRP P 239     -34.295-132.306 113.637  0.00 97.00      PROA   
ATOM   3769  N   CYS P 240     -33.663-130.165 114.020  0.00 97.00      PROA   
ATOM   3770  HN  CYS P 240     -33.766-129.359 114.601  0.00 97.00      PROA   
ATOM   3771  CA  CYS P 240     -32.804-130.018 112.865  0.00 97.00      PROA   
ATOM   3772  HA  CYS P 240     -32.595-131.001 112.474  0.00 97.00      PROA   
ATOM   3773  CB  CYS P 240     -33.444-129.162 111.734  0.00 97.00      PROA   
ATOM   3774  HB1 CYS P 240     -34.287-129.762 111.327  0.00 97.00      PROA   
ATOM   3775  HB2 CYS P 240     -32.725-129.015 110.900  0.00 97.00      PROA   
ATOM   3776  SG  CYS P 240     -34.116-127.564 112.310  0.00 97.00      PROA   
ATOM   3777  C   CYS P 240     -31.471-129.434 113.279  0.00 97.00      PROA   
ATOM   3778  O   CYS P 240     -31.326-128.783 114.308  0.00 97.00      PROA   
ATOM   3779  N   GLU P 241     -30.424-129.698 112.475  0.00 97.00      PROA   
ATOM   3780  HN  GLU P 241     -30.539-130.258 111.660  0.00 97.00      PROA   
ATOM   3781  CA  GLU P 241     -29.068-129.316 112.793  0.00 97.00      PROA   
ATOM   3782  HA  GLU P 241     -29.051-128.713 113.691  0.00 97.00      PROA   
ATOM   3783  CB  GLU P 241     -28.225-130.577 113.084  0.00 97.00      PROA   
ATOM   3784  HB1 GLU P 241     -28.359-131.301 112.253  0.00 97.00      PROA   
ATOM   3785  HB2 GLU P 241     -28.691-131.027 113.991  0.00 97.00      PROA   
ATOM   3786  CG  GLU P 241     -26.717-130.349 113.304  0.00 97.00      PROA   
ATOM   3787  HG1 GLU P 241     -26.554-129.450 113.937  0.00 97.00      PROA   
ATOM   3788  HG2 GLU P 241     -26.196-130.211 112.335  0.00 97.00      PROA   
ATOM   3789  CD  GLU P 241     -26.076-131.521 114.031  0.00 97.00      PROA   
ATOM   3790  OE1 GLU P 241     -26.784-132.512 114.341  0.00 97.00      PROA   
ATOM   3791  OE2 GLU P 241     -24.860-131.409 114.334  0.00 97.00      PROA   
ATOM   3792  C   GLU P 241     -28.486-128.456 111.699  0.00 97.00      PROA   
ATOM   3793  O   GLU P 241     -28.772-128.649 110.518  0.00 97.00      PROA   
ATOM   3794  N   ALA P 242     -27.672-127.444 112.090  0.00 97.00      PROA   
ATOM   3795  HN  ALA P 242     -27.481-127.284 113.054  0.00 97.00      PROA   
ATOM   3796  CA  ALA P 242     -27.067-126.511 111.170  0.00 97.00      PROA   
ATOM   3797  HA  ALA P 242     -26.976-126.974 110.196  0.00 97.00      PROA   
ATOM   3798  CB  ALA P 242     -27.896-125.217 111.061  0.00 97.00      PROA   
ATOM   3799  HB1 ALA P 242     -27.983-124.727 112.054  0.00 97.00      PROA   
ATOM   3800  HB2 ALA P 242     -28.922-125.462 110.707  0.00 97.00      PROA   
ATOM   3801  HB3 ALA P 242     -27.442-124.504 110.342  0.00 97.00      PROA   
ATOM   3802  C   ALA P 242     -25.673-126.179 111.657  0.00 97.00      PROA   
ATOM   3803  O   ALA P 242     -25.424-126.069 112.855  0.00 97.00      PROA   
ATOM   3804  N   ALA P 243     -24.709-126.042 110.716  0.00 97.00      PROA   
ATOM   3805  HN  ALA P 243     -24.909-126.141 109.747  0.00 97.00      PROA   
ATOM   3806  CA  ALA P 243     -23.313-125.913 111.057  0.00 97.00      PROA   
ATOM   3807  HA  ALA P 243     -23.214-125.327 111.962  0.00 97.00      PROA   
ATOM   3808  CB  ALA P 243     -22.679-127.310 111.246  0.00 97.00      PROA   
ATOM   3809  HB1 ALA P 243     -22.774-127.912 110.317  0.00 97.00      PROA   
ATOM   3810  HB2 ALA P 243     -23.207-127.857 112.058  0.00 97.00      PROA   
ATOM   3811  HB3 ALA P 243     -21.605-127.243 111.517  0.00 97.00      PROA   
ATOM   3812  C   ALA P 243     -22.568-125.193 109.953  0.00 97.00      PROA   
ATOM   3813  O   ALA P 243     -23.047-125.048 108.831  0.00 97.00      PROA   
ATOM   3814  N   THR P 244     -21.343-124.714 110.272  0.00 97.00      PROA   
ATOM   3815  HN  THR P 244     -21.033-124.756 111.222  0.00 97.00      PROA   
ATOM   3816  CA  THR P 244     -20.303-124.354 109.322  0.00 97.00      PROA   
ATOM   3817  HA  THR P 244     -20.712-123.657 108.601  0.00 97.00      PROA   
ATOM   3818  CB  THR P 244     -19.101-123.731 110.012  0.00 97.00      PROA   
ATOM   3819  HB  THR P 244     -18.267-123.591 109.297  0.00 97.00      PROA   
ATOM   3820  OG1 THR P 244     -18.666-124.575 111.063  0.00 97.00      PROA   
ATOM   3821  HG1 THR P 244     -18.714-125.466 110.708  0.00 97.00      PROA   
ATOM   3822  CG2 THR P 244     -19.426-122.349 110.606  0.00 97.00      PROA   
ATOM   3823 HG21 THR P 244     -20.274-122.404 111.317  0.00 97.00      PROA   
ATOM   3824 HG22 THR P 244     -19.677-121.631 109.800  0.00 97.00      PROA   
ATOM   3825 HG23 THR P 244     -18.536-121.964 111.153  0.00 97.00      PROA   
ATOM   3826  C   THR P 244     -19.803-125.591 108.576  0.00 97.00      PROA   
ATOM   3827  O   THR P 244     -19.648-126.652 109.175  0.00 97.00      PROA   
ATOM   3828  N   GLU P 245     -19.487-125.451 107.267  0.00 97.00      PROA   
ATOM   3829  HN  GLU P 245     -19.557-124.552 106.840  0.00 97.00      PROA   
ATOM   3830  CA  GLU P 245     -19.053-126.478 106.325  0.00 97.00      PROA   
ATOM   3831  HA  GLU P 245     -19.842-127.207 106.199  0.00 97.00      PROA   
ATOM   3832  CB  GLU P 245     -18.780-125.680 105.015  0.00 97.00      PROA   
ATOM   3833  HB1 GLU P 245     -17.802-125.159 105.103  0.00 97.00      PROA   
ATOM   3834  HB2 GLU P 245     -19.565-124.885 104.993  0.00 97.00      PROA   
ATOM   3835  CG  GLU P 245     -18.807-126.442 103.674  0.00 97.00      PROA   
ATOM   3836  HG1 GLU P 245     -19.211-127.462 103.831  0.00 97.00      PROA   
ATOM   3837  HG2 GLU P 245     -17.773-126.531 103.280  0.00 97.00      PROA   
ATOM   3838  CD  GLU P 245     -19.648-125.761 102.582  0.00 97.00      PROA   
ATOM   3839  OE1 GLU P 245     -19.880-124.527 102.640  0.00 97.00      PROA   
ATOM   3840  OE2 GLU P 245     -20.066-126.496 101.653  0.00 97.00      PROA   
ATOM   3841  C   GLU P 245     -17.783-127.179 106.814  0.00 97.00      PROA   
ATOM   3842  O   GLU P 245     -17.648-128.402 106.816  0.00 97.00      PROA   
ATOM   3843  N   ASP P 246     -16.861-126.352 107.315  0.00 97.00      PROA   
ATOM   3844  HN  ASP P 246     -17.022-125.372 107.203  0.00 97.00      PROA   
ATOM   3845  CA  ASP P 246     -15.580-126.587 107.929  0.00 97.00      PROA   
ATOM   3846  HA  ASP P 246     -15.020-127.263 107.297  0.00 97.00      PROA   
ATOM   3847  CB  ASP P 246     -14.853-125.198 107.972  0.00 97.00      PROA   
ATOM   3848  HB1 ASP P 246     -14.414-124.991 106.970  0.00 97.00      PROA   
ATOM   3849  HB2 ASP P 246     -14.024-125.192 108.705  0.00 97.00      PROA   
ATOM   3850  CG  ASP P 246     -15.821-124.039 108.277  0.00 97.00      PROA   
ATOM   3851  OD1 ASP P 246     -16.611-123.638 107.379  0.00 97.00      PROA   
ATOM   3852  OD2 ASP P 246     -15.827-123.579 109.442  0.00 97.00      PROA   
ATOM   3853  C   ASP P 246     -15.638-127.236 109.324  0.00 97.00      PROA   
ATOM   3854  O   ASP P 246     -14.628-127.740 109.815  0.00 97.00      PROA   
ATOM   3855  N   GLY P 247     -16.811-127.270 110.004  0.00 97.00      PROA   
ATOM   3856  HN  GLY P 247     -17.638-126.947 109.548  0.00 97.00      PROA   
ATOM   3857  CA  GLY P 247     -16.980-127.922 111.307  0.00 97.00      PROA   
ATOM   3858  HA1 GLY P 247     -16.476-128.879 111.288  0.00 97.00      PROA   
ATOM   3859  HA2 GLY P 247     -18.042-128.028 111.475  0.00 97.00      PROA   
ATOM   3860  C   GLY P 247     -16.432-127.149 112.483  0.00 97.00      PROA   
ATOM   3861  O   GLY P 247     -16.275-127.681 113.583  0.00 97.00      PROA   
ATOM   3862  N   ASN P 248     -16.141-125.850 112.286  0.00 97.00      PROA   
ATOM   3863  HN  ASN P 248     -16.206-125.464 111.369  0.00 97.00      PROA   
ATOM   3864  CA  ASN P 248     -15.797-124.924 113.344  0.00 97.00      PROA   
ATOM   3865  HA  ASN P 248     -14.976-125.350 113.902  0.00 97.00      PROA   
ATOM   3866  CB  ASN P 248     -15.379-123.566 112.730  0.00 97.00      PROA   
ATOM   3867  HB1 ASN P 248     -15.398-122.748 113.480  0.00 97.00      PROA   
ATOM   3868  HB2 ASN P 248     -16.062-123.300 111.896  0.00 97.00      PROA   
ATOM   3869  CG  ASN P 248     -13.929-123.706 112.251  0.00 97.00      PROA   
ATOM   3870  OD1 ASN P 248     -13.094-124.285 112.953  0.00 97.00      PROA   
ATOM   3871  ND2 ASN P 248     -13.624-123.215 111.023  0.00 97.00      PROA   
ATOM   3872 HD21 ASN P 248     -12.696-123.345 110.683  0.00 97.00      PROA   
ATOM   3873 HD22 ASN P 248     -14.377-123.002 110.395  0.00 97.00      PROA   
ATOM   3874  C   ASN P 248     -16.915-124.728 114.349  0.00 97.00      PROA   
ATOM   3875  O   ASN P 248     -16.684-124.778 115.556  0.00 97.00      PROA   
ATOM   3876  N   VAL P 249     -18.157-124.542 113.860  0.00 97.00      PROA   
ATOM   3877  HN  VAL P 249     -18.298-124.508 112.872  0.00 97.00      PROA   
ATOM   3878  CA  VAL P 249     -19.321-124.258 114.668  0.00 97.00      PROA   
ATOM   3879  HA  VAL P 249     -19.101-124.442 115.710  0.00 97.00      PROA   
ATOM   3880  CB  VAL P 249     -19.799-122.818 114.501  0.00 97.00      PROA   
ATOM   3881  HB  VAL P 249     -20.144-122.648 113.457  0.00 97.00      PROA   
ATOM   3882  CG1 VAL P 249     -20.972-122.524 115.464  0.00 97.00      PROA   
ATOM   3883 HG11 VAL P 249     -20.664-122.708 116.515  0.00 97.00      PROA   
ATOM   3884 HG12 VAL P 249     -21.860-123.148 115.236  0.00 97.00      PROA   
ATOM   3885 HG13 VAL P 249     -21.271-121.459 115.372  0.00 97.00      PROA   
ATOM   3886  CG2 VAL P 249     -18.624-121.850 114.758  0.00 97.00      PROA   
ATOM   3887 HG21 VAL P 249     -17.773-122.029 114.070  0.00 97.00      PROA   
ATOM   3888 HG22 VAL P 249     -18.267-121.947 115.804  0.00 97.00      PROA   
ATOM   3889 HG23 VAL P 249     -18.962-120.807 114.593  0.00 97.00      PROA   
ATOM   3890  C   VAL P 249     -20.439-125.181 114.241  0.00 97.00      PROA   
ATOM   3891  O   VAL P 249     -20.812-125.223 113.074  0.00 97.00      PROA   
ATOM   3892  N   LEU P 250     -21.036-125.922 115.199  0.00 97.00      PROA   
ATOM   3893  HN  LEU P 250     -20.706-125.912 116.138  0.00 97.00      PROA   
ATOM   3894  CA  LEU P 250     -22.264-126.651 114.981  0.00 97.00      PROA   
ATOM   3895  HA  LEU P 250     -22.683-126.350 114.031  0.00 97.00      PROA   
ATOM   3896  CB  LEU P 250     -22.157-128.206 114.917  0.00 97.00      PROA   
ATOM   3897  HB1 LEU P 250     -21.655-128.436 113.948  0.00 97.00      PROA   
ATOM   3898  HB2 LEU P 250     -23.182-128.631 114.847  0.00 97.00      PROA   
ATOM   3899  CG  LEU P 250     -21.378-129.008 116.002  0.00 97.00      PROA   
ATOM   3900  HG  LEU P 250     -21.409-130.066 115.635  0.00 97.00      PROA   
ATOM   3901  CD1 LEU P 250     -19.883-128.654 116.129  0.00 97.00      PROA   
ATOM   3902 HD11 LEU P 250     -19.756-127.680 116.645  0.00 97.00      PROA   
ATOM   3903 HD12 LEU P 250     -19.412-128.595 115.125  0.00 97.00      PROA   
ATOM   3904 HD13 LEU P 250     -19.360-129.429 116.728  0.00 97.00      PROA   
ATOM   3905  CD2 LEU P 250     -22.057-129.032 117.384  0.00 97.00      PROA   
ATOM   3906 HD21 LEU P 250     -23.140-129.254 117.279  0.00 97.00      PROA   
ATOM   3907 HD22 LEU P 250     -21.934-128.058 117.897  0.00 97.00      PROA   
ATOM   3908 HD23 LEU P 250     -21.591-129.812 118.023  0.00 97.00      PROA   
ATOM   3909  C   LEU P 250     -23.239-126.151 116.010  0.00 97.00      PROA   
ATOM   3910  O   LEU P 250     -22.903-125.971 117.178  0.00 97.00      PROA   
ATOM   3911  N   LYS P 251     -24.475-125.831 115.573  0.00 97.00      PROA   
ATOM   3912  HN  LYS P 251     -24.742-125.949 114.617  0.00 97.00      PROA   
ATOM   3913  CA  LYS P 251     -25.403-125.120 116.413  0.00 97.00      PROA   
ATOM   3914  HA  LYS P 251     -25.134-125.238 117.453  0.00 97.00      PROA   
ATOM   3915  CB  LYS P 251     -25.376-123.620 116.083  0.00 97.00      PROA   
ATOM   3916  HB1 LYS P 251     -25.773-123.407 115.068  0.00 97.00      PROA   
ATOM   3917  HB2 LYS P 251     -24.294-123.346 116.064  0.00 97.00      PROA   
ATOM   3918  CG  LYS P 251     -26.060-122.757 117.151  0.00 97.00      PROA   
ATOM   3919  HG1 LYS P 251     -26.354-123.390 118.019  0.00 97.00      PROA   
ATOM   3920  HG2 LYS P 251     -26.993-122.344 116.718  0.00 97.00      PROA   
ATOM   3921  CD  LYS P 251     -25.148-121.629 117.665  0.00 97.00      PROA   
ATOM   3922  HD1 LYS P 251     -24.261-122.095 118.153  0.00 97.00      PROA   
ATOM   3923  HD2 LYS P 251     -25.693-121.047 118.440  0.00 97.00      PROA   
ATOM   3924  CE  LYS P 251     -24.678-120.680 116.550  0.00 97.00      PROA   
ATOM   3925  HE1 LYS P 251     -25.568-120.235 116.058  0.00 97.00      PROA   
ATOM   3926  HE2 LYS P 251     -24.075-121.211 115.784  0.00 97.00      PROA   
ATOM   3927  NZ  LYS P 251     -23.838-119.582 117.089  0.00 97.00      PROA   
ATOM   3928  HZ1 LYS P 251     -23.067-119.957 117.674  0.00 97.00      PROA   
ATOM   3929  HZ2 LYS P 251     -24.414-118.927 117.663  0.00 97.00      PROA   
ATOM   3930  HZ3 LYS P 251     -23.388-119.054 116.318  0.00 97.00      PROA   
ATOM   3931  C   LYS P 251     -26.769-125.724 116.224  0.00 97.00      PROA   
ATOM   3932  O   LYS P 251     -27.585-125.286 115.415  0.00 97.00      PROA   
ATOM   3933  N   ARG P 252     -27.028-126.797 116.996  0.00 97.00      PROA   
ATOM   3934  HN  ARG P 252     -26.340-127.112 117.647  0.00 97.00      PROA   
ATOM   3935  CA  ARG P 252     -28.261-127.552 116.982  0.00 97.00      PROA   
ATOM   3936  HA  ARG P 252     -28.438-127.831 115.953  0.00 97.00      PROA   
ATOM   3937  CB  ARG P 252     -28.098-128.856 117.802  0.00 97.00      PROA   
ATOM   3938  HB1 ARG P 252     -29.085-129.354 117.926  0.00 97.00      PROA   
ATOM   3939  HB2 ARG P 252     -27.713-128.606 118.815  0.00 97.00      PROA   
ATOM   3940  CG  ARG P 252     -27.147-129.869 117.131  0.00 97.00      PROA   
ATOM   3941  HG1 ARG P 252     -26.143-129.418 116.964  0.00 97.00      PROA   
ATOM   3942  HG2 ARG P 252     -27.572-130.109 116.130  0.00 97.00      PROA   
ATOM   3943  CD  ARG P 252     -26.972-131.165 117.941  0.00 97.00      PROA   
ATOM   3944  HD1 ARG P 252     -27.960-131.569 118.240  0.00 97.00      PROA   
ATOM   3945  HD2 ARG P 252     -26.343-130.980 118.838  0.00 97.00      PROA   
ATOM   3946  NE  ARG P 252     -26.327-132.156 117.028  0.00 97.00      PROA   
ATOM   3947  HE  ARG P 252     -26.525-132.095 116.048  0.00 97.00      PROA   
ATOM   3948  CZ  ARG P 252     -25.264-132.929 117.306  0.00 97.00      PROA   
ATOM   3949  NH1 ARG P 252     -24.985-133.358 118.533  0.00 97.00      PROA   
ATOM   3950 HH11 ARG P 252     -25.693-133.220 119.216  0.00 97.00      PROA   
ATOM   3951 HH12 ARG P 252     -24.308-134.083 118.605  0.00 97.00      PROA   
ATOM   3952  NH2 ARG P 252     -24.492-133.287 116.265  0.00 97.00      PROA   
ATOM   3953 HH21 ARG P 252     -24.684-132.790 115.415  0.00 97.00      PROA   
ATOM   3954 HH22 ARG P 252     -23.602-133.702 116.412  0.00 97.00      PROA   
ATOM   3955  C   ARG P 252     -29.495-126.776 117.423  0.00 97.00      PROA   
ATOM   3956  O   ARG P 252     -29.429-125.941 118.323  0.00 97.00      PROA   
ATOM   3957  N   SER P 253     -30.673-127.047 116.798  0.00 97.00      PROA   
ATOM   3958  HN  SER P 253     -30.723-127.679 116.026  0.00 97.00      PROA   
ATOM   3959  CA  SER P 253     -31.940-126.540 117.308  0.00 97.00      PROA   
ATOM   3960  HA  SER P 253     -31.774-125.515 117.596  0.00 97.00      PROA   
ATOM   3961  CB  SER P 253     -33.094-126.476 116.268  0.00 97.00      PROA   
ATOM   3962  HB1 SER P 253     -32.823-125.757 115.466  0.00 97.00      PROA   
ATOM   3963  HB2 SER P 253     -34.024-126.109 116.752  0.00 97.00      PROA   
ATOM   3964  OG  SER P 253     -33.371-127.735 115.677  0.00 97.00      PROA   
ATOM   3965  HG1 SER P 253     -32.568-127.994 115.209  0.00 97.00      PROA   
ATOM   3966  C   SER P 253     -32.390-127.360 118.516  0.00 97.00      PROA   
ATOM   3967  O   SER P 253     -32.217-128.578 118.509  0.00 97.00      PROA   
ATOM   3968  N   PRO P 254     -32.964-126.779 119.569  0.00 97.00      PROA   
ATOM   3969  CD  PRO P 254     -32.761-125.373 119.932  0.00 97.00      PROA   
ATOM   3970  HD1 PRO P 254     -33.438-124.747 119.312  0.00 97.00      PROA   
ATOM   3971  HD2 PRO P 254     -31.704-125.057 119.787  0.00 97.00      PROA   
ATOM   3972  CA  PRO P 254     -33.813-127.476 120.539  0.00 97.00      PROA   
ATOM   3973  HA  PRO P 254     -33.189-128.204 121.035  0.00 97.00      PROA   
ATOM   3974  CB  PRO P 254     -34.283-126.351 121.482  0.00 97.00      PROA   
ATOM   3975  HB1 PRO P 254     -34.451-126.715 122.515  0.00 97.00      PROA   
ATOM   3976  HB2 PRO P 254     -35.219-125.885 121.100  0.00 97.00      PROA   
ATOM   3977  CG  PRO P 254     -33.161-125.307 121.405  0.00 97.00      PROA   
ATOM   3978  HG1 PRO P 254     -33.487-124.294 121.713  0.00 97.00      PROA   
ATOM   3979  HG2 PRO P 254     -32.302-125.629 122.035  0.00 97.00      PROA   
ATOM   3980  C   PRO P 254     -34.985-128.236 119.919  0.00 97.00      PROA   
ATOM   3981  O   PRO P 254     -35.498-127.796 118.891  0.00 97.00      PROA   
ATOM   3982  N   GLU P 255     -35.428-129.372 120.523  0.00 97.00      PROA   
ATOM   3983  HN  GLU P 255     -34.968-129.748 121.323  0.00 97.00      PROA   
ATOM   3984  CA  GLU P 255     -36.558-130.153 120.044  0.00 97.00      PROA   
ATOM   3985  HA  GLU P 255     -36.328-130.438 119.030  0.00 97.00      PROA   
ATOM   3986  CB  GLU P 255     -36.781-131.466 120.850  0.00 97.00      PROA   
ATOM   3987  HB1 GLU P 255     -37.673-131.955 120.405  0.00 97.00      PROA   
ATOM   3988  HB2 GLU P 255     -37.026-131.229 121.908  0.00 97.00      PROA   
ATOM   3989  CG  GLU P 255     -35.595-132.467 120.809  0.00 97.00      PROA   
ATOM   3990  HG1 GLU P 255     -34.991-132.377 121.737  0.00 97.00      PROA   
ATOM   3991  HG2 GLU P 255     -34.937-132.242 119.944  0.00 97.00      PROA   
ATOM   3992  CD  GLU P 255     -36.044-133.924 120.656  0.00 97.00      PROA   
ATOM   3993  OE1 GLU P 255     -35.811-134.733 121.593  0.00 97.00      PROA   
ATOM   3994  OE2 GLU P 255     -36.609-134.249 119.579  0.00 97.00      PROA   
ATOM   3995  C   GLU P 255     -37.883-129.393 119.987  0.00 97.00      PROA   
ATOM   3996  O   GLU P 255     -38.224-128.612 120.874  0.00 97.00      PROA   
ATOM   3997  N   LEU P 256     -38.664-129.638 118.911  0.00 97.00      PROA   
ATOM   3998  HN  LEU P 256     -38.330-130.235 118.183  0.00 97.00      PROA   
ATOM   3999  CA  LEU P 256     -39.938-129.010 118.643  0.00 97.00      PROA   
ATOM   4000  HA  LEU P 256     -40.199-128.363 119.467  0.00 97.00      PROA   
ATOM   4001  CB  LEU P 256     -39.825-128.198 117.321  0.00 97.00      PROA   
ATOM   4002  HB1 LEU P 256     -39.614-128.884 116.474  0.00 97.00      PROA   
ATOM   4003  HB2 LEU P 256     -38.921-127.556 117.443  0.00 97.00      PROA   
ATOM   4004  CG  LEU P 256     -40.985-127.243 116.939  0.00 97.00      PROA   
ATOM   4005  HG  LEU P 256     -40.560-126.531 116.188  0.00 97.00      PROA   
ATOM   4006  CD1 LEU P 256     -42.152-127.952 116.228  0.00 97.00      PROA   
ATOM   4007 HD11 LEU P 256     -42.690-128.618 116.927  0.00 97.00      PROA   
ATOM   4008 HD12 LEU P 256     -41.778-128.561 115.378  0.00 97.00      PROA   
ATOM   4009 HD13 LEU P 256     -42.876-127.205 115.839  0.00 97.00      PROA   
ATOM   4010  CD2 LEU P 256     -41.479-126.390 118.122  0.00 97.00      PROA   
ATOM   4011 HD21 LEU P 256     -40.626-125.858 118.594  0.00 97.00      PROA   
ATOM   4012 HD22 LEU P 256     -41.972-127.028 118.885  0.00 97.00      PROA   
ATOM   4013 HD23 LEU P 256     -42.215-125.638 117.767  0.00 97.00      PROA   
ATOM   4014  C   LEU P 256     -40.973-130.114 118.551  0.00 97.00      PROA   
ATOM   4015  O   LEU P 256     -40.765-131.120 117.881  0.00 97.00      PROA   
ATOM   4016  N   GLU P 257     -42.127-129.974 119.247  0.00 97.00      PROA   
ATOM   4017  HN  GLU P 257     -42.319-129.150 119.772  0.00 97.00      PROA   
ATOM   4018  CA  GLU P 257     -43.122-131.027 119.330  0.00 97.00      PROA   
ATOM   4019  HA  GLU P 257     -42.618-131.981 119.281  0.00 97.00      PROA   
ATOM   4020  CB  GLU P 257     -43.912-130.977 120.665  0.00 97.00      PROA   
ATOM   4021  HB1 GLU P 257     -44.523-130.052 120.728  0.00 97.00      PROA   
ATOM   4022  HB2 GLU P 257     -43.148-130.904 121.477  0.00 97.00      PROA   
ATOM   4023  CG  GLU P 257     -44.751-132.244 120.963  0.00 97.00      PROA   
ATOM   4024  HG1 GLU P 257     -44.583-132.544 122.019  0.00 97.00      PROA   
ATOM   4025  HG2 GLU P 257     -44.438-133.088 120.315  0.00 97.00      PROA   
ATOM   4026  CD  GLU P 257     -46.249-132.031 120.790  0.00 97.00      PROA   
ATOM   4027  OE1 GLU P 257     -46.685-131.830 119.637  0.00 97.00      PROA   
ATOM   4028  OE2 GLU P 257     -46.983-132.107 121.806  0.00 97.00      PROA   
ATOM   4029  C   GLU P 257     -44.087-130.959 118.168  0.00 97.00      PROA   
ATOM   4030  O   GLU P 257     -44.620-129.902 117.837  0.00 97.00      PROA   
ATOM   4031  N   LEU P 258     -44.332-132.124 117.526  0.00 97.00      PROA   
ATOM   4032  HN  LEU P 258     -43.851-132.953 117.806  0.00 97.00      PROA   
ATOM   4033  CA  LEU P 258     -45.286-132.275 116.452  0.00 97.00      PROA   
ATOM   4034  HA  LEU P 258     -46.022-131.488 116.529  0.00 97.00      PROA   
ATOM   4035  CB  LEU P 258     -44.651-132.232 115.037  0.00 97.00      PROA   
ATOM   4036  HB1 LEU P 258     -45.424-132.429 114.261  0.00 97.00      PROA   
ATOM   4037  HB2 LEU P 258     -43.893-133.039 114.971  0.00 97.00      PROA   
ATOM   4038  CG  LEU P 258     -43.951-130.899 114.678  0.00 97.00      PROA   
ATOM   4039  HG  LEU P 258     -43.268-130.625 115.515  0.00 97.00      PROA   
ATOM   4040  CD1 LEU P 258     -43.073-131.057 113.426  0.00 97.00      PROA   
ATOM   4041 HD11 LEU P 258     -43.704-131.313 112.549  0.00 97.00      PROA   
ATOM   4042 HD12 LEU P 258     -42.326-131.862 113.573  0.00 97.00      PROA   
ATOM   4043 HD13 LEU P 258     -42.536-130.107 113.218  0.00 97.00      PROA   
ATOM   4044  CD2 LEU P 258     -44.951-129.745 114.476  0.00 97.00      PROA   
ATOM   4045 HD21 LEU P 258     -45.549-129.573 115.393  0.00 97.00      PROA   
ATOM   4046 HD22 LEU P 258     -45.640-129.980 113.637  0.00 97.00      PROA   
ATOM   4047 HD23 LEU P 258     -44.407-128.808 114.233  0.00 97.00      PROA   
ATOM   4048  C   LEU P 258     -46.025-133.586 116.637  0.00 97.00      PROA   
ATOM   4049  O   LEU P 258     -45.804-134.564 115.927  0.00 97.00      PROA   
ATOM   4050  N   GLN P 259     -46.952-133.638 117.618  0.00 97.00      PROA   
ATOM   4051  HN  GLN P 259     -46.992-132.911 118.307  0.00 97.00      PROA   
ATOM   4052  CA  GLN P 259     -47.963-134.670 117.721  0.00 97.00      PROA   
ATOM   4053  HA  GLN P 259     -47.428-135.606 117.733  0.00 97.00      PROA   
ATOM   4054  CB  GLN P 259     -48.796-134.595 119.029  0.00 97.00      PROA   
ATOM   4055  HB1 GLN P 259     -49.742-135.171 118.914  0.00 97.00      PROA   
ATOM   4056  HB2 GLN P 259     -49.069-133.532 119.210  0.00 97.00      PROA   
ATOM   4057  CG  GLN P 259     -48.063-135.142 120.271  0.00 97.00      PROA   
ATOM   4058  HG1 GLN P 259     -47.152-134.549 120.482  0.00 97.00      PROA   
ATOM   4059  HG2 GLN P 259     -47.758-136.197 120.113  0.00 97.00      PROA   
ATOM   4060  CD  GLN P 259     -49.014-135.105 121.474  0.00 97.00      PROA   
ATOM   4061  OE1 GLN P 259     -49.819-136.021 121.674  0.00 97.00      PROA   
ATOM   4062  NE2 GLN P 259     -48.932-134.016 122.285  0.00 97.00      PROA   
ATOM   4063 HE21 GLN P 259     -49.528-133.955 123.081  0.00 97.00      PROA   
ATOM   4064 HE22 GLN P 259     -48.269-133.292 122.074  0.00 97.00      PROA   
ATOM   4065  C   GLN P 259     -48.893-134.724 116.521  0.00 97.00      PROA   
ATOM   4066  O   GLN P 259     -49.320-133.699 115.999  0.00 97.00      PROA   
ATOM   4067  N   VAL P 260     -49.210-135.952 116.055  0.00 97.00      PROA   
ATOM   4068  HN  VAL P 260     -48.834-136.768 116.481  0.00 97.00      PROA   
ATOM   4069  CA  VAL P 260     -50.059-136.192 114.910  0.00 97.00      PROA   
ATOM   4070  HA  VAL P 260     -50.579-135.285 114.650  0.00 97.00      PROA   
ATOM   4071  CB  VAL P 260     -49.282-136.684 113.692  0.00 97.00      PROA   
ATOM   4072  HB  VAL P 260     -48.777-137.639 113.947  0.00 97.00      PROA   
ATOM   4073  CG1 VAL P 260     -50.233-136.905 112.496  0.00 97.00      PROA   
ATOM   4074 HG11 VAL P 260     -50.795-135.974 112.267  0.00 97.00      PROA   
ATOM   4075 HG12 VAL P 260     -50.954-137.724 112.693  0.00 97.00      PROA   
ATOM   4076 HG13 VAL P 260     -49.643-137.183 111.598  0.00 97.00      PROA   
ATOM   4077  CG2 VAL P 260     -48.174-135.673 113.319  0.00 97.00      PROA   
ATOM   4078 HG21 VAL P 260     -47.410-135.598 114.118  0.00 97.00      PROA   
ATOM   4079 HG22 VAL P 260     -48.606-134.668 113.145  0.00 97.00      PROA   
ATOM   4080 HG23 VAL P 260     -47.660-136.001 112.390  0.00 97.00      PROA   
ATOM   4081  C   VAL P 260     -51.074-137.227 115.360  0.00 97.00      PROA   
ATOM   4082  O   VAL P 260     -50.710-138.245 115.943  0.00 97.00      PROA   
ATOM   4083  N   LEU P 261     -52.384-136.974 115.130  0.00 97.00      PROA   
ATOM   4084  HN  LEU P 261     -52.653-136.142 114.643  0.00 97.00      PROA   
ATOM   4085  CA  LEU P 261     -53.458-137.822 115.606  0.00 97.00      PROA   
ATOM   4086  HA  LEU P 261     -53.032-138.729 116.004  0.00 97.00      PROA   
ATOM   4087  CB  LEU P 261     -54.304-137.163 116.723  0.00 97.00      PROA   
ATOM   4088  HB1 LEU P 261     -55.186-137.799 116.958  0.00 97.00      PROA   
ATOM   4089  HB2 LEU P 261     -54.680-136.180 116.360  0.00 97.00      PROA   
ATOM   4090  CG  LEU P 261     -53.548-136.936 118.056  0.00 97.00      PROA   
ATOM   4091  HG  LEU P 261     -52.692-136.249 117.861  0.00 97.00      PROA   
ATOM   4092  CD1 LEU P 261     -54.475-136.265 119.084  0.00 97.00      PROA   
ATOM   4093 HD11 LEU P 261     -55.327-136.937 119.323  0.00 97.00      PROA   
ATOM   4094 HD12 LEU P 261     -54.880-135.314 118.678  0.00 97.00      PROA   
ATOM   4095 HD13 LEU P 261     -53.921-136.048 120.021  0.00 97.00      PROA   
ATOM   4096  CD2 LEU P 261     -52.975-138.237 118.650  0.00 97.00      PROA   
ATOM   4097 HD21 LEU P 261     -52.498-138.028 119.630  0.00 97.00      PROA   
ATOM   4098 HD22 LEU P 261     -52.207-138.675 117.983  0.00 97.00      PROA   
ATOM   4099 HD23 LEU P 261     -53.788-138.978 118.803  0.00 97.00      PROA   
ATOM   4100  C   LEU P 261     -54.371-138.276 114.489  0.00 97.00      PROA   
ATOM   4101  O   LEU P 261     -54.835-137.501 113.658  0.00 97.00      PROA   
ATOM   4102  N   GLY P 262     -54.653-139.596 114.481  0.00 97.00      PROA   
ATOM   4103  HN  GLY P 262     -54.295-140.183 115.201  0.00 97.00      PROA   
ATOM   4104  CA  GLY P 262     -55.508-140.266 113.535  0.00 97.00      PROA   
ATOM   4105  HA1 GLY P 262     -54.886-140.704 112.771  0.00 97.00      PROA   
ATOM   4106  HA2 GLY P 262     -56.267-139.590 113.165  0.00 97.00      PROA   
ATOM   4107  C   GLY P 262     -56.171-141.388 114.262  0.00 97.00      PROA   
ATOM   4108  O   GLY P 262     -55.732-141.807 115.330  0.00 97.00      PROA   
ATOM   4109  N   HSD P 263     -57.251-141.923 113.666  0.00 97.00      PROA   
ATOM   4110  HN  HSD P 263     -57.555-141.594 112.776  0.00 97.00      PROA   
ATOM   4111  CA  HSD P 263     -57.986-143.045 114.192  0.00 97.00      PROA   
ATOM   4112  HA  HSD P 263     -57.449-143.501 115.013  0.00 97.00      PROA   
ATOM   4113  CB  HSD P 263     -59.407-142.646 114.656  0.00 97.00      PROA   
ATOM   4114  HB1 HSD P 263     -60.000-143.547 114.923  0.00 97.00      PROA   
ATOM   4115  HB2 HSD P 263     -59.931-142.123 113.826  0.00 97.00      PROA   
ATOM   4116  ND1 HSD P 263     -59.619-142.079 117.145  0.00 97.00      PROA   
ATOM   4117  HD1 HSD P 263     -59.852-142.999 117.465  0.00 97.00      PROA   
ATOM   4118  CG  HSD P 263     -59.354-141.709 115.841  0.00 97.00      PROA   
ATOM   4119  CE1 HSD P 263     -59.547-140.953 117.898  0.00 97.00      PROA   
ATOM   4120  HE1 HSD P 263     -59.713-140.944 118.976  0.00 97.00      PROA   
ATOM   4121  NE2 HSD P 263     -59.268-139.888 117.173  0.00 97.00      PROA   
ATOM   4122  CD2 HSD P 263     -59.157-140.362 115.878  0.00 97.00      PROA   
ATOM   4123  HD2 HSD P 263     -58.937-139.671 115.074  0.00 97.00      PROA   
ATOM   4124  C   HSD P 263     -58.034-144.026 113.055  0.00 97.00      PROA   
ATOM   4125  O   HSD P 263     -58.236-143.628 111.910  0.00 97.00      PROA   
ATOM   4126  N   GLN P 264     -57.790-145.329 113.334  0.00 97.00      PROA   
ATOM   4127  HN  GLN P 264     -57.651-145.637 114.273  0.00 97.00      PROA   
ATOM   4128  CA  GLN P 264     -57.595-146.351 112.321  0.00 97.00      PROA   
ATOM   4129  HA  GLN P 264     -56.742-146.026 111.739  0.00 97.00      PROA   
ATOM   4130  CB  GLN P 264     -57.194-147.708 112.954  0.00 97.00      PROA   
ATOM   4131  HB1 GLN P 264     -57.281-148.528 112.208  0.00 97.00      PROA   
ATOM   4132  HB2 GLN P 264     -57.917-147.916 113.775  0.00 97.00      PROA   
ATOM   4133  CG  GLN P 264     -55.742-147.696 113.493  0.00 97.00      PROA   
ATOM   4134  HG1 GLN P 264     -55.516-146.713 113.959  0.00 97.00      PROA   
ATOM   4135  HG2 GLN P 264     -55.023-147.848 112.661  0.00 97.00      PROA   
ATOM   4136  CD  GLN P 264     -55.507-148.754 114.578  0.00 97.00      PROA   
ATOM   4137  OE1 GLN P 264     -55.185-148.419 115.724  0.00 97.00      PROA   
ATOM   4138  NE2 GLN P 264     -55.660-150.055 114.213  0.00 97.00      PROA   
ATOM   4139 HE21 GLN P 264     -55.517-150.756 114.909  0.00 97.00      PROA   
ATOM   4140 HE22 GLN P 264     -55.903-150.283 113.272  0.00 97.00      PROA   
ATOM   4141  C   GLN P 264     -58.732-146.509 111.323  0.00 97.00      PROA   
ATOM   4142  O   GLN P 264     -59.910-146.550 111.672  0.00 97.00      PROA   
ATOM   4143  N   GLN P 265     -58.360-146.560 110.028  0.00 97.00      PROA   
ATOM   4144  HN  GLN P 265     -57.389-146.568 109.793  0.00 97.00      PROA   
ATOM   4145  CA  GLN P 265     -59.239-146.384 108.899  0.00 97.00      PROA   
ATOM   4146  HA  GLN P 265     -60.155-145.958 109.275  0.00 97.00      PROA   
ATOM   4147  CB  GLN P 265     -58.654-145.379 107.856  0.00 97.00      PROA   
ATOM   4148  HB1 GLN P 265     -58.726-144.359 108.298  0.00 97.00      PROA   
ATOM   4149  HB2 GLN P 265     -59.299-145.378 106.949  0.00 97.00      PROA   
ATOM   4150  CG  GLN P 265     -57.186-145.610 107.398  0.00 97.00      PROA   
ATOM   4151  HG1 GLN P 265     -56.992-145.000 106.489  0.00 97.00      PROA   
ATOM   4152  HG2 GLN P 265     -57.049-146.675 107.119  0.00 97.00      PROA   
ATOM   4153  CD  GLN P 265     -56.129-145.265 108.464  0.00 97.00      PROA   
ATOM   4154  OE1 GLN P 265     -55.682-146.134 109.221  0.00 97.00      PROA   
ATOM   4155  NE2 GLN P 265     -55.711-143.971 108.520  0.00 97.00      PROA   
ATOM   4156 HE21 GLN P 265     -55.045-143.712 109.224  0.00 97.00      PROA   
ATOM   4157 HE22 GLN P 265     -56.062-143.295 107.877  0.00 97.00      PROA   
ATOM   4158  C   GLN P 265     -59.556-147.705 108.216  0.00 97.00      PROA   
ATOM   4159  O   GLN P 265     -58.748-148.632 108.277  0.00 97.00      PROA   
ATOM   4160  N   PRO P 266     -60.703-147.858 107.543  0.00 97.00      PROA   
ATOM   4161  CD  PRO P 266     -61.859-146.966 107.678  0.00 97.00      PROA   
ATOM   4162  HD1 PRO P 266     -61.618-145.998 107.186  0.00 97.00      PROA   
ATOM   4163  HD2 PRO P 266     -62.131-146.803 108.744  0.00 97.00      PROA   
ATOM   4164  CA  PRO P 266     -60.877-148.778 106.419  0.00 97.00      PROA   
ATOM   4165  HA  PRO P 266     -60.930-149.771 106.842  0.00 97.00      PROA   
ATOM   4166  CB  PRO P 266     -62.203-148.339 105.770  0.00 97.00      PROA   
ATOM   4167  HB1 PRO P 266     -62.754-149.186 105.316  0.00 97.00      PROA   
ATOM   4168  HB2 PRO P 266     -62.021-147.564 104.991  0.00 97.00      PROA   
ATOM   4169  CG  PRO P 266     -62.975-147.678 106.916  0.00 97.00      PROA   
ATOM   4170  HG1 PRO P 266     -63.761-146.984 106.560  0.00 97.00      PROA   
ATOM   4171  HG2 PRO P 266     -63.431-148.456 107.568  0.00 97.00      PROA   
ATOM   4172  C   PRO P 266     -59.730-148.790 105.415  0.00 97.00      PROA   
ATOM   4173  O   PRO P 266     -59.225-147.726 105.063  0.00 97.00      PROA   
ATOM   4174  N   THR P 267     -59.305-149.982 104.942  0.00 97.00      PROA   
ATOM   4175  HN  THR P 267     -59.635-150.834 105.342  0.00 97.00      PROA   
ATOM   4176  CA  THR P 267     -58.386-150.135 103.820  0.00 97.00      PROA   
ATOM   4177  HA  THR P 267     -57.527-149.528 104.073  0.00 97.00      PROA   
ATOM   4178  CB  THR P 267     -57.896-151.568 103.636  0.00 97.00      PROA   
ATOM   4179  HB  THR P 267     -58.570-152.149 102.970  0.00 97.00      PROA   
ATOM   4180  OG1 THR P 267     -57.859-152.257 104.878  0.00 97.00      PROA   
ATOM   4181  HG1 THR P 267     -57.291-151.730 105.445  0.00 97.00      PROA   
ATOM   4182  CG2 THR P 267     -56.474-151.571 103.045  0.00 97.00      PROA   
ATOM   4183 HG21 THR P 267     -55.773-151.034 103.721  0.00 97.00      PROA   
ATOM   4184 HG22 THR P 267     -56.456-151.075 102.054  0.00 97.00      PROA   
ATOM   4185 HG23 THR P 267     -56.115-152.615 102.925  0.00 97.00      PROA   
ATOM   4186  C   THR P 267     -58.903-149.598 102.482  0.00 97.00      PROA   
ATOM   4187  O   THR P 267     -58.105-148.956 101.799  0.00 97.00      PROA   
ATOM   4188  N   PRO P 268     -60.151-149.768 102.023  0.00 97.00      PROA   
ATOM   4189  CD  PRO P 268     -61.086-150.822 102.447  0.00 97.00      PROA   
ATOM   4190  HD1 PRO P 268     -61.241-150.821 103.544  0.00 97.00      PROA   
ATOM   4191  HD2 PRO P 268     -60.705-151.812 102.114  0.00 97.00      PROA   
ATOM   4192  CA  PRO P 268     -60.677-149.007 100.893  0.00 97.00      PROA   
ATOM   4193  HA  PRO P 268     -59.937-148.929 100.109  0.00 97.00      PROA   
ATOM   4194  CB  PRO P 268     -61.914-149.808 100.449  0.00 97.00      PROA   
ATOM   4195  HB1 PRO P 268     -61.596-150.586  99.718  0.00 97.00      PROA   
ATOM   4196  HB2 PRO P 268     -62.700-149.183  99.979  0.00 97.00      PROA   
ATOM   4197  CG  PRO P 268     -62.398-150.492 101.731  0.00 97.00      PROA   
ATOM   4198  HG1 PRO P 268     -62.968-149.755 102.340  0.00 97.00      PROA   
ATOM   4199  HG2 PRO P 268     -63.026-151.383 101.542  0.00 97.00      PROA   
ATOM   4200  C   PRO P 268     -61.066-147.600 101.313  0.00 97.00      PROA   
ATOM   4201  O   PRO P 268     -61.471-147.387 102.455  0.00 97.00      PROA   
ATOM   4202  N   VAL P 269     -60.934-146.637 100.375  0.00 97.00      PROA   
ATOM   4203  HN  VAL P 269     -60.639-146.835  99.445  0.00 97.00      PROA   
ATOM   4204  CA  VAL P 269     -61.337-145.262 100.500  0.00 97.00      PROA   
ATOM   4205  HA  VAL P 269     -62.201-145.210 101.148  0.00 97.00      PROA   
ATOM   4206  CB  VAL P 269     -60.215-144.370 101.043  0.00 97.00      PROA   
ATOM   4207  HB  VAL P 269     -59.889-144.798 102.022  0.00 97.00      PROA   
ATOM   4208  CG1 VAL P 269     -58.997-144.361 100.095  0.00 97.00      PROA   
ATOM   4209 HG11 VAL P 269     -59.287-143.946  99.108  0.00 97.00      PROA   
ATOM   4210 HG12 VAL P 269     -58.600-145.386  99.949  0.00 97.00      PROA   
ATOM   4211 HG13 VAL P 269     -58.187-143.725 100.512  0.00 97.00      PROA   
ATOM   4212  CG2 VAL P 269     -60.740-142.944 101.301  0.00 97.00      PROA   
ATOM   4213 HG21 VAL P 269     -61.612-142.968 101.985  0.00 97.00      PROA   
ATOM   4214 HG22 VAL P 269     -61.052-142.477 100.344  0.00 97.00      PROA   
ATOM   4215 HG23 VAL P 269     -59.944-142.311 101.750  0.00 97.00      PROA   
ATOM   4216  C   VAL P 269     -61.795-144.870  99.073  0.00 97.00      PROA   
ATOM   4217  OT1 VAL P 269     -61.373-145.551  98.096  0.00 97.00      PROA   
ATOM   4218  OT2 VAL P 269     -62.596-143.907  98.941  0.00 97.00      PROA   
END
