# Supplementary material for: The solution structure of the unbound IgG Fc receptor CD64 resembles its crystal structure: Implications for function
Source: PLoS One. 2023 Sep 21;18(9):e0288351. doi: 10.1371/journal.pone.0288351 (PMC10513344; doi:10.1371/journal.pone.0288351)
Supplement: S1 File — (ZIP) [file pone.0288351.s003.zip › CD64V03 E11/Top100/EM_done_ready_for_EM_top100_0p11_E11.dcd_53835.pdb.pdb]

REMARK  FINAL COORDINATES WRITTEN BY NAMD AT TIMESTEP 2000
ATOM      1  N   LYS P   1     -14.496 -75.165  68.565  0.00 97.00      PROA   
ATOM      2  HT1 LYS P   1     -13.945 -74.438  69.069  0.00 97.00      PROA   
ATOM      3  HT2 LYS P   1     -15.026 -74.667  67.817  0.00 97.00      PROA   
ATOM      4  HT3 LYS P   1     -13.839 -75.847  68.140  0.00 97.00      PROA   
ATOM      5  CA  LYS P   1     -15.421 -75.822  69.519  0.00 97.00      PROA   
ATOM      6  HA  LYS P   1     -15.836 -75.047  70.145  0.00 97.00      PROA   
ATOM      7  CB  LYS P   1     -16.590 -76.541  68.781  0.00 97.00      PROA   
ATOM      8  HB1 LYS P   1     -17.103 -77.212  69.503  0.00 97.00      PROA   
ATOM      9  HB2 LYS P   1     -16.200 -77.185  67.963  0.00 97.00      PROA   
ATOM     10  CG  LYS P   1     -17.658 -75.580  68.216  0.00 97.00      PROA   
ATOM     11  HG1 LYS P   1     -17.242 -75.082  67.312  0.00 97.00      PROA   
ATOM     12  HG2 LYS P   1     -17.882 -74.782  68.958  0.00 97.00      PROA   
ATOM     13  CD  LYS P   1     -18.983 -76.262  67.813  0.00 97.00      PROA   
ATOM     14  HD1 LYS P   1     -18.755 -77.107  67.125  0.00 97.00      PROA   
ATOM     15  HD2 LYS P   1     -19.585 -75.517  67.244  0.00 97.00      PROA   
ATOM     16  CE  LYS P   1     -19.810 -76.775  69.007  0.00 97.00      PROA   
ATOM     17  HE1 LYS P   1     -19.983 -75.951  69.731  0.00 97.00      PROA   
ATOM     18  HE2 LYS P   1     -19.286 -77.606  69.523  0.00 97.00      PROA   
ATOM     19  NZ  LYS P   1     -21.138 -77.282  68.574  0.00 97.00      PROA   
ATOM     20  HZ1 LYS P   1     -21.014 -78.051  67.885  0.00 97.00      PROA   
ATOM     21  HZ2 LYS P   1     -21.684 -76.513  68.136  0.00 97.00      PROA   
ATOM     22  HZ3 LYS P   1     -21.657 -77.642  69.400  0.00 97.00      PROA   
ATOM     23  C   LYS P   1     -14.673 -76.762  70.425  0.00 97.00      PROA   
ATOM     24  O   LYS P   1     -13.509 -77.080  70.188  0.00 97.00      PROA   
ATOM     25  N   ALA P   2     -15.339 -77.228  71.502  0.00 97.00      PROA   
ATOM     26  HN  ALA P   2     -16.261 -76.939  71.746  0.00 97.00      PROA   
ATOM     27  CA  ALA P   2     -14.840 -78.231  72.393  0.00 97.00      PROA   
ATOM     28  HA  ALA P   2     -14.360 -79.023  71.832  0.00 97.00      PROA   
ATOM     29  CB  ALA P   2     -13.902 -77.642  73.467  0.00 97.00      PROA   
ATOM     30  HB1 ALA P   2     -14.408 -76.823  74.020  0.00 97.00      PROA   
ATOM     31  HB2 ALA P   2     -12.995 -77.218  72.985  0.00 97.00      PROA   
ATOM     32  HB3 ALA P   2     -13.579 -78.417  74.192  0.00 97.00      PROA   
ATOM     33  C   ALA P   2     -16.109 -78.764  73.012  0.00 97.00      PROA   
ATOM     34  O   ALA P   2     -17.188 -78.242  72.729  0.00 97.00      PROA   
ATOM     35  N   VAL P   3     -16.001 -79.826  73.847  0.00 97.00      PROA   
ATOM     36  HN  VAL P   3     -15.130 -80.288  73.977  0.00 97.00      PROA   
ATOM     37  CA  VAL P   3     -17.032 -80.272  74.763  0.00 97.00      PROA   
ATOM     38  HA  VAL P   3     -17.593 -79.411  75.097  0.00 97.00      PROA   
ATOM     39  CB  VAL P   3     -18.002 -81.351  74.253  0.00 97.00      PROA   
ATOM     40  HB  VAL P   3     -18.676 -81.644  75.093  0.00 97.00      PROA   
ATOM     41  CG1 VAL P   3     -18.908 -80.783  73.141  0.00 97.00      PROA   
ATOM     42 HG11 VAL P   3     -18.312 -80.573  72.229  0.00 97.00      PROA   
ATOM     43 HG12 VAL P   3     -19.395 -79.846  73.480  0.00 97.00      PROA   
ATOM     44 HG13 VAL P   3     -19.696 -81.521  72.880  0.00 97.00      PROA   
ATOM     45  CG2 VAL P   3     -17.260 -82.611  73.761  0.00 97.00      PROA   
ATOM     46 HG21 VAL P   3     -16.714 -83.105  74.589  0.00 97.00      PROA   
ATOM     47 HG22 VAL P   3     -16.536 -82.355  72.960  0.00 97.00      PROA   
ATOM     48 HG23 VAL P   3     -17.987 -83.342  73.346  0.00 97.00      PROA   
ATOM     49  C   VAL P   3     -16.248 -80.799  75.945  0.00 97.00      PROA   
ATOM     50  O   VAL P   3     -15.129 -81.283  75.778  0.00 97.00      PROA   
ATOM     51  N   ILE P   4     -16.793 -80.684  77.184  0.00 97.00      PROA   
ATOM     52  HN  ILE P   4     -17.663 -80.213  77.325  0.00 97.00      PROA   
ATOM     53  CA  ILE P   4     -16.064 -81.063  78.387  0.00 97.00      PROA   
ATOM     54  HA  ILE P   4     -15.023 -81.197  78.135  0.00 97.00      PROA   
ATOM     55  CB  ILE P   4     -16.082 -79.970  79.458  0.00 97.00      PROA   
ATOM     56  HB  ILE P   4     -17.137 -79.760  79.747  0.00 97.00      PROA   
ATOM     57  CG2 ILE P   4     -15.283 -80.442  80.698  0.00 97.00      PROA   
ATOM     58 HG21 ILE P   4     -14.285 -80.819  80.385  0.00 97.00      PROA   
ATOM     59 HG22 ILE P   4     -15.820 -81.246  81.242  0.00 97.00      PROA   
ATOM     60 HG23 ILE P   4     -15.120 -79.609  81.408  0.00 97.00      PROA   
ATOM     61  CG1 ILE P   4     -15.476 -78.657  78.902  0.00 97.00      PROA   
ATOM     62 HG11 ILE P   4     -15.872 -78.431  77.889  0.00 97.00      PROA   
ATOM     63 HG12 ILE P   4     -14.383 -78.814  78.808  0.00 97.00      PROA   
ATOM     64  CD  ILE P   4     -15.741 -77.423  79.769  0.00 97.00      PROA   
ATOM     65  HD1 ILE P   4     -15.490 -77.601  80.834  0.00 97.00      PROA   
ATOM     66  HD2 ILE P   4     -16.812 -77.136  79.703  0.00 97.00      PROA   
ATOM     67  HD3 ILE P   4     -15.126 -76.573  79.409  0.00 97.00      PROA   
ATOM     68  C   ILE P   4     -16.561 -82.389  78.952  0.00 97.00      PROA   
ATOM     69  O   ILE P   4     -17.757 -82.623  79.106  0.00 97.00      PROA   
ATOM     70  N   LYS P   5     -15.617 -83.300  79.298  0.00 97.00      PROA   
ATOM     71  HN  LYS P   5     -14.660 -83.129  79.064  0.00 97.00      PROA   
ATOM     72  CA  LYS P   5     -15.913 -84.552  79.967  0.00 97.00      PROA   
ATOM     73  HA  LYS P   5     -16.981 -84.673  80.076  0.00 97.00      PROA   
ATOM     74  CB  LYS P   5     -15.338 -85.771  79.202  0.00 97.00      PROA   
ATOM     75  HB1 LYS P   5     -15.614 -86.710  79.730  0.00 97.00      PROA   
ATOM     76  HB2 LYS P   5     -14.226 -85.706  79.180  0.00 97.00      PROA   
ATOM     77  CG  LYS P   5     -15.803 -85.881  77.740  0.00 97.00      PROA   
ATOM     78  HG1 LYS P   5     -15.271 -86.749  77.292  0.00 97.00      PROA   
ATOM     79  HG2 LYS P   5     -15.480 -84.973  77.183  0.00 97.00      PROA   
ATOM     80  CD  LYS P   5     -17.323 -86.068  77.567  0.00 97.00      PROA   
ATOM     81  HD1 LYS P   5     -17.852 -85.258  78.113  0.00 97.00      PROA   
ATOM     82  HD2 LYS P   5     -17.626 -87.036  78.024  0.00 97.00      PROA   
ATOM     83  CE  LYS P   5     -17.791 -86.007  76.107  0.00 97.00      PROA   
ATOM     84  HE1 LYS P   5     -17.549 -85.005  75.685  0.00 97.00      PROA   
ATOM     85  HE2 LYS P   5     -18.880 -86.185  76.013  0.00 97.00      PROA   
ATOM     86  NZ  LYS P   5     -17.091 -87.008  75.285  0.00 97.00      PROA   
ATOM     87  HZ1 LYS P   5     -17.405 -87.987  75.393  0.00 97.00      PROA   
ATOM     88  HZ2 LYS P   5     -16.068 -86.937  75.495  0.00 97.00      PROA   
ATOM     89  HZ3 LYS P   5     -17.121 -86.709  74.286  0.00 97.00      PROA   
ATOM     90  C   LYS P   5     -15.303 -84.566  81.355  0.00 97.00      PROA   
ATOM     91  O   LYS P   5     -14.089 -84.584  81.517  0.00 97.00      PROA   
ATOM     92  N   LEU P   6     -16.141 -84.610  82.415  0.00 97.00      PROA   
ATOM     93  HN  LEU P   6     -17.128 -84.533  82.303  0.00 97.00      PROA   
ATOM     94  CA  LEU P   6     -15.687 -84.845  83.772  0.00 97.00      PROA   
ATOM     95  HA  LEU P   6     -14.779 -84.280  83.936  0.00 97.00      PROA   
ATOM     96  CB  LEU P   6     -16.729 -84.389  84.828  0.00 97.00      PROA   
ATOM     97  HB1 LEU P   6     -16.244 -84.447  85.827  0.00 97.00      PROA   
ATOM     98  HB2 LEU P   6     -17.603 -85.075  84.840  0.00 97.00      PROA   
ATOM     99  CG  LEU P   6     -17.274 -82.948  84.647  0.00 97.00      PROA   
ATOM    100  HG  LEU P   6     -16.492 -82.335  84.142  0.00 97.00      PROA   
ATOM    101  CD1 LEU P   6     -18.563 -82.892  83.800  0.00 97.00      PROA   
ATOM    102 HD11 LEU P   6     -19.347 -83.528  84.264  0.00 97.00      PROA   
ATOM    103 HD12 LEU P   6     -18.388 -83.242  82.764  0.00 97.00      PROA   
ATOM    104 HD13 LEU P   6     -18.945 -81.850  83.754  0.00 97.00      PROA   
ATOM    105  CD2 LEU P   6     -17.551 -82.303  86.016  0.00 97.00      PROA   
ATOM    106 HD21 LEU P   6     -16.624 -82.258  86.625  0.00 97.00      PROA   
ATOM    107 HD22 LEU P   6     -18.310 -82.895  86.568  0.00 97.00      PROA   
ATOM    108 HD23 LEU P   6     -17.939 -81.271  85.881  0.00 97.00      PROA   
ATOM    109  C   LEU P   6     -15.380 -86.330  83.948  0.00 97.00      PROA   
ATOM    110  O   LEU P   6     -16.223 -87.178  83.667  0.00 97.00      PROA   
ATOM    111  N   GLN P   7     -14.142 -86.692  84.365  0.00 97.00      PROA   
ATOM    112  HN  GLN P   7     -13.439 -86.002  84.545  0.00 97.00      PROA   
ATOM    113  CA  GLN P   7     -13.725 -88.079  84.528  0.00 97.00      PROA   
ATOM    114  HA  GLN P   7     -13.978 -88.566  83.596  0.00 97.00      PROA   
ATOM    115  CB  GLN P   7     -12.179 -88.185  84.626  0.00 97.00      PROA   
ATOM    116  HB1 GLN P   7     -11.832 -87.415  85.349  0.00 97.00      PROA   
ATOM    117  HB2 GLN P   7     -11.783 -87.890  83.627  0.00 97.00      PROA   
ATOM    118  CG  GLN P   7     -11.602 -89.556  85.042  0.00 97.00      PROA   
ATOM    119  HG1 GLN P   7     -11.998 -90.345  84.368  0.00 97.00      PROA   
ATOM    120  HG2 GLN P   7     -11.887 -89.800  86.087  0.00 97.00      PROA   
ATOM    121  CD  GLN P   7     -10.076 -89.540  84.888  0.00 97.00      PROA   
ATOM    122  OE1 GLN P   7      -9.556 -89.147  83.840  0.00 97.00      PROA   
ATOM    123  NE2 GLN P   7      -9.324 -89.971  85.938  0.00 97.00      PROA   
ATOM    124 HE21 GLN P   7      -8.331 -89.941  85.835  0.00 97.00      PROA   
ATOM    125 HE22 GLN P   7      -9.756 -90.298  86.777  0.00 97.00      PROA   
ATOM    126  C   GLN P   7     -14.474 -88.901  85.577  0.00 97.00      PROA   
ATOM    127  O   GLN P   7     -14.940 -89.989  85.237  0.00 97.00      PROA   
ATOM    128  N   PRO P   8     -14.710 -88.462  86.811  0.00 97.00      PROA   
ATOM    129  CD  PRO P   8     -13.836 -87.566  87.559  0.00 97.00      PROA   
ATOM    130  HD1 PRO P   8     -14.099 -86.526  87.279  0.00 97.00      PROA   
ATOM    131  HD2 PRO P   8     -12.760 -87.764  87.363  0.00 97.00      PROA   
ATOM    132  CA  PRO P   8     -15.942 -88.747  87.538  0.00 97.00      PROA   
ATOM    133  HA  PRO P   8     -16.120 -89.811  87.530  0.00 97.00      PROA   
ATOM    134  CB  PRO P   8     -15.685 -88.210  88.967  0.00 97.00      PROA   
ATOM    135  HB1 PRO P   8     -15.933 -88.976  89.731  0.00 97.00      PROA   
ATOM    136  HB2 PRO P   8     -16.270 -87.291  89.188  0.00 97.00      PROA   
ATOM    137  CG  PRO P   8     -14.188 -87.859  89.016  0.00 97.00      PROA   
ATOM    138  HG1 PRO P   8     -13.984 -87.006  89.691  0.00 97.00      PROA   
ATOM    139  HG2 PRO P   8     -13.611 -88.743  89.366  0.00 97.00      PROA   
ATOM    140  C   PRO P   8     -17.090 -88.000  86.861  0.00 97.00      PROA   
ATOM    141  O   PRO P   8     -16.928 -86.785  86.776  0.00 97.00      PROA   
ATOM    142  N   PRO P   9     -18.203 -88.560  86.382  0.00 97.00      PROA   
ATOM    143  CD  PRO P   9     -18.506 -89.992  86.482  0.00 97.00      PROA   
ATOM    144  HD1 PRO P   9     -18.472 -90.335  87.538  0.00 97.00      PROA   
ATOM    145  HD2 PRO P   9     -17.776 -90.561  85.863  0.00 97.00      PROA   
ATOM    146  CA  PRO P   9     -19.204 -87.835  85.592  0.00 97.00      PROA   
ATOM    147  HA  PRO P   9     -18.725 -87.177  84.882  0.00 97.00      PROA   
ATOM    148  CB  PRO P   9     -19.955 -88.983  84.890  0.00 97.00      PROA   
ATOM    149  HB1 PRO P   9     -19.369 -89.286  83.992  0.00 97.00      PROA   
ATOM    150  HB2 PRO P   9     -20.981 -88.731  84.563  0.00 97.00      PROA   
ATOM    151  CG  PRO P   9     -19.914 -90.130  85.902  0.00 97.00      PROA   
ATOM    152  HG1 PRO P   9     -20.666 -89.944  86.699  0.00 97.00      PROA   
ATOM    153  HG2 PRO P   9     -20.100 -91.121  85.444  0.00 97.00      PROA   
ATOM    154  C   PRO P   9     -20.138 -86.996  86.461  0.00 97.00      PROA   
ATOM    155  O   PRO P   9     -21.340 -86.963  86.204  0.00 97.00      PROA   
ATOM    156  N   TRP P  10     -19.616 -86.298  87.489  0.00 97.00      PROA   
ATOM    157  HN  TRP P  10     -18.626 -86.272  87.607  0.00 97.00      PROA   
ATOM    158  CA  TRP P  10     -20.420 -85.716  88.538  0.00 97.00      PROA   
ATOM    159  HA  TRP P  10     -21.466 -85.916  88.356  0.00 97.00      PROA   
ATOM    160  CB  TRP P  10     -20.029 -86.303  89.919  0.00 97.00      PROA   
ATOM    161  HB1 TRP P  10     -20.744 -85.946  90.689  0.00 97.00      PROA   
ATOM    162  HB2 TRP P  10     -19.022 -85.914  90.196  0.00 97.00      PROA   
ATOM    163  CG  TRP P  10     -19.970 -87.803  89.976  0.00 97.00      PROA   
ATOM    164  CD1 TRP P  10     -18.939 -88.518  90.531  0.00 97.00      PROA   
ATOM    165  HD1 TRP P  10     -18.065 -88.073  90.988  0.00 97.00      PROA   
ATOM    166  NE1 TRP P  10     -19.225 -89.856  90.489  0.00 97.00      PROA   
ATOM    167  HE1 TRP P  10     -18.744 -90.554  90.973  0.00 97.00      PROA   
ATOM    168  CE2 TRP P  10     -20.432 -90.049  89.886  0.00 97.00      PROA   
ATOM    169  CD2 TRP P  10     -20.938 -88.777  89.532  0.00 97.00      PROA   
ATOM    170  CE3 TRP P  10     -22.175 -88.694  88.887  0.00 97.00      PROA   
ATOM    171  HE3 TRP P  10     -22.590 -87.749  88.574  0.00 97.00      PROA   
ATOM    172  CZ3 TRP P  10     -22.890 -89.869  88.637  0.00 97.00      PROA   
ATOM    173  HZ3 TRP P  10     -23.852 -89.813  88.145  0.00 97.00      PROA   
ATOM    174  CZ2 TRP P  10     -21.137 -91.218  89.633  0.00 97.00      PROA   
ATOM    175  HZ2 TRP P  10     -20.743 -92.184  89.907  0.00 97.00      PROA   
ATOM    176  CH2 TRP P  10     -22.380 -91.110  89.007  0.00 97.00      PROA   
ATOM    177  HH2 TRP P  10     -22.954 -92.002  88.793  0.00 97.00      PROA   
ATOM    178  C   TRP P  10     -20.243 -84.217  88.564  0.00 97.00      PROA   
ATOM    179  O   TRP P  10     -19.186 -83.693  88.911  0.00 97.00      PROA   
ATOM    180  N   VAL P  11     -21.314 -83.476  88.202  0.00 97.00      PROA   
ATOM    181  HN  VAL P  11     -22.144 -83.920  87.867  0.00 97.00      PROA   
ATOM    182  CA  VAL P  11     -21.293 -82.027  88.127  0.00 97.00      PROA   
ATOM    183  HA  VAL P  11     -20.315 -81.723  87.779  0.00 97.00      PROA   
ATOM    184  CB  VAL P  11     -22.325 -81.552  87.101  0.00 97.00      PROA   
ATOM    185  HB  VAL P  11     -23.353 -81.755  87.476  0.00 97.00      PROA   
ATOM    186  CG1 VAL P  11     -22.166 -80.045  86.841  0.00 97.00      PROA   
ATOM    187 HG11 VAL P  11     -21.129 -79.809  86.520  0.00 97.00      PROA   
ATOM    188 HG12 VAL P  11     -22.395 -79.467  87.757  0.00 97.00      PROA   
ATOM    189 HG13 VAL P  11     -22.864 -79.715  86.043  0.00 97.00      PROA   
ATOM    190  CG2 VAL P  11     -22.132 -82.322  85.771  0.00 97.00      PROA   
ATOM    191 HG21 VAL P  11     -22.384 -83.397  85.871  0.00 97.00      PROA   
ATOM    192 HG22 VAL P  11     -21.083 -82.232  85.418  0.00 97.00      PROA   
ATOM    193 HG23 VAL P  11     -22.794 -81.897  84.987  0.00 97.00      PROA   
ATOM    194  C   VAL P  11     -21.496 -81.403  89.517  0.00 97.00      PROA   
ATOM    195  O   VAL P  11     -21.179 -80.239  89.756  0.00 97.00      PROA   
ATOM    196  N   SER P  12     -21.971 -82.212  90.488  0.00 97.00      PROA   
ATOM    197  HN  SER P  12     -22.171 -83.158  90.255  0.00 97.00      PROA   
ATOM    198  CA  SER P  12     -22.150 -81.859  91.887  0.00 97.00      PROA   
ATOM    199  HA  SER P  12     -21.815 -80.846  92.061  0.00 97.00      PROA   
ATOM    200  CB  SER P  12     -23.651 -81.955  92.308  0.00 97.00      PROA   
ATOM    201  HB1 SER P  12     -24.086 -82.895  91.909  0.00 97.00      PROA   
ATOM    202  HB2 SER P  12     -24.200 -81.102  91.851  0.00 97.00      PROA   
ATOM    203  OG  SER P  12     -23.867 -81.927  93.718  0.00 97.00      PROA   
ATOM    204  HG1 SER P  12     -23.770 -81.010  93.995  0.00 97.00      PROA   
ATOM    205  C   SER P  12     -21.260 -82.793  92.694  0.00 97.00      PROA   
ATOM    206  O   SER P  12     -21.335 -84.011  92.541  0.00 97.00      PROA   
ATOM    207  N   VAL P  13     -20.360 -82.237  93.551  0.00 97.00      PROA   
ATOM    208  HN  VAL P  13     -20.299 -81.244  93.646  0.00 97.00      PROA   
ATOM    209  CA  VAL P  13     -19.303 -83.024  94.177  0.00 97.00      PROA   
ATOM    210  HA  VAL P  13     -19.674 -84.028  94.326  0.00 97.00      PROA   
ATOM    211  CB  VAL P  13     -18.077 -83.080  93.255  0.00 97.00      PROA   
ATOM    212  HB  VAL P  13     -18.447 -83.325  92.230  0.00 97.00      PROA   
ATOM    213  CG1 VAL P  13     -17.354 -81.717  93.172  0.00 97.00      PROA   
ATOM    214 HG11 VAL P  13     -16.907 -81.443  94.151  0.00 97.00      PROA   
ATOM    215 HG12 VAL P  13     -18.052 -80.914  92.860  0.00 97.00      PROA   
ATOM    216 HG13 VAL P  13     -16.532 -81.770  92.428  0.00 97.00      PROA   
ATOM    217  CG2 VAL P  13     -17.113 -84.211  93.662  0.00 97.00      PROA   
ATOM    218 HG21 VAL P  13     -17.650 -85.177  93.758  0.00 97.00      PROA   
ATOM    219 HG22 VAL P  13     -16.614 -83.978  94.625  0.00 97.00      PROA   
ATOM    220 HG23 VAL P  13     -16.318 -84.326  92.896  0.00 97.00      PROA   
ATOM    221  C   VAL P  13     -18.957 -82.481  95.562  0.00 97.00      PROA   
ATOM    222  O   VAL P  13     -19.227 -81.329  95.878  0.00 97.00      PROA   
ATOM    223  N   PHE P  14     -18.367 -83.310  96.461  0.00 97.00      PROA   
ATOM    224  HN  PHE P  14     -18.198 -84.271  96.248  0.00 97.00      PROA   
ATOM    225  CA  PHE P  14     -17.873 -82.851  97.751  0.00 97.00      PROA   
ATOM    226  HA  PHE P  14     -18.565 -82.113  98.124  0.00 97.00      PROA   
ATOM    227  CB  PHE P  14     -17.743 -83.988  98.802  0.00 97.00      PROA   
ATOM    228  HB1 PHE P  14     -17.262 -83.629  99.737  0.00 97.00      PROA   
ATOM    229  HB2 PHE P  14     -17.122 -84.813  98.387  0.00 97.00      PROA   
ATOM    230  CG  PHE P  14     -19.082 -84.529  99.220  0.00 97.00      PROA   
ATOM    231  CD1 PHE P  14     -20.053 -83.687  99.794  0.00 97.00      PROA   
ATOM    232  HD1 PHE P  14     -19.863 -82.629  99.876  0.00 97.00      PROA   
ATOM    233  CE1 PHE P  14     -21.250 -84.214 100.292  0.00 97.00      PROA   
ATOM    234  HE1 PHE P  14     -21.985 -83.562 100.739  0.00 97.00      PROA   
ATOM    235  CZ  PHE P  14     -21.496 -85.591 100.207  0.00 97.00      PROA   
ATOM    236  HZ  PHE P  14     -22.417 -86.001 100.593  0.00 97.00      PROA   
ATOM    237  CD2 PHE P  14     -19.338 -85.907  99.151  0.00 97.00      PROA   
ATOM    238  HD2 PHE P  14     -18.587 -86.568  98.744  0.00 97.00      PROA   
ATOM    239  CE2 PHE P  14     -20.544 -86.435  99.623  0.00 97.00      PROA   
ATOM    240  HE2 PHE P  14     -20.732 -87.495  99.538  0.00 97.00      PROA   
ATOM    241  C   PHE P  14     -16.513 -82.179  97.683  0.00 97.00      PROA   
ATOM    242  O   PHE P  14     -15.724 -82.402  96.769  0.00 97.00      PROA   
ATOM    243  N   GLN P  15     -16.190 -81.362  98.717  0.00 97.00      PROA   
ATOM    244  HN  GLN P  15     -16.902 -81.037  99.338  0.00 97.00      PROA   
ATOM    245  CA  GLN P  15     -14.827 -80.982  99.063  0.00 97.00      PROA   
ATOM    246  HA  GLN P  15     -14.426 -80.426  98.227  0.00 97.00      PROA   
ATOM    247  CB  GLN P  15     -14.786 -80.085 100.333  0.00 97.00      PROA   
ATOM    248  HB1 GLN P  15     -15.294 -79.124 100.083  0.00 97.00      PROA   
ATOM    249  HB2 GLN P  15     -13.729 -79.833 100.564  0.00 97.00      PROA   
ATOM    250  CG  GLN P  15     -15.505 -80.713 101.559  0.00 97.00      PROA   
ATOM    251  HG1 GLN P  15     -15.747 -81.777 101.359  0.00 97.00      PROA   
ATOM    252  HG2 GLN P  15     -16.470 -80.195 101.735  0.00 97.00      PROA   
ATOM    253  CD  GLN P  15     -14.664 -80.624 102.845  0.00 97.00      PROA   
ATOM    254  OE1 GLN P  15     -14.408 -79.537 103.374  0.00 97.00      PROA   
ATOM    255  NE2 GLN P  15     -14.226 -81.808 103.365  0.00 97.00      PROA   
ATOM    256 HE21 GLN P  15     -14.472 -82.669 102.921  0.00 97.00      PROA   
ATOM    257 HE22 GLN P  15     -13.616 -81.791 104.155  0.00 97.00      PROA   
ATOM    258  C   GLN P  15     -13.921 -82.192  99.306  0.00 97.00      PROA   
ATOM    259  O   GLN P  15     -14.383 -83.225  99.786  0.00 97.00      PROA   
ATOM    260  N   GLU P  16     -12.617 -82.086  98.939  0.00 97.00      PROA   
ATOM    261  HN  GLU P  16     -12.307 -81.230  98.523  0.00 97.00      PROA   
ATOM    262  CA  GLU P  16     -11.568 -83.086  99.120  0.00 97.00      PROA   
ATOM    263  HA  GLU P  16     -10.646 -82.526  99.068  0.00 97.00      PROA   
ATOM    264  CB  GLU P  16     -11.550 -83.786 100.522  0.00 97.00      PROA   
ATOM    265  HB1 GLU P  16     -12.476 -84.390 100.613  0.00 97.00      PROA   
ATOM    266  HB2 GLU P  16     -11.576 -83.003 101.313  0.00 97.00      PROA   
ATOM    267  CG  GLU P  16     -10.346 -84.723 100.794  0.00 97.00      PROA   
ATOM    268  HG1 GLU P  16      -9.442 -84.116 101.011  0.00 97.00      PROA   
ATOM    269  HG2 GLU P  16     -10.125 -85.349  99.907  0.00 97.00      PROA   
ATOM    270  CD  GLU P  16     -10.563 -85.698 101.959  0.00 97.00      PROA   
ATOM    271  OE1 GLU P  16     -11.635 -85.682 102.617  0.00 97.00      PROA   
ATOM    272  OE2 GLU P  16      -9.630 -86.516 102.186  0.00 97.00      PROA   
ATOM    273  C   GLU P  16     -11.497 -84.078  97.959  0.00 97.00      PROA   
ATOM    274  O   GLU P  16     -10.416 -84.529  97.589  0.00 97.00      PROA   
ATOM    275  N   GLU P  17     -12.641 -84.422  97.325  0.00 97.00      PROA   
ATOM    276  HN  GLU P  17     -13.511 -84.065  97.658  0.00 97.00      PROA   
ATOM    277  CA  GLU P  17     -12.743 -85.325  96.184  0.00 97.00      PROA   
ATOM    278  HA  GLU P  17     -12.321 -86.270  96.500  0.00 97.00      PROA   
ATOM    279  CB  GLU P  17     -14.237 -85.586  95.852  0.00 97.00      PROA   
ATOM    280  HB1 GLU P  17     -14.711 -84.585  95.723  0.00 97.00      PROA   
ATOM    281  HB2 GLU P  17     -14.713 -86.053  96.742  0.00 97.00      PROA   
ATOM    282  CG  GLU P  17     -14.558 -86.429  94.593  0.00 97.00      PROA   
ATOM    283  HG1 GLU P  17     -14.110 -85.986  93.682  0.00 97.00      PROA   
ATOM    284  HG2 GLU P  17     -15.660 -86.439  94.450  0.00 97.00      PROA   
ATOM    285  CD  GLU P  17     -14.104 -87.887  94.718  0.00 97.00      PROA   
ATOM    286  OE1 GLU P  17     -12.877 -88.139  94.821  0.00 97.00      PROA   
ATOM    287  OE2 GLU P  17     -14.994 -88.779  94.690  0.00 97.00      PROA   
ATOM    288  C   GLU P  17     -11.955 -84.896  94.944  0.00 97.00      PROA   
ATOM    289  O   GLU P  17     -11.804 -83.715  94.656  0.00 97.00      PROA   
ATOM    290  N   SER P  18     -11.416 -85.871  94.175  0.00 97.00      PROA   
ATOM    291  HN  SER P  18     -11.661 -86.822  94.374  0.00 97.00      PROA   
ATOM    292  CA  SER P  18     -10.565 -85.632  93.023  0.00 97.00      PROA   
ATOM    293  HA  SER P  18     -10.107 -84.659  93.130  0.00 97.00      PROA   
ATOM    294  CB  SER P  18      -9.434 -86.685  92.896  0.00 97.00      PROA   
ATOM    295  HB1 SER P  18      -9.874 -87.692  92.723  0.00 97.00      PROA   
ATOM    296  HB2 SER P  18      -8.872 -86.722  93.854  0.00 97.00      PROA   
ATOM    297  OG  SER P  18      -8.522 -86.375  91.841  0.00 97.00      PROA   
ATOM    298  HG1 SER P  18      -8.113 -85.537  92.074  0.00 97.00      PROA   
ATOM    299  C   SER P  18     -11.383 -85.641  91.748  0.00 97.00      PROA   
ATOM    300  O   SER P  18     -12.139 -86.570  91.477  0.00 97.00      PROA   
ATOM    301  N   VAL P  19     -11.233 -84.589  90.916  0.00 97.00      PROA   
ATOM    302  HN  VAL P  19     -10.593 -83.854  91.132  0.00 97.00      PROA   
ATOM    303  CA  VAL P  19     -11.997 -84.487  89.690  0.00 97.00      PROA   
ATOM    304  HA  VAL P  19     -12.221 -85.485  89.345  0.00 97.00      PROA   
ATOM    305  CB  VAL P  19     -13.343 -83.780  89.907  0.00 97.00      PROA   
ATOM    306  HB  VAL P  19     -13.949 -84.435  90.580  0.00 97.00      PROA   
ATOM    307  CG1 VAL P  19     -13.171 -82.428  90.630  0.00 97.00      PROA   
ATOM    308 HG11 VAL P  19     -12.569 -81.739  90.008  0.00 97.00      PROA   
ATOM    309 HG12 VAL P  19     -12.678 -82.548  91.615  0.00 97.00      PROA   
ATOM    310 HG13 VAL P  19     -14.162 -81.957  90.801  0.00 97.00      PROA   
ATOM    311  CG2 VAL P  19     -14.125 -83.608  88.588  0.00 97.00      PROA   
ATOM    312 HG21 VAL P  19     -14.270 -84.582  88.084  0.00 97.00      PROA   
ATOM    313 HG22 VAL P  19     -13.593 -82.918  87.901  0.00 97.00      PROA   
ATOM    314 HG23 VAL P  19     -15.126 -83.175  88.801  0.00 97.00      PROA   
ATOM    315  C   VAL P  19     -11.141 -83.883  88.597  0.00 97.00      PROA   
ATOM    316  O   VAL P  19     -10.550 -82.824  88.756  0.00 97.00      PROA   
ATOM    317  N   THR P  20     -11.041 -84.558  87.427  0.00 97.00      PROA   
ATOM    318  HN  THR P  20     -11.508 -85.428  87.297  0.00 97.00      PROA   
ATOM    319  CA  THR P  20     -10.276 -84.043  86.301  0.00 97.00      PROA   
ATOM    320  HA  THR P  20      -9.969 -83.036  86.530  0.00 97.00      PROA   
ATOM    321  CB  THR P  20      -8.989 -84.819  86.003  0.00 97.00      PROA   
ATOM    322  HB  THR P  20      -8.475 -84.980  86.980  0.00 97.00      PROA   
ATOM    323  OG1 THR P  20      -8.072 -84.080  85.201  0.00 97.00      PROA   
ATOM    324  HG1 THR P  20      -8.422 -84.034  84.307  0.00 97.00      PROA   
ATOM    325  CG2 THR P  20      -9.219 -86.195  85.364  0.00 97.00      PROA   
ATOM    326 HG21 THR P  20      -9.758 -86.107  84.399  0.00 97.00      PROA   
ATOM    327 HG22 THR P  20      -9.801 -86.843  86.048  0.00 97.00      PROA   
ATOM    328 HG23 THR P  20      -8.244 -86.691  85.166  0.00 97.00      PROA   
ATOM    329  C   THR P  20     -11.225 -83.939  85.135  0.00 97.00      PROA   
ATOM    330  O   THR P  20     -12.049 -84.814  84.899  0.00 97.00      PROA   
ATOM    331  N   LEU P  21     -11.161 -82.802  84.414  0.00 97.00      PROA   
ATOM    332  HN  LEU P  21     -10.481 -82.109  84.648  0.00 97.00      PROA   
ATOM    333  CA  LEU P  21     -12.129 -82.422  83.412  0.00 97.00      PROA   
ATOM    334  HA  LEU P  21     -12.882 -83.189  83.310  0.00 97.00      PROA   
ATOM    335  CB  LEU P  21     -12.825 -81.074  83.753  0.00 97.00      PROA   
ATOM    336  HB1 LEU P  21     -13.561 -80.863  82.947  0.00 97.00      PROA   
ATOM    337  HB2 LEU P  21     -12.085 -80.245  83.759  0.00 97.00      PROA   
ATOM    338  CG  LEU P  21     -13.592 -81.026  85.105  0.00 97.00      PROA   
ATOM    339  HG  LEU P  21     -14.015 -82.038  85.304  0.00 97.00      PROA   
ATOM    340  CD1 LEU P  21     -12.709 -80.612  86.301  0.00 97.00      PROA   
ATOM    341 HD11 LEU P  21     -12.284 -79.602  86.123  0.00 97.00      PROA   
ATOM    342 HD12 LEU P  21     -11.877 -81.322  86.468  0.00 97.00      PROA   
ATOM    343 HD13 LEU P  21     -13.319 -80.570  87.228  0.00 97.00      PROA   
ATOM    344  CD2 LEU P  21     -14.769 -80.036  85.009  0.00 97.00      PROA   
ATOM    345 HD21 LEU P  21     -15.463 -80.326  84.194  0.00 97.00      PROA   
ATOM    346 HD22 LEU P  21     -14.385 -79.016  84.800  0.00 97.00      PROA   
ATOM    347 HD23 LEU P  21     -15.333 -80.010  85.965  0.00 97.00      PROA   
ATOM    348  C   LEU P  21     -11.405 -82.289  82.092  0.00 97.00      PROA   
ATOM    349  O   LEU P  21     -10.456 -81.527  81.979  0.00 97.00      PROA   
ATOM    350  N   HSD P  22     -11.832 -83.033  81.049  0.00 97.00      PROA   
ATOM    351  HN  HSD P  22     -12.628 -83.627  81.155  0.00 97.00      PROA   
ATOM    352  CA  HSD P  22     -11.115 -83.156  79.793  0.00 97.00      PROA   
ATOM    353  HA  HSD P  22     -10.128 -82.729  79.893  0.00 97.00      PROA   
ATOM    354  CB  HSD P  22     -10.960 -84.639  79.370  0.00 97.00      PROA   
ATOM    355  HB1 HSD P  22     -10.518 -84.701  78.352  0.00 97.00      PROA   
ATOM    356  HB2 HSD P  22     -11.953 -85.139  79.343  0.00 97.00      PROA   
ATOM    357  ND1 HSD P  22     -10.429 -86.086  81.413  0.00 97.00      PROA   
ATOM    358  HD1 HSD P  22     -11.363 -86.161  81.766  0.00 97.00      PROA   
ATOM    359  CG  HSD P  22     -10.041 -85.397  80.282  0.00 97.00      PROA   
ATOM    360  CE1 HSD P  22      -9.318 -86.694  81.898  0.00 97.00      PROA   
ATOM    361  HE1 HSD P  22      -9.323 -87.322  82.786  0.00 97.00      PROA   
ATOM    362  NE2 HSD P  22      -8.254 -86.459  81.156  0.00 97.00      PROA   
ATOM    363  CD2 HSD P  22      -8.715 -85.658  80.128  0.00 97.00      PROA   
ATOM    364  HD2 HSD P  22      -8.042 -85.343  79.341  0.00 97.00      PROA   
ATOM    365  C   HSD P  22     -11.823 -82.448  78.661  0.00 97.00      PROA   
ATOM    366  O   HSD P  22     -13.005 -82.662  78.426  0.00 97.00      PROA   
ATOM    367  N   CYS P  23     -11.089 -81.604  77.900  0.00 97.00      PROA   
ATOM    368  HN  CYS P  23     -10.143 -81.407  78.153  0.00 97.00      PROA   
ATOM    369  CA  CYS P  23     -11.581 -80.948  76.704  0.00 97.00      PROA   
ATOM    370  HA  CYS P  23     -12.662 -80.948  76.704  0.00 97.00      PROA   
ATOM    371  CB  CYS P  23     -11.090 -79.488  76.610  0.00 97.00      PROA   
ATOM    372  HB1 CYS P  23     -11.378 -79.062  75.629  0.00 97.00      PROA   
ATOM    373  HB2 CYS P  23      -9.984 -79.452  76.708  0.00 97.00      PROA   
ATOM    374  SG  CYS P  23     -11.845 -78.482  77.901  0.00 97.00      PROA   
ATOM    375  C   CYS P  23     -11.115 -81.680  75.466  0.00 97.00      PROA   
ATOM    376  O   CYS P  23      -9.974 -81.557  75.027  0.00 97.00      PROA   
ATOM    377  N   GLU P  24     -12.026 -82.457  74.850  0.00 97.00      PROA   
ATOM    378  HN  GLU P  24     -12.960 -82.521  75.192  0.00 97.00      PROA   
ATOM    379  CA  GLU P  24     -11.709 -83.334  73.749  0.00 97.00      PROA   
ATOM    380  HA  GLU P  24     -10.662 -83.603  73.789  0.00 97.00      PROA   
ATOM    381  CB  GLU P  24     -12.552 -84.629  73.843  0.00 97.00      PROA   
ATOM    382  HB1 GLU P  24     -12.406 -85.030  74.873  0.00 97.00      PROA   
ATOM    383  HB2 GLU P  24     -12.162 -85.391  73.133  0.00 97.00      PROA   
ATOM    384  CG  GLU P  24     -14.053 -84.401  73.568  0.00 97.00      PROA   
ATOM    385  HG1 GLU P  24     -14.231 -84.164  72.498  0.00 97.00      PROA   
ATOM    386  HG2 GLU P  24     -14.431 -83.559  74.187  0.00 97.00      PROA   
ATOM    387  CD  GLU P  24     -14.870 -85.629  73.904  0.00 97.00      PROA   
ATOM    388  OE1 GLU P  24     -15.875 -85.875  73.181  0.00 97.00      PROA   
ATOM    389  OE2 GLU P  24     -14.529 -86.314  74.904  0.00 97.00      PROA   
ATOM    390  C   GLU P  24     -11.986 -82.675  72.418  0.00 97.00      PROA   
ATOM    391  O   GLU P  24     -12.707 -81.684  72.309  0.00 97.00      PROA   
ATOM    392  N   VAL P  25     -11.405 -83.275  71.357  0.00 97.00      PROA   
ATOM    393  HN  VAL P  25     -10.762 -84.025  71.493  0.00 97.00      PROA   
ATOM    394  CA  VAL P  25     -11.820 -83.100  69.987  0.00 97.00      PROA   
ATOM    395  HA  VAL P  25     -12.869 -82.843  69.964  0.00 97.00      PROA   
ATOM    396  CB  VAL P  25     -10.993 -82.090  69.182  0.00 97.00      PROA   
ATOM    397  HB  VAL P  25      -9.932 -82.426  69.117  0.00 97.00      PROA   
ATOM    398  CG1 VAL P  25     -11.575 -81.968  67.759  0.00 97.00      PROA   
ATOM    399 HG11 VAL P  25     -12.603 -81.551  67.801  0.00 97.00      PROA   
ATOM    400 HG12 VAL P  25     -11.613 -82.949  67.246  0.00 97.00      PROA   
ATOM    401 HG13 VAL P  25     -10.942 -81.285  67.155  0.00 97.00      PROA   
ATOM    402  CG2 VAL P  25     -11.000 -80.705  69.866  0.00 97.00      PROA   
ATOM    403 HG21 VAL P  25     -10.495 -80.745  70.852  0.00 97.00      PROA   
ATOM    404 HG22 VAL P  25     -12.043 -80.355  70.015  0.00 97.00      PROA   
ATOM    405 HG23 VAL P  25     -10.469 -79.961  69.235  0.00 97.00      PROA   
ATOM    406  C   VAL P  25     -11.564 -84.494  69.436  0.00 97.00      PROA   
ATOM    407  O   VAL P  25     -10.497 -85.013  69.759  0.00 97.00      PROA   
ATOM    408  N   PRO P  26     -12.408 -85.171  68.644  0.00 97.00      PROA   
ATOM    409  CD  PRO P  26     -13.858 -84.923  68.663  0.00 97.00      PROA   
ATOM    410  HD1 PRO P  26     -14.121 -84.287  67.789  0.00 97.00      PROA   
ATOM    411  HD2 PRO P  26     -14.208 -84.443  69.604  0.00 97.00      PROA   
ATOM    412  CA  PRO P  26     -12.110 -86.533  68.172  0.00 97.00      PROA   
ATOM    413  HA  PRO P  26     -11.784 -87.127  69.015  0.00 97.00      PROA   
ATOM    414  CB  PRO P  26     -13.465 -87.033  67.643  0.00 97.00      PROA   
ATOM    415  HB1 PRO P  26     -13.554 -88.136  67.715  0.00 97.00      PROA   
ATOM    416  HB2 PRO P  26     -13.630 -86.720  66.588  0.00 97.00      PROA   
ATOM    417  CG  PRO P  26     -14.485 -86.310  68.524  0.00 97.00      PROA   
ATOM    418  HG1 PRO P  26     -15.501 -86.286  68.082  0.00 97.00      PROA   
ATOM    419  HG2 PRO P  26     -14.528 -86.801  69.522  0.00 97.00      PROA   
ATOM    420  C   PRO P  26     -11.044 -86.648  67.081  0.00 97.00      PROA   
ATOM    421  O   PRO P  26     -11.167 -87.513  66.216  0.00 97.00      PROA   
ATOM    422  N   HSD P  27      -9.966 -85.841  67.130  0.00 97.00      PROA   
ATOM    423  HN  HSD P  27      -9.869 -85.224  67.908  0.00 97.00      PROA   
ATOM    424  CA  HSD P  27      -8.850 -85.921  66.215  0.00 97.00      PROA   
ATOM    425  HA  HSD P  27      -9.069 -86.607  65.408  0.00 97.00      PROA   
ATOM    426  CB  HSD P  27      -8.442 -84.550  65.612  0.00 97.00      PROA   
ATOM    427  HB1 HSD P  27      -7.450 -84.633  65.117  0.00 97.00      PROA   
ATOM    428  HB2 HSD P  27      -8.352 -83.791  66.420  0.00 97.00      PROA   
ATOM    429  ND1 HSD P  27     -10.454 -83.204  64.793  0.00 97.00      PROA   
ATOM    430  HD1 HSD P  27     -10.767 -82.890  65.690  0.00 97.00      PROA   
ATOM    431  CG  HSD P  27      -9.391 -84.050  64.554  0.00 97.00      PROA   
ATOM    432  CE1 HSD P  27     -10.950 -82.840  63.585  0.00 97.00      PROA   
ATOM    433  HE1 HSD P  27     -11.798 -82.166  63.466  0.00 97.00      PROA   
ATOM    434  NE2 HSD P  27     -10.276 -83.379  62.589  0.00 97.00      PROA   
ATOM    435  CD2 HSD P  27      -9.290 -84.133  63.198  0.00 97.00      PROA   
ATOM    436  HD2 HSD P  27      -8.566 -84.658  62.588  0.00 97.00      PROA   
ATOM    437  C   HSD P  27      -7.673 -86.452  66.988  0.00 97.00      PROA   
ATOM    438  O   HSD P  27      -7.274 -85.877  67.996  0.00 97.00      PROA   
ATOM    439  N   LEU P  28      -7.079 -87.577  66.530  0.00 97.00      PROA   
ATOM    440  HN  LEU P  28      -7.478 -88.094  65.776  0.00 97.00      PROA   
ATOM    441  CA  LEU P  28      -5.882 -88.150  67.121  0.00 97.00      PROA   
ATOM    442  HA  LEU P  28      -6.118 -88.332  68.160  0.00 97.00      PROA   
ATOM    443  CB  LEU P  28      -5.524 -89.518  66.481  0.00 97.00      PROA   
ATOM    444  HB1 LEU P  28      -4.661 -89.959  67.027  0.00 97.00      PROA   
ATOM    445  HB2 LEU P  28      -5.221 -89.372  65.423  0.00 97.00      PROA   
ATOM    446  CG  LEU P  28      -6.667 -90.567  66.496  0.00 97.00      PROA   
ATOM    447  HG  LEU P  28      -7.533 -90.164  65.920  0.00 97.00      PROA   
ATOM    448  CD1 LEU P  28      -6.220 -91.862  65.793  0.00 97.00      PROA   
ATOM    449 HD11 LEU P  28      -5.363 -92.315  66.337  0.00 97.00      PROA   
ATOM    450 HD12 LEU P  28      -5.907 -91.653  64.749  0.00 97.00      PROA   
ATOM    451 HD13 LEU P  28      -7.052 -92.597  65.774  0.00 97.00      PROA   
ATOM    452  CD2 LEU P  28      -7.159 -90.879  67.922  0.00 97.00      PROA   
ATOM    453 HD21 LEU P  28      -7.577 -89.973  68.406  0.00 97.00      PROA   
ATOM    454 HD22 LEU P  28      -6.319 -91.259  68.541  0.00 97.00      PROA   
ATOM    455 HD23 LEU P  28      -7.953 -91.656  67.892  0.00 97.00      PROA   
ATOM    456  C   LEU P  28      -4.659 -87.226  67.144  0.00 97.00      PROA   
ATOM    457  O   LEU P  28      -4.053 -87.142  68.213  0.00 97.00      PROA   
ATOM    458  N   PRO P  29      -4.238 -86.467  66.124  0.00 97.00      PROA   
ATOM    459  CD  PRO P  29      -4.586 -86.673  64.711  0.00 97.00      PROA   
ATOM    460  HD1 PRO P  29      -5.683 -86.693  64.550  0.00 97.00      PROA   
ATOM    461  HD2 PRO P  29      -4.130 -87.626  64.362  0.00 97.00      PROA   
ATOM    462  CA  PRO P  29      -3.258 -85.391  66.294  0.00 97.00      PROA   
ATOM    463  HA  PRO P  29      -2.463 -85.693  66.961  0.00 97.00      PROA   
ATOM    464  CB  PRO P  29      -2.741 -85.183  64.857  0.00 97.00      PROA   
ATOM    465  HB1 PRO P  29      -1.953 -85.944  64.651  0.00 97.00      PROA   
ATOM    466  HB2 PRO P  29      -2.308 -84.184  64.663  0.00 97.00      PROA   
ATOM    467  CG  PRO P  29      -3.954 -85.491  63.977  0.00 97.00      PROA   
ATOM    468  HG1 PRO P  29      -4.650 -84.624  63.989  0.00 97.00      PROA   
ATOM    469  HG2 PRO P  29      -3.679 -85.731  62.931  0.00 97.00      PROA   
ATOM    470  C   PRO P  29      -3.893 -84.117  66.858  0.00 97.00      PROA   
ATOM    471  O   PRO P  29      -3.507 -83.030  66.433  0.00 97.00      PROA   
ATOM    472  N   GLY P  30      -4.842 -84.207  67.823  0.00 97.00      PROA   
ATOM    473  HN  GLY P  30      -5.106 -85.111  68.158  0.00 97.00      PROA   
ATOM    474  CA  GLY P  30      -5.612 -83.085  68.349  0.00 97.00      PROA   
ATOM    475  HA1 GLY P  30      -6.460 -83.512  68.866  0.00 97.00      PROA   
ATOM    476  HA2 GLY P  30      -5.910 -82.451  67.526  0.00 97.00      PROA   
ATOM    477  C   GLY P  30      -4.858 -82.247  69.351  0.00 97.00      PROA   
ATOM    478  O   GLY P  30      -5.250 -82.160  70.509  0.00 97.00      PROA   
ATOM    479  N   SER P  31      -3.767 -81.602  68.874  0.00 97.00      PROA   
ATOM    480  HN  SER P  31      -3.571 -81.794  67.913  0.00 97.00      PROA   
ATOM    481  CA  SER P  31      -2.748 -80.782  69.529  0.00 97.00      PROA   
ATOM    482  HA  SER P  31      -1.928 -81.458  69.716  0.00 97.00      PROA   
ATOM    483  CB  SER P  31      -2.234 -79.674  68.560  0.00 97.00      PROA   
ATOM    484  HB1 SER P  31      -3.074 -78.984  68.326  0.00 97.00      PROA   
ATOM    485  HB2 SER P  31      -1.910 -80.148  67.608  0.00 97.00      PROA   
ATOM    486  OG  SER P  31      -1.154 -78.901  69.089  0.00 97.00      PROA   
ATOM    487  HG1 SER P  31      -0.340 -79.246  68.712  0.00 97.00      PROA   
ATOM    488  C   SER P  31      -3.094 -80.150  70.867  0.00 97.00      PROA   
ATOM    489  O   SER P  31      -4.164 -79.589  71.046  0.00 97.00      PROA   
ATOM    490  N   SER P  32      -2.157 -80.220  71.840  0.00 97.00      PROA   
ATOM    491  HN  SER P  32      -1.255 -80.596  71.643  0.00 97.00      PROA   
ATOM    492  CA  SER P  32      -2.364 -79.877  73.234  0.00 97.00      PROA   
ATOM    493  HA  SER P  32      -3.355 -80.209  73.511  0.00 97.00      PROA   
ATOM    494  CB  SER P  32      -1.345 -80.637  74.125  0.00 97.00      PROA   
ATOM    495  HB1 SER P  32      -1.559 -81.725  74.043  0.00 97.00      PROA   
ATOM    496  HB2 SER P  32      -1.434 -80.359  75.197  0.00 97.00      PROA   
ATOM    497  OG  SER P  32      -0.007 -80.427  73.677  0.00 97.00      PROA   
ATOM    498  HG1 SER P  32       0.205 -79.512  73.882  0.00 97.00      PROA   
ATOM    499  C   SER P  32      -2.296 -78.388  73.543  0.00 97.00      PROA   
ATOM    500  O   SER P  32      -1.527 -77.952  74.398  0.00 97.00      PROA   
ATOM    501  N   SER P  33      -3.143 -77.578  72.874  0.00 97.00      PROA   
ATOM    502  HN  SER P  33      -3.700 -77.961  72.140  0.00 97.00      PROA   
ATOM    503  CA  SER P  33      -3.310 -76.163  73.147  0.00 97.00      PROA   
ATOM    504  HA  SER P  33      -2.683 -75.872  73.978  0.00 97.00      PROA   
ATOM    505  CB  SER P  33      -2.967 -75.286  71.913  0.00 97.00      PROA   
ATOM    506  HB1 SER P  33      -3.633 -75.550  71.063  0.00 97.00      PROA   
ATOM    507  HB2 SER P  33      -1.921 -75.501  71.600  0.00 97.00      PROA   
ATOM    508  OG  SER P  33      -3.088 -73.888  72.179  0.00 97.00      PROA   
ATOM    509  HG1 SER P  33      -2.288 -73.611  72.635  0.00 97.00      PROA   
ATOM    510  C   SER P  33      -4.754 -75.954  73.553  0.00 97.00      PROA   
ATOM    511  O   SER P  33      -5.671 -76.458  72.910  0.00 97.00      PROA   
ATOM    512  N   THR P  34      -4.988 -75.218  74.666  0.00 97.00      PROA   
ATOM    513  HN  THR P  34      -4.240 -74.784  75.161  0.00 97.00      PROA   
ATOM    514  CA  THR P  34      -6.317 -75.060  75.232  0.00 97.00      PROA   
ATOM    515  HA  THR P  34      -7.051 -75.103  74.440  0.00 97.00      PROA   
ATOM    516  CB  THR P  34      -6.658 -76.080  76.322  0.00 97.00      PROA   
ATOM    517  HB  THR P  34      -6.076 -75.892  77.254  0.00 97.00      PROA   
ATOM    518  OG1 THR P  34      -6.306 -77.385  75.900  0.00 97.00      PROA   
ATOM    519  HG1 THR P  34      -5.356 -77.433  76.020  0.00 97.00      PROA   
ATOM    520  CG2 THR P  34      -8.161 -76.058  76.660  0.00 97.00      PROA   
ATOM    521 HG21 THR P  34      -8.772 -76.037  75.734  0.00 97.00      PROA   
ATOM    522 HG22 THR P  34      -8.412 -75.168  77.270  0.00 97.00      PROA   
ATOM    523 HG23 THR P  34      -8.439 -76.957  77.252  0.00 97.00      PROA   
ATOM    524  C   THR P  34      -6.393 -73.707  75.876  0.00 97.00      PROA   
ATOM    525  O   THR P  34      -5.443 -73.253  76.506  0.00 97.00      PROA   
ATOM    526  N   GLN P  35      -7.565 -73.049  75.768  0.00 97.00      PROA   
ATOM    527  HN  GLN P  35      -8.274 -73.357  75.136  0.00 97.00      PROA   
ATOM    528  CA  GLN P  35      -7.906 -71.924  76.604  0.00 97.00      PROA   
ATOM    529  HA  GLN P  35      -7.072 -71.637  77.230  0.00 97.00      PROA   
ATOM    530  CB  GLN P  35      -8.379 -70.712  75.763  0.00 97.00      PROA   
ATOM    531  HB1 GLN P  35      -8.534 -69.844  76.441  0.00 97.00      PROA   
ATOM    532  HB2 GLN P  35      -9.355 -70.955  75.287  0.00 97.00      PROA   
ATOM    533  CG  GLN P  35      -7.379 -70.341  74.646  0.00 97.00      PROA   
ATOM    534  HG1 GLN P  35      -7.272 -71.185  73.929  0.00 97.00      PROA   
ATOM    535  HG2 GLN P  35      -6.382 -70.122  75.079  0.00 97.00      PROA   
ATOM    536  CD  GLN P  35      -7.897 -69.149  73.842  0.00 97.00      PROA   
ATOM    537  OE1 GLN P  35      -8.891 -69.274  73.128  0.00 97.00      PROA   
ATOM    538  NE2 GLN P  35      -7.211 -67.979  73.930  0.00 97.00      PROA   
ATOM    539 HE21 GLN P  35      -7.529 -67.207  73.383  0.00 97.00      PROA   
ATOM    540 HE22 GLN P  35      -6.396 -67.924  74.504  0.00 97.00      PROA   
ATOM    541  C   GLN P  35      -9.036 -72.410  77.479  0.00 97.00      PROA   
ATOM    542  O   GLN P  35     -10.046 -72.880  76.974  0.00 97.00      PROA   
ATOM    543  N   TRP P  36      -8.884 -72.323  78.820  0.00 97.00      PROA   
ATOM    544  HN  TRP P  36      -8.035 -71.973  79.207  0.00 97.00      PROA   
ATOM    545  CA  TRP P  36      -9.904 -72.691  79.787  0.00 97.00      PROA   
ATOM    546  HA  TRP P  36     -10.722 -73.200  79.296  0.00 97.00      PROA   
ATOM    547  CB  TRP P  36      -9.354 -73.586  80.928  0.00 97.00      PROA   
ATOM    548  HB1 TRP P  36     -10.031 -73.545  81.807  0.00 97.00      PROA   
ATOM    549  HB2 TRP P  36      -8.373 -73.171  81.251  0.00 97.00      PROA   
ATOM    550  CG  TRP P  36      -9.179 -75.034  80.597  0.00 97.00      PROA   
ATOM    551  CD1 TRP P  36      -8.048 -75.637  80.120  0.00 97.00      PROA   
ATOM    552  HD1 TRP P  36      -7.180 -75.111  79.767  0.00 97.00      PROA   
ATOM    553  NE1 TRP P  36      -8.213 -76.994  80.107  0.00 97.00      PROA   
ATOM    554  HE1 TRP P  36      -7.526 -77.645  79.857  0.00 97.00      PROA   
ATOM    555  CE2 TRP P  36      -9.461 -77.306  80.552  0.00 97.00      PROA   
ATOM    556  CD2 TRP P  36     -10.115 -76.092  80.864  0.00 97.00      PROA   
ATOM    557  CE3 TRP P  36     -11.425 -76.120  81.346  0.00 97.00      PROA   
ATOM    558  HE3 TRP P  36     -11.958 -75.210  81.582  0.00 97.00      PROA   
ATOM    559  CZ3 TRP P  36     -12.054 -77.358  81.504  0.00 97.00      PROA   
ATOM    560  HZ3 TRP P  36     -13.076 -77.403  81.853  0.00 97.00      PROA   
ATOM    561  CZ2 TRP P  36     -10.077 -78.535  80.727  0.00 97.00      PROA   
ATOM    562  HZ2 TRP P  36      -9.573 -79.458  80.488  0.00 97.00      PROA   
ATOM    563  CH2 TRP P  36     -11.387 -78.543  81.208  0.00 97.00      PROA   
ATOM    564  HH2 TRP P  36     -11.906 -79.483  81.323  0.00 97.00      PROA   
ATOM    565  C   TRP P  36     -10.460 -71.432  80.404  0.00 97.00      PROA   
ATOM    566  O   TRP P  36      -9.755 -70.439  80.528  0.00 97.00      PROA   
ATOM    567  N   PHE P  37     -11.756 -71.439  80.792  0.00 97.00      PROA   
ATOM    568  HN  PHE P  37     -12.329 -72.238  80.616  0.00 97.00      PROA   
ATOM    569  CA  PHE P  37     -12.432 -70.283  81.340  0.00 97.00      PROA   
ATOM    570  HA  PHE P  37     -11.698 -69.568  81.681  0.00 97.00      PROA   
ATOM    571  CB  PHE P  37     -13.400 -69.599  80.328  0.00 97.00      PROA   
ATOM    572  HB1 PHE P  37     -13.800 -68.655  80.756  0.00 97.00      PROA   
ATOM    573  HB2 PHE P  37     -14.254 -70.270  80.095  0.00 97.00      PROA   
ATOM    574  CG  PHE P  37     -12.704 -69.277  79.024  0.00 97.00      PROA   
ATOM    575  CD1 PHE P  37     -12.157 -68.002  78.801  0.00 97.00      PROA   
ATOM    576  HD1 PHE P  37     -12.228 -67.249  79.571  0.00 97.00      PROA   
ATOM    577  CE1 PHE P  37     -11.509 -67.701  77.596  0.00 97.00      PROA   
ATOM    578  HE1 PHE P  37     -11.087 -66.719  77.442  0.00 97.00      PROA   
ATOM    579  CZ  PHE P  37     -11.399 -68.677  76.597  0.00 97.00      PROA   
ATOM    580  HZ  PHE P  37     -10.883 -68.452  75.674  0.00 97.00      PROA   
ATOM    581  CD2 PHE P  37     -12.615 -70.237  77.997  0.00 97.00      PROA   
ATOM    582  HD2 PHE P  37     -13.030 -71.221  78.150  0.00 97.00      PROA   
ATOM    583  CE2 PHE P  37     -11.950 -69.947  76.801  0.00 97.00      PROA   
ATOM    584  HE2 PHE P  37     -11.849 -70.710  76.045  0.00 97.00      PROA   
ATOM    585  C   PHE P  37     -13.253 -70.722  82.536  0.00 97.00      PROA   
ATOM    586  O   PHE P  37     -13.940 -71.738  82.487  0.00 97.00      PROA   
ATOM    587  N   LEU P  38     -13.207 -69.936  83.641  0.00 97.00      PROA   
ATOM    588  HN  LEU P  38     -12.582 -69.157  83.673  0.00 97.00      PROA   
ATOM    589  CA  LEU P  38     -14.065 -70.083  84.801  0.00 97.00      PROA   
ATOM    590  HA  LEU P  38     -14.706 -70.942  84.685  0.00 97.00      PROA   
ATOM    591  CB  LEU P  38     -13.293 -70.183  86.143  0.00 97.00      PROA   
ATOM    592  HB1 LEU P  38     -14.011 -70.248  86.990  0.00 97.00      PROA   
ATOM    593  HB2 LEU P  38     -12.670 -69.270  86.285  0.00 97.00      PROA   
ATOM    594  CG  LEU P  38     -12.350 -71.398  86.238  0.00 97.00      PROA   
ATOM    595  HG  LEU P  38     -11.621 -71.308  85.406  0.00 97.00      PROA   
ATOM    596  CD1 LEU P  38     -11.560 -71.397  87.559  0.00 97.00      PROA   
ATOM    597 HD11 LEU P  38     -12.257 -71.480  88.419  0.00 97.00      PROA   
ATOM    598 HD12 LEU P  38     -10.971 -70.462  87.663  0.00 97.00      PROA   
ATOM    599 HD13 LEU P  38     -10.864 -72.263  87.590  0.00 97.00      PROA   
ATOM    600  CD2 LEU P  38     -13.102 -72.728  86.078  0.00 97.00      PROA   
ATOM    601 HD21 LEU P  38     -13.614 -72.792  85.097  0.00 97.00      PROA   
ATOM    602 HD22 LEU P  38     -13.857 -72.840  86.885  0.00 97.00      PROA   
ATOM    603 HD23 LEU P  38     -12.382 -73.569  86.153  0.00 97.00      PROA   
ATOM    604  C   LEU P  38     -14.919 -68.848  84.877  0.00 97.00      PROA   
ATOM    605  O   LEU P  38     -14.409 -67.756  85.106  0.00 97.00      PROA   
ATOM    606  N   ASN P  39     -16.254 -68.981  84.682  0.00 97.00      PROA   
ATOM    607  HN  ASN P  39     -16.648 -69.890  84.544  0.00 97.00      PROA   
ATOM    608  CA  ASN P  39     -17.197 -67.868  84.759  0.00 97.00      PROA   
ATOM    609  HA  ASN P  39     -18.156 -68.255  84.448  0.00 97.00      PROA   
ATOM    610  CB  ASN P  39     -17.332 -67.309  86.207  0.00 97.00      PROA   
ATOM    611  HB1 ASN P  39     -18.169 -66.582  86.262  0.00 97.00      PROA   
ATOM    612  HB2 ASN P  39     -16.393 -66.794  86.502  0.00 97.00      PROA   
ATOM    613  CG  ASN P  39     -17.628 -68.444  87.196  0.00 97.00      PROA   
ATOM    614  OD1 ASN P  39     -18.349 -69.391  86.880  0.00 97.00      PROA   
ATOM    615  ND2 ASN P  39     -17.027 -68.372  88.415  0.00 97.00      PROA   
ATOM    616 HD21 ASN P  39     -17.157 -69.129  89.052  0.00 97.00      PROA   
ATOM    617 HD22 ASN P  39     -16.433 -67.600  88.636  0.00 97.00      PROA   
ATOM    618  C   ASN P  39     -16.842 -66.735  83.796  0.00 97.00      PROA   
ATOM    619  O   ASN P  39     -16.911 -65.556  84.138  0.00 97.00      PROA   
ATOM    620  N   GLY P  40     -16.412 -67.090  82.562  0.00 97.00      PROA   
ATOM    621  HN  GLY P  40     -16.420 -68.055  82.312  0.00 97.00      PROA   
ATOM    622  CA  GLY P  40     -15.900 -66.151  81.572  0.00 97.00      PROA   
ATOM    623  HA1 GLY P  40     -16.460 -65.227  81.643  0.00 97.00      PROA   
ATOM    624  HA2 GLY P  40     -16.016 -66.618  80.605  0.00 97.00      PROA   
ATOM    625  C   GLY P  40     -14.431 -65.800  81.715  0.00 97.00      PROA   
ATOM    626  O   GLY P  40     -13.803 -65.395  80.739  0.00 97.00      PROA   
ATOM    627  N   THR P  41     -13.831 -65.936  82.920  0.00 97.00      PROA   
ATOM    628  HN  THR P  41     -14.339 -66.317  83.691  0.00 97.00      PROA   
ATOM    629  CA  THR P  41     -12.458 -65.517  83.186  0.00 97.00      PROA   
ATOM    630  HA  THR P  41     -12.250 -64.638  82.592  0.00 97.00      PROA   
ATOM    631  CB  THR P  41     -12.218 -65.148  84.647  0.00 97.00      PROA   
ATOM    632  HB  THR P  41     -12.462 -66.010  85.309  0.00 97.00      PROA   
ATOM    633  OG1 THR P  41     -13.049 -64.052  85.007  0.00 97.00      PROA   
ATOM    634  HG1 THR P  41     -13.951 -64.324  84.832  0.00 97.00      PROA   
ATOM    635  CG2 THR P  41     -10.760 -64.712  84.906  0.00 97.00      PROA   
ATOM    636 HG21 THR P  41     -10.485 -63.871  84.234  0.00 97.00      PROA   
ATOM    637 HG22 THR P  41     -10.045 -65.545  84.753  0.00 97.00      PROA   
ATOM    638 HG23 THR P  41     -10.656 -64.364  85.956  0.00 97.00      PROA   
ATOM    639  C   THR P  41     -11.476 -66.595  82.782  0.00 97.00      PROA   
ATOM    640  O   THR P  41     -11.538 -67.717  83.266  0.00 97.00      PROA   
ATOM    641  N   ALA P  42     -10.527 -66.273  81.875  0.00 97.00      PROA   
ATOM    642  HN  ALA P  42     -10.492 -65.358  81.482  0.00 97.00      PROA   
ATOM    643  CA  ALA P  42      -9.520 -67.198  81.392  0.00 97.00      PROA   
ATOM    644  HA  ALA P  42     -10.052 -68.054  81.005  0.00 97.00      PROA   
ATOM    645  CB  ALA P  42      -8.736 -66.571  80.224  0.00 97.00      PROA   
ATOM    646  HB1 ALA P  42      -8.172 -65.677  80.568  0.00 97.00      PROA   
ATOM    647  HB2 ALA P  42      -9.441 -66.249  79.426  0.00 97.00      PROA   
ATOM    648  HB3 ALA P  42      -8.024 -67.300  79.783  0.00 97.00      PROA   
ATOM    649  C   ALA P  42      -8.531 -67.700  82.444  0.00 97.00      PROA   
ATOM    650  O   ALA P  42      -7.961 -66.932  83.215  0.00 97.00      PROA   
ATOM    651  N   ILE P  43      -8.278 -69.032  82.459  0.00 97.00      PROA   
ATOM    652  HN  ILE P  43      -8.769 -69.632  81.829  0.00 97.00      PROA   
ATOM    653  CA  ILE P  43      -7.262 -69.667  83.282  0.00 97.00      PROA   
ATOM    654  HA  ILE P  43      -7.072 -69.031  84.135  0.00 97.00      PROA   
ATOM    655  CB  ILE P  43      -7.620 -71.075  83.793  0.00 97.00      PROA   
ATOM    656  HB  ILE P  43      -7.341 -71.843  83.034  0.00 97.00      PROA   
ATOM    657  CG2 ILE P  43      -6.830 -71.353  85.098  0.00 97.00      PROA   
ATOM    658 HG21 ILE P  43      -7.112 -70.616  85.879  0.00 97.00      PROA   
ATOM    659 HG22 ILE P  43      -5.735 -71.307  84.942  0.00 97.00      PROA   
ATOM    660 HG23 ILE P  43      -7.056 -72.364  85.489  0.00 97.00      PROA   
ATOM    661  CG1 ILE P  43      -9.141 -71.262  84.033  0.00 97.00      PROA   
ATOM    662 HG11 ILE P  43      -9.698 -71.061  83.095  0.00 97.00      PROA   
ATOM    663 HG12 ILE P  43      -9.487 -70.530  84.794  0.00 97.00      PROA   
ATOM    664  CD  ILE P  43      -9.498 -72.687  84.483  0.00 97.00      PROA   
ATOM    665  HD1 ILE P  43      -8.921 -73.441  83.906  0.00 97.00      PROA   
ATOM    666  HD2 ILE P  43     -10.577 -72.890  84.325  0.00 97.00      PROA   
ATOM    667  HD3 ILE P  43      -9.280 -72.823  85.563  0.00 97.00      PROA   
ATOM    668  C   ILE P  43      -6.004 -69.746  82.431  0.00 97.00      PROA   
ATOM    669  O   ILE P  43      -6.066 -69.766  81.204  0.00 97.00      PROA   
ATOM    670  N   GLN P  44      -4.813 -69.817  83.066  0.00 97.00      PROA   
ATOM    671  HN  GLN P  44      -4.760 -69.749  84.060  0.00 97.00      PROA   
ATOM    672  CA  GLN P  44      -3.546 -69.943  82.370  0.00 97.00      PROA   
ATOM    673  HA  GLN P  44      -3.588 -69.377  81.449  0.00 97.00      PROA   
ATOM    674  CB  GLN P  44      -2.400 -69.384  83.255  0.00 97.00      PROA   
ATOM    675  HB1 GLN P  44      -1.451 -69.435  82.676  0.00 97.00      PROA   
ATOM    676  HB2 GLN P  44      -2.279 -70.027  84.157  0.00 97.00      PROA   
ATOM    677  CG  GLN P  44      -2.588 -67.919  83.734  0.00 97.00      PROA   
ATOM    678  HG1 GLN P  44      -1.648 -67.581  84.223  0.00 97.00      PROA   
ATOM    679  HG2 GLN P  44      -3.399 -67.855  84.489  0.00 97.00      PROA   
ATOM    680  CD  GLN P  44      -2.871 -66.946  82.580  0.00 97.00      PROA   
ATOM    681  OE1 GLN P  44      -1.942 -66.484  81.910  0.00 97.00      PROA   
ATOM    682  NE2 GLN P  44      -4.168 -66.601  82.346  0.00 97.00      PROA   
ATOM    683 HE21 GLN P  44      -4.346 -65.970  81.593  0.00 97.00      PROA   
ATOM    684 HE22 GLN P  44      -4.911 -66.999  82.882  0.00 97.00      PROA   
ATOM    685  C   GLN P  44      -3.258 -71.400  82.002  0.00 97.00      PROA   
ATOM    686  O   GLN P  44      -2.310 -71.696  81.275  0.00 97.00      PROA   
ATOM    687  N   THR P  45      -4.102 -72.349  82.477  0.00 97.00      PROA   
ATOM    688  HN  THR P  45      -4.840 -72.077  83.088  0.00 97.00      PROA   
ATOM    689  CA  THR P  45      -4.044 -73.775  82.174  0.00 97.00      PROA   
ATOM    690  HA  THR P  45      -3.083 -74.137  82.508  0.00 97.00      PROA   
ATOM    691  CB  THR P  45      -5.142 -74.554  82.898  0.00 97.00      PROA   
ATOM    692  HB  THR P  45      -6.150 -74.225  82.550  0.00 97.00      PROA   
ATOM    693  OG1 THR P  45      -5.064 -74.315  84.296  0.00 97.00      PROA   
ATOM    694  HG1 THR P  45      -5.749 -74.859  84.693  0.00 97.00      PROA   
ATOM    695  CG2 THR P  45      -4.989 -76.072  82.691  0.00 97.00      PROA   
ATOM    696 HG21 THR P  45      -3.988 -76.399  83.047  0.00 97.00      PROA   
ATOM    697 HG22 THR P  45      -5.112 -76.359  81.628  0.00 97.00      PROA   
ATOM    698 HG23 THR P  45      -5.755 -76.625  83.273  0.00 97.00      PROA   
ATOM    699  C   THR P  45      -4.178 -74.055  80.687  0.00 97.00      PROA   
ATOM    700  O   THR P  45      -5.252 -73.889  80.121  0.00 97.00      PROA   
ATOM    701  N   SER P  46      -3.089 -74.492  80.011  0.00 97.00      PROA   
ATOM    702  HN  SER P  46      -2.194 -74.496  80.450  0.00 97.00      PROA   
ATOM    703  CA  SER P  46      -3.129 -74.761  78.579  0.00 97.00      PROA   
ATOM    704  HA  SER P  46      -3.981 -74.264  78.140  0.00 97.00      PROA   
ATOM    705  CB  SER P  46      -1.865 -74.214  77.874  0.00 97.00      PROA   
ATOM    706  HB1 SER P  46      -1.872 -74.483  76.795  0.00 97.00      PROA   
ATOM    707  HB2 SER P  46      -0.948 -74.641  78.335  0.00 97.00      PROA   
ATOM    708  OG  SER P  46      -1.821 -72.791  77.949  0.00 97.00      PROA   
ATOM    709  HG1 SER P  46      -1.943 -72.538  78.869  0.00 97.00      PROA   
ATOM    710  C   SER P  46      -3.259 -76.236  78.238  0.00 97.00      PROA   
ATOM    711  O   SER P  46      -3.486 -76.594  77.083  0.00 97.00      PROA   
ATOM    712  N   THR P  47      -3.158 -77.140  79.240  0.00 97.00      PROA   
ATOM    713  HN  THR P  47      -2.996 -76.819  80.168  0.00 97.00      PROA   
ATOM    714  CA  THR P  47      -3.375 -78.575  79.069  0.00 97.00      PROA   
ATOM    715  HA  THR P  47      -2.751 -78.854  78.236  0.00 97.00      PROA   
ATOM    716  CB  THR P  47      -2.868 -79.437  80.242  0.00 97.00      PROA   
ATOM    717  HB  THR P  47      -1.755 -79.442  80.229  0.00 97.00      PROA   
ATOM    718  OG1 THR P  47      -3.315 -80.791  80.198  0.00 97.00      PROA   
ATOM    719  HG1 THR P  47      -3.124 -81.158  81.065  0.00 97.00      PROA   
ATOM    720  CG2 THR P  47      -3.337 -78.847  81.581  0.00 97.00      PROA   
ATOM    721 HG21 THR P  47      -4.436 -78.697  81.570  0.00 97.00      PROA   
ATOM    722 HG22 THR P  47      -2.842 -77.877  81.783  0.00 97.00      PROA   
ATOM    723 HG23 THR P  47      -3.091 -79.534  82.420  0.00 97.00      PROA   
ATOM    724  C   THR P  47      -4.829 -78.898  78.707  0.00 97.00      PROA   
ATOM    725  O   THR P  47      -5.721 -78.229  79.224  0.00 97.00      PROA   
ATOM    726  N   PRO P  48      -5.148 -79.907  77.885  0.00 97.00      PROA   
ATOM    727  CD  PRO P  48      -4.248 -80.409  76.838  0.00 97.00      PROA   
ATOM    728  HD1 PRO P  48      -3.701 -81.291  77.237  0.00 97.00      PROA   
ATOM    729  HD2 PRO P  48      -3.527 -79.636  76.486  0.00 97.00      PROA   
ATOM    730  CA  PRO P  48      -6.535 -80.281  77.622  0.00 97.00      PROA   
ATOM    731  HA  PRO P  48      -7.091 -79.387  77.375  0.00 97.00      PROA   
ATOM    732  CB  PRO P  48      -6.430 -81.265  76.443  0.00 97.00      PROA   
ATOM    733  HB1 PRO P  48      -7.337 -81.249  75.808  0.00 97.00      PROA   
ATOM    734  HB2 PRO P  48      -6.255 -82.306  76.799  0.00 97.00      PROA   
ATOM    735  CG  PRO P  48      -5.178 -80.808  75.694  0.00 97.00      PROA   
ATOM    736  HG1 PRO P  48      -4.753 -81.596  75.040  0.00 97.00      PROA   
ATOM    737  HG2 PRO P  48      -5.418 -79.909  75.084  0.00 97.00      PROA   
ATOM    738  C   PRO P  48      -7.239 -80.967  78.776  0.00 97.00      PROA   
ATOM    739  O   PRO P  48      -8.405 -81.299  78.600  0.00 97.00      PROA   
ATOM    740  N   THR P  49      -6.598 -81.180  79.950  0.00 97.00      PROA   
ATOM    741  HN  THR P  49      -5.639 -80.930  80.053  0.00 97.00      PROA   
ATOM    742  CA  THR P  49      -7.280 -81.707  81.122  0.00 97.00      PROA   
ATOM    743  HA  THR P  49      -8.341 -81.666  80.933  0.00 97.00      PROA   
ATOM    744  CB  THR P  49      -6.960 -83.168  81.450  0.00 97.00      PROA   
ATOM    745  HB  THR P  49      -6.971 -83.727  80.488  0.00 97.00      PROA   
ATOM    746  OG1 THR P  49      -7.962 -83.742  82.281  0.00 97.00      PROA   
ATOM    747  HG1 THR P  49      -7.951 -84.684  82.074  0.00 97.00      PROA   
ATOM    748  CG2 THR P  49      -5.592 -83.392  82.118  0.00 97.00      PROA   
ATOM    749 HG21 THR P  49      -5.569 -82.946  83.135  0.00 97.00      PROA   
ATOM    750 HG22 THR P  49      -4.783 -82.948  81.504  0.00 97.00      PROA   
ATOM    751 HG23 THR P  49      -5.400 -84.482  82.225  0.00 97.00      PROA   
ATOM    752  C   THR P  49      -7.016 -80.784  82.288  0.00 97.00      PROA   
ATOM    753  O   THR P  49      -5.882 -80.423  82.588  0.00 97.00      PROA   
ATOM    754  N   TYR P  50      -8.095 -80.366  82.982  0.00 97.00      PROA   
ATOM    755  HN  TYR P  50      -9.010 -80.654  82.700  0.00 97.00      PROA   
ATOM    756  CA  TYR P  50      -8.015 -79.531  84.157  0.00 97.00      PROA   
ATOM    757  HA  TYR P  50      -7.048 -79.050  84.200  0.00 97.00      PROA   
ATOM    758  CB  TYR P  50      -9.129 -78.448  84.159  0.00 97.00      PROA   
ATOM    759  HB1 TYR P  50     -10.140 -78.903  84.223  0.00 97.00      PROA   
ATOM    760  HB2 TYR P  50      -9.076 -77.884  83.204  0.00 97.00      PROA   
ATOM    761  CG  TYR P  50      -8.951 -77.461  85.284  0.00 97.00      PROA   
ATOM    762  CD1 TYR P  50      -9.574 -77.656  86.530  0.00 97.00      PROA   
ATOM    763  HD1 TYR P  50     -10.180 -78.535  86.696  0.00 97.00      PROA   
ATOM    764  CE1 TYR P  50      -9.435 -76.708  87.552  0.00 97.00      PROA   
ATOM    765  HE1 TYR P  50      -9.939 -76.848  88.497  0.00 97.00      PROA   
ATOM    766  CZ  TYR P  50      -8.655 -75.566  87.345  0.00 97.00      PROA   
ATOM    767  OH  TYR P  50      -8.519 -74.606  88.369  0.00 97.00      PROA   
ATOM    768  HH  TYR P  50      -9.056 -74.893  89.112  0.00 97.00      PROA   
ATOM    769  CD2 TYR P  50      -8.192 -76.296  85.080  0.00 97.00      PROA   
ATOM    770  HD2 TYR P  50      -7.742 -76.119  84.115  0.00 97.00      PROA   
ATOM    771  CE2 TYR P  50      -8.028 -75.364  86.112  0.00 97.00      PROA   
ATOM    772  HE2 TYR P  50      -7.440 -74.473  85.956  0.00 97.00      PROA   
ATOM    773  C   TYR P  50      -8.155 -80.461  85.339  0.00 97.00      PROA   
ATOM    774  O   TYR P  50      -9.216 -81.031  85.562  0.00 97.00      PROA   
ATOM    775  N   HSD P  51      -7.067 -80.640  86.120  0.00 97.00      PROA   
ATOM    776  HN  HSD P  51      -6.227 -80.135  85.942  0.00 97.00      PROA   
ATOM    777  CA  HSD P  51      -6.997 -81.648  87.157  0.00 97.00      PROA   
ATOM    778  HA  HSD P  51      -7.821 -82.340  87.061  0.00 97.00      PROA   
ATOM    779  CB  HSD P  51      -5.679 -82.463  87.051  0.00 97.00      PROA   
ATOM    780  HB1 HSD P  51      -4.810 -81.770  87.054  0.00 97.00      PROA   
ATOM    781  HB2 HSD P  51      -5.685 -82.976  86.063  0.00 97.00      PROA   
ATOM    782  ND1 HSD P  51      -4.998 -83.243  89.388  0.00 97.00      PROA   
ATOM    783  HD1 HSD P  51      -4.888 -82.335  89.795  0.00 97.00      PROA   
ATOM    784  CG  HSD P  51      -5.463 -83.512  88.116  0.00 97.00      PROA   
ATOM    785  CE1 HSD P  51      -4.792 -84.436  89.995  0.00 97.00      PROA   
ATOM    786  HE1 HSD P  51      -4.431 -84.518  91.020  0.00 97.00      PROA   
ATOM    787  NE2 HSD P  51      -5.078 -85.451  89.204  0.00 97.00      PROA   
ATOM    788  CD2 HSD P  51      -5.494 -84.869  88.019  0.00 97.00      PROA   
ATOM    789  HD2 HSD P  51      -5.766 -85.493  87.176  0.00 97.00      PROA   
ATOM    790  C   HSD P  51      -7.090 -81.021  88.524  0.00 97.00      PROA   
ATOM    791  O   HSD P  51      -6.160 -80.369  88.994  0.00 97.00      PROA   
ATOM    792  N   ILE P  52      -8.220 -81.261  89.223  0.00 97.00      PROA   
ATOM    793  HN  ILE P  52      -8.989 -81.759  88.825  0.00 97.00      PROA   
ATOM    794  CA  ILE P  52      -8.406 -80.869  90.600  0.00 97.00      PROA   
ATOM    795  HA  ILE P  52      -7.753 -80.041  90.840  0.00 97.00      PROA   
ATOM    796  CB  ILE P  52      -9.837 -80.429  90.884  0.00 97.00      PROA   
ATOM    797  HB  ILE P  52     -10.528 -81.234  90.560  0.00 97.00      PROA   
ATOM    798  CG2 ILE P  52     -10.065 -80.198  92.390  0.00 97.00      PROA   
ATOM    799 HG21 ILE P  52      -9.365 -79.430  92.782  0.00 97.00      PROA   
ATOM    800 HG22 ILE P  52      -9.956 -81.131  92.979  0.00 97.00      PROA   
ATOM    801 HG23 ILE P  52     -11.097 -79.823  92.549  0.00 97.00      PROA   
ATOM    802  CG1 ILE P  52     -10.185 -79.155  90.077  0.00 97.00      PROA   
ATOM    803 HG11 ILE P  52      -9.709 -79.187  89.075  0.00 97.00      PROA   
ATOM    804 HG12 ILE P  52      -9.764 -78.277  90.616  0.00 97.00      PROA   
ATOM    805  CD  ILE P  52     -11.689 -78.944  89.875  0.00 97.00      PROA   
ATOM    806  HD1 ILE P  52     -12.214 -78.902  90.852  0.00 97.00      PROA   
ATOM    807  HD2 ILE P  52     -12.126 -79.763  89.266  0.00 97.00      PROA   
ATOM    808  HD3 ILE P  52     -11.868 -77.985  89.350  0.00 97.00      PROA   
ATOM    809  C   ILE P  52      -8.014 -82.063  91.440  0.00 97.00      PROA   
ATOM    810  O   ILE P  52      -8.709 -83.075  91.485  0.00 97.00      PROA   
ATOM    811  N   THR P  53      -6.850 -81.970  92.120  0.00 97.00      PROA   
ATOM    812  HN  THR P  53      -6.271 -81.167  91.997  0.00 97.00      PROA   
ATOM    813  CA  THR P  53      -6.306 -83.024  92.966  0.00 97.00      PROA   
ATOM    814  HA  THR P  53      -6.214 -83.908  92.350  0.00 97.00      PROA   
ATOM    815  CB  THR P  53      -4.930 -82.670  93.521  0.00 97.00      PROA   
ATOM    816  HB  THR P  53      -5.007 -81.828  94.247  0.00 97.00      PROA   
ATOM    817  OG1 THR P  53      -4.075 -82.261  92.463  0.00 97.00      PROA   
ATOM    818  HG1 THR P  53      -3.218 -82.111  92.870  0.00 97.00      PROA   
ATOM    819  CG2 THR P  53      -4.271 -83.887  94.200  0.00 97.00      PROA   
ATOM    820 HG21 THR P  53      -4.209 -84.737  93.487  0.00 97.00      PROA   
ATOM    821 HG22 THR P  53      -4.843 -84.212  95.092  0.00 97.00      PROA   
ATOM    822 HG23 THR P  53      -3.241 -83.632  94.533  0.00 97.00      PROA   
ATOM    823  C   THR P  53      -7.226 -83.374  94.116  0.00 97.00      PROA   
ATOM    824  O   THR P  53      -7.430 -84.549  94.417  0.00 97.00      PROA   
ATOM    825  N   SER P  54      -7.818 -82.348  94.766  0.00 97.00      PROA   
ATOM    826  HN  SER P  54      -7.687 -81.409  94.461  0.00 97.00      PROA   
ATOM    827  CA  SER P  54      -8.657 -82.531  95.927  0.00 97.00      PROA   
ATOM    828  HA  SER P  54      -9.324 -83.363  95.745  0.00 97.00      PROA   
ATOM    829  CB  SER P  54      -7.865 -82.708  97.258  0.00 97.00      PROA   
ATOM    830  HB1 SER P  54      -8.562 -82.880  98.104  0.00 97.00      PROA   
ATOM    831  HB2 SER P  54      -7.271 -81.796  97.478  0.00 97.00      PROA   
ATOM    832  OG  SER P  54      -6.949 -83.796  97.196  0.00 97.00      PROA   
ATOM    833  HG1 SER P  54      -7.454 -84.557  96.897  0.00 97.00      PROA   
ATOM    834  C   SER P  54      -9.462 -81.260  96.051  0.00 97.00      PROA   
ATOM    835  O   SER P  54      -8.918 -80.211  96.381  0.00 97.00      PROA   
ATOM    836  N   ALA P  55     -10.778 -81.316  95.744  0.00 97.00      PROA   
ATOM    837  HN  ALA P  55     -11.192 -82.186  95.473  0.00 97.00      PROA   
ATOM    838  CA  ALA P  55     -11.630 -80.159  95.539  0.00 97.00      PROA   
ATOM    839  HA  ALA P  55     -11.177 -79.606  94.735  0.00 97.00      PROA   
ATOM    840  CB  ALA P  55     -13.025 -80.615  95.067  0.00 97.00      PROA   
ATOM    841  HB1 ALA P  55     -13.533 -81.209  95.856  0.00 97.00      PROA   
ATOM    842  HB2 ALA P  55     -12.922 -81.263  94.168  0.00 97.00      PROA   
ATOM    843  HB3 ALA P  55     -13.659 -79.746  94.796  0.00 97.00      PROA   
ATOM    844  C   ALA P  55     -11.790 -79.172  96.689  0.00 97.00      PROA   
ATOM    845  O   ALA P  55     -11.967 -79.545  97.845  0.00 97.00      PROA   
ATOM    846  N   SER P  56     -11.753 -77.856  96.357  0.00 97.00      PROA   
ATOM    847  HN  SER P  56     -11.545 -77.594  95.413  0.00 97.00      PROA   
ATOM    848  CA  SER P  56     -12.034 -76.745  97.251  0.00 97.00      PROA   
ATOM    849  HA  SER P  56     -12.060 -77.116  98.264  0.00 97.00      PROA   
ATOM    850  CB  SER P  56     -10.974 -75.607  97.193  0.00 97.00      PROA   
ATOM    851  HB1 SER P  56      -9.971 -76.050  97.373  0.00 97.00      PROA   
ATOM    852  HB2 SER P  56     -11.165 -74.863  97.997  0.00 97.00      PROA   
ATOM    853  OG  SER P  56     -10.938 -74.939  95.934  0.00 97.00      PROA   
ATOM    854  HG1 SER P  56     -10.594 -74.052  96.109  0.00 97.00      PROA   
ATOM    855  C   SER P  56     -13.411 -76.190  96.943  0.00 97.00      PROA   
ATOM    856  O   SER P  56     -14.040 -76.552  95.954  0.00 97.00      PROA   
ATOM    857  N   GLU P  57     -13.931 -75.287  97.807  0.00 97.00      PROA   
ATOM    858  HN  GLU P  57     -13.406 -74.978  98.597  0.00 97.00      PROA   
ATOM    859  CA  GLU P  57     -15.194 -74.591  97.620  0.00 97.00      PROA   
ATOM    860  HA  GLU P  57     -15.986 -75.322  97.527  0.00 97.00      PROA   
ATOM    861  CB  GLU P  57     -15.440 -73.645  98.831  0.00 97.00      PROA   
ATOM    862  HB1 GLU P  57     -16.407 -73.116  98.709  0.00 97.00      PROA   
ATOM    863  HB2 GLU P  57     -14.633 -72.872  98.816  0.00 97.00      PROA   
ATOM    864  CG  GLU P  57     -15.357 -74.281 100.250  0.00 97.00      PROA   
ATOM    865  HG1 GLU P  57     -15.334 -73.442 100.983  0.00 97.00      PROA   
ATOM    866  HG2 GLU P  57     -14.414 -74.851 100.374  0.00 97.00      PROA   
ATOM    867  CD  GLU P  57     -16.520 -75.195 100.657  0.00 97.00      PROA   
ATOM    868  OE1 GLU P  57     -17.317 -74.773 101.538  0.00 97.00      PROA   
ATOM    869  OE2 GLU P  57     -16.582 -76.352 100.166  0.00 97.00      PROA   
ATOM    870  C   GLU P  57     -15.140 -73.740  96.346  0.00 97.00      PROA   
ATOM    871  O   GLU P  57     -16.058 -73.693  95.533  0.00 97.00      PROA   
ATOM    872  N   ASP P  58     -13.982 -73.080  96.182  0.00 97.00      PROA   
ATOM    873  HN  ASP P  58     -13.315 -73.156  96.922  0.00 97.00      PROA   
ATOM    874  CA  ASP P  58     -13.542 -72.114  95.209  0.00 97.00      PROA   
ATOM    875  HA  ASP P  58     -14.342 -71.401  95.079  0.00 97.00      PROA   
ATOM    876  CB  ASP P  58     -12.297 -71.336  95.770  0.00 97.00      PROA   
ATOM    877  HB1 ASP P  58     -12.676 -70.408  96.254  0.00 97.00      PROA   
ATOM    878  HB2 ASP P  58     -11.600 -71.038  94.964  0.00 97.00      PROA   
ATOM    879  CG  ASP P  58     -11.513 -72.077  96.871  0.00 97.00      PROA   
ATOM    880  OD1 ASP P  58     -12.084 -72.350  97.962  0.00 97.00      PROA   
ATOM    881  OD2 ASP P  58     -10.309 -72.361  96.638  0.00 97.00      PROA   
ATOM    882  C   ASP P  58     -13.300 -72.681  93.812  0.00 97.00      PROA   
ATOM    883  O   ASP P  58     -13.322 -71.931  92.836  0.00 97.00      PROA   
ATOM    884  N   ASP P  59     -13.154 -74.019  93.660  0.00 97.00      PROA   
ATOM    885  HN  ASP P  59     -12.957 -74.595  94.451  0.00 97.00      PROA   
ATOM    886  CA  ASP P  59     -13.255 -74.730  92.389  0.00 97.00      PROA   
ATOM    887  HA  ASP P  59     -12.501 -74.335  91.720  0.00 97.00      PROA   
ATOM    888  CB  ASP P  59     -13.020 -76.253  92.611  0.00 97.00      PROA   
ATOM    889  HB1 ASP P  59     -13.372 -76.840  91.737  0.00 97.00      PROA   
ATOM    890  HB2 ASP P  59     -13.573 -76.596  93.509  0.00 97.00      PROA   
ATOM    891  CG  ASP P  59     -11.541 -76.611  92.765  0.00 97.00      PROA   
ATOM    892  OD1 ASP P  59     -10.710 -76.120  91.958  0.00 97.00      PROA   
ATOM    893  OD2 ASP P  59     -11.254 -77.497  93.606  0.00 97.00      PROA   
ATOM    894  C   ASP P  59     -14.613 -74.552  91.688  0.00 97.00      PROA   
ATOM    895  O   ASP P  59     -14.714 -74.706  90.476  0.00 97.00      PROA   
ATOM    896  N   SER P  60     -15.698 -74.229  92.429  0.00 97.00      PROA   
ATOM    897  HN  SER P  60     -15.576 -74.106  93.411  0.00 97.00      PROA   
ATOM    898  CA  SER P  60     -17.053 -74.047  91.900  0.00 97.00      PROA   
ATOM    899  HA  SER P  60     -17.324 -74.983  91.429  0.00 97.00      PROA   
ATOM    900  CB  SER P  60     -18.105 -73.737  92.995  0.00 97.00      PROA   
ATOM    901  HB1 SER P  60     -19.122 -73.671  92.550  0.00 97.00      PROA   
ATOM    902  HB2 SER P  60     -17.868 -72.772  93.493  0.00 97.00      PROA   
ATOM    903  OG  SER P  60     -18.144 -74.752  93.987  0.00 97.00      PROA   
ATOM    904  HG1 SER P  60     -17.401 -74.582  94.576  0.00 97.00      PROA   
ATOM    905  C   SER P  60     -17.223 -72.941  90.860  0.00 97.00      PROA   
ATOM    906  O   SER P  60     -16.666 -71.852  90.980  0.00 97.00      PROA   
ATOM    907  N   GLY P  61     -18.062 -73.183  89.822  0.00 97.00      PROA   
ATOM    908  HN  GLY P  61     -18.551 -74.053  89.761  0.00 97.00      PROA   
ATOM    909  CA  GLY P  61     -18.293 -72.207  88.768  0.00 97.00      PROA   
ATOM    910  HA1 GLY P  61     -17.411 -71.595  88.639  0.00 97.00      PROA   
ATOM    911  HA2 GLY P  61     -19.182 -71.646  89.019  0.00 97.00      PROA   
ATOM    912  C   GLY P  61     -18.521 -72.890  87.457  0.00 97.00      PROA   
ATOM    913  O   GLY P  61     -18.514 -74.111  87.377  0.00 97.00      PROA   
ATOM    914  N   GLU P  62     -18.726 -72.111  86.370  0.00 97.00      PROA   
ATOM    915  HN  GLU P  62     -18.735 -71.114  86.441  0.00 97.00      PROA   
ATOM    916  CA  GLU P  62     -18.920 -72.668  85.050  0.00 97.00      PROA   
ATOM    917  HA  GLU P  62     -19.285 -73.672  85.167  0.00 97.00      PROA   
ATOM    918  CB  GLU P  62     -20.004 -71.955  84.207  0.00 97.00      PROA   
ATOM    919  HB1 GLU P  62     -20.912 -71.884  84.849  0.00 97.00      PROA   
ATOM    920  HB2 GLU P  62     -20.248 -72.626  83.352  0.00 97.00      PROA   
ATOM    921  CG  GLU P  62     -19.705 -70.539  83.685  0.00 97.00      PROA   
ATOM    922  HG1 GLU P  62     -18.697 -70.476  83.226  0.00 97.00      PROA   
ATOM    923  HG2 GLU P  62     -19.775 -69.802  84.512  0.00 97.00      PROA   
ATOM    924  CD  GLU P  62     -20.723 -70.156  82.617  0.00 97.00      PROA   
ATOM    925  OE1 GLU P  62     -21.927 -70.469  82.774  0.00 97.00      PROA   
ATOM    926  OE2 GLU P  62     -20.298 -69.533  81.620  0.00 97.00      PROA   
ATOM    927  C   GLU P  62     -17.615 -72.814  84.313  0.00 97.00      PROA   
ATOM    928  O   GLU P  62     -16.854 -71.871  84.113  0.00 97.00      PROA   
ATOM    929  N   TYR P  63     -17.339 -74.067  83.903  0.00 97.00      PROA   
ATOM    930  HN  TYR P  63     -17.987 -74.803  84.097  0.00 97.00      PROA   
ATOM    931  CA  TYR P  63     -16.148 -74.481  83.208  0.00 97.00      PROA   
ATOM    932  HA  TYR P  63     -15.347 -73.787  83.425  0.00 97.00      PROA   
ATOM    933  CB  TYR P  63     -15.716 -75.920  83.604  0.00 97.00      PROA   
ATOM    934  HB1 TYR P  63     -15.032 -76.364  82.850  0.00 97.00      PROA   
ATOM    935  HB2 TYR P  63     -16.613 -76.565  83.693  0.00 97.00      PROA   
ATOM    936  CG  TYR P  63     -15.019 -75.929  84.939  0.00 97.00      PROA   
ATOM    937  CD1 TYR P  63     -15.724 -75.675  86.129  0.00 97.00      PROA   
ATOM    938  HD1 TYR P  63     -16.786 -75.490  86.099  0.00 97.00      PROA   
ATOM    939  CE1 TYR P  63     -15.057 -75.627  87.358  0.00 97.00      PROA   
ATOM    940  HE1 TYR P  63     -15.608 -75.387  88.253  0.00 97.00      PROA   
ATOM    941  CZ  TYR P  63     -13.683 -75.886  87.416  0.00 97.00      PROA   
ATOM    942  OH  TYR P  63     -12.978 -75.795  88.633  0.00 97.00      PROA   
ATOM    943  HH  TYR P  63     -13.568 -75.415  89.292  0.00 97.00      PROA   
ATOM    944  CD2 TYR P  63     -13.645 -76.218  85.017  0.00 97.00      PROA   
ATOM    945  HD2 TYR P  63     -13.086 -76.438  84.120  0.00 97.00      PROA   
ATOM    946  CE2 TYR P  63     -12.984 -76.204  86.249  0.00 97.00      PROA   
ATOM    947  HE2 TYR P  63     -11.924 -76.389  86.294  0.00 97.00      PROA   
ATOM    948  C   TYR P  63     -16.409 -74.434  81.727  0.00 97.00      PROA   
ATOM    949  O   TYR P  63     -17.453 -74.876  81.253  0.00 97.00      PROA   
ATOM    950  N   ARG P  64     -15.464 -73.864  80.950  0.00 97.00      PROA   
ATOM    951  HN  ARG P  64     -14.667 -73.418  81.352  0.00 97.00      PROA   
ATOM    952  CA  ARG P  64     -15.614 -73.791  79.513  0.00 97.00      PROA   
ATOM    953  HA  ARG P  64     -16.189 -74.638  79.161  0.00 97.00      PROA   
ATOM    954  CB  ARG P  64     -16.246 -72.457  79.030  0.00 97.00      PROA   
ATOM    955  HB1 ARG P  64     -16.760 -72.661  78.065  0.00 97.00      PROA   
ATOM    956  HB2 ARG P  64     -15.469 -71.684  78.833  0.00 97.00      PROA   
ATOM    957  CG  ARG P  64     -17.226 -71.825  80.039  0.00 97.00      PROA   
ATOM    958  HG1 ARG P  64     -16.659 -71.486  80.933  0.00 97.00      PROA   
ATOM    959  HG2 ARG P  64     -17.965 -72.581  80.384  0.00 97.00      PROA   
ATOM    960  CD  ARG P  64     -17.981 -70.625  79.482  0.00 97.00      PROA   
ATOM    961  HD1 ARG P  64     -17.312 -69.934  78.927  0.00 97.00      PROA   
ATOM    962  HD2 ARG P  64     -18.470 -70.070  80.304  0.00 97.00      PROA   
ATOM    963  NE  ARG P  64     -18.984 -71.194  78.537  0.00 97.00      PROA   
ATOM    964  HE  ARG P  64     -18.867 -72.137  78.226  0.00 97.00      PROA   
ATOM    965  CZ  ARG P  64     -20.175 -70.638  78.258  0.00 97.00      PROA   
ATOM    966  NH1 ARG P  64     -20.737 -69.686  79.008  0.00 97.00      PROA   
ATOM    967 HH11 ARG P  64     -20.390 -69.594  79.943  0.00 97.00      PROA   
ATOM    968 HH12 ARG P  64     -21.708 -69.511  78.894  0.00 97.00      PROA   
ATOM    969  NH2 ARG P  64     -20.848 -71.118  77.204  0.00 97.00      PROA   
ATOM    970 HH21 ARG P  64     -20.373 -71.786  76.632  0.00 97.00      PROA   
ATOM    971 HH22 ARG P  64     -21.707 -70.689  76.949  0.00 97.00      PROA   
ATOM    972  C   ARG P  64     -14.225 -73.866  78.942  0.00 97.00      PROA   
ATOM    973  O   ARG P  64     -13.262 -73.476  79.591  0.00 97.00      PROA   
ATOM    974  N   CYS P  65     -14.077 -74.359  77.693  0.00 97.00      PROA   
ATOM    975  HN  CYS P  65     -14.819 -74.834  77.225  0.00 97.00      PROA   
ATOM    976  CA  CYS P  65     -12.810 -74.293  77.003  0.00 97.00      PROA   
ATOM    977  HA  CYS P  65     -12.264 -73.453  77.400  0.00 97.00      PROA   
ATOM    978  CB  CYS P  65     -11.966 -75.571  77.219  0.00 97.00      PROA   
ATOM    979  HB1 CYS P  65     -11.668 -75.577  78.292  0.00 97.00      PROA   
ATOM    980  HB2 CYS P  65     -11.029 -75.545  76.626  0.00 97.00      PROA   
ATOM    981  SG  CYS P  65     -12.907 -77.089  76.895  0.00 97.00      PROA   
ATOM    982  C   CYS P  65     -12.972 -74.001  75.528  0.00 97.00      PROA   
ATOM    983  O   CYS P  65     -14.040 -74.138  74.942  0.00 97.00      PROA   
ATOM    984  N   GLN P  66     -11.865 -73.551  74.900  0.00 97.00      PROA   
ATOM    985  HN  GLN P  66     -11.042 -73.375  75.436  0.00 97.00      PROA   
ATOM    986  CA  GLN P  66     -11.771 -73.298  73.481  0.00 97.00      PROA   
ATOM    987  HA  GLN P  66     -12.655 -73.664  72.976  0.00 97.00      PROA   
ATOM    988  CB  GLN P  66     -11.589 -71.764  73.235  0.00 97.00      PROA   
ATOM    989  HB1 GLN P  66     -10.563 -71.433  73.485  0.00 97.00      PROA   
ATOM    990  HB2 GLN P  66     -12.274 -71.271  73.965  0.00 97.00      PROA   
ATOM    991  CG  GLN P  66     -12.009 -71.271  71.831  0.00 97.00      PROA   
ATOM    992  HG1 GLN P  66     -12.967 -71.774  71.580  0.00 97.00      PROA   
ATOM    993  HG2 GLN P  66     -11.265 -71.543  71.059  0.00 97.00      PROA   
ATOM    994  CD  GLN P  66     -12.321 -69.764  71.764  0.00 97.00      PROA   
ATOM    995  OE1 GLN P  66     -13.452 -69.411  71.432  0.00 97.00      PROA   
ATOM    996  NE2 GLN P  66     -11.359 -68.859  72.068  0.00 97.00      PROA   
ATOM    997 HE21 GLN P  66     -11.592 -67.888  72.085  0.00 97.00      PROA   
ATOM    998 HE22 GLN P  66     -10.444 -69.155  72.343  0.00 97.00      PROA   
ATOM    999  C   GLN P  66     -10.566 -74.123  73.046  0.00 97.00      PROA   
ATOM   1000  O   GLN P  66      -9.435 -73.840  73.436  0.00 97.00      PROA   
ATOM   1001  N   ARG P  67     -10.785 -75.200  72.242  0.00 97.00      PROA   
ATOM   1002  HN  ARG P  67     -11.707 -75.462  71.970  0.00 97.00      PROA   
ATOM   1003  CA  ARG P  67      -9.726 -76.094  71.794  0.00 97.00      PROA   
ATOM   1004  HA  ARG P  67      -8.803 -75.892  72.320  0.00 97.00      PROA   
ATOM   1005  CB  ARG P  67     -10.124 -77.582  72.016  0.00 97.00      PROA   
ATOM   1006  HB1 ARG P  67      -9.463 -78.271  71.447  0.00 97.00      PROA   
ATOM   1007  HB2 ARG P  67     -11.157 -77.724  71.624  0.00 97.00      PROA   
ATOM   1008  CG  ARG P  67     -10.110 -78.026  73.489  0.00 97.00      PROA   
ATOM   1009  HG1 ARG P  67     -10.743 -78.940  73.579  0.00 97.00      PROA   
ATOM   1010  HG2 ARG P  67     -10.583 -77.236  74.111  0.00 97.00      PROA   
ATOM   1011  CD  ARG P  67      -8.714 -78.321  74.052  0.00 97.00      PROA   
ATOM   1012  HD1 ARG P  67      -8.743 -78.349  75.160  0.00 97.00      PROA   
ATOM   1013  HD2 ARG P  67      -7.974 -77.553  73.739  0.00 97.00      PROA   
ATOM   1014  NE  ARG P  67      -8.326 -79.696  73.615  0.00 97.00      PROA   
ATOM   1015  HE  ARG P  67      -8.847 -80.467  73.979  0.00 97.00      PROA   
ATOM   1016  CZ  ARG P  67      -7.344 -79.985  72.744  0.00 97.00      PROA   
ATOM   1017  NH1 ARG P  67      -6.542 -79.057  72.217  0.00 97.00      PROA   
ATOM   1018 HH11 ARG P  67      -6.551 -78.131  72.584  0.00 97.00      PROA   
ATOM   1019 HH12 ARG P  67      -5.777 -79.365  71.650  0.00 97.00      PROA   
ATOM   1020  NH2 ARG P  67      -7.136 -81.268  72.404  0.00 97.00      PROA   
ATOM   1021 HH21 ARG P  67      -7.726 -81.972  72.785  0.00 97.00      PROA   
ATOM   1022 HH22 ARG P  67      -6.417 -81.477  71.741  0.00 97.00      PROA   
ATOM   1023  C   ARG P  67      -9.468 -75.939  70.313  0.00 97.00      PROA   
ATOM   1024  O   ARG P  67     -10.172 -76.549  69.514  0.00 97.00      PROA   
ATOM   1025  N   GLY P  68      -8.418 -75.163  69.924  0.00 97.00      PROA   
ATOM   1026  HN  GLY P  68      -7.885 -74.704  70.632  0.00 97.00      PROA   
ATOM   1027  CA  GLY P  68      -7.866 -75.025  68.570  0.00 97.00      PROA   
ATOM   1028  HA1 GLY P  68      -7.341 -75.944  68.355  0.00 97.00      PROA   
ATOM   1029  HA2 GLY P  68      -7.197 -74.178  68.600  0.00 97.00      PROA   
ATOM   1030  C   GLY P  68      -8.794 -74.783  67.394  0.00 97.00      PROA   
ATOM   1031  O   GLY P  68      -8.379 -74.920  66.244  0.00 97.00      PROA   
ATOM   1032  N   LEU P  69     -10.072 -74.444  67.643  0.00 97.00      PROA   
ATOM   1033  HN  LEU P  69     -10.364 -74.334  68.587  0.00 97.00      PROA   
ATOM   1034  CA  LEU P  69     -11.120 -74.534  66.652  0.00 97.00      PROA   
ATOM   1035  HA  LEU P  69     -10.717 -74.356  65.663  0.00 97.00      PROA   
ATOM   1036  CB  LEU P  69     -11.858 -75.899  66.729  0.00 97.00      PROA   
ATOM   1037  HB1 LEU P  69     -12.794 -75.878  66.129  0.00 97.00      PROA   
ATOM   1038  HB2 LEU P  69     -12.118 -76.078  67.798  0.00 97.00      PROA   
ATOM   1039  CG  LEU P  69     -11.070 -77.146  66.272  0.00 97.00      PROA   
ATOM   1040  HG  LEU P  69     -10.104 -77.189  66.826  0.00 97.00      PROA   
ATOM   1041  CD1 LEU P  69     -11.855 -78.421  66.629  0.00 97.00      PROA   
ATOM   1042 HD11 LEU P  69     -12.840 -78.424  66.115  0.00 97.00      PROA   
ATOM   1043 HD12 LEU P  69     -12.021 -78.482  67.725  0.00 97.00      PROA   
ATOM   1044 HD13 LEU P  69     -11.285 -79.314  66.303  0.00 97.00      PROA   
ATOM   1045  CD2 LEU P  69     -10.762 -77.111  64.766  0.00 97.00      PROA   
ATOM   1046 HD21 LEU P  69     -10.117 -76.243  64.519  0.00 97.00      PROA   
ATOM   1047 HD22 LEU P  69     -11.705 -77.037  64.183  0.00 97.00      PROA   
ATOM   1048 HD23 LEU P  69     -10.233 -78.038  64.465  0.00 97.00      PROA   
ATOM   1049  C   LEU P  69     -12.147 -73.468  66.947  0.00 97.00      PROA   
ATOM   1050  O   LEU P  69     -12.364 -73.106  68.101  0.00 97.00      PROA   
ATOM   1051  N   SER P  70     -12.824 -72.957  65.891  0.00 97.00      PROA   
ATOM   1052  HN  SER P  70     -12.626 -73.290  64.970  0.00 97.00      PROA   
ATOM   1053  CA  SER P  70     -13.885 -71.957  65.945  0.00 97.00      PROA   
ATOM   1054  HA  SER P  70     -13.388 -71.023  66.158  0.00 97.00      PROA   
ATOM   1055  CB  SER P  70     -14.565 -71.794  64.559  0.00 97.00      PROA   
ATOM   1056  HB1 SER P  70     -13.814 -71.361  63.861  0.00 97.00      PROA   
ATOM   1057  HB2 SER P  70     -15.432 -71.100  64.601  0.00 97.00      PROA   
ATOM   1058  OG  SER P  70     -14.971 -73.060  64.037  0.00 97.00      PROA   
ATOM   1059  HG1 SER P  70     -15.294 -72.916  63.143  0.00 97.00      PROA   
ATOM   1060  C   SER P  70     -14.945 -72.134  67.035  0.00 97.00      PROA   
ATOM   1061  O   SER P  70     -15.622 -73.153  67.112  0.00 97.00      PROA   
ATOM   1062  N   GLY P  71     -15.121 -71.113  67.907  0.00 97.00      PROA   
ATOM   1063  HN  GLY P  71     -14.587 -70.280  67.785  0.00 97.00      PROA   
ATOM   1064  CA  GLY P  71     -16.037 -71.147  69.045  0.00 97.00      PROA   
ATOM   1065  HA1 GLY P  71     -16.965 -71.595  68.717  0.00 97.00      PROA   
ATOM   1066  HA2 GLY P  71     -16.177 -70.125  69.359  0.00 97.00      PROA   
ATOM   1067  C   GLY P  71     -15.562 -71.936  70.253  0.00 97.00      PROA   
ATOM   1068  O   GLY P  71     -14.756 -72.854  70.159  0.00 97.00      PROA   
ATOM   1069  N   ARG P  72     -16.095 -71.580  71.447  0.00 97.00      PROA   
ATOM   1070  HN  ARG P  72     -16.746 -70.829  71.489  0.00 97.00      PROA   
ATOM   1071  CA  ARG P  72     -15.800 -72.184  72.734  0.00 97.00      PROA   
ATOM   1072  HA  ARG P  72     -15.023 -72.929  72.610  0.00 97.00      PROA   
ATOM   1073  CB  ARG P  72     -15.335 -71.169  73.827  0.00 97.00      PROA   
ATOM   1074  HB1 ARG P  72     -14.441 -70.635  73.447  0.00 97.00      PROA   
ATOM   1075  HB2 ARG P  72     -14.982 -71.748  74.711  0.00 97.00      PROA   
ATOM   1076  CG  ARG P  72     -16.357 -70.138  74.384  0.00 97.00      PROA   
ATOM   1077  HG1 ARG P  72     -15.794 -69.465  75.073  0.00 97.00      PROA   
ATOM   1078  HG2 ARG P  72     -17.104 -70.681  75.001  0.00 97.00      PROA   
ATOM   1079  CD  ARG P  72     -17.126 -69.249  73.390  0.00 97.00      PROA   
ATOM   1080  HD1 ARG P  72     -17.617 -68.407  73.927  0.00 97.00      PROA   
ATOM   1081  HD2 ARG P  72     -17.893 -69.842  72.846  0.00 97.00      PROA   
ATOM   1082  NE  ARG P  72     -16.122 -68.707  72.428  0.00 97.00      PROA   
ATOM   1083  HE  ARG P  72     -15.195 -69.078  72.462  0.00 97.00      PROA   
ATOM   1084  CZ  ARG P  72     -16.386 -67.928  71.362  0.00 97.00      PROA   
ATOM   1085  NH1 ARG P  72     -17.555 -67.318  71.149  0.00 97.00      PROA   
ATOM   1086 HH11 ARG P  72     -18.251 -67.356  71.857  0.00 97.00      PROA   
ATOM   1087 HH12 ARG P  72     -17.650 -66.750  70.335  0.00 97.00      PROA   
ATOM   1088  NH2 ARG P  72     -15.391 -67.758  70.473  0.00 97.00      PROA   
ATOM   1089 HH21 ARG P  72     -14.531 -68.231  70.672  0.00 97.00      PROA   
ATOM   1090 HH22 ARG P  72     -15.485 -67.110  69.727  0.00 97.00      PROA   
ATOM   1091  C   ARG P  72     -17.044 -72.889  73.224  0.00 97.00      PROA   
ATOM   1092  O   ARG P  72     -18.151 -72.640  72.753  0.00 97.00      PROA   
ATOM   1093  N   SER P  73     -16.835 -73.827  74.174  0.00 97.00      PROA   
ATOM   1094  HN  SER P  73     -15.893 -74.020  74.445  0.00 97.00      PROA   
ATOM   1095  CA  SER P  73     -17.782 -74.643  74.906  0.00 97.00      PROA   
ATOM   1096  HA  SER P  73     -18.093 -75.400  74.199  0.00 97.00      PROA   
ATOM   1097  CB  SER P  73     -17.066 -75.377  76.074  0.00 97.00      PROA   
ATOM   1098  HB1 SER P  73     -17.699 -75.625  76.950  0.00 97.00      PROA   
ATOM   1099  HB2 SER P  73     -16.264 -74.715  76.447  0.00 97.00      PROA   
ATOM   1100  OG  SER P  73     -16.500 -76.599  75.624  0.00 97.00      PROA   
ATOM   1101  HG1 SER P  73     -17.233 -77.226  75.636  0.00 97.00      PROA   
ATOM   1102  C   SER P  73     -19.081 -74.093  75.452  0.00 97.00      PROA   
ATOM   1103  O   SER P  73     -19.318 -72.904  75.637  0.00 97.00      PROA   
ATOM   1104  N   ASP P  74     -19.898 -75.101  75.801  0.00 97.00      PROA   
ATOM   1105  HN  ASP P  74     -19.630 -76.011  75.485  0.00 97.00      PROA   
ATOM   1106  CA  ASP P  74     -20.866 -75.268  76.853  0.00 97.00      PROA   
ATOM   1107  HA  ASP P  74     -21.803 -74.937  76.439  0.00 97.00      PROA   
ATOM   1108  CB  ASP P  74     -20.972 -76.810  77.155  0.00 97.00      PROA   
ATOM   1109  HB1 ASP P  74     -21.693 -77.255  76.432  0.00 97.00      PROA   
ATOM   1110  HB2 ASP P  74     -21.355 -77.006  78.174  0.00 97.00      PROA   
ATOM   1111  CG  ASP P  74     -19.650 -77.587  76.958  0.00 97.00      PROA   
ATOM   1112  OD1 ASP P  74     -19.163 -77.677  75.798  0.00 97.00      PROA   
ATOM   1113  OD2 ASP P  74     -19.114 -78.111  77.967  0.00 97.00      PROA   
ATOM   1114  C   ASP P  74     -20.582 -74.490  78.150  0.00 97.00      PROA   
ATOM   1115  O   ASP P  74     -19.429 -74.191  78.464  0.00 97.00      PROA   
ATOM   1116  N   PRO P  75     -21.594 -74.111  78.928  0.00 97.00      PROA   
ATOM   1117  CD  PRO P  75     -22.975 -73.940  78.467  0.00 97.00      PROA   
ATOM   1118  HD1 PRO P  75     -23.440 -74.938  78.309  0.00 97.00      PROA   
ATOM   1119  HD2 PRO P  75     -22.992 -73.356  77.521  0.00 97.00      PROA   
ATOM   1120  CA  PRO P  75     -21.435 -73.736  80.324  0.00 97.00      PROA   
ATOM   1121  HA  PRO P  75     -20.466 -73.305  80.535  0.00 97.00      PROA   
ATOM   1122  CB  PRO P  75     -22.557 -72.699  80.503  0.00 97.00      PROA   
ATOM   1123  HB1 PRO P  75     -22.186 -71.713  80.149  0.00 97.00      PROA   
ATOM   1124  HB2 PRO P  75     -22.885 -72.570  81.552  0.00 97.00      PROA   
ATOM   1125  CG  PRO P  75     -23.694 -73.169  79.581  0.00 97.00      PROA   
ATOM   1126  HG1 PRO P  75     -24.354 -73.864  80.143  0.00 97.00      PROA   
ATOM   1127  HG2 PRO P  75     -24.298 -72.323  79.200  0.00 97.00      PROA   
ATOM   1128  C   PRO P  75     -21.654 -74.929  81.246  0.00 97.00      PROA   
ATOM   1129  O   PRO P  75     -22.747 -75.065  81.795  0.00 97.00      PROA   
ATOM   1130  N   ILE P  76     -20.652 -75.807  81.491  0.00 97.00      PROA   
ATOM   1131  HN  ILE P  76     -19.769 -75.762  81.027  0.00 97.00      PROA   
ATOM   1132  CA  ILE P  76     -20.843 -76.840  82.505  0.00 97.00      PROA   
ATOM   1133  HA  ILE P  76     -21.884 -77.132  82.497  0.00 97.00      PROA   
ATOM   1134  CB  ILE P  76     -20.117 -78.159  82.267  0.00 97.00      PROA   
ATOM   1135  HB  ILE P  76     -20.242 -78.807  83.168  0.00 97.00      PROA   
ATOM   1136  CG2 ILE P  76     -20.810 -78.888  81.092  0.00 97.00      PROA   
ATOM   1137 HG21 ILE P  76     -20.687 -78.310  80.153  0.00 97.00      PROA   
ATOM   1138 HG22 ILE P  76     -21.894 -79.024  81.286  0.00 97.00      PROA   
ATOM   1139 HG23 ILE P  76     -20.351 -79.887  80.940  0.00 97.00      PROA   
ATOM   1140  CG1 ILE P  76     -18.608 -77.990  81.997  0.00 97.00      PROA   
ATOM   1141 HG11 ILE P  76     -18.307 -76.943  82.190  0.00 97.00      PROA   
ATOM   1142 HG12 ILE P  76     -18.416 -78.192  80.921  0.00 97.00      PROA   
ATOM   1143  CD  ILE P  76     -17.745 -78.909  82.865  0.00 97.00      PROA   
ATOM   1144  HD1 ILE P  76     -17.981 -79.975  82.666  0.00 97.00      PROA   
ATOM   1145  HD2 ILE P  76     -17.915 -78.695  83.942  0.00 97.00      PROA   
ATOM   1146  HD3 ILE P  76     -16.672 -78.734  82.646  0.00 97.00      PROA   
ATOM   1147  C   ILE P  76     -20.581 -76.273  83.894  0.00 97.00      PROA   
ATOM   1148  O   ILE P  76     -19.451 -76.112  84.350  0.00 97.00      PROA   
ATOM   1149  N   GLN P  77     -21.679 -75.926  84.598  0.00 97.00      PROA   
ATOM   1150  HN  GLN P  77     -22.574 -75.981  84.161  0.00 97.00      PROA   
ATOM   1151  CA  GLN P  77     -21.643 -75.248  85.874  0.00 97.00      PROA   
ATOM   1152  HA  GLN P  77     -20.797 -74.587  85.895  0.00 97.00      PROA   
ATOM   1153  CB  GLN P  77     -22.918 -74.376  86.045  0.00 97.00      PROA   
ATOM   1154  HB1 GLN P  77     -22.720 -73.643  86.857  0.00 97.00      PROA   
ATOM   1155  HB2 GLN P  77     -23.785 -75.000  86.354  0.00 97.00      PROA   
ATOM   1156  CG  GLN P  77     -23.308 -73.632  84.738  0.00 97.00      PROA   
ATOM   1157  HG1 GLN P  77     -23.810 -74.329  84.034  0.00 97.00      PROA   
ATOM   1158  HG2 GLN P  77     -22.404 -73.244  84.230  0.00 97.00      PROA   
ATOM   1159  CD  GLN P  77     -24.289 -72.487  85.011  0.00 97.00      PROA   
ATOM   1160  OE1 GLN P  77     -25.310 -72.690  85.676  0.00 97.00      PROA   
ATOM   1161  NE2 GLN P  77     -24.000 -71.267  84.474  0.00 97.00      PROA   
ATOM   1162 HE21 GLN P  77     -23.197 -71.131  83.886  0.00 97.00      PROA   
ATOM   1163 HE22 GLN P  77     -24.621 -70.507  84.650  0.00 97.00      PROA   
ATOM   1164  C   GLN P  77     -21.472 -76.263  86.996  0.00 97.00      PROA   
ATOM   1165  O   GLN P  77     -22.377 -77.040  87.284  0.00 97.00      PROA   
ATOM   1166  N   LEU P  78     -20.273 -76.266  87.634  0.00 97.00      PROA   
ATOM   1167  HN  LEU P  78     -19.594 -75.574  87.392  0.00 97.00      PROA   
ATOM   1168  CA  LEU P  78     -19.783 -77.231  88.602  0.00 97.00      PROA   
ATOM   1169  HA  LEU P  78     -20.316 -78.163  88.478  0.00 97.00      PROA   
ATOM   1170  CB  LEU P  78     -18.258 -77.443  88.382  0.00 97.00      PROA   
ATOM   1171  HB1 LEU P  78     -17.746 -76.472  88.564  0.00 97.00      PROA   
ATOM   1172  HB2 LEU P  78     -18.088 -77.697  87.312  0.00 97.00      PROA   
ATOM   1173  CG  LEU P  78     -17.562 -78.522  89.247  0.00 97.00      PROA   
ATOM   1174  HG  LEU P  78     -17.924 -78.446  90.297  0.00 97.00      PROA   
ATOM   1175  CD1 LEU P  78     -17.867 -79.936  88.732  0.00 97.00      PROA   
ATOM   1176 HD11 LEU P  78     -17.441 -80.059  87.715  0.00 97.00      PROA   
ATOM   1177 HD12 LEU P  78     -18.959 -80.110  88.681  0.00 97.00      PROA   
ATOM   1178 HD13 LEU P  78     -17.415 -80.700  89.400  0.00 97.00      PROA   
ATOM   1179  CD2 LEU P  78     -16.038 -78.301  89.287  0.00 97.00      PROA   
ATOM   1180 HD21 LEU P  78     -15.801 -77.307  89.720  0.00 97.00      PROA   
ATOM   1181 HD22 LEU P  78     -15.616 -78.351  88.260  0.00 97.00      PROA   
ATOM   1182 HD23 LEU P  78     -15.549 -79.080  89.908  0.00 97.00      PROA   
ATOM   1183  C   LEU P  78     -19.995 -76.723  90.015  0.00 97.00      PROA   
ATOM   1184  O   LEU P  78     -19.719 -75.564  90.312  0.00 97.00      PROA   
ATOM   1185  N   GLU P  79     -20.496 -77.593  90.928  0.00 97.00      PROA   
ATOM   1186  HN  GLU P  79     -20.752 -78.521  90.663  0.00 97.00      PROA   
ATOM   1187  CA  GLU P  79     -20.827 -77.224  92.290  0.00 97.00      PROA   
ATOM   1188  HA  GLU P  79     -20.558 -76.193  92.479  0.00 97.00      PROA   
ATOM   1189  CB  GLU P  79     -22.342 -77.417  92.553  0.00 97.00      PROA   
ATOM   1190  HB1 GLU P  79     -22.571 -77.194  93.618  0.00 97.00      PROA   
ATOM   1191  HB2 GLU P  79     -22.565 -78.493  92.374  0.00 97.00      PROA   
ATOM   1192  CG  GLU P  79     -23.258 -76.532  91.671  0.00 97.00      PROA   
ATOM   1193  HG1 GLU P  79     -22.760 -76.293  90.708  0.00 97.00      PROA   
ATOM   1194  HG2 GLU P  79     -23.479 -75.575  92.188  0.00 97.00      PROA   
ATOM   1195  CD  GLU P  79     -24.566 -77.235  91.295  0.00 97.00      PROA   
ATOM   1196  OE1 GLU P  79     -24.499 -78.395  90.810  0.00 97.00      PROA   
ATOM   1197  OE2 GLU P  79     -25.644 -76.597  91.415  0.00 97.00      PROA   
ATOM   1198  C   GLU P  79     -20.088 -78.079  93.300  0.00 97.00      PROA   
ATOM   1199  O   GLU P  79     -20.091 -79.305  93.224  0.00 97.00      PROA   
ATOM   1200  N   VAL P  80     -19.508 -77.426  94.338  0.00  0.00      PROA   
ATOM   1201  HN  VAL P  80     -19.534 -76.431  94.396  0.00  0.00      PROA   
ATOM   1202  CA  VAL P  80     -18.828 -78.083  95.433  0.00  0.00      PROA   
ATOM   1203  HA  VAL P  80     -18.836 -79.143  95.256  0.00  0.00      PROA   
ATOM   1204  CB  VAL P  80     -17.366 -77.672  95.595  0.00  0.00      PROA   
ATOM   1205  HB  VAL P  80     -17.286 -76.591  95.845  0.00  0.00      PROA   
ATOM   1206  CG1 VAL P  80     -16.709 -78.495  96.725  0.00  0.00      PROA   
ATOM   1207 HG11 VAL P  80     -16.867 -79.578  96.541  0.00  0.00      PROA   
ATOM   1208 HG12 VAL P  80     -17.133 -78.232  97.716  0.00  0.00      PROA   
ATOM   1209 HG13 VAL P  80     -15.617 -78.309  96.761  0.00  0.00      PROA   
ATOM   1210  CG2 VAL P  80     -16.648 -77.917  94.248  0.00  0.00      PROA   
ATOM   1211 HG21 VAL P  80     -17.039 -77.251  93.452  0.00  0.00      PROA   
ATOM   1212 HG22 VAL P  80     -16.785 -78.971  93.928  0.00  0.00      PROA   
ATOM   1213 HG23 VAL P  80     -15.561 -77.725  94.347  0.00  0.00      PROA   
ATOM   1214  C   VAL P  80     -19.646 -77.797  96.676  0.00  0.00      PROA   
ATOM   1215  O   VAL P  80     -20.142 -76.686  96.859  0.00  0.00      PROA   
ATOM   1216  N   HSD P  81     -19.838 -78.837  97.529  0.00  0.00      PROA   
ATOM   1217  HN  HSD P  81     -19.379 -79.707  97.367  0.00  0.00      PROA   
ATOM   1218  CA  HSD P  81     -20.761 -78.850  98.643  0.00  0.00      PROA   
ATOM   1219  HA  HSD P  81     -21.045 -77.840  98.901  0.00  0.00      PROA   
ATOM   1220  CB  HSD P  81     -21.990 -79.727  98.312  0.00  0.00      PROA   
ATOM   1221  HB1 HSD P  81     -22.687 -79.808  99.168  0.00  0.00      PROA   
ATOM   1222  HB2 HSD P  81     -21.650 -80.756  98.059  0.00  0.00      PROA   
ATOM   1223  ND1 HSD P  81     -23.617 -78.142  97.164  0.00  0.00      PROA   
ATOM   1224  HD1 HSD P  81     -23.779 -77.544  97.951  0.00  0.00      PROA   
ATOM   1225  CG  HSD P  81     -22.754 -79.215  97.129  0.00  0.00      PROA   
ATOM   1226  CE1 HSD P  81     -24.204 -78.075  95.943  0.00  0.00      PROA   
ATOM   1227  HE1 HSD P  81     -24.933 -77.310  95.681  0.00  0.00      PROA   
ATOM   1228  NE2 HSD P  81     -23.789 -79.032  95.136  0.00  0.00      PROA   
ATOM   1229  CD2 HSD P  81     -22.875 -79.749  95.885  0.00  0.00      PROA   
ATOM   1230  HD2 HSD P  81     -22.377 -80.612  95.463  0.00  0.00      PROA   
ATOM   1231  C   HSD P  81     -20.047 -79.506  99.800  0.00  0.00      PROA   
ATOM   1232  O   HSD P  81     -19.070 -80.217  99.578  0.00  0.00      PROA   
ATOM   1233  N   ARG P  82     -20.472 -79.319 101.080  0.00  0.00      PROA   
ATOM   1234  HN  ARG P  82     -20.035 -79.845 101.806  0.00  0.00      PROA   
ATOM   1235  CA  ARG P  82     -21.397 -78.331 101.586  0.00  0.00      PROA   
ATOM   1236  HA  ARG P  82     -21.328 -77.465 100.943  0.00  0.00      PROA   
ATOM   1237  CB  ARG P  82     -20.990 -77.842 103.005  0.00  0.00      PROA   
ATOM   1238  HB1 ARG P  82     -21.824 -77.285 103.485  0.00  0.00      PROA   
ATOM   1239  HB2 ARG P  82     -20.153 -77.118 102.878  0.00  0.00      PROA   
ATOM   1240  CG  ARG P  82     -20.485 -78.950 103.954  0.00  0.00      PROA   
ATOM   1241  HG1 ARG P  82     -19.478 -79.288 103.626  0.00  0.00      PROA   
ATOM   1242  HG2 ARG P  82     -21.162 -79.829 103.895  0.00  0.00      PROA   
ATOM   1243  CD  ARG P  82     -20.432 -78.531 105.432  0.00  0.00      PROA   
ATOM   1244  HD1 ARG P  82     -20.054 -79.371 106.054  0.00  0.00      PROA   
ATOM   1245  HD2 ARG P  82     -21.445 -78.230 105.780  0.00  0.00      PROA   
ATOM   1246  NE  ARG P  82     -19.505 -77.365 105.590  0.00  0.00      PROA   
ATOM   1247  HE  ARG P  82     -19.040 -77.009 104.779  0.00  0.00      PROA   
ATOM   1248  CZ  ARG P  82     -19.289 -76.761 106.787  0.00  0.00      PROA   
ATOM   1249  NH1 ARG P  82     -19.893 -77.202 107.917  0.00  0.00      PROA   
ATOM   1250 HH11 ARG P  82     -19.719 -76.745 108.789  0.00  0.00      PROA   
ATOM   1251 HH12 ARG P  82     -20.510 -77.988 107.876  0.00  0.00      PROA   
ATOM   1252  NH2 ARG P  82     -18.451 -75.697 106.850  0.00  0.00      PROA   
ATOM   1253 HH21 ARG P  82     -18.284 -75.245 107.725  0.00  0.00      PROA   
ATOM   1254 HH22 ARG P  82     -18.002 -75.366 106.020  0.00  0.00      PROA   
ATOM   1255  C   ARG P  82     -22.857 -78.734 101.602  0.00  0.00      PROA   
ATOM   1256  O   ARG P  82     -23.679 -78.039 101.006  0.00  0.00      PROA   
ATOM   1257  N   GLY P  83     -23.228 -79.839 102.302  0.00  0.00      PROA   
ATOM   1258  HN  GLY P  83     -22.560 -80.439 102.736  0.00  0.00      PROA   
ATOM   1259  CA  GLY P  83     -24.617 -80.104 102.613  0.00  0.00      PROA   
ATOM   1260  HA1 GLY P  83     -25.229 -79.856 101.758  0.00  0.00      PROA   
ATOM   1261  HA2 GLY P  83     -24.855 -79.531 103.499  0.00  0.00      PROA   
ATOM   1262  C   GLY P  83     -24.828 -81.559 102.906  0.00  0.00      PROA   
ATOM   1263  O   GLY P  83     -24.285 -82.422 102.218  0.00  0.00      PROA   
ATOM   1264  N   TRP P  84     -25.657 -81.850 103.943  0.00  0.00      PROA   
ATOM   1265  HN  TRP P  84     -26.068 -81.127 104.493  0.00  0.00      PROA   
ATOM   1266  CA  TRP P  84     -26.054 -83.192 104.307  0.00  0.00      PROA   
ATOM   1267  HA  TRP P  84     -26.383 -83.690 103.405  0.00  0.00      PROA   
ATOM   1268  CB  TRP P  84     -24.921 -84.039 104.975  0.00  0.00      PROA   
ATOM   1269  HB1 TRP P  84     -24.096 -84.131 104.236  0.00  0.00      PROA   
ATOM   1270  HB2 TRP P  84     -25.312 -85.069 105.131  0.00  0.00      PROA   
ATOM   1271  CG  TRP P  84     -24.319 -83.570 106.271  0.00  0.00      PROA   
ATOM   1272  CD1 TRP P  84     -24.480 -82.392 106.956  0.00  0.00      PROA   
ATOM   1273  HD1 TRP P  84     -25.080 -81.555 106.635  0.00  0.00      PROA   
ATOM   1274  NE1 TRP P  84     -23.762 -82.426 108.119  0.00  0.00      PROA   
ATOM   1275  HE1 TRP P  84     -23.733 -81.713 108.784  0.00  0.00      PROA   
ATOM   1276  CE2 TRP P  84     -23.103 -83.615 108.216  0.00  0.00      PROA   
ATOM   1277  CD2 TRP P  84     -23.418 -84.365 107.061  0.00  0.00      PROA   
ATOM   1278  CE3 TRP P  84     -22.855 -85.628 106.891  0.00  0.00      PROA   
ATOM   1279  HE3 TRP P  84     -23.065 -86.224 106.016  0.00  0.00      PROA   
ATOM   1280  CZ3 TRP P  84     -21.998 -86.124 107.876  0.00  0.00      PROA   
ATOM   1281  HZ3 TRP P  84     -21.555 -87.102 107.752  0.00  0.00      PROA   
ATOM   1282  CZ2 TRP P  84     -22.257 -84.110 109.202  0.00  0.00      PROA   
ATOM   1283  HZ2 TRP P  84     -22.018 -83.542 110.088  0.00  0.00      PROA   
ATOM   1284  CH2 TRP P  84     -21.707 -85.379 109.015  0.00  0.00      PROA   
ATOM   1285  HH2 TRP P  84     -21.040 -85.786 109.762  0.00  0.00      PROA   
ATOM   1286  C   TRP P  84     -27.248 -83.083 105.235  0.00  0.00      PROA   
ATOM   1287  O   TRP P  84     -27.544 -82.004 105.749  0.00  0.00      PROA   
ATOM   1288  N   LEU P  85     -27.953 -84.220 105.480  0.00  0.00      PROA   
ATOM   1289  HN  LEU P  85     -27.745 -85.065 104.993  0.00  0.00      PROA   
ATOM   1290  CA  LEU P  85     -28.889 -84.365 106.581  0.00  0.00      PROA   
ATOM   1291  HA  LEU P  85     -29.046 -83.403 107.051  0.00  0.00      PROA   
ATOM   1292  CB  LEU P  85     -30.272 -84.994 106.254  0.00  0.00      PROA   
ATOM   1293  HB1 LEU P  85     -30.859 -85.076 107.198  0.00  0.00      PROA   
ATOM   1294  HB2 LEU P  85     -30.145 -86.021 105.853  0.00  0.00      PROA   
ATOM   1295  CG  LEU P  85     -31.170 -84.213 105.267  0.00  0.00      PROA   
ATOM   1296  HG  LEU P  85     -30.706 -84.289 104.257  0.00  0.00      PROA   
ATOM   1297  CD1 LEU P  85     -32.564 -84.874 105.211  0.00  0.00      PROA   
ATOM   1298 HD11 LEU P  85     -33.002 -84.936 106.230  0.00  0.00      PROA   
ATOM   1299 HD12 LEU P  85     -32.487 -85.901 104.793  0.00  0.00      PROA   
ATOM   1300 HD13 LEU P  85     -33.258 -84.278 104.585  0.00  0.00      PROA   
ATOM   1301  CD2 LEU P  85     -31.290 -82.713 105.605  0.00  0.00      PROA   
ATOM   1302 HD21 LEU P  85     -30.295 -82.222 105.579  0.00  0.00      PROA   
ATOM   1303 HD22 LEU P  85     -31.728 -82.578 106.615  0.00  0.00      PROA   
ATOM   1304 HD23 LEU P  85     -31.947 -82.205 104.867  0.00  0.00      PROA   
ATOM   1305  C   LEU P  85     -28.221 -85.257 107.590  0.00  0.00      PROA   
ATOM   1306  O   LEU P  85     -27.201 -85.883 107.303  0.00  0.00      PROA   
ATOM   1307  N   LEU P  86     -28.791 -85.306 108.818  0.00  0.00      PROA   
ATOM   1308  HN  LEU P  86     -29.610 -84.777 109.027  0.00  0.00      PROA   
ATOM   1309  CA  LEU P  86     -28.295 -86.122 109.895  0.00  0.00      PROA   
ATOM   1310  HA  LEU P  86     -27.468 -86.719 109.537  0.00  0.00      PROA   
ATOM   1311  CB  LEU P  86     -27.824 -85.280 111.112  0.00  0.00      PROA   
ATOM   1312  HB1 LEU P  86     -28.676 -84.664 111.477  0.00  0.00      PROA   
ATOM   1313  HB2 LEU P  86     -27.038 -84.578 110.753  0.00  0.00      PROA   
ATOM   1314  CG  LEU P  86     -27.239 -86.072 112.313  0.00  0.00      PROA   
ATOM   1315  HG  LEU P  86     -28.037 -86.743 112.706  0.00  0.00      PROA   
ATOM   1316  CD1 LEU P  86     -26.039 -86.958 111.920  0.00  0.00      PROA   
ATOM   1317 HD11 LEU P  86     -25.217 -86.332 111.511  0.00  0.00      PROA   
ATOM   1318 HD12 LEU P  86     -26.329 -87.706 111.155  0.00  0.00      PROA   
ATOM   1319 HD13 LEU P  86     -25.658 -87.502 112.810  0.00  0.00      PROA   
ATOM   1320  CD2 LEU P  86     -26.849 -85.128 113.469  0.00  0.00      PROA   
ATOM   1321 HD21 LEU P  86     -27.722 -84.529 113.796  0.00  0.00      PROA   
ATOM   1322 HD22 LEU P  86     -26.044 -84.434 113.146  0.00  0.00      PROA   
ATOM   1323 HD23 LEU P  86     -26.482 -85.716 114.338  0.00  0.00      PROA   
ATOM   1324  C   LEU P  86     -29.394 -87.060 110.317  0.00  0.00      PROA   
ATOM   1325  O   LEU P  86     -30.541 -86.665 110.503  0.00  0.00      PROA   
ATOM   1326  N   LEU P  87     -29.013 -88.342 110.491  0.00 97.00      PROA   
ATOM   1327  HN  LEU P  87     -28.065 -88.560 110.296  0.00 97.00      PROA   
ATOM   1328  CA  LEU P  87     -29.776 -89.387 111.133  0.00 97.00      PROA   
ATOM   1329  HA  LEU P  87     -30.817 -89.109 111.208  0.00 97.00      PROA   
ATOM   1330  CB  LEU P  87     -29.670 -90.733 110.376  0.00 97.00      PROA   
ATOM   1331  HB1 LEU P  87     -28.596 -91.002 110.261  0.00 97.00      PROA   
ATOM   1332  HB2 LEU P  87     -30.085 -90.597 109.353  0.00 97.00      PROA   
ATOM   1333  CG  LEU P  87     -30.402 -91.919 111.043  0.00 97.00      PROA   
ATOM   1334  HG  LEU P  87     -30.027 -92.032 112.085  0.00 97.00      PROA   
ATOM   1335  CD1 LEU P  87     -31.924 -91.707 111.113  0.00 97.00      PROA   
ATOM   1336 HD11 LEU P  87     -32.336 -91.550 110.094  0.00 97.00      PROA   
ATOM   1337 HD12 LEU P  87     -32.165 -90.825 111.737  0.00 97.00      PROA   
ATOM   1338 HD13 LEU P  87     -32.413 -92.598 111.559  0.00 97.00      PROA   
ATOM   1339  CD2 LEU P  87     -30.078 -93.228 110.315  0.00 97.00      PROA   
ATOM   1340 HD21 LEU P  87     -28.980 -93.387 110.265  0.00 97.00      PROA   
ATOM   1341 HD22 LEU P  87     -30.484 -93.206 109.282  0.00 97.00      PROA   
ATOM   1342 HD23 LEU P  87     -30.535 -94.076 110.867  0.00 97.00      PROA   
ATOM   1343  C   LEU P  87     -29.220 -89.537 112.531  0.00 97.00      PROA   
ATOM   1344  O   LEU P  87     -28.101 -90.000 112.738  0.00 97.00      PROA   
ATOM   1345  N   GLN P  88     -30.012 -89.140 113.543  0.00 97.00      PROA   
ATOM   1346  HN  GLN P  88     -30.927 -88.776 113.366  0.00 97.00      PROA   
ATOM   1347  CA  GLN P  88     -29.621 -89.173 114.930  0.00 97.00      PROA   
ATOM   1348  HA  GLN P  88     -28.554 -89.006 114.997  0.00 97.00      PROA   
ATOM   1349  CB  GLN P  88     -30.344 -88.065 115.737  0.00 97.00      PROA   
ATOM   1350  HB1 GLN P  88     -29.963 -88.094 116.779  0.00 97.00      PROA   
ATOM   1351  HB2 GLN P  88     -31.435 -88.279 115.754  0.00 97.00      PROA   
ATOM   1352  CG  GLN P  88     -30.120 -86.646 115.169  0.00 97.00      PROA   
ATOM   1353  HG1 GLN P  88     -30.490 -86.581 114.125  0.00 97.00      PROA   
ATOM   1354  HG2 GLN P  88     -29.033 -86.417 115.164  0.00 97.00      PROA   
ATOM   1355  CD  GLN P  88     -30.891 -85.594 115.983  0.00 97.00      PROA   
ATOM   1356  OE1 GLN P  88     -32.123 -85.622 116.054  0.00 97.00      PROA   
ATOM   1357  NE2 GLN P  88     -30.149 -84.612 116.567  0.00 97.00      PROA   
ATOM   1358 HE21 GLN P  88     -30.623 -83.812 116.931  0.00 97.00      PROA   
ATOM   1359 HE22 GLN P  88     -29.155 -84.614 116.473  0.00 97.00      PROA   
ATOM   1360  C   GLN P  88     -29.942 -90.541 115.505  0.00 97.00      PROA   
ATOM   1361  O   GLN P  88     -31.082 -90.991 115.474  0.00 97.00      PROA   
ATOM   1362  N   VAL P  89     -28.916 -91.257 116.018  0.00 97.00      PROA   
ATOM   1363  HN  VAL P  89     -27.994 -90.883 116.010  0.00 97.00      PROA   
ATOM   1364  CA  VAL P  89     -29.036 -92.641 116.442  0.00 97.00      PROA   
ATOM   1365  HA  VAL P  89     -30.062 -92.970 116.346  0.00 97.00      PROA   
ATOM   1366  CB  VAL P  89     -28.158 -93.551 115.584  0.00 97.00      PROA   
ATOM   1367  HB  VAL P  89     -27.099 -93.203 115.629  0.00 97.00      PROA   
ATOM   1368  CG1 VAL P  89     -28.213 -95.017 116.054  0.00 97.00      PROA   
ATOM   1369 HG11 VAL P  89     -29.262 -95.374 116.102  0.00 97.00      PROA   
ATOM   1370 HG12 VAL P  89     -27.734 -95.149 117.044  0.00 97.00      PROA   
ATOM   1371 HG13 VAL P  89     -27.662 -95.644 115.325  0.00 97.00      PROA   
ATOM   1372  CG2 VAL P  89     -28.629 -93.460 114.117  0.00 97.00      PROA   
ATOM   1373 HG21 VAL P  89     -28.408 -92.461 113.689  0.00 97.00      PROA   
ATOM   1374 HG22 VAL P  89     -29.721 -93.643 114.047  0.00 97.00      PROA   
ATOM   1375 HG23 VAL P  89     -28.107 -94.220 113.499  0.00 97.00      PROA   
ATOM   1376  C   VAL P  89     -28.657 -92.760 117.906  0.00 97.00      PROA   
ATOM   1377  O   VAL P  89     -27.685 -92.152 118.352  0.00 97.00      PROA   
ATOM   1378  N   SER P  90     -29.436 -93.558 118.689  0.00 97.00      PROA   
ATOM   1379  HN  SER P  90     -30.262 -93.957 118.296  0.00 97.00      PROA   
ATOM   1380  CA  SER P  90     -29.244 -93.776 120.122  0.00 97.00      PROA   
ATOM   1381  HA  SER P  90     -29.373 -92.819 120.610  0.00 97.00      PROA   
ATOM   1382  CB  SER P  90     -30.279 -94.766 120.720  0.00 97.00      PROA   
ATOM   1383  HB1 SER P  90     -30.096 -94.903 121.809  0.00 97.00      PROA   
ATOM   1384  HB2 SER P  90     -30.207 -95.760 120.234  0.00 97.00      PROA   
ATOM   1385  OG  SER P  90     -31.604 -94.267 120.601  0.00 97.00      PROA   
ATOM   1386  HG1 SER P  90     -31.764 -94.066 119.671  0.00 97.00      PROA   
ATOM   1387  C   SER P  90     -27.878 -94.309 120.530  0.00 97.00      PROA   
ATOM   1388  O   SER P  90     -27.285 -93.807 121.483  0.00 97.00      PROA   
ATOM   1389  N   SER P  91     -27.335 -95.327 119.820  0.00 97.00      PROA   
ATOM   1390  HN  SER P  91     -27.821 -95.740 119.056  0.00 97.00      PROA   
ATOM   1391  CA  SER P  91     -25.992 -95.815 120.081  0.00 97.00      PROA   
ATOM   1392  HA  SER P  91     -25.351 -94.943 120.076  0.00 97.00      PROA   
ATOM   1393  CB  SER P  91     -25.801 -96.543 121.441  0.00 97.00      PROA   
ATOM   1394  HB1 SER P  91     -25.053 -97.361 121.400  0.00 97.00      PROA   
ATOM   1395  HB2 SER P  91     -26.764 -96.987 121.773  0.00 97.00      PROA   
ATOM   1396  OG  SER P  91     -25.344 -95.614 122.418  0.00 97.00      PROA   
ATOM   1397  HG1 SER P  91     -26.019 -94.928 122.469  0.00 97.00      PROA   
ATOM   1398  C   SER P  91     -25.485 -96.652 118.936  0.00 97.00      PROA   
ATOM   1399  O   SER P  91     -26.243 -97.092 118.077  0.00 97.00      PROA   
ATOM   1400  N   ARG P  92     -24.146 -96.858 118.885  0.00 97.00      PROA   
ATOM   1401  HN  ARG P  92     -23.554 -96.488 119.598  0.00 97.00      PROA   
ATOM   1402  CA  ARG P  92     -23.475 -97.523 117.781  0.00 97.00      PROA   
ATOM   1403  HA  ARG P  92     -23.971 -97.251 116.857  0.00 97.00      PROA   
ATOM   1404  CB  ARG P  92     -21.984 -97.085 117.713  0.00 97.00      PROA   
ATOM   1405  HB1 ARG P  92     -21.586 -97.368 116.714  0.00 97.00      PROA   
ATOM   1406  HB2 ARG P  92     -21.390 -97.629 118.482  0.00 97.00      PROA   
ATOM   1407  CG  ARG P  92     -21.755 -95.574 117.954  0.00 97.00      PROA   
ATOM   1408  HG1 ARG P  92     -21.965 -95.344 119.022  0.00 97.00      PROA   
ATOM   1409  HG2 ARG P  92     -22.476 -94.982 117.347  0.00 97.00      PROA   
ATOM   1410  CD  ARG P  92     -20.317 -95.099 117.675  0.00 97.00      PROA   
ATOM   1411  HD1 ARG P  92     -19.575 -95.854 118.006  0.00 97.00      PROA   
ATOM   1412  HD2 ARG P  92     -20.102 -94.144 118.206  0.00 97.00      PROA   
ATOM   1413  NE  ARG P  92     -20.167 -94.903 116.198  0.00 97.00      PROA   
ATOM   1414  HE  ARG P  92     -19.976 -95.683 115.610  0.00 97.00      PROA   
ATOM   1415  CZ  ARG P  92     -20.579 -93.787 115.570  0.00 97.00      PROA   
ATOM   1416  NH1 ARG P  92     -20.901 -92.645 116.197  0.00 97.00      PROA   
ATOM   1417 HH11 ARG P  92     -20.438 -92.428 117.052  0.00 97.00      PROA   
ATOM   1418 HH12 ARG P  92     -21.169 -91.900 115.589  0.00 97.00      PROA   
ATOM   1419  NH2 ARG P  92     -20.603 -93.739 114.225  0.00 97.00      PROA   
ATOM   1420 HH21 ARG P  92     -20.149 -94.454 113.707  0.00 97.00      PROA   
ATOM   1421 HH22 ARG P  92     -20.666 -92.826 113.825  0.00 97.00      PROA   
ATOM   1422  C   ARG P  92     -23.540 -99.040 117.934  0.00 97.00      PROA   
ATOM   1423  O   ARG P  92     -23.377 -99.786 116.969  0.00 97.00      PROA   
ATOM   1424  N   VAL P  93     -23.811 -99.528 119.164  0.00 97.00      PROA   
ATOM   1425  HN  VAL P  93     -23.987 -98.913 119.925  0.00 97.00      PROA   
ATOM   1426  CA  VAL P  93     -23.916-100.931 119.488  0.00 97.00      PROA   
ATOM   1427  HA  VAL P  93     -24.269-101.462 118.617  0.00 97.00      PROA   
ATOM   1428  CB  VAL P  93     -22.633-101.590 120.022  0.00 97.00      PROA   
ATOM   1429  HB  VAL P  93     -22.872-102.627 120.359  0.00 97.00      PROA   
ATOM   1430  CG1 VAL P  93     -21.585-101.703 118.894  0.00 97.00      PROA   
ATOM   1431 HG11 VAL P  93     -21.259-100.694 118.566  0.00 97.00      PROA   
ATOM   1432 HG12 VAL P  93     -22.002-102.236 118.017  0.00 97.00      PROA   
ATOM   1433 HG13 VAL P  93     -20.689-102.252 119.255  0.00 97.00      PROA   
ATOM   1434  CG2 VAL P  93     -22.047-100.819 121.227  0.00 97.00      PROA   
ATOM   1435 HG21 VAL P  93     -22.758-100.793 122.077  0.00 97.00      PROA   
ATOM   1436 HG22 VAL P  93     -21.792 -99.776 120.943  0.00 97.00      PROA   
ATOM   1437 HG23 VAL P  93     -21.117-101.316 121.577  0.00 97.00      PROA   
ATOM   1438  C   VAL P  93     -25.001-101.018 120.528  0.00 97.00      PROA   
ATOM   1439  O   VAL P  93     -25.144-100.125 121.360  0.00 97.00      PROA   
ATOM   1440  N   LEU P  94     -25.808-102.103 120.465  0.00 97.00      PROA   
ATOM   1441  HN  LEU P  94     -25.698-102.781 119.745  0.00 97.00      PROA   
ATOM   1442  CA  LEU P  94     -26.846-102.423 121.415  0.00 97.00      PROA   
ATOM   1443  HA  LEU P  94     -26.563-102.067 122.398  0.00 97.00      PROA   
ATOM   1444  CB  LEU P  94     -28.268-101.904 121.050  0.00 97.00      PROA   
ATOM   1445  HB1 LEU P  94     -28.945-102.202 121.884  0.00 97.00      PROA   
ATOM   1446  HB2 LEU P  94     -28.642-102.391 120.124  0.00 97.00      PROA   
ATOM   1447  CG  LEU P  94     -28.425-100.370 120.891  0.00 97.00      PROA   
ATOM   1448  HG  LEU P  94     -27.703 -99.877 121.583  0.00 97.00      PROA   
ATOM   1449  CD1 LEU P  94     -28.158 -99.872 119.457  0.00 97.00      PROA   
ATOM   1450 HD11 LEU P  94     -28.914-100.295 118.761  0.00 97.00      PROA   
ATOM   1451 HD12 LEU P  94     -27.151-100.163 119.102  0.00 97.00      PROA   
ATOM   1452 HD13 LEU P  94     -28.227 -98.764 119.424  0.00 97.00      PROA   
ATOM   1453  CD2 LEU P  94     -29.834 -99.938 121.341  0.00 97.00      PROA   
ATOM   1454 HD21 LEU P  94     -29.986-100.193 122.410  0.00 97.00      PROA   
ATOM   1455 HD22 LEU P  94     -30.606-100.469 120.746  0.00 97.00      PROA   
ATOM   1456 HD23 LEU P  94     -29.970 -98.844 121.217  0.00 97.00      PROA   
ATOM   1457  C   LEU P  94     -26.893-103.935 121.442  0.00 97.00      PROA   
ATOM   1458  O   LEU P  94     -26.329-104.601 120.577  0.00 97.00      PROA   
ATOM   1459  N   THR P  95     -27.569-104.513 122.458  0.00 97.00      PROA   
ATOM   1460  HN  THR P  95     -27.908-103.954 123.215  0.00 97.00      PROA   
ATOM   1461  CA  THR P  95     -27.867-105.930 122.590  0.00 97.00      PROA   
ATOM   1462  HA  THR P  95     -27.214-106.487 121.936  0.00 97.00      PROA   
ATOM   1463  CB  THR P  95     -27.718-106.464 124.021  0.00 97.00      PROA   
ATOM   1464  HB  THR P  95     -28.664-106.363 124.603  0.00 97.00      PROA   
ATOM   1465  OG1 THR P  95     -26.732-105.740 124.740  0.00 97.00      PROA   
ATOM   1466  HG1 THR P  95     -27.143-104.885 124.912  0.00 97.00      PROA   
ATOM   1467  CG2 THR P  95     -27.268-107.930 124.003  0.00 97.00      PROA   
ATOM   1468 HG21 THR P  95     -26.277-108.017 123.510  0.00 97.00      PROA   
ATOM   1469 HG22 THR P  95     -27.995-108.569 123.465  0.00 97.00      PROA   
ATOM   1470 HG23 THR P  95     -27.172-108.303 125.045  0.00 97.00      PROA   
ATOM   1471  C   THR P  95     -29.306-106.109 122.138  0.00 97.00      PROA   
ATOM   1472  O   THR P  95     -30.070-105.154 122.047  0.00 97.00      PROA   
ATOM   1473  N   GLU P  96     -29.726-107.353 121.828  0.00 97.00      PROA   
ATOM   1474  HN  GLU P  96     -29.075-108.110 121.792  0.00 97.00      PROA   
ATOM   1475  CA  GLU P  96     -31.106-107.692 121.539  0.00 97.00      PROA   
ATOM   1476  HA  GLU P  96     -31.408-107.049 120.725  0.00 97.00      PROA   
ATOM   1477  CB  GLU P  96     -31.259-109.171 121.085  0.00 97.00      PROA   
ATOM   1478  HB1 GLU P  96     -30.546-109.358 120.250  0.00 97.00      PROA   
ATOM   1479  HB2 GLU P  96     -32.286-109.313 120.682  0.00 97.00      PROA   
ATOM   1480  CG  GLU P  96     -30.997-110.189 122.219  0.00 97.00      PROA   
ATOM   1481  HG1 GLU P  96     -31.599-109.934 123.113  0.00 97.00      PROA   
ATOM   1482  HG2 GLU P  96     -29.927-110.142 122.510  0.00 97.00      PROA   
ATOM   1483  CD  GLU P  96     -31.343-111.636 121.868  0.00 97.00      PROA   
ATOM   1484  OE1 GLU P  96     -32.183-111.878 120.964  0.00 97.00      PROA   
ATOM   1485  OE2 GLU P  96     -30.763-112.534 122.535  0.00 97.00      PROA   
ATOM   1486  C   GLU P  96     -32.026-107.405 122.725  0.00 97.00      PROA   
ATOM   1487  O   GLU P  96     -31.635-107.492 123.887  0.00 97.00      PROA   
ATOM   1488  N   GLY P  97     -33.290-107.020 122.446  0.00 97.00      PROA   
ATOM   1489  HN  GLY P  97     -33.577-106.940 121.491  0.00 97.00      PROA   
ATOM   1490  CA  GLY P  97     -34.281-106.714 123.463  0.00 97.00      PROA   
ATOM   1491  HA1 GLY P  97     -34.077-107.291 124.354  0.00 97.00      PROA   
ATOM   1492  HA2 GLY P  97     -35.249-106.943 123.046  0.00 97.00      PROA   
ATOM   1493  C   GLY P  97     -34.293-105.262 123.853  0.00 97.00      PROA   
ATOM   1494  O   GLY P  97     -35.326-104.750 124.277  0.00 97.00      PROA   
ATOM   1495  N   GLU P  98     -33.142-104.563 123.730  0.00 97.00      PROA   
ATOM   1496  HN  GLU P  98     -32.302-105.029 123.461  0.00 97.00      PROA   
ATOM   1497  CA  GLU P  98     -32.994-103.149 124.007  0.00 97.00      PROA   
ATOM   1498  HA  GLU P  98     -33.278-103.021 125.038  0.00 97.00      PROA   
ATOM   1499  CB  GLU P  98     -31.512-102.703 123.899  0.00 97.00      PROA   
ATOM   1500  HB1 GLU P  98     -31.457-101.595 123.990  0.00 97.00      PROA   
ATOM   1501  HB2 GLU P  98     -31.117-102.979 122.898  0.00 97.00      PROA   
ATOM   1502  CG  GLU P  98     -30.617-103.309 125.003  0.00 97.00      PROA   
ATOM   1503  HG1 GLU P  98     -30.582-104.417 124.914  0.00 97.00      PROA   
ATOM   1504  HG2 GLU P  98     -31.023-103.049 126.003  0.00 97.00      PROA   
ATOM   1505  CD  GLU P  98     -29.196-102.755 124.930  0.00 97.00      PROA   
ATOM   1506  OE1 GLU P  98     -28.250-103.574 124.947  0.00 97.00      PROA   
ATOM   1507  OE2 GLU P  98     -29.026-101.510 124.882  0.00 97.00      PROA   
ATOM   1508  C   GLU P  98     -33.851-102.244 123.119  0.00 97.00      PROA   
ATOM   1509  O   GLU P  98     -33.939-102.487 121.920  0.00 97.00      PROA   
ATOM   1510  N   PRO P  99     -34.491-101.188 123.613  0.00 97.00      PROA   
ATOM   1511  CD  PRO P  99     -34.850-101.032 125.023  0.00 97.00      PROA   
ATOM   1512  HD1 PRO P  99     -33.971-100.615 125.560  0.00 97.00      PROA   
ATOM   1513  HD2 PRO P  99     -35.162-101.998 125.479  0.00 97.00      PROA   
ATOM   1514  CA  PRO P  99     -35.020-100.099 122.798  0.00 97.00      PROA   
ATOM   1515  HA  PRO P  99     -35.770-100.529 122.153  0.00 97.00      PROA   
ATOM   1516  CB  PRO P  99     -35.631 -99.129 123.823  0.00 97.00      PROA   
ATOM   1517  HB1 PRO P  99     -36.505 -98.586 123.412  0.00 97.00      PROA   
ATOM   1518  HB2 PRO P  99     -34.873 -98.396 124.178  0.00 97.00      PROA   
ATOM   1519  CG  PRO P  99     -36.007-100.035 125.001  0.00 97.00      PROA   
ATOM   1520  HG1 PRO P  99     -36.116 -99.486 125.956  0.00 97.00      PROA   
ATOM   1521  HG2 PRO P  99     -36.951-100.577 124.768  0.00 97.00      PROA   
ATOM   1522  C   PRO P  99     -33.989 -99.401 121.919  0.00 97.00      PROA   
ATOM   1523  O   PRO P  99     -32.915 -99.064 122.411  0.00 97.00      PROA   
ATOM   1524  N   LEU P 100     -34.302 -99.140 120.631  0.00 97.00      PROA   
ATOM   1525  HN  LEU P 100     -35.168 -99.463 120.252  0.00 97.00      PROA   
ATOM   1526  CA  LEU P 100     -33.436 -98.359 119.766  0.00 97.00      PROA   
ATOM   1527  HA  LEU P 100     -32.657 -97.891 120.352  0.00 97.00      PROA   
ATOM   1528  CB  LEU P 100     -32.755 -99.246 118.689  0.00 97.00      PROA   
ATOM   1529  HB1 LEU P 100     -33.524 -99.896 118.222  0.00 97.00      PROA   
ATOM   1530  HB2 LEU P 100     -32.046 -99.920 119.217  0.00 97.00      PROA   
ATOM   1531  CG  LEU P 100     -31.986 -98.526 117.552  0.00 97.00      PROA   
ATOM   1532  HG  LEU P 100     -32.717 -97.944 116.944  0.00 97.00      PROA   
ATOM   1533  CD1 LEU P 100     -30.923 -97.544 118.073  0.00 97.00      PROA   
ATOM   1534 HD11 LEU P 100     -30.238 -98.063 118.774  0.00 97.00      PROA   
ATOM   1535 HD12 LEU P 100     -31.399 -96.695 118.602  0.00 97.00      PROA   
ATOM   1536 HD13 LEU P 100     -30.326 -97.141 117.229  0.00 97.00      PROA   
ATOM   1537  CD2 LEU P 100     -31.330 -99.557 116.614  0.00 97.00      PROA   
ATOM   1538 HD21 LEU P 100     -32.086-100.272 116.230  0.00 97.00      PROA   
ATOM   1539 HD22 LEU P 100     -30.550-100.127 117.162  0.00 97.00      PROA   
ATOM   1540 HD23 LEU P 100     -30.852 -99.046 115.752  0.00 97.00      PROA   
ATOM   1541  C   LEU P 100     -34.233 -97.241 119.139  0.00 97.00      PROA   
ATOM   1542  O   LEU P 100     -35.123 -97.477 118.332  0.00 97.00      PROA   
ATOM   1543  N   ALA P 101     -33.913 -95.971 119.481  0.00 97.00      PROA   
ATOM   1544  HN  ALA P 101     -33.212 -95.778 120.165  0.00 97.00      PROA   
ATOM   1545  CA  ALA P 101     -34.589 -94.811 118.940  0.00 97.00      PROA   
ATOM   1546  HA  ALA P 101     -35.512 -95.117 118.469  0.00 97.00      PROA   
ATOM   1547  CB  ALA P 101     -34.966 -93.814 120.052  0.00 97.00      PROA   
ATOM   1548  HB1 ALA P 101     -34.066 -93.435 120.578  0.00 97.00      PROA   
ATOM   1549  HB2 ALA P 101     -35.609 -94.325 120.803  0.00 97.00      PROA   
ATOM   1550  HB3 ALA P 101     -35.534 -92.954 119.643  0.00 97.00      PROA   
ATOM   1551  C   ALA P 101     -33.741 -94.135 117.874  0.00 97.00      PROA   
ATOM   1552  O   ALA P 101     -32.541 -93.921 118.027  0.00 97.00      PROA   
ATOM   1553  N   LEU P 102     -34.382 -93.811 116.730  0.00 97.00      PROA   
ATOM   1554  HN  LEU P 102     -35.334 -94.083 116.604  0.00 97.00      PROA   
ATOM   1555  CA  LEU P 102     -33.781 -93.186 115.573  0.00 97.00      PROA   
ATOM   1556  HA  LEU P 102     -32.750 -92.934 115.780  0.00 97.00      PROA   
ATOM   1557  CB  LEU P 102     -33.884 -94.098 114.320  0.00 97.00      PROA   
ATOM   1558  HB1 LEU P 102     -33.320 -93.642 113.478  0.00 97.00      PROA   
ATOM   1559  HB2 LEU P 102     -34.953 -94.172 114.017  0.00 97.00      PROA   
ATOM   1560  CG  LEU P 102     -33.392 -95.553 114.509  0.00 97.00      PROA   
ATOM   1561  HG  LEU P 102     -33.938 -96.013 115.367  0.00 97.00      PROA   
ATOM   1562  CD1 LEU P 102     -33.727 -96.393 113.266  0.00 97.00      PROA   
ATOM   1563 HD11 LEU P 102     -33.177 -95.999 112.385  0.00 97.00      PROA   
ATOM   1564 HD12 LEU P 102     -34.816 -96.360 113.051  0.00 97.00      PROA   
ATOM   1565 HD13 LEU P 102     -33.428 -97.449 113.433  0.00 97.00      PROA   
ATOM   1566  CD2 LEU P 102     -31.885 -95.622 114.801  0.00 97.00      PROA   
ATOM   1567 HD21 LEU P 102     -31.635 -95.037 115.709  0.00 97.00      PROA   
ATOM   1568 HD22 LEU P 102     -31.316 -95.212 113.941  0.00 97.00      PROA   
ATOM   1569 HD23 LEU P 102     -31.571 -96.676 114.959  0.00 97.00      PROA   
ATOM   1570  C   LEU P 102     -34.544 -91.916 115.261  0.00 97.00      PROA   
ATOM   1571  O   LEU P 102     -35.770 -91.903 115.289  0.00 97.00      PROA   
ATOM   1572  N   ARG P 103     -33.847 -90.802 114.938  0.00 97.00      PROA   
ATOM   1573  HN  ARG P 103     -32.853 -90.772 115.027  0.00 97.00      PROA   
ATOM   1574  CA  ARG P 103     -34.513 -89.627 114.415  0.00 97.00      PROA   
ATOM   1575  HA  ARG P 103     -35.504 -89.898 114.084  0.00 97.00      PROA   
ATOM   1576  CB  ARG P 103     -34.689 -88.502 115.470  0.00 97.00      PROA   
ATOM   1577  HB1 ARG P 103     -33.694 -88.173 115.840  0.00 97.00      PROA   
ATOM   1578  HB2 ARG P 103     -35.250 -88.916 116.337  0.00 97.00      PROA   
ATOM   1579  CG  ARG P 103     -35.447 -87.296 114.897  0.00 97.00      PROA   
ATOM   1580  HG1 ARG P 103     -36.452 -87.637 114.556  0.00 97.00      PROA   
ATOM   1581  HG2 ARG P 103     -34.885 -86.923 114.013  0.00 97.00      PROA   
ATOM   1582  CD  ARG P 103     -35.597 -86.086 115.811  0.00 97.00      PROA   
ATOM   1583  HD1 ARG P 103     -34.596 -85.695 116.094  0.00 97.00      PROA   
ATOM   1584  HD2 ARG P 103     -36.189 -86.307 116.723  0.00 97.00      PROA   
ATOM   1585  NE  ARG P 103     -36.346 -85.100 114.969  0.00 97.00      PROA   
ATOM   1586  HE  ARG P 103     -36.961 -85.434 114.258  0.00 97.00      PROA   
ATOM   1587  CZ  ARG P 103     -36.054 -83.797 114.881  0.00 97.00      PROA   
ATOM   1588  NH1 ARG P 103     -35.111 -83.174 115.593  0.00 97.00      PROA   
ATOM   1589 HH11 ARG P 103     -34.427 -83.689 116.093  0.00 97.00      PROA   
ATOM   1590 HH12 ARG P 103     -35.003 -82.201 115.372  0.00 97.00      PROA   
ATOM   1591  NH2 ARG P 103     -36.705 -83.042 113.982  0.00 97.00      PROA   
ATOM   1592 HH21 ARG P 103     -37.378 -83.466 113.378  0.00 97.00      PROA   
ATOM   1593 HH22 ARG P 103     -36.351 -82.119 113.841  0.00 97.00      PROA   
ATOM   1594  C   ARG P 103     -33.811 -89.064 113.195  0.00 97.00      PROA   
ATOM   1595  O   ARG P 103     -32.696 -88.566 113.265  0.00 97.00      PROA   
ATOM   1596  N   CYS P 104     -34.497 -89.052 112.031  0.00 97.00      PROA   
ATOM   1597  HN  CYS P 104     -35.361 -89.550 111.959  0.00 97.00      PROA   
ATOM   1598  CA  CYS P 104     -34.143 -88.231 110.887  0.00 97.00      PROA   
ATOM   1599  HA  CYS P 104     -33.089 -88.379 110.691  0.00 97.00      PROA   
ATOM   1600  CB  CYS P 104     -34.968 -88.641 109.642  0.00 97.00      PROA   
ATOM   1601  HB1 CYS P 104     -36.012 -88.271 109.733  0.00 97.00      PROA   
ATOM   1602  HB2 CYS P 104     -35.029 -89.753 109.633  0.00 97.00      PROA   
ATOM   1603  SG  CYS P 104     -34.229 -88.107 108.069  0.00 97.00      PROA   
ATOM   1604  C   CYS P 104     -34.376 -86.757 111.200  0.00 97.00      PROA   
ATOM   1605  O   CYS P 104     -35.425 -86.391 111.717  0.00 97.00      PROA   
ATOM   1606  N   HSD P 105     -33.389 -85.878 110.925  0.00 97.00      PROA   
ATOM   1607  HN  HSD P 105     -32.538 -86.178 110.501  0.00 97.00      PROA   
ATOM   1608  CA  HSD P 105     -33.369 -84.534 111.471  0.00 97.00      PROA   
ATOM   1609  HA  HSD P 105     -34.380 -84.168 111.604  0.00 97.00      PROA   
ATOM   1610  CB  HSD P 105     -32.671 -84.573 112.854  0.00 97.00      PROA   
ATOM   1611  HB1 HSD P 105     -31.915 -85.388 112.798  0.00 97.00      PROA   
ATOM   1612  HB2 HSD P 105     -33.410 -84.880 113.626  0.00 97.00      PROA   
ATOM   1613  ND1 HSD P 105     -32.485 -82.210 113.818  0.00 97.00      PROA   
ATOM   1614  HD1 HSD P 105     -33.399 -81.861 113.591  0.00 97.00      PROA   
ATOM   1615  CG  HSD P 105     -31.916 -83.373 113.348  0.00 97.00      PROA   
ATOM   1616  CE1 HSD P 105     -31.508 -81.528 114.463  0.00 97.00      PROA   
ATOM   1617  HE1 HSD P 105     -31.679 -80.565 114.944  0.00 97.00      PROA   
ATOM   1618  NE2 HSD P 105     -30.354 -82.163 114.432  0.00 97.00      PROA   
ATOM   1619  CD2 HSD P 105     -30.612 -83.322 113.724  0.00 97.00      PROA   
ATOM   1620  HD2 HSD P 105     -29.833 -84.058 113.580  0.00 97.00      PROA   
ATOM   1621  C   HSD P 105     -32.708 -83.602 110.484  0.00 97.00      PROA   
ATOM   1622  O   HSD P 105     -31.859 -84.014 109.698  0.00 97.00      PROA   
ATOM   1623  N   ALA P 106     -33.132 -82.317 110.461  0.00 97.00      PROA   
ATOM   1624  HN  ALA P 106     -33.743 -81.947 111.163  0.00 97.00      PROA   
ATOM   1625  CA  ALA P 106     -32.873 -81.417 109.362  0.00 97.00      PROA   
ATOM   1626  HA  ALA P 106     -32.309 -81.922 108.593  0.00 97.00      PROA   
ATOM   1627  CB  ALA P 106     -34.209 -80.922 108.774  0.00 97.00      PROA   
ATOM   1628  HB1 ALA P 106     -34.839 -80.485 109.578  0.00 97.00      PROA   
ATOM   1629  HB2 ALA P 106     -34.770 -81.783 108.348  0.00 97.00      PROA   
ATOM   1630  HB3 ALA P 106     -34.059 -80.171 107.973  0.00 97.00      PROA   
ATOM   1631  C   ALA P 106     -32.038 -80.252 109.825  0.00 97.00      PROA   
ATOM   1632  O   ALA P 106     -32.075 -79.868 110.990  0.00 97.00      PROA   
ATOM   1633  N   TRP P 107     -31.206 -79.680 108.917  0.00 97.00      PROA   
ATOM   1634  HN  TRP P 107     -31.112 -80.065 108.000  0.00 97.00      PROA   
ATOM   1635  CA  TRP P 107     -30.336 -78.567 109.255  0.00 97.00      PROA   
ATOM   1636  HA  TRP P 107     -29.782 -78.915 110.114  0.00 97.00      PROA   
ATOM   1637  CB  TRP P 107     -29.236 -78.281 108.184  0.00 97.00      PROA   
ATOM   1638  HB1 TRP P 107     -29.738 -78.193 107.195  0.00 97.00      PROA   
ATOM   1639  HB2 TRP P 107     -28.567 -79.166 108.142  0.00 97.00      PROA   
ATOM   1640  CG  TRP P 107     -28.405 -77.054 108.426  0.00 97.00      PROA   
ATOM   1641  CD1 TRP P 107     -28.287 -75.976 107.590  0.00 97.00      PROA   
ATOM   1642  HD1 TRP P 107     -28.608 -75.970 106.557  0.00 97.00      PROA   
ATOM   1643  NE1 TRP P 107     -27.732 -74.923 108.274  0.00 97.00      PROA   
ATOM   1644  HE1 TRP P 107     -27.426 -74.078 107.894  0.00 97.00      PROA   
ATOM   1645  CE2 TRP P 107     -27.486 -75.293 109.563  0.00 97.00      PROA   
ATOM   1646  CD2 TRP P 107     -27.849 -76.651 109.691  0.00 97.00      PROA   
ATOM   1647  CE3 TRP P 107     -27.661 -77.297 110.915  0.00 97.00      PROA   
ATOM   1648  HE3 TRP P 107     -27.885 -78.346 111.041  0.00 97.00      PROA   
ATOM   1649  CZ3 TRP P 107     -27.211 -76.552 112.008  0.00 97.00      PROA   
ATOM   1650  HZ3 TRP P 107     -27.094 -77.026 112.973  0.00 97.00      PROA   
ATOM   1651  CZ2 TRP P 107     -27.038 -74.551 110.649  0.00 97.00      PROA   
ATOM   1652  HZ2 TRP P 107     -26.812 -73.499 110.563  0.00 97.00      PROA   
ATOM   1653  CH2 TRP P 107     -26.925 -75.197 111.880  0.00 97.00      PROA   
ATOM   1654  HH2 TRP P 107     -26.606 -74.642 112.753  0.00 97.00      PROA   
ATOM   1655  C   TRP P 107     -31.074 -77.317 109.740  0.00 97.00      PROA   
ATOM   1656  O   TRP P 107     -31.757 -76.612 108.995  0.00 97.00      PROA   
ATOM   1657  N   LYS P 108     -30.927 -77.066 111.065  0.00 97.00      PROA   
ATOM   1658  HN  LYS P 108     -30.309 -77.652 111.582  0.00 97.00      PROA   
ATOM   1659  CA  LYS P 108     -31.583 -76.048 111.856  0.00 97.00      PROA   
ATOM   1660  HA  LYS P 108     -31.259 -76.239 112.866  0.00 97.00      PROA   
ATOM   1661  CB  LYS P 108     -31.113 -74.628 111.427  0.00 97.00      PROA   
ATOM   1662  HB1 LYS P 108     -31.590 -74.349 110.466  0.00 97.00      PROA   
ATOM   1663  HB2 LYS P 108     -30.016 -74.706 111.231  0.00 97.00      PROA   
ATOM   1664  CG  LYS P 108     -31.297 -73.509 112.473  0.00 97.00      PROA   
ATOM   1665  HG1 LYS P 108     -32.383 -73.332 112.627  0.00 97.00      PROA   
ATOM   1666  HG2 LYS P 108     -30.858 -72.574 112.057  0.00 97.00      PROA   
ATOM   1667  CD  LYS P 108     -30.638 -73.854 113.828  0.00 97.00      PROA   
ATOM   1668  HD1 LYS P 108     -29.632 -74.296 113.641  0.00 97.00      PROA   
ATOM   1669  HD2 LYS P 108     -31.262 -74.643 114.305  0.00 97.00      PROA   
ATOM   1670  CE  LYS P 108     -30.505 -72.715 114.856  0.00 97.00      PROA   
ATOM   1671  HE1 LYS P 108     -30.225 -73.139 115.848  0.00 97.00      PROA   
ATOM   1672  HE2 LYS P 108     -31.455 -72.157 114.978  0.00 97.00      PROA   
ATOM   1673  NZ  LYS P 108     -29.427 -71.764 114.488  0.00 97.00      PROA   
ATOM   1674  HZ1 LYS P 108     -28.579 -72.286 114.196  0.00 97.00      PROA   
ATOM   1675  HZ2 LYS P 108     -29.120 -71.243 115.329  0.00 97.00      PROA   
ATOM   1676  HZ3 LYS P 108     -29.725 -71.100 113.744  0.00 97.00      PROA   
ATOM   1677  C   LYS P 108     -33.094 -76.265 111.837  0.00 97.00      PROA   
ATOM   1678  O   LYS P 108     -33.874 -75.329 111.695  0.00 97.00      PROA   
ATOM   1679  N   ASP P 109     -33.497 -77.552 112.008  0.00 97.00      PROA   
ATOM   1680  HN  ASP P 109     -32.786 -78.229 112.183  0.00 97.00      PROA   
ATOM   1681  CA  ASP P 109     -34.794 -78.196 111.842  0.00 97.00      PROA   
ATOM   1682  HA  ASP P 109     -34.533 -79.020 111.200  0.00 97.00      PROA   
ATOM   1683  CB  ASP P 109     -35.335 -78.780 113.176  0.00 97.00      PROA   
ATOM   1684  HB1 ASP P 109     -36.432 -78.656 113.288  0.00 97.00      PROA   
ATOM   1685  HB2 ASP P 109     -34.847 -78.244 114.021  0.00 97.00      PROA   
ATOM   1686  CG  ASP P 109     -35.047 -80.267 113.349  0.00 97.00      PROA   
ATOM   1687  OD1 ASP P 109     -34.781 -80.999 112.364  0.00 97.00      PROA   
ATOM   1688  OD2 ASP P 109     -35.211 -80.706 114.511  0.00 97.00      PROA   
ATOM   1689  C   ASP P 109     -35.908 -77.510 111.069  0.00 97.00      PROA   
ATOM   1690  O   ASP P 109     -36.558 -76.577 111.537  0.00 97.00      PROA   
ATOM   1691  N   LYS P 110     -36.163 -78.026 109.844  0.00 97.00      PROA   
ATOM   1692  HN  LYS P 110     -35.677 -78.843 109.546  0.00 97.00      PROA   
ATOM   1693  CA  LYS P 110     -37.178 -77.550 108.933  0.00 97.00      PROA   
ATOM   1694  HA  LYS P 110     -37.789 -76.806 109.425  0.00 97.00      PROA   
ATOM   1695  CB  LYS P 110     -36.564 -76.986 107.620  0.00 97.00      PROA   
ATOM   1696  HB1 LYS P 110     -37.371 -76.539 107.000  0.00 97.00      PROA   
ATOM   1697  HB2 LYS P 110     -36.111 -77.820 107.038  0.00 97.00      PROA   
ATOM   1698  CG  LYS P 110     -35.454 -75.932 107.840  0.00 97.00      PROA   
ATOM   1699  HG1 LYS P 110     -35.100 -75.583 106.844  0.00 97.00      PROA   
ATOM   1700  HG2 LYS P 110     -34.587 -76.422 108.338  0.00 97.00      PROA   
ATOM   1701  CD  LYS P 110     -35.900 -74.727 108.693  0.00 97.00      PROA   
ATOM   1702  HD1 LYS P 110     -36.337 -75.103 109.639  0.00 97.00      PROA   
ATOM   1703  HD2 LYS P 110     -36.708 -74.169 108.174  0.00 97.00      PROA   
ATOM   1704  CE  LYS P 110     -34.765 -73.779 109.106  0.00 97.00      PROA   
ATOM   1705  HE1 LYS P 110     -33.950 -74.337 109.606  0.00 97.00      PROA   
ATOM   1706  HE2 LYS P 110     -35.144 -72.989 109.790  0.00 97.00      PROA   
ATOM   1707  NZ  LYS P 110     -34.160 -73.133 107.928  0.00 97.00      PROA   
ATOM   1708  HZ1 LYS P 110     -34.908 -72.724 107.334  0.00 97.00      PROA   
ATOM   1709  HZ2 LYS P 110     -33.643 -73.863 107.397  0.00 97.00      PROA   
ATOM   1710  HZ3 LYS P 110     -33.499 -72.391 108.235  0.00 97.00      PROA   
ATOM   1711  C   LYS P 110     -38.041 -78.756 108.638  0.00 97.00      PROA   
ATOM   1712  O   LYS P 110     -37.524 -79.864 108.522  0.00 97.00      PROA   
ATOM   1713  N   LEU P 111     -39.384 -78.575 108.556  0.00 97.00      PROA   
ATOM   1714  HN  LEU P 111     -39.782 -77.666 108.664  0.00 97.00      PROA   
ATOM   1715  CA  LEU P 111     -40.367 -79.645 108.518  0.00 97.00      PROA   
ATOM   1716  HA  LEU P 111     -40.102 -80.359 109.286  0.00 97.00      PROA   
ATOM   1717  CB  LEU P 111     -41.803 -79.111 108.810  0.00 97.00      PROA   
ATOM   1718  HB1 LEU P 111     -42.535 -79.939 108.667  0.00 97.00      PROA   
ATOM   1719  HB2 LEU P 111     -42.050 -78.314 108.075  0.00 97.00      PROA   
ATOM   1720  CG  LEU P 111     -42.078 -78.564 110.240  0.00 97.00      PROA   
ATOM   1721  HG  LEU P 111     -43.182 -78.392 110.287  0.00 97.00      PROA   
ATOM   1722  CD1 LEU P 111     -41.738 -79.591 111.335  0.00 97.00      PROA   
ATOM   1723 HD11 LEU P 111     -40.643 -79.769 111.372  0.00 97.00      PROA   
ATOM   1724 HD12 LEU P 111     -42.252 -80.555 111.138  0.00 97.00      PROA   
ATOM   1725 HD13 LEU P 111     -42.062 -79.211 112.327  0.00 97.00      PROA   
ATOM   1726  CD2 LEU P 111     -41.425 -77.202 110.546  0.00 97.00      PROA   
ATOM   1727 HD21 LEU P 111     -41.638 -76.474 109.736  0.00 97.00      PROA   
ATOM   1728 HD22 LEU P 111     -40.327 -77.309 110.665  0.00 97.00      PROA   
ATOM   1729 HD23 LEU P 111     -41.829 -76.798 111.499  0.00 97.00      PROA   
ATOM   1730  C   LEU P 111     -40.411 -80.427 107.209  0.00 97.00      PROA   
ATOM   1731  O   LEU P 111     -41.383 -80.359 106.459  0.00 97.00      PROA   
ATOM   1732  N   VAL P 112     -39.364 -81.238 106.928  0.00 97.00      PROA   
ATOM   1733  HN  VAL P 112     -38.529 -81.152 107.470  0.00 97.00      PROA   
ATOM   1734  CA  VAL P 112     -39.304 -82.150 105.800  0.00 97.00      PROA   
ATOM   1735  HA  VAL P 112     -39.417 -81.528 104.923  0.00 97.00      PROA   
ATOM   1736  CB  VAL P 112     -37.962 -82.872 105.649  0.00 97.00      PROA   
ATOM   1737  HB  VAL P 112     -38.017 -83.578 104.786  0.00 97.00      PROA   
ATOM   1738  CG1 VAL P 112     -36.883 -81.822 105.309  0.00 97.00      PROA   
ATOM   1739 HG11 VAL P 112     -36.726 -81.130 106.163  0.00 97.00      PROA   
ATOM   1740 HG12 VAL P 112     -37.191 -81.232 104.421  0.00 97.00      PROA   
ATOM   1741 HG13 VAL P 112     -35.917 -82.320 105.081  0.00 97.00      PROA   
ATOM   1742  CG2 VAL P 112     -37.587 -83.679 106.913  0.00 97.00      PROA   
ATOM   1743 HG21 VAL P 112     -38.373 -84.419 107.163  0.00 97.00      PROA   
ATOM   1744 HG22 VAL P 112     -37.439 -83.008 107.785  0.00 97.00      PROA   
ATOM   1745 HG23 VAL P 112     -36.637 -84.231 106.740  0.00 97.00      PROA   
ATOM   1746  C   VAL P 112     -40.452 -83.147 105.757  0.00 97.00      PROA   
ATOM   1747  O   VAL P 112     -40.903 -83.679 106.771  0.00 97.00      PROA   
ATOM   1748  N   TYR P 113     -40.956 -83.381 104.528  0.00 97.00      PROA   
ATOM   1749  HN  TYR P 113     -40.555 -82.927 103.735  0.00 97.00      PROA   
ATOM   1750  CA  TYR P 113     -42.093 -84.221 104.242  0.00 97.00      PROA   
ATOM   1751  HA  TYR P 113     -42.500 -84.581 105.174  0.00 97.00      PROA   
ATOM   1752  CB  TYR P 113     -43.255 -83.472 103.514  0.00 97.00      PROA   
ATOM   1753  HB1 TYR P 113     -43.704 -82.758 104.240  0.00 97.00      PROA   
ATOM   1754  HB2 TYR P 113     -44.056 -84.175 103.205  0.00 97.00      PROA   
ATOM   1755  CG  TYR P 113     -42.817 -82.655 102.316  0.00 97.00      PROA   
ATOM   1756  CD1 TYR P 113     -42.253 -81.376 102.486  0.00 97.00      PROA   
ATOM   1757  HD1 TYR P 113     -42.094 -80.989 103.482  0.00 97.00      PROA   
ATOM   1758  CE1 TYR P 113     -41.878 -80.606 101.380  0.00 97.00      PROA   
ATOM   1759  HE1 TYR P 113     -41.424 -79.637 101.528  0.00 97.00      PROA   
ATOM   1760  CZ  TYR P 113     -42.105 -81.087 100.085  0.00 97.00      PROA   
ATOM   1761  OH  TYR P 113     -41.706 -80.324  98.972  0.00 97.00      PROA   
ATOM   1762  HH  TYR P 113     -40.947 -79.801  99.249  0.00 97.00      PROA   
ATOM   1763  CD2 TYR P 113     -43.059 -83.114 101.009  0.00 97.00      PROA   
ATOM   1764  HD2 TYR P 113     -43.519 -84.077 100.858  0.00 97.00      PROA   
ATOM   1765  CE2 TYR P 113     -42.709 -82.334  99.898  0.00 97.00      PROA   
ATOM   1766  HE2 TYR P 113     -42.882 -82.705  98.898  0.00 97.00      PROA   
ATOM   1767  C   TYR P 113     -41.604 -85.446 103.505  0.00 97.00      PROA   
ATOM   1768  O   TYR P 113     -40.487 -85.480 103.008  0.00 97.00      PROA   
ATOM   1769  N   ASN P 114     -42.416 -86.523 103.479  0.00 97.00      PROA   
ATOM   1770  HN  ASN P 114     -43.311 -86.453 103.917  0.00 97.00      PROA   
ATOM   1771  CA  ASN P 114     -42.093 -87.801 102.861  0.00 97.00      PROA   
ATOM   1772  HA  ASN P 114     -42.903 -88.454 103.143  0.00 97.00      PROA   
ATOM   1773  CB  ASN P 114     -42.015 -87.732 101.304  0.00 97.00      PROA   
ATOM   1774  HB1 ASN P 114     -41.794 -88.732 100.875  0.00 97.00      PROA   
ATOM   1775  HB2 ASN P 114     -41.203 -87.037 101.003  0.00 97.00      PROA   
ATOM   1776  CG  ASN P 114     -43.310 -87.222 100.659  0.00 97.00      PROA   
ATOM   1777  OD1 ASN P 114     -43.276 -86.360  99.774  0.00 97.00      PROA   
ATOM   1778  ND2 ASN P 114     -44.482 -87.751 101.099  0.00 97.00      PROA   
ATOM   1779 HD21 ASN P 114     -45.317 -87.445 100.645  0.00 97.00      PROA   
ATOM   1780 HD22 ASN P 114     -44.482 -88.479 101.783  0.00 97.00      PROA   
ATOM   1781  C   ASN P 114     -40.841 -88.465 103.422  0.00 97.00      PROA   
ATOM   1782  O   ASN P 114     -39.929 -88.846 102.689  0.00 97.00      PROA   
ATOM   1783  N   VAL P 115     -40.781 -88.622 104.762  0.00 97.00      PROA   
ATOM   1784  HN  VAL P 115     -41.573 -88.396 105.325  0.00 97.00      PROA   
ATOM   1785  CA  VAL P 115     -39.626 -89.142 105.462  0.00 97.00      PROA   
ATOM   1786  HA  VAL P 115     -38.753 -88.766 104.952  0.00 97.00      PROA   
ATOM   1787  CB  VAL P 115     -39.530 -88.638 106.899  0.00 97.00      PROA   
ATOM   1788  HB  VAL P 115     -40.450 -88.917 107.461  0.00 97.00      PROA   
ATOM   1789  CG1 VAL P 115     -38.299 -89.236 107.619  0.00 97.00      PROA   
ATOM   1790 HG11 VAL P 115     -37.376 -89.025 107.038  0.00 97.00      PROA   
ATOM   1791 HG12 VAL P 115     -38.395 -90.333 107.748  0.00 97.00      PROA   
ATOM   1792 HG13 VAL P 115     -38.189 -88.781 108.626  0.00 97.00      PROA   
ATOM   1793  CG2 VAL P 115     -39.424 -87.098 106.855  0.00 97.00      PROA   
ATOM   1794 HG21 VAL P 115     -40.357 -86.638 106.470  0.00 97.00      PROA   
ATOM   1795 HG22 VAL P 115     -38.580 -86.790 106.202  0.00 97.00      PROA   
ATOM   1796 HG23 VAL P 115     -39.237 -86.696 107.873  0.00 97.00      PROA   
ATOM   1797  C   VAL P 115     -39.571 -90.657 105.388  0.00 97.00      PROA   
ATOM   1798  O   VAL P 115     -40.485 -91.361 105.801  0.00 97.00      PROA   
ATOM   1799  N   LEU P 116     -38.456 -91.183 104.847  0.00 97.00      PROA   
ATOM   1800  HN  LEU P 116     -37.754 -90.565 104.499  0.00 97.00      PROA   
ATOM   1801  CA  LEU P 116     -38.204 -92.593 104.661  0.00 97.00      PROA   
ATOM   1802  HA  LEU P 116     -39.062 -93.172 104.966  0.00 97.00      PROA   
ATOM   1803  CB  LEU P 116     -37.842 -92.910 103.187  0.00 97.00      PROA   
ATOM   1804  HB1 LEU P 116     -37.430 -93.939 103.089  0.00 97.00      PROA   
ATOM   1805  HB2 LEU P 116     -37.051 -92.196 102.869  0.00 97.00      PROA   
ATOM   1806  CG  LEU P 116     -39.018 -92.791 102.192  0.00 97.00      PROA   
ATOM   1807  HG  LEU P 116     -39.567 -91.842 102.398  0.00 97.00      PROA   
ATOM   1808  CD1 LEU P 116     -38.505 -92.727 100.742  0.00 97.00      PROA   
ATOM   1809 HD11 LEU P 116     -37.948 -93.657 100.495  0.00 97.00      PROA   
ATOM   1810 HD12 LEU P 116     -37.828 -91.859 100.608  0.00 97.00      PROA   
ATOM   1811 HD13 LEU P 116     -39.358 -92.627 100.038  0.00 97.00      PROA   
ATOM   1812  CD2 LEU P 116     -39.992 -93.969 102.354  0.00 97.00      PROA   
ATOM   1813 HD21 LEU P 116     -40.377 -94.015 103.392  0.00 97.00      PROA   
ATOM   1814 HD22 LEU P 116     -39.474 -94.925 102.127  0.00 97.00      PROA   
ATOM   1815 HD23 LEU P 116     -40.850 -93.860 101.658  0.00 97.00      PROA   
ATOM   1816  C   LEU P 116     -37.029 -93.008 105.510  0.00 97.00      PROA   
ATOM   1817  O   LEU P 116     -35.956 -92.423 105.432  0.00 97.00      PROA   
ATOM   1818  N   TYR P 117     -37.209 -94.065 106.330  0.00 97.00      PROA   
ATOM   1819  HN  TYR P 117     -38.121 -94.459 106.435  0.00 97.00      PROA   
ATOM   1820  CA  TYR P 117     -36.144 -94.726 107.058  0.00 97.00      PROA   
ATOM   1821  HA  TYR P 117     -35.285 -94.071 107.113  0.00 97.00      PROA   
ATOM   1822  CB  TYR P 117     -36.552 -95.126 108.501  0.00 97.00      PROA   
ATOM   1823  HB1 TYR P 117     -35.812 -95.826 108.945  0.00 97.00      PROA   
ATOM   1824  HB2 TYR P 117     -37.544 -95.628 108.494  0.00 97.00      PROA   
ATOM   1825  CG  TYR P 117     -36.633 -93.911 109.398  0.00 97.00      PROA   
ATOM   1826  CD1 TYR P 117     -35.580 -93.623 110.287  0.00 97.00      PROA   
ATOM   1827  HD1 TYR P 117     -34.698 -94.247 110.297  0.00 97.00      PROA   
ATOM   1828  CE1 TYR P 117     -35.665 -92.542 111.171  0.00 97.00      PROA   
ATOM   1829  HE1 TYR P 117     -34.855 -92.335 111.856  0.00 97.00      PROA   
ATOM   1830  CZ  TYR P 117     -36.807 -91.739 111.179  0.00 97.00      PROA   
ATOM   1831  OH  TYR P 117     -36.878 -90.671 112.087  0.00 97.00      PROA   
ATOM   1832  HH  TYR P 117     -37.775 -90.324 112.090  0.00 97.00      PROA   
ATOM   1833  CD2 TYR P 117     -37.780 -93.094 109.423  0.00 97.00      PROA   
ATOM   1834  HD2 TYR P 117     -38.602 -93.308 108.756  0.00 97.00      PROA   
ATOM   1835  CE2 TYR P 117     -37.865 -92.007 110.304  0.00 97.00      PROA   
ATOM   1836  HE2 TYR P 117     -38.745 -91.380 110.312  0.00 97.00      PROA   
ATOM   1837  C   TYR P 117     -35.710 -95.964 106.301  0.00 97.00      PROA   
ATOM   1838  O   TYR P 117     -36.537 -96.770 105.887  0.00 97.00      PROA   
ATOM   1839  N   TYR P 118     -34.381 -96.125 106.099  0.00 97.00      PROA   
ATOM   1840  HN  TYR P 118     -33.740 -95.441 106.444  0.00 97.00      PROA   
ATOM   1841  CA  TYR P 118     -33.769 -97.176 105.313  0.00 97.00      PROA   
ATOM   1842  HA  TYR P 118     -34.532 -97.830 104.931  0.00 97.00      PROA   
ATOM   1843  CB  TYR P 118     -32.851 -96.671 104.148  0.00 97.00      PROA   
ATOM   1844  HB1 TYR P 118     -32.426 -97.545 103.607  0.00 97.00      PROA   
ATOM   1845  HB2 TYR P 118     -32.007 -96.093 104.579  0.00 97.00      PROA   
ATOM   1846  CG  TYR P 118     -33.508 -95.761 103.126  0.00 97.00      PROA   
ATOM   1847  CD1 TYR P 118     -33.923 -94.465 103.474  0.00 97.00      PROA   
ATOM   1848  HD1 TYR P 118     -33.857 -94.134 104.495  0.00 97.00      PROA   
ATOM   1849  CE1 TYR P 118     -34.392 -93.571 102.509  0.00 97.00      PROA   
ATOM   1850  HE1 TYR P 118     -34.700 -92.587 102.818  0.00 97.00      PROA   
ATOM   1851  CZ  TYR P 118     -34.435 -93.945 101.163  0.00 97.00      PROA   
ATOM   1852  OH  TYR P 118     -34.871 -93.012 100.201  0.00 97.00      PROA   
ATOM   1853  HH  TYR P 118     -35.098 -92.209 100.685  0.00 97.00      PROA   
ATOM   1854  CD2 TYR P 118     -33.554 -96.123 101.764  0.00 97.00      PROA   
ATOM   1855  HD2 TYR P 118     -33.200 -97.095 101.460  0.00 97.00      PROA   
ATOM   1856  CE2 TYR P 118     -34.017 -95.227 100.788  0.00 97.00      PROA   
ATOM   1857  HE2 TYR P 118     -34.033 -95.521  99.749  0.00 97.00      PROA   
ATOM   1858  C   TYR P 118     -32.881 -97.995 106.222  0.00 97.00      PROA   
ATOM   1859  O   TYR P 118     -32.266 -97.470 107.146  0.00 97.00      PROA   
ATOM   1860  N   ARG P 119     -32.795 -99.320 105.965  0.00 97.00      PROA   
ATOM   1861  HN  ARG P 119     -33.348 -99.729 105.241  0.00 97.00      PROA   
ATOM   1862  CA  ARG P 119     -31.823-100.194 106.578  0.00 97.00      PROA   
ATOM   1863  HA  ARG P 119     -31.007 -99.590 106.940  0.00 97.00      PROA   
ATOM   1864  CB  ARG P 119     -32.361-101.005 107.787  0.00 97.00      PROA   
ATOM   1865  HB1 ARG P 119     -33.349-101.441 107.518  0.00 97.00      PROA   
ATOM   1866  HB2 ARG P 119     -32.519-100.280 108.617  0.00 97.00      PROA   
ATOM   1867  CG  ARG P 119     -31.411-102.131 108.250  0.00 97.00      PROA   
ATOM   1868  HG1 ARG P 119     -30.380-101.710 108.269  0.00 97.00      PROA   
ATOM   1869  HG2 ARG P 119     -31.422-102.964 107.514  0.00 97.00      PROA   
ATOM   1870  CD  ARG P 119     -31.656-102.703 109.651  0.00 97.00      PROA   
ATOM   1871  HD1 ARG P 119     -31.768-101.906 110.406  0.00 97.00      PROA   
ATOM   1872  HD2 ARG P 119     -30.787-103.327 109.947  0.00 97.00      PROA   
ATOM   1873  NE  ARG P 119     -32.841-103.612 109.654  0.00 97.00      PROA   
ATOM   1874  HE  ARG P 119     -32.679-104.596 109.642  0.00 97.00      PROA   
ATOM   1875  CZ  ARG P 119     -34.071-103.249 110.074  0.00 97.00      PROA   
ATOM   1876  NH1 ARG P 119     -34.480-101.982 110.126  0.00 97.00      PROA   
ATOM   1877 HH11 ARG P 119     -33.871-101.295 109.745  0.00 97.00      PROA   
ATOM   1878 HH12 ARG P 119     -35.447-101.806 110.289  0.00 97.00      PROA   
ATOM   1879  NH2 ARG P 119     -34.887-104.230 110.486  0.00 97.00      PROA   
ATOM   1880 HH21 ARG P 119     -34.461-105.128 110.584  0.00 97.00      PROA   
ATOM   1881 HH22 ARG P 119     -35.649-104.004 111.090  0.00 97.00      PROA   
ATOM   1882  C   ARG P 119     -31.248-101.111 105.524  0.00 97.00      PROA   
ATOM   1883  O   ARG P 119     -31.982-101.805 104.824  0.00 97.00      PROA   
ATOM   1884  N   ASN P 120     -29.898-101.130 105.395  0.00 97.00      PROA   
ATOM   1885  HN  ASN P 120     -29.342-100.567 106.007  0.00 97.00      PROA   
ATOM   1886  CA  ASN P 120     -29.149-101.989 104.489  0.00 97.00      PROA   
ATOM   1887  HA  ASN P 120     -28.121-101.662 104.550  0.00 97.00      PROA   
ATOM   1888  CB  ASN P 120     -29.198-103.485 104.915  0.00 97.00      PROA   
ATOM   1889  HB1 ASN P 120     -28.589-104.108 104.227  0.00 97.00      PROA   
ATOM   1890  HB2 ASN P 120     -30.248-103.847 104.897  0.00 97.00      PROA   
ATOM   1891  CG  ASN P 120     -28.613-103.635 106.326  0.00 97.00      PROA   
ATOM   1892  OD1 ASN P 120     -27.775-102.839 106.753  0.00 97.00      PROA   
ATOM   1893  ND2 ASN P 120     -29.091-104.659 107.085  0.00 97.00      PROA   
ATOM   1894 HD21 ASN P 120     -28.765-104.746 108.026  0.00 97.00      PROA   
ATOM   1895 HD22 ASN P 120     -29.730-105.316 106.689  0.00 97.00      PROA   
ATOM   1896  C   ASN P 120     -29.551-101.800 103.034  0.00 97.00      PROA   
ATOM   1897  O   ASN P 120     -29.810-102.759 102.309  0.00 97.00      PROA   
ATOM   1898  N   GLY P 121     -29.624-100.524 102.584  0.00 97.00      PROA   
ATOM   1899  HN  GLY P 121     -29.379 -99.776 103.196  0.00 97.00      PROA   
ATOM   1900  CA  GLY P 121     -30.033-100.151 101.238  0.00 97.00      PROA   
ATOM   1901  HA1 GLY P 121     -29.733-100.923 100.542  0.00 97.00      PROA   
ATOM   1902  HA2 GLY P 121     -29.571 -99.200 101.017  0.00 97.00      PROA   
ATOM   1903  C   GLY P 121     -31.521 -99.955 101.094  0.00 97.00      PROA   
ATOM   1904  O   GLY P 121     -31.959 -99.051 100.387  0.00 97.00      PROA   
ATOM   1905  N   LYS P 122     -32.347-100.800 101.742  0.00 97.00      PROA   
ATOM   1906  HN  LYS P 122     -31.973-101.522 102.322  0.00 97.00      PROA   
ATOM   1907  CA  LYS P 122     -33.784-100.778 101.557  0.00 97.00      PROA   
ATOM   1908  HA  LYS P 122     -33.990-100.395 100.567  0.00 97.00      PROA   
ATOM   1909  CB  LYS P 122     -34.393-102.207 101.584  0.00 97.00      PROA   
ATOM   1910  HB1 LYS P 122     -33.957-102.761 102.446  0.00 97.00      PROA   
ATOM   1911  HB2 LYS P 122     -34.081-102.733 100.656  0.00 97.00      PROA   
ATOM   1912  CG  LYS P 122     -35.925-102.228 101.719  0.00 97.00      PROA   
ATOM   1913  HG1 LYS P 122     -36.356-101.488 101.006  0.00 97.00      PROA   
ATOM   1914  HG2 LYS P 122     -36.191-101.910 102.753  0.00 97.00      PROA   
ATOM   1915  CD  LYS P 122     -36.605-103.577 101.467  0.00 97.00      PROA   
ATOM   1916  HD1 LYS P 122     -36.185-104.329 102.172  0.00 97.00      PROA   
ATOM   1917  HD2 LYS P 122     -36.375-103.904 100.428  0.00 97.00      PROA   
ATOM   1918  CE  LYS P 122     -38.123-103.451 101.667  0.00 97.00      PROA   
ATOM   1919  HE1 LYS P 122     -38.538-102.676 100.986  0.00 97.00      PROA   
ATOM   1920  HE2 LYS P 122     -38.351-103.161 102.715  0.00 97.00      PROA   
ATOM   1921  NZ  LYS P 122     -38.815-104.727 101.381  0.00 97.00      PROA   
ATOM   1922  HZ1 LYS P 122     -38.436-105.471 102.000  0.00 97.00      PROA   
ATOM   1923  HZ2 LYS P 122     -38.658-104.988 100.387  0.00 97.00      PROA   
ATOM   1924  HZ3 LYS P 122     -39.835-104.617 101.555  0.00 97.00      PROA   
ATOM   1925  C   LYS P 122     -34.528 -99.872 102.521  0.00 97.00      PROA   
ATOM   1926  O   LYS P 122     -34.386 -99.978 103.733  0.00 97.00      PROA   
ATOM   1927  N   ALA P 123     -35.407 -98.985 101.990  0.00 97.00      PROA   
ATOM   1928  HN  ALA P 123     -35.438 -98.828 101.006  0.00 97.00      PROA   
ATOM   1929  CA  ALA P 123     -36.421 -98.290 102.762  0.00 97.00      PROA   
ATOM   1930  HA  ALA P 123     -35.927 -97.742 103.545  0.00 97.00      PROA   
ATOM   1931  CB  ALA P 123     -37.170 -97.263 101.891  0.00 97.00      PROA   
ATOM   1932  HB1 ALA P 123     -37.707 -97.765 101.059  0.00 97.00      PROA   
ATOM   1933  HB2 ALA P 123     -36.446 -96.545 101.449  0.00 97.00      PROA   
ATOM   1934  HB3 ALA P 123     -37.899 -96.684 102.495  0.00 97.00      PROA   
ATOM   1935  C   ALA P 123     -37.420 -99.249 103.402  0.00 97.00      PROA   
ATOM   1936  O   ALA P 123     -37.979-100.118 102.734  0.00 97.00      PROA   
ATOM   1937  N   PHE P 124     -37.664 -99.115 104.728  0.00 97.00      PROA   
ATOM   1938  HN  PHE P 124     -37.192 -98.413 105.259  0.00 97.00      PROA   
ATOM   1939  CA  PHE P 124     -38.521-100.037 105.451  0.00 97.00      PROA   
ATOM   1940  HA  PHE P 124     -39.027-100.691 104.755  0.00 97.00      PROA   
ATOM   1941  CB  PHE P 124     -37.704-100.943 106.433  0.00 97.00      PROA   
ATOM   1942  HB1 PHE P 124     -36.845-101.382 105.879  0.00 97.00      PROA   
ATOM   1943  HB2 PHE P 124     -38.349-101.783 106.771  0.00 97.00      PROA   
ATOM   1944  CG  PHE P 124     -37.159-100.242 107.662  0.00 97.00      PROA   
ATOM   1945  CD1 PHE P 124     -35.974 -99.492 107.598  0.00 97.00      PROA   
ATOM   1946  HD1 PHE P 124     -35.465 -99.397 106.651  0.00 97.00      PROA   
ATOM   1947  CE1 PHE P 124     -35.468 -98.849 108.735  0.00 97.00      PROA   
ATOM   1948  HE1 PHE P 124     -34.567 -98.258 108.667  0.00 97.00      PROA   
ATOM   1949  CZ  PHE P 124     -36.140 -98.965 109.958  0.00 97.00      PROA   
ATOM   1950  HZ  PHE P 124     -35.765 -98.454 110.833  0.00 97.00      PROA   
ATOM   1951  CD2 PHE P 124     -37.808-100.372 108.904  0.00 97.00      PROA   
ATOM   1952  HD2 PHE P 124     -38.717-100.951 108.972  0.00 97.00      PROA   
ATOM   1953  CE2 PHE P 124     -37.306 -99.735 110.045  0.00 97.00      PROA   
ATOM   1954  HE2 PHE P 124     -37.826 -99.823 110.988  0.00 97.00      PROA   
ATOM   1955  C   PHE P 124     -39.622 -99.299 106.185  0.00 97.00      PROA   
ATOM   1956  O   PHE P 124     -40.598 -99.929 106.591  0.00 97.00      PROA   
ATOM   1957  N   LYS P 125     -39.532 -97.958 106.361  0.00 97.00      PROA   
ATOM   1958  HN  LYS P 125     -38.735 -97.440 106.063  0.00 97.00      PROA   
ATOM   1959  CA  LYS P 125     -40.588 -97.266 107.076  0.00 97.00      PROA   
ATOM   1960  HA  LYS P 125     -41.520 -97.776 106.874  0.00 97.00      PROA   
ATOM   1961  CB  LYS P 125     -40.333 -97.307 108.605  0.00 97.00      PROA   
ATOM   1962  HB1 LYS P 125     -40.049 -96.318 109.015  0.00 97.00      PROA   
ATOM   1963  HB2 LYS P 125     -39.451 -97.967 108.775  0.00 97.00      PROA   
ATOM   1964  CG  LYS P 125     -41.496 -97.938 109.394  0.00 97.00      PROA   
ATOM   1965  HG1 LYS P 125     -41.182 -98.069 110.454  0.00 97.00      PROA   
ATOM   1966  HG2 LYS P 125     -41.698 -98.951 108.981  0.00 97.00      PROA   
ATOM   1967  CD  LYS P 125     -42.797 -97.120 109.355  0.00 97.00      PROA   
ATOM   1968  HD1 LYS P 125     -43.563 -97.658 109.958  0.00 97.00      PROA   
ATOM   1969  HD2 LYS P 125     -43.169 -97.070 108.307  0.00 97.00      PROA   
ATOM   1970  CE  LYS P 125     -42.616 -95.703 109.906  0.00 97.00      PROA   
ATOM   1971  HE1 LYS P 125     -41.889 -95.125 109.295  0.00 97.00      PROA   
ATOM   1972  HE2 LYS P 125     -42.256 -95.743 110.955  0.00 97.00      PROA   
ATOM   1973  NZ  LYS P 125     -43.889 -94.955 109.887  0.00 97.00      PROA   
ATOM   1974  HZ1 LYS P 125     -44.670 -95.532 110.251  0.00 97.00      PROA   
ATOM   1975  HZ2 LYS P 125     -44.090 -94.668 108.904  0.00 97.00      PROA   
ATOM   1976  HZ3 LYS P 125     -43.782 -94.090 110.457  0.00 97.00      PROA   
ATOM   1977  C   LYS P 125     -40.789 -95.844 106.591  0.00 97.00      PROA   
ATOM   1978  O   LYS P 125     -39.908 -94.997 106.689  0.00 97.00      PROA   
ATOM   1979  N   PHE P 126     -42.011 -95.556 106.085  0.00 97.00      PROA   
ATOM   1980  HN  PHE P 126     -42.671 -96.293 105.960  0.00 97.00      PROA   
ATOM   1981  CA  PHE P 126     -42.440 -94.268 105.577  0.00 97.00      PROA   
ATOM   1982  HA  PHE P 126     -41.565 -93.681 105.337  0.00 97.00      PROA   
ATOM   1983  CB  PHE P 126     -43.240 -94.502 104.256  0.00 97.00      PROA   
ATOM   1984  HB1 PHE P 126     -44.013 -95.282 104.437  0.00 97.00      PROA   
ATOM   1985  HB2 PHE P 126     -42.553 -94.896 103.478  0.00 97.00      PROA   
ATOM   1986  CG  PHE P 126     -43.924 -93.281 103.693  0.00 97.00      PROA   
ATOM   1987  CD1 PHE P 126     -43.164 -92.230 103.155  0.00 97.00      PROA   
ATOM   1988  HD1 PHE P 126     -42.086 -92.279 103.174  0.00 97.00      PROA   
ATOM   1989  CE1 PHE P 126     -43.793 -91.121 102.581  0.00 97.00      PROA   
ATOM   1990  HE1 PHE P 126     -43.191 -90.343 102.139  0.00 97.00      PROA   
ATOM   1991  CZ  PHE P 126     -45.191 -91.038 102.562  0.00 97.00      PROA   
ATOM   1992  HZ  PHE P 126     -45.685 -90.186 102.121  0.00 97.00      PROA   
ATOM   1993  CD2 PHE P 126     -45.328 -93.196 103.654  0.00 97.00      PROA   
ATOM   1994  HD2 PHE P 126     -45.928 -94.004 104.046  0.00 97.00      PROA   
ATOM   1995  CE2 PHE P 126     -45.958 -92.076 103.102  0.00 97.00      PROA   
ATOM   1996  HE2 PHE P 126     -47.036 -92.022 103.070  0.00 97.00      PROA   
ATOM   1997  C   PHE P 126     -43.251 -93.464 106.593  0.00 97.00      PROA   
ATOM   1998  O   PHE P 126     -44.058 -94.012 107.332  0.00 97.00      PROA   
ATOM   1999  N   PHE P 127     -43.066 -92.121 106.613  0.00 97.00      PROA   
ATOM   2000  HN  PHE P 127     -42.322 -91.720 106.082  0.00 97.00      PROA   
ATOM   2001  CA  PHE P 127     -43.912 -91.162 107.303  0.00 97.00      PROA   
ATOM   2002  HA  PHE P 127     -44.861 -91.622 107.541  0.00 97.00      PROA   
ATOM   2003  CB  PHE P 127     -43.260 -90.545 108.571  0.00 97.00      PROA   
ATOM   2004  HB1 PHE P 127     -43.909 -89.752 109.002  0.00 97.00      PROA   
ATOM   2005  HB2 PHE P 127     -42.291 -90.071 108.299  0.00 97.00      PROA   
ATOM   2006  CG  PHE P 127     -42.988 -91.540 109.668  0.00 97.00      PROA   
ATOM   2007  CD1 PHE P 127     -43.936 -91.745 110.689  0.00 97.00      PROA   
ATOM   2008  HD1 PHE P 127     -44.901 -91.262 110.627  0.00 97.00      PROA   
ATOM   2009  CE1 PHE P 127     -43.611 -92.492 111.829  0.00 97.00      PROA   
ATOM   2010  HE1 PHE P 127     -44.328 -92.603 112.629  0.00 97.00      PROA   
ATOM   2011  CZ  PHE P 127     -42.331 -93.045 111.957  0.00 97.00      PROA   
ATOM   2012  HZ  PHE P 127     -42.068 -93.597 112.847  0.00 97.00      PROA   
ATOM   2013  CD2 PHE P 127     -41.709 -92.109 109.808  0.00 97.00      PROA   
ATOM   2014  HD2 PHE P 127     -40.958 -91.918 109.054  0.00 97.00      PROA   
ATOM   2015  CE2 PHE P 127     -41.379 -92.852 110.949  0.00 97.00      PROA   
ATOM   2016  HE2 PHE P 127     -40.384 -93.257 111.065  0.00 97.00      PROA   
ATOM   2017  C   PHE P 127     -44.176 -89.992 106.369  0.00 97.00      PROA   
ATOM   2018  O   PHE P 127     -43.297 -89.562 105.634  0.00 97.00      PROA   
ATOM   2019  N   HSD P 128     -45.400 -89.414 106.375  0.00 97.00      PROA   
ATOM   2020  HN  HSD P 128     -46.155 -89.807 106.897  0.00 97.00      PROA   
ATOM   2021  CA  HSD P 128     -45.698 -88.182 105.654  0.00 97.00      PROA   
ATOM   2022  HA  HSD P 128     -45.380 -88.341 104.632  0.00 97.00      PROA   
ATOM   2023  CB  HSD P 128     -47.213 -87.876 105.601  0.00 97.00      PROA   
ATOM   2024  HB1 HSD P 128     -47.420 -86.791 105.472  0.00 97.00      PROA   
ATOM   2025  HB2 HSD P 128     -47.687 -88.194 106.553  0.00 97.00      PROA   
ATOM   2026  ND1 HSD P 128     -47.939 -88.073 103.180  0.00 97.00      PROA   
ATOM   2027  HD1 HSD P 128     -47.620 -87.167 102.899  0.00 97.00      PROA   
ATOM   2028  CG  HSD P 128     -47.859 -88.600 104.453  0.00 97.00      PROA   
ATOM   2029  CE1 HSD P 128     -48.638 -88.961 102.430  0.00 97.00      PROA   
ATOM   2030  HE1 HSD P 128     -48.872 -88.798 101.378  0.00 97.00      PROA   
ATOM   2031  NE2 HSD P 128     -49.024 -90.008 103.132  0.00 97.00      PROA   
ATOM   2032  CD2 HSD P 128     -48.544 -89.775 104.409  0.00 97.00      PROA   
ATOM   2033  HD2 HSD P 128     -48.753 -90.488 105.197  0.00 97.00      PROA   
ATOM   2034  C   HSD P 128     -44.923 -86.954 106.108  0.00 97.00      PROA   
ATOM   2035  O   HSD P 128     -44.578 -86.113 105.283  0.00 97.00      PROA   
ATOM   2036  N   TRP P 129     -44.638 -86.823 107.421  0.00 97.00      PROA   
ATOM   2037  HN  TRP P 129     -44.909 -87.529 108.065  0.00 97.00      PROA   
ATOM   2038  CA  TRP P 129     -43.978 -85.672 108.009  0.00 97.00      PROA   
ATOM   2039  HA  TRP P 129     -43.557 -85.047 107.231  0.00 97.00      PROA   
ATOM   2040  CB  TRP P 129     -44.924 -84.830 108.915  0.00 97.00      PROA   
ATOM   2041  HB1 TRP P 129     -44.407 -83.891 109.213  0.00 97.00      PROA   
ATOM   2042  HB2 TRP P 129     -45.146 -85.393 109.848  0.00 97.00      PROA   
ATOM   2043  CG  TRP P 129     -46.234 -84.479 108.280  0.00 97.00      PROA   
ATOM   2044  CD1 TRP P 129     -46.521 -83.345 107.565  0.00 97.00      PROA   
ATOM   2045  HD1 TRP P 129     -45.822 -82.540 107.390  0.00 97.00      PROA   
ATOM   2046  NE1 TRP P 129     -47.819 -83.397 107.122  0.00 97.00      PROA   
ATOM   2047  HE1 TRP P 129     -48.318 -82.670 106.703  0.00 97.00      PROA   
ATOM   2048  CE2 TRP P 129     -48.400 -84.559 107.536  0.00 97.00      PROA   
ATOM   2049  CD2 TRP P 129     -47.437 -85.270 108.286  0.00 97.00      PROA   
ATOM   2050  CE3 TRP P 129     -47.785 -86.492 108.864  0.00 97.00      PROA   
ATOM   2051  HE3 TRP P 129     -47.083 -87.044 109.472  0.00 97.00      PROA   
ATOM   2052  CZ3 TRP P 129     -49.078 -86.988 108.665  0.00 97.00      PROA   
ATOM   2053  HZ3 TRP P 129     -49.369 -87.927 109.114  0.00 97.00      PROA   
ATOM   2054  CZ2 TRP P 129     -49.679 -85.054 107.328  0.00 97.00      PROA   
ATOM   2055  HZ2 TRP P 129     -50.412 -84.506 106.755  0.00 97.00      PROA   
ATOM   2056  CH2 TRP P 129     -50.005 -86.284 107.901  0.00 97.00      PROA   
ATOM   2057  HH2 TRP P 129     -51.000 -86.685 107.766  0.00 97.00      PROA   
ATOM   2058  C   TRP P 129     -42.846 -86.204 108.855  0.00 97.00      PROA   
ATOM   2059  O   TRP P 129     -42.725 -87.410 109.062  0.00 97.00      PROA   
ATOM   2060  N   ASN P 130     -41.958 -85.313 109.357  0.00 97.00      PROA   
ATOM   2061  HN  ASN P 130     -42.001 -84.348 109.103  0.00 97.00      PROA   
ATOM   2062  CA  ASN P 130     -40.890 -85.686 110.266  0.00 97.00      PROA   
ATOM   2063  HA  ASN P 130     -40.300 -86.422 109.739  0.00 97.00      PROA   
ATOM   2064  CB  ASN P 130     -39.993 -84.456 110.594  0.00 97.00      PROA   
ATOM   2065  HB1 ASN P 130     -40.537 -83.746 111.252  0.00 97.00      PROA   
ATOM   2066  HB2 ASN P 130     -39.729 -83.920 109.656  0.00 97.00      PROA   
ATOM   2067  CG  ASN P 130     -38.701 -84.866 111.297  0.00 97.00      PROA   
ATOM   2068  OD1 ASN P 130     -38.441 -84.469 112.432  0.00 97.00      PROA   
ATOM   2069  ND2 ASN P 130     -37.880 -85.704 110.612  0.00 97.00      PROA   
ATOM   2070 HD21 ASN P 130     -37.010 -85.952 111.040  0.00 97.00      PROA   
ATOM   2071 HD22 ASN P 130     -38.106 -85.983 109.681  0.00 97.00      PROA   
ATOM   2072  C   ASN P 130     -41.393 -86.352 111.553  0.00 97.00      PROA   
ATOM   2073  O   ASN P 130     -42.312 -85.871 112.213  0.00 97.00      PROA   
ATOM   2074  N   SER P 131     -40.780 -87.498 111.925  0.00 97.00      PROA   
ATOM   2075  HN  SER P 131     -40.028 -87.874 111.389  0.00 97.00      PROA   
ATOM   2076  CA  SER P 131     -41.175 -88.282 113.076  0.00 97.00      PROA   
ATOM   2077  HA  SER P 131     -41.413 -87.623 113.899  0.00 97.00      PROA   
ATOM   2078  CB  SER P 131     -42.371 -89.241 112.783  0.00 97.00      PROA   
ATOM   2079  HB1 SER P 131     -42.148 -89.841 111.876  0.00 97.00      PROA   
ATOM   2080  HB2 SER P 131     -43.265 -88.617 112.568  0.00 97.00      PROA   
ATOM   2081  OG  SER P 131     -42.695 -90.121 113.864  0.00 97.00      PROA   
ATOM   2082  HG1 SER P 131     -42.041 -90.830 113.860  0.00 97.00      PROA   
ATOM   2083  C   SER P 131     -39.970 -89.090 113.442  0.00 97.00      PROA   
ATOM   2084  O   SER P 131     -39.098 -89.305 112.611  0.00 97.00      PROA   
ATOM   2085  N   ASN P 132     -39.913 -89.582 114.700  0.00 97.00      PROA   
ATOM   2086  HN  ASN P 132     -40.660 -89.394 115.333  0.00 97.00      PROA   
ATOM   2087  CA  ASN P 132     -38.920 -90.539 115.141  0.00 97.00      PROA   
ATOM   2088  HA  ASN P 132     -37.969 -90.272 114.701  0.00 97.00      PROA   
ATOM   2089  CB  ASN P 132     -38.747 -90.544 116.697  0.00 97.00      PROA   
ATOM   2090  HB1 ASN P 132     -38.631 -89.502 117.062  0.00 97.00      PROA   
ATOM   2091  HB2 ASN P 132     -37.811 -91.091 116.945  0.00 97.00      PROA   
ATOM   2092  CG  ASN P 132     -39.882 -91.253 117.455  0.00 97.00      PROA   
ATOM   2093  OD1 ASN P 132     -39.842 -92.473 117.637  0.00 97.00      PROA   
ATOM   2094  ND2 ASN P 132     -40.899 -90.491 117.935  0.00 97.00      PROA   
ATOM   2095 HD21 ASN P 132     -41.627 -90.959 118.432  0.00 97.00      PROA   
ATOM   2096 HD22 ASN P 132     -40.896 -89.500 117.816  0.00 97.00      PROA   
ATOM   2097  C   ASN P 132     -39.306 -91.914 114.624  0.00 97.00      PROA   
ATOM   2098  O   ASN P 132     -40.434 -92.141 114.193  0.00 97.00      PROA   
ATOM   2099  N   LEU P 133     -38.361 -92.871 114.694  0.00 97.00      PROA   
ATOM   2100  HN  LEU P 133     -37.421 -92.643 114.940  0.00 97.00      PROA   
ATOM   2101  CA  LEU P 133     -38.661 -94.274 114.578  0.00 97.00      PROA   
ATOM   2102  HA  LEU P 133     -39.730 -94.430 114.587  0.00 97.00      PROA   
ATOM   2103  CB  LEU P 133     -38.062 -94.859 113.277  0.00 97.00      PROA   
ATOM   2104  HB1 LEU P 133     -36.954 -94.893 113.319  0.00 97.00      PROA   
ATOM   2105  HB2 LEU P 133     -38.325 -94.136 112.468  0.00 97.00      PROA   
ATOM   2106  CG  LEU P 133     -38.612 -96.234 112.836  0.00 97.00      PROA   
ATOM   2107  HG  LEU P 133     -39.722 -96.221 112.953  0.00 97.00      PROA   
ATOM   2108  CD1 LEU P 133     -38.302 -96.451 111.348  0.00 97.00      PROA   
ATOM   2109 HD11 LEU P 133     -37.203 -96.454 111.190  0.00 97.00      PROA   
ATOM   2110 HD12 LEU P 133     -38.742 -95.636 110.737  0.00 97.00      PROA   
ATOM   2111 HD13 LEU P 133     -38.714 -97.422 111.004  0.00 97.00      PROA   
ATOM   2112  CD2 LEU P 133     -38.051 -97.410 113.652  0.00 97.00      PROA   
ATOM   2113 HD21 LEU P 133     -38.391 -97.367 114.705  0.00 97.00      PROA   
ATOM   2114 HD22 LEU P 133     -36.940 -97.386 113.637  0.00 97.00      PROA   
ATOM   2115 HD23 LEU P 133     -38.389 -98.376 113.223  0.00 97.00      PROA   
ATOM   2116  C   LEU P 133     -38.075 -94.919 115.813  0.00 97.00      PROA   
ATOM   2117  O   LEU P 133     -36.864 -94.939 115.998  0.00 97.00      PROA   
ATOM   2118  N   THR P 134     -38.934 -95.475 116.701  0.00 97.00      PROA   
ATOM   2119  HN  THR P 134     -39.919 -95.416 116.564  0.00 97.00      PROA   
ATOM   2120  CA  THR P 134     -38.486 -96.143 117.912  0.00 97.00      PROA   
ATOM   2121  HA  THR P 134     -37.419 -96.024 118.029  0.00 97.00      PROA   
ATOM   2122  CB  THR P 134     -39.129 -95.621 119.193  0.00 97.00      PROA   
ATOM   2123  HB  THR P 134     -40.239 -95.685 119.128  0.00 97.00      PROA   
ATOM   2124  OG1 THR P 134     -38.760 -94.265 119.407  0.00 97.00      PROA   
ATOM   2125  HG1 THR P 134     -39.159 -93.751 118.700  0.00 97.00      PROA   
ATOM   2126  CG2 THR P 134     -38.634 -96.403 120.427  0.00 97.00      PROA   
ATOM   2127 HG21 THR P 134     -37.523 -96.388 120.464  0.00 97.00      PROA   
ATOM   2128 HG22 THR P 134     -38.981 -97.456 120.417  0.00 97.00      PROA   
ATOM   2129 HG23 THR P 134     -39.019 -95.925 121.353  0.00 97.00      PROA   
ATOM   2130  C   THR P 134     -38.762 -97.618 117.769  0.00 97.00      PROA   
ATOM   2131  O   THR P 134     -39.898 -98.047 117.582  0.00 97.00      PROA   
ATOM   2132  N   ILE P 135     -37.696 -98.438 117.868  0.00 97.00      PROA   
ATOM   2133  HN  ILE P 135     -36.779 -98.054 117.985  0.00 97.00      PROA   
ATOM   2134  CA  ILE P 135     -37.763 -99.881 117.831  0.00 97.00      PROA   
ATOM   2135  HA  ILE P 135     -38.648-100.191 117.293  0.00 97.00      PROA   
ATOM   2136  CB  ILE P 135     -36.524-100.488 117.166  0.00 97.00      PROA   
ATOM   2137  HB  ILE P 135     -35.631-100.130 117.728  0.00 97.00      PROA   
ATOM   2138  CG2 ILE P 135     -36.555-102.031 117.242  0.00 97.00      PROA   
ATOM   2139 HG21 ILE P 135     -37.450-102.431 116.720  0.00 97.00      PROA   
ATOM   2140 HG22 ILE P 135     -36.568-102.382 118.291  0.00 97.00      PROA   
ATOM   2141 HG23 ILE P 135     -35.648-102.457 116.767  0.00 97.00      PROA   
ATOM   2142  CG1 ILE P 135     -36.343-100.009 115.701  0.00 97.00      PROA   
ATOM   2143 HG11 ILE P 135     -36.736 -98.979 115.580  0.00 97.00      PROA   
ATOM   2144 HG12 ILE P 135     -36.938-100.666 115.029  0.00 97.00      PROA   
ATOM   2145  CD  ILE P 135     -34.872 -99.978 115.264  0.00 97.00      PROA   
ATOM   2146  HD1 ILE P 135     -34.355-100.931 115.506  0.00 97.00      PROA   
ATOM   2147  HD2 ILE P 135     -34.346 -99.159 115.798  0.00 97.00      PROA   
ATOM   2148  HD3 ILE P 135     -34.784 -99.790 114.174  0.00 97.00      PROA   
ATOM   2149  C   ILE P 135     -37.865-100.344 119.272  0.00 97.00      PROA   
ATOM   2150  O   ILE P 135     -36.919-100.213 120.038  0.00 97.00      PROA   
ATOM   2151  N   LEU P 136     -39.032-100.891 119.683  0.00 97.00      PROA   
ATOM   2152  HN  LEU P 136     -39.812-100.920 119.062  0.00 97.00      PROA   
ATOM   2153  CA  LEU P 136     -39.320-101.319 121.044  0.00 97.00      PROA   
ATOM   2154  HA  LEU P 136     -39.167-100.458 121.680  0.00 97.00      PROA   
ATOM   2155  CB  LEU P 136     -40.787-101.813 121.200  0.00 97.00      PROA   
ATOM   2156  HB1 LEU P 136     -40.914-102.220 122.229  0.00 97.00      PROA   
ATOM   2157  HB2 LEU P 136     -40.977-102.640 120.483  0.00 97.00      PROA   
ATOM   2158  CG  LEU P 136     -41.908-100.746 121.034  0.00 97.00      PROA   
ATOM   2159  HG  LEU P 136     -42.855-101.253 121.346  0.00 97.00      PROA   
ATOM   2160  CD1 LEU P 136     -41.715 -99.543 121.974  0.00 97.00      PROA   
ATOM   2161 HD11 LEU P 136     -40.824 -98.953 121.672  0.00 97.00      PROA   
ATOM   2162 HD12 LEU P 136     -41.578 -99.885 123.021  0.00 97.00      PROA   
ATOM   2163 HD13 LEU P 136     -42.603 -98.878 121.932  0.00 97.00      PROA   
ATOM   2164  CD2 LEU P 136     -42.139-100.274 119.584  0.00 97.00      PROA   
ATOM   2165 HD21 LEU P 136     -42.227-101.141 118.897  0.00 97.00      PROA   
ATOM   2166 HD22 LEU P 136     -41.308 -99.623 119.246  0.00 97.00      PROA   
ATOM   2167 HD23 LEU P 136     -43.076 -99.681 119.527  0.00 97.00      PROA   
ATOM   2168  C   LEU P 136     -38.389-102.395 121.586  0.00 97.00      PROA   
ATOM   2169  O   LEU P 136     -37.990-102.347 122.749  0.00 97.00      PROA   
ATOM   2170  N   LYS P 137     -38.026-103.392 120.751  0.00 97.00      PROA   
ATOM   2171  HN  LYS P 137     -38.394-103.433 119.828  0.00 97.00      PROA   
ATOM   2172  CA  LYS P 137     -37.019-104.375 121.087  0.00 97.00      PROA   
ATOM   2173  HA  LYS P 137     -36.382-103.990 121.873  0.00 97.00      PROA   
ATOM   2174  CB  LYS P 137     -37.636-105.723 121.545  0.00 97.00      PROA   
ATOM   2175  HB1 LYS P 137     -36.835-106.489 121.627  0.00 97.00      PROA   
ATOM   2176  HB2 LYS P 137     -38.359-106.074 120.776  0.00 97.00      PROA   
ATOM   2177  CG  LYS P 137     -38.358-105.644 122.904  0.00 97.00      PROA   
ATOM   2178  HG1 LYS P 137     -39.201-104.922 122.840  0.00 97.00      PROA   
ATOM   2179  HG2 LYS P 137     -37.641-105.246 123.652  0.00 97.00      PROA   
ATOM   2180  CD  LYS P 137     -38.895-107.010 123.369  0.00 97.00      PROA   
ATOM   2181  HD1 LYS P 137     -38.061-107.748 123.360  0.00 97.00      PROA   
ATOM   2182  HD2 LYS P 137     -39.650-107.359 122.630  0.00 97.00      PROA   
ATOM   2183  CE  LYS P 137     -39.546-107.002 124.760  0.00 97.00      PROA   
ATOM   2184  HE1 LYS P 137     -39.941-108.016 124.995  0.00 97.00      PROA   
ATOM   2185  HE2 LYS P 137     -40.375-106.268 124.819  0.00 97.00      PROA   
ATOM   2186  NZ  LYS P 137     -38.540-106.674 125.796  0.00 97.00      PROA   
ATOM   2187  HZ1 LYS P 137     -38.409-105.645 125.885  0.00 97.00      PROA   
ATOM   2188  HZ2 LYS P 137     -37.640-107.107 125.506  0.00 97.00      PROA   
ATOM   2189  HZ3 LYS P 137     -38.826-107.082 126.709  0.00 97.00      PROA   
ATOM   2190  C   LYS P 137     -36.146-104.606 119.873  0.00 97.00      PROA   
ATOM   2191  O   LYS P 137     -36.603-105.133 118.861  0.00 97.00      PROA   
ATOM   2192  N   THR P 138     -34.846-104.224 119.938  0.00 97.00      PROA   
ATOM   2193  HN  THR P 138     -34.504-103.724 120.736  0.00 97.00      PROA   
ATOM   2194  CA  THR P 138     -33.899-104.426 118.850  0.00 97.00      PROA   
ATOM   2195  HA  THR P 138     -34.450-104.260 117.935  0.00 97.00      PROA   
ATOM   2196  CB  THR P 138     -32.741-103.426 118.838  0.00 97.00      PROA   
ATOM   2197  HB  THR P 138     -33.155-102.419 119.080  0.00 97.00      PROA   
ATOM   2198  OG1 THR P 138     -32.138-103.338 117.552  0.00 97.00      PROA   
ATOM   2199  HG1 THR P 138     -31.413-102.720 117.661  0.00 97.00      PROA   
ATOM   2200  CG2 THR P 138     -31.644-103.769 119.857  0.00 97.00      PROA   
ATOM   2201 HG21 THR P 138     -31.113-104.706 119.586  0.00 97.00      PROA   
ATOM   2202 HG22 THR P 138     -32.075-103.889 120.870  0.00 97.00      PROA   
ATOM   2203 HG23 THR P 138     -30.891-102.953 119.899  0.00 97.00      PROA   
ATOM   2204  C   THR P 138     -33.425-105.869 118.816  0.00 97.00      PROA   
ATOM   2205  O   THR P 138     -33.698-106.661 119.709  0.00 97.00      PROA   
ATOM   2206  N   ASN P 139     -32.758-106.266 117.715  0.00 97.00      PROA   
ATOM   2207  HN  ASN P 139     -32.468-105.597 117.037  0.00 97.00      PROA   
ATOM   2208  CA  ASN P 139     -32.460-107.655 117.451  0.00 97.00      PROA   
ATOM   2209  HA  ASN P 139     -31.978-108.069 118.327  0.00 97.00      PROA   
ATOM   2210  CB  ASN P 139     -33.743-108.481 117.123  0.00 97.00      PROA   
ATOM   2211  HB1 ASN P 139     -34.384-108.526 118.030  0.00 97.00      PROA   
ATOM   2212  HB2 ASN P 139     -33.489-109.527 116.855  0.00 97.00      PROA   
ATOM   2213  CG  ASN P 139     -34.529-107.855 115.962  0.00 97.00      PROA   
ATOM   2214  OD1 ASN P 139     -34.153-108.016 114.798  0.00 97.00      PROA   
ATOM   2215  ND2 ASN P 139     -35.651-107.149 116.272  0.00 97.00      PROA   
ATOM   2216 HD21 ASN P 139     -36.204-106.784 115.524  0.00 97.00      PROA   
ATOM   2217 HD22 ASN P 139     -35.908-106.999 117.226  0.00 97.00      PROA   
ATOM   2218  C   ASN P 139     -31.448-107.686 116.324  0.00 97.00      PROA   
ATOM   2219  O   ASN P 139     -31.110-106.653 115.751  0.00 97.00      PROA   
ATOM   2220  N   MET P 140     -30.931-108.888 115.969  0.00 97.00      PROA   
ATOM   2221  HN  MET P 140     -31.165-109.712 116.482  0.00 97.00      PROA   
ATOM   2222  CA  MET P 140     -29.971-109.083 114.894  0.00 97.00      PROA   
ATOM   2223  HA  MET P 140     -29.091-108.508 115.148  0.00 97.00      PROA   
ATOM   2224  CB  MET P 140     -29.552-110.570 114.800  0.00 97.00      PROA   
ATOM   2225  HB1 MET P 140     -30.440-111.196 114.561  0.00 97.00      PROA   
ATOM   2226  HB2 MET P 140     -29.203-110.870 115.814  0.00 97.00      PROA   
ATOM   2227  CG  MET P 140     -28.436-110.858 113.775  0.00 97.00      PROA   
ATOM   2228  HG1 MET P 140     -27.531-110.285 114.078  0.00 97.00      PROA   
ATOM   2229  HG2 MET P 140     -28.739-110.472 112.780  0.00 97.00      PROA   
ATOM   2230  SD  MET P 140     -28.020-112.620 113.585  0.00 97.00      PROA   
ATOM   2231  CE  MET P 140     -27.450-112.920 115.282  0.00 97.00      PROA   
ATOM   2232  HE1 MET P 140     -28.282-112.819 116.011  0.00 97.00      PROA   
ATOM   2233  HE2 MET P 140     -26.649-112.206 115.564  0.00 97.00      PROA   
ATOM   2234  HE3 MET P 140     -27.051-113.950 115.394  0.00 97.00      PROA   
ATOM   2235  C   MET P 140     -30.444-108.579 113.534  0.00 97.00      PROA   
ATOM   2236  O   MET P 140     -29.667-108.014 112.768  0.00 97.00      PROA   
ATOM   2237  N   SER P 141     -31.752-108.707 113.212  0.00 97.00      PROA   
ATOM   2238  HN  SER P 141     -32.398-109.108 113.857  0.00 97.00      PROA   
ATOM   2239  CA  SER P 141     -32.291-108.306 111.921  0.00 97.00      PROA   
ATOM   2240  HA  SER P 141     -31.568-108.533 111.147  0.00 97.00      PROA   
ATOM   2241  CB  SER P 141     -33.615-109.059 111.609  0.00 97.00      PROA   
ATOM   2242  HB1 SER P 141     -34.430-108.737 112.293  0.00 97.00      PROA   
ATOM   2243  HB2 SER P 141     -33.447-110.145 111.775  0.00 97.00      PROA   
ATOM   2244  OG  SER P 141     -34.026-108.890 110.253  0.00 97.00      PROA   
ATOM   2245  HG1 SER P 141     -34.168-107.948 110.120  0.00 97.00      PROA   
ATOM   2246  C   SER P 141     -32.569-106.810 111.899  0.00 97.00      PROA   
ATOM   2247  O   SER P 141     -33.040-106.284 110.898  0.00 97.00      PROA   
ATOM   2248  N   HSD P 142     -32.238-106.092 112.995  0.00 97.00      PROA   
ATOM   2249  HN  HSD P 142     -31.932-106.574 113.812  0.00 97.00      PROA   
ATOM   2250  CA  HSD P 142     -32.253-104.646 113.087  0.00 97.00      PROA   
ATOM   2251  HA  HSD P 142     -32.690-104.231 112.197  0.00 97.00      PROA   
ATOM   2252  CB  HSD P 142     -33.114-104.153 114.276  0.00 97.00      PROA   
ATOM   2253  HB1 HSD P 142     -32.873-103.096 114.523  0.00 97.00      PROA   
ATOM   2254  HB2 HSD P 142     -32.914-104.763 115.181  0.00 97.00      PROA   
ATOM   2255  ND1 HSD P 142     -35.464-103.172 114.164  0.00 97.00      PROA   
ATOM   2256  HD1 HSD P 142     -35.281-102.358 114.718  0.00 97.00      PROA   
ATOM   2257  CG  HSD P 142     -34.584-104.207 113.930  0.00 97.00      PROA   
ATOM   2258  CE1 HSD P 142     -36.629-103.491 113.552  0.00 97.00      PROA   
ATOM   2259  HE1 HSD P 142     -37.518-102.862 113.595  0.00 97.00      PROA   
ATOM   2260  NE2 HSD P 142     -36.566-104.658 112.946  0.00 97.00      PROA   
ATOM   2261  CD2 HSD P 142     -35.284-105.116 113.196  0.00 97.00      PROA   
ATOM   2262  HD2 HSD P 142     -34.986-106.071 112.785  0.00 97.00      PROA   
ATOM   2263  C   HSD P 142     -30.840-104.094 113.124  0.00 97.00      PROA   
ATOM   2264  O   HSD P 142     -30.626-102.913 113.380  0.00 97.00      PROA   
ATOM   2265  N   SER P 143     -29.827-104.930 112.814  0.00 97.00      PROA   
ATOM   2266  HN  SER P 143     -30.015-105.892 112.631  0.00 97.00      PROA   
ATOM   2267  CA  SER P 143     -28.430-104.536 112.742  0.00 97.00      PROA   
ATOM   2268  HA  SER P 143     -28.262-103.704 113.413  0.00 97.00      PROA   
ATOM   2269  CB  SER P 143     -27.531-105.727 113.158  0.00 97.00      PROA   
ATOM   2270  HB1 SER P 143     -27.521-106.517 112.378  0.00 97.00      PROA   
ATOM   2271  HB2 SER P 143     -27.968-106.177 114.074  0.00 97.00      PROA   
ATOM   2272  OG  SER P 143     -26.199-105.327 113.455  0.00 97.00      PROA   
ATOM   2273  HG1 SER P 143     -25.801-105.036 112.632  0.00 97.00      PROA   
ATOM   2274  C   SER P 143     -28.066-104.107 111.327  0.00 97.00      PROA   
ATOM   2275  O   SER P 143     -28.676-104.554 110.358  0.00 97.00      PROA   
ATOM   2276  N   GLY P 144     -27.038-103.230 111.175  0.00 97.00      PROA   
ATOM   2277  HN  GLY P 144     -26.577-102.837 111.971  0.00 97.00      PROA   
ATOM   2278  CA  GLY P 144     -26.493-102.838 109.884  0.00 97.00      PROA   
ATOM   2279  HA1 GLY P 144     -27.067-103.275 109.084  0.00 97.00      PROA   
ATOM   2280  HA2 GLY P 144     -25.459-103.153 109.873  0.00 97.00      PROA   
ATOM   2281  C   GLY P 144     -26.500-101.348 109.699  0.00 97.00      PROA   
ATOM   2282  O   GLY P 144     -26.440-100.589 110.658  0.00 97.00      PROA   
ATOM   2283  N   THR P 145     -26.539-100.883 108.429  0.00 97.00      PROA   
ATOM   2284  HN  THR P 145     -26.691-101.522 107.675  0.00 97.00      PROA   
ATOM   2285  CA  THR P 145     -26.426 -99.475 108.086  0.00 97.00      PROA   
ATOM   2286  HA  THR P 145     -25.968 -98.962 108.917  0.00 97.00      PROA   
ATOM   2287  CB  THR P 145     -25.506 -99.192 106.892  0.00 97.00      PROA   
ATOM   2288  HB  THR P 145     -24.503 -99.609 107.139  0.00 97.00      PROA   
ATOM   2289  OG1 THR P 145     -25.322 -97.798 106.661  0.00 97.00      PROA   
ATOM   2290  HG1 THR P 145     -25.945 -97.556 105.965  0.00 97.00      PROA   
ATOM   2291  CG2 THR P 145     -25.984 -99.848 105.582  0.00 97.00      PROA   
ATOM   2292 HG21 THR P 145     -26.962 -99.432 105.260  0.00 97.00      PROA   
ATOM   2293 HG22 THR P 145     -26.082-100.945 105.701  0.00 97.00      PROA   
ATOM   2294 HG23 THR P 145     -25.249 -99.648 104.772  0.00 97.00      PROA   
ATOM   2295  C   THR P 145     -27.799 -98.868 107.918  0.00 97.00      PROA   
ATOM   2296  O   THR P 145     -28.634 -99.368 107.178  0.00 97.00      PROA   
ATOM   2297  N   TYR P 146     -28.057 -97.749 108.625  0.00 97.00      PROA   
ATOM   2298  HN  TYR P 146     -27.365 -97.375 109.240  0.00 97.00      PROA   
ATOM   2299  CA  TYR P 146     -29.307 -97.025 108.575  0.00 97.00      PROA   
ATOM   2300  HA  TYR P 146     -30.022 -97.583 107.992  0.00 97.00      PROA   
ATOM   2301  CB  TYR P 146     -29.913 -96.727 109.968  0.00 97.00      PROA   
ATOM   2302  HB1 TYR P 146     -30.704 -95.952 109.886  0.00 97.00      PROA   
ATOM   2303  HB2 TYR P 146     -29.126 -96.352 110.658  0.00 97.00      PROA   
ATOM   2304  CG  TYR P 146     -30.559 -97.932 110.592  0.00 97.00      PROA   
ATOM   2305  CD1 TYR P 146     -29.798 -98.888 111.284  0.00 97.00      PROA   
ATOM   2306  HD1 TYR P 146     -28.720 -98.813 111.288  0.00 97.00      PROA   
ATOM   2307  CE1 TYR P 146     -30.431 -99.909 112.002  0.00 97.00      PROA   
ATOM   2308  HE1 TYR P 146     -29.839-100.640 112.528  0.00 97.00      PROA   
ATOM   2309  CZ  TYR P 146     -31.828 -99.967 112.056  0.00 97.00      PROA   
ATOM   2310  OH  TYR P 146     -32.465-100.977 112.800  0.00 97.00      PROA   
ATOM   2311  HH  TYR P 146     -31.768-101.526 113.174  0.00 97.00      PROA   
ATOM   2312  CD2 TYR P 146     -31.963 -98.033 110.613  0.00 97.00      PROA   
ATOM   2313  HD2 TYR P 146     -32.559 -97.293 110.100  0.00 97.00      PROA   
ATOM   2314  CE2 TYR P 146     -32.594 -99.044 111.345  0.00 97.00      PROA   
ATOM   2315  HE2 TYR P 146     -33.670 -99.095 111.389  0.00 97.00      PROA   
ATOM   2316  C   TYR P 146     -29.102 -95.701 107.884  0.00 97.00      PROA   
ATOM   2317  O   TYR P 146     -28.077 -95.051 108.043  0.00 97.00      PROA   
ATOM   2318  N   HSD P 147     -30.100 -95.266 107.088  0.00 97.00      PROA   
ATOM   2319  HN  HSD P 147     -30.938 -95.799 106.995  0.00 97.00      PROA   
ATOM   2320  CA  HSD P 147     -30.045 -94.005 106.376  0.00 97.00      PROA   
ATOM   2321  HA  HSD P 147     -29.389 -93.318 106.893  0.00 97.00      PROA   
ATOM   2322  CB  HSD P 147     -29.612 -94.162 104.891  0.00 97.00      PROA   
ATOM   2323  HB1 HSD P 147     -29.455 -93.155 104.448  0.00 97.00      PROA   
ATOM   2324  HB2 HSD P 147     -30.405 -94.666 104.302  0.00 97.00      PROA   
ATOM   2325  ND1 HSD P 147     -27.190 -94.519 104.161  0.00 97.00      PROA   
ATOM   2326  HD1 HSD P 147     -26.997 -93.568 103.913  0.00 97.00      PROA   
ATOM   2327  CG  HSD P 147     -28.368 -94.992 104.701  0.00 97.00      PROA   
ATOM   2328  CE1 HSD P 147     -26.360 -95.583 104.031  0.00 97.00      PROA   
ATOM   2329  HE1 HSD P 147     -25.347 -95.503 103.636  0.00 97.00      PROA   
ATOM   2330  NE2 HSD P 147     -26.925 -96.705 104.430  0.00 97.00      PROA   
ATOM   2331  CD2 HSD P 147     -28.189 -96.335 104.847  0.00 97.00      PROA   
ATOM   2332  HD2 HSD P 147     -28.876 -97.088 105.214  0.00 97.00      PROA   
ATOM   2333  C   HSD P 147     -31.446 -93.447 106.408  0.00 97.00      PROA   
ATOM   2334  O   HSD P 147     -32.398 -94.178 106.659  0.00 97.00      PROA   
ATOM   2335  N   CYS P 148     -31.626 -92.131 106.155  0.00 97.00      PROA   
ATOM   2336  HN  CYS P 148     -30.858 -91.495 106.091  0.00 97.00      PROA   
ATOM   2337  CA  CYS P 148     -32.948 -91.577 105.961  0.00 97.00      PROA   
ATOM   2338  HA  CYS P 148     -33.604 -92.379 105.670  0.00 97.00      PROA   
ATOM   2339  CB  CYS P 148     -33.558 -90.932 107.238  0.00 97.00      PROA   
ATOM   2340  HB1 CYS P 148     -33.534 -91.703 108.039  0.00 97.00      PROA   
ATOM   2341  HB2 CYS P 148     -34.631 -90.713 107.048  0.00 97.00      PROA   
ATOM   2342  SG  CYS P 148     -32.710 -89.434 107.845  0.00 97.00      PROA   
ATOM   2343  C   CYS P 148     -32.967 -90.612 104.799  0.00 97.00      PROA   
ATOM   2344  O   CYS P 148     -31.933 -90.142 104.334  0.00 97.00      PROA   
ATOM   2345  N   SER P 149     -34.181 -90.304 104.288  0.00 97.00      PROA   
ATOM   2346  HN  SER P 149     -35.003 -90.747 104.637  0.00 97.00      PROA   
ATOM   2347  CA  SER P 149     -34.354 -89.285 103.273  0.00 97.00      PROA   
ATOM   2348  HA  SER P 149     -33.578 -88.549 103.414  0.00 97.00      PROA   
ATOM   2349  CB  SER P 149     -34.335 -89.796 101.797  0.00 97.00      PROA   
ATOM   2350  HB1 SER P 149     -33.416 -90.403 101.656  0.00 97.00      PROA   
ATOM   2351  HB2 SER P 149     -34.287 -88.934 101.099  0.00 97.00      PROA   
ATOM   2352  OG  SER P 149     -35.466 -90.591 101.441  0.00 97.00      PROA   
ATOM   2353  HG1 SER P 149     -36.247 -90.138 101.767  0.00 97.00      PROA   
ATOM   2354  C   SER P 149     -35.669 -88.602 103.518  0.00 97.00      PROA   
ATOM   2355  O   SER P 149     -36.602 -89.214 104.018  0.00 97.00      PROA   
ATOM   2356  N   GLY P 150     -35.766 -87.308 103.143  0.00 97.00      PROA   
ATOM   2357  HN  GLY P 150     -34.978 -86.851 102.738  0.00 97.00      PROA   
ATOM   2358  CA  GLY P 150     -37.000 -86.548 103.187  0.00 97.00      PROA   
ATOM   2359  HA1 GLY P 150     -37.018 -85.985 104.107  0.00 97.00      PROA   
ATOM   2360  HA2 GLY P 150     -37.849 -87.206 103.055  0.00 97.00      PROA   
ATOM   2361  C   GLY P 150     -36.988 -85.585 102.043  0.00 97.00      PROA   
ATOM   2362  O   GLY P 150     -36.032 -85.534 101.282  0.00 97.00      PROA   
ATOM   2363  N   MET P 151     -38.062 -84.785 101.894  0.00 97.00      PROA   
ATOM   2364  HN  MET P 151     -38.866 -84.908 102.474  0.00 97.00      PROA   
ATOM   2365  CA  MET P 151     -38.236 -83.836 100.820  0.00 97.00      PROA   
ATOM   2366  HA  MET P 151     -37.362 -83.823 100.187  0.00 97.00      PROA   
ATOM   2367  CB  MET P 151     -39.492 -84.223  99.992  0.00 97.00      PROA   
ATOM   2368  HB1 MET P 151     -40.401 -83.721 100.377  0.00 97.00      PROA   
ATOM   2369  HB2 MET P 151     -39.663 -85.316 100.148  0.00 97.00      PROA   
ATOM   2370  CG  MET P 151     -39.371 -84.031  98.468  0.00 97.00      PROA   
ATOM   2371  HG1 MET P 151     -40.291 -84.460  98.010  0.00 97.00      PROA   
ATOM   2372  HG2 MET P 151     -38.512 -84.635  98.101  0.00 97.00      PROA   
ATOM   2373  SD  MET P 151     -39.193 -82.312  97.911  0.00 97.00      PROA   
ATOM   2374  CE  MET P 151     -39.352 -82.698  96.146  0.00 97.00      PROA   
ATOM   2375  HE1 MET P 151     -40.363 -83.101  95.923  0.00 97.00      PROA   
ATOM   2376  HE2 MET P 151     -38.603 -83.456  95.829  0.00 97.00      PROA   
ATOM   2377  HE3 MET P 151     -39.204 -81.787  95.527  0.00 97.00      PROA   
ATOM   2378  C   MET P 151     -38.413 -82.461 101.447  0.00 97.00      PROA   
ATOM   2379  O   MET P 151     -39.096 -82.303 102.455  0.00 97.00      PROA   
ATOM   2380  N   GLY P 152     -37.775 -81.425 100.852  0.00 97.00      PROA   
ATOM   2381  HN  GLY P 152     -37.157 -81.621 100.094  0.00 97.00      PROA   
ATOM   2382  CA  GLY P 152     -38.009 -80.023 101.183  0.00 97.00      PROA   
ATOM   2383  HA1 GLY P 152     -37.130 -79.625 101.660  0.00 97.00      PROA   
ATOM   2384  HA2 GLY P 152     -38.896 -79.933 101.795  0.00 97.00      PROA   
ATOM   2385  C   GLY P 152     -38.273 -79.246  99.924  0.00 97.00      PROA   
ATOM   2386  O   GLY P 152     -39.416 -78.954  99.589  0.00 97.00      PROA   
ATOM   2387  N   LYS P 153     -37.207 -78.867  99.188  0.00 97.00      PROA   
ATOM   2388  HN  LYS P 153     -36.280 -78.963  99.547  0.00 97.00      PROA   
ATOM   2389  CA  LYS P 153     -37.324 -78.366  97.828  0.00 97.00      PROA   
ATOM   2390  HA  LYS P 153     -38.366 -78.326  97.555  0.00 97.00      PROA   
ATOM   2391  CB  LYS P 153     -36.715 -76.948  97.670  0.00 97.00      PROA   
ATOM   2392  HB1 LYS P 153     -36.506 -76.729  96.600  0.00 97.00      PROA   
ATOM   2393  HB2 LYS P 153     -35.747 -76.909  98.214  0.00 97.00      PROA   
ATOM   2394  CG  LYS P 153     -37.637 -75.823  98.185  0.00 97.00      PROA   
ATOM   2395  HG1 LYS P 153     -37.088 -74.858  98.105  0.00 97.00      PROA   
ATOM   2396  HG2 LYS P 153     -37.871 -75.991  99.259  0.00 97.00      PROA   
ATOM   2397  CD  LYS P 153     -38.943 -75.732  97.376  0.00 97.00      PROA   
ATOM   2398  HD1 LYS P 153     -39.542 -76.651  97.562  0.00 97.00      PROA   
ATOM   2399  HD2 LYS P 153     -38.674 -75.710  96.295  0.00 97.00      PROA   
ATOM   2400  CE  LYS P 153     -39.809 -74.512  97.708  0.00 97.00      PROA   
ATOM   2401  HE1 LYS P 153     -39.265 -73.570  97.487  0.00 97.00      PROA   
ATOM   2402  HE2 LYS P 153     -40.107 -74.523  98.778  0.00 97.00      PROA   
ATOM   2403  NZ  LYS P 153     -41.044 -74.537  96.887  0.00 97.00      PROA   
ATOM   2404  HZ1 LYS P 153     -41.570 -75.411  97.091  0.00 97.00      PROA   
ATOM   2405  HZ2 LYS P 153     -40.786 -74.525  95.879  0.00 97.00      PROA   
ATOM   2406  HZ3 LYS P 153     -41.639 -73.714  97.103  0.00 97.00      PROA   
ATOM   2407  C   LYS P 153     -36.745 -79.329  96.817  0.00 97.00      PROA   
ATOM   2408  O   LYS P 153     -36.849 -79.120  95.609  0.00 97.00      PROA   
ATOM   2409  N   HSD P 154     -36.187 -80.452  97.303  0.00 97.00      PROA   
ATOM   2410  HN  HSD P 154     -36.094 -80.583  98.285  0.00 97.00      PROA   
ATOM   2411  CA  HSD P 154     -35.806 -81.592  96.511  0.00 97.00      PROA   
ATOM   2412  HA  HSD P 154     -36.615 -81.833  95.836  0.00 97.00      PROA   
ATOM   2413  CB  HSD P 154     -34.486 -81.398  95.721  0.00 97.00      PROA   
ATOM   2414  HB1 HSD P 154     -33.676 -81.096  96.421  0.00 97.00      PROA   
ATOM   2415  HB2 HSD P 154     -34.630 -80.566  94.998  0.00 97.00      PROA   
ATOM   2416  ND1 HSD P 154     -32.946 -83.368  95.220  0.00 97.00      PROA   
ATOM   2417  HD1 HSD P 154     -32.354 -83.265  96.021  0.00 97.00      PROA   
ATOM   2418  CG  HSD P 154     -34.069 -82.617  94.941  0.00 97.00      PROA   
ATOM   2419  CE1 HSD P 154     -32.918 -84.382  94.322  0.00 97.00      PROA   
ATOM   2420  HE1 HSD P 154     -32.131 -85.135  94.311  0.00 97.00      PROA   
ATOM   2421  NE2 HSD P 154     -33.943 -84.342  93.493  0.00 97.00      PROA   
ATOM   2422  CD2 HSD P 154     -34.659 -83.220  93.872  0.00 97.00      PROA   
ATOM   2423  HD2 HSD P 154     -35.553 -82.943  93.328  0.00 97.00      PROA   
ATOM   2424  C   HSD P 154     -35.687 -82.691  97.536  0.00 97.00      PROA   
ATOM   2425  O   HSD P 154     -35.758 -82.424  98.734  0.00 97.00      PROA   
ATOM   2426  N   ARG P 155     -35.531 -83.971  97.119  0.00 97.00      PROA   
ATOM   2427  HN  ARG P 155     -35.497 -84.199  96.148  0.00 97.00      PROA   
ATOM   2428  CA  ARG P 155     -35.184 -85.025  98.053  0.00 97.00      PROA   
ATOM   2429  HA  ARG P 155     -35.871 -84.937  98.882  0.00 97.00      PROA   
ATOM   2430  CB  ARG P 155     -35.366 -86.464  97.502  0.00 97.00      PROA   
ATOM   2431  HB1 ARG P 155     -36.457 -86.634  97.350  0.00 97.00      PROA   
ATOM   2432  HB2 ARG P 155     -35.036 -87.184  98.283  0.00 97.00      PROA   
ATOM   2433  CG  ARG P 155     -34.639 -86.753  96.169  0.00 97.00      PROA   
ATOM   2434  HG1 ARG P 155     -33.821 -86.016  96.042  0.00 97.00      PROA   
ATOM   2435  HG2 ARG P 155     -35.339 -86.608  95.317  0.00 97.00      PROA   
ATOM   2436  CD  ARG P 155     -33.975 -88.137  96.079  0.00 97.00      PROA   
ATOM   2437  HD1 ARG P 155     -33.154 -88.197  96.830  0.00 97.00      PROA   
ATOM   2438  HD2 ARG P 155     -33.563 -88.313  95.061  0.00 97.00      PROA   
ATOM   2439  NE  ARG P 155     -35.029 -89.162  96.362  0.00 97.00      PROA   
ATOM   2440  HE  ARG P 155     -35.981 -88.912  96.215  0.00 97.00      PROA   
ATOM   2441  CZ  ARG P 155     -34.794 -90.335  96.987  0.00 97.00      PROA   
ATOM   2442  NH1 ARG P 155     -33.560 -90.812  97.200  0.00 97.00      PROA   
ATOM   2443 HH11 ARG P 155     -32.785 -90.330  96.805  0.00 97.00      PROA   
ATOM   2444 HH12 ARG P 155     -33.466 -91.696  97.651  0.00 97.00      PROA   
ATOM   2445  NH2 ARG P 155     -35.834 -91.068  97.425  0.00 97.00      PROA   
ATOM   2446 HH21 ARG P 155     -36.761 -90.732  97.291  0.00 97.00      PROA   
ATOM   2447 HH22 ARG P 155     -35.645 -91.897  97.945  0.00 97.00      PROA   
ATOM   2448  C   ARG P 155     -33.781 -84.861  98.625  0.00 97.00      PROA   
ATOM   2449  O   ARG P 155     -32.820 -84.585  97.912  0.00 97.00      PROA   
ATOM   2450  N   TYR P 156     -33.639 -85.036  99.953  0.00 97.00      PROA   
ATOM   2451  HN  TYR P 156     -34.440 -85.206 100.525  0.00 97.00      PROA   
ATOM   2452  CA  TYR P 156     -32.380 -84.925 100.656  0.00 97.00      PROA   
ATOM   2453  HA  TYR P 156     -31.574 -84.742  99.960  0.00 97.00      PROA   
ATOM   2454  CB  TYR P 156     -32.412 -83.817 101.746  0.00 97.00      PROA   
ATOM   2455  HB1 TYR P 156     -31.412 -83.675 102.205  0.00 97.00      PROA   
ATOM   2456  HB2 TYR P 156     -33.137 -84.111 102.533  0.00 97.00      PROA   
ATOM   2457  CG  TYR P 156     -32.866 -82.485 101.193  0.00 97.00      PROA   
ATOM   2458  CD1 TYR P 156     -32.312 -81.953 100.013  0.00 97.00      PROA   
ATOM   2459  HD1 TYR P 156     -31.549 -82.502  99.482  0.00 97.00      PROA   
ATOM   2460  CE1 TYR P 156     -32.759 -80.730  99.500  0.00 97.00      PROA   
ATOM   2461  HE1 TYR P 156     -32.338 -80.346  98.582  0.00 97.00      PROA   
ATOM   2462  CZ  TYR P 156     -33.756 -80.013 100.173  0.00 97.00      PROA   
ATOM   2463  OH  TYR P 156     -34.208 -78.779  99.665  0.00 97.00      PROA   
ATOM   2464  HH  TYR P 156     -33.549 -78.461  99.045  0.00 97.00      PROA   
ATOM   2465  CD2 TYR P 156     -33.848 -81.739 101.871  0.00 97.00      PROA   
ATOM   2466  HD2 TYR P 156     -34.275 -82.121 102.787  0.00 97.00      PROA   
ATOM   2467  CE2 TYR P 156     -34.289 -80.512 101.365  0.00 97.00      PROA   
ATOM   2468  HE2 TYR P 156     -35.033 -79.946 101.904  0.00 97.00      PROA   
ATOM   2469  C   TYR P 156     -32.134 -86.261 101.315  0.00 97.00      PROA   
ATOM   2470  O   TYR P 156     -33.065 -86.892 101.799  0.00 97.00      PROA   
ATOM   2471  N   THR P 157     -30.865 -86.733 101.323  0.00 97.00      PROA   
ATOM   2472  HN  THR P 157     -30.133 -86.224 100.880  0.00 97.00      PROA   
ATOM   2473  CA  THR P 157     -30.452 -87.999 101.907  0.00 97.00      PROA   
ATOM   2474  HA  THR P 157     -31.304 -88.511 102.333  0.00 97.00      PROA   
ATOM   2475  CB  THR P 157     -29.756 -88.933 100.916  0.00 97.00      PROA   
ATOM   2476  HB  THR P 157     -29.215 -89.759 101.439  0.00 97.00      PROA   
ATOM   2477  OG1 THR P 157     -28.840 -88.225 100.085  0.00 97.00      PROA   
ATOM   2478  HG1 THR P 157     -28.136 -87.916 100.659  0.00 97.00      PROA   
ATOM   2479  CG2 THR P 157     -30.808 -89.570  99.995  0.00 97.00      PROA   
ATOM   2480 HG21 THR P 157     -31.378 -88.784  99.457  0.00 97.00      PROA   
ATOM   2481 HG22 THR P 157     -31.509 -90.195 100.582  0.00 97.00      PROA   
ATOM   2482 HG23 THR P 157     -30.303 -90.218  99.245  0.00 97.00      PROA   
ATOM   2483  C   THR P 157     -29.482 -87.716 103.029  0.00 97.00      PROA   
ATOM   2484  O   THR P 157     -28.623 -86.846 102.913  0.00 97.00      PROA   
ATOM   2485  N   SER P 158     -29.589 -88.462 104.153  0.00 97.00      PROA   
ATOM   2486  HN  SER P 158     -30.316 -89.142 104.256  0.00 97.00      PROA   
ATOM   2487  CA  SER P 158     -28.680 -88.332 105.275  0.00 97.00      PROA   
ATOM   2488  HA  SER P 158     -28.467 -87.281 105.407  0.00 97.00      PROA   
ATOM   2489  CB  SER P 158     -29.288 -88.875 106.603  0.00 97.00      PROA   
ATOM   2490  HB1 SER P 158     -30.296 -88.428 106.722  0.00 97.00      PROA   
ATOM   2491  HB2 SER P 158     -28.674 -88.556 107.472  0.00 97.00      PROA   
ATOM   2492  OG  SER P 158     -29.417 -90.296 106.635  0.00 97.00      PROA   
ATOM   2493  HG1 SER P 158     -28.537 -90.656 106.797  0.00 97.00      PROA   
ATOM   2494  C   SER P 158     -27.368 -89.048 105.031  0.00 97.00      PROA   
ATOM   2495  O   SER P 158     -27.214 -89.832 104.097  0.00 97.00      PROA   
ATOM   2496  N   ALA P 159     -26.398 -88.830 105.945  0.00 97.00      PROA   
ATOM   2497  HN  ALA P 159     -26.479 -88.091 106.611  0.00 97.00      PROA   
ATOM   2498  CA  ALA P 159     -25.298 -89.746 106.165  0.00 97.00      PROA   
ATOM   2499  HA  ALA P 159     -24.771 -89.855 105.226  0.00 97.00      PROA   
ATOM   2500  CB  ALA P 159     -24.331 -89.191 107.231  0.00 97.00      PROA   
ATOM   2501  HB1 ALA P 159     -24.849 -89.069 108.206  0.00 97.00      PROA   
ATOM   2502  HB2 ALA P 159     -23.954 -88.195 106.915  0.00 97.00      PROA   
ATOM   2503  HB3 ALA P 159     -23.461 -89.863 107.373  0.00 97.00      PROA   
ATOM   2504  C   ALA P 159     -25.793 -91.126 106.597  0.00 97.00      PROA   
ATOM   2505  O   ALA P 159     -26.844 -91.253 107.222  0.00 97.00      PROA   
ATOM   2506  N   GLY P 160     -25.052 -92.205 106.247  0.00 97.00      PROA   
ATOM   2507  HN  GLY P 160     -24.202 -92.093 105.741  0.00 97.00      PROA   
ATOM   2508  CA  GLY P 160     -25.355 -93.551 106.708  0.00 97.00      PROA   
ATOM   2509  HA1 GLY P 160     -24.904 -94.247 106.016  0.00 97.00      PROA   
ATOM   2510  HA2 GLY P 160     -26.424 -93.681 106.793  0.00 97.00      PROA   
ATOM   2511  C   GLY P 160     -24.719 -93.794 108.044  0.00 97.00      PROA   
ATOM   2512  O   GLY P 160     -23.546 -93.485 108.234  0.00 97.00      PROA   
ATOM   2513  N   ILE P 161     -25.475 -94.390 108.993  0.00 97.00      PROA   
ATOM   2514  HN  ILE P 161     -26.424 -94.632 108.795  0.00 97.00      PROA   
ATOM   2515  CA  ILE P 161     -24.996 -94.674 110.331  0.00 97.00      PROA   
ATOM   2516  HA  ILE P 161     -23.963 -94.373 110.419  0.00 97.00      PROA   
ATOM   2517  CB  ILE P 161     -25.794 -93.961 111.427  0.00 97.00      PROA   
ATOM   2518  HB  ILE P 161     -26.851 -94.318 111.396  0.00 97.00      PROA   
ATOM   2519  CG2 ILE P 161     -25.208 -94.303 112.818  0.00 97.00      PROA   
ATOM   2520 HG21 ILE P 161     -24.122 -94.074 112.848  0.00 97.00      PROA   
ATOM   2521 HG22 ILE P 161     -25.353 -95.373 113.071  0.00 97.00      PROA   
ATOM   2522 HG23 ILE P 161     -25.710 -93.693 113.598  0.00 97.00      PROA   
ATOM   2523  CG1 ILE P 161     -25.845 -92.422 111.207  0.00 97.00      PROA   
ATOM   2524 HG11 ILE P 161     -26.486 -91.986 112.006  0.00 97.00      PROA   
ATOM   2525 HG12 ILE P 161     -26.343 -92.202 110.239  0.00 97.00      PROA   
ATOM   2526  CD  ILE P 161     -24.483 -91.713 111.244  0.00 97.00      PROA   
ATOM   2527  HD1 ILE P 161     -23.809 -92.102 110.453  0.00 97.00      PROA   
ATOM   2528  HD2 ILE P 161     -23.984 -91.849 112.227  0.00 97.00      PROA   
ATOM   2529  HD3 ILE P 161     -24.614 -90.622 111.080  0.00 97.00      PROA   
ATOM   2530  C   ILE P 161     -25.053 -96.174 110.530  0.00 97.00      PROA   
ATOM   2531  O   ILE P 161     -26.114 -96.788 110.476  0.00 97.00      PROA   
ATOM   2532  N   SER P 162     -23.885 -96.809 110.774  0.00 97.00      PROA   
ATOM   2533  HN  SER P 162     -23.023 -96.307 110.789  0.00 97.00      PROA   
ATOM   2534  CA  SER P 162     -23.787 -98.243 110.964  0.00 97.00      PROA   
ATOM   2535  HA  SER P 162     -24.588 -98.726 110.425  0.00 97.00      PROA   
ATOM   2536  CB  SER P 162     -22.452 -98.813 110.418  0.00 97.00      PROA   
ATOM   2537  HB1 SER P 162     -22.417 -98.642 109.320  0.00 97.00      PROA   
ATOM   2538  HB2 SER P 162     -22.385 -99.908 110.596  0.00 97.00      PROA   
ATOM   2539  OG  SER P 162     -21.326 -98.158 110.999  0.00 97.00      PROA   
ATOM   2540  HG1 SER P 162     -21.457 -98.212 111.951  0.00 97.00      PROA   
ATOM   2541  C   SER P 162     -23.910 -98.630 112.424  0.00 97.00      PROA   
ATOM   2542  O   SER P 162     -23.085 -98.242 113.250  0.00 97.00      PROA   
ATOM   2543  N   VAL P 163     -24.931 -99.449 112.770  0.00 97.00      PROA   
ATOM   2544  HN  VAL P 163     -25.604 -99.742 112.093  0.00 97.00      PROA   
ATOM   2545  CA  VAL P 163     -25.109 -99.964 114.114  0.00 97.00      PROA   
ATOM   2546  HA  VAL P 163     -24.341 -99.550 114.748  0.00 97.00      PROA   
ATOM   2547  CB  VAL P 163     -26.446 -99.617 114.768  0.00 97.00      PROA   
ATOM   2548  HB  VAL P 163     -26.416 -99.929 115.839  0.00 97.00      PROA   
ATOM   2549  CG1 VAL P 163     -26.629 -98.087 114.739  0.00 97.00      PROA   
ATOM   2550 HG11 VAL P 163     -26.738 -97.716 113.697  0.00 97.00      PROA   
ATOM   2551 HG12 VAL P 163     -25.764 -97.577 115.212  0.00 97.00      PROA   
ATOM   2552 HG13 VAL P 163     -27.549 -97.817 115.299  0.00 97.00      PROA   
ATOM   2553  CG2 VAL P 163     -27.638-100.325 114.096  0.00 97.00      PROA   
ATOM   2554 HG21 VAL P 163     -27.605-101.422 114.254  0.00 97.00      PROA   
ATOM   2555 HG22 VAL P 163     -27.641-100.122 113.006  0.00 97.00      PROA   
ATOM   2556 HG23 VAL P 163     -28.592 -99.949 114.525  0.00 97.00      PROA   
ATOM   2557  C   VAL P 163     -24.900-101.460 114.077  0.00 97.00      PROA   
ATOM   2558  O   VAL P 163     -25.357-102.152 113.175  0.00 97.00      PROA   
ATOM   2559  N   THR P 164     -24.162-102.005 115.066  0.00 97.00      PROA   
ATOM   2560  HN  THR P 164     -23.787-101.423 115.787  0.00 97.00      PROA   
ATOM   2561  CA  THR P 164     -23.869-103.430 115.115  0.00 97.00      PROA   
ATOM   2562  HA  THR P 164     -24.320-103.936 114.276  0.00 97.00      PROA   
ATOM   2563  CB  THR P 164     -22.378-103.740 115.062  0.00 97.00      PROA   
ATOM   2564  HB  THR P 164     -21.863-103.375 115.978  0.00 97.00      PROA   
ATOM   2565  OG1 THR P 164     -21.777-103.096 113.946  0.00 97.00      PROA   
ATOM   2566  HG1 THR P 164     -22.155-102.217 113.897  0.00 97.00      PROA   
ATOM   2567  CG2 THR P 164     -22.144-105.252 114.879  0.00 97.00      PROA   
ATOM   2568 HG21 THR P 164     -22.600-105.586 113.922  0.00 97.00      PROA   
ATOM   2569 HG22 THR P 164     -22.581-105.846 115.704  0.00 97.00      PROA   
ATOM   2570 HG23 THR P 164     -21.053-105.461 114.826  0.00 97.00      PROA   
ATOM   2571  C   THR P 164     -24.474-103.969 116.396  0.00 97.00      PROA   
ATOM   2572  O   THR P 164     -24.052-103.597 117.483  0.00 97.00      PROA   
ATOM   2573  N   VAL P 165     -25.493-104.859 116.305  0.00 97.00      PROA   
ATOM   2574  HN  VAL P 165     -25.830-105.113 115.398  0.00 97.00      PROA   
ATOM   2575  CA  VAL P 165     -26.231-105.421 117.440  0.00 97.00      PROA   
ATOM   2576  HA  VAL P 165     -26.240-104.666 118.211  0.00 97.00      PROA   
ATOM   2577  CB  VAL P 165     -27.697-105.688 117.061  0.00 97.00      PROA   
ATOM   2578  HB  VAL P 165     -27.733-106.434 116.237  0.00 97.00      PROA   
ATOM   2579  CG1 VAL P 165     -28.572-106.199 118.229  0.00 97.00      PROA   
ATOM   2580 HG11 VAL P 165     -28.394-105.595 119.143  0.00 97.00      PROA   
ATOM   2581 HG12 VAL P 165     -28.381-107.268 118.447  0.00 97.00      PROA   
ATOM   2582 HG13 VAL P 165     -29.645-106.111 117.965  0.00 97.00      PROA   
ATOM   2583  CG2 VAL P 165     -28.316-104.362 116.565  0.00 97.00      PROA   
ATOM   2584 HG21 VAL P 165     -27.808-103.971 115.662  0.00 97.00      PROA   
ATOM   2585 HG22 VAL P 165     -28.259-103.597 117.369  0.00 97.00      PROA   
ATOM   2586 HG23 VAL P 165     -29.386-104.521 116.314  0.00 97.00      PROA   
ATOM   2587  C   VAL P 165     -25.498-106.666 117.977  0.00 97.00      PROA   
ATOM   2588  O   VAL P 165     -24.479-107.061 117.419  0.00 97.00      PROA   
ATOM   2589  N   LYS P 166     -25.955-107.318 119.082  0.00 97.00      PROA   
ATOM   2590  HN  LYS P 166     -26.755-106.988 119.580  0.00 97.00      PROA   
ATOM   2591  CA  LYS P 166     -25.470-108.620 119.509  0.00 97.00      PROA   
ATOM   2592  HA  LYS P 166     -25.061-109.162 118.666  0.00 97.00      PROA   
ATOM   2593  CB  LYS P 166     -24.506-108.620 120.741  0.00 97.00      PROA   
ATOM   2594  HB1 LYS P 166     -24.077-109.638 120.870  0.00 97.00      PROA   
ATOM   2595  HB2 LYS P 166     -25.090-108.390 121.663  0.00 97.00      PROA   
ATOM   2596  CG  LYS P 166     -23.376-107.572 120.740  0.00 97.00      PROA   
ATOM   2597  HG1 LYS P 166     -22.889-107.579 121.742  0.00 97.00      PROA   
ATOM   2598  HG2 LYS P 166     -23.877-106.585 120.648  0.00 97.00      PROA   
ATOM   2599  CD  LYS P 166     -22.282-107.796 119.673  0.00 97.00      PROA   
ATOM   2600  HD1 LYS P 166     -22.732-108.315 118.798  0.00 97.00      PROA   
ATOM   2601  HD2 LYS P 166     -21.515-108.485 120.089  0.00 97.00      PROA   
ATOM   2602  CE  LYS P 166     -21.574-106.522 119.174  0.00 97.00      PROA   
ATOM   2603  HE1 LYS P 166     -20.977-106.752 118.264  0.00 97.00      PROA   
ATOM   2604  HE2 LYS P 166     -20.916-106.082 119.950  0.00 97.00      PROA   
ATOM   2605  NZ  LYS P 166     -22.590-105.526 118.804  0.00 97.00      PROA   
ATOM   2606  HZ1 LYS P 166     -23.057-105.146 119.652  0.00 97.00      PROA   
ATOM   2607  HZ2 LYS P 166     -23.313-106.039 118.253  0.00 97.00      PROA   
ATOM   2608  HZ3 LYS P 166     -22.237-104.743 118.223  0.00 97.00      PROA   
ATOM   2609  C   LYS P 166     -26.711-109.327 119.983  0.00 97.00      PROA   
ATOM   2610  O   LYS P 166     -27.592-108.695 120.558  0.00 97.00      PROA   
ATOM   2611  N   GLU P 167     -26.778-110.663 119.776  0.00  0.00      PROA   
ATOM   2612  HN  GLU P 167     -26.068-111.148 119.271  0.00  0.00      PROA   
ATOM   2613  CA  GLU P 167     -27.790-111.498 120.377  0.00  0.00      PROA   
ATOM   2614  HA  GLU P 167     -28.428-110.900 121.011  0.00  0.00      PROA   
ATOM   2615  CB  GLU P 167     -28.676-112.280 119.357  0.00  0.00      PROA   
ATOM   2616  HB1 GLU P 167     -28.720-111.699 118.410  0.00  0.00      PROA   
ATOM   2617  HB2 GLU P 167     -29.703-112.283 119.784  0.00  0.00      PROA   
ATOM   2618  CG  GLU P 167     -28.296-113.747 119.057  0.00  0.00      PROA   
ATOM   2619  HG1 GLU P 167     -28.262-114.336 119.999  0.00  0.00      PROA   
ATOM   2620  HG2 GLU P 167     -27.297-113.778 118.576  0.00  0.00      PROA   
ATOM   2621  CD  GLU P 167     -29.334-114.424 118.154  0.00  0.00      PROA   
ATOM   2622  OE1 GLU P 167     -30.552-114.317 118.462  0.00  0.00      PROA   
ATOM   2623  OE2 GLU P 167     -28.921-115.077 117.159  0.00  0.00      PROA   
ATOM   2624  C   GLU P 167     -26.979-112.418 121.244  0.00  0.00      PROA   
ATOM   2625  O   GLU P 167     -25.822-112.713 120.943  0.00  0.00      PROA   
ATOM   2626  N   LEU P 168     -27.572-112.866 122.375  0.00  0.00      PROA   
ATOM   2627  HN  LEU P 168     -28.511-112.620 122.601  0.00  0.00      PROA   
ATOM   2628  CA  LEU P 168     -26.900-113.698 123.343  0.00  0.00      PROA   
ATOM   2629  HA  LEU P 168     -25.841-113.475 123.325  0.00  0.00      PROA   
ATOM   2630  CB  LEU P 168     -27.418-113.546 124.801  0.00  0.00      PROA   
ATOM   2631  HB1 LEU P 168     -26.818-114.227 125.448  0.00  0.00      PROA   
ATOM   2632  HB2 LEU P 168     -28.480-113.870 124.866  0.00  0.00      PROA   
ATOM   2633  CG  LEU P 168     -27.318-112.129 125.432  0.00  0.00      PROA   
ATOM   2634  HG  LEU P 168     -27.434-112.281 126.533  0.00  0.00      PROA   
ATOM   2635  CD1 LEU P 168     -25.940-111.468 125.223  0.00  0.00      PROA   
ATOM   2636 HD11 LEU P 168     -25.776-111.240 124.149  0.00  0.00      PROA   
ATOM   2637 HD12 LEU P 168     -25.132-112.144 125.572  0.00  0.00      PROA   
ATOM   2638 HD13 LEU P 168     -25.880-110.519 125.796  0.00  0.00      PROA   
ATOM   2639  CD2 LEU P 168     -28.474-111.194 125.022  0.00  0.00      PROA   
ATOM   2640 HD21 LEU P 168     -29.453-111.695 125.176  0.00  0.00      PROA   
ATOM   2641 HD22 LEU P 168     -28.385-110.905 123.956  0.00  0.00      PROA   
ATOM   2642 HD23 LEU P 168     -28.453-110.268 125.636  0.00  0.00      PROA   
ATOM   2643  C   LEU P 168     -27.098-115.132 122.942  0.00  0.00      PROA   
ATOM   2644  O   LEU P 168     -28.220-115.562 122.678  0.00  0.00      PROA   
ATOM   2645  N   PHE P 169     -25.986-115.901 122.897  0.00  0.00      PROA   
ATOM   2646  HN  PHE P 169     -25.082-115.519 123.072  0.00  0.00      PROA   
ATOM   2647  CA  PHE P 169     -26.023-117.329 122.701  0.00  0.00      PROA   
ATOM   2648  HA  PHE P 169     -26.841-117.663 123.325  0.00  0.00      PROA   
ATOM   2649  CB  PHE P 169     -26.419-117.919 121.295  0.00  0.00      PROA   
ATOM   2650  HB1 PHE P 169     -27.499-117.700 121.145  0.00  0.00      PROA   
ATOM   2651  HB2 PHE P 169     -26.319-119.026 121.338  0.00  0.00      PROA   
ATOM   2652  CG  PHE P 169     -25.734-117.403 120.042  0.00  0.00      PROA   
ATOM   2653  CD1 PHE P 169     -25.697-116.038 119.699  0.00  0.00      PROA   
ATOM   2654  HD1 PHE P 169     -26.151-115.304 120.340  0.00  0.00      PROA   
ATOM   2655  CE1 PHE P 169     -25.070-115.604 118.524  0.00  0.00      PROA   
ATOM   2656  HE1 PHE P 169     -25.041-114.551 118.285  0.00  0.00      PROA   
ATOM   2657  CZ  PHE P 169     -24.492-116.534 117.655  0.00  0.00      PROA   
ATOM   2658  HZ  PHE P 169     -24.012-116.201 116.747  0.00  0.00      PROA   
ATOM   2659  CD2 PHE P 169     -25.172-118.328 119.136  0.00  0.00      PROA   
ATOM   2660  HD2 PHE P 169     -25.208-119.384 119.359  0.00  0.00      PROA   
ATOM   2661  CE2 PHE P 169     -24.548-117.899 117.959  0.00  0.00      PROA   
ATOM   2662  HE2 PHE P 169     -24.113-118.621 117.284  0.00  0.00      PROA   
ATOM   2663  C   PHE P 169     -24.810-117.925 123.389  0.00  0.00      PROA   
ATOM   2664  O   PHE P 169     -25.039-118.700 124.317  0.00  0.00      PROA   
ATOM   2665  N   PRO P 170     -23.538-117.631 123.094  0.00  0.00      PROA   
ATOM   2666  CD  PRO P 170     -23.074-117.108 121.809  0.00  0.00      PROA   
ATOM   2667  HD1 PRO P 170     -23.509-116.108 121.603  0.00  0.00      PROA   
ATOM   2668  HD2 PRO P 170     -23.349-117.838 121.021  0.00  0.00      PROA   
ATOM   2669  CA  PRO P 170     -22.431-118.117 123.900  0.00  0.00      PROA   
ATOM   2670  HA  PRO P 170     -22.621-119.100 124.309  0.00  0.00      PROA   
ATOM   2671  CB  PRO P 170     -21.234-118.142 122.931  0.00  0.00      PROA   
ATOM   2672  HB1 PRO P 170     -21.218-119.130 122.419  0.00  0.00      PROA   
ATOM   2673  HB2 PRO P 170     -20.254-117.987 123.425  0.00  0.00      PROA   
ATOM   2674  CG  PRO P 170     -21.548-117.063 121.889  0.00  0.00      PROA   
ATOM   2675  HG1 PRO P 170     -21.227-116.065 122.256  0.00  0.00      PROA   
ATOM   2676  HG2 PRO P 170     -21.065-117.266 120.913  0.00  0.00      PROA   
ATOM   2677  C   PRO P 170     -22.180-117.135 125.022  0.00  0.00      PROA   
ATOM   2678  O   PRO P 170     -21.678-116.041 124.774  0.00  0.00      PROA   
ATOM   2679  N   ALA P 171     -22.513-117.513 126.273  0.00  0.00      PROA   
ATOM   2680  HN  ALA P 171     -22.955-118.387 126.460  0.00  0.00      PROA   
ATOM   2681  CA  ALA P 171     -22.158-116.729 127.426  0.00  0.00      PROA   
ATOM   2682  HA  ALA P 171     -21.246-116.192 127.210  0.00  0.00      PROA   
ATOM   2683  CB  ALA P 171     -23.261-115.746 127.871  0.00  0.00      PROA   
ATOM   2684  HB1 ALA P 171     -24.211-116.282 128.081  0.00  0.00      PROA   
ATOM   2685  HB2 ALA P 171     -23.452-115.005 127.065  0.00  0.00      PROA   
ATOM   2686  HB3 ALA P 171     -22.952-115.193 128.784  0.00  0.00      PROA   
ATOM   2687  C   ALA P 171     -21.941-117.734 128.524  0.00  0.00      PROA   
ATOM   2688  O   ALA P 171     -22.747-118.659 128.625  0.00  0.00      PROA   
ATOM   2689  N   PRO P 172     -20.904-117.648 129.361  0.00  0.00      PROA   
ATOM   2690  CD  PRO P 172     -19.873-116.605 129.312  0.00  0.00      PROA   
ATOM   2691  HD1 PRO P 172     -20.330-115.597 129.204  0.00  0.00      PROA   
ATOM   2692  HD2 PRO P 172     -19.200-116.816 128.453  0.00  0.00      PROA   
ATOM   2693  CA  PRO P 172     -20.766-118.489 130.537  0.00  0.00      PROA   
ATOM   2694  HA  PRO P 172     -20.855-119.526 130.249  0.00  0.00      PROA   
ATOM   2695  CB  PRO P 172     -19.365-118.159 131.079  0.00  0.00      PROA   
ATOM   2696  HB1 PRO P 172     -18.626-118.822 130.576  0.00  0.00      PROA   
ATOM   2697  HB2 PRO P 172     -19.270-118.293 132.176  0.00  0.00      PROA   
ATOM   2698  CG  PRO P 172     -19.107-116.713 130.635  0.00  0.00      PROA   
ATOM   2699  HG1 PRO P 172     -19.545-116.010 131.377  0.00  0.00      PROA   
ATOM   2700  HG2 PRO P 172     -18.029-116.494 130.517  0.00  0.00      PROA   
ATOM   2701  C   PRO P 172     -21.847-118.173 131.545  0.00  0.00      PROA   
ATOM   2702  O   PRO P 172     -21.944-117.022 131.968  0.00  0.00      PROA   
ATOM   2703  N   VAL P 173     -22.662-119.178 131.950  0.00 97.00      PROA   
ATOM   2704  HN  VAL P 173     -22.617-120.098 131.563  0.00 97.00      PROA   
ATOM   2705  CA  VAL P 173     -23.641-118.983 132.994  0.00 97.00      PROA   
ATOM   2706  HA  VAL P 173     -23.911-117.936 133.014  0.00 97.00      PROA   
ATOM   2707  CB  VAL P 173     -24.931-119.770 132.773  0.00 97.00      PROA   
ATOM   2708  HB  VAL P 173     -25.622-119.602 133.632  0.00 97.00      PROA   
ATOM   2709  CG1 VAL P 173     -25.621-119.228 131.503  0.00 97.00      PROA   
ATOM   2710 HG11 VAL P 173     -24.988-119.401 130.608  0.00 97.00      PROA   
ATOM   2711 HG12 VAL P 173     -25.813-118.138 131.594  0.00 97.00      PROA   
ATOM   2712 HG13 VAL P 173     -26.590-119.748 131.344  0.00 97.00      PROA   
ATOM   2713  CG2 VAL P 173     -24.660-121.285 132.652  0.00 97.00      PROA   
ATOM   2714 HG21 VAL P 173     -24.162-121.677 133.560  0.00 97.00      PROA   
ATOM   2715 HG22 VAL P 173     -24.023-121.507 131.771  0.00 97.00      PROA   
ATOM   2716 HG23 VAL P 173     -25.620-121.829 132.523  0.00 97.00      PROA   
ATOM   2717  C   VAL P 173     -23.022-119.300 134.338  0.00 97.00      PROA   
ATOM   2718  O   VAL P 173     -22.058-120.053 134.437  0.00 97.00      PROA   
ATOM   2719  N   LEU P 174     -23.572-118.707 135.420  0.00 97.00      PROA   
ATOM   2720  HN  LEU P 174     -24.326-118.064 135.322  0.00 97.00      PROA   
ATOM   2721  CA  LEU P 174     -23.141-118.974 136.773  0.00 97.00      PROA   
ATOM   2722  HA  LEU P 174     -22.188-119.485 136.772  0.00 97.00      PROA   
ATOM   2723  CB  LEU P 174     -22.982-117.647 137.558  0.00 97.00      PROA   
ATOM   2724  HB1 LEU P 174     -23.962-117.143 137.692  0.00 97.00      PROA   
ATOM   2725  HB2 LEU P 174     -22.365-116.982 136.908  0.00 97.00      PROA   
ATOM   2726  CG  LEU P 174     -22.244-117.724 138.917  0.00 97.00      PROA   
ATOM   2727  HG  LEU P 174     -21.318-118.328 138.774  0.00 97.00      PROA   
ATOM   2728  CD1 LEU P 174     -21.816-116.310 139.349  0.00 97.00      PROA   
ATOM   2729 HD11 LEU P 174     -22.709-115.662 139.479  0.00 97.00      PROA   
ATOM   2730 HD12 LEU P 174     -21.154-115.851 138.585  0.00 97.00      PROA   
ATOM   2731 HD13 LEU P 174     -21.272-116.355 140.314  0.00 97.00      PROA   
ATOM   2732  CD2 LEU P 174     -23.063-118.377 140.044  0.00 97.00      PROA   
ATOM   2733 HD21 LEU P 174     -23.193-119.463 139.869  0.00 97.00      PROA   
ATOM   2734 HD22 LEU P 174     -24.062-117.899 140.120  0.00 97.00      PROA   
ATOM   2735 HD23 LEU P 174     -22.539-118.245 141.012  0.00 97.00      PROA   
ATOM   2736  C   LEU P 174     -24.186-119.883 137.386  0.00 97.00      PROA   
ATOM   2737  O   LEU P 174     -25.311-119.471 137.660  0.00 97.00      PROA   
ATOM   2738  N   THR P 175     -23.826-121.169 137.610  0.00 97.00      PROA   
ATOM   2739  HN  THR P 175     -22.913-121.492 137.360  0.00 97.00      PROA   
ATOM   2740  CA  THR P 175     -24.710-122.168 138.180  0.00 97.00      PROA   
ATOM   2741  HA  THR P 175     -25.728-121.826 138.069  0.00 97.00      PROA   
ATOM   2742  CB  THR P 175     -24.659-123.527 137.487  0.00 97.00      PROA   
ATOM   2743  HB  THR P 175     -25.177-124.316 138.078  0.00 97.00      PROA   
ATOM   2744  OG1 THR P 175     -23.317-123.917 137.250  0.00 97.00      PROA   
ATOM   2745  HG1 THR P 175     -23.318-124.461 136.451  0.00 97.00      PROA   
ATOM   2746  CG2 THR P 175     -25.369-123.402 136.125  0.00 97.00      PROA   
ATOM   2747 HG21 THR P 175     -24.847-122.661 135.485  0.00 97.00      PROA   
ATOM   2748 HG22 THR P 175     -26.419-123.074 136.268  0.00 97.00      PROA   
ATOM   2749 HG23 THR P 175     -25.375-124.380 135.598  0.00 97.00      PROA   
ATOM   2750  C   THR P 175     -24.458-122.296 139.667  0.00 97.00      PROA   
ATOM   2751  O   THR P 175     -23.339-122.509 140.127  0.00 97.00      PROA   
ATOM   2752  N   ALA P 176     -25.537-122.147 140.460  0.00 97.00      PROA   
ATOM   2753  HN  ALA P 176     -26.427-121.941 140.064  0.00 97.00      PROA   
ATOM   2754  CA  ALA P 176     -25.518-122.274 141.897  0.00 97.00      PROA   
ATOM   2755  HA  ALA P 176     -24.554-122.639 142.227  0.00 97.00      PROA   
ATOM   2756  CB  ALA P 176     -25.818-120.921 142.574  0.00 97.00      PROA   
ATOM   2757  HB1 ALA P 176     -26.808-120.530 142.256  0.00 97.00      PROA   
ATOM   2758  HB2 ALA P 176     -25.046-120.179 142.273  0.00 97.00      PROA   
ATOM   2759  HB3 ALA P 176     -25.802-121.009 143.680  0.00 97.00      PROA   
ATOM   2760  C   ALA P 176     -26.565-123.309 142.247  0.00 97.00      PROA   
ATOM   2761  O   ALA P 176     -27.597-123.404 141.587  0.00 97.00      PROA   
ATOM   2762  N   SER P 177     -26.312-124.158 143.273  0.00 97.00      PROA   
ATOM   2763  HN  SER P 177     -25.471-124.097 143.807  0.00 97.00      PROA   
ATOM   2764  CA  SER P 177     -27.122-125.344 143.507  0.00 97.00      PROA   
ATOM   2765  HA  SER P 177     -27.585-125.650 142.577  0.00 97.00      PROA   
ATOM   2766  CB  SER P 177     -26.231-126.520 143.988  0.00 97.00      PROA   
ATOM   2767  HB1 SER P 177     -25.494-126.737 143.185  0.00 97.00      PROA   
ATOM   2768  HB2 SER P 177     -26.829-127.443 144.153  0.00 97.00      PROA   
ATOM   2769  OG  SER P 177     -25.503-126.195 145.172  0.00 97.00      PROA   
ATOM   2770  HG1 SER P 177     -26.119-126.278 145.906  0.00 97.00      PROA   
ATOM   2771  C   SER P 177     -28.245-125.151 144.508  0.00 97.00      PROA   
ATOM   2772  O   SER P 177     -28.992-126.092 144.774  0.00 97.00      PROA   
ATOM   2773  N   VAL P 178     -28.411-123.933 145.071  0.00 97.00      PROA   
ATOM   2774  HN  VAL P 178     -27.804-123.180 144.834  0.00 97.00      PROA   
ATOM   2775  CA  VAL P 178     -29.489-123.623 145.993  0.00 97.00      PROA   
ATOM   2776  HA  VAL P 178     -30.327-124.281 145.802  0.00 97.00      PROA   
ATOM   2777  CB  VAL P 178     -29.094-123.715 147.476  0.00 97.00      PROA   
ATOM   2778  HB  VAL P 178     -28.292-122.973 147.698  0.00 97.00      PROA   
ATOM   2779  CG1 VAL P 178     -30.311-123.427 148.381  0.00 97.00      PROA   
ATOM   2780 HG11 VAL P 178     -31.147-124.116 148.137  0.00 97.00      PROA   
ATOM   2781 HG12 VAL P 178     -30.662-122.386 148.270  0.00 97.00      PROA   
ATOM   2782 HG13 VAL P 178     -30.038-123.576 149.447  0.00 97.00      PROA   
ATOM   2783  CG2 VAL P 178     -28.546-125.119 147.811  0.00 97.00      PROA   
ATOM   2784 HG21 VAL P 178     -27.599-125.320 147.270  0.00 97.00      PROA   
ATOM   2785 HG22 VAL P 178     -29.291-125.895 147.536  0.00 97.00      PROA   
ATOM   2786 HG23 VAL P 178     -28.345-125.198 148.901  0.00 97.00      PROA   
ATOM   2787  C   VAL P 178     -29.915-122.204 145.671  0.00 97.00      PROA   
ATOM   2788  O   VAL P 178     -29.076-121.321 145.504  0.00 97.00      PROA   
ATOM   2789  N   THR P 179     -31.245-121.948 145.564  0.00 97.00      PROA   
ATOM   2790  HN  THR P 179     -31.920-122.678 145.645  0.00 97.00      PROA   
ATOM   2791  CA  THR P 179     -31.822-120.616 145.447  0.00 97.00      PROA   
ATOM   2792  HA  THR P 179     -31.298-120.103 144.652  0.00 97.00      PROA   
ATOM   2793  CB  THR P 179     -33.308-120.638 145.104  0.00 97.00      PROA   
ATOM   2794  HB  THR P 179     -33.768-119.625 145.198  0.00 97.00      PROA   
ATOM   2795  OG1 THR P 179     -34.010-121.550 145.942  0.00 97.00      PROA   
ATOM   2796  HG1 THR P 179     -33.914-121.208 146.834  0.00 97.00      PROA   
ATOM   2797  CG2 THR P 179     -33.484-121.101 143.649  0.00 97.00      PROA   
ATOM   2798 HG21 THR P 179     -33.067-122.121 143.510  0.00 97.00      PROA   
ATOM   2799 HG22 THR P 179     -32.973-120.404 142.955  0.00 97.00      PROA   
ATOM   2800 HG23 THR P 179     -34.565-121.128 143.393  0.00 97.00      PROA   
ATOM   2801  C   THR P 179     -31.663-119.784 146.707  0.00 97.00      PROA   
ATOM   2802  O   THR P 179     -31.794-120.283 147.821  0.00 97.00      PROA   
ATOM   2803  N   SER P 180     -31.441-118.461 146.549  0.00 97.00      PROA   
ATOM   2804  HN  SER P 180     -31.311-118.050 145.649  0.00 97.00      PROA   
ATOM   2805  CA  SER P 180     -31.519-117.479 147.609  0.00 97.00      PROA   
ATOM   2806  HA  SER P 180     -30.854-117.822 148.384  0.00 97.00      PROA   
ATOM   2807  CB  SER P 180     -31.006-116.110 147.110  0.00 97.00      PROA   
ATOM   2808  HB1 SER P 180     -29.902-116.169 146.991  0.00 97.00      PROA   
ATOM   2809  HB2 SER P 180     -31.228-115.289 147.818  0.00 97.00      PROA   
ATOM   2810  OG  SER P 180     -31.556-115.795 145.836  0.00 97.00      PROA   
ATOM   2811  HG1 SER P 180     -31.270-114.890 145.655  0.00 97.00      PROA   
ATOM   2812  C   SER P 180     -32.908-117.360 148.238  0.00 97.00      PROA   
ATOM   2813  O   SER P 180     -33.898-117.658 147.567  0.00 97.00      PROA   
ATOM   2814  N   PRO P 181     -33.072-116.975 149.506  0.00 97.00      PROA   
ATOM   2815  CD  PRO P 181     -34.420-116.670 149.999  0.00 97.00      PROA   
ATOM   2816  HD1 PRO P 181     -35.048-117.588 150.002  0.00 97.00      PROA   
ATOM   2817  HD2 PRO P 181     -34.889-115.893 149.352  0.00 97.00      PROA   
ATOM   2818  CA  PRO P 181     -32.038-116.456 150.395  0.00 97.00      PROA   
ATOM   2819  HA  PRO P 181     -31.301-115.901 149.843  0.00 97.00      PROA   
ATOM   2820  CB  PRO P 181     -32.809-115.524 151.343  0.00 97.00      PROA   
ATOM   2821  HB1 PRO P 181     -32.875-114.514 150.879  0.00 97.00      PROA   
ATOM   2822  HB2 PRO P 181     -32.339-115.427 152.342  0.00 97.00      PROA   
ATOM   2823  CG  PRO P 181     -34.218-116.124 151.413  0.00 97.00      PROA   
ATOM   2824  HG1 PRO P 181     -34.224-116.968 152.138  0.00 97.00      PROA   
ATOM   2825  HG2 PRO P 181     -34.988-115.384 151.707  0.00 97.00      PROA   
ATOM   2826  C   PRO P 181     -31.338-117.569 151.162  0.00 97.00      PROA   
ATOM   2827  O   PRO P 181     -31.981-118.328 151.884  0.00 97.00      PROA   
ATOM   2828  N   LEU P 182     -29.996-117.670 151.030  0.00 97.00      PROA   
ATOM   2829  HN  LEU P 182     -29.500-117.015 150.461  0.00 97.00      PROA   
ATOM   2830  CA  LEU P 182     -29.171-118.627 151.746  0.00 97.00      PROA   
ATOM   2831  HA  LEU P 182     -29.661-119.587 151.675  0.00 97.00      PROA   
ATOM   2832  CB  LEU P 182     -27.729-118.756 151.175  0.00 97.00      PROA   
ATOM   2833  HB1 LEU P 182     -27.201-119.544 151.758  0.00 97.00      PROA   
ATOM   2834  HB2 LEU P 182     -27.180-117.805 151.330  0.00 97.00      PROA   
ATOM   2835  CG  LEU P 182     -27.596-119.146 149.673  0.00 97.00      PROA   
ATOM   2836  HG  LEU P 182     -26.561-119.554 149.554  0.00 97.00      PROA   
ATOM   2837  CD1 LEU P 182     -28.571-120.257 149.244  0.00 97.00      PROA   
ATOM   2838 HD11 LEU P 182     -29.619-119.897 149.302  0.00 97.00      PROA   
ATOM   2839 HD12 LEU P 182     -28.462-121.147 149.898  0.00 97.00      PROA   
ATOM   2840 HD13 LEU P 182     -28.373-120.559 148.195  0.00 97.00      PROA   
ATOM   2841  CD2 LEU P 182     -27.681-117.942 148.712  0.00 97.00      PROA   
ATOM   2842 HD21 LEU P 182     -26.951-117.157 148.999  0.00 97.00      PROA   
ATOM   2843 HD22 LEU P 182     -28.696-117.500 148.723  0.00 97.00      PROA   
ATOM   2844 HD23 LEU P 182     -27.464-118.268 147.674  0.00 97.00      PROA   
ATOM   2845  C   LEU P 182     -29.082-118.278 153.222  0.00 97.00      PROA   
ATOM   2846  O   LEU P 182     -29.107-117.115 153.596  0.00 97.00      PROA   
ATOM   2847  N   LEU P 183     -28.979-119.276 154.125  0.00 97.00      PROA   
ATOM   2848  HN  LEU P 183     -28.992-120.232 153.847  0.00 97.00      PROA   
ATOM   2849  CA  LEU P 183     -28.759-119.012 155.537  0.00 97.00      PROA   
ATOM   2850  HA  LEU P 183     -29.418-118.207 155.830  0.00 97.00      PROA   
ATOM   2851  CB  LEU P 183     -29.087-120.234 156.427  0.00 97.00      PROA   
ATOM   2852  HB1 LEU P 183     -28.876-119.985 157.491  0.00 97.00      PROA   
ATOM   2853  HB2 LEU P 183     -28.427-121.081 156.136  0.00 97.00      PROA   
ATOM   2854  CG  LEU P 183     -30.559-120.711 156.351  0.00 97.00      PROA   
ATOM   2855  HG  LEU P 183     -30.779-121.020 155.302  0.00 97.00      PROA   
ATOM   2856  CD1 LEU P 183     -30.765-121.942 157.251  0.00 97.00      PROA   
ATOM   2857 HD11 LEU P 183     -30.560-121.676 158.310  0.00 97.00      PROA   
ATOM   2858 HD12 LEU P 183     -30.078-122.761 156.952  0.00 97.00      PROA   
ATOM   2859 HD13 LEU P 183     -31.811-122.306 157.175  0.00 97.00      PROA   
ATOM   2860  CD2 LEU P 183     -31.558-119.600 156.732  0.00 97.00      PROA   
ATOM   2861 HD21 LEU P 183     -31.509-118.760 156.009  0.00 97.00      PROA   
ATOM   2862 HD22 LEU P 183     -31.328-119.212 157.747  0.00 97.00      PROA   
ATOM   2863 HD23 LEU P 183     -32.595-119.998 156.730  0.00 97.00      PROA   
ATOM   2864  C   LEU P 183     -27.340-118.547 155.827  0.00 97.00      PROA   
ATOM   2865  O   LEU P 183     -26.374-119.037 155.246  0.00 97.00      PROA   
ATOM   2866  N   GLU P 184     -27.181-117.580 156.760  0.00 97.00      PROA   
ATOM   2867  HN  GLU P 184     -27.982-117.117 157.140  0.00 97.00      PROA   
ATOM   2868  CA  GLU P 184     -25.898-117.114 157.251  0.00 97.00      PROA   
ATOM   2869  HA  GLU P 184     -25.346-116.775 156.386  0.00 97.00      PROA   
ATOM   2870  CB  GLU P 184     -26.081-115.876 158.182  0.00 97.00      PROA   
ATOM   2871  HB1 GLU P 184     -26.835-116.148 158.954  0.00 97.00      PROA   
ATOM   2872  HB2 GLU P 184     -26.517-115.068 157.549  0.00 97.00      PROA   
ATOM   2873  CG  GLU P 184     -24.815-115.350 158.893  0.00 97.00      PROA   
ATOM   2874  HG1 GLU P 184     -23.994-115.254 158.162  0.00 97.00      PROA   
ATOM   2875  HG2 GLU P 184     -24.497-116.061 159.683  0.00 97.00      PROA   
ATOM   2876  CD  GLU P 184     -24.989-113.962 159.516  0.00 97.00      PROA   
ATOM   2877  OE1 GLU P 184     -25.313-112.996 158.783  0.00 97.00      PROA   
ATOM   2878  OE2 GLU P 184     -24.733-113.838 160.740  0.00 97.00      PROA   
ATOM   2879  C   GLU P 184     -25.074-118.234 157.886  0.00 97.00      PROA   
ATOM   2880  O   GLU P 184     -25.567-119.006 158.706  0.00 97.00      PROA   
ATOM   2881  N   GLY P 185     -23.792-118.359 157.467  0.00 97.00      PROA   
ATOM   2882  HN  GLY P 185     -23.427-117.642 156.873  0.00 97.00      PROA   
ATOM   2883  CA  GLY P 185     -22.869-119.408 157.871  0.00 97.00      PROA   
ATOM   2884  HA1 GLY P 185     -23.338-120.042 158.610  0.00 97.00      PROA   
ATOM   2885  HA2 GLY P 185     -21.983-118.935 158.255  0.00 97.00      PROA   
ATOM   2886  C   GLY P 185     -22.413-120.310 156.752  0.00 97.00      PROA   
ATOM   2887  O   GLY P 185     -21.391-120.978 156.894  0.00 97.00      PROA   
ATOM   2888  N   THR P 186     -23.131-120.380 155.609  0.00 97.00      PROA   
ATOM   2889  HN  THR P 186     -23.959-119.836 155.487  0.00 97.00      PROA   
ATOM   2890  CA  THR P 186     -22.845-121.384 154.586  0.00 97.00      PROA   
ATOM   2891  HA  THR P 186     -22.715-122.316 155.110  0.00 97.00      PROA   
ATOM   2892  CB  THR P 186     -24.003-121.614 153.614  0.00 97.00      PROA   
ATOM   2893  HB  THR P 186     -23.713-122.351 152.828  0.00 97.00      PROA   
ATOM   2894  OG1 THR P 186     -24.419-120.405 152.985  0.00 97.00      PROA   
ATOM   2895  HG1 THR P 186     -23.612-119.981 152.683  0.00 97.00      PROA   
ATOM   2896  CG2 THR P 186     -25.209-122.189 154.373  0.00 97.00      PROA   
ATOM   2897 HG21 THR P 186     -25.577-121.465 155.129  0.00 97.00      PROA   
ATOM   2898 HG22 THR P 186     -24.938-123.134 154.886  0.00 97.00      PROA   
ATOM   2899 HG23 THR P 186     -26.036-122.394 153.660  0.00 97.00      PROA   
ATOM   2900  C   THR P 186     -21.603-121.109 153.731  0.00 97.00      PROA   
ATOM   2901  O   THR P 186     -21.583-120.068 153.082  0.00 97.00      PROA   
ATOM   2902  N   PRO P 187     -20.566-121.948 153.598  0.00 97.00      PROA   
ATOM   2903  CD  PRO P 187     -20.280-123.085 154.484  0.00 97.00      PROA   
ATOM   2904  HD1 PRO P 187     -21.198-123.617 154.811  0.00 97.00      PROA   
ATOM   2905  HD2 PRO P 187     -19.722-122.710 155.371  0.00 97.00      PROA   
ATOM   2906  CA  PRO P 187     -19.758-122.006 152.373  0.00 97.00      PROA   
ATOM   2907  HA  PRO P 187     -19.324-121.032 152.199  0.00 97.00      PROA   
ATOM   2908  CB  PRO P 187     -18.697-123.072 152.683  0.00 97.00      PROA   
ATOM   2909  HB1 PRO P 187     -17.848-122.588 153.215  0.00 97.00      PROA   
ATOM   2910  HB2 PRO P 187     -18.302-123.580 151.781  0.00 97.00      PROA   
ATOM   2911  CG  PRO P 187     -19.399-124.025 153.654  0.00 97.00      PROA   
ATOM   2912  HG1 PRO P 187     -20.046-124.723 153.078  0.00 97.00      PROA   
ATOM   2913  HG2 PRO P 187     -18.690-124.605 154.278  0.00 97.00      PROA   
ATOM   2914  C   PRO P 187     -20.603-122.348 151.144  0.00 97.00      PROA   
ATOM   2915  O   PRO P 187     -21.618-123.028 151.289  0.00 97.00      PROA   
ATOM   2916  N   VAL P 188     -20.226-121.861 149.933  0.00 97.00      PROA   
ATOM   2917  HN  VAL P 188     -19.371-121.361 149.822  0.00 97.00      PROA   
ATOM   2918  CA  VAL P 188     -21.030-122.007 148.726  0.00 97.00      PROA   
ATOM   2919  HA  VAL P 188     -21.628-122.905 148.795  0.00 97.00      PROA   
ATOM   2920  CB  VAL P 188     -21.927-120.786 148.442  0.00 97.00      PROA   
ATOM   2921  HB  VAL P 188     -21.293-119.882 148.289  0.00 97.00      PROA   
ATOM   2922  CG1 VAL P 188     -22.788-121.004 147.178  0.00 97.00      PROA   
ATOM   2923 HG11 VAL P 188     -23.386-121.934 147.272  0.00 97.00      PROA   
ATOM   2924 HG12 VAL P 188     -22.161-121.070 146.267  0.00 97.00      PROA   
ATOM   2925 HG13 VAL P 188     -23.486-120.150 147.046  0.00 97.00      PROA   
ATOM   2926  CG2 VAL P 188     -22.856-120.505 149.643  0.00 97.00      PROA   
ATOM   2927 HG21 VAL P 188     -22.273-120.192 150.532  0.00 97.00      PROA   
ATOM   2928 HG22 VAL P 188     -23.443-121.413 149.898  0.00 97.00      PROA   
ATOM   2929 HG23 VAL P 188     -23.565-119.686 149.396  0.00 97.00      PROA   
ATOM   2930  C   VAL P 188     -20.050-122.163 147.581  0.00 97.00      PROA   
ATOM   2931  O   VAL P 188     -19.032-121.481 147.572  0.00 97.00      PROA   
ATOM   2932  N   THR P 189     -20.339-123.041 146.577  0.00 97.00      PROA   
ATOM   2933  HN  THR P 189     -21.177-123.578 146.598  0.00 97.00      PROA   
ATOM   2934  CA  THR P 189     -19.547-123.196 145.358  0.00 97.00      PROA   
ATOM   2935  HA  THR P 189     -18.679-122.564 145.452  0.00 97.00      PROA   
ATOM   2936  CB  THR P 189     -19.012-124.620 145.078  0.00 97.00      PROA   
ATOM   2937  HB  THR P 189     -18.093-124.781 145.687  0.00 97.00      PROA   
ATOM   2938  OG1 THR P 189     -18.692-124.891 143.712  0.00 97.00      PROA   
ATOM   2939  HG1 THR P 189     -17.850-124.464 143.520  0.00 97.00      PROA   
ATOM   2940  CG2 THR P 189     -20.066-125.666 145.468  0.00 97.00      PROA   
ATOM   2941 HG21 THR P 189     -21.001-125.490 144.894  0.00 97.00      PROA   
ATOM   2942 HG22 THR P 189     -20.282-125.642 146.554  0.00 97.00      PROA   
ATOM   2943 HG23 THR P 189     -19.690-126.682 145.213  0.00 97.00      PROA   
ATOM   2944  C   THR P 189     -20.345-122.623 144.203  0.00 97.00      PROA   
ATOM   2945  O   THR P 189     -21.557-122.810 144.115  0.00 97.00      PROA   
ATOM   2946  N   LEU P 190     -19.655-121.865 143.314  0.00 97.00      PROA   
ATOM   2947  HN  LEU P 190     -18.662-121.791 143.417  0.00 97.00      PROA   
ATOM   2948  CA  LEU P 190     -20.264-121.100 142.245  0.00 97.00      PROA   
ATOM   2949  HA  LEU P 190     -21.319-121.330 142.191  0.00 97.00      PROA   
ATOM   2950  CB  LEU P 190     -20.070-119.564 142.428  0.00 97.00      PROA   
ATOM   2951  HB1 LEU P 190     -20.497-119.056 141.536  0.00 97.00      PROA   
ATOM   2952  HB2 LEU P 190     -18.982-119.335 142.460  0.00 97.00      PROA   
ATOM   2953  CG  LEU P 190     -20.721-118.903 143.679  0.00 97.00      PROA   
ATOM   2954  HG  LEU P 190     -20.721-117.802 143.478  0.00 97.00      PROA   
ATOM   2955  CD1 LEU P 190     -22.187-119.322 143.895  0.00 97.00      PROA   
ATOM   2956 HD11 LEU P 190     -22.254-120.412 144.076  0.00 97.00      PROA   
ATOM   2957 HD12 LEU P 190     -22.806-119.075 143.010  0.00 97.00      PROA   
ATOM   2958 HD13 LEU P 190     -22.604-118.802 144.782  0.00 97.00      PROA   
ATOM   2959  CD2 LEU P 190     -19.898-119.085 144.971  0.00 97.00      PROA   
ATOM   2960 HD21 LEU P 190     -18.838-118.804 144.800  0.00 97.00      PROA   
ATOM   2961 HD22 LEU P 190     -19.928-120.136 145.317  0.00 97.00      PROA   
ATOM   2962 HD23 LEU P 190     -20.307-118.446 145.782  0.00 97.00      PROA   
ATOM   2963  C   LEU P 190     -19.649-121.496 140.913  0.00 97.00      PROA   
ATOM   2964  O   LEU P 190     -18.532-121.110 140.574  0.00 97.00      PROA   
ATOM   2965  N   SER P 191     -20.397-122.257 140.084  0.00 97.00      PROA   
ATOM   2966  HN  SER P 191     -21.326-122.526 140.336  0.00 97.00      PROA   
ATOM   2967  CA  SER P 191     -19.878-122.808 138.845  0.00 97.00      PROA   
ATOM   2968  HA  SER P 191     -18.810-122.939 138.950  0.00 97.00      PROA   
ATOM   2969  CB  SER P 191     -20.429-124.251 138.609  0.00 97.00      PROA   
ATOM   2970  HB1 SER P 191     -21.494-124.281 138.919  0.00 97.00      PROA   
ATOM   2971  HB2 SER P 191     -19.874-124.949 139.272  0.00 97.00      PROA   
ATOM   2972  OG  SER P 191     -20.340-124.722 137.265  0.00 97.00      PROA   
ATOM   2973  HG1 SER P 191     -21.111-124.360 136.816  0.00 97.00      PROA   
ATOM   2974  C   SER P 191     -20.073-121.869 137.662  0.00 97.00      PROA   
ATOM   2975  O   SER P 191     -21.147-121.777 137.083  0.00 97.00      PROA   
ATOM   2976  N   CYS P 192     -18.998-121.162 137.243  0.00 97.00      PROA   
ATOM   2977  HN  CYS P 192     -18.156-121.179 137.777  0.00 97.00      PROA   
ATOM   2978  CA  CYS P 192     -19.010-120.342 136.038  0.00 97.00      PROA   
ATOM   2979  HA  CYS P 192     -20.013-119.976 135.870  0.00 97.00      PROA   
ATOM   2980  CB  CYS P 192     -18.077-119.109 136.162  0.00 97.00      PROA   
ATOM   2981  HB1 CYS P 192     -18.048-118.566 135.193  0.00 97.00      PROA   
ATOM   2982  HB2 CYS P 192     -17.045-119.445 136.400  0.00 97.00      PROA   
ATOM   2983  SG  CYS P 192     -18.673-117.993 137.475  0.00 97.00      PROA   
ATOM   2984  C   CYS P 192     -18.619-121.192 134.840  0.00 97.00      PROA   
ATOM   2985  O   CYS P 192     -17.446-121.496 134.630  0.00 97.00      PROA   
ATOM   2986  N   GLU P 193     -19.625-121.628 134.040  0.00 97.00      PROA   
ATOM   2987  HN  GLU P 193     -20.556-121.295 134.182  0.00 97.00      PROA   
ATOM   2988  CA  GLU P 193     -19.496-122.789 133.175  0.00 97.00      PROA   
ATOM   2989  HA  GLU P 193     -18.486-123.165 133.254  0.00 97.00      PROA   
ATOM   2990  CB  GLU P 193     -20.439-123.918 133.668  0.00 97.00      PROA   
ATOM   2991  HB1 GLU P 193     -20.114-124.188 134.698  0.00 97.00      PROA   
ATOM   2992  HB2 GLU P 193     -20.292-124.816 133.028  0.00 97.00      PROA   
ATOM   2993  CG  GLU P 193     -21.935-123.535 133.719  0.00 97.00      PROA   
ATOM   2994  HG1 GLU P 193     -22.248-123.088 132.753  0.00 97.00      PROA   
ATOM   2995  HG2 GLU P 193     -22.142-122.808 134.532  0.00 97.00      PROA   
ATOM   2996  CD  GLU P 193     -22.780-124.779 133.935  0.00 97.00      PROA   
ATOM   2997  OE1 GLU P 193     -23.386-125.260 132.940  0.00 97.00      PROA   
ATOM   2998  OE2 GLU P 193     -22.794-125.308 135.075  0.00 97.00      PROA   
ATOM   2999  C   GLU P 193     -19.739-122.548 131.691  0.00 97.00      PROA   
ATOM   3000  O   GLU P 193     -20.646-121.820 131.293  0.00 97.00      PROA   
ATOM   3001  N   THR P 194     -18.915-123.197 130.822  0.00 97.00      PROA   
ATOM   3002  HN  THR P 194     -18.101-123.666 131.157  0.00 97.00      PROA   
ATOM   3003  CA  THR P 194     -19.103-123.205 129.374  0.00 97.00      PROA   
ATOM   3004  HA  THR P 194     -19.809-122.433 129.095  0.00 97.00      PROA   
ATOM   3005  CB  THR P 194     -17.801-122.975 128.589  0.00 97.00      PROA   
ATOM   3006  HB  THR P 194     -17.998-123.044 127.492  0.00 97.00      PROA   
ATOM   3007  OG1 THR P 194     -16.778-123.911 128.929  0.00 97.00      PROA   
ATOM   3008  HG1 THR P 194     -16.377-124.185 128.100  0.00 97.00      PROA   
ATOM   3009  CG2 THR P 194     -17.258-121.566 128.879  0.00 97.00      PROA   
ATOM   3010 HG21 THR P 194     -17.036-121.446 129.960  0.00 97.00      PROA   
ATOM   3011 HG22 THR P 194     -17.995-120.795 128.575  0.00 97.00      PROA   
ATOM   3012 HG23 THR P 194     -16.318-121.398 128.310  0.00 97.00      PROA   
ATOM   3013  C   THR P 194     -19.668-124.525 128.867  0.00 97.00      PROA   
ATOM   3014  O   THR P 194     -20.491-124.531 127.954  0.00 97.00      PROA   
ATOM   3015  N   LYS P 195     -19.171-125.668 129.401  0.00 97.00      PROA   
ATOM   3016  HN  LYS P 195     -18.528-125.581 130.155  0.00 97.00      PROA   
ATOM   3017  CA  LYS P 195     -19.333-127.024 128.877  0.00 97.00      PROA   
ATOM   3018  HA  LYS P 195     -18.771-127.648 129.556  0.00 97.00      PROA   
ATOM   3019  CB  LYS P 195     -20.792-127.580 128.908  0.00 97.00      PROA   
ATOM   3020  HB1 LYS P 195     -20.948-128.275 128.052  0.00 97.00      PROA   
ATOM   3021  HB2 LYS P 195     -21.515-126.748 128.773  0.00 97.00      PROA   
ATOM   3022  CG  LYS P 195     -21.177-128.392 130.163  0.00 97.00      PROA   
ATOM   3023  HG1 LYS P 195     -20.400-129.164 130.354  0.00 97.00      PROA   
ATOM   3024  HG2 LYS P 195     -22.120-128.934 129.914  0.00 97.00      PROA   
ATOM   3025  CD  LYS P 195     -21.448-127.587 131.444  0.00 97.00      PROA   
ATOM   3026  HD1 LYS P 195     -22.169-126.778 131.188  0.00 97.00      PROA   
ATOM   3027  HD2 LYS P 195     -20.513-127.104 131.801  0.00 97.00      PROA   
ATOM   3028  CE  LYS P 195     -22.050-128.476 132.551  0.00 97.00      PROA   
ATOM   3029  HE1 LYS P 195     -21.320-129.238 132.892  0.00 97.00      PROA   
ATOM   3030  HE2 LYS P 195     -22.959-128.984 132.163  0.00 97.00      PROA   
ATOM   3031  NZ  LYS P 195     -22.460-127.683 133.722  0.00 97.00      PROA   
ATOM   3032  HZ1 LYS P 195     -22.954-126.827 133.375  0.00 97.00      PROA   
ATOM   3033  HZ2 LYS P 195     -21.652-127.319 134.262  0.00 97.00      PROA   
ATOM   3034  HZ3 LYS P 195     -23.113-128.176 134.357  0.00 97.00      PROA   
ATOM   3035  C   LYS P 195     -18.676-127.298 127.520  0.00 97.00      PROA   
ATOM   3036  O   LYS P 195     -18.210-128.409 127.272  0.00 97.00      PROA   
ATOM   3037  N   LEU P 196     -18.578-126.288 126.631  0.00 97.00      PROA   
ATOM   3038  HN  LEU P 196     -19.046-125.431 126.831  0.00 97.00      PROA   
ATOM   3039  CA  LEU P 196     -17.984-126.389 125.316  0.00 97.00      PROA   
ATOM   3040  HA  LEU P 196     -18.031-127.418 124.988  0.00 97.00      PROA   
ATOM   3041  CB  LEU P 196     -18.710-125.490 124.272  0.00 97.00      PROA   
ATOM   3042  HB1 LEU P 196     -18.103-125.458 123.342  0.00 97.00      PROA   
ATOM   3043  HB2 LEU P 196     -18.777-124.454 124.671  0.00 97.00      PROA   
ATOM   3044  CG  LEU P 196     -20.125-125.937 123.809  0.00 97.00      PROA   
ATOM   3045  HG  LEU P 196     -20.411-125.234 122.986  0.00 97.00      PROA   
ATOM   3046  CD1 LEU P 196     -20.118-127.352 123.203  0.00 97.00      PROA   
ATOM   3047 HD11 LEU P 196     -19.884-128.106 123.984  0.00 97.00      PROA   
ATOM   3048 HD12 LEU P 196     -19.359-127.425 122.395  0.00 97.00      PROA   
ATOM   3049 HD13 LEU P 196     -21.115-127.589 122.776  0.00 97.00      PROA   
ATOM   3050  CD2 LEU P 196     -21.218-125.802 124.885  0.00 97.00      PROA   
ATOM   3051 HD21 LEU P 196     -21.222-124.776 125.310  0.00 97.00      PROA   
ATOM   3052 HD22 LEU P 196     -21.049-126.529 125.705  0.00 97.00      PROA   
ATOM   3053 HD23 LEU P 196     -22.215-126.008 124.444  0.00 97.00      PROA   
ATOM   3054  C   LEU P 196     -16.518-125.990 125.332  0.00 97.00      PROA   
ATOM   3055  O   LEU P 196     -16.103-125.093 126.064  0.00 97.00      PROA   
ATOM   3056  N   LEU P 197     -15.706-126.656 124.472  0.00 97.00      PROA   
ATOM   3057  HN  LEU P 197     -16.043-127.434 123.950  0.00 97.00      PROA   
ATOM   3058  CA  LEU P 197     -14.367-126.231 124.127  0.00 97.00      PROA   
ATOM   3059  HA  LEU P 197     -14.218-125.218 124.475  0.00 97.00      PROA   
ATOM   3060  CB  LEU P 197     -13.267-127.151 124.715  0.00 97.00      PROA   
ATOM   3061  HB1 LEU P 197     -13.437-128.190 124.356  0.00 97.00      PROA   
ATOM   3062  HB2 LEU P 197     -13.387-127.160 125.822  0.00 97.00      PROA   
ATOM   3063  CG  LEU P 197     -11.805-126.751 124.395  0.00 97.00      PROA   
ATOM   3064  HG  LEU P 197     -11.666-126.763 123.288  0.00 97.00      PROA   
ATOM   3065  CD1 LEU P 197     -11.454-125.340 124.903  0.00 97.00      PROA   
ATOM   3066 HD11 LEU P 197     -11.621-125.282 125.999  0.00 97.00      PROA   
ATOM   3067 HD12 LEU P 197     -12.077-124.572 124.401  0.00 97.00      PROA   
ATOM   3068 HD13 LEU P 197     -10.386-125.116 124.694  0.00 97.00      PROA   
ATOM   3069  CD2 LEU P 197     -10.823-127.781 124.982  0.00 97.00      PROA   
ATOM   3070 HD21 LEU P 197     -11.038-128.792 124.578  0.00 97.00      PROA   
ATOM   3071 HD22 LEU P 197     -10.919-127.812 126.088  0.00 97.00      PROA   
ATOM   3072 HD23 LEU P 197      -9.778-127.509 124.724  0.00 97.00      PROA   
ATOM   3073  C   LEU P 197     -14.290-126.218 122.617  0.00 97.00      PROA   
ATOM   3074  O   LEU P 197     -14.748-127.146 121.955  0.00 97.00      PROA   
ATOM   3075  N   LEU P 198     -13.727-125.131 122.040  0.00 97.00      PROA   
ATOM   3076  HN  LEU P 198     -13.333-124.409 122.601  0.00 97.00      PROA   
ATOM   3077  CA  LEU P 198     -13.602-124.911 120.616  0.00 97.00      PROA   
ATOM   3078  HA  LEU P 198     -13.729-125.846 120.085  0.00 97.00      PROA   
ATOM   3079  CB  LEU P 198     -14.547-123.812 120.039  0.00 97.00      PROA   
ATOM   3080  HB1 LEU P 198     -14.283-123.637 118.971  0.00 97.00      PROA   
ATOM   3081  HB2 LEU P 198     -14.379-122.857 120.585  0.00 97.00      PROA   
ATOM   3082  CG  LEU P 198     -16.076-124.094 120.048  0.00 97.00      PROA   
ATOM   3083  HG  LEU P 198     -16.536-123.283 119.429  0.00 97.00      PROA   
ATOM   3084  CD1 LEU P 198     -16.451-125.430 119.383  0.00 97.00      PROA   
ATOM   3085 HD11 LEU P 198     -16.073-126.282 119.983  0.00 97.00      PROA   
ATOM   3086 HD12 LEU P 198     -16.017-125.494 118.363  0.00 97.00      PROA   
ATOM   3087 HD13 LEU P 198     -17.554-125.523 119.308  0.00 97.00      PROA   
ATOM   3088  CD2 LEU P 198     -16.722-123.966 121.439  0.00 97.00      PROA   
ATOM   3089 HD21 LEU P 198     -16.374-123.044 121.946  0.00 97.00      PROA   
ATOM   3090 HD22 LEU P 198     -16.463-124.840 122.067  0.00 97.00      PROA   
ATOM   3091 HD23 LEU P 198     -17.827-123.927 121.346  0.00 97.00      PROA   
ATOM   3092  C   LEU P 198     -12.172-124.455 120.431  0.00 97.00      PROA   
ATOM   3093  O   LEU P 198     -11.486-124.150 121.406  0.00 97.00      PROA   
ATOM   3094  N   GLN P 199     -11.673-124.414 119.169  0.00 97.00      PROA   
ATOM   3095  HN  GLN P 199     -12.230-124.719 118.399  0.00 97.00      PROA   
ATOM   3096  CA  GLN P 199     -10.322-123.985 118.832  0.00 97.00      PROA   
ATOM   3097  HA  GLN P 199      -9.647-124.689 119.298  0.00 97.00      PROA   
ATOM   3098  CB  GLN P 199     -10.081-123.990 117.297  0.00 97.00      PROA   
ATOM   3099  HB1 GLN P 199      -9.023-123.701 117.106  0.00 97.00      PROA   
ATOM   3100  HB2 GLN P 199     -10.727-123.216 116.822  0.00 97.00      PROA   
ATOM   3101  CG  GLN P 199     -10.347-125.336 116.572  0.00 97.00      PROA   
ATOM   3102  HG1 GLN P 199      -9.875-125.338 115.567  0.00 97.00      PROA   
ATOM   3103  HG2 GLN P 199     -11.444-125.448 116.424  0.00 97.00      PROA   
ATOM   3104  CD  GLN P 199      -9.896-126.571 117.360  0.00 97.00      PROA   
ATOM   3105  OE1 GLN P 199     -10.727-127.349 117.841  0.00 97.00      PROA   
ATOM   3106  NE2 GLN P 199      -8.557-126.777 117.483  0.00 97.00      PROA   
ATOM   3107 HE21 GLN P 199      -8.260-127.597 117.969  0.00 97.00      PROA   
ATOM   3108 HE22 GLN P 199      -7.906-126.140 117.073  0.00 97.00      PROA   
ATOM   3109  C   GLN P 199      -9.984-122.601 119.380  0.00 97.00      PROA   
ATOM   3110  O   GLN P 199     -10.785-121.669 119.319  0.00 97.00      PROA   
ATOM   3111  N   ARG P 200      -8.780-122.459 119.977  0.00 97.00      PROA   
ATOM   3112  HN  ARG P 200      -8.106-123.192 119.988  0.00 97.00      PROA   
ATOM   3113  CA  ARG P 200      -8.477-121.343 120.837  0.00 97.00      PROA   
ATOM   3114  HA  ARG P 200      -9.087-120.490 120.580  0.00 97.00      PROA   
ATOM   3115  CB  ARG P 200      -8.725-121.794 122.300  0.00 97.00      PROA   
ATOM   3116  HB1 ARG P 200      -8.044-122.649 122.521  0.00 97.00      PROA   
ATOM   3117  HB2 ARG P 200      -9.761-122.196 122.378  0.00 97.00      PROA   
ATOM   3118  CG  ARG P 200      -8.522-120.716 123.372  0.00 97.00      PROA   
ATOM   3119  HG1 ARG P 200      -7.872-119.905 122.984  0.00 97.00      PROA   
ATOM   3120  HG2 ARG P 200      -7.959-121.196 124.199  0.00 97.00      PROA   
ATOM   3121  CD  ARG P 200      -9.802-120.078 123.929  0.00 97.00      PROA   
ATOM   3122  HD1 ARG P 200     -10.578-119.976 123.143  0.00 97.00      PROA   
ATOM   3123  HD2 ARG P 200      -9.584-119.061 124.333  0.00 97.00      PROA   
ATOM   3124  NE  ARG P 200     -10.337-120.965 125.016  0.00 97.00      PROA   
ATOM   3125  HE  ARG P 200     -10.925-121.735 124.789  0.00 97.00      PROA   
ATOM   3126  CZ  ARG P 200     -10.007-120.806 126.313  0.00 97.00      PROA   
ATOM   3127  NH1 ARG P 200      -9.167-119.848 126.724  0.00 97.00      PROA   
ATOM   3128 HH11 ARG P 200      -8.442-119.587 126.091  0.00 97.00      PROA   
ATOM   3129 HH12 ARG P 200      -8.922-119.817 127.693  0.00 97.00      PROA   
ATOM   3130  NH2 ARG P 200     -10.440-121.666 127.247  0.00 97.00      PROA   
ATOM   3131 HH21 ARG P 200     -10.898-122.502 126.964  0.00 97.00      PROA   
ATOM   3132 HH22 ARG P 200      -9.972-121.613 128.126  0.00 97.00      PROA   
ATOM   3133  C   ARG P 200      -7.002-121.034 120.655  0.00 97.00      PROA   
ATOM   3134  O   ARG P 200      -6.230-121.986 120.553  0.00 97.00      PROA   
ATOM   3135  N   PRO P 201      -6.524-119.784 120.604  0.00 97.00      PROA   
ATOM   3136  CD  PRO P 201      -7.327-118.591 120.304  0.00 97.00      PROA   
ATOM   3137  HD1 PRO P 201      -8.156-118.472 121.036  0.00 97.00      PROA   
ATOM   3138  HD2 PRO P 201      -7.737-118.677 119.273  0.00 97.00      PROA   
ATOM   3139  CA  PRO P 201      -5.100-119.491 120.717  0.00 97.00      PROA   
ATOM   3140  HA  PRO P 201      -4.520-120.181 120.119  0.00 97.00      PROA   
ATOM   3141  CB  PRO P 201      -4.973-118.053 120.175  0.00 97.00      PROA   
ATOM   3142  HB1 PRO P 201      -4.779-118.107 119.079  0.00 97.00      PROA   
ATOM   3143  HB2 PRO P 201      -4.159-117.469 120.646  0.00 97.00      PROA   
ATOM   3144  CG  PRO P 201      -6.355-117.410 120.390  0.00 97.00      PROA   
ATOM   3145  HG1 PRO P 201      -6.407-116.968 121.406  0.00 97.00      PROA   
ATOM   3146  HG2 PRO P 201      -6.577-116.618 119.648  0.00 97.00      PROA   
ATOM   3147  C   PRO P 201      -4.617-119.631 122.155  0.00 97.00      PROA   
ATOM   3148  O   PRO P 201      -3.843-120.547 122.430  0.00 97.00      PROA   
ATOM   3149  N   GLY P 202      -5.067-118.767 123.090  0.00 97.00      PROA   
ATOM   3150  HN  GLY P 202      -5.597-117.965 122.819  0.00 97.00      PROA   
ATOM   3151  CA  GLY P 202      -4.771-118.882 124.503  0.00 97.00      PROA   
ATOM   3152  HA1 GLY P 202      -4.993-117.916 124.908  0.00 97.00      PROA   
ATOM   3153  HA2 GLY P 202      -3.744-119.183 124.656  0.00 97.00      PROA   
ATOM   3154  C   GLY P 202      -5.686-119.839 125.199  0.00 97.00      PROA   
ATOM   3155  O   GLY P 202      -6.819-119.482 125.475  0.00 97.00      PROA   
ATOM   3156  N   LEU P 203      -5.206-121.060 125.515  0.00 97.00      PROA   
ATOM   3157  HN  LEU P 203      -4.266-121.274 125.263  0.00 97.00      PROA   
ATOM   3158  CA  LEU P 203      -5.954-122.159 126.110  0.00 97.00      PROA   
ATOM   3159  HA  LEU P 203      -6.810-122.320 125.478  0.00 97.00      PROA   
ATOM   3160  CB  LEU P 203      -5.139-123.486 126.087  0.00 97.00      PROA   
ATOM   3161  HB1 LEU P 203      -5.447-124.158 126.917  0.00 97.00      PROA   
ATOM   3162  HB2 LEU P 203      -4.066-123.238 126.244  0.00 97.00      PROA   
ATOM   3163  CG  LEU P 203      -5.274-124.325 124.783  0.00 97.00      PROA   
ATOM   3164  HG  LEU P 203      -4.558-125.178 124.881  0.00 97.00      PROA   
ATOM   3165  CD1 LEU P 203      -6.679-124.948 124.636  0.00 97.00      PROA   
ATOM   3166 HD11 LEU P 203      -7.447-124.157 124.513  0.00 97.00      PROA   
ATOM   3167 HD12 LEU P 203      -6.930-125.553 125.532  0.00 97.00      PROA   
ATOM   3168 HD13 LEU P 203      -6.712-125.608 123.743  0.00 97.00      PROA   
ATOM   3169  CD2 LEU P 203      -4.881-123.560 123.504  0.00 97.00      PROA   
ATOM   3170 HD21 LEU P 203      -3.858-123.143 123.601  0.00 97.00      PROA   
ATOM   3171 HD22 LEU P 203      -5.587-122.725 123.314  0.00 97.00      PROA   
ATOM   3172 HD23 LEU P 203      -4.904-124.238 122.625  0.00 97.00      PROA   
ATOM   3173  C   LEU P 203      -6.556-121.926 127.495  0.00 97.00      PROA   
ATOM   3174  O   LEU P 203      -7.619-122.469 127.788  0.00 97.00      PROA   
ATOM   3175  N   GLN P 204      -5.908-121.147 128.391  0.00 97.00      PROA   
ATOM   3176  HN  GLN P 204      -5.125-120.589 128.114  0.00 97.00      PROA   
ATOM   3177  CA  GLN P 204      -6.251-121.055 129.806  0.00 97.00      PROA   
ATOM   3178  HA  GLN P 204      -6.310-122.064 130.185  0.00 97.00      PROA   
ATOM   3179  CB  GLN P 204      -5.139-120.269 130.551  0.00 97.00      PROA   
ATOM   3180  HB1 GLN P 204      -5.175-119.204 130.233  0.00 97.00      PROA   
ATOM   3181  HB2 GLN P 204      -4.162-120.666 130.186  0.00 97.00      PROA   
ATOM   3182  CG  GLN P 204      -5.117-120.317 132.097  0.00 97.00      PROA   
ATOM   3183  HG1 GLN P 204      -5.903-119.645 132.501  0.00 97.00      PROA   
ATOM   3184  HG2 GLN P 204      -4.141-119.931 132.456  0.00 97.00      PROA   
ATOM   3185  CD  GLN P 204      -5.364-121.722 132.661  0.00 97.00      PROA   
ATOM   3186  OE1 GLN P 204      -6.497-122.195 132.790  0.00 97.00      PROA   
ATOM   3187  NE2 GLN P 204      -4.259-122.424 133.028  0.00 97.00      PROA   
ATOM   3188 HE21 GLN P 204      -4.398-123.333 133.415  0.00 97.00      PROA   
ATOM   3189 HE22 GLN P 204      -3.353-122.026 132.897  0.00 97.00      PROA   
ATOM   3190  C   GLN P 204      -7.587-120.367 130.061  0.00 97.00      PROA   
ATOM   3191  O   GLN P 204      -8.131-119.693 129.200  0.00 97.00      PROA   
ATOM   3192  N   LEU P 205      -8.164-120.506 131.273  0.00 97.00      PROA   
ATOM   3193  HN  LEU P 205      -7.775-121.126 131.953  0.00 97.00      PROA   
ATOM   3194  CA  LEU P 205      -9.175-119.581 131.738  0.00 97.00      PROA   
ATOM   3195  HA  LEU P 205      -9.214-118.724 131.082  0.00 97.00      PROA   
ATOM   3196  CB  LEU P 205     -10.599-120.182 131.826  0.00 97.00      PROA   
ATOM   3197  HB1 LEU P 205     -11.282-119.455 132.318  0.00 97.00      PROA   
ATOM   3198  HB2 LEU P 205     -10.558-121.103 132.448  0.00 97.00      PROA   
ATOM   3199  CG  LEU P 205     -11.232-120.537 130.461  0.00 97.00      PROA   
ATOM   3200  HG  LEU P 205     -10.497-121.160 129.902  0.00 97.00      PROA   
ATOM   3201  CD1 LEU P 205     -12.505-121.383 130.643  0.00 97.00      PROA   
ATOM   3202 HD11 LEU P 205     -13.264-120.809 131.216  0.00 97.00      PROA   
ATOM   3203 HD12 LEU P 205     -12.273-122.317 131.195  0.00 97.00      PROA   
ATOM   3204 HD13 LEU P 205     -12.936-121.650 129.655  0.00 97.00      PROA   
ATOM   3205  CD2 LEU P 205     -11.549-119.278 129.631  0.00 97.00      PROA   
ATOM   3206 HD21 LEU P 205     -10.627-118.703 129.409  0.00 97.00      PROA   
ATOM   3207 HD22 LEU P 205     -12.246-118.621 130.194  0.00 97.00      PROA   
ATOM   3208 HD23 LEU P 205     -12.030-119.558 128.670  0.00 97.00      PROA   
ATOM   3209  C   LEU P 205      -8.763-119.049 133.089  0.00 97.00      PROA   
ATOM   3210  O   LEU P 205      -8.754-119.757 134.094  0.00 97.00      PROA   
ATOM   3211  N   TYR P 206      -8.443-117.736 133.135  0.00 97.00      PROA   
ATOM   3212  HN  TYR P 206      -8.393-117.199 132.297  0.00 97.00      PROA   
ATOM   3213  CA  TYR P 206      -8.295-116.985 134.365  0.00 97.00      PROA   
ATOM   3214  HA  TYR P 206      -8.029-117.656 135.171  0.00 97.00      PROA   
ATOM   3215  CB  TYR P 206      -7.268-115.822 134.287  0.00 97.00      PROA   
ATOM   3216  HB1 TYR P 206      -7.089-115.376 135.288  0.00 97.00      PROA   
ATOM   3217  HB2 TYR P 206      -7.632-115.024 133.603  0.00 97.00      PROA   
ATOM   3218  CG  TYR P 206      -5.959-116.324 133.744  0.00 97.00      PROA   
ATOM   3219  CD1 TYR P 206      -4.961-116.851 134.587  0.00 97.00      PROA   
ATOM   3220  HD1 TYR P 206      -5.127-116.891 135.655  0.00 97.00      PROA   
ATOM   3221  CE1 TYR P 206      -3.758-117.333 134.047  0.00 97.00      PROA   
ATOM   3222  HE1 TYR P 206      -2.999-117.751 134.693  0.00 97.00      PROA   
ATOM   3223  CZ  TYR P 206      -3.555-117.298 132.658  0.00 97.00      PROA   
ATOM   3224  OH  TYR P 206      -2.397-117.862 132.082  0.00 97.00      PROA   
ATOM   3225  HH  TYR P 206      -2.551-117.934 131.130  0.00 97.00      PROA   
ATOM   3226  CD2 TYR P 206      -5.711-116.241 132.364  0.00 97.00      PROA   
ATOM   3227  HD2 TYR P 206      -6.447-115.810 131.700  0.00 97.00      PROA   
ATOM   3228  CE2 TYR P 206      -4.528-116.740 131.824  0.00 97.00      PROA   
ATOM   3229  HE2 TYR P 206      -4.388-116.698 130.757  0.00 97.00      PROA   
ATOM   3230  C   TYR P 206      -9.661-116.405 134.635  0.00 97.00      PROA   
ATOM   3231  O   TYR P 206     -10.438-116.176 133.710  0.00 97.00      PROA   
ATOM   3232  N   PHE P 207     -10.001-116.179 135.920  0.00 97.00      PROA   
ATOM   3233  HN  PHE P 207      -9.359-116.338 136.669  0.00 97.00      PROA   
ATOM   3234  CA  PHE P 207     -11.332-115.746 136.283  0.00 97.00      PROA   
ATOM   3235  HA  PHE P 207     -11.846-115.335 135.426  0.00 97.00      PROA   
ATOM   3236  CB  PHE P 207     -12.190-116.867 136.927  0.00 97.00      PROA   
ATOM   3237  HB1 PHE P 207     -13.149-116.469 137.322  0.00 97.00      PROA   
ATOM   3238  HB2 PHE P 207     -11.627-117.306 137.776  0.00 97.00      PROA   
ATOM   3239  CG  PHE P 207     -12.517-117.982 135.961  0.00 97.00      PROA   
ATOM   3240  CD1 PHE P 207     -11.598-119.018 135.714  0.00 97.00      PROA   
ATOM   3241  HD1 PHE P 207     -10.613-118.976 136.155  0.00 97.00      PROA   
ATOM   3242  CE1 PHE P 207     -11.949-120.114 134.918  0.00 97.00      PROA   
ATOM   3243  HE1 PHE P 207     -11.226-120.894 134.730  0.00 97.00      PROA   
ATOM   3244  CZ  PHE P 207     -13.231-120.192 134.361  0.00 97.00      PROA   
ATOM   3245  HZ  PHE P 207     -13.501-121.036 133.742  0.00 97.00      PROA   
ATOM   3246  CD2 PHE P 207     -13.801-118.072 135.390  0.00 97.00      PROA   
ATOM   3247  HD2 PHE P 207     -14.525-117.294 135.582  0.00 97.00      PROA   
ATOM   3248  CE2 PHE P 207     -14.157-119.170 134.596  0.00 97.00      PROA   
ATOM   3249  HE2 PHE P 207     -15.147-119.230 134.169  0.00 97.00      PROA   
ATOM   3250  C   PHE P 207     -11.217-114.636 137.281  0.00 97.00      PROA   
ATOM   3251  O   PHE P 207     -10.183-114.448 137.904  0.00 97.00      PROA   
ATOM   3252  N   SER P 208     -12.307-113.866 137.452  0.00 97.00      PROA   
ATOM   3253  HN  SER P 208     -13.105-113.969 136.866  0.00 97.00      PROA   
ATOM   3254  CA  SER P 208     -12.413-112.872 138.490  0.00 97.00      PROA   
ATOM   3255  HA  SER P 208     -11.817-113.182 139.338  0.00 97.00      PROA   
ATOM   3256  CB  SER P 208     -11.964-111.451 138.056  0.00 97.00      PROA   
ATOM   3257  HB1 SER P 208     -10.866-111.471 137.879  0.00 97.00      PROA   
ATOM   3258  HB2 SER P 208     -12.172-110.705 138.853  0.00 97.00      PROA   
ATOM   3259  OG  SER P 208     -12.598-111.061 136.842  0.00 97.00      PROA   
ATOM   3260  HG1 SER P 208     -12.589-110.099 136.800  0.00 97.00      PROA   
ATOM   3261  C   SER P 208     -13.846-112.872 138.948  0.00 97.00      PROA   
ATOM   3262  O   SER P 208     -14.745-113.286 138.221  0.00 97.00      PROA   
ATOM   3263  N   PHE P 209     -14.065-112.438 140.207  0.00 97.00      PROA   
ATOM   3264  HN  PHE P 209     -13.312-112.094 140.760  0.00 97.00      PROA   
ATOM   3265  CA  PHE P 209     -15.349-112.440 140.860  0.00 97.00      PROA   
ATOM   3266  HA  PHE P 209     -16.126-112.563 140.116  0.00 97.00      PROA   
ATOM   3267  CB  PHE P 209     -15.439-113.542 141.956  0.00 97.00      PROA   
ATOM   3268  HB1 PHE P 209     -15.779-113.156 142.939  0.00 97.00      PROA   
ATOM   3269  HB2 PHE P 209     -14.441-114.011 142.103  0.00 97.00      PROA   
ATOM   3270  CG  PHE P 209     -16.416-114.609 141.540  0.00 97.00      PROA   
ATOM   3271  CD1 PHE P 209     -17.794-114.370 141.677  0.00 97.00      PROA   
ATOM   3272  HD1 PHE P 209     -18.138-113.413 142.044  0.00 97.00      PROA   
ATOM   3273  CE1 PHE P 209     -18.725-115.362 141.353  0.00 97.00      PROA   
ATOM   3274  HE1 PHE P 209     -19.780-115.166 141.472  0.00 97.00      PROA   
ATOM   3275  CZ  PHE P 209     -18.286-116.609 140.891  0.00 97.00      PROA   
ATOM   3276  HZ  PHE P 209     -18.999-117.380 140.642  0.00 97.00      PROA   
ATOM   3277  CD2 PHE P 209     -15.985-115.864 141.073  0.00 97.00      PROA   
ATOM   3278  HD2 PHE P 209     -14.929-116.069 140.970  0.00 97.00      PROA   
ATOM   3279  CE2 PHE P 209     -16.916-116.860 140.750  0.00 97.00      PROA   
ATOM   3280  HE2 PHE P 209     -16.580-117.823 140.396  0.00 97.00      PROA   
ATOM   3281  C   PHE P 209     -15.542-111.068 141.456  0.00 97.00      PROA   
ATOM   3282  O   PHE P 209     -14.601-110.449 141.948  0.00 97.00      PROA   
ATOM   3283  N   TYR P 210     -16.785-110.546 141.381  0.00 97.00      PROA   
ATOM   3284  HN  TYR P 210     -17.531-111.058 140.959  0.00 97.00      PROA   
ATOM   3285  CA  TYR P 210     -17.108-109.191 141.766  0.00 97.00      PROA   
ATOM   3286  HA  TYR P 210     -16.342-108.787 142.415  0.00 97.00      PROA   
ATOM   3287  CB  TYR P 210     -17.349-108.263 140.536  0.00 97.00      PROA   
ATOM   3288  HB1 TYR P 210     -17.492-107.209 140.856  0.00 97.00      PROA   
ATOM   3289  HB2 TYR P 210     -18.270-108.592 140.012  0.00 97.00      PROA   
ATOM   3290  CG  TYR P 210     -16.237-108.322 139.506  0.00 97.00      PROA   
ATOM   3291  CD1 TYR P 210     -16.211-109.349 138.542  0.00 97.00      PROA   
ATOM   3292  HD1 TYR P 210     -16.957-110.127 138.577  0.00 97.00      PROA   
ATOM   3293  CE1 TYR P 210     -15.258-109.355 137.518  0.00 97.00      PROA   
ATOM   3294  HE1 TYR P 210     -15.263-110.149 136.786  0.00 97.00      PROA   
ATOM   3295  CZ  TYR P 210     -14.323-108.318 137.429  0.00 97.00      PROA   
ATOM   3296  OH  TYR P 210     -13.387-108.273 136.373  0.00 97.00      PROA   
ATOM   3297  HH  TYR P 210     -13.830-108.552 135.562  0.00 97.00      PROA   
ATOM   3298  CD2 TYR P 210     -15.294-107.284 139.400  0.00 97.00      PROA   
ATOM   3299  HD2 TYR P 210     -15.332-106.459 140.095  0.00 97.00      PROA   
ATOM   3300  CE2 TYR P 210     -14.336-107.287 138.375  0.00 97.00      PROA   
ATOM   3301  HE2 TYR P 210     -13.628-106.476 138.290  0.00 97.00      PROA   
ATOM   3302  C   TYR P 210     -18.404-109.273 142.539  0.00 97.00      PROA   
ATOM   3303  O   TYR P 210     -19.132-110.260 142.444  0.00 97.00      PROA   
ATOM   3304  N   MET P 211     -18.724-108.216 143.323  0.00 97.00      PROA   
ATOM   3305  HN  MET P 211     -18.098-107.446 143.431  0.00 97.00      PROA   
ATOM   3306  CA  MET P 211     -20.021-108.067 143.950  0.00 97.00      PROA   
ATOM   3307  HA  MET P 211     -20.687-108.853 143.630  0.00 97.00      PROA   
ATOM   3308  CB  MET P 211     -19.925-108.081 145.498  0.00 97.00      PROA   
ATOM   3309  HB1 MET P 211     -20.899-107.763 145.932  0.00 97.00      PROA   
ATOM   3310  HB2 MET P 211     -19.146-107.352 145.817  0.00 97.00      PROA   
ATOM   3311  CG  MET P 211     -19.581-109.467 146.077  0.00 97.00      PROA   
ATOM   3312  HG1 MET P 211     -18.745-109.908 145.494  0.00 97.00      PROA   
ATOM   3313  HG2 MET P 211     -20.466-110.119 145.916  0.00 97.00      PROA   
ATOM   3314  SD  MET P 211     -19.126-109.470 147.842  0.00 97.00      PROA   
ATOM   3315  CE  MET P 211     -20.716-108.919 148.520  0.00 97.00      PROA   
ATOM   3316  HE1 MET P 211     -21.542-109.574 148.172  0.00 97.00      PROA   
ATOM   3317  HE2 MET P 211     -20.949-107.876 148.217  0.00 97.00      PROA   
ATOM   3318  HE3 MET P 211     -20.700-108.953 149.630  0.00 97.00      PROA   
ATOM   3319  C   MET P 211     -20.599-106.745 143.506  0.00 97.00      PROA   
ATOM   3320  O   MET P 211     -20.208-105.704 144.029  0.00 97.00      PROA   
ATOM   3321  N   GLY P 212     -21.568-106.751 142.547  0.00 97.00      PROA   
ATOM   3322  HN  GLY P 212     -21.953-107.615 142.222  0.00 97.00      PROA   
ATOM   3323  CA  GLY P 212     -22.129-105.561 141.912  0.00 97.00      PROA   
ATOM   3324  HA1 GLY P 212     -22.889-105.164 142.569  0.00 97.00      PROA   
ATOM   3325  HA2 GLY P 212     -22.538-105.885 140.970  0.00 97.00      PROA   
ATOM   3326  C   GLY P 212     -21.129-104.473 141.585  0.00 97.00      PROA   
ATOM   3327  O   GLY P 212     -20.176-104.674 140.834  0.00 97.00      PROA   
ATOM   3328  N   SER P 213     -21.341-103.275 142.169  0.00 97.00      PROA   
ATOM   3329  HN  SER P 213     -22.159-103.154 142.728  0.00 97.00      PROA   
ATOM   3330  CA  SER P 213     -20.480-102.114 142.007  0.00 97.00      PROA   
ATOM   3331  HA  SER P 213     -20.159-102.087 140.974  0.00 97.00      PROA   
ATOM   3332  CB  SER P 213     -21.273-100.803 142.288  0.00 97.00      PROA   
ATOM   3333  HB1 SER P 213     -21.600-100.775 143.349  0.00 97.00      PROA   
ATOM   3334  HB2 SER P 213     -22.182-100.796 141.649  0.00 97.00      PROA   
ATOM   3335  OG  SER P 213     -20.529 -99.622 141.988  0.00 97.00      PROA   
ATOM   3336  HG1 SER P 213     -19.706 -99.705 142.483  0.00 97.00      PROA   
ATOM   3337  C   SER P 213     -19.212-102.153 142.876  0.00 97.00      PROA   
ATOM   3338  O   SER P 213     -18.695-101.111 143.280  0.00 97.00      PROA   
ATOM   3339  N   LYS P 214     -18.637-103.340 143.181  0.00 97.00      PROA   
ATOM   3340  HN  LYS P 214     -19.074-104.204 142.946  0.00 97.00      PROA   
ATOM   3341  CA  LYS P 214     -17.304-103.381 143.757  0.00 97.00      PROA   
ATOM   3342  HA  LYS P 214     -16.751-102.555 143.330  0.00 97.00      PROA   
ATOM   3343  CB  LYS P 214     -17.249-103.168 145.293  0.00 97.00      PROA   
ATOM   3344  HB1 LYS P 214     -17.530-102.106 145.480  0.00 97.00      PROA   
ATOM   3345  HB2 LYS P 214     -16.205-103.296 145.655  0.00 97.00      PROA   
ATOM   3346  CG  LYS P 214     -18.192-104.066 146.110  0.00 97.00      PROA   
ATOM   3347  HG1 LYS P 214     -18.045-105.122 145.792  0.00 97.00      PROA   
ATOM   3348  HG2 LYS P 214     -19.248-103.797 145.888  0.00 97.00      PROA   
ATOM   3349  CD  LYS P 214     -17.937-103.989 147.626  0.00 97.00      PROA   
ATOM   3350  HD1 LYS P 214     -16.908-104.374 147.813  0.00 97.00      PROA   
ATOM   3351  HD2 LYS P 214     -18.652-104.676 148.134  0.00 97.00      PROA   
ATOM   3352  CE  LYS P 214     -18.068-102.575 148.217  0.00 97.00      PROA   
ATOM   3353  HE1 LYS P 214     -19.104-102.197 148.099  0.00 97.00      PROA   
ATOM   3354  HE2 LYS P 214     -17.367-101.867 147.727  0.00 97.00      PROA   
ATOM   3355  NZ  LYS P 214     -17.742-102.585 149.664  0.00 97.00      PROA   
ATOM   3356  HZ1 LYS P 214     -16.759-102.902 149.787  0.00 97.00      PROA   
ATOM   3357  HZ2 LYS P 214     -18.379-103.242 150.157  0.00 97.00      PROA   
ATOM   3358  HZ3 LYS P 214     -17.848-101.629 150.060  0.00 97.00      PROA   
ATOM   3359  C   LYS P 214     -16.493-104.604 143.376  0.00 97.00      PROA   
ATOM   3360  O   LYS P 214     -16.961-105.740 143.374  0.00 97.00      PROA   
ATOM   3361  N   THR P 215     -15.200-104.363 143.061  0.00 97.00      PROA   
ATOM   3362  HN  THR P 215     -14.860-103.427 142.999  0.00 97.00      PROA   
ATOM   3363  CA  THR P 215     -14.159-105.360 142.900  0.00 97.00      PROA   
ATOM   3364  HA  THR P 215     -14.497-106.078 142.166  0.00 97.00      PROA   
ATOM   3365  CB  THR P 215     -12.848-104.732 142.430  0.00 97.00      PROA   
ATOM   3366  HB  THR P 215     -11.986-105.431 142.538  0.00 97.00      PROA   
ATOM   3367  OG1 THR P 215     -12.572-103.537 143.156  0.00 97.00      PROA   
ATOM   3368  HG1 THR P 215     -12.443-103.803 144.068  0.00 97.00      PROA   
ATOM   3369  CG2 THR P 215     -12.958-104.350 140.945  0.00 97.00      PROA   
ATOM   3370 HG21 THR P 215     -13.828-103.684 140.772  0.00 97.00      PROA   
ATOM   3371 HG22 THR P 215     -13.063-105.256 140.315  0.00 97.00      PROA   
ATOM   3372 HG23 THR P 215     -12.039-103.808 140.631  0.00 97.00      PROA   
ATOM   3373  C   THR P 215     -13.857-106.122 144.177  0.00 97.00      PROA   
ATOM   3374  O   THR P 215     -13.744-105.538 145.253  0.00 97.00      PROA   
ATOM   3375  N   LEU P 216     -13.640-107.450 144.058  0.00 97.00      PROA   
ATOM   3376  HN  LEU P 216     -13.842-107.930 143.207  0.00 97.00      PROA   
ATOM   3377  CA  LEU P 216     -12.974-108.241 145.074  0.00 97.00      PROA   
ATOM   3378  HA  LEU P 216     -13.102-107.763 146.034  0.00 97.00      PROA   
ATOM   3379  CB  LEU P 216     -13.541-109.678 145.156  0.00 97.00      PROA   
ATOM   3380  HB1 LEU P 216     -12.978-110.280 145.901  0.00 97.00      PROA   
ATOM   3381  HB2 LEU P 216     -13.428-110.170 144.166  0.00 97.00      PROA   
ATOM   3382  CG  LEU P 216     -15.036-109.731 145.559  0.00 97.00      PROA   
ATOM   3383  HG  LEU P 216     -15.631-109.181 144.792  0.00 97.00      PROA   
ATOM   3384  CD1 LEU P 216     -15.550-111.180 145.581  0.00 97.00      PROA   
ATOM   3385 HD11 LEU P 216     -15.002-111.770 146.346  0.00 97.00      PROA   
ATOM   3386 HD12 LEU P 216     -15.404-111.656 144.590  0.00 97.00      PROA   
ATOM   3387 HD13 LEU P 216     -16.631-111.200 145.832  0.00 97.00      PROA   
ATOM   3388  CD2 LEU P 216     -15.293-109.062 146.922  0.00 97.00      PROA   
ATOM   3389 HD21 LEU P 216     -15.043-107.982 146.893  0.00 97.00      PROA   
ATOM   3390 HD22 LEU P 216     -14.686-109.555 147.711  0.00 97.00      PROA   
ATOM   3391 HD23 LEU P 216     -16.362-109.161 147.195  0.00 97.00      PROA   
ATOM   3392  C   LEU P 216     -11.483-108.231 144.791  0.00 97.00      PROA   
ATOM   3393  O   LEU P 216     -11.039-107.607 143.830  0.00 97.00      PROA   
ATOM   3394  N   ARG P 217     -10.656-108.882 145.649  0.00 97.00      PROA   
ATOM   3395  HN  ARG P 217     -11.027-109.360 146.442  0.00 97.00      PROA   
ATOM   3396  CA  ARG P 217      -9.208-108.923 145.491  0.00 97.00      PROA   
ATOM   3397  HA  ARG P 217      -8.880-107.916 145.267  0.00 97.00      PROA   
ATOM   3398  CB  ARG P 217      -8.456-109.381 146.769  0.00 97.00      PROA   
ATOM   3399  HB1 ARG P 217      -7.372-109.486 146.532  0.00 97.00      PROA   
ATOM   3400  HB2 ARG P 217      -8.837-110.381 147.072  0.00 97.00      PROA   
ATOM   3401  CG  ARG P 217      -8.544-108.416 147.967  0.00 97.00      PROA   
ATOM   3402  HG1 ARG P 217      -9.608-108.267 148.253  0.00 97.00      PROA   
ATOM   3403  HG2 ARG P 217      -8.132-107.429 147.661  0.00 97.00      PROA   
ATOM   3404  CD  ARG P 217      -7.770-108.956 149.181  0.00 97.00      PROA   
ATOM   3405  HD1 ARG P 217      -6.713-109.194 148.925  0.00 97.00      PROA   
ATOM   3406  HD2 ARG P 217      -8.253-109.886 149.552  0.00 97.00      PROA   
ATOM   3407  NE  ARG P 217      -7.825-107.952 150.292  0.00 97.00      PROA   
ATOM   3408  HE  ARG P 217      -8.525-108.046 150.993  0.00 97.00      PROA   
ATOM   3409  CZ  ARG P 217      -6.947-106.938 150.445  0.00 97.00      PROA   
ATOM   3410  NH1 ARG P 217      -5.972-106.684 149.559  0.00 97.00      PROA   
ATOM   3411 HH11 ARG P 217      -5.929-107.231 148.730  0.00 97.00      PROA   
ATOM   3412 HH12 ARG P 217      -5.354-105.919 149.724  0.00 97.00      PROA   
ATOM   3413  NH2 ARG P 217      -7.049-106.151 151.532  0.00 97.00      PROA   
ATOM   3414 HH21 ARG P 217      -7.766-106.333 152.197  0.00 97.00      PROA   
ATOM   3415 HH22 ARG P 217      -6.385-105.421 151.664  0.00 97.00      PROA   
ATOM   3416  C   ARG P 217      -8.738-109.792 144.330  0.00 97.00      PROA   
ATOM   3417  O   ARG P 217      -8.222-110.893 144.517  0.00 97.00      PROA   
ATOM   3418  N   GLY P 218      -8.897-109.272 143.092  0.00 97.00      PROA   
ATOM   3419  HN  GLY P 218      -9.436-108.435 143.013  0.00 97.00      PROA   
ATOM   3420  CA  GLY P 218      -8.334-109.784 141.857  0.00 97.00      PROA   
ATOM   3421  HA1 GLY P 218      -8.614-109.089 141.079  0.00 97.00      PROA   
ATOM   3422  HA2 GLY P 218      -8.725-110.779 141.701  0.00 97.00      PROA   
ATOM   3423  C   GLY P 218      -6.833-109.858 141.838  0.00 97.00      PROA   
ATOM   3424  O   GLY P 218      -6.149-109.235 142.647  0.00 97.00      PROA   
ATOM   3425  N   ARG P 219      -6.309-110.610 140.846  0.00 97.00      PROA   
ATOM   3426  HN  ARG P 219      -6.911-111.082 140.205  0.00 97.00      PROA   
ATOM   3427  CA  ARG P 219      -4.901-110.803 140.602  0.00 97.00      PROA   
ATOM   3428  HA  ARG P 219      -4.514-109.868 140.224  0.00 97.00      PROA   
ATOM   3429  CB  ARG P 219      -4.055-111.249 141.849  0.00 97.00      PROA   
ATOM   3430  HB1 ARG P 219      -4.022-110.385 142.548  0.00 97.00      PROA   
ATOM   3431  HB2 ARG P 219      -3.002-111.427 141.557  0.00 97.00      PROA   
ATOM   3432  CG  ARG P 219      -4.614-112.442 142.662  0.00 97.00      PROA   
ATOM   3433  HG1 ARG P 219      -4.742-113.331 142.006  0.00 97.00      PROA   
ATOM   3434  HG2 ARG P 219      -5.619-112.162 143.043  0.00 97.00      PROA   
ATOM   3435  CD  ARG P 219      -3.772-112.848 143.883  0.00 97.00      PROA   
ATOM   3436  HD1 ARG P 219      -4.354-113.561 144.514  0.00 97.00      PROA   
ATOM   3437  HD2 ARG P 219      -3.482-111.960 144.483  0.00 97.00      PROA   
ATOM   3438  NE  ARG P 219      -2.548-113.531 143.358  0.00 97.00      PROA   
ATOM   3439  HE  ARG P 219      -2.365-113.510 142.374  0.00 97.00      PROA   
ATOM   3440  CZ  ARG P 219      -1.862-114.481 144.018  0.00 97.00      PROA   
ATOM   3441  NH1 ARG P 219      -1.839-114.497 145.349  0.00 97.00      PROA   
ATOM   3442 HH11 ARG P 219      -2.194-113.670 145.768  0.00 97.00      PROA   
ATOM   3443 HH12 ARG P 219      -1.173-115.088 145.793  0.00 97.00      PROA   
ATOM   3444  NH2 ARG P 219      -1.170-115.393 143.318  0.00 97.00      PROA   
ATOM   3445 HH21 ARG P 219      -0.895-116.243 143.752  0.00 97.00      PROA   
ATOM   3446 HH22 ARG P 219      -1.218-115.348 142.315  0.00 97.00      PROA   
ATOM   3447  C   ARG P 219      -4.864-111.790 139.457  0.00 97.00      PROA   
ATOM   3448  O   ARG P 219      -5.655-111.696 138.521  0.00 97.00      PROA   
ATOM   3449  N   ASP P 220      -3.962-112.784 139.521  0.00 97.00      PROA   
ATOM   3450  HN  ASP P 220      -3.244-112.770 140.217  0.00 97.00      PROA   
ATOM   3451  CA  ASP P 220      -3.929-114.009 138.762  0.00 97.00      PROA   
ATOM   3452  HA  ASP P 220      -4.190-113.802 137.732  0.00 97.00      PROA   
ATOM   3453  CB  ASP P 220      -2.477-114.595 138.815  0.00 97.00      PROA   
ATOM   3454  HB1 ASP P 220      -1.831-113.933 138.195  0.00 97.00      PROA   
ATOM   3455  HB2 ASP P 220      -2.423-115.610 138.379  0.00 97.00      PROA   
ATOM   3456  CG  ASP P 220      -1.838-114.588 140.211  0.00 97.00      PROA   
ATOM   3457  OD1 ASP P 220      -1.375-115.669 140.650  0.00 97.00      PROA   
ATOM   3458  OD2 ASP P 220      -1.725-113.494 140.818  0.00 97.00      PROA   
ATOM   3459  C   ASP P 220      -4.964-114.985 139.339  0.00 97.00      PROA   
ATOM   3460  O   ASP P 220      -4.653-116.093 139.774  0.00 97.00      PROA   
ATOM   3461  N   THR P 221      -6.254-114.573 139.379  0.00 97.00      PROA   
ATOM   3462  HN  THR P 221      -6.506-113.671 139.030  0.00 97.00      PROA   
ATOM   3463  CA  THR P 221      -7.294-115.289 140.100  0.00 97.00      PROA   
ATOM   3464  HA  THR P 221      -6.810-115.663 140.992  0.00 97.00      PROA   
ATOM   3465  CB  THR P 221      -8.417-114.391 140.623  0.00 97.00      PROA   
ATOM   3466  HB  THR P 221      -9.364-114.951 140.804  0.00 97.00      PROA   
ATOM   3467  OG1 THR P 221      -8.666-113.301 139.746  0.00 97.00      PROA   
ATOM   3468  HG1 THR P 221      -9.077-113.688 138.967  0.00 97.00      PROA   
ATOM   3469  CG2 THR P 221      -7.961-113.776 141.956  0.00 97.00      PROA   
ATOM   3470 HG21 THR P 221      -7.059-113.157 141.787  0.00 97.00      PROA   
ATOM   3471 HG22 THR P 221      -7.718-114.564 142.697  0.00 97.00      PROA   
ATOM   3472 HG23 THR P 221      -8.756-113.121 142.371  0.00 97.00      PROA   
ATOM   3473  C   THR P 221      -7.854-116.534 139.421  0.00 97.00      PROA   
ATOM   3474  O   THR P 221      -8.109-116.587 138.220  0.00 97.00      PROA   
ATOM   3475  N   SER P 222      -8.070-117.586 140.245  0.00 97.00      PROA   
ATOM   3476  HN  SER P 222      -7.762-117.538 141.192  0.00 97.00      PROA   
ATOM   3477  CA  SER P 222      -8.667-118.856 139.881  0.00 97.00      PROA   
ATOM   3478  HA  SER P 222      -8.295-119.136 138.904  0.00 97.00      PROA   
ATOM   3479  CB  SER P 222      -8.299-119.949 140.914  0.00 97.00      PROA   
ATOM   3480  HB1 SER P 222      -8.595-120.960 140.562  0.00 97.00      PROA   
ATOM   3481  HB2 SER P 222      -8.822-119.744 141.876  0.00 97.00      PROA   
ATOM   3482  OG  SER P 222      -6.899-119.932 141.182  0.00 97.00      PROA   
ATOM   3483  HG1 SER P 222      -6.445-119.829 140.341  0.00 97.00      PROA   
ATOM   3484  C   SER P 222     -10.183-118.749 139.811  0.00 97.00      PROA   
ATOM   3485  O   SER P 222     -10.762-117.716 140.139  0.00 97.00      PROA   
ATOM   3486  N   SER P 223     -10.864-119.834 139.361  0.00 97.00      PROA   
ATOM   3487  HN  SER P 223     -10.380-120.651 139.052  0.00 97.00      PROA   
ATOM   3488  CA  SER P 223     -12.291-119.905 139.089  0.00 97.00      PROA   
ATOM   3489  HA  SER P 223     -12.507-119.215 138.293  0.00 97.00      PROA   
ATOM   3490  CB  SER P 223     -12.670-121.331 138.631  0.00 97.00      PROA   
ATOM   3491  HB1 SER P 223     -13.715-121.362 138.255  0.00 97.00      PROA   
ATOM   3492  HB2 SER P 223     -12.578-122.044 139.478  0.00 97.00      PROA   
ATOM   3493  OG  SER P 223     -11.793-121.769 137.598  0.00 97.00      PROA   
ATOM   3494  HG1 SER P 223     -12.014-121.260 136.812  0.00 97.00      PROA   
ATOM   3495  C   SER P 223     -13.221-119.545 140.229  0.00 97.00      PROA   
ATOM   3496  O   SER P 223     -14.243-118.899 140.004  0.00 97.00      PROA   
ATOM   3497  N   GLU P 224     -12.892-119.959 141.470  0.00 97.00      PROA   
ATOM   3498  HN  GLU P 224     -12.022-120.412 141.637  0.00 97.00      PROA   
ATOM   3499  CA  GLU P 224     -13.769-119.834 142.613  0.00 97.00      PROA   
ATOM   3500  HA  GLU P 224     -14.641-119.253 142.346  0.00 97.00      PROA   
ATOM   3501  CB  GLU P 224     -14.268-121.206 143.150  0.00 97.00      PROA   
ATOM   3502  HB1 GLU P 224     -14.721-121.038 144.153  0.00 97.00      PROA   
ATOM   3503  HB2 GLU P 224     -13.411-121.899 143.295  0.00 97.00      PROA   
ATOM   3504  CG  GLU P 224     -15.337-121.885 142.262  0.00 97.00      PROA   
ATOM   3505  HG1 GLU P 224     -14.874-122.524 141.484  0.00 97.00      PROA   
ATOM   3506  HG2 GLU P 224     -15.973-121.121 141.766  0.00 97.00      PROA   
ATOM   3507  CD  GLU P 224     -16.257-122.729 143.138  0.00 97.00      PROA   
ATOM   3508  OE1 GLU P 224     -16.947-122.117 143.992  0.00 97.00      PROA   
ATOM   3509  OE2 GLU P 224     -16.268-123.976 142.984  0.00 97.00      PROA   
ATOM   3510  C   GLU P 224     -13.086-119.092 143.741  0.00 97.00      PROA   
ATOM   3511  O   GLU P 224     -11.870-118.914 143.768  0.00 97.00      PROA   
ATOM   3512  N   TYR P 225     -13.910-118.651 144.718  0.00 97.00      PROA   
ATOM   3513  HN  TYR P 225     -14.888-118.833 144.656  0.00 97.00      PROA   
ATOM   3514  CA  TYR P 225     -13.497-118.034 145.957  0.00 97.00      PROA   
ATOM   3515  HA  TYR P 225     -12.431-118.153 146.085  0.00 97.00      PROA   
ATOM   3516  CB  TYR P 225     -13.894-116.519 146.023  0.00 97.00      PROA   
ATOM   3517  HB1 TYR P 225     -13.495-116.006 145.120  0.00 97.00      PROA   
ATOM   3518  HB2 TYR P 225     -13.422-116.053 146.914  0.00 97.00      PROA   
ATOM   3519  CG  TYR P 225     -15.390-116.265 146.081  0.00 97.00      PROA   
ATOM   3520  CD1 TYR P 225     -16.014-115.921 147.296  0.00 97.00      PROA   
ATOM   3521  HD1 TYR P 225     -15.425-115.842 148.198  0.00 97.00      PROA   
ATOM   3522  CE1 TYR P 225     -17.397-115.705 147.354  0.00 97.00      PROA   
ATOM   3523  HE1 TYR P 225     -17.864-115.451 148.295  0.00 97.00      PROA   
ATOM   3524  CZ  TYR P 225     -18.177-115.844 146.200  0.00 97.00      PROA   
ATOM   3525  OH  TYR P 225     -19.576-115.677 146.260  0.00 97.00      PROA   
ATOM   3526  HH  TYR P 225     -19.800-115.346 147.133  0.00 97.00      PROA   
ATOM   3527  CD2 TYR P 225     -16.181-116.353 144.920  0.00 97.00      PROA   
ATOM   3528  HD2 TYR P 225     -15.724-116.601 143.974  0.00 97.00      PROA   
ATOM   3529  CE2 TYR P 225     -17.566-116.159 144.982  0.00 97.00      PROA   
ATOM   3530  HE2 TYR P 225     -18.168-116.266 144.091  0.00 97.00      PROA   
ATOM   3531  C   TYR P 225     -14.218-118.869 147.001  0.00 97.00      PROA   
ATOM   3532  O   TYR P 225     -15.171-119.571 146.667  0.00 97.00      PROA   
ATOM   3533  N   GLN P 226     -13.792-118.841 148.289  0.00 97.00      PROA   
ATOM   3534  HN  GLN P 226     -13.008-118.297 148.581  0.00 97.00      PROA   
ATOM   3535  CA  GLN P 226     -14.502-119.578 149.322  0.00 97.00      PROA   
ATOM   3536  HA  GLN P 226     -15.492-119.773 148.944  0.00 97.00      PROA   
ATOM   3537  CB  GLN P 226     -13.873-120.954 149.698  0.00 97.00      PROA   
ATOM   3538  HB1 GLN P 226     -14.120-121.225 150.749  0.00 97.00      PROA   
ATOM   3539  HB2 GLN P 226     -12.765-120.871 149.641  0.00 97.00      PROA   
ATOM   3540  CG  GLN P 226     -14.351-122.133 148.815  0.00 97.00      PROA   
ATOM   3541  HG1 GLN P 226     -13.964-123.095 149.211  0.00 97.00      PROA   
ATOM   3542  HG2 GLN P 226     -13.970-121.990 147.781  0.00 97.00      PROA   
ATOM   3543  CD  GLN P 226     -15.884-122.204 148.793  0.00 97.00      PROA   
ATOM   3544  OE1 GLN P 226     -16.549-121.905 149.793  0.00 97.00      PROA   
ATOM   3545  NE2 GLN P 226     -16.461-122.563 147.613  0.00 97.00      PROA   
ATOM   3546 HE21 GLN P 226     -17.437-122.375 147.507  0.00 97.00      PROA   
ATOM   3547 HE22 GLN P 226     -15.906-122.744 146.805  0.00 97.00      PROA   
ATOM   3548  C   GLN P 226     -14.817-118.748 150.534  0.00 97.00      PROA   
ATOM   3549  O   GLN P 226     -14.182-117.734 150.814  0.00 97.00      PROA   
ATOM   3550  N   ILE P 227     -15.892-119.169 151.247  0.00 97.00      PROA   
ATOM   3551  HN  ILE P 227     -16.336-120.031 151.010  0.00 97.00      PROA   
ATOM   3552  CA  ILE P 227     -16.572-118.351 152.226  0.00 97.00      PROA   
ATOM   3553  HA  ILE P 227     -16.033-117.421 152.342  0.00 97.00      PROA   
ATOM   3554  CB  ILE P 227     -18.016-118.019 151.837  0.00 97.00      PROA   
ATOM   3555  HB  ILE P 227     -18.708-118.836 152.144  0.00 97.00      PROA   
ATOM   3556  CG2 ILE P 227     -18.403-116.722 152.580  0.00 97.00      PROA   
ATOM   3557 HG21 ILE P 227     -17.764-115.878 152.245  0.00 97.00      PROA   
ATOM   3558 HG22 ILE P 227     -18.290-116.834 153.676  0.00 97.00      PROA   
ATOM   3559 HG23 ILE P 227     -19.455-116.449 152.370  0.00 97.00      PROA   
ATOM   3560  CG1 ILE P 227     -18.186-117.862 150.300  0.00 97.00      PROA   
ATOM   3561 HG11 ILE P 227     -17.912-118.810 149.785  0.00 97.00      PROA   
ATOM   3562 HG12 ILE P 227     -17.495-117.067 149.945  0.00 97.00      PROA   
ATOM   3563  CD  ILE P 227     -19.622-117.525 149.877  0.00 97.00      PROA   
ATOM   3564  HD1 ILE P 227     -19.901-116.498 150.195  0.00 97.00      PROA   
ATOM   3565  HD2 ILE P 227     -20.336-118.242 150.335  0.00 97.00      PROA   
ATOM   3566  HD3 ILE P 227     -19.725-117.586 148.773  0.00 97.00      PROA   
ATOM   3567  C   ILE P 227     -16.538-119.086 153.548  0.00 97.00      PROA   
ATOM   3568  O   ILE P 227     -16.925-120.246 153.648  0.00 97.00      PROA   
ATOM   3569  N   LEU P 228     -16.050-118.415 154.612  0.00 97.00      PROA   
ATOM   3570  HN  LEU P 228     -15.755-117.467 154.518  0.00 97.00      PROA   
ATOM   3571  CA  LEU P 228     -15.714-119.045 155.874  0.00 97.00      PROA   
ATOM   3572  HA  LEU P 228     -15.553-120.104 155.724  0.00 97.00      PROA   
ATOM   3573  CB  LEU P 228     -14.409-118.425 156.448  0.00 97.00      PROA   
ATOM   3574  HB1 LEU P 228     -14.231-118.851 157.461  0.00 97.00      PROA   
ATOM   3575  HB2 LEU P 228     -14.528-117.326 156.559  0.00 97.00      PROA   
ATOM   3576  CG  LEU P 228     -13.117-118.703 155.624  0.00 97.00      PROA   
ATOM   3577  HG  LEU P 228     -13.118-119.783 155.346  0.00 97.00      PROA   
ATOM   3578  CD1 LEU P 228     -12.977-117.877 154.327  0.00 97.00      PROA   
ATOM   3579 HD11 LEU P 228     -13.083-116.794 154.548  0.00 97.00      PROA   
ATOM   3580 HD12 LEU P 228     -13.733-118.167 153.572  0.00 97.00      PROA   
ATOM   3581 HD13 LEU P 228     -11.977-118.044 153.876  0.00 97.00      PROA   
ATOM   3582  CD2 LEU P 228     -11.869-118.457 156.493  0.00 97.00      PROA   
ATOM   3583 HD21 LEU P 228     -11.901-119.083 157.408  0.00 97.00      PROA   
ATOM   3584 HD22 LEU P 228     -11.820-117.389 156.791  0.00 97.00      PROA   
ATOM   3585 HD23 LEU P 228     -10.949-118.707 155.924  0.00 97.00      PROA   
ATOM   3586  C   LEU P 228     -16.852-118.900 156.872  0.00 97.00      PROA   
ATOM   3587  O   LEU P 228     -16.705-119.225 158.048  0.00 97.00      PROA   
ATOM   3588  N   THR P 229     -18.011-118.418 156.371  0.00 97.00      PROA   
ATOM   3589  HN  THR P 229     -18.026-118.269 155.387  0.00 97.00      PROA   
ATOM   3590  CA  THR P 229     -19.231-118.034 157.060  0.00 97.00      PROA   
ATOM   3591  HA  THR P 229     -19.891-118.888 157.102  0.00 97.00      PROA   
ATOM   3592  CB  THR P 229     -19.078-117.401 158.459  0.00 97.00      PROA   
ATOM   3593  HB  THR P 229     -18.192-116.725 158.455  0.00 97.00      PROA   
ATOM   3594  OG1 THR P 229     -18.880-118.415 159.433  0.00 97.00      PROA   
ATOM   3595  HG1 THR P 229     -18.092-118.885 159.149  0.00 97.00      PROA   
ATOM   3596  CG2 THR P 229     -20.301-116.591 158.952  0.00 97.00      PROA   
ATOM   3597 HG21 THR P 229     -21.207-117.221 159.008  0.00 97.00      PROA   
ATOM   3598 HG22 THR P 229     -20.515-115.721 158.306  0.00 97.00      PROA   
ATOM   3599 HG23 THR P 229     -20.097-116.202 159.974  0.00 97.00      PROA   
ATOM   3600  C   THR P 229     -19.806-117.019 156.113  0.00 97.00      PROA   
ATOM   3601  O   THR P 229     -19.384-115.866 156.133  0.00 97.00      PROA   
ATOM   3602  N   ALA P 230     -20.752-117.398 155.215  0.00 97.00      PROA   
ATOM   3603  HN  ALA P 230     -21.036-118.347 155.092  0.00 97.00      PROA   
ATOM   3604  CA  ALA P 230     -21.456-116.415 154.408  0.00 97.00      PROA   
ATOM   3605  HA  ALA P 230     -20.712-115.762 153.979  0.00 97.00      PROA   
ATOM   3606  CB  ALA P 230     -22.261-117.044 153.257  0.00 97.00      PROA   
ATOM   3607  HB1 ALA P 230     -23.051-117.720 153.648  0.00 97.00      PROA   
ATOM   3608  HB2 ALA P 230     -21.580-117.632 152.603  0.00 97.00      PROA   
ATOM   3609  HB3 ALA P 230     -22.731-116.257 152.631  0.00 97.00      PROA   
ATOM   3610  C   ALA P 230     -22.360-115.561 155.267  0.00 97.00      PROA   
ATOM   3611  O   ALA P 230     -22.958-116.057 156.207  0.00 97.00      PROA   
ATOM   3612  N   ARG P 231     -22.453-114.247 154.987  0.00 97.00      PROA   
ATOM   3613  HN  ARG P 231     -21.930-113.877 154.219  0.00 97.00      PROA   
ATOM   3614  CA  ARG P 231     -23.011-113.274 155.900  0.00 97.00      PROA   
ATOM   3615  HA  ARG P 231     -23.424-113.775 156.762  0.00 97.00      PROA   
ATOM   3616  CB  ARG P 231     -21.905-112.312 156.407  0.00 97.00      PROA   
ATOM   3617  HB1 ARG P 231     -22.376-111.477 156.956  0.00 97.00      PROA   
ATOM   3618  HB2 ARG P 231     -21.359-111.872 155.546  0.00 97.00      PROA   
ATOM   3619  CG  ARG P 231     -20.898-113.008 157.346  0.00 97.00      PROA   
ATOM   3620  HG1 ARG P 231     -20.169-113.554 156.712  0.00 97.00      PROA   
ATOM   3621  HG2 ARG P 231     -21.444-113.770 157.940  0.00 97.00      PROA   
ATOM   3622  CD  ARG P 231     -20.104-112.079 158.294  0.00 97.00      PROA   
ATOM   3623  HD1 ARG P 231     -19.528-111.350 157.682  0.00 97.00      PROA   
ATOM   3624  HD2 ARG P 231     -19.402-112.656 158.930  0.00 97.00      PROA   
ATOM   3625  NE  ARG P 231     -21.006-111.272 159.178  0.00 97.00      PROA   
ATOM   3626  HE  ARG P 231     -21.094-110.306 158.929  0.00 97.00      PROA   
ATOM   3627  CZ  ARG P 231     -22.130-111.774 159.716  0.00 97.00      PROA   
ATOM   3628  NH1 ARG P 231     -22.170-112.950 160.339  0.00 97.00      PROA   
ATOM   3629 HH11 ARG P 231     -21.333-113.469 160.440  0.00 97.00      PROA   
ATOM   3630 HH12 ARG P 231     -23.079-113.274 160.614  0.00 97.00      PROA   
ATOM   3631  NH2 ARG P 231     -23.284-111.113 159.541  0.00 97.00      PROA   
ATOM   3632 HH21 ARG P 231     -23.239-110.321 158.928  0.00 97.00      PROA   
ATOM   3633 HH22 ARG P 231     -24.111-111.674 159.556  0.00 97.00      PROA   
ATOM   3634  C   ARG P 231     -24.138-112.449 155.323  0.00 97.00      PROA   
ATOM   3635  O   ARG P 231     -24.337-112.346 154.122  0.00 97.00      PROA   
ATOM   3636  N   ARG P 232     -24.907-111.789 156.209  0.00 97.00      PROA   
ATOM   3637  HN  ARG P 232     -24.844-112.023 157.181  0.00 97.00      PROA   
ATOM   3638  CA  ARG P 232     -25.877-110.759 155.888  0.00 97.00      PROA   
ATOM   3639  HA  ARG P 232     -26.692-111.233 155.363  0.00 97.00      PROA   
ATOM   3640  CB  ARG P 232     -26.383-110.159 157.222  0.00 97.00      PROA   
ATOM   3641  HB1 ARG P 232     -26.623-109.080 157.132  0.00 97.00      PROA   
ATOM   3642  HB2 ARG P 232     -25.545-110.229 157.953  0.00 97.00      PROA   
ATOM   3643  CG  ARG P 232     -27.588-110.929 157.789  0.00 97.00      PROA   
ATOM   3644  HG1 ARG P 232     -27.538-110.935 158.903  0.00 97.00      PROA   
ATOM   3645  HG2 ARG P 232     -27.502-111.987 157.468  0.00 97.00      PROA   
ATOM   3646  CD  ARG P 232     -28.929-110.350 157.326  0.00 97.00      PROA   
ATOM   3647  HD1 ARG P 232     -29.783-111.001 157.602  0.00 97.00      PROA   
ATOM   3648  HD2 ARG P 232     -28.929-110.190 156.225  0.00 97.00      PROA   
ATOM   3649  NE  ARG P 232     -29.070-109.072 158.091  0.00 97.00      PROA   
ATOM   3650  HE  ARG P 232     -28.795-109.101 159.048  0.00 97.00      PROA   
ATOM   3651  CZ  ARG P 232     -29.156-107.844 157.541  0.00 97.00      PROA   
ATOM   3652  NH1 ARG P 232     -29.469-107.640 156.254  0.00 97.00      PROA   
ATOM   3653 HH11 ARG P 232     -29.611-108.428 155.664  0.00 97.00      PROA   
ATOM   3654 HH12 ARG P 232     -29.492-106.709 155.901  0.00 97.00      PROA   
ATOM   3655  NH2 ARG P 232     -28.876-106.785 158.323  0.00 97.00      PROA   
ATOM   3656 HH21 ARG P 232     -28.530-106.951 159.243  0.00 97.00      PROA   
ATOM   3657 HH22 ARG P 232     -28.861-105.877 157.914  0.00 97.00      PROA   
ATOM   3658  C   ARG P 232     -25.391-109.637 154.981  0.00 97.00      PROA   
ATOM   3659  O   ARG P 232     -26.091-109.216 154.068  0.00 97.00      PROA   
ATOM   3660  N   GLU P 233     -24.162-109.151 155.203  0.00 97.00      PROA   
ATOM   3661  HN  GLU P 233     -23.683-109.405 156.044  0.00 97.00      PROA   
ATOM   3662  CA  GLU P 233     -23.458-108.170 154.416  0.00 97.00      PROA   
ATOM   3663  HA  GLU P 233     -24.165-107.395 154.152  0.00 97.00      PROA   
ATOM   3664  CB  GLU P 233     -22.351-107.507 155.284  0.00 97.00      PROA   
ATOM   3665  HB1 GLU P 233     -22.835-106.800 155.995  0.00 97.00      PROA   
ATOM   3666  HB2 GLU P 233     -21.696-106.899 154.621  0.00 97.00      PROA   
ATOM   3667  CG  GLU P 233     -21.461-108.498 156.080  0.00 97.00      PROA   
ATOM   3668  HG1 GLU P 233     -20.447-108.054 156.180  0.00 97.00      PROA   
ATOM   3669  HG2 GLU P 233     -21.359-109.452 155.528  0.00 97.00      PROA   
ATOM   3670  CD  GLU P 233     -21.955-108.786 157.503  0.00 97.00      PROA   
ATOM   3671  OE1 GLU P 233     -23.137-109.165 157.680  0.00 97.00      PROA   
ATOM   3672  OE2 GLU P 233     -21.131-108.659 158.446  0.00 97.00      PROA   
ATOM   3673  C   GLU P 233     -22.936-108.694 153.081  0.00 97.00      PROA   
ATOM   3674  O   GLU P 233     -22.631-107.911 152.182  0.00 97.00      PROA   
ATOM   3675  N   ASP P 234     -22.886-110.035 152.892  0.00 97.00      PROA   
ATOM   3676  HN  ASP P 234     -23.034-110.663 153.652  0.00 97.00      PROA   
ATOM   3677  CA  ASP P 234     -22.594-110.680 151.623  0.00 97.00      PROA   
ATOM   3678  HA  ASP P 234     -21.772-110.155 151.155  0.00 97.00      PROA   
ATOM   3679  CB  ASP P 234     -22.200-112.180 151.791  0.00 97.00      PROA   
ATOM   3680  HB1 ASP P 234     -21.934-112.620 150.810  0.00 97.00      PROA   
ATOM   3681  HB2 ASP P 234     -23.059-112.759 152.186  0.00 97.00      PROA   
ATOM   3682  CG  ASP P 234     -21.004-112.441 152.710  0.00 97.00      PROA   
ATOM   3683  OD1 ASP P 234     -20.364-111.488 153.221  0.00 97.00      PROA   
ATOM   3684  OD2 ASP P 234     -20.708-113.652 152.889  0.00 97.00      PROA   
ATOM   3685  C   ASP P 234     -23.801-110.644 150.679  0.00 97.00      PROA   
ATOM   3686  O   ASP P 234     -23.675-110.925 149.491  0.00 97.00      PROA   
ATOM   3687  N   SER P 235     -25.017-110.316 151.185  0.00 97.00      PROA   
ATOM   3688  HN  SER P 235     -25.085-110.064 152.148  0.00 97.00      PROA   
ATOM   3689  CA  SER P 235     -26.266-110.374 150.426  0.00 97.00      PROA   
ATOM   3690  HA  SER P 235     -26.336-111.386 150.051  0.00 97.00      PROA   
ATOM   3691  CB  SER P 235     -27.540-110.105 151.293  0.00 97.00      PROA   
ATOM   3692  HB1 SER P 235     -27.472-110.719 152.214  0.00 97.00      PROA   
ATOM   3693  HB2 SER P 235     -28.449-110.415 150.737  0.00 97.00      PROA   
ATOM   3694  OG  SER P 235     -27.696-108.744 151.696  0.00 97.00      PROA   
ATOM   3695  HG1 SER P 235     -27.303-108.218 150.989  0.00 97.00      PROA   
ATOM   3696  C   SER P 235     -26.307-109.435 149.225  0.00 97.00      PROA   
ATOM   3697  O   SER P 235     -26.377-108.215 149.369  0.00 97.00      PROA   
ATOM   3698  N   GLY P 236     -26.286-109.970 147.985  0.00 97.00      PROA   
ATOM   3699  HN  GLY P 236     -26.203-110.951 147.823  0.00 97.00      PROA   
ATOM   3700  CA  GLY P 236     -26.338-109.070 146.853  0.00 97.00      PROA   
ATOM   3701  HA1 GLY P 236     -25.513-108.374 146.938  0.00 97.00      PROA   
ATOM   3702  HA2 GLY P 236     -27.309-108.593 146.844  0.00 97.00      PROA   
ATOM   3703  C   GLY P 236     -26.190-109.780 145.553  0.00 97.00      PROA   
ATOM   3704  O   GLY P 236     -26.687-110.883 145.363  0.00 97.00      PROA   
ATOM   3705  N   LEU P 237     -25.501-109.119 144.601  0.00 97.00      PROA   
ATOM   3706  HN  LEU P 237     -25.064-108.246 144.797  0.00 97.00      PROA   
ATOM   3707  CA  LEU P 237     -25.395-109.554 143.234  0.00 97.00      PROA   
ATOM   3708  HA  LEU P 237     -25.994-110.439 143.074  0.00 97.00      PROA   
ATOM   3709  CB  LEU P 237     -25.846-108.449 142.253  0.00 97.00      PROA   
ATOM   3710  HB1 LEU P 237     -25.744-108.838 141.223  0.00 97.00      PROA   
ATOM   3711  HB2 LEU P 237     -25.181-107.562 142.354  0.00 97.00      PROA   
ATOM   3712  CG  LEU P 237     -27.309-107.966 142.385  0.00 97.00      PROA   
ATOM   3713  HG  LEU P 237     -27.471-107.560 143.410  0.00 97.00      PROA   
ATOM   3714  CD1 LEU P 237     -27.566-106.832 141.376  0.00 97.00      PROA   
ATOM   3715 HD11 LEU P 237     -27.382-107.201 140.344  0.00 97.00      PROA   
ATOM   3716 HD12 LEU P 237     -26.875-105.984 141.563  0.00 97.00      PROA   
ATOM   3717 HD13 LEU P 237     -28.612-106.469 141.444  0.00 97.00      PROA   
ATOM   3718  CD2 LEU P 237     -28.304-109.115 142.157  0.00 97.00      PROA   
ATOM   3719 HD21 LEU P 237     -28.170-109.896 142.929  0.00 97.00      PROA   
ATOM   3720 HD22 LEU P 237     -28.137-109.569 141.157  0.00 97.00      PROA   
ATOM   3721 HD23 LEU P 237     -29.351-108.750 142.208  0.00 97.00      PROA   
ATOM   3722  C   LEU P 237     -23.955-109.921 142.963  0.00 97.00      PROA   
ATOM   3723  O   LEU P 237     -23.032-109.259 143.426  0.00 97.00      PROA   
ATOM   3724  N   TYR P 238     -23.750-111.044 142.241  0.00 97.00      PROA   
ATOM   3725  HN  TYR P 238     -24.537-111.571 141.921  0.00 97.00      PROA   
ATOM   3726  CA  TYR P 238     -22.462-111.654 141.989  0.00 97.00      PROA   
ATOM   3727  HA  TYR P 238     -21.672-110.981 142.296  0.00 97.00      PROA   
ATOM   3728  CB  TYR P 238     -22.320-113.023 142.705  0.00 97.00      PROA   
ATOM   3729  HB1 TYR P 238     -21.437-113.589 142.337  0.00 97.00      PROA   
ATOM   3730  HB2 TYR P 238     -23.229-113.642 142.532  0.00 97.00      PROA   
ATOM   3731  CG  TYR P 238     -22.162-112.822 144.185  0.00 97.00      PROA   
ATOM   3732  CD1 TYR P 238     -23.276-112.592 145.014  0.00 97.00      PROA   
ATOM   3733  HD1 TYR P 238     -24.265-112.546 144.581  0.00 97.00      PROA   
ATOM   3734  CE1 TYR P 238     -23.114-112.423 146.395  0.00 97.00      PROA   
ATOM   3735  HE1 TYR P 238     -23.976-112.245 147.022  0.00 97.00      PROA   
ATOM   3736  CZ  TYR P 238     -21.836-112.515 146.957  0.00 97.00      PROA   
ATOM   3737  OH  TYR P 238     -21.640-112.356 148.338  0.00 97.00      PROA   
ATOM   3738  HH  TYR P 238     -22.427-111.939 148.702  0.00 97.00      PROA   
ATOM   3739  CD2 TYR P 238     -20.886-112.907 144.767  0.00 97.00      PROA   
ATOM   3740  HD2 TYR P 238     -20.021-113.095 144.147  0.00 97.00      PROA   
ATOM   3741  CE2 TYR P 238     -20.725-112.759 146.148  0.00 97.00      PROA   
ATOM   3742  HE2 TYR P 238     -19.741-112.818 146.590  0.00 97.00      PROA   
ATOM   3743  C   TYR P 238     -22.286-111.916 140.517  0.00 97.00      PROA   
ATOM   3744  O   TYR P 238     -23.192-112.408 139.855  0.00 97.00      PROA   
ATOM   3745  N   TRP P 239     -21.087-111.629 139.961  0.00 97.00      PROA   
ATOM   3746  HN  TRP P 239     -20.361-111.187 140.480  0.00 97.00      PROA   
ATOM   3747  CA  TRP P 239     -20.802-111.972 138.584  0.00 97.00      PROA   
ATOM   3748  HA  TRP P 239     -21.386-112.844 138.314  0.00 97.00      PROA   
ATOM   3749  CB  TRP P 239     -21.152-110.838 137.576  0.00 97.00      PROA   
ATOM   3750  HB1 TRP P 239     -22.244-110.661 137.671  0.00 97.00      PROA   
ATOM   3751  HB2 TRP P 239     -20.989-111.190 136.536  0.00 97.00      PROA   
ATOM   3752  CG  TRP P 239     -20.474-109.515 137.760  0.00 97.00      PROA   
ATOM   3753  CD1 TRP P 239     -20.841-108.557 138.666  0.00 97.00      PROA   
ATOM   3754  HD1 TRP P 239     -21.626-108.684 139.390  0.00 97.00      PROA   
ATOM   3755  NE1 TRP P 239     -20.089-107.430 138.489  0.00 97.00      PROA   
ATOM   3756  HE1 TRP P 239     -20.214-106.582 138.959  0.00 97.00      PROA   
ATOM   3757  CE2 TRP P 239     -19.204-107.632 137.472  0.00 97.00      PROA   
ATOM   3758  CD2 TRP P 239     -19.414-108.942 136.978  0.00 97.00      PROA   
ATOM   3759  CE3 TRP P 239     -18.647-109.404 135.911  0.00 97.00      PROA   
ATOM   3760  HE3 TRP P 239     -18.791-110.396 135.508  0.00 97.00      PROA   
ATOM   3761  CZ3 TRP P 239     -17.661-108.565 135.387  0.00 97.00      PROA   
ATOM   3762  HZ3 TRP P 239     -17.022-108.923 134.595  0.00 97.00      PROA   
ATOM   3763  CZ2 TRP P 239     -18.235-106.795 136.939  0.00 97.00      PROA   
ATOM   3764  HZ2 TRP P 239     -18.067-105.808 137.342  0.00 97.00      PROA   
ATOM   3765  CH2 TRP P 239     -17.457-107.283 135.891  0.00 97.00      PROA   
ATOM   3766  HH2 TRP P 239     -16.662-106.673 135.482  0.00 97.00      PROA   
ATOM   3767  C   TRP P 239     -19.362-112.391 138.453  0.00 97.00      PROA   
ATOM   3768  O   TRP P 239     -18.520-112.085 139.294  0.00 97.00      PROA   
ATOM   3769  N   CYS P 240     -19.070-113.140 137.367  0.00 97.00      PROA   
ATOM   3770  HN  CYS P 240     -19.804-113.398 136.741  0.00 97.00      PROA   
ATOM   3771  CA  CYS P 240     -17.747-113.626 137.040  0.00 97.00      PROA   
ATOM   3772  HA  CYS P 240     -17.033-113.089 137.642  0.00 97.00      PROA   
ATOM   3773  CB  CYS P 240     -17.575-115.150 137.308  0.00 97.00      PROA   
ATOM   3774  HB1 CYS P 240     -17.607-115.278 138.412  0.00 97.00      PROA   
ATOM   3775  HB2 CYS P 240     -16.572-115.494 136.976  0.00 97.00      PROA   
ATOM   3776  SG  CYS P 240     -18.895-116.181 136.580  0.00 97.00      PROA   
ATOM   3777  C   CYS P 240     -17.415-113.302 135.600  0.00 97.00      PROA   
ATOM   3778  O   CYS P 240     -18.278-113.091 134.755  0.00 97.00      PROA   
ATOM   3779  N   GLU P 241     -16.108-113.218 135.289  0.00 97.00      PROA   
ATOM   3780  HN  GLU P 241     -15.411-113.354 135.987  0.00 97.00      PROA   
ATOM   3781  CA  GLU P 241     -15.630-112.799 133.992  0.00 97.00      PROA   
ATOM   3782  HA  GLU P 241     -16.460-112.679 133.309  0.00 97.00      PROA   
ATOM   3783  CB  GLU P 241     -14.941-111.422 134.108  0.00 97.00      PROA   
ATOM   3784  HB1 GLU P 241     -14.195-111.460 134.929  0.00 97.00      PROA   
ATOM   3785  HB2 GLU P 241     -15.750-110.727 134.431  0.00 97.00      PROA   
ATOM   3786  CG  GLU P 241     -14.252-110.899 132.834  0.00 97.00      PROA   
ATOM   3787  HG1 GLU P 241     -14.891-111.095 131.945  0.00 97.00      PROA   
ATOM   3788  HG2 GLU P 241     -13.268-111.391 132.690  0.00 97.00      PROA   
ATOM   3789  CD  GLU P 241     -14.033-109.395 132.895  0.00 97.00      PROA   
ATOM   3790  OE1 GLU P 241     -14.387-108.765 133.923  0.00 97.00      PROA   
ATOM   3791  OE2 GLU P 241     -13.546-108.846 131.872  0.00 97.00      PROA   
ATOM   3792  C   GLU P 241     -14.740-113.857 133.387  0.00 97.00      PROA   
ATOM   3793  O   GLU P 241     -13.992-114.536 134.088  0.00 97.00      PROA   
ATOM   3794  N   ALA P 242     -14.839-114.039 132.047  0.00 97.00      PROA   
ATOM   3795  HN  ALA P 242     -15.476-113.501 131.502  0.00 97.00      PROA   
ATOM   3796  CA  ALA P 242     -14.084-115.035 131.323  0.00 97.00      PROA   
ATOM   3797  HA  ALA P 242     -13.175-115.261 131.865  0.00 97.00      PROA   
ATOM   3798  CB  ALA P 242     -14.908-116.321 131.119  0.00 97.00      PROA   
ATOM   3799  HB1 ALA P 242     -15.837-116.102 130.551  0.00 97.00      PROA   
ATOM   3800  HB2 ALA P 242     -15.199-116.736 132.108  0.00 97.00      PROA   
ATOM   3801  HB3 ALA P 242     -14.323-117.093 130.577  0.00 97.00      PROA   
ATOM   3802  C   ALA P 242     -13.691-114.465 129.977  0.00 97.00      PROA   
ATOM   3803  O   ALA P 242     -14.448-113.730 129.349  0.00 97.00      PROA   
ATOM   3804  N   ALA P 243     -12.457-114.777 129.514  0.00 97.00      PROA   
ATOM   3805  HN  ALA P 243     -11.841-115.365 130.028  0.00 97.00      PROA   
ATOM   3806  CA  ALA P 243     -11.894-114.152 128.342  0.00 97.00      PROA   
ATOM   3807  HA  ALA P 243     -12.673-113.984 127.611  0.00 97.00      PROA   
ATOM   3808  CB  ALA P 243     -11.216-112.815 128.724  0.00 97.00      PROA   
ATOM   3809  HB1 ALA P 243     -10.411-112.985 129.471  0.00 97.00      PROA   
ATOM   3810  HB2 ALA P 243     -11.964-112.132 129.183  0.00 97.00      PROA   
ATOM   3811  HB3 ALA P 243     -10.780-112.307 127.840  0.00 97.00      PROA   
ATOM   3812  C   ALA P 243     -10.853-115.055 127.714  0.00 97.00      PROA   
ATOM   3813  O   ALA P 243     -10.370-116.010 128.319  0.00 97.00      PROA   
ATOM   3814  N   THR P 244     -10.486-114.754 126.447  0.00 97.00      PROA   
ATOM   3815  HN  THR P 244     -10.977-114.038 125.951  0.00 97.00      PROA   
ATOM   3816  CA  THR P 244      -9.267-115.202 125.792  0.00 97.00      PROA   
ATOM   3817  HA  THR P 244      -9.204-116.280 125.868  0.00 97.00      PROA   
ATOM   3818  CB  THR P 244      -9.229-114.787 124.330  0.00 97.00      PROA   
ATOM   3819  HB  THR P 244      -8.240-115.012 123.885  0.00 97.00      PROA   
ATOM   3820  OG1 THR P 244      -9.472-113.395 124.225  0.00 97.00      PROA   
ATOM   3821  HG1 THR P 244      -8.969-112.995 124.938  0.00 97.00      PROA   
ATOM   3822  CG2 THR P 244     -10.285-115.526 123.490  0.00 97.00      PROA   
ATOM   3823 HG21 THR P 244     -11.305-115.369 123.894  0.00 97.00      PROA   
ATOM   3824 HG22 THR P 244     -10.070-116.613 123.468  0.00 97.00      PROA   
ATOM   3825 HG23 THR P 244     -10.259-115.143 122.445  0.00 97.00      PROA   
ATOM   3826  C   THR P 244      -8.038-114.592 126.466  0.00 97.00      PROA   
ATOM   3827  O   THR P 244      -8.056-113.422 126.839  0.00 97.00      PROA   
ATOM   3828  N   GLU P 245      -6.932-115.365 126.574  0.00 97.00      PROA   
ATOM   3829  HN  GLU P 245      -6.939-116.285 126.189  0.00 97.00      PROA   
ATOM   3830  CA  GLU P 245      -5.664-115.046 127.223  0.00 97.00      PROA   
ATOM   3831  HA  GLU P 245      -5.830-114.895 128.281  0.00 97.00      PROA   
ATOM   3832  CB  GLU P 245      -4.786-116.303 126.944  0.00 97.00      PROA   
ATOM   3833  HB1 GLU P 245      -4.413-116.261 125.898  0.00 97.00      PROA   
ATOM   3834  HB2 GLU P 245      -5.493-117.166 126.998  0.00 97.00      PROA   
ATOM   3835  CG  GLU P 245      -3.589-116.582 127.877  0.00 97.00      PROA   
ATOM   3836  HG1 GLU P 245      -3.637-115.912 128.758  0.00 97.00      PROA   
ATOM   3837  HG2 GLU P 245      -2.642-116.377 127.333  0.00 97.00      PROA   
ATOM   3838  CD  GLU P 245      -3.513-118.031 128.383  0.00 97.00      PROA   
ATOM   3839  OE1 GLU P 245      -4.075-118.955 127.744  0.00 97.00      PROA   
ATOM   3840  OE2 GLU P 245      -2.864-118.224 129.441  0.00 97.00      PROA   
ATOM   3841  C   GLU P 245      -5.031-113.790 126.620  0.00 97.00      PROA   
ATOM   3842  O   GLU P 245      -4.575-112.874 127.301  0.00 97.00      PROA   
ATOM   3843  N   ASP P 246      -5.088-113.737 125.286  0.00 97.00      PROA   
ATOM   3844  HN  ASP P 246      -5.405-114.558 124.812  0.00 97.00      PROA   
ATOM   3845  CA  ASP P 246      -4.683-112.731 124.339  0.00 97.00      PROA   
ATOM   3846  HA  ASP P 246      -3.672-112.428 124.578  0.00 97.00      PROA   
ATOM   3847  CB  ASP P 246      -4.696-113.423 122.932  0.00 97.00      PROA   
ATOM   3848  HB1 ASP P 246      -3.760-114.013 122.812  0.00 97.00      PROA   
ATOM   3849  HB2 ASP P 246      -4.728-112.682 122.110  0.00 97.00      PROA   
ATOM   3850  CG  ASP P 246      -5.866-114.414 122.777  0.00 97.00      PROA   
ATOM   3851  OD1 ASP P 246      -5.815-115.530 123.365  0.00 97.00      PROA   
ATOM   3852  OD2 ASP P 246      -6.861-114.040 122.116  0.00 97.00      PROA   
ATOM   3853  C   ASP P 246      -5.538-111.450 124.345  0.00 97.00      PROA   
ATOM   3854  O   ASP P 246      -5.126-110.428 123.799  0.00 97.00      PROA   
ATOM   3855  N   GLY P 247      -6.740-111.446 124.973  0.00 97.00      PROA   
ATOM   3856  HN  GLY P 247      -7.011-112.252 125.495  0.00 97.00      PROA   
ATOM   3857  CA  GLY P 247      -7.595-110.259 125.090  0.00 97.00      PROA   
ATOM   3858  HA1 GLY P 247      -6.980-109.408 125.350  0.00 97.00      PROA   
ATOM   3859  HA2 GLY P 247      -8.334-110.471 125.850  0.00 97.00      PROA   
ATOM   3860  C   GLY P 247      -8.357-109.897 123.837  0.00 97.00      PROA   
ATOM   3861  O   GLY P 247      -8.901-108.799 123.713  0.00 97.00      PROA   
ATOM   3862  N   ASN P 248      -8.434-110.830 122.870  0.00 97.00      PROA   
ATOM   3863  HN  ASN P 248      -7.922-111.680 122.964  0.00 97.00      PROA   
ATOM   3864  CA  ASN P 248      -9.281-110.722 121.701  0.00 97.00      PROA   
ATOM   3865  HA  ASN P 248      -9.057-109.783 121.216  0.00 97.00      PROA   
ATOM   3866  CB  ASN P 248      -8.994-111.901 120.740  0.00 97.00      PROA   
ATOM   3867  HB1 ASN P 248      -9.803-112.036 119.994  0.00 97.00      PROA   
ATOM   3868  HB2 ASN P 248      -8.883-112.843 121.318  0.00 97.00      PROA   
ATOM   3869  CG  ASN P 248      -7.716-111.561 119.965  0.00 97.00      PROA   
ATOM   3870  OD1 ASN P 248      -7.541-110.421 119.521  0.00 97.00      PROA   
ATOM   3871  ND2 ASN P 248      -6.783-112.538 119.831  0.00 97.00      PROA   
ATOM   3872 HD21 ASN P 248      -5.930-112.311 119.370  0.00 97.00      PROA   
ATOM   3873 HD22 ASN P 248      -6.849-113.343 120.426  0.00 97.00      PROA   
ATOM   3874  C   ASN P 248     -10.757-110.664 122.040  0.00 97.00      PROA   
ATOM   3875  O   ASN P 248     -11.483-109.815 121.523  0.00 97.00      PROA   
ATOM   3876  N   VAL P 249     -11.215-111.545 122.952  0.00 97.00      PROA   
ATOM   3877  HN  VAL P 249     -10.589-112.217 123.345  0.00 97.00      PROA   
ATOM   3878  CA  VAL P 249     -12.603-111.684 123.329  0.00 97.00      PROA   
ATOM   3879  HA  VAL P 249     -13.173-110.845 122.958  0.00 97.00      PROA   
ATOM   3880  CB  VAL P 249     -13.214-112.980 122.804  0.00 97.00      PROA   
ATOM   3881  HB  VAL P 249     -12.714-113.857 123.273  0.00 97.00      PROA   
ATOM   3882  CG1 VAL P 249     -14.723-113.038 123.132  0.00 97.00      PROA   
ATOM   3883 HG11 VAL P 249     -15.247-112.161 122.696  0.00 97.00      PROA   
ATOM   3884 HG12 VAL P 249     -14.907-113.058 124.226  0.00 97.00      PROA   
ATOM   3885 HG13 VAL P 249     -15.165-113.957 122.696  0.00 97.00      PROA   
ATOM   3886  CG2 VAL P 249     -12.982-113.082 121.281  0.00 97.00      PROA   
ATOM   3887 HG21 VAL P 249     -11.905-113.059 121.017  0.00 97.00      PROA   
ATOM   3888 HG22 VAL P 249     -13.498-112.251 120.757  0.00 97.00      PROA   
ATOM   3889 HG23 VAL P 249     -13.387-114.045 120.909  0.00 97.00      PROA   
ATOM   3890  C   VAL P 249     -12.690-111.698 124.838  0.00 97.00      PROA   
ATOM   3891  O   VAL P 249     -12.053-112.508 125.500  0.00 97.00      PROA   
ATOM   3892  N   LEU P 250     -13.526-110.814 125.421  0.00 97.00      PROA   
ATOM   3893  HN  LEU P 250     -14.015-110.133 124.883  0.00 97.00      PROA   
ATOM   3894  CA  LEU P 250     -13.893-110.877 126.818  0.00 97.00      PROA   
ATOM   3895  HA  LEU P 250     -13.548-111.817 127.225  0.00 97.00      PROA   
ATOM   3896  CB  LEU P 250     -13.304-109.775 127.752  0.00 97.00      PROA   
ATOM   3897  HB1 LEU P 250     -12.220-110.013 127.855  0.00 97.00      PROA   
ATOM   3898  HB2 LEU P 250     -13.749-109.892 128.764  0.00 97.00      PROA   
ATOM   3899  CG  LEU P 250     -13.376-108.267 127.366  0.00 97.00      PROA   
ATOM   3900  HG  LEU P 250     -12.802-107.751 128.178  0.00 97.00      PROA   
ATOM   3901  CD1 LEU P 250     -12.664-107.895 126.050  0.00 97.00      PROA   
ATOM   3902 HD11 LEU P 250     -13.263-108.227 125.177  0.00 97.00      PROA   
ATOM   3903 HD12 LEU P 250     -11.662-108.369 126.004  0.00 97.00      PROA   
ATOM   3904 HD13 LEU P 250     -12.545-106.793 125.983  0.00 97.00      PROA   
ATOM   3905  CD2 LEU P 250     -14.792-107.665 127.416  0.00 97.00      PROA   
ATOM   3906 HD21 LEU P 250     -15.309-107.966 128.351  0.00 97.00      PROA   
ATOM   3907 HD22 LEU P 250     -15.390-108.000 126.546  0.00 97.00      PROA   
ATOM   3908 HD23 LEU P 250     -14.735-106.556 127.380  0.00 97.00      PROA   
ATOM   3909  C   LEU P 250     -15.393-110.968 126.856  0.00 97.00      PROA   
ATOM   3910  O   LEU P 250     -16.096-110.268 126.131  0.00 97.00      PROA   
ATOM   3911  N   LYS P 251     -15.927-111.911 127.661  0.00 97.00      PROA   
ATOM   3912  HN  LYS P 251     -15.355-112.502 128.229  0.00 97.00      PROA   
ATOM   3913  CA  LYS P 251     -17.325-112.247 127.592  0.00 97.00      PROA   
ATOM   3914  HA  LYS P 251     -17.884-111.438 127.145  0.00 97.00      PROA   
ATOM   3915  CB  LYS P 251     -17.528-113.500 126.725  0.00 97.00      PROA   
ATOM   3916  HB1 LYS P 251     -17.093-114.408 127.194  0.00 97.00      PROA   
ATOM   3917  HB2 LYS P 251     -16.937-113.309 125.797  0.00 97.00      PROA   
ATOM   3918  CG  LYS P 251     -18.990-113.718 126.316  0.00 97.00      PROA   
ATOM   3919  HG1 LYS P 251     -19.609-112.853 126.646  0.00 97.00      PROA   
ATOM   3920  HG2 LYS P 251     -19.373-114.615 126.847  0.00 97.00      PROA   
ATOM   3921  CD  LYS P 251     -19.153-113.871 124.793  0.00 97.00      PROA   
ATOM   3922  HD1 LYS P 251     -18.824-112.922 124.311  0.00 97.00      PROA   
ATOM   3923  HD2 LYS P 251     -20.230-114.012 124.558  0.00 97.00      PROA   
ATOM   3924  CE  LYS P 251     -18.345-115.046 124.216  0.00 97.00      PROA   
ATOM   3925  HE1 LYS P 251     -18.664-115.983 124.717  0.00 97.00      PROA   
ATOM   3926  HE2 LYS P 251     -17.253-114.910 124.375  0.00 97.00      PROA   
ATOM   3927  NZ  LYS P 251     -18.565-115.192 122.755  0.00 97.00      PROA   
ATOM   3928  HZ1 LYS P 251     -18.406-114.291 122.266  0.00 97.00      PROA   
ATOM   3929  HZ2 LYS P 251     -19.536-115.520 122.560  0.00 97.00      PROA   
ATOM   3930  HZ3 LYS P 251     -17.888-115.866 122.351  0.00 97.00      PROA   
ATOM   3931  C   LYS P 251     -17.835-112.433 128.996  0.00 97.00      PROA   
ATOM   3932  O   LYS P 251     -17.875-113.530 129.550  0.00 97.00      PROA   
ATOM   3933  N   ARG P 252     -18.228-111.303 129.613  0.00 97.00      PROA   
ATOM   3934  HN  ARG P 252     -18.187-110.434 129.121  0.00 97.00      PROA   
ATOM   3935  CA  ARG P 252     -18.739-111.228 130.963  0.00 97.00      PROA   
ATOM   3936  HA  ARG P 252     -18.009-111.715 131.594  0.00 97.00      PROA   
ATOM   3937  CB  ARG P 252     -18.838-109.749 131.415  0.00 97.00      PROA   
ATOM   3938  HB1 ARG P 252     -19.378-109.683 132.384  0.00 97.00      PROA   
ATOM   3939  HB2 ARG P 252     -19.421-109.174 130.661  0.00 97.00      PROA   
ATOM   3940  CG  ARG P 252     -17.457-109.087 131.605  0.00 97.00      PROA   
ATOM   3941  HG1 ARG P 252     -16.861-109.141 130.666  0.00 97.00      PROA   
ATOM   3942  HG2 ARG P 252     -16.911-109.677 132.377  0.00 97.00      PROA   
ATOM   3943  CD  ARG P 252     -17.545-107.616 132.047  0.00 97.00      PROA   
ATOM   3944  HD1 ARG P 252     -18.243-107.511 132.902  0.00 97.00      PROA   
ATOM   3945  HD2 ARG P 252     -17.873-106.976 131.200  0.00 97.00      PROA   
ATOM   3946  NE  ARG P 252     -16.181-107.229 132.516  0.00 97.00      PROA   
ATOM   3947  HE  ARG P 252     -15.604-107.935 132.930  0.00 97.00      PROA   
ATOM   3948  CZ  ARG P 252     -15.497-106.124 132.171  0.00 97.00      PROA   
ATOM   3949  NH1 ARG P 252     -16.092-104.978 131.854  0.00 97.00      PROA   
ATOM   3950 HH11 ARG P 252     -17.065-104.923 132.045  0.00 97.00      PROA   
ATOM   3951 HH12 ARG P 252     -15.508-104.173 131.816  0.00 97.00      PROA   
ATOM   3952  NH2 ARG P 252     -14.156-106.216 132.189  0.00 97.00      PROA   
ATOM   3953 HH21 ARG P 252     -13.804-107.152 132.281  0.00 97.00      PROA   
ATOM   3954 HH22 ARG P 252     -13.593-105.508 131.782  0.00 97.00      PROA   
ATOM   3955  C   ARG P 252     -20.052-111.963 131.196  0.00 97.00      PROA   
ATOM   3956  O   ARG P 252     -20.925-111.988 130.330  0.00 97.00      PROA   
ATOM   3957  N   SER P 253     -20.231-112.579 132.395  0.00 97.00      PROA   
ATOM   3958  HN  SER P 253     -19.503-112.615 133.079  0.00 97.00      PROA   
ATOM   3959  CA  SER P 253     -21.531-113.094 132.800  0.00 97.00      PROA   
ATOM   3960  HA  SER P 253     -21.955-113.586 131.940  0.00 97.00      PROA   
ATOM   3961  CB  SER P 253     -21.496-114.190 133.903  0.00 97.00      PROA   
ATOM   3962  HB1 SER P 253     -20.965-115.084 133.513  0.00 97.00      PROA   
ATOM   3963  HB2 SER P 253     -22.530-114.498 134.169  0.00 97.00      PROA   
ATOM   3964  OG  SER P 253     -20.848-113.754 135.087  0.00 97.00      PROA   
ATOM   3965  HG1 SER P 253     -19.936-113.560 134.837  0.00 97.00      PROA   
ATOM   3966  C   SER P 253     -22.438-111.949 133.250  0.00 97.00      PROA   
ATOM   3967  O   SER P 253     -21.954-111.026 133.905  0.00 97.00      PROA   
ATOM   3968  N   PRO P 254     -23.735-111.936 132.948  0.00 97.00      PROA   
ATOM   3969  CD  PRO P 254     -24.308-112.639 131.795  0.00 97.00      PROA   
ATOM   3970  HD1 PRO P 254     -24.460-113.705 132.071  0.00 97.00      PROA   
ATOM   3971  HD2 PRO P 254     -23.653-112.562 130.898  0.00 97.00      PROA   
ATOM   3972  CA  PRO P 254     -24.748-111.168 133.676  0.00 97.00      PROA   
ATOM   3973  HA  PRO P 254     -24.507-110.123 133.542  0.00 97.00      PROA   
ATOM   3974  CB  PRO P 254     -26.069-111.568 132.990  0.00 97.00      PROA   
ATOM   3975  HB1 PRO P 254     -26.814-110.748 133.008  0.00 97.00      PROA   
ATOM   3976  HB2 PRO P 254     -26.504-112.471 133.473  0.00 97.00      PROA   
ATOM   3977  CG  PRO P 254     -25.648-111.943 131.562  0.00 97.00      PROA   
ATOM   3978  HG1 PRO P 254     -26.383-112.594 131.049  0.00 97.00      PROA   
ATOM   3979  HG2 PRO P 254     -25.485-111.021 130.962  0.00 97.00      PROA   
ATOM   3980  C   PRO P 254     -24.778-111.432 135.181  0.00 97.00      PROA   
ATOM   3981  O   PRO P 254     -24.475-112.551 135.591  0.00 97.00      PROA   
ATOM   3982  N   GLU P 255     -25.140-110.425 136.021  0.00 97.00      PROA   
ATOM   3983  HN  GLU P 255     -25.329-109.506 135.681  0.00 97.00      PROA   
ATOM   3984  CA  GLU P 255     -25.241-110.574 137.465  0.00 97.00      PROA   
ATOM   3985  HA  GLU P 255     -24.273-110.900 137.810  0.00 97.00      PROA   
ATOM   3986  CB  GLU P 255     -25.563-109.239 138.198  0.00 97.00      PROA   
ATOM   3987  HB1 GLU P 255     -25.632-109.487 139.278  0.00 97.00      PROA   
ATOM   3988  HB2 GLU P 255     -26.558-108.859 137.881  0.00 97.00      PROA   
ATOM   3989  CG  GLU P 255     -24.502-108.120 138.014  0.00 97.00      PROA   
ATOM   3990  HG1 GLU P 255     -24.839-107.403 137.236  0.00 97.00      PROA   
ATOM   3991  HG2 GLU P 255     -23.538-108.560 137.686  0.00 97.00      PROA   
ATOM   3992  CD  GLU P 255     -24.218-107.344 139.305  0.00 97.00      PROA   
ATOM   3993  OE1 GLU P 255     -24.512-106.120 139.355  0.00 97.00      PROA   
ATOM   3994  OE2 GLU P 255     -23.676-107.971 140.253  0.00 97.00      PROA   
ATOM   3995  C   GLU P 255     -26.241-111.631 137.931  0.00 97.00      PROA   
ATOM   3996  O   GLU P 255     -27.337-111.775 137.390  0.00 97.00      PROA   
ATOM   3997  N   LEU P 256     -25.856-112.393 138.979  0.00 97.00      PROA   
ATOM   3998  HN  LEU P 256     -24.938-112.287 139.358  0.00 97.00      PROA   
ATOM   3999  CA  LEU P 256     -26.631-113.467 139.562  0.00 97.00      PROA   
ATOM   4000  HA  LEU P 256     -27.590-113.523 139.069  0.00 97.00      PROA   
ATOM   4001  CB  LEU P 256     -25.845-114.798 139.390  0.00 97.00      PROA   
ATOM   4002  HB1 LEU P 256     -24.888-114.745 139.949  0.00 97.00      PROA   
ATOM   4003  HB2 LEU P 256     -25.580-114.848 138.306  0.00 97.00      PROA   
ATOM   4004  CG  LEU P 256     -26.567-116.130 139.720  0.00 97.00      PROA   
ATOM   4005  HG  LEU P 256     -25.977-116.931 139.209  0.00 97.00      PROA   
ATOM   4006  CD1 LEU P 256     -26.542-116.483 141.218  0.00 97.00      PROA   
ATOM   4007 HD11 LEU P 256     -27.178-115.787 141.795  0.00 97.00      PROA   
ATOM   4008 HD12 LEU P 256     -25.507-116.427 141.614  0.00 97.00      PROA   
ATOM   4009 HD13 LEU P 256     -26.929-117.512 141.376  0.00 97.00      PROA   
ATOM   4010  CD2 LEU P 256     -27.994-116.201 139.146  0.00 97.00      PROA   
ATOM   4011 HD21 LEU P 256     -27.981-115.981 138.058  0.00 97.00      PROA   
ATOM   4012 HD22 LEU P 256     -28.656-115.469 139.654  0.00 97.00      PROA   
ATOM   4013 HD23 LEU P 256     -28.415-117.217 139.299  0.00 97.00      PROA   
ATOM   4014  C   LEU P 256     -26.856-113.118 141.020  0.00 97.00      PROA   
ATOM   4015  O   LEU P 256     -25.932-112.734 141.728  0.00 97.00      PROA   
ATOM   4016  N   GLU P 257     -28.112-113.220 141.519  0.00 97.00      PROA   
ATOM   4017  HN  GLU P 257     -28.865-113.559 140.962  0.00 97.00      PROA   
ATOM   4018  CA  GLU P 257     -28.457-112.787 142.861  0.00 97.00      PROA   
ATOM   4019  HA  GLU P 257     -27.821-111.957 143.128  0.00 97.00      PROA   
ATOM   4020  CB  GLU P 257     -29.930-112.307 142.956  0.00 97.00      PROA   
ATOM   4021  HB1 GLU P 257     -30.632-113.148 142.777  0.00 97.00      PROA   
ATOM   4022  HB2 GLU P 257     -30.079-111.589 142.114  0.00 97.00      PROA   
ATOM   4023  CG  GLU P 257     -30.271-111.537 144.255  0.00 97.00      PROA   
ATOM   4024  HG1 GLU P 257     -30.848-110.626 143.990  0.00 97.00      PROA   
ATOM   4025  HG2 GLU P 257     -29.348-111.215 144.779  0.00 97.00      PROA   
ATOM   4026  CD  GLU P 257     -31.124-112.341 145.228  0.00 97.00      PROA   
ATOM   4027  OE1 GLU P 257     -30.610-113.338 145.776  0.00 97.00      PROA   
ATOM   4028  OE2 GLU P 257     -32.290-111.942 145.467  0.00 97.00      PROA   
ATOM   4029  C   GLU P 257     -28.219-113.891 143.867  0.00 97.00      PROA   
ATOM   4030  O   GLU P 257     -28.626-115.034 143.676  0.00 97.00      PROA   
ATOM   4031  N   LEU P 258     -27.541-113.542 144.985  0.00 97.00      PROA   
ATOM   4032  HN  LEU P 258     -27.199-112.609 145.085  0.00 97.00      PROA   
ATOM   4033  CA  LEU P 258     -27.293-114.432 146.096  0.00 97.00      PROA   
ATOM   4034  HA  LEU P 258     -28.040-115.212 146.087  0.00 97.00      PROA   
ATOM   4035  CB  LEU P 258     -25.885-115.083 146.075  0.00 97.00      PROA   
ATOM   4036  HB1 LEU P 258     -25.730-115.695 146.991  0.00 97.00      PROA   
ATOM   4037  HB2 LEU P 258     -25.127-114.274 146.077  0.00 97.00      PROA   
ATOM   4038  CG  LEU P 258     -25.604-115.989 144.850  0.00 97.00      PROA   
ATOM   4039  HG  LEU P 258     -25.883-115.429 143.929  0.00 97.00      PROA   
ATOM   4040  CD1 LEU P 258     -24.106-116.311 144.735  0.00 97.00      PROA   
ATOM   4041 HD11 LEU P 258     -23.772-116.890 145.622  0.00 97.00      PROA   
ATOM   4042 HD12 LEU P 258     -23.510-115.378 144.675  0.00 97.00      PROA   
ATOM   4043 HD13 LEU P 258     -23.917-116.912 143.821  0.00 97.00      PROA   
ATOM   4044  CD2 LEU P 258     -26.421-117.294 144.885  0.00 97.00      PROA   
ATOM   4045 HD21 LEU P 258     -27.509-117.081 144.902  0.00 97.00      PROA   
ATOM   4046 HD22 LEU P 258     -26.157-117.886 145.787  0.00 97.00      PROA   
ATOM   4047 HD23 LEU P 258     -26.198-117.906 143.985  0.00 97.00      PROA   
ATOM   4048  C   LEU P 258     -27.477-113.662 147.389  0.00 97.00      PROA   
ATOM   4049  O   LEU P 258     -26.523-113.317 148.083  0.00 97.00      PROA   
ATOM   4050  N   GLN P 259     -28.743-113.373 147.759  0.00 97.00      PROA   
ATOM   4051  HN  GLN P 259     -29.494-113.486 147.105  0.00 97.00      PROA   
ATOM   4052  CA  GLN P 259     -29.119-112.950 149.092  0.00 97.00      PROA   
ATOM   4053  HA  GLN P 259     -28.515-112.083 149.307  0.00 97.00      PROA   
ATOM   4054  CB  GLN P 259     -30.606-112.518 149.210  0.00 97.00      PROA   
ATOM   4055  HB1 GLN P 259     -30.922-112.525 150.278  0.00 97.00      PROA   
ATOM   4056  HB2 GLN P 259     -31.231-113.263 148.669  0.00 97.00      PROA   
ATOM   4057  CG  GLN P 259     -30.898-111.114 148.646  0.00 97.00      PROA   
ATOM   4058  HG1 GLN P 259     -30.679-111.073 147.560  0.00 97.00      PROA   
ATOM   4059  HG2 GLN P 259     -30.273-110.349 149.153  0.00 97.00      PROA   
ATOM   4060  CD  GLN P 259     -32.369-110.762 148.906  0.00 97.00      PROA   
ATOM   4061  OE1 GLN P 259     -32.725-110.287 149.989  0.00 97.00      PROA   
ATOM   4062  NE2 GLN P 259     -33.244-111.014 147.896  0.00 97.00      PROA   
ATOM   4063 HE21 GLN P 259     -34.208-110.795 148.020  0.00 97.00      PROA   
ATOM   4064 HE22 GLN P 259     -32.908-111.411 147.038  0.00 97.00      PROA   
ATOM   4065  C   GLN P 259     -28.794-113.976 150.163  0.00 97.00      PROA   
ATOM   4066  O   GLN P 259     -28.988-115.173 149.980  0.00 97.00      PROA   
ATOM   4067  N   VAL P 260     -28.270-113.503 151.316  0.00 97.00      PROA   
ATOM   4068  HN  VAL P 260     -28.102-112.529 151.434  0.00 97.00      PROA   
ATOM   4069  CA  VAL P 260     -27.878-114.334 152.432  0.00 97.00      PROA   
ATOM   4070  HA  VAL P 260     -28.283-115.324 152.304  0.00 97.00      PROA   
ATOM   4071  CB  VAL P 260     -26.363-114.436 152.589  0.00 97.00      PROA   
ATOM   4072  HB  VAL P 260     -25.949-113.421 152.760  0.00 97.00      PROA   
ATOM   4073  CG1 VAL P 260     -26.002-115.350 153.780  0.00 97.00      PROA   
ATOM   4074 HG11 VAL P 260     -26.464-116.352 153.656  0.00 97.00      PROA   
ATOM   4075 HG12 VAL P 260     -26.336-114.914 154.744  0.00 97.00      PROA   
ATOM   4076 HG13 VAL P 260     -24.902-115.478 153.830  0.00 97.00      PROA   
ATOM   4077  CG2 VAL P 260     -25.724-114.971 151.287  0.00 97.00      PROA   
ATOM   4078 HG21 VAL P 260     -25.865-114.263 150.447  0.00 97.00      PROA   
ATOM   4079 HG22 VAL P 260     -26.170-115.947 151.007  0.00 97.00      PROA   
ATOM   4080 HG23 VAL P 260     -24.631-115.112 151.432  0.00 97.00      PROA   
ATOM   4081  C   VAL P 260     -28.508-113.701 153.659  0.00 97.00      PROA   
ATOM   4082  O   VAL P 260     -28.400-112.494 153.864  0.00 97.00      PROA   
ATOM   4083  N   LEU P 261     -29.218-114.499 154.492  0.00 97.00      PROA   
ATOM   4084  HN  LEU P 261     -29.282-115.479 154.308  0.00 97.00      PROA   
ATOM   4085  CA  LEU P 261     -29.961-114.003 155.634  0.00 97.00      PROA   
ATOM   4086  HA  LEU P 261     -29.713-112.964 155.783  0.00 97.00      PROA   
ATOM   4087  CB  LEU P 261     -31.495-114.106 155.451  0.00 97.00      PROA   
ATOM   4088  HB1 LEU P 261     -32.010-113.836 156.400  0.00 97.00      PROA   
ATOM   4089  HB2 LEU P 261     -31.760-115.159 155.207  0.00 97.00      PROA   
ATOM   4090  CG  LEU P 261     -32.077-113.186 154.349  0.00 97.00      PROA   
ATOM   4091  HG  LEU P 261     -31.623-113.477 153.373  0.00 97.00      PROA   
ATOM   4092  CD1 LEU P 261     -33.600-113.381 154.244  0.00 97.00      PROA   
ATOM   4093 HD11 LEU P 261     -34.088-113.072 155.194  0.00 97.00      PROA   
ATOM   4094 HD12 LEU P 261     -33.842-114.447 154.055  0.00 97.00      PROA   
ATOM   4095 HD13 LEU P 261     -34.012-112.766 153.416  0.00 97.00      PROA   
ATOM   4096  CD2 LEU P 261     -31.762-111.696 154.583  0.00 97.00      PROA   
ATOM   4097 HD21 LEU P 261     -32.251-111.078 153.801  0.00 97.00      PROA   
ATOM   4098 HD22 LEU P 261     -30.671-111.507 154.535  0.00 97.00      PROA   
ATOM   4099 HD23 LEU P 261     -32.143-111.377 155.576  0.00 97.00      PROA   
ATOM   4100  C   LEU P 261     -29.563-114.689 156.921  0.00 97.00      PROA   
ATOM   4101  O   LEU P 261     -29.477-115.909 157.020  0.00 97.00      PROA   
ATOM   4102  N   GLY P 262     -29.324-113.862 157.960  0.00 97.00      PROA   
ATOM   4103  HN  GLY P 262     -29.452-112.881 157.852  0.00 97.00      PROA   
ATOM   4104  CA  GLY P 262     -28.950-114.271 159.290  0.00 97.00      PROA   
ATOM   4105  HA1 GLY P 262     -27.878-114.194 159.376  0.00 97.00      PROA   
ATOM   4106  HA2 GLY P 262     -29.350-115.251 159.512  0.00 97.00      PROA   
ATOM   4107  C   GLY P 262     -29.542-113.281 160.235  0.00 97.00      PROA   
ATOM   4108  O   GLY P 262     -29.925-112.178 159.852  0.00 97.00      PROA   
ATOM   4109  N   HSD P 263     -29.601-113.657 161.525  0.00 97.00      PROA   
ATOM   4110  HN  HSD P 263     -29.237-114.538 161.814  0.00 97.00      PROA   
ATOM   4111  CA  HSD P 263     -30.090-112.813 162.587  0.00 97.00      PROA   
ATOM   4112  HA  HSD P 263     -30.222-111.798 162.235  0.00 97.00      PROA   
ATOM   4113  CB  HSD P 263     -31.419-113.335 163.182  0.00 97.00      PROA   
ATOM   4114  HB1 HSD P 263     -31.699-112.753 164.086  0.00 97.00      PROA   
ATOM   4115  HB2 HSD P 263     -31.292-114.398 163.484  0.00 97.00      PROA   
ATOM   4116  ND1 HSD P 263     -33.540-112.313 162.174  0.00 97.00      PROA   
ATOM   4117  HD1 HSD P 263     -33.633-111.554 162.820  0.00 97.00      PROA   
ATOM   4118  CG  HSD P 263     -32.539-113.265 162.170  0.00 97.00      PROA   
ATOM   4119  CE1 HSD P 263     -34.391-112.630 161.167  0.00 97.00      PROA   
ATOM   4120  HE1 HSD P 263     -35.282-112.047 160.932  0.00 97.00      PROA   
ATOM   4121  NE2 HSD P 263     -34.018-113.720 160.526  0.00 97.00      PROA   
ATOM   4122  CD2 HSD P 263     -32.859-114.125 161.164  0.00 97.00      PROA   
ATOM   4123  HD2 HSD P 263     -32.349-115.020 160.828  0.00 97.00      PROA   
ATOM   4124  C   HSD P 263     -28.988-112.821 163.607  0.00 97.00      PROA   
ATOM   4125  O   HSD P 263     -28.397-113.868 163.862  0.00 97.00      PROA   
ATOM   4126  N   GLN P 264     -28.643-111.640 164.175  0.00 97.00      PROA   
ATOM   4127  HN  GLN P 264     -29.150-110.805 163.972  0.00 97.00      PROA   
ATOM   4128  CA  GLN P 264     -27.471-111.456 165.011  0.00 97.00      PROA   
ATOM   4129  HA  GLN P 264     -26.625-111.725 164.392  0.00 97.00      PROA   
ATOM   4130  CB  GLN P 264     -27.273-109.965 165.390  0.00 97.00      PROA   
ATOM   4131  HB1 GLN P 264     -26.529-109.866 166.211  0.00 97.00      PROA   
ATOM   4132  HB2 GLN P 264     -28.250-109.588 165.766  0.00 97.00      PROA   
ATOM   4133  CG  GLN P 264     -26.784-109.117 164.189  0.00 97.00      PROA   
ATOM   4134  HG1 GLN P 264     -27.287-109.450 163.256  0.00 97.00      PROA   
ATOM   4135  HG2 GLN P 264     -25.690-109.248 164.047  0.00 97.00      PROA   
ATOM   4136  CD  GLN P 264     -27.108-107.627 164.349  0.00 97.00      PROA   
ATOM   4137  OE1 GLN P 264     -27.852-107.055 163.543  0.00 97.00      PROA   
ATOM   4138  NE2 GLN P 264     -26.536-106.982 165.400  0.00 97.00      PROA   
ATOM   4139 HE21 GLN P 264     -26.742-106.012 165.523  0.00 97.00      PROA   
ATOM   4140 HE22 GLN P 264     -25.926-107.477 166.017  0.00 97.00      PROA   
ATOM   4141  C   GLN P 264     -27.388-112.362 166.230  0.00 97.00      PROA   
ATOM   4142  O   GLN P 264     -28.349-112.553 166.972  0.00 97.00      PROA   
ATOM   4143  N   GLN P 265     -26.199-112.971 166.416  0.00 97.00      PROA   
ATOM   4144  HN  GLN P 265     -25.432-112.752 165.814  0.00 97.00      PROA   
ATOM   4145  CA  GLN P 265     -25.964-114.098 167.283  0.00 97.00      PROA   
ATOM   4146  HA  GLN P 265     -26.928-114.508 167.536  0.00 97.00      PROA   
ATOM   4147  CB  GLN P 265     -25.154-115.226 166.567  0.00 97.00      PROA   
ATOM   4148  HB1 GLN P 265     -25.833-115.708 165.828  0.00 97.00      PROA   
ATOM   4149  HB2 GLN P 265     -24.885-116.010 167.310  0.00 97.00      PROA   
ATOM   4150  CG  GLN P 265     -23.853-114.801 165.830  0.00 97.00      PROA   
ATOM   4151  HG1 GLN P 265     -23.257-115.711 165.596  0.00 97.00      PROA   
ATOM   4152  HG2 GLN P 265     -23.238-114.164 166.500  0.00 97.00      PROA   
ATOM   4153  CD  GLN P 265     -24.092-114.015 164.527  0.00 97.00      PROA   
ATOM   4154  OE1 GLN P 265     -24.106-112.779 164.522  0.00 97.00      PROA   
ATOM   4155  NE2 GLN P 265     -24.275-114.745 163.392  0.00 97.00      PROA   
ATOM   4156 HE21 GLN P 265     -24.462-114.261 162.535  0.00 97.00      PROA   
ATOM   4157 HE22 GLN P 265     -24.226-115.741 163.416  0.00 97.00      PROA   
ATOM   4158  C   GLN P 265     -25.254-113.690 168.564  0.00 97.00      PROA   
ATOM   4159  O   GLN P 265     -24.521-112.701 168.566  0.00 97.00      PROA   
ATOM   4160  N   PRO P 266     -25.415-114.408 169.682  0.00 97.00      PROA   
ATOM   4161  CD  PRO P 266     -26.493-115.382 169.885  0.00 97.00      PROA   
ATOM   4162  HD1 PRO P 266     -26.284-116.277 169.258  0.00 97.00      PROA   
ATOM   4163  HD2 PRO P 266     -27.487-114.953 169.631  0.00 97.00      PROA   
ATOM   4164  CA  PRO P 266     -24.418-114.498 170.749  0.00 97.00      PROA   
ATOM   4165  HA  PRO P 266     -24.455-113.559 171.282  0.00 97.00      PROA   
ATOM   4166  CB  PRO P 266     -24.888-115.687 171.610  0.00 97.00      PROA   
ATOM   4167  HB1 PRO P 266     -24.633-115.562 172.680  0.00 97.00      PROA   
ATOM   4168  HB2 PRO P 266     -24.446-116.638 171.239  0.00 97.00      PROA   
ATOM   4169  CG  PRO P 266     -26.400-115.745 171.366  0.00 97.00      PROA   
ATOM   4170  HG1 PRO P 266     -26.832-116.740 171.590  0.00 97.00      PROA   
ATOM   4171  HG2 PRO P 266     -26.915-114.968 171.972  0.00 97.00      PROA   
ATOM   4172  C   PRO P 266     -22.982-114.675 170.273  0.00 97.00      PROA   
ATOM   4173  O   PRO P 266     -22.743-115.457 169.354  0.00 97.00      PROA   
ATOM   4174  N   THR P 267     -22.011-113.961 170.883  0.00 97.00      PROA   
ATOM   4175  HN  THR P 267     -22.243-113.236 171.528  0.00 97.00      PROA   
ATOM   4176  CA  THR P 267     -20.584-114.192 170.694  0.00 97.00      PROA   
ATOM   4177  HA  THR P 267     -20.430-114.155 169.623  0.00 97.00      PROA   
ATOM   4178  CB  THR P 267     -19.710-113.110 171.319  0.00 97.00      PROA   
ATOM   4179  HB  THR P 267     -19.457-113.346 172.375  0.00 97.00      PROA   
ATOM   4180  OG1 THR P 267     -20.384-111.859 171.334  0.00 97.00      PROA   
ATOM   4181  HG1 THR P 267     -20.613-111.682 170.418  0.00 97.00      PROA   
ATOM   4182  CG2 THR P 267     -18.410-112.943 170.511  0.00 97.00      PROA   
ATOM   4183 HG21 THR P 267     -18.641-112.659 169.461  0.00 97.00      PROA   
ATOM   4184 HG22 THR P 267     -17.827-113.886 170.500  0.00 97.00      PROA   
ATOM   4185 HG23 THR P 267     -17.784-112.144 170.961  0.00 97.00      PROA   
ATOM   4186  C   THR P 267     -20.087-115.569 171.144  0.00 97.00      PROA   
ATOM   4187  O   THR P 267     -19.298-116.144 170.394  0.00 97.00      PROA   
ATOM   4188  N   PRO P 268     -20.460-116.183 172.276  0.00 97.00      PROA   
ATOM   4189  CD  PRO P 268     -21.018-115.523 173.467  0.00 97.00      PROA   
ATOM   4190  HD1 PRO P 268     -21.914-114.917 173.224  0.00 97.00      PROA   
ATOM   4191  HD2 PRO P 268     -20.238-114.882 173.936  0.00 97.00      PROA   
ATOM   4192  CA  PRO P 268     -20.190-117.596 172.524  0.00 97.00      PROA   
ATOM   4193  HA  PRO P 268     -19.189-117.854 172.205  0.00 97.00      PROA   
ATOM   4194  CB  PRO P 268     -20.375-117.749 174.045  0.00 97.00      PROA   
ATOM   4195  HB1 PRO P 268     -19.408-117.523 174.549  0.00 97.00      PROA   
ATOM   4196  HB2 PRO P 268     -20.702-118.763 174.350  0.00 97.00      PROA   
ATOM   4197  CG  PRO P 268     -21.397-116.668 174.408  0.00 97.00      PROA   
ATOM   4198  HG1 PRO P 268     -22.416-117.032 174.145  0.00 97.00      PROA   
ATOM   4199  HG2 PRO P 268     -21.369-116.381 175.477  0.00 97.00      PROA   
ATOM   4200  C   PRO P 268     -21.165-118.482 171.769  0.00 97.00      PROA   
ATOM   4201  O   PRO P 268     -22.311-118.092 171.551  0.00 97.00      PROA   
ATOM   4202  N   VAL P 269     -20.695-119.682 171.364  0.00 97.00      PROA   
ATOM   4203  HN  VAL P 269     -19.775-119.996 171.580  0.00 97.00      PROA   
ATOM   4204  CA  VAL P 269     -21.454-120.728 170.734  0.00 97.00      PROA   
ATOM   4205  HA  VAL P 269     -22.470-120.691 171.100  0.00 97.00      PROA   
ATOM   4206  CB  VAL P 269     -21.439-120.623 169.204  0.00 97.00      PROA   
ATOM   4207  HB  VAL P 269     -21.824-119.610 168.934  0.00 97.00      PROA   
ATOM   4208  CG1 VAL P 269     -20.006-120.755 168.646  0.00 97.00      PROA   
ATOM   4209 HG11 VAL P 269     -19.589-121.750 168.903  0.00 97.00      PROA   
ATOM   4210 HG12 VAL P 269     -19.343-119.971 169.066  0.00 97.00      PROA   
ATOM   4211 HG13 VAL P 269     -20.012-120.658 167.539  0.00 97.00      PROA   
ATOM   4212  CG2 VAL P 269     -22.385-121.670 168.584  0.00 97.00      PROA   
ATOM   4213 HG21 VAL P 269     -23.410-121.559 168.993  0.00 97.00      PROA   
ATOM   4214 HG22 VAL P 269     -22.020-122.692 168.814  0.00 97.00      PROA   
ATOM   4215 HG23 VAL P 269     -22.423-121.556 167.479  0.00 97.00      PROA   
ATOM   4216  C   VAL P 269     -20.811-122.035 171.263  0.00 97.00      PROA   
ATOM   4217  OT1 VAL P 269     -19.631-121.987 171.711  0.00 97.00      PROA   
ATOM   4218  OT2 VAL P 269     -21.500-123.090 171.256  0.00 97.00      PROA   
END
