# Supplementary material for: The solution structure of the unbound IgG Fc receptor CD64 resembles its crystal structure: Implications for function
Source: PLoS One. 2023 Sep 21;18(9):e0288351. doi: 10.1371/journal.pone.0288351 (PMC10513344; doi:10.1371/journal.pone.0288351)
Supplement: S1 File — (ZIP) [file pone.0288351.s003.zip › CD64V03 E11/Top100/EM_done_ready_for_EM_top100_0p11_E11.dcd_55426.pdb.pdb]

REMARK  FINAL COORDINATES WRITTEN BY NAMD AT TIMESTEP 2000
ATOM      1  N   LYS P   1       6.407 -59.759 110.940  0.00 97.00      PROA   
ATOM      2  HT1 LYS P   1       6.850 -60.647 110.622  0.00 97.00      PROA   
ATOM      3  HT2 LYS P   1       6.889 -59.490 111.826  0.00 97.00      PROA   
ATOM      4  HT3 LYS P   1       6.562 -59.030 110.217  0.00 97.00      PROA   
ATOM      5  CA  LYS P   1       4.962 -59.994 111.175  0.00 97.00      PROA   
ATOM      6  HA  LYS P   1       4.871 -60.949 111.670  0.00 97.00      PROA   
ATOM      7  CB  LYS P   1       4.346 -58.898 112.095  0.00 97.00      PROA   
ATOM      8  HB1 LYS P   1       3.238 -58.973 112.040  0.00 97.00      PROA   
ATOM      9  HB2 LYS P   1       4.619 -57.883 111.734  0.00 97.00      PROA   
ATOM     10  CG  LYS P   1       4.737 -59.038 113.583  0.00 97.00      PROA   
ATOM     11  HG1 LYS P   1       5.792 -58.707 113.703  0.00 97.00      PROA   
ATOM     12  HG2 LYS P   1       4.691 -60.107 113.888  0.00 97.00      PROA   
ATOM     13  CD  LYS P   1       3.867 -58.211 114.553  0.00 97.00      PROA   
ATOM     14  HD1 LYS P   1       3.855 -57.153 114.208  0.00 97.00      PROA   
ATOM     15  HD2 LYS P   1       4.363 -58.234 115.551  0.00 97.00      PROA   
ATOM     16  CE  LYS P   1       2.423 -58.726 114.693  0.00 97.00      PROA   
ATOM     17  HE1 LYS P   1       2.428 -59.802 114.972  0.00 97.00      PROA   
ATOM     18  HE2 LYS P   1       1.865 -58.602 113.741  0.00 97.00      PROA   
ATOM     19  NZ  LYS P   1       1.680 -57.990 115.748  0.00 97.00      PROA   
ATOM     20  HZ1 LYS P   1       1.662 -56.975 115.524  0.00 97.00      PROA   
ATOM     21  HZ2 LYS P   1       2.142 -58.131 116.669  0.00 97.00      PROA   
ATOM     22  HZ3 LYS P   1       0.704 -58.347 115.798  0.00 97.00      PROA   
ATOM     23  C   LYS P   1       4.221 -60.106 109.869  0.00 97.00      PROA   
ATOM     24  O   LYS P   1       4.755 -59.788 108.808  0.00 97.00      PROA   
ATOM     25  N   ALA P   2       2.957 -60.573 109.926  0.00 97.00      PROA   
ATOM     26  HN  ALA P   2       2.526 -60.892 110.766  0.00 97.00      PROA   
ATOM     27  CA  ALA P   2       2.058 -60.618 108.813  0.00 97.00      PROA   
ATOM     28  HA  ALA P   2       2.134 -59.705 108.236  0.00 97.00      PROA   
ATOM     29  CB  ALA P   2       2.279 -61.868 107.936  0.00 97.00      PROA   
ATOM     30  HB1 ALA P   2       2.212 -62.791 108.550  0.00 97.00      PROA   
ATOM     31  HB2 ALA P   2       3.292 -61.836 107.479  0.00 97.00      PROA   
ATOM     32  HB3 ALA P   2       1.531 -61.927 107.119  0.00 97.00      PROA   
ATOM     33  C   ALA P   2       0.713 -60.661 109.494  0.00 97.00      PROA   
ATOM     34  O   ALA P   2       0.656 -60.727 110.723  0.00 97.00      PROA   
ATOM     35  N   VAL P   3      -0.390 -60.603 108.709  0.00 97.00      PROA   
ATOM     36  HN  VAL P   3      -0.313 -60.450 107.729  0.00 97.00      PROA   
ATOM     37  CA  VAL P   3      -1.734 -60.941 109.135  0.00 97.00      PROA   
ATOM     38  HA  VAL P   3      -1.673 -61.723 109.877  0.00 97.00      PROA   
ATOM     39  CB  VAL P   3      -2.608 -59.793 109.666  0.00 97.00      PROA   
ATOM     40  HB  VAL P   3      -3.629 -60.196 109.871  0.00 97.00      PROA   
ATOM     41  CG1 VAL P   3      -2.062 -59.273 111.011  0.00 97.00      PROA   
ATOM     42 HG11 VAL P   3      -1.091 -58.758 110.859  0.00 97.00      PROA   
ATOM     43 HG12 VAL P   3      -1.919 -60.114 111.721  0.00 97.00      PROA   
ATOM     44 HG13 VAL P   3      -2.776 -58.547 111.456  0.00 97.00      PROA   
ATOM     45  CG2 VAL P   3      -2.734 -58.641 108.647  0.00 97.00      PROA   
ATOM     46 HG21 VAL P   3      -3.252 -58.975 107.726  0.00 97.00      PROA   
ATOM     47 HG22 VAL P   3      -1.734 -58.247 108.371  0.00 97.00      PROA   
ATOM     48 HG23 VAL P   3      -3.322 -57.807 109.088  0.00 97.00      PROA   
ATOM     49  C   VAL P   3      -2.358 -61.534 107.890  0.00 97.00      PROA   
ATOM     50  O   VAL P   3      -1.993 -61.156 106.776  0.00 97.00      PROA   
ATOM     51  N   ILE P   4      -3.290 -62.510 108.038  0.00 97.00      PROA   
ATOM     52  HN  ILE P   4      -3.519 -62.874 108.939  0.00 97.00      PROA   
ATOM     53  CA  ILE P   4      -3.861 -63.212 106.896  0.00 97.00      PROA   
ATOM     54  HA  ILE P   4      -3.266 -62.995 106.022  0.00 97.00      PROA   
ATOM     55  CB  ILE P   4      -3.810 -64.734 107.051  0.00 97.00      PROA   
ATOM     56  HB  ILE P   4      -4.386 -65.027 107.958  0.00 97.00      PROA   
ATOM     57  CG2 ILE P   4      -4.426 -65.406 105.800  0.00 97.00      PROA   
ATOM     58 HG21 ILE P   4      -3.970 -64.983 104.878  0.00 97.00      PROA   
ATOM     59 HG22 ILE P   4      -5.525 -65.258 105.762  0.00 97.00      PROA   
ATOM     60 HG23 ILE P   4      -4.235 -66.496 105.798  0.00 97.00      PROA   
ATOM     61  CG1 ILE P   4      -2.349 -65.209 107.247  0.00 97.00      PROA   
ATOM     62 HG11 ILE P   4      -1.815 -64.570 107.982  0.00 97.00      PROA   
ATOM     63 HG12 ILE P   4      -1.835 -65.100 106.271  0.00 97.00      PROA   
ATOM     64  CD  ILE P   4      -2.216 -66.655 107.733  0.00 97.00      PROA   
ATOM     65  HD1 ILE P   4      -2.823 -67.357 107.127  0.00 97.00      PROA   
ATOM     66  HD2 ILE P   4      -2.542 -66.730 108.793  0.00 97.00      PROA   
ATOM     67  HD3 ILE P   4      -1.156 -66.975 107.670  0.00 97.00      PROA   
ATOM     68  C   ILE P   4      -5.281 -62.741 106.598  0.00 97.00      PROA   
ATOM     69  O   ILE P   4      -6.128 -62.633 107.482  0.00 97.00      PROA   
ATOM     70  N   LYS P   5      -5.575 -62.462 105.305  0.00 97.00      PROA   
ATOM     71  HN  LYS P   5      -4.842 -62.454 104.624  0.00 97.00      PROA   
ATOM     72  CA  LYS P   5      -6.906 -62.129 104.834  0.00 97.00      PROA   
ATOM     73  HA  LYS P   5      -7.591 -62.069 105.667  0.00 97.00      PROA   
ATOM     74  CB  LYS P   5      -6.931 -60.788 104.057  0.00 97.00      PROA   
ATOM     75  HB1 LYS P   5      -7.973 -60.556 103.743  0.00 97.00      PROA   
ATOM     76  HB2 LYS P   5      -6.310 -60.880 103.137  0.00 97.00      PROA   
ATOM     77  CG  LYS P   5      -6.381 -59.587 104.845  0.00 97.00      PROA   
ATOM     78  HG1 LYS P   5      -6.393 -58.712 104.157  0.00 97.00      PROA   
ATOM     79  HG2 LYS P   5      -5.318 -59.781 105.113  0.00 97.00      PROA   
ATOM     80  CD  LYS P   5      -7.173 -59.245 106.121  0.00 97.00      PROA   
ATOM     81  HD1 LYS P   5      -7.253 -60.155 106.753  0.00 97.00      PROA   
ATOM     82  HD2 LYS P   5      -8.205 -58.938 105.840  0.00 97.00      PROA   
ATOM     83  CE  LYS P   5      -6.518 -58.156 106.982  0.00 97.00      PROA   
ATOM     84  HE1 LYS P   5      -5.516 -58.509 107.320  0.00 97.00      PROA   
ATOM     85  HE2 LYS P   5      -7.131 -57.905 107.870  0.00 97.00      PROA   
ATOM     86  NZ  LYS P   5      -6.309 -56.923 106.205  0.00 97.00      PROA   
ATOM     87  HZ1 LYS P   5      -7.148 -56.346 106.032  0.00 97.00      PROA   
ATOM     88  HZ2 LYS P   5      -5.865 -57.188 105.296  0.00 97.00      PROA   
ATOM     89  HZ3 LYS P   5      -5.550 -56.364 106.654  0.00 97.00      PROA   
ATOM     90  C   LYS P   5      -7.417 -63.201 103.893  0.00 97.00      PROA   
ATOM     91  O   LYS P   5      -6.903 -63.383 102.796  0.00 97.00      PROA   
ATOM     92  N   LEU P   6      -8.493 -63.923 104.278  0.00 97.00      PROA   
ATOM     93  HN  LEU P   6      -8.882 -63.831 105.192  0.00 97.00      PROA   
ATOM     94  CA  LEU P   6      -9.204 -64.819 103.388  0.00 97.00      PROA   
ATOM     95  HA  LEU P   6      -8.481 -65.366 102.798  0.00 97.00      PROA   
ATOM     96  CB  LEU P   6     -10.068 -65.852 104.159  0.00 97.00      PROA   
ATOM     97  HB1 LEU P   6     -10.443 -66.596 103.422  0.00 97.00      PROA   
ATOM     98  HB2 LEU P   6     -10.953 -65.361 104.618  0.00 97.00      PROA   
ATOM     99  CG  LEU P   6      -9.333 -66.627 105.285  0.00 97.00      PROA   
ATOM    100  HG  LEU P   6      -8.253 -66.693 105.021  0.00 97.00      PROA   
ATOM    101  CD1 LEU P   6      -9.460 -65.950 106.666  0.00 97.00      PROA   
ATOM    102 HD11 LEU P   6     -10.532 -65.837 106.934  0.00 97.00      PROA   
ATOM    103 HD12 LEU P   6      -8.983 -64.950 106.677  0.00 97.00      PROA   
ATOM    104 HD13 LEU P   6      -8.972 -66.574 107.444  0.00 97.00      PROA   
ATOM    105  CD2 LEU P   6      -9.871 -68.065 105.386  0.00 97.00      PROA   
ATOM    106 HD21 LEU P   6      -9.727 -68.608 104.429  0.00 97.00      PROA   
ATOM    107 HD22 LEU P   6     -10.954 -68.050 105.626  0.00 97.00      PROA   
ATOM    108 HD23 LEU P   6      -9.340 -68.616 106.191  0.00 97.00      PROA   
ATOM    109  C   LEU P   6     -10.085 -63.998 102.450  0.00 97.00      PROA   
ATOM    110  O   LEU P   6     -10.885 -63.182 102.901  0.00 97.00      PROA   
ATOM    111  N   GLN P   7      -9.926 -64.149 101.112  0.00 97.00      PROA   
ATOM    112  HN  GLN P   7      -9.238 -64.776 100.745  0.00 97.00      PROA   
ATOM    113  CA  GLN P   7     -10.682 -63.388 100.124  0.00 97.00      PROA   
ATOM    114  HA  GLN P   7     -10.572 -62.352 100.414  0.00 97.00      PROA   
ATOM    115  CB  GLN P   7     -10.016 -63.484  98.724  0.00 97.00      PROA   
ATOM    116  HB1 GLN P   7      -9.779 -64.553  98.535  0.00 97.00      PROA   
ATOM    117  HB2 GLN P   7      -9.043 -62.947  98.804  0.00 97.00      PROA   
ATOM    118  CG  GLN P   7     -10.829 -62.935  97.531  0.00 97.00      PROA   
ATOM    119  HG1 GLN P   7     -11.132 -61.887  97.741  0.00 97.00      PROA   
ATOM    120  HG2 GLN P   7     -11.740 -63.545  97.363  0.00 97.00      PROA   
ATOM    121  CD  GLN P   7      -9.950 -62.918  96.274  0.00 97.00      PROA   
ATOM    122  OE1 GLN P   7      -8.823 -62.416  96.304  0.00 97.00      PROA   
ATOM    123  NE2 GLN P   7     -10.453 -63.472  95.136  0.00 97.00      PROA   
ATOM    124 HE21 GLN P   7      -9.867 -63.472  94.327  0.00 97.00      PROA   
ATOM    125 HE22 GLN P   7     -11.371 -63.865  95.121  0.00 97.00      PROA   
ATOM    126  C   GLN P   7     -12.196 -63.597 100.111  0.00 97.00      PROA   
ATOM    127  O   GLN P   7     -12.920 -62.602 100.155  0.00 97.00      PROA   
ATOM    128  N   PRO P   8     -12.763 -64.801 100.131  0.00 97.00      PROA   
ATOM    129  CD  PRO P   8     -12.192 -66.002  99.534  0.00 97.00      PROA   
ATOM    130  HD1 PRO P   8     -11.507 -66.457 100.278  0.00 97.00      PROA   
ATOM    131  HD2 PRO P   8     -11.653 -65.788  98.586  0.00 97.00      PROA   
ATOM    132  CA  PRO P   8     -13.998 -65.090 100.852  0.00 97.00      PROA   
ATOM    133  HA  PRO P   8     -14.753 -64.377 100.561  0.00 97.00      PROA   
ATOM    134  CB  PRO P   8     -14.366 -66.534 100.433  0.00 97.00      PROA   
ATOM    135  HB1 PRO P   8     -15.422 -66.594 100.097  0.00 97.00      PROA   
ATOM    136  HB2 PRO P   8     -14.216 -67.267 101.254  0.00 97.00      PROA   
ATOM    137  CG  PRO P   8     -13.410 -66.888  99.281  0.00 97.00      PROA   
ATOM    138  HG1 PRO P   8     -13.165 -67.968  99.263  0.00 97.00      PROA   
ATOM    139  HG2 PRO P   8     -13.878 -66.607  98.312  0.00 97.00      PROA   
ATOM    140  C   PRO P   8     -13.717 -65.001 102.351  0.00 97.00      PROA   
ATOM    141  O   PRO P   8     -12.820 -65.742 102.746  0.00 97.00      PROA   
ATOM    142  N   PRO P   9     -14.356 -64.208 103.214  0.00 97.00      PROA   
ATOM    143  CD  PRO P   9     -15.471 -63.329 102.844  0.00 97.00      PROA   
ATOM    144  HD1 PRO P   9     -16.288 -63.902 102.357  0.00 97.00      PROA   
ATOM    145  HD2 PRO P   9     -15.094 -62.533 102.163  0.00 97.00      PROA   
ATOM    146  CA  PRO P   9     -13.949 -64.028 104.612  0.00 97.00      PROA   
ATOM    147  HA  PRO P   9     -12.873 -63.952 104.688  0.00 97.00      PROA   
ATOM    148  CB  PRO P   9     -14.642 -62.704 104.983  0.00 97.00      PROA   
ATOM    149  HB1 PRO P   9     -14.008 -61.862 104.620  0.00 97.00      PROA   
ATOM    150  HB2 PRO P   9     -14.816 -62.562 106.067  0.00 97.00      PROA   
ATOM    151  CG  PRO P   9     -15.936 -62.718 104.166  0.00 97.00      PROA   
ATOM    152  HG1 PRO P   9     -16.670 -63.397 104.653  0.00 97.00      PROA   
ATOM    153  HG2 PRO P   9     -16.387 -61.714 104.047  0.00 97.00      PROA   
ATOM    154  C   PRO P   9     -14.406 -65.178 105.506  0.00 97.00      PROA   
ATOM    155  O   PRO P   9     -14.848 -64.935 106.627  0.00 97.00      PROA   
ATOM    156  N   TRP P  10     -14.303 -66.440 105.045  0.00 97.00      PROA   
ATOM    157  HN  TRP P  10     -13.850 -66.605 104.172  0.00 97.00      PROA   
ATOM    158  CA  TRP P  10     -14.961 -67.564 105.668  0.00 97.00      PROA   
ATOM    159  HA  TRP P  10     -15.515 -67.235 106.536  0.00 97.00      PROA   
ATOM    160  CB  TRP P  10     -15.940 -68.244 104.676  0.00 97.00      PROA   
ATOM    161  HB1 TRP P  10     -16.532 -69.017 105.211  0.00 97.00      PROA   
ATOM    162  HB2 TRP P  10     -15.344 -68.766 103.893  0.00 97.00      PROA   
ATOM    163  CG  TRP P  10     -16.888 -67.309 103.979  0.00 97.00      PROA   
ATOM    164  CD1 TRP P  10     -17.137 -67.320 102.631  0.00 97.00      PROA   
ATOM    165  HD1 TRP P  10     -16.678 -68.007 101.932  0.00 97.00      PROA   
ATOM    166  NE1 TRP P  10     -18.100 -66.397 102.328  0.00 97.00      PROA   
ATOM    167  HE1 TRP P  10     -18.578 -66.332 101.479  0.00 97.00      PROA   
ATOM    168  CE2 TRP P  10     -18.484 -65.745 103.462  0.00 97.00      PROA   
ATOM    169  CD2 TRP P  10     -17.734 -66.280 104.534  0.00 97.00      PROA   
ATOM    170  CE3 TRP P  10     -17.936 -65.776 105.821  0.00 97.00      PROA   
ATOM    171  HE3 TRP P  10     -17.369 -66.133 106.667  0.00 97.00      PROA   
ATOM    172  CZ3 TRP P  10     -18.894 -64.777 106.016  0.00 97.00      PROA   
ATOM    173  HZ3 TRP P  10     -19.060 -64.385 107.011  0.00 97.00      PROA   
ATOM    174  CZ2 TRP P  10     -19.432 -64.747 103.652  0.00 97.00      PROA   
ATOM    175  HZ2 TRP P  10     -19.999 -64.346 102.827  0.00 97.00      PROA   
ATOM    176  CH2 TRP P  10     -19.631 -64.273 104.949  0.00 97.00      PROA   
ATOM    177  HH2 TRP P  10     -20.360 -63.495 105.131  0.00 97.00      PROA   
ATOM    178  C   TRP P  10     -13.943 -68.575 106.137  0.00 97.00      PROA   
ATOM    179  O   TRP P  10     -13.278 -69.241 105.346  0.00 97.00      PROA   
ATOM    180  N   VAL P  11     -13.811 -68.724 107.473  0.00 97.00      PROA   
ATOM    181  HN  VAL P  11     -14.318 -68.133 108.099  0.00 97.00      PROA   
ATOM    182  CA  VAL P  11     -12.844 -69.617 108.085  0.00 97.00      PROA   
ATOM    183  HA  VAL P  11     -11.950 -69.611 107.477  0.00 97.00      PROA   
ATOM    184  CB  VAL P  11     -12.471 -69.094 109.474  0.00 97.00      PROA   
ATOM    185  HB  VAL P  11     -13.343 -69.183 110.160  0.00 97.00      PROA   
ATOM    186  CG1 VAL P  11     -11.289 -69.894 110.047  0.00 97.00      PROA   
ATOM    187 HG11 VAL P  11     -10.423 -69.866 109.352  0.00 97.00      PROA   
ATOM    188 HG12 VAL P  11     -11.579 -70.949 110.214  0.00 97.00      PROA   
ATOM    189 HG13 VAL P  11     -10.969 -69.466 111.021  0.00 97.00      PROA   
ATOM    190  CG2 VAL P  11     -12.077 -67.599 109.381  0.00 97.00      PROA   
ATOM    191 HG21 VAL P  11     -12.941 -66.956 109.117  0.00 97.00      PROA   
ATOM    192 HG22 VAL P  11     -11.279 -67.453 108.623  0.00 97.00      PROA   
ATOM    193 HG23 VAL P  11     -11.688 -67.247 110.360  0.00 97.00      PROA   
ATOM    194  C   VAL P  11     -13.370 -71.061 108.108  0.00 97.00      PROA   
ATOM    195  O   VAL P  11     -12.617 -72.022 108.254  0.00 97.00      PROA   
ATOM    196  N   SER P  12     -14.691 -71.236 107.888  0.00 97.00      PROA   
ATOM    197  HN  SER P  12     -15.251 -70.430 107.733  0.00 97.00      PROA   
ATOM    198  CA  SER P  12     -15.380 -72.512 107.774  0.00 97.00      PROA   
ATOM    199  HA  SER P  12     -14.673 -73.325 107.860  0.00 97.00      PROA   
ATOM    200  CB  SER P  12     -16.453 -72.680 108.896  0.00 97.00      PROA   
ATOM    201  HB1 SER P  12     -17.034 -71.738 108.994  0.00 97.00      PROA   
ATOM    202  HB2 SER P  12     -15.928 -72.859 109.861  0.00 97.00      PROA   
ATOM    203  OG  SER P  12     -17.368 -73.751 108.673  0.00 97.00      PROA   
ATOM    204  HG1 SER P  12     -16.905 -74.564 108.895  0.00 97.00      PROA   
ATOM    205  C   SER P  12     -15.986 -72.561 106.379  0.00 97.00      PROA   
ATOM    206  O   SER P  12     -16.702 -71.644 105.979  0.00 97.00      PROA   
ATOM    207  N   VAL P  13     -15.679 -73.624 105.586  0.00 97.00      PROA   
ATOM    208  HN  VAL P  13     -15.078 -74.349 105.921  0.00 97.00      PROA   
ATOM    209  CA  VAL P  13     -16.002 -73.643 104.163  0.00 97.00      PROA   
ATOM    210  HA  VAL P  13     -16.910 -73.076 104.017  0.00 97.00      PROA   
ATOM    211  CB  VAL P  13     -14.871 -72.984 103.362  0.00 97.00      PROA   
ATOM    212  HB  VAL P  13     -14.614 -72.028 103.881  0.00 97.00      PROA   
ATOM    213  CG1 VAL P  13     -13.595 -73.855 103.338  0.00 97.00      PROA   
ATOM    214 HG11 VAL P  13     -13.768 -74.797 102.778  0.00 97.00      PROA   
ATOM    215 HG12 VAL P  13     -13.263 -74.105 104.366  0.00 97.00      PROA   
ATOM    216 HG13 VAL P  13     -12.773 -73.307 102.831  0.00 97.00      PROA   
ATOM    217  CG2 VAL P  13     -15.329 -72.607 101.940  0.00 97.00      PROA   
ATOM    218 HG21 VAL P  13     -16.268 -72.015 101.968  0.00 97.00      PROA   
ATOM    219 HG22 VAL P  13     -15.493 -73.514 101.323  0.00 97.00      PROA   
ATOM    220 HG23 VAL P  13     -14.546 -72.001 101.437  0.00 97.00      PROA   
ATOM    221  C   VAL P  13     -16.296 -75.061 103.681  0.00 97.00      PROA   
ATOM    222  O   VAL P  13     -15.895 -76.039 104.299  0.00 97.00      PROA   
ATOM    223  N   PHE P  14     -17.044 -75.232 102.561  0.00 97.00      PROA   
ATOM    224  HN  PHE P  14     -17.437 -74.453 102.077  0.00 97.00      PROA   
ATOM    225  CA  PHE P  14     -17.257 -76.536 101.948  0.00 97.00      PROA   
ATOM    226  HA  PHE P  14     -17.364 -77.263 102.740  0.00 97.00      PROA   
ATOM    227  CB  PHE P  14     -18.522 -76.590 101.048  0.00 97.00      PROA   
ATOM    228  HB1 PHE P  14     -18.599 -77.557 100.507  0.00 97.00      PROA   
ATOM    229  HB2 PHE P  14     -18.482 -75.774 100.292  0.00 97.00      PROA   
ATOM    230  CG  PHE P  14     -19.791 -76.473 101.845  0.00 97.00      PROA   
ATOM    231  CD1 PHE P  14     -20.093 -77.400 102.860  0.00 97.00      PROA   
ATOM    232  HD1 PHE P  14     -19.377 -78.166 103.116  0.00 97.00      PROA   
ATOM    233  CE1 PHE P  14     -21.327 -77.359 103.519  0.00 97.00      PROA   
ATOM    234  HE1 PHE P  14     -21.554 -78.081 104.290  0.00 97.00      PROA   
ATOM    235  CZ  PHE P  14     -22.270 -76.381 103.178  0.00 97.00      PROA   
ATOM    236  HZ  PHE P  14     -23.225 -76.350 103.681  0.00 97.00      PROA   
ATOM    237  CD2 PHE P  14     -20.749 -75.504 101.507  0.00 97.00      PROA   
ATOM    238  HD2 PHE P  14     -20.543 -74.809 100.707  0.00 97.00      PROA   
ATOM    239  CE2 PHE P  14     -21.973 -75.444 102.181  0.00 97.00      PROA   
ATOM    240  HE2 PHE P  14     -22.686 -74.675 101.924  0.00 97.00      PROA   
ATOM    241  C   PHE P  14     -16.100 -77.003 101.083  0.00 97.00      PROA   
ATOM    242  O   PHE P  14     -15.303 -76.214 100.583  0.00 97.00      PROA   
ATOM    243  N   GLN P  15     -16.027 -78.336 100.841  0.00 97.00      PROA   
ATOM    244  HN  GLN P  15     -16.550 -78.976 101.403  0.00 97.00      PROA   
ATOM    245  CA  GLN P  15     -15.296 -78.925  99.728  0.00 97.00      PROA   
ATOM    246  HA  GLN P  15     -14.251 -78.682  99.865  0.00 97.00      PROA   
ATOM    247  CB  GLN P  15     -15.455 -80.472  99.691  0.00 97.00      PROA   
ATOM    248  HB1 GLN P  15     -14.962 -80.883 100.604  0.00 97.00      PROA   
ATOM    249  HB2 GLN P  15     -14.891 -80.874  98.822  0.00 97.00      PROA   
ATOM    250  CG  GLN P  15     -16.935 -80.943  99.680  0.00 97.00      PROA   
ATOM    251  HG1 GLN P  15     -17.611 -80.082  99.502  0.00 97.00      PROA   
ATOM    252  HG2 GLN P  15     -17.205 -81.358 100.673  0.00 97.00      PROA   
ATOM    253  CD  GLN P  15     -17.203 -82.020  98.614  0.00 97.00      PROA   
ATOM    254  OE1 GLN P  15     -16.699 -83.146  98.693  0.00 97.00      PROA   
ATOM    255  NE2 GLN P  15     -18.029 -81.663  97.589  0.00 97.00      PROA   
ATOM    256 HE21 GLN P  15     -18.436 -80.751  97.570  0.00 97.00      PROA   
ATOM    257 HE22 GLN P  15     -18.172 -82.306  96.838  0.00 97.00      PROA   
ATOM    258  C   GLN P  15     -15.737 -78.370  98.371  0.00 97.00      PROA   
ATOM    259  O   GLN P  15     -16.904 -78.029  98.193  0.00 97.00      PROA   
ATOM    260  N   GLU P  16     -14.790 -78.240  97.406  0.00 97.00      PROA   
ATOM    261  HN  GLU P  16     -13.850 -78.504  97.622  0.00 97.00      PROA   
ATOM    262  CA  GLU P  16     -14.990 -77.783  96.033  0.00 97.00      PROA   
ATOM    263  HA  GLU P  16     -14.136 -78.164  95.492  0.00 97.00      PROA   
ATOM    264  CB  GLU P  16     -16.243 -78.383  95.308  0.00 97.00      PROA   
ATOM    265  HB1 GLU P  16     -17.149 -78.003  95.823  0.00 97.00      PROA   
ATOM    266  HB2 GLU P  16     -16.227 -79.490  95.423  0.00 97.00      PROA   
ATOM    267  CG  GLU P  16     -16.377 -78.046  93.801  0.00 97.00      PROA   
ATOM    268  HG1 GLU P  16     -15.661 -78.660  93.215  0.00 97.00      PROA   
ATOM    269  HG2 GLU P  16     -16.139 -76.981  93.613  0.00 97.00      PROA   
ATOM    270  CD  GLU P  16     -17.785 -78.273  93.232  0.00 97.00      PROA   
ATOM    271  OE1 GLU P  16     -18.708 -78.717  93.963  0.00 97.00      PROA   
ATOM    272  OE2 GLU P  16     -17.956 -77.963  92.022  0.00 97.00      PROA   
ATOM    273  C   GLU P  16     -14.898 -76.263  95.901  0.00 97.00      PROA   
ATOM    274  O   GLU P  16     -14.413 -75.752  94.895  0.00 97.00      PROA   
ATOM    275  N   GLU P  17     -15.327 -75.492  96.927  0.00 97.00      PROA   
ATOM    276  HN  GLU P  17     -15.741 -75.926  97.723  0.00 97.00      PROA   
ATOM    277  CA  GLU P  17     -15.278 -74.036  96.974  0.00 97.00      PROA   
ATOM    278  HA  GLU P  17     -15.843 -73.680  96.122  0.00 97.00      PROA   
ATOM    279  CB  GLU P  17     -16.010 -73.526  98.245  0.00 97.00      PROA   
ATOM    280  HB1 GLU P  17     -15.546 -74.056  99.110  0.00 97.00      PROA   
ATOM    281  HB2 GLU P  17     -17.069 -73.864  98.194  0.00 97.00      PROA   
ATOM    282  CG  GLU P  17     -15.967 -72.007  98.541  0.00 97.00      PROA   
ATOM    283  HG1 GLU P  17     -14.925 -71.637  98.613  0.00 97.00      PROA   
ATOM    284  HG2 GLU P  17     -16.451 -71.828  99.525  0.00 97.00      PROA   
ATOM    285  CD  GLU P  17     -16.726 -71.174  97.504  0.00 97.00      PROA   
ATOM    286  OE1 GLU P  17     -16.319 -71.159  96.315  0.00 97.00      PROA   
ATOM    287  OE2 GLU P  17     -17.725 -70.518  97.902  0.00 97.00      PROA   
ATOM    288  C   GLU P  17     -13.879 -73.428  96.846  0.00 97.00      PROA   
ATOM    289  O   GLU P  17     -12.890 -73.992  97.298  0.00 97.00      PROA   
ATOM    290  N   SER P  18     -13.768 -72.242  96.204  0.00 97.00      PROA   
ATOM    291  HN  SER P  18     -14.608 -71.755  95.957  0.00 97.00      PROA   
ATOM    292  CA  SER P  18     -12.507 -71.580  95.916  0.00 97.00      PROA   
ATOM    293  HA  SER P  18     -11.724 -72.323  95.899  0.00 97.00      PROA   
ATOM    294  CB  SER P  18     -12.519 -70.861  94.542  0.00 97.00      PROA   
ATOM    295  HB1 SER P  18     -13.275 -70.046  94.549  0.00 97.00      PROA   
ATOM    296  HB2 SER P  18     -12.816 -71.593  93.760  0.00 97.00      PROA   
ATOM    297  OG  SER P  18     -11.240 -70.322  94.204  0.00 97.00      PROA   
ATOM    298  HG1 SER P  18     -10.640 -71.070  94.135  0.00 97.00      PROA   
ATOM    299  C   SER P  18     -12.184 -70.565  96.992  0.00 97.00      PROA   
ATOM    300  O   SER P  18     -12.995 -69.707  97.332  0.00 97.00      PROA   
ATOM    301  N   VAL P  19     -10.957 -70.634  97.552  0.00 97.00      PROA   
ATOM    302  HN  VAL P  19     -10.295 -71.317  97.247  0.00 97.00      PROA   
ATOM    303  CA  VAL P  19     -10.564 -69.732  98.615  0.00 97.00      PROA   
ATOM    304  HA  VAL P  19     -11.104 -68.806  98.491  0.00 97.00      PROA   
ATOM    305  CB  VAL P  19     -10.933 -70.279 100.002  0.00 97.00      PROA   
ATOM    306  HB  VAL P  19     -12.049 -70.323 100.046  0.00 97.00      PROA   
ATOM    307  CG1 VAL P  19     -10.418 -71.719 100.206  0.00 97.00      PROA   
ATOM    308 HG11 VAL P  19      -9.312 -71.736 100.162  0.00 97.00      PROA   
ATOM    309 HG12 VAL P  19     -10.820 -72.412  99.439  0.00 97.00      PROA   
ATOM    310 HG13 VAL P  19     -10.728 -72.098 101.202  0.00 97.00      PROA   
ATOM    311  CG2 VAL P  19     -10.451 -69.351 101.136  0.00 97.00      PROA   
ATOM    312 HG21 VAL P  19     -10.843 -68.325 101.002  0.00 97.00      PROA   
ATOM    313 HG22 VAL P  19      -9.343 -69.316 101.173  0.00 97.00      PROA   
ATOM    314 HG23 VAL P  19     -10.815 -69.736 102.113  0.00 97.00      PROA   
ATOM    315  C   VAL P  19      -9.107 -69.353  98.458  0.00 97.00      PROA   
ATOM    316  O   VAL P  19      -8.232 -70.201  98.347  0.00 97.00      PROA   
ATOM    317  N   THR P  20      -8.795 -68.035  98.437  0.00 97.00      PROA   
ATOM    318  HN  THR P  20      -9.505 -67.340  98.511  0.00 97.00      PROA   
ATOM    319  CA  THR P  20      -7.421 -67.569  98.330  0.00 97.00      PROA   
ATOM    320  HA  THR P  20      -6.764 -68.418  98.421  0.00 97.00      PROA   
ATOM    321  CB  THR P  20      -7.078 -66.912  96.989  0.00 97.00      PROA   
ATOM    322  HB  THR P  20      -7.489 -67.573  96.191  0.00 97.00      PROA   
ATOM    323  OG1 THR P  20      -5.674 -66.845  96.750  0.00 97.00      PROA   
ATOM    324  HG1 THR P  20      -5.300 -66.180  97.336  0.00 97.00      PROA   
ATOM    325  CG2 THR P  20      -7.686 -65.515  96.800  0.00 97.00      PROA   
ATOM    326 HG21 THR P  20      -7.340 -64.814  97.586  0.00 97.00      PROA   
ATOM    327 HG22 THR P  20      -8.792 -65.573  96.825  0.00 97.00      PROA   
ATOM    328 HG23 THR P  20      -7.385 -65.100  95.814  0.00 97.00      PROA   
ATOM    329  C   THR P  20      -7.156 -66.702  99.534  0.00 97.00      PROA   
ATOM    330  O   THR P  20      -7.990 -65.903  99.945  0.00 97.00      PROA   
ATOM    331  N   LEU P  21      -5.985 -66.906 100.171  0.00 97.00      PROA   
ATOM    332  HN  LEU P  21      -5.340 -67.576  99.808  0.00 97.00      PROA   
ATOM    333  CA  LEU P  21      -5.653 -66.343 101.458  0.00 97.00      PROA   
ATOM    334  HA  LEU P  21      -6.460 -65.720 101.812  0.00 97.00      PROA   
ATOM    335  CB  LEU P  21      -5.360 -67.441 102.519  0.00 97.00      PROA   
ATOM    336  HB1 LEU P  21      -5.130 -66.928 103.478  0.00 97.00      PROA   
ATOM    337  HB2 LEU P  21      -4.464 -68.031 102.229  0.00 97.00      PROA   
ATOM    338  CG  LEU P  21      -6.513 -68.446 102.795  0.00 97.00      PROA   
ATOM    339  HG  LEU P  21      -7.483 -67.909 102.674  0.00 97.00      PROA   
ATOM    340  CD1 LEU P  21      -6.503 -69.670 101.857  0.00 97.00      PROA   
ATOM    341 HD11 LEU P  21      -5.546 -70.223 101.968  0.00 97.00      PROA   
ATOM    342 HD12 LEU P  21      -6.622 -69.381 100.795  0.00 97.00      PROA   
ATOM    343 HD13 LEU P  21      -7.331 -70.361 102.122  0.00 97.00      PROA   
ATOM    344  CD2 LEU P  21      -6.435 -68.952 104.248  0.00 97.00      PROA   
ATOM    345 HD21 LEU P  21      -6.493 -68.108 104.964  0.00 97.00      PROA   
ATOM    346 HD22 LEU P  21      -5.474 -69.485 104.409  0.00 97.00      PROA   
ATOM    347 HD23 LEU P  21      -7.267 -69.656 104.459  0.00 97.00      PROA   
ATOM    348  C   LEU P  21      -4.425 -65.477 101.284  0.00 97.00      PROA   
ATOM    349  O   LEU P  21      -3.396 -65.946 100.822  0.00 97.00      PROA   
ATOM    350  N   HSD P  22      -4.501 -64.178 101.648  0.00 97.00      PROA   
ATOM    351  HN  HSD P  22      -5.343 -63.823 102.052  0.00 97.00      PROA   
ATOM    352  CA  HSD P  22      -3.477 -63.193 101.355  0.00 97.00      PROA   
ATOM    353  HA  HSD P  22      -2.763 -63.606 100.657  0.00 97.00      PROA   
ATOM    354  CB  HSD P  22      -4.083 -61.913 100.726  0.00 97.00      PROA   
ATOM    355  HB1 HSD P  22      -3.300 -61.131 100.624  0.00 97.00      PROA   
ATOM    356  HB2 HSD P  22      -4.889 -61.508 101.376  0.00 97.00      PROA   
ATOM    357  ND1 HSD P  22      -5.920 -62.537  99.057  0.00 97.00      PROA   
ATOM    358  HD1 HSD P  22      -6.650 -62.699  99.722  0.00 97.00      PROA   
ATOM    359  CG  HSD P  22      -4.625 -62.158  99.349  0.00 97.00      PROA   
ATOM    360  CE1 HSD P  22      -6.020 -62.571  97.705  0.00 97.00      PROA   
ATOM    361  HE1 HSD P  22      -6.937 -62.829  97.183  0.00 97.00      PROA   
ATOM    362  NE2 HSD P  22      -4.894 -62.228  97.111  0.00 97.00      PROA   
ATOM    363  CD2 HSD P  22      -4.023 -61.950  98.148  0.00 97.00      PROA   
ATOM    364  HD2 HSD P  22      -3.019 -61.602  97.936  0.00 97.00      PROA   
ATOM    365  C   HSD P  22      -2.729 -62.762 102.596  0.00 97.00      PROA   
ATOM    366  O   HSD P  22      -3.329 -62.374 103.590  0.00 97.00      PROA   
ATOM    367  N   CYS P  23      -1.378 -62.784 102.546  0.00 97.00      PROA   
ATOM    368  HN  CYS P  23      -0.919 -63.159 101.741  0.00 97.00      PROA   
ATOM    369  CA  CYS P  23      -0.514 -62.282 103.597  0.00 97.00      PROA   
ATOM    370  HA  CYS P  23      -1.066 -62.219 104.525  0.00 97.00      PROA   
ATOM    371  CB  CYS P  23       0.711 -63.195 103.816  0.00 97.00      PROA   
ATOM    372  HB1 CYS P  23       1.406 -62.717 104.533  0.00 97.00      PROA   
ATOM    373  HB2 CYS P  23       1.240 -63.358 102.853  0.00 97.00      PROA   
ATOM    374  SG  CYS P  23       0.201 -64.782 104.502  0.00 97.00      PROA   
ATOM    375  C   CYS P  23      -0.012 -60.897 103.258  0.00 97.00      PROA   
ATOM    376  O   CYS P  23       0.906 -60.713 102.462  0.00 97.00      PROA   
ATOM    377  N   GLU P  24      -0.605 -59.871 103.897  0.00 97.00      PROA   
ATOM    378  HN  GLU P  24      -1.322 -60.032 104.571  0.00 97.00      PROA   
ATOM    379  CA  GLU P  24      -0.350 -58.485 103.585  0.00 97.00      PROA   
ATOM    380  HA  GLU P  24      -0.008 -58.400 102.562  0.00 97.00      PROA   
ATOM    381  CB  GLU P  24      -1.650 -57.659 103.737  0.00 97.00      PROA   
ATOM    382  HB1 GLU P  24      -2.431 -58.182 103.138  0.00 97.00      PROA   
ATOM    383  HB2 GLU P  24      -1.515 -56.648 103.294  0.00 97.00      PROA   
ATOM    384  CG  GLU P  24      -2.111 -57.513 105.202  0.00 97.00      PROA   
ATOM    385  HG1 GLU P  24      -1.425 -56.851 105.772  0.00 97.00      PROA   
ATOM    386  HG2 GLU P  24      -2.137 -58.508 105.696  0.00 97.00      PROA   
ATOM    387  CD  GLU P  24      -3.499 -56.915 105.289  0.00 97.00      PROA   
ATOM    388  OE1 GLU P  24      -3.743 -56.149 106.262  0.00 97.00      PROA   
ATOM    389  OE2 GLU P  24      -4.341 -57.240 104.411  0.00 97.00      PROA   
ATOM    390  C   GLU P  24       0.704 -57.896 104.494  0.00 97.00      PROA   
ATOM    391  O   GLU P  24       1.024 -58.421 105.560  0.00 97.00      PROA   
ATOM    392  N   VAL P  25       1.244 -56.738 104.059  0.00 97.00      PROA   
ATOM    393  HN  VAL P  25       1.020 -56.389 103.153  0.00 97.00      PROA   
ATOM    394  CA  VAL P  25       1.946 -55.795 104.895  0.00 97.00      PROA   
ATOM    395  HA  VAL P  25       1.586 -55.884 105.910  0.00 97.00      PROA   
ATOM    396  CB  VAL P  25       3.475 -55.898 104.848  0.00 97.00      PROA   
ATOM    397  HB  VAL P  25       3.843 -55.692 103.816  0.00 97.00      PROA   
ATOM    398  CG1 VAL P  25       4.088 -54.871 105.821  0.00 97.00      PROA   
ATOM    399 HG11 VAL P  25       3.801 -55.115 106.866  0.00 97.00      PROA   
ATOM    400 HG12 VAL P  25       3.753 -53.840 105.595  0.00 97.00      PROA   
ATOM    401 HG13 VAL P  25       5.195 -54.901 105.744  0.00 97.00      PROA   
ATOM    402  CG2 VAL P  25       3.942 -57.320 105.232  0.00 97.00      PROA   
ATOM    403 HG21 VAL P  25       3.597 -58.067 104.489  0.00 97.00      PROA   
ATOM    404 HG22 VAL P  25       3.542 -57.600 106.229  0.00 97.00      PROA   
ATOM    405 HG23 VAL P  25       5.052 -57.362 105.275  0.00 97.00      PROA   
ATOM    406  C   VAL P  25       1.522 -54.483 104.255  0.00 97.00      PROA   
ATOM    407  O   VAL P  25       1.550 -54.449 103.026  0.00 97.00      PROA   
ATOM    408  N   PRO P  26       1.129 -53.393 104.931  0.00 97.00      PROA   
ATOM    409  CD  PRO P  26       0.534 -53.485 106.274  0.00 97.00      PROA   
ATOM    410  HD1 PRO P  26       1.312 -53.227 107.025  0.00 97.00      PROA   
ATOM    411  HD2 PRO P  26       0.106 -54.489 106.494  0.00 97.00      PROA   
ATOM    412  CA  PRO P  26       0.700 -52.164 104.245  0.00 97.00      PROA   
ATOM    413  HA  PRO P  26      -0.001 -52.430 103.465  0.00 97.00      PROA   
ATOM    414  CB  PRO P  26       0.005 -51.358 105.355  0.00 97.00      PROA   
ATOM    415  HB1 PRO P  26      -0.777 -50.685 104.948  0.00 97.00      PROA   
ATOM    416  HB2 PRO P  26       0.736 -50.758 105.940  0.00 97.00      PROA   
ATOM    417  CG  PRO P  26      -0.578 -52.435 106.271  0.00 97.00      PROA   
ATOM    418  HG1 PRO P  26      -0.821 -52.059 107.284  0.00 97.00      PROA   
ATOM    419  HG2 PRO P  26      -1.493 -52.865 105.806  0.00 97.00      PROA   
ATOM    420  C   PRO P  26       1.811 -51.329 103.605  0.00 97.00      PROA   
ATOM    421  O   PRO P  26       1.712 -50.103 103.606  0.00 97.00      PROA   
ATOM    422  N   HSD P  27       2.841 -51.957 103.004  0.00 97.00      PROA   
ATOM    423  HN  HSD P  27       2.823 -52.953 102.948  0.00 97.00      PROA   
ATOM    424  CA  HSD P  27       3.897 -51.281 102.285  0.00 97.00      PROA   
ATOM    425  HA  HSD P  27       3.825 -50.210 102.425  0.00 97.00      PROA   
ATOM    426  CB  HSD P  27       5.321 -51.747 102.689  0.00 97.00      PROA   
ATOM    427  HB1 HSD P  27       6.066 -51.377 101.951  0.00 97.00      PROA   
ATOM    428  HB2 HSD P  27       5.371 -52.859 102.689  0.00 97.00      PROA   
ATOM    429  ND1 HSD P  27       5.622 -51.893 105.222  0.00 97.00      PROA   
ATOM    430  HD1 HSD P  27       5.132 -52.755 105.357  0.00 97.00      PROA   
ATOM    431  CG  HSD P  27       5.771 -51.221 104.027  0.00 97.00      PROA   
ATOM    432  CE1 HSD P  27       6.305 -51.190 106.160  0.00 97.00      PROA   
ATOM    433  HE1 HSD P  27       6.366 -51.492 107.205  0.00 97.00      PROA   
ATOM    434  NE2 HSD P  27       6.894 -50.126 105.652  0.00 97.00      PROA   
ATOM    435  CD2 HSD P  27       6.565 -50.151 104.308  0.00 97.00      PROA   
ATOM    436  HD2 HSD P  27       6.962 -49.389 103.648  0.00 97.00      PROA   
ATOM    437  C   HSD P  27       3.709 -51.585 100.823  0.00 97.00      PROA   
ATOM    438  O   HSD P  27       3.685 -52.744 100.422  0.00 97.00      PROA   
ATOM    439  N   LEU P  28       3.574 -50.538  99.978  0.00 97.00      PROA   
ATOM    440  HN  LEU P  28       3.487 -49.608 100.328  0.00 97.00      PROA   
ATOM    441  CA  LEU P  28       3.478 -50.679  98.536  0.00 97.00      PROA   
ATOM    442  HA  LEU P  28       2.634 -51.330  98.353  0.00 97.00      PROA   
ATOM    443  CB  LEU P  28       3.175 -49.323  97.844  0.00 97.00      PROA   
ATOM    444  HB1 LEU P  28       3.017 -49.497  96.757  0.00 97.00      PROA   
ATOM    445  HB2 LEU P  28       4.041 -48.638  97.960  0.00 97.00      PROA   
ATOM    446  CG  LEU P  28       1.922 -48.581  98.381  0.00 97.00      PROA   
ATOM    447  HG  LEU P  28       2.072 -48.359  99.464  0.00 97.00      PROA   
ATOM    448  CD1 LEU P  28       1.747 -47.230  97.663  0.00 97.00      PROA   
ATOM    449 HD11 LEU P  28       1.581 -47.394  96.577  0.00 97.00      PROA   
ATOM    450 HD12 LEU P  28       2.650 -46.597  97.793  0.00 97.00      PROA   
ATOM    451 HD13 LEU P  28       0.871 -46.686  98.075  0.00 97.00      PROA   
ATOM    452  CD2 LEU P  28       0.638 -49.422  98.249  0.00 97.00      PROA   
ATOM    453 HD21 LEU P  28       0.712 -50.355  98.844  0.00 97.00      PROA   
ATOM    454 HD22 LEU P  28       0.466 -49.689  97.185  0.00 97.00      PROA   
ATOM    455 HD23 LEU P  28      -0.237 -48.845  98.614  0.00 97.00      PROA   
ATOM    456  C   LEU P  28       4.670 -51.373  97.867  0.00 97.00      PROA   
ATOM    457  O   LEU P  28       4.405 -52.269  97.064  0.00 97.00      PROA   
ATOM    458  N   PRO P  29       5.960 -51.126  98.126  0.00 97.00      PROA   
ATOM    459  CD  PRO P  29       6.481 -49.905  98.758  0.00 97.00      PROA   
ATOM    460  HD1 PRO P  29       6.003 -49.706  99.739  0.00 97.00      PROA   
ATOM    461  HD2 PRO P  29       6.318 -49.046  98.070  0.00 97.00      PROA   
ATOM    462  CA  PRO P  29       7.038 -52.015  97.687  0.00 97.00      PROA   
ATOM    463  HA  PRO P  29       6.863 -52.368  96.680  0.00 97.00      PROA   
ATOM    464  CB  PRO P  29       8.275 -51.098  97.757  0.00 97.00      PROA   
ATOM    465  HB1 PRO P  29       8.319 -50.492  96.823  0.00 97.00      PROA   
ATOM    466  HB2 PRO P  29       9.239 -51.631  97.862  0.00 97.00      PROA   
ATOM    467  CG  PRO P  29       7.978 -50.162  98.929  0.00 97.00      PROA   
ATOM    468  HG1 PRO P  29       8.161 -50.698  99.887  0.00 97.00      PROA   
ATOM    469  HG2 PRO P  29       8.580 -49.233  98.903  0.00 97.00      PROA   
ATOM    470  C   PRO P  29       7.185 -53.237  98.598  0.00 97.00      PROA   
ATOM    471  O   PRO P  29       8.315 -53.651  98.848  0.00 97.00      PROA   
ATOM    472  N   GLY P  30       6.078 -53.850  99.087  0.00 97.00      PROA   
ATOM    473  HN  GLY P  30       5.179 -53.495  98.835  0.00 97.00      PROA   
ATOM    474  CA  GLY P  30       6.083 -54.935 100.062  0.00 97.00      PROA   
ATOM    475  HA1 GLY P  30       5.079 -54.996 100.457  0.00 97.00      PROA   
ATOM    476  HA2 GLY P  30       6.813 -54.712 100.828  0.00 97.00      PROA   
ATOM    477  C   GLY P  30       6.409 -56.283  99.469  0.00 97.00      PROA   
ATOM    478  O   GLY P  30       5.584 -57.190  99.497  0.00 97.00      PROA   
ATOM    479  N   SER P  31       7.650 -56.410  98.946  0.00 97.00      PROA   
ATOM    480  HN  SER P  31       8.194 -55.572  98.982  0.00 97.00      PROA   
ATOM    481  CA  SER P  31       8.303 -57.500  98.220  0.00 97.00      PROA   
ATOM    482  HA  SER P  31       8.186 -57.247  97.178  0.00 97.00      PROA   
ATOM    483  CB  SER P  31       9.830 -57.525  98.531  0.00 97.00      PROA   
ATOM    484  HB1 SER P  31       9.974 -57.751  99.611  0.00 97.00      PROA   
ATOM    485  HB2 SER P  31      10.255 -56.516  98.337  0.00 97.00      PROA   
ATOM    486  OG  SER P  31      10.558 -58.492  97.771  0.00 97.00      PROA   
ATOM    487  HG1 SER P  31      10.977 -58.030  97.040  0.00 97.00      PROA   
ATOM    488  C   SER P  31       7.739 -58.902  98.384  0.00 97.00      PROA   
ATOM    489  O   SER P  31       7.441 -59.341  99.484  0.00 97.00      PROA   
ATOM    490  N   SER P  32       7.604 -59.645  97.262  0.00 97.00      PROA   
ATOM    491  HN  SER P  32       7.944 -59.303  96.389  0.00 97.00      PROA   
ATOM    492  CA  SER P  32       6.897 -60.908  97.169  0.00 97.00      PROA   
ATOM    493  HA  SER P  32       6.021 -60.842  97.798  0.00 97.00      PROA   
ATOM    494  CB  SER P  32       6.417 -61.142  95.712  0.00 97.00      PROA   
ATOM    495  HB1 SER P  32       5.671 -60.356  95.464  0.00 97.00      PROA   
ATOM    496  HB2 SER P  32       5.918 -62.127  95.587  0.00 97.00      PROA   
ATOM    497  OG  SER P  32       7.494 -61.020  94.786  0.00 97.00      PROA   
ATOM    498  HG1 SER P  32       8.059 -61.786  94.926  0.00 97.00      PROA   
ATOM    499  C   SER P  32       7.688 -62.119  97.643  0.00 97.00      PROA   
ATOM    500  O   SER P  32       7.853 -63.094  96.912  0.00 97.00      PROA   
ATOM    501  N   SER P  33       8.158 -62.095  98.908  0.00 97.00      PROA   
ATOM    502  HN  SER P  33       8.063 -61.259  99.443  0.00 97.00      PROA   
ATOM    503  CA  SER P  33       8.802 -63.217  99.564  0.00 97.00      PROA   
ATOM    504  HA  SER P  33       8.819 -64.071  98.901  0.00 97.00      PROA   
ATOM    505  CB  SER P  33      10.253 -62.881 100.003  0.00 97.00      PROA   
ATOM    506  HB1 SER P  33      10.244 -62.028 100.716  0.00 97.00      PROA   
ATOM    507  HB2 SER P  33      10.835 -62.566  99.108  0.00 97.00      PROA   
ATOM    508  OG  SER P  33      10.915 -63.989 100.614  0.00 97.00      PROA   
ATOM    509  HG1 SER P  33      11.230 -64.561  99.909  0.00 97.00      PROA   
ATOM    510  C   SER P  33       7.960 -63.575 100.770  0.00 97.00      PROA   
ATOM    511  O   SER P  33       7.551 -62.707 101.536  0.00 97.00      PROA   
ATOM    512  N   THR P  34       7.651 -64.883 100.949  0.00 97.00      PROA   
ATOM    513  HN  THR P  34       8.015 -65.584 100.341  0.00 97.00      PROA   
ATOM    514  CA  THR P  34       6.740 -65.334 101.986  0.00 97.00      PROA   
ATOM    515  HA  THR P  34       6.803 -64.665 102.834  0.00 97.00      PROA   
ATOM    516  CB  THR P  34       5.286 -65.469 101.528  0.00 97.00      PROA   
ATOM    517  HB  THR P  34       5.155 -66.329 100.831  0.00 97.00      PROA   
ATOM    518  OG1 THR P  34       4.891 -64.317 100.804  0.00 97.00      PROA   
ATOM    519  HG1 THR P  34       5.275 -64.432  99.933  0.00 97.00      PROA   
ATOM    520  CG2 THR P  34       4.334 -65.649 102.726  0.00 97.00      PROA   
ATOM    521 HG21 THR P  34       4.578 -64.929 103.534  0.00 97.00      PROA   
ATOM    522 HG22 THR P  34       4.408 -66.676 103.134  0.00 97.00      PROA   
ATOM    523 HG23 THR P  34       3.280 -65.491 102.412  0.00 97.00      PROA   
ATOM    524  C   THR P  34       7.176 -66.700 102.428  0.00 97.00      PROA   
ATOM    525  O   THR P  34       7.577 -67.529 101.616  0.00 97.00      PROA   
ATOM    526  N   GLN P  35       7.055 -66.981 103.741  0.00 97.00      PROA   
ATOM    527  HN  GLN P  35       6.870 -66.261 104.408  0.00 97.00      PROA   
ATOM    528  CA  GLN P  35       7.099 -68.327 104.257  0.00 97.00      PROA   
ATOM    529  HA  GLN P  35       7.338 -69.035 103.475  0.00 97.00      PROA   
ATOM    530  CB  GLN P  35       8.113 -68.459 105.420  0.00 97.00      PROA   
ATOM    531  HB1 GLN P  35       8.183 -69.528 105.716  0.00 97.00      PROA   
ATOM    532  HB2 GLN P  35       7.741 -67.884 106.298  0.00 97.00      PROA   
ATOM    533  CG  GLN P  35       9.512 -67.918 105.050  0.00 97.00      PROA   
ATOM    534  HG1 GLN P  35       9.455 -66.832 104.817  0.00 97.00      PROA   
ATOM    535  HG2 GLN P  35       9.905 -68.447 104.158  0.00 97.00      PROA   
ATOM    536  CD  GLN P  35      10.469 -68.061 106.233  0.00 97.00      PROA   
ATOM    537  OE1 GLN P  35      10.300 -67.384 107.246  0.00 97.00      PROA   
ATOM    538  NE2 GLN P  35      11.503 -68.934 106.108  0.00 97.00      PROA   
ATOM    539 HE21 GLN P  35      12.148 -69.008 106.867  0.00 97.00      PROA   
ATOM    540 HE22 GLN P  35      11.617 -69.451 105.262  0.00 97.00      PROA   
ATOM    541  C   GLN P  35       5.704 -68.603 104.763  0.00 97.00      PROA   
ATOM    542  O   GLN P  35       5.189 -67.855 105.582  0.00 97.00      PROA   
ATOM    543  N   TRP P  36       5.050 -69.680 104.271  0.00 97.00      PROA   
ATOM    544  HN  TRP P  36       5.478 -70.250 103.574  0.00 97.00      PROA   
ATOM    545  CA  TRP P  36       3.732 -70.108 104.705  0.00 97.00      PROA   
ATOM    546  HA  TRP P  36       3.282 -69.356 105.338  0.00 97.00      PROA   
ATOM    547  CB  TRP P  36       2.779 -70.415 103.519  0.00 97.00      PROA   
ATOM    548  HB1 TRP P  36       1.944 -71.065 103.856  0.00 97.00      PROA   
ATOM    549  HB2 TRP P  36       3.352 -70.988 102.754  0.00 97.00      PROA   
ATOM    550  CG  TRP P  36       2.152 -69.228 102.860  0.00 97.00      PROA   
ATOM    551  CD1 TRP P  36       2.629 -68.539 101.779  0.00 97.00      PROA   
ATOM    552  HD1 TRP P  36       3.610 -68.669 101.359  0.00 97.00      PROA   
ATOM    553  NE1 TRP P  36       1.699 -67.632 101.355  0.00 97.00      PROA   
ATOM    554  HE1 TRP P  36       1.785 -67.059 100.567  0.00 97.00      PROA   
ATOM    555  CE2 TRP P  36       0.605 -67.690 102.163  0.00 97.00      PROA   
ATOM    556  CD2 TRP P  36       0.852 -68.682 103.141  0.00 97.00      PROA   
ATOM    557  CE3 TRP P  36      -0.117 -68.950 104.109  0.00 97.00      PROA   
ATOM    558  HE3 TRP P  36       0.045 -69.692 104.878  0.00 97.00      PROA   
ATOM    559  CZ3 TRP P  36      -1.310 -68.222 104.083  0.00 97.00      PROA   
ATOM    560  HZ3 TRP P  36      -2.064 -68.397 104.837  0.00 97.00      PROA   
ATOM    561  CZ2 TRP P  36      -0.586 -66.982 102.124  0.00 97.00      PROA   
ATOM    562  HZ2 TRP P  36      -0.770 -66.228 101.375  0.00 97.00      PROA   
ATOM    563  CH2 TRP P  36      -1.542 -67.263 103.102  0.00 97.00      PROA   
ATOM    564  HH2 TRP P  36      -2.465 -66.703 103.119  0.00 97.00      PROA   
ATOM    565  C   TRP P  36       3.879 -71.364 105.526  0.00 97.00      PROA   
ATOM    566  O   TRP P  36       4.791 -72.149 105.300  0.00 97.00      PROA   
ATOM    567  N   PHE P  37       2.985 -71.576 106.519  0.00 97.00      PROA   
ATOM    568  HN  PHE P  37       2.292 -70.887 106.728  0.00 97.00      PROA   
ATOM    569  CA  PHE P  37       3.047 -72.706 107.422  0.00 97.00      PROA   
ATOM    570  HA  PHE P  37       3.671 -73.474 106.991  0.00 97.00      PROA   
ATOM    571  CB  PHE P  37       3.576 -72.333 108.839  0.00 97.00      PROA   
ATOM    572  HB1 PHE P  37       3.715 -73.250 109.452  0.00 97.00      PROA   
ATOM    573  HB2 PHE P  37       2.855 -71.669 109.360  0.00 97.00      PROA   
ATOM    574  CG  PHE P  37       4.898 -71.602 108.764  0.00 97.00      PROA   
ATOM    575  CD1 PHE P  37       6.111 -72.300 108.896  0.00 97.00      PROA   
ATOM    576  HD1 PHE P  37       6.097 -73.370 109.044  0.00 97.00      PROA   
ATOM    577  CE1 PHE P  37       7.337 -71.626 108.824  0.00 97.00      PROA   
ATOM    578  HE1 PHE P  37       8.260 -72.178 108.919  0.00 97.00      PROA   
ATOM    579  CZ  PHE P  37       7.364 -70.241 108.617  0.00 97.00      PROA   
ATOM    580  HZ  PHE P  37       8.309 -69.723 108.544  0.00 97.00      PROA   
ATOM    581  CD2 PHE P  37       4.941 -70.205 108.591  0.00 97.00      PROA   
ATOM    582  HD2 PHE P  37       4.021 -69.652 108.489  0.00 97.00      PROA   
ATOM    583  CE2 PHE P  37       6.164 -69.532 108.497  0.00 97.00      PROA   
ATOM    584  HE2 PHE P  37       6.178 -68.469 108.315  0.00 97.00      PROA   
ATOM    585  C   PHE P  37       1.650 -73.272 107.587  0.00 97.00      PROA   
ATOM    586  O   PHE P  37       0.689 -72.530 107.765  0.00 97.00      PROA   
ATOM    587  N   LEU P  38       1.521 -74.622 107.549  0.00 97.00      PROA   
ATOM    588  HN  LEU P  38       2.311 -75.193 107.329  0.00 97.00      PROA   
ATOM    589  CA  LEU P  38       0.311 -75.350 107.878  0.00 97.00      PROA   
ATOM    590  HA  LEU P  38      -0.488 -74.663 108.103  0.00 97.00      PROA   
ATOM    591  CB  LEU P  38      -0.144 -76.342 106.775  0.00 97.00      PROA   
ATOM    592  HB1 LEU P  38      -1.048 -76.896 107.112  0.00 97.00      PROA   
ATOM    593  HB2 LEU P  38       0.664 -77.083 106.581  0.00 97.00      PROA   
ATOM    594  CG  LEU P  38      -0.484 -75.673 105.429  0.00 97.00      PROA   
ATOM    595  HG  LEU P  38       0.433 -75.148 105.089  0.00 97.00      PROA   
ATOM    596  CD1 LEU P  38      -0.854 -76.716 104.359  0.00 97.00      PROA   
ATOM    597 HD11 LEU P  38      -1.766 -77.271 104.667  0.00 97.00      PROA   
ATOM    598 HD12 LEU P  38      -0.026 -77.441 104.215  0.00 97.00      PROA   
ATOM    599 HD13 LEU P  38      -1.062 -76.215 103.390  0.00 97.00      PROA   
ATOM    600  CD2 LEU P  38      -1.610 -74.638 105.564  0.00 97.00      PROA   
ATOM    601 HD21 LEU P  38      -1.338 -73.826 106.268  0.00 97.00      PROA   
ATOM    602 HD22 LEU P  38      -2.539 -75.130 105.925  0.00 97.00      PROA   
ATOM    603 HD23 LEU P  38      -1.816 -74.187 104.572  0.00 97.00      PROA   
ATOM    604  C   LEU P  38       0.608 -76.165 109.106  0.00 97.00      PROA   
ATOM    605  O   LEU P  38       1.421 -77.083 109.058  0.00 97.00      PROA   
ATOM    606  N   ASN P  39      -0.043 -75.853 110.253  0.00 97.00      PROA   
ATOM    607  HN  ASN P  39      -0.735 -75.131 110.252  0.00 97.00      PROA   
ATOM    608  CA  ASN P  39       0.132 -76.584 111.506  0.00 97.00      PROA   
ATOM    609  HA  ASN P  39      -0.420 -76.040 112.260  0.00 97.00      PROA   
ATOM    610  CB  ASN P  39      -0.435 -78.034 111.427  0.00 97.00      PROA   
ATOM    611  HB1 ASN P  39      -0.437 -78.502 112.434  0.00 97.00      PROA   
ATOM    612  HB2 ASN P  39       0.196 -78.648 110.749  0.00 97.00      PROA   
ATOM    613  CG  ASN P  39      -1.880 -78.019 110.912  0.00 97.00      PROA   
ATOM    614  OD1 ASN P  39      -2.659 -77.118 111.226  0.00 97.00      PROA   
ATOM    615  ND2 ASN P  39      -2.242 -79.021 110.064  0.00 97.00      PROA   
ATOM    616 HD21 ASN P  39      -3.159 -78.997 109.668  0.00 97.00      PROA   
ATOM    617 HD22 ASN P  39      -1.582 -79.726 109.811  0.00 97.00      PROA   
ATOM    618  C   ASN P  39       1.590 -76.620 111.963  0.00 97.00      PROA   
ATOM    619  O   ASN P  39       2.096 -77.646 112.415  0.00 97.00      PROA   
ATOM    620  N   GLY P  40       2.309 -75.483 111.812  0.00 97.00      PROA   
ATOM    621  HN  GLY P  40       1.844 -74.663 111.488  0.00 97.00      PROA   
ATOM    622  CA  GLY P  40       3.741 -75.381 112.060  0.00 97.00      PROA   
ATOM    623  HA1 GLY P  40       3.995 -76.006 112.906  0.00 97.00      PROA   
ATOM    624  HA2 GLY P  40       3.955 -74.340 112.251  0.00 97.00      PROA   
ATOM    625  C   GLY P  40       4.628 -75.804 110.905  0.00 97.00      PROA   
ATOM    626  O   GLY P  40       5.775 -75.371 110.825  0.00 97.00      PROA   
ATOM    627  N   THR P  41       4.143 -76.659 109.975  0.00 97.00      PROA   
ATOM    628  HN  THR P  41       3.192 -76.961 110.022  0.00 97.00      PROA   
ATOM    629  CA  THR P  41       4.951 -77.214 108.894  0.00 97.00      PROA   
ATOM    630  HA  THR P  41       5.959 -77.354 109.260  0.00 97.00      PROA   
ATOM    631  CB  THR P  41       4.450 -78.571 108.408  0.00 97.00      PROA   
ATOM    632  HB  THR P  41       3.395 -78.492 108.060  0.00 97.00      PROA   
ATOM    633  OG1 THR P  41       4.504 -79.512 109.473  0.00 97.00      PROA   
ATOM    634  HG1 THR P  41       3.975 -79.148 110.185  0.00 97.00      PROA   
ATOM    635  CG2 THR P  41       5.317 -79.138 107.264  0.00 97.00      PROA   
ATOM    636 HG21 THR P  41       6.380 -79.198 107.580  0.00 97.00      PROA   
ATOM    637 HG22 THR P  41       5.246 -78.519 106.346  0.00 97.00      PROA   
ATOM    638 HG23 THR P  41       4.973 -80.163 107.008  0.00 97.00      PROA   
ATOM    639  C   THR P  41       5.011 -76.262 107.719  0.00 97.00      PROA   
ATOM    640  O   THR P  41       3.989 -75.889 107.157  0.00 97.00      PROA   
ATOM    641  N   ALA P  42       6.229 -75.845 107.309  0.00 97.00      PROA   
ATOM    642  HN  ALA P  42       7.053 -76.150 107.780  0.00 97.00      PROA   
ATOM    643  CA  ALA P  42       6.444 -74.935 106.201  0.00 97.00      PROA   
ATOM    644  HA  ALA P  42       5.860 -74.052 106.413  0.00 97.00      PROA   
ATOM    645  CB  ALA P  42       7.923 -74.510 106.138  0.00 97.00      PROA   
ATOM    646  HB1 ALA P  42       8.571 -75.388 105.926  0.00 97.00      PROA   
ATOM    647  HB2 ALA P  42       8.233 -74.078 107.115  0.00 97.00      PROA   
ATOM    648  HB3 ALA P  42       8.086 -73.743 105.353  0.00 97.00      PROA   
ATOM    649  C   ALA P  42       6.016 -75.457 104.829  0.00 97.00      PROA   
ATOM    650  O   ALA P  42       6.339 -76.575 104.433  0.00 97.00      PROA   
ATOM    651  N   ILE P  43       5.298 -74.612 104.049  0.00 97.00      PROA   
ATOM    652  HN  ILE P  43       5.039 -73.716 104.406  0.00 97.00      PROA   
ATOM    653  CA  ILE P  43       4.935 -74.877 102.667  0.00 97.00      PROA   
ATOM    654  HA  ILE P  43       4.932 -75.947 102.518  0.00 97.00      PROA   
ATOM    655  CB  ILE P  43       3.566 -74.320 102.233  0.00 97.00      PROA   
ATOM    656  HB  ILE P  43       3.670 -73.261 101.897  0.00 97.00      PROA   
ATOM    657  CG2 ILE P  43       3.030 -75.168 101.051  0.00 97.00      PROA   
ATOM    658 HG21 ILE P  43       2.892 -76.222 101.370  0.00 97.00      PROA   
ATOM    659 HG22 ILE P  43       3.709 -75.145 100.177  0.00 97.00      PROA   
ATOM    660 HG23 ILE P  43       2.049 -74.788 100.705  0.00 97.00      PROA   
ATOM    661  CG1 ILE P  43       2.532 -74.289 103.388  0.00 97.00      PROA   
ATOM    662 HG11 ILE P  43       2.924 -73.681 104.228  0.00 97.00      PROA   
ATOM    663 HG12 ILE P  43       2.370 -75.322 103.766  0.00 97.00      PROA   
ATOM    664  CD  ILE P  43       1.189 -73.674 102.963  0.00 97.00      PROA   
ATOM    665  HD1 ILE P  43       1.348 -72.780 102.324  0.00 97.00      PROA   
ATOM    666  HD2 ILE P  43       0.603 -73.360 103.851  0.00 97.00      PROA   
ATOM    667  HD3 ILE P  43       0.582 -74.413 102.398  0.00 97.00      PROA   
ATOM    668  C   ILE P  43       6.026 -74.257 101.808  0.00 97.00      PROA   
ATOM    669  O   ILE P  43       6.701 -73.315 102.217  0.00 97.00      PROA   
ATOM    670  N   GLN P  44       6.217 -74.759 100.568  0.00 97.00      PROA   
ATOM    671  HN  GLN P  44       5.704 -75.556 100.255  0.00 97.00      PROA   
ATOM    672  CA  GLN P  44       7.192 -74.227  99.635  0.00 97.00      PROA   
ATOM    673  HA  GLN P  44       8.067 -73.900 100.181  0.00 97.00      PROA   
ATOM    674  CB  GLN P  44       7.610 -75.327  98.623  0.00 97.00      PROA   
ATOM    675  HB1 GLN P  44       8.401 -74.913  97.959  0.00 97.00      PROA   
ATOM    676  HB2 GLN P  44       6.739 -75.594  97.982  0.00 97.00      PROA   
ATOM    677  CG  GLN P  44       8.155 -76.636  99.255  0.00 97.00      PROA   
ATOM    678  HG1 GLN P  44       8.561 -77.281  98.446  0.00 97.00      PROA   
ATOM    679  HG2 GLN P  44       7.339 -77.200  99.754  0.00 97.00      PROA   
ATOM    680  CD  GLN P  44       9.299 -76.386 100.250  0.00 97.00      PROA   
ATOM    681  OE1 GLN P  44      10.457 -76.238  99.844  0.00 97.00      PROA   
ATOM    682  NE2 GLN P  44       8.992 -76.359 101.576  0.00 97.00      PROA   
ATOM    683 HE21 GLN P  44       9.739 -76.193 102.217  0.00 97.00      PROA   
ATOM    684 HE22 GLN P  44       8.048 -76.459 101.887  0.00 97.00      PROA   
ATOM    685  C   GLN P  44       6.638 -73.013  98.886  0.00 97.00      PROA   
ATOM    686  O   GLN P  44       7.362 -72.327  98.165  0.00 97.00      PROA   
ATOM    687  N   THR P  45       5.331 -72.700  99.070  0.00 97.00      PROA   
ATOM    688  HN  THR P  45       4.768 -73.295  99.637  0.00 97.00      PROA   
ATOM    689  CA  THR P  45       4.641 -71.542  98.514  0.00 97.00      PROA   
ATOM    690  HA  THR P  45       4.708 -71.613  97.437  0.00 97.00      PROA   
ATOM    691  CB  THR P  45       3.165 -71.514  98.914  0.00 97.00      PROA   
ATOM    692  HB  THR P  45       3.063 -71.407 100.020  0.00 97.00      PROA   
ATOM    693  OG1 THR P  45       2.537 -72.729  98.531  0.00 97.00      PROA   
ATOM    694  HG1 THR P  45       1.613 -72.632  98.774  0.00 97.00      PROA   
ATOM    695  CG2 THR P  45       2.410 -70.373  98.207  0.00 97.00      PROA   
ATOM    696 HG21 THR P  45       2.507 -70.487  97.106  0.00 97.00      PROA   
ATOM    697 HG22 THR P  45       2.791 -69.377  98.508  0.00 97.00      PROA   
ATOM    698 HG23 THR P  45       1.330 -70.405  98.461  0.00 97.00      PROA   
ATOM    699  C   THR P  45       5.268 -70.230  98.953  0.00 97.00      PROA   
ATOM    700  O   THR P  45       5.156 -69.849 100.112  0.00 97.00      PROA   
ATOM    701  N   SER P  46       5.945 -69.498  98.036  0.00 97.00      PROA   
ATOM    702  HN  SER P  46       6.142 -69.880  97.136  0.00 97.00      PROA   
ATOM    703  CA  SER P  46       6.594 -68.240  98.383  0.00 97.00      PROA   
ATOM    704  HA  SER P  46       6.729 -68.185  99.453  0.00 97.00      PROA   
ATOM    705  CB  SER P  46       7.997 -68.141  97.737  0.00 97.00      PROA   
ATOM    706  HB1 SER P  46       8.456 -67.151  97.951  0.00 97.00      PROA   
ATOM    707  HB2 SER P  46       7.926 -68.264  96.634  0.00 97.00      PROA   
ATOM    708  OG  SER P  46       8.871 -69.131  98.274  0.00 97.00      PROA   
ATOM    709  HG1 SER P  46       8.429 -69.983  98.211  0.00 97.00      PROA   
ATOM    710  C   SER P  46       5.799 -67.010  97.976  0.00 97.00      PROA   
ATOM    711  O   SER P  46       6.135 -65.892  98.365  0.00 97.00      PROA   
ATOM    712  N   THR P  47       4.695 -67.180  97.214  0.00 97.00      PROA   
ATOM    713  HN  THR P  47       4.435 -68.100  96.934  0.00 97.00      PROA   
ATOM    714  CA  THR P  47       3.781 -66.100  96.850  0.00 97.00      PROA   
ATOM    715  HA  THR P  47       4.412 -65.326  96.444  0.00 97.00      PROA   
ATOM    716  CB  THR P  47       2.810 -66.450  95.705  0.00 97.00      PROA   
ATOM    717  HB  THR P  47       3.383 -66.502  94.752  0.00 97.00      PROA   
ATOM    718  OG1 THR P  47       1.755 -65.505  95.533  0.00 97.00      PROA   
ATOM    719  HG1 THR P  47       1.114 -65.930  94.958  0.00 97.00      PROA   
ATOM    720  CG2 THR P  47       2.157 -67.818  95.957  0.00 97.00      PROA   
ATOM    721 HG21 THR P  47       1.697 -67.842  96.966  0.00 97.00      PROA   
ATOM    722 HG22 THR P  47       2.901 -68.634  95.879  0.00 97.00      PROA   
ATOM    723 HG23 THR P  47       1.358 -68.015  95.209  0.00 97.00      PROA   
ATOM    724  C   THR P  47       3.047 -65.530  98.069  0.00 97.00      PROA   
ATOM    725  O   THR P  47       2.711 -66.305  98.961  0.00 97.00      PROA   
ATOM    726  N   PRO P  48       2.732 -64.231  98.164  0.00 97.00      PROA   
ATOM    727  CD  PRO P  48       3.489 -63.166  97.492  0.00 97.00      PROA   
ATOM    728  HD1 PRO P  48       2.979 -62.922  96.535  0.00 97.00      PROA   
ATOM    729  HD2 PRO P  48       4.549 -63.449  97.302  0.00 97.00      PROA   
ATOM    730  CA  PRO P  48       1.943 -63.707  99.275  0.00 97.00      PROA   
ATOM    731  HA  PRO P  48       2.367 -64.074 100.200  0.00 97.00      PROA   
ATOM    732  CB  PRO P  48       2.068 -62.180  99.123  0.00 97.00      PROA   
ATOM    733  HB1 PRO P  48       1.988 -61.659 100.097  0.00 97.00      PROA   
ATOM    734  HB2 PRO P  48       1.293 -61.778  98.431  0.00 97.00      PROA   
ATOM    735  CG  PRO P  48       3.433 -61.988  98.463  0.00 97.00      PROA   
ATOM    736  HG1 PRO P  48       3.537 -61.005  97.962  0.00 97.00      PROA   
ATOM    737  HG2 PRO P  48       4.234 -62.102  99.227  0.00 97.00      PROA   
ATOM    738  C   PRO P  48       0.475 -64.087  99.249  0.00 97.00      PROA   
ATOM    739  O   PRO P  48      -0.225 -63.668 100.162  0.00 97.00      PROA   
ATOM    740  N   THR P  49      -0.020 -64.870  98.260  0.00 97.00      PROA   
ATOM    741  HN  THR P  49       0.566 -65.167  97.512  0.00 97.00      PROA   
ATOM    742  CA  THR P  49      -1.387 -65.369  98.277  0.00 97.00      PROA   
ATOM    743  HA  THR P  49      -1.790 -65.191  99.261  0.00 97.00      PROA   
ATOM    744  CB  THR P  49      -2.335 -64.678  97.293  0.00 97.00      PROA   
ATOM    745  HB  THR P  49      -2.128 -63.587  97.354  0.00 97.00      PROA   
ATOM    746  OG1 THR P  49      -3.694 -64.870  97.665  0.00 97.00      PROA   
ATOM    747  HG1 THR P  49      -4.160 -64.099  97.322  0.00 97.00      PROA   
ATOM    748  CG2 THR P  49      -2.169 -65.116  95.827  0.00 97.00      PROA   
ATOM    749 HG21 THR P  49      -2.472 -66.176  95.691  0.00 97.00      PROA   
ATOM    750 HG22 THR P  49      -1.117 -64.991  95.501  0.00 97.00      PROA   
ATOM    751 HG23 THR P  49      -2.820 -64.494  95.174  0.00 97.00      PROA   
ATOM    752  C   THR P  49      -1.354 -66.867  98.091  0.00 97.00      PROA   
ATOM    753  O   THR P  49      -0.724 -67.396  97.180  0.00 97.00      PROA   
ATOM    754  N   TYR P  50      -2.048 -67.600  98.986  0.00 97.00      PROA   
ATOM    755  HN  TYR P  50      -2.532 -67.145  99.733  0.00 97.00      PROA   
ATOM    756  CA  TYR P  50      -2.170 -69.037  98.919  0.00 97.00      PROA   
ATOM    757  HA  TYR P  50      -1.399 -69.441  98.278  0.00 97.00      PROA   
ATOM    758  CB  TYR P  50      -2.058 -69.682 100.328  0.00 97.00      PROA   
ATOM    759  HB1 TYR P  50      -2.898 -69.373 100.986  0.00 97.00      PROA   
ATOM    760  HB2 TYR P  50      -1.116 -69.335 100.803  0.00 97.00      PROA   
ATOM    761  CG  TYR P  50      -2.006 -71.187 100.255  0.00 97.00      PROA   
ATOM    762  CD1 TYR P  50      -3.177 -71.962 100.338  0.00 97.00      PROA   
ATOM    763  HD1 TYR P  50      -4.136 -71.477 100.440  0.00 97.00      PROA   
ATOM    764  CE1 TYR P  50      -3.108 -73.361 100.312  0.00 97.00      PROA   
ATOM    765  HE1 TYR P  50      -4.007 -73.951 100.405  0.00 97.00      PROA   
ATOM    766  CZ  TYR P  50      -1.870 -73.997 100.184  0.00 97.00      PROA   
ATOM    767  OH  TYR P  50      -1.797 -75.406 100.165  0.00 97.00      PROA   
ATOM    768  HH  TYR P  50      -2.687 -75.747 100.286  0.00 97.00      PROA   
ATOM    769  CD2 TYR P  50      -0.766 -71.840 100.152  0.00 97.00      PROA   
ATOM    770  HD2 TYR P  50       0.141 -71.255 100.127  0.00 97.00      PROA   
ATOM    771  CE2 TYR P  50      -0.700 -73.237 100.096  0.00 97.00      PROA   
ATOM    772  HE2 TYR P  50       0.252 -73.737 100.012  0.00 97.00      PROA   
ATOM    773  C   TYR P  50      -3.520 -69.312  98.298  0.00 97.00      PROA   
ATOM    774  O   TYR P  50      -4.551 -69.044  98.903  0.00 97.00      PROA   
ATOM    775  N   HSD P  51      -3.535 -69.847  97.057  0.00 97.00      PROA   
ATOM    776  HN  HSD P  51      -2.684 -70.093  96.602  0.00 97.00      PROA   
ATOM    777  CA  HSD P  51      -4.742 -69.974  96.267  0.00 97.00      PROA   
ATOM    778  HA  HSD P  51      -5.541 -69.400  96.712  0.00 97.00      PROA   
ATOM    779  CB  HSD P  51      -4.519 -69.438  94.826  0.00 97.00      PROA   
ATOM    780  HB1 HSD P  51      -3.642 -69.945  94.370  0.00 97.00      PROA   
ATOM    781  HB2 HSD P  51      -4.267 -68.357  94.910  0.00 97.00      PROA   
ATOM    782  ND1 HSD P  51      -6.033 -70.730  93.221  0.00 97.00      PROA   
ATOM    783  HD1 HSD P  51      -5.643 -71.637  93.386  0.00 97.00      PROA   
ATOM    784  CG  HSD P  51      -5.694 -69.568  93.885  0.00 97.00      PROA   
ATOM    785  CE1 HSD P  51      -7.034 -70.418  92.363  0.00 97.00      PROA   
ATOM    786  HE1 HSD P  51      -7.503 -71.159  91.715  0.00 97.00      PROA   
ATOM    787  NE2 HSD P  51      -7.356 -69.141  92.419  0.00 97.00      PROA   
ATOM    788  CD2 HSD P  51      -6.506 -68.604  93.371  0.00 97.00      PROA   
ATOM    789  HD2 HSD P  51      -6.544 -67.545  93.594  0.00 97.00      PROA   
ATOM    790  C   HSD P  51      -5.195 -71.409  96.204  0.00 97.00      PROA   
ATOM    791  O   HSD P  51      -4.586 -72.245  95.538  0.00 97.00      PROA   
ATOM    792  N   ILE P  52      -6.332 -71.713  96.865  0.00 97.00      PROA   
ATOM    793  HN  ILE P  52      -6.805 -71.042  97.435  0.00 97.00      PROA   
ATOM    794  CA  ILE P  52      -6.987 -72.997  96.780  0.00 97.00      PROA   
ATOM    795  HA  ILE P  52      -6.274 -73.758  96.495  0.00 97.00      PROA   
ATOM    796  CB  ILE P  52      -7.608 -73.414  98.107  0.00 97.00      PROA   
ATOM    797  HB  ILE P  52      -8.277 -72.602  98.459  0.00 97.00      PROA   
ATOM    798  CG2 ILE P  52      -8.461 -74.688  97.953  0.00 97.00      PROA   
ATOM    799 HG21 ILE P  52      -7.850 -75.526  97.558  0.00 97.00      PROA   
ATOM    800 HG22 ILE P  52      -9.338 -74.527  97.294  0.00 97.00      PROA   
ATOM    801 HG23 ILE P  52      -8.846 -74.992  98.948  0.00 97.00      PROA   
ATOM    802  CG1 ILE P  52      -6.510 -73.619  99.180  0.00 97.00      PROA   
ATOM    803 HG11 ILE P  52      -5.700 -72.871  99.056  0.00 97.00      PROA   
ATOM    804 HG12 ILE P  52      -6.060 -74.625  99.026  0.00 97.00      PROA   
ATOM    805  CD  ILE P  52      -7.027 -73.516 100.619  0.00 97.00      PROA   
ATOM    806  HD1 ILE P  52      -7.841 -74.250 100.797  0.00 97.00      PROA   
ATOM    807  HD2 ILE P  52      -7.408 -72.496 100.832  0.00 97.00      PROA   
ATOM    808  HD3 ILE P  52      -6.207 -73.738 101.331  0.00 97.00      PROA   
ATOM    809  C   ILE P  52      -8.032 -72.871  95.694  0.00 97.00      PROA   
ATOM    810  O   ILE P  52      -9.050 -72.202  95.852  0.00 97.00      PROA   
ATOM    811  N   THR P  53      -7.777 -73.513  94.532  0.00 97.00      PROA   
ATOM    812  HN  THR P  53      -6.904 -73.980  94.408  0.00 97.00      PROA   
ATOM    813  CA  THR P  53      -8.659 -73.493  93.373  0.00 97.00      PROA   
ATOM    814  HA  THR P  53      -8.807 -72.456  93.105  0.00 97.00      PROA   
ATOM    815  CB  THR P  53      -8.059 -74.224  92.176  0.00 97.00      PROA   
ATOM    816  HB  THR P  53      -7.994 -75.317  92.378  0.00 97.00      PROA   
ATOM    817  OG1 THR P  53      -6.745 -73.745  91.927  0.00 97.00      PROA   
ATOM    818  HG1 THR P  53      -6.452 -74.200  91.134  0.00 97.00      PROA   
ATOM    819  CG2 THR P  53      -8.887 -73.979  90.898  0.00 97.00      PROA   
ATOM    820 HG21 THR P  53      -8.973 -72.889  90.700  0.00 97.00      PROA   
ATOM    821 HG22 THR P  53      -9.906 -74.405  90.987  0.00 97.00      PROA   
ATOM    822 HG23 THR P  53      -8.396 -74.456  90.022  0.00 97.00      PROA   
ATOM    823  C   THR P  53     -10.023 -74.077  93.673  0.00 97.00      PROA   
ATOM    824  O   THR P  53     -11.042 -73.523  93.266  0.00 97.00      PROA   
ATOM    825  N   SER P  54     -10.060 -75.204  94.418  0.00 97.00      PROA   
ATOM    826  HN  SER P  54      -9.224 -75.596  94.790  0.00 97.00      PROA   
ATOM    827  CA  SER P  54     -11.284 -75.910  94.716  0.00 97.00      PROA   
ATOM    828  HA  SER P  54     -12.041 -75.189  94.993  0.00 97.00      PROA   
ATOM    829  CB  SER P  54     -11.771 -76.844  93.567  0.00 97.00      PROA   
ATOM    830  HB1 SER P  54     -12.731 -77.329  93.841  0.00 97.00      PROA   
ATOM    831  HB2 SER P  54     -11.023 -77.641  93.375  0.00 97.00      PROA   
ATOM    832  OG  SER P  54     -11.952 -76.139  92.344  0.00 97.00      PROA   
ATOM    833  HG1 SER P  54     -12.513 -75.386  92.547  0.00 97.00      PROA   
ATOM    834  C   SER P  54     -10.968 -76.787  95.903  0.00 97.00      PROA   
ATOM    835  O   SER P  54     -10.223 -77.754  95.778  0.00 97.00      PROA   
ATOM    836  N   ALA P  55     -11.494 -76.443  97.099  0.00 97.00      PROA   
ATOM    837  HN  ALA P  55     -12.094 -75.645  97.170  0.00 97.00      PROA   
ATOM    838  CA  ALA P  55     -11.081 -76.995  98.376  0.00 97.00      PROA   
ATOM    839  HA  ALA P  55     -10.030 -76.778  98.459  0.00 97.00      PROA   
ATOM    840  CB  ALA P  55     -11.803 -76.259  99.522  0.00 97.00      PROA   
ATOM    841  HB1 ALA P  55     -12.898 -76.435  99.475  0.00 97.00      PROA   
ATOM    842  HB2 ALA P  55     -11.632 -75.163  99.429  0.00 97.00      PROA   
ATOM    843  HB3 ALA P  55     -11.420 -76.586 100.510  0.00 97.00      PROA   
ATOM    844  C   ALA P  55     -11.215 -78.499  98.586  0.00 97.00      PROA   
ATOM    845  O   ALA P  55     -12.217 -79.115  98.238  0.00 97.00      PROA   
ATOM    846  N   SER P  56     -10.173 -79.111  99.205  0.00 97.00      PROA   
ATOM    847  HN  SER P  56      -9.349 -78.583  99.416  0.00 97.00      PROA   
ATOM    848  CA  SER P  56     -10.142 -80.496  99.646  0.00 97.00      PROA   
ATOM    849  HA  SER P  56     -10.983 -81.015  99.212  0.00 97.00      PROA   
ATOM    850  CB  SER P  56      -8.850 -81.259  99.230  0.00 97.00      PROA   
ATOM    851  HB1 SER P  56      -8.723 -81.164  98.131  0.00 97.00      PROA   
ATOM    852  HB2 SER P  56      -8.951 -82.341  99.468  0.00 97.00      PROA   
ATOM    853  OG  SER P  56      -7.674 -80.749  99.853  0.00 97.00      PROA   
ATOM    854  HG1 SER P  56      -7.044 -81.482  99.879  0.00 97.00      PROA   
ATOM    855  C   SER P  56     -10.315 -80.545 101.152  0.00 97.00      PROA   
ATOM    856  O   SER P  56     -10.285 -79.526 101.833  0.00 97.00      PROA   
ATOM    857  N   GLU P  57     -10.518 -81.758 101.719  0.00 97.00      PROA   
ATOM    858  HN  GLU P  57     -10.518 -82.587 101.164  0.00 97.00      PROA   
ATOM    859  CA  GLU P  57     -10.615 -81.998 103.150  0.00 97.00      PROA   
ATOM    860  HA  GLU P  57     -11.424 -81.403 103.550  0.00 97.00      PROA   
ATOM    861  CB  GLU P  57     -10.855 -83.516 103.398  0.00 97.00      PROA   
ATOM    862  HB1 GLU P  57     -10.944 -83.714 104.485  0.00 97.00      PROA   
ATOM    863  HB2 GLU P  57      -9.947 -84.057 103.034  0.00 97.00      PROA   
ATOM    864  CG  GLU P  57     -12.044 -84.174 102.639  0.00 97.00      PROA   
ATOM    865  HG1 GLU P  57     -11.934 -85.277 102.754  0.00 97.00      PROA   
ATOM    866  HG2 GLU P  57     -11.994 -83.950 101.554  0.00 97.00      PROA   
ATOM    867  CD  GLU P  57     -13.451 -83.815 103.132  0.00 97.00      PROA   
ATOM    868  OE1 GLU P  57     -14.108 -84.708 103.732  0.00 97.00      PROA   
ATOM    869  OE2 GLU P  57     -13.923 -82.685 102.845  0.00 97.00      PROA   
ATOM    870  C   GLU P  57      -9.305 -81.598 103.839  0.00 97.00      PROA   
ATOM    871  O   GLU P  57      -9.268 -80.962 104.888  0.00 97.00      PROA   
ATOM    872  N   ASP P  58      -8.203 -81.974 103.171  0.00 97.00      PROA   
ATOM    873  HN  ASP P  58      -8.344 -82.521 102.347  0.00 97.00      PROA   
ATOM    874  CA  ASP P  58      -6.800 -81.898 103.487  0.00 97.00      PROA   
ATOM    875  HA  ASP P  58      -6.684 -82.220 104.511  0.00 97.00      PROA   
ATOM    876  CB  ASP P  58      -6.004 -82.903 102.578  0.00 97.00      PROA   
ATOM    877  HB1 ASP P  58      -5.897 -83.854 103.149  0.00 97.00      PROA   
ATOM    878  HB2 ASP P  58      -4.988 -82.532 102.345  0.00 97.00      PROA   
ATOM    879  CG  ASP P  58      -6.716 -83.295 101.268  0.00 97.00      PROA   
ATOM    880  OD1 ASP P  58      -7.819 -83.905 101.320  0.00 97.00      PROA   
ATOM    881  OD2 ASP P  58      -6.144 -83.003 100.186  0.00 97.00      PROA   
ATOM    882  C   ASP P  58      -6.214 -80.488 103.457  0.00 97.00      PROA   
ATOM    883  O   ASP P  58      -5.182 -80.242 104.081  0.00 97.00      PROA   
ATOM    884  N   ASP P  59      -6.893 -79.506 102.815  0.00 97.00      PROA   
ATOM    885  HN  ASP P  59      -7.619 -79.737 102.171  0.00 97.00      PROA   
ATOM    886  CA  ASP P  59      -6.647 -78.077 102.982  0.00 97.00      PROA   
ATOM    887  HA  ASP P  59      -5.621 -77.876 102.699  0.00 97.00      PROA   
ATOM    888  CB  ASP P  59      -7.616 -77.262 102.076  0.00 97.00      PROA   
ATOM    889  HB1 ASP P  59      -7.653 -76.198 102.392  0.00 97.00      PROA   
ATOM    890  HB2 ASP P  59      -8.640 -77.681 102.141  0.00 97.00      PROA   
ATOM    891  CG  ASP P  59      -7.176 -77.231 100.612  0.00 97.00      PROA   
ATOM    892  OD1 ASP P  59      -5.970 -76.993 100.344  0.00 97.00      PROA   
ATOM    893  OD2 ASP P  59      -8.081 -77.302  99.744  0.00 97.00      PROA   
ATOM    894  C   ASP P  59      -6.817 -77.586 104.430  0.00 97.00      PROA   
ATOM    895  O   ASP P  59      -6.255 -76.565 104.813  0.00 97.00      PROA   
ATOM    896  N   SER P  60      -7.602 -78.292 105.276  0.00 97.00      PROA   
ATOM    897  HN  SER P  60      -8.039 -79.119 104.931  0.00 97.00      PROA   
ATOM    898  CA  SER P  60      -7.870 -77.932 106.672  0.00 97.00      PROA   
ATOM    899  HA  SER P  60      -8.320 -76.949 106.653  0.00 97.00      PROA   
ATOM    900  CB  SER P  60      -8.856 -78.898 107.378  0.00 97.00      PROA   
ATOM    901  HB1 SER P  60      -9.070 -78.547 108.411  0.00 97.00      PROA   
ATOM    902  HB2 SER P  60      -8.417 -79.919 107.432  0.00 97.00      PROA   
ATOM    903  OG  SER P  60     -10.095 -78.977 106.689  0.00 97.00      PROA   
ATOM    904  HG1 SER P  60      -9.953 -79.580 105.951  0.00 97.00      PROA   
ATOM    905  C   SER P  60      -6.650 -77.862 107.591  0.00 97.00      PROA   
ATOM    906  O   SER P  60      -5.751 -78.698 107.533  0.00 97.00      PROA   
ATOM    907  N   GLY P  61      -6.623 -76.872 108.517  0.00 97.00      PROA   
ATOM    908  HN  GLY P  61      -7.384 -76.228 108.590  0.00 97.00      PROA   
ATOM    909  CA  GLY P  61      -5.508 -76.703 109.438  0.00 97.00      PROA   
ATOM    910  HA1 GLY P  61      -4.598 -77.058 108.976  0.00 97.00      PROA   
ATOM    911  HA2 GLY P  61      -5.756 -77.207 110.361  0.00 97.00      PROA   
ATOM    912  C   GLY P  61      -5.287 -75.254 109.736  0.00 97.00      PROA   
ATOM    913  O   GLY P  61      -6.005 -74.395 109.243  0.00 97.00      PROA   
ATOM    914  N   GLU P  62      -4.264 -74.931 110.562  0.00 97.00      PROA   
ATOM    915  HN  GLU P  62      -3.682 -75.637 110.966  0.00 97.00      PROA   
ATOM    916  CA  GLU P  62      -3.941 -73.561 110.886  0.00 97.00      PROA   
ATOM    917  HA  GLU P  62      -4.826 -72.970 110.744  0.00 97.00      PROA   
ATOM    918  CB  GLU P  62      -3.550 -73.328 112.366  0.00 97.00      PROA   
ATOM    919  HB1 GLU P  62      -4.345 -73.805 112.984  0.00 97.00      PROA   
ATOM    920  HB2 GLU P  62      -3.596 -72.230 112.547  0.00 97.00      PROA   
ATOM    921  CG  GLU P  62      -2.201 -73.880 112.857  0.00 97.00      PROA   
ATOM    922  HG1 GLU P  62      -1.377 -73.633 112.155  0.00 97.00      PROA   
ATOM    923  HG2 GLU P  62      -2.257 -74.981 112.981  0.00 97.00      PROA   
ATOM    924  CD  GLU P  62      -1.854 -73.265 114.209  0.00 97.00      PROA   
ATOM    925  OE1 GLU P  62      -2.757 -73.108 115.065  0.00 97.00      PROA   
ATOM    926  OE2 GLU P  62      -0.660 -72.946 114.401  0.00 97.00      PROA   
ATOM    927  C   GLU P  62      -2.933 -72.987 109.925  0.00 97.00      PROA   
ATOM    928  O   GLU P  62      -1.835 -73.498 109.726  0.00 97.00      PROA   
ATOM    929  N   TYR P  63      -3.342 -71.874 109.284  0.00 97.00      PROA   
ATOM    930  HN  TYR P  63      -4.248 -71.501 109.474  0.00 97.00      PROA   
ATOM    931  CA  TYR P  63      -2.587 -71.149 108.294  0.00 97.00      PROA   
ATOM    932  HA  TYR P  63      -1.868 -71.813 107.834  0.00 97.00      PROA   
ATOM    933  CB  TYR P  63      -3.504 -70.531 107.203  0.00 97.00      PROA   
ATOM    934  HB1 TYR P  63      -2.993 -69.712 106.654  0.00 97.00      PROA   
ATOM    935  HB2 TYR P  63      -4.420 -70.124 107.676  0.00 97.00      PROA   
ATOM    936  CG  TYR P  63      -3.936 -71.573 106.206  0.00 97.00      PROA   
ATOM    937  CD1 TYR P  63      -4.833 -72.595 106.563  0.00 97.00      PROA   
ATOM    938  HD1 TYR P  63      -5.241 -72.631 107.561  0.00 97.00      PROA   
ATOM    939  CE1 TYR P  63      -5.183 -73.591 105.646  0.00 97.00      PROA   
ATOM    940  HE1 TYR P  63      -5.838 -74.392 105.953  0.00 97.00      PROA   
ATOM    941  CZ  TYR P  63      -4.679 -73.546 104.341  0.00 97.00      PROA   
ATOM    942  OH  TYR P  63      -4.976 -74.564 103.413  0.00 97.00      PROA   
ATOM    943  HH  TYR P  63      -5.423 -75.276 103.883  0.00 97.00      PROA   
ATOM    944  CD2 TYR P  63      -3.462 -71.523 104.882  0.00 97.00      PROA   
ATOM    945  HD2 TYR P  63      -2.790 -70.735 104.577  0.00 97.00      PROA   
ATOM    946  CE2 TYR P  63      -3.838 -72.499 103.955  0.00 97.00      PROA   
ATOM    947  HE2 TYR P  63      -3.440 -72.474 102.955  0.00 97.00      PROA   
ATOM    948  C   TYR P  63      -1.823 -70.048 108.978  0.00 97.00      PROA   
ATOM    949  O   TYR P  63      -2.356 -69.340 109.830  0.00 97.00      PROA   
ATOM    950  N   ARG P  64      -0.526 -69.890 108.637  0.00 97.00      PROA   
ATOM    951  HN  ARG P  64      -0.074 -70.532 108.021  0.00 97.00      PROA   
ATOM    952  CA  ARG P  64       0.285 -68.846 109.223  0.00 97.00      PROA   
ATOM    953  HA  ARG P  64      -0.335 -67.993 109.466  0.00 97.00      PROA   
ATOM    954  CB  ARG P  64       1.086 -69.318 110.468  0.00 97.00      PROA   
ATOM    955  HB1 ARG P  64       1.260 -68.427 111.111  0.00 97.00      PROA   
ATOM    956  HB2 ARG P  64       2.084 -69.721 110.184  0.00 97.00      PROA   
ATOM    957  CG  ARG P  64       0.392 -70.434 111.274  0.00 97.00      PROA   
ATOM    958  HG1 ARG P  64       0.371 -71.364 110.665  0.00 97.00      PROA   
ATOM    959  HG2 ARG P  64      -0.664 -70.156 111.489  0.00 97.00      PROA   
ATOM    960  CD  ARG P  64       1.088 -70.755 112.591  0.00 97.00      PROA   
ATOM    961  HD1 ARG P  64       2.190 -70.828 112.472  0.00 97.00      PROA   
ATOM    962  HD2 ARG P  64       0.707 -71.710 112.999  0.00 97.00      PROA   
ATOM    963  NE  ARG P  64       0.772 -69.611 113.493  0.00 97.00      PROA   
ATOM    964  HE  ARG P  64       0.420 -68.768 113.090  0.00 97.00      PROA   
ATOM    965  CZ  ARG P  64       0.677 -69.695 114.831  0.00 97.00      PROA   
ATOM    966  NH1 ARG P  64       0.550 -70.851 115.490  0.00 97.00      PROA   
ATOM    967 HH11 ARG P  64       0.237 -71.636 114.953  0.00 97.00      PROA   
ATOM    968 HH12 ARG P  64       0.233 -70.822 116.430  0.00 97.00      PROA   
ATOM    969  NH2 ARG P  64       0.650 -68.547 115.520  0.00 97.00      PROA   
ATOM    970 HH21 ARG P  64       0.807 -67.706 115.003  0.00 97.00      PROA   
ATOM    971 HH22 ARG P  64       0.631 -68.585 116.512  0.00 97.00      PROA   
ATOM    972  C   ARG P  64       1.282 -68.447 108.170  0.00 97.00      PROA   
ATOM    973  O   ARG P  64       1.638 -69.248 107.314  0.00 97.00      PROA   
ATOM    974  N   CYS P  65       1.779 -67.192 108.208  0.00 97.00      PROA   
ATOM    975  HN  CYS P  65       1.376 -66.485 108.783  0.00 97.00      PROA   
ATOM    976  CA  CYS P  65       2.871 -66.790 107.353  0.00 97.00      PROA   
ATOM    977  HA  CYS P  65       3.446 -67.671 107.118  0.00 97.00      PROA   
ATOM    978  CB  CYS P  65       2.371 -66.166 106.029  0.00 97.00      PROA   
ATOM    979  HB1 CYS P  65       1.891 -66.988 105.452  0.00 97.00      PROA   
ATOM    980  HB2 CYS P  65       3.213 -65.791 105.412  0.00 97.00      PROA   
ATOM    981  SG  CYS P  65       1.126 -64.873 106.296  0.00 97.00      PROA   
ATOM    982  C   CYS P  65       3.837 -65.860 108.052  0.00 97.00      PROA   
ATOM    983  O   CYS P  65       3.549 -65.266 109.086  0.00 97.00      PROA   
ATOM    984  N   GLN P  66       5.053 -65.745 107.478  0.00 97.00      PROA   
ATOM    985  HN  GLN P  66       5.269 -66.314 106.686  0.00 97.00      PROA   
ATOM    986  CA  GLN P  66       6.091 -64.847 107.924  0.00 97.00      PROA   
ATOM    987  HA  GLN P  66       5.706 -64.175 108.679  0.00 97.00      PROA   
ATOM    988  CB  GLN P  66       7.294 -65.676 108.485  0.00 97.00      PROA   
ATOM    989  HB1 GLN P  66       7.879 -66.141 107.668  0.00 97.00      PROA   
ATOM    990  HB2 GLN P  66       6.827 -66.509 109.062  0.00 97.00      PROA   
ATOM    991  CG  GLN P  66       8.214 -64.916 109.468  0.00 97.00      PROA   
ATOM    992  HG1 GLN P  66       7.555 -64.341 110.154  0.00 97.00      PROA   
ATOM    993  HG2 GLN P  66       8.875 -64.200 108.945  0.00 97.00      PROA   
ATOM    994  CD  GLN P  66       9.041 -65.833 110.388  0.00 97.00      PROA   
ATOM    995  OE1 GLN P  66       8.881 -65.747 111.604  0.00 97.00      PROA   
ATOM    996  NE2 GLN P  66       9.924 -66.710 109.851  0.00 97.00      PROA   
ATOM    997 HE21 GLN P  66      10.407 -67.345 110.454  0.00 97.00      PROA   
ATOM    998 HE22 GLN P  66      10.043 -66.778 108.860  0.00 97.00      PROA   
ATOM    999  C   GLN P  66       6.443 -64.050 106.674  0.00 97.00      PROA   
ATOM   1000  O   GLN P  66       6.969 -64.595 105.707  0.00 97.00      PROA   
ATOM   1001  N   ARG P  67       6.125 -62.727 106.649  0.00 97.00      PROA   
ATOM   1002  HN  ARG P  67       5.648 -62.295 107.412  0.00 97.00      PROA   
ATOM   1003  CA  ARG P  67       6.365 -61.865 105.499  0.00 97.00      PROA   
ATOM   1004  HA  ARG P  67       6.655 -62.448 104.636  0.00 97.00      PROA   
ATOM   1005  CB  ARG P  67       5.095 -61.036 105.150  0.00 97.00      PROA   
ATOM   1006  HB1 ARG P  67       5.332 -60.194 104.464  0.00 97.00      PROA   
ATOM   1007  HB2 ARG P  67       4.708 -60.587 106.094  0.00 97.00      PROA   
ATOM   1008  CG  ARG P  67       3.959 -61.856 104.516  0.00 97.00      PROA   
ATOM   1009  HG1 ARG P  67       3.008 -61.289 104.648  0.00 97.00      PROA   
ATOM   1010  HG2 ARG P  67       3.850 -62.814 105.068  0.00 97.00      PROA   
ATOM   1011  CD  ARG P  67       4.157 -62.170 103.027  0.00 97.00      PROA   
ATOM   1012  HD1 ARG P  67       3.474 -62.984 102.711  0.00 97.00      PROA   
ATOM   1013  HD2 ARG P  67       5.201 -62.480 102.807  0.00 97.00      PROA   
ATOM   1014  NE  ARG P  67       3.745 -60.964 102.247  0.00 97.00      PROA   
ATOM   1015  HE  ARG P  67       2.781 -60.702 102.263  0.00 97.00      PROA   
ATOM   1016  CZ  ARG P  67       4.575 -60.175 101.542  0.00 97.00      PROA   
ATOM   1017  NH1 ARG P  67       5.877 -60.433 101.400  0.00 97.00      PROA   
ATOM   1018 HH11 ARG P  67       6.240 -61.315 101.687  0.00 97.00      PROA   
ATOM   1019 HH12 ARG P  67       6.406 -59.849 100.783  0.00 97.00      PROA   
ATOM   1020  NH2 ARG P  67       4.072 -59.092 100.927  0.00 97.00      PROA   
ATOM   1021 HH21 ARG P  67       3.105 -58.884 101.025  0.00 97.00      PROA   
ATOM   1022 HH22 ARG P  67       4.697 -58.497 100.419  0.00 97.00      PROA   
ATOM   1023  C   ARG P  67       7.462 -60.866 105.783  0.00 97.00      PROA   
ATOM   1024  O   ARG P  67       7.187 -59.823 106.369  0.00 97.00      PROA   
ATOM   1025  N   GLY P  68       8.713 -61.142 105.322  0.00 97.00      PROA   
ATOM   1026  HN  GLY P  68       8.860 -62.008 104.848  0.00 97.00      PROA   
ATOM   1027  CA  GLY P  68       9.875 -60.244 105.309  0.00 97.00      PROA   
ATOM   1028  HA1 GLY P  68       9.692 -59.510 104.537  0.00 97.00      PROA   
ATOM   1029  HA2 GLY P  68      10.733 -60.860 105.081  0.00 97.00      PROA   
ATOM   1030  C   GLY P  68      10.244 -59.461 106.556  0.00 97.00      PROA   
ATOM   1031  O   GLY P  68      11.043 -58.529 106.483  0.00 97.00      PROA   
ATOM   1032  N   LEU P  69       9.659 -59.795 107.721  0.00 97.00      PROA   
ATOM   1033  HN  LEU P  69       9.026 -60.562 107.737  0.00 97.00      PROA   
ATOM   1034  CA  LEU P  69       9.648 -58.928 108.876  0.00 97.00      PROA   
ATOM   1035  HA  LEU P  69      10.545 -58.323 108.898  0.00 97.00      PROA   
ATOM   1036  CB  LEU P  69       8.367 -58.049 108.914  0.00 97.00      PROA   
ATOM   1037  HB1 LEU P  69       8.255 -57.556 109.905  0.00 97.00      PROA   
ATOM   1038  HB2 LEU P  69       7.496 -58.723 108.744  0.00 97.00      PROA   
ATOM   1039  CG  LEU P  69       8.253 -56.935 107.851  0.00 97.00      PROA   
ATOM   1040  HG  LEU P  69       8.394 -57.381 106.840  0.00 97.00      PROA   
ATOM   1041  CD1 LEU P  69       6.841 -56.324 107.885  0.00 97.00      PROA   
ATOM   1042 HD11 LEU P  69       6.638 -55.876 108.881  0.00 97.00      PROA   
ATOM   1043 HD12 LEU P  69       6.076 -57.101 107.675  0.00 97.00      PROA   
ATOM   1044 HD13 LEU P  69       6.760 -55.528 107.118  0.00 97.00      PROA   
ATOM   1045  CD2 LEU P  69       9.315 -55.841 108.049  0.00 97.00      PROA   
ATOM   1046 HD21 LEU P  69      10.334 -56.261 107.932  0.00 97.00      PROA   
ATOM   1047 HD22 LEU P  69       9.222 -55.395 109.062  0.00 97.00      PROA   
ATOM   1048 HD23 LEU P  69       9.178 -55.038 107.296  0.00 97.00      PROA   
ATOM   1049  C   LEU P  69       9.622 -59.788 110.116  0.00 97.00      PROA   
ATOM   1050  O   LEU P  69       9.063 -60.882 110.111  0.00 97.00      PROA   
ATOM   1051  N   SER P  70      10.217 -59.286 111.225  0.00 97.00      PROA   
ATOM   1052  HN  SER P  70      10.649 -58.386 111.189  0.00 97.00      PROA   
ATOM   1053  CA  SER P  70      10.274 -59.919 112.538  0.00 97.00      PROA   
ATOM   1054  HA  SER P  70      10.991 -60.720 112.440  0.00 97.00      PROA   
ATOM   1055  CB  SER P  70      10.841 -58.940 113.602  0.00 97.00      PROA   
ATOM   1056  HB1 SER P  70      11.906 -58.742 113.347  0.00 97.00      PROA   
ATOM   1057  HB2 SER P  70      10.811 -59.376 114.624  0.00 97.00      PROA   
ATOM   1058  OG  SER P  70      10.144 -57.695 113.575  0.00 97.00      PROA   
ATOM   1059  HG1 SER P  70      10.593 -57.097 114.178  0.00 97.00      PROA   
ATOM   1060  C   SER P  70       8.983 -60.563 113.050  0.00 97.00      PROA   
ATOM   1061  O   SER P  70       7.952 -59.913 113.181  0.00 97.00      PROA   
ATOM   1062  N   GLY P  71       9.024 -61.878 113.370  0.00 97.00      PROA   
ATOM   1063  HN  GLY P  71       9.893 -62.362 113.297  0.00 97.00      PROA   
ATOM   1064  CA  GLY P  71       7.868 -62.660 113.804  0.00 97.00      PROA   
ATOM   1065  HA1 GLY P  71       7.304 -62.065 114.509  0.00 97.00      PROA   
ATOM   1066  HA2 GLY P  71       8.255 -63.557 114.258  0.00 97.00      PROA   
ATOM   1067  C   GLY P  71       6.906 -63.082 112.707  0.00 97.00      PROA   
ATOM   1068  O   GLY P  71       6.795 -62.458 111.658  0.00 97.00      PROA   
ATOM   1069  N   ARG P  72       6.158 -64.183 112.958  0.00 97.00      PROA   
ATOM   1070  HN  ARG P  72       6.274 -64.669 113.819  0.00 97.00      PROA   
ATOM   1071  CA  ARG P  72       5.175 -64.776 112.070  0.00 97.00      PROA   
ATOM   1072  HA  ARG P  72       5.174 -64.240 111.128  0.00 97.00      PROA   
ATOM   1073  CB  ARG P  72       5.410 -66.292 111.772  0.00 97.00      PROA   
ATOM   1074  HB1 ARG P  72       6.426 -66.407 111.342  0.00 97.00      PROA   
ATOM   1075  HB2 ARG P  72       4.708 -66.600 110.964  0.00 97.00      PROA   
ATOM   1076  CG  ARG P  72       5.211 -67.326 112.915  0.00 97.00      PROA   
ATOM   1077  HG1 ARG P  72       5.517 -68.319 112.510  0.00 97.00      PROA   
ATOM   1078  HG2 ARG P  72       4.126 -67.392 113.146  0.00 97.00      PROA   
ATOM   1079  CD  ARG P  72       5.961 -67.114 114.243  0.00 97.00      PROA   
ATOM   1080  HD1 ARG P  72       5.925 -68.040 114.857  0.00 97.00      PROA   
ATOM   1081  HD2 ARG P  72       5.514 -66.270 114.814  0.00 97.00      PROA   
ATOM   1082  NE  ARG P  72       7.378 -66.802 113.894  0.00 97.00      PROA   
ATOM   1083  HE  ARG P  72       7.597 -66.638 112.934  0.00 97.00      PROA   
ATOM   1084  CZ  ARG P  72       8.358 -66.492 114.765  0.00 97.00      PROA   
ATOM   1085  NH1 ARG P  72       8.270 -66.663 116.086  0.00 97.00      PROA   
ATOM   1086 HH11 ARG P  72       7.477 -67.130 116.458  0.00 97.00      PROA   
ATOM   1087 HH12 ARG P  72       9.057 -66.415 116.647  0.00 97.00      PROA   
ATOM   1088  NH2 ARG P  72       9.493 -65.992 114.245  0.00 97.00      PROA   
ATOM   1089 HH21 ARG P  72       9.519 -65.882 113.251  0.00 97.00      PROA   
ATOM   1090 HH22 ARG P  72      10.291 -65.849 114.820  0.00 97.00      PROA   
ATOM   1091  C   ARG P  72       3.809 -64.611 112.696  0.00 97.00      PROA   
ATOM   1092  O   ARG P  72       3.676 -64.354 113.890  0.00 97.00      PROA   
ATOM   1093  N   SER P  73       2.769 -64.725 111.842  0.00 97.00      PROA   
ATOM   1094  HN  SER P  73       2.969 -64.859 110.872  0.00 97.00      PROA   
ATOM   1095  CA  SER P  73       1.343 -64.688 112.095  0.00 97.00      PROA   
ATOM   1096  HA  SER P  73       1.122 -63.641 112.254  0.00 97.00      PROA   
ATOM   1097  CB  SER P  73       0.562 -65.130 110.826  0.00 97.00      PROA   
ATOM   1098  HB1 SER P  73      -0.431 -65.591 111.005  0.00 97.00      PROA   
ATOM   1099  HB2 SER P  73       1.169 -65.892 110.305  0.00 97.00      PROA   
ATOM   1100  OG  SER P  73       0.345 -64.025 109.962  0.00 97.00      PROA   
ATOM   1101  HG1 SER P  73      -0.430 -63.580 110.324  0.00 97.00      PROA   
ATOM   1102  C   SER P  73       0.706 -65.383 113.278  0.00 97.00      PROA   
ATOM   1103  O   SER P  73       1.225 -66.287 113.925  0.00 97.00      PROA   
ATOM   1104  N   ASP P  74      -0.550 -64.939 113.453  0.00 97.00      PROA   
ATOM   1105  HN  ASP P  74      -0.801 -64.121 112.934  0.00 97.00      PROA   
ATOM   1106  CA  ASP P  74      -1.766 -65.566 113.900  0.00 97.00      PROA   
ATOM   1107  HA  ASP P  74      -1.793 -65.416 114.966  0.00 97.00      PROA   
ATOM   1108  CB  ASP P  74      -2.967 -64.778 113.255  0.00 97.00      PROA   
ATOM   1109  HB1 ASP P  74      -3.191 -63.899 113.902  0.00 97.00      PROA   
ATOM   1110  HB2 ASP P  74      -3.883 -65.395 113.198  0.00 97.00      PROA   
ATOM   1111  CG  ASP P  74      -2.666 -64.199 111.854  0.00 97.00      PROA   
ATOM   1112  OD1 ASP P  74      -1.794 -63.293 111.744  0.00 97.00      PROA   
ATOM   1113  OD2 ASP P  74      -3.314 -64.648 110.875  0.00 97.00      PROA   
ATOM   1114  C   ASP P  74      -1.892 -67.069 113.597  0.00 97.00      PROA   
ATOM   1115  O   ASP P  74      -1.299 -67.569 112.640  0.00 97.00      PROA   
ATOM   1116  N   PRO P  75      -2.625 -67.845 114.394  0.00 97.00      PROA   
ATOM   1117  CD  PRO P  75      -2.952 -67.527 115.787  0.00 97.00      PROA   
ATOM   1118  HD1 PRO P  75      -3.725 -66.729 115.814  0.00 97.00      PROA   
ATOM   1119  HD2 PRO P  75      -2.038 -67.195 116.327  0.00 97.00      PROA   
ATOM   1120  CA  PRO P  75      -3.126 -69.151 114.000  0.00 97.00      PROA   
ATOM   1121  HA  PRO P  75      -2.483 -69.649 113.287  0.00 97.00      PROA   
ATOM   1122  CB  PRO P  75      -3.150 -69.899 115.344  0.00 97.00      PROA   
ATOM   1123  HB1 PRO P  75      -2.133 -70.299 115.545  0.00 97.00      PROA   
ATOM   1124  HB2 PRO P  75      -3.852 -70.755 115.368  0.00 97.00      PROA   
ATOM   1125  CG  PRO P  75      -3.487 -68.829 116.396  0.00 97.00      PROA   
ATOM   1126  HG1 PRO P  75      -4.590 -68.760 116.505  0.00 97.00      PROA   
ATOM   1127  HG2 PRO P  75      -3.039 -69.060 117.382  0.00 97.00      PROA   
ATOM   1128  C   PRO P  75      -4.529 -69.053 113.414  0.00 97.00      PROA   
ATOM   1129  O   PRO P  75      -5.494 -69.314 114.132  0.00 97.00      PROA   
ATOM   1130  N   ILE P  76      -4.714 -68.722 112.113  0.00 97.00      PROA   
ATOM   1131  HN  ILE P  76      -3.963 -68.453 111.512  0.00 97.00      PROA   
ATOM   1132  CA  ILE P  76      -6.056 -68.799 111.543  0.00 97.00      PROA   
ATOM   1133  HA  ILE P  76      -6.766 -68.541 112.316  0.00 97.00      PROA   
ATOM   1134  CB  ILE P  76      -6.376 -67.799 110.438  0.00 97.00      PROA   
ATOM   1135  HB  ILE P  76      -7.376 -68.047 110.006  0.00 97.00      PROA   
ATOM   1136  CG2 ILE P  76      -6.500 -66.396 111.076  0.00 97.00      PROA   
ATOM   1137 HG21 ILE P  76      -5.522 -66.074 111.492  0.00 97.00      PROA   
ATOM   1138 HG22 ILE P  76      -7.252 -66.390 111.891  0.00 97.00      PROA   
ATOM   1139 HG23 ILE P  76      -6.805 -65.654 110.309  0.00 97.00      PROA   
ATOM   1140  CG1 ILE P  76      -5.341 -67.795 109.295  0.00 97.00      PROA   
ATOM   1141 HG11 ILE P  76      -4.641 -68.644 109.418  0.00 97.00      PROA   
ATOM   1142 HG12 ILE P  76      -4.740 -66.863 109.365  0.00 97.00      PROA   
ATOM   1143  CD  ILE P  76      -5.987 -67.899 107.911  0.00 97.00      PROA   
ATOM   1144  HD1 ILE P  76      -6.661 -67.038 107.725  0.00 97.00      PROA   
ATOM   1145  HD2 ILE P  76      -6.571 -68.840 107.827  0.00 97.00      PROA   
ATOM   1146  HD3 ILE P  76      -5.201 -67.912 107.128  0.00 97.00      PROA   
ATOM   1147  C   ILE P  76      -6.379 -70.233 111.143  0.00 97.00      PROA   
ATOM   1148  O   ILE P  76      -5.968 -70.748 110.106  0.00 97.00      PROA   
ATOM   1149  N   GLN P  77      -7.133 -70.926 112.022  0.00 97.00      PROA   
ATOM   1150  HN  GLN P  77      -7.368 -70.508 112.896  0.00 97.00      PROA   
ATOM   1151  CA  GLN P  77      -7.436 -72.334 111.896  0.00 97.00      PROA   
ATOM   1152  HA  GLN P  77      -6.600 -72.832 111.442  0.00 97.00      PROA   
ATOM   1153  CB  GLN P  77      -7.639 -72.959 113.305  0.00 97.00      PROA   
ATOM   1154  HB1 GLN P  77      -7.551 -74.062 113.201  0.00 97.00      PROA   
ATOM   1155  HB2 GLN P  77      -8.655 -72.733 113.696  0.00 97.00      PROA   
ATOM   1156  CG  GLN P  77      -6.603 -72.437 114.339  0.00 97.00      PROA   
ATOM   1157  HG1 GLN P  77      -6.885 -71.421 114.687  0.00 97.00      PROA   
ATOM   1158  HG2 GLN P  77      -5.600 -72.361 113.877  0.00 97.00      PROA   
ATOM   1159  CD  GLN P  77      -6.543 -73.335 115.581  0.00 97.00      PROA   
ATOM   1160  OE1 GLN P  77      -7.582 -73.644 116.173  0.00 97.00      PROA   
ATOM   1161  NE2 GLN P  77      -5.313 -73.745 116.003  0.00 97.00      PROA   
ATOM   1162 HE21 GLN P  77      -4.474 -73.438 115.546  0.00 97.00      PROA   
ATOM   1163 HE22 GLN P  77      -5.255 -74.339 116.802  0.00 97.00      PROA   
ATOM   1164  C   GLN P  77      -8.646 -72.525 110.991  0.00 97.00      PROA   
ATOM   1165  O   GLN P  77      -9.765 -72.181 111.355  0.00 97.00      PROA   
ATOM   1166  N   LEU P  78      -8.409 -73.075 109.771  0.00 97.00      PROA   
ATOM   1167  HN  LEU P  78      -7.484 -73.385 109.550  0.00 97.00      PROA   
ATOM   1168  CA  LEU P  78      -9.333 -73.202 108.659  0.00 97.00      PROA   
ATOM   1169  HA  LEU P  78     -10.119 -72.468 108.763  0.00 97.00      PROA   
ATOM   1170  CB  LEU P  78      -8.560 -72.987 107.327  0.00 97.00      PROA   
ATOM   1171  HB1 LEU P  78      -7.794 -73.790 107.241  0.00 97.00      PROA   
ATOM   1172  HB2 LEU P  78      -8.006 -72.023 107.393  0.00 97.00      PROA   
ATOM   1173  CG  LEU P  78      -9.391 -72.974 106.021  0.00 97.00      PROA   
ATOM   1174  HG  LEU P  78     -10.143 -73.795 106.052  0.00 97.00      PROA   
ATOM   1175  CD1 LEU P  78     -10.135 -71.643 105.843  0.00 97.00      PROA   
ATOM   1176 HD11 LEU P  78      -9.399 -70.820 105.728  0.00 97.00      PROA   
ATOM   1177 HD12 LEU P  78     -10.771 -71.427 106.721  0.00 97.00      PROA   
ATOM   1178 HD13 LEU P  78     -10.776 -71.674 104.937  0.00 97.00      PROA   
ATOM   1179  CD2 LEU P  78      -8.497 -73.238 104.794  0.00 97.00      PROA   
ATOM   1180 HD21 LEU P  78      -8.004 -74.229 104.879  0.00 97.00      PROA   
ATOM   1181 HD22 LEU P  78      -7.712 -72.456 104.715  0.00 97.00      PROA   
ATOM   1182 HD23 LEU P  78      -9.102 -73.226 103.864  0.00 97.00      PROA   
ATOM   1183  C   LEU P  78      -9.950 -74.586 108.633  0.00 97.00      PROA   
ATOM   1184  O   LEU P  78      -9.254 -75.585 108.794  0.00 97.00      PROA   
ATOM   1185  N   GLU P  79     -11.287 -74.674 108.428  0.00 97.00      PROA   
ATOM   1186  HN  GLU P  79     -11.848 -73.853 108.337  0.00 97.00      PROA   
ATOM   1187  CA  GLU P  79     -12.019 -75.922 108.463  0.00 97.00      PROA   
ATOM   1188  HA  GLU P  79     -11.346 -76.756 108.609  0.00 97.00      PROA   
ATOM   1189  CB  GLU P  79     -13.071 -75.907 109.604  0.00 97.00      PROA   
ATOM   1190  HB1 GLU P  79     -13.673 -76.843 109.576  0.00 97.00      PROA   
ATOM   1191  HB2 GLU P  79     -13.758 -75.055 109.397  0.00 97.00      PROA   
ATOM   1192  CG  GLU P  79     -12.465 -75.768 111.022  0.00 97.00      PROA   
ATOM   1193  HG1 GLU P  79     -11.496 -75.229 110.981  0.00 97.00      PROA   
ATOM   1194  HG2 GLU P  79     -12.280 -76.771 111.459  0.00 97.00      PROA   
ATOM   1195  CD  GLU P  79     -13.352 -74.947 111.962  0.00 97.00      PROA   
ATOM   1196  OE1 GLU P  79     -13.767 -73.828 111.562  0.00 97.00      PROA   
ATOM   1197  OE2 GLU P  79     -13.571 -75.391 113.120  0.00 97.00      PROA   
ATOM   1198  C   GLU P  79     -12.789 -76.175 107.187  0.00 97.00      PROA   
ATOM   1199  O   GLU P  79     -13.500 -75.312 106.679  0.00 97.00      PROA   
ATOM   1200  N   VAL P  80     -12.766 -77.452 106.739  0.00  0.00      PROA   
ATOM   1201  HN  VAL P  80     -12.155 -78.128 107.143  0.00  0.00      PROA   
ATOM   1202  CA  VAL P  80     -13.743 -77.986 105.820  0.00  0.00      PROA   
ATOM   1203  HA  VAL P  80     -14.297 -77.171 105.401  0.00  0.00      PROA   
ATOM   1204  CB  VAL P  80     -13.143 -78.764 104.658  0.00  0.00      PROA   
ATOM   1205  HB  VAL P  80     -12.458 -79.557 105.031  0.00  0.00      PROA   
ATOM   1206  CG1 VAL P  80     -14.245 -79.428 103.804  0.00  0.00      PROA   
ATOM   1207 HG11 VAL P  80     -14.994 -78.670 103.491  0.00  0.00      PROA   
ATOM   1208 HG12 VAL P  80     -14.761 -80.231 104.370  0.00  0.00      PROA   
ATOM   1209 HG13 VAL P  80     -13.799 -79.879 102.893  0.00  0.00      PROA   
ATOM   1210  CG2 VAL P  80     -12.331 -77.753 103.821  0.00  0.00      PROA   
ATOM   1211 HG21 VAL P  80     -11.433 -77.405 104.373  0.00  0.00      PROA   
ATOM   1212 HG22 VAL P  80     -12.959 -76.872 103.568  0.00  0.00      PROA   
ATOM   1213 HG23 VAL P  80     -12.007 -78.218 102.870  0.00  0.00      PROA   
ATOM   1214  C   VAL P  80     -14.693 -78.794 106.671  0.00  0.00      PROA   
ATOM   1215  O   VAL P  80     -14.255 -79.522 107.561  0.00  0.00      PROA   
ATOM   1216  N   HSD P  81     -16.025 -78.624 106.454  0.00  0.00      PROA   
ATOM   1217  HN  HSD P  81     -16.366 -78.079 105.693  0.00  0.00      PROA   
ATOM   1218  CA  HSD P  81     -17.019 -79.055 107.410  0.00  0.00      PROA   
ATOM   1219  HA  HSD P  81     -16.606 -79.854 108.010  0.00  0.00      PROA   
ATOM   1220  CB  HSD P  81     -17.480 -77.897 108.344  0.00  0.00      PROA   
ATOM   1221  HB1 HSD P  81     -18.549 -77.967 108.631  0.00  0.00      PROA   
ATOM   1222  HB2 HSD P  81     -17.352 -76.929 107.814  0.00  0.00      PROA   
ATOM   1223  ND1 HSD P  81     -16.777 -78.876 110.575  0.00  0.00      PROA   
ATOM   1224  HD1 HSD P  81     -17.179 -79.782 110.433  0.00  0.00      PROA   
ATOM   1225  CG  HSD P  81     -16.766 -77.844 109.660  0.00  0.00      PROA   
ATOM   1226  CE1 HSD P  81     -16.178 -78.410 111.698  0.00  0.00      PROA   
ATOM   1227  HE1 HSD P  81     -16.059 -79.013 112.596  0.00  0.00      PROA   
ATOM   1228  NE2 HSD P  81     -15.793 -77.155 111.572  0.00  0.00      PROA   
ATOM   1229  CD2 HSD P  81     -16.164 -76.800 110.288  0.00  0.00      PROA   
ATOM   1230  HD2 HSD P  81     -15.984 -75.794 109.935  0.00  0.00      PROA   
ATOM   1231  C   HSD P  81     -18.262 -79.616 106.773  0.00  0.00      PROA   
ATOM   1232  O   HSD P  81     -18.655 -79.252 105.665  0.00  0.00      PROA   
ATOM   1233  N   ARG P  82     -18.911 -80.482 107.595  0.00  0.00      PROA   
ATOM   1234  HN  ARG P  82     -18.415 -80.771 108.409  0.00  0.00      PROA   
ATOM   1235  CA  ARG P  82     -20.282 -80.952 107.642  0.00  0.00      PROA   
ATOM   1236  HA  ARG P  82     -20.179 -81.855 108.228  0.00  0.00      PROA   
ATOM   1237  CB  ARG P  82     -21.191 -80.053 108.529  0.00  0.00      PROA   
ATOM   1238  HB1 ARG P  82     -20.671 -80.017 109.517  0.00  0.00      PROA   
ATOM   1239  HB2 ARG P  82     -22.185 -80.501 108.727  0.00  0.00      PROA   
ATOM   1240  CG  ARG P  82     -21.350 -78.592 108.071  0.00  0.00      PROA   
ATOM   1241  HG1 ARG P  82     -22.183 -78.531 107.338  0.00  0.00      PROA   
ATOM   1242  HG2 ARG P  82     -20.432 -78.260 107.548  0.00  0.00      PROA   
ATOM   1243  CD  ARG P  82     -21.605 -77.636 109.249  0.00  0.00      PROA   
ATOM   1244  HD1 ARG P  82     -20.830 -77.795 110.031  0.00  0.00      PROA   
ATOM   1245  HD2 ARG P  82     -22.606 -77.819 109.691  0.00  0.00      PROA   
ATOM   1246  NE  ARG P  82     -21.569 -76.222 108.743  0.00  0.00      PROA   
ATOM   1247  HE  ARG P  82     -22.189 -75.983 107.996  0.00  0.00      PROA   
ATOM   1248  CZ  ARG P  82     -20.721 -75.259 109.194  0.00  0.00      PROA   
ATOM   1249  NH1 ARG P  82     -19.836 -75.478 110.196  0.00  0.00      PROA   
ATOM   1250 HH11 ARG P  82     -19.233 -74.741 110.500  0.00  0.00      PROA   
ATOM   1251 HH12 ARG P  82     -19.788 -76.374 110.636  0.00  0.00      PROA   
ATOM   1252  NH2 ARG P  82     -20.767 -74.033 108.615  0.00  0.00      PROA   
ATOM   1253 HH21 ARG P  82     -20.152 -73.311 108.929  0.00  0.00      PROA   
ATOM   1254 HH22 ARG P  82     -21.411 -73.858 107.870  0.00  0.00      PROA   
ATOM   1255  C   ARG P  82     -20.976 -81.436 106.389  0.00  0.00      PROA   
ATOM   1256  O   ARG P  82     -20.412 -81.475 105.297  0.00  0.00      PROA   
ATOM   1257  N   GLY P  83     -22.240 -81.895 106.585  0.00  0.00      PROA   
ATOM   1258  HN  GLY P  83     -22.663 -81.807 107.483  0.00  0.00      PROA   
ATOM   1259  CA  GLY P  83     -23.041 -82.626 105.635  0.00  0.00      PROA   
ATOM   1260  HA1 GLY P  83     -23.447 -83.476 106.164  0.00  0.00      PROA   
ATOM   1261  HA2 GLY P  83     -22.436 -82.912 104.785  0.00  0.00      PROA   
ATOM   1262  C   GLY P  83     -24.171 -81.774 105.145  0.00  0.00      PROA   
ATOM   1263  O   GLY P  83     -23.951 -80.795 104.434  0.00  0.00      PROA   
ATOM   1264  N   TRP P  84     -25.424 -82.166 105.494  0.00  0.00      PROA   
ATOM   1265  HN  TRP P  84     -25.582 -82.921 106.126  0.00  0.00      PROA   
ATOM   1266  CA  TRP P  84     -26.605 -81.643 104.839  0.00  0.00      PROA   
ATOM   1267  HA  TRP P  84     -26.569 -80.571 105.003  0.00  0.00      PROA   
ATOM   1268  CB  TRP P  84     -26.608 -81.961 103.219  0.00  0.00      PROA   
ATOM   1269  HB1 TRP P  84     -27.390 -81.162 103.303  0.00  0.00      PROA   
ATOM   1270  HB2 TRP P  84     -26.390 -82.984 103.616  0.00  0.00      PROA   
ATOM   1271  CG  TRP P  84     -27.568 -82.601 102.252  0.00  0.00      PROA   
ATOM   1272  CD1 TRP P  84     -28.435 -83.660 102.401  0.00  0.00      PROA   
ATOM   1273  HD1 TRP P  84     -28.604 -84.199 103.319  0.00  0.00      PROA   
ATOM   1274  NE1 TRP P  84     -29.018 -83.954 101.201  0.00  0.00      PROA   
ATOM   1275  HE1 TRP P  84     -29.658 -84.675 101.049  0.00  0.00      PROA   
ATOM   1276  CE2 TRP P  84     -28.583 -83.083 100.249  0.00  0.00      PROA   
ATOM   1277  CD2 TRP P  84     -27.670 -82.203 100.873  0.00  0.00      PROA   
ATOM   1278  CE3 TRP P  84     -27.064 -81.201 100.117  0.00  0.00      PROA   
ATOM   1279  HE3 TRP P  84     -26.360 -80.511 100.559  0.00  0.00      PROA   
ATOM   1280  CZ3 TRP P  84     -27.379 -81.093  98.760  0.00  0.00      PROA   
ATOM   1281  HZ3 TRP P  84     -26.912 -80.319  98.167  0.00  0.00      PROA   
ATOM   1282  CZ2 TRP P  84     -28.889 -82.985  98.897  0.00  0.00      PROA   
ATOM   1283  HZ2 TRP P  84     -29.582 -83.660  98.419  0.00  0.00      PROA   
ATOM   1284  CH2 TRP P  84     -28.276 -81.971  98.160  0.00  0.00      PROA   
ATOM   1285  HH2 TRP P  84     -28.501 -81.869  97.108  0.00  0.00      PROA   
ATOM   1286  C   TRP P  84     -27.828 -82.155 105.590  0.00  0.00      PROA   
ATOM   1287  O   TRP P  84     -28.713 -81.369 105.922  0.00  0.00      PROA   
ATOM   1288  N   LEU P  85     -27.878 -83.472 105.903  0.00  0.00      PROA   
ATOM   1289  HN  LEU P  85     -27.162 -84.098 105.607  0.00  0.00      PROA   
ATOM   1290  CA  LEU P  85     -28.900 -84.061 106.742  0.00  0.00      PROA   
ATOM   1291  HA  LEU P  85     -29.376 -83.293 107.333  0.00  0.00      PROA   
ATOM   1292  CB  LEU P  85     -29.959 -84.938 106.011  0.00  0.00      PROA   
ATOM   1293  HB1 LEU P  85     -30.427 -85.653 106.725  0.00  0.00      PROA   
ATOM   1294  HB2 LEU P  85     -29.447 -85.532 105.226  0.00  0.00      PROA   
ATOM   1295  CG  LEU P  85     -31.154 -84.219 105.339  0.00  0.00      PROA   
ATOM   1296  HG  LEU P  85     -30.779 -83.707 104.425  0.00  0.00      PROA   
ATOM   1297  CD1 LEU P  85     -32.198 -85.277 104.923  0.00  0.00      PROA   
ATOM   1298 HD11 LEU P  85     -32.521 -85.867 105.806  0.00  0.00      PROA   
ATOM   1299 HD12 LEU P  85     -31.767 -85.974 104.174  0.00  0.00      PROA   
ATOM   1300 HD13 LEU P  85     -33.098 -84.792 104.495  0.00  0.00      PROA   
ATOM   1301  CD2 LEU P  85     -31.823 -83.152 106.222  0.00  0.00      PROA   
ATOM   1302 HD21 LEU P  85     -31.111 -82.344 106.485  0.00  0.00      PROA   
ATOM   1303 HD22 LEU P  85     -32.203 -83.617 107.155  0.00  0.00      PROA   
ATOM   1304 HD23 LEU P  85     -32.682 -82.694 105.686  0.00  0.00      PROA   
ATOM   1305  C   LEU P  85     -28.175 -84.949 107.710  0.00  0.00      PROA   
ATOM   1306  O   LEU P  85     -27.007 -85.288 107.515  0.00  0.00      PROA   
ATOM   1307  N   LEU P  86     -28.882 -85.329 108.801  0.00  0.00      PROA   
ATOM   1308  HN  LEU P  86     -29.830 -85.046 108.929  0.00  0.00      PROA   
ATOM   1309  CA  LEU P  86     -28.336 -86.143 109.848  0.00  0.00      PROA   
ATOM   1310  HA  LEU P  86     -27.522 -86.733 109.447  0.00  0.00      PROA   
ATOM   1311  CB  LEU P  86     -27.846 -85.309 111.064  0.00  0.00      PROA   
ATOM   1312  HB1 LEU P  86     -28.692 -84.695 111.447  0.00  0.00      PROA   
ATOM   1313  HB2 LEU P  86     -27.068 -84.605 110.696  0.00  0.00      PROA   
ATOM   1314  CG  LEU P  86     -27.241 -86.110 112.249  0.00  0.00      PROA   
ATOM   1315  HG  LEU P  86     -28.038 -86.767 112.666  0.00  0.00      PROA   
ATOM   1316  CD1 LEU P  86     -26.067 -87.016 111.821  0.00  0.00      PROA   
ATOM   1317 HD11 LEU P  86     -25.254 -86.406 111.375  0.00  0.00      PROA   
ATOM   1318 HD12 LEU P  86     -26.395 -87.767 111.074  0.00  0.00      PROA   
ATOM   1319 HD13 LEU P  86     -25.663 -87.558 112.701  0.00  0.00      PROA   
ATOM   1320  CD2 LEU P  86     -26.806 -85.171 113.393  0.00  0.00      PROA   
ATOM   1321 HD21 LEU P  86     -27.665 -84.564 113.747  0.00  0.00      PROA   
ATOM   1322 HD22 LEU P  86     -26.005 -84.485 113.046  0.00  0.00      PROA   
ATOM   1323 HD23 LEU P  86     -26.420 -85.764 114.248  0.00  0.00      PROA   
ATOM   1324  C   LEU P  86     -29.421 -87.081 110.288  0.00  0.00      PROA   
ATOM   1325  O   LEU P  86     -30.576 -86.702 110.459  0.00  0.00      PROA   
ATOM   1326  N   LEU P  87     -29.019 -88.349 110.490  0.00 97.00      PROA   
ATOM   1327  HN  LEU P  87     -28.067 -88.559 110.300  0.00 97.00      PROA   
ATOM   1328  CA  LEU P  87     -29.778 -89.391 111.134  0.00 97.00      PROA   
ATOM   1329  HA  LEU P  87     -30.819 -89.113 111.210  0.00 97.00      PROA   
ATOM   1330  CB  LEU P  87     -29.670 -90.734 110.377  0.00 97.00      PROA   
ATOM   1331  HB1 LEU P  87     -28.596 -91.002 110.261  0.00 97.00      PROA   
ATOM   1332  HB2 LEU P  87     -30.085 -90.598 109.353  0.00 97.00      PROA   
ATOM   1333  CG  LEU P  87     -30.402 -91.919 111.043  0.00 97.00      PROA   
ATOM   1334  HG  LEU P  87     -30.027 -92.032 112.085  0.00 97.00      PROA   
ATOM   1335  CD1 LEU P  87     -31.924 -91.708 111.113  0.00 97.00      PROA   
ATOM   1336 HD11 LEU P  87     -32.336 -91.550 110.094  0.00 97.00      PROA   
ATOM   1337 HD12 LEU P  87     -32.166 -90.825 111.737  0.00 97.00      PROA   
ATOM   1338 HD13 LEU P  87     -32.413 -92.598 111.559  0.00 97.00      PROA   
ATOM   1339  CD2 LEU P  87     -30.078 -93.229 110.315  0.00 97.00      PROA   
ATOM   1340 HD21 LEU P  87     -28.980 -93.387 110.265  0.00 97.00      PROA   
ATOM   1341 HD22 LEU P  87     -30.484 -93.206 109.282  0.00 97.00      PROA   
ATOM   1342 HD23 LEU P  87     -30.535 -94.076 110.867  0.00 97.00      PROA   
ATOM   1343  C   LEU P  87     -29.220 -89.538 112.531  0.00 97.00      PROA   
ATOM   1344  O   LEU P  87     -28.101 -90.000 112.738  0.00 97.00      PROA   
ATOM   1345  N   GLN P  88     -30.012 -89.140 113.544  0.00 97.00      PROA   
ATOM   1346  HN  GLN P  88     -30.926 -88.776 113.366  0.00 97.00      PROA   
ATOM   1347  CA  GLN P  88     -29.621 -89.173 114.930  0.00 97.00      PROA   
ATOM   1348  HA  GLN P  88     -28.554 -89.006 114.997  0.00 97.00      PROA   
ATOM   1349  CB  GLN P  88     -30.344 -88.065 115.737  0.00 97.00      PROA   
ATOM   1350  HB1 GLN P  88     -29.963 -88.093 116.779  0.00 97.00      PROA   
ATOM   1351  HB2 GLN P  88     -31.435 -88.279 115.754  0.00 97.00      PROA   
ATOM   1352  CG  GLN P  88     -30.120 -86.646 115.169  0.00 97.00      PROA   
ATOM   1353  HG1 GLN P  88     -30.490 -86.581 114.125  0.00 97.00      PROA   
ATOM   1354  HG2 GLN P  88     -29.033 -86.417 115.163  0.00 97.00      PROA   
ATOM   1355  CD  GLN P  88     -30.891 -85.595 115.983  0.00 97.00      PROA   
ATOM   1356  OE1 GLN P  88     -32.123 -85.622 116.053  0.00 97.00      PROA   
ATOM   1357  NE2 GLN P  88     -30.149 -84.612 116.567  0.00 97.00      PROA   
ATOM   1358 HE21 GLN P  88     -30.623 -83.812 116.931  0.00 97.00      PROA   
ATOM   1359 HE22 GLN P  88     -29.155 -84.614 116.473  0.00 97.00      PROA   
ATOM   1360  C   GLN P  88     -29.942 -90.541 115.504  0.00 97.00      PROA   
ATOM   1361  O   GLN P  88     -31.082 -90.991 115.474  0.00 97.00      PROA   
ATOM   1362  N   VAL P  89     -28.916 -91.257 116.018  0.00 97.00      PROA   
ATOM   1363  HN  VAL P  89     -27.994 -90.883 116.010  0.00 97.00      PROA   
ATOM   1364  CA  VAL P  89     -29.035 -92.641 116.442  0.00 97.00      PROA   
ATOM   1365  HA  VAL P  89     -30.062 -92.970 116.346  0.00 97.00      PROA   
ATOM   1366  CB  VAL P  89     -28.158 -93.551 115.584  0.00 97.00      PROA   
ATOM   1367  HB  VAL P  89     -27.099 -93.203 115.629  0.00 97.00      PROA   
ATOM   1368  CG1 VAL P  89     -28.213 -95.017 116.054  0.00 97.00      PROA   
ATOM   1369 HG11 VAL P  89     -29.262 -95.374 116.102  0.00 97.00      PROA   
ATOM   1370 HG12 VAL P  89     -27.734 -95.149 117.044  0.00 97.00      PROA   
ATOM   1371 HG13 VAL P  89     -27.662 -95.644 115.326  0.00 97.00      PROA   
ATOM   1372  CG2 VAL P  89     -28.629 -93.460 114.117  0.00 97.00      PROA   
ATOM   1373 HG21 VAL P  89     -28.408 -92.461 113.689  0.00 97.00      PROA   
ATOM   1374 HG22 VAL P  89     -29.721 -93.643 114.047  0.00 97.00      PROA   
ATOM   1375 HG23 VAL P  89     -28.107 -94.220 113.499  0.00 97.00      PROA   
ATOM   1376  C   VAL P  89     -28.657 -92.760 117.906  0.00 97.00      PROA   
ATOM   1377  O   VAL P  89     -27.685 -92.152 118.352  0.00 97.00      PROA   
ATOM   1378  N   SER P  90     -29.436 -93.558 118.689  0.00 97.00      PROA   
ATOM   1379  HN  SER P  90     -30.262 -93.957 118.296  0.00 97.00      PROA   
ATOM   1380  CA  SER P  90     -29.244 -93.775 120.122  0.00 97.00      PROA   
ATOM   1381  HA  SER P  90     -29.373 -92.819 120.610  0.00 97.00      PROA   
ATOM   1382  CB  SER P  90     -30.279 -94.766 120.720  0.00 97.00      PROA   
ATOM   1383  HB1 SER P  90     -30.096 -94.903 121.809  0.00 97.00      PROA   
ATOM   1384  HB2 SER P  90     -30.207 -95.760 120.234  0.00 97.00      PROA   
ATOM   1385  OG  SER P  90     -31.604 -94.267 120.601  0.00 97.00      PROA   
ATOM   1386  HG1 SER P  90     -31.764 -94.066 119.671  0.00 97.00      PROA   
ATOM   1387  C   SER P  90     -27.878 -94.310 120.530  0.00 97.00      PROA   
ATOM   1388  O   SER P  90     -27.285 -93.807 121.483  0.00 97.00      PROA   
ATOM   1389  N   SER P  91     -27.335 -95.327 119.820  0.00 97.00      PROA   
ATOM   1390  HN  SER P  91     -27.821 -95.740 119.056  0.00 97.00      PROA   
ATOM   1391  CA  SER P  91     -25.992 -95.815 120.081  0.00 97.00      PROA   
ATOM   1392  HA  SER P  91     -25.351 -94.943 120.076  0.00 97.00      PROA   
ATOM   1393  CB  SER P  91     -25.801 -96.543 121.441  0.00 97.00      PROA   
ATOM   1394  HB1 SER P  91     -25.053 -97.361 121.400  0.00 97.00      PROA   
ATOM   1395  HB2 SER P  91     -26.764 -96.987 121.773  0.00 97.00      PROA   
ATOM   1396  OG  SER P  91     -25.344 -95.614 122.418  0.00 97.00      PROA   
ATOM   1397  HG1 SER P  91     -26.019 -94.928 122.469  0.00 97.00      PROA   
ATOM   1398  C   SER P  91     -25.485 -96.652 118.936  0.00 97.00      PROA   
ATOM   1399  O   SER P  91     -26.243 -97.092 118.077  0.00 97.00      PROA   
ATOM   1400  N   ARG P  92     -24.146 -96.858 118.885  0.00 97.00      PROA   
ATOM   1401  HN  ARG P  92     -23.554 -96.488 119.598  0.00 97.00      PROA   
ATOM   1402  CA  ARG P  92     -23.475 -97.523 117.781  0.00 97.00      PROA   
ATOM   1403  HA  ARG P  92     -23.971 -97.251 116.857  0.00 97.00      PROA   
ATOM   1404  CB  ARG P  92     -21.984 -97.085 117.713  0.00 97.00      PROA   
ATOM   1405  HB1 ARG P  92     -21.586 -97.368 116.714  0.00 97.00      PROA   
ATOM   1406  HB2 ARG P  92     -21.390 -97.629 118.482  0.00 97.00      PROA   
ATOM   1407  CG  ARG P  92     -21.755 -95.574 117.954  0.00 97.00      PROA   
ATOM   1408  HG1 ARG P  92     -21.965 -95.344 119.022  0.00 97.00      PROA   
ATOM   1409  HG2 ARG P  92     -22.476 -94.982 117.347  0.00 97.00      PROA   
ATOM   1410  CD  ARG P  92     -20.317 -95.099 117.675  0.00 97.00      PROA   
ATOM   1411  HD1 ARG P  92     -19.575 -95.854 118.006  0.00 97.00      PROA   
ATOM   1412  HD2 ARG P  92     -20.102 -94.144 118.206  0.00 97.00      PROA   
ATOM   1413  NE  ARG P  92     -20.167 -94.903 116.198  0.00 97.00      PROA   
ATOM   1414  HE  ARG P  92     -19.976 -95.683 115.609  0.00 97.00      PROA   
ATOM   1415  CZ  ARG P  92     -20.579 -93.787 115.570  0.00 97.00      PROA   
ATOM   1416  NH1 ARG P  92     -20.901 -92.645 116.197  0.00 97.00      PROA   
ATOM   1417 HH11 ARG P  92     -20.438 -92.428 117.052  0.00 97.00      PROA   
ATOM   1418 HH12 ARG P  92     -21.169 -91.900 115.589  0.00 97.00      PROA   
ATOM   1419  NH2 ARG P  92     -20.603 -93.739 114.225  0.00 97.00      PROA   
ATOM   1420 HH21 ARG P  92     -20.149 -94.454 113.707  0.00 97.00      PROA   
ATOM   1421 HH22 ARG P  92     -20.666 -92.827 113.825  0.00 97.00      PROA   
ATOM   1422  C   ARG P  92     -23.540 -99.040 117.934  0.00 97.00      PROA   
ATOM   1423  O   ARG P  92     -23.377 -99.786 116.969  0.00 97.00      PROA   
ATOM   1424  N   VAL P  93     -23.811 -99.528 119.164  0.00 97.00      PROA   
ATOM   1425  HN  VAL P  93     -23.987 -98.913 119.925  0.00 97.00      PROA   
ATOM   1426  CA  VAL P  93     -23.916-100.931 119.488  0.00 97.00      PROA   
ATOM   1427  HA  VAL P  93     -24.269-101.462 118.617  0.00 97.00      PROA   
ATOM   1428  CB  VAL P  93     -22.633-101.590 120.022  0.00 97.00      PROA   
ATOM   1429  HB  VAL P  93     -22.872-102.627 120.359  0.00 97.00      PROA   
ATOM   1430  CG1 VAL P  93     -21.585-101.703 118.894  0.00 97.00      PROA   
ATOM   1431 HG11 VAL P  93     -21.259-100.694 118.566  0.00 97.00      PROA   
ATOM   1432 HG12 VAL P  93     -22.002-102.236 118.017  0.00 97.00      PROA   
ATOM   1433 HG13 VAL P  93     -20.689-102.252 119.255  0.00 97.00      PROA   
ATOM   1434  CG2 VAL P  93     -22.047-100.819 121.227  0.00 97.00      PROA   
ATOM   1435 HG21 VAL P  93     -22.758-100.793 122.077  0.00 97.00      PROA   
ATOM   1436 HG22 VAL P  93     -21.792 -99.776 120.943  0.00 97.00      PROA   
ATOM   1437 HG23 VAL P  93     -21.117-101.316 121.577  0.00 97.00      PROA   
ATOM   1438  C   VAL P  93     -25.001-101.018 120.528  0.00 97.00      PROA   
ATOM   1439  O   VAL P  93     -25.144-100.125 121.360  0.00 97.00      PROA   
ATOM   1440  N   LEU P  94     -25.808-102.103 120.465  0.00 97.00      PROA   
ATOM   1441  HN  LEU P  94     -25.698-102.781 119.745  0.00 97.00      PROA   
ATOM   1442  CA  LEU P  94     -26.846-102.423 121.415  0.00 97.00      PROA   
ATOM   1443  HA  LEU P  94     -26.563-102.067 122.398  0.00 97.00      PROA   
ATOM   1444  CB  LEU P  94     -28.268-101.904 121.050  0.00 97.00      PROA   
ATOM   1445  HB1 LEU P  94     -28.945-102.202 121.884  0.00 97.00      PROA   
ATOM   1446  HB2 LEU P  94     -28.642-102.391 120.124  0.00 97.00      PROA   
ATOM   1447  CG  LEU P  94     -28.425-100.370 120.891  0.00 97.00      PROA   
ATOM   1448  HG  LEU P  94     -27.703 -99.877 121.583  0.00 97.00      PROA   
ATOM   1449  CD1 LEU P  94     -28.158 -99.872 119.457  0.00 97.00      PROA   
ATOM   1450 HD11 LEU P  94     -28.914-100.295 118.761  0.00 97.00      PROA   
ATOM   1451 HD12 LEU P  94     -27.151-100.163 119.102  0.00 97.00      PROA   
ATOM   1452 HD13 LEU P  94     -28.227 -98.764 119.424  0.00 97.00      PROA   
ATOM   1453  CD2 LEU P  94     -29.834 -99.938 121.341  0.00 97.00      PROA   
ATOM   1454 HD21 LEU P  94     -29.986-100.193 122.410  0.00 97.00      PROA   
ATOM   1455 HD22 LEU P  94     -30.606-100.469 120.746  0.00 97.00      PROA   
ATOM   1456 HD23 LEU P  94     -29.970 -98.844 121.217  0.00 97.00      PROA   
ATOM   1457  C   LEU P  94     -26.893-103.935 121.442  0.00 97.00      PROA   
ATOM   1458  O   LEU P  94     -26.329-104.601 120.577  0.00 97.00      PROA   
ATOM   1459  N   THR P  95     -27.569-104.513 122.458  0.00 97.00      PROA   
ATOM   1460  HN  THR P  95     -27.908-103.954 123.215  0.00 97.00      PROA   
ATOM   1461  CA  THR P  95     -27.867-105.930 122.590  0.00 97.00      PROA   
ATOM   1462  HA  THR P  95     -27.214-106.487 121.936  0.00 97.00      PROA   
ATOM   1463  CB  THR P  95     -27.718-106.464 124.021  0.00 97.00      PROA   
ATOM   1464  HB  THR P  95     -28.664-106.363 124.603  0.00 97.00      PROA   
ATOM   1465  OG1 THR P  95     -26.731-105.740 124.740  0.00 97.00      PROA   
ATOM   1466  HG1 THR P  95     -27.143-104.885 124.912  0.00 97.00      PROA   
ATOM   1467  CG2 THR P  95     -27.267-107.930 124.002  0.00 97.00      PROA   
ATOM   1468 HG21 THR P  95     -26.277-108.017 123.510  0.00 97.00      PROA   
ATOM   1469 HG22 THR P  95     -27.994-108.567 123.464  0.00 97.00      PROA   
ATOM   1470 HG23 THR P  95     -27.173-108.303 125.045  0.00 97.00      PROA   
ATOM   1471  C   THR P  95     -29.306-106.109 122.139  0.00 97.00      PROA   
ATOM   1472  O   THR P  95     -30.070-105.154 122.047  0.00 97.00      PROA   
ATOM   1473  N   GLU P  96     -29.726-107.353 121.828  0.00 97.00      PROA   
ATOM   1474  HN  GLU P  96     -29.075-108.110 121.792  0.00 97.00      PROA   
ATOM   1475  CA  GLU P  96     -31.106-107.692 121.539  0.00 97.00      PROA   
ATOM   1476  HA  GLU P  96     -31.408-107.049 120.726  0.00 97.00      PROA   
ATOM   1477  CB  GLU P  96     -31.260-109.171 121.085  0.00 97.00      PROA   
ATOM   1478  HB1 GLU P  96     -30.546-109.357 120.250  0.00 97.00      PROA   
ATOM   1479  HB2 GLU P  96     -32.286-109.313 120.682  0.00 97.00      PROA   
ATOM   1480  CG  GLU P  96     -30.997-110.189 122.217  0.00 97.00      PROA   
ATOM   1481  HG1 GLU P  96     -31.599-109.935 123.112  0.00 97.00      PROA   
ATOM   1482  HG2 GLU P  96     -29.927-110.142 122.506  0.00 97.00      PROA   
ATOM   1483  CD  GLU P  96     -31.343-111.636 121.865  0.00 97.00      PROA   
ATOM   1484  OE1 GLU P  96     -32.182-111.878 120.960  0.00 97.00      PROA   
ATOM   1485  OE2 GLU P  96     -30.769-112.536 122.536  0.00 97.00      PROA   
ATOM   1486  C   GLU P  96     -32.026-107.406 122.725  0.00 97.00      PROA   
ATOM   1487  O   GLU P  96     -31.635-107.492 123.887  0.00 97.00      PROA   
ATOM   1488  N   GLY P  97     -33.290-107.020 122.446  0.00 97.00      PROA   
ATOM   1489  HN  GLY P  97     -33.577-106.940 121.491  0.00 97.00      PROA   
ATOM   1490  CA  GLY P  97     -34.281-106.714 123.463  0.00 97.00      PROA   
ATOM   1491  HA1 GLY P  97     -34.077-107.291 124.354  0.00 97.00      PROA   
ATOM   1492  HA2 GLY P  97     -35.249-106.943 123.046  0.00 97.00      PROA   
ATOM   1493  C   GLY P  97     -34.293-105.262 123.853  0.00 97.00      PROA   
ATOM   1494  O   GLY P  97     -35.326-104.750 124.277  0.00 97.00      PROA   
ATOM   1495  N   GLU P  98     -33.142-104.563 123.730  0.00 97.00      PROA   
ATOM   1496  HN  GLU P  98     -32.302-105.029 123.461  0.00 97.00      PROA   
ATOM   1497  CA  GLU P  98     -32.994-103.149 124.007  0.00 97.00      PROA   
ATOM   1498  HA  GLU P  98     -33.278-103.021 125.038  0.00 97.00      PROA   
ATOM   1499  CB  GLU P  98     -31.512-102.703 123.899  0.00 97.00      PROA   
ATOM   1500  HB1 GLU P  98     -31.457-101.595 123.990  0.00 97.00      PROA   
ATOM   1501  HB2 GLU P  98     -31.117-102.979 122.898  0.00 97.00      PROA   
ATOM   1502  CG  GLU P  98     -30.617-103.309 125.003  0.00 97.00      PROA   
ATOM   1503  HG1 GLU P  98     -30.582-104.417 124.914  0.00 97.00      PROA   
ATOM   1504  HG2 GLU P  98     -31.023-103.049 126.003  0.00 97.00      PROA   
ATOM   1505  CD  GLU P  98     -29.196-102.755 124.930  0.00 97.00      PROA   
ATOM   1506  OE1 GLU P  98     -28.251-103.574 124.947  0.00 97.00      PROA   
ATOM   1507  OE2 GLU P  98     -29.026-101.510 124.882  0.00 97.00      PROA   
ATOM   1508  C   GLU P  98     -33.851-102.244 123.119  0.00 97.00      PROA   
ATOM   1509  O   GLU P  98     -33.939-102.487 121.920  0.00 97.00      PROA   
ATOM   1510  N   PRO P  99     -34.491-101.188 123.613  0.00 97.00      PROA   
ATOM   1511  CD  PRO P  99     -34.850-101.032 125.023  0.00 97.00      PROA   
ATOM   1512  HD1 PRO P  99     -33.971-100.615 125.560  0.00 97.00      PROA   
ATOM   1513  HD2 PRO P  99     -35.162-101.998 125.479  0.00 97.00      PROA   
ATOM   1514  CA  PRO P  99     -35.020-100.099 122.798  0.00 97.00      PROA   
ATOM   1515  HA  PRO P  99     -35.771-100.529 122.153  0.00 97.00      PROA   
ATOM   1516  CB  PRO P  99     -35.631 -99.129 123.823  0.00 97.00      PROA   
ATOM   1517  HB1 PRO P  99     -36.506 -98.586 123.412  0.00 97.00      PROA   
ATOM   1518  HB2 PRO P  99     -34.873 -98.396 124.178  0.00 97.00      PROA   
ATOM   1519  CG  PRO P  99     -36.007-100.035 125.001  0.00 97.00      PROA   
ATOM   1520  HG1 PRO P  99     -36.116 -99.486 125.956  0.00 97.00      PROA   
ATOM   1521  HG2 PRO P  99     -36.951-100.577 124.768  0.00 97.00      PROA   
ATOM   1522  C   PRO P  99     -33.989 -99.401 121.919  0.00 97.00      PROA   
ATOM   1523  O   PRO P  99     -32.915 -99.064 122.411  0.00 97.00      PROA   
ATOM   1524  N   LEU P 100     -34.302 -99.140 120.631  0.00 97.00      PROA   
ATOM   1525  HN  LEU P 100     -35.168 -99.463 120.252  0.00 97.00      PROA   
ATOM   1526  CA  LEU P 100     -33.436 -98.359 119.766  0.00 97.00      PROA   
ATOM   1527  HA  LEU P 100     -32.657 -97.891 120.352  0.00 97.00      PROA   
ATOM   1528  CB  LEU P 100     -32.755 -99.246 118.689  0.00 97.00      PROA   
ATOM   1529  HB1 LEU P 100     -33.524 -99.896 118.222  0.00 97.00      PROA   
ATOM   1530  HB2 LEU P 100     -32.046 -99.920 119.217  0.00 97.00      PROA   
ATOM   1531  CG  LEU P 100     -31.986 -98.526 117.552  0.00 97.00      PROA   
ATOM   1532  HG  LEU P 100     -32.717 -97.944 116.944  0.00 97.00      PROA   
ATOM   1533  CD1 LEU P 100     -30.923 -97.544 118.073  0.00 97.00      PROA   
ATOM   1534 HD11 LEU P 100     -30.238 -98.063 118.774  0.00 97.00      PROA   
ATOM   1535 HD12 LEU P 100     -31.399 -96.695 118.603  0.00 97.00      PROA   
ATOM   1536 HD13 LEU P 100     -30.326 -97.141 117.229  0.00 97.00      PROA   
ATOM   1537  CD2 LEU P 100     -31.330 -99.557 116.614  0.00 97.00      PROA   
ATOM   1538 HD21 LEU P 100     -32.086-100.272 116.230  0.00 97.00      PROA   
ATOM   1539 HD22 LEU P 100     -30.550-100.127 117.162  0.00 97.00      PROA   
ATOM   1540 HD23 LEU P 100     -30.852 -99.046 115.752  0.00 97.00      PROA   
ATOM   1541  C   LEU P 100     -34.233 -97.241 119.139  0.00 97.00      PROA   
ATOM   1542  O   LEU P 100     -35.123 -97.477 118.332  0.00 97.00      PROA   
ATOM   1543  N   ALA P 101     -33.913 -95.971 119.481  0.00 97.00      PROA   
ATOM   1544  HN  ALA P 101     -33.212 -95.778 120.165  0.00 97.00      PROA   
ATOM   1545  CA  ALA P 101     -34.589 -94.811 118.940  0.00 97.00      PROA   
ATOM   1546  HA  ALA P 101     -35.512 -95.117 118.469  0.00 97.00      PROA   
ATOM   1547  CB  ALA P 101     -34.966 -93.814 120.052  0.00 97.00      PROA   
ATOM   1548  HB1 ALA P 101     -34.066 -93.435 120.578  0.00 97.00      PROA   
ATOM   1549  HB2 ALA P 101     -35.609 -94.325 120.803  0.00 97.00      PROA   
ATOM   1550  HB3 ALA P 101     -35.534 -92.954 119.643  0.00 97.00      PROA   
ATOM   1551  C   ALA P 101     -33.741 -94.135 117.874  0.00 97.00      PROA   
ATOM   1552  O   ALA P 101     -32.541 -93.921 118.027  0.00 97.00      PROA   
ATOM   1553  N   LEU P 102     -34.382 -93.811 116.730  0.00 97.00      PROA   
ATOM   1554  HN  LEU P 102     -35.333 -94.083 116.604  0.00 97.00      PROA   
ATOM   1555  CA  LEU P 102     -33.781 -93.186 115.573  0.00 97.00      PROA   
ATOM   1556  HA  LEU P 102     -32.750 -92.934 115.780  0.00 97.00      PROA   
ATOM   1557  CB  LEU P 102     -33.884 -94.098 114.320  0.00 97.00      PROA   
ATOM   1558  HB1 LEU P 102     -33.320 -93.642 113.478  0.00 97.00      PROA   
ATOM   1559  HB2 LEU P 102     -34.953 -94.172 114.017  0.00 97.00      PROA   
ATOM   1560  CG  LEU P 102     -33.392 -95.553 114.509  0.00 97.00      PROA   
ATOM   1561  HG  LEU P 102     -33.938 -96.013 115.367  0.00 97.00      PROA   
ATOM   1562  CD1 LEU P 102     -33.728 -96.393 113.266  0.00 97.00      PROA   
ATOM   1563 HD11 LEU P 102     -33.177 -95.999 112.385  0.00 97.00      PROA   
ATOM   1564 HD12 LEU P 102     -34.816 -96.360 113.051  0.00 97.00      PROA   
ATOM   1565 HD13 LEU P 102     -33.428 -97.449 113.433  0.00 97.00      PROA   
ATOM   1566  CD2 LEU P 102     -31.885 -95.622 114.801  0.00 97.00      PROA   
ATOM   1567 HD21 LEU P 102     -31.635 -95.037 115.709  0.00 97.00      PROA   
ATOM   1568 HD22 LEU P 102     -31.316 -95.212 113.941  0.00 97.00      PROA   
ATOM   1569 HD23 LEU P 102     -31.571 -96.676 114.959  0.00 97.00      PROA   
ATOM   1570  C   LEU P 102     -34.544 -91.915 115.261  0.00 97.00      PROA   
ATOM   1571  O   LEU P 102     -35.770 -91.903 115.289  0.00 97.00      PROA   
ATOM   1572  N   ARG P 103     -33.847 -90.802 114.938  0.00 97.00      PROA   
ATOM   1573  HN  ARG P 103     -32.853 -90.772 115.027  0.00 97.00      PROA   
ATOM   1574  CA  ARG P 103     -34.513 -89.627 114.415  0.00 97.00      PROA   
ATOM   1575  HA  ARG P 103     -35.504 -89.898 114.084  0.00 97.00      PROA   
ATOM   1576  CB  ARG P 103     -34.689 -88.502 115.470  0.00 97.00      PROA   
ATOM   1577  HB1 ARG P 103     -33.694 -88.172 115.840  0.00 97.00      PROA   
ATOM   1578  HB2 ARG P 103     -35.250 -88.916 116.337  0.00 97.00      PROA   
ATOM   1579  CG  ARG P 103     -35.447 -87.296 114.897  0.00 97.00      PROA   
ATOM   1580  HG1 ARG P 103     -36.452 -87.637 114.556  0.00 97.00      PROA   
ATOM   1581  HG2 ARG P 103     -34.885 -86.923 114.013  0.00 97.00      PROA   
ATOM   1582  CD  ARG P 103     -35.597 -86.086 115.811  0.00 97.00      PROA   
ATOM   1583  HD1 ARG P 103     -34.596 -85.695 116.094  0.00 97.00      PROA   
ATOM   1584  HD2 ARG P 103     -36.189 -86.307 116.723  0.00 97.00      PROA   
ATOM   1585  NE  ARG P 103     -36.346 -85.100 114.969  0.00 97.00      PROA   
ATOM   1586  HE  ARG P 103     -36.961 -85.434 114.258  0.00 97.00      PROA   
ATOM   1587  CZ  ARG P 103     -36.054 -83.797 114.881  0.00 97.00      PROA   
ATOM   1588  NH1 ARG P 103     -35.111 -83.174 115.593  0.00 97.00      PROA   
ATOM   1589 HH11 ARG P 103     -34.427 -83.689 116.093  0.00 97.00      PROA   
ATOM   1590 HH12 ARG P 103     -35.003 -82.201 115.372  0.00 97.00      PROA   
ATOM   1591  NH2 ARG P 103     -36.705 -83.042 113.982  0.00 97.00      PROA   
ATOM   1592 HH21 ARG P 103     -37.378 -83.466 113.378  0.00 97.00      PROA   
ATOM   1593 HH22 ARG P 103     -36.351 -82.119 113.841  0.00 97.00      PROA   
ATOM   1594  C   ARG P 103     -33.811 -89.064 113.194  0.00 97.00      PROA   
ATOM   1595  O   ARG P 103     -32.697 -88.566 113.265  0.00 97.00      PROA   
ATOM   1596  N   CYS P 104     -34.497 -89.052 112.031  0.00 97.00      PROA   
ATOM   1597  HN  CYS P 104     -35.361 -89.550 111.959  0.00 97.00      PROA   
ATOM   1598  CA  CYS P 104     -34.143 -88.230 110.887  0.00 97.00      PROA   
ATOM   1599  HA  CYS P 104     -33.089 -88.379 110.691  0.00 97.00      PROA   
ATOM   1600  CB  CYS P 104     -34.968 -88.641 109.642  0.00 97.00      PROA   
ATOM   1601  HB1 CYS P 104     -36.012 -88.271 109.733  0.00 97.00      PROA   
ATOM   1602  HB2 CYS P 104     -35.029 -89.753 109.634  0.00 97.00      PROA   
ATOM   1603  SG  CYS P 104     -34.229 -88.107 108.069  0.00 97.00      PROA   
ATOM   1604  C   CYS P 104     -34.376 -86.757 111.200  0.00 97.00      PROA   
ATOM   1605  O   CYS P 104     -35.425 -86.391 111.717  0.00 97.00      PROA   
ATOM   1606  N   HSD P 105     -33.389 -85.877 110.925  0.00 97.00      PROA   
ATOM   1607  HN  HSD P 105     -32.538 -86.178 110.501  0.00 97.00      PROA   
ATOM   1608  CA  HSD P 105     -33.370 -84.534 111.471  0.00 97.00      PROA   
ATOM   1609  HA  HSD P 105     -34.380 -84.168 111.604  0.00 97.00      PROA   
ATOM   1610  CB  HSD P 105     -32.671 -84.573 112.855  0.00 97.00      PROA   
ATOM   1611  HB1 HSD P 105     -31.915 -85.388 112.797  0.00 97.00      PROA   
ATOM   1612  HB2 HSD P 105     -33.410 -84.880 113.626  0.00 97.00      PROA   
ATOM   1613  ND1 HSD P 105     -32.485 -82.210 113.818  0.00 97.00      PROA   
ATOM   1614  HD1 HSD P 105     -33.398 -81.861 113.591  0.00 97.00      PROA   
ATOM   1615  CG  HSD P 105     -31.916 -83.374 113.348  0.00 97.00      PROA   
ATOM   1616  CE1 HSD P 105     -31.508 -81.528 114.463  0.00 97.00      PROA   
ATOM   1617  HE1 HSD P 105     -31.679 -80.565 114.944  0.00 97.00      PROA   
ATOM   1618  NE2 HSD P 105     -30.354 -82.164 114.432  0.00 97.00      PROA   
ATOM   1619  CD2 HSD P 105     -30.612 -83.322 113.724  0.00 97.00      PROA   
ATOM   1620  HD2 HSD P 105     -29.832 -84.058 113.580  0.00 97.00      PROA   
ATOM   1621  C   HSD P 105     -32.708 -83.602 110.485  0.00 97.00      PROA   
ATOM   1622  O   HSD P 105     -31.857 -84.015 109.701  0.00 97.00      PROA   
ATOM   1623  N   ALA P 106     -33.132 -82.317 110.461  0.00 97.00      PROA   
ATOM   1624  HN  ALA P 106     -33.743 -81.947 111.164  0.00 97.00      PROA   
ATOM   1625  CA  ALA P 106     -32.873 -81.416 109.363  0.00 97.00      PROA   
ATOM   1626  HA  ALA P 106     -32.309 -81.920 108.595  0.00 97.00      PROA   
ATOM   1627  CB  ALA P 106     -34.209 -80.922 108.774  0.00 97.00      PROA   
ATOM   1628  HB1 ALA P 106     -34.839 -80.485 109.578  0.00 97.00      PROA   
ATOM   1629  HB2 ALA P 106     -34.770 -81.783 108.348  0.00 97.00      PROA   
ATOM   1630  HB3 ALA P 106     -34.059 -80.171 107.973  0.00 97.00      PROA   
ATOM   1631  C   ALA P 106     -32.038 -80.252 109.825  0.00 97.00      PROA   
ATOM   1632  O   ALA P 106     -32.075 -79.867 110.990  0.00 97.00      PROA   
ATOM   1633  N   TRP P 107     -31.206 -79.680 108.917  0.00 97.00      PROA   
ATOM   1634  HN  TRP P 107     -31.112 -80.065 108.000  0.00 97.00      PROA   
ATOM   1635  CA  TRP P 107     -30.336 -78.567 109.254  0.00 97.00      PROA   
ATOM   1636  HA  TRP P 107     -29.782 -78.915 110.113  0.00 97.00      PROA   
ATOM   1637  CB  TRP P 107     -29.236 -78.281 108.184  0.00 97.00      PROA   
ATOM   1638  HB1 TRP P 107     -29.738 -78.194 107.194  0.00 97.00      PROA   
ATOM   1639  HB2 TRP P 107     -28.567 -79.167 108.142  0.00 97.00      PROA   
ATOM   1640  CG  TRP P 107     -28.405 -77.054 108.426  0.00 97.00      PROA   
ATOM   1641  CD1 TRP P 107     -28.286 -75.976 107.590  0.00 97.00      PROA   
ATOM   1642  HD1 TRP P 107     -28.608 -75.970 106.557  0.00 97.00      PROA   
ATOM   1643  NE1 TRP P 107     -27.732 -74.923 108.274  0.00 97.00      PROA   
ATOM   1644  HE1 TRP P 107     -27.427 -74.078 107.893  0.00 97.00      PROA   
ATOM   1645  CE2 TRP P 107     -27.486 -75.293 109.563  0.00 97.00      PROA   
ATOM   1646  CD2 TRP P 107     -27.849 -76.651 109.691  0.00 97.00      PROA   
ATOM   1647  CE3 TRP P 107     -27.661 -77.297 110.915  0.00 97.00      PROA   
ATOM   1648  HE3 TRP P 107     -27.885 -78.346 111.040  0.00 97.00      PROA   
ATOM   1649  CZ3 TRP P 107     -27.211 -76.552 112.007  0.00 97.00      PROA   
ATOM   1650  HZ3 TRP P 107     -27.094 -77.026 112.972  0.00 97.00      PROA   
ATOM   1651  CZ2 TRP P 107     -27.037 -74.551 110.649  0.00 97.00      PROA   
ATOM   1652  HZ2 TRP P 107     -26.812 -73.499 110.564  0.00 97.00      PROA   
ATOM   1653  CH2 TRP P 107     -26.925 -75.197 111.880  0.00 97.00      PROA   
ATOM   1654  HH2 TRP P 107     -26.606 -74.643 112.753  0.00 97.00      PROA   
ATOM   1655  C   TRP P 107     -31.074 -77.317 109.740  0.00 97.00      PROA   
ATOM   1656  O   TRP P 107     -31.757 -76.612 108.995  0.00 97.00      PROA   
ATOM   1657  N   LYS P 108     -30.927 -77.067 111.064  0.00 97.00      PROA   
ATOM   1658  HN  LYS P 108     -30.309 -77.653 111.582  0.00 97.00      PROA   
ATOM   1659  CA  LYS P 108     -31.583 -76.048 111.855  0.00 97.00      PROA   
ATOM   1660  HA  LYS P 108     -31.259 -76.239 112.866  0.00 97.00      PROA   
ATOM   1661  CB  LYS P 108     -31.113 -74.628 111.427  0.00 97.00      PROA   
ATOM   1662  HB1 LYS P 108     -31.590 -74.349 110.465  0.00 97.00      PROA   
ATOM   1663  HB2 LYS P 108     -30.016 -74.706 111.231  0.00 97.00      PROA   
ATOM   1664  CG  LYS P 108     -31.296 -73.509 112.473  0.00 97.00      PROA   
ATOM   1665  HG1 LYS P 108     -32.383 -73.332 112.627  0.00 97.00      PROA   
ATOM   1666  HG2 LYS P 108     -30.858 -72.574 112.057  0.00 97.00      PROA   
ATOM   1667  CD  LYS P 108     -30.638 -73.854 113.828  0.00 97.00      PROA   
ATOM   1668  HD1 LYS P 108     -29.632 -74.296 113.640  0.00 97.00      PROA   
ATOM   1669  HD2 LYS P 108     -31.262 -74.643 114.305  0.00 97.00      PROA   
ATOM   1670  CE  LYS P 108     -30.505 -72.715 114.856  0.00 97.00      PROA   
ATOM   1671  HE1 LYS P 108     -30.225 -73.139 115.848  0.00 97.00      PROA   
ATOM   1672  HE2 LYS P 108     -31.455 -72.157 114.978  0.00 97.00      PROA   
ATOM   1673  NZ  LYS P 108     -29.427 -71.764 114.488  0.00 97.00      PROA   
ATOM   1674  HZ1 LYS P 108     -28.579 -72.286 114.196  0.00 97.00      PROA   
ATOM   1675  HZ2 LYS P 108     -29.120 -71.243 115.329  0.00 97.00      PROA   
ATOM   1676  HZ3 LYS P 108     -29.725 -71.101 113.744  0.00 97.00      PROA   
ATOM   1677  C   LYS P 108     -33.095 -76.266 111.837  0.00 97.00      PROA   
ATOM   1678  O   LYS P 108     -33.874 -75.329 111.694  0.00 97.00      PROA   
ATOM   1679  N   ASP P 109     -33.497 -77.552 112.007  0.00 97.00      PROA   
ATOM   1680  HN  ASP P 109     -32.786 -78.230 112.183  0.00 97.00      PROA   
ATOM   1681  CA  ASP P 109     -34.794 -78.196 111.842  0.00 97.00      PROA   
ATOM   1682  HA  ASP P 109     -34.533 -79.020 111.200  0.00 97.00      PROA   
ATOM   1683  CB  ASP P 109     -35.334 -78.780 113.176  0.00 97.00      PROA   
ATOM   1684  HB1 ASP P 109     -36.431 -78.656 113.288  0.00 97.00      PROA   
ATOM   1685  HB2 ASP P 109     -34.847 -78.245 114.021  0.00 97.00      PROA   
ATOM   1686  CG  ASP P 109     -35.047 -80.267 113.348  0.00 97.00      PROA   
ATOM   1687  OD1 ASP P 109     -34.782 -80.999 112.364  0.00 97.00      PROA   
ATOM   1688  OD2 ASP P 109     -35.211 -80.706 114.511  0.00 97.00      PROA   
ATOM   1689  C   ASP P 109     -35.908 -77.510 111.069  0.00 97.00      PROA   
ATOM   1690  O   ASP P 109     -36.558 -76.577 111.537  0.00 97.00      PROA   
ATOM   1691  N   LYS P 110     -36.163 -78.026 109.844  0.00 97.00      PROA   
ATOM   1692  HN  LYS P 110     -35.677 -78.843 109.546  0.00 97.00      PROA   
ATOM   1693  CA  LYS P 110     -37.178 -77.549 108.934  0.00 97.00      PROA   
ATOM   1694  HA  LYS P 110     -37.789 -76.806 109.425  0.00 97.00      PROA   
ATOM   1695  CB  LYS P 110     -36.564 -76.986 107.620  0.00 97.00      PROA   
ATOM   1696  HB1 LYS P 110     -37.371 -76.539 107.000  0.00 97.00      PROA   
ATOM   1697  HB2 LYS P 110     -36.111 -77.820 107.038  0.00 97.00      PROA   
ATOM   1698  CG  LYS P 110     -35.454 -75.932 107.840  0.00 97.00      PROA   
ATOM   1699  HG1 LYS P 110     -35.100 -75.583 106.844  0.00 97.00      PROA   
ATOM   1700  HG2 LYS P 110     -34.587 -76.422 108.338  0.00 97.00      PROA   
ATOM   1701  CD  LYS P 110     -35.900 -74.727 108.693  0.00 97.00      PROA   
ATOM   1702  HD1 LYS P 110     -36.337 -75.103 109.639  0.00 97.00      PROA   
ATOM   1703  HD2 LYS P 110     -36.708 -74.169 108.174  0.00 97.00      PROA   
ATOM   1704  CE  LYS P 110     -34.765 -73.779 109.106  0.00 97.00      PROA   
ATOM   1705  HE1 LYS P 110     -33.950 -74.337 109.605  0.00 97.00      PROA   
ATOM   1706  HE2 LYS P 110     -35.144 -72.989 109.790  0.00 97.00      PROA   
ATOM   1707  NZ  LYS P 110     -34.160 -73.133 107.928  0.00 97.00      PROA   
ATOM   1708  HZ1 LYS P 110     -34.908 -72.724 107.334  0.00 97.00      PROA   
ATOM   1709  HZ2 LYS P 110     -33.643 -73.864 107.397  0.00 97.00      PROA   
ATOM   1710  HZ3 LYS P 110     -33.499 -72.391 108.235  0.00 97.00      PROA   
ATOM   1711  C   LYS P 110     -38.041 -78.756 108.638  0.00 97.00      PROA   
ATOM   1712  O   LYS P 110     -37.524 -79.864 108.522  0.00 97.00      PROA   
ATOM   1713  N   LEU P 111     -39.384 -78.575 108.556  0.00 97.00      PROA   
ATOM   1714  HN  LEU P 111     -39.782 -77.666 108.664  0.00 97.00      PROA   
ATOM   1715  CA  LEU P 111     -40.368 -79.645 108.518  0.00 97.00      PROA   
ATOM   1716  HA  LEU P 111     -40.102 -80.359 109.286  0.00 97.00      PROA   
ATOM   1717  CB  LEU P 111     -41.803 -79.111 108.810  0.00 97.00      PROA   
ATOM   1718  HB1 LEU P 111     -42.535 -79.938 108.667  0.00 97.00      PROA   
ATOM   1719  HB2 LEU P 111     -42.050 -78.314 108.075  0.00 97.00      PROA   
ATOM   1720  CG  LEU P 111     -42.078 -78.564 110.240  0.00 97.00      PROA   
ATOM   1721  HG  LEU P 111     -43.182 -78.392 110.287  0.00 97.00      PROA   
ATOM   1722  CD1 LEU P 111     -41.738 -79.591 111.335  0.00 97.00      PROA   
ATOM   1723 HD11 LEU P 111     -40.643 -79.769 111.372  0.00 97.00      PROA   
ATOM   1724 HD12 LEU P 111     -42.252 -80.555 111.138  0.00 97.00      PROA   
ATOM   1725 HD13 LEU P 111     -42.062 -79.211 112.327  0.00 97.00      PROA   
ATOM   1726  CD2 LEU P 111     -41.425 -77.202 110.546  0.00 97.00      PROA   
ATOM   1727 HD21 LEU P 111     -41.638 -76.474 109.736  0.00 97.00      PROA   
ATOM   1728 HD22 LEU P 111     -40.327 -77.309 110.665  0.00 97.00      PROA   
ATOM   1729 HD23 LEU P 111     -41.829 -76.798 111.499  0.00 97.00      PROA   
ATOM   1730  C   LEU P 111     -40.411 -80.427 107.209  0.00 97.00      PROA   
ATOM   1731  O   LEU P 111     -41.383 -80.359 106.459  0.00 97.00      PROA   
ATOM   1732  N   VAL P 112     -39.364 -81.238 106.928  0.00 97.00      PROA   
ATOM   1733  HN  VAL P 112     -38.529 -81.152 107.470  0.00 97.00      PROA   
ATOM   1734  CA  VAL P 112     -39.304 -82.150 105.800  0.00 97.00      PROA   
ATOM   1735  HA  VAL P 112     -39.417 -81.528 104.922  0.00 97.00      PROA   
ATOM   1736  CB  VAL P 112     -37.962 -82.872 105.649  0.00 97.00      PROA   
ATOM   1737  HB  VAL P 112     -38.017 -83.578 104.786  0.00 97.00      PROA   
ATOM   1738  CG1 VAL P 112     -36.883 -81.822 105.309  0.00 97.00      PROA   
ATOM   1739 HG11 VAL P 112     -36.726 -81.130 106.163  0.00 97.00      PROA   
ATOM   1740 HG12 VAL P 112     -37.191 -81.232 104.421  0.00 97.00      PROA   
ATOM   1741 HG13 VAL P 112     -35.917 -82.320 105.081  0.00 97.00      PROA   
ATOM   1742  CG2 VAL P 112     -37.587 -83.679 106.913  0.00 97.00      PROA   
ATOM   1743 HG21 VAL P 112     -38.373 -84.419 107.163  0.00 97.00      PROA   
ATOM   1744 HG22 VAL P 112     -37.439 -83.008 107.785  0.00 97.00      PROA   
ATOM   1745 HG23 VAL P 112     -36.638 -84.231 106.740  0.00 97.00      PROA   
ATOM   1746  C   VAL P 112     -40.452 -83.147 105.757  0.00 97.00      PROA   
ATOM   1747  O   VAL P 112     -40.903 -83.679 106.771  0.00 97.00      PROA   
ATOM   1748  N   TYR P 113     -40.956 -83.382 104.528  0.00 97.00      PROA   
ATOM   1749  HN  TYR P 113     -40.555 -82.927 103.735  0.00 97.00      PROA   
ATOM   1750  CA  TYR P 113     -42.093 -84.221 104.242  0.00 97.00      PROA   
ATOM   1751  HA  TYR P 113     -42.500 -84.581 105.174  0.00 97.00      PROA   
ATOM   1752  CB  TYR P 113     -43.255 -83.472 103.514  0.00 97.00      PROA   
ATOM   1753  HB1 TYR P 113     -43.704 -82.758 104.240  0.00 97.00      PROA   
ATOM   1754  HB2 TYR P 113     -44.056 -84.175 103.205  0.00 97.00      PROA   
ATOM   1755  CG  TYR P 113     -42.817 -82.655 102.316  0.00 97.00      PROA   
ATOM   1756  CD1 TYR P 113     -42.253 -81.376 102.486  0.00 97.00      PROA   
ATOM   1757  HD1 TYR P 113     -42.094 -80.989 103.482  0.00 97.00      PROA   
ATOM   1758  CE1 TYR P 113     -41.878 -80.606 101.379  0.00 97.00      PROA   
ATOM   1759  HE1 TYR P 113     -41.424 -79.637 101.528  0.00 97.00      PROA   
ATOM   1760  CZ  TYR P 113     -42.105 -81.087 100.085  0.00 97.00      PROA   
ATOM   1761  OH  TYR P 113     -41.706 -80.324  98.972  0.00 97.00      PROA   
ATOM   1762  HH  TYR P 113     -40.947 -79.801  99.249  0.00 97.00      PROA   
ATOM   1763  CD2 TYR P 113     -43.059 -83.114 101.009  0.00 97.00      PROA   
ATOM   1764  HD2 TYR P 113     -43.519 -84.077 100.858  0.00 97.00      PROA   
ATOM   1765  CE2 TYR P 113     -42.709 -82.334  99.898  0.00 97.00      PROA   
ATOM   1766  HE2 TYR P 113     -42.882 -82.705  98.898  0.00 97.00      PROA   
ATOM   1767  C   TYR P 113     -41.604 -85.446 103.505  0.00 97.00      PROA   
ATOM   1768  O   TYR P 113     -40.487 -85.480 103.008  0.00 97.00      PROA   
ATOM   1769  N   ASN P 114     -42.416 -86.523 103.479  0.00 97.00      PROA   
ATOM   1770  HN  ASN P 114     -43.311 -86.453 103.917  0.00 97.00      PROA   
ATOM   1771  CA  ASN P 114     -42.093 -87.801 102.861  0.00 97.00      PROA   
ATOM   1772  HA  ASN P 114     -42.903 -88.454 103.143  0.00 97.00      PROA   
ATOM   1773  CB  ASN P 114     -42.015 -87.732 101.304  0.00 97.00      PROA   
ATOM   1774  HB1 ASN P 114     -41.794 -88.732 100.875  0.00 97.00      PROA   
ATOM   1775  HB2 ASN P 114     -41.203 -87.037 101.003  0.00 97.00      PROA   
ATOM   1776  CG  ASN P 114     -43.310 -87.222 100.659  0.00 97.00      PROA   
ATOM   1777  OD1 ASN P 114     -43.276 -86.360  99.774  0.00 97.00      PROA   
ATOM   1778  ND2 ASN P 114     -44.482 -87.751 101.099  0.00 97.00      PROA   
ATOM   1779 HD21 ASN P 114     -45.317 -87.445 100.645  0.00 97.00      PROA   
ATOM   1780 HD22 ASN P 114     -44.482 -88.479 101.783  0.00 97.00      PROA   
ATOM   1781  C   ASN P 114     -40.841 -88.465 103.422  0.00 97.00      PROA   
ATOM   1782  O   ASN P 114     -39.929 -88.846 102.689  0.00 97.00      PROA   
ATOM   1783  N   VAL P 115     -40.781 -88.622 104.762  0.00 97.00      PROA   
ATOM   1784  HN  VAL P 115     -41.573 -88.396 105.325  0.00 97.00      PROA   
ATOM   1785  CA  VAL P 115     -39.626 -89.142 105.462  0.00 97.00      PROA   
ATOM   1786  HA  VAL P 115     -38.753 -88.766 104.952  0.00 97.00      PROA   
ATOM   1787  CB  VAL P 115     -39.530 -88.638 106.899  0.00 97.00      PROA   
ATOM   1788  HB  VAL P 115     -40.450 -88.917 107.461  0.00 97.00      PROA   
ATOM   1789  CG1 VAL P 115     -38.299 -89.236 107.619  0.00 97.00      PROA   
ATOM   1790 HG11 VAL P 115     -37.376 -89.025 107.038  0.00 97.00      PROA   
ATOM   1791 HG12 VAL P 115     -38.395 -90.333 107.748  0.00 97.00      PROA   
ATOM   1792 HG13 VAL P 115     -38.190 -88.781 108.626  0.00 97.00      PROA   
ATOM   1793  CG2 VAL P 115     -39.424 -87.098 106.855  0.00 97.00      PROA   
ATOM   1794 HG21 VAL P 115     -40.357 -86.638 106.470  0.00 97.00      PROA   
ATOM   1795 HG22 VAL P 115     -38.580 -86.790 106.202  0.00 97.00      PROA   
ATOM   1796 HG23 VAL P 115     -39.237 -86.696 107.873  0.00 97.00      PROA   
ATOM   1797  C   VAL P 115     -39.571 -90.657 105.388  0.00 97.00      PROA   
ATOM   1798  O   VAL P 115     -40.485 -91.361 105.801  0.00 97.00      PROA   
ATOM   1799  N   LEU P 116     -38.456 -91.183 104.847  0.00 97.00      PROA   
ATOM   1800  HN  LEU P 116     -37.754 -90.565 104.499  0.00 97.00      PROA   
ATOM   1801  CA  LEU P 116     -38.204 -92.593 104.661  0.00 97.00      PROA   
ATOM   1802  HA  LEU P 116     -39.062 -93.172 104.966  0.00 97.00      PROA   
ATOM   1803  CB  LEU P 116     -37.842 -92.910 103.187  0.00 97.00      PROA   
ATOM   1804  HB1 LEU P 116     -37.430 -93.939 103.089  0.00 97.00      PROA   
ATOM   1805  HB2 LEU P 116     -37.051 -92.196 102.869  0.00 97.00      PROA   
ATOM   1806  CG  LEU P 116     -39.018 -92.791 102.192  0.00 97.00      PROA   
ATOM   1807  HG  LEU P 116     -39.567 -91.842 102.398  0.00 97.00      PROA   
ATOM   1808  CD1 LEU P 116     -38.505 -92.727 100.742  0.00 97.00      PROA   
ATOM   1809 HD11 LEU P 116     -37.948 -93.657 100.495  0.00 97.00      PROA   
ATOM   1810 HD12 LEU P 116     -37.828 -91.859 100.608  0.00 97.00      PROA   
ATOM   1811 HD13 LEU P 116     -39.358 -92.627 100.038  0.00 97.00      PROA   
ATOM   1812  CD2 LEU P 116     -39.992 -93.969 102.354  0.00 97.00      PROA   
ATOM   1813 HD21 LEU P 116     -40.377 -94.015 103.392  0.00 97.00      PROA   
ATOM   1814 HD22 LEU P 116     -39.474 -94.925 102.127  0.00 97.00      PROA   
ATOM   1815 HD23 LEU P 116     -40.850 -93.860 101.658  0.00 97.00      PROA   
ATOM   1816  C   LEU P 116     -37.029 -93.008 105.510  0.00 97.00      PROA   
ATOM   1817  O   LEU P 116     -35.956 -92.423 105.432  0.00 97.00      PROA   
ATOM   1818  N   TYR P 117     -37.209 -94.065 106.330  0.00 97.00      PROA   
ATOM   1819  HN  TYR P 117     -38.121 -94.459 106.435  0.00 97.00      PROA   
ATOM   1820  CA  TYR P 117     -36.144 -94.726 107.058  0.00 97.00      PROA   
ATOM   1821  HA  TYR P 117     -35.285 -94.071 107.113  0.00 97.00      PROA   
ATOM   1822  CB  TYR P 117     -36.552 -95.126 108.501  0.00 97.00      PROA   
ATOM   1823  HB1 TYR P 117     -35.812 -95.826 108.945  0.00 97.00      PROA   
ATOM   1824  HB2 TYR P 117     -37.544 -95.628 108.494  0.00 97.00      PROA   
ATOM   1825  CG  TYR P 117     -36.633 -93.911 109.398  0.00 97.00      PROA   
ATOM   1826  CD1 TYR P 117     -35.580 -93.623 110.287  0.00 97.00      PROA   
ATOM   1827  HD1 TYR P 117     -34.698 -94.246 110.297  0.00 97.00      PROA   
ATOM   1828  CE1 TYR P 117     -35.665 -92.542 111.172  0.00 97.00      PROA   
ATOM   1829  HE1 TYR P 117     -34.855 -92.335 111.857  0.00 97.00      PROA   
ATOM   1830  CZ  TYR P 117     -36.807 -91.739 111.179  0.00 97.00      PROA   
ATOM   1831  OH  TYR P 117     -36.878 -90.671 112.087  0.00 97.00      PROA   
ATOM   1832  HH  TYR P 117     -37.775 -90.324 112.090  0.00 97.00      PROA   
ATOM   1833  CD2 TYR P 117     -37.780 -93.094 109.423  0.00 97.00      PROA   
ATOM   1834  HD2 TYR P 117     -38.602 -93.307 108.756  0.00 97.00      PROA   
ATOM   1835  CE2 TYR P 117     -37.865 -92.007 110.304  0.00 97.00      PROA   
ATOM   1836  HE2 TYR P 117     -38.745 -91.380 110.312  0.00 97.00      PROA   
ATOM   1837  C   TYR P 117     -35.710 -95.964 106.301  0.00 97.00      PROA   
ATOM   1838  O   TYR P 117     -36.537 -96.770 105.887  0.00 97.00      PROA   
ATOM   1839  N   TYR P 118     -34.381 -96.125 106.099  0.00 97.00      PROA   
ATOM   1840  HN  TYR P 118     -33.740 -95.441 106.444  0.00 97.00      PROA   
ATOM   1841  CA  TYR P 118     -33.769 -97.176 105.313  0.00 97.00      PROA   
ATOM   1842  HA  TYR P 118     -34.532 -97.830 104.931  0.00 97.00      PROA   
ATOM   1843  CB  TYR P 118     -32.851 -96.671 104.148  0.00 97.00      PROA   
ATOM   1844  HB1 TYR P 118     -32.426 -97.545 103.607  0.00 97.00      PROA   
ATOM   1845  HB2 TYR P 118     -32.007 -96.093 104.579  0.00 97.00      PROA   
ATOM   1846  CG  TYR P 118     -33.508 -95.761 103.126  0.00 97.00      PROA   
ATOM   1847  CD1 TYR P 118     -33.923 -94.465 103.474  0.00 97.00      PROA   
ATOM   1848  HD1 TYR P 118     -33.857 -94.134 104.495  0.00 97.00      PROA   
ATOM   1849  CE1 TYR P 118     -34.392 -93.571 102.509  0.00 97.00      PROA   
ATOM   1850  HE1 TYR P 118     -34.700 -92.587 102.818  0.00 97.00      PROA   
ATOM   1851  CZ  TYR P 118     -34.435 -93.945 101.163  0.00 97.00      PROA   
ATOM   1852  OH  TYR P 118     -34.871 -93.012 100.201  0.00 97.00      PROA   
ATOM   1853  HH  TYR P 118     -35.098 -92.209 100.685  0.00 97.00      PROA   
ATOM   1854  CD2 TYR P 118     -33.554 -96.123 101.764  0.00 97.00      PROA   
ATOM   1855  HD2 TYR P 118     -33.200 -97.095 101.460  0.00 97.00      PROA   
ATOM   1856  CE2 TYR P 118     -34.017 -95.227 100.788  0.00 97.00      PROA   
ATOM   1857  HE2 TYR P 118     -34.033 -95.521  99.749  0.00 97.00      PROA   
ATOM   1858  C   TYR P 118     -32.881 -97.995 106.222  0.00 97.00      PROA   
ATOM   1859  O   TYR P 118     -32.266 -97.470 107.146  0.00 97.00      PROA   
ATOM   1860  N   ARG P 119     -32.795 -99.320 105.965  0.00 97.00      PROA   
ATOM   1861  HN  ARG P 119     -33.348 -99.729 105.241  0.00 97.00      PROA   
ATOM   1862  CA  ARG P 119     -31.823-100.194 106.578  0.00 97.00      PROA   
ATOM   1863  HA  ARG P 119     -31.007 -99.590 106.940  0.00 97.00      PROA   
ATOM   1864  CB  ARG P 119     -32.361-101.005 107.787  0.00 97.00      PROA   
ATOM   1865  HB1 ARG P 119     -33.349-101.441 107.518  0.00 97.00      PROA   
ATOM   1866  HB2 ARG P 119     -32.519-100.280 108.617  0.00 97.00      PROA   
ATOM   1867  CG  ARG P 119     -31.411-102.131 108.250  0.00 97.00      PROA   
ATOM   1868  HG1 ARG P 119     -30.380-101.710 108.269  0.00 97.00      PROA   
ATOM   1869  HG2 ARG P 119     -31.422-102.964 107.514  0.00 97.00      PROA   
ATOM   1870  CD  ARG P 119     -31.656-102.703 109.651  0.00 97.00      PROA   
ATOM   1871  HD1 ARG P 119     -31.768-101.906 110.406  0.00 97.00      PROA   
ATOM   1872  HD2 ARG P 119     -30.787-103.327 109.947  0.00 97.00      PROA   
ATOM   1873  NE  ARG P 119     -32.841-103.612 109.654  0.00 97.00      PROA   
ATOM   1874  HE  ARG P 119     -32.679-104.596 109.642  0.00 97.00      PROA   
ATOM   1875  CZ  ARG P 119     -34.071-103.249 110.074  0.00 97.00      PROA   
ATOM   1876  NH1 ARG P 119     -34.480-101.982 110.126  0.00 97.00      PROA   
ATOM   1877 HH11 ARG P 119     -33.871-101.295 109.745  0.00 97.00      PROA   
ATOM   1878 HH12 ARG P 119     -35.447-101.806 110.289  0.00 97.00      PROA   
ATOM   1879  NH2 ARG P 119     -34.887-104.230 110.486  0.00 97.00      PROA   
ATOM   1880 HH21 ARG P 119     -34.461-105.128 110.584  0.00 97.00      PROA   
ATOM   1881 HH22 ARG P 119     -35.649-104.004 111.090  0.00 97.00      PROA   
ATOM   1882  C   ARG P 119     -31.248-101.111 105.524  0.00 97.00      PROA   
ATOM   1883  O   ARG P 119     -31.982-101.805 104.824  0.00 97.00      PROA   
ATOM   1884  N   ASN P 120     -29.898-101.130 105.395  0.00 97.00      PROA   
ATOM   1885  HN  ASN P 120     -29.342-100.567 106.007  0.00 97.00      PROA   
ATOM   1886  CA  ASN P 120     -29.149-101.989 104.489  0.00 97.00      PROA   
ATOM   1887  HA  ASN P 120     -28.121-101.662 104.550  0.00 97.00      PROA   
ATOM   1888  CB  ASN P 120     -29.198-103.485 104.915  0.00 97.00      PROA   
ATOM   1889  HB1 ASN P 120     -28.589-104.108 104.227  0.00 97.00      PROA   
ATOM   1890  HB2 ASN P 120     -30.248-103.847 104.897  0.00 97.00      PROA   
ATOM   1891  CG  ASN P 120     -28.613-103.635 106.326  0.00 97.00      PROA   
ATOM   1892  OD1 ASN P 120     -27.775-102.839 106.753  0.00 97.00      PROA   
ATOM   1893  ND2 ASN P 120     -29.091-104.659 107.085  0.00 97.00      PROA   
ATOM   1894 HD21 ASN P 120     -28.765-104.746 108.026  0.00 97.00      PROA   
ATOM   1895 HD22 ASN P 120     -29.730-105.316 106.689  0.00 97.00      PROA   
ATOM   1896  C   ASN P 120     -29.551-101.800 103.034  0.00 97.00      PROA   
ATOM   1897  O   ASN P 120     -29.810-102.759 102.309  0.00 97.00      PROA   
ATOM   1898  N   GLY P 121     -29.623-100.524 102.584  0.00 97.00      PROA   
ATOM   1899  HN  GLY P 121     -29.379 -99.776 103.196  0.00 97.00      PROA   
ATOM   1900  CA  GLY P 121     -30.033-100.151 101.238  0.00 97.00      PROA   
ATOM   1901  HA1 GLY P 121     -29.733-100.923 100.542  0.00 97.00      PROA   
ATOM   1902  HA2 GLY P 121     -29.571 -99.200 101.017  0.00 97.00      PROA   
ATOM   1903  C   GLY P 121     -31.521 -99.955 101.094  0.00 97.00      PROA   
ATOM   1904  O   GLY P 121     -31.959 -99.051 100.387  0.00 97.00      PROA   
ATOM   1905  N   LYS P 122     -32.347-100.800 101.742  0.00 97.00      PROA   
ATOM   1906  HN  LYS P 122     -31.973-101.522 102.322  0.00 97.00      PROA   
ATOM   1907  CA  LYS P 122     -33.784-100.778 101.557  0.00 97.00      PROA   
ATOM   1908  HA  LYS P 122     -33.990-100.395 100.567  0.00 97.00      PROA   
ATOM   1909  CB  LYS P 122     -34.393-102.207 101.584  0.00 97.00      PROA   
ATOM   1910  HB1 LYS P 122     -33.957-102.761 102.446  0.00 97.00      PROA   
ATOM   1911  HB2 LYS P 122     -34.081-102.733 100.656  0.00 97.00      PROA   
ATOM   1912  CG  LYS P 122     -35.925-102.228 101.719  0.00 97.00      PROA   
ATOM   1913  HG1 LYS P 122     -36.356-101.488 101.006  0.00 97.00      PROA   
ATOM   1914  HG2 LYS P 122     -36.191-101.910 102.753  0.00 97.00      PROA   
ATOM   1915  CD  LYS P 122     -36.605-103.577 101.467  0.00 97.00      PROA   
ATOM   1916  HD1 LYS P 122     -36.185-104.329 102.172  0.00 97.00      PROA   
ATOM   1917  HD2 LYS P 122     -36.375-103.904 100.428  0.00 97.00      PROA   
ATOM   1918  CE  LYS P 122     -38.123-103.451 101.667  0.00 97.00      PROA   
ATOM   1919  HE1 LYS P 122     -38.538-102.676 100.986  0.00 97.00      PROA   
ATOM   1920  HE2 LYS P 122     -38.351-103.161 102.715  0.00 97.00      PROA   
ATOM   1921  NZ  LYS P 122     -38.815-104.727 101.381  0.00 97.00      PROA   
ATOM   1922  HZ1 LYS P 122     -38.436-105.471 102.000  0.00 97.00      PROA   
ATOM   1923  HZ2 LYS P 122     -38.658-104.988 100.387  0.00 97.00      PROA   
ATOM   1924  HZ3 LYS P 122     -39.835-104.617 101.555  0.00 97.00      PROA   
ATOM   1925  C   LYS P 122     -34.528 -99.872 102.521  0.00 97.00      PROA   
ATOM   1926  O   LYS P 122     -34.386 -99.978 103.733  0.00 97.00      PROA   
ATOM   1927  N   ALA P 123     -35.407 -98.985 101.990  0.00 97.00      PROA   
ATOM   1928  HN  ALA P 123     -35.438 -98.828 101.006  0.00 97.00      PROA   
ATOM   1929  CA  ALA P 123     -36.421 -98.290 102.762  0.00 97.00      PROA   
ATOM   1930  HA  ALA P 123     -35.927 -97.742 103.545  0.00 97.00      PROA   
ATOM   1931  CB  ALA P 123     -37.170 -97.263 101.891  0.00 97.00      PROA   
ATOM   1932  HB1 ALA P 123     -37.707 -97.765 101.059  0.00 97.00      PROA   
ATOM   1933  HB2 ALA P 123     -36.446 -96.545 101.449  0.00 97.00      PROA   
ATOM   1934  HB3 ALA P 123     -37.899 -96.684 102.495  0.00 97.00      PROA   
ATOM   1935  C   ALA P 123     -37.420 -99.249 103.402  0.00 97.00      PROA   
ATOM   1936  O   ALA P 123     -37.979-100.118 102.734  0.00 97.00      PROA   
ATOM   1937  N   PHE P 124     -37.664 -99.115 104.728  0.00 97.00      PROA   
ATOM   1938  HN  PHE P 124     -37.192 -98.413 105.259  0.00 97.00      PROA   
ATOM   1939  CA  PHE P 124     -38.521-100.037 105.451  0.00 97.00      PROA   
ATOM   1940  HA  PHE P 124     -39.027-100.691 104.755  0.00 97.00      PROA   
ATOM   1941  CB  PHE P 124     -37.704-100.943 106.433  0.00 97.00      PROA   
ATOM   1942  HB1 PHE P 124     -36.845-101.382 105.879  0.00 97.00      PROA   
ATOM   1943  HB2 PHE P 124     -38.349-101.783 106.771  0.00 97.00      PROA   
ATOM   1944  CG  PHE P 124     -37.159-100.242 107.662  0.00 97.00      PROA   
ATOM   1945  CD1 PHE P 124     -35.974 -99.492 107.598  0.00 97.00      PROA   
ATOM   1946  HD1 PHE P 124     -35.465 -99.397 106.651  0.00 97.00      PROA   
ATOM   1947  CE1 PHE P 124     -35.468 -98.849 108.735  0.00 97.00      PROA   
ATOM   1948  HE1 PHE P 124     -34.567 -98.258 108.667  0.00 97.00      PROA   
ATOM   1949  CZ  PHE P 124     -36.140 -98.965 109.958  0.00 97.00      PROA   
ATOM   1950  HZ  PHE P 124     -35.765 -98.454 110.833  0.00 97.00      PROA   
ATOM   1951  CD2 PHE P 124     -37.808-100.372 108.904  0.00 97.00      PROA   
ATOM   1952  HD2 PHE P 124     -38.717-100.951 108.972  0.00 97.00      PROA   
ATOM   1953  CE2 PHE P 124     -37.306 -99.735 110.045  0.00 97.00      PROA   
ATOM   1954  HE2 PHE P 124     -37.826 -99.823 110.988  0.00 97.00      PROA   
ATOM   1955  C   PHE P 124     -39.622 -99.299 106.185  0.00 97.00      PROA   
ATOM   1956  O   PHE P 124     -40.598 -99.929 106.591  0.00 97.00      PROA   
ATOM   1957  N   LYS P 125     -39.532 -97.958 106.361  0.00 97.00      PROA   
ATOM   1958  HN  LYS P 125     -38.735 -97.440 106.063  0.00 97.00      PROA   
ATOM   1959  CA  LYS P 125     -40.588 -97.266 107.076  0.00 97.00      PROA   
ATOM   1960  HA  LYS P 125     -41.520 -97.776 106.874  0.00 97.00      PROA   
ATOM   1961  CB  LYS P 125     -40.333 -97.307 108.605  0.00 97.00      PROA   
ATOM   1962  HB1 LYS P 125     -40.049 -96.318 109.015  0.00 97.00      PROA   
ATOM   1963  HB2 LYS P 125     -39.451 -97.967 108.775  0.00 97.00      PROA   
ATOM   1964  CG  LYS P 125     -41.496 -97.938 109.394  0.00 97.00      PROA   
ATOM   1965  HG1 LYS P 125     -41.182 -98.069 110.454  0.00 97.00      PROA   
ATOM   1966  HG2 LYS P 125     -41.698 -98.951 108.981  0.00 97.00      PROA   
ATOM   1967  CD  LYS P 125     -42.797 -97.120 109.355  0.00 97.00      PROA   
ATOM   1968  HD1 LYS P 125     -43.563 -97.658 109.958  0.00 97.00      PROA   
ATOM   1969  HD2 LYS P 125     -43.169 -97.070 108.307  0.00 97.00      PROA   
ATOM   1970  CE  LYS P 125     -42.616 -95.703 109.906  0.00 97.00      PROA   
ATOM   1971  HE1 LYS P 125     -41.889 -95.125 109.295  0.00 97.00      PROA   
ATOM   1972  HE2 LYS P 125     -42.256 -95.743 110.955  0.00 97.00      PROA   
ATOM   1973  NZ  LYS P 125     -43.889 -94.955 109.887  0.00 97.00      PROA   
ATOM   1974  HZ1 LYS P 125     -44.670 -95.532 110.251  0.00 97.00      PROA   
ATOM   1975  HZ2 LYS P 125     -44.090 -94.668 108.904  0.00 97.00      PROA   
ATOM   1976  HZ3 LYS P 125     -43.782 -94.090 110.457  0.00 97.00      PROA   
ATOM   1977  C   LYS P 125     -40.789 -95.844 106.591  0.00 97.00      PROA   
ATOM   1978  O   LYS P 125     -39.908 -94.997 106.689  0.00 97.00      PROA   
ATOM   1979  N   PHE P 126     -42.011 -95.556 106.085  0.00 97.00      PROA   
ATOM   1980  HN  PHE P 126     -42.671 -96.293 105.960  0.00 97.00      PROA   
ATOM   1981  CA  PHE P 126     -42.440 -94.268 105.577  0.00 97.00      PROA   
ATOM   1982  HA  PHE P 126     -41.565 -93.681 105.337  0.00 97.00      PROA   
ATOM   1983  CB  PHE P 126     -43.240 -94.502 104.256  0.00 97.00      PROA   
ATOM   1984  HB1 PHE P 126     -44.013 -95.282 104.437  0.00 97.00      PROA   
ATOM   1985  HB2 PHE P 126     -42.553 -94.896 103.478  0.00 97.00      PROA   
ATOM   1986  CG  PHE P 126     -43.924 -93.281 103.693  0.00 97.00      PROA   
ATOM   1987  CD1 PHE P 126     -43.164 -92.230 103.155  0.00 97.00      PROA   
ATOM   1988  HD1 PHE P 126     -42.086 -92.279 103.174  0.00 97.00      PROA   
ATOM   1989  CE1 PHE P 126     -43.793 -91.121 102.581  0.00 97.00      PROA   
ATOM   1990  HE1 PHE P 126     -43.191 -90.343 102.139  0.00 97.00      PROA   
ATOM   1991  CZ  PHE P 126     -45.191 -91.038 102.562  0.00 97.00      PROA   
ATOM   1992  HZ  PHE P 126     -45.685 -90.186 102.121  0.00 97.00      PROA   
ATOM   1993  CD2 PHE P 126     -45.328 -93.196 103.654  0.00 97.00      PROA   
ATOM   1994  HD2 PHE P 126     -45.928 -94.004 104.046  0.00 97.00      PROA   
ATOM   1995  CE2 PHE P 126     -45.958 -92.076 103.102  0.00 97.00      PROA   
ATOM   1996  HE2 PHE P 126     -47.036 -92.022 103.070  0.00 97.00      PROA   
ATOM   1997  C   PHE P 126     -43.251 -93.464 106.593  0.00 97.00      PROA   
ATOM   1998  O   PHE P 126     -44.058 -94.012 107.332  0.00 97.00      PROA   
ATOM   1999  N   PHE P 127     -43.066 -92.121 106.613  0.00 97.00      PROA   
ATOM   2000  HN  PHE P 127     -42.322 -91.720 106.082  0.00 97.00      PROA   
ATOM   2001  CA  PHE P 127     -43.912 -91.162 107.303  0.00 97.00      PROA   
ATOM   2002  HA  PHE P 127     -44.861 -91.622 107.541  0.00 97.00      PROA   
ATOM   2003  CB  PHE P 127     -43.260 -90.545 108.571  0.00 97.00      PROA   
ATOM   2004  HB1 PHE P 127     -43.909 -89.752 109.002  0.00 97.00      PROA   
ATOM   2005  HB2 PHE P 127     -42.291 -90.071 108.299  0.00 97.00      PROA   
ATOM   2006  CG  PHE P 127     -42.988 -91.540 109.668  0.00 97.00      PROA   
ATOM   2007  CD1 PHE P 127     -43.936 -91.745 110.689  0.00 97.00      PROA   
ATOM   2008  HD1 PHE P 127     -44.901 -91.262 110.627  0.00 97.00      PROA   
ATOM   2009  CE1 PHE P 127     -43.611 -92.492 111.829  0.00 97.00      PROA   
ATOM   2010  HE1 PHE P 127     -44.328 -92.603 112.629  0.00 97.00      PROA   
ATOM   2011  CZ  PHE P 127     -42.331 -93.045 111.957  0.00 97.00      PROA   
ATOM   2012  HZ  PHE P 127     -42.068 -93.597 112.847  0.00 97.00      PROA   
ATOM   2013  CD2 PHE P 127     -41.709 -92.109 109.808  0.00 97.00      PROA   
ATOM   2014  HD2 PHE P 127     -40.958 -91.918 109.054  0.00 97.00      PROA   
ATOM   2015  CE2 PHE P 127     -41.379 -92.852 110.949  0.00 97.00      PROA   
ATOM   2016  HE2 PHE P 127     -40.384 -93.257 111.065  0.00 97.00      PROA   
ATOM   2017  C   PHE P 127     -44.176 -89.992 106.369  0.00 97.00      PROA   
ATOM   2018  O   PHE P 127     -43.297 -89.562 105.634  0.00 97.00      PROA   
ATOM   2019  N   HSD P 128     -45.400 -89.414 106.375  0.00 97.00      PROA   
ATOM   2020  HN  HSD P 128     -46.155 -89.807 106.897  0.00 97.00      PROA   
ATOM   2021  CA  HSD P 128     -45.698 -88.182 105.654  0.00 97.00      PROA   
ATOM   2022  HA  HSD P 128     -45.380 -88.341 104.632  0.00 97.00      PROA   
ATOM   2023  CB  HSD P 128     -47.213 -87.876 105.601  0.00 97.00      PROA   
ATOM   2024  HB1 HSD P 128     -47.420 -86.791 105.472  0.00 97.00      PROA   
ATOM   2025  HB2 HSD P 128     -47.687 -88.194 106.553  0.00 97.00      PROA   
ATOM   2026  ND1 HSD P 128     -47.939 -88.073 103.180  0.00 97.00      PROA   
ATOM   2027  HD1 HSD P 128     -47.620 -87.167 102.899  0.00 97.00      PROA   
ATOM   2028  CG  HSD P 128     -47.859 -88.600 104.453  0.00 97.00      PROA   
ATOM   2029  CE1 HSD P 128     -48.638 -88.961 102.430  0.00 97.00      PROA   
ATOM   2030  HE1 HSD P 128     -48.872 -88.798 101.378  0.00 97.00      PROA   
ATOM   2031  NE2 HSD P 128     -49.024 -90.008 103.132  0.00 97.00      PROA   
ATOM   2032  CD2 HSD P 128     -48.544 -89.775 104.409  0.00 97.00      PROA   
ATOM   2033  HD2 HSD P 128     -48.753 -90.488 105.197  0.00 97.00      PROA   
ATOM   2034  C   HSD P 128     -44.923 -86.954 106.108  0.00 97.00      PROA   
ATOM   2035  O   HSD P 128     -44.578 -86.113 105.283  0.00 97.00      PROA   
ATOM   2036  N   TRP P 129     -44.638 -86.823 107.421  0.00 97.00      PROA   
ATOM   2037  HN  TRP P 129     -44.909 -87.529 108.065  0.00 97.00      PROA   
ATOM   2038  CA  TRP P 129     -43.978 -85.672 108.009  0.00 97.00      PROA   
ATOM   2039  HA  TRP P 129     -43.557 -85.047 107.231  0.00 97.00      PROA   
ATOM   2040  CB  TRP P 129     -44.924 -84.830 108.915  0.00 97.00      PROA   
ATOM   2041  HB1 TRP P 129     -44.407 -83.891 109.213  0.00 97.00      PROA   
ATOM   2042  HB2 TRP P 129     -45.146 -85.393 109.848  0.00 97.00      PROA   
ATOM   2043  CG  TRP P 129     -46.234 -84.479 108.280  0.00 97.00      PROA   
ATOM   2044  CD1 TRP P 129     -46.521 -83.345 107.565  0.00 97.00      PROA   
ATOM   2045  HD1 TRP P 129     -45.822 -82.540 107.390  0.00 97.00      PROA   
ATOM   2046  NE1 TRP P 129     -47.819 -83.397 107.122  0.00 97.00      PROA   
ATOM   2047  HE1 TRP P 129     -48.318 -82.670 106.703  0.00 97.00      PROA   
ATOM   2048  CE2 TRP P 129     -48.400 -84.559 107.536  0.00 97.00      PROA   
ATOM   2049  CD2 TRP P 129     -47.437 -85.270 108.286  0.00 97.00      PROA   
ATOM   2050  CE3 TRP P 129     -47.785 -86.492 108.864  0.00 97.00      PROA   
ATOM   2051  HE3 TRP P 129     -47.083 -87.044 109.472  0.00 97.00      PROA   
ATOM   2052  CZ3 TRP P 129     -49.078 -86.988 108.665  0.00 97.00      PROA   
ATOM   2053  HZ3 TRP P 129     -49.369 -87.927 109.114  0.00 97.00      PROA   
ATOM   2054  CZ2 TRP P 129     -49.679 -85.054 107.328  0.00 97.00      PROA   
ATOM   2055  HZ2 TRP P 129     -50.412 -84.506 106.755  0.00 97.00      PROA   
ATOM   2056  CH2 TRP P 129     -50.005 -86.284 107.901  0.00 97.00      PROA   
ATOM   2057  HH2 TRP P 129     -51.000 -86.685 107.766  0.00 97.00      PROA   
ATOM   2058  C   TRP P 129     -42.846 -86.204 108.855  0.00 97.00      PROA   
ATOM   2059  O   TRP P 129     -42.725 -87.410 109.062  0.00 97.00      PROA   
ATOM   2060  N   ASN P 130     -41.958 -85.313 109.357  0.00 97.00      PROA   
ATOM   2061  HN  ASN P 130     -42.001 -84.348 109.103  0.00 97.00      PROA   
ATOM   2062  CA  ASN P 130     -40.890 -85.686 110.266  0.00 97.00      PROA   
ATOM   2063  HA  ASN P 130     -40.300 -86.422 109.739  0.00 97.00      PROA   
ATOM   2064  CB  ASN P 130     -39.993 -84.456 110.594  0.00 97.00      PROA   
ATOM   2065  HB1 ASN P 130     -40.537 -83.746 111.252  0.00 97.00      PROA   
ATOM   2066  HB2 ASN P 130     -39.729 -83.920 109.656  0.00 97.00      PROA   
ATOM   2067  CG  ASN P 130     -38.701 -84.866 111.296  0.00 97.00      PROA   
ATOM   2068  OD1 ASN P 130     -38.441 -84.469 112.432  0.00 97.00      PROA   
ATOM   2069  ND2 ASN P 130     -37.880 -85.703 110.612  0.00 97.00      PROA   
ATOM   2070 HD21 ASN P 130     -37.010 -85.952 111.040  0.00 97.00      PROA   
ATOM   2071 HD22 ASN P 130     -38.106 -85.983 109.681  0.00 97.00      PROA   
ATOM   2072  C   ASN P 130     -41.393 -86.352 111.553  0.00 97.00      PROA   
ATOM   2073  O   ASN P 130     -42.312 -85.871 112.213  0.00 97.00      PROA   
ATOM   2074  N   SER P 131     -40.780 -87.498 111.925  0.00 97.00      PROA   
ATOM   2075  HN  SER P 131     -40.028 -87.874 111.389  0.00 97.00      PROA   
ATOM   2076  CA  SER P 131     -41.175 -88.282 113.076  0.00 97.00      PROA   
ATOM   2077  HA  SER P 131     -41.413 -87.623 113.899  0.00 97.00      PROA   
ATOM   2078  CB  SER P 131     -42.371 -89.241 112.783  0.00 97.00      PROA   
ATOM   2079  HB1 SER P 131     -42.148 -89.841 111.876  0.00 97.00      PROA   
ATOM   2080  HB2 SER P 131     -43.265 -88.617 112.568  0.00 97.00      PROA   
ATOM   2081  OG  SER P 131     -42.695 -90.121 113.864  0.00 97.00      PROA   
ATOM   2082  HG1 SER P 131     -42.041 -90.830 113.860  0.00 97.00      PROA   
ATOM   2083  C   SER P 131     -39.970 -89.090 113.442  0.00 97.00      PROA   
ATOM   2084  O   SER P 131     -39.098 -89.305 112.611  0.00 97.00      PROA   
ATOM   2085  N   ASN P 132     -39.913 -89.582 114.700  0.00 97.00      PROA   
ATOM   2086  HN  ASN P 132     -40.660 -89.394 115.333  0.00 97.00      PROA   
ATOM   2087  CA  ASN P 132     -38.920 -90.539 115.141  0.00 97.00      PROA   
ATOM   2088  HA  ASN P 132     -37.969 -90.272 114.701  0.00 97.00      PROA   
ATOM   2089  CB  ASN P 132     -38.747 -90.544 116.697  0.00 97.00      PROA   
ATOM   2090  HB1 ASN P 132     -38.631 -89.502 117.062  0.00 97.00      PROA   
ATOM   2091  HB2 ASN P 132     -37.811 -91.091 116.945  0.00 97.00      PROA   
ATOM   2092  CG  ASN P 132     -39.882 -91.253 117.455  0.00 97.00      PROA   
ATOM   2093  OD1 ASN P 132     -39.842 -92.473 117.637  0.00 97.00      PROA   
ATOM   2094  ND2 ASN P 132     -40.899 -90.491 117.935  0.00 97.00      PROA   
ATOM   2095 HD21 ASN P 132     -41.627 -90.959 118.432  0.00 97.00      PROA   
ATOM   2096 HD22 ASN P 132     -40.896 -89.500 117.816  0.00 97.00      PROA   
ATOM   2097  C   ASN P 132     -39.306 -91.914 114.624  0.00 97.00      PROA   
ATOM   2098  O   ASN P 132     -40.434 -92.141 114.193  0.00 97.00      PROA   
ATOM   2099  N   LEU P 133     -38.361 -92.871 114.694  0.00 97.00      PROA   
ATOM   2100  HN  LEU P 133     -37.421 -92.642 114.940  0.00 97.00      PROA   
ATOM   2101  CA  LEU P 133     -38.661 -94.274 114.578  0.00 97.00      PROA   
ATOM   2102  HA  LEU P 133     -39.730 -94.430 114.587  0.00 97.00      PROA   
ATOM   2103  CB  LEU P 133     -38.062 -94.859 113.277  0.00 97.00      PROA   
ATOM   2104  HB1 LEU P 133     -36.954 -94.893 113.319  0.00 97.00      PROA   
ATOM   2105  HB2 LEU P 133     -38.325 -94.136 112.468  0.00 97.00      PROA   
ATOM   2106  CG  LEU P 133     -38.612 -96.234 112.836  0.00 97.00      PROA   
ATOM   2107  HG  LEU P 133     -39.722 -96.221 112.953  0.00 97.00      PROA   
ATOM   2108  CD1 LEU P 133     -38.302 -96.451 111.348  0.00 97.00      PROA   
ATOM   2109 HD11 LEU P 133     -37.203 -96.454 111.190  0.00 97.00      PROA   
ATOM   2110 HD12 LEU P 133     -38.742 -95.636 110.737  0.00 97.00      PROA   
ATOM   2111 HD13 LEU P 133     -38.714 -97.422 111.004  0.00 97.00      PROA   
ATOM   2112  CD2 LEU P 133     -38.051 -97.410 113.652  0.00 97.00      PROA   
ATOM   2113 HD21 LEU P 133     -38.391 -97.367 114.705  0.00 97.00      PROA   
ATOM   2114 HD22 LEU P 133     -36.940 -97.386 113.637  0.00 97.00      PROA   
ATOM   2115 HD23 LEU P 133     -38.389 -98.376 113.223  0.00 97.00      PROA   
ATOM   2116  C   LEU P 133     -38.075 -94.919 115.813  0.00 97.00      PROA   
ATOM   2117  O   LEU P 133     -36.864 -94.939 115.998  0.00 97.00      PROA   
ATOM   2118  N   THR P 134     -38.934 -95.475 116.701  0.00 97.00      PROA   
ATOM   2119  HN  THR P 134     -39.919 -95.416 116.564  0.00 97.00      PROA   
ATOM   2120  CA  THR P 134     -38.486 -96.143 117.912  0.00 97.00      PROA   
ATOM   2121  HA  THR P 134     -37.419 -96.024 118.029  0.00 97.00      PROA   
ATOM   2122  CB  THR P 134     -39.129 -95.621 119.193  0.00 97.00      PROA   
ATOM   2123  HB  THR P 134     -40.239 -95.685 119.128  0.00 97.00      PROA   
ATOM   2124  OG1 THR P 134     -38.760 -94.265 119.407  0.00 97.00      PROA   
ATOM   2125  HG1 THR P 134     -39.159 -93.751 118.700  0.00 97.00      PROA   
ATOM   2126  CG2 THR P 134     -38.634 -96.403 120.427  0.00 97.00      PROA   
ATOM   2127 HG21 THR P 134     -37.523 -96.388 120.464  0.00 97.00      PROA   
ATOM   2128 HG22 THR P 134     -38.981 -97.456 120.417  0.00 97.00      PROA   
ATOM   2129 HG23 THR P 134     -39.019 -95.925 121.353  0.00 97.00      PROA   
ATOM   2130  C   THR P 134     -38.762 -97.618 117.769  0.00 97.00      PROA   
ATOM   2131  O   THR P 134     -39.898 -98.047 117.582  0.00 97.00      PROA   
ATOM   2132  N   ILE P 135     -37.696 -98.438 117.868  0.00 97.00      PROA   
ATOM   2133  HN  ILE P 135     -36.779 -98.054 117.985  0.00 97.00      PROA   
ATOM   2134  CA  ILE P 135     -37.763 -99.881 117.831  0.00 97.00      PROA   
ATOM   2135  HA  ILE P 135     -38.648-100.191 117.293  0.00 97.00      PROA   
ATOM   2136  CB  ILE P 135     -36.524-100.488 117.166  0.00 97.00      PROA   
ATOM   2137  HB  ILE P 135     -35.631-100.130 117.728  0.00 97.00      PROA   
ATOM   2138  CG2 ILE P 135     -36.555-102.031 117.242  0.00 97.00      PROA   
ATOM   2139 HG21 ILE P 135     -37.450-102.431 116.720  0.00 97.00      PROA   
ATOM   2140 HG22 ILE P 135     -36.568-102.382 118.291  0.00 97.00      PROA   
ATOM   2141 HG23 ILE P 135     -35.648-102.457 116.767  0.00 97.00      PROA   
ATOM   2142  CG1 ILE P 135     -36.343-100.009 115.701  0.00 97.00      PROA   
ATOM   2143 HG11 ILE P 135     -36.736 -98.979 115.580  0.00 97.00      PROA   
ATOM   2144 HG12 ILE P 135     -36.938-100.666 115.029  0.00 97.00      PROA   
ATOM   2145  CD  ILE P 135     -34.872 -99.978 115.264  0.00 97.00      PROA   
ATOM   2146  HD1 ILE P 135     -34.355-100.931 115.506  0.00 97.00      PROA   
ATOM   2147  HD2 ILE P 135     -34.346 -99.159 115.798  0.00 97.00      PROA   
ATOM   2148  HD3 ILE P 135     -34.784 -99.790 114.174  0.00 97.00      PROA   
ATOM   2149  C   ILE P 135     -37.865-100.344 119.272  0.00 97.00      PROA   
ATOM   2150  O   ILE P 135     -36.919-100.213 120.038  0.00 97.00      PROA   
ATOM   2151  N   LEU P 136     -39.031-100.891 119.683  0.00 97.00      PROA   
ATOM   2152  HN  LEU P 136     -39.812-100.920 119.062  0.00 97.00      PROA   
ATOM   2153  CA  LEU P 136     -39.320-101.319 121.044  0.00 97.00      PROA   
ATOM   2154  HA  LEU P 136     -39.167-100.458 121.680  0.00 97.00      PROA   
ATOM   2155  CB  LEU P 136     -40.787-101.813 121.200  0.00 97.00      PROA   
ATOM   2156  HB1 LEU P 136     -40.914-102.220 122.229  0.00 97.00      PROA   
ATOM   2157  HB2 LEU P 136     -40.977-102.640 120.483  0.00 97.00      PROA   
ATOM   2158  CG  LEU P 136     -41.908-100.746 121.034  0.00 97.00      PROA   
ATOM   2159  HG  LEU P 136     -42.855-101.253 121.346  0.00 97.00      PROA   
ATOM   2160  CD1 LEU P 136     -41.715 -99.543 121.974  0.00 97.00      PROA   
ATOM   2161 HD11 LEU P 136     -40.824 -98.953 121.672  0.00 97.00      PROA   
ATOM   2162 HD12 LEU P 136     -41.578 -99.885 123.021  0.00 97.00      PROA   
ATOM   2163 HD13 LEU P 136     -42.603 -98.878 121.932  0.00 97.00      PROA   
ATOM   2164  CD2 LEU P 136     -42.139-100.274 119.584  0.00 97.00      PROA   
ATOM   2165 HD21 LEU P 136     -42.227-101.141 118.897  0.00 97.00      PROA   
ATOM   2166 HD22 LEU P 136     -41.308 -99.623 119.246  0.00 97.00      PROA   
ATOM   2167 HD23 LEU P 136     -43.076 -99.681 119.527  0.00 97.00      PROA   
ATOM   2168  C   LEU P 136     -38.389-102.395 121.586  0.00 97.00      PROA   
ATOM   2169  O   LEU P 136     -37.990-102.347 122.749  0.00 97.00      PROA   
ATOM   2170  N   LYS P 137     -38.026-103.392 120.751  0.00 97.00      PROA   
ATOM   2171  HN  LYS P 137     -38.394-103.433 119.828  0.00 97.00      PROA   
ATOM   2172  CA  LYS P 137     -37.019-104.375 121.087  0.00 97.00      PROA   
ATOM   2173  HA  LYS P 137     -36.382-103.990 121.873  0.00 97.00      PROA   
ATOM   2174  CB  LYS P 137     -37.636-105.723 121.545  0.00 97.00      PROA   
ATOM   2175  HB1 LYS P 137     -36.835-106.489 121.627  0.00 97.00      PROA   
ATOM   2176  HB2 LYS P 137     -38.359-106.074 120.776  0.00 97.00      PROA   
ATOM   2177  CG  LYS P 137     -38.358-105.644 122.904  0.00 97.00      PROA   
ATOM   2178  HG1 LYS P 137     -39.201-104.922 122.840  0.00 97.00      PROA   
ATOM   2179  HG2 LYS P 137     -37.641-105.246 123.652  0.00 97.00      PROA   
ATOM   2180  CD  LYS P 137     -38.895-107.010 123.369  0.00 97.00      PROA   
ATOM   2181  HD1 LYS P 137     -38.061-107.748 123.359  0.00 97.00      PROA   
ATOM   2182  HD2 LYS P 137     -39.650-107.359 122.630  0.00 97.00      PROA   
ATOM   2183  CE  LYS P 137     -39.546-107.002 124.760  0.00 97.00      PROA   
ATOM   2184  HE1 LYS P 137     -39.941-108.016 124.995  0.00 97.00      PROA   
ATOM   2185  HE2 LYS P 137     -40.375-106.268 124.819  0.00 97.00      PROA   
ATOM   2186  NZ  LYS P 137     -38.540-106.674 125.796  0.00 97.00      PROA   
ATOM   2187  HZ1 LYS P 137     -38.409-105.645 125.885  0.00 97.00      PROA   
ATOM   2188  HZ2 LYS P 137     -37.640-107.107 125.506  0.00 97.00      PROA   
ATOM   2189  HZ3 LYS P 137     -38.826-107.082 126.709  0.00 97.00      PROA   
ATOM   2190  C   LYS P 137     -36.146-104.606 119.873  0.00 97.00      PROA   
ATOM   2191  O   LYS P 137     -36.603-105.133 118.862  0.00 97.00      PROA   
ATOM   2192  N   THR P 138     -34.846-104.224 119.938  0.00 97.00      PROA   
ATOM   2193  HN  THR P 138     -34.504-103.724 120.736  0.00 97.00      PROA   
ATOM   2194  CA  THR P 138     -33.899-104.426 118.850  0.00 97.00      PROA   
ATOM   2195  HA  THR P 138     -34.450-104.260 117.935  0.00 97.00      PROA   
ATOM   2196  CB  THR P 138     -32.741-103.426 118.838  0.00 97.00      PROA   
ATOM   2197  HB  THR P 138     -33.155-102.419 119.080  0.00 97.00      PROA   
ATOM   2198  OG1 THR P 138     -32.138-103.338 117.552  0.00 97.00      PROA   
ATOM   2199  HG1 THR P 138     -31.413-102.720 117.661  0.00 97.00      PROA   
ATOM   2200  CG2 THR P 138     -31.644-103.769 119.857  0.00 97.00      PROA   
ATOM   2201 HG21 THR P 138     -31.113-104.706 119.586  0.00 97.00      PROA   
ATOM   2202 HG22 THR P 138     -32.075-103.889 120.870  0.00 97.00      PROA   
ATOM   2203 HG23 THR P 138     -30.891-102.953 119.899  0.00 97.00      PROA   
ATOM   2204  C   THR P 138     -33.425-105.869 118.816  0.00 97.00      PROA   
ATOM   2205  O   THR P 138     -33.698-106.661 119.709  0.00 97.00      PROA   
ATOM   2206  N   ASN P 139     -32.758-106.266 117.715  0.00 97.00      PROA   
ATOM   2207  HN  ASN P 139     -32.468-105.597 117.037  0.00 97.00      PROA   
ATOM   2208  CA  ASN P 139     -32.460-107.655 117.451  0.00 97.00      PROA   
ATOM   2209  HA  ASN P 139     -31.978-108.069 118.327  0.00 97.00      PROA   
ATOM   2210  CB  ASN P 139     -33.743-108.481 117.123  0.00 97.00      PROA   
ATOM   2211  HB1 ASN P 139     -34.384-108.526 118.030  0.00 97.00      PROA   
ATOM   2212  HB2 ASN P 139     -33.489-109.527 116.855  0.00 97.00      PROA   
ATOM   2213  CG  ASN P 139     -34.529-107.855 115.962  0.00 97.00      PROA   
ATOM   2214  OD1 ASN P 139     -34.153-108.016 114.798  0.00 97.00      PROA   
ATOM   2215  ND2 ASN P 139     -35.651-107.149 116.272  0.00 97.00      PROA   
ATOM   2216 HD21 ASN P 139     -36.204-106.784 115.524  0.00 97.00      PROA   
ATOM   2217 HD22 ASN P 139     -35.908-106.999 117.226  0.00 97.00      PROA   
ATOM   2218  C   ASN P 139     -31.448-107.686 116.324  0.00 97.00      PROA   
ATOM   2219  O   ASN P 139     -31.110-106.653 115.751  0.00 97.00      PROA   
ATOM   2220  N   MET P 140     -30.932-108.887 115.969  0.00 97.00      PROA   
ATOM   2221  HN  MET P 140     -31.165-109.712 116.482  0.00 97.00      PROA   
ATOM   2222  CA  MET P 140     -29.971-109.083 114.894  0.00 97.00      PROA   
ATOM   2223  HA  MET P 140     -29.091-108.508 115.148  0.00 97.00      PROA   
ATOM   2224  CB  MET P 140     -29.552-110.570 114.800  0.00 97.00      PROA   
ATOM   2225  HB1 MET P 140     -30.440-111.196 114.561  0.00 97.00      PROA   
ATOM   2226  HB2 MET P 140     -29.203-110.870 115.813  0.00 97.00      PROA   
ATOM   2227  CG  MET P 140     -28.436-110.858 113.775  0.00 97.00      PROA   
ATOM   2228  HG1 MET P 140     -27.531-110.286 114.078  0.00 97.00      PROA   
ATOM   2229  HG2 MET P 140     -28.739-110.472 112.780  0.00 97.00      PROA   
ATOM   2230  SD  MET P 140     -28.020-112.621 113.584  0.00 97.00      PROA   
ATOM   2231  CE  MET P 140     -27.453-112.921 115.283  0.00 97.00      PROA   
ATOM   2232  HE1 MET P 140     -28.283-112.824 116.014  0.00 97.00      PROA   
ATOM   2233  HE2 MET P 140     -26.650-112.207 115.565  0.00 97.00      PROA   
ATOM   2234  HE3 MET P 140     -27.052-113.950 115.391  0.00 97.00      PROA   
ATOM   2235  C   MET P 140     -30.444-108.579 113.534  0.00 97.00      PROA   
ATOM   2236  O   MET P 140     -29.667-108.014 112.768  0.00 97.00      PROA   
ATOM   2237  N   SER P 141     -31.752-108.707 113.212  0.00 97.00      PROA   
ATOM   2238  HN  SER P 141     -32.398-109.108 113.857  0.00 97.00      PROA   
ATOM   2239  CA  SER P 141     -32.291-108.306 111.920  0.00 97.00      PROA   
ATOM   2240  HA  SER P 141     -31.568-108.533 111.147  0.00 97.00      PROA   
ATOM   2241  CB  SER P 141     -33.615-109.059 111.609  0.00 97.00      PROA   
ATOM   2242  HB1 SER P 141     -34.430-108.737 112.293  0.00 97.00      PROA   
ATOM   2243  HB2 SER P 141     -33.447-110.145 111.775  0.00 97.00      PROA   
ATOM   2244  OG  SER P 141     -34.026-108.890 110.253  0.00 97.00      PROA   
ATOM   2245  HG1 SER P 141     -34.168-107.948 110.120  0.00 97.00      PROA   
ATOM   2246  C   SER P 141     -32.569-106.810 111.899  0.00 97.00      PROA   
ATOM   2247  O   SER P 141     -33.040-106.284 110.898  0.00 97.00      PROA   
ATOM   2248  N   HSD P 142     -32.238-106.092 112.994  0.00 97.00      PROA   
ATOM   2249  HN  HSD P 142     -31.932-106.574 113.812  0.00 97.00      PROA   
ATOM   2250  CA  HSD P 142     -32.253-104.646 113.087  0.00 97.00      PROA   
ATOM   2251  HA  HSD P 142     -32.690-104.231 112.197  0.00 97.00      PROA   
ATOM   2252  CB  HSD P 142     -33.114-104.153 114.276  0.00 97.00      PROA   
ATOM   2253  HB1 HSD P 142     -32.873-103.096 114.523  0.00 97.00      PROA   
ATOM   2254  HB2 HSD P 142     -32.914-104.763 115.181  0.00 97.00      PROA   
ATOM   2255  ND1 HSD P 142     -35.464-103.172 114.164  0.00 97.00      PROA   
ATOM   2256  HD1 HSD P 142     -35.281-102.358 114.718  0.00 97.00      PROA   
ATOM   2257  CG  HSD P 142     -34.584-104.207 113.930  0.00 97.00      PROA   
ATOM   2258  CE1 HSD P 142     -36.629-103.491 113.552  0.00 97.00      PROA   
ATOM   2259  HE1 HSD P 142     -37.518-102.862 113.595  0.00 97.00      PROA   
ATOM   2260  NE2 HSD P 142     -36.566-104.658 112.946  0.00 97.00      PROA   
ATOM   2261  CD2 HSD P 142     -35.284-105.116 113.196  0.00 97.00      PROA   
ATOM   2262  HD2 HSD P 142     -34.986-106.071 112.785  0.00 97.00      PROA   
ATOM   2263  C   HSD P 142     -30.840-104.094 113.124  0.00 97.00      PROA   
ATOM   2264  O   HSD P 142     -30.626-102.913 113.380  0.00 97.00      PROA   
ATOM   2265  N   SER P 143     -29.827-104.930 112.814  0.00 97.00      PROA   
ATOM   2266  HN  SER P 143     -30.015-105.892 112.631  0.00 97.00      PROA   
ATOM   2267  CA  SER P 143     -28.430-104.536 112.742  0.00 97.00      PROA   
ATOM   2268  HA  SER P 143     -28.262-103.704 113.413  0.00 97.00      PROA   
ATOM   2269  CB  SER P 143     -27.531-105.727 113.158  0.00 97.00      PROA   
ATOM   2270  HB1 SER P 143     -27.521-106.517 112.378  0.00 97.00      PROA   
ATOM   2271  HB2 SER P 143     -27.968-106.177 114.074  0.00 97.00      PROA   
ATOM   2272  OG  SER P 143     -26.199-105.327 113.455  0.00 97.00      PROA   
ATOM   2273  HG1 SER P 143     -25.801-105.036 112.632  0.00 97.00      PROA   
ATOM   2274  C   SER P 143     -28.066-104.107 111.327  0.00 97.00      PROA   
ATOM   2275  O   SER P 143     -28.676-104.554 110.358  0.00 97.00      PROA   
ATOM   2276  N   GLY P 144     -27.038-103.230 111.175  0.00 97.00      PROA   
ATOM   2277  HN  GLY P 144     -26.577-102.837 111.971  0.00 97.00      PROA   
ATOM   2278  CA  GLY P 144     -26.493-102.838 109.884  0.00 97.00      PROA   
ATOM   2279  HA1 GLY P 144     -27.067-103.275 109.084  0.00 97.00      PROA   
ATOM   2280  HA2 GLY P 144     -25.459-103.153 109.873  0.00 97.00      PROA   
ATOM   2281  C   GLY P 144     -26.500-101.348 109.699  0.00 97.00      PROA   
ATOM   2282  O   GLY P 144     -26.440-100.589 110.658  0.00 97.00      PROA   
ATOM   2283  N   THR P 145     -26.539-100.883 108.429  0.00 97.00      PROA   
ATOM   2284  HN  THR P 145     -26.691-101.522 107.675  0.00 97.00      PROA   
ATOM   2285  CA  THR P 145     -26.426 -99.475 108.086  0.00 97.00      PROA   
ATOM   2286  HA  THR P 145     -25.968 -98.962 108.917  0.00 97.00      PROA   
ATOM   2287  CB  THR P 145     -25.506 -99.192 106.892  0.00 97.00      PROA   
ATOM   2288  HB  THR P 145     -24.503 -99.609 107.139  0.00 97.00      PROA   
ATOM   2289  OG1 THR P 145     -25.322 -97.798 106.661  0.00 97.00      PROA   
ATOM   2290  HG1 THR P 145     -25.945 -97.556 105.965  0.00 97.00      PROA   
ATOM   2291  CG2 THR P 145     -25.984 -99.848 105.582  0.00 97.00      PROA   
ATOM   2292 HG21 THR P 145     -26.962 -99.432 105.260  0.00 97.00      PROA   
ATOM   2293 HG22 THR P 145     -26.082-100.945 105.701  0.00 97.00      PROA   
ATOM   2294 HG23 THR P 145     -25.249 -99.648 104.772  0.00 97.00      PROA   
ATOM   2295  C   THR P 145     -27.799 -98.868 107.918  0.00 97.00      PROA   
ATOM   2296  O   THR P 145     -28.634 -99.368 107.178  0.00 97.00      PROA   
ATOM   2297  N   TYR P 146     -28.057 -97.749 108.625  0.00 97.00      PROA   
ATOM   2298  HN  TYR P 146     -27.365 -97.375 109.240  0.00 97.00      PROA   
ATOM   2299  CA  TYR P 146     -29.307 -97.025 108.575  0.00 97.00      PROA   
ATOM   2300  HA  TYR P 146     -30.022 -97.583 107.992  0.00 97.00      PROA   
ATOM   2301  CB  TYR P 146     -29.913 -96.727 109.968  0.00 97.00      PROA   
ATOM   2302  HB1 TYR P 146     -30.704 -95.952 109.886  0.00 97.00      PROA   
ATOM   2303  HB2 TYR P 146     -29.126 -96.352 110.658  0.00 97.00      PROA   
ATOM   2304  CG  TYR P 146     -30.559 -97.932 110.592  0.00 97.00      PROA   
ATOM   2305  CD1 TYR P 146     -29.798 -98.888 111.284  0.00 97.00      PROA   
ATOM   2306  HD1 TYR P 146     -28.720 -98.813 111.288  0.00 97.00      PROA   
ATOM   2307  CE1 TYR P 146     -30.431 -99.909 112.002  0.00 97.00      PROA   
ATOM   2308  HE1 TYR P 146     -29.839-100.640 112.528  0.00 97.00      PROA   
ATOM   2309  CZ  TYR P 146     -31.828 -99.967 112.056  0.00 97.00      PROA   
ATOM   2310  OH  TYR P 146     -32.465-100.977 112.800  0.00 97.00      PROA   
ATOM   2311  HH  TYR P 146     -31.768-101.526 113.174  0.00 97.00      PROA   
ATOM   2312  CD2 TYR P 146     -31.963 -98.033 110.613  0.00 97.00      PROA   
ATOM   2313  HD2 TYR P 146     -32.559 -97.293 110.100  0.00 97.00      PROA   
ATOM   2314  CE2 TYR P 146     -32.594 -99.044 111.345  0.00 97.00      PROA   
ATOM   2315  HE2 TYR P 146     -33.670 -99.095 111.389  0.00 97.00      PROA   
ATOM   2316  C   TYR P 146     -29.102 -95.701 107.884  0.00 97.00      PROA   
ATOM   2317  O   TYR P 146     -28.077 -95.051 108.043  0.00 97.00      PROA   
ATOM   2318  N   HSD P 147     -30.100 -95.266 107.088  0.00 97.00      PROA   
ATOM   2319  HN  HSD P 147     -30.938 -95.799 106.995  0.00 97.00      PROA   
ATOM   2320  CA  HSD P 147     -30.045 -94.005 106.376  0.00 97.00      PROA   
ATOM   2321  HA  HSD P 147     -29.389 -93.318 106.893  0.00 97.00      PROA   
ATOM   2322  CB  HSD P 147     -29.612 -94.162 104.891  0.00 97.00      PROA   
ATOM   2323  HB1 HSD P 147     -29.455 -93.155 104.448  0.00 97.00      PROA   
ATOM   2324  HB2 HSD P 147     -30.405 -94.666 104.302  0.00 97.00      PROA   
ATOM   2325  ND1 HSD P 147     -27.190 -94.519 104.161  0.00 97.00      PROA   
ATOM   2326  HD1 HSD P 147     -26.997 -93.568 103.913  0.00 97.00      PROA   
ATOM   2327  CG  HSD P 147     -28.368 -94.992 104.701  0.00 97.00      PROA   
ATOM   2328  CE1 HSD P 147     -26.360 -95.583 104.031  0.00 97.00      PROA   
ATOM   2329  HE1 HSD P 147     -25.347 -95.503 103.636  0.00 97.00      PROA   
ATOM   2330  NE2 HSD P 147     -26.925 -96.705 104.430  0.00 97.00      PROA   
ATOM   2331  CD2 HSD P 147     -28.189 -96.335 104.847  0.00 97.00      PROA   
ATOM   2332  HD2 HSD P 147     -28.876 -97.088 105.214  0.00 97.00      PROA   
ATOM   2333  C   HSD P 147     -31.446 -93.447 106.408  0.00 97.00      PROA   
ATOM   2334  O   HSD P 147     -32.398 -94.178 106.659  0.00 97.00      PROA   
ATOM   2335  N   CYS P 148     -31.626 -92.131 106.155  0.00 97.00      PROA   
ATOM   2336  HN  CYS P 148     -30.858 -91.495 106.091  0.00 97.00      PROA   
ATOM   2337  CA  CYS P 148     -32.948 -91.577 105.961  0.00 97.00      PROA   
ATOM   2338  HA  CYS P 148     -33.604 -92.379 105.670  0.00 97.00      PROA   
ATOM   2339  CB  CYS P 148     -33.558 -90.932 107.238  0.00 97.00      PROA   
ATOM   2340  HB1 CYS P 148     -33.534 -91.703 108.039  0.00 97.00      PROA   
ATOM   2341  HB2 CYS P 148     -34.631 -90.713 107.048  0.00 97.00      PROA   
ATOM   2342  SG  CYS P 148     -32.710 -89.434 107.845  0.00 97.00      PROA   
ATOM   2343  C   CYS P 148     -32.967 -90.612 104.799  0.00 97.00      PROA   
ATOM   2344  O   CYS P 148     -31.933 -90.142 104.335  0.00 97.00      PROA   
ATOM   2345  N   SER P 149     -34.180 -90.303 104.288  0.00 97.00      PROA   
ATOM   2346  HN  SER P 149     -35.003 -90.747 104.637  0.00 97.00      PROA   
ATOM   2347  CA  SER P 149     -34.354 -89.285 103.273  0.00 97.00      PROA   
ATOM   2348  HA  SER P 149     -33.578 -88.549 103.414  0.00 97.00      PROA   
ATOM   2349  CB  SER P 149     -34.335 -89.796 101.797  0.00 97.00      PROA   
ATOM   2350  HB1 SER P 149     -33.416 -90.403 101.656  0.00 97.00      PROA   
ATOM   2351  HB2 SER P 149     -34.287 -88.934 101.099  0.00 97.00      PROA   
ATOM   2352  OG  SER P 149     -35.466 -90.591 101.441  0.00 97.00      PROA   
ATOM   2353  HG1 SER P 149     -36.247 -90.138 101.767  0.00 97.00      PROA   
ATOM   2354  C   SER P 149     -35.668 -88.602 103.518  0.00 97.00      PROA   
ATOM   2355  O   SER P 149     -36.602 -89.214 104.017  0.00 97.00      PROA   
ATOM   2356  N   GLY P 150     -35.766 -87.308 103.143  0.00 97.00      PROA   
ATOM   2357  HN  GLY P 150     -34.978 -86.851 102.738  0.00 97.00      PROA   
ATOM   2358  CA  GLY P 150     -37.000 -86.548 103.187  0.00 97.00      PROA   
ATOM   2359  HA1 GLY P 150     -37.018 -85.985 104.107  0.00 97.00      PROA   
ATOM   2360  HA2 GLY P 150     -37.849 -87.206 103.055  0.00 97.00      PROA   
ATOM   2361  C   GLY P 150     -36.988 -85.585 102.043  0.00 97.00      PROA   
ATOM   2362  O   GLY P 150     -36.032 -85.534 101.282  0.00 97.00      PROA   
ATOM   2363  N   MET P 151     -38.062 -84.785 101.894  0.00 97.00      PROA   
ATOM   2364  HN  MET P 151     -38.866 -84.908 102.474  0.00 97.00      PROA   
ATOM   2365  CA  MET P 151     -38.236 -83.836 100.820  0.00 97.00      PROA   
ATOM   2366  HA  MET P 151     -37.362 -83.823 100.187  0.00 97.00      PROA   
ATOM   2367  CB  MET P 151     -39.492 -84.223  99.992  0.00 97.00      PROA   
ATOM   2368  HB1 MET P 151     -40.401 -83.721 100.377  0.00 97.00      PROA   
ATOM   2369  HB2 MET P 151     -39.663 -85.316 100.148  0.00 97.00      PROA   
ATOM   2370  CG  MET P 151     -39.371 -84.031  98.468  0.00 97.00      PROA   
ATOM   2371  HG1 MET P 151     -40.291 -84.460  98.010  0.00 97.00      PROA   
ATOM   2372  HG2 MET P 151     -38.512 -84.635  98.101  0.00 97.00      PROA   
ATOM   2373  SD  MET P 151     -39.193 -82.312  97.911  0.00 97.00      PROA   
ATOM   2374  CE  MET P 151     -39.352 -82.698  96.146  0.00 97.00      PROA   
ATOM   2375  HE1 MET P 151     -40.363 -83.101  95.923  0.00 97.00      PROA   
ATOM   2376  HE2 MET P 151     -38.603 -83.456  95.829  0.00 97.00      PROA   
ATOM   2377  HE3 MET P 151     -39.204 -81.787  95.527  0.00 97.00      PROA   
ATOM   2378  C   MET P 151     -38.413 -82.461 101.447  0.00 97.00      PROA   
ATOM   2379  O   MET P 151     -39.096 -82.303 102.455  0.00 97.00      PROA   
ATOM   2380  N   GLY P 152     -37.775 -81.425 100.852  0.00 97.00      PROA   
ATOM   2381  HN  GLY P 152     -37.157 -81.621 100.094  0.00 97.00      PROA   
ATOM   2382  CA  GLY P 152     -38.009 -80.023 101.183  0.00 97.00      PROA   
ATOM   2383  HA1 GLY P 152     -37.130 -79.625 101.660  0.00 97.00      PROA   
ATOM   2384  HA2 GLY P 152     -38.896 -79.933 101.795  0.00 97.00      PROA   
ATOM   2385  C   GLY P 152     -38.273 -79.246  99.924  0.00 97.00      PROA   
ATOM   2386  O   GLY P 152     -39.416 -78.954  99.589  0.00 97.00      PROA   
ATOM   2387  N   LYS P 153     -37.207 -78.867  99.188  0.00 97.00      PROA   
ATOM   2388  HN  LYS P 153     -36.280 -78.963  99.547  0.00 97.00      PROA   
ATOM   2389  CA  LYS P 153     -37.324 -78.366  97.828  0.00 97.00      PROA   
ATOM   2390  HA  LYS P 153     -38.366 -78.326  97.555  0.00 97.00      PROA   
ATOM   2391  CB  LYS P 153     -36.715 -76.948  97.670  0.00 97.00      PROA   
ATOM   2392  HB1 LYS P 153     -36.506 -76.729  96.600  0.00 97.00      PROA   
ATOM   2393  HB2 LYS P 153     -35.747 -76.909  98.214  0.00 97.00      PROA   
ATOM   2394  CG  LYS P 153     -37.637 -75.823  98.185  0.00 97.00      PROA   
ATOM   2395  HG1 LYS P 153     -37.088 -74.858  98.105  0.00 97.00      PROA   
ATOM   2396  HG2 LYS P 153     -37.871 -75.991  99.259  0.00 97.00      PROA   
ATOM   2397  CD  LYS P 153     -38.943 -75.732  97.376  0.00 97.00      PROA   
ATOM   2398  HD1 LYS P 153     -39.542 -76.651  97.562  0.00 97.00      PROA   
ATOM   2399  HD2 LYS P 153     -38.674 -75.710  96.295  0.00 97.00      PROA   
ATOM   2400  CE  LYS P 153     -39.809 -74.512  97.708  0.00 97.00      PROA   
ATOM   2401  HE1 LYS P 153     -39.265 -73.570  97.487  0.00 97.00      PROA   
ATOM   2402  HE2 LYS P 153     -40.107 -74.523  98.778  0.00 97.00      PROA   
ATOM   2403  NZ  LYS P 153     -41.044 -74.537  96.887  0.00 97.00      PROA   
ATOM   2404  HZ1 LYS P 153     -41.570 -75.411  97.091  0.00 97.00      PROA   
ATOM   2405  HZ2 LYS P 153     -40.786 -74.525  95.879  0.00 97.00      PROA   
ATOM   2406  HZ3 LYS P 153     -41.639 -73.714  97.103  0.00 97.00      PROA   
ATOM   2407  C   LYS P 153     -36.745 -79.329  96.817  0.00 97.00      PROA   
ATOM   2408  O   LYS P 153     -36.849 -79.120  95.609  0.00 97.00      PROA   
ATOM   2409  N   HSD P 154     -36.187 -80.452  97.303  0.00 97.00      PROA   
ATOM   2410  HN  HSD P 154     -36.094 -80.583  98.285  0.00 97.00      PROA   
ATOM   2411  CA  HSD P 154     -35.806 -81.592  96.511  0.00 97.00      PROA   
ATOM   2412  HA  HSD P 154     -36.615 -81.833  95.836  0.00 97.00      PROA   
ATOM   2413  CB  HSD P 154     -34.486 -81.398  95.721  0.00 97.00      PROA   
ATOM   2414  HB1 HSD P 154     -33.676 -81.096  96.421  0.00 97.00      PROA   
ATOM   2415  HB2 HSD P 154     -34.630 -80.566  94.998  0.00 97.00      PROA   
ATOM   2416  ND1 HSD P 154     -32.946 -83.368  95.220  0.00 97.00      PROA   
ATOM   2417  HD1 HSD P 154     -32.354 -83.265  96.021  0.00 97.00      PROA   
ATOM   2418  CG  HSD P 154     -34.069 -82.617  94.941  0.00 97.00      PROA   
ATOM   2419  CE1 HSD P 154     -32.918 -84.382  94.323  0.00 97.00      PROA   
ATOM   2420  HE1 HSD P 154     -32.131 -85.135  94.311  0.00 97.00      PROA   
ATOM   2421  NE2 HSD P 154     -33.943 -84.342  93.493  0.00 97.00      PROA   
ATOM   2422  CD2 HSD P 154     -34.659 -83.220  93.872  0.00 97.00      PROA   
ATOM   2423  HD2 HSD P 154     -35.553 -82.943  93.328  0.00 97.00      PROA   
ATOM   2424  C   HSD P 154     -35.686 -82.691  97.536  0.00 97.00      PROA   
ATOM   2425  O   HSD P 154     -35.758 -82.424  98.734  0.00 97.00      PROA   
ATOM   2426  N   ARG P 155     -35.531 -83.971  97.119  0.00 97.00      PROA   
ATOM   2427  HN  ARG P 155     -35.497 -84.199  96.148  0.00 97.00      PROA   
ATOM   2428  CA  ARG P 155     -35.184 -85.025  98.052  0.00 97.00      PROA   
ATOM   2429  HA  ARG P 155     -35.871 -84.937  98.882  0.00 97.00      PROA   
ATOM   2430  CB  ARG P 155     -35.366 -86.464  97.502  0.00 97.00      PROA   
ATOM   2431  HB1 ARG P 155     -36.457 -86.634  97.350  0.00 97.00      PROA   
ATOM   2432  HB2 ARG P 155     -35.036 -87.184  98.283  0.00 97.00      PROA   
ATOM   2433  CG  ARG P 155     -34.639 -86.752  96.169  0.00 97.00      PROA   
ATOM   2434  HG1 ARG P 155     -33.821 -86.016  96.042  0.00 97.00      PROA   
ATOM   2435  HG2 ARG P 155     -35.339 -86.608  95.317  0.00 97.00      PROA   
ATOM   2436  CD  ARG P 155     -33.975 -88.137  96.079  0.00 97.00      PROA   
ATOM   2437  HD1 ARG P 155     -33.154 -88.197  96.830  0.00 97.00      PROA   
ATOM   2438  HD2 ARG P 155     -33.563 -88.313  95.061  0.00 97.00      PROA   
ATOM   2439  NE  ARG P 155     -35.029 -89.162  96.362  0.00 97.00      PROA   
ATOM   2440  HE  ARG P 155     -35.981 -88.912  96.215  0.00 97.00      PROA   
ATOM   2441  CZ  ARG P 155     -34.794 -90.335  96.987  0.00 97.00      PROA   
ATOM   2442  NH1 ARG P 155     -33.560 -90.812  97.200  0.00 97.00      PROA   
ATOM   2443 HH11 ARG P 155     -32.785 -90.330  96.805  0.00 97.00      PROA   
ATOM   2444 HH12 ARG P 155     -33.466 -91.696  97.651  0.00 97.00      PROA   
ATOM   2445  NH2 ARG P 155     -35.834 -91.068  97.425  0.00 97.00      PROA   
ATOM   2446 HH21 ARG P 155     -36.761 -90.732  97.290  0.00 97.00      PROA   
ATOM   2447 HH22 ARG P 155     -35.645 -91.897  97.945  0.00 97.00      PROA   
ATOM   2448  C   ARG P 155     -33.781 -84.861  98.625  0.00 97.00      PROA   
ATOM   2449  O   ARG P 155     -32.820 -84.585  97.912  0.00 97.00      PROA   
ATOM   2450  N   TYR P 156     -33.638 -85.036  99.953  0.00 97.00      PROA   
ATOM   2451  HN  TYR P 156     -34.440 -85.206 100.524  0.00 97.00      PROA   
ATOM   2452  CA  TYR P 156     -32.381 -84.925 100.656  0.00 97.00      PROA   
ATOM   2453  HA  TYR P 156     -31.574 -84.742  99.960  0.00 97.00      PROA   
ATOM   2454  CB  TYR P 156     -32.416 -83.817 101.746  0.00 97.00      PROA   
ATOM   2455  HB1 TYR P 156     -31.420 -83.675 102.211  0.00 97.00      PROA   
ATOM   2456  HB2 TYR P 156     -33.141 -84.109 102.533  0.00 97.00      PROA   
ATOM   2457  CG  TYR P 156     -32.866 -82.484 101.193  0.00 97.00      PROA   
ATOM   2458  CD1 TYR P 156     -32.312 -81.953 100.014  0.00 97.00      PROA   
ATOM   2459  HD1 TYR P 156     -31.552 -82.503  99.482  0.00 97.00      PROA   
ATOM   2460  CE1 TYR P 156     -32.759 -80.729  99.500  0.00 97.00      PROA   
ATOM   2461  HE1 TYR P 156     -32.338 -80.347  98.582  0.00 97.00      PROA   
ATOM   2462  CZ  TYR P 156     -33.755 -80.012 100.173  0.00 97.00      PROA   
ATOM   2463  OH  TYR P 156     -34.208 -78.779  99.665  0.00 97.00      PROA   
ATOM   2464  HH  TYR P 156     -33.549 -78.461  99.045  0.00 97.00      PROA   
ATOM   2465  CD2 TYR P 156     -33.848 -81.738 101.871  0.00 97.00      PROA   
ATOM   2466  HD2 TYR P 156     -34.276 -82.121 102.786  0.00 97.00      PROA   
ATOM   2467  CE2 TYR P 156     -34.289 -80.511 101.365  0.00 97.00      PROA   
ATOM   2468  HE2 TYR P 156     -35.034 -79.946 101.904  0.00 97.00      PROA   
ATOM   2469  C   TYR P 156     -32.135 -86.262 101.313  0.00 97.00      PROA   
ATOM   2470  O   TYR P 156     -33.065 -86.892 101.798  0.00 97.00      PROA   
ATOM   2471  N   THR P 157     -30.866 -86.734 101.323  0.00 97.00      PROA   
ATOM   2472  HN  THR P 157     -30.133 -86.224 100.880  0.00 97.00      PROA   
ATOM   2473  CA  THR P 157     -30.452 -88.000 101.906  0.00 97.00      PROA   
ATOM   2474  HA  THR P 157     -31.305 -88.511 102.333  0.00 97.00      PROA   
ATOM   2475  CB  THR P 157     -29.756 -88.933 100.916  0.00 97.00      PROA   
ATOM   2476  HB  THR P 157     -29.215 -89.759 101.439  0.00 97.00      PROA   
ATOM   2477  OG1 THR P 157     -28.840 -88.224 100.085  0.00 97.00      PROA   
ATOM   2478  HG1 THR P 157     -28.136 -87.916 100.659  0.00 97.00      PROA   
ATOM   2479  CG2 THR P 157     -30.808 -89.570  99.995  0.00 97.00      PROA   
ATOM   2480 HG21 THR P 157     -31.378 -88.784  99.457  0.00 97.00      PROA   
ATOM   2481 HG22 THR P 157     -31.509 -90.195 100.583  0.00 97.00      PROA   
ATOM   2482 HG23 THR P 157     -30.303 -90.218  99.245  0.00 97.00      PROA   
ATOM   2483  C   THR P 157     -29.482 -87.718 103.028  0.00 97.00      PROA   
ATOM   2484  O   THR P 157     -28.620 -86.852 102.910  0.00 97.00      PROA   
ATOM   2485  N   SER P 158     -29.590 -88.462 104.153  0.00 97.00      PROA   
ATOM   2486  HN  SER P 158     -30.317 -89.141 104.256  0.00 97.00      PROA   
ATOM   2487  CA  SER P 158     -28.680 -88.333 105.276  0.00 97.00      PROA   
ATOM   2488  HA  SER P 158     -28.464 -87.286 105.411  0.00 97.00      PROA   
ATOM   2489  CB  SER P 158     -29.288 -88.875 106.604  0.00 97.00      PROA   
ATOM   2490  HB1 SER P 158     -30.296 -88.427 106.723  0.00 97.00      PROA   
ATOM   2491  HB2 SER P 158     -28.674 -88.556 107.472  0.00 97.00      PROA   
ATOM   2492  OG  SER P 158     -29.418 -90.296 106.635  0.00 97.00      PROA   
ATOM   2493  HG1 SER P 158     -28.537 -90.656 106.797  0.00 97.00      PROA   
ATOM   2494  C   SER P 158     -27.369 -89.049 105.031  0.00 97.00      PROA   
ATOM   2495  O   SER P 158     -27.214 -89.833 104.097  0.00 97.00      PROA   
ATOM   2496  N   ALA P 159     -26.398 -88.830 105.945  0.00 97.00      PROA   
ATOM   2497  HN  ALA P 159     -26.479 -88.091 106.610  0.00 97.00      PROA   
ATOM   2498  CA  ALA P 159     -25.298 -89.745 106.165  0.00 97.00      PROA   
ATOM   2499  HA  ALA P 159     -24.771 -89.855 105.226  0.00 97.00      PROA   
ATOM   2500  CB  ALA P 159     -24.331 -89.190 107.230  0.00 97.00      PROA   
ATOM   2501  HB1 ALA P 159     -24.849 -89.069 108.206  0.00 97.00      PROA   
ATOM   2502  HB2 ALA P 159     -23.952 -88.192 106.916  0.00 97.00      PROA   
ATOM   2503  HB3 ALA P 159     -23.461 -89.863 107.373  0.00 97.00      PROA   
ATOM   2504  C   ALA P 159     -25.793 -91.126 106.598  0.00 97.00      PROA   
ATOM   2505  O   ALA P 159     -26.844 -91.253 107.222  0.00 97.00      PROA   
ATOM   2506  N   GLY P 160     -25.052 -92.205 106.247  0.00 97.00      PROA   
ATOM   2507  HN  GLY P 160     -24.201 -92.093 105.741  0.00 97.00      PROA   
ATOM   2508  CA  GLY P 160     -25.355 -93.552 106.708  0.00 97.00      PROA   
ATOM   2509  HA1 GLY P 160     -24.904 -94.247 106.016  0.00 97.00      PROA   
ATOM   2510  HA2 GLY P 160     -26.424 -93.681 106.793  0.00 97.00      PROA   
ATOM   2511  C   GLY P 160     -24.719 -93.794 108.044  0.00 97.00      PROA   
ATOM   2512  O   GLY P 160     -23.546 -93.485 108.234  0.00 97.00      PROA   
ATOM   2513  N   ILE P 161     -25.475 -94.390 108.993  0.00 97.00      PROA   
ATOM   2514  HN  ILE P 161     -26.424 -94.632 108.795  0.00 97.00      PROA   
ATOM   2515  CA  ILE P 161     -24.996 -94.674 110.331  0.00 97.00      PROA   
ATOM   2516  HA  ILE P 161     -23.963 -94.373 110.419  0.00 97.00      PROA   
ATOM   2517  CB  ILE P 161     -25.794 -93.961 111.427  0.00 97.00      PROA   
ATOM   2518  HB  ILE P 161     -26.851 -94.318 111.396  0.00 97.00      PROA   
ATOM   2519  CG2 ILE P 161     -25.208 -94.303 112.818  0.00 97.00      PROA   
ATOM   2520 HG21 ILE P 161     -24.122 -94.074 112.848  0.00 97.00      PROA   
ATOM   2521 HG22 ILE P 161     -25.353 -95.373 113.071  0.00 97.00      PROA   
ATOM   2522 HG23 ILE P 161     -25.710 -93.693 113.598  0.00 97.00      PROA   
ATOM   2523  CG1 ILE P 161     -25.845 -92.422 111.207  0.00 97.00      PROA   
ATOM   2524 HG11 ILE P 161     -26.486 -91.986 112.006  0.00 97.00      PROA   
ATOM   2525 HG12 ILE P 161     -26.343 -92.202 110.239  0.00 97.00      PROA   
ATOM   2526  CD  ILE P 161     -24.483 -91.713 111.244  0.00 97.00      PROA   
ATOM   2527  HD1 ILE P 161     -23.809 -92.102 110.453  0.00 97.00      PROA   
ATOM   2528  HD2 ILE P 161     -23.984 -91.849 112.227  0.00 97.00      PROA   
ATOM   2529  HD3 ILE P 161     -24.614 -90.622 111.080  0.00 97.00      PROA   
ATOM   2530  C   ILE P 161     -25.053 -96.174 110.530  0.00 97.00      PROA   
ATOM   2531  O   ILE P 161     -26.114 -96.788 110.475  0.00 97.00      PROA   
ATOM   2532  N   SER P 162     -23.885 -96.809 110.774  0.00 97.00      PROA   
ATOM   2533  HN  SER P 162     -23.023 -96.307 110.789  0.00 97.00      PROA   
ATOM   2534  CA  SER P 162     -23.787 -98.243 110.964  0.00 97.00      PROA   
ATOM   2535  HA  SER P 162     -24.588 -98.726 110.425  0.00 97.00      PROA   
ATOM   2536  CB  SER P 162     -22.452 -98.813 110.418  0.00 97.00      PROA   
ATOM   2537  HB1 SER P 162     -22.417 -98.642 109.320  0.00 97.00      PROA   
ATOM   2538  HB2 SER P 162     -22.385 -99.908 110.596  0.00 97.00      PROA   
ATOM   2539  OG  SER P 162     -21.326 -98.158 110.999  0.00 97.00      PROA   
ATOM   2540  HG1 SER P 162     -21.457 -98.212 111.951  0.00 97.00      PROA   
ATOM   2541  C   SER P 162     -23.910 -98.630 112.424  0.00 97.00      PROA   
ATOM   2542  O   SER P 162     -23.085 -98.242 113.250  0.00 97.00      PROA   
ATOM   2543  N   VAL P 163     -24.931 -99.449 112.770  0.00 97.00      PROA   
ATOM   2544  HN  VAL P 163     -25.604 -99.742 112.093  0.00 97.00      PROA   
ATOM   2545  CA  VAL P 163     -25.109 -99.964 114.114  0.00 97.00      PROA   
ATOM   2546  HA  VAL P 163     -24.341 -99.550 114.748  0.00 97.00      PROA   
ATOM   2547  CB  VAL P 163     -26.446 -99.617 114.768  0.00 97.00      PROA   
ATOM   2548  HB  VAL P 163     -26.416 -99.929 115.839  0.00 97.00      PROA   
ATOM   2549  CG1 VAL P 163     -26.629 -98.087 114.739  0.00 97.00      PROA   
ATOM   2550 HG11 VAL P 163     -26.738 -97.716 113.697  0.00 97.00      PROA   
ATOM   2551 HG12 VAL P 163     -25.764 -97.577 115.212  0.00 97.00      PROA   
ATOM   2552 HG13 VAL P 163     -27.549 -97.817 115.299  0.00 97.00      PROA   
ATOM   2553  CG2 VAL P 163     -27.638-100.325 114.096  0.00 97.00      PROA   
ATOM   2554 HG21 VAL P 163     -27.605-101.422 114.254  0.00 97.00      PROA   
ATOM   2555 HG22 VAL P 163     -27.641-100.122 113.006  0.00 97.00      PROA   
ATOM   2556 HG23 VAL P 163     -28.592 -99.949 114.525  0.00 97.00      PROA   
ATOM   2557  C   VAL P 163     -24.900-101.460 114.077  0.00 97.00      PROA   
ATOM   2558  O   VAL P 163     -25.357-102.152 113.174  0.00 97.00      PROA   
ATOM   2559  N   THR P 164     -24.162-102.005 115.066  0.00 97.00      PROA   
ATOM   2560  HN  THR P 164     -23.787-101.423 115.787  0.00 97.00      PROA   
ATOM   2561  CA  THR P 164     -23.869-103.430 115.115  0.00 97.00      PROA   
ATOM   2562  HA  THR P 164     -24.320-103.936 114.276  0.00 97.00      PROA   
ATOM   2563  CB  THR P 164     -22.378-103.740 115.062  0.00 97.00      PROA   
ATOM   2564  HB  THR P 164     -21.863-103.375 115.978  0.00 97.00      PROA   
ATOM   2565  OG1 THR P 164     -21.777-103.096 113.946  0.00 97.00      PROA   
ATOM   2566  HG1 THR P 164     -22.155-102.217 113.897  0.00 97.00      PROA   
ATOM   2567  CG2 THR P 164     -22.144-105.252 114.879  0.00 97.00      PROA   
ATOM   2568 HG21 THR P 164     -22.600-105.586 113.922  0.00 97.00      PROA   
ATOM   2569 HG22 THR P 164     -22.581-105.846 115.704  0.00 97.00      PROA   
ATOM   2570 HG23 THR P 164     -21.053-105.461 114.826  0.00 97.00      PROA   
ATOM   2571  C   THR P 164     -24.474-103.969 116.396  0.00 97.00      PROA   
ATOM   2572  O   THR P 164     -24.052-103.597 117.483  0.00 97.00      PROA   
ATOM   2573  N   VAL P 165     -25.493-104.859 116.305  0.00 97.00      PROA   
ATOM   2574  HN  VAL P 165     -25.830-105.113 115.398  0.00 97.00      PROA   
ATOM   2575  CA  VAL P 165     -26.231-105.421 117.440  0.00 97.00      PROA   
ATOM   2576  HA  VAL P 165     -26.240-104.666 118.211  0.00 97.00      PROA   
ATOM   2577  CB  VAL P 165     -27.697-105.688 117.061  0.00 97.00      PROA   
ATOM   2578  HB  VAL P 165     -27.733-106.434 116.237  0.00 97.00      PROA   
ATOM   2579  CG1 VAL P 165     -28.572-106.199 118.229  0.00 97.00      PROA   
ATOM   2580 HG11 VAL P 165     -28.394-105.595 119.143  0.00 97.00      PROA   
ATOM   2581 HG12 VAL P 165     -28.381-107.268 118.447  0.00 97.00      PROA   
ATOM   2582 HG13 VAL P 165     -29.645-106.111 117.965  0.00 97.00      PROA   
ATOM   2583  CG2 VAL P 165     -28.316-104.362 116.565  0.00 97.00      PROA   
ATOM   2584 HG21 VAL P 165     -27.808-103.971 115.662  0.00 97.00      PROA   
ATOM   2585 HG22 VAL P 165     -28.259-103.597 117.369  0.00 97.00      PROA   
ATOM   2586 HG23 VAL P 165     -29.386-104.521 116.314  0.00 97.00      PROA   
ATOM   2587  C   VAL P 165     -25.499-106.666 117.977  0.00 97.00      PROA   
ATOM   2588  O   VAL P 165     -24.480-107.061 117.420  0.00 97.00      PROA   
ATOM   2589  N   LYS P 166     -25.956-107.316 119.083  0.00 97.00      PROA   
ATOM   2590  HN  LYS P 166     -26.756-106.988 119.581  0.00 97.00      PROA   
ATOM   2591  CA  LYS P 166     -25.470-108.619 119.509  0.00 97.00      PROA   
ATOM   2592  HA  LYS P 166     -25.063-109.162 118.666  0.00 97.00      PROA   
ATOM   2593  CB  LYS P 166     -24.505-108.619 120.741  0.00 97.00      PROA   
ATOM   2594  HB1 LYS P 166     -24.075-109.637 120.870  0.00 97.00      PROA   
ATOM   2595  HB2 LYS P 166     -25.088-108.389 121.663  0.00 97.00      PROA   
ATOM   2596  CG  LYS P 166     -23.376-107.571 120.740  0.00 97.00      PROA   
ATOM   2597  HG1 LYS P 166     -22.889-107.578 121.742  0.00 97.00      PROA   
ATOM   2598  HG2 LYS P 166     -23.877-106.585 120.648  0.00 97.00      PROA   
ATOM   2599  CD  LYS P 166     -22.282-107.796 119.673  0.00 97.00      PROA   
ATOM   2600  HD1 LYS P 166     -22.732-108.315 118.798  0.00 97.00      PROA   
ATOM   2601  HD2 LYS P 166     -21.515-108.485 120.089  0.00 97.00      PROA   
ATOM   2602  CE  LYS P 166     -21.574-106.522 119.174  0.00 97.00      PROA   
ATOM   2603  HE1 LYS P 166     -20.977-106.752 118.264  0.00 97.00      PROA   
ATOM   2604  HE2 LYS P 166     -20.916-106.082 119.950  0.00 97.00      PROA   
ATOM   2605  NZ  LYS P 166     -22.590-105.526 118.804  0.00 97.00      PROA   
ATOM   2606  HZ1 LYS P 166     -23.057-105.146 119.652  0.00 97.00      PROA   
ATOM   2607  HZ2 LYS P 166     -23.313-106.039 118.253  0.00 97.00      PROA   
ATOM   2608  HZ3 LYS P 166     -22.237-104.743 118.223  0.00 97.00      PROA   
ATOM   2609  C   LYS P 166     -26.700-109.329 120.002  0.00 97.00      PROA   
ATOM   2610  O   LYS P 166     -27.598-108.697 120.549  0.00 97.00      PROA   
ATOM   2611  N   GLU P 167     -26.710-110.676 119.877  0.00  0.00      PROA   
ATOM   2612  HN  GLU P 167     -25.980-111.154 119.396  0.00  0.00      PROA   
ATOM   2613  CA  GLU P 167     -27.669-111.531 120.533  0.00  0.00      PROA   
ATOM   2614  HA  GLU P 167     -28.538-110.955 120.818  0.00  0.00      PROA   
ATOM   2615  CB  GLU P 167     -28.113-112.735 119.654  0.00  0.00      PROA   
ATOM   2616  HB1 GLU P 167     -28.411-112.336 118.659  0.00  0.00      PROA   
ATOM   2617  HB2 GLU P 167     -29.021-113.178 120.122  0.00  0.00      PROA   
ATOM   2618  CG  GLU P 167     -27.061-113.854 119.475  0.00  0.00      PROA   
ATOM   2619  HG1 GLU P 167     -26.838-114.335 120.451  0.00  0.00      PROA   
ATOM   2620  HG2 GLU P 167     -26.120-113.419 119.077  0.00  0.00      PROA   
ATOM   2621  CD  GLU P 167     -27.572-114.941 118.527  0.00  0.00      PROA   
ATOM   2622  OE1 GLU P 167     -28.705-115.444 118.752  0.00  0.00      PROA   
ATOM   2623  OE2 GLU P 167     -26.825-115.298 117.576  0.00  0.00      PROA   
ATOM   2624  C   GLU P 167     -26.973-112.047 121.766  0.00  0.00      PROA   
ATOM   2625  O   GLU P 167     -25.750-111.972 121.880  0.00  0.00      PROA   
ATOM   2626  N   LEU P 168     -27.761-112.605 122.715  0.00  0.00      PROA   
ATOM   2627  HN  LEU P 168     -28.754-112.596 122.629  0.00  0.00      PROA   
ATOM   2628  CA  LEU P 168     -27.251-113.392 123.811  0.00  0.00      PROA   
ATOM   2629  HA  LEU P 168     -26.197-113.194 123.951  0.00  0.00      PROA   
ATOM   2630  CB  LEU P 168     -27.997-113.232 125.167  0.00  0.00      PROA   
ATOM   2631  HB1 LEU P 168     -27.543-113.949 125.891  0.00  0.00      PROA   
ATOM   2632  HB2 LEU P 168     -29.068-113.509 125.049  0.00  0.00      PROA   
ATOM   2633  CG  LEU P 168     -27.934-111.832 125.835  0.00  0.00      PROA   
ATOM   2634  HG  LEU P 168     -28.242-111.987 126.897  0.00  0.00      PROA   
ATOM   2635  CD1 LEU P 168     -26.509-111.243 125.867  0.00  0.00      PROA   
ATOM   2636 HD11 LEU P 168     -26.156-111.018 124.839  0.00  0.00      PROA   
ATOM   2637 HD12 LEU P 168     -25.805-111.962 126.338  0.00  0.00      PROA   
ATOM   2638 HD13 LEU P 168     -26.498-110.301 126.455  0.00  0.00      PROA   
ATOM   2639  CD2 LEU P 168     -28.952-110.837 125.246  0.00  0.00      PROA   
ATOM   2640 HD21 LEU P 168     -29.972-111.278 125.245  0.00  0.00      PROA   
ATOM   2641 HD22 LEU P 168     -28.675-110.577 124.206  0.00  0.00      PROA   
ATOM   2642 HD23 LEU P 168     -28.971-109.904 125.847  0.00  0.00      PROA   
ATOM   2643  C   LEU P 168     -27.422-114.817 123.373  0.00  0.00      PROA   
ATOM   2644  O   LEU P 168     -28.482-115.174 122.862  0.00  0.00      PROA   
ATOM   2645  N   PHE P 169     -26.356-115.633 123.576  0.00  0.00      PROA   
ATOM   2646  HN  PHE P 169     -25.533-115.242 123.980  0.00  0.00      PROA   
ATOM   2647  CA  PHE P 169     -26.223-117.056 123.313  0.00  0.00      PROA   
ATOM   2648  HA  PHE P 169     -25.179-117.189 123.539  0.00  0.00      PROA   
ATOM   2649  CB  PHE P 169     -26.931-118.027 124.312  0.00  0.00      PROA   
ATOM   2650  HB1 PHE P 169     -26.416-117.938 125.294  0.00  0.00      PROA   
ATOM   2651  HB2 PHE P 169     -26.840-119.085 123.986  0.00  0.00      PROA   
ATOM   2652  CG  PHE P 169     -28.393-117.717 124.529  0.00  0.00      PROA   
ATOM   2653  CD1 PHE P 169     -28.829-117.074 125.704  0.00  0.00      PROA   
ATOM   2654  HD1 PHE P 169     -28.109-116.779 126.452  0.00  0.00      PROA   
ATOM   2655  CE1 PHE P 169     -30.187-116.800 125.907  0.00  0.00      PROA   
ATOM   2656  HE1 PHE P 169     -30.507-116.299 126.808  0.00  0.00      PROA   
ATOM   2657  CZ  PHE P 169     -31.129-117.177 124.942  0.00  0.00      PROA   
ATOM   2658  HZ  PHE P 169     -32.176-116.968 125.099  0.00  0.00      PROA   
ATOM   2659  CD2 PHE P 169     -29.352-118.098 123.574  0.00  0.00      PROA   
ATOM   2660  HD2 PHE P 169     -29.038-118.591 122.667  0.00  0.00      PROA   
ATOM   2661  CE2 PHE P 169     -30.711-117.828 123.775  0.00  0.00      PROA   
ATOM   2662  HE2 PHE P 169     -31.436-118.121 123.029  0.00  0.00      PROA   
ATOM   2663  C   PHE P 169     -26.408-117.493 121.863  0.00  0.00      PROA   
ATOM   2664  O   PHE P 169     -27.234-116.922 121.156  0.00  0.00      PROA   
ATOM   2665  N   PRO P 170     -25.697-118.510 121.359  0.00  0.00      PROA   
ATOM   2666  CD  PRO P 170     -24.452-119.019 121.951  0.00  0.00      PROA   
ATOM   2667  HD1 PRO P 170     -24.681-119.651 122.835  0.00  0.00      PROA   
ATOM   2668  HD2 PRO P 170     -23.803-118.164 122.243  0.00  0.00      PROA   
ATOM   2669  CA  PRO P 170     -25.836-118.925 119.973  0.00  0.00      PROA   
ATOM   2670  HA  PRO P 170     -26.304-118.174 119.350  0.00  0.00      PROA   
ATOM   2671  CB  PRO P 170     -24.386-119.232 119.572  0.00  0.00      PROA   
ATOM   2672  HB1 PRO P 170     -23.874-118.272 119.337  0.00  0.00      PROA   
ATOM   2673  HB2 PRO P 170     -24.288-119.903 118.696  0.00  0.00      PROA   
ATOM   2674  CG  PRO P 170     -23.766-119.821 120.843  0.00  0.00      PROA   
ATOM   2675  HG1 PRO P 170     -24.039-120.895 120.927  0.00  0.00      PROA   
ATOM   2676  HG2 PRO P 170     -22.663-119.716 120.863  0.00  0.00      PROA   
ATOM   2677  C   PRO P 170     -26.666-120.187 119.960  0.00  0.00      PROA   
ATOM   2678  O   PRO P 170     -26.561-120.956 119.004  0.00  0.00      PROA   
ATOM   2679  N   ALA P 171     -27.526-120.398 120.991  0.00  0.00      PROA   
ATOM   2680  HN  ALA P 171     -27.573-119.757 121.753  0.00  0.00      PROA   
ATOM   2681  CA  ALA P 171     -28.474-121.488 121.050  0.00  0.00      PROA   
ATOM   2682  HA  ALA P 171     -27.900-122.385 120.878  0.00  0.00      PROA   
ATOM   2683  CB  ALA P 171     -29.185-121.601 122.415  0.00  0.00      PROA   
ATOM   2684  HB1 ALA P 171     -29.823-120.714 122.609  0.00  0.00      PROA   
ATOM   2685  HB2 ALA P 171     -28.431-121.673 123.228  0.00  0.00      PROA   
ATOM   2686  HB3 ALA P 171     -29.824-122.509 122.453  0.00  0.00      PROA   
ATOM   2687  C   ALA P 171     -29.523-121.313 119.975  0.00  0.00      PROA   
ATOM   2688  O   ALA P 171     -29.869-120.168 119.682  0.00  0.00      PROA   
ATOM   2689  N   PRO P 172     -30.058-122.359 119.351  0.00  0.00      PROA   
ATOM   2690  CD  PRO P 172     -29.623-123.746 119.530  0.00  0.00      PROA   
ATOM   2691  HD1 PRO P 172     -29.764-124.070 120.583  0.00  0.00      PROA   
ATOM   2692  HD2 PRO P 172     -28.552-123.826 119.240  0.00  0.00      PROA   
ATOM   2693  CA  PRO P 172     -30.872-122.197 118.163  0.00  0.00      PROA   
ATOM   2694  HA  PRO P 172     -30.489-121.394 117.549  0.00  0.00      PROA   
ATOM   2695  CB  PRO P 172     -30.795-123.557 117.450  0.00  0.00      PROA   
ATOM   2696  HB1 PRO P 172     -29.933-123.537 116.746  0.00  0.00      PROA   
ATOM   2697  HB2 PRO P 172     -31.709-123.817 116.879  0.00  0.00      PROA   
ATOM   2698  CG  PRO P 172     -30.489-124.561 118.567  0.00  0.00      PROA   
ATOM   2699  HG1 PRO P 172     -31.433-124.860 119.074  0.00  0.00      PROA   
ATOM   2700  HG2 PRO P 172     -29.974-125.462 118.185  0.00  0.00      PROA   
ATOM   2701  C   PRO P 172     -32.288-121.891 118.571  0.00  0.00      PROA   
ATOM   2702  O   PRO P 172     -32.827-122.571 119.444  0.00  0.00      PROA   
ATOM   2703  N   VAL P 173     -32.897-120.860 117.943  0.00 97.00      PROA   
ATOM   2704  HN  VAL P 173     -32.414-120.303 117.270  0.00 97.00      PROA   
ATOM   2705  CA  VAL P 173     -34.292-120.542 118.134  0.00 97.00      PROA   
ATOM   2706  HA  VAL P 173     -34.574-120.846 119.132  0.00 97.00      PROA   
ATOM   2707  CB  VAL P 173     -34.595-119.050 118.014  0.00 97.00      PROA   
ATOM   2708  HB  VAL P 173     -35.691-118.880 118.128  0.00 97.00      PROA   
ATOM   2709  CG1 VAL P 173     -33.884-118.313 119.170  0.00 97.00      PROA   
ATOM   2710 HG11 VAL P 173     -32.782-118.420 119.085  0.00 97.00      PROA   
ATOM   2711 HG12 VAL P 173     -34.203-118.721 120.151  0.00 97.00      PROA   
ATOM   2712 HG13 VAL P 173     -34.128-117.230 119.139  0.00 97.00      PROA   
ATOM   2713  CG2 VAL P 173     -34.154-118.487 116.645  0.00 97.00      PROA   
ATOM   2714 HG21 VAL P 173     -34.659-119.015 115.813  0.00 97.00      PROA   
ATOM   2715 HG22 VAL P 173     -33.056-118.578 116.511  0.00 97.00      PROA   
ATOM   2716 HG23 VAL P 173     -34.416-117.410 116.580  0.00 97.00      PROA   
ATOM   2717  C   VAL P 173     -35.133-121.356 117.173  0.00 97.00      PROA   
ATOM   2718  O   VAL P 173     -34.665-121.796 116.127  0.00 97.00      PROA   
ATOM   2719  N   LEU P 174     -36.416-121.585 117.526  0.00 97.00      PROA   
ATOM   2720  HN  LEU P 174     -36.772-121.261 118.398  0.00 97.00      PROA   
ATOM   2721  CA  LEU P 174     -37.358-122.277 116.676  0.00 97.00      PROA   
ATOM   2722  HA  LEU P 174     -36.841-122.790 115.878  0.00 97.00      PROA   
ATOM   2723  CB  LEU P 174     -38.152-123.325 117.497  0.00 97.00      PROA   
ATOM   2724  HB1 LEU P 174     -38.797-122.834 118.255  0.00 97.00      PROA   
ATOM   2725  HB2 LEU P 174     -37.386-123.914 118.059  0.00 97.00      PROA   
ATOM   2726  CG  LEU P 174     -38.981-124.357 116.695  0.00 97.00      PROA   
ATOM   2727  HG  LEU P 174     -38.340-124.754 115.873  0.00 97.00      PROA   
ATOM   2728  CD1 LEU P 174     -39.353-125.539 117.608  0.00 97.00      PROA   
ATOM   2729 HD11 LEU P 174     -39.973-125.185 118.459  0.00 97.00      PROA   
ATOM   2730 HD12 LEU P 174     -38.439-126.022 118.013  0.00 97.00      PROA   
ATOM   2731 HD13 LEU P 174     -39.934-126.292 117.039  0.00 97.00      PROA   
ATOM   2732  CD2 LEU P 174     -40.259-123.782 116.058  0.00 97.00      PROA   
ATOM   2733 HD21 LEU P 174     -40.017-123.088 115.228  0.00 97.00      PROA   
ATOM   2734 HD22 LEU P 174     -40.859-123.243 116.819  0.00 97.00      PROA   
ATOM   2735 HD23 LEU P 174     -40.876-124.607 115.648  0.00 97.00      PROA   
ATOM   2736  C   LEU P 174     -38.257-121.216 116.077  0.00 97.00      PROA   
ATOM   2737  O   LEU P 174     -39.080-120.612 116.763  0.00 97.00      PROA   
ATOM   2738  N   THR P 175     -38.107-120.957 114.757  0.00 97.00      PROA   
ATOM   2739  HN  THR P 175     -37.417-121.442 114.219  0.00 97.00      PROA   
ATOM   2740  CA  THR P 175     -38.880-119.965 114.035  0.00 97.00      PROA   
ATOM   2741  HA  THR P 175     -39.307-119.278 114.749  0.00 97.00      PROA   
ATOM   2742  CB  THR P 175     -38.064-119.102 113.077  0.00 97.00      PROA   
ATOM   2743  HB  THR P 175     -38.715-118.512 112.390  0.00 97.00      PROA   
ATOM   2744  OG1 THR P 175     -37.176-119.902 112.316  0.00 97.00      PROA   
ATOM   2745  HG1 THR P 175     -36.404-119.356 112.116  0.00 97.00      PROA   
ATOM   2746  CG2 THR P 175     -37.226-118.115 113.911  0.00 97.00      PROA   
ATOM   2747 HG21 THR P 175     -36.525-118.667 114.570  0.00 97.00      PROA   
ATOM   2748 HG22 THR P 175     -37.887-117.484 114.540  0.00 97.00      PROA   
ATOM   2749 HG23 THR P 175     -36.634-117.449 113.247  0.00 97.00      PROA   
ATOM   2750  C   THR P 175     -40.043-120.628 113.327  0.00 97.00      PROA   
ATOM   2751  O   THR P 175     -39.891-121.582 112.568  0.00 97.00      PROA   
ATOM   2752  N   ALA P 176     -41.261-120.117 113.594  0.00 97.00      PROA   
ATOM   2753  HN  ALA P 176     -41.360-119.365 114.239  0.00 97.00      PROA   
ATOM   2754  CA  ALA P 176     -42.488-120.578 112.992  0.00 97.00      PROA   
ATOM   2755  HA  ALA P 176     -42.275-121.288 112.203  0.00 97.00      PROA   
ATOM   2756  CB  ALA P 176     -43.407-121.233 114.042  0.00 97.00      PROA   
ATOM   2757  HB1 ALA P 176     -43.646-120.519 114.859  0.00 97.00      PROA   
ATOM   2758  HB2 ALA P 176     -42.884-122.105 114.495  0.00 97.00      PROA   
ATOM   2759  HB3 ALA P 176     -44.351-121.593 113.587  0.00 97.00      PROA   
ATOM   2760  C   ALA P 176     -43.141-119.361 112.373  0.00 97.00      PROA   
ATOM   2761  O   ALA P 176     -43.035-118.256 112.901  0.00 97.00      PROA   
ATOM   2762  N   SER P 177     -43.802-119.512 111.199  0.00 97.00      PROA   
ATOM   2763  HN  SER P 177     -43.882-120.402 110.755  0.00 97.00      PROA   
ATOM   2764  CA  SER P 177     -44.222-118.370 110.400  0.00 97.00      PROA   
ATOM   2765  HA  SER P 177     -43.585-117.524 110.624  0.00 97.00      PROA   
ATOM   2766  CB  SER P 177     -44.063-118.680 108.888  0.00 97.00      PROA   
ATOM   2767  HB1 SER P 177     -42.987-118.881 108.695  0.00 97.00      PROA   
ATOM   2768  HB2 SER P 177     -44.359-117.812 108.261  0.00 97.00      PROA   
ATOM   2769  OG  SER P 177     -44.800-119.837 108.496  0.00 97.00      PROA   
ATOM   2770  HG1 SER P 177     -45.717-119.564 108.408  0.00 97.00      PROA   
ATOM   2771  C   SER P 177     -45.648-117.919 110.650  0.00 97.00      PROA   
ATOM   2772  O   SER P 177     -46.101-116.957 110.029  0.00 97.00      PROA   
ATOM   2773  N   VAL P 178     -46.385-118.576 111.574  0.00 97.00      PROA   
ATOM   2774  HN  VAL P 178     -45.998-119.344 112.076  0.00 97.00      PROA   
ATOM   2775  CA  VAL P 178     -47.737-118.189 111.935  0.00 97.00      PROA   
ATOM   2776  HA  VAL P 178     -47.872-117.132 111.747  0.00 97.00      PROA   
ATOM   2777  CB  VAL P 178     -48.834-118.983 111.207  0.00 97.00      PROA   
ATOM   2778  HB  VAL P 178     -48.754-120.063 111.471  0.00 97.00      PROA   
ATOM   2779  CG1 VAL P 178     -50.234-118.468 111.607  0.00 97.00      PROA   
ATOM   2780 HG11 VAL P 178     -50.317-117.379 111.410  0.00 97.00      PROA   
ATOM   2781 HG12 VAL P 178     -50.444-118.654 112.675  0.00 97.00      PROA   
ATOM   2782 HG13 VAL P 178     -51.015-118.990 111.015  0.00 97.00      PROA   
ATOM   2783  CG2 VAL P 178     -48.676-118.857 109.676  0.00 97.00      PROA   
ATOM   2784 HG21 VAL P 178     -47.734-119.326 109.329  0.00 97.00      PROA   
ATOM   2785 HG22 VAL P 178     -48.678-117.787 109.379  0.00 97.00      PROA   
ATOM   2786 HG23 VAL P 178     -49.523-119.363 109.164  0.00 97.00      PROA   
ATOM   2787  C   VAL P 178     -47.851-118.424 113.429  0.00 97.00      PROA   
ATOM   2788  O   VAL P 178     -47.434-119.465 113.932  0.00 97.00      PROA   
ATOM   2789  N   THR P 179     -48.416-117.448 114.186  0.00 97.00      PROA   
ATOM   2790  HN  THR P 179     -48.702-116.582 113.782  0.00 97.00      PROA   
ATOM   2791  CA  THR P 179     -48.767-117.592 115.591  0.00 97.00      PROA   
ATOM   2792  HA  THR P 179     -47.898-117.981 116.106  0.00 97.00      PROA   
ATOM   2793  CB  THR P 179     -49.160-116.272 116.246  0.00 97.00      PROA   
ATOM   2794  HB  THR P 179     -49.597-116.430 117.263  0.00 97.00      PROA   
ATOM   2795  OG1 THR P 179     -50.095-115.563 115.440  0.00 97.00      PROA   
ATOM   2796  HG1 THR P 179     -50.875-116.119 115.399  0.00 97.00      PROA   
ATOM   2797  CG2 THR P 179     -47.910-115.393 116.404  0.00 97.00      PROA   
ATOM   2798 HG21 THR P 179     -47.453-115.183 115.414  0.00 97.00      PROA   
ATOM   2799 HG22 THR P 179     -47.160-115.897 117.048  0.00 97.00      PROA   
ATOM   2800 HG23 THR P 179     -48.188-114.426 116.874  0.00 97.00      PROA   
ATOM   2801  C   THR P 179     -49.907-118.568 115.824  0.00 97.00      PROA   
ATOM   2802  O   THR P 179     -50.871-118.613 115.066  0.00 97.00      PROA   
ATOM   2803  N   SER P 180     -49.847-119.332 116.935  0.00 97.00      PROA   
ATOM   2804  HN  SER P 180     -49.057-119.319 117.545  0.00 97.00      PROA   
ATOM   2805  CA  SER P 180     -50.944-120.121 117.455  0.00 97.00      PROA   
ATOM   2806  HA  SER P 180     -51.261-120.759 116.646  0.00 97.00      PROA   
ATOM   2807  CB  SER P 180     -50.457-121.020 118.612  0.00 97.00      PROA   
ATOM   2808  HB1 SER P 180     -49.828-121.833 118.187  0.00 97.00      PROA   
ATOM   2809  HB2 SER P 180     -51.292-121.491 119.165  0.00 97.00      PROA   
ATOM   2810  OG  SER P 180     -49.647-120.285 119.521  0.00 97.00      PROA   
ATOM   2811  HG1 SER P 180     -49.480-120.889 120.256  0.00 97.00      PROA   
ATOM   2812  C   SER P 180     -52.160-119.289 117.867  0.00 97.00      PROA   
ATOM   2813  O   SER P 180     -51.997-118.116 118.208  0.00 97.00      PROA   
ATOM   2814  N   PRO P 181     -53.397-119.792 117.832  0.00 97.00      PROA   
ATOM   2815  CD  PRO P 181     -54.500-119.035 118.436  0.00 97.00      PROA   
ATOM   2816  HD1 PRO P 181     -54.670-118.088 117.879  0.00 97.00      PROA   
ATOM   2817  HD2 PRO P 181     -54.262-118.811 119.501  0.00 97.00      PROA   
ATOM   2818  CA  PRO P 181     -53.760-121.184 117.592  0.00 97.00      PROA   
ATOM   2819  HA  PRO P 181     -53.009-121.849 117.980  0.00 97.00      PROA   
ATOM   2820  CB  PRO P 181     -55.077-121.355 118.365  0.00 97.00      PROA   
ATOM   2821  HB1 PRO P 181     -54.841-121.630 119.419  0.00 97.00      PROA   
ATOM   2822  HB2 PRO P 181     -55.742-122.129 117.936  0.00 97.00      PROA   
ATOM   2823  CG  PRO P 181     -55.715-119.961 118.353  0.00 97.00      PROA   
ATOM   2824  HG1 PRO P 181     -56.234-119.801 117.383  0.00 97.00      PROA   
ATOM   2825  HG2 PRO P 181     -56.434-119.808 119.182  0.00 97.00      PROA   
ATOM   2826  C   PRO P 181     -53.948-121.473 116.109  0.00 97.00      PROA   
ATOM   2827  O   PRO P 181     -54.776-120.845 115.451  0.00 97.00      PROA   
ATOM   2828  N   LEU P 182     -53.191-122.452 115.562  0.00 97.00      PROA   
ATOM   2829  HN  LEU P 182     -52.552-122.966 116.133  0.00 97.00      PROA   
ATOM   2830  CA  LEU P 182     -53.298-122.899 114.185  0.00 97.00      PROA   
ATOM   2831  HA  LEU P 182     -53.333-122.015 113.564  0.00 97.00      PROA   
ATOM   2832  CB  LEU P 182     -52.106-123.787 113.724  0.00 97.00      PROA   
ATOM   2833  HB1 LEU P 182     -52.259-124.033 112.649  0.00 97.00      PROA   
ATOM   2834  HB2 LEU P 182     -52.115-124.744 114.287  0.00 97.00      PROA   
ATOM   2835  CG  LEU P 182     -50.680-123.176 113.845  0.00 97.00      PROA   
ATOM   2836  HG  LEU P 182     -50.035-123.762 113.144  0.00 97.00      PROA   
ATOM   2837  CD1 LEU P 182     -50.609-121.705 113.398  0.00 97.00      PROA   
ATOM   2838 HD11 LEU P 182     -51.200-121.062 114.083  0.00 97.00      PROA   
ATOM   2839 HD12 LEU P 182     -51.006-121.590 112.368  0.00 97.00      PROA   
ATOM   2840 HD13 LEU P 182     -49.558-121.347 113.416  0.00 97.00      PROA   
ATOM   2841  CD2 LEU P 182     -50.046-123.354 115.241  0.00 97.00      PROA   
ATOM   2842 HD21 LEU P 182     -50.063-124.420 115.546  0.00 97.00      PROA   
ATOM   2843 HD22 LEU P 182     -50.592-122.761 116.000  0.00 97.00      PROA   
ATOM   2844 HD23 LEU P 182     -48.993-123.003 115.229  0.00 97.00      PROA   
ATOM   2845  C   LEU P 182     -54.593-123.659 113.954  0.00 97.00      PROA   
ATOM   2846  O   LEU P 182     -55.090-124.337 114.841  0.00 97.00      PROA   
ATOM   2847  N   LEU P 183     -55.195-123.575 112.749  0.00 97.00      PROA   
ATOM   2848  HN  LEU P 183     -54.827-123.001 112.023  0.00 97.00      PROA   
ATOM   2849  CA  LEU P 183     -56.361-124.376 112.418  0.00 97.00      PROA   
ATOM   2850  HA  LEU P 183     -57.036-124.344 113.261  0.00 97.00      PROA   
ATOM   2851  CB  LEU P 183     -57.123-123.833 111.186  0.00 97.00      PROA   
ATOM   2852  HB1 LEU P 183     -57.987-124.498 110.962  0.00 97.00      PROA   
ATOM   2853  HB2 LEU P 183     -56.443-123.847 110.305  0.00 97.00      PROA   
ATOM   2854  CG  LEU P 183     -57.680-122.397 111.353  0.00 97.00      PROA   
ATOM   2855  HG  LEU P 183     -56.825-121.701 111.523  0.00 97.00      PROA   
ATOM   2856  CD1 LEU P 183     -58.393-121.951 110.064  0.00 97.00      PROA   
ATOM   2857 HD11 LEU P 183     -59.257-122.618 109.859  0.00 97.00      PROA   
ATOM   2858 HD12 LEU P 183     -57.697-121.998 109.200  0.00 97.00      PROA   
ATOM   2859 HD13 LEU P 183     -58.765-120.911 110.168  0.00 97.00      PROA   
ATOM   2860  CD2 LEU P 183     -58.633-122.272 112.558  0.00 97.00      PROA   
ATOM   2861 HD21 LEU P 183     -58.095-122.465 113.508  0.00 97.00      PROA   
ATOM   2862 HD22 LEU P 183     -59.465-123.003 112.464  0.00 97.00      PROA   
ATOM   2863 HD23 LEU P 183     -59.063-121.250 112.604  0.00 97.00      PROA   
ATOM   2864  C   LEU P 183     -56.013-125.839 112.188  0.00 97.00      PROA   
ATOM   2865  O   LEU P 183     -54.987-126.169 111.599  0.00 97.00      PROA   
ATOM   2866  N   GLU P 184     -56.887-126.765 112.648  0.00 97.00      PROA   
ATOM   2867  HN  GLU P 184     -57.657-126.483 113.221  0.00 97.00      PROA   
ATOM   2868  CA  GLU P 184     -56.779-128.191 112.402  0.00 97.00      PROA   
ATOM   2869  HA  GLU P 184     -55.813-128.492 112.780  0.00 97.00      PROA   
ATOM   2870  CB  GLU P 184     -57.847-128.974 113.224  0.00 97.00      PROA   
ATOM   2871  HB1 GLU P 184     -58.837-128.510 113.012  0.00 97.00      PROA   
ATOM   2872  HB2 GLU P 184     -57.610-128.795 114.299  0.00 97.00      PROA   
ATOM   2873  CG  GLU P 184     -57.948-130.493 112.963  0.00 97.00      PROA   
ATOM   2874  HG1 GLU P 184     -56.938-130.939 112.984  0.00 97.00      PROA   
ATOM   2875  HG2 GLU P 184     -58.391-130.679 111.964  0.00 97.00      PROA   
ATOM   2876  CD  GLU P 184     -58.764-131.247 114.015  0.00 97.00      PROA   
ATOM   2877  OE1 GLU P 184     -58.410-131.200 115.218  0.00 97.00      PROA   
ATOM   2878  OE2 GLU P 184     -59.729-131.943 113.613  0.00 97.00      PROA   
ATOM   2879  C   GLU P 184     -56.793-128.529 110.910  0.00 97.00      PROA   
ATOM   2880  O   GLU P 184     -57.633-128.048 110.152  0.00 97.00      PROA   
ATOM   2881  N   GLY P 185     -55.809-129.346 110.464  0.00 97.00      PROA   
ATOM   2882  HN  GLY P 185     -55.219-129.778 111.146  0.00 97.00      PROA   
ATOM   2883  CA  GLY P 185     -55.586-129.717 109.075  0.00 97.00      PROA   
ATOM   2884  HA1 GLY P 185     -56.363-129.294 108.454  0.00 97.00      PROA   
ATOM   2885  HA2 GLY P 185     -55.572-130.791 109.021  0.00 97.00      PROA   
ATOM   2886  C   GLY P 185     -54.271-129.249 108.503  0.00 97.00      PROA   
ATOM   2887  O   GLY P 185     -53.825-129.792 107.495  0.00 97.00      PROA   
ATOM   2888  N   THR P 186     -53.600-128.238 109.099  0.00 97.00      PROA   
ATOM   2889  HN  THR P 186     -53.957-127.797 109.920  0.00 97.00      PROA   
ATOM   2890  CA  THR P 186     -52.435-127.618 108.470  0.00 97.00      PROA   
ATOM   2891  HA  THR P 186     -52.703-127.453 107.440  0.00 97.00      PROA   
ATOM   2892  CB  THR P 186     -52.097-126.238 109.035  0.00 97.00      PROA   
ATOM   2893  HB  THR P 186     -51.173-125.835 108.555  0.00 97.00      PROA   
ATOM   2894  OG1 THR P 186     -51.909-126.271 110.446  0.00 97.00      PROA   
ATOM   2895  HG1 THR P 186     -51.326-127.016 110.611  0.00 97.00      PROA   
ATOM   2896  CG2 THR P 186     -53.245-125.261 108.735  0.00 97.00      PROA   
ATOM   2897 HG21 THR P 186     -54.177-125.585 109.243  0.00 97.00      PROA   
ATOM   2898 HG22 THR P 186     -53.436-125.199 107.644  0.00 97.00      PROA   
ATOM   2899 HG23 THR P 186     -52.982-124.249 109.110  0.00 97.00      PROA   
ATOM   2900  C   THR P 186     -51.145-128.444 108.529  0.00 97.00      PROA   
ATOM   2901  O   THR P 186     -50.713-128.737 109.639  0.00 97.00      PROA   
ATOM   2902  N   PRO P 187     -50.428-128.819 107.461  0.00 97.00      PROA   
ATOM   2903  CD  PRO P 187     -50.911-128.807 106.072  0.00 97.00      PROA   
ATOM   2904  HD1 PRO P 187     -51.552-127.930 105.847  0.00 97.00      PROA   
ATOM   2905  HD2 PRO P 187     -51.476-129.748 105.887  0.00 97.00      PROA   
ATOM   2906  CA  PRO P 187     -48.973-129.006 107.520  0.00 97.00      PROA   
ATOM   2907  HA  PRO P 187     -48.751-129.765 108.257  0.00 97.00      PROA   
ATOM   2908  CB  PRO P 187     -48.599-129.445 106.097  0.00 97.00      PROA   
ATOM   2909  HB1 PRO P 187     -48.733-130.547 106.016  0.00 97.00      PROA   
ATOM   2910  HB2 PRO P 187     -47.557-129.197 105.815  0.00 97.00      PROA   
ATOM   2911  CG  PRO P 187     -49.644-128.763 105.210  0.00 97.00      PROA   
ATOM   2912  HG1 PRO P 187     -49.348-127.703 105.045  0.00 97.00      PROA   
ATOM   2913  HG2 PRO P 187     -49.777-129.267 104.233  0.00 97.00      PROA   
ATOM   2914  C   PRO P 187     -48.248-127.731 107.958  0.00 97.00      PROA   
ATOM   2915  O   PRO P 187     -48.756-126.640 107.703  0.00 97.00      PROA   
ATOM   2916  N   VAL P 188     -47.082-127.842 108.645  0.00 97.00      PROA   
ATOM   2917  HN  VAL P 188     -46.654-128.730 108.794  0.00 97.00      PROA   
ATOM   2918  CA  VAL P 188     -46.385-126.703 109.230  0.00 97.00      PROA   
ATOM   2919  HA  VAL P 188     -46.601-125.812 108.656  0.00 97.00      PROA   
ATOM   2920  CB  VAL P 188     -46.725-126.479 110.716  0.00 97.00      PROA   
ATOM   2921  HB  VAL P 188     -46.419-127.372 111.309  0.00 97.00      PROA   
ATOM   2922  CG1 VAL P 188     -45.995-125.239 111.279  0.00 97.00      PROA   
ATOM   2923 HG11 VAL P 188     -46.230-124.342 110.669  0.00 97.00      PROA   
ATOM   2924 HG12 VAL P 188     -44.897-125.387 111.294  0.00 97.00      PROA   
ATOM   2925 HG13 VAL P 188     -46.324-125.049 112.322  0.00 97.00      PROA   
ATOM   2926  CG2 VAL P 188     -48.247-126.295 110.902  0.00 97.00      PROA   
ATOM   2927 HG21 VAL P 188     -48.793-127.227 110.653  0.00 97.00      PROA   
ATOM   2928 HG22 VAL P 188     -48.619-125.475 110.252  0.00 97.00      PROA   
ATOM   2929 HG23 VAL P 188     -48.476-126.039 111.958  0.00 97.00      PROA   
ATOM   2930  C   VAL P 188     -44.905-127.007 109.113  0.00 97.00      PROA   
ATOM   2931  O   VAL P 188     -44.514-128.150 109.322  0.00 97.00      PROA   
ATOM   2932  N   THR P 189     -44.042-125.996 108.803  0.00 97.00      PROA   
ATOM   2933  HN  THR P 189     -44.380-125.072 108.648  0.00 97.00      PROA   
ATOM   2934  CA  THR P 189     -42.587-126.124 108.784  0.00 97.00      PROA   
ATOM   2935  HA  THR P 189     -42.349-127.158 108.971  0.00 97.00      PROA   
ATOM   2936  CB  THR P 189     -41.895-125.762 107.448  0.00 97.00      PROA   
ATOM   2937  HB  THR P 189     -41.975-126.633 106.758  0.00 97.00      PROA   
ATOM   2938  OG1 THR P 189     -40.516-125.404 107.555  0.00 97.00      PROA   
ATOM   2939  HG1 THR P 189     -40.013-126.217 107.673  0.00 97.00      PROA   
ATOM   2940  CG2 THR P 189     -42.585-124.547 106.809  0.00 97.00      PROA   
ATOM   2941 HG21 THR P 189     -42.547-123.683 107.507  0.00 97.00      PROA   
ATOM   2942 HG22 THR P 189     -43.638-124.769 106.545  0.00 97.00      PROA   
ATOM   2943 HG23 THR P 189     -42.047-124.265 105.878  0.00 97.00      PROA   
ATOM   2944  C   THR P 189     -42.031-125.357 109.968  0.00 97.00      PROA   
ATOM   2945  O   THR P 189     -42.496-124.267 110.291  0.00 97.00      PROA   
ATOM   2946  N   LEU P 190     -41.037-125.964 110.663  0.00 97.00      PROA   
ATOM   2947  HN  LEU P 190     -40.672-126.831 110.319  0.00 97.00      PROA   
ATOM   2948  CA  LEU P 190     -40.494-125.472 111.913  0.00 97.00      PROA   
ATOM   2949  HA  LEU P 190     -40.909-124.498 112.130  0.00 97.00      PROA   
ATOM   2950  CB  LEU P 190     -40.775-126.438 113.104  0.00 97.00      PROA   
ATOM   2951  HB1 LEU P 190     -40.266-126.029 114.004  0.00 97.00      PROA   
ATOM   2952  HB2 LEU P 190     -40.324-127.431 112.882  0.00 97.00      PROA   
ATOM   2953  CG  LEU P 190     -42.262-126.680 113.496  0.00 97.00      PROA   
ATOM   2954  HG  LEU P 190     -42.239-127.144 114.514  0.00 97.00      PROA   
ATOM   2955  CD1 LEU P 190     -43.079-125.381 113.613  0.00 97.00      PROA   
ATOM   2956 HD11 LEU P 190     -43.119-124.860 112.636  0.00 97.00      PROA   
ATOM   2957 HD12 LEU P 190     -42.632-124.693 114.358  0.00 97.00      PROA   
ATOM   2958 HD13 LEU P 190     -44.121-125.613 113.918  0.00 97.00      PROA   
ATOM   2959  CD2 LEU P 190     -42.980-127.706 112.594  0.00 97.00      PROA   
ATOM   2960 HD21 LEU P 190     -42.373-128.629 112.496  0.00 97.00      PROA   
ATOM   2961 HD22 LEU P 190     -43.151-127.293 111.582  0.00 97.00      PROA   
ATOM   2962 HD23 LEU P 190     -43.967-127.974 113.025  0.00 97.00      PROA   
ATOM   2963  C   LEU P 190     -38.989-125.303 111.790  0.00 97.00      PROA   
ATOM   2964  O   LEU P 190     -38.223-126.265 111.818  0.00 97.00      PROA   
ATOM   2965  N   SER P 191     -38.511-124.043 111.694  0.00 97.00      PROA   
ATOM   2966  HN  SER P 191     -39.129-123.258 111.725  0.00 97.00      PROA   
ATOM   2967  CA  SER P 191     -37.110-123.752 111.442  0.00 97.00      PROA   
ATOM   2968  HA  SER P 191     -36.684-124.580 110.892  0.00 97.00      PROA   
ATOM   2969  CB  SER P 191     -36.964-122.528 110.484  0.00 97.00      PROA   
ATOM   2970  HB1 SER P 191     -37.729-121.771 110.753  0.00 97.00      PROA   
ATOM   2971  HB2 SER P 191     -37.186-122.867 109.449  0.00 97.00      PROA   
ATOM   2972  OG  SER P 191     -35.684-121.897 110.497  0.00 97.00      PROA   
ATOM   2973  HG1 SER P 191     -35.703-121.298 111.251  0.00 97.00      PROA   
ATOM   2974  C   SER P 191     -36.299-123.638 112.725  0.00 97.00      PROA   
ATOM   2975  O   SER P 191     -36.310-122.619 113.404  0.00 97.00      PROA   
ATOM   2976  N   CYS P 192     -35.527-124.693 113.073  0.00 97.00      PROA   
ATOM   2977  HN  CYS P 192     -35.597-125.546 112.563  0.00 97.00      PROA   
ATOM   2978  CA  CYS P 192     -34.595-124.657 114.193  0.00 97.00      PROA   
ATOM   2979  HA  CYS P 192     -34.967-123.974 114.942  0.00 97.00      PROA   
ATOM   2980  CB  CYS P 192     -34.436-126.046 114.864  0.00 97.00      PROA   
ATOM   2981  HB1 CYS P 192     -33.650-125.992 115.649  0.00 97.00      PROA   
ATOM   2982  HB2 CYS P 192     -34.113-126.792 114.106  0.00 97.00      PROA   
ATOM   2983  SG  CYS P 192     -36.014-126.574 115.608  0.00 97.00      PROA   
ATOM   2984  C   CYS P 192     -33.248-124.134 113.716  0.00 97.00      PROA   
ATOM   2985  O   CYS P 192     -32.474-124.851 113.085  0.00 97.00      PROA   
ATOM   2986  N   GLU P 193     -32.960-122.836 113.988  0.00 97.00      PROA   
ATOM   2987  HN  GLU P 193     -33.566-122.303 114.577  0.00 97.00      PROA   
ATOM   2988  CA  GLU P 193     -31.985-122.071 113.230  0.00 97.00      PROA   
ATOM   2989  HA  GLU P 193     -31.530-122.723 112.499  0.00 97.00      PROA   
ATOM   2990  CB  GLU P 193     -32.701-120.941 112.443  0.00 97.00      PROA   
ATOM   2991  HB1 GLU P 193     -33.412-121.433 111.741  0.00 97.00      PROA   
ATOM   2992  HB2 GLU P 193     -31.950-120.397 111.830  0.00 97.00      PROA   
ATOM   2993  CG  GLU P 193     -33.499-119.948 113.319  0.00 97.00      PROA   
ATOM   2994  HG1 GLU P 193     -32.864-119.575 114.149  0.00 97.00      PROA   
ATOM   2995  HG2 GLU P 193     -34.406-120.423 113.750  0.00 97.00      PROA   
ATOM   2996  CD  GLU P 193     -33.912-118.745 112.490  0.00 97.00      PROA   
ATOM   2997  OE1 GLU P 193     -33.262-117.675 112.638  0.00 97.00      PROA   
ATOM   2998  OE2 GLU P 193     -34.840-118.879 111.653  0.00 97.00      PROA   
ATOM   2999  C   GLU P 193     -30.837-121.470 114.029  0.00 97.00      PROA   
ATOM   3000  O   GLU P 193     -31.014-120.956 115.131  0.00 97.00      PROA   
ATOM   3001  N   THR P 194     -29.603-121.508 113.454  0.00 97.00      PROA   
ATOM   3002  HN  THR P 194     -29.450-122.049 112.631  0.00 97.00      PROA   
ATOM   3003  CA  THR P 194     -28.426-120.843 114.007  0.00 97.00      PROA   
ATOM   3004  HA  THR P 194     -28.620-120.556 115.033  0.00 97.00      PROA   
ATOM   3005  CB  THR P 194     -27.163-121.720 113.982  0.00 97.00      PROA   
ATOM   3006  HB  THR P 194     -26.288-121.142 114.367  0.00 97.00      PROA   
ATOM   3007  OG1 THR P 194     -26.852-122.204 112.675  0.00 97.00      PROA   
ATOM   3008  HG1 THR P 194     -25.902-122.098 112.568  0.00 97.00      PROA   
ATOM   3009  CG2 THR P 194     -27.356-122.941 114.896  0.00 97.00      PROA   
ATOM   3010 HG21 THR P 194     -28.213-123.557 114.551  0.00 97.00      PROA   
ATOM   3011 HG22 THR P 194     -27.541-122.619 115.941  0.00 97.00      PROA   
ATOM   3012 HG23 THR P 194     -26.442-123.575 114.879  0.00 97.00      PROA   
ATOM   3013  C   THR P 194     -28.067-119.571 113.251  0.00 97.00      PROA   
ATOM   3014  O   THR P 194     -27.655-118.588 113.863  0.00 97.00      PROA   
ATOM   3015  N   LYS P 195     -28.143-119.601 111.898  0.00 97.00      PROA   
ATOM   3016  HN  LYS P 195     -28.512-120.424 111.476  0.00 97.00      PROA   
ATOM   3017  CA  LYS P 195     -27.574-118.628 110.965  0.00 97.00      PROA   
ATOM   3018  HA  LYS P 195     -27.818-119.014 109.987  0.00 97.00      PROA   
ATOM   3019  CB  LYS P 195     -28.208-117.202 111.024  0.00 97.00      PROA   
ATOM   3020  HB1 LYS P 195     -27.438-116.438 110.771  0.00 97.00      PROA   
ATOM   3021  HB2 LYS P 195     -28.543-116.980 112.059  0.00 97.00      PROA   
ATOM   3022  CG  LYS P 195     -29.372-116.941 110.043  0.00 97.00      PROA   
ATOM   3023  HG1 LYS P 195     -29.068-117.255 109.020  0.00 97.00      PROA   
ATOM   3024  HG2 LYS P 195     -29.521-115.836 110.014  0.00 97.00      PROA   
ATOM   3025  CD  LYS P 195     -30.728-117.568 110.407  0.00 97.00      PROA   
ATOM   3026  HD1 LYS P 195     -30.952-117.293 111.463  0.00 97.00      PROA   
ATOM   3027  HD2 LYS P 195     -30.668-118.676 110.353  0.00 97.00      PROA   
ATOM   3028  CE  LYS P 195     -31.853-117.044 109.492  0.00 97.00      PROA   
ATOM   3029  HE1 LYS P 195     -31.703-117.378 108.445  0.00 97.00      PROA   
ATOM   3030  HE2 LYS P 195     -31.871-115.933 109.526  0.00 97.00      PROA   
ATOM   3031  NZ  LYS P 195     -33.176-117.514 109.935  0.00 97.00      PROA   
ATOM   3032  HZ1 LYS P 195     -33.222-117.413 110.976  0.00 97.00      PROA   
ATOM   3033  HZ2 LYS P 195     -33.320-118.528 109.763  0.00 97.00      PROA   
ATOM   3034  HZ3 LYS P 195     -33.968-116.976 109.541  0.00 97.00      PROA   
ATOM   3035  C   LYS P 195     -26.045-118.543 110.940  0.00 97.00      PROA   
ATOM   3036  O   LYS P 195     -25.457-118.288 109.890  0.00 97.00      PROA   
ATOM   3037  N   LEU P 196     -25.362-118.799 112.075  0.00 97.00      PROA   
ATOM   3038  HN  LEU P 196     -25.874-118.911 112.923  0.00 97.00      PROA   
ATOM   3039  CA  LEU P 196     -23.922-118.762 112.209  0.00 97.00      PROA   
ATOM   3040  HA  LEU P 196     -23.516-118.108 111.449  0.00 97.00      PROA   
ATOM   3041  CB  LEU P 196     -23.475-118.250 113.611  0.00 97.00      PROA   
ATOM   3042  HB1 LEU P 196     -22.383-118.424 113.724  0.00 97.00      PROA   
ATOM   3043  HB2 LEU P 196     -23.997-118.840 114.395  0.00 97.00      PROA   
ATOM   3044  CG  LEU P 196     -23.672-116.738 113.912  0.00 97.00      PROA   
ATOM   3045  HG  LEU P 196     -23.184-116.560 114.904  0.00 97.00      PROA   
ATOM   3046  CD1 LEU P 196     -22.944-115.842 112.893  0.00 97.00      PROA   
ATOM   3047 HD11 LEU P 196     -23.412-115.939 111.891  0.00 97.00      PROA   
ATOM   3048 HD12 LEU P 196     -21.874-116.129 112.818  0.00 97.00      PROA   
ATOM   3049 HD13 LEU P 196     -23.006-114.779 113.207  0.00 97.00      PROA   
ATOM   3050  CD2 LEU P 196     -25.141-116.309 114.076  0.00 97.00      PROA   
ATOM   3051 HD21 LEU P 196     -25.655-116.953 114.820  0.00 97.00      PROA   
ATOM   3052 HD22 LEU P 196     -25.678-116.379 113.109  0.00 97.00      PROA   
ATOM   3053 HD23 LEU P 196     -25.195-115.255 114.422  0.00 97.00      PROA   
ATOM   3054  C   LEU P 196     -23.305-120.134 111.997  0.00 97.00      PROA   
ATOM   3055  O   LEU P 196     -23.873-121.160 112.368  0.00 97.00      PROA   
ATOM   3056  N   LEU P 197     -22.082-120.156 111.408  0.00 97.00      PROA   
ATOM   3057  HN  LEU P 197     -21.678-119.324 111.039  0.00 97.00      PROA   
ATOM   3058  CA  LEU P 197     -21.213-121.312 111.389  0.00 97.00      PROA   
ATOM   3059  HA  LEU P 197     -21.585-122.046 112.089  0.00 97.00      PROA   
ATOM   3060  CB  LEU P 197     -21.084-121.951 109.983  0.00 97.00      PROA   
ATOM   3061  HB1 LEU P 197     -20.708-121.185 109.270  0.00 97.00      PROA   
ATOM   3062  HB2 LEU P 197     -22.105-122.241 109.646  0.00 97.00      PROA   
ATOM   3063  CG  LEU P 197     -20.175-123.203 109.886  0.00 97.00      PROA   
ATOM   3064  HG  LEU P 197     -19.143-122.918 110.198  0.00 97.00      PROA   
ATOM   3065  CD1 LEU P 197     -20.648-124.349 110.801  0.00 97.00      PROA   
ATOM   3066 HD11 LEU P 197     -21.692-124.629 110.543  0.00 97.00      PROA   
ATOM   3067 HD12 LEU P 197     -20.609-124.047 111.867  0.00 97.00      PROA   
ATOM   3068 HD13 LEU P 197     -19.997-125.238 110.664  0.00 97.00      PROA   
ATOM   3069  CD2 LEU P 197     -20.086-123.695 108.431  0.00 97.00      PROA   
ATOM   3070 HD21 LEU P 197     -19.695-122.889 107.775  0.00 97.00      PROA   
ATOM   3071 HD22 LEU P 197     -21.092-123.992 108.066  0.00 97.00      PROA   
ATOM   3072 HD23 LEU P 197     -19.409-124.572 108.360  0.00 97.00      PROA   
ATOM   3073  C   LEU P 197     -19.860-120.848 111.881  0.00 97.00      PROA   
ATOM   3074  O   LEU P 197     -19.369-119.797 111.475  0.00 97.00      PROA   
ATOM   3075  N   LEU P 198     -19.243-121.624 112.802  0.00 97.00      PROA   
ATOM   3076  HN  LEU P 198     -19.647-122.488 113.088  0.00 97.00      PROA   
ATOM   3077  CA  LEU P 198     -17.971-121.329 113.425  0.00 97.00      PROA   
ATOM   3078  HA  LEU P 198     -17.440-120.585 112.846  0.00 97.00      PROA   
ATOM   3079  CB  LEU P 198     -18.062-120.904 114.925  0.00 97.00      PROA   
ATOM   3080  HB1 LEU P 198     -17.030-120.824 115.337  0.00 97.00      PROA   
ATOM   3081  HB2 LEU P 198     -18.592-121.694 115.501  0.00 97.00      PROA   
ATOM   3082  CG  LEU P 198     -18.748-119.547 115.252  0.00 97.00      PROA   
ATOM   3083  HG  LEU P 198     -18.533-119.355 116.334  0.00 97.00      PROA   
ATOM   3084  CD1 LEU P 198     -18.158-118.364 114.464  0.00 97.00      PROA   
ATOM   3085 HD11 LEU P 198     -18.388-118.463 113.384  0.00 97.00      PROA   
ATOM   3086 HD12 LEU P 198     -17.056-118.320 114.590  0.00 97.00      PROA   
ATOM   3087 HD13 LEU P 198     -18.596-117.409 114.824  0.00 97.00      PROA   
ATOM   3088  CD2 LEU P 198     -20.281-119.582 115.135  0.00 97.00      PROA   
ATOM   3089 HD21 LEU P 198     -20.688-120.488 115.629  0.00 97.00      PROA   
ATOM   3090 HD22 LEU P 198     -20.588-119.586 114.071  0.00 97.00      PROA   
ATOM   3091 HD23 LEU P 198     -20.722-118.684 115.616  0.00 97.00      PROA   
ATOM   3092  C   LEU P 198     -17.204-122.629 113.344  0.00 97.00      PROA   
ATOM   3093  O   LEU P 198     -17.775-123.669 113.021  0.00 97.00      PROA   
ATOM   3094  N   GLN P 199     -15.874-122.603 113.618  0.00 97.00      PROA   
ATOM   3095  HN  GLN P 199     -15.421-121.738 113.824  0.00 97.00      PROA   
ATOM   3096  CA  GLN P 199     -15.007-123.773 113.595  0.00 97.00      PROA   
ATOM   3097  HA  GLN P 199     -15.001-124.135 112.577  0.00 97.00      PROA   
ATOM   3098  CB  GLN P 199     -13.553-123.423 114.019  0.00 97.00      PROA   
ATOM   3099  HB1 GLN P 199     -12.931-124.343 113.935  0.00 97.00      PROA   
ATOM   3100  HB2 GLN P 199     -13.548-123.115 115.089  0.00 97.00      PROA   
ATOM   3101  CG  GLN P 199     -12.859-122.300 113.202  0.00 97.00      PROA   
ATOM   3102  HG1 GLN P 199     -11.761-122.323 113.362  0.00 97.00      PROA   
ATOM   3103  HG2 GLN P 199     -13.229-121.316 113.567  0.00 97.00      PROA   
ATOM   3104  CD  GLN P 199     -13.166-122.339 111.700  0.00 97.00      PROA   
ATOM   3105  OE1 GLN P 199     -13.868-121.465 111.179  0.00 97.00      PROA   
ATOM   3106  NE2 GLN P 199     -12.618-123.353 110.978  0.00 97.00      PROA   
ATOM   3107 HE21 GLN P 199     -12.790-123.363 109.995  0.00 97.00      PROA   
ATOM   3108 HE22 GLN P 199     -12.043-124.039 111.422  0.00 97.00      PROA   
ATOM   3109  C   GLN P 199     -15.517-124.910 114.478  0.00 97.00      PROA   
ATOM   3110  O   GLN P 199     -15.967-124.700 115.603  0.00 97.00      PROA   
ATOM   3111  N   ARG P 200     -15.494-126.152 113.946  0.00 97.00      PROA   
ATOM   3112  HN  ARG P 200     -15.087-126.338 113.056  0.00 97.00      PROA   
ATOM   3113  CA  ARG P 200     -16.257-127.239 114.505  0.00 97.00      PROA   
ATOM   3114  HA  ARG P 200     -16.436-127.075 115.557  0.00 97.00      PROA   
ATOM   3115  CB  ARG P 200     -17.588-127.337 113.715  0.00 97.00      PROA   
ATOM   3116  HB1 ARG P 200     -17.345-127.544 112.647  0.00 97.00      PROA   
ATOM   3117  HB2 ARG P 200     -18.086-126.341 113.731  0.00 97.00      PROA   
ATOM   3118  CG  ARG P 200     -18.576-128.401 114.207  0.00 97.00      PROA   
ATOM   3119  HG1 ARG P 200     -18.046-129.178 114.794  0.00 97.00      PROA   
ATOM   3120  HG2 ARG P 200     -18.969-128.910 113.302  0.00 97.00      PROA   
ATOM   3121  CD  ARG P 200     -19.750-127.884 115.051  0.00 97.00      PROA   
ATOM   3122  HD1 ARG P 200     -19.442-127.036 115.695  0.00 97.00      PROA   
ATOM   3123  HD2 ARG P 200     -20.141-128.695 115.709  0.00 97.00      PROA   
ATOM   3124  NE  ARG P 200     -20.827-127.408 114.118  0.00 97.00      PROA   
ATOM   3125  HE  ARG P 200     -20.798-126.483 113.752  0.00 97.00      PROA   
ATOM   3126  CZ  ARG P 200     -21.826-128.206 113.694  0.00 97.00      PROA   
ATOM   3127  NH1 ARG P 200     -21.924-129.488 114.066  0.00 97.00      PROA   
ATOM   3128 HH11 ARG P 200     -21.068-129.973 114.233  0.00 97.00      PROA   
ATOM   3129 HH12 ARG P 200     -22.660-130.040 113.674  0.00 97.00      PROA   
ATOM   3130  NH2 ARG P 200     -22.726-127.770 112.799  0.00 97.00      PROA   
ATOM   3131 HH21 ARG P 200     -22.579-126.899 112.346  0.00 97.00      PROA   
ATOM   3132 HH22 ARG P 200     -23.282-128.481 112.373  0.00 97.00      PROA   
ATOM   3133  C   ARG P 200     -15.450-128.505 114.279  0.00 97.00      PROA   
ATOM   3134  O   ARG P 200     -14.868-128.624 113.202  0.00 97.00      PROA   
ATOM   3135  N   PRO P 201     -15.354-129.476 115.195  0.00 97.00      PROA   
ATOM   3136  CD  PRO P 201     -15.632-129.309 116.628  0.00 97.00      PROA   
ATOM   3137  HD1 PRO P 201     -16.675-128.961 116.795  0.00 97.00      PROA   
ATOM   3138  HD2 PRO P 201     -14.912-128.576 117.056  0.00 97.00      PROA   
ATOM   3139  CA  PRO P 201     -14.827-130.798 114.875  0.00 97.00      PROA   
ATOM   3140  HA  PRO P 201     -13.938-130.716 114.264  0.00 97.00      PROA   
ATOM   3141  CB  PRO P 201     -14.492-131.407 116.252  0.00 97.00      PROA   
ATOM   3142  HB1 PRO P 201     -13.437-131.150 116.502  0.00 97.00      PROA   
ATOM   3143  HB2 PRO P 201     -14.602-132.509 116.291  0.00 97.00      PROA   
ATOM   3144  CG  PRO P 201     -15.414-130.691 117.253  0.00 97.00      PROA   
ATOM   3145  HG1 PRO P 201     -16.386-131.222 117.312  0.00 97.00      PROA   
ATOM   3146  HG2 PRO P 201     -14.980-130.636 118.271  0.00 97.00      PROA   
ATOM   3147  C   PRO P 201     -15.836-131.623 114.086  0.00 97.00      PROA   
ATOM   3148  O   PRO P 201     -15.588-131.894 112.913  0.00 97.00      PROA   
ATOM   3149  N   GLY P 202     -16.982-132.013 114.687  0.00 97.00      PROA   
ATOM   3150  HN  GLY P 202     -17.104-131.882 115.668  0.00 97.00      PROA   
ATOM   3151  CA  GLY P 202     -18.060-132.692 113.999  0.00 97.00      PROA   
ATOM   3152  HA1 GLY P 202     -18.650-133.126 114.779  0.00 97.00      PROA   
ATOM   3153  HA2 GLY P 202     -17.672-133.421 113.302  0.00 97.00      PROA   
ATOM   3154  C   GLY P 202     -18.964-131.740 113.282  0.00 97.00      PROA   
ATOM   3155  O   GLY P 202     -19.785-131.104 113.922  0.00 97.00      PROA   
ATOM   3156  N   LEU P 203     -18.847-131.642 111.941  0.00 97.00      PROA   
ATOM   3157  HN  LEU P 203     -18.157-132.201 111.488  0.00 97.00      PROA   
ATOM   3158  CA  LEU P 203     -19.566-130.719 111.072  0.00 97.00      PROA   
ATOM   3159  HA  LEU P 203     -19.392-129.733 111.468  0.00 97.00      PROA   
ATOM   3160  CB  LEU P 203     -18.981-130.718 109.629  0.00 97.00      PROA   
ATOM   3161  HB1 LEU P 203     -19.757-130.437 108.884  0.00 97.00      PROA   
ATOM   3162  HB2 LEU P 203     -18.650-131.752 109.386  0.00 97.00      PROA   
ATOM   3163  CG  LEU P 203     -17.791-129.742 109.396  0.00 97.00      PROA   
ATOM   3164  HG  LEU P 203     -17.424-129.934 108.358  0.00 97.00      PROA   
ATOM   3165  CD1 LEU P 203     -18.234-128.264 109.435  0.00 97.00      PROA   
ATOM   3166 HD11 LEU P 203     -18.596-127.991 110.448  0.00 97.00      PROA   
ATOM   3167 HD12 LEU P 203     -19.050-128.084 108.705  0.00 97.00      PROA   
ATOM   3168 HD13 LEU P 203     -17.380-127.602 109.180  0.00 97.00      PROA   
ATOM   3169  CD2 LEU P 203     -16.596-129.977 110.340  0.00 97.00      PROA   
ATOM   3170 HD21 LEU P 203     -16.259-131.033 110.283  0.00 97.00      PROA   
ATOM   3171 HD22 LEU P 203     -16.875-129.752 111.390  0.00 97.00      PROA   
ATOM   3172 HD23 LEU P 203     -15.746-129.320 110.060  0.00 97.00      PROA   
ATOM   3173  C   LEU P 203     -21.088-130.838 111.032  0.00 97.00      PROA   
ATOM   3174  O   LEU P 203     -21.767-129.828 110.863  0.00 97.00      PROA   
ATOM   3175  N   GLN P 204     -21.674-132.051 111.157  0.00 97.00      PROA   
ATOM   3176  HN  GLN P 204     -21.143-132.851 111.439  0.00 97.00      PROA   
ATOM   3177  CA  GLN P 204     -23.082-132.320 110.888  0.00 97.00      PROA   
ATOM   3178  HA  GLN P 204     -23.302-131.916 109.911  0.00 97.00      PROA   
ATOM   3179  CB  GLN P 204     -23.320-133.854 110.897  0.00 97.00      PROA   
ATOM   3180  HB1 GLN P 204     -23.206-134.230 111.937  0.00 97.00      PROA   
ATOM   3181  HB2 GLN P 204     -22.490-134.313 110.311  0.00 97.00      PROA   
ATOM   3182  CG  GLN P 204     -24.654-134.392 110.326  0.00 97.00      PROA   
ATOM   3183  HG1 GLN P 204     -25.466-134.232 111.065  0.00 97.00      PROA   
ATOM   3184  HG2 GLN P 204     -24.563-135.487 110.171  0.00 97.00      PROA   
ATOM   3185  CD  GLN P 204     -25.067-133.711 109.016  0.00 97.00      PROA   
ATOM   3186  OE1 GLN P 204     -25.645-132.620 108.990  0.00 97.00      PROA   
ATOM   3187  NE2 GLN P 204     -24.774-134.383 107.871  0.00 97.00      PROA   
ATOM   3188 HE21 GLN P 204     -25.051-133.966 107.008  0.00 97.00      PROA   
ATOM   3189 HE22 GLN P 204     -24.290-135.254 107.918  0.00 97.00      PROA   
ATOM   3190  C   GLN P 204     -24.025-131.676 111.898  0.00 97.00      PROA   
ATOM   3191  O   GLN P 204     -23.621-131.264 112.975  0.00 97.00      PROA   
ATOM   3192  N   LEU P 205     -25.334-131.574 111.585  0.00 97.00      PROA   
ATOM   3193  HN  LEU P 205     -25.660-131.822 110.675  0.00 97.00      PROA   
ATOM   3194  CA  LEU P 205     -26.341-131.378 112.606  0.00 97.00      PROA   
ATOM   3195  HA  LEU P 205     -25.904-131.532 113.582  0.00 97.00      PROA   
ATOM   3196  CB  LEU P 205     -27.002-129.978 112.593  0.00 97.00      PROA   
ATOM   3197  HB1 LEU P 205     -27.852-129.958 113.312  0.00 97.00      PROA   
ATOM   3198  HB2 LEU P 205     -27.399-129.782 111.573  0.00 97.00      PROA   
ATOM   3199  CG  LEU P 205     -26.057-128.818 112.985  0.00 97.00      PROA   
ATOM   3200  HG  LEU P 205     -25.140-128.907 112.361  0.00 97.00      PROA   
ATOM   3201  CD1 LEU P 205     -26.696-127.453 112.672  0.00 97.00      PROA   
ATOM   3202 HD11 LEU P 205     -27.630-127.327 113.259  0.00 97.00      PROA   
ATOM   3203 HD12 LEU P 205     -26.940-127.379 111.592  0.00 97.00      PROA   
ATOM   3204 HD13 LEU P 205     -25.999-126.630 112.938  0.00 97.00      PROA   
ATOM   3205  CD2 LEU P 205     -25.655-128.885 114.472  0.00 97.00      PROA   
ATOM   3206 HD21 LEU P 205     -25.108-129.823 114.696  0.00 97.00      PROA   
ATOM   3207 HD22 LEU P 205     -26.563-128.845 115.110  0.00 97.00      PROA   
ATOM   3208 HD23 LEU P 205     -25.003-128.026 114.736  0.00 97.00      PROA   
ATOM   3209  C   LEU P 205     -27.401-132.442 112.455  0.00 97.00      PROA   
ATOM   3210  O   LEU P 205     -28.176-132.459 111.501  0.00 97.00      PROA   
ATOM   3211  N   TYR P 206     -27.471-133.352 113.452  0.00 97.00      PROA   
ATOM   3212  HN  TYR P 206     -26.791-133.358 114.180  0.00 97.00      PROA   
ATOM   3213  CA  TYR P 206     -28.580-134.269 113.629  0.00 97.00      PROA   
ATOM   3214  HA  TYR P 206     -29.067-134.439 112.678  0.00 97.00      PROA   
ATOM   3215  CB  TYR P 206     -28.191-135.628 114.273  0.00 97.00      PROA   
ATOM   3216  HB1 TYR P 206     -29.042-136.341 114.254  0.00 97.00      PROA   
ATOM   3217  HB2 TYR P 206     -27.874-135.483 115.329  0.00 97.00      PROA   
ATOM   3218  CG  TYR P 206     -27.035-136.240 113.531  0.00 97.00      PROA   
ATOM   3219  CD1 TYR P 206     -27.231-137.079 112.417  0.00 97.00      PROA   
ATOM   3220  HD1 TYR P 206     -28.235-137.303 112.084  0.00 97.00      PROA   
ATOM   3221  CE1 TYR P 206     -26.129-137.616 111.732  0.00 97.00      PROA   
ATOM   3222  HE1 TYR P 206     -26.281-138.249 110.868  0.00 97.00      PROA   
ATOM   3223  CZ  TYR P 206     -24.828-137.307 112.155  0.00 97.00      PROA   
ATOM   3224  OH  TYR P 206     -23.705-137.755 111.427  0.00 97.00      PROA   
ATOM   3225  HH  TYR P 206     -22.936-137.263 111.745  0.00 97.00      PROA   
ATOM   3226  CD2 TYR P 206     -25.726-135.993 113.977  0.00 97.00      PROA   
ATOM   3227  HD2 TYR P 206     -25.550-135.379 114.849  0.00 97.00      PROA   
ATOM   3228  CE2 TYR P 206     -24.632-136.506 113.284  0.00 97.00      PROA   
ATOM   3229  HE2 TYR P 206     -23.641-136.262 113.628  0.00 97.00      PROA   
ATOM   3230  C   TYR P 206     -29.535-133.554 114.551  0.00 97.00      PROA   
ATOM   3231  O   TYR P 206     -29.122-132.718 115.354  0.00 97.00      PROA   
ATOM   3232  N   PHE P 207     -30.846-133.844 114.441  0.00 97.00      PROA   
ATOM   3233  HN  PHE P 207     -31.178-134.545 113.809  0.00 97.00      PROA   
ATOM   3234  CA  PHE P 207     -31.846-133.118 115.192  0.00 97.00      PROA   
ATOM   3235  HA  PHE P 207     -31.395-132.604 116.029  0.00 97.00      PROA   
ATOM   3236  CB  PHE P 207     -32.656-132.114 114.329  0.00 97.00      PROA   
ATOM   3237  HB1 PHE P 207     -33.504-131.680 114.899  0.00 97.00      PROA   
ATOM   3238  HB2 PHE P 207     -33.072-132.650 113.451  0.00 97.00      PROA   
ATOM   3239  CG  PHE P 207     -31.812-130.970 113.816  0.00 97.00      PROA   
ATOM   3240  CD1 PHE P 207     -31.023-131.114 112.659  0.00 97.00      PROA   
ATOM   3241  HD1 PHE P 207     -30.952-132.078 112.177  0.00 97.00      PROA   
ATOM   3242  CE1 PHE P 207     -30.342-130.021 112.115  0.00 97.00      PROA   
ATOM   3243  HE1 PHE P 207     -29.732-130.154 111.233  0.00 97.00      PROA   
ATOM   3244  CZ  PHE P 207     -30.444-128.761 112.717  0.00 97.00      PROA   
ATOM   3245  HZ  PHE P 207     -29.915-127.917 112.299  0.00 97.00      PROA   
ATOM   3246  CD2 PHE P 207     -31.902-129.698 114.413  0.00 97.00      PROA   
ATOM   3247  HD2 PHE P 207     -32.516-129.565 115.291  0.00 97.00      PROA   
ATOM   3248  CE2 PHE P 207     -31.225-128.600 113.868  0.00 97.00      PROA   
ATOM   3249  HE2 PHE P 207     -31.307-127.628 114.332  0.00 97.00      PROA   
ATOM   3250  C   PHE P 207     -32.816-134.100 115.770  0.00 97.00      PROA   
ATOM   3251  O   PHE P 207     -32.901-135.238 115.333  0.00 97.00      PROA   
ATOM   3252  N   SER P 208     -33.582-133.663 116.786  0.00 97.00      PROA   
ATOM   3253  HN  SER P 208     -33.430-132.769 117.194  0.00 97.00      PROA   
ATOM   3254  CA  SER P 208     -34.675-134.428 117.333  0.00 97.00      PROA   
ATOM   3255  HA  SER P 208     -35.092-135.053 116.555  0.00 97.00      PROA   
ATOM   3256  CB  SER P 208     -34.281-135.324 118.537  0.00 97.00      PROA   
ATOM   3257  HB1 SER P 208     -33.610-136.130 118.166  0.00 97.00      PROA   
ATOM   3258  HB2 SER P 208     -35.177-135.802 118.990  0.00 97.00      PROA   
ATOM   3259  OG  SER P 208     -33.572-134.579 119.522  0.00 97.00      PROA   
ATOM   3260  HG1 SER P 208     -33.664-135.040 120.362  0.00 97.00      PROA   
ATOM   3261  C   SER P 208     -35.744-133.443 117.716  0.00 97.00      PROA   
ATOM   3262  O   SER P 208     -35.473-132.267 117.942  0.00 97.00      PROA   
ATOM   3263  N   PHE P 209     -37.005-133.922 117.748  0.00 97.00      PROA   
ATOM   3264  HN  PHE P 209     -37.183-134.886 117.574  0.00 97.00      PROA   
ATOM   3265  CA  PHE P 209     -38.177-133.124 118.008  0.00 97.00      PROA   
ATOM   3266  HA  PHE P 209     -37.875-132.181 118.446  0.00 97.00      PROA   
ATOM   3267  CB  PHE P 209     -39.023-132.902 116.721  0.00 97.00      PROA   
ATOM   3268  HB1 PHE P 209     -40.093-133.165 116.849  0.00 97.00      PROA   
ATOM   3269  HB2 PHE P 209     -38.620-133.525 115.892  0.00 97.00      PROA   
ATOM   3270  CG  PHE P 209     -38.972-131.457 116.307  0.00 97.00      PROA   
ATOM   3271  CD1 PHE P 209     -39.769-130.518 116.985  0.00 97.00      PROA   
ATOM   3272  HD1 PHE P 209     -40.381-130.838 117.816  0.00 97.00      PROA   
ATOM   3273  CE1 PHE P 209     -39.785-129.177 116.588  0.00 97.00      PROA   
ATOM   3274  HE1 PHE P 209     -40.411-128.471 117.113  0.00 97.00      PROA   
ATOM   3275  CZ  PHE P 209     -39.004-128.760 115.503  0.00 97.00      PROA   
ATOM   3276  HZ  PHE P 209     -39.015-127.727 115.189  0.00 97.00      PROA   
ATOM   3277  CD2 PHE P 209     -38.189-131.027 115.220  0.00 97.00      PROA   
ATOM   3278  HD2 PHE P 209     -37.576-131.735 114.682  0.00 97.00      PROA   
ATOM   3279  CE2 PHE P 209     -38.206-129.685 114.819  0.00 97.00      PROA   
ATOM   3280  HE2 PHE P 209     -37.607-129.361 113.982  0.00 97.00      PROA   
ATOM   3281  C   PHE P 209     -38.977-133.847 119.063  0.00 97.00      PROA   
ATOM   3282  O   PHE P 209     -39.051-135.074 119.078  0.00 97.00      PROA   
ATOM   3283  N   TYR P 210     -39.565-133.080 120.006  0.00 97.00      PROA   
ATOM   3284  HN  TYR P 210     -39.475-132.087 119.987  0.00 97.00      PROA   
ATOM   3285  CA  TYR P 210     -40.238-133.616 121.167  0.00 97.00      PROA   
ATOM   3286  HA  TYR P 210     -40.502-134.653 121.010  0.00 97.00      PROA   
ATOM   3287  CB  TYR P 210     -39.406-133.441 122.473  0.00 97.00      PROA   
ATOM   3288  HB1 TYR P 210     -39.898-133.952 123.329  0.00 97.00      PROA   
ATOM   3289  HB2 TYR P 210     -39.335-132.360 122.712  0.00 97.00      PROA   
ATOM   3290  CG  TYR P 210     -37.979-133.939 122.353  0.00 97.00      PROA   
ATOM   3291  CD1 TYR P 210     -36.984-133.121 121.783  0.00 97.00      PROA   
ATOM   3292  HD1 TYR P 210     -37.256-132.158 121.380  0.00 97.00      PROA   
ATOM   3293  CE1 TYR P 210     -35.643-133.519 121.764  0.00 97.00      PROA   
ATOM   3294  HE1 TYR P 210     -34.897-132.871 121.329  0.00 97.00      PROA   
ATOM   3295  CZ  TYR P 210     -35.270-134.740 122.339  0.00 97.00      PROA   
ATOM   3296  OH  TYR P 210     -33.916-135.138 122.382  0.00 97.00      PROA   
ATOM   3297  HH  TYR P 210     -33.377-134.362 122.582  0.00 97.00      PROA   
ATOM   3298  CD2 TYR P 210     -37.587-135.161 122.930  0.00 97.00      PROA   
ATOM   3299  HD2 TYR P 210     -38.325-135.775 123.422  0.00 97.00      PROA   
ATOM   3300  CE2 TYR P 210     -36.244-135.564 122.914  0.00 97.00      PROA   
ATOM   3301  HE2 TYR P 210     -35.950-136.494 123.376  0.00 97.00      PROA   
ATOM   3302  C   TYR P 210     -41.509-132.812 121.322  0.00 97.00      PROA   
ATOM   3303  O   TYR P 210     -41.631-131.717 120.776  0.00 97.00      PROA   
ATOM   3304  N   MET P 211     -42.489-133.346 122.090  0.00 97.00      PROA   
ATOM   3305  HN  MET P 211     -42.396-134.258 122.483  0.00 97.00      PROA   
ATOM   3306  CA  MET P 211     -43.664-132.602 122.494  0.00 97.00      PROA   
ATOM   3307  HA  MET P 211     -43.588-131.575 122.174  0.00 97.00      PROA   
ATOM   3308  CB  MET P 211     -44.968-133.218 121.923  0.00 97.00      PROA   
ATOM   3309  HB1 MET P 211     -45.847-132.746 122.416  0.00 97.00      PROA   
ATOM   3310  HB2 MET P 211     -44.983-134.307 122.152  0.00 97.00      PROA   
ATOM   3311  CG  MET P 211     -45.122-133.023 120.402  0.00 97.00      PROA   
ATOM   3312  HG1 MET P 211     -44.160-133.272 119.904  0.00 97.00      PROA   
ATOM   3313  HG2 MET P 211     -45.306-131.942 120.226  0.00 97.00      PROA   
ATOM   3314  SD  MET P 211     -46.449-134.007 119.633  0.00 97.00      PROA   
ATOM   3315  CE  MET P 211     -47.861-133.242 120.477  0.00 97.00      PROA   
ATOM   3316  HE1 MET P 211     -47.853-132.141 120.339  0.00 97.00      PROA   
ATOM   3317  HE2 MET P 211     -47.849-133.456 121.567  0.00 97.00      PROA   
ATOM   3318  HE3 MET P 211     -48.817-133.629 120.066  0.00 97.00      PROA   
ATOM   3319  C   MET P 211     -43.729-132.626 124.002  0.00 97.00      PROA   
ATOM   3320  O   MET P 211     -44.145-133.629 124.576  0.00 97.00      PROA   
ATOM   3321  N   GLY P 212     -43.345-131.510 124.684  0.00 97.00      PROA   
ATOM   3322  HN  GLY P 212     -43.122-130.668 124.194  0.00 97.00      PROA   
ATOM   3323  CA  GLY P 212     -43.217-131.416 126.136  0.00 97.00      PROA   
ATOM   3324  HA1 GLY P 212     -44.201-131.233 126.542  0.00 97.00      PROA   
ATOM   3325  HA2 GLY P 212     -42.541-130.600 126.329  0.00 97.00      PROA   
ATOM   3326  C   GLY P 212     -42.613-132.629 126.810  0.00 97.00      PROA   
ATOM   3327  O   GLY P 212     -41.484-133.030 126.533  0.00 97.00      PROA   
ATOM   3328  N   SER P 213     -43.388-133.248 127.727  0.00 97.00      PROA   
ATOM   3329  HN  SER P 213     -44.275-132.850 127.950  0.00 97.00      PROA   
ATOM   3330  CA  SER P 213     -43.003-134.444 128.460  0.00 97.00      PROA   
ATOM   3331  HA  SER P 213     -41.954-134.350 128.712  0.00 97.00      PROA   
ATOM   3332  CB  SER P 213     -43.800-134.546 129.795  0.00 97.00      PROA   
ATOM   3333  HB1 SER P 213     -44.884-134.672 129.583  0.00 97.00      PROA   
ATOM   3334  HB2 SER P 213     -43.669-133.597 130.358  0.00 97.00      PROA   
ATOM   3335  OG  SER P 213     -43.352-135.608 130.635  0.00 97.00      PROA   
ATOM   3336  HG1 SER P 213     -43.388-136.401 130.088  0.00 97.00      PROA   
ATOM   3337  C   SER P 213     -43.163-135.745 127.657  0.00 97.00      PROA   
ATOM   3338  O   SER P 213     -43.417-136.807 128.225  0.00 97.00      PROA   
ATOM   3339  N   LYS P 214     -42.996-135.736 126.313  0.00 97.00      PROA   
ATOM   3340  HN  LYS P 214     -42.876-134.883 125.810  0.00 97.00      PROA   
ATOM   3341  CA  LYS P 214     -42.869-136.984 125.582  0.00 97.00      PROA   
ATOM   3342  HA  LYS P 214     -42.351-137.678 126.232  0.00 97.00      PROA   
ATOM   3343  CB  LYS P 214     -44.213-137.673 125.227  0.00 97.00      PROA   
ATOM   3344  HB1 LYS P 214     -44.653-138.030 126.186  0.00 97.00      PROA   
ATOM   3345  HB2 LYS P 214     -44.023-138.573 124.601  0.00 97.00      PROA   
ATOM   3346  CG  LYS P 214     -45.244-136.770 124.531  0.00 97.00      PROA   
ATOM   3347  HG1 LYS P 214     -44.752-136.263 123.671  0.00 97.00      PROA   
ATOM   3348  HG2 LYS P 214     -45.582-135.978 125.234  0.00 97.00      PROA   
ATOM   3349  CD  LYS P 214     -46.459-137.546 123.989  0.00 97.00      PROA   
ATOM   3350  HD1 LYS P 214     -46.087-138.247 123.207  0.00 97.00      PROA   
ATOM   3351  HD2 LYS P 214     -47.142-136.819 123.494  0.00 97.00      PROA   
ATOM   3352  CE  LYS P 214     -47.230-138.337 125.059  0.00 97.00      PROA   
ATOM   3353  HE1 LYS P 214     -47.665-137.650 125.815  0.00 97.00      PROA   
ATOM   3354  HE2 LYS P 214     -46.572-139.068 125.572  0.00 97.00      PROA   
ATOM   3355  NZ  LYS P 214     -48.339-139.102 124.439  0.00 97.00      PROA   
ATOM   3356  HZ1 LYS P 214     -47.942-139.777 123.755  0.00 97.00      PROA   
ATOM   3357  HZ2 LYS P 214     -48.977-138.447 123.944  0.00 97.00      PROA   
ATOM   3358  HZ3 LYS P 214     -48.866-139.621 125.170  0.00 97.00      PROA   
ATOM   3359  C   LYS P 214     -41.989-136.904 124.351  0.00 97.00      PROA   
ATOM   3360  O   LYS P 214     -42.049-135.977 123.547  0.00 97.00      PROA   
ATOM   3361  N   THR P 215     -41.141-137.945 124.179  0.00 97.00      PROA   
ATOM   3362  HN  THR P 215     -41.056-138.650 124.880  0.00 97.00      PROA   
ATOM   3363  CA  THR P 215     -40.376-138.236 122.982  0.00 97.00      PROA   
ATOM   3364  HA  THR P 215     -39.794-137.358 122.737  0.00 97.00      PROA   
ATOM   3365  CB  THR P 215     -39.439-139.424 123.190  0.00 97.00      PROA   
ATOM   3366  HB  THR P 215     -39.033-139.812 122.227  0.00 97.00      PROA   
ATOM   3367  OG1 THR P 215     -40.107-140.481 123.873  0.00 97.00      PROA   
ATOM   3368  HG1 THR P 215     -40.806-140.777 123.286  0.00 97.00      PROA   
ATOM   3369  CG2 THR P 215     -38.246-138.998 124.063  0.00 97.00      PROA   
ATOM   3370 HG21 THR P 215     -38.594-138.565 125.023  0.00 97.00      PROA   
ATOM   3371 HG22 THR P 215     -37.620-138.252 123.533  0.00 97.00      PROA   
ATOM   3372 HG23 THR P 215     -37.617-139.886 124.291  0.00 97.00      PROA   
ATOM   3373  C   THR P 215     -41.244-138.558 121.780  0.00 97.00      PROA   
ATOM   3374  O   THR P 215     -42.211-139.310 121.878  0.00 97.00      PROA   
ATOM   3375  N   LEU P 216     -40.855-138.043 120.593  0.00 97.00      PROA   
ATOM   3376  HN  LEU P 216     -40.141-137.349 120.541  0.00 97.00      PROA   
ATOM   3377  CA  LEU P 216     -41.322-138.550 119.317  0.00 97.00      PROA   
ATOM   3378  HA  LEU P 216     -42.285-139.018 119.453  0.00 97.00      PROA   
ATOM   3379  CB  LEU P 216     -41.461-137.426 118.261  0.00 97.00      PROA   
ATOM   3380  HB1 LEU P 216     -41.764-137.847 117.279  0.00 97.00      PROA   
ATOM   3381  HB2 LEU P 216     -40.476-136.929 118.130  0.00 97.00      PROA   
ATOM   3382  CG  LEU P 216     -42.505-136.347 118.642  0.00 97.00      PROA   
ATOM   3383  HG  LEU P 216     -42.189-135.869 119.599  0.00 97.00      PROA   
ATOM   3384  CD1 LEU P 216     -42.565-135.239 117.576  0.00 97.00      PROA   
ATOM   3385 HD11 LEU P 216     -42.895-135.661 116.603  0.00 97.00      PROA   
ATOM   3386 HD12 LEU P 216     -41.566-134.776 117.446  0.00 97.00      PROA   
ATOM   3387 HD13 LEU P 216     -43.287-134.453 117.881  0.00 97.00      PROA   
ATOM   3388  CD2 LEU P 216     -43.907-136.947 118.855  0.00 97.00      PROA   
ATOM   3389 HD21 LEU P 216     -43.913-137.662 119.703  0.00 97.00      PROA   
ATOM   3390 HD22 LEU P 216     -44.244-137.471 117.935  0.00 97.00      PROA   
ATOM   3391 HD23 LEU P 216     -44.632-136.140 119.080  0.00 97.00      PROA   
ATOM   3392  C   LEU P 216     -40.378-139.647 118.861  0.00 97.00      PROA   
ATOM   3393  O   LEU P 216     -39.417-139.967 119.557  0.00 97.00      PROA   
ATOM   3394  N   ARG P 217     -40.650-140.294 117.698  0.00 97.00      PROA   
ATOM   3395  HN  ARG P 217     -41.450-140.045 117.157  0.00 97.00      PROA   
ATOM   3396  CA  ARG P 217     -39.828-141.377 117.172  0.00 97.00      PROA   
ATOM   3397  HA  ARG P 217     -39.618-142.050 117.994  0.00 97.00      PROA   
ATOM   3398  CB  ARG P 217     -40.529-142.206 116.063  0.00 97.00      PROA   
ATOM   3399  HB1 ARG P 217     -39.799-142.938 115.645  0.00 97.00      PROA   
ATOM   3400  HB2 ARG P 217     -40.834-141.522 115.241  0.00 97.00      PROA   
ATOM   3401  CG  ARG P 217     -41.748-143.027 116.524  0.00 97.00      PROA   
ATOM   3402  HG1 ARG P 217     -42.517-142.350 116.957  0.00 97.00      PROA   
ATOM   3403  HG2 ARG P 217     -41.425-143.729 117.325  0.00 97.00      PROA   
ATOM   3404  CD  ARG P 217     -42.372-143.811 115.357  0.00 97.00      PROA   
ATOM   3405  HD1 ARG P 217     -41.621-144.450 114.842  0.00 97.00      PROA   
ATOM   3406  HD2 ARG P 217     -42.793-143.103 114.611  0.00 97.00      PROA   
ATOM   3407  NE  ARG P 217     -43.505-144.646 115.870  0.00 97.00      PROA   
ATOM   3408  HE  ARG P 217     -44.432-144.288 115.814  0.00 97.00      PROA   
ATOM   3409  CZ  ARG P 217     -43.367-145.895 116.363  0.00 97.00      PROA   
ATOM   3410  NH1 ARG P 217     -42.172-146.486 116.516  0.00 97.00      PROA   
ATOM   3411 HH11 ARG P 217     -41.353-145.963 116.307  0.00 97.00      PROA   
ATOM   3412 HH12 ARG P 217     -42.132-147.410 116.888  0.00 97.00      PROA   
ATOM   3413  NH2 ARG P 217     -44.472-146.579 116.714  0.00 97.00      PROA   
ATOM   3414 HH21 ARG P 217     -45.363-146.151 116.601  0.00 97.00      PROA   
ATOM   3415 HH22 ARG P 217     -44.377-147.512 117.050  0.00 97.00      PROA   
ATOM   3416  C   ARG P 217     -38.476-140.922 116.638  0.00 97.00      PROA   
ATOM   3417  O   ARG P 217     -38.245-140.865 115.431  0.00 97.00      PROA   
ATOM   3418  N   GLY P 218     -37.541-140.611 117.565  0.00 97.00      PROA   
ATOM   3419  HN  GLY P 218     -37.840-140.558 118.516  0.00 97.00      PROA   
ATOM   3420  CA  GLY P 218     -36.129-140.377 117.329  0.00 97.00      PROA   
ATOM   3421  HA1 GLY P 218     -35.677-140.217 118.296  0.00 97.00      PROA   
ATOM   3422  HA2 GLY P 218     -36.039-139.526 116.670  0.00 97.00      PROA   
ATOM   3423  C   GLY P 218     -35.399-141.535 116.707  0.00 97.00      PROA   
ATOM   3424  O   GLY P 218     -35.871-142.670 116.714  0.00 97.00      PROA   
ATOM   3425  N   ARG P 219     -34.184-141.239 116.196  0.00 97.00      PROA   
ATOM   3426  HN  ARG P 219     -33.842-140.303 116.232  0.00 97.00      PROA   
ATOM   3427  CA  ARG P 219     -33.285-142.186 115.583  0.00 97.00      PROA   
ATOM   3428  HA  ARG P 219     -32.903-142.816 116.372  0.00 97.00      PROA   
ATOM   3429  CB  ARG P 219     -33.917-143.084 114.459  0.00 97.00      PROA   
ATOM   3430  HB1 ARG P 219     -34.630-143.778 114.956  0.00 97.00      PROA   
ATOM   3431  HB2 ARG P 219     -33.144-143.738 114.008  0.00 97.00      PROA   
ATOM   3432  CG  ARG P 219     -34.723-142.344 113.365  0.00 97.00      PROA   
ATOM   3433  HG1 ARG P 219     -34.089-141.579 112.868  0.00 97.00      PROA   
ATOM   3434  HG2 ARG P 219     -35.565-141.811 113.856  0.00 97.00      PROA   
ATOM   3435  CD  ARG P 219     -35.339-143.250 112.286  0.00 97.00      PROA   
ATOM   3436  HD1 ARG P 219     -36.064-142.660 111.676  0.00 97.00      PROA   
ATOM   3437  HD2 ARG P 219     -35.850-144.125 112.740  0.00 97.00      PROA   
ATOM   3438  NE  ARG P 219     -34.214-143.713 111.414  0.00 97.00      PROA   
ATOM   3439  HE  ARG P 219     -33.272-143.523 111.695  0.00 97.00      PROA   
ATOM   3440  CZ  ARG P 219     -34.338-144.032 110.114  0.00 97.00      PROA   
ATOM   3441  NH1 ARG P 219     -35.486-144.512 109.642  0.00 97.00      PROA   
ATOM   3442 HH11 ARG P 219     -36.132-144.777 110.347  0.00 97.00      PROA   
ATOM   3443 HH12 ARG P 219     -35.481-144.913 108.731  0.00 97.00      PROA   
ATOM   3444  NH2 ARG P 219     -33.277-143.895 109.303  0.00 97.00      PROA   
ATOM   3445 HH21 ARG P 219     -33.410-143.855 108.320  0.00 97.00      PROA   
ATOM   3446 HH22 ARG P 219     -32.431-143.526 109.698  0.00 97.00      PROA   
ATOM   3447  C   ARG P 219     -32.133-141.332 115.104  0.00 97.00      PROA   
ATOM   3448  O   ARG P 219     -31.699-140.415 115.798  0.00 97.00      PROA   
ATOM   3449  N   ASP P 220     -31.630-141.593 113.886  0.00 97.00      PROA   
ATOM   3450  HN  ASP P 220     -31.903-142.419 113.393  0.00 97.00      PROA   
ATOM   3451  CA  ASP P 220     -30.783-140.757 113.072  0.00 97.00      PROA   
ATOM   3452  HA  ASP P 220     -30.035-140.286 113.697  0.00 97.00      PROA   
ATOM   3453  CB  ASP P 220     -30.069-141.652 112.003  0.00 97.00      PROA   
ATOM   3454  HB1 ASP P 220     -29.316-142.272 112.540  0.00 97.00      PROA   
ATOM   3455  HB2 ASP P 220     -29.523-141.048 111.255  0.00 97.00      PROA   
ATOM   3456  CG  ASP P 220     -30.989-142.658 111.297  0.00 97.00      PROA   
ATOM   3457  OD1 ASP P 220     -31.006-142.658 110.042  0.00 97.00      PROA   
ATOM   3458  OD2 ASP P 220     -31.617-143.494 111.995  0.00 97.00      PROA   
ATOM   3459  C   ASP P 220     -31.636-139.657 112.424  0.00 97.00      PROA   
ATOM   3460  O   ASP P 220     -31.718-139.522 111.204  0.00 97.00      PROA   
ATOM   3461  N   THR P 221     -32.332-138.840 113.251  0.00 97.00      PROA   
ATOM   3462  HN  THR P 221     -32.270-138.954 114.241  0.00 97.00      PROA   
ATOM   3463  CA  THR P 221     -33.350-137.914 112.780  0.00 97.00      PROA   
ATOM   3464  HA  THR P 221     -33.850-138.434 111.974  0.00 97.00      PROA   
ATOM   3465  CB  THR P 221     -34.456-137.637 113.800  0.00 97.00      PROA   
ATOM   3466  HB  THR P 221     -34.980-136.671 113.611  0.00 97.00      PROA   
ATOM   3467  OG1 THR P 221     -33.957-137.659 115.131  0.00 97.00      PROA   
ATOM   3468  HG1 THR P 221     -33.416-136.867 115.214  0.00 97.00      PROA   
ATOM   3469  CG2 THR P 221     -35.490-138.770 113.709  0.00 97.00      PROA   
ATOM   3470 HG21 THR P 221     -35.006-139.733 113.962  0.00 97.00      PROA   
ATOM   3471 HG22 THR P 221     -35.915-138.843 112.688  0.00 97.00      PROA   
ATOM   3472 HG23 THR P 221     -36.316-138.599 114.433  0.00 97.00      PROA   
ATOM   3473  C   THR P 221     -32.848-136.622 112.145  0.00 97.00      PROA   
ATOM   3474  O   THR P 221     -31.912-135.969 112.600  0.00 97.00      PROA   
ATOM   3475  N   SER P 222     -33.524-136.229 111.040  0.00 97.00      PROA   
ATOM   3476  HN  SER P 222     -34.213-136.832 110.646  0.00 97.00      PROA   
ATOM   3477  CA  SER P 222     -33.310-135.006 110.292  0.00 97.00      PROA   
ATOM   3478  HA  SER P 222     -32.245-134.824 110.240  0.00 97.00      PROA   
ATOM   3479  CB  SER P 222     -33.889-135.133 108.861  0.00 97.00      PROA   
ATOM   3480  HB1 SER P 222     -33.581-134.281 108.218  0.00 97.00      PROA   
ATOM   3481  HB2 SER P 222     -35.002-135.153 108.910  0.00 97.00      PROA   
ATOM   3482  OG  SER P 222     -33.470-136.355 108.259  0.00 97.00      PROA   
ATOM   3483  HG1 SER P 222     -32.538-136.471 108.462  0.00 97.00      PROA   
ATOM   3484  C   SER P 222     -33.974-133.820 110.977  0.00 97.00      PROA   
ATOM   3485  O   SER P 222     -34.673-133.975 111.975  0.00 97.00      PROA   
ATOM   3486  N   SER P 223     -33.750-132.590 110.449  0.00 97.00      PROA   
ATOM   3487  HN  SER P 223     -33.142-132.471 109.665  0.00 97.00      PROA   
ATOM   3488  CA  SER P 223     -34.172-131.318 111.015  0.00 97.00      PROA   
ATOM   3489  HA  SER P 223     -33.673-131.200 111.960  0.00 97.00      PROA   
ATOM   3490  CB  SER P 223     -33.752-130.161 110.081  0.00 97.00      PROA   
ATOM   3491  HB1 SER P 223     -33.909-129.177 110.575  0.00 97.00      PROA   
ATOM   3492  HB2 SER P 223     -34.351-130.186 109.145  0.00 97.00      PROA   
ATOM   3493  OG  SER P 223     -32.380-130.285 109.723  0.00 97.00      PROA   
ATOM   3494  HG1 SER P 223     -31.868-130.078 110.510  0.00 97.00      PROA   
ATOM   3495  C   SER P 223     -35.651-131.151 111.290  0.00 97.00      PROA   
ATOM   3496  O   SER P 223     -36.022-130.568 112.307  0.00 97.00      PROA   
ATOM   3497  N   GLU P 224     -36.523-131.651 110.390  0.00 97.00      PROA   
ATOM   3498  HN  GLU P 224     -36.199-132.185 109.617  0.00 97.00      PROA   
ATOM   3499  CA  GLU P 224     -37.949-131.412 110.441  0.00 97.00      PROA   
ATOM   3500  HA  GLU P 224     -38.204-130.903 111.361  0.00 97.00      PROA   
ATOM   3501  CB  GLU P 224     -38.462-130.535 109.264  0.00 97.00      PROA   
ATOM   3502  HB1 GLU P 224     -39.574-130.608 109.240  0.00 97.00      PROA   
ATOM   3503  HB2 GLU P 224     -38.093-130.935 108.295  0.00 97.00      PROA   
ATOM   3504  CG  GLU P 224     -38.095-129.037 109.379  0.00 97.00      PROA   
ATOM   3505  HG1 GLU P 224     -37.110-128.824 108.916  0.00 97.00      PROA   
ATOM   3506  HG2 GLU P 224     -38.065-128.726 110.445  0.00 97.00      PROA   
ATOM   3507  CD  GLU P 224     -39.173-128.200 108.700  0.00 97.00      PROA   
ATOM   3508  OE1 GLU P 224     -40.326-128.247 109.199  0.00 97.00      PROA   
ATOM   3509  OE2 GLU P 224     -38.871-127.531 107.681  0.00 97.00      PROA   
ATOM   3510  C   GLU P 224     -38.716-132.716 110.445  0.00 97.00      PROA   
ATOM   3511  O   GLU P 224     -38.195-133.786 110.132  0.00 97.00      PROA   
ATOM   3512  N   TYR P 225     -40.015-132.616 110.804  0.00 97.00      PROA   
ATOM   3513  HN  TYR P 225     -40.394-131.723 111.035  0.00 97.00      PROA   
ATOM   3514  CA  TYR P 225     -40.988-133.682 110.763  0.00 97.00      PROA   
ATOM   3515  HA  TYR P 225     -40.584-134.523 110.216  0.00 97.00      PROA   
ATOM   3516  CB  TYR P 225     -41.440-134.125 112.197  0.00 97.00      PROA   
ATOM   3517  HB1 TYR P 225     -40.536-134.375 112.795  0.00 97.00      PROA   
ATOM   3518  HB2 TYR P 225     -42.061-135.043 112.122  0.00 97.00      PROA   
ATOM   3519  CG  TYR P 225     -42.226-133.072 112.959  0.00 97.00      PROA   
ATOM   3520  CD1 TYR P 225     -43.626-133.168 113.080  0.00 97.00      PROA   
ATOM   3521  HD1 TYR P 225     -44.149-133.996 112.622  0.00 97.00      PROA   
ATOM   3522  CE1 TYR P 225     -44.355-132.188 113.766  0.00 97.00      PROA   
ATOM   3523  HE1 TYR P 225     -45.429-132.270 113.843  0.00 97.00      PROA   
ATOM   3524  CZ  TYR P 225     -43.693-131.090 114.329  0.00 97.00      PROA   
ATOM   3525  OH  TYR P 225     -44.423-130.073 114.979  0.00 97.00      PROA   
ATOM   3526  HH  TYR P 225     -45.336-130.362 115.054  0.00 97.00      PROA   
ATOM   3527  CD2 TYR P 225     -41.571-131.987 113.572  0.00 97.00      PROA   
ATOM   3528  HD2 TYR P 225     -40.497-131.900 113.506  0.00 97.00      PROA   
ATOM   3529  CE2 TYR P 225     -42.300-130.995 114.239  0.00 97.00      PROA   
ATOM   3530  HE2 TYR P 225     -41.790-130.149 114.673  0.00 97.00      PROA   
ATOM   3531  C   TYR P 225     -42.122-133.068 109.961  0.00 97.00      PROA   
ATOM   3532  O   TYR P 225     -42.180-131.847 109.826  0.00 97.00      PROA   
ATOM   3533  N   GLN P 226     -43.051-133.876 109.390  0.00 97.00      PROA   
ATOM   3534  HN  GLN P 226     -43.013-134.870 109.467  0.00 97.00      PROA   
ATOM   3535  CA  GLN P 226     -44.183-133.314 108.671  0.00 97.00      PROA   
ATOM   3536  HA  GLN P 226     -44.290-132.295 109.004  0.00 97.00      PROA   
ATOM   3537  CB  GLN P 226     -44.027-133.281 107.121  0.00 97.00      PROA   
ATOM   3538  HB1 GLN P 226     -45.023-133.321 106.625  0.00 97.00      PROA   
ATOM   3539  HB2 GLN P 226     -43.471-134.187 106.795  0.00 97.00      PROA   
ATOM   3540  CG  GLN P 226     -43.318-132.015 106.581  0.00 97.00      PROA   
ATOM   3541  HG1 GLN P 226     -43.350-131.996 105.472  0.00 97.00      PROA   
ATOM   3542  HG2 GLN P 226     -42.256-132.024 106.911  0.00 97.00      PROA   
ATOM   3543  CD  GLN P 226     -44.007-130.746 107.104  0.00 97.00      PROA   
ATOM   3544  OE1 GLN P 226     -45.232-130.712 107.274  0.00 97.00      PROA   
ATOM   3545  NE2 GLN P 226     -43.198-129.695 107.409  0.00 97.00      PROA   
ATOM   3546 HE21 GLN P 226     -43.588-128.968 107.974  0.00 97.00      PROA   
ATOM   3547 HE22 GLN P 226     -42.208-129.766 107.317  0.00 97.00      PROA   
ATOM   3548  C   GLN P 226     -45.503-133.892 109.097  0.00 97.00      PROA   
ATOM   3549  O   GLN P 226     -45.590-134.992 109.639  0.00 97.00      PROA   
ATOM   3550  N   ILE P 227     -46.570-133.080 108.897  0.00 97.00      PROA   
ATOM   3551  HN  ILE P 227     -46.452-132.222 108.400  0.00 97.00      PROA   
ATOM   3552  CA  ILE P 227     -47.856-133.278 109.528  0.00 97.00      PROA   
ATOM   3553  HA  ILE P 227     -47.833-134.202 110.089  0.00 97.00      PROA   
ATOM   3554  CB  ILE P 227     -48.238-132.148 110.488  0.00 97.00      PROA   
ATOM   3555  HB  ILE P 227     -48.717-131.304 109.940  0.00 97.00      PROA   
ATOM   3556  CG2 ILE P 227     -49.246-132.730 111.502  0.00 97.00      PROA   
ATOM   3557 HG21 ILE P 227     -48.771-133.534 112.104  0.00 97.00      PROA   
ATOM   3558 HG22 ILE P 227     -50.135-133.152 110.992  0.00 97.00      PROA   
ATOM   3559 HG23 ILE P 227     -49.594-131.947 112.204  0.00 97.00      PROA   
ATOM   3560  CG1 ILE P 227     -46.998-131.546 111.207  0.00 97.00      PROA   
ATOM   3561 HG11 ILE P 227     -46.290-131.123 110.460  0.00 97.00      PROA   
ATOM   3562 HG12 ILE P 227     -46.474-132.360 111.753  0.00 97.00      PROA   
ATOM   3563  CD  ILE P 227     -47.347-130.412 112.180  0.00 97.00      PROA   
ATOM   3564  HD1 ILE P 227     -47.897-130.800 113.063  0.00 97.00      PROA   
ATOM   3565  HD2 ILE P 227     -47.983-129.655 111.674  0.00 97.00      PROA   
ATOM   3566  HD3 ILE P 227     -46.423-129.911 112.538  0.00 97.00      PROA   
ATOM   3567  C   ILE P 227     -48.893-133.413 108.434  0.00 97.00      PROA   
ATOM   3568  O   ILE P 227     -49.002-132.575 107.544  0.00 97.00      PROA   
ATOM   3569  N   LEU P 228     -49.686-134.505 108.471  0.00 97.00      PROA   
ATOM   3570  HN  LEU P 228     -49.595-135.169 109.210  0.00 97.00      PROA   
ATOM   3571  CA  LEU P 228     -50.543-134.913 107.374  0.00 97.00      PROA   
ATOM   3572  HA  LEU P 228     -50.190-134.473 106.451  0.00 97.00      PROA   
ATOM   3573  CB  LEU P 228     -50.518-136.459 107.225  0.00 97.00      PROA   
ATOM   3574  HB1 LEU P 228     -51.260-136.751 106.449  0.00 97.00      PROA   
ATOM   3575  HB2 LEU P 228     -50.822-136.937 108.181  0.00 97.00      PROA   
ATOM   3576  CG  LEU P 228     -49.155-137.068 106.779  0.00 97.00      PROA   
ATOM   3577  HG  LEU P 228     -48.765-136.443 105.941  0.00 97.00      PROA   
ATOM   3578  CD1 LEU P 228     -48.072-137.123 107.877  0.00 97.00      PROA   
ATOM   3579 HD11 LEU P 228     -48.464-137.643 108.777  0.00 97.00      PROA   
ATOM   3580 HD12 LEU P 228     -47.726-136.112 108.166  0.00 97.00      PROA   
ATOM   3581 HD13 LEU P 228     -47.187-137.684 107.509  0.00 97.00      PROA   
ATOM   3582  CD2 LEU P 228     -49.364-138.491 106.228  0.00 97.00      PROA   
ATOM   3583 HD21 LEU P 228     -50.091-138.484 105.390  0.00 97.00      PROA   
ATOM   3584 HD22 LEU P 228     -49.748-139.155 107.031  0.00 97.00      PROA   
ATOM   3585 HD23 LEU P 228     -48.402-138.905 105.860  0.00 97.00      PROA   
ATOM   3586  C   LEU P 228     -51.967-134.423 107.590  0.00 97.00      PROA   
ATOM   3587  O   LEU P 228     -52.879-134.798 106.857  0.00 97.00      PROA   
ATOM   3588  N   THR P 229     -52.139-133.555 108.611  0.00 97.00      PROA   
ATOM   3589  HN  THR P 229     -51.308-133.268 109.077  0.00 97.00      PROA   
ATOM   3590  CA  THR P 229     -53.364-133.008 109.168  0.00 97.00      PROA   
ATOM   3591  HA  THR P 229     -53.592-132.080 108.665  0.00 97.00      PROA   
ATOM   3592  CB  THR P 229     -54.601-133.932 109.184  0.00 97.00      PROA   
ATOM   3593  HB  THR P 229     -54.276-134.967 109.436  0.00 97.00      PROA   
ATOM   3594  OG1 THR P 229     -55.218-133.940 107.906  0.00 97.00      PROA   
ATOM   3595  HG1 THR P 229     -54.537-134.241 107.300  0.00 97.00      PROA   
ATOM   3596  CG2 THR P 229     -55.715-133.521 110.176  0.00 97.00      PROA   
ATOM   3597 HG21 THR P 229     -56.102-132.510 109.954  0.00 97.00      PROA   
ATOM   3598 HG22 THR P 229     -55.371-133.544 111.226  0.00 97.00      PROA   
ATOM   3599 HG23 THR P 229     -56.565-134.233 110.090  0.00 97.00      PROA   
ATOM   3600  C   THR P 229     -52.947-132.708 110.579  0.00 97.00      PROA   
ATOM   3601  O   THR P 229     -52.925-133.613 111.409  0.00 97.00      PROA   
ATOM   3602  N   ALA P 230     -52.553-131.451 110.911  0.00 97.00      PROA   
ATOM   3603  HN  ALA P 230     -52.448-130.719 110.240  0.00 97.00      PROA   
ATOM   3604  CA  ALA P 230     -52.314-131.081 112.296  0.00 97.00      PROA   
ATOM   3605  HA  ALA P 230     -51.682-131.843 112.725  0.00 97.00      PROA   
ATOM   3606  CB  ALA P 230     -51.599-129.727 112.445  0.00 97.00      PROA   
ATOM   3607  HB1 ALA P 230     -52.217-128.904 112.026  0.00 97.00      PROA   
ATOM   3608  HB2 ALA P 230     -50.629-129.755 111.902  0.00 97.00      PROA   
ATOM   3609  HB3 ALA P 230     -51.382-129.513 113.512  0.00 97.00      PROA   
ATOM   3610  C   ALA P 230     -53.605-131.076 113.083  0.00 97.00      PROA   
ATOM   3611  O   ALA P 230     -54.636-130.687 112.563  0.00 97.00      PROA   
ATOM   3612  N   ARG P 231     -53.584-131.542 114.346  0.00 97.00      PROA   
ATOM   3613  HN  ARG P 231     -52.720-131.870 114.728  0.00 97.00      PROA   
ATOM   3614  CA  ARG P 231     -54.777-131.890 115.088  0.00 97.00      PROA   
ATOM   3615  HA  ARG P 231     -55.654-131.620 114.519  0.00 97.00      PROA   
ATOM   3616  CB  ARG P 231     -54.834-133.420 115.331  0.00 97.00      PROA   
ATOM   3617  HB1 ARG P 231     -55.649-133.644 116.043  0.00 97.00      PROA   
ATOM   3618  HB2 ARG P 231     -53.888-133.768 115.796  0.00 97.00      PROA   
ATOM   3619  CG  ARG P 231     -55.086-134.219 114.035  0.00 97.00      PROA   
ATOM   3620  HG1 ARG P 231     -54.116-134.313 113.504  0.00 97.00      PROA   
ATOM   3621  HG2 ARG P 231     -55.756-133.621 113.382  0.00 97.00      PROA   
ATOM   3622  CD  ARG P 231     -55.670-135.639 114.218  0.00 97.00      PROA   
ATOM   3623  HD1 ARG P 231     -54.967-136.238 114.838  0.00 97.00      PROA   
ATOM   3624  HD2 ARG P 231     -55.817-136.145 113.242  0.00 97.00      PROA   
ATOM   3625  NE  ARG P 231     -56.975-135.621 114.955  0.00 97.00      PROA   
ATOM   3626  HE  ARG P 231     -56.932-135.933 115.906  0.00 97.00      PROA   
ATOM   3627  CZ  ARG P 231     -57.901-134.668 114.762  0.00 97.00      PROA   
ATOM   3628  NH1 ARG P 231     -58.302-134.284 113.552  0.00 97.00      PROA   
ATOM   3629 HH11 ARG P 231     -57.927-134.737 112.756  0.00 97.00      PROA   
ATOM   3630 HH12 ARG P 231     -58.923-133.497 113.521  0.00 97.00      PROA   
ATOM   3631  NH2 ARG P 231     -58.380-134.005 115.825  0.00 97.00      PROA   
ATOM   3632 HH21 ARG P 231     -57.934-134.210 116.699  0.00 97.00      PROA   
ATOM   3633 HH22 ARG P 231     -58.704-133.076 115.647  0.00 97.00      PROA   
ATOM   3634  C   ARG P 231     -54.914-131.186 116.418  0.00 97.00      PROA   
ATOM   3635  O   ARG P 231     -53.973-130.654 116.987  0.00 97.00      PROA   
ATOM   3636  N   ARG P 232     -56.139-131.204 116.977  0.00 97.00      PROA   
ATOM   3637  HN  ARG P 232     -56.925-131.483 116.423  0.00 97.00      PROA   
ATOM   3638  CA  ARG P 232     -56.455-130.816 118.339  0.00 97.00      PROA   
ATOM   3639  HA  ARG P 232     -56.313-129.749 118.412  0.00 97.00      PROA   
ATOM   3640  CB  ARG P 232     -57.939-131.173 118.596  0.00 97.00      PROA   
ATOM   3641  HB1 ARG P 232     -58.121-131.473 119.648  0.00 97.00      PROA   
ATOM   3642  HB2 ARG P 232     -58.175-132.067 117.974  0.00 97.00      PROA   
ATOM   3643  CG  ARG P 232     -58.892-130.034 118.193  0.00 97.00      PROA   
ATOM   3644  HG1 ARG P 232     -59.839-130.464 117.793  0.00 97.00      PROA   
ATOM   3645  HG2 ARG P 232     -58.426-129.475 117.356  0.00 97.00      PROA   
ATOM   3646  CD  ARG P 232     -59.195-129.080 119.353  0.00 97.00      PROA   
ATOM   3647  HD1 ARG P 232     -59.747-128.178 119.019  0.00 97.00      PROA   
ATOM   3648  HD2 ARG P 232     -58.256-128.770 119.863  0.00 97.00      PROA   
ATOM   3649  NE  ARG P 232     -60.105-129.858 120.250  0.00 97.00      PROA   
ATOM   3650  HE  ARG P 232     -60.806-130.402 119.799  0.00 97.00      PROA   
ATOM   3651  CZ  ARG P 232     -59.834-130.193 121.528  0.00 97.00      PROA   
ATOM   3652  NH1 ARG P 232     -58.885-129.588 122.256  0.00 97.00      PROA   
ATOM   3653 HH11 ARG P 232     -58.328-128.884 121.828  0.00 97.00      PROA   
ATOM   3654 HH12 ARG P 232     -58.716-129.897 123.188  0.00 97.00      PROA   
ATOM   3655  NH2 ARG P 232     -60.531-131.207 122.073  0.00 97.00      PROA   
ATOM   3656 HH21 ARG P 232     -61.149-131.727 121.489  0.00 97.00      PROA   
ATOM   3657 HH22 ARG P 232     -60.292-131.516 122.989  0.00 97.00      PROA   
ATOM   3658  C   ARG P 232     -55.590-131.431 119.430  0.00 97.00      PROA   
ATOM   3659  O   ARG P 232     -55.179-130.753 120.366  0.00 97.00      PROA   
ATOM   3660  N   GLU P 233     -55.275-132.728 119.314  0.00 97.00      PROA   
ATOM   3661  HN  GLU P 233     -55.750-133.283 118.630  0.00 97.00      PROA   
ATOM   3662  CA  GLU P 233     -54.394-133.490 120.162  0.00 97.00      PROA   
ATOM   3663  HA  GLU P 233     -54.601-133.209 121.185  0.00 97.00      PROA   
ATOM   3664  CB  GLU P 233     -54.724-135.004 120.025  0.00 97.00      PROA   
ATOM   3665  HB1 GLU P 233     -55.670-135.210 120.577  0.00 97.00      PROA   
ATOM   3666  HB2 GLU P 233     -53.924-135.589 120.528  0.00 97.00      PROA   
ATOM   3667  CG  GLU P 233     -54.867-135.514 118.566  0.00 97.00      PROA   
ATOM   3668  HG1 GLU P 233     -54.539-136.576 118.535  0.00 97.00      PROA   
ATOM   3669  HG2 GLU P 233     -54.205-134.938 117.891  0.00 97.00      PROA   
ATOM   3670  CD  GLU P 233     -56.300-135.481 118.023  0.00 97.00      PROA   
ATOM   3671  OE1 GLU P 233     -56.955-134.413 118.080  0.00 97.00      PROA   
ATOM   3672  OE2 GLU P 233     -56.755-136.533 117.504  0.00 97.00      PROA   
ATOM   3673  C   GLU P 233     -52.912-133.182 119.964  0.00 97.00      PROA   
ATOM   3674  O   GLU P 233     -52.093-133.490 120.829  0.00 97.00      PROA   
ATOM   3675  N   ASP P 234     -52.539-132.504 118.852  0.00 97.00      PROA   
ATOM   3676  HN  ASP P 234     -53.185-132.349 118.109  0.00 97.00      PROA   
ATOM   3677  CA  ASP P 234     -51.206-131.977 118.614  0.00 97.00      PROA   
ATOM   3678  HA  ASP P 234     -50.485-132.725 118.917  0.00 97.00      PROA   
ATOM   3679  CB  ASP P 234     -50.961-131.622 117.115  0.00 97.00      PROA   
ATOM   3680  HB1 ASP P 234     -49.920-131.276 116.967  0.00 97.00      PROA   
ATOM   3681  HB2 ASP P 234     -51.628-130.793 116.804  0.00 97.00      PROA   
ATOM   3682  CG  ASP P 234     -51.168-132.775 116.130  0.00 97.00      PROA   
ATOM   3683  OD1 ASP P 234     -51.445-133.931 116.539  0.00 97.00      PROA   
ATOM   3684  OD2 ASP P 234     -51.019-132.487 114.913  0.00 97.00      PROA   
ATOM   3685  C   ASP P 234     -50.952-130.697 119.418  0.00 97.00      PROA   
ATOM   3686  O   ASP P 234     -49.817-130.243 119.529  0.00 97.00      PROA   
ATOM   3687  N   SER P 235     -52.008-130.062 119.986  0.00 97.00      PROA   
ATOM   3688  HN  SER P 235     -52.915-130.469 119.905  0.00 97.00      PROA   
ATOM   3689  CA  SER P 235     -51.922-128.768 120.662  0.00 97.00      PROA   
ATOM   3690  HA  SER P 235     -51.488-128.088 119.941  0.00 97.00      PROA   
ATOM   3691  CB  SER P 235     -53.312-128.185 121.080  0.00 97.00      PROA   
ATOM   3692  HB1 SER P 235     -54.001-128.265 120.214  0.00 97.00      PROA   
ATOM   3693  HB2 SER P 235     -53.210-127.112 121.341  0.00 97.00      PROA   
ATOM   3694  OG  SER P 235     -53.924-128.864 122.178  0.00 97.00      PROA   
ATOM   3695  HG1 SER P 235     -53.196-129.184 122.722  0.00 97.00      PROA   
ATOM   3696  C   SER P 235     -51.022-128.768 121.893  0.00 97.00      PROA   
ATOM   3697  O   SER P 235     -51.349-129.355 122.923  0.00 97.00      PROA   
ATOM   3698  N   GLY P 236     -49.857-128.088 121.842  0.00 97.00      PROA   
ATOM   3699  HN  GLY P 236     -49.541-127.621 121.020  0.00 97.00      PROA   
ATOM   3700  CA  GLY P 236     -49.017-128.085 123.021  0.00 97.00      PROA   
ATOM   3701  HA1 GLY P 236     -48.801-129.113 123.283  0.00 97.00      PROA   
ATOM   3702  HA2 GLY P 236     -49.530-127.536 123.800  0.00 97.00      PROA   
ATOM   3703  C   GLY P 236     -47.715-127.400 122.792  0.00 97.00      PROA   
ATOM   3704  O   GLY P 236     -47.630-126.400 122.091  0.00 97.00      PROA   
ATOM   3705  N   LEU P 237     -46.653-127.937 123.425  0.00 97.00      PROA   
ATOM   3706  HN  LEU P 237     -46.739-128.780 123.948  0.00 97.00      PROA   
ATOM   3707  CA  LEU P 237     -45.351-127.329 123.471  0.00 97.00      PROA   
ATOM   3708  HA  LEU P 237     -45.370-126.364 122.987  0.00 97.00      PROA   
ATOM   3709  CB  LEU P 237     -44.858-127.160 124.925  0.00 97.00      PROA   
ATOM   3710  HB1 LEU P 237     -43.857-126.690 124.899  0.00 97.00      PROA   
ATOM   3711  HB2 LEU P 237     -44.756-128.158 125.407  0.00 97.00      PROA   
ATOM   3712  CG  LEU P 237     -45.724-126.270 125.847  0.00 97.00      PROA   
ATOM   3713  HG  LEU P 237     -46.750-126.700 125.913  0.00 97.00      PROA   
ATOM   3714  CD1 LEU P 237     -45.120-126.260 127.263  0.00 97.00      PROA   
ATOM   3715 HD11 LEU P 237     -44.083-125.864 127.225  0.00 97.00      PROA   
ATOM   3716 HD12 LEU P 237     -45.076-127.291 127.673  0.00 97.00      PROA   
ATOM   3717 HD13 LEU P 237     -45.720-125.624 127.947  0.00 97.00      PROA   
ATOM   3718  CD2 LEU P 237     -45.833-124.836 125.307  0.00 97.00      PROA   
ATOM   3719 HD21 LEU P 237     -46.337-124.836 124.321  0.00 97.00      PROA   
ATOM   3720 HD22 LEU P 237     -44.818-124.397 125.190  0.00 97.00      PROA   
ATOM   3721 HD23 LEU P 237     -46.418-124.195 125.998  0.00 97.00      PROA   
ATOM   3722  C   LEU P 237     -44.389-128.206 122.705  0.00 97.00      PROA   
ATOM   3723  O   LEU P 237     -44.452-129.430 122.773  0.00 97.00      PROA   
ATOM   3724  N   TYR P 238     -43.508-127.570 121.903  0.00 97.00      PROA   
ATOM   3725  HN  TYR P 238     -43.524-126.572 121.852  0.00 97.00      PROA   
ATOM   3726  CA  TYR P 238     -42.601-128.215 120.978  0.00 97.00      PROA   
ATOM   3727  HA  TYR P 238     -42.592-129.282 121.158  0.00 97.00      PROA   
ATOM   3728  CB  TYR P 238     -42.971-127.915 119.501  0.00 97.00      PROA   
ATOM   3729  HB1 TYR P 238     -42.159-128.217 118.805  0.00 97.00      PROA   
ATOM   3730  HB2 TYR P 238     -43.160-126.827 119.366  0.00 97.00      PROA   
ATOM   3731  CG  TYR P 238     -44.217-128.662 119.116  0.00 97.00      PROA   
ATOM   3732  CD1 TYR P 238     -45.493-128.175 119.452  0.00 97.00      PROA   
ATOM   3733  HD1 TYR P 238     -45.585-127.253 120.010  0.00 97.00      PROA   
ATOM   3734  CE1 TYR P 238     -46.646-128.872 119.071  0.00 97.00      PROA   
ATOM   3735  HE1 TYR P 238     -47.621-128.490 119.336  0.00 97.00      PROA   
ATOM   3736  CZ  TYR P 238     -46.525-130.048 118.321  0.00 97.00      PROA   
ATOM   3737  OH  TYR P 238     -47.661-130.769 117.918  0.00 97.00      PROA   
ATOM   3738  HH  TYR P 238     -48.405-130.471 118.452  0.00 97.00      PROA   
ATOM   3739  CD2 TYR P 238     -44.115-129.846 118.366  0.00 97.00      PROA   
ATOM   3740  HD2 TYR P 238     -43.143-130.227 118.089  0.00 97.00      PROA   
ATOM   3741  CE2 TYR P 238     -45.265-130.533 117.967  0.00 97.00      PROA   
ATOM   3742  HE2 TYR P 238     -45.182-131.447 117.397  0.00 97.00      PROA   
ATOM   3743  C   TYR P 238     -41.197-127.711 121.182  0.00 97.00      PROA   
ATOM   3744  O   TYR P 238     -40.976-126.514 121.321  0.00 97.00      PROA   
ATOM   3745  N   TRP P 239     -40.191-128.613 121.167  0.00 97.00      PROA   
ATOM   3746  HN  TRP P 239     -40.364-129.592 121.101  0.00 97.00      PROA   
ATOM   3747  CA  TRP P 239     -38.808-128.188 121.229  0.00 97.00      PROA   
ATOM   3748  HA  TRP P 239     -38.726-127.203 120.788  0.00 97.00      PROA   
ATOM   3749  CB  TRP P 239     -38.248-128.105 122.680  0.00 97.00      PROA   
ATOM   3750  HB1 TRP P 239     -38.867-127.352 123.210  0.00 97.00      PROA   
ATOM   3751  HB2 TRP P 239     -37.215-127.698 122.665  0.00 97.00      PROA   
ATOM   3752  CG  TRP P 239     -38.274-129.355 123.505  0.00 97.00      PROA   
ATOM   3753  CD1 TRP P 239     -39.368-129.847 124.163  0.00 97.00      PROA   
ATOM   3754  HD1 TRP P 239     -40.351-129.411 124.104  0.00 97.00      PROA   
ATOM   3755  NE1 TRP P 239     -39.017-130.933 124.914  0.00 97.00      PROA   
ATOM   3756  HE1 TRP P 239     -39.602-131.411 125.533  0.00 97.00      PROA   
ATOM   3757  CE2 TRP P 239     -37.687-131.184 124.750  0.00 97.00      PROA   
ATOM   3758  CD2 TRP P 239     -37.174-130.206 123.865  0.00 97.00      PROA   
ATOM   3759  CE3 TRP P 239     -35.820-130.218 123.539  0.00 97.00      PROA   
ATOM   3760  HE3 TRP P 239     -35.399-129.480 122.872  0.00 97.00      PROA   
ATOM   3761  CZ3 TRP P 239     -35.016-131.230 124.069  0.00 97.00      PROA   
ATOM   3762  HZ3 TRP P 239     -33.976-131.289 123.788  0.00 97.00      PROA   
ATOM   3763  CZ2 TRP P 239     -36.884-132.178 125.289  0.00 97.00      PROA   
ATOM   3764  HZ2 TRP P 239     -37.293-132.935 125.941  0.00 97.00      PROA   
ATOM   3765  CH2 TRP P 239     -35.537-132.194 124.929  0.00 97.00      PROA   
ATOM   3766  HH2 TRP P 239     -34.893-132.982 125.295  0.00 97.00      PROA   
ATOM   3767  C   TRP P 239     -37.961-129.091 120.371  0.00 97.00      PROA   
ATOM   3768  O   TRP P 239     -38.343-130.209 120.035  0.00 97.00      PROA   
ATOM   3769  N   CYS P 240     -36.774-128.577 119.981  0.00 97.00      PROA   
ATOM   3770  HN  CYS P 240     -36.536-127.645 120.246  0.00 97.00      PROA   
ATOM   3771  CA  CYS P 240     -35.803-129.284 119.176  0.00 97.00      PROA   
ATOM   3772  HA  CYS P 240     -36.067-130.329 119.167  0.00 97.00      PROA   
ATOM   3773  CB  CYS P 240     -35.745-128.776 117.706  0.00 97.00      PROA   
ATOM   3774  HB1 CYS P 240     -36.706-129.076 117.234  0.00 97.00      PROA   
ATOM   3775  HB2 CYS P 240     -34.939-129.294 117.144  0.00 97.00      PROA   
ATOM   3776  SG  CYS P 240     -35.586-126.963 117.558  0.00 97.00      PROA   
ATOM   3777  C   CYS P 240     -34.435-129.199 119.817  0.00 97.00      PROA   
ATOM   3778  O   CYS P 240     -34.130-128.314 120.609  0.00 97.00      PROA   
ATOM   3779  N   GLU P 241     -33.563-130.176 119.504  0.00 97.00      PROA   
ATOM   3780  HN  GLU P 241     -33.827-130.914 118.888  0.00 97.00      PROA   
ATOM   3781  CA  GLU P 241     -32.265-130.305 120.123  0.00 97.00      PROA   
ATOM   3782  HA  GLU P 241     -32.074-129.460 120.770  0.00 97.00      PROA   
ATOM   3783  CB  GLU P 241     -32.233-131.566 121.014  0.00 97.00      PROA   
ATOM   3784  HB1 GLU P 241     -32.595-132.434 120.424  0.00 97.00      PROA   
ATOM   3785  HB2 GLU P 241     -32.990-131.371 121.808  0.00 97.00      PROA   
ATOM   3786  CG  GLU P 241     -30.871-131.923 121.637  0.00 97.00      PROA   
ATOM   3787  HG1 GLU P 241     -30.367-131.004 122.008  0.00 97.00      PROA   
ATOM   3788  HG2 GLU P 241     -30.217-132.421 120.891  0.00 97.00      PROA   
ATOM   3789  CD  GLU P 241     -31.028-132.851 122.832  0.00 97.00      PROA   
ATOM   3790  OE1 GLU P 241     -32.178-133.235 123.161  0.00 97.00      PROA   
ATOM   3791  OE2 GLU P 241     -29.983-133.147 123.467  0.00 97.00      PROA   
ATOM   3792  C   GLU P 241     -31.174-130.290 119.081  0.00 97.00      PROA   
ATOM   3793  O   GLU P 241     -31.343-130.805 117.976  0.00 97.00      PROA   
ATOM   3794  N   ALA P 242     -30.026-129.650 119.413  0.00 97.00      PROA   
ATOM   3795  HN  ALA P 242     -29.922-129.211 120.300  0.00 97.00      PROA   
ATOM   3796  CA  ALA P 242     -28.903-129.516 118.514  0.00 97.00      PROA   
ATOM   3797  HA  ALA P 242     -28.920-130.324 117.795  0.00 97.00      PROA   
ATOM   3798  CB  ALA P 242     -28.933-128.161 117.783  0.00 97.00      PROA   
ATOM   3799  HB1 ALA P 242     -28.902-127.325 118.514  0.00 97.00      PROA   
ATOM   3800  HB2 ALA P 242     -29.876-128.073 117.201  0.00 97.00      PROA   
ATOM   3801  HB3 ALA P 242     -28.081-128.061 117.080  0.00 97.00      PROA   
ATOM   3802  C   ALA P 242     -27.623-129.633 119.313  0.00 97.00      PROA   
ATOM   3803  O   ALA P 242     -27.531-129.163 120.444  0.00 97.00      PROA   
ATOM   3804  N   ALA P 243     -26.598-130.304 118.737  0.00 97.00      PROA   
ATOM   3805  HN  ALA P 243     -26.677-130.693 117.824  0.00 97.00      PROA   
ATOM   3806  CA  ALA P 243     -25.398-130.646 119.460  0.00 97.00      PROA   
ATOM   3807  HA  ALA P 243     -25.147-129.846 120.144  0.00 97.00      PROA   
ATOM   3808  CB  ALA P 243     -25.598-131.972 120.230  0.00 97.00      PROA   
ATOM   3809  HB1 ALA P 243     -25.849-132.796 119.529  0.00 97.00      PROA   
ATOM   3810  HB2 ALA P 243     -26.443-131.868 120.946  0.00 97.00      PROA   
ATOM   3811  HB3 ALA P 243     -24.692-132.256 120.803  0.00 97.00      PROA   
ATOM   3812  C   ALA P 243     -24.238-130.818 118.502  0.00 97.00      PROA   
ATOM   3813  O   ALA P 243     -24.408-130.953 117.292  0.00 97.00      PROA   
ATOM   3814  N   THR P 244     -23.001-130.812 119.052  0.00 97.00      PROA   
ATOM   3815  HN  THR P 244     -22.897-130.592 120.021  0.00 97.00      PROA   
ATOM   3816  CA  THR P 244     -21.797-131.338 118.428  0.00 97.00      PROA   
ATOM   3817  HA  THR P 244     -21.685-130.891 117.449  0.00 97.00      PROA   
ATOM   3818  CB  THR P 244     -20.561-131.055 119.266  0.00 97.00      PROA   
ATOM   3819  HB  THR P 244     -19.678-131.579 118.851  0.00 97.00      PROA   
ATOM   3820  OG1 THR P 244     -20.774-131.500 120.594  0.00 97.00      PROA   
ATOM   3821  HG1 THR P 244     -21.217-132.348 120.509  0.00 97.00      PROA   
ATOM   3822  CG2 THR P 244     -20.220-129.555 119.308  0.00 97.00      PROA   
ATOM   3823 HG21 THR P 244     -21.072-128.958 119.692  0.00 97.00      PROA   
ATOM   3824 HG22 THR P 244     -19.950-129.191 118.297  0.00 97.00      PROA   
ATOM   3825 HG23 THR P 244     -19.349-129.394 119.982  0.00 97.00      PROA   
ATOM   3826  C   THR P 244     -21.894-132.855 118.265  0.00 97.00      PROA   
ATOM   3827  O   THR P 244     -22.390-133.540 119.156  0.00 97.00      PROA   
ATOM   3828  N   GLU P 245     -21.364-133.402 117.147  0.00 97.00      PROA   
ATOM   3829  HN  GLU P 245     -20.904-132.813 116.485  0.00 97.00      PROA   
ATOM   3830  CA  GLU P 245     -21.381-134.799 116.726  0.00 97.00      PROA   
ATOM   3831  HA  GLU P 245     -22.403-135.113 116.562  0.00 97.00      PROA   
ATOM   3832  CB  GLU P 245     -20.553-134.792 115.406  0.00 97.00      PROA   
ATOM   3833  HB1 GLU P 245     -19.471-134.743 115.656  0.00 97.00      PROA   
ATOM   3834  HB2 GLU P 245     -20.812-133.827 114.908  0.00 97.00      PROA   
ATOM   3835  CG  GLU P 245     -20.768-135.943 114.401  0.00 97.00      PROA   
ATOM   3836  HG1 GLU P 245     -21.652-136.540 114.699  0.00 97.00      PROA   
ATOM   3837  HG2 GLU P 245     -19.879-136.608 114.405  0.00 97.00      PROA   
ATOM   3838  CD  GLU P 245     -20.976-135.478 112.950  0.00 97.00      PROA   
ATOM   3839  OE1 GLU P 245     -20.553-134.354 112.579  0.00 97.00      PROA   
ATOM   3840  OE2 GLU P 245     -21.569-136.276 112.182  0.00 97.00      PROA   
ATOM   3841  C   GLU P 245     -20.731-135.703 117.776  0.00 97.00      PROA   
ATOM   3842  O   GLU P 245     -21.239-136.754 118.165  0.00 97.00      PROA   
ATOM   3843  N   ASP P 246     -19.601-135.214 118.294  0.00 97.00      PROA   
ATOM   3844  HN  ASP P 246     -19.222-134.395 117.864  0.00 97.00      PROA   
ATOM   3845  CA  ASP P 246     -18.724-135.693 119.330  0.00 97.00      PROA   
ATOM   3846  HA  ASP P 246     -18.500-136.733 119.130  0.00 97.00      PROA   
ATOM   3847  CB  ASP P 246     -17.406-134.851 119.213  0.00 97.00      PROA   
ATOM   3848  HB1 ASP P 246     -16.782-135.270 118.392  0.00 97.00      PROA   
ATOM   3849  HB2 ASP P 246     -16.805-134.896 120.141  0.00 97.00      PROA   
ATOM   3850  CG  ASP P 246     -17.682-133.379 118.849  0.00 97.00      PROA   
ATOM   3851  OD1 ASP P 246     -18.018-133.084 117.668  0.00 97.00      PROA   
ATOM   3852  OD2 ASP P 246     -17.623-132.532 119.769  0.00 97.00      PROA   
ATOM   3853  C   ASP P 246     -19.305-135.634 120.754  0.00 97.00      PROA   
ATOM   3854  O   ASP P 246     -18.777-136.268 121.666  0.00 97.00      PROA   
ATOM   3855  N   GLY P 247     -20.417-134.896 120.997  0.00 97.00      PROA   
ATOM   3856  HN  GLY P 247     -20.888-134.471 120.227  0.00 97.00      PROA   
ATOM   3857  CA  GLY P 247     -21.082-134.830 122.303  0.00 97.00      PROA   
ATOM   3858  HA1 GLY P 247     -21.139-135.827 122.719  0.00 97.00      PROA   
ATOM   3859  HA2 GLY P 247     -22.062-134.403 122.141  0.00 97.00      PROA   
ATOM   3860  C   GLY P 247     -20.395-133.955 123.325  0.00 97.00      PROA   
ATOM   3861  O   GLY P 247     -20.693-134.009 124.519  0.00 97.00      PROA   
ATOM   3862  N   ASN P 248     -19.459-133.100 122.875  0.00 97.00      PROA   
ATOM   3863  HN  ASN P 248     -19.185-133.129 121.917  0.00 97.00      PROA   
ATOM   3864  CA  ASN P 248     -18.850-132.063 123.681  0.00 97.00      PROA   
ATOM   3865  HA  ASN P 248     -18.452-132.528 124.572  0.00 97.00      PROA   
ATOM   3866  CB  ASN P 248     -17.715-131.381 122.881  0.00 97.00      PROA   
ATOM   3867  HB1 ASN P 248     -17.424-130.405 123.321  0.00 97.00      PROA   
ATOM   3868  HB2 ASN P 248     -18.038-131.216 121.831  0.00 97.00      PROA   
ATOM   3869  CG  ASN P 248     -16.486-132.295 122.956  0.00 97.00      PROA   
ATOM   3870  OD1 ASN P 248     -16.174-132.833 124.024  0.00 97.00      PROA   
ATOM   3871  ND2 ASN P 248     -15.799-132.519 121.807  0.00 97.00      PROA   
ATOM   3872 HD21 ASN P 248     -15.028-133.151 121.838  0.00 97.00      PROA   
ATOM   3873 HD22 ASN P 248     -16.237-132.284 120.937  0.00 97.00      PROA   
ATOM   3874  C   ASN P 248     -19.845-131.030 124.172  0.00 97.00      PROA   
ATOM   3875  O   ASN P 248     -19.851-130.680 125.351  0.00 97.00      PROA   
ATOM   3876  N   VAL P 249     -20.734-130.557 123.275  0.00 97.00      PROA   
ATOM   3877  HN  VAL P 249     -20.691-130.869 122.328  0.00 97.00      PROA   
ATOM   3878  CA  VAL P 249     -21.694-129.512 123.549  0.00 97.00      PROA   
ATOM   3879  HA  VAL P 249     -21.753-129.332 124.613  0.00 97.00      PROA   
ATOM   3880  CB  VAL P 249     -21.343-128.208 122.838  0.00 97.00      PROA   
ATOM   3881  HB  VAL P 249     -21.398-128.347 121.735  0.00 97.00      PROA   
ATOM   3882  CG1 VAL P 249     -22.328-127.089 123.244  0.00 97.00      PROA   
ATOM   3883 HG11 VAL P 249     -22.314-126.943 124.345  0.00 97.00      PROA   
ATOM   3884 HG12 VAL P 249     -23.366-127.317 122.927  0.00 97.00      PROA   
ATOM   3885 HG13 VAL P 249     -22.027-126.135 122.764  0.00 97.00      PROA   
ATOM   3886  CG2 VAL P 249     -19.891-127.808 123.177  0.00 97.00      PROA   
ATOM   3887 HG21 VAL P 249     -19.160-128.587 122.881  0.00 97.00      PROA   
ATOM   3888 HG22 VAL P 249     -19.789-127.614 124.265  0.00 97.00      PROA   
ATOM   3889 HG23 VAL P 249     -19.623-126.885 122.624  0.00 97.00      PROA   
ATOM   3890  C   VAL P 249     -23.050-129.968 123.061  0.00 97.00      PROA   
ATOM   3891  O   VAL P 249     -23.218-130.317 121.898  0.00 97.00      PROA   
ATOM   3892  N   LEU P 250     -24.073-129.934 123.941  0.00 97.00      PROA   
ATOM   3893  HN  LEU P 250     -23.925-129.685 124.893  0.00 97.00      PROA   
ATOM   3894  CA  LEU P 250     -25.454-130.102 123.552  0.00 97.00      PROA   
ATOM   3895  HA  LEU P 250     -25.519-130.065 122.473  0.00 97.00      PROA   
ATOM   3896  CB  LEU P 250     -26.146-131.437 123.967  0.00 97.00      PROA   
ATOM   3897  HB1 LEU P 250     -25.696-132.225 123.319  0.00 97.00      PROA   
ATOM   3898  HB2 LEU P 250     -27.221-131.381 123.691  0.00 97.00      PROA   
ATOM   3899  CG  LEU P 250     -26.050-131.977 125.425  0.00 97.00      PROA   
ATOM   3900  HG  LEU P 250     -26.562-132.973 125.381  0.00 97.00      PROA   
ATOM   3901  CD1 LEU P 250     -24.620-132.263 125.924  0.00 97.00      PROA   
ATOM   3902 HD11 LEU P 250     -24.092-131.316 126.157  0.00 97.00      PROA   
ATOM   3903 HD12 LEU P 250     -24.045-132.818 125.153  0.00 97.00      PROA   
ATOM   3904 HD13 LEU P 250     -24.658-132.871 126.853  0.00 97.00      PROA   
ATOM   3905  CD2 LEU P 250     -26.840-131.155 126.460  0.00 97.00      PROA   
ATOM   3906 HD21 LEU P 250     -27.856-130.924 126.078  0.00 97.00      PROA   
ATOM   3907 HD22 LEU P 250     -26.315-130.206 126.689  0.00 97.00      PROA   
ATOM   3908 HD23 LEU P 250     -26.935-131.725 127.408  0.00 97.00      PROA   
ATOM   3909  C   LEU P 250     -26.177-128.871 124.025  0.00 97.00      PROA   
ATOM   3910  O   LEU P 250     -25.970-128.393 125.138  0.00 97.00      PROA   
ATOM   3911  N   LYS P 251     -27.000-128.270 123.139  0.00 97.00      PROA   
ATOM   3912  HN  LYS P 251     -27.147-128.639 122.223  0.00 97.00      PROA   
ATOM   3913  CA  LYS P 251     -27.548-126.964 123.397  0.00 97.00      PROA   
ATOM   3914  HA  LYS P 251     -27.531-126.752 124.457  0.00 97.00      PROA   
ATOM   3915  CB  LYS P 251     -26.713-125.888 122.686  0.00 97.00      PROA   
ATOM   3916  HB1 LYS P 251     -26.794-125.959 121.580  0.00 97.00      PROA   
ATOM   3917  HB2 LYS P 251     -25.653-126.126 122.942  0.00 97.00      PROA   
ATOM   3918  CG  LYS P 251     -27.010-124.469 123.186  0.00 97.00      PROA   
ATOM   3919  HG1 LYS P 251     -27.709-124.509 124.053  0.00 97.00      PROA   
ATOM   3920  HG2 LYS P 251     -27.529-123.918 122.375  0.00 97.00      PROA   
ATOM   3921  CD  LYS P 251     -25.738-123.724 123.627  0.00 97.00      PROA   
ATOM   3922  HD1 LYS P 251     -25.294-124.278 124.486  0.00 97.00      PROA   
ATOM   3923  HD2 LYS P 251     -26.019-122.708 123.985  0.00 97.00      PROA   
ATOM   3924  CE  LYS P 251     -24.694-123.598 122.505  0.00 97.00      PROA   
ATOM   3925  HE1 LYS P 251     -25.151-123.063 121.647  0.00 97.00      PROA   
ATOM   3926  HE2 LYS P 251     -24.340-124.593 122.159  0.00 97.00      PROA   
ATOM   3927  NZ  LYS P 251     -23.502-122.835 122.956  0.00 97.00      PROA   
ATOM   3928  HZ1 LYS P 251     -23.123-123.229 123.838  0.00 97.00      PROA   
ATOM   3929  HZ2 LYS P 251     -23.741-121.831 123.103  0.00 97.00      PROA   
ATOM   3930  HZ3 LYS P 251     -22.739-122.908 122.257  0.00 97.00      PROA   
ATOM   3931  C   LYS P 251     -28.986-126.960 122.954  0.00 97.00      PROA   
ATOM   3932  O   LYS P 251     -29.338-126.590 121.835  0.00 97.00      PROA   
ATOM   3933  N   ARG P 252     -29.865-127.412 123.869  0.00 97.00      PROA   
ATOM   3934  HN  ARG P 252     -29.536-127.693 124.770  0.00 97.00      PROA   
ATOM   3935  CA  ARG P 252     -31.293-127.516 123.670  0.00 97.00      PROA   
ATOM   3936  HA  ARG P 252     -31.435-128.086 122.762  0.00 97.00      PROA   
ATOM   3937  CB  ARG P 252     -31.937-128.315 124.831  0.00 97.00      PROA   
ATOM   3938  HB1 ARG P 252     -33.045-128.256 124.763  0.00 97.00      PROA   
ATOM   3939  HB2 ARG P 252     -31.631-127.862 125.800  0.00 97.00      PROA   
ATOM   3940  CG  ARG P 252     -31.548-129.808 124.819  0.00 97.00      PROA   
ATOM   3941  HG1 ARG P 252     -30.442-129.928 124.866  0.00 97.00      PROA   
ATOM   3942  HG2 ARG P 252     -31.884-130.229 123.844  0.00 97.00      PROA   
ATOM   3943  CD  ARG P 252     -32.177-130.608 125.973  0.00 97.00      PROA   
ATOM   3944  HD1 ARG P 252     -33.265-130.402 126.036  0.00 97.00      PROA   
ATOM   3945  HD2 ARG P 252     -31.680-130.359 126.935  0.00 97.00      PROA   
ATOM   3946  NE  ARG P 252     -32.001-132.052 125.636  0.00 97.00      PROA   
ATOM   3947  HE  ARG P 252     -31.995-132.316 124.670  0.00 97.00      PROA   
ATOM   3948  CZ  ARG P 252     -31.532-133.014 126.449  0.00 97.00      PROA   
ATOM   3949  NH1 ARG P 252     -31.692-132.984 127.768  0.00 97.00      PROA   
ATOM   3950 HH11 ARG P 252     -32.322-132.300 128.117  0.00 97.00      PROA   
ATOM   3951 HH12 ARG P 252     -31.497-133.828 128.257  0.00 97.00      PROA   
ATOM   3952  NH2 ARG P 252     -30.908-134.048 125.860  0.00 97.00      PROA   
ATOM   3953 HH21 ARG P 252     -30.694-133.908 124.889  0.00 97.00      PROA   
ATOM   3954 HH22 ARG P 252     -30.386-134.699 126.397  0.00 97.00      PROA   
ATOM   3955  C   ARG P 252     -32.010-126.191 123.450  0.00 97.00      PROA   
ATOM   3956  O   ARG P 252     -31.660-125.175 124.049  0.00 97.00      PROA   
ATOM   3957  N   SER P 253     -33.056-126.170 122.580  0.00 97.00      PROA   
ATOM   3958  HN  SER P 253     -33.307-126.976 122.045  0.00 97.00      PROA   
ATOM   3959  CA  SER P 253     -33.946-125.022 122.488  0.00 97.00      PROA   
ATOM   3960  HA  SER P 253     -33.326-124.141 122.514  0.00 97.00      PROA   
ATOM   3961  CB  SER P 253     -34.742-124.907 121.157  0.00 97.00      PROA   
ATOM   3962  HB1 SER P 253     -34.030-124.760 120.318  0.00 97.00      PROA   
ATOM   3963  HB2 SER P 253     -35.415-124.024 121.190  0.00 97.00      PROA   
ATOM   3964  OG  SER P 253     -35.532-126.054 120.889  0.00 97.00      PROA   
ATOM   3965  HG1 SER P 253     -34.913-126.790 120.799  0.00 97.00      PROA   
ATOM   3966  C   SER P 253     -34.921-125.013 123.665  0.00 97.00      PROA   
ATOM   3967  O   SER P 253     -35.394-126.079 124.058  0.00 97.00      PROA   
ATOM   3968  N   PRO P 254     -35.267-123.875 124.266  0.00 97.00      PROA   
ATOM   3969  CD  PRO P 254     -34.432-122.669 124.264  0.00 97.00      PROA   
ATOM   3970  HD1 PRO P 254     -34.598-122.127 123.308  0.00 97.00      PROA   
ATOM   3971  HD2 PRO P 254     -33.353-122.914 124.387  0.00 97.00      PROA   
ATOM   3972  CA  PRO P 254     -36.483-123.695 125.063  0.00 97.00      PROA   
ATOM   3973  HA  PRO P 254     -36.396-124.348 125.919  0.00 97.00      PROA   
ATOM   3974  CB  PRO P 254     -36.447-122.202 125.446  0.00 97.00      PROA   
ATOM   3975  HB1 PRO P 254     -36.924-122.011 126.427  0.00 97.00      PROA   
ATOM   3976  HB2 PRO P 254     -36.948-121.586 124.667  0.00 97.00      PROA   
ATOM   3977  CG  PRO P 254     -34.952-121.854 125.446  0.00 97.00      PROA   
ATOM   3978  HG1 PRO P 254     -34.758-120.768 125.333  0.00 97.00      PROA   
ATOM   3979  HG2 PRO P 254     -34.479-122.221 126.384  0.00 97.00      PROA   
ATOM   3980  C   PRO P 254     -37.774-124.073 124.338  0.00 97.00      PROA   
ATOM   3981  O   PRO P 254     -37.836-123.915 123.120  0.00 97.00      PROA   
ATOM   3982  N   GLU P 255     -38.816-124.568 125.060  0.00 97.00      PROA   
ATOM   3983  HN  GLU P 255     -38.734-124.743 126.038  0.00 97.00      PROA   
ATOM   3984  CA  GLU P 255     -40.103-124.924 124.481  0.00 97.00      PROA   
ATOM   3985  HA  GLU P 255     -39.905-125.661 123.720  0.00 97.00      PROA   
ATOM   3986  CB  GLU P 255     -41.077-125.574 125.507  0.00 97.00      PROA   
ATOM   3987  HB1 GLU P 255     -42.017-125.778 124.954  0.00 97.00      PROA   
ATOM   3988  HB2 GLU P 255     -41.318-124.851 126.316  0.00 97.00      PROA   
ATOM   3989  CG  GLU P 255     -40.573-126.901 126.136  0.00 97.00      PROA   
ATOM   3990  HG1 GLU P 255     -40.150-126.705 127.144  0.00 97.00      PROA   
ATOM   3991  HG2 GLU P 255     -39.775-127.342 125.504  0.00 97.00      PROA   
ATOM   3992  CD  GLU P 255     -41.674-127.960 126.263  0.00 97.00      PROA   
ATOM   3993  OE1 GLU P 255     -42.024-128.338 127.413  0.00 97.00      PROA   
ATOM   3994  OE2 GLU P 255     -42.161-128.422 125.199  0.00 97.00      PROA   
ATOM   3995  C   GLU P 255     -40.832-123.774 123.787  0.00 97.00      PROA   
ATOM   3996  O   GLU P 255     -40.852-122.638 124.257  0.00 97.00      PROA   
ATOM   3997  N   LEU P 256     -41.462-124.081 122.631  0.00 97.00      PROA   
ATOM   3998  HN  LEU P 256     -41.376-125.001 122.250  0.00 97.00      PROA   
ATOM   3999  CA  LEU P 256     -42.185-123.145 121.799  0.00 97.00      PROA   
ATOM   4000  HA  LEU P 256     -42.196-122.177 122.276  0.00 97.00      PROA   
ATOM   4001  CB  LEU P 256     -41.483-123.065 120.413  0.00 97.00      PROA   
ATOM   4002  HB1 LEU P 256     -41.530-124.054 119.910  0.00 97.00      PROA   
ATOM   4003  HB2 LEU P 256     -40.406-122.872 120.636  0.00 97.00      PROA   
ATOM   4004  CG  LEU P 256     -41.926-121.957 119.423  0.00 97.00      PROA   
ATOM   4005  HG  LEU P 256     -41.093-121.860 118.682  0.00 97.00      PROA   
ATOM   4006  CD1 LEU P 256     -43.172-122.333 118.603  0.00 97.00      PROA   
ATOM   4007 HD11 LEU P 256     -44.070-122.367 119.248  0.00 97.00      PROA   
ATOM   4008 HD12 LEU P 256     -43.042-123.328 118.128  0.00 97.00      PROA   
ATOM   4009 HD13 LEU P 256     -43.351-121.580 117.807  0.00 97.00      PROA   
ATOM   4010  CD2 LEU P 256     -42.083-120.580 120.091  0.00 97.00      PROA   
ATOM   4011 HD21 LEU P 256     -41.158-120.313 120.644  0.00 97.00      PROA   
ATOM   4012 HD22 LEU P 256     -42.938-120.585 120.801  0.00 97.00      PROA   
ATOM   4013 HD23 LEU P 256     -42.274-119.803 119.321  0.00 97.00      PROA   
ATOM   4014  C   LEU P 256     -43.611-123.648 121.692  0.00 97.00      PROA   
ATOM   4015  O   LEU P 256     -43.848-124.823 121.437  0.00 97.00      PROA   
ATOM   4016  N   GLU P 257     -44.620-122.770 121.908  0.00 97.00      PROA   
ATOM   4017  HN  GLU P 257     -44.441-121.807 122.087  0.00 97.00      PROA   
ATOM   4018  CA  GLU P 257     -46.013-123.177 121.957  0.00 97.00      PROA   
ATOM   4019  HA  GLU P 257     -46.063-124.183 122.344  0.00 97.00      PROA   
ATOM   4020  CB  GLU P 257     -46.852-122.266 122.893  0.00 97.00      PROA   
ATOM   4021  HB1 GLU P 257     -46.908-121.233 122.492  0.00 97.00      PROA   
ATOM   4022  HB2 GLU P 257     -46.285-122.199 123.853  0.00 97.00      PROA   
ATOM   4023  CG  GLU P 257     -48.251-122.826 123.247  0.00 97.00      PROA   
ATOM   4024  HG1 GLU P 257     -48.416-122.713 124.340  0.00 97.00      PROA   
ATOM   4025  HG2 GLU P 257     -48.321-123.905 123.001  0.00 97.00      PROA   
ATOM   4026  CD  GLU P 257     -49.389-122.095 122.545  0.00 97.00      PROA   
ATOM   4027  OE1 GLU P 257     -49.489-122.215 121.306  0.00 97.00      PROA   
ATOM   4028  OE2 GLU P 257     -50.198-121.440 123.246  0.00 97.00      PROA   
ATOM   4029  C   GLU P 257     -46.628-123.186 120.575  0.00 97.00      PROA   
ATOM   4030  O   GLU P 257     -46.494-122.237 119.806  0.00 97.00      PROA   
ATOM   4031  N   LEU P 258     -47.334-124.291 120.244  0.00 97.00      PROA   
ATOM   4032  HN  LEU P 258     -47.389-125.053 120.887  0.00 97.00      PROA   
ATOM   4033  CA  LEU P 258     -48.065-124.448 119.008  0.00 97.00      PROA   
ATOM   4034  HA  LEU P 258     -48.299-123.469 118.618  0.00 97.00      PROA   
ATOM   4035  CB  LEU P 258     -47.298-125.251 117.923  0.00 97.00      PROA   
ATOM   4036  HB1 LEU P 258     -47.940-125.400 117.028  0.00 97.00      PROA   
ATOM   4037  HB2 LEU P 258     -47.056-126.251 118.337  0.00 97.00      PROA   
ATOM   4038  CG  LEU P 258     -45.973-124.604 117.451  0.00 97.00      PROA   
ATOM   4039  HG  LEU P 258     -45.376-124.329 118.350  0.00 97.00      PROA   
ATOM   4040  CD1 LEU P 258     -45.126-125.605 116.648  0.00 97.00      PROA   
ATOM   4041 HD11 LEU P 258     -45.664-125.904 115.724  0.00 97.00      PROA   
ATOM   4042 HD12 LEU P 258     -44.923-126.514 117.250  0.00 97.00      PROA   
ATOM   4043 HD13 LEU P 258     -44.157-125.142 116.367  0.00 97.00      PROA   
ATOM   4044  CD2 LEU P 258     -46.205-123.328 116.619  0.00 97.00      PROA   
ATOM   4045 HD21 LEU P 258     -46.759-122.568 117.206  0.00 97.00      PROA   
ATOM   4046 HD22 LEU P 258     -46.788-123.569 115.705  0.00 97.00      PROA   
ATOM   4047 HD23 LEU P 258     -45.232-122.892 116.311  0.00 97.00      PROA   
ATOM   4048  C   LEU P 258     -49.385-125.131 119.305  0.00 97.00      PROA   
ATOM   4049  O   LEU P 258     -49.592-126.306 119.010  0.00 97.00      PROA   
ATOM   4050  N   GLN P 259     -50.341-124.389 119.905  0.00 97.00      PROA   
ATOM   4051  HN  GLN P 259     -50.106-123.503 120.310  0.00 97.00      PROA   
ATOM   4052  CA  GLN P 259     -51.739-124.764 119.961  0.00 97.00      PROA   
ATOM   4053  HA  GLN P 259     -51.763-125.744 120.410  0.00 97.00      PROA   
ATOM   4054  CB  GLN P 259     -52.598-123.826 120.852  0.00 97.00      PROA   
ATOM   4055  HB1 GLN P 259     -53.677-123.946 120.605  0.00 97.00      PROA   
ATOM   4056  HB2 GLN P 259     -52.315-122.774 120.626  0.00 97.00      PROA   
ATOM   4057  CG  GLN P 259     -52.435-124.076 122.365  0.00 97.00      PROA   
ATOM   4058  HG1 GLN P 259     -51.391-123.889 122.684  0.00 97.00      PROA   
ATOM   4059  HG2 GLN P 259     -52.691-125.126 122.619  0.00 97.00      PROA   
ATOM   4060  CD  GLN P 259     -53.399-123.162 123.133  0.00 97.00      PROA   
ATOM   4061  OE1 GLN P 259     -54.577-123.490 123.311  0.00 97.00      PROA   
ATOM   4062  NE2 GLN P 259     -52.893-121.984 123.586  0.00 97.00      PROA   
ATOM   4063 HE21 GLN P 259     -53.483-121.363 124.095  0.00 97.00      PROA   
ATOM   4064 HE22 GLN P 259     -51.932-121.758 123.407  0.00 97.00      PROA   
ATOM   4065  C   GLN P 259     -52.380-124.903 118.592  0.00 97.00      PROA   
ATOM   4066  O   GLN P 259     -52.146-124.102 117.693  0.00 97.00      PROA   
ATOM   4067  N   VAL P 260     -53.206-125.958 118.414  0.00 97.00      PROA   
ATOM   4068  HN  VAL P 260     -53.365-126.607 119.151  0.00 97.00      PROA   
ATOM   4069  CA  VAL P 260     -53.883-126.260 117.173  0.00 97.00      PROA   
ATOM   4070  HA  VAL P 260     -53.824-125.410 116.514  0.00 97.00      PROA   
ATOM   4071  CB  VAL P 260     -53.296-127.477 116.462  0.00 97.00      PROA   
ATOM   4072  HB  VAL P 260     -53.391-128.363 117.126  0.00 97.00      PROA   
ATOM   4073  CG1 VAL P 260     -54.041-127.742 115.136  0.00 97.00      PROA   
ATOM   4074 HG11 VAL P 260     -54.011-126.842 114.486  0.00 97.00      PROA   
ATOM   4075 HG12 VAL P 260     -55.098-128.027 115.312  0.00 97.00      PROA   
ATOM   4076 HG13 VAL P 260     -53.551-128.577 114.595  0.00 97.00      PROA   
ATOM   4077  CG2 VAL P 260     -51.787-127.270 116.200  0.00 97.00      PROA   
ATOM   4078 HG21 VAL P 260     -51.217-127.206 117.148  0.00 97.00      PROA   
ATOM   4079 HG22 VAL P 260     -51.617-126.341 115.620  0.00 97.00      PROA   
ATOM   4080 HG23 VAL P 260     -51.383-128.127 115.620  0.00 97.00      PROA   
ATOM   4081  C   VAL P 260     -55.335-126.496 117.542  0.00 97.00      PROA   
ATOM   4082  O   VAL P 260     -55.630-127.242 118.473  0.00 97.00      PROA   
ATOM   4083  N   LEU P 261     -56.285-125.834 116.838  0.00 97.00      PROA   
ATOM   4084  HN  LEU P 261     -56.019-125.242 116.078  0.00 97.00      PROA   
ATOM   4085  CA  LEU P 261     -57.698-125.883 117.159  0.00 97.00      PROA   
ATOM   4086  HA  LEU P 261     -57.855-126.639 117.912  0.00 97.00      PROA   
ATOM   4087  CB  LEU P 261     -58.242-124.542 117.708  0.00 97.00      PROA   
ATOM   4088  HB1 LEU P 261     -59.349-124.596 117.814  0.00 97.00      PROA   
ATOM   4089  HB2 LEU P 261     -58.008-123.732 116.982  0.00 97.00      PROA   
ATOM   4090  CG  LEU P 261     -57.679-124.136 119.093  0.00 97.00      PROA   
ATOM   4091  HG  LEU P 261     -56.575-124.013 119.001  0.00 97.00      PROA   
ATOM   4092  CD1 LEU P 261     -58.274-122.786 119.533  0.00 97.00      PROA   
ATOM   4093 HD11 LEU P 261     -59.374-122.880 119.662  0.00 97.00      PROA   
ATOM   4094 HD12 LEU P 261     -58.075-122.007 118.768  0.00 97.00      PROA   
ATOM   4095 HD13 LEU P 261     -57.830-122.463 120.498  0.00 97.00      PROA   
ATOM   4096  CD2 LEU P 261     -57.941-125.194 120.182  0.00 97.00      PROA   
ATOM   4097 HD21 LEU P 261     -57.573-124.827 121.163  0.00 97.00      PROA   
ATOM   4098 HD22 LEU P 261     -57.416-126.142 119.951  0.00 97.00      PROA   
ATOM   4099 HD23 LEU P 261     -59.031-125.394 120.265  0.00 97.00      PROA   
ATOM   4100  C   LEU P 261     -58.540-126.321 115.983  0.00 97.00      PROA   
ATOM   4101  O   LEU P 261     -58.418-125.833 114.864  0.00 97.00      PROA   
ATOM   4102  N   GLY P 262     -59.450-127.281 116.257  0.00 97.00      PROA   
ATOM   4103  HN  GLY P 262     -59.550-127.618 117.187  0.00 97.00      PROA   
ATOM   4104  CA  GLY P 262     -60.379-127.850 115.314  0.00 97.00      PROA   
ATOM   4105  HA1 GLY P 262     -59.963-128.775 114.948  0.00 97.00      PROA   
ATOM   4106  HA2 GLY P 262     -60.625-127.132 114.543  0.00 97.00      PROA   
ATOM   4107  C   GLY P 262     -61.617-128.191 116.071  0.00 97.00      PROA   
ATOM   4108  O   GLY P 262     -61.614-128.285 117.296  0.00 97.00      PROA   
ATOM   4109  N   HSD P 263     -62.719-128.415 115.334  0.00 97.00      PROA   
ATOM   4110  HN  HSD P 263     -62.680-128.380 114.338  0.00 97.00      PROA   
ATOM   4111  CA  HSD P 263     -63.991-128.808 115.887  0.00 97.00      PROA   
ATOM   4112  HA  HSD P 263     -63.886-129.072 116.931  0.00 97.00      PROA   
ATOM   4113  CB  HSD P 263     -65.061-127.701 115.734  0.00 97.00      PROA   
ATOM   4114  HB1 HSD P 263     -66.061-128.078 116.037  0.00 97.00      PROA   
ATOM   4115  HB2 HSD P 263     -65.119-127.392 114.667  0.00 97.00      PROA   
ATOM   4116  ND1 HSD P 263     -65.315-126.147 117.754  0.00 97.00      PROA   
ATOM   4117  HD1 HSD P 263     -66.027-126.668 118.226  0.00 97.00      PROA   
ATOM   4118  CG  HSD P 263     -64.712-126.483 116.558  0.00 97.00      PROA   
ATOM   4119  CE1 HSD P 263     -64.790-124.956 118.140  0.00 97.00      PROA   
ATOM   4120  HE1 HSD P 263     -65.083-124.445 119.057  0.00 97.00      PROA   
ATOM   4121  NE2 HSD P 263     -63.906-124.499 117.275  0.00 97.00      PROA   
ATOM   4122  CD2 HSD P 263     -63.864-125.455 116.275  0.00 97.00      PROA   
ATOM   4123  HD2 HSD P 263     -63.210-125.310 115.425  0.00 97.00      PROA   
ATOM   4124  C   HSD P 263     -64.365-130.045 115.121  0.00 97.00      PROA   
ATOM   4125  O   HSD P 263     -64.167-130.099 113.909  0.00 97.00      PROA   
ATOM   4126  N   GLN P 264     -64.862-131.095 115.819  0.00 97.00      PROA   
ATOM   4127  HN  GLN P 264     -65.037-131.024 116.799  0.00 97.00      PROA   
ATOM   4128  CA  GLN P 264     -65.068-132.417 115.255  0.00 97.00      PROA   
ATOM   4129  HA  GLN P 264     -64.094-132.744 114.914  0.00 97.00      PROA   
ATOM   4130  CB  GLN P 264     -65.511-133.433 116.339  0.00 97.00      PROA   
ATOM   4131  HB1 GLN P 264     -65.892-134.366 115.869  0.00 97.00      PROA   
ATOM   4132  HB2 GLN P 264     -66.349-132.968 116.904  0.00 97.00      PROA   
ATOM   4133  CG  GLN P 264     -64.351-133.813 117.293  0.00 97.00      PROA   
ATOM   4134  HG1 GLN P 264     -63.726-132.920 117.510  0.00 97.00      PROA   
ATOM   4135  HG2 GLN P 264     -63.697-134.574 116.817  0.00 97.00      PROA   
ATOM   4136  CD  GLN P 264     -64.847-134.334 118.647  0.00 97.00      PROA   
ATOM   4137  OE1 GLN P 264     -64.570-133.733 119.692  0.00 97.00      PROA   
ATOM   4138  NE2 GLN P 264     -65.585-135.476 118.634  0.00 97.00      PROA   
ATOM   4139 HE21 GLN P 264     -65.922-135.826 119.507  0.00 97.00      PROA   
ATOM   4140 HE22 GLN P 264     -65.771-135.940 117.769  0.00 97.00      PROA   
ATOM   4141  C   GLN P 264     -65.968-132.472 114.030  0.00 97.00      PROA   
ATOM   4142  O   GLN P 264     -67.039-131.872 113.976  0.00 97.00      PROA   
ATOM   4143  N   GLN P 265     -65.489-133.192 112.995  0.00 97.00      PROA   
ATOM   4144  HN  GLN P 265     -64.635-133.699 113.100  0.00 97.00      PROA   
ATOM   4145  CA  GLN P 265     -65.982-133.138 111.642  0.00 97.00      PROA   
ATOM   4146  HA  GLN P 265     -66.597-132.256 111.564  0.00 97.00      PROA   
ATOM   4147  CB  GLN P 265     -64.822-132.985 110.606  0.00 97.00      PROA   
ATOM   4148  HB1 GLN P 265     -64.429-131.947 110.694  0.00 97.00      PROA   
ATOM   4149  HB2 GLN P 265     -65.237-133.081 109.578  0.00 97.00      PROA   
ATOM   4150  CG  GLN P 265     -63.628-133.973 110.733  0.00 97.00      PROA   
ATOM   4151  HG1 GLN P 265     -63.019-133.925 109.803  0.00 97.00      PROA   
ATOM   4152  HG2 GLN P 265     -64.012-135.010 110.825  0.00 97.00      PROA   
ATOM   4153  CD  GLN P 265     -62.710-133.704 111.940  0.00 97.00      PROA   
ATOM   4154  OE1 GLN P 265     -62.883-134.293 113.014  0.00 97.00      PROA   
ATOM   4155  NE2 GLN P 265     -61.705-132.804 111.762  0.00 97.00      PROA   
ATOM   4156 HE21 GLN P 265     -61.111-132.587 112.540  0.00 97.00      PROA   
ATOM   4157 HE22 GLN P 265     -61.566-132.367 110.876  0.00 97.00      PROA   
ATOM   4158  C   GLN P 265     -66.823-134.355 111.294  0.00 97.00      PROA   
ATOM   4159  O   GLN P 265     -66.618-135.423 111.872  0.00 97.00      PROA   
ATOM   4160  N   PRO P 266     -67.776-134.272 110.358  0.00 97.00      PROA   
ATOM   4161  CD  PRO P 266     -68.323-133.008 109.854  0.00 97.00      PROA   
ATOM   4162  HD1 PRO P 266     -67.554-132.520 109.215  0.00 97.00      PROA   
ATOM   4163  HD2 PRO P 266     -68.626-132.331 110.683  0.00 97.00      PROA   
ATOM   4164  CA  PRO P 266     -68.228-135.401 109.545  0.00 97.00      PROA   
ATOM   4165  HA  PRO P 266     -68.840-136.016 110.190  0.00 97.00      PROA   
ATOM   4166  CB  PRO P 266     -69.035-134.751 108.405  0.00 97.00      PROA   
ATOM   4167  HB1 PRO P 266     -69.867-135.393 108.056  0.00 97.00      PROA   
ATOM   4168  HB2 PRO P 266     -68.373-134.512 107.543  0.00 97.00      PROA   
ATOM   4169  CG  PRO P 266     -69.522-133.428 109.005  0.00 97.00      PROA   
ATOM   4170  HG1 PRO P 266     -69.783-132.677 108.233  0.00 97.00      PROA   
ATOM   4171  HG2 PRO P 266     -70.399-133.607 109.665  0.00 97.00      PROA   
ATOM   4172  C   PRO P 266     -67.115-136.296 109.013  0.00 97.00      PROA   
ATOM   4173  O   PRO P 266     -66.094-135.783 108.559  0.00 97.00      PROA   
ATOM   4174  N   THR P 267     -67.291-137.634 109.059  0.00 97.00      PROA   
ATOM   4175  HN  THR P 267     -68.063-138.028 109.554  0.00 97.00      PROA   
ATOM   4176  CA  THR P 267     -66.426-138.597 108.387  0.00 97.00      PROA   
ATOM   4177  HA  THR P 267     -65.425-138.360 108.722  0.00 97.00      PROA   
ATOM   4178  CB  THR P 267     -66.712-140.042 108.783  0.00 97.00      PROA   
ATOM   4179  HB  THR P 267     -67.483-140.501 108.127  0.00 97.00      PROA   
ATOM   4180  OG1 THR P 267     -67.213-140.116 110.110  0.00 97.00      PROA   
ATOM   4181  HG1 THR P 267     -66.545-139.697 110.658  0.00 97.00      PROA   
ATOM   4182  CG2 THR P 267     -65.421-140.878 108.711  0.00 97.00      PROA   
ATOM   4183 HG21 THR P 267     -64.652-140.462 109.397  0.00 97.00      PROA   
ATOM   4184 HG22 THR P 267     -65.009-140.883 107.682  0.00 97.00      PROA   
ATOM   4185 HG23 THR P 267     -65.631-141.926 109.013  0.00 97.00      PROA   
ATOM   4186  C   THR P 267     -66.397-138.484 106.860  0.00 97.00      PROA   
ATOM   4187  O   THR P 267     -65.294-138.571 106.321  0.00 97.00      PROA   
ATOM   4188  N   PRO P 268     -67.476-138.286 106.088  0.00 97.00      PROA   
ATOM   4189  CD  PRO P 268     -68.867-138.580 106.465  0.00 97.00      PROA   
ATOM   4190  HD1 PRO P 268     -69.157-138.072 107.406  0.00 97.00      PROA   
ATOM   4191  HD2 PRO P 268     -68.999-139.680 106.566  0.00 97.00      PROA   
ATOM   4192  CA  PRO P 268     -67.371-137.903 104.683  0.00 97.00      PROA   
ATOM   4193  HA  PRO P 268     -66.588-138.465 104.193  0.00 97.00      PROA   
ATOM   4194  CB  PRO P 268     -68.763-138.216 104.108  0.00 97.00      PROA   
ATOM   4195  HB1 PRO P 268     -68.782-139.277 103.769  0.00 97.00      PROA   
ATOM   4196  HB2 PRO P 268     -69.043-137.569 103.252  0.00 97.00      PROA   
ATOM   4197  CG  PRO P 268     -69.707-138.052 105.301  0.00 97.00      PROA   
ATOM   4198  HG1 PRO P 268     -69.906-136.968 105.459  0.00 97.00      PROA   
ATOM   4199  HG2 PRO P 268     -70.667-138.590 105.178  0.00 97.00      PROA   
ATOM   4200  C   PRO P 268     -67.046-136.426 104.540  0.00 97.00      PROA   
ATOM   4201  O   PRO P 268     -67.447-135.622 105.380  0.00 97.00      PROA   
ATOM   4202  N   VAL P 269     -66.307-136.076 103.464  0.00 97.00      PROA   
ATOM   4203  HN  VAL P 269     -66.021-136.735 102.776  0.00 97.00      PROA   
ATOM   4204  CA  VAL P 269     -65.968-134.739 103.059  0.00 97.00      PROA   
ATOM   4205  HA  VAL P 269     -66.768-134.073 103.350  0.00 97.00      PROA   
ATOM   4206  CB  VAL P 269     -64.641-134.263 103.662  0.00 97.00      PROA   
ATOM   4207  HB  VAL P 269     -64.725-134.352 104.772  0.00 97.00      PROA   
ATOM   4208  CG1 VAL P 269     -63.465-135.148 103.198  0.00 97.00      PROA   
ATOM   4209 HG11 VAL P 269     -63.356-135.089 102.095  0.00 97.00      PROA   
ATOM   4210 HG12 VAL P 269     -63.628-136.207 103.483  0.00 97.00      PROA   
ATOM   4211 HG13 VAL P 269     -62.515-134.801 103.658  0.00 97.00      PROA   
ATOM   4212  CG2 VAL P 269     -64.398-132.779 103.323  0.00 97.00      PROA   
ATOM   4213 HG21 VAL P 269     -65.250-132.157 103.666  0.00 97.00      PROA   
ATOM   4214 HG22 VAL P 269     -64.287-132.655 102.227  0.00 97.00      PROA   
ATOM   4215 HG23 VAL P 269     -63.467-132.415 103.809  0.00 97.00      PROA   
ATOM   4216  C   VAL P 269     -65.949-134.804 101.512  0.00 97.00      PROA   
ATOM   4217  OT1 VAL P 269     -65.795-135.929 100.958  0.00 97.00      PROA   
ATOM   4218  OT2 VAL P 269     -66.120-133.738 100.862  0.00 97.00      PROA   
END
