# Supplementary material for: The solution structure of the unbound IgG Fc receptor CD64 resembles its crystal structure: Implications for function
Source: PLoS One. 2023 Sep 21;18(9):e0288351. doi: 10.1371/journal.pone.0288351 (PMC10513344; doi:10.1371/journal.pone.0288351)
Supplement: S1 File — (ZIP) [file pone.0288351.s003.zip › CD64V03 E11/Top100/EM_done_ready_for_EM_top100_0p11_E11.dcd_55641.pdb.pdb]

REMARK  FINAL COORDINATES WRITTEN BY NAMD AT TIMESTEP 2000
ATOM      1  N   LYS P   1     -15.547 -44.647 112.614  0.00 97.00      PROA   
ATOM      2  HT1 LYS P   1     -15.747 -44.984 113.580  0.00 97.00      PROA   
ATOM      3  HT2 LYS P   1     -16.112 -43.780 112.482  0.00 97.00      PROA   
ATOM      4  HT3 LYS P   1     -14.536 -44.426 112.540  0.00 97.00      PROA   
ATOM      5  CA  LYS P   1     -15.949 -45.693 111.642  0.00 97.00      PROA   
ATOM      6  HA  LYS P   1     -16.891 -46.096 111.980  0.00 97.00      PROA   
ATOM      7  CB  LYS P   1     -16.146 -45.101 110.215  0.00 97.00      PROA   
ATOM      8  HB1 LYS P   1     -16.200 -45.942 109.489  0.00 97.00      PROA   
ATOM      9  HB2 LYS P   1     -15.273 -44.479 109.923  0.00 97.00      PROA   
ATOM     10  CG  LYS P   1     -17.443 -44.278 110.053  0.00 97.00      PROA   
ATOM     11  HG1 LYS P   1     -17.306 -43.299 110.563  0.00 97.00      PROA   
ATOM     12  HG2 LYS P   1     -18.288 -44.797 110.558  0.00 97.00      PROA   
ATOM     13  CD  LYS P   1     -17.843 -43.997 108.589  0.00 97.00      PROA   
ATOM     14  HD1 LYS P   1     -16.974 -43.543 108.062  0.00 97.00      PROA   
ATOM     15  HD2 LYS P   1     -18.662 -43.241 108.604  0.00 97.00      PROA   
ATOM     16  CE  LYS P   1     -18.320 -45.244 107.821  0.00 97.00      PROA   
ATOM     17  HE1 LYS P   1     -19.144 -45.742 108.376  0.00 97.00      PROA   
ATOM     18  HE2 LYS P   1     -17.488 -45.966 107.684  0.00 97.00      PROA   
ATOM     19  NZ  LYS P   1     -18.834 -44.892 106.472  0.00 97.00      PROA   
ATOM     20  HZ1 LYS P   1     -18.091 -44.414 105.925  0.00 97.00      PROA   
ATOM     21  HZ2 LYS P   1     -19.655 -44.259 106.562  0.00 97.00      PROA   
ATOM     22  HZ3 LYS P   1     -19.123 -45.758 105.974  0.00 97.00      PROA   
ATOM     23  C   LYS P   1     -14.961 -46.828 111.643  0.00 97.00      PROA   
ATOM     24  O   LYS P   1     -13.873 -46.722 112.206  0.00 97.00      PROA   
ATOM     25  N   ALA P   2     -15.332 -47.957 111.004  0.00 97.00      PROA   
ATOM     26  HN  ALA P   2     -16.231 -48.086 110.593  0.00 97.00      PROA   
ATOM     27  CA  ALA P   2     -14.477 -49.083 110.783  0.00 97.00      PROA   
ATOM     28  HA  ALA P   2     -13.490 -48.749 110.489  0.00 97.00      PROA   
ATOM     29  CB  ALA P   2     -14.420 -50.021 112.007  0.00 97.00      PROA   
ATOM     30  HB1 ALA P   2     -15.443 -50.339 112.300  0.00 97.00      PROA   
ATOM     31  HB2 ALA P   2     -13.968 -49.488 112.871  0.00 97.00      PROA   
ATOM     32  HB3 ALA P   2     -13.810 -50.924 111.798  0.00 97.00      PROA   
ATOM     33  C   ALA P   2     -15.139 -49.759 109.609  0.00 97.00      PROA   
ATOM     34  O   ALA P   2     -16.203 -49.315 109.174  0.00 97.00      PROA   
ATOM     35  N   VAL P   3     -14.511 -50.829 109.064  0.00 97.00      PROA   
ATOM     36  HN  VAL P   3     -13.605 -51.102 109.373  0.00 97.00      PROA   
ATOM     37  CA  VAL P   3     -15.122 -51.782 108.159  0.00 97.00      PROA   
ATOM     38  HA  VAL P   3     -16.169 -51.876 108.413  0.00 97.00      PROA   
ATOM     39  CB  VAL P   3     -14.981 -51.506 106.653  0.00 97.00      PROA   
ATOM     40  HB  VAL P   3     -15.427 -52.364 106.096  0.00 97.00      PROA   
ATOM     41  CG1 VAL P   3     -15.787 -50.255 106.253  0.00 97.00      PROA   
ATOM     42 HG11 VAL P   3     -15.327 -49.343 106.688  0.00 97.00      PROA   
ATOM     43 HG12 VAL P   3     -16.834 -50.338 106.613  0.00 97.00      PROA   
ATOM     44 HG13 VAL P   3     -15.796 -50.146 105.147  0.00 97.00      PROA   
ATOM     45  CG2 VAL P   3     -13.505 -51.363 106.227  0.00 97.00      PROA   
ATOM     46 HG21 VAL P   3     -12.947 -52.307 106.385  0.00 97.00      PROA   
ATOM     47 HG22 VAL P   3     -13.005 -50.554 106.799  0.00 97.00      PROA   
ATOM     48 HG23 VAL P   3     -13.445 -51.106 105.147  0.00 97.00      PROA   
ATOM     49  C   VAL P   3     -14.443 -53.087 108.513  0.00 97.00      PROA   
ATOM     50  O   VAL P   3     -13.288 -53.087 108.939  0.00 97.00      PROA   
ATOM     51  N   ILE P   4     -15.153 -54.238 108.386  0.00 97.00      PROA   
ATOM     52  HN  ILE P   4     -16.117 -54.226 108.124  0.00 97.00      PROA   
ATOM     53  CA  ILE P   4     -14.616 -55.526 108.807  0.00 97.00      PROA   
ATOM     54  HA  ILE P   4     -13.737 -55.357 109.409  0.00 97.00      PROA   
ATOM     55  CB  ILE P   4     -15.580 -56.302 109.709  0.00 97.00      PROA   
ATOM     56  HB  ILE P   4     -16.527 -56.488 109.155  0.00 97.00      PROA   
ATOM     57  CG2 ILE P   4     -14.938 -57.650 110.119  0.00 97.00      PROA   
ATOM     58 HG21 ILE P   4     -13.914 -57.478 110.514  0.00 97.00      PROA   
ATOM     59 HG22 ILE P   4     -14.884 -58.349 109.259  0.00 97.00      PROA   
ATOM     60 HG23 ILE P   4     -15.526 -58.145 110.916  0.00 97.00      PROA   
ATOM     61  CG1 ILE P   4     -15.927 -55.471 110.971  0.00 97.00      PROA   
ATOM     62 HG11 ILE P   4     -16.160 -54.419 110.704  0.00 97.00      PROA   
ATOM     63 HG12 ILE P   4     -15.026 -55.463 111.616  0.00 97.00      PROA   
ATOM     64  CD  ILE P   4     -17.120 -56.005 111.768  0.00 97.00      PROA   
ATOM     65  HD1 ILE P   4     -17.033 -57.091 111.973  0.00 97.00      PROA   
ATOM     66  HD2 ILE P   4     -18.062 -55.827 111.206  0.00 97.00      PROA   
ATOM     67  HD3 ILE P   4     -17.188 -55.476 112.741  0.00 97.00      PROA   
ATOM     68  C   ILE P   4     -14.185 -56.373 107.615  0.00 97.00      PROA   
ATOM     69  O   ILE P   4     -14.907 -56.528 106.633  0.00 97.00      PROA   
ATOM     70  N   LYS P   5     -12.968 -56.966 107.693  0.00 97.00      PROA   
ATOM     71  HN  LYS P   5     -12.358 -56.738 108.452  0.00 97.00      PROA   
ATOM     72  CA  LYS P   5     -12.464 -57.904 106.709  0.00 97.00      PROA   
ATOM     73  HA  LYS P   5     -13.161 -57.994 105.889  0.00 97.00      PROA   
ATOM     74  CB  LYS P   5     -11.080 -57.479 106.154  0.00 97.00      PROA   
ATOM     75  HB1 LYS P   5     -10.746 -58.206 105.381  0.00 97.00      PROA   
ATOM     76  HB2 LYS P   5     -10.331 -57.488 106.978  0.00 97.00      PROA   
ATOM     77  CG  LYS P   5     -11.048 -56.068 105.541  0.00 97.00      PROA   
ATOM     78  HG1 LYS P   5      -9.994 -55.864 105.247  0.00 97.00      PROA   
ATOM     79  HG2 LYS P   5     -11.322 -55.323 106.322  0.00 97.00      PROA   
ATOM     80  CD  LYS P   5     -11.966 -55.883 104.318  0.00 97.00      PROA   
ATOM     81  HD1 LYS P   5     -12.997 -56.196 104.588  0.00 97.00      PROA   
ATOM     82  HD2 LYS P   5     -11.617 -56.546 103.496  0.00 97.00      PROA   
ATOM     83  CE  LYS P   5     -12.050 -54.433 103.823  0.00 97.00      PROA   
ATOM     84  HE1 LYS P   5     -12.473 -53.793 104.631  0.00 97.00      PROA   
ATOM     85  HE2 LYS P   5     -12.685 -54.340 102.919  0.00 97.00      PROA   
ATOM     86  NZ  LYS P   5     -10.714 -53.906 103.500  0.00 97.00      PROA   
ATOM     87  HZ1 LYS P   5     -10.297 -54.233 102.613  0.00 97.00      PROA   
ATOM     88  HZ2 LYS P   5     -10.078 -54.133 104.299  0.00 97.00      PROA   
ATOM     89  HZ3 LYS P   5     -10.741 -52.863 103.545  0.00 97.00      PROA   
ATOM     90  C   LYS P   5     -12.295 -59.278 107.325  0.00 97.00      PROA   
ATOM     91  O   LYS P   5     -11.453 -59.489 108.190  0.00 97.00      PROA   
ATOM     92  N   LEU P   6     -13.070 -60.282 106.858  0.00 97.00      PROA   
ATOM     93  HN  LEU P   6     -13.802 -60.114 106.202  0.00 97.00      PROA   
ATOM     94  CA  LEU P   6     -12.858 -61.673 107.208  0.00 97.00      PROA   
ATOM     95  HA  LEU P   6     -12.628 -61.733 108.263  0.00 97.00      PROA   
ATOM     96  CB  LEU P   6     -14.114 -62.545 106.944  0.00 97.00      PROA   
ATOM     97  HB1 LEU P   6     -13.928 -63.548 107.388  0.00 97.00      PROA   
ATOM     98  HB2 LEU P   6     -14.273 -62.685 105.853  0.00 97.00      PROA   
ATOM     99  CG  LEU P   6     -15.440 -62.000 107.538  0.00 97.00      PROA   
ATOM    100  HG  LEU P   6     -15.199 -61.396 108.443  0.00 97.00      PROA   
ATOM    101  CD1 LEU P   6     -16.225 -61.113 106.551  0.00 97.00      PROA   
ATOM    102 HD11 LEU P   6     -16.444 -61.683 105.622  0.00 97.00      PROA   
ATOM    103 HD12 LEU P   6     -15.660 -60.199 106.281  0.00 97.00      PROA   
ATOM    104 HD13 LEU P   6     -17.191 -60.802 107.001  0.00 97.00      PROA   
ATOM    105  CD2 LEU P   6     -16.343 -63.161 107.989  0.00 97.00      PROA   
ATOM    106 HD21 LEU P   6     -15.836 -63.780 108.758  0.00 97.00      PROA   
ATOM    107 HD22 LEU P   6     -16.591 -63.808 107.121  0.00 97.00      PROA   
ATOM    108 HD23 LEU P   6     -17.289 -62.766 108.416  0.00 97.00      PROA   
ATOM    109  C   LEU P   6     -11.671 -62.214 106.414  0.00 97.00      PROA   
ATOM    110  O   LEU P   6     -11.641 -62.111 105.190  0.00 97.00      PROA   
ATOM    111  N   GLN P   7     -10.630 -62.757 107.092  0.00 97.00      PROA   
ATOM    112  HN  GLN P   7     -10.633 -62.793 108.092  0.00 97.00      PROA   
ATOM    113  CA  GLN P   7      -9.428 -63.265 106.442  0.00 97.00      PROA   
ATOM    114  HA  GLN P   7      -9.094 -62.468 105.790  0.00 97.00      PROA   
ATOM    115  CB  GLN P   7      -8.278 -63.449 107.469  0.00 97.00      PROA   
ATOM    116  HB1 GLN P   7      -8.696 -63.980 108.351  0.00 97.00      PROA   
ATOM    117  HB2 GLN P   7      -7.998 -62.426 107.810  0.00 97.00      PROA   
ATOM    118  CG  GLN P   7      -7.025 -64.206 106.979  0.00 97.00      PROA   
ATOM    119  HG1 GLN P   7      -6.640 -63.726 106.054  0.00 97.00      PROA   
ATOM    120  HG2 GLN P   7      -7.268 -65.267 106.757  0.00 97.00      PROA   
ATOM    121  CD  GLN P   7      -5.921 -64.117 108.040  0.00 97.00      PROA   
ATOM    122  OE1 GLN P   7      -5.610 -63.026 108.529  0.00 97.00      PROA   
ATOM    123  NE2 GLN P   7      -5.303 -65.269 108.418  0.00 97.00      PROA   
ATOM    124 HE21 GLN P   7      -4.598 -65.203 109.122  0.00 97.00      PROA   
ATOM    125 HE22 GLN P   7      -5.555 -66.143 108.007  0.00 97.00      PROA   
ATOM    126  C   GLN P   7      -9.612 -64.449 105.492  0.00 97.00      PROA   
ATOM    127  O   GLN P   7      -9.140 -64.362 104.358  0.00 97.00      PROA   
ATOM    128  N   PRO P   8     -10.321 -65.530 105.808  0.00 97.00      PROA   
ATOM    129  CD  PRO P   8     -10.453 -66.076 107.154  0.00 97.00      PROA   
ATOM    130  HD1 PRO P   8     -11.287 -65.544 107.655  0.00 97.00      PROA   
ATOM    131  HD2 PRO P   8      -9.516 -65.979 107.744  0.00 97.00      PROA   
ATOM    132  CA  PRO P   8     -11.146 -66.254 104.848  0.00 97.00      PROA   
ATOM    133  HA  PRO P   8     -10.551 -66.495 103.980  0.00 97.00      PROA   
ATOM    134  CB  PRO P   8     -11.609 -67.521 105.607  0.00 97.00      PROA   
ATOM    135  HB1 PRO P   8     -11.418 -68.436 105.009  0.00 97.00      PROA   
ATOM    136  HB2 PRO P   8     -12.689 -67.490 105.868  0.00 97.00      PROA   
ATOM    137  CG  PRO P   8     -10.793 -67.546 106.911  0.00 97.00      PROA   
ATOM    138  HG1 PRO P   8     -11.359 -68.004 107.745  0.00 97.00      PROA   
ATOM    139  HG2 PRO P   8      -9.855 -68.121 106.750  0.00 97.00      PROA   
ATOM    140  C   PRO P   8     -12.332 -65.371 104.464  0.00 97.00      PROA   
ATOM    141  O   PRO P   8     -13.021 -65.003 105.413  0.00 97.00      PROA   
ATOM    142  N   PRO P   9     -12.649 -64.994 103.223  0.00 97.00      PROA   
ATOM    143  CD  PRO P   9     -11.917 -65.423 102.027  0.00 97.00      PROA   
ATOM    144  HD1 PRO P   9     -11.870 -66.532 101.963  0.00 97.00      PROA   
ATOM    145  HD2 PRO P   9     -10.891 -64.991 102.056  0.00 97.00      PROA   
ATOM    146  CA  PRO P   9     -13.694 -64.013 102.912  0.00 97.00      PROA   
ATOM    147  HA  PRO P   9     -13.659 -63.186 103.605  0.00 97.00      PROA   
ATOM    148  CB  PRO P   9     -13.313 -63.577 101.484  0.00 97.00      PROA   
ATOM    149  HB1 PRO P   9     -12.514 -62.803 101.556  0.00 97.00      PROA   
ATOM    150  HB2 PRO P   9     -14.147 -63.157 100.891  0.00 97.00      PROA   
ATOM    151  CG  PRO P   9     -12.708 -64.837 100.859  0.00 97.00      PROA   
ATOM    152  HG1 PRO P   9     -13.525 -65.534 100.573  0.00 97.00      PROA   
ATOM    153  HG2 PRO P   9     -12.080 -64.623  99.972  0.00 97.00      PROA   
ATOM    154  C   PRO P   9     -15.096 -64.616 102.965  0.00 97.00      PROA   
ATOM    155  O   PRO P   9     -15.920 -64.309 102.105  0.00 97.00      PROA   
ATOM    156  N   TRP P  10     -15.401 -65.467 103.964  0.00 97.00      PROA   
ATOM    157  HN  TRP P  10     -14.739 -65.615 104.696  0.00 97.00      PROA   
ATOM    158  CA  TRP P  10     -16.572 -66.310 103.955  0.00 97.00      PROA   
ATOM    159  HA  TRP P  10     -17.144 -66.139 103.054  0.00 97.00      PROA   
ATOM    160  CB  TRP P  10     -16.171 -67.806 104.018  0.00 97.00      PROA   
ATOM    161  HB1 TRP P  10     -17.072 -68.438 103.874  0.00 97.00      PROA   
ATOM    162  HB2 TRP P  10     -15.773 -68.023 105.036  0.00 97.00      PROA   
ATOM    163  CG  TRP P  10     -15.126 -68.225 103.023  0.00 97.00      PROA   
ATOM    164  CD1 TRP P  10     -14.021 -68.977 103.329  0.00 97.00      PROA   
ATOM    165  HD1 TRP P  10     -13.791 -69.349 104.318  0.00 97.00      PROA   
ATOM    166  NE1 TRP P  10     -13.311 -69.247 102.190  0.00 97.00      PROA   
ATOM    167  HE1 TRP P  10     -12.593 -69.904 102.110  0.00 97.00      PROA   
ATOM    168  CE2 TRP P  10     -13.919 -68.659 101.120  0.00 97.00      PROA   
ATOM    169  CD2 TRP P  10     -15.067 -67.988 101.601  0.00 97.00      PROA   
ATOM    170  CE3 TRP P  10     -15.874 -67.293 100.696  0.00 97.00      PROA   
ATOM    171  HE3 TRP P  10     -16.746 -66.744 101.018  0.00 97.00      PROA   
ATOM    172  CZ3 TRP P  10     -15.539 -67.304  99.339  0.00 97.00      PROA   
ATOM    173  HZ3 TRP P  10     -16.162 -66.773  98.632  0.00 97.00      PROA   
ATOM    174  CZ2 TRP P  10     -13.580 -68.665  99.774  0.00 97.00      PROA   
ATOM    175  HZ2 TRP P  10     -12.701 -69.181  99.417  0.00 97.00      PROA   
ATOM    176  CH2 TRP P  10     -14.411 -67.981  98.886  0.00 97.00      PROA   
ATOM    177  HH2 TRP P  10     -14.173 -67.964  97.831  0.00 97.00      PROA   
ATOM    178  C   TRP P  10     -17.464 -65.982 105.127  0.00 97.00      PROA   
ATOM    179  O   TRP P  10     -17.136 -66.236 106.284  0.00 97.00      PROA   
ATOM    180  N   VAL P  11     -18.654 -65.410 104.839  0.00 97.00      PROA   
ATOM    181  HN  VAL P  11     -18.877 -65.156 103.899  0.00 97.00      PROA   
ATOM    182  CA  VAL P  11     -19.604 -64.988 105.853  0.00 97.00      PROA   
ATOM    183  HA  VAL P  11     -19.045 -64.618 106.702  0.00 97.00      PROA   
ATOM    184  CB  VAL P  11     -20.455 -63.837 105.312  0.00 97.00      PROA   
ATOM    185  HB  VAL P  11     -21.122 -64.207 104.501  0.00 97.00      PROA   
ATOM    186  CG1 VAL P  11     -21.309 -63.229 106.436  0.00 97.00      PROA   
ATOM    187 HG11 VAL P  11     -20.669 -62.903 107.283  0.00 97.00      PROA   
ATOM    188 HG12 VAL P  11     -22.043 -63.969 106.809  0.00 97.00      PROA   
ATOM    189 HG13 VAL P  11     -21.870 -62.347 106.061  0.00 97.00      PROA   
ATOM    190  CG2 VAL P  11     -19.534 -62.740 104.720  0.00 97.00      PROA   
ATOM    191 HG21 VAL P  11     -19.006 -63.086 103.809  0.00 97.00      PROA   
ATOM    192 HG22 VAL P  11     -18.780 -62.420 105.470  0.00 97.00      PROA   
ATOM    193 HG23 VAL P  11     -20.137 -61.850 104.439  0.00 97.00      PROA   
ATOM    194  C   VAL P  11     -20.444 -66.178 106.343  0.00 97.00      PROA   
ATOM    195  O   VAL P  11     -21.053 -66.143 107.411  0.00 97.00      PROA   
ATOM    196  N   SER P  12     -20.427 -67.295 105.585  0.00 97.00      PROA   
ATOM    197  HN  SER P  12     -19.884 -67.288 104.752  0.00 97.00      PROA   
ATOM    198  CA  SER P  12     -21.069 -68.560 105.905  0.00 97.00      PROA   
ATOM    199  HA  SER P  12     -21.550 -68.499 106.871  0.00 97.00      PROA   
ATOM    200  CB  SER P  12     -22.153 -68.929 104.843  0.00 97.00      PROA   
ATOM    201  HB1 SER P  12     -21.747 -68.750 103.825  0.00 97.00      PROA   
ATOM    202  HB2 SER P  12     -23.029 -68.258 104.986  0.00 97.00      PROA   
ATOM    203  OG  SER P  12     -22.603 -70.281 104.910  0.00 97.00      PROA   
ATOM    204  HG1 SER P  12     -23.208 -70.333 105.656  0.00 97.00      PROA   
ATOM    205  C   SER P  12     -19.966 -69.604 105.995  0.00 97.00      PROA   
ATOM    206  O   SER P  12     -19.165 -69.745 105.072  0.00 97.00      PROA   
ATOM    207  N   VAL P  13     -19.872 -70.338 107.138  0.00 97.00      PROA   
ATOM    208  HN  VAL P  13     -20.519 -70.193 107.886  0.00 97.00      PROA   
ATOM    209  CA  VAL P  13     -18.713 -71.178 107.422  0.00 97.00      PROA   
ATOM    210  HA  VAL P  13     -18.328 -71.548 106.482  0.00 97.00      PROA   
ATOM    211  CB  VAL P  13     -17.623 -70.347 108.113  0.00 97.00      PROA   
ATOM    212  HB  VAL P  13     -17.517 -69.397 107.535  0.00 97.00      PROA   
ATOM    213  CG1 VAL P  13     -18.014 -69.968 109.558  0.00 97.00      PROA   
ATOM    214 HG11 VAL P  13     -18.075 -70.870 110.203  0.00 97.00      PROA   
ATOM    215 HG12 VAL P  13     -18.991 -69.444 109.583  0.00 97.00      PROA   
ATOM    216 HG13 VAL P  13     -17.247 -69.293 109.994  0.00 97.00      PROA   
ATOM    217  CG2 VAL P  13     -16.255 -71.054 108.061  0.00 97.00      PROA   
ATOM    218 HG21 VAL P  13     -16.002 -71.357 107.024  0.00 97.00      PROA   
ATOM    219 HG22 VAL P  13     -16.248 -71.952 108.711  0.00 97.00      PROA   
ATOM    220 HG23 VAL P  13     -15.461 -70.371 108.430  0.00 97.00      PROA   
ATOM    221  C   VAL P  13     -19.109 -72.405 108.241  0.00 97.00      PROA   
ATOM    222  O   VAL P  13     -20.142 -72.425 108.899  0.00 97.00      PROA   
ATOM    223  N   PHE P  14     -18.307 -73.501 108.207  0.00 97.00      PROA   
ATOM    224  HN  PHE P  14     -17.496 -73.531 107.626  0.00 97.00      PROA   
ATOM    225  CA  PHE P  14     -18.523 -74.662 109.059  0.00 97.00      PROA   
ATOM    226  HA  PHE P  14     -19.589 -74.819 109.144  0.00 97.00      PROA   
ATOM    227  CB  PHE P  14     -17.869 -75.958 108.508  0.00 97.00      PROA   
ATOM    228  HB1 PHE P  14     -17.954 -76.799 109.229  0.00 97.00      PROA   
ATOM    229  HB2 PHE P  14     -16.788 -75.780 108.310  0.00 97.00      PROA   
ATOM    230  CG  PHE P  14     -18.534 -76.438 107.249  0.00 97.00      PROA   
ATOM    231  CD1 PHE P  14     -19.905 -76.746 107.232  0.00 97.00      PROA   
ATOM    232  HD1 PHE P  14     -20.499 -76.571 108.115  0.00 97.00      PROA   
ATOM    233  CE1 PHE P  14     -20.497 -77.307 106.094  0.00 97.00      PROA   
ATOM    234  HE1 PHE P  14     -21.547 -77.554 106.091  0.00 97.00      PROA   
ATOM    235  CZ  PHE P  14     -19.725 -77.552 104.953  0.00 97.00      PROA   
ATOM    236  HZ  PHE P  14     -20.179 -77.988 104.076  0.00 97.00      PROA   
ATOM    237  CD2 PHE P  14     -17.771 -76.694 106.099  0.00 97.00      PROA   
ATOM    238  HD2 PHE P  14     -16.711 -76.489 106.109  0.00 97.00      PROA   
ATOM    239  CE2 PHE P  14     -18.364 -77.228 104.951  0.00 97.00      PROA   
ATOM    240  HE2 PHE P  14     -17.764 -77.393 104.068  0.00 97.00      PROA   
ATOM    241  C   PHE P  14     -17.997 -74.490 110.473  0.00 97.00      PROA   
ATOM    242  O   PHE P  14     -17.105 -73.690 110.741  0.00 97.00      PROA   
ATOM    243  N   GLN P  15     -18.525 -75.310 111.417  0.00 97.00      PROA   
ATOM    244  HN  GLN P  15     -19.373 -75.804 111.232  0.00 97.00      PROA   
ATOM    245  CA  GLN P  15     -17.881 -75.609 112.689  0.00 97.00      PROA   
ATOM    246  HA  GLN P  15     -17.806 -74.680 113.238  0.00 97.00      PROA   
ATOM    247  CB  GLN P  15     -18.709 -76.625 113.525  0.00 97.00      PROA   
ATOM    248  HB1 GLN P  15     -19.670 -76.131 113.802  0.00 97.00      PROA   
ATOM    249  HB2 GLN P  15     -18.175 -76.832 114.477  0.00 97.00      PROA   
ATOM    250  CG  GLN P  15     -19.036 -77.935 112.760  0.00 97.00      PROA   
ATOM    251  HG1 GLN P  15     -18.451 -77.988 111.818  0.00 97.00      PROA   
ATOM    252  HG2 GLN P  15     -20.106 -77.942 112.467  0.00 97.00      PROA   
ATOM    253  CD  GLN P  15     -18.751 -79.194 113.600  0.00 97.00      PROA   
ATOM    254  OE1 GLN P  15     -19.413 -79.459 114.609  0.00 97.00      PROA   
ATOM    255  NE2 GLN P  15     -17.742 -80.000 113.159  0.00 97.00      PROA   
ATOM    256 HE21 GLN P  15     -17.251 -79.770 112.319  0.00 97.00      PROA   
ATOM    257 HE22 GLN P  15     -17.481 -80.792 113.707  0.00 97.00      PROA   
ATOM    258  C   GLN P  15     -16.468 -76.173 112.518  0.00 97.00      PROA   
ATOM    259  O   GLN P  15     -16.194 -76.868 111.542  0.00 97.00      PROA   
ATOM    260  N   GLU P  16     -15.541 -75.845 113.456  0.00 97.00      PROA   
ATOM    261  HN  GLU P  16     -15.818 -75.249 114.210  0.00 97.00      PROA   
ATOM    262  CA  GLU P  16     -14.157 -76.304 113.522  0.00 97.00      PROA   
ATOM    263  HA  GLU P  16     -13.870 -76.157 114.553  0.00 97.00      PROA   
ATOM    264  CB  GLU P  16     -13.948 -77.833 113.248  0.00 97.00      PROA   
ATOM    265  HB1 GLU P  16     -14.216 -78.029 112.190  0.00 97.00      PROA   
ATOM    266  HB2 GLU P  16     -14.652 -78.410 113.888  0.00 97.00      PROA   
ATOM    267  CG  GLU P  16     -12.514 -78.372 113.481  0.00 97.00      PROA   
ATOM    268  HG1 GLU P  16     -12.324 -78.473 114.570  0.00 97.00      PROA   
ATOM    269  HG2 GLU P  16     -11.758 -77.671 113.073  0.00 97.00      PROA   
ATOM    270  CD  GLU P  16     -12.238 -79.727 112.815  0.00 97.00      PROA   
ATOM    271  OE1 GLU P  16     -13.141 -80.317 112.166  0.00 97.00      PROA   
ATOM    272  OE2 GLU P  16     -11.068 -80.182 112.933  0.00 97.00      PROA   
ATOM    273  C   GLU P  16     -13.206 -75.420 112.715  0.00 97.00      PROA   
ATOM    274  O   GLU P  16     -12.060 -75.214 113.108  0.00 97.00      PROA   
ATOM    275  N   GLU P  17     -13.660 -74.841 111.580  0.00 97.00      PROA   
ATOM    276  HN  GLU P  17     -14.585 -75.042 111.266  0.00 97.00      PROA   
ATOM    277  CA  GLU P  17     -12.896 -73.947 110.717  0.00 97.00      PROA   
ATOM    278  HA  GLU P  17     -12.021 -74.498 110.400  0.00 97.00      PROA   
ATOM    279  CB  GLU P  17     -13.715 -73.626 109.438  0.00 97.00      PROA   
ATOM    280  HB1 GLU P  17     -14.703 -73.241 109.783  0.00 97.00      PROA   
ATOM    281  HB2 GLU P  17     -13.914 -74.583 108.904  0.00 97.00      PROA   
ATOM    282  CG  GLU P  17     -13.125 -72.596 108.445  0.00 97.00      PROA   
ATOM    283  HG1 GLU P  17     -12.926 -71.624 108.938  0.00 97.00      PROA   
ATOM    284  HG2 GLU P  17     -13.872 -72.413 107.643  0.00 97.00      PROA   
ATOM    285  CD  GLU P  17     -11.842 -73.085 107.765  0.00 97.00      PROA   
ATOM    286  OE1 GLU P  17     -10.821 -73.296 108.467  0.00 97.00      PROA   
ATOM    287  OE2 GLU P  17     -11.866 -73.237 106.515  0.00 97.00      PROA   
ATOM    288  C   GLU P  17     -12.382 -72.674 111.393  0.00 97.00      PROA   
ATOM    289  O   GLU P  17     -13.016 -72.116 112.281  0.00 97.00      PROA   
ATOM    290  N   SER P  18     -11.189 -72.185 110.982  0.00 97.00      PROA   
ATOM    291  HN  SER P  18     -10.760 -72.596 110.176  0.00 97.00      PROA   
ATOM    292  CA  SER P  18     -10.518 -71.045 111.582  0.00 97.00      PROA   
ATOM    293  HA  SER P  18     -10.871 -70.933 112.597  0.00 97.00      PROA   
ATOM    294  CB  SER P  18      -8.978 -71.222 111.625  0.00 97.00      PROA   
ATOM    295  HB1 SER P  18      -8.576 -71.277 110.590  0.00 97.00      PROA   
ATOM    296  HB2 SER P  18      -8.744 -72.182 112.132  0.00 97.00      PROA   
ATOM    297  OG  SER P  18      -8.332 -70.161 112.331  0.00 97.00      PROA   
ATOM    298  HG1 SER P  18      -8.654 -70.202 113.236  0.00 97.00      PROA   
ATOM    299  C   SER P  18     -10.841 -69.778 110.819  0.00 97.00      PROA   
ATOM    300  O   SER P  18     -10.696 -69.707 109.600  0.00 97.00      PROA   
ATOM    301  N   VAL P  19     -11.281 -68.723 111.538  0.00 97.00      PROA   
ATOM    302  HN  VAL P  19     -11.366 -68.783 112.531  0.00 97.00      PROA   
ATOM    303  CA  VAL P  19     -11.650 -67.478 110.897  0.00 97.00      PROA   
ATOM    304  HA  VAL P  19     -11.066 -67.374 109.995  0.00 97.00      PROA   
ATOM    305  CB  VAL P  19     -13.126 -67.463 110.474  0.00 97.00      PROA   
ATOM    306  HB  VAL P  19     -13.247 -68.249 109.689  0.00 97.00      PROA   
ATOM    307  CG1 VAL P  19     -14.060 -67.846 111.641  0.00 97.00      PROA   
ATOM    308 HG11 VAL P  19     -13.975 -67.102 112.455  0.00 97.00      PROA   
ATOM    309 HG12 VAL P  19     -13.824 -68.851 112.045  0.00 97.00      PROA   
ATOM    310 HG13 VAL P  19     -15.116 -67.858 111.296  0.00 97.00      PROA   
ATOM    311  CG2 VAL P  19     -13.537 -66.111 109.856  0.00 97.00      PROA   
ATOM    312 HG21 VAL P  19     -12.882 -65.850 109.003  0.00 97.00      PROA   
ATOM    313 HG22 VAL P  19     -13.489 -65.300 110.612  0.00 97.00      PROA   
ATOM    314 HG23 VAL P  19     -14.582 -66.172 109.483  0.00 97.00      PROA   
ATOM    315  C   VAL P  19     -11.234 -66.309 111.763  0.00 97.00      PROA   
ATOM    316  O   VAL P  19     -11.561 -66.233 112.939  0.00 97.00      PROA   
ATOM    317  N   THR P  20     -10.475 -65.340 111.195  0.00 97.00      PROA   
ATOM    318  HN  THR P  20     -10.193 -65.404 110.242  0.00 97.00      PROA   
ATOM    319  CA  THR P  20     -10.058 -64.156 111.931  0.00 97.00      PROA   
ATOM    320  HA  THR P  20     -10.565 -64.148 112.881  0.00 97.00      PROA   
ATOM    321  CB  THR P  20      -8.560 -64.107 112.253  0.00 97.00      PROA   
ATOM    322  HB  THR P  20      -8.280 -65.114 112.642  0.00 97.00      PROA   
ATOM    323  OG1 THR P  20      -8.250 -63.189 113.298  0.00 97.00      PROA   
ATOM    324  HG1 THR P  20      -8.353 -62.296 112.956  0.00 97.00      PROA   
ATOM    325  CG2 THR P  20      -7.667 -63.808 111.041  0.00 97.00      PROA   
ATOM    326 HG21 THR P  20      -7.919 -62.829 110.586  0.00 97.00      PROA   
ATOM    327 HG22 THR P  20      -7.778 -64.603 110.278  0.00 97.00      PROA   
ATOM    328 HG23 THR P  20      -6.600 -63.776 111.353  0.00 97.00      PROA   
ATOM    329  C   THR P  20     -10.571 -62.961 111.170  0.00 97.00      PROA   
ATOM    330  O   THR P  20     -10.518 -62.909 109.947  0.00 97.00      PROA   
ATOM    331  N   LEU P  21     -11.152 -61.991 111.904  0.00 97.00      PROA   
ATOM    332  HN  LEU P  21     -11.184 -62.079 112.898  0.00 97.00      PROA   
ATOM    333  CA  LEU P  21     -11.898 -60.888 111.345  0.00 97.00      PROA   
ATOM    334  HA  LEU P  21     -11.894 -60.943 110.267  0.00 97.00      PROA   
ATOM    335  CB  LEU P  21     -13.370 -60.866 111.843  0.00 97.00      PROA   
ATOM    336  HB1 LEU P  21     -13.876 -60.003 111.358  0.00 97.00      PROA   
ATOM    337  HB2 LEU P  21     -13.406 -60.703 112.942  0.00 97.00      PROA   
ATOM    338  CG  LEU P  21     -14.214 -62.133 111.531  0.00 97.00      PROA   
ATOM    339  HG  LEU P  21     -13.870 -62.553 110.557  0.00 97.00      PROA   
ATOM    340  CD1 LEU P  21     -14.104 -63.230 112.611  0.00 97.00      PROA   
ATOM    341 HD11 LEU P  21     -14.450 -62.833 113.589  0.00 97.00      PROA   
ATOM    342 HD12 LEU P  21     -13.066 -63.597 112.726  0.00 97.00      PROA   
ATOM    343 HD13 LEU P  21     -14.749 -64.094 112.345  0.00 97.00      PROA   
ATOM    344  CD2 LEU P  21     -15.700 -61.755 111.380  0.00 97.00      PROA   
ATOM    345 HD21 LEU P  21     -15.836 -61.005 110.574  0.00 97.00      PROA   
ATOM    346 HD22 LEU P  21     -16.076 -61.322 112.331  0.00 97.00      PROA   
ATOM    347 HD23 LEU P  21     -16.307 -62.652 111.138  0.00 97.00      PROA   
ATOM    348  C   LEU P  21     -11.212 -59.605 111.758  0.00 97.00      PROA   
ATOM    349  O   LEU P  21     -11.031 -59.352 112.940  0.00 97.00      PROA   
ATOM    350  N   HSD P  22     -10.806 -58.756 110.790  0.00 97.00      PROA   
ATOM    351  HN  HSD P  22     -10.991 -58.968 109.832  0.00 97.00      PROA   
ATOM    352  CA  HSD P  22      -9.966 -57.597 111.029  0.00 97.00      PROA   
ATOM    353  HA  HSD P  22      -9.573 -57.632 112.034  0.00 97.00      PROA   
ATOM    354  CB  HSD P  22      -8.771 -57.550 110.044  0.00 97.00      PROA   
ATOM    355  HB1 HSD P  22      -8.213 -56.596 110.166  0.00 97.00      PROA   
ATOM    356  HB2 HSD P  22      -9.132 -57.603 108.994  0.00 97.00      PROA   
ATOM    357  ND1 HSD P  22      -7.819 -59.900 109.701  0.00 97.00      PROA   
ATOM    358  HD1 HSD P  22      -8.501 -60.222 109.043  0.00 97.00      PROA   
ATOM    359  CG  HSD P  22      -7.785 -58.654 110.293  0.00 97.00      PROA   
ATOM    360  CE1 HSD P  22      -6.715 -60.563 110.129  0.00 97.00      PROA   
ATOM    361  HE1 HSD P  22      -6.470 -61.574 109.815  0.00 97.00      PROA   
ATOM    362  NE2 HSD P  22      -5.972 -59.831 110.933  0.00 97.00      PROA   
ATOM    363  CD2 HSD P  22      -6.638 -58.622 111.021  0.00 97.00      PROA   
ATOM    364  HD2 HSD P  22      -6.217 -57.811 111.601  0.00 97.00      PROA   
ATOM    365  C   HSD P  22     -10.724 -56.300 110.863  0.00 97.00      PROA   
ATOM    366  O   HSD P  22     -11.372 -56.074 109.849  0.00 97.00      PROA   
ATOM    367  N   CYS P  23     -10.623 -55.389 111.858  0.00 97.00      PROA   
ATOM    368  HN  CYS P  23     -10.134 -55.626 112.697  0.00 97.00      PROA   
ATOM    369  CA  CYS P  23     -11.178 -54.050 111.799  0.00 97.00      PROA   
ATOM    370  HA  CYS P  23     -11.946 -54.006 111.039  0.00 97.00      PROA   
ATOM    371  CB  CYS P  23     -11.798 -53.628 113.147  0.00 97.00      PROA   
ATOM    372  HB1 CYS P  23     -12.096 -52.563 113.101  0.00 97.00      PROA   
ATOM    373  HB2 CYS P  23     -11.056 -53.761 113.964  0.00 97.00      PROA   
ATOM    374  SG  CYS P  23     -13.269 -54.608 113.502  0.00 97.00      PROA   
ATOM    375  C   CYS P  23     -10.108 -53.045 111.439  0.00 97.00      PROA   
ATOM    376  O   CYS P  23      -9.295 -52.637 112.264  0.00 97.00      PROA   
ATOM    377  N   GLU P  24     -10.108 -52.598 110.169  0.00 97.00      PROA   
ATOM    378  HN  GLU P  24     -10.796 -52.906 109.517  0.00 97.00      PROA   
ATOM    379  CA  GLU P  24      -9.073 -51.754 109.623  0.00 97.00      PROA   
ATOM    380  HA  GLU P  24      -8.155 -51.900 110.178  0.00 97.00      PROA   
ATOM    381  CB  GLU P  24      -8.814 -52.121 108.142  0.00 97.00      PROA   
ATOM    382  HB1 GLU P  24      -8.643 -53.223 108.113  0.00 97.00      PROA   
ATOM    383  HB2 GLU P  24      -7.882 -51.633 107.784  0.00 97.00      PROA   
ATOM    384  CG  GLU P  24      -9.980 -51.738 107.207  0.00 97.00      PROA   
ATOM    385  HG1 GLU P  24     -10.055 -50.636 107.094  0.00 97.00      PROA   
ATOM    386  HG2 GLU P  24     -10.940 -52.121 107.616  0.00 97.00      PROA   
ATOM    387  CD  GLU P  24      -9.797 -52.326 105.824  0.00 97.00      PROA   
ATOM    388  OE1 GLU P  24     -10.201 -51.643 104.843  0.00 97.00      PROA   
ATOM    389  OE2 GLU P  24      -9.289 -53.474 105.730  0.00 97.00      PROA   
ATOM    390  C   GLU P  24      -9.451 -50.293 109.698  0.00 97.00      PROA   
ATOM    391  O   GLU P  24     -10.612 -49.920 109.866  0.00 97.00      PROA   
ATOM    392  N   VAL P  25      -8.423 -49.433 109.536  0.00 97.00      PROA   
ATOM    393  HN  VAL P  25      -7.488 -49.772 109.485  0.00 97.00      PROA   
ATOM    394  CA  VAL P  25      -8.566 -48.044 109.171  0.00 97.00      PROA   
ATOM    395  HA  VAL P  25      -9.479 -47.917 108.609  0.00 97.00      PROA   
ATOM    396  CB  VAL P  25      -8.502 -47.055 110.341  0.00 97.00      PROA   
ATOM    397  HB  VAL P  25      -7.508 -47.116 110.843  0.00 97.00      PROA   
ATOM    398  CG1 VAL P  25      -8.716 -45.622 109.813  0.00 97.00      PROA   
ATOM    399 HG11 VAL P  25      -9.737 -45.520 109.386  0.00 97.00      PROA   
ATOM    400 HG12 VAL P  25      -7.979 -45.358 109.030  0.00 97.00      PROA   
ATOM    401 HG13 VAL P  25      -8.610 -44.898 110.648  0.00 97.00      PROA   
ATOM    402  CG2 VAL P  25      -9.578 -47.385 111.398  0.00 97.00      PROA   
ATOM    403 HG21 VAL P  25      -9.387 -48.372 111.867  0.00 97.00      PROA   
ATOM    404 HG22 VAL P  25     -10.585 -47.403 110.930  0.00 97.00      PROA   
ATOM    405 HG23 VAL P  25      -9.579 -46.616 112.200  0.00 97.00      PROA   
ATOM    406  C   VAL P  25      -7.333 -47.856 108.300  0.00 97.00      PROA   
ATOM    407  O   VAL P  25      -6.288 -48.338 108.735  0.00 97.00      PROA   
ATOM    408  N   PRO P  26      -7.318 -47.216 107.123  0.00 97.00      PROA   
ATOM    409  CD  PRO P  26      -8.519 -47.115 106.278  0.00 97.00      PROA   
ATOM    410  HD1 PRO P  26      -8.963 -46.105 106.412  0.00 97.00      PROA   
ATOM    411  HD2 PRO P  26      -9.278 -47.899 106.502  0.00 97.00      PROA   
ATOM    412  CA  PRO P  26      -6.093 -47.098 106.315  0.00 97.00      PROA   
ATOM    413  HA  PRO P  26      -5.626 -48.072 106.251  0.00 97.00      PROA   
ATOM    414  CB  PRO P  26      -6.613 -46.649 104.939  0.00 97.00      PROA   
ATOM    415  HB1 PRO P  26      -5.945 -46.980 104.118  0.00 97.00      PROA   
ATOM    416  HB2 PRO P  26      -6.732 -45.544 104.890  0.00 97.00      PROA   
ATOM    417  CG  PRO P  26      -7.999 -47.288 104.851  0.00 97.00      PROA   
ATOM    418  HG1 PRO P  26      -8.649 -46.812 104.092  0.00 97.00      PROA   
ATOM    419  HG2 PRO P  26      -7.896 -48.372 104.622  0.00 97.00      PROA   
ATOM    420  C   PRO P  26      -5.042 -46.112 106.829  0.00 97.00      PROA   
ATOM    421  O   PRO P  26      -4.374 -45.475 106.016  0.00 97.00      PROA   
ATOM    422  N   HSD P  27      -4.832 -46.010 108.156  0.00 97.00      PROA   
ATOM    423  HN  HSD P  27      -5.333 -46.620 108.766  0.00 97.00      PROA   
ATOM    424  CA  HSD P  27      -3.804 -45.187 108.754  0.00 97.00      PROA   
ATOM    425  HA  HSD P  27      -3.337 -44.561 108.006  0.00 97.00      PROA   
ATOM    426  CB  HSD P  27      -4.323 -44.289 109.910  0.00 97.00      PROA   
ATOM    427  HB1 HSD P  27      -3.464 -43.870 110.479  0.00 97.00      PROA   
ATOM    428  HB2 HSD P  27      -4.931 -44.895 110.618  0.00 97.00      PROA   
ATOM    429  ND1 HSD P  27      -6.498 -43.089 109.316  0.00 97.00      PROA   
ATOM    430  HD1 HSD P  27      -7.110 -43.871 109.442  0.00 97.00      PROA   
ATOM    431  CG  HSD P  27      -5.125 -43.104 109.440  0.00 97.00      PROA   
ATOM    432  CE1 HSD P  27      -6.858 -41.809 109.047  0.00 97.00      PROA   
ATOM    433  HE1 HSD P  27      -7.892 -41.497 108.904  0.00 97.00      PROA   
ATOM    434  NE2 HSD P  27      -5.818 -41.000 109.003  0.00 97.00      PROA   
ATOM    435  CD2 HSD P  27      -4.729 -41.814 109.259  0.00 97.00      PROA   
ATOM    436  HD2 HSD P  27      -3.739 -41.378 109.315  0.00 97.00      PROA   
ATOM    437  C   HSD P  27      -2.762 -46.113 109.321  0.00 97.00      PROA   
ATOM    438  O   HSD P  27      -3.067 -46.968 110.147  0.00 97.00      PROA   
ATOM    439  N   LEU P  28      -1.490 -45.964 108.890  0.00 97.00      PROA   
ATOM    440  HN  LEU P  28      -1.275 -45.340 108.141  0.00 97.00      PROA   
ATOM    441  CA  LEU P  28      -0.370 -46.724 109.417  0.00 97.00      PROA   
ATOM    442  HA  LEU P  28      -0.621 -47.766 109.273  0.00 97.00      PROA   
ATOM    443  CB  LEU P  28       0.935 -46.447 108.624  0.00 97.00      PROA   
ATOM    444  HB1 LEU P  28       1.737 -47.119 109.002  0.00 97.00      PROA   
ATOM    445  HB2 LEU P  28       1.261 -45.398 108.787  0.00 97.00      PROA   
ATOM    446  CG  LEU P  28       0.830 -46.667 107.092  0.00 97.00      PROA   
ATOM    447  HG  LEU P  28       0.057 -45.976 106.681  0.00 97.00      PROA   
ATOM    448  CD1 LEU P  28       2.162 -46.315 106.403  0.00 97.00      PROA   
ATOM    449 HD11 LEU P  28       2.968 -46.986 106.768  0.00 97.00      PROA   
ATOM    450 HD12 LEU P  28       2.449 -45.265 106.619  0.00 97.00      PROA   
ATOM    451 HD13 LEU P  28       2.071 -46.440 105.304  0.00 97.00      PROA   
ATOM    452  CD2 LEU P  28       0.410 -48.105 106.732  0.00 97.00      PROA   
ATOM    453 HD21 LEU P  28      -0.596 -48.339 107.138  0.00 97.00      PROA   
ATOM    454 HD22 LEU P  28       1.141 -48.831 107.147  0.00 97.00      PROA   
ATOM    455 HD23 LEU P  28       0.377 -48.229 105.629  0.00 97.00      PROA   
ATOM    456  C   LEU P  28      -0.130 -46.574 110.924  0.00 97.00      PROA   
ATOM    457  O   LEU P  28       0.032 -47.616 111.561  0.00 97.00      PROA   
ATOM    458  N   PRO P  29      -0.143 -45.420 111.603  0.00 97.00      PROA   
ATOM    459  CD  PRO P  29       0.029 -44.085 111.012  0.00 97.00      PROA   
ATOM    460  HD1 PRO P  29      -0.705 -43.888 110.204  0.00 97.00      PROA   
ATOM    461  HD2 PRO P  29       1.066 -43.995 110.619  0.00 97.00      PROA   
ATOM    462  CA  PRO P  29      -0.208 -45.366 113.065  0.00 97.00      PROA   
ATOM    463  HA  PRO P  29       0.429 -46.118 113.510  0.00 97.00      PROA   
ATOM    464  CB  PRO P  29       0.303 -43.944 113.368  0.00 97.00      PROA   
ATOM    465  HB1 PRO P  29       1.417 -43.960 113.362  0.00 97.00      PROA   
ATOM    466  HB2 PRO P  29      -0.027 -43.533 114.341  0.00 97.00      PROA   
ATOM    467  CG  PRO P  29      -0.176 -43.115 112.175  0.00 97.00      PROA   
ATOM    468  HG1 PRO P  29      -1.259 -42.889 112.292  0.00 97.00      PROA   
ATOM    469  HG2 PRO P  29       0.388 -42.169 112.052  0.00 97.00      PROA   
ATOM    470  C   PRO P  29      -1.631 -45.580 113.587  0.00 97.00      PROA   
ATOM    471  O   PRO P  29      -2.007 -44.923 114.555  0.00 97.00      PROA   
ATOM    472  N   GLY P  30      -2.435 -46.499 112.995  0.00 97.00      PROA   
ATOM    473  HN  GLY P  30      -2.077 -47.031 112.228  0.00 97.00      PROA   
ATOM    474  CA  GLY P  30      -3.843 -46.707 113.311  0.00 97.00      PROA   
ATOM    475  HA1 GLY P  30      -4.260 -47.276 112.492  0.00 97.00      PROA   
ATOM    476  HA2 GLY P  30      -4.321 -45.744 113.426  0.00 97.00      PROA   
ATOM    477  C   GLY P  30      -4.073 -47.509 114.568  0.00 97.00      PROA   
ATOM    478  O   GLY P  30      -4.639 -48.595 114.519  0.00 97.00      PROA   
ATOM    479  N   SER P  31      -3.640 -46.936 115.716  0.00 97.00      PROA   
ATOM    480  HN  SER P  31      -3.182 -46.058 115.584  0.00 97.00      PROA   
ATOM    481  CA  SER P  31      -3.600 -47.416 117.097  0.00 97.00      PROA   
ATOM    482  HA  SER P  31      -2.599 -47.794 117.230  0.00 97.00      PROA   
ATOM    483  CB  SER P  31      -3.793 -46.231 118.092  0.00 97.00      PROA   
ATOM    484  HB1 SER P  31      -4.809 -45.803 117.949  0.00 97.00      PROA   
ATOM    485  HB2 SER P  31      -3.054 -45.435 117.854  0.00 97.00      PROA   
ATOM    486  OG  SER P  31      -3.652 -46.602 119.465  0.00 97.00      PROA   
ATOM    487  HG1 SER P  31      -2.767 -46.353 119.743  0.00 97.00      PROA   
ATOM    488  C   SER P  31      -4.538 -48.548 117.486  0.00 97.00      PROA   
ATOM    489  O   SER P  31      -5.712 -48.542 117.150  0.00 97.00      PROA   
ATOM    490  N   SER P  32      -4.017 -49.546 118.235  0.00 97.00      PROA   
ATOM    491  HN  SER P  32      -3.084 -49.483 118.579  0.00 97.00      PROA   
ATOM    492  CA  SER P  32      -4.671 -50.808 118.528  0.00 97.00      PROA   
ATOM    493  HA  SER P  32      -5.206 -51.115 117.640  0.00 97.00      PROA   
ATOM    494  CB  SER P  32      -3.611 -51.896 118.841  0.00 97.00      PROA   
ATOM    495  HB1 SER P  32      -3.011 -52.069 117.921  0.00 97.00      PROA   
ATOM    496  HB2 SER P  32      -4.074 -52.864 119.126  0.00 97.00      PROA   
ATOM    497  OG  SER P  32      -2.714 -51.466 119.864  0.00 97.00      PROA   
ATOM    498  HG1 SER P  32      -3.222 -51.453 120.680  0.00 97.00      PROA   
ATOM    499  C   SER P  32      -5.691 -50.752 119.657  0.00 97.00      PROA   
ATOM    500  O   SER P  32      -5.609 -51.508 120.624  0.00 97.00      PROA   
ATOM    501  N   SER P  33      -6.708 -49.873 119.530  0.00 97.00      PROA   
ATOM    502  HN  SER P  33      -6.699 -49.231 118.767  0.00 97.00      PROA   
ATOM    503  CA  SER P  33      -7.837 -49.791 120.437  0.00 97.00      PROA   
ATOM    504  HA  SER P  33      -7.752 -50.553 121.200  0.00 97.00      PROA   
ATOM    505  CB  SER P  33      -7.941 -48.397 121.114  0.00 97.00      PROA   
ATOM    506  HB1 SER P  33      -8.068 -47.610 120.339  0.00 97.00      PROA   
ATOM    507  HB2 SER P  33      -6.991 -48.189 121.654  0.00 97.00      PROA   
ATOM    508  OG  SER P  33      -9.025 -48.314 122.040  0.00 97.00      PROA   
ATOM    509  HG1 SER P  33      -8.734 -48.722 122.861  0.00 97.00      PROA   
ATOM    510  C   SER P  33      -9.083 -50.075 119.626  0.00 97.00      PROA   
ATOM    511  O   SER P  33      -9.266 -49.535 118.539  0.00 97.00      PROA   
ATOM    512  N   THR P  34      -9.967 -50.967 120.134  0.00 97.00      PROA   
ATOM    513  HN  THR P  34      -9.827 -51.374 121.032  0.00 97.00      PROA   
ATOM    514  CA  THR P  34     -11.129 -51.424 119.390  0.00 97.00      PROA   
ATOM    515  HA  THR P  34     -11.465 -50.635 118.731  0.00 97.00      PROA   
ATOM    516  CB  THR P  34     -10.897 -52.712 118.596  0.00 97.00      PROA   
ATOM    517  HB  THR P  34     -10.796 -53.595 119.269  0.00 97.00      PROA   
ATOM    518  OG1 THR P  34      -9.682 -52.631 117.873  0.00 97.00      PROA   
ATOM    519  HG1 THR P  34      -8.999 -52.798 118.525  0.00 97.00      PROA   
ATOM    520  CG2 THR P  34     -12.046 -52.973 117.602  0.00 97.00      PROA   
ATOM    521 HG21 THR P  34     -12.311 -52.045 117.055  0.00 97.00      PROA   
ATOM    522 HG22 THR P  34     -12.947 -53.340 118.133  0.00 97.00      PROA   
ATOM    523 HG23 THR P  34     -11.753 -53.751 116.866  0.00 97.00      PROA   
ATOM    524  C   THR P  34     -12.224 -51.720 120.372  0.00 97.00      PROA   
ATOM    525  O   THR P  34     -11.982 -52.261 121.446  0.00 97.00      PROA   
ATOM    526  N   GLN P  35     -13.481 -51.409 119.991  0.00 97.00      PROA   
ATOM    527  HN  GLN P  35     -13.650 -50.841 119.188  0.00 97.00      PROA   
ATOM    528  CA  GLN P  35     -14.648 -51.935 120.655  0.00 97.00      PROA   
ATOM    529  HA  GLN P  35     -14.373 -52.507 121.530  0.00 97.00      PROA   
ATOM    530  CB  GLN P  35     -15.637 -50.809 121.046  0.00 97.00      PROA   
ATOM    531  HB1 GLN P  35     -16.468 -51.250 121.639  0.00 97.00      PROA   
ATOM    532  HB2 GLN P  35     -16.072 -50.365 120.123  0.00 97.00      PROA   
ATOM    533  CG  GLN P  35     -14.957 -49.677 121.848  0.00 97.00      PROA   
ATOM    534  HG1 GLN P  35     -14.168 -49.189 121.233  0.00 97.00      PROA   
ATOM    535  HG2 GLN P  35     -14.483 -50.085 122.763  0.00 97.00      PROA   
ATOM    536  CD  GLN P  35     -15.971 -48.589 122.199  0.00 97.00      PROA   
ATOM    537  OE1 GLN P  35     -16.452 -47.887 121.311  0.00 97.00      PROA   
ATOM    538  NE2 GLN P  35     -16.291 -48.422 123.509  0.00 97.00      PROA   
ATOM    539 HE21 GLN P  35     -16.931 -47.692 123.746  0.00 97.00      PROA   
ATOM    540 HE22 GLN P  35     -15.864 -48.999 124.202  0.00 97.00      PROA   
ATOM    541  C   GLN P  35     -15.296 -52.854 119.647  0.00 97.00      PROA   
ATOM    542  O   GLN P  35     -15.595 -52.436 118.538  0.00 97.00      PROA   
ATOM    543  N   TRP P  36     -15.511 -54.140 120.006  0.00 97.00      PROA   
ATOM    544  HN  TRP P  36     -15.222 -54.466 120.902  0.00 97.00      PROA   
ATOM    545  CA  TRP P  36     -16.178 -55.124 119.171  0.00 97.00      PROA   
ATOM    546  HA  TRP P  36     -16.317 -54.736 118.171  0.00 97.00      PROA   
ATOM    547  CB  TRP P  36     -15.408 -56.469 119.096  0.00 97.00      PROA   
ATOM    548  HB1 TRP P  36     -16.090 -57.284 118.774  0.00 97.00      PROA   
ATOM    549  HB2 TRP P  36     -15.056 -56.723 120.122  0.00 97.00      PROA   
ATOM    550  CG  TRP P  36     -14.239 -56.503 118.163  0.00 97.00      PROA   
ATOM    551  CD1 TRP P  36     -12.935 -56.231 118.470  0.00 97.00      PROA   
ATOM    552  HD1 TRP P  36     -12.605 -55.798 119.396  0.00 97.00      PROA   
ATOM    553  NE1 TRP P  36     -12.132 -56.538 117.407  0.00 97.00      PROA   
ATOM    554  HE1 TRP P  36     -11.155 -56.482 117.401  0.00 97.00      PROA   
ATOM    555  CE2 TRP P  36     -12.895 -56.994 116.376  0.00 97.00      PROA   
ATOM    556  CD2 TRP P  36     -14.242 -56.977 116.806  0.00 97.00      PROA   
ATOM    557  CE3 TRP P  36     -15.248 -57.398 115.935  0.00 97.00      PROA   
ATOM    558  HE3 TRP P  36     -16.288 -57.386 116.228  0.00 97.00      PROA   
ATOM    559  CZ3 TRP P  36     -14.889 -57.823 114.653  0.00 97.00      PROA   
ATOM    560  HZ3 TRP P  36     -15.655 -58.130 113.954  0.00 97.00      PROA   
ATOM    561  CZ2 TRP P  36     -12.537 -57.433 115.112  0.00 97.00      PROA   
ATOM    562  HZ2 TRP P  36     -11.508 -57.445 114.788  0.00 97.00      PROA   
ATOM    563  CH2 TRP P  36     -13.557 -57.849 114.254  0.00 97.00      PROA   
ATOM    564  HH2 TRP P  36     -13.312 -58.164 113.250  0.00 97.00      PROA   
ATOM    565  C   TRP P  36     -17.546 -55.397 119.745  0.00 97.00      PROA   
ATOM    566  O   TRP P  36     -17.740 -55.308 120.951  0.00 97.00      PROA   
ATOM    567  N   PHE P  37     -18.537 -55.721 118.884  0.00 97.00      PROA   
ATOM    568  HN  PHE P  37     -18.369 -55.720 117.900  0.00 97.00      PROA   
ATOM    569  CA  PHE P  37     -19.908 -55.947 119.293  0.00 97.00      PROA   
ATOM    570  HA  PHE P  37     -19.937 -56.136 120.356  0.00 97.00      PROA   
ATOM    571  CB  PHE P  37     -20.856 -54.761 118.945  0.00 97.00      PROA   
ATOM    572  HB1 PHE P  37     -21.863 -54.932 119.382  0.00 97.00      PROA   
ATOM    573  HB2 PHE P  37     -20.964 -54.660 117.844  0.00 97.00      PROA   
ATOM    574  CG  PHE P  37     -20.322 -53.448 119.472  0.00 97.00      PROA   
ATOM    575  CD1 PHE P  37     -20.752 -52.947 120.713  0.00 97.00      PROA   
ATOM    576  HD1 PHE P  37     -21.463 -53.510 121.298  0.00 97.00      PROA   
ATOM    577  CE1 PHE P  37     -20.256 -51.733 121.206  0.00 97.00      PROA   
ATOM    578  HE1 PHE P  37     -20.590 -51.365 122.165  0.00 97.00      PROA   
ATOM    579  CZ  PHE P  37     -19.321 -51.003 120.460  0.00 97.00      PROA   
ATOM    580  HZ  PHE P  37     -18.925 -50.075 120.847  0.00 97.00      PROA   
ATOM    581  CD2 PHE P  37     -19.407 -52.686 118.719  0.00 97.00      PROA   
ATOM    582  HD2 PHE P  37     -19.067 -53.054 117.763  0.00 97.00      PROA   
ATOM    583  CE2 PHE P  37     -18.894 -51.484 119.217  0.00 97.00      PROA   
ATOM    584  HE2 PHE P  37     -18.157 -50.939 118.648  0.00 97.00      PROA   
ATOM    585  C   PHE P  37     -20.430 -57.179 118.581  0.00 97.00      PROA   
ATOM    586  O   PHE P  37     -20.222 -57.347 117.383  0.00 97.00      PROA   
ATOM    587  N   LEU P  38     -21.147 -58.063 119.319  0.00 97.00      PROA   
ATOM    588  HN  LEU P  38     -21.235 -57.933 120.306  0.00 97.00      PROA   
ATOM    589  CA  LEU P  38     -21.886 -59.188 118.779  0.00 97.00      PROA   
ATOM    590  HA  LEU P  38     -21.738 -59.255 117.714  0.00 97.00      PROA   
ATOM    591  CB  LEU P  38     -21.535 -60.545 119.444  0.00 97.00      PROA   
ATOM    592  HB1 LEU P  38     -22.169 -61.353 119.016  0.00 97.00      PROA   
ATOM    593  HB2 LEU P  38     -21.738 -60.489 120.538  0.00 97.00      PROA   
ATOM    594  CG  LEU P  38     -20.064 -60.968 119.274  0.00 97.00      PROA   
ATOM    595  HG  LEU P  38     -19.443 -60.169 119.730  0.00 97.00      PROA   
ATOM    596  CD1 LEU P  38     -19.764 -62.281 120.020  0.00 97.00      PROA   
ATOM    597 HD11 LEU P  38     -20.374 -63.107 119.595  0.00 97.00      PROA   
ATOM    598 HD12 LEU P  38     -19.999 -62.182 121.100  0.00 97.00      PROA   
ATOM    599 HD13 LEU P  38     -18.692 -62.549 119.910  0.00 97.00      PROA   
ATOM    600  CD2 LEU P  38     -19.667 -61.102 117.797  0.00 97.00      PROA   
ATOM    601 HD21 LEU P  38     -19.794 -60.145 117.251  0.00 97.00      PROA   
ATOM    602 HD22 LEU P  38     -20.287 -61.880 117.303  0.00 97.00      PROA   
ATOM    603 HD23 LEU P  38     -18.602 -61.406 117.727  0.00 97.00      PROA   
ATOM    604  C   LEU P  38     -23.342 -58.930 119.050  0.00 97.00      PROA   
ATOM    605  O   LEU P  38     -23.763 -58.911 120.203  0.00 97.00      PROA   
ATOM    606  N   ASN P  39     -24.162 -58.718 117.992  0.00 97.00      PROA   
ATOM    607  HN  ASN P  39     -23.800 -58.786 117.062  0.00 97.00      PROA   
ATOM    608  CA  ASN P  39     -25.599 -58.485 118.115  0.00 97.00      PROA   
ATOM    609  HA  ASN P  39     -25.957 -58.238 117.126  0.00 97.00      PROA   
ATOM    610  CB  ASN P  39     -26.359 -59.750 118.617  0.00 97.00      PROA   
ATOM    611  HB1 ASN P  39     -27.456 -59.594 118.543  0.00 97.00      PROA   
ATOM    612  HB2 ASN P  39     -26.098 -59.950 119.678  0.00 97.00      PROA   
ATOM    613  CG  ASN P  39     -25.998 -60.970 117.759  0.00 97.00      PROA   
ATOM    614  OD1 ASN P  39     -25.806 -60.862 116.547  0.00 97.00      PROA   
ATOM    615  ND2 ASN P  39     -25.861 -62.160 118.407  0.00 97.00      PROA   
ATOM    616 HD21 ASN P  39     -25.567 -62.955 117.878  0.00 97.00      PROA   
ATOM    617 HD22 ASN P  39     -26.004 -62.212 119.393  0.00 97.00      PROA   
ATOM    618  C   ASN P  39     -25.922 -57.294 119.016  0.00 97.00      PROA   
ATOM    619  O   ASN P  39     -26.836 -57.339 119.838  0.00 97.00      PROA   
ATOM    620  N   GLY P  40     -25.133 -56.201 118.895  0.00 97.00      PROA   
ATOM    621  HN  GLY P  40     -24.437 -56.190 118.181  0.00 97.00      PROA   
ATOM    622  CA  GLY P  40     -25.208 -55.036 119.768  0.00 97.00      PROA   
ATOM    623  HA1 GLY P  40     -26.244 -54.860 120.028  0.00 97.00      PROA   
ATOM    624  HA2 GLY P  40     -24.784 -54.206 119.223  0.00 97.00      PROA   
ATOM    625  C   GLY P  40     -24.430 -55.150 121.065  0.00 97.00      PROA   
ATOM    626  O   GLY P  40     -24.065 -54.133 121.649  0.00 97.00      PROA   
ATOM    627  N   THR P  41     -24.150 -56.376 121.564  0.00 97.00      PROA   
ATOM    628  HN  THR P  41     -24.406 -57.194 121.052  0.00 97.00      PROA   
ATOM    629  CA  THR P  41     -23.512 -56.590 122.859  0.00 97.00      PROA   
ATOM    630  HA  THR P  41     -23.841 -55.810 123.534  0.00 97.00      PROA   
ATOM    631  CB  THR P  41     -23.879 -57.927 123.494  0.00 97.00      PROA   
ATOM    632  HB  THR P  41     -23.601 -58.766 122.816  0.00 97.00      PROA   
ATOM    633  OG1 THR P  41     -25.281 -57.980 123.725  0.00 97.00      PROA   
ATOM    634  HG1 THR P  41     -25.703 -57.838 122.877  0.00 97.00      PROA   
ATOM    635  CG2 THR P  41     -23.190 -58.134 124.860  0.00 97.00      PROA   
ATOM    636 HG21 THR P  41     -23.430 -57.292 125.543  0.00 97.00      PROA   
ATOM    637 HG22 THR P  41     -22.089 -58.216 124.760  0.00 97.00      PROA   
ATOM    638 HG23 THR P  41     -23.558 -59.073 125.325  0.00 97.00      PROA   
ATOM    639  C   THR P  41     -22.006 -56.497 122.741  0.00 97.00      PROA   
ATOM    640  O   THR P  41     -21.387 -57.234 121.985  0.00 97.00      PROA   
ATOM    641  N   ALA P  42     -21.370 -55.580 123.503  0.00 97.00      PROA   
ATOM    642  HN  ALA P  42     -21.887 -54.980 124.109  0.00 97.00      PROA   
ATOM    643  CA  ALA P  42     -19.935 -55.375 123.497  0.00 97.00      PROA   
ATOM    644  HA  ALA P  42     -19.658 -55.185 122.472  0.00 97.00      PROA   
ATOM    645  CB  ALA P  42     -19.570 -54.124 124.318  0.00 97.00      PROA   
ATOM    646  HB1 ALA P  42     -19.842 -54.266 125.386  0.00 97.00      PROA   
ATOM    647  HB2 ALA P  42     -20.131 -53.244 123.932  0.00 97.00      PROA   
ATOM    648  HB3 ALA P  42     -18.486 -53.901 124.248  0.00 97.00      PROA   
ATOM    649  C   ALA P  42     -19.101 -56.557 123.992  0.00 97.00      PROA   
ATOM    650  O   ALA P  42     -19.368 -57.143 125.039  0.00 97.00      PROA   
ATOM    651  N   ILE P  43     -18.024 -56.902 123.245  0.00 97.00      PROA   
ATOM    652  HN  ILE P  43     -17.843 -56.416 122.391  0.00 97.00      PROA   
ATOM    653  CA  ILE P  43     -17.037 -57.894 123.634  0.00 97.00      PROA   
ATOM    654  HA  ILE P  43     -17.500 -58.577 124.332  0.00 97.00      PROA   
ATOM    655  CB  ILE P  43     -16.440 -58.715 122.474  0.00 97.00      PROA   
ATOM    656  HB  ILE P  43     -15.573 -58.174 122.027  0.00 97.00      PROA   
ATOM    657  CG2 ILE P  43     -15.949 -60.079 123.023  0.00 97.00      PROA   
ATOM    658 HG21 ILE P  43     -16.803 -60.647 123.449  0.00 97.00      PROA   
ATOM    659 HG22 ILE P  43     -15.173 -59.962 123.802  0.00 97.00      PROA   
ATOM    660 HG23 ILE P  43     -15.504 -60.692 122.215  0.00 97.00      PROA   
ATOM    661  CG1 ILE P  43     -17.441 -58.929 121.310  0.00 97.00      PROA   
ATOM    662 HG11 ILE P  43     -17.787 -57.949 120.924  0.00 97.00      PROA   
ATOM    663 HG12 ILE P  43     -18.332 -59.477 121.685  0.00 97.00      PROA   
ATOM    664  CD  ILE P  43     -16.821 -59.693 120.130  0.00 97.00      PROA   
ATOM    665  HD1 ILE P  43     -15.787 -59.340 119.929  0.00 97.00      PROA   
ATOM    666  HD2 ILE P  43     -17.418 -59.544 119.207  0.00 97.00      PROA   
ATOM    667  HD3 ILE P  43     -16.788 -60.783 120.343  0.00 97.00      PROA   
ATOM    668  C   ILE P  43     -15.922 -57.140 124.342  0.00 97.00      PROA   
ATOM    669  O   ILE P  43     -15.710 -55.952 124.109  0.00 97.00      PROA   
ATOM    670  N   GLN P  44     -15.153 -57.821 125.221  0.00 97.00      PROA   
ATOM    671  HN  GLN P  44     -15.358 -58.771 125.448  0.00 97.00      PROA   
ATOM    672  CA  GLN P  44     -14.032 -57.230 125.924  0.00 97.00      PROA   
ATOM    673  HA  GLN P  44     -14.261 -56.198 126.157  0.00 97.00      PROA   
ATOM    674  CB  GLN P  44     -13.770 -58.001 127.245  0.00 97.00      PROA   
ATOM    675  HB1 GLN P  44     -12.948 -57.490 127.794  0.00 97.00      PROA   
ATOM    676  HB2 GLN P  44     -13.428 -59.035 127.012  0.00 97.00      PROA   
ATOM    677  CG  GLN P  44     -14.988 -58.105 128.202  0.00 97.00      PROA   
ATOM    678  HG1 GLN P  44     -14.647 -58.536 129.169  0.00 97.00      PROA   
ATOM    679  HG2 GLN P  44     -15.758 -58.789 127.785  0.00 97.00      PROA   
ATOM    680  CD  GLN P  44     -15.619 -56.740 128.516  0.00 97.00      PROA   
ATOM    681  OE1 GLN P  44     -15.139 -56.018 129.396  0.00 97.00      PROA   
ATOM    682  NE2 GLN P  44     -16.727 -56.376 127.812  0.00 97.00      PROA   
ATOM    683 HE21 GLN P  44     -17.131 -55.487 128.018  0.00 97.00      PROA   
ATOM    684 HE22 GLN P  44     -17.091 -56.961 127.088  0.00 97.00      PROA   
ATOM    685  C   GLN P  44     -12.769 -57.235 125.059  0.00 97.00      PROA   
ATOM    686  O   GLN P  44     -11.753 -56.639 125.415  0.00 97.00      PROA   
ATOM    687  N   THR P  45     -12.821 -57.890 123.872  0.00 97.00      PROA   
ATOM    688  HN  THR P  45     -13.650 -58.385 123.630  0.00 97.00      PROA   
ATOM    689  CA  THR P  45     -11.756 -57.940 122.876  0.00 97.00      PROA   
ATOM    690  HA  THR P  45     -10.895 -58.391 123.347  0.00 97.00      PROA   
ATOM    691  CB  THR P  45     -12.153 -58.785 121.664  0.00 97.00      PROA   
ATOM    692  HB  THR P  45     -13.022 -58.327 121.136  0.00 97.00      PROA   
ATOM    693  OG1 THR P  45     -12.534 -60.086 122.086  0.00 97.00      PROA   
ATOM    694  HG1 THR P  45     -12.732 -60.574 121.282  0.00 97.00      PROA   
ATOM    695  CG2 THR P  45     -10.977 -58.956 120.686  0.00 97.00      PROA   
ATOM    696 HG21 THR P  45     -10.116 -59.421 121.212  0.00 97.00      PROA   
ATOM    697 HG22 THR P  45     -10.659 -57.988 120.248  0.00 97.00      PROA   
ATOM    698 HG23 THR P  45     -11.262 -59.621 119.844  0.00 97.00      PROA   
ATOM    699  C   THR P  45     -11.368 -56.560 122.374  0.00 97.00      PROA   
ATOM    700  O   THR P  45     -12.131 -55.927 121.654  0.00 97.00      PROA   
ATOM    701  N   SER P  46     -10.166 -56.054 122.738  0.00 97.00      PROA   
ATOM    702  HN  SER P  46      -9.615 -56.519 123.428  0.00 97.00      PROA   
ATOM    703  CA  SER P  46      -9.730 -54.729 122.318  0.00 97.00      PROA   
ATOM    704  HA  SER P  46     -10.583 -54.148 122.002  0.00 97.00      PROA   
ATOM    705  CB  SER P  46      -9.062 -53.966 123.487  0.00 97.00      PROA   
ATOM    706  HB1 SER P  46      -8.673 -52.984 123.140  0.00 97.00      PROA   
ATOM    707  HB2 SER P  46      -8.213 -54.553 123.900  0.00 97.00      PROA   
ATOM    708  OG  SER P  46     -10.008 -53.698 124.520  0.00 97.00      PROA   
ATOM    709  HG1 SER P  46     -10.447 -54.524 124.742  0.00 97.00      PROA   
ATOM    710  C   SER P  46      -8.757 -54.748 121.151  0.00 97.00      PROA   
ATOM    711  O   SER P  46      -8.448 -53.704 120.576  0.00 97.00      PROA   
ATOM    712  N   THR P  47      -8.273 -55.941 120.735  0.00 97.00      PROA   
ATOM    713  HN  THR P  47      -8.559 -56.771 121.205  0.00 97.00      PROA   
ATOM    714  CA  THR P  47      -7.423 -56.111 119.558  0.00 97.00      PROA   
ATOM    715  HA  THR P  47      -6.626 -55.397 119.683  0.00 97.00      PROA   
ATOM    716  CB  THR P  47      -6.713 -57.477 119.482  0.00 97.00      PROA   
ATOM    717  HB  THR P  47      -5.916 -57.511 120.259  0.00 97.00      PROA   
ATOM    718  OG1 THR P  47      -6.106 -57.742 118.218  0.00 97.00      PROA   
ATOM    719  HG1 THR P  47      -5.893 -58.678 118.221  0.00 97.00      PROA   
ATOM    720  CG2 THR P  47      -7.709 -58.614 119.754  0.00 97.00      PROA   
ATOM    721 HG21 THR P  47      -8.589 -58.522 119.084  0.00 97.00      PROA   
ATOM    722 HG22 THR P  47      -8.053 -58.597 120.807  0.00 97.00      PROA   
ATOM    723 HG23 THR P  47      -7.236 -59.603 119.568  0.00 97.00      PROA   
ATOM    724  C   THR P  47      -8.166 -55.779 118.259  0.00 97.00      PROA   
ATOM    725  O   THR P  47      -9.353 -56.081 118.172  0.00 97.00      PROA   
ATOM    726  N   PRO P  48      -7.548 -55.211 117.215  0.00 97.00      PROA   
ATOM    727  CD  PRO P  48      -6.362 -54.352 117.348  0.00 97.00      PROA   
ATOM    728  HD1 PRO P  48      -5.457 -54.974 117.175  0.00 97.00      PROA   
ATOM    729  HD2 PRO P  48      -6.304 -53.856 118.342  0.00 97.00      PROA   
ATOM    730  CA  PRO P  48      -8.228 -54.988 115.942  0.00 97.00      PROA   
ATOM    731  HA  PRO P  48      -9.178 -54.511 116.139  0.00 97.00      PROA   
ATOM    732  CB  PRO P  48      -7.255 -54.086 115.161  0.00 97.00      PROA   
ATOM    733  HB1 PRO P  48      -7.785 -53.428 114.445  0.00 97.00      PROA   
ATOM    734  HB2 PRO P  48      -6.498 -54.689 114.610  0.00 97.00      PROA   
ATOM    735  CG  PRO P  48      -6.527 -53.301 116.252  0.00 97.00      PROA   
ATOM    736  HG1 PRO P  48      -5.563 -52.874 115.909  0.00 97.00      PROA   
ATOM    737  HG2 PRO P  48      -7.184 -52.484 116.622  0.00 97.00      PROA   
ATOM    738  C   PRO P  48      -8.492 -56.244 115.133  0.00 97.00      PROA   
ATOM    739  O   PRO P  48      -9.060 -56.105 114.057  0.00 97.00      PROA   
ATOM    740  N   THR P  49      -8.125 -57.460 115.603  0.00 97.00      PROA   
ATOM    741  HN  THR P  49      -7.633 -57.539 116.466  0.00 97.00      PROA   
ATOM    742  CA  THR P  49      -8.485 -58.695 114.924  0.00 97.00      PROA   
ATOM    743  HA  THR P  49      -9.229 -58.458 114.181  0.00 97.00      PROA   
ATOM    744  CB  THR P  49      -7.335 -59.377 114.178  0.00 97.00      PROA   
ATOM    745  HB  THR P  49      -6.775 -58.579 113.643  0.00 97.00      PROA   
ATOM    746  OG1 THR P  49      -7.822 -60.280 113.193  0.00 97.00      PROA   
ATOM    747  HG1 THR P  49      -7.137 -60.306 112.515  0.00 97.00      PROA   
ATOM    748  CG2 THR P  49      -6.344 -60.135 115.079  0.00 97.00      PROA   
ATOM    749 HG21 THR P  49      -6.830 -61.015 115.552  0.00 97.00      PROA   
ATOM    750 HG22 THR P  49      -5.949 -59.466 115.869  0.00 97.00      PROA   
ATOM    751 HG23 THR P  49      -5.493 -60.509 114.470  0.00 97.00      PROA   
ATOM    752  C   THR P  49      -9.152 -59.615 115.920  0.00 97.00      PROA   
ATOM    753  O   THR P  49      -8.650 -59.866 117.011  0.00 97.00      PROA   
ATOM    754  N   TYR P  50     -10.337 -60.143 115.552  0.00 97.00      PROA   
ATOM    755  HN  TYR P  50     -10.736 -59.901 114.667  0.00 97.00      PROA   
ATOM    756  CA  TYR P  50     -11.077 -61.084 116.358  0.00 97.00      PROA   
ATOM    757  HA  TYR P  50     -10.725 -61.051 117.379  0.00 97.00      PROA   
ATOM    758  CB  TYR P  50     -12.601 -60.780 116.329  0.00 97.00      PROA   
ATOM    759  HB1 TYR P  50     -13.024 -60.910 115.311  0.00 97.00      PROA   
ATOM    760  HB2 TYR P  50     -12.756 -59.720 116.623  0.00 97.00      PROA   
ATOM    761  CG  TYR P  50     -13.364 -61.641 117.303  0.00 97.00      PROA   
ATOM    762  CD1 TYR P  50     -13.921 -62.871 116.907  0.00 97.00      PROA   
ATOM    763  HD1 TYR P  50     -13.791 -63.218 115.893  0.00 97.00      PROA   
ATOM    764  CE1 TYR P  50     -14.665 -63.640 117.812  0.00 97.00      PROA   
ATOM    765  HE1 TYR P  50     -15.115 -64.569 117.495  0.00 97.00      PROA   
ATOM    766  CZ  TYR P  50     -14.843 -63.196 119.126  0.00 97.00      PROA   
ATOM    767  OH  TYR P  50     -15.596 -63.965 120.037  0.00 97.00      PROA   
ATOM    768  HH  TYR P  50     -15.932 -64.731 119.565  0.00 97.00      PROA   
ATOM    769  CD2 TYR P  50     -13.572 -61.195 118.619  0.00 97.00      PROA   
ATOM    770  HD2 TYR P  50     -13.181 -60.235 118.920  0.00 97.00      PROA   
ATOM    771  CE2 TYR P  50     -14.289 -61.977 119.531  0.00 97.00      PROA   
ATOM    772  HE2 TYR P  50     -14.444 -61.636 120.543  0.00 97.00      PROA   
ATOM    773  C   TYR P  50     -10.783 -62.448 115.781  0.00 97.00      PROA   
ATOM    774  O   TYR P  50     -11.194 -62.758 114.669  0.00 97.00      PROA   
ATOM    775  N   HSD P  51     -10.043 -63.294 116.532  0.00 97.00      PROA   
ATOM    776  HN  HSD P  51      -9.754 -63.034 117.449  0.00 97.00      PROA   
ATOM    777  CA  HSD P  51      -9.518 -64.546 116.028  0.00 97.00      PROA   
ATOM    778  HA  HSD P  51      -9.616 -64.585 114.952  0.00 97.00      PROA   
ATOM    779  CB  HSD P  51      -8.009 -64.692 116.371  0.00 97.00      PROA   
ATOM    780  HB1 HSD P  51      -7.861 -64.565 117.465  0.00 97.00      PROA   
ATOM    781  HB2 HSD P  51      -7.472 -63.857 115.868  0.00 97.00      PROA   
ATOM    782  ND1 HSD P  51      -7.461 -67.175 116.640  0.00 97.00      PROA   
ATOM    783  HD1 HSD P  51      -8.078 -67.355 117.408  0.00 97.00      PROA   
ATOM    784  CG  HSD P  51      -7.359 -65.987 115.944  0.00 97.00      PROA   
ATOM    785  CE1 HSD P  51      -6.629 -68.058 116.041  0.00 97.00      PROA   
ATOM    786  HE1 HSD P  51      -6.520 -69.087 116.383  0.00 97.00      PROA   
ATOM    787  NE2 HSD P  51      -5.989 -67.524 115.019  0.00 97.00      PROA   
ATOM    788  CD2 HSD P  51      -6.444 -66.217 114.963  0.00 97.00      PROA   
ATOM    789  HD2 HSD P  51      -6.049 -65.539 114.217  0.00 97.00      PROA   
ATOM    790  C   HSD P  51     -10.278 -65.716 116.595  0.00 97.00      PROA   
ATOM    791  O   HSD P  51     -10.151 -66.053 117.770  0.00 97.00      PROA   
ATOM    792  N   ILE P  52     -11.056 -66.405 115.733  0.00 97.00      PROA   
ATOM    793  HN  ILE P  52     -11.188 -66.107 114.788  0.00 97.00      PROA   
ATOM    794  CA  ILE P  52     -11.725 -67.638 116.072  0.00 97.00      PROA   
ATOM    795  HA  ILE P  52     -11.868 -67.700 117.142  0.00 97.00      PROA   
ATOM    796  CB  ILE P  52     -13.095 -67.750 115.413  0.00 97.00      PROA   
ATOM    797  HB  ILE P  52     -12.977 -67.600 114.320  0.00 97.00      PROA   
ATOM    798  CG2 ILE P  52     -13.710 -69.145 115.629  0.00 97.00      PROA   
ATOM    799 HG21 ILE P  52     -13.810 -69.369 116.712  0.00 97.00      PROA   
ATOM    800 HG22 ILE P  52     -13.119 -69.945 115.139  0.00 97.00      PROA   
ATOM    801 HG23 ILE P  52     -14.727 -69.167 115.187  0.00 97.00      PROA   
ATOM    802  CG1 ILE P  52     -14.043 -66.645 115.940  0.00 97.00      PROA   
ATOM    803 HG11 ILE P  52     -13.485 -65.701 116.110  0.00 97.00      PROA   
ATOM    804 HG12 ILE P  52     -14.444 -66.975 116.925  0.00 97.00      PROA   
ATOM    805  CD  ILE P  52     -15.214 -66.337 115.001  0.00 97.00      PROA   
ATOM    806  HD1 ILE P  52     -15.808 -67.253 114.802  0.00 97.00      PROA   
ATOM    807  HD2 ILE P  52     -14.850 -65.925 114.037  0.00 97.00      PROA   
ATOM    808  HD3 ILE P  52     -15.885 -65.590 115.468  0.00 97.00      PROA   
ATOM    809  C   ILE P  52     -10.806 -68.756 115.636  0.00 97.00      PROA   
ATOM    810  O   ILE P  52     -10.623 -69.015 114.448  0.00 97.00      PROA   
ATOM    811  N   THR P  53     -10.176 -69.441 116.616  0.00 97.00      PROA   
ATOM    812  HN  THR P  53     -10.284 -69.153 117.565  0.00 97.00      PROA   
ATOM    813  CA  THR P  53      -9.246 -70.537 116.384  0.00 97.00      PROA   
ATOM    814  HA  THR P  53      -8.461 -70.157 115.746  0.00 97.00      PROA   
ATOM    815  CB  THR P  53      -8.618 -71.047 117.678  0.00 97.00      PROA   
ATOM    816  HB  THR P  53      -9.385 -71.545 118.314  0.00 97.00      PROA   
ATOM    817  OG1 THR P  53      -8.077 -69.958 118.413  0.00 97.00      PROA   
ATOM    818  HG1 THR P  53      -7.651 -70.351 119.178  0.00 97.00      PROA   
ATOM    819  CG2 THR P  53      -7.461 -72.026 117.390  0.00 97.00      PROA   
ATOM    820 HG21 THR P  53      -6.702 -71.542 116.740  0.00 97.00      PROA   
ATOM    821 HG22 THR P  53      -7.824 -72.945 116.889  0.00 97.00      PROA   
ATOM    822 HG23 THR P  53      -6.968 -72.329 118.339  0.00 97.00      PROA   
ATOM    823  C   THR P  53      -9.889 -71.699 115.659  0.00 97.00      PROA   
ATOM    824  O   THR P  53      -9.299 -72.265 114.740  0.00 97.00      PROA   
ATOM    825  N   SER P  54     -11.132 -72.058 116.050  0.00 97.00      PROA   
ATOM    826  HN  SER P  54     -11.613 -71.542 116.753  0.00 97.00      PROA   
ATOM    827  CA  SER P  54     -11.833 -73.194 115.499  0.00 97.00      PROA   
ATOM    828  HA  SER P  54     -11.708 -73.190 114.425  0.00 97.00      PROA   
ATOM    829  CB  SER P  54     -11.414 -74.560 116.123  0.00 97.00      PROA   
ATOM    830  HB1 SER P  54     -11.960 -75.393 115.634  0.00 97.00      PROA   
ATOM    831  HB2 SER P  54     -11.653 -74.578 117.207  0.00 97.00      PROA   
ATOM    832  OG  SER P  54     -10.016 -74.799 116.000  0.00 97.00      PROA   
ATOM    833  HG1 SER P  54      -9.801 -74.670 115.072  0.00 97.00      PROA   
ATOM    834  C   SER P  54     -13.288 -72.975 115.836  0.00 97.00      PROA   
ATOM    835  O   SER P  54     -13.676 -73.065 116.997  0.00 97.00      PROA   
ATOM    836  N   ALA P  55     -14.124 -72.637 114.829  0.00 97.00      PROA   
ATOM    837  HN  ALA P  55     -13.776 -72.566 113.893  0.00 97.00      PROA   
ATOM    838  CA  ALA P  55     -15.470 -72.125 115.006  0.00 97.00      PROA   
ATOM    839  HA  ALA P  55     -15.364 -71.231 115.595  0.00 97.00      PROA   
ATOM    840  CB  ALA P  55     -16.059 -71.719 113.641  0.00 97.00      PROA   
ATOM    841  HB1 ALA P  55     -16.175 -72.606 112.982  0.00 97.00      PROA   
ATOM    842  HB2 ALA P  55     -15.371 -71.008 113.133  0.00 97.00      PROA   
ATOM    843  HB3 ALA P  55     -17.043 -71.222 113.762  0.00 97.00      PROA   
ATOM    844  C   ALA P  55     -16.479 -72.996 115.746  0.00 97.00      PROA   
ATOM    845  O   ALA P  55     -16.581 -74.199 115.527  0.00 97.00      PROA   
ATOM    846  N   SER P  56     -17.277 -72.359 116.641  0.00 97.00      PROA   
ATOM    847  HN  SER P  56     -17.119 -71.389 116.835  0.00 97.00      PROA   
ATOM    848  CA  SER P  56     -18.403 -72.947 117.345  0.00 97.00      PROA   
ATOM    849  HA  SER P  56     -18.372 -74.018 117.213  0.00 97.00      PROA   
ATOM    850  CB  SER P  56     -18.408 -72.661 118.876  0.00 97.00      PROA   
ATOM    851  HB1 SER P  56     -17.432 -72.984 119.297  0.00 97.00      PROA   
ATOM    852  HB2 SER P  56     -19.206 -73.254 119.374  0.00 97.00      PROA   
ATOM    853  OG  SER P  56     -18.585 -71.281 119.186  0.00 97.00      PROA   
ATOM    854  HG1 SER P  56     -18.975 -71.252 120.070  0.00 97.00      PROA   
ATOM    855  C   SER P  56     -19.695 -72.458 116.720  0.00 97.00      PROA   
ATOM    856  O   SER P  56     -19.702 -71.560 115.885  0.00 97.00      PROA   
ATOM    857  N   GLU P  57     -20.845 -73.058 117.108  0.00 97.00      PROA   
ATOM    858  HN  GLU P  57     -20.838 -73.772 117.805  0.00 97.00      PROA   
ATOM    859  CA  GLU P  57     -22.175 -72.657 116.678  0.00 97.00      PROA   
ATOM    860  HA  GLU P  57     -22.225 -72.710 115.599  0.00 97.00      PROA   
ATOM    861  CB  GLU P  57     -23.229 -73.594 117.337  0.00 97.00      PROA   
ATOM    862  HB1 GLU P  57     -24.249 -73.309 117.009  0.00 97.00      PROA   
ATOM    863  HB2 GLU P  57     -23.175 -73.427 118.441  0.00 97.00      PROA   
ATOM    864  CG  GLU P  57     -23.021 -75.127 117.155  0.00 97.00      PROA   
ATOM    865  HG1 GLU P  57     -23.717 -75.636 117.860  0.00 97.00      PROA   
ATOM    866  HG2 GLU P  57     -21.990 -75.423 117.439  0.00 97.00      PROA   
ATOM    867  CD  GLU P  57     -23.309 -75.693 115.759  0.00 97.00      PROA   
ATOM    868  OE1 GLU P  57     -24.335 -76.412 115.619  0.00 97.00      PROA   
ATOM    869  OE2 GLU P  57     -22.474 -75.492 114.839  0.00 97.00      PROA   
ATOM    870  C   GLU P  57     -22.461 -71.220 117.127  0.00 97.00      PROA   
ATOM    871  O   GLU P  57     -22.984 -70.382 116.398  0.00 97.00      PROA   
ATOM    872  N   ASP P  58     -22.052 -70.950 118.377  0.00 97.00      PROA   
ATOM    873  HN  ASP P  58     -21.673 -71.712 118.899  0.00 97.00      PROA   
ATOM    874  CA  ASP P  58     -22.199 -69.791 119.220  0.00 97.00      PROA   
ATOM    875  HA  ASP P  58     -23.224 -69.461 119.135  0.00 97.00      PROA   
ATOM    876  CB  ASP P  58     -21.952 -70.199 120.717  0.00 97.00      PROA   
ATOM    877  HB1 ASP P  58     -22.945 -70.430 121.168  0.00 97.00      PROA   
ATOM    878  HB2 ASP P  58     -21.500 -69.375 121.300  0.00 97.00      PROA   
ATOM    879  CG  ASP P  58     -21.112 -71.478 120.910  0.00 97.00      PROA   
ATOM    880  OD1 ASP P  58     -21.550 -72.578 120.474  0.00 97.00      PROA   
ATOM    881  OD2 ASP P  58     -20.020 -71.370 121.524  0.00 97.00      PROA   
ATOM    882  C   ASP P  58     -21.369 -68.583 118.796  0.00 97.00      PROA   
ATOM    883  O   ASP P  58     -21.699 -67.455 119.163  0.00 97.00      PROA   
ATOM    884  N   ASP P  59     -20.330 -68.763 117.944  0.00 97.00      PROA   
ATOM    885  HN  ASP P  59     -19.958 -69.677 117.794  0.00 97.00      PROA   
ATOM    886  CA  ASP P  59     -19.671 -67.698 117.196  0.00 97.00      PROA   
ATOM    887  HA  ASP P  59     -19.270 -66.984 117.906  0.00 97.00      PROA   
ATOM    888  CB  ASP P  59     -18.519 -68.289 116.332  0.00 97.00      PROA   
ATOM    889  HB1 ASP P  59     -18.199 -67.567 115.550  0.00 97.00      PROA   
ATOM    890  HB2 ASP P  59     -18.857 -69.219 115.833  0.00 97.00      PROA   
ATOM    891  CG  ASP P  59     -17.258 -68.585 117.144  0.00 97.00      PROA   
ATOM    892  OD1 ASP P  59     -16.839 -67.719 117.955  0.00 97.00      PROA   
ATOM    893  OD2 ASP P  59     -16.621 -69.626 116.848  0.00 97.00      PROA   
ATOM    894  C   ASP P  59     -20.617 -66.919 116.266  0.00 97.00      PROA   
ATOM    895  O   ASP P  59     -20.345 -65.777 115.913  0.00 97.00      PROA   
ATOM    896  N   SER P  60     -21.752 -67.516 115.833  0.00 97.00      PROA   
ATOM    897  HN  SER P  60     -21.943 -68.443 116.145  0.00 97.00      PROA   
ATOM    898  CA  SER P  60     -22.732 -66.903 114.932  0.00 97.00      PROA   
ATOM    899  HA  SER P  60     -22.200 -66.660 114.022  0.00 97.00      PROA   
ATOM    900  CB  SER P  60     -23.905 -67.848 114.565  0.00 97.00      PROA   
ATOM    901  HB1 SER P  60     -24.584 -67.357 113.833  0.00 97.00      PROA   
ATOM    902  HB2 SER P  60     -24.487 -68.107 115.476  0.00 97.00      PROA   
ATOM    903  OG  SER P  60     -23.444 -69.052 113.973  0.00 97.00      PROA   
ATOM    904  HG1 SER P  60     -23.146 -69.612 114.698  0.00 97.00      PROA   
ATOM    905  C   SER P  60     -23.395 -65.621 115.434  0.00 97.00      PROA   
ATOM    906  O   SER P  60     -23.759 -65.499 116.602  0.00 97.00      PROA   
ATOM    907  N   GLY P  61     -23.622 -64.639 114.528  0.00 97.00      PROA   
ATOM    908  HN  GLY P  61     -23.369 -64.769 113.569  0.00 97.00      PROA   
ATOM    909  CA  GLY P  61     -24.238 -63.371 114.895  0.00 97.00      PROA   
ATOM    910  HA1 GLY P  61     -23.999 -63.137 115.923  0.00 97.00      PROA   
ATOM    911  HA2 GLY P  61     -25.297 -63.444 114.697  0.00 97.00      PROA   
ATOM    912  C   GLY P  61     -23.678 -62.256 114.072  0.00 97.00      PROA   
ATOM    913  O   GLY P  61     -22.833 -62.471 113.214  0.00 97.00      PROA   
ATOM    914  N   GLU P  62     -24.136 -61.005 114.314  0.00 97.00      PROA   
ATOM    915  HN  GLU P  62     -24.830 -60.834 115.013  0.00 97.00      PROA   
ATOM    916  CA  GLU P  62     -23.635 -59.852 113.601  0.00 97.00      PROA   
ATOM    917  HA  GLU P  62     -23.240 -60.191 112.662  0.00 97.00      PROA   
ATOM    918  CB  GLU P  62     -24.721 -58.818 113.215  0.00 97.00      PROA   
ATOM    919  HB1 GLU P  62     -25.540 -59.386 112.719  0.00 97.00      PROA   
ATOM    920  HB2 GLU P  62     -24.271 -58.140 112.454  0.00 97.00      PROA   
ATOM    921  CG  GLU P  62     -25.362 -57.984 114.338  0.00 97.00      PROA   
ATOM    922  HG1 GLU P  62     -24.598 -57.565 115.025  0.00 97.00      PROA   
ATOM    923  HG2 GLU P  62     -26.073 -58.605 114.920  0.00 97.00      PROA   
ATOM    924  CD  GLU P  62     -26.133 -56.814 113.735  0.00 97.00      PROA   
ATOM    925  OE1 GLU P  62     -26.808 -56.992 112.694  0.00 97.00      PROA   
ATOM    926  OE2 GLU P  62     -26.055 -55.715 114.327  0.00 97.00      PROA   
ATOM    927  C   GLU P  62     -22.465 -59.225 114.312  0.00 97.00      PROA   
ATOM    928  O   GLU P  62     -22.522 -58.836 115.475  0.00 97.00      PROA   
ATOM    929  N   TYR P  63     -21.341 -59.140 113.573  0.00 97.00      PROA   
ATOM    930  HN  TYR P  63     -21.342 -59.479 112.634  0.00 97.00      PROA   
ATOM    931  CA  TYR P  63     -20.078 -58.615 114.023  0.00 97.00      PROA   
ATOM    932  HA  TYR P  63     -20.021 -58.691 115.101  0.00 97.00      PROA   
ATOM    933  CB  TYR P  63     -18.877 -59.363 113.381  0.00 97.00      PROA   
ATOM    934  HB1 TYR P  63     -17.942 -58.767 113.444  0.00 97.00      PROA   
ATOM    935  HB2 TYR P  63     -19.095 -59.568 112.313  0.00 97.00      PROA   
ATOM    936  CG  TYR P  63     -18.640 -60.688 114.056  0.00 97.00      PROA   
ATOM    937  CD1 TYR P  63     -19.548 -61.753 113.907  0.00 97.00      PROA   
ATOM    938  HD1 TYR P  63     -20.421 -61.635 113.286  0.00 97.00      PROA   
ATOM    939  CE1 TYR P  63     -19.349 -62.960 114.585  0.00 97.00      PROA   
ATOM    940  HE1 TYR P  63     -20.079 -63.748 114.493  0.00 97.00      PROA   
ATOM    941  CZ  TYR P  63     -18.209 -63.136 115.379  0.00 97.00      PROA   
ATOM    942  OH  TYR P  63     -18.011 -64.322 116.111  0.00 97.00      PROA   
ATOM    943  HH  TYR P  63     -18.817 -64.845 116.056  0.00 97.00      PROA   
ATOM    944  CD2 TYR P  63     -17.484 -60.890 114.832  0.00 97.00      PROA   
ATOM    945  HD2 TYR P  63     -16.761 -60.096 114.942  0.00 97.00      PROA   
ATOM    946  CE2 TYR P  63     -17.268 -62.108 115.482  0.00 97.00      PROA   
ATOM    947  HE2 TYR P  63     -16.399 -62.240 116.104  0.00 97.00      PROA   
ATOM    948  C   TYR P  63     -20.002 -57.157 113.660  0.00 97.00      PROA   
ATOM    949  O   TYR P  63     -20.352 -56.760 112.551  0.00 97.00      PROA   
ATOM    950  N   ARG P  64     -19.562 -56.305 114.611  0.00 97.00      PROA   
ATOM    951  HN  ARG P  64     -19.377 -56.620 115.540  0.00 97.00      PROA   
ATOM    952  CA  ARG P  64     -19.434 -54.888 114.351  0.00 97.00      PROA   
ATOM    953  HA  ARG P  64     -19.201 -54.726 113.307  0.00 97.00      PROA   
ATOM    954  CB  ARG P  64     -20.689 -54.072 114.767  0.00 97.00      PROA   
ATOM    955  HB1 ARG P  64     -20.726 -53.165 114.126  0.00 97.00      PROA   
ATOM    956  HB2 ARG P  64     -20.622 -53.728 115.824  0.00 97.00      PROA   
ATOM    957  CG  ARG P  64     -22.012 -54.859 114.663  0.00 97.00      PROA   
ATOM    958  HG1 ARG P  64     -22.015 -55.667 115.426  0.00 97.00      PROA   
ATOM    959  HG2 ARG P  64     -22.094 -55.345 113.666  0.00 97.00      PROA   
ATOM    960  CD  ARG P  64     -23.249 -53.999 114.889  0.00 97.00      PROA   
ATOM    961  HD1 ARG P  64     -23.131 -53.322 115.761  0.00 97.00      PROA   
ATOM    962  HD2 ARG P  64     -24.134 -54.642 115.050  0.00 97.00      PROA   
ATOM    963  NE  ARG P  64     -23.389 -53.178 113.652  0.00 97.00      PROA   
ATOM    964  HE  ARG P  64     -22.608 -53.109 113.033  0.00 97.00      PROA   
ATOM    965  CZ  ARG P  64     -24.555 -52.725 113.162  0.00 97.00      PROA   
ATOM    966  NH1 ARG P  64     -25.746 -53.200 113.537  0.00 97.00      PROA   
ATOM    967 HH11 ARG P  64     -25.747 -54.099 113.979  0.00 97.00      PROA   
ATOM    968 HH12 ARG P  64     -26.531 -53.007 112.961  0.00 97.00      PROA   
ATOM    969  NH2 ARG P  64     -24.501 -51.791 112.204  0.00 97.00      PROA   
ATOM    970 HH21 ARG P  64     -23.599 -51.416 111.990  0.00 97.00      PROA   
ATOM    971 HH22 ARG P  64     -25.350 -51.405 111.863  0.00 97.00      PROA   
ATOM    972  C   ARG P  64     -18.284 -54.409 115.194  0.00 97.00      PROA   
ATOM    973  O   ARG P  64     -17.992 -54.984 116.235  0.00 97.00      PROA   
ATOM    974  N   CYS P  65     -17.599 -53.323 114.775  0.00 97.00      PROA   
ATOM    975  HN  CYS P  65     -17.712 -52.953 113.856  0.00 97.00      PROA   
ATOM    976  CA  CYS P  65     -16.608 -52.690 115.614  0.00 97.00      PROA   
ATOM    977  HA  CYS P  65     -16.866 -52.896 116.640  0.00 97.00      PROA   
ATOM    978  CB  CYS P  65     -15.188 -53.241 115.348  0.00 97.00      PROA   
ATOM    979  HB1 CYS P  65     -15.184 -54.296 115.706  0.00 97.00      PROA   
ATOM    980  HB2 CYS P  65     -14.423 -52.698 115.939  0.00 97.00      PROA   
ATOM    981  SG  CYS P  65     -14.766 -53.253 113.582  0.00 97.00      PROA   
ATOM    982  C   CYS P  65     -16.629 -51.183 115.493  0.00 97.00      PROA   
ATOM    983  O   CYS P  65     -17.179 -50.603 114.562  0.00 97.00      PROA   
ATOM    984  N   GLN P  66     -16.023 -50.510 116.494  0.00 97.00      PROA   
ATOM    985  HN  GLN P  66     -15.663 -51.023 117.272  0.00 97.00      PROA   
ATOM    986  CA  GLN P  66     -15.846 -49.078 116.533  0.00 97.00      PROA   
ATOM    987  HA  GLN P  66     -16.127 -48.640 115.585  0.00 97.00      PROA   
ATOM    988  CB  GLN P  66     -16.705 -48.477 117.695  0.00 97.00      PROA   
ATOM    989  HB1 GLN P  66     -16.249 -48.683 118.683  0.00 97.00      PROA   
ATOM    990  HB2 GLN P  66     -17.669 -49.039 117.662  0.00 97.00      PROA   
ATOM    991  CG  GLN P  66     -17.059 -46.980 117.543  0.00 97.00      PROA   
ATOM    992  HG1 GLN P  66     -17.350 -46.818 116.483  0.00 97.00      PROA   
ATOM    993  HG2 GLN P  66     -16.194 -46.328 117.766  0.00 97.00      PROA   
ATOM    994  CD  GLN P  66     -18.286 -46.540 118.364  0.00 97.00      PROA   
ATOM    995  OE1 GLN P  66     -19.261 -46.086 117.767  0.00 97.00      PROA   
ATOM    996  NE2 GLN P  66     -18.275 -46.657 119.714  0.00 97.00      PROA   
ATOM    997 HE21 GLN P  66     -19.100 -46.430 120.229  0.00 97.00      PROA   
ATOM    998 HE22 GLN P  66     -17.480 -47.033 120.190  0.00 97.00      PROA   
ATOM    999  C   GLN P  66     -14.347 -48.904 116.744  0.00 97.00      PROA   
ATOM   1000  O   GLN P  66     -13.813 -49.261 117.792  0.00 97.00      PROA   
ATOM   1001  N   ARG P  67     -13.616 -48.375 115.725  0.00 97.00      PROA   
ATOM   1002  HN  ARG P  67     -14.040 -48.136 114.855  0.00 97.00      PROA   
ATOM   1003  CA  ARG P  67     -12.171 -48.198 115.782  0.00 97.00      PROA   
ATOM   1004  HA  ARG P  67     -11.756 -48.697 116.647  0.00 97.00      PROA   
ATOM   1005  CB  ARG P  67     -11.492 -48.755 114.498  0.00 97.00      PROA   
ATOM   1006  HB1 ARG P  67     -10.444 -48.396 114.400  0.00 97.00      PROA   
ATOM   1007  HB2 ARG P  67     -12.052 -48.367 113.616  0.00 97.00      PROA   
ATOM   1008  CG  ARG P  67     -11.473 -50.291 114.408  0.00 97.00      PROA   
ATOM   1009  HG1 ARG P  67     -11.322 -50.572 113.340  0.00 97.00      PROA   
ATOM   1010  HG2 ARG P  67     -12.466 -50.684 114.715  0.00 97.00      PROA   
ATOM   1011  CD  ARG P  67     -10.394 -50.964 115.265  0.00 97.00      PROA   
ATOM   1012  HD1 ARG P  67     -10.614 -52.045 115.383  0.00 97.00      PROA   
ATOM   1013  HD2 ARG P  67     -10.326 -50.507 116.275  0.00 97.00      PROA   
ATOM   1014  NE  ARG P  67      -9.103 -50.888 114.518  0.00 97.00      PROA   
ATOM   1015  HE  ARG P  67      -9.023 -51.404 113.666  0.00 97.00      PROA   
ATOM   1016  CZ  ARG P  67      -8.037 -50.153 114.881  0.00 97.00      PROA   
ATOM   1017  NH1 ARG P  67      -7.992 -49.452 116.017  0.00 97.00      PROA   
ATOM   1018 HH11 ARG P  67      -8.697 -49.585 116.708  0.00 97.00      PROA   
ATOM   1019 HH12 ARG P  67      -7.129 -49.008 116.259  0.00 97.00      PROA   
ATOM   1020  NH2 ARG P  67      -6.956 -50.141 114.085  0.00 97.00      PROA   
ATOM   1021 HH21 ARG P  67      -6.974 -50.655 113.235  0.00 97.00      PROA   
ATOM   1022 HH22 ARG P  67      -6.173 -49.577 114.350  0.00 97.00      PROA   
ATOM   1023  C   ARG P  67     -11.800 -46.735 115.859  0.00 97.00      PROA   
ATOM   1024  O   ARG P  67     -11.729 -46.078 114.825  0.00 97.00      PROA   
ATOM   1025  N   GLY P  68     -11.502 -46.215 117.082  0.00 97.00      PROA   
ATOM   1026  HN  GLY P  68     -11.574 -46.813 117.878  0.00 97.00      PROA   
ATOM   1027  CA  GLY P  68     -10.935 -44.891 117.373  0.00 97.00      PROA   
ATOM   1028  HA1 GLY P  68      -9.898 -44.925 117.071  0.00 97.00      PROA   
ATOM   1029  HA2 GLY P  68     -11.039 -44.745 118.438  0.00 97.00      PROA   
ATOM   1030  C   GLY P  68     -11.525 -43.654 116.722  0.00 97.00      PROA   
ATOM   1031  O   GLY P  68     -10.911 -42.590 116.754  0.00 97.00      PROA   
ATOM   1032  N   LEU P  69     -12.711 -43.761 116.095  0.00 97.00      PROA   
ATOM   1033  HN  LEU P  69     -13.180 -44.638 116.102  0.00 97.00      PROA   
ATOM   1034  CA  LEU P  69     -13.199 -42.779 115.154  0.00 97.00      PROA   
ATOM   1035  HA  LEU P  69     -12.837 -41.795 115.420  0.00 97.00      PROA   
ATOM   1036  CB  LEU P  69     -12.815 -43.152 113.695  0.00 97.00      PROA   
ATOM   1037  HB1 LEU P  69     -13.376 -42.526 112.966  0.00 97.00      PROA   
ATOM   1038  HB2 LEU P  69     -13.090 -44.220 113.541  0.00 97.00      PROA   
ATOM   1039  CG  LEU P  69     -11.322 -43.041 113.316  0.00 97.00      PROA   
ATOM   1040  HG  LEU P  69     -10.717 -43.628 114.043  0.00 97.00      PROA   
ATOM   1041  CD1 LEU P  69     -11.089 -43.661 111.927  0.00 97.00      PROA   
ATOM   1042 HD11 LEU P  69     -11.684 -43.123 111.158  0.00 97.00      PROA   
ATOM   1043 HD12 LEU P  69     -11.383 -44.732 111.924  0.00 97.00      PROA   
ATOM   1044 HD13 LEU P  69     -10.016 -43.584 111.658  0.00 97.00      PROA   
ATOM   1045  CD2 LEU P  69     -10.830 -41.585 113.341  0.00 97.00      PROA   
ATOM   1046 HD21 LEU P  69     -10.910 -41.163 114.364  0.00 97.00      PROA   
ATOM   1047 HD22 LEU P  69     -11.434 -40.963 112.646  0.00 97.00      PROA   
ATOM   1048 HD23 LEU P  69      -9.768 -41.537 113.023  0.00 97.00      PROA   
ATOM   1049  C   LEU P  69     -14.706 -42.767 115.217  0.00 97.00      PROA   
ATOM   1050  O   LEU P  69     -15.333 -43.790 115.482  0.00 97.00      PROA   
ATOM   1051  N   SER P  70     -15.324 -41.592 114.946  0.00 97.00      PROA   
ATOM   1052  HN  SER P  70     -14.776 -40.787 114.722  0.00 97.00      PROA   
ATOM   1053  CA  SER P  70     -16.763 -41.360 114.905  0.00 97.00      PROA   
ATOM   1054  HA  SER P  70     -17.084 -41.362 115.936  0.00 97.00      PROA   
ATOM   1055  CB  SER P  70     -17.082 -39.948 114.342  0.00 97.00      PROA   
ATOM   1056  HB1 SER P  70     -16.704 -39.198 115.072  0.00 97.00      PROA   
ATOM   1057  HB2 SER P  70     -18.175 -39.787 114.223  0.00 97.00      PROA   
ATOM   1058  OG  SER P  70     -16.412 -39.730 113.100  0.00 97.00      PROA   
ATOM   1059  HG1 SER P  70     -16.562 -38.816 112.846  0.00 97.00      PROA   
ATOM   1060  C   SER P  70     -17.612 -42.416 114.192  0.00 97.00      PROA   
ATOM   1061  O   SER P  70     -17.419 -42.707 113.018  0.00 97.00      PROA   
ATOM   1062  N   GLY P  71     -18.599 -43.009 114.904  0.00 97.00      PROA   
ATOM   1063  HN  GLY P  71     -18.759 -42.712 115.843  0.00 97.00      PROA   
ATOM   1064  CA  GLY P  71     -19.452 -44.083 114.399  0.00 97.00      PROA   
ATOM   1065  HA1 GLY P  71     -19.743 -43.835 113.388  0.00 97.00      PROA   
ATOM   1066  HA2 GLY P  71     -20.304 -44.137 115.058  0.00 97.00      PROA   
ATOM   1067  C   GLY P  71     -18.820 -45.464 114.357  0.00 97.00      PROA   
ATOM   1068  O   GLY P  71     -17.609 -45.627 114.270  0.00 97.00      PROA   
ATOM   1069  N   ARG P  72     -19.675 -46.514 114.401  0.00 97.00      PROA   
ATOM   1070  HN  ARG P  72     -20.653 -46.348 114.472  0.00 97.00      PROA   
ATOM   1071  CA  ARG P  72     -19.312 -47.920 114.371  0.00 97.00      PROA   
ATOM   1072  HA  ARG P  72     -18.233 -48.011 114.380  0.00 97.00      PROA   
ATOM   1073  CB  ARG P  72     -19.884 -48.755 115.561  0.00 97.00      PROA   
ATOM   1074  HB1 ARG P  72     -19.535 -48.294 116.508  0.00 97.00      PROA   
ATOM   1075  HB2 ARG P  72     -19.416 -49.765 115.532  0.00 97.00      PROA   
ATOM   1076  CG  ARG P  72     -21.416 -49.005 115.641  0.00 97.00      PROA   
ATOM   1077  HG1 ARG P  72     -21.609 -49.534 116.603  0.00 97.00      PROA   
ATOM   1078  HG2 ARG P  72     -21.703 -49.703 114.825  0.00 97.00      PROA   
ATOM   1079  CD  ARG P  72     -22.367 -47.796 115.578  0.00 97.00      PROA   
ATOM   1080  HD1 ARG P  72     -23.391 -48.094 115.896  0.00 97.00      PROA   
ATOM   1081  HD2 ARG P  72     -22.403 -47.379 114.547  0.00 97.00      PROA   
ATOM   1082  NE  ARG P  72     -21.830 -46.774 116.524  0.00 97.00      PROA   
ATOM   1083  HE  ARG P  72     -20.928 -46.934 116.921  0.00 97.00      PROA   
ATOM   1084  CZ  ARG P  72     -22.334 -45.541 116.728  0.00 97.00      PROA   
ATOM   1085  NH1 ARG P  72     -23.534 -45.141 116.301  0.00 97.00      PROA   
ATOM   1086 HH11 ARG P  72     -24.142 -45.807 115.886  0.00 97.00      PROA   
ATOM   1087 HH12 ARG P  72     -23.824 -44.210 116.514  0.00 97.00      PROA   
ATOM   1088  NH2 ARG P  72     -21.566 -44.680 117.419  0.00 97.00      PROA   
ATOM   1089 HH21 ARG P  72     -20.675 -45.021 117.723  0.00 97.00      PROA   
ATOM   1090 HH22 ARG P  72     -21.924 -43.796 117.699  0.00 97.00      PROA   
ATOM   1091  C   ARG P  72     -19.815 -48.513 113.076  0.00 97.00      PROA   
ATOM   1092  O   ARG P  72     -20.677 -47.951 112.404  0.00 97.00      PROA   
ATOM   1093  N   SER P  73     -19.222 -49.668 112.704  0.00 97.00      PROA   
ATOM   1094  HN  SER P  73     -18.476 -50.017 113.271  0.00 97.00      PROA   
ATOM   1095  CA  SER P  73     -19.487 -50.536 111.575  0.00 97.00      PROA   
ATOM   1096  HA  SER P  73     -19.056 -50.019 110.728  0.00 97.00      PROA   
ATOM   1097  CB  SER P  73     -18.713 -51.874 111.734  0.00 97.00      PROA   
ATOM   1098  HB1 SER P  73     -19.169 -52.757 111.241  0.00 97.00      PROA   
ATOM   1099  HB2 SER P  73     -18.666 -52.110 112.812  0.00 97.00      PROA   
ATOM   1100  OG  SER P  73     -17.397 -51.756 111.216  0.00 97.00      PROA   
ATOM   1101  HG1 SER P  73     -17.496 -51.887 110.266  0.00 97.00      PROA   
ATOM   1102  C   SER P  73     -20.889 -50.880 111.123  0.00 97.00      PROA   
ATOM   1103  O   SER P  73     -21.898 -50.763 111.811  0.00 97.00      PROA   
ATOM   1104  N   ASP P  74     -20.857 -51.427 109.896  0.00 97.00      PROA   
ATOM   1105  HN  ASP P  74     -19.989 -51.351 109.405  0.00 97.00      PROA   
ATOM   1106  CA  ASP P  74     -21.639 -52.447 109.250  0.00 97.00      PROA   
ATOM   1107  HA  ASP P  74     -22.446 -51.928 108.763  0.00 97.00      PROA   
ATOM   1108  CB  ASP P  74     -20.732 -53.106 108.144  0.00 97.00      PROA   
ATOM   1109  HB1 ASP P  74     -20.801 -52.483 107.224  0.00 97.00      PROA   
ATOM   1110  HB2 ASP P  74     -21.073 -54.126 107.884  0.00 97.00      PROA   
ATOM   1111  CG  ASP P  74     -19.229 -53.157 108.504  0.00 97.00      PROA   
ATOM   1112  OD1 ASP P  74     -18.594 -52.073 108.618  0.00 97.00      PROA   
ATOM   1113  OD2 ASP P  74     -18.694 -54.283 108.660  0.00 97.00      PROA   
ATOM   1114  C   ASP P  74     -22.220 -53.530 110.177  0.00 97.00      PROA   
ATOM   1115  O   ASP P  74     -21.665 -53.810 111.240  0.00 97.00      PROA   
ATOM   1116  N   PRO P  75     -23.349 -54.152 109.841  0.00 97.00      PROA   
ATOM   1117  CD  PRO P  75     -24.353 -53.606 108.923  0.00 97.00      PROA   
ATOM   1118  HD1 PRO P  75     -23.977 -53.674 107.879  0.00 97.00      PROA   
ATOM   1119  HD2 PRO P  75     -24.573 -52.547 109.184  0.00 97.00      PROA   
ATOM   1120  CA  PRO P  75     -23.765 -55.421 110.413  0.00 97.00      PROA   
ATOM   1121  HA  PRO P  75     -23.410 -55.562 111.426  0.00 97.00      PROA   
ATOM   1122  CB  PRO P  75     -25.298 -55.299 110.373  0.00 97.00      PROA   
ATOM   1123  HB1 PRO P  75     -25.631 -54.734 111.270  0.00 97.00      PROA   
ATOM   1124  HB2 PRO P  75     -25.825 -56.273 110.382  0.00 97.00      PROA   
ATOM   1125  CG  PRO P  75     -25.605 -54.472 109.114  0.00 97.00      PROA   
ATOM   1126  HG1 PRO P  75     -25.715 -55.157 108.246  0.00 97.00      PROA   
ATOM   1127  HG2 PRO P  75     -26.531 -53.874 109.225  0.00 97.00      PROA   
ATOM   1128  C   PRO P  75     -23.297 -56.593 109.560  0.00 97.00      PROA   
ATOM   1129  O   PRO P  75     -24.089 -57.114 108.776  0.00 97.00      PROA   
ATOM   1130  N   ILE P  76     -22.040 -57.084 109.688  0.00 97.00      PROA   
ATOM   1131  HN  ILE P  76     -21.351 -56.660 110.273  0.00 97.00      PROA   
ATOM   1132  CA  ILE P  76     -21.678 -58.308 108.979  0.00 97.00      PROA   
ATOM   1133  HA  ILE P  76     -22.218 -58.328 108.042  0.00 97.00      PROA   
ATOM   1134  CB  ILE P  76     -20.224 -58.424 108.536  0.00 97.00      PROA   
ATOM   1135  HB  ILE P  76     -20.054 -59.449 108.126  0.00 97.00      PROA   
ATOM   1136  CG2 ILE P  76     -19.991 -57.431 107.373  0.00 97.00      PROA   
ATOM   1137 HG21 ILE P  76     -20.110 -56.387 107.728  0.00 97.00      PROA   
ATOM   1138 HG22 ILE P  76     -20.707 -57.608 106.544  0.00 97.00      PROA   
ATOM   1139 HG23 ILE P  76     -18.960 -57.543 106.978  0.00 97.00      PROA   
ATOM   1140  CG1 ILE P  76     -19.214 -58.183 109.676  0.00 97.00      PROA   
ATOM   1141 HG11 ILE P  76     -19.745 -58.131 110.645  0.00 97.00      PROA   
ATOM   1142 HG12 ILE P  76     -18.728 -57.196 109.516  0.00 97.00      PROA   
ATOM   1143  CD  ILE P  76     -18.151 -59.281 109.767  0.00 97.00      PROA   
ATOM   1144  HD1 ILE P  76     -17.559 -59.336 108.830  0.00 97.00      PROA   
ATOM   1145  HD2 ILE P  76     -18.629 -60.268 109.950  0.00 97.00      PROA   
ATOM   1146  HD3 ILE P  76     -17.464 -59.071 110.612  0.00 97.00      PROA   
ATOM   1147  C   ILE P  76     -22.150 -59.530 109.757  0.00 97.00      PROA   
ATOM   1148  O   ILE P  76     -21.547 -59.979 110.729  0.00 97.00      PROA   
ATOM   1149  N   GLN P  77     -23.304 -60.083 109.327  0.00 97.00      PROA   
ATOM   1150  HN  GLN P  77     -23.816 -59.636 108.598  0.00 97.00      PROA   
ATOM   1151  CA  GLN P  77     -23.988 -61.159 110.007  0.00 97.00      PROA   
ATOM   1152  HA  GLN P  77     -23.839 -61.055 111.066  0.00 97.00      PROA   
ATOM   1153  CB  GLN P  77     -25.517 -61.063 109.743  0.00 97.00      PROA   
ATOM   1154  HB1 GLN P  77     -26.032 -61.681 110.509  0.00 97.00      PROA   
ATOM   1155  HB2 GLN P  77     -25.772 -61.477 108.743  0.00 97.00      PROA   
ATOM   1156  CG  GLN P  77     -26.037 -59.600 109.800  0.00 97.00      PROA   
ATOM   1157  HG1 GLN P  77     -25.783 -59.064 108.861  0.00 97.00      PROA   
ATOM   1158  HG2 GLN P  77     -25.558 -59.052 110.634  0.00 97.00      PROA   
ATOM   1159  CD  GLN P  77     -27.563 -59.549 109.947  0.00 97.00      PROA   
ATOM   1160  OE1 GLN P  77     -28.282 -60.202 109.184  0.00 97.00      PROA   
ATOM   1161  NE2 GLN P  77     -28.076 -58.747 110.923  0.00 97.00      PROA   
ATOM   1162 HE21 GLN P  77     -27.481 -58.178 111.498  0.00 97.00      PROA   
ATOM   1163 HE22 GLN P  77     -29.065 -58.709 111.041  0.00 97.00      PROA   
ATOM   1164  C   GLN P  77     -23.403 -62.498 109.580  0.00 97.00      PROA   
ATOM   1165  O   GLN P  77     -23.577 -62.927 108.445  0.00 97.00      PROA   
ATOM   1166  N   LEU P  78     -22.675 -63.167 110.513  0.00 97.00      PROA   
ATOM   1167  HN  LEU P  78     -22.613 -62.793 111.437  0.00 97.00      PROA   
ATOM   1168  CA  LEU P  78     -21.867 -64.358 110.323  0.00 97.00      PROA   
ATOM   1169  HA  LEU P  78     -21.591 -64.440 109.282  0.00 97.00      PROA   
ATOM   1170  CB  LEU P  78     -20.597 -64.258 111.216  0.00 97.00      PROA   
ATOM   1171  HB1 LEU P  78     -20.926 -64.223 112.279  0.00 97.00      PROA   
ATOM   1172  HB2 LEU P  78     -20.093 -63.288 111.006  0.00 97.00      PROA   
ATOM   1173  CG  LEU P  78     -19.545 -65.386 111.077  0.00 97.00      PROA   
ATOM   1174  HG  LEU P  78     -20.062 -66.371 111.026  0.00 97.00      PROA   
ATOM   1175  CD1 LEU P  78     -18.704 -65.214 109.804  0.00 97.00      PROA   
ATOM   1176 HD11 LEU P  78     -18.117 -64.274 109.872  0.00 97.00      PROA   
ATOM   1177 HD12 LEU P  78     -19.351 -65.161 108.908  0.00 97.00      PROA   
ATOM   1178 HD13 LEU P  78     -17.999 -66.063 109.686  0.00 97.00      PROA   
ATOM   1179  CD2 LEU P  78     -18.620 -65.433 112.308  0.00 97.00      PROA   
ATOM   1180 HD21 LEU P  78     -19.209 -65.624 113.229  0.00 97.00      PROA   
ATOM   1181 HD22 LEU P  78     -18.084 -64.467 112.423  0.00 97.00      PROA   
ATOM   1182 HD23 LEU P  78     -17.870 -66.243 112.198  0.00 97.00      PROA   
ATOM   1183  C   LEU P  78     -22.639 -65.599 110.730  0.00 97.00      PROA   
ATOM   1184  O   LEU P  78     -23.285 -65.619 111.774  0.00 97.00      PROA   
ATOM   1185  N   GLU P  79     -22.588 -66.673 109.903  0.00 97.00      PROA   
ATOM   1186  HN  GLU P  79     -22.091 -66.628 109.038  0.00 97.00      PROA   
ATOM   1187  CA  GLU P  79     -23.341 -67.893 110.123  0.00 97.00      PROA   
ATOM   1188  HA  GLU P  79     -23.885 -67.837 111.057  0.00 97.00      PROA   
ATOM   1189  CB  GLU P  79     -24.339 -68.128 108.961  0.00 97.00      PROA   
ATOM   1190  HB1 GLU P  79     -24.864 -69.097 109.107  0.00 97.00      PROA   
ATOM   1191  HB2 GLU P  79     -23.735 -68.204 108.028  0.00 97.00      PROA   
ATOM   1192  CG  GLU P  79     -25.413 -67.023 108.807  0.00 97.00      PROA   
ATOM   1193  HG1 GLU P  79     -25.031 -66.052 109.185  0.00 97.00      PROA   
ATOM   1194  HG2 GLU P  79     -26.319 -67.284 109.391  0.00 97.00      PROA   
ATOM   1195  CD  GLU P  79     -25.793 -66.774 107.344  0.00 97.00      PROA   
ATOM   1196  OE1 GLU P  79     -24.866 -66.586 106.513  0.00 97.00      PROA   
ATOM   1197  OE2 GLU P  79     -27.013 -66.693 107.048  0.00 97.00      PROA   
ATOM   1198  C   GLU P  79     -22.437 -69.113 110.190  0.00 97.00      PROA   
ATOM   1199  O   GLU P  79     -21.596 -69.329 109.322  0.00 97.00      PROA   
ATOM   1200  N   VAL P  80     -22.668 -69.995 111.199  0.00  0.00      PROA   
ATOM   1201  HN  VAL P  80     -23.372 -69.813 111.881  0.00  0.00      PROA   
ATOM   1202  CA  VAL P  80     -21.949 -71.242 111.387  0.00  0.00      PROA   
ATOM   1203  HA  VAL P  80     -21.217 -71.333 110.607  0.00  0.00      PROA   
ATOM   1204  CB  VAL P  80     -21.205 -71.332 112.720  0.00  0.00      PROA   
ATOM   1205  HB  VAL P  80     -21.920 -71.330 113.571  0.00  0.00      PROA   
ATOM   1206  CG1 VAL P  80     -20.369 -72.630 112.773  0.00  0.00      PROA   
ATOM   1207 HG11 VAL P  80     -19.735 -72.707 111.866  0.00  0.00      PROA   
ATOM   1208 HG12 VAL P  80     -21.019 -73.527 112.837  0.00  0.00      PROA   
ATOM   1209 HG13 VAL P  80     -19.701 -72.632 113.657  0.00  0.00      PROA   
ATOM   1210  CG2 VAL P  80     -20.292 -70.090 112.852  0.00  0.00      PROA   
ATOM   1211 HG21 VAL P  80     -20.885 -69.156 112.924  0.00  0.00      PROA   
ATOM   1212 HG22 VAL P  80     -19.616 -70.016 111.976  0.00  0.00      PROA   
ATOM   1213 HG23 VAL P  80     -19.668 -70.167 113.765  0.00  0.00      PROA   
ATOM   1214  C   VAL P  80     -22.968 -72.356 111.224  0.00  0.00      PROA   
ATOM   1215  O   VAL P  80     -24.133 -72.182 111.581  0.00  0.00      PROA   
ATOM   1216  N   HSD P  81     -22.560 -73.511 110.621  0.00  0.00      PROA   
ATOM   1217  HN  HSD P  81     -21.603 -73.655 110.380  0.00  0.00      PROA   
ATOM   1218  CA  HSD P  81     -23.475 -74.527 110.138  0.00  0.00      PROA   
ATOM   1219  HA  HSD P  81     -24.393 -74.469 110.701  0.00  0.00      PROA   
ATOM   1220  CB  HSD P  81     -23.759 -74.371 108.621  0.00  0.00      PROA   
ATOM   1221  HB1 HSD P  81     -24.531 -75.094 108.283  0.00  0.00      PROA   
ATOM   1222  HB2 HSD P  81     -22.826 -74.569 108.048  0.00  0.00      PROA   
ATOM   1223  ND1 HSD P  81     -25.499 -72.525 108.385  0.00  0.00      PROA   
ATOM   1224  HD1 HSD P  81     -26.252 -73.011 108.832  0.00  0.00      PROA   
ATOM   1225  CG  HSD P  81     -24.211 -72.991 108.239  0.00  0.00      PROA   
ATOM   1226  CE1 HSD P  81     -25.544 -71.307 107.793  0.00  0.00      PROA   
ATOM   1227  HE1 HSD P  81     -26.447 -70.699 107.760  0.00  0.00      PROA   
ATOM   1228  NE2 HSD P  81     -24.384 -70.965 107.271  0.00  0.00      PROA   
ATOM   1229  CD2 HSD P  81     -23.545 -72.027 107.549  0.00  0.00      PROA   
ATOM   1230  HD2 HSD P  81     -22.520 -72.009 107.204  0.00  0.00      PROA   
ATOM   1231  C   HSD P  81     -22.898 -75.912 110.327  0.00  0.00      PROA   
ATOM   1232  O   HSD P  81     -21.739 -76.073 110.708  0.00  0.00      PROA   
ATOM   1233  N   ARG P  82     -23.732 -76.946 110.027  0.00  0.00      PROA   
ATOM   1234  HN  ARG P  82     -24.684 -76.776 109.783  0.00  0.00      PROA   
ATOM   1235  CA  ARG P  82     -23.313 -78.324 109.892  0.00  0.00      PROA   
ATOM   1236  HA  ARG P  82     -22.739 -78.577 110.772  0.00  0.00      PROA   
ATOM   1237  CB  ARG P  82     -22.408 -78.537 108.635  0.00  0.00      PROA   
ATOM   1238  HB1 ARG P  82     -21.377 -78.274 108.952  0.00  0.00      PROA   
ATOM   1239  HB2 ARG P  82     -22.742 -77.780 107.889  0.00  0.00      PROA   
ATOM   1240  CG  ARG P  82     -22.330 -79.884 107.870  0.00  0.00      PROA   
ATOM   1241  HG1 ARG P  82     -21.656 -79.732 106.995  0.00  0.00      PROA   
ATOM   1242  HG2 ARG P  82     -23.308 -80.130 107.420  0.00  0.00      PROA   
ATOM   1243  CD  ARG P  82     -21.825 -81.101 108.656  0.00  0.00      PROA   
ATOM   1244  HD1 ARG P  82     -21.971 -82.018 108.045  0.00  0.00      PROA   
ATOM   1245  HD2 ARG P  82     -22.364 -81.229 109.618  0.00  0.00      PROA   
ATOM   1246  NE  ARG P  82     -20.348 -80.952 108.861  0.00  0.00      PROA   
ATOM   1247  HE  ARG P  82     -19.756 -81.050 108.062  0.00  0.00      PROA   
ATOM   1248  CZ  ARG P  82     -19.775 -80.584 110.034  0.00  0.00      PROA   
ATOM   1249  NH1 ARG P  82     -20.504 -80.437 111.163  0.00  0.00      PROA   
ATOM   1250 HH11 ARG P  82     -20.059 -80.154 112.013  0.00  0.00      PROA   
ATOM   1251 HH12 ARG P  82     -21.492 -80.594 111.143  0.00  0.00      PROA   
ATOM   1252  NH2 ARG P  82     -18.439 -80.356 110.059  0.00  0.00      PROA   
ATOM   1253 HH21 ARG P  82     -17.995 -80.078 110.911  0.00  0.00      PROA   
ATOM   1254 HH22 ARG P  82     -17.899 -80.453 109.223  0.00  0.00      PROA   
ATOM   1255  C   ARG P  82     -24.529 -79.209 109.907  0.00  0.00      PROA   
ATOM   1256  O   ARG P  82     -24.841 -79.832 110.920  0.00  0.00      PROA   
ATOM   1257  N   GLY P  83     -25.227 -79.293 108.750  0.00  0.00      PROA   
ATOM   1258  HN  GLY P  83     -24.977 -78.717 107.976  0.00  0.00      PROA   
ATOM   1259  CA  GLY P  83     -26.241 -80.271 108.442  0.00  0.00      PROA   
ATOM   1260  HA1 GLY P  83     -26.796 -79.842 107.631  0.00  0.00      PROA   
ATOM   1261  HA2 GLY P  83     -26.829 -80.483 109.324  0.00  0.00      PROA   
ATOM   1262  C   GLY P  83     -25.573 -81.532 107.963  0.00  0.00      PROA   
ATOM   1263  O   GLY P  83     -24.889 -82.196 108.740  0.00  0.00      PROA   
ATOM   1264  N   TRP P  84     -25.711 -81.910 106.662  0.00  0.00      PROA   
ATOM   1265  HN  TRP P  84     -25.167 -82.678 106.334  0.00  0.00      PROA   
ATOM   1266  CA  TRP P  84     -26.683 -81.469 105.678  0.00  0.00      PROA   
ATOM   1267  HA  TRP P  84     -26.681 -80.389 105.649  0.00  0.00      PROA   
ATOM   1268  CB  TRP P  84     -26.316 -81.986 104.253  0.00  0.00      PROA   
ATOM   1269  HB1 TRP P  84     -25.454 -81.380 103.897  0.00  0.00      PROA   
ATOM   1270  HB2 TRP P  84     -27.157 -81.784 103.554  0.00  0.00      PROA   
ATOM   1271  CG  TRP P  84     -25.915 -83.432 104.161  0.00  0.00      PROA   
ATOM   1272  CD1 TRP P  84     -26.719 -84.466 103.764  0.00  0.00      PROA   
ATOM   1273  HD1 TRP P  84     -27.741 -84.360 103.432  0.00  0.00      PROA   
ATOM   1274  NE1 TRP P  84     -26.047 -85.651 103.888  0.00  0.00      PROA   
ATOM   1275  HE1 TRP P  84     -26.420 -86.531 103.687  0.00  0.00      PROA   
ATOM   1276  CE2 TRP P  84     -24.788 -85.422 104.354  0.00  0.00      PROA   
ATOM   1277  CD2 TRP P  84     -24.657 -84.026 104.537  0.00  0.00      PROA   
ATOM   1278  CE3 TRP P  84     -23.451 -83.513 105.015  0.00  0.00      PROA   
ATOM   1279  HE3 TRP P  84     -23.311 -82.454 105.170  0.00  0.00      PROA   
ATOM   1280  CZ3 TRP P  84     -22.408 -84.395 105.309  0.00  0.00      PROA   
ATOM   1281  HZ3 TRP P  84     -21.473 -84.005 105.686  0.00  0.00      PROA   
ATOM   1282  CZ2 TRP P  84     -23.750 -86.300 104.637  0.00  0.00      PROA   
ATOM   1283  HZ2 TRP P  84     -23.850 -87.366 104.497  0.00  0.00      PROA   
ATOM   1284  CH2 TRP P  84     -22.556 -85.766 105.123  0.00  0.00      PROA   
ATOM   1285  HH2 TRP P  84     -21.734 -86.428 105.357  0.00  0.00      PROA   
ATOM   1286  C   TRP P  84     -28.064 -81.935 106.086  0.00  0.00      PROA   
ATOM   1287  O   TRP P  84     -29.019 -81.162 106.137  0.00  0.00      PROA   
ATOM   1288  N   LEU P  85     -28.126 -83.227 106.470  0.00  0.00      PROA   
ATOM   1289  HN  LEU P  85     -27.329 -83.810 106.335  0.00  0.00      PROA   
ATOM   1290  CA  LEU P  85     -29.162 -83.857 107.236  0.00  0.00      PROA   
ATOM   1291  HA  LEU P  85     -29.706 -83.118 107.808  0.00  0.00      PROA   
ATOM   1292  CB  LEU P  85     -30.104 -84.842 106.487  0.00  0.00      PROA   
ATOM   1293  HB1 LEU P  85     -30.693 -85.422 107.235  0.00  0.00      PROA   
ATOM   1294  HB2 LEU P  85     -29.486 -85.562 105.910  0.00  0.00      PROA   
ATOM   1295  CG  LEU P  85     -31.145 -84.247 105.511  0.00  0.00      PROA   
ATOM   1296  HG  LEU P  85     -30.602 -83.802 104.647  0.00  0.00      PROA   
ATOM   1297  CD1 LEU P  85     -32.042 -85.389 104.987  0.00  0.00      PROA   
ATOM   1298 HD11 LEU P  85     -32.488 -85.948 105.838  0.00  0.00      PROA   
ATOM   1299 HD12 LEU P  85     -31.451 -86.099 104.373  0.00  0.00      PROA   
ATOM   1300 HD13 LEU P  85     -32.873 -84.989 104.376  0.00  0.00      PROA   
ATOM   1301  CD2 LEU P  85     -32.008 -83.140 106.142  0.00  0.00      PROA   
ATOM   1302 HD21 LEU P  85     -31.378 -82.297 106.490  0.00  0.00      PROA   
ATOM   1303 HD22 LEU P  85     -32.577 -83.543 107.006  0.00  0.00      PROA   
ATOM   1304 HD23 LEU P  85     -32.733 -82.748 105.396  0.00  0.00      PROA   
ATOM   1305  C   LEU P  85     -28.345 -84.698 108.168  0.00  0.00      PROA   
ATOM   1306  O   LEU P  85     -27.160 -84.943 107.935  0.00  0.00      PROA   
ATOM   1307  N   LEU P  86     -28.977 -85.168 109.257  0.00  0.00      PROA   
ATOM   1308  HN  LEU P  86     -29.930 -84.948 109.449  0.00  0.00      PROA   
ATOM   1309  CA  LEU P  86     -28.339 -86.054 110.181  0.00  0.00      PROA   
ATOM   1310  HA  LEU P  86     -27.541 -86.589 109.684  0.00  0.00      PROA   
ATOM   1311  CB  LEU P  86     -27.794 -85.312 111.429  0.00  0.00      PROA   
ATOM   1312  HB1 LEU P  86     -28.618 -84.717 111.876  0.00  0.00      PROA   
ATOM   1313  HB2 LEU P  86     -27.021 -84.592 111.080  0.00  0.00      PROA   
ATOM   1314  CG  LEU P  86     -27.160 -86.190 112.538  0.00  0.00      PROA   
ATOM   1315  HG  LEU P  86     -27.948 -86.871 112.932  0.00  0.00      PROA   
ATOM   1316  CD1 LEU P  86     -26.003 -87.067 112.018  0.00  0.00      PROA   
ATOM   1317 HD11 LEU P  86     -25.194 -86.429 111.604  0.00  0.00      PROA   
ATOM   1318 HD12 LEU P  86     -26.354 -87.756 111.222  0.00  0.00      PROA   
ATOM   1319 HD13 LEU P  86     -25.585 -87.678 112.846  0.00  0.00      PROA   
ATOM   1320  CD2 LEU P  86     -26.694 -85.318 113.722  0.00  0.00      PROA   
ATOM   1321 HD21 LEU P  86     -27.542 -84.721 114.120  0.00  0.00      PROA   
ATOM   1322 HD22 LEU P  86     -25.893 -84.623 113.396  0.00  0.00      PROA   
ATOM   1323 HD23 LEU P  86     -26.298 -85.958 114.539  0.00  0.00      PROA   
ATOM   1324  C   LEU P  86     -29.393 -87.041 110.560  0.00  0.00      PROA   
ATOM   1325  O   LEU P  86     -30.515 -86.676 110.900  0.00  0.00      PROA   
ATOM   1326  N   LEU P  87     -29.018 -88.336 110.521  0.00 97.00      PROA   
ATOM   1327  HN  LEU P  87     -28.078 -88.553 110.278  0.00 97.00      PROA   
ATOM   1328  CA  LEU P  87     -29.776 -89.394 111.139  0.00 97.00      PROA   
ATOM   1329  HA  LEU P  87     -30.818 -89.119 111.211  0.00 97.00      PROA   
ATOM   1330  CB  LEU P  87     -29.668 -90.734 110.375  0.00 97.00      PROA   
ATOM   1331  HB1 LEU P  87     -28.595 -91.003 110.261  0.00 97.00      PROA   
ATOM   1332  HB2 LEU P  87     -30.084 -90.597 109.352  0.00 97.00      PROA   
ATOM   1333  CG  LEU P  87     -30.402 -91.919 111.042  0.00 97.00      PROA   
ATOM   1334  HG  LEU P  87     -30.027 -92.033 112.084  0.00 97.00      PROA   
ATOM   1335  CD1 LEU P  87     -31.924 -91.707 111.113  0.00 97.00      PROA   
ATOM   1336 HD11 LEU P  87     -32.336 -91.550 110.094  0.00 97.00      PROA   
ATOM   1337 HD12 LEU P  87     -32.166 -90.825 111.737  0.00 97.00      PROA   
ATOM   1338 HD13 LEU P  87     -32.413 -92.598 111.559  0.00 97.00      PROA   
ATOM   1339  CD2 LEU P  87     -30.078 -93.229 110.315  0.00 97.00      PROA   
ATOM   1340 HD21 LEU P  87     -28.980 -93.387 110.265  0.00 97.00      PROA   
ATOM   1341 HD22 LEU P  87     -30.484 -93.206 109.282  0.00 97.00      PROA   
ATOM   1342 HD23 LEU P  87     -30.535 -94.076 110.867  0.00 97.00      PROA   
ATOM   1343  C   LEU P  87     -29.221 -89.544 112.535  0.00 97.00      PROA   
ATOM   1344  O   LEU P  87     -28.100 -90.004 112.741  0.00 97.00      PROA   
ATOM   1345  N   GLN P  88     -30.012 -89.142 113.545  0.00 97.00      PROA   
ATOM   1346  HN  GLN P  88     -30.926 -88.776 113.366  0.00 97.00      PROA   
ATOM   1347  CA  GLN P  88     -29.621 -89.173 114.931  0.00 97.00      PROA   
ATOM   1348  HA  GLN P  88     -28.554 -89.006 114.997  0.00 97.00      PROA   
ATOM   1349  CB  GLN P  88     -30.344 -88.065 115.737  0.00 97.00      PROA   
ATOM   1350  HB1 GLN P  88     -29.963 -88.093 116.779  0.00 97.00      PROA   
ATOM   1351  HB2 GLN P  88     -31.435 -88.279 115.754  0.00 97.00      PROA   
ATOM   1352  CG  GLN P  88     -30.120 -86.646 115.169  0.00 97.00      PROA   
ATOM   1353  HG1 GLN P  88     -30.490 -86.581 114.124  0.00 97.00      PROA   
ATOM   1354  HG2 GLN P  88     -29.034 -86.418 115.165  0.00 97.00      PROA   
ATOM   1355  CD  GLN P  88     -30.891 -85.595 115.983  0.00 97.00      PROA   
ATOM   1356  OE1 GLN P  88     -32.123 -85.622 116.054  0.00 97.00      PROA   
ATOM   1357  NE2 GLN P  88     -30.149 -84.612 116.567  0.00 97.00      PROA   
ATOM   1358 HE21 GLN P  88     -30.623 -83.812 116.931  0.00 97.00      PROA   
ATOM   1359 HE22 GLN P  88     -29.155 -84.614 116.473  0.00 97.00      PROA   
ATOM   1360  C   GLN P  88     -29.942 -90.541 115.505  0.00 97.00      PROA   
ATOM   1361  O   GLN P  88     -31.082 -90.991 115.474  0.00 97.00      PROA   
ATOM   1362  N   VAL P  89     -28.916 -91.257 116.018  0.00 97.00      PROA   
ATOM   1363  HN  VAL P  89     -27.994 -90.883 116.010  0.00 97.00      PROA   
ATOM   1364  CA  VAL P  89     -29.035 -92.642 116.442  0.00 97.00      PROA   
ATOM   1365  HA  VAL P  89     -30.062 -92.970 116.346  0.00 97.00      PROA   
ATOM   1366  CB  VAL P  89     -28.158 -93.551 115.584  0.00 97.00      PROA   
ATOM   1367  HB  VAL P  89     -27.099 -93.203 115.629  0.00 97.00      PROA   
ATOM   1368  CG1 VAL P  89     -28.213 -95.016 116.054  0.00 97.00      PROA   
ATOM   1369 HG11 VAL P  89     -29.262 -95.374 116.101  0.00 97.00      PROA   
ATOM   1370 HG12 VAL P  89     -27.734 -95.149 117.044  0.00 97.00      PROA   
ATOM   1371 HG13 VAL P  89     -27.662 -95.644 115.325  0.00 97.00      PROA   
ATOM   1372  CG2 VAL P  89     -28.629 -93.460 114.117  0.00 97.00      PROA   
ATOM   1373 HG21 VAL P  89     -28.408 -92.461 113.689  0.00 97.00      PROA   
ATOM   1374 HG22 VAL P  89     -29.721 -93.643 114.047  0.00 97.00      PROA   
ATOM   1375 HG23 VAL P  89     -28.107 -94.220 113.499  0.00 97.00      PROA   
ATOM   1376  C   VAL P  89     -28.657 -92.760 117.906  0.00 97.00      PROA   
ATOM   1377  O   VAL P  89     -27.685 -92.152 118.352  0.00 97.00      PROA   
ATOM   1378  N   SER P  90     -29.436 -93.558 118.689  0.00 97.00      PROA   
ATOM   1379  HN  SER P  90     -30.262 -93.957 118.296  0.00 97.00      PROA   
ATOM   1380  CA  SER P  90     -29.244 -93.776 120.122  0.00 97.00      PROA   
ATOM   1381  HA  SER P  90     -29.373 -92.819 120.610  0.00 97.00      PROA   
ATOM   1382  CB  SER P  90     -30.279 -94.766 120.720  0.00 97.00      PROA   
ATOM   1383  HB1 SER P  90     -30.096 -94.903 121.809  0.00 97.00      PROA   
ATOM   1384  HB2 SER P  90     -30.207 -95.760 120.234  0.00 97.00      PROA   
ATOM   1385  OG  SER P  90     -31.604 -94.267 120.601  0.00 97.00      PROA   
ATOM   1386  HG1 SER P  90     -31.764 -94.066 119.671  0.00 97.00      PROA   
ATOM   1387  C   SER P  90     -27.878 -94.310 120.530  0.00 97.00      PROA   
ATOM   1388  O   SER P  90     -27.285 -93.807 121.483  0.00 97.00      PROA   
ATOM   1389  N   SER P  91     -27.335 -95.327 119.820  0.00 97.00      PROA   
ATOM   1390  HN  SER P  91     -27.821 -95.740 119.056  0.00 97.00      PROA   
ATOM   1391  CA  SER P  91     -25.992 -95.815 120.081  0.00 97.00      PROA   
ATOM   1392  HA  SER P  91     -25.351 -94.943 120.076  0.00 97.00      PROA   
ATOM   1393  CB  SER P  91     -25.801 -96.543 121.441  0.00 97.00      PROA   
ATOM   1394  HB1 SER P  91     -25.053 -97.361 121.400  0.00 97.00      PROA   
ATOM   1395  HB2 SER P  91     -26.764 -96.987 121.773  0.00 97.00      PROA   
ATOM   1396  OG  SER P  91     -25.344 -95.614 122.418  0.00 97.00      PROA   
ATOM   1397  HG1 SER P  91     -26.019 -94.928 122.469  0.00 97.00      PROA   
ATOM   1398  C   SER P  91     -25.485 -96.652 118.936  0.00 97.00      PROA   
ATOM   1399  O   SER P  91     -26.243 -97.092 118.077  0.00 97.00      PROA   
ATOM   1400  N   ARG P  92     -24.146 -96.858 118.885  0.00 97.00      PROA   
ATOM   1401  HN  ARG P  92     -23.554 -96.488 119.598  0.00 97.00      PROA   
ATOM   1402  CA  ARG P  92     -23.475 -97.523 117.781  0.00 97.00      PROA   
ATOM   1403  HA  ARG P  92     -23.971 -97.251 116.857  0.00 97.00      PROA   
ATOM   1404  CB  ARG P  92     -21.984 -97.085 117.713  0.00 97.00      PROA   
ATOM   1405  HB1 ARG P  92     -21.586 -97.368 116.714  0.00 97.00      PROA   
ATOM   1406  HB2 ARG P  92     -21.390 -97.629 118.482  0.00 97.00      PROA   
ATOM   1407  CG  ARG P  92     -21.755 -95.574 117.954  0.00 97.00      PROA   
ATOM   1408  HG1 ARG P  92     -21.965 -95.344 119.022  0.00 97.00      PROA   
ATOM   1409  HG2 ARG P  92     -22.476 -94.982 117.347  0.00 97.00      PROA   
ATOM   1410  CD  ARG P  92     -20.317 -95.099 117.675  0.00 97.00      PROA   
ATOM   1411  HD1 ARG P  92     -19.575 -95.854 118.006  0.00 97.00      PROA   
ATOM   1412  HD2 ARG P  92     -20.102 -94.144 118.206  0.00 97.00      PROA   
ATOM   1413  NE  ARG P  92     -20.167 -94.903 116.198  0.00 97.00      PROA   
ATOM   1414  HE  ARG P  92     -19.976 -95.683 115.609  0.00 97.00      PROA   
ATOM   1415  CZ  ARG P  92     -20.579 -93.787 115.570  0.00 97.00      PROA   
ATOM   1416  NH1 ARG P  92     -20.901 -92.645 116.197  0.00 97.00      PROA   
ATOM   1417 HH11 ARG P  92     -20.438 -92.428 117.052  0.00 97.00      PROA   
ATOM   1418 HH12 ARG P  92     -21.169 -91.900 115.589  0.00 97.00      PROA   
ATOM   1419  NH2 ARG P  92     -20.603 -93.739 114.225  0.00 97.00      PROA   
ATOM   1420 HH21 ARG P  92     -20.149 -94.454 113.707  0.00 97.00      PROA   
ATOM   1421 HH22 ARG P  92     -20.666 -92.826 113.825  0.00 97.00      PROA   
ATOM   1422  C   ARG P  92     -23.540 -99.040 117.934  0.00 97.00      PROA   
ATOM   1423  O   ARG P  92     -23.377 -99.786 116.969  0.00 97.00      PROA   
ATOM   1424  N   VAL P  93     -23.810 -99.528 119.164  0.00 97.00      PROA   
ATOM   1425  HN  VAL P  93     -23.987 -98.913 119.925  0.00 97.00      PROA   
ATOM   1426  CA  VAL P  93     -23.916-100.931 119.488  0.00 97.00      PROA   
ATOM   1427  HA  VAL P  93     -24.269-101.462 118.617  0.00 97.00      PROA   
ATOM   1428  CB  VAL P  93     -22.633-101.590 120.022  0.00 97.00      PROA   
ATOM   1429  HB  VAL P  93     -22.872-102.627 120.359  0.00 97.00      PROA   
ATOM   1430  CG1 VAL P  93     -21.585-101.703 118.894  0.00 97.00      PROA   
ATOM   1431 HG11 VAL P  93     -21.259-100.694 118.566  0.00 97.00      PROA   
ATOM   1432 HG12 VAL P  93     -22.002-102.236 118.017  0.00 97.00      PROA   
ATOM   1433 HG13 VAL P  93     -20.689-102.252 119.255  0.00 97.00      PROA   
ATOM   1434  CG2 VAL P  93     -22.047-100.819 121.227  0.00 97.00      PROA   
ATOM   1435 HG21 VAL P  93     -22.758-100.793 122.077  0.00 97.00      PROA   
ATOM   1436 HG22 VAL P  93     -21.792 -99.776 120.943  0.00 97.00      PROA   
ATOM   1437 HG23 VAL P  93     -21.117-101.316 121.577  0.00 97.00      PROA   
ATOM   1438  C   VAL P  93     -25.001-101.018 120.528  0.00 97.00      PROA   
ATOM   1439  O   VAL P  93     -25.144-100.125 121.360  0.00 97.00      PROA   
ATOM   1440  N   LEU P  94     -25.808-102.103 120.465  0.00 97.00      PROA   
ATOM   1441  HN  LEU P  94     -25.698-102.781 119.745  0.00 97.00      PROA   
ATOM   1442  CA  LEU P  94     -26.846-102.423 121.415  0.00 97.00      PROA   
ATOM   1443  HA  LEU P  94     -26.563-102.067 122.398  0.00 97.00      PROA   
ATOM   1444  CB  LEU P  94     -28.268-101.904 121.050  0.00 97.00      PROA   
ATOM   1445  HB1 LEU P  94     -28.945-102.202 121.884  0.00 97.00      PROA   
ATOM   1446  HB2 LEU P  94     -28.642-102.391 120.124  0.00 97.00      PROA   
ATOM   1447  CG  LEU P  94     -28.425-100.370 120.891  0.00 97.00      PROA   
ATOM   1448  HG  LEU P  94     -27.703 -99.877 121.583  0.00 97.00      PROA   
ATOM   1449  CD1 LEU P  94     -28.158 -99.872 119.457  0.00 97.00      PROA   
ATOM   1450 HD11 LEU P  94     -28.914-100.295 118.761  0.00 97.00      PROA   
ATOM   1451 HD12 LEU P  94     -27.151-100.163 119.102  0.00 97.00      PROA   
ATOM   1452 HD13 LEU P  94     -28.227 -98.764 119.424  0.00 97.00      PROA   
ATOM   1453  CD2 LEU P  94     -29.834 -99.938 121.341  0.00 97.00      PROA   
ATOM   1454 HD21 LEU P  94     -29.986-100.193 122.410  0.00 97.00      PROA   
ATOM   1455 HD22 LEU P  94     -30.606-100.469 120.746  0.00 97.00      PROA   
ATOM   1456 HD23 LEU P  94     -29.970 -98.844 121.217  0.00 97.00      PROA   
ATOM   1457  C   LEU P  94     -26.893-103.935 121.441  0.00 97.00      PROA   
ATOM   1458  O   LEU P  94     -26.329-104.601 120.577  0.00 97.00      PROA   
ATOM   1459  N   THR P  95     -27.569-104.513 122.458  0.00 97.00      PROA   
ATOM   1460  HN  THR P  95     -27.908-103.954 123.215  0.00 97.00      PROA   
ATOM   1461  CA  THR P  95     -27.867-105.929 122.590  0.00 97.00      PROA   
ATOM   1462  HA  THR P  95     -27.214-106.487 121.936  0.00 97.00      PROA   
ATOM   1463  CB  THR P  95     -27.718-106.463 124.021  0.00 97.00      PROA   
ATOM   1464  HB  THR P  95     -28.664-106.363 124.603  0.00 97.00      PROA   
ATOM   1465  OG1 THR P  95     -26.731-105.739 124.740  0.00 97.00      PROA   
ATOM   1466  HG1 THR P  95     -27.143-104.885 124.912  0.00 97.00      PROA   
ATOM   1467  CG2 THR P  95     -27.265-107.927 124.001  0.00 97.00      PROA   
ATOM   1468 HG21 THR P  95     -26.275-108.015 123.510  0.00 97.00      PROA   
ATOM   1469 HG22 THR P  95     -27.991-108.563 123.460  0.00 97.00      PROA   
ATOM   1470 HG23 THR P  95     -27.172-108.301 125.043  0.00 97.00      PROA   
ATOM   1471  C   THR P  95     -29.306-106.109 122.139  0.00 97.00      PROA   
ATOM   1472  O   THR P  95     -30.070-105.154 122.047  0.00 97.00      PROA   
ATOM   1473  N   GLU P  96     -29.727-107.353 121.829  0.00 97.00      PROA   
ATOM   1474  HN  GLU P  96     -29.075-108.110 121.792  0.00 97.00      PROA   
ATOM   1475  CA  GLU P  96     -31.106-107.692 121.539  0.00 97.00      PROA   
ATOM   1476  HA  GLU P  96     -31.408-107.049 120.726  0.00 97.00      PROA   
ATOM   1477  CB  GLU P  96     -31.261-109.171 121.084  0.00 97.00      PROA   
ATOM   1478  HB1 GLU P  96     -30.546-109.357 120.249  0.00 97.00      PROA   
ATOM   1479  HB2 GLU P  96     -32.287-109.312 120.681  0.00 97.00      PROA   
ATOM   1480  CG  GLU P  96     -31.001-110.189 122.215  0.00 97.00      PROA   
ATOM   1481  HG1 GLU P  96     -31.600-109.934 123.112  0.00 97.00      PROA   
ATOM   1482  HG2 GLU P  96     -29.931-110.142 122.500  0.00 97.00      PROA   
ATOM   1483  CD  GLU P  96     -31.349-111.635 121.864  0.00 97.00      PROA   
ATOM   1484  OE1 GLU P  96     -32.184-111.876 120.955  0.00 97.00      PROA   
ATOM   1485  OE2 GLU P  96     -30.785-112.535 122.540  0.00 97.00      PROA   
ATOM   1486  C   GLU P  96     -32.027-107.406 122.725  0.00 97.00      PROA   
ATOM   1487  O   GLU P  96     -31.635-107.493 123.887  0.00 97.00      PROA   
ATOM   1488  N   GLY P  97     -33.290-107.020 122.446  0.00 97.00      PROA   
ATOM   1489  HN  GLY P  97     -33.577-106.940 121.491  0.00 97.00      PROA   
ATOM   1490  CA  GLY P  97     -34.281-106.714 123.463  0.00 97.00      PROA   
ATOM   1491  HA1 GLY P  97     -34.077-107.291 124.354  0.00 97.00      PROA   
ATOM   1492  HA2 GLY P  97     -35.249-106.943 123.046  0.00 97.00      PROA   
ATOM   1493  C   GLY P  97     -34.293-105.262 123.853  0.00 97.00      PROA   
ATOM   1494  O   GLY P  97     -35.326-104.750 124.277  0.00 97.00      PROA   
ATOM   1495  N   GLU P  98     -33.142-104.563 123.730  0.00 97.00      PROA   
ATOM   1496  HN  GLU P  98     -32.302-105.029 123.461  0.00 97.00      PROA   
ATOM   1497  CA  GLU P  98     -32.994-103.149 124.007  0.00 97.00      PROA   
ATOM   1498  HA  GLU P  98     -33.278-103.021 125.038  0.00 97.00      PROA   
ATOM   1499  CB  GLU P  98     -31.512-102.703 123.899  0.00 97.00      PROA   
ATOM   1500  HB1 GLU P  98     -31.457-101.595 123.990  0.00 97.00      PROA   
ATOM   1501  HB2 GLU P  98     -31.117-102.979 122.898  0.00 97.00      PROA   
ATOM   1502  CG  GLU P  98     -30.617-103.309 125.003  0.00 97.00      PROA   
ATOM   1503  HG1 GLU P  98     -30.582-104.417 124.914  0.00 97.00      PROA   
ATOM   1504  HG2 GLU P  98     -31.023-103.049 126.003  0.00 97.00      PROA   
ATOM   1505  CD  GLU P  98     -29.196-102.755 124.930  0.00 97.00      PROA   
ATOM   1506  OE1 GLU P  98     -28.251-103.574 124.947  0.00 97.00      PROA   
ATOM   1507  OE2 GLU P  98     -29.026-101.510 124.882  0.00 97.00      PROA   
ATOM   1508  C   GLU P  98     -33.851-102.244 123.119  0.00 97.00      PROA   
ATOM   1509  O   GLU P  98     -33.939-102.487 121.920  0.00 97.00      PROA   
ATOM   1510  N   PRO P  99     -34.491-101.188 123.613  0.00 97.00      PROA   
ATOM   1511  CD  PRO P  99     -34.850-101.032 125.023  0.00 97.00      PROA   
ATOM   1512  HD1 PRO P  99     -33.971-100.615 125.560  0.00 97.00      PROA   
ATOM   1513  HD2 PRO P  99     -35.162-101.998 125.479  0.00 97.00      PROA   
ATOM   1514  CA  PRO P  99     -35.020-100.099 122.798  0.00 97.00      PROA   
ATOM   1515  HA  PRO P  99     -35.770-100.529 122.153  0.00 97.00      PROA   
ATOM   1516  CB  PRO P  99     -35.631 -99.129 123.823  0.00 97.00      PROA   
ATOM   1517  HB1 PRO P  99     -36.505 -98.586 123.412  0.00 97.00      PROA   
ATOM   1518  HB2 PRO P  99     -34.873 -98.396 124.178  0.00 97.00      PROA   
ATOM   1519  CG  PRO P  99     -36.007-100.035 125.001  0.00 97.00      PROA   
ATOM   1520  HG1 PRO P  99     -36.116 -99.486 125.956  0.00 97.00      PROA   
ATOM   1521  HG2 PRO P  99     -36.951-100.577 124.768  0.00 97.00      PROA   
ATOM   1522  C   PRO P  99     -33.989 -99.401 121.919  0.00 97.00      PROA   
ATOM   1523  O   PRO P  99     -32.915 -99.064 122.411  0.00 97.00      PROA   
ATOM   1524  N   LEU P 100     -34.302 -99.140 120.631  0.00 97.00      PROA   
ATOM   1525  HN  LEU P 100     -35.168 -99.463 120.252  0.00 97.00      PROA   
ATOM   1526  CA  LEU P 100     -33.436 -98.359 119.766  0.00 97.00      PROA   
ATOM   1527  HA  LEU P 100     -32.657 -97.891 120.352  0.00 97.00      PROA   
ATOM   1528  CB  LEU P 100     -32.755 -99.246 118.689  0.00 97.00      PROA   
ATOM   1529  HB1 LEU P 100     -33.524 -99.896 118.222  0.00 97.00      PROA   
ATOM   1530  HB2 LEU P 100     -32.046 -99.920 119.217  0.00 97.00      PROA   
ATOM   1531  CG  LEU P 100     -31.986 -98.526 117.552  0.00 97.00      PROA   
ATOM   1532  HG  LEU P 100     -32.717 -97.944 116.944  0.00 97.00      PROA   
ATOM   1533  CD1 LEU P 100     -30.923 -97.544 118.073  0.00 97.00      PROA   
ATOM   1534 HD11 LEU P 100     -30.238 -98.063 118.774  0.00 97.00      PROA   
ATOM   1535 HD12 LEU P 100     -31.399 -96.695 118.602  0.00 97.00      PROA   
ATOM   1536 HD13 LEU P 100     -30.326 -97.141 117.229  0.00 97.00      PROA   
ATOM   1537  CD2 LEU P 100     -31.330 -99.557 116.614  0.00 97.00      PROA   
ATOM   1538 HD21 LEU P 100     -32.086-100.272 116.230  0.00 97.00      PROA   
ATOM   1539 HD22 LEU P 100     -30.550-100.127 117.162  0.00 97.00      PROA   
ATOM   1540 HD23 LEU P 100     -30.852 -99.046 115.752  0.00 97.00      PROA   
ATOM   1541  C   LEU P 100     -34.233 -97.241 119.139  0.00 97.00      PROA   
ATOM   1542  O   LEU P 100     -35.123 -97.477 118.332  0.00 97.00      PROA   
ATOM   1543  N   ALA P 101     -33.913 -95.971 119.481  0.00 97.00      PROA   
ATOM   1544  HN  ALA P 101     -33.212 -95.778 120.165  0.00 97.00      PROA   
ATOM   1545  CA  ALA P 101     -34.589 -94.811 118.940  0.00 97.00      PROA   
ATOM   1546  HA  ALA P 101     -35.512 -95.117 118.469  0.00 97.00      PROA   
ATOM   1547  CB  ALA P 101     -34.966 -93.814 120.052  0.00 97.00      PROA   
ATOM   1548  HB1 ALA P 101     -34.066 -93.435 120.578  0.00 97.00      PROA   
ATOM   1549  HB2 ALA P 101     -35.609 -94.325 120.803  0.00 97.00      PROA   
ATOM   1550  HB3 ALA P 101     -35.534 -92.954 119.643  0.00 97.00      PROA   
ATOM   1551  C   ALA P 101     -33.741 -94.135 117.874  0.00 97.00      PROA   
ATOM   1552  O   ALA P 101     -32.541 -93.921 118.027  0.00 97.00      PROA   
ATOM   1553  N   LEU P 102     -34.382 -93.811 116.730  0.00 97.00      PROA   
ATOM   1554  HN  LEU P 102     -35.334 -94.083 116.604  0.00 97.00      PROA   
ATOM   1555  CA  LEU P 102     -33.781 -93.186 115.573  0.00 97.00      PROA   
ATOM   1556  HA  LEU P 102     -32.750 -92.934 115.780  0.00 97.00      PROA   
ATOM   1557  CB  LEU P 102     -33.884 -94.098 114.320  0.00 97.00      PROA   
ATOM   1558  HB1 LEU P 102     -33.320 -93.642 113.478  0.00 97.00      PROA   
ATOM   1559  HB2 LEU P 102     -34.953 -94.172 114.017  0.00 97.00      PROA   
ATOM   1560  CG  LEU P 102     -33.392 -95.553 114.509  0.00 97.00      PROA   
ATOM   1561  HG  LEU P 102     -33.938 -96.013 115.367  0.00 97.00      PROA   
ATOM   1562  CD1 LEU P 102     -33.727 -96.393 113.266  0.00 97.00      PROA   
ATOM   1563 HD11 LEU P 102     -33.177 -95.999 112.385  0.00 97.00      PROA   
ATOM   1564 HD12 LEU P 102     -34.816 -96.360 113.051  0.00 97.00      PROA   
ATOM   1565 HD13 LEU P 102     -33.428 -97.449 113.433  0.00 97.00      PROA   
ATOM   1566  CD2 LEU P 102     -31.885 -95.622 114.801  0.00 97.00      PROA   
ATOM   1567 HD21 LEU P 102     -31.635 -95.037 115.709  0.00 97.00      PROA   
ATOM   1568 HD22 LEU P 102     -31.316 -95.212 113.941  0.00 97.00      PROA   
ATOM   1569 HD23 LEU P 102     -31.571 -96.676 114.959  0.00 97.00      PROA   
ATOM   1570  C   LEU P 102     -34.544 -91.916 115.261  0.00 97.00      PROA   
ATOM   1571  O   LEU P 102     -35.770 -91.903 115.289  0.00 97.00      PROA   
ATOM   1572  N   ARG P 103     -33.847 -90.802 114.938  0.00 97.00      PROA   
ATOM   1573  HN  ARG P 103     -32.852 -90.772 115.027  0.00 97.00      PROA   
ATOM   1574  CA  ARG P 103     -34.513 -89.627 114.415  0.00 97.00      PROA   
ATOM   1575  HA  ARG P 103     -35.503 -89.898 114.084  0.00 97.00      PROA   
ATOM   1576  CB  ARG P 103     -34.689 -88.502 115.470  0.00 97.00      PROA   
ATOM   1577  HB1 ARG P 103     -33.694 -88.172 115.840  0.00 97.00      PROA   
ATOM   1578  HB2 ARG P 103     -35.250 -88.916 116.337  0.00 97.00      PROA   
ATOM   1579  CG  ARG P 103     -35.447 -87.296 114.897  0.00 97.00      PROA   
ATOM   1580  HG1 ARG P 103     -36.452 -87.637 114.556  0.00 97.00      PROA   
ATOM   1581  HG2 ARG P 103     -34.885 -86.923 114.013  0.00 97.00      PROA   
ATOM   1582  CD  ARG P 103     -35.597 -86.086 115.811  0.00 97.00      PROA   
ATOM   1583  HD1 ARG P 103     -34.596 -85.695 116.094  0.00 97.00      PROA   
ATOM   1584  HD2 ARG P 103     -36.189 -86.307 116.723  0.00 97.00      PROA   
ATOM   1585  NE  ARG P 103     -36.346 -85.100 114.969  0.00 97.00      PROA   
ATOM   1586  HE  ARG P 103     -36.961 -85.434 114.258  0.00 97.00      PROA   
ATOM   1587  CZ  ARG P 103     -36.054 -83.797 114.881  0.00 97.00      PROA   
ATOM   1588  NH1 ARG P 103     -35.111 -83.174 115.593  0.00 97.00      PROA   
ATOM   1589 HH11 ARG P 103     -34.427 -83.689 116.093  0.00 97.00      PROA   
ATOM   1590 HH12 ARG P 103     -35.003 -82.201 115.372  0.00 97.00      PROA   
ATOM   1591  NH2 ARG P 103     -36.705 -83.042 113.982  0.00 97.00      PROA   
ATOM   1592 HH21 ARG P 103     -37.378 -83.466 113.378  0.00 97.00      PROA   
ATOM   1593 HH22 ARG P 103     -36.351 -82.119 113.841  0.00 97.00      PROA   
ATOM   1594  C   ARG P 103     -33.811 -89.064 113.195  0.00 97.00      PROA   
ATOM   1595  O   ARG P 103     -32.696 -88.566 113.265  0.00 97.00      PROA   
ATOM   1596  N   CYS P 104     -34.497 -89.052 112.031  0.00 97.00      PROA   
ATOM   1597  HN  CYS P 104     -35.360 -89.550 111.959  0.00 97.00      PROA   
ATOM   1598  CA  CYS P 104     -34.143 -88.230 110.887  0.00 97.00      PROA   
ATOM   1599  HA  CYS P 104     -33.089 -88.379 110.691  0.00 97.00      PROA   
ATOM   1600  CB  CYS P 104     -34.968 -88.641 109.642  0.00 97.00      PROA   
ATOM   1601  HB1 CYS P 104     -36.012 -88.271 109.733  0.00 97.00      PROA   
ATOM   1602  HB2 CYS P 104     -35.029 -89.753 109.634  0.00 97.00      PROA   
ATOM   1603  SG  CYS P 104     -34.229 -88.107 108.069  0.00 97.00      PROA   
ATOM   1604  C   CYS P 104     -34.376 -86.757 111.200  0.00 97.00      PROA   
ATOM   1605  O   CYS P 104     -35.425 -86.391 111.717  0.00 97.00      PROA   
ATOM   1606  N   HSD P 105     -33.389 -85.877 110.924  0.00 97.00      PROA   
ATOM   1607  HN  HSD P 105     -32.538 -86.178 110.501  0.00 97.00      PROA   
ATOM   1608  CA  HSD P 105     -33.370 -84.534 111.471  0.00 97.00      PROA   
ATOM   1609  HA  HSD P 105     -34.380 -84.168 111.605  0.00 97.00      PROA   
ATOM   1610  CB  HSD P 105     -32.671 -84.572 112.855  0.00 97.00      PROA   
ATOM   1611  HB1 HSD P 105     -31.916 -85.387 112.799  0.00 97.00      PROA   
ATOM   1612  HB2 HSD P 105     -33.410 -84.879 113.626  0.00 97.00      PROA   
ATOM   1613  ND1 HSD P 105     -32.485 -82.210 113.818  0.00 97.00      PROA   
ATOM   1614  HD1 HSD P 105     -33.398 -81.861 113.591  0.00 97.00      PROA   
ATOM   1615  CG  HSD P 105     -31.916 -83.373 113.348  0.00 97.00      PROA   
ATOM   1616  CE1 HSD P 105     -31.508 -81.527 114.463  0.00 97.00      PROA   
ATOM   1617  HE1 HSD P 105     -31.679 -80.565 114.944  0.00 97.00      PROA   
ATOM   1618  NE2 HSD P 105     -30.354 -82.163 114.432  0.00 97.00      PROA   
ATOM   1619  CD2 HSD P 105     -30.612 -83.322 113.725  0.00 97.00      PROA   
ATOM   1620  HD2 HSD P 105     -29.831 -84.058 113.584  0.00 97.00      PROA   
ATOM   1621  C   HSD P 105     -32.709 -83.602 110.484  0.00 97.00      PROA   
ATOM   1622  O   HSD P 105     -31.861 -84.015 109.698  0.00 97.00      PROA   
ATOM   1623  N   ALA P 106     -33.132 -82.317 110.461  0.00 97.00      PROA   
ATOM   1624  HN  ALA P 106     -33.743 -81.947 111.164  0.00 97.00      PROA   
ATOM   1625  CA  ALA P 106     -32.873 -81.416 109.363  0.00 97.00      PROA   
ATOM   1626  HA  ALA P 106     -32.308 -81.920 108.595  0.00 97.00      PROA   
ATOM   1627  CB  ALA P 106     -34.209 -80.922 108.774  0.00 97.00      PROA   
ATOM   1628  HB1 ALA P 106     -34.839 -80.485 109.578  0.00 97.00      PROA   
ATOM   1629  HB2 ALA P 106     -34.770 -81.783 108.348  0.00 97.00      PROA   
ATOM   1630  HB3 ALA P 106     -34.059 -80.171 107.973  0.00 97.00      PROA   
ATOM   1631  C   ALA P 106     -32.038 -80.252 109.825  0.00 97.00      PROA   
ATOM   1632  O   ALA P 106     -32.074 -79.868 110.990  0.00 97.00      PROA   
ATOM   1633  N   TRP P 107     -31.207 -79.680 108.917  0.00 97.00      PROA   
ATOM   1634  HN  TRP P 107     -31.112 -80.065 108.000  0.00 97.00      PROA   
ATOM   1635  CA  TRP P 107     -30.338 -78.566 109.256  0.00 97.00      PROA   
ATOM   1636  HA  TRP P 107     -29.782 -78.915 110.114  0.00 97.00      PROA   
ATOM   1637  CB  TRP P 107     -29.244 -78.275 108.184  0.00 97.00      PROA   
ATOM   1638  HB1 TRP P 107     -29.741 -78.191 107.193  0.00 97.00      PROA   
ATOM   1639  HB2 TRP P 107     -28.587 -79.163 108.145  0.00 97.00      PROA   
ATOM   1640  CG  TRP P 107     -28.404 -77.055 108.426  0.00 97.00      PROA   
ATOM   1641  CD1 TRP P 107     -28.286 -75.976 107.590  0.00 97.00      PROA   
ATOM   1642  HD1 TRP P 107     -28.608 -75.970 106.558  0.00 97.00      PROA   
ATOM   1643  NE1 TRP P 107     -27.732 -74.924 108.275  0.00 97.00      PROA   
ATOM   1644  HE1 TRP P 107     -27.426 -74.078 107.894  0.00 97.00      PROA   
ATOM   1645  CE2 TRP P 107     -27.485 -75.294 109.564  0.00 97.00      PROA   
ATOM   1646  CD2 TRP P 107     -27.848 -76.652 109.691  0.00 97.00      PROA   
ATOM   1647  CE3 TRP P 107     -27.660 -77.298 110.915  0.00 97.00      PROA   
ATOM   1648  HE3 TRP P 107     -27.884 -78.347 111.040  0.00 97.00      PROA   
ATOM   1649  CZ3 TRP P 107     -27.209 -76.553 112.007  0.00 97.00      PROA   
ATOM   1650  HZ3 TRP P 107     -27.093 -77.026 112.973  0.00 97.00      PROA   
ATOM   1651  CZ2 TRP P 107     -27.043 -74.551 110.650  0.00 97.00      PROA   
ATOM   1652  HZ2 TRP P 107     -26.815 -73.500 110.568  0.00 97.00      PROA   
ATOM   1653  CH2 TRP P 107     -26.926 -75.198 111.881  0.00 97.00      PROA   
ATOM   1654  HH2 TRP P 107     -26.606 -74.642 112.753  0.00 97.00      PROA   
ATOM   1655  C   TRP P 107     -31.075 -77.316 109.741  0.00 97.00      PROA   
ATOM   1656  O   TRP P 107     -31.757 -76.612 108.996  0.00 97.00      PROA   
ATOM   1657  N   LYS P 108     -30.927 -77.066 111.065  0.00 97.00      PROA   
ATOM   1658  HN  LYS P 108     -30.309 -77.652 111.582  0.00 97.00      PROA   
ATOM   1659  CA  LYS P 108     -31.583 -76.048 111.856  0.00 97.00      PROA   
ATOM   1660  HA  LYS P 108     -31.259 -76.239 112.867  0.00 97.00      PROA   
ATOM   1661  CB  LYS P 108     -31.113 -74.628 111.427  0.00 97.00      PROA   
ATOM   1662  HB1 LYS P 108     -31.589 -74.349 110.466  0.00 97.00      PROA   
ATOM   1663  HB2 LYS P 108     -30.016 -74.706 111.230  0.00 97.00      PROA   
ATOM   1664  CG  LYS P 108     -31.296 -73.509 112.473  0.00 97.00      PROA   
ATOM   1665  HG1 LYS P 108     -32.383 -73.332 112.627  0.00 97.00      PROA   
ATOM   1666  HG2 LYS P 108     -30.858 -72.574 112.057  0.00 97.00      PROA   
ATOM   1667  CD  LYS P 108     -30.638 -73.854 113.828  0.00 97.00      PROA   
ATOM   1668  HD1 LYS P 108     -29.632 -74.295 113.641  0.00 97.00      PROA   
ATOM   1669  HD2 LYS P 108     -31.262 -74.643 114.305  0.00 97.00      PROA   
ATOM   1670  CE  LYS P 108     -30.505 -72.715 114.856  0.00 97.00      PROA   
ATOM   1671  HE1 LYS P 108     -30.225 -73.139 115.848  0.00 97.00      PROA   
ATOM   1672  HE2 LYS P 108     -31.454 -72.157 114.978  0.00 97.00      PROA   
ATOM   1673  NZ  LYS P 108     -29.427 -71.764 114.488  0.00 97.00      PROA   
ATOM   1674  HZ1 LYS P 108     -28.578 -72.286 114.196  0.00 97.00      PROA   
ATOM   1675  HZ2 LYS P 108     -29.120 -71.243 115.329  0.00 97.00      PROA   
ATOM   1676  HZ3 LYS P 108     -29.725 -71.100 113.744  0.00 97.00      PROA   
ATOM   1677  C   LYS P 108     -33.094 -76.265 111.837  0.00 97.00      PROA   
ATOM   1678  O   LYS P 108     -33.874 -75.329 111.695  0.00 97.00      PROA   
ATOM   1679  N   ASP P 109     -33.497 -77.552 112.008  0.00 97.00      PROA   
ATOM   1680  HN  ASP P 109     -32.786 -78.229 112.183  0.00 97.00      PROA   
ATOM   1681  CA  ASP P 109     -34.794 -78.196 111.842  0.00 97.00      PROA   
ATOM   1682  HA  ASP P 109     -34.533 -79.020 111.200  0.00 97.00      PROA   
ATOM   1683  CB  ASP P 109     -35.335 -78.780 113.176  0.00 97.00      PROA   
ATOM   1684  HB1 ASP P 109     -36.432 -78.656 113.288  0.00 97.00      PROA   
ATOM   1685  HB2 ASP P 109     -34.847 -78.244 114.021  0.00 97.00      PROA   
ATOM   1686  CG  ASP P 109     -35.047 -80.267 113.349  0.00 97.00      PROA   
ATOM   1687  OD1 ASP P 109     -34.781 -80.999 112.364  0.00 97.00      PROA   
ATOM   1688  OD2 ASP P 109     -35.211 -80.706 114.511  0.00 97.00      PROA   
ATOM   1689  C   ASP P 109     -35.908 -77.510 111.069  0.00 97.00      PROA   
ATOM   1690  O   ASP P 109     -36.558 -76.577 111.537  0.00 97.00      PROA   
ATOM   1691  N   LYS P 110     -36.163 -78.026 109.844  0.00 97.00      PROA   
ATOM   1692  HN  LYS P 110     -35.677 -78.843 109.546  0.00 97.00      PROA   
ATOM   1693  CA  LYS P 110     -37.178 -77.550 108.933  0.00 97.00      PROA   
ATOM   1694  HA  LYS P 110     -37.789 -76.806 109.425  0.00 97.00      PROA   
ATOM   1695  CB  LYS P 110     -36.564 -76.986 107.620  0.00 97.00      PROA   
ATOM   1696  HB1 LYS P 110     -37.371 -76.539 107.000  0.00 97.00      PROA   
ATOM   1697  HB2 LYS P 110     -36.111 -77.820 107.038  0.00 97.00      PROA   
ATOM   1698  CG  LYS P 110     -35.454 -75.932 107.840  0.00 97.00      PROA   
ATOM   1699  HG1 LYS P 110     -35.100 -75.583 106.844  0.00 97.00      PROA   
ATOM   1700  HG2 LYS P 110     -34.587 -76.422 108.338  0.00 97.00      PROA   
ATOM   1701  CD  LYS P 110     -35.900 -74.727 108.693  0.00 97.00      PROA   
ATOM   1702  HD1 LYS P 110     -36.337 -75.103 109.639  0.00 97.00      PROA   
ATOM   1703  HD2 LYS P 110     -36.708 -74.169 108.174  0.00 97.00      PROA   
ATOM   1704  CE  LYS P 110     -34.765 -73.779 109.106  0.00 97.00      PROA   
ATOM   1705  HE1 LYS P 110     -33.950 -74.337 109.606  0.00 97.00      PROA   
ATOM   1706  HE2 LYS P 110     -35.144 -72.989 109.790  0.00 97.00      PROA   
ATOM   1707  NZ  LYS P 110     -34.160 -73.133 107.928  0.00 97.00      PROA   
ATOM   1708  HZ1 LYS P 110     -34.908 -72.724 107.334  0.00 97.00      PROA   
ATOM   1709  HZ2 LYS P 110     -33.643 -73.863 107.397  0.00 97.00      PROA   
ATOM   1710  HZ3 LYS P 110     -33.499 -72.391 108.235  0.00 97.00      PROA   
ATOM   1711  C   LYS P 110     -38.041 -78.756 108.638  0.00 97.00      PROA   
ATOM   1712  O   LYS P 110     -37.524 -79.864 108.522  0.00 97.00      PROA   
ATOM   1713  N   LEU P 111     -39.384 -78.575 108.556  0.00 97.00      PROA   
ATOM   1714  HN  LEU P 111     -39.782 -77.666 108.664  0.00 97.00      PROA   
ATOM   1715  CA  LEU P 111     -40.367 -79.645 108.518  0.00 97.00      PROA   
ATOM   1716  HA  LEU P 111     -40.102 -80.359 109.286  0.00 97.00      PROA   
ATOM   1717  CB  LEU P 111     -41.803 -79.111 108.810  0.00 97.00      PROA   
ATOM   1718  HB1 LEU P 111     -42.535 -79.939 108.667  0.00 97.00      PROA   
ATOM   1719  HB2 LEU P 111     -42.050 -78.314 108.075  0.00 97.00      PROA   
ATOM   1720  CG  LEU P 111     -42.078 -78.564 110.240  0.00 97.00      PROA   
ATOM   1721  HG  LEU P 111     -43.182 -78.392 110.287  0.00 97.00      PROA   
ATOM   1722  CD1 LEU P 111     -41.738 -79.591 111.335  0.00 97.00      PROA   
ATOM   1723 HD11 LEU P 111     -40.643 -79.769 111.372  0.00 97.00      PROA   
ATOM   1724 HD12 LEU P 111     -42.252 -80.555 111.138  0.00 97.00      PROA   
ATOM   1725 HD13 LEU P 111     -42.062 -79.211 112.327  0.00 97.00      PROA   
ATOM   1726  CD2 LEU P 111     -41.425 -77.202 110.546  0.00 97.00      PROA   
ATOM   1727 HD21 LEU P 111     -41.638 -76.474 109.736  0.00 97.00      PROA   
ATOM   1728 HD22 LEU P 111     -40.327 -77.309 110.665  0.00 97.00      PROA   
ATOM   1729 HD23 LEU P 111     -41.829 -76.798 111.499  0.00 97.00      PROA   
ATOM   1730  C   LEU P 111     -40.411 -80.427 107.209  0.00 97.00      PROA   
ATOM   1731  O   LEU P 111     -41.383 -80.359 106.459  0.00 97.00      PROA   
ATOM   1732  N   VAL P 112     -39.364 -81.238 106.928  0.00 97.00      PROA   
ATOM   1733  HN  VAL P 112     -38.529 -81.152 107.470  0.00 97.00      PROA   
ATOM   1734  CA  VAL P 112     -39.304 -82.150 105.800  0.00 97.00      PROA   
ATOM   1735  HA  VAL P 112     -39.417 -81.528 104.923  0.00 97.00      PROA   
ATOM   1736  CB  VAL P 112     -37.962 -82.872 105.649  0.00 97.00      PROA   
ATOM   1737  HB  VAL P 112     -38.017 -83.578 104.786  0.00 97.00      PROA   
ATOM   1738  CG1 VAL P 112     -36.883 -81.822 105.309  0.00 97.00      PROA   
ATOM   1739 HG11 VAL P 112     -36.726 -81.130 106.163  0.00 97.00      PROA   
ATOM   1740 HG12 VAL P 112     -37.191 -81.232 104.421  0.00 97.00      PROA   
ATOM   1741 HG13 VAL P 112     -35.917 -82.320 105.081  0.00 97.00      PROA   
ATOM   1742  CG2 VAL P 112     -37.587 -83.679 106.913  0.00 97.00      PROA   
ATOM   1743 HG21 VAL P 112     -38.373 -84.419 107.163  0.00 97.00      PROA   
ATOM   1744 HG22 VAL P 112     -37.439 -83.008 107.785  0.00 97.00      PROA   
ATOM   1745 HG23 VAL P 112     -36.638 -84.231 106.740  0.00 97.00      PROA   
ATOM   1746  C   VAL P 112     -40.452 -83.147 105.757  0.00 97.00      PROA   
ATOM   1747  O   VAL P 112     -40.903 -83.679 106.771  0.00 97.00      PROA   
ATOM   1748  N   TYR P 113     -40.956 -83.381 104.528  0.00 97.00      PROA   
ATOM   1749  HN  TYR P 113     -40.555 -82.927 103.735  0.00 97.00      PROA   
ATOM   1750  CA  TYR P 113     -42.093 -84.221 104.242  0.00 97.00      PROA   
ATOM   1751  HA  TYR P 113     -42.500 -84.581 105.174  0.00 97.00      PROA   
ATOM   1752  CB  TYR P 113     -43.255 -83.472 103.514  0.00 97.00      PROA   
ATOM   1753  HB1 TYR P 113     -43.704 -82.758 104.240  0.00 97.00      PROA   
ATOM   1754  HB2 TYR P 113     -44.056 -84.175 103.205  0.00 97.00      PROA   
ATOM   1755  CG  TYR P 113     -42.817 -82.655 102.316  0.00 97.00      PROA   
ATOM   1756  CD1 TYR P 113     -42.253 -81.376 102.486  0.00 97.00      PROA   
ATOM   1757  HD1 TYR P 113     -42.094 -80.989 103.482  0.00 97.00      PROA   
ATOM   1758  CE1 TYR P 113     -41.878 -80.606 101.380  0.00 97.00      PROA   
ATOM   1759  HE1 TYR P 113     -41.424 -79.637 101.528  0.00 97.00      PROA   
ATOM   1760  CZ  TYR P 113     -42.105 -81.087 100.085  0.00 97.00      PROA   
ATOM   1761  OH  TYR P 113     -41.706 -80.324  98.972  0.00 97.00      PROA   
ATOM   1762  HH  TYR P 113     -40.947 -79.801  99.249  0.00 97.00      PROA   
ATOM   1763  CD2 TYR P 113     -43.059 -83.114 101.009  0.00 97.00      PROA   
ATOM   1764  HD2 TYR P 113     -43.519 -84.077 100.858  0.00 97.00      PROA   
ATOM   1765  CE2 TYR P 113     -42.709 -82.334  99.898  0.00 97.00      PROA   
ATOM   1766  HE2 TYR P 113     -42.882 -82.705  98.898  0.00 97.00      PROA   
ATOM   1767  C   TYR P 113     -41.604 -85.446 103.505  0.00 97.00      PROA   
ATOM   1768  O   TYR P 113     -40.487 -85.481 103.008  0.00 97.00      PROA   
ATOM   1769  N   ASN P 114     -42.416 -86.523 103.479  0.00 97.00      PROA   
ATOM   1770  HN  ASN P 114     -43.311 -86.453 103.917  0.00 97.00      PROA   
ATOM   1771  CA  ASN P 114     -42.093 -87.801 102.861  0.00 97.00      PROA   
ATOM   1772  HA  ASN P 114     -42.903 -88.454 103.143  0.00 97.00      PROA   
ATOM   1773  CB  ASN P 114     -42.015 -87.732 101.304  0.00 97.00      PROA   
ATOM   1774  HB1 ASN P 114     -41.794 -88.732 100.875  0.00 97.00      PROA   
ATOM   1775  HB2 ASN P 114     -41.203 -87.037 101.003  0.00 97.00      PROA   
ATOM   1776  CG  ASN P 114     -43.310 -87.222 100.659  0.00 97.00      PROA   
ATOM   1777  OD1 ASN P 114     -43.276 -86.360  99.774  0.00 97.00      PROA   
ATOM   1778  ND2 ASN P 114     -44.482 -87.751 101.099  0.00 97.00      PROA   
ATOM   1779 HD21 ASN P 114     -45.317 -87.445 100.645  0.00 97.00      PROA   
ATOM   1780 HD22 ASN P 114     -44.482 -88.479 101.783  0.00 97.00      PROA   
ATOM   1781  C   ASN P 114     -40.841 -88.465 103.422  0.00 97.00      PROA   
ATOM   1782  O   ASN P 114     -39.929 -88.846 102.689  0.00 97.00      PROA   
ATOM   1783  N   VAL P 115     -40.781 -88.622 104.762  0.00 97.00      PROA   
ATOM   1784  HN  VAL P 115     -41.573 -88.396 105.325  0.00 97.00      PROA   
ATOM   1785  CA  VAL P 115     -39.626 -89.142 105.462  0.00 97.00      PROA   
ATOM   1786  HA  VAL P 115     -38.753 -88.766 104.952  0.00 97.00      PROA   
ATOM   1787  CB  VAL P 115     -39.530 -88.638 106.899  0.00 97.00      PROA   
ATOM   1788  HB  VAL P 115     -40.450 -88.917 107.461  0.00 97.00      PROA   
ATOM   1789  CG1 VAL P 115     -38.299 -89.236 107.619  0.00 97.00      PROA   
ATOM   1790 HG11 VAL P 115     -37.376 -89.025 107.038  0.00 97.00      PROA   
ATOM   1791 HG12 VAL P 115     -38.395 -90.333 107.748  0.00 97.00      PROA   
ATOM   1792 HG13 VAL P 115     -38.189 -88.781 108.626  0.00 97.00      PROA   
ATOM   1793  CG2 VAL P 115     -39.424 -87.098 106.855  0.00 97.00      PROA   
ATOM   1794 HG21 VAL P 115     -40.357 -86.638 106.470  0.00 97.00      PROA   
ATOM   1795 HG22 VAL P 115     -38.580 -86.790 106.202  0.00 97.00      PROA   
ATOM   1796 HG23 VAL P 115     -39.237 -86.696 107.873  0.00 97.00      PROA   
ATOM   1797  C   VAL P 115     -39.571 -90.657 105.388  0.00 97.00      PROA   
ATOM   1798  O   VAL P 115     -40.485 -91.361 105.801  0.00 97.00      PROA   
ATOM   1799  N   LEU P 116     -38.456 -91.183 104.847  0.00 97.00      PROA   
ATOM   1800  HN  LEU P 116     -37.754 -90.565 104.499  0.00 97.00      PROA   
ATOM   1801  CA  LEU P 116     -38.204 -92.593 104.661  0.00 97.00      PROA   
ATOM   1802  HA  LEU P 116     -39.062 -93.172 104.966  0.00 97.00      PROA   
ATOM   1803  CB  LEU P 116     -37.842 -92.910 103.187  0.00 97.00      PROA   
ATOM   1804  HB1 LEU P 116     -37.430 -93.939 103.089  0.00 97.00      PROA   
ATOM   1805  HB2 LEU P 116     -37.051 -92.196 102.869  0.00 97.00      PROA   
ATOM   1806  CG  LEU P 116     -39.018 -92.791 102.192  0.00 97.00      PROA   
ATOM   1807  HG  LEU P 116     -39.567 -91.842 102.398  0.00 97.00      PROA   
ATOM   1808  CD1 LEU P 116     -38.505 -92.727 100.742  0.00 97.00      PROA   
ATOM   1809 HD11 LEU P 116     -37.948 -93.657 100.495  0.00 97.00      PROA   
ATOM   1810 HD12 LEU P 116     -37.828 -91.859 100.608  0.00 97.00      PROA   
ATOM   1811 HD13 LEU P 116     -39.358 -92.627 100.038  0.00 97.00      PROA   
ATOM   1812  CD2 LEU P 116     -39.992 -93.969 102.354  0.00 97.00      PROA   
ATOM   1813 HD21 LEU P 116     -40.377 -94.015 103.392  0.00 97.00      PROA   
ATOM   1814 HD22 LEU P 116     -39.474 -94.925 102.127  0.00 97.00      PROA   
ATOM   1815 HD23 LEU P 116     -40.850 -93.860 101.658  0.00 97.00      PROA   
ATOM   1816  C   LEU P 116     -37.029 -93.008 105.510  0.00 97.00      PROA   
ATOM   1817  O   LEU P 116     -35.956 -92.423 105.432  0.00 97.00      PROA   
ATOM   1818  N   TYR P 117     -37.209 -94.065 106.330  0.00 97.00      PROA   
ATOM   1819  HN  TYR P 117     -38.121 -94.459 106.435  0.00 97.00      PROA   
ATOM   1820  CA  TYR P 117     -36.144 -94.726 107.058  0.00 97.00      PROA   
ATOM   1821  HA  TYR P 117     -35.285 -94.071 107.113  0.00 97.00      PROA   
ATOM   1822  CB  TYR P 117     -36.552 -95.126 108.501  0.00 97.00      PROA   
ATOM   1823  HB1 TYR P 117     -35.812 -95.826 108.945  0.00 97.00      PROA   
ATOM   1824  HB2 TYR P 117     -37.544 -95.628 108.494  0.00 97.00      PROA   
ATOM   1825  CG  TYR P 117     -36.633 -93.911 109.398  0.00 97.00      PROA   
ATOM   1826  CD1 TYR P 117     -35.580 -93.623 110.287  0.00 97.00      PROA   
ATOM   1827  HD1 TYR P 117     -34.698 -94.247 110.297  0.00 97.00      PROA   
ATOM   1828  CE1 TYR P 117     -35.665 -92.542 111.172  0.00 97.00      PROA   
ATOM   1829  HE1 TYR P 117     -34.855 -92.335 111.856  0.00 97.00      PROA   
ATOM   1830  CZ  TYR P 117     -36.807 -91.739 111.179  0.00 97.00      PROA   
ATOM   1831  OH  TYR P 117     -36.878 -90.671 112.087  0.00 97.00      PROA   
ATOM   1832  HH  TYR P 117     -37.775 -90.324 112.090  0.00 97.00      PROA   
ATOM   1833  CD2 TYR P 117     -37.780 -93.094 109.423  0.00 97.00      PROA   
ATOM   1834  HD2 TYR P 117     -38.602 -93.308 108.756  0.00 97.00      PROA   
ATOM   1835  CE2 TYR P 117     -37.865 -92.007 110.304  0.00 97.00      PROA   
ATOM   1836  HE2 TYR P 117     -38.745 -91.380 110.312  0.00 97.00      PROA   
ATOM   1837  C   TYR P 117     -35.710 -95.964 106.301  0.00 97.00      PROA   
ATOM   1838  O   TYR P 117     -36.537 -96.770 105.887  0.00 97.00      PROA   
ATOM   1839  N   TYR P 118     -34.381 -96.125 106.099  0.00 97.00      PROA   
ATOM   1840  HN  TYR P 118     -33.740 -95.441 106.444  0.00 97.00      PROA   
ATOM   1841  CA  TYR P 118     -33.769 -97.176 105.313  0.00 97.00      PROA   
ATOM   1842  HA  TYR P 118     -34.532 -97.830 104.931  0.00 97.00      PROA   
ATOM   1843  CB  TYR P 118     -32.851 -96.671 104.148  0.00 97.00      PROA   
ATOM   1844  HB1 TYR P 118     -32.426 -97.545 103.607  0.00 97.00      PROA   
ATOM   1845  HB2 TYR P 118     -32.007 -96.093 104.579  0.00 97.00      PROA   
ATOM   1846  CG  TYR P 118     -33.508 -95.761 103.126  0.00 97.00      PROA   
ATOM   1847  CD1 TYR P 118     -33.923 -94.465 103.474  0.00 97.00      PROA   
ATOM   1848  HD1 TYR P 118     -33.857 -94.134 104.495  0.00 97.00      PROA   
ATOM   1849  CE1 TYR P 118     -34.392 -93.571 102.509  0.00 97.00      PROA   
ATOM   1850  HE1 TYR P 118     -34.700 -92.587 102.818  0.00 97.00      PROA   
ATOM   1851  CZ  TYR P 118     -34.435 -93.945 101.163  0.00 97.00      PROA   
ATOM   1852  OH  TYR P 118     -34.871 -93.012 100.201  0.00 97.00      PROA   
ATOM   1853  HH  TYR P 118     -35.098 -92.209 100.685  0.00 97.00      PROA   
ATOM   1854  CD2 TYR P 118     -33.554 -96.123 101.764  0.00 97.00      PROA   
ATOM   1855  HD2 TYR P 118     -33.200 -97.095 101.460  0.00 97.00      PROA   
ATOM   1856  CE2 TYR P 118     -34.017 -95.227 100.788  0.00 97.00      PROA   
ATOM   1857  HE2 TYR P 118     -34.033 -95.521  99.749  0.00 97.00      PROA   
ATOM   1858  C   TYR P 118     -32.881 -97.995 106.222  0.00 97.00      PROA   
ATOM   1859  O   TYR P 118     -32.266 -97.470 107.146  0.00 97.00      PROA   
ATOM   1860  N   ARG P 119     -32.795 -99.320 105.965  0.00 97.00      PROA   
ATOM   1861  HN  ARG P 119     -33.348 -99.729 105.241  0.00 97.00      PROA   
ATOM   1862  CA  ARG P 119     -31.823-100.195 106.578  0.00 97.00      PROA   
ATOM   1863  HA  ARG P 119     -31.007 -99.590 106.940  0.00 97.00      PROA   
ATOM   1864  CB  ARG P 119     -32.361-101.005 107.787  0.00 97.00      PROA   
ATOM   1865  HB1 ARG P 119     -33.349-101.441 107.518  0.00 97.00      PROA   
ATOM   1866  HB2 ARG P 119     -32.519-100.280 108.617  0.00 97.00      PROA   
ATOM   1867  CG  ARG P 119     -31.411-102.131 108.250  0.00 97.00      PROA   
ATOM   1868  HG1 ARG P 119     -30.380-101.710 108.269  0.00 97.00      PROA   
ATOM   1869  HG2 ARG P 119     -31.422-102.964 107.514  0.00 97.00      PROA   
ATOM   1870  CD  ARG P 119     -31.656-102.703 109.651  0.00 97.00      PROA   
ATOM   1871  HD1 ARG P 119     -31.768-101.906 110.406  0.00 97.00      PROA   
ATOM   1872  HD2 ARG P 119     -30.787-103.327 109.947  0.00 97.00      PROA   
ATOM   1873  NE  ARG P 119     -32.841-103.612 109.654  0.00 97.00      PROA   
ATOM   1874  HE  ARG P 119     -32.679-104.596 109.642  0.00 97.00      PROA   
ATOM   1875  CZ  ARG P 119     -34.071-103.249 110.074  0.00 97.00      PROA   
ATOM   1876  NH1 ARG P 119     -34.480-101.982 110.126  0.00 97.00      PROA   
ATOM   1877 HH11 ARG P 119     -33.871-101.295 109.745  0.00 97.00      PROA   
ATOM   1878 HH12 ARG P 119     -35.447-101.806 110.289  0.00 97.00      PROA   
ATOM   1879  NH2 ARG P 119     -34.887-104.230 110.486  0.00 97.00      PROA   
ATOM   1880 HH21 ARG P 119     -34.461-105.128 110.584  0.00 97.00      PROA   
ATOM   1881 HH22 ARG P 119     -35.649-104.004 111.090  0.00 97.00      PROA   
ATOM   1882  C   ARG P 119     -31.248-101.111 105.524  0.00 97.00      PROA   
ATOM   1883  O   ARG P 119     -31.982-101.805 104.824  0.00 97.00      PROA   
ATOM   1884  N   ASN P 120     -29.898-101.130 105.395  0.00 97.00      PROA   
ATOM   1885  HN  ASN P 120     -29.342-100.567 106.007  0.00 97.00      PROA   
ATOM   1886  CA  ASN P 120     -29.149-101.989 104.489  0.00 97.00      PROA   
ATOM   1887  HA  ASN P 120     -28.121-101.662 104.550  0.00 97.00      PROA   
ATOM   1888  CB  ASN P 120     -29.198-103.485 104.915  0.00 97.00      PROA   
ATOM   1889  HB1 ASN P 120     -28.589-104.108 104.227  0.00 97.00      PROA   
ATOM   1890  HB2 ASN P 120     -30.247-103.847 104.897  0.00 97.00      PROA   
ATOM   1891  CG  ASN P 120     -28.613-103.635 106.326  0.00 97.00      PROA   
ATOM   1892  OD1 ASN P 120     -27.775-102.839 106.753  0.00 97.00      PROA   
ATOM   1893  ND2 ASN P 120     -29.091-104.659 107.085  0.00 97.00      PROA   
ATOM   1894 HD21 ASN P 120     -28.765-104.746 108.026  0.00 97.00      PROA   
ATOM   1895 HD22 ASN P 120     -29.730-105.316 106.689  0.00 97.00      PROA   
ATOM   1896  C   ASN P 120     -29.551-101.800 103.034  0.00 97.00      PROA   
ATOM   1897  O   ASN P 120     -29.810-102.759 102.309  0.00 97.00      PROA   
ATOM   1898  N   GLY P 121     -29.623-100.524 102.584  0.00 97.00      PROA   
ATOM   1899  HN  GLY P 121     -29.379 -99.776 103.196  0.00 97.00      PROA   
ATOM   1900  CA  GLY P 121     -30.033-100.151 101.238  0.00 97.00      PROA   
ATOM   1901  HA1 GLY P 121     -29.733-100.923 100.542  0.00 97.00      PROA   
ATOM   1902  HA2 GLY P 121     -29.571 -99.200 101.017  0.00 97.00      PROA   
ATOM   1903  C   GLY P 121     -31.521 -99.955 101.094  0.00 97.00      PROA   
ATOM   1904  O   GLY P 121     -31.959 -99.051 100.387  0.00 97.00      PROA   
ATOM   1905  N   LYS P 122     -32.347-100.800 101.742  0.00 97.00      PROA   
ATOM   1906  HN  LYS P 122     -31.973-101.522 102.322  0.00 97.00      PROA   
ATOM   1907  CA  LYS P 122     -33.784-100.778 101.557  0.00 97.00      PROA   
ATOM   1908  HA  LYS P 122     -33.990-100.395 100.567  0.00 97.00      PROA   
ATOM   1909  CB  LYS P 122     -34.393-102.207 101.584  0.00 97.00      PROA   
ATOM   1910  HB1 LYS P 122     -33.957-102.761 102.446  0.00 97.00      PROA   
ATOM   1911  HB2 LYS P 122     -34.081-102.733 100.656  0.00 97.00      PROA   
ATOM   1912  CG  LYS P 122     -35.925-102.228 101.719  0.00 97.00      PROA   
ATOM   1913  HG1 LYS P 122     -36.356-101.488 101.006  0.00 97.00      PROA   
ATOM   1914  HG2 LYS P 122     -36.191-101.910 102.753  0.00 97.00      PROA   
ATOM   1915  CD  LYS P 122     -36.605-103.577 101.467  0.00 97.00      PROA   
ATOM   1916  HD1 LYS P 122     -36.185-104.329 102.172  0.00 97.00      PROA   
ATOM   1917  HD2 LYS P 122     -36.375-103.904 100.428  0.00 97.00      PROA   
ATOM   1918  CE  LYS P 122     -38.123-103.451 101.667  0.00 97.00      PROA   
ATOM   1919  HE1 LYS P 122     -38.538-102.676 100.986  0.00 97.00      PROA   
ATOM   1920  HE2 LYS P 122     -38.351-103.161 102.715  0.00 97.00      PROA   
ATOM   1921  NZ  LYS P 122     -38.815-104.727 101.381  0.00 97.00      PROA   
ATOM   1922  HZ1 LYS P 122     -38.436-105.471 102.000  0.00 97.00      PROA   
ATOM   1923  HZ2 LYS P 122     -38.658-104.988 100.387  0.00 97.00      PROA   
ATOM   1924  HZ3 LYS P 122     -39.835-104.617 101.555  0.00 97.00      PROA   
ATOM   1925  C   LYS P 122     -34.528 -99.872 102.521  0.00 97.00      PROA   
ATOM   1926  O   LYS P 122     -34.386 -99.978 103.733  0.00 97.00      PROA   
ATOM   1927  N   ALA P 123     -35.407 -98.985 101.990  0.00 97.00      PROA   
ATOM   1928  HN  ALA P 123     -35.438 -98.828 101.006  0.00 97.00      PROA   
ATOM   1929  CA  ALA P 123     -36.421 -98.290 102.762  0.00 97.00      PROA   
ATOM   1930  HA  ALA P 123     -35.927 -97.742 103.545  0.00 97.00      PROA   
ATOM   1931  CB  ALA P 123     -37.170 -97.263 101.891  0.00 97.00      PROA   
ATOM   1932  HB1 ALA P 123     -37.707 -97.765 101.059  0.00 97.00      PROA   
ATOM   1933  HB2 ALA P 123     -36.446 -96.545 101.449  0.00 97.00      PROA   
ATOM   1934  HB3 ALA P 123     -37.899 -96.684 102.495  0.00 97.00      PROA   
ATOM   1935  C   ALA P 123     -37.420 -99.249 103.402  0.00 97.00      PROA   
ATOM   1936  O   ALA P 123     -37.979-100.118 102.734  0.00 97.00      PROA   
ATOM   1937  N   PHE P 124     -37.664 -99.115 104.728  0.00 97.00      PROA   
ATOM   1938  HN  PHE P 124     -37.192 -98.413 105.259  0.00 97.00      PROA   
ATOM   1939  CA  PHE P 124     -38.521-100.037 105.451  0.00 97.00      PROA   
ATOM   1940  HA  PHE P 124     -39.027-100.691 104.755  0.00 97.00      PROA   
ATOM   1941  CB  PHE P 124     -37.704-100.943 106.433  0.00 97.00      PROA   
ATOM   1942  HB1 PHE P 124     -36.845-101.382 105.879  0.00 97.00      PROA   
ATOM   1943  HB2 PHE P 124     -38.349-101.783 106.771  0.00 97.00      PROA   
ATOM   1944  CG  PHE P 124     -37.159-100.242 107.662  0.00 97.00      PROA   
ATOM   1945  CD1 PHE P 124     -35.974 -99.492 107.598  0.00 97.00      PROA   
ATOM   1946  HD1 PHE P 124     -35.465 -99.397 106.651  0.00 97.00      PROA   
ATOM   1947  CE1 PHE P 124     -35.468 -98.849 108.735  0.00 97.00      PROA   
ATOM   1948  HE1 PHE P 124     -34.567 -98.258 108.667  0.00 97.00      PROA   
ATOM   1949  CZ  PHE P 124     -36.140 -98.965 109.958  0.00 97.00      PROA   
ATOM   1950  HZ  PHE P 124     -35.765 -98.454 110.833  0.00 97.00      PROA   
ATOM   1951  CD2 PHE P 124     -37.808-100.372 108.904  0.00 97.00      PROA   
ATOM   1952  HD2 PHE P 124     -38.717-100.951 108.972  0.00 97.00      PROA   
ATOM   1953  CE2 PHE P 124     -37.306 -99.735 110.045  0.00 97.00      PROA   
ATOM   1954  HE2 PHE P 124     -37.826 -99.823 110.988  0.00 97.00      PROA   
ATOM   1955  C   PHE P 124     -39.622 -99.299 106.185  0.00 97.00      PROA   
ATOM   1956  O   PHE P 124     -40.598 -99.929 106.591  0.00 97.00      PROA   
ATOM   1957  N   LYS P 125     -39.532 -97.958 106.361  0.00 97.00      PROA   
ATOM   1958  HN  LYS P 125     -38.735 -97.440 106.063  0.00 97.00      PROA   
ATOM   1959  CA  LYS P 125     -40.588 -97.266 107.076  0.00 97.00      PROA   
ATOM   1960  HA  LYS P 125     -41.520 -97.776 106.874  0.00 97.00      PROA   
ATOM   1961  CB  LYS P 125     -40.333 -97.307 108.605  0.00 97.00      PROA   
ATOM   1962  HB1 LYS P 125     -40.049 -96.318 109.015  0.00 97.00      PROA   
ATOM   1963  HB2 LYS P 125     -39.451 -97.967 108.775  0.00 97.00      PROA   
ATOM   1964  CG  LYS P 125     -41.496 -97.938 109.394  0.00 97.00      PROA   
ATOM   1965  HG1 LYS P 125     -41.182 -98.069 110.454  0.00 97.00      PROA   
ATOM   1966  HG2 LYS P 125     -41.698 -98.951 108.981  0.00 97.00      PROA   
ATOM   1967  CD  LYS P 125     -42.797 -97.120 109.355  0.00 97.00      PROA   
ATOM   1968  HD1 LYS P 125     -43.563 -97.658 109.958  0.00 97.00      PROA   
ATOM   1969  HD2 LYS P 125     -43.169 -97.070 108.307  0.00 97.00      PROA   
ATOM   1970  CE  LYS P 125     -42.616 -95.703 109.906  0.00 97.00      PROA   
ATOM   1971  HE1 LYS P 125     -41.889 -95.125 109.295  0.00 97.00      PROA   
ATOM   1972  HE2 LYS P 125     -42.256 -95.743 110.955  0.00 97.00      PROA   
ATOM   1973  NZ  LYS P 125     -43.889 -94.955 109.887  0.00 97.00      PROA   
ATOM   1974  HZ1 LYS P 125     -44.670 -95.532 110.251  0.00 97.00      PROA   
ATOM   1975  HZ2 LYS P 125     -44.090 -94.668 108.904  0.00 97.00      PROA   
ATOM   1976  HZ3 LYS P 125     -43.782 -94.090 110.457  0.00 97.00      PROA   
ATOM   1977  C   LYS P 125     -40.789 -95.844 106.591  0.00 97.00      PROA   
ATOM   1978  O   LYS P 125     -39.908 -94.997 106.689  0.00 97.00      PROA   
ATOM   1979  N   PHE P 126     -42.011 -95.556 106.085  0.00 97.00      PROA   
ATOM   1980  HN  PHE P 126     -42.671 -96.293 105.960  0.00 97.00      PROA   
ATOM   1981  CA  PHE P 126     -42.440 -94.268 105.577  0.00 97.00      PROA   
ATOM   1982  HA  PHE P 126     -41.565 -93.681 105.337  0.00 97.00      PROA   
ATOM   1983  CB  PHE P 126     -43.240 -94.502 104.256  0.00 97.00      PROA   
ATOM   1984  HB1 PHE P 126     -44.013 -95.282 104.437  0.00 97.00      PROA   
ATOM   1985  HB2 PHE P 126     -42.553 -94.896 103.478  0.00 97.00      PROA   
ATOM   1986  CG  PHE P 126     -43.924 -93.281 103.693  0.00 97.00      PROA   
ATOM   1987  CD1 PHE P 126     -43.164 -92.230 103.155  0.00 97.00      PROA   
ATOM   1988  HD1 PHE P 126     -42.086 -92.279 103.174  0.00 97.00      PROA   
ATOM   1989  CE1 PHE P 126     -43.793 -91.121 102.581  0.00 97.00      PROA   
ATOM   1990  HE1 PHE P 126     -43.191 -90.343 102.139  0.00 97.00      PROA   
ATOM   1991  CZ  PHE P 126     -45.191 -91.038 102.562  0.00 97.00      PROA   
ATOM   1992  HZ  PHE P 126     -45.685 -90.186 102.121  0.00 97.00      PROA   
ATOM   1993  CD2 PHE P 126     -45.328 -93.196 103.654  0.00 97.00      PROA   
ATOM   1994  HD2 PHE P 126     -45.928 -94.004 104.046  0.00 97.00      PROA   
ATOM   1995  CE2 PHE P 126     -45.958 -92.076 103.102  0.00 97.00      PROA   
ATOM   1996  HE2 PHE P 126     -47.036 -92.022 103.070  0.00 97.00      PROA   
ATOM   1997  C   PHE P 126     -43.251 -93.464 106.593  0.00 97.00      PROA   
ATOM   1998  O   PHE P 126     -44.058 -94.012 107.332  0.00 97.00      PROA   
ATOM   1999  N   PHE P 127     -43.066 -92.121 106.613  0.00 97.00      PROA   
ATOM   2000  HN  PHE P 127     -42.322 -91.720 106.082  0.00 97.00      PROA   
ATOM   2001  CA  PHE P 127     -43.912 -91.162 107.303  0.00 97.00      PROA   
ATOM   2002  HA  PHE P 127     -44.861 -91.622 107.541  0.00 97.00      PROA   
ATOM   2003  CB  PHE P 127     -43.260 -90.545 108.571  0.00 97.00      PROA   
ATOM   2004  HB1 PHE P 127     -43.909 -89.752 109.002  0.00 97.00      PROA   
ATOM   2005  HB2 PHE P 127     -42.291 -90.071 108.299  0.00 97.00      PROA   
ATOM   2006  CG  PHE P 127     -42.988 -91.540 109.668  0.00 97.00      PROA   
ATOM   2007  CD1 PHE P 127     -43.936 -91.745 110.689  0.00 97.00      PROA   
ATOM   2008  HD1 PHE P 127     -44.901 -91.262 110.627  0.00 97.00      PROA   
ATOM   2009  CE1 PHE P 127     -43.611 -92.492 111.829  0.00 97.00      PROA   
ATOM   2010  HE1 PHE P 127     -44.328 -92.603 112.629  0.00 97.00      PROA   
ATOM   2011  CZ  PHE P 127     -42.331 -93.045 111.957  0.00 97.00      PROA   
ATOM   2012  HZ  PHE P 127     -42.068 -93.597 112.847  0.00 97.00      PROA   
ATOM   2013  CD2 PHE P 127     -41.709 -92.109 109.808  0.00 97.00      PROA   
ATOM   2014  HD2 PHE P 127     -40.958 -91.918 109.054  0.00 97.00      PROA   
ATOM   2015  CE2 PHE P 127     -41.379 -92.852 110.949  0.00 97.00      PROA   
ATOM   2016  HE2 PHE P 127     -40.384 -93.257 111.065  0.00 97.00      PROA   
ATOM   2017  C   PHE P 127     -44.176 -89.992 106.369  0.00 97.00      PROA   
ATOM   2018  O   PHE P 127     -43.297 -89.562 105.634  0.00 97.00      PROA   
ATOM   2019  N   HSD P 128     -45.400 -89.414 106.375  0.00 97.00      PROA   
ATOM   2020  HN  HSD P 128     -46.155 -89.807 106.897  0.00 97.00      PROA   
ATOM   2021  CA  HSD P 128     -45.698 -88.182 105.654  0.00 97.00      PROA   
ATOM   2022  HA  HSD P 128     -45.380 -88.341 104.632  0.00 97.00      PROA   
ATOM   2023  CB  HSD P 128     -47.213 -87.876 105.601  0.00 97.00      PROA   
ATOM   2024  HB1 HSD P 128     -47.420 -86.791 105.472  0.00 97.00      PROA   
ATOM   2025  HB2 HSD P 128     -47.687 -88.194 106.553  0.00 97.00      PROA   
ATOM   2026  ND1 HSD P 128     -47.939 -88.073 103.180  0.00 97.00      PROA   
ATOM   2027  HD1 HSD P 128     -47.620 -87.167 102.899  0.00 97.00      PROA   
ATOM   2028  CG  HSD P 128     -47.859 -88.600 104.453  0.00 97.00      PROA   
ATOM   2029  CE1 HSD P 128     -48.638 -88.961 102.430  0.00 97.00      PROA   
ATOM   2030  HE1 HSD P 128     -48.872 -88.798 101.378  0.00 97.00      PROA   
ATOM   2031  NE2 HSD P 128     -49.024 -90.008 103.132  0.00 97.00      PROA   
ATOM   2032  CD2 HSD P 128     -48.544 -89.775 104.409  0.00 97.00      PROA   
ATOM   2033  HD2 HSD P 128     -48.753 -90.488 105.197  0.00 97.00      PROA   
ATOM   2034  C   HSD P 128     -44.923 -86.954 106.108  0.00 97.00      PROA   
ATOM   2035  O   HSD P 128     -44.578 -86.113 105.283  0.00 97.00      PROA   
ATOM   2036  N   TRP P 129     -44.638 -86.823 107.421  0.00 97.00      PROA   
ATOM   2037  HN  TRP P 129     -44.909 -87.529 108.065  0.00 97.00      PROA   
ATOM   2038  CA  TRP P 129     -43.978 -85.672 108.009  0.00 97.00      PROA   
ATOM   2039  HA  TRP P 129     -43.557 -85.047 107.231  0.00 97.00      PROA   
ATOM   2040  CB  TRP P 129     -44.924 -84.830 108.915  0.00 97.00      PROA   
ATOM   2041  HB1 TRP P 129     -44.407 -83.891 109.213  0.00 97.00      PROA   
ATOM   2042  HB2 TRP P 129     -45.146 -85.393 109.848  0.00 97.00      PROA   
ATOM   2043  CG  TRP P 129     -46.234 -84.479 108.280  0.00 97.00      PROA   
ATOM   2044  CD1 TRP P 129     -46.521 -83.345 107.565  0.00 97.00      PROA   
ATOM   2045  HD1 TRP P 129     -45.822 -82.540 107.390  0.00 97.00      PROA   
ATOM   2046  NE1 TRP P 129     -47.819 -83.397 107.122  0.00 97.00      PROA   
ATOM   2047  HE1 TRP P 129     -48.318 -82.670 106.703  0.00 97.00      PROA   
ATOM   2048  CE2 TRP P 129     -48.400 -84.559 107.536  0.00 97.00      PROA   
ATOM   2049  CD2 TRP P 129     -47.437 -85.270 108.286  0.00 97.00      PROA   
ATOM   2050  CE3 TRP P 129     -47.785 -86.492 108.864  0.00 97.00      PROA   
ATOM   2051  HE3 TRP P 129     -47.083 -87.044 109.472  0.00 97.00      PROA   
ATOM   2052  CZ3 TRP P 129     -49.078 -86.988 108.665  0.00 97.00      PROA   
ATOM   2053  HZ3 TRP P 129     -49.369 -87.927 109.114  0.00 97.00      PROA   
ATOM   2054  CZ2 TRP P 129     -49.679 -85.054 107.328  0.00 97.00      PROA   
ATOM   2055  HZ2 TRP P 129     -50.412 -84.506 106.755  0.00 97.00      PROA   
ATOM   2056  CH2 TRP P 129     -50.005 -86.284 107.901  0.00 97.00      PROA   
ATOM   2057  HH2 TRP P 129     -51.000 -86.685 107.766  0.00 97.00      PROA   
ATOM   2058  C   TRP P 129     -42.846 -86.204 108.855  0.00 97.00      PROA   
ATOM   2059  O   TRP P 129     -42.725 -87.410 109.062  0.00 97.00      PROA   
ATOM   2060  N   ASN P 130     -41.958 -85.313 109.357  0.00 97.00      PROA   
ATOM   2061  HN  ASN P 130     -42.001 -84.348 109.103  0.00 97.00      PROA   
ATOM   2062  CA  ASN P 130     -40.890 -85.686 110.266  0.00 97.00      PROA   
ATOM   2063  HA  ASN P 130     -40.300 -86.422 109.739  0.00 97.00      PROA   
ATOM   2064  CB  ASN P 130     -39.993 -84.456 110.594  0.00 97.00      PROA   
ATOM   2065  HB1 ASN P 130     -40.537 -83.746 111.252  0.00 97.00      PROA   
ATOM   2066  HB2 ASN P 130     -39.729 -83.920 109.656  0.00 97.00      PROA   
ATOM   2067  CG  ASN P 130     -38.701 -84.866 111.297  0.00 97.00      PROA   
ATOM   2068  OD1 ASN P 130     -38.441 -84.469 112.432  0.00 97.00      PROA   
ATOM   2069  ND2 ASN P 130     -37.880 -85.704 110.612  0.00 97.00      PROA   
ATOM   2070 HD21 ASN P 130     -37.010 -85.952 111.040  0.00 97.00      PROA   
ATOM   2071 HD22 ASN P 130     -38.106 -85.983 109.681  0.00 97.00      PROA   
ATOM   2072  C   ASN P 130     -41.393 -86.352 111.553  0.00 97.00      PROA   
ATOM   2073  O   ASN P 130     -42.312 -85.871 112.213  0.00 97.00      PROA   
ATOM   2074  N   SER P 131     -40.780 -87.498 111.925  0.00 97.00      PROA   
ATOM   2075  HN  SER P 131     -40.028 -87.874 111.389  0.00 97.00      PROA   
ATOM   2076  CA  SER P 131     -41.175 -88.282 113.076  0.00 97.00      PROA   
ATOM   2077  HA  SER P 131     -41.413 -87.623 113.899  0.00 97.00      PROA   
ATOM   2078  CB  SER P 131     -42.371 -89.241 112.783  0.00 97.00      PROA   
ATOM   2079  HB1 SER P 131     -42.148 -89.841 111.876  0.00 97.00      PROA   
ATOM   2080  HB2 SER P 131     -43.265 -88.617 112.568  0.00 97.00      PROA   
ATOM   2081  OG  SER P 131     -42.695 -90.121 113.864  0.00 97.00      PROA   
ATOM   2082  HG1 SER P 131     -42.041 -90.830 113.860  0.00 97.00      PROA   
ATOM   2083  C   SER P 131     -39.970 -89.090 113.442  0.00 97.00      PROA   
ATOM   2084  O   SER P 131     -39.098 -89.305 112.611  0.00 97.00      PROA   
ATOM   2085  N   ASN P 132     -39.913 -89.582 114.700  0.00 97.00      PROA   
ATOM   2086  HN  ASN P 132     -40.660 -89.394 115.333  0.00 97.00      PROA   
ATOM   2087  CA  ASN P 132     -38.920 -90.539 115.141  0.00 97.00      PROA   
ATOM   2088  HA  ASN P 132     -37.969 -90.272 114.701  0.00 97.00      PROA   
ATOM   2089  CB  ASN P 132     -38.747 -90.544 116.697  0.00 97.00      PROA   
ATOM   2090  HB1 ASN P 132     -38.631 -89.502 117.062  0.00 97.00      PROA   
ATOM   2091  HB2 ASN P 132     -37.811 -91.091 116.945  0.00 97.00      PROA   
ATOM   2092  CG  ASN P 132     -39.882 -91.253 117.455  0.00 97.00      PROA   
ATOM   2093  OD1 ASN P 132     -39.842 -92.473 117.637  0.00 97.00      PROA   
ATOM   2094  ND2 ASN P 132     -40.899 -90.491 117.935  0.00 97.00      PROA   
ATOM   2095 HD21 ASN P 132     -41.627 -90.959 118.432  0.00 97.00      PROA   
ATOM   2096 HD22 ASN P 132     -40.896 -89.500 117.816  0.00 97.00      PROA   
ATOM   2097  C   ASN P 132     -39.306 -91.914 114.624  0.00 97.00      PROA   
ATOM   2098  O   ASN P 132     -40.434 -92.141 114.193  0.00 97.00      PROA   
ATOM   2099  N   LEU P 133     -38.361 -92.871 114.694  0.00 97.00      PROA   
ATOM   2100  HN  LEU P 133     -37.421 -92.643 114.940  0.00 97.00      PROA   
ATOM   2101  CA  LEU P 133     -38.661 -94.274 114.578  0.00 97.00      PROA   
ATOM   2102  HA  LEU P 133     -39.730 -94.430 114.587  0.00 97.00      PROA   
ATOM   2103  CB  LEU P 133     -38.062 -94.859 113.277  0.00 97.00      PROA   
ATOM   2104  HB1 LEU P 133     -36.954 -94.893 113.319  0.00 97.00      PROA   
ATOM   2105  HB2 LEU P 133     -38.325 -94.136 112.468  0.00 97.00      PROA   
ATOM   2106  CG  LEU P 133     -38.612 -96.234 112.836  0.00 97.00      PROA   
ATOM   2107  HG  LEU P 133     -39.722 -96.221 112.953  0.00 97.00      PROA   
ATOM   2108  CD1 LEU P 133     -38.302 -96.451 111.348  0.00 97.00      PROA   
ATOM   2109 HD11 LEU P 133     -37.203 -96.454 111.190  0.00 97.00      PROA   
ATOM   2110 HD12 LEU P 133     -38.742 -95.636 110.737  0.00 97.00      PROA   
ATOM   2111 HD13 LEU P 133     -38.714 -97.422 111.004  0.00 97.00      PROA   
ATOM   2112  CD2 LEU P 133     -38.051 -97.410 113.652  0.00 97.00      PROA   
ATOM   2113 HD21 LEU P 133     -38.391 -97.367 114.705  0.00 97.00      PROA   
ATOM   2114 HD22 LEU P 133     -36.940 -97.386 113.637  0.00 97.00      PROA   
ATOM   2115 HD23 LEU P 133     -38.389 -98.376 113.223  0.00 97.00      PROA   
ATOM   2116  C   LEU P 133     -38.075 -94.919 115.813  0.00 97.00      PROA   
ATOM   2117  O   LEU P 133     -36.864 -94.939 115.998  0.00 97.00      PROA   
ATOM   2118  N   THR P 134     -38.934 -95.474 116.701  0.00 97.00      PROA   
ATOM   2119  HN  THR P 134     -39.919 -95.416 116.564  0.00 97.00      PROA   
ATOM   2120  CA  THR P 134     -38.486 -96.143 117.912  0.00 97.00      PROA   
ATOM   2121  HA  THR P 134     -37.419 -96.024 118.029  0.00 97.00      PROA   
ATOM   2122  CB  THR P 134     -39.129 -95.621 119.193  0.00 97.00      PROA   
ATOM   2123  HB  THR P 134     -40.239 -95.685 119.128  0.00 97.00      PROA   
ATOM   2124  OG1 THR P 134     -38.760 -94.265 119.407  0.00 97.00      PROA   
ATOM   2125  HG1 THR P 134     -39.159 -93.751 118.700  0.00 97.00      PROA   
ATOM   2126  CG2 THR P 134     -38.634 -96.403 120.427  0.00 97.00      PROA   
ATOM   2127 HG21 THR P 134     -37.523 -96.388 120.464  0.00 97.00      PROA   
ATOM   2128 HG22 THR P 134     -38.981 -97.456 120.417  0.00 97.00      PROA   
ATOM   2129 HG23 THR P 134     -39.019 -95.925 121.353  0.00 97.00      PROA   
ATOM   2130  C   THR P 134     -38.762 -97.618 117.769  0.00 97.00      PROA   
ATOM   2131  O   THR P 134     -39.898 -98.047 117.582  0.00 97.00      PROA   
ATOM   2132  N   ILE P 135     -37.696 -98.438 117.868  0.00 97.00      PROA   
ATOM   2133  HN  ILE P 135     -36.779 -98.054 117.985  0.00 97.00      PROA   
ATOM   2134  CA  ILE P 135     -37.764 -99.881 117.831  0.00 97.00      PROA   
ATOM   2135  HA  ILE P 135     -38.648-100.191 117.293  0.00 97.00      PROA   
ATOM   2136  CB  ILE P 135     -36.524-100.488 117.166  0.00 97.00      PROA   
ATOM   2137  HB  ILE P 135     -35.631-100.130 117.728  0.00 97.00      PROA   
ATOM   2138  CG2 ILE P 135     -36.555-102.031 117.242  0.00 97.00      PROA   
ATOM   2139 HG21 ILE P 135     -37.450-102.431 116.720  0.00 97.00      PROA   
ATOM   2140 HG22 ILE P 135     -36.568-102.382 118.291  0.00 97.00      PROA   
ATOM   2141 HG23 ILE P 135     -35.648-102.457 116.767  0.00 97.00      PROA   
ATOM   2142  CG1 ILE P 135     -36.343-100.009 115.701  0.00 97.00      PROA   
ATOM   2143 HG11 ILE P 135     -36.736 -98.979 115.580  0.00 97.00      PROA   
ATOM   2144 HG12 ILE P 135     -36.938-100.666 115.029  0.00 97.00      PROA   
ATOM   2145  CD  ILE P 135     -34.872 -99.978 115.264  0.00 97.00      PROA   
ATOM   2146  HD1 ILE P 135     -34.355-100.931 115.506  0.00 97.00      PROA   
ATOM   2147  HD2 ILE P 135     -34.346 -99.159 115.798  0.00 97.00      PROA   
ATOM   2148  HD3 ILE P 135     -34.784 -99.790 114.174  0.00 97.00      PROA   
ATOM   2149  C   ILE P 135     -37.865-100.344 119.272  0.00 97.00      PROA   
ATOM   2150  O   ILE P 135     -36.919-100.213 120.038  0.00 97.00      PROA   
ATOM   2151  N   LEU P 136     -39.032-100.891 119.683  0.00 97.00      PROA   
ATOM   2152  HN  LEU P 136     -39.812-100.920 119.062  0.00 97.00      PROA   
ATOM   2153  CA  LEU P 136     -39.320-101.319 121.044  0.00 97.00      PROA   
ATOM   2154  HA  LEU P 136     -39.167-100.458 121.680  0.00 97.00      PROA   
ATOM   2155  CB  LEU P 136     -40.787-101.813 121.200  0.00 97.00      PROA   
ATOM   2156  HB1 LEU P 136     -40.914-102.220 122.229  0.00 97.00      PROA   
ATOM   2157  HB2 LEU P 136     -40.977-102.640 120.483  0.00 97.00      PROA   
ATOM   2158  CG  LEU P 136     -41.908-100.746 121.034  0.00 97.00      PROA   
ATOM   2159  HG  LEU P 136     -42.855-101.253 121.346  0.00 97.00      PROA   
ATOM   2160  CD1 LEU P 136     -41.715 -99.543 121.974  0.00 97.00      PROA   
ATOM   2161 HD11 LEU P 136     -40.824 -98.953 121.672  0.00 97.00      PROA   
ATOM   2162 HD12 LEU P 136     -41.578 -99.885 123.021  0.00 97.00      PROA   
ATOM   2163 HD13 LEU P 136     -42.603 -98.878 121.932  0.00 97.00      PROA   
ATOM   2164  CD2 LEU P 136     -42.139-100.274 119.584  0.00 97.00      PROA   
ATOM   2165 HD21 LEU P 136     -42.227-101.141 118.897  0.00 97.00      PROA   
ATOM   2166 HD22 LEU P 136     -41.308 -99.623 119.246  0.00 97.00      PROA   
ATOM   2167 HD23 LEU P 136     -43.076 -99.681 119.527  0.00 97.00      PROA   
ATOM   2168  C   LEU P 136     -38.389-102.395 121.586  0.00 97.00      PROA   
ATOM   2169  O   LEU P 136     -37.990-102.347 122.749  0.00 97.00      PROA   
ATOM   2170  N   LYS P 137     -38.026-103.392 120.751  0.00 97.00      PROA   
ATOM   2171  HN  LYS P 137     -38.394-103.433 119.828  0.00 97.00      PROA   
ATOM   2172  CA  LYS P 137     -37.019-104.375 121.087  0.00 97.00      PROA   
ATOM   2173  HA  LYS P 137     -36.382-103.990 121.873  0.00 97.00      PROA   
ATOM   2174  CB  LYS P 137     -37.636-105.723 121.545  0.00 97.00      PROA   
ATOM   2175  HB1 LYS P 137     -36.835-106.489 121.627  0.00 97.00      PROA   
ATOM   2176  HB2 LYS P 137     -38.359-106.074 120.776  0.00 97.00      PROA   
ATOM   2177  CG  LYS P 137     -38.358-105.644 122.904  0.00 97.00      PROA   
ATOM   2178  HG1 LYS P 137     -39.201-104.922 122.840  0.00 97.00      PROA   
ATOM   2179  HG2 LYS P 137     -37.641-105.246 123.652  0.00 97.00      PROA   
ATOM   2180  CD  LYS P 137     -38.895-107.010 123.369  0.00 97.00      PROA   
ATOM   2181  HD1 LYS P 137     -38.061-107.748 123.359  0.00 97.00      PROA   
ATOM   2182  HD2 LYS P 137     -39.650-107.359 122.630  0.00 97.00      PROA   
ATOM   2183  CE  LYS P 137     -39.546-107.002 124.760  0.00 97.00      PROA   
ATOM   2184  HE1 LYS P 137     -39.941-108.016 124.995  0.00 97.00      PROA   
ATOM   2185  HE2 LYS P 137     -40.375-106.268 124.819  0.00 97.00      PROA   
ATOM   2186  NZ  LYS P 137     -38.540-106.674 125.796  0.00 97.00      PROA   
ATOM   2187  HZ1 LYS P 137     -38.409-105.645 125.885  0.00 97.00      PROA   
ATOM   2188  HZ2 LYS P 137     -37.640-107.107 125.506  0.00 97.00      PROA   
ATOM   2189  HZ3 LYS P 137     -38.826-107.082 126.709  0.00 97.00      PROA   
ATOM   2190  C   LYS P 137     -36.146-104.606 119.874  0.00 97.00      PROA   
ATOM   2191  O   LYS P 137     -36.603-105.133 118.862  0.00 97.00      PROA   
ATOM   2192  N   THR P 138     -34.846-104.224 119.938  0.00 97.00      PROA   
ATOM   2193  HN  THR P 138     -34.504-103.724 120.736  0.00 97.00      PROA   
ATOM   2194  CA  THR P 138     -33.899-104.426 118.850  0.00 97.00      PROA   
ATOM   2195  HA  THR P 138     -34.450-104.260 117.935  0.00 97.00      PROA   
ATOM   2196  CB  THR P 138     -32.741-103.426 118.838  0.00 97.00      PROA   
ATOM   2197  HB  THR P 138     -33.155-102.419 119.080  0.00 97.00      PROA   
ATOM   2198  OG1 THR P 138     -32.138-103.338 117.552  0.00 97.00      PROA   
ATOM   2199  HG1 THR P 138     -31.413-102.719 117.661  0.00 97.00      PROA   
ATOM   2200  CG2 THR P 138     -31.644-103.769 119.857  0.00 97.00      PROA   
ATOM   2201 HG21 THR P 138     -31.113-104.706 119.586  0.00 97.00      PROA   
ATOM   2202 HG22 THR P 138     -32.075-103.889 120.870  0.00 97.00      PROA   
ATOM   2203 HG23 THR P 138     -30.891-102.953 119.899  0.00 97.00      PROA   
ATOM   2204  C   THR P 138     -33.425-105.869 118.816  0.00 97.00      PROA   
ATOM   2205  O   THR P 138     -33.698-106.661 119.709  0.00 97.00      PROA   
ATOM   2206  N   ASN P 139     -32.759-106.266 117.716  0.00 97.00      PROA   
ATOM   2207  HN  ASN P 139     -32.469-105.596 117.037  0.00 97.00      PROA   
ATOM   2208  CA  ASN P 139     -32.461-107.654 117.452  0.00 97.00      PROA   
ATOM   2209  HA  ASN P 139     -31.978-108.069 118.327  0.00 97.00      PROA   
ATOM   2210  CB  ASN P 139     -33.743-108.481 117.123  0.00 97.00      PROA   
ATOM   2211  HB1 ASN P 139     -34.385-108.526 118.030  0.00 97.00      PROA   
ATOM   2212  HB2 ASN P 139     -33.489-109.526 116.855  0.00 97.00      PROA   
ATOM   2213  CG  ASN P 139     -34.529-107.855 115.962  0.00 97.00      PROA   
ATOM   2214  OD1 ASN P 139     -34.153-108.016 114.798  0.00 97.00      PROA   
ATOM   2215  ND2 ASN P 139     -35.651-107.149 116.272  0.00 97.00      PROA   
ATOM   2216 HD21 ASN P 139     -36.204-106.784 115.524  0.00 97.00      PROA   
ATOM   2217 HD22 ASN P 139     -35.908-106.999 117.226  0.00 97.00      PROA   
ATOM   2218  C   ASN P 139     -31.450-107.683 116.325  0.00 97.00      PROA   
ATOM   2219  O   ASN P 139     -31.112-106.651 115.752  0.00 97.00      PROA   
ATOM   2220  N   MET P 140     -30.933-108.881 115.972  0.00 97.00      PROA   
ATOM   2221  HN  MET P 140     -31.165-109.710 116.481  0.00 97.00      PROA   
ATOM   2222  CA  MET P 140     -29.976-109.066 114.898  0.00 97.00      PROA   
ATOM   2223  HA  MET P 140     -29.091-108.501 115.151  0.00 97.00      PROA   
ATOM   2224  CB  MET P 140     -29.569-110.536 114.814  0.00 97.00      PROA   
ATOM   2225  HB1 MET P 140     -30.461-111.166 114.575  0.00 97.00      PROA   
ATOM   2226  HB2 MET P 140     -29.212-110.853 115.823  0.00 97.00      PROA   
ATOM   2227  CG  MET P 140     -28.474-110.829 113.802  0.00 97.00      PROA   
ATOM   2228  HG1 MET P 140     -27.526-110.315 114.084  0.00 97.00      PROA   
ATOM   2229  HG2 MET P 140     -28.745-110.478 112.784  0.00 97.00      PROA   
ATOM   2230  SD  MET P 140     -28.404-112.600 113.822  0.00 97.00      PROA   
ATOM   2231  CE  MET P 140     -27.480-112.918 115.326  0.00 97.00      PROA   
ATOM   2232  HE1 MET P 140     -28.259-112.828 116.094  0.00 97.00      PROA   
ATOM   2233  HE2 MET P 140     -26.661-112.196 115.540  0.00 97.00      PROA   
ATOM   2234  HE3 MET P 140     -27.065-113.948 115.382  0.00 97.00      PROA   
ATOM   2235  C   MET P 140     -30.446-108.573 113.535  0.00 97.00      PROA   
ATOM   2236  O   MET P 140     -29.667-108.013 112.767  0.00 97.00      PROA   
ATOM   2237  N   SER P 141     -31.752-108.706 113.211  0.00 97.00      PROA   
ATOM   2238  HN  SER P 141     -32.398-109.108 113.857  0.00 97.00      PROA   
ATOM   2239  CA  SER P 141     -32.291-108.306 111.920  0.00 97.00      PROA   
ATOM   2240  HA  SER P 141     -31.568-108.533 111.147  0.00 97.00      PROA   
ATOM   2241  CB  SER P 141     -33.615-109.059 111.609  0.00 97.00      PROA   
ATOM   2242  HB1 SER P 141     -34.430-108.737 112.293  0.00 97.00      PROA   
ATOM   2243  HB2 SER P 141     -33.447-110.145 111.775  0.00 97.00      PROA   
ATOM   2244  OG  SER P 141     -34.026-108.890 110.253  0.00 97.00      PROA   
ATOM   2245  HG1 SER P 141     -34.168-107.948 110.120  0.00 97.00      PROA   
ATOM   2246  C   SER P 141     -32.569-106.810 111.899  0.00 97.00      PROA   
ATOM   2247  O   SER P 141     -33.040-106.284 110.897  0.00 97.00      PROA   
ATOM   2248  N   HSD P 142     -32.238-106.091 112.994  0.00 97.00      PROA   
ATOM   2249  HN  HSD P 142     -31.932-106.574 113.812  0.00 97.00      PROA   
ATOM   2250  CA  HSD P 142     -32.253-104.646 113.087  0.00 97.00      PROA   
ATOM   2251  HA  HSD P 142     -32.690-104.231 112.197  0.00 97.00      PROA   
ATOM   2252  CB  HSD P 142     -33.114-104.152 114.276  0.00 97.00      PROA   
ATOM   2253  HB1 HSD P 142     -32.873-103.096 114.523  0.00 97.00      PROA   
ATOM   2254  HB2 HSD P 142     -32.915-104.763 115.181  0.00 97.00      PROA   
ATOM   2255  ND1 HSD P 142     -35.464-103.172 114.164  0.00 97.00      PROA   
ATOM   2256  HD1 HSD P 142     -35.281-102.358 114.718  0.00 97.00      PROA   
ATOM   2257  CG  HSD P 142     -34.584-104.207 113.930  0.00 97.00      PROA   
ATOM   2258  CE1 HSD P 142     -36.629-103.491 113.552  0.00 97.00      PROA   
ATOM   2259  HE1 HSD P 142     -37.518-102.862 113.595  0.00 97.00      PROA   
ATOM   2260  NE2 HSD P 142     -36.566-104.658 112.946  0.00 97.00      PROA   
ATOM   2261  CD2 HSD P 142     -35.284-105.116 113.196  0.00 97.00      PROA   
ATOM   2262  HD2 HSD P 142     -34.986-106.071 112.785  0.00 97.00      PROA   
ATOM   2263  C   HSD P 142     -30.840-104.094 113.124  0.00 97.00      PROA   
ATOM   2264  O   HSD P 142     -30.626-102.914 113.380  0.00 97.00      PROA   
ATOM   2265  N   SER P 143     -29.828-104.930 112.813  0.00 97.00      PROA   
ATOM   2266  HN  SER P 143     -30.016-105.892 112.631  0.00 97.00      PROA   
ATOM   2267  CA  SER P 143     -28.432-104.535 112.742  0.00 97.00      PROA   
ATOM   2268  HA  SER P 143     -28.263-103.704 113.413  0.00 97.00      PROA   
ATOM   2269  CB  SER P 143     -27.534-105.724 113.159  0.00 97.00      PROA   
ATOM   2270  HB1 SER P 143     -27.518-106.515 112.379  0.00 97.00      PROA   
ATOM   2271  HB2 SER P 143     -27.970-106.177 114.075  0.00 97.00      PROA   
ATOM   2272  OG  SER P 143     -26.211-105.308 113.464  0.00 97.00      PROA   
ATOM   2273  HG1 SER P 143     -25.803-105.036 112.637  0.00 97.00      PROA   
ATOM   2274  C   SER P 143     -28.066-104.107 111.326  0.00 97.00      PROA   
ATOM   2275  O   SER P 143     -28.676-104.554 110.358  0.00 97.00      PROA   
ATOM   2276  N   GLY P 144     -27.038-103.231 111.175  0.00 97.00      PROA   
ATOM   2277  HN  GLY P 144     -26.577-102.837 111.971  0.00 97.00      PROA   
ATOM   2278  CA  GLY P 144     -26.493-102.839 109.884  0.00 97.00      PROA   
ATOM   2279  HA1 GLY P 144     -27.067-103.275 109.084  0.00 97.00      PROA   
ATOM   2280  HA2 GLY P 144     -25.459-103.153 109.874  0.00 97.00      PROA   
ATOM   2281  C   GLY P 144     -26.500-101.348 109.699  0.00 97.00      PROA   
ATOM   2282  O   GLY P 144     -26.440-100.589 110.658  0.00 97.00      PROA   
ATOM   2283  N   THR P 145     -26.539-100.884 108.429  0.00 97.00      PROA   
ATOM   2284  HN  THR P 145     -26.691-101.522 107.675  0.00 97.00      PROA   
ATOM   2285  CA  THR P 145     -26.426 -99.475 108.086  0.00 97.00      PROA   
ATOM   2286  HA  THR P 145     -25.968 -98.962 108.917  0.00 97.00      PROA   
ATOM   2287  CB  THR P 145     -25.506 -99.192 106.892  0.00 97.00      PROA   
ATOM   2288  HB  THR P 145     -24.503 -99.609 107.139  0.00 97.00      PROA   
ATOM   2289  OG1 THR P 145     -25.322 -97.798 106.661  0.00 97.00      PROA   
ATOM   2290  HG1 THR P 145     -25.945 -97.556 105.965  0.00 97.00      PROA   
ATOM   2291  CG2 THR P 145     -25.984 -99.848 105.582  0.00 97.00      PROA   
ATOM   2292 HG21 THR P 145     -26.962 -99.432 105.260  0.00 97.00      PROA   
ATOM   2293 HG22 THR P 145     -26.082-100.945 105.701  0.00 97.00      PROA   
ATOM   2294 HG23 THR P 145     -25.249 -99.648 104.772  0.00 97.00      PROA   
ATOM   2295  C   THR P 145     -27.799 -98.868 107.918  0.00 97.00      PROA   
ATOM   2296  O   THR P 145     -28.634 -99.368 107.178  0.00 97.00      PROA   
ATOM   2297  N   TYR P 146     -28.057 -97.749 108.625  0.00 97.00      PROA   
ATOM   2298  HN  TYR P 146     -27.365 -97.375 109.240  0.00 97.00      PROA   
ATOM   2299  CA  TYR P 146     -29.307 -97.025 108.575  0.00 97.00      PROA   
ATOM   2300  HA  TYR P 146     -30.022 -97.583 107.992  0.00 97.00      PROA   
ATOM   2301  CB  TYR P 146     -29.913 -96.727 109.968  0.00 97.00      PROA   
ATOM   2302  HB1 TYR P 146     -30.704 -95.952 109.886  0.00 97.00      PROA   
ATOM   2303  HB2 TYR P 146     -29.126 -96.352 110.658  0.00 97.00      PROA   
ATOM   2304  CG  TYR P 146     -30.559 -97.932 110.592  0.00 97.00      PROA   
ATOM   2305  CD1 TYR P 146     -29.798 -98.888 111.284  0.00 97.00      PROA   
ATOM   2306  HD1 TYR P 146     -28.720 -98.813 111.288  0.00 97.00      PROA   
ATOM   2307  CE1 TYR P 146     -30.431 -99.909 112.002  0.00 97.00      PROA   
ATOM   2308  HE1 TYR P 146     -29.839-100.640 112.528  0.00 97.00      PROA   
ATOM   2309  CZ  TYR P 146     -31.828 -99.967 112.056  0.00 97.00      PROA   
ATOM   2310  OH  TYR P 146     -32.465-100.977 112.800  0.00 97.00      PROA   
ATOM   2311  HH  TYR P 146     -31.768-101.526 113.174  0.00 97.00      PROA   
ATOM   2312  CD2 TYR P 146     -31.963 -98.033 110.613  0.00 97.00      PROA   
ATOM   2313  HD2 TYR P 146     -32.559 -97.293 110.100  0.00 97.00      PROA   
ATOM   2314  CE2 TYR P 146     -32.594 -99.044 111.345  0.00 97.00      PROA   
ATOM   2315  HE2 TYR P 146     -33.670 -99.095 111.389  0.00 97.00      PROA   
ATOM   2316  C   TYR P 146     -29.102 -95.701 107.884  0.00 97.00      PROA   
ATOM   2317  O   TYR P 146     -28.077 -95.051 108.043  0.00 97.00      PROA   
ATOM   2318  N   HSD P 147     -30.100 -95.266 107.088  0.00 97.00      PROA   
ATOM   2319  HN  HSD P 147     -30.938 -95.799 106.995  0.00 97.00      PROA   
ATOM   2320  CA  HSD P 147     -30.045 -94.005 106.376  0.00 97.00      PROA   
ATOM   2321  HA  HSD P 147     -29.389 -93.318 106.893  0.00 97.00      PROA   
ATOM   2322  CB  HSD P 147     -29.612 -94.162 104.891  0.00 97.00      PROA   
ATOM   2323  HB1 HSD P 147     -29.455 -93.155 104.448  0.00 97.00      PROA   
ATOM   2324  HB2 HSD P 147     -30.405 -94.666 104.302  0.00 97.00      PROA   
ATOM   2325  ND1 HSD P 147     -27.190 -94.519 104.161  0.00 97.00      PROA   
ATOM   2326  HD1 HSD P 147     -26.997 -93.568 103.913  0.00 97.00      PROA   
ATOM   2327  CG  HSD P 147     -28.368 -94.992 104.701  0.00 97.00      PROA   
ATOM   2328  CE1 HSD P 147     -26.360 -95.583 104.031  0.00 97.00      PROA   
ATOM   2329  HE1 HSD P 147     -25.347 -95.503 103.636  0.00 97.00      PROA   
ATOM   2330  NE2 HSD P 147     -26.925 -96.705 104.430  0.00 97.00      PROA   
ATOM   2331  CD2 HSD P 147     -28.189 -96.335 104.847  0.00 97.00      PROA   
ATOM   2332  HD2 HSD P 147     -28.876 -97.088 105.214  0.00 97.00      PROA   
ATOM   2333  C   HSD P 147     -31.446 -93.447 106.408  0.00 97.00      PROA   
ATOM   2334  O   HSD P 147     -32.398 -94.178 106.659  0.00 97.00      PROA   
ATOM   2335  N   CYS P 148     -31.626 -92.131 106.155  0.00 97.00      PROA   
ATOM   2336  HN  CYS P 148     -30.858 -91.495 106.091  0.00 97.00      PROA   
ATOM   2337  CA  CYS P 148     -32.948 -91.577 105.961  0.00 97.00      PROA   
ATOM   2338  HA  CYS P 148     -33.604 -92.379 105.670  0.00 97.00      PROA   
ATOM   2339  CB  CYS P 148     -33.558 -90.932 107.238  0.00 97.00      PROA   
ATOM   2340  HB1 CYS P 148     -33.534 -91.703 108.039  0.00 97.00      PROA   
ATOM   2341  HB2 CYS P 148     -34.631 -90.713 107.048  0.00 97.00      PROA   
ATOM   2342  SG  CYS P 148     -32.710 -89.434 107.845  0.00 97.00      PROA   
ATOM   2343  C   CYS P 148     -32.967 -90.612 104.799  0.00 97.00      PROA   
ATOM   2344  O   CYS P 148     -31.933 -90.142 104.335  0.00 97.00      PROA   
ATOM   2345  N   SER P 149     -34.181 -90.303 104.288  0.00 97.00      PROA   
ATOM   2346  HN  SER P 149     -35.003 -90.747 104.637  0.00 97.00      PROA   
ATOM   2347  CA  SER P 149     -34.354 -89.285 103.273  0.00 97.00      PROA   
ATOM   2348  HA  SER P 149     -33.578 -88.549 103.414  0.00 97.00      PROA   
ATOM   2349  CB  SER P 149     -34.335 -89.796 101.797  0.00 97.00      PROA   
ATOM   2350  HB1 SER P 149     -33.416 -90.403 101.656  0.00 97.00      PROA   
ATOM   2351  HB2 SER P 149     -34.287 -88.934 101.099  0.00 97.00      PROA   
ATOM   2352  OG  SER P 149     -35.466 -90.591 101.441  0.00 97.00      PROA   
ATOM   2353  HG1 SER P 149     -36.247 -90.138 101.767  0.00 97.00      PROA   
ATOM   2354  C   SER P 149     -35.669 -88.602 103.518  0.00 97.00      PROA   
ATOM   2355  O   SER P 149     -36.602 -89.214 104.018  0.00 97.00      PROA   
ATOM   2356  N   GLY P 150     -35.766 -87.309 103.143  0.00 97.00      PROA   
ATOM   2357  HN  GLY P 150     -34.978 -86.851 102.738  0.00 97.00      PROA   
ATOM   2358  CA  GLY P 150     -37.000 -86.548 103.187  0.00 97.00      PROA   
ATOM   2359  HA1 GLY P 150     -37.018 -85.985 104.107  0.00 97.00      PROA   
ATOM   2360  HA2 GLY P 150     -37.849 -87.206 103.054  0.00 97.00      PROA   
ATOM   2361  C   GLY P 150     -36.988 -85.585 102.043  0.00 97.00      PROA   
ATOM   2362  O   GLY P 150     -36.032 -85.534 101.282  0.00 97.00      PROA   
ATOM   2363  N   MET P 151     -38.062 -84.785 101.894  0.00 97.00      PROA   
ATOM   2364  HN  MET P 151     -38.866 -84.908 102.474  0.00 97.00      PROA   
ATOM   2365  CA  MET P 151     -38.236 -83.836 100.820  0.00 97.00      PROA   
ATOM   2366  HA  MET P 151     -37.362 -83.823 100.187  0.00 97.00      PROA   
ATOM   2367  CB  MET P 151     -39.492 -84.223  99.992  0.00 97.00      PROA   
ATOM   2368  HB1 MET P 151     -40.401 -83.721 100.377  0.00 97.00      PROA   
ATOM   2369  HB2 MET P 151     -39.663 -85.316 100.148  0.00 97.00      PROA   
ATOM   2370  CG  MET P 151     -39.371 -84.031  98.468  0.00 97.00      PROA   
ATOM   2371  HG1 MET P 151     -40.291 -84.460  98.010  0.00 97.00      PROA   
ATOM   2372  HG2 MET P 151     -38.512 -84.635  98.101  0.00 97.00      PROA   
ATOM   2373  SD  MET P 151     -39.193 -82.312  97.911  0.00 97.00      PROA   
ATOM   2374  CE  MET P 151     -39.352 -82.698  96.146  0.00 97.00      PROA   
ATOM   2375  HE1 MET P 151     -40.363 -83.101  95.923  0.00 97.00      PROA   
ATOM   2376  HE2 MET P 151     -38.603 -83.456  95.829  0.00 97.00      PROA   
ATOM   2377  HE3 MET P 151     -39.204 -81.787  95.527  0.00 97.00      PROA   
ATOM   2378  C   MET P 151     -38.413 -82.461 101.447  0.00 97.00      PROA   
ATOM   2379  O   MET P 151     -39.096 -82.303 102.455  0.00 97.00      PROA   
ATOM   2380  N   GLY P 152     -37.775 -81.425 100.852  0.00 97.00      PROA   
ATOM   2381  HN  GLY P 152     -37.157 -81.621 100.094  0.00 97.00      PROA   
ATOM   2382  CA  GLY P 152     -38.009 -80.023 101.183  0.00 97.00      PROA   
ATOM   2383  HA1 GLY P 152     -37.130 -79.625 101.660  0.00 97.00      PROA   
ATOM   2384  HA2 GLY P 152     -38.896 -79.933 101.795  0.00 97.00      PROA   
ATOM   2385  C   GLY P 152     -38.273 -79.246  99.924  0.00 97.00      PROA   
ATOM   2386  O   GLY P 152     -39.416 -78.954  99.589  0.00 97.00      PROA   
ATOM   2387  N   LYS P 153     -37.207 -78.867  99.188  0.00 97.00      PROA   
ATOM   2388  HN  LYS P 153     -36.280 -78.963  99.547  0.00 97.00      PROA   
ATOM   2389  CA  LYS P 153     -37.324 -78.366  97.828  0.00 97.00      PROA   
ATOM   2390  HA  LYS P 153     -38.366 -78.326  97.555  0.00 97.00      PROA   
ATOM   2391  CB  LYS P 153     -36.715 -76.948  97.670  0.00 97.00      PROA   
ATOM   2392  HB1 LYS P 153     -36.506 -76.729  96.600  0.00 97.00      PROA   
ATOM   2393  HB2 LYS P 153     -35.747 -76.909  98.214  0.00 97.00      PROA   
ATOM   2394  CG  LYS P 153     -37.637 -75.823  98.185  0.00 97.00      PROA   
ATOM   2395  HG1 LYS P 153     -37.088 -74.857  98.105  0.00 97.00      PROA   
ATOM   2396  HG2 LYS P 153     -37.871 -75.991  99.259  0.00 97.00      PROA   
ATOM   2397  CD  LYS P 153     -38.943 -75.732  97.376  0.00 97.00      PROA   
ATOM   2398  HD1 LYS P 153     -39.542 -76.651  97.562  0.00 97.00      PROA   
ATOM   2399  HD2 LYS P 153     -38.674 -75.711  96.295  0.00 97.00      PROA   
ATOM   2400  CE  LYS P 153     -39.809 -74.512  97.708  0.00 97.00      PROA   
ATOM   2401  HE1 LYS P 153     -39.265 -73.570  97.487  0.00 97.00      PROA   
ATOM   2402  HE2 LYS P 153     -40.107 -74.523  98.778  0.00 97.00      PROA   
ATOM   2403  NZ  LYS P 153     -41.044 -74.537  96.887  0.00 97.00      PROA   
ATOM   2404  HZ1 LYS P 153     -41.570 -75.411  97.091  0.00 97.00      PROA   
ATOM   2405  HZ2 LYS P 153     -40.786 -74.525  95.879  0.00 97.00      PROA   
ATOM   2406  HZ3 LYS P 153     -41.639 -73.714  97.103  0.00 97.00      PROA   
ATOM   2407  C   LYS P 153     -36.745 -79.329  96.817  0.00 97.00      PROA   
ATOM   2408  O   LYS P 153     -36.849 -79.120  95.609  0.00 97.00      PROA   
ATOM   2409  N   HSD P 154     -36.187 -80.452  97.303  0.00 97.00      PROA   
ATOM   2410  HN  HSD P 154     -36.094 -80.583  98.285  0.00 97.00      PROA   
ATOM   2411  CA  HSD P 154     -35.806 -81.592  96.511  0.00 97.00      PROA   
ATOM   2412  HA  HSD P 154     -36.615 -81.833  95.836  0.00 97.00      PROA   
ATOM   2413  CB  HSD P 154     -34.486 -81.398  95.721  0.00 97.00      PROA   
ATOM   2414  HB1 HSD P 154     -33.676 -81.096  96.421  0.00 97.00      PROA   
ATOM   2415  HB2 HSD P 154     -34.630 -80.566  94.998  0.00 97.00      PROA   
ATOM   2416  ND1 HSD P 154     -32.946 -83.368  95.220  0.00 97.00      PROA   
ATOM   2417  HD1 HSD P 154     -32.354 -83.265  96.021  0.00 97.00      PROA   
ATOM   2418  CG  HSD P 154     -34.069 -82.617  94.941  0.00 97.00      PROA   
ATOM   2419  CE1 HSD P 154     -32.918 -84.382  94.322  0.00 97.00      PROA   
ATOM   2420  HE1 HSD P 154     -32.131 -85.135  94.311  0.00 97.00      PROA   
ATOM   2421  NE2 HSD P 154     -33.943 -84.342  93.493  0.00 97.00      PROA   
ATOM   2422  CD2 HSD P 154     -34.659 -83.220  93.872  0.00 97.00      PROA   
ATOM   2423  HD2 HSD P 154     -35.553 -82.943  93.328  0.00 97.00      PROA   
ATOM   2424  C   HSD P 154     -35.687 -82.691  97.536  0.00 97.00      PROA   
ATOM   2425  O   HSD P 154     -35.758 -82.424  98.734  0.00 97.00      PROA   
ATOM   2426  N   ARG P 155     -35.531 -83.971  97.119  0.00 97.00      PROA   
ATOM   2427  HN  ARG P 155     -35.497 -84.199  96.148  0.00 97.00      PROA   
ATOM   2428  CA  ARG P 155     -35.184 -85.025  98.053  0.00 97.00      PROA   
ATOM   2429  HA  ARG P 155     -35.872 -84.937  98.882  0.00 97.00      PROA   
ATOM   2430  CB  ARG P 155     -35.366 -86.464  97.502  0.00 97.00      PROA   
ATOM   2431  HB1 ARG P 155     -36.457 -86.634  97.350  0.00 97.00      PROA   
ATOM   2432  HB2 ARG P 155     -35.036 -87.184  98.283  0.00 97.00      PROA   
ATOM   2433  CG  ARG P 155     -34.639 -86.753  96.169  0.00 97.00      PROA   
ATOM   2434  HG1 ARG P 155     -33.821 -86.016  96.042  0.00 97.00      PROA   
ATOM   2435  HG2 ARG P 155     -35.339 -86.608  95.317  0.00 97.00      PROA   
ATOM   2436  CD  ARG P 155     -33.975 -88.137  96.079  0.00 97.00      PROA   
ATOM   2437  HD1 ARG P 155     -33.154 -88.197  96.830  0.00 97.00      PROA   
ATOM   2438  HD2 ARG P 155     -33.563 -88.313  95.061  0.00 97.00      PROA   
ATOM   2439  NE  ARG P 155     -35.029 -89.162  96.362  0.00 97.00      PROA   
ATOM   2440  HE  ARG P 155     -35.981 -88.912  96.215  0.00 97.00      PROA   
ATOM   2441  CZ  ARG P 155     -34.794 -90.335  96.987  0.00 97.00      PROA   
ATOM   2442  NH1 ARG P 155     -33.560 -90.812  97.200  0.00 97.00      PROA   
ATOM   2443 HH11 ARG P 155     -32.785 -90.330  96.805  0.00 97.00      PROA   
ATOM   2444 HH12 ARG P 155     -33.466 -91.696  97.651  0.00 97.00      PROA   
ATOM   2445  NH2 ARG P 155     -35.834 -91.068  97.425  0.00 97.00      PROA   
ATOM   2446 HH21 ARG P 155     -36.761 -90.732  97.291  0.00 97.00      PROA   
ATOM   2447 HH22 ARG P 155     -35.645 -91.897  97.945  0.00 97.00      PROA   
ATOM   2448  C   ARG P 155     -33.781 -84.861  98.626  0.00 97.00      PROA   
ATOM   2449  O   ARG P 155     -32.820 -84.585  97.912  0.00 97.00      PROA   
ATOM   2450  N   TYR P 156     -33.639 -85.035  99.953  0.00 97.00      PROA   
ATOM   2451  HN  TYR P 156     -34.440 -85.206 100.525  0.00 97.00      PROA   
ATOM   2452  CA  TYR P 156     -32.380 -84.925 100.657  0.00 97.00      PROA   
ATOM   2453  HA  TYR P 156     -31.574 -84.742  99.961  0.00 97.00      PROA   
ATOM   2454  CB  TYR P 156     -32.412 -83.816 101.747  0.00 97.00      PROA   
ATOM   2455  HB1 TYR P 156     -31.412 -83.676 102.208  0.00 97.00      PROA   
ATOM   2456  HB2 TYR P 156     -33.138 -84.108 102.535  0.00 97.00      PROA   
ATOM   2457  CG  TYR P 156     -32.865 -82.485 101.193  0.00 97.00      PROA   
ATOM   2458  CD1 TYR P 156     -32.312 -81.953 100.013  0.00 97.00      PROA   
ATOM   2459  HD1 TYR P 156     -31.549 -82.502  99.482  0.00 97.00      PROA   
ATOM   2460  CE1 TYR P 156     -32.759 -80.730  99.500  0.00 97.00      PROA   
ATOM   2461  HE1 TYR P 156     -32.338 -80.346  98.582  0.00 97.00      PROA   
ATOM   2462  CZ  TYR P 156     -33.756 -80.013 100.173  0.00 97.00      PROA   
ATOM   2463  OH  TYR P 156     -34.208 -78.779  99.665  0.00 97.00      PROA   
ATOM   2464  HH  TYR P 156     -33.549 -78.461  99.045  0.00 97.00      PROA   
ATOM   2465  CD2 TYR P 156     -33.848 -81.739 101.871  0.00 97.00      PROA   
ATOM   2466  HD2 TYR P 156     -34.275 -82.121 102.786  0.00 97.00      PROA   
ATOM   2467  CE2 TYR P 156     -34.289 -80.512 101.365  0.00 97.00      PROA   
ATOM   2468  HE2 TYR P 156     -35.033 -79.946 101.904  0.00 97.00      PROA   
ATOM   2469  C   TYR P 156     -32.134 -86.261 101.314  0.00 97.00      PROA   
ATOM   2470  O   TYR P 156     -33.065 -86.892 101.799  0.00 97.00      PROA   
ATOM   2471  N   THR P 157     -30.866 -86.733 101.323  0.00 97.00      PROA   
ATOM   2472  HN  THR P 157     -30.133 -86.224 100.880  0.00 97.00      PROA   
ATOM   2473  CA  THR P 157     -30.453 -88.001 101.906  0.00 97.00      PROA   
ATOM   2474  HA  THR P 157     -31.306 -88.512 102.333  0.00 97.00      PROA   
ATOM   2475  CB  THR P 157     -29.756 -88.933 100.916  0.00 97.00      PROA   
ATOM   2476  HB  THR P 157     -29.215 -89.759 101.439  0.00 97.00      PROA   
ATOM   2477  OG1 THR P 157     -28.840 -88.225 100.085  0.00 97.00      PROA   
ATOM   2478  HG1 THR P 157     -28.137 -87.916 100.659  0.00 97.00      PROA   
ATOM   2479  CG2 THR P 157     -30.808 -89.570  99.995  0.00 97.00      PROA   
ATOM   2480 HG21 THR P 157     -31.378 -88.784  99.457  0.00 97.00      PROA   
ATOM   2481 HG22 THR P 157     -31.509 -90.195 100.582  0.00 97.00      PROA   
ATOM   2482 HG23 THR P 157     -30.303 -90.218  99.245  0.00 97.00      PROA   
ATOM   2483  C   THR P 157     -29.484 -87.720 103.027  0.00 97.00      PROA   
ATOM   2484  O   THR P 157     -28.628 -86.851 102.907  0.00 97.00      PROA   
ATOM   2485  N   SER P 158     -29.590 -88.463 104.153  0.00 97.00      PROA   
ATOM   2486  HN  SER P 158     -30.316 -89.142 104.257  0.00 97.00      PROA   
ATOM   2487  CA  SER P 158     -28.680 -88.331 105.275  0.00 97.00      PROA   
ATOM   2488  HA  SER P 158     -28.466 -87.282 105.408  0.00 97.00      PROA   
ATOM   2489  CB  SER P 158     -29.288 -88.874 106.603  0.00 97.00      PROA   
ATOM   2490  HB1 SER P 158     -30.296 -88.427 106.722  0.00 97.00      PROA   
ATOM   2491  HB2 SER P 158     -28.674 -88.556 107.472  0.00 97.00      PROA   
ATOM   2492  OG  SER P 158     -29.417 -90.296 106.635  0.00 97.00      PROA   
ATOM   2493  HG1 SER P 158     -28.537 -90.656 106.797  0.00 97.00      PROA   
ATOM   2494  C   SER P 158     -27.368 -89.047 105.031  0.00 97.00      PROA   
ATOM   2495  O   SER P 158     -27.214 -89.832 104.097  0.00 97.00      PROA   
ATOM   2496  N   ALA P 159     -26.398 -88.830 105.944  0.00 97.00      PROA   
ATOM   2497  HN  ALA P 159     -26.479 -88.091 106.611  0.00 97.00      PROA   
ATOM   2498  CA  ALA P 159     -25.298 -89.745 106.165  0.00 97.00      PROA   
ATOM   2499  HA  ALA P 159     -24.771 -89.854 105.226  0.00 97.00      PROA   
ATOM   2500  CB  ALA P 159     -24.331 -89.190 107.230  0.00 97.00      PROA   
ATOM   2501  HB1 ALA P 159     -24.849 -89.069 108.206  0.00 97.00      PROA   
ATOM   2502  HB2 ALA P 159     -23.952 -88.192 106.917  0.00 97.00      PROA   
ATOM   2503  HB3 ALA P 159     -23.461 -89.863 107.373  0.00 97.00      PROA   
ATOM   2504  C   ALA P 159     -25.793 -91.125 106.597  0.00 97.00      PROA   
ATOM   2505  O   ALA P 159     -26.844 -91.253 107.222  0.00 97.00      PROA   
ATOM   2506  N   GLY P 160     -25.052 -92.205 106.247  0.00 97.00      PROA   
ATOM   2507  HN  GLY P 160     -24.201 -92.093 105.741  0.00 97.00      PROA   
ATOM   2508  CA  GLY P 160     -25.355 -93.551 106.708  0.00 97.00      PROA   
ATOM   2509  HA1 GLY P 160     -24.904 -94.247 106.016  0.00 97.00      PROA   
ATOM   2510  HA2 GLY P 160     -26.424 -93.681 106.793  0.00 97.00      PROA   
ATOM   2511  C   GLY P 160     -24.719 -93.794 108.044  0.00 97.00      PROA   
ATOM   2512  O   GLY P 160     -23.546 -93.485 108.234  0.00 97.00      PROA   
ATOM   2513  N   ILE P 161     -25.475 -94.390 108.993  0.00 97.00      PROA   
ATOM   2514  HN  ILE P 161     -26.424 -94.632 108.795  0.00 97.00      PROA   
ATOM   2515  CA  ILE P 161     -24.996 -94.674 110.331  0.00 97.00      PROA   
ATOM   2516  HA  ILE P 161     -23.963 -94.373 110.419  0.00 97.00      PROA   
ATOM   2517  CB  ILE P 161     -25.794 -93.961 111.427  0.00 97.00      PROA   
ATOM   2518  HB  ILE P 161     -26.851 -94.318 111.396  0.00 97.00      PROA   
ATOM   2519  CG2 ILE P 161     -25.208 -94.303 112.818  0.00 97.00      PROA   
ATOM   2520 HG21 ILE P 161     -24.122 -94.074 112.848  0.00 97.00      PROA   
ATOM   2521 HG22 ILE P 161     -25.353 -95.373 113.071  0.00 97.00      PROA   
ATOM   2522 HG23 ILE P 161     -25.710 -93.693 113.598  0.00 97.00      PROA   
ATOM   2523  CG1 ILE P 161     -25.845 -92.422 111.207  0.00 97.00      PROA   
ATOM   2524 HG11 ILE P 161     -26.486 -91.986 112.006  0.00 97.00      PROA   
ATOM   2525 HG12 ILE P 161     -26.343 -92.202 110.239  0.00 97.00      PROA   
ATOM   2526  CD  ILE P 161     -24.483 -91.713 111.244  0.00 97.00      PROA   
ATOM   2527  HD1 ILE P 161     -23.809 -92.102 110.453  0.00 97.00      PROA   
ATOM   2528  HD2 ILE P 161     -23.984 -91.849 112.227  0.00 97.00      PROA   
ATOM   2529  HD3 ILE P 161     -24.614 -90.622 111.080  0.00 97.00      PROA   
ATOM   2530  C   ILE P 161     -25.053 -96.174 110.530  0.00 97.00      PROA   
ATOM   2531  O   ILE P 161     -26.114 -96.788 110.475  0.00 97.00      PROA   
ATOM   2532  N   SER P 162     -23.885 -96.809 110.774  0.00 97.00      PROA   
ATOM   2533  HN  SER P 162     -23.023 -96.307 110.789  0.00 97.00      PROA   
ATOM   2534  CA  SER P 162     -23.786 -98.244 110.964  0.00 97.00      PROA   
ATOM   2535  HA  SER P 162     -24.588 -98.726 110.425  0.00 97.00      PROA   
ATOM   2536  CB  SER P 162     -22.452 -98.814 110.418  0.00 97.00      PROA   
ATOM   2537  HB1 SER P 162     -22.417 -98.643 109.320  0.00 97.00      PROA   
ATOM   2538  HB2 SER P 162     -22.385 -99.909 110.596  0.00 97.00      PROA   
ATOM   2539  OG  SER P 162     -21.325 -98.159 110.999  0.00 97.00      PROA   
ATOM   2540  HG1 SER P 162     -21.457 -98.212 111.951  0.00 97.00      PROA   
ATOM   2541  C   SER P 162     -23.910 -98.630 112.424  0.00 97.00      PROA   
ATOM   2542  O   SER P 162     -23.085 -98.243 113.250  0.00 97.00      PROA   
ATOM   2543  N   VAL P 163     -24.931 -99.449 112.770  0.00 97.00      PROA   
ATOM   2544  HN  VAL P 163     -25.604 -99.742 112.092  0.00 97.00      PROA   
ATOM   2545  CA  VAL P 163     -25.109 -99.964 114.114  0.00 97.00      PROA   
ATOM   2546  HA  VAL P 163     -24.341 -99.550 114.748  0.00 97.00      PROA   
ATOM   2547  CB  VAL P 163     -26.446 -99.617 114.768  0.00 97.00      PROA   
ATOM   2548  HB  VAL P 163     -26.416 -99.929 115.839  0.00 97.00      PROA   
ATOM   2549  CG1 VAL P 163     -26.629 -98.087 114.739  0.00 97.00      PROA   
ATOM   2550 HG11 VAL P 163     -26.738 -97.716 113.697  0.00 97.00      PROA   
ATOM   2551 HG12 VAL P 163     -25.764 -97.577 115.212  0.00 97.00      PROA   
ATOM   2552 HG13 VAL P 163     -27.549 -97.817 115.299  0.00 97.00      PROA   
ATOM   2553  CG2 VAL P 163     -27.638-100.325 114.096  0.00 97.00      PROA   
ATOM   2554 HG21 VAL P 163     -27.605-101.422 114.254  0.00 97.00      PROA   
ATOM   2555 HG22 VAL P 163     -27.641-100.122 113.006  0.00 97.00      PROA   
ATOM   2556 HG23 VAL P 163     -28.592 -99.949 114.525  0.00 97.00      PROA   
ATOM   2557  C   VAL P 163     -24.901-101.459 114.077  0.00 97.00      PROA   
ATOM   2558  O   VAL P 163     -25.356-102.153 113.174  0.00 97.00      PROA   
ATOM   2559  N   THR P 164     -24.165-102.004 115.068  0.00 97.00      PROA   
ATOM   2560  HN  THR P 164     -23.788-101.422 115.787  0.00 97.00      PROA   
ATOM   2561  CA  THR P 164     -23.871-103.427 115.120  0.00 97.00      PROA   
ATOM   2562  HA  THR P 164     -24.317-103.935 114.279  0.00 97.00      PROA   
ATOM   2563  CB  THR P 164     -22.381-103.724 115.085  0.00 97.00      PROA   
ATOM   2564  HB  THR P 164     -21.861-103.360 115.992  0.00 97.00      PROA   
ATOM   2565  OG1 THR P 164     -21.794-103.089 113.962  0.00 97.00      PROA   
ATOM   2566  HG1 THR P 164     -22.163-102.209 113.902  0.00 97.00      PROA   
ATOM   2567  CG2 THR P 164     -22.144-105.223 114.911  0.00 97.00      PROA   
ATOM   2568 HG21 THR P 164     -22.651-105.484 113.968  0.00 97.00      PROA   
ATOM   2569 HG22 THR P 164     -22.582-105.842 115.715  0.00 97.00      PROA   
ATOM   2570 HG23 THR P 164     -21.059-105.454 114.821  0.00 97.00      PROA   
ATOM   2571  C   THR P 164     -24.476-103.968 116.398  0.00 97.00      PROA   
ATOM   2572  O   THR P 164     -24.053-103.598 117.485  0.00 97.00      PROA   
ATOM   2573  N   VAL P 165     -25.493-104.860 116.306  0.00 97.00      PROA   
ATOM   2574  HN  VAL P 165     -25.830-105.113 115.398  0.00 97.00      PROA   
ATOM   2575  CA  VAL P 165     -26.232-105.422 117.440  0.00 97.00      PROA   
ATOM   2576  HA  VAL P 165     -26.240-104.667 118.211  0.00 97.00      PROA   
ATOM   2577  CB  VAL P 165     -27.697-105.688 117.061  0.00 97.00      PROA   
ATOM   2578  HB  VAL P 165     -27.733-106.434 116.236  0.00 97.00      PROA   
ATOM   2579  CG1 VAL P 165     -28.572-106.200 118.229  0.00 97.00      PROA   
ATOM   2580 HG11 VAL P 165     -28.394-105.595 119.143  0.00 97.00      PROA   
ATOM   2581 HG12 VAL P 165     -28.381-107.268 118.447  0.00 97.00      PROA   
ATOM   2582 HG13 VAL P 165     -29.645-106.111 117.965  0.00 97.00      PROA   
ATOM   2583  CG2 VAL P 165     -28.316-104.362 116.565  0.00 97.00      PROA   
ATOM   2584 HG21 VAL P 165     -27.808-103.971 115.662  0.00 97.00      PROA   
ATOM   2585 HG22 VAL P 165     -28.259-103.597 117.369  0.00 97.00      PROA   
ATOM   2586 HG23 VAL P 165     -29.386-104.521 116.314  0.00 97.00      PROA   
ATOM   2587  C   VAL P 165     -25.499-106.669 117.977  0.00 97.00      PROA   
ATOM   2588  O   VAL P 165     -24.480-107.063 117.419  0.00 97.00      PROA   
ATOM   2589  N   LYS P 166     -25.955-107.319 119.085  0.00 97.00      PROA   
ATOM   2590  HN  LYS P 166     -26.755-106.988 119.581  0.00 97.00      PROA   
ATOM   2591  CA  LYS P 166     -25.472-108.625 119.513  0.00 97.00      PROA   
ATOM   2592  HA  LYS P 166     -25.069-109.168 118.668  0.00 97.00      PROA   
ATOM   2593  CB  LYS P 166     -24.503-108.620 120.742  0.00 97.00      PROA   
ATOM   2594  HB1 LYS P 166     -24.073-109.638 120.871  0.00 97.00      PROA   
ATOM   2595  HB2 LYS P 166     -25.084-108.388 121.665  0.00 97.00      PROA   
ATOM   2596  CG  LYS P 166     -23.375-107.571 120.740  0.00 97.00      PROA   
ATOM   2597  HG1 LYS P 166     -22.889-107.578 121.741  0.00 97.00      PROA   
ATOM   2598  HG2 LYS P 166     -23.877-106.585 120.648  0.00 97.00      PROA   
ATOM   2599  CD  LYS P 166     -22.281-107.796 119.673  0.00 97.00      PROA   
ATOM   2600  HD1 LYS P 166     -22.732-108.315 118.798  0.00 97.00      PROA   
ATOM   2601  HD2 LYS P 166     -21.515-108.485 120.089  0.00 97.00      PROA   
ATOM   2602  CE  LYS P 166     -21.574-106.522 119.174  0.00 97.00      PROA   
ATOM   2603  HE1 LYS P 166     -20.976-106.752 118.264  0.00 97.00      PROA   
ATOM   2604  HE2 LYS P 166     -20.916-106.082 119.950  0.00 97.00      PROA   
ATOM   2605  NZ  LYS P 166     -22.590-105.526 118.804  0.00 97.00      PROA   
ATOM   2606  HZ1 LYS P 166     -23.057-105.146 119.652  0.00 97.00      PROA   
ATOM   2607  HZ2 LYS P 166     -23.314-106.039 118.253  0.00 97.00      PROA   
ATOM   2608  HZ3 LYS P 166     -22.237-104.743 118.223  0.00 97.00      PROA   
ATOM   2609  C   LYS P 166     -26.696-109.333 120.042  0.00 97.00      PROA   
ATOM   2610  O   LYS P 166     -27.611-108.682 120.530  0.00 97.00      PROA   
ATOM   2611  N   GLU P 167     -26.679-110.688 120.069  0.00  0.00      PROA   
ATOM   2612  HN  GLU P 167     -25.924-111.203 119.671  0.00  0.00      PROA   
ATOM   2613  CA  GLU P 167     -27.680-111.486 120.749  0.00  0.00      PROA   
ATOM   2614  HA  GLU P 167     -28.486-110.844 121.066  0.00  0.00      PROA   
ATOM   2615  CB  GLU P 167     -28.304-112.571 119.836  0.00  0.00      PROA   
ATOM   2616  HB1 GLU P 167     -28.815-112.039 119.002  0.00  0.00      PROA   
ATOM   2617  HB2 GLU P 167     -29.082-113.127 120.404  0.00  0.00      PROA   
ATOM   2618  CG  GLU P 167     -27.290-113.567 119.240  0.00  0.00      PROA   
ATOM   2619  HG1 GLU P 167     -26.779-114.110 120.061  0.00  0.00      PROA   
ATOM   2620  HG2 GLU P 167     -26.523-113.018 118.653  0.00  0.00      PROA   
ATOM   2621  CD  GLU P 167     -27.971-114.584 118.319  0.00  0.00      PROA   
ATOM   2622  OE1 GLU P 167     -29.217-114.517 118.149  0.00  0.00      PROA   
ATOM   2623  OE2 GLU P 167     -27.238-115.441 117.757  0.00  0.00      PROA   
ATOM   2624  C   GLU P 167     -27.080-112.105 121.996  0.00  0.00      PROA   
ATOM   2625  O   GLU P 167     -25.861-112.151 122.150  0.00  0.00      PROA   
ATOM   2626  N   LEU P 168     -27.959-112.581 122.923  0.00  0.00      PROA   
ATOM   2627  HN  LEU P 168     -28.940-112.499 122.764  0.00  0.00      PROA   
ATOM   2628  CA  LEU P 168     -27.620-113.259 124.163  0.00  0.00      PROA   
ATOM   2629  HA  LEU P 168     -26.589-113.042 124.404  0.00  0.00      PROA   
ATOM   2630  CB  LEU P 168     -28.523-112.913 125.391  0.00  0.00      PROA   
ATOM   2631  HB1 LEU P 168     -28.251-113.584 126.240  0.00  0.00      PROA   
ATOM   2632  HB2 LEU P 168     -29.588-113.107 125.141  0.00  0.00      PROA   
ATOM   2633  CG  LEU P 168     -28.399-111.489 125.995  0.00  0.00      PROA   
ATOM   2634  HG  LEU P 168     -28.824-111.554 127.027  0.00  0.00      PROA   
ATOM   2635  CD1 LEU P 168     -26.939-111.020 126.149  0.00  0.00      PROA   
ATOM   2636 HD11 LEU P 168     -26.469-110.874 125.154  0.00  0.00      PROA   
ATOM   2637 HD12 LEU P 168     -26.350-111.773 126.715  0.00  0.00      PROA   
ATOM   2638 HD13 LEU P 168     -26.902-110.056 126.699  0.00  0.00      PROA   
ATOM   2639  CD2 LEU P 168     -29.265-110.458 125.258  0.00  0.00      PROA   
ATOM   2640 HD21 LEU P 168     -30.318-110.806 125.191  0.00  0.00      PROA   
ATOM   2641 HD22 LEU P 168     -28.868-110.317 124.236  0.00  0.00      PROA   
ATOM   2642 HD23 LEU P 168     -29.246-109.482 125.786  0.00  0.00      PROA   
ATOM   2643  C   LEU P 168     -27.725-114.756 123.973  0.00  0.00      PROA   
ATOM   2644  O   LEU P 168     -27.599-115.510 124.937  0.00  0.00      PROA   
ATOM   2645  N   PHE P 169     -27.888-115.235 122.717  0.00  0.00      PROA   
ATOM   2646  HN  PHE P 169     -28.040-114.633 121.937  0.00  0.00      PROA   
ATOM   2647  CA  PHE P 169     -27.660-116.630 122.408  0.00  0.00      PROA   
ATOM   2648  HA  PHE P 169     -27.120-117.095 123.221  0.00  0.00      PROA   
ATOM   2649  CB  PHE P 169     -28.960-117.479 122.239  0.00  0.00      PROA   
ATOM   2650  HB1 PHE P 169     -29.405-117.613 123.250  0.00  0.00      PROA   
ATOM   2651  HB2 PHE P 169     -28.728-118.494 121.851  0.00  0.00      PROA   
ATOM   2652  CG  PHE P 169     -30.028-116.838 121.374  0.00  0.00      PROA   
ATOM   2653  CD1 PHE P 169     -30.898-115.869 121.911  0.00  0.00      PROA   
ATOM   2654  HD1 PHE P 169     -30.772-115.542 122.933  0.00  0.00      PROA   
ATOM   2655  CE1 PHE P 169     -31.930-115.325 121.138  0.00  0.00      PROA   
ATOM   2656  HE1 PHE P 169     -32.588-114.580 121.562  0.00  0.00      PROA   
ATOM   2657  CZ  PHE P 169     -32.116-115.751 119.819  0.00  0.00      PROA   
ATOM   2658  HZ  PHE P 169     -32.912-115.331 119.222  0.00  0.00      PROA   
ATOM   2659  CD2 PHE P 169     -30.247-117.277 120.055  0.00  0.00      PROA   
ATOM   2660  HD2 PHE P 169     -29.618-118.046 119.633  0.00  0.00      PROA   
ATOM   2661  CE2 PHE P 169     -31.278-116.733 119.279  0.00  0.00      PROA   
ATOM   2662  HE2 PHE P 169     -31.427-117.073 118.265  0.00  0.00      PROA   
ATOM   2663  C   PHE P 169     -26.733-116.731 121.212  0.00  0.00      PROA   
ATOM   2664  O   PHE P 169     -27.137-117.262 120.179  0.00  0.00      PROA   
ATOM   2665  N   PRO P 170     -25.480-116.256 121.275  0.00  0.00      PROA   
ATOM   2666  CD  PRO P 170     -24.858-115.624 122.449  0.00  0.00      PROA   
ATOM   2667  HD1 PRO P 170     -24.841-116.321 123.314  0.00  0.00      PROA   
ATOM   2668  HD2 PRO P 170     -25.401-114.692 122.702  0.00  0.00      PROA   
ATOM   2669  CA  PRO P 170     -24.578-116.248 120.136  0.00  0.00      PROA   
ATOM   2670  HA  PRO P 170     -25.100-116.126 119.198  0.00  0.00      PROA   
ATOM   2671  CB  PRO P 170     -23.651-115.075 120.490  0.00  0.00      PROA   
ATOM   2672  HB1 PRO P 170     -24.191-114.123 120.284  0.00  0.00      PROA   
ATOM   2673  HB2 PRO P 170     -22.696-115.055 119.933  0.00  0.00      PROA   
ATOM   2674  CG  PRO P 170     -23.463-115.214 122.001  0.00  0.00      PROA   
ATOM   2675  HG1 PRO P 170     -22.762-116.043 122.232  0.00  0.00      PROA   
ATOM   2676  HG2 PRO P 170     -23.112-114.278 122.478  0.00  0.00      PROA   
ATOM   2677  C   PRO P 170     -23.799-117.542 120.148  0.00  0.00      PROA   
ATOM   2678  O   PRO P 170     -24.210-118.477 120.834  0.00  0.00      PROA   
ATOM   2679  N   ALA P 171     -22.664-117.568 119.407  0.00  0.00      PROA   
ATOM   2680  HN  ALA P 171     -22.429-116.774 118.853  0.00  0.00      PROA   
ATOM   2681  CA  ALA P 171     -21.666-118.608 119.364  0.00  0.00      PROA   
ATOM   2682  HA  ALA P 171     -20.764-118.060 119.159  0.00  0.00      PROA   
ATOM   2683  CB  ALA P 171     -21.436-119.458 120.637  0.00  0.00      PROA   
ATOM   2684  HB1 ALA P 171     -22.307-120.113 120.850  0.00  0.00      PROA   
ATOM   2685  HB2 ALA P 171     -21.272-118.794 121.512  0.00  0.00      PROA   
ATOM   2686  HB3 ALA P 171     -20.540-120.103 120.520  0.00  0.00      PROA   
ATOM   2687  C   ALA P 171     -21.966-119.486 118.191  0.00  0.00      PROA   
ATOM   2688  O   ALA P 171     -23.134-119.827 118.003  0.00  0.00      PROA   
ATOM   2689  N   PRO P 172     -20.997-119.857 117.351  0.00  0.00      PROA   
ATOM   2690  CD  PRO P 172     -19.565-119.587 117.532  0.00  0.00      PROA   
ATOM   2691  HD1 PRO P 172     -19.257-119.734 118.590  0.00  0.00      PROA   
ATOM   2692  HD2 PRO P 172     -19.363-118.542 117.214  0.00  0.00      PROA   
ATOM   2693  CA  PRO P 172     -21.225-120.780 116.260  0.00  0.00      PROA   
ATOM   2694  HA  PRO P 172     -22.011-120.377 115.640  0.00  0.00      PROA   
ATOM   2695  CB  PRO P 172     -19.880-120.869 115.528  0.00  0.00      PROA   
ATOM   2696  HB1 PRO P 172     -19.835-120.060 114.765  0.00  0.00      PROA   
ATOM   2697  HB2 PRO P 172     -19.709-121.841 115.022  0.00  0.00      PROA   
ATOM   2698  CG  PRO P 172     -18.841-120.580 116.615  0.00  0.00      PROA   
ATOM   2699  HG1 PRO P 172     -18.617-121.512 117.178  0.00  0.00      PROA   
ATOM   2700  HG2 PRO P 172     -17.905-120.172 116.193  0.00  0.00      PROA   
ATOM   2701  C   PRO P 172     -21.672-122.124 116.770  0.00  0.00      PROA   
ATOM   2702  O   PRO P 172     -21.005-122.693 117.633  0.00  0.00      PROA   
ATOM   2703  N   VAL P 173     -22.794-122.647 116.233  0.00 97.00      PROA   
ATOM   2704  HN  VAL P 173     -23.336-122.149 115.558  0.00 97.00      PROA   
ATOM   2705  CA  VAL P 173     -23.179-124.017 116.468  0.00 97.00      PROA   
ATOM   2706  HA  VAL P 173     -22.895-124.279 117.478  0.00 97.00      PROA   
ATOM   2707  CB  VAL P 173     -24.679-124.263 116.341  0.00 97.00      PROA   
ATOM   2708  HB  VAL P 173     -24.892-125.348 116.484  0.00 97.00      PROA   
ATOM   2709  CG1 VAL P 173     -25.398-123.492 117.470  0.00 97.00      PROA   
ATOM   2710 HG11 VAL P 173     -25.246-122.398 117.356  0.00 97.00      PROA   
ATOM   2711 HG12 VAL P 173     -25.012-123.799 118.464  0.00 97.00      PROA   
ATOM   2712 HG13 VAL P 173     -26.489-123.695 117.434  0.00 97.00      PROA   
ATOM   2713  CG2 VAL P 173     -25.210-123.838 114.955  0.00 97.00      PROA   
ATOM   2714 HG21 VAL P 173     -24.694-124.385 114.143  0.00 97.00      PROA   
ATOM   2715 HG22 VAL P 173     -25.075-122.749 114.792  0.00 97.00      PROA   
ATOM   2716 HG23 VAL P 173     -26.297-124.060 114.885  0.00 97.00      PROA   
ATOM   2717  C   VAL P 173     -22.388-124.916 115.540  0.00 97.00      PROA   
ATOM   2718  O   VAL P 173     -21.920-124.493 114.487  0.00 97.00      PROA   
ATOM   2719  N   LEU P 174     -22.210-126.194 115.932  0.00 97.00      PROA   
ATOM   2720  HN  LEU P 174     -22.556-126.511 116.810  0.00 97.00      PROA   
ATOM   2721  CA  LEU P 174     -21.547-127.183 115.115  0.00 97.00      PROA   
ATOM   2722  HA  LEU P 174     -21.006-126.708 114.309  0.00 97.00      PROA   
ATOM   2723  CB  LEU P 174     -20.538-127.994 115.968  0.00 97.00      PROA   
ATOM   2724  HB1 LEU P 174     -21.061-128.598 116.738  0.00 97.00      PROA   
ATOM   2725  HB2 LEU P 174     -19.926-127.236 116.516  0.00 97.00      PROA   
ATOM   2726  CG  LEU P 174     -19.531-128.884 115.201  0.00 97.00      PROA   
ATOM   2727  HG  LEU P 174     -19.102-128.281 114.366  0.00 97.00      PROA   
ATOM   2728  CD1 LEU P 174     -18.374-129.275 116.137  0.00 97.00      PROA   
ATOM   2729 HD11 LEU P 174     -18.760-129.857 117.000  0.00 97.00      PROA   
ATOM   2730 HD12 LEU P 174     -17.860-128.370 116.522  0.00 97.00      PROA   
ATOM   2731 HD13 LEU P 174     -17.638-129.900 115.592  0.00 97.00      PROA   
ATOM   2732  CD2 LEU P 174     -20.149-130.155 114.593  0.00 97.00      PROA   
ATOM   2733 HD21 LEU P 174     -20.825-129.910 113.749  0.00 97.00      PROA   
ATOM   2734 HD22 LEU P 174     -20.719-130.713 115.364  0.00 97.00      PROA   
ATOM   2735 HD23 LEU P 174     -19.345-130.815 114.208  0.00 97.00      PROA   
ATOM   2736  C   LEU P 174     -22.636-128.057 114.530  0.00 97.00      PROA   
ATOM   2737  O   LEU P 174     -23.278-128.837 115.230  0.00 97.00      PROA   
ATOM   2738  N   THR P 175     -22.876-127.933 113.203  0.00 97.00      PROA   
ATOM   2739  HN  THR P 175     -22.359-127.277 112.652  0.00 97.00      PROA   
ATOM   2740  CA  THR P 175     -23.890-128.687 112.491  0.00 97.00      PROA   
ATOM   2741  HA  THR P 175     -24.600-129.068 113.209  0.00 97.00      PROA   
ATOM   2742  CB  THR P 175     -24.711-127.866 111.502  0.00 97.00      PROA   
ATOM   2743  HB  THR P 175     -25.319-128.511 110.827  0.00 97.00      PROA   
ATOM   2744  OG1 THR P 175     -23.870-127.030 110.726  0.00 97.00      PROA   
ATOM   2745  HG1 THR P 175     -24.384-126.243 110.499  0.00 97.00      PROA   
ATOM   2746  CG2 THR P 175     -25.673-126.967 112.302  0.00 97.00      PROA   
ATOM   2747 HG21 THR P 175     -25.101-126.269 112.949  0.00 97.00      PROA   
ATOM   2748 HG22 THR P 175     -26.335-127.586 112.942  0.00 97.00      PROA   
ATOM   2749 HG23 THR P 175     -26.310-126.368 111.615  0.00 97.00      PROA   
ATOM   2750  C   THR P 175     -23.265-129.894 111.823  0.00 97.00      PROA   
ATOM   2751  O   THR P 175     -22.299-129.800 111.070  0.00 97.00      PROA   
ATOM   2752  N   ALA P 176     -23.826-131.083 112.116  0.00 97.00      PROA   
ATOM   2753  HN  ALA P 176     -24.587-131.136 112.756  0.00 97.00      PROA   
ATOM   2754  CA  ALA P 176     -23.407-132.344 111.553  0.00 97.00      PROA   
ATOM   2755  HA  ALA P 176     -22.682-132.180 110.766  0.00 97.00      PROA   
ATOM   2756  CB  ALA P 176     -22.798-133.257 112.636  0.00 97.00      PROA   
ATOM   2757  HB1 ALA P 176     -23.528-133.446 113.452  0.00 97.00      PROA   
ATOM   2758  HB2 ALA P 176     -21.910-132.756 113.083  0.00 97.00      PROA   
ATOM   2759  HB3 ALA P 176     -22.470-134.228 112.211  0.00 97.00      PROA   
ATOM   2760  C   ALA P 176     -24.642-132.967 110.939  0.00 97.00      PROA   
ATOM   2761  O   ALA P 176     -25.748-132.804 111.452  0.00 97.00      PROA   
ATOM   2762  N   SER P 177     -24.506-133.664 109.785  0.00 97.00      PROA   
ATOM   2763  HN  SER P 177     -23.615-133.792 109.353  0.00 97.00      PROA   
ATOM   2764  CA  SER P 177     -25.654-134.063 108.986  0.00 97.00      PROA   
ATOM   2765  HA  SER P 177     -26.478-133.388 109.183  0.00 97.00      PROA   
ATOM   2766  CB  SER P 177     -25.324-133.957 107.474  0.00 97.00      PROA   
ATOM   2767  HB1 SER P 177     -25.079-132.895 107.254  0.00 97.00      PROA   
ATOM   2768  HB2 SER P 177     -26.196-134.237 106.846  0.00 97.00      PROA   
ATOM   2769  OG  SER P 177     -24.192-134.749 107.114  0.00 97.00      PROA   
ATOM   2770  HG1 SER P 177     -24.500-135.657 107.049  0.00 97.00      PROA   
ATOM   2771  C   SER P 177     -26.163-135.463 109.270  0.00 97.00      PROA   
ATOM   2772  O   SER P 177     -27.135-135.895 108.651  0.00 97.00      PROA   
ATOM   2773  N   VAL P 178     -25.543-136.199 110.221  0.00 97.00      PROA   
ATOM   2774  HN  VAL P 178     -24.767-135.827 110.720  0.00 97.00      PROA   
ATOM   2775  CA  VAL P 178     -25.987-137.525 110.614  0.00 97.00      PROA   
ATOM   2776  HA  VAL P 178     -27.046-137.624 110.418  0.00 97.00      PROA   
ATOM   2777  CB  VAL P 178     -25.228-138.670 109.925  0.00 97.00      PROA   
ATOM   2778  HB  VAL P 178     -24.149-138.624 110.198  0.00 97.00      PROA   
ATOM   2779  CG1 VAL P 178     -25.801-140.038 110.357  0.00 97.00      PROA   
ATOM   2780 HG11 VAL P 178     -26.891-140.085 110.150  0.00 97.00      PROA   
ATOM   2781 HG12 VAL P 178     -25.633-140.226 111.432  0.00 97.00      PROA   
ATOM   2782 HG13 VAL P 178     -25.304-140.854 109.792  0.00 97.00      PROA   
ATOM   2783  CG2 VAL P 178     -25.333-138.550 108.389  0.00 97.00      PROA   
ATOM   2784 HG21 VAL P 178     -24.825-137.636 108.022  0.00 97.00      PROA   
ATOM   2785 HG22 VAL P 178     -26.400-138.520 108.080  0.00 97.00      PROA   
ATOM   2786 HG23 VAL P 178     -24.855-139.429 107.905  0.00 97.00      PROA   
ATOM   2787  C   VAL P 178     -25.770-137.606 112.113  0.00 97.00      PROA   
ATOM   2788  O   VAL P 178     -24.719-137.216 112.616  0.00 97.00      PROA   
ATOM   2789  N   THR P 179     -26.775-138.111 112.874  0.00 97.00      PROA   
ATOM   2790  HN  THR P 179     -27.648-138.375 112.469  0.00 97.00      PROA   
ATOM   2791  CA  THR P 179     -26.659-138.429 114.290  0.00 97.00      PROA   
ATOM   2792  HA  THR P 179     -26.242-137.562 114.785  0.00 97.00      PROA   
ATOM   2793  CB  THR P 179     -27.999-138.753 114.941  0.00 97.00      PROA   
ATOM   2794  HB  THR P 179     -27.869-139.168 115.970  0.00 97.00      PROA   
ATOM   2795  OG1 THR P 179     -28.737-139.682 114.153  0.00 97.00      PROA   
ATOM   2796  HG1 THR P 179     -28.210-140.484 114.139  0.00 97.00      PROA   
ATOM   2797  CG2 THR P 179     -28.831-137.466 115.055  0.00 97.00      PROA   
ATOM   2798 HG21 THR P 179     -29.013-137.029 114.051  0.00 97.00      PROA   
ATOM   2799 HG22 THR P 179     -28.305-136.719 115.684  0.00 97.00      PROA   
ATOM   2800 HG23 THR P 179     -29.813-137.693 115.522  0.00 97.00      PROA   
ATOM   2801  C   THR P 179     -25.730-139.598 114.565  0.00 97.00      PROA   
ATOM   2802  O   THR P 179     -25.715-140.585 113.834  0.00 97.00      PROA   
ATOM   2803  N   SER P 180     -24.975-139.538 115.682  0.00 97.00      PROA   
ATOM   2804  HN  SER P 180     -24.964-138.731 116.270  0.00 97.00      PROA   
ATOM   2805  CA  SER P 180     -24.235-140.650 116.240  0.00 97.00      PROA   
ATOM   2806  HA  SER P 180     -23.601-141.014 115.447  0.00 97.00      PROA   
ATOM   2807  CB  SER P 180     -23.328-140.165 117.393  0.00 97.00      PROA   
ATOM   2808  HB1 SER P 180     -22.488-139.580 116.960  0.00 97.00      PROA   
ATOM   2809  HB2 SER P 180     -22.896-141.003 117.974  0.00 97.00      PROA   
ATOM   2810  OG  SER P 180     -24.041-139.303 118.271  0.00 97.00      PROA   
ATOM   2811  HG1 SER P 180     -23.438-139.138 119.008  0.00 97.00      PROA   
ATOM   2812  C   SER P 180     -25.117-141.821 116.676  0.00 97.00      PROA   
ATOM   2813  O   SER P 180     -26.286-141.604 117.000  0.00 97.00      PROA   
ATOM   2814  N   PRO P 181     -24.662-143.076 116.680  0.00 97.00      PROA   
ATOM   2815  CD  PRO P 181     -25.466-144.133 117.305  0.00 97.00      PROA   
ATOM   2816  HD1 PRO P 181     -26.414-144.282 116.743  0.00 97.00      PROA   
ATOM   2817  HD2 PRO P 181     -25.692-143.857 118.361  0.00 97.00      PROA   
ATOM   2818  CA  PRO P 181     -23.282-143.499 116.465  0.00 97.00      PROA   
ATOM   2819  HA  PRO P 181     -22.593-142.764 116.840  0.00 97.00      PROA   
ATOM   2820  CB  PRO P 181     -23.170-144.800 117.275  0.00 97.00      PROA   
ATOM   2821  HB1 PRO P 181     -22.896-144.546 118.325  0.00 97.00      PROA   
ATOM   2822  HB2 PRO P 181     -22.418-145.506 116.873  0.00 97.00      PROA   
ATOM   2823  CG  PRO P 181     -24.588-145.384 117.266  0.00 97.00      PROA   
ATOM   2824  HG1 PRO P 181     -24.757-145.923 116.308  0.00 97.00      PROA   
ATOM   2825  HG2 PRO P 181     -24.776-146.073 118.112  0.00 97.00      PROA   
ATOM   2826  C   PRO P 181     -22.986-143.739 114.991  0.00 97.00      PROA   
ATOM   2827  O   PRO P 181     -23.639-144.559 114.349  0.00 97.00      PROA   
ATOM   2828  N   LEU P 182     -21.974-143.035 114.434  0.00 97.00      PROA   
ATOM   2829  HN  LEU P 182     -21.441-142.401 114.994  0.00 97.00      PROA   
ATOM   2830  CA  LEU P 182     -21.518-143.198 113.066  0.00 97.00      PROA   
ATOM   2831  HA  LEU P 182     -22.396-143.216 112.437  0.00 97.00      PROA   
ATOM   2832  CB  LEU P 182     -20.579-142.053 112.582  0.00 97.00      PROA   
ATOM   2833  HB1 LEU P 182     -20.329-142.246 111.514  0.00 97.00      PROA   
ATOM   2834  HB2 LEU P 182     -19.629-142.084 113.155  0.00 97.00      PROA   
ATOM   2835  CG  LEU P 182     -21.136-140.602 112.658  0.00 97.00      PROA   
ATOM   2836  HG  LEU P 182     -20.518-140.000 111.946  0.00 97.00      PROA   
ATOM   2837  CD1 LEU P 182     -22.599-140.487 112.192  0.00 97.00      PROA   
ATOM   2838 HD11 LEU P 182     -23.271-141.034 112.886  0.00 97.00      PROA   
ATOM   2839 HD12 LEU P 182     -22.719-140.908 111.172  0.00 97.00      PROA   
ATOM   2840 HD13 LEU P 182     -22.916-139.423 112.179  0.00 97.00      PROA   
ATOM   2841  CD2 LEU P 182     -20.947-139.938 114.037  0.00 97.00      PROA   
ATOM   2842 HD21 LEU P 182     -19.885-139.987 114.355  0.00 97.00      PROA   
ATOM   2843 HD22 LEU P 182     -21.568-140.440 114.805  0.00 97.00      PROA   
ATOM   2844 HD23 LEU P 182     -21.258-138.873 113.993  0.00 97.00      PROA   
ATOM   2845  C   LEU P 182     -20.806-144.526 112.878  0.00 97.00      PROA   
ATOM   2846  O   LEU P 182     -20.157-145.025 113.785  0.00 97.00      PROA   
ATOM   2847  N   LEU P 183     -20.901-145.158 111.689  0.00 97.00      PROA   
ATOM   2848  HN  LEU P 183     -21.453-144.788 110.947  0.00 97.00      PROA   
ATOM   2849  CA  LEU P 183     -20.143-146.362 111.398  0.00 97.00      PROA   
ATOM   2850  HA  LEU P 183     -20.209-147.012 112.259  0.00 97.00      PROA   
ATOM   2851  CB  LEU P 183     -20.702-147.137 110.182  0.00 97.00      PROA   
ATOM   2852  HB1 LEU P 183     -20.069-148.031 109.989  0.00 97.00      PROA   
ATOM   2853  HB2 LEU P 183     -20.653-146.483 109.284  0.00 97.00      PROA   
ATOM   2854  CG  LEU P 183     -22.160-147.634 110.348  0.00 97.00      PROA   
ATOM   2855  HG  LEU P 183     -22.824-146.748 110.488  0.00 97.00      PROA   
ATOM   2856  CD1 LEU P 183     -22.621-148.364 109.074  0.00 97.00      PROA   
ATOM   2857 HD11 LEU P 183     -21.986-149.259 108.900  0.00 97.00      PROA   
ATOM   2858 HD12 LEU P 183     -22.539-147.695 108.193  0.00 97.00      PROA   
ATOM   2859 HD13 LEU P 183     -23.676-148.693 109.177  0.00 97.00      PROA   
ATOM   2860  CD2 LEU P 183     -22.333-148.547 111.577  0.00 97.00      PROA   
ATOM   2861 HD21 LEU P 183     -22.129-147.991 112.515  0.00 97.00      PROA   
ATOM   2862 HD22 LEU P 183     -21.635-149.409 111.514  0.00 97.00      PROA   
ATOM   2863 HD23 LEU P 183     -23.373-148.935 111.624  0.00 97.00      PROA   
ATOM   2864  C   LEU P 183     -18.665-146.078 111.176  0.00 97.00      PROA   
ATOM   2865  O   LEU P 183     -18.290-145.082 110.562  0.00 97.00      PROA   
ATOM   2866  N   GLU P 184     -17.778-146.974 111.669  0.00 97.00      PROA   
ATOM   2867  HN  GLU P 184     -18.095-147.716 112.259  0.00 97.00      PROA   
ATOM   2868  CA  GLU P 184     -16.346-146.927 111.436  0.00 97.00      PROA   
ATOM   2869  HA  GLU P 184     -16.012-145.963 111.790  0.00 97.00      PROA   
ATOM   2870  CB  GLU P 184     -15.614-148.001 112.296  0.00 97.00      PROA   
ATOM   2871  HB1 GLU P 184     -16.113-148.978 112.105  0.00 97.00      PROA   
ATOM   2872  HB2 GLU P 184     -15.794-147.728 113.361  0.00 97.00      PROA   
ATOM   2873  CG  GLU P 184     -14.098-148.168 112.054  0.00 97.00      PROA   
ATOM   2874  HG1 GLU P 184     -13.613-147.176 112.052  0.00 97.00      PROA   
ATOM   2875  HG2 GLU P 184     -13.919-148.645 111.069  0.00 97.00      PROA   
ATOM   2876  CD  GLU P 184     -13.386-148.983 113.136  0.00 97.00      PROA   
ATOM   2877  OE1 GLU P 184     -13.431-148.594 114.328  0.00 97.00      PROA   
ATOM   2878  OE2 GLU P 184     -12.723-149.984 112.767  0.00 97.00      PROA   
ATOM   2879  C   GLU P 184     -15.995-146.995 109.949  0.00 97.00      PROA   
ATOM   2880  O   GLU P 184     -16.500-147.837 109.209  0.00 97.00      PROA   
ATOM   2881  N   GLY P 185     -15.136-146.056 109.484  0.00 97.00      PROA   
ATOM   2882  HN  GLY P 185     -14.688-145.465 110.155  0.00 97.00      PROA   
ATOM   2883  CA  GLY P 185     -14.743-145.886 108.094  0.00 97.00      PROA   
ATOM   2884  HA1 GLY P 185     -15.190-146.663 107.491  0.00 97.00      PROA   
ATOM   2885  HA2 GLY P 185     -13.669-145.914 108.052  0.00 97.00      PROA   
ATOM   2886  C   GLY P 185     -15.154-144.570 107.482  0.00 97.00      PROA   
ATOM   2887  O   GLY P 185     -14.585-144.173 106.467  0.00 97.00      PROA   
ATOM   2888  N   THR P 186     -16.144-143.845 108.048  0.00 97.00      PROA   
ATOM   2889  HN  THR P 186     -16.607-144.162 108.874  0.00 97.00      PROA   
ATOM   2890  CA  THR P 186     -16.713-142.675 107.381  0.00 97.00      PROA   
ATOM   2891  HA  THR P 186     -16.877-142.964 106.357  0.00 97.00      PROA   
ATOM   2892  CB  THR P 186     -18.084-142.269 107.921  0.00 97.00      PROA   
ATOM   2893  HB  THR P 186     -18.446-141.343 107.412  0.00 97.00      PROA   
ATOM   2894  OG1 THR P 186     -18.058-142.043 109.328  0.00 97.00      PROA   
ATOM   2895  HG1 THR P 186     -17.293-141.484 109.485  0.00 97.00      PROA   
ATOM   2896  CG2 THR P 186     -19.102-143.386 107.642  0.00 97.00      PROA   
ATOM   2897 HG21 THR P 186     -18.819-144.315 108.178  0.00 97.00      PROA   
ATOM   2898 HG22 THR P 186     -19.160-143.604 106.556  0.00 97.00      PROA   
ATOM   2899 HG23 THR P 186     -20.106-143.074 108.000  0.00 97.00      PROA   
ATOM   2900  C   THR P 186     -15.838-141.416 107.414  0.00 97.00      PROA   
ATOM   2901  O   THR P 186     -15.540-140.965 108.516  0.00 97.00      PROA   
ATOM   2902  N   PRO P 187     -15.424-140.744 106.330  0.00 97.00      PROA   
ATOM   2903  CD  PRO P 187     -15.441-141.264 104.956  0.00 97.00      PROA   
ATOM   2904  HD1 PRO P 187     -16.341-141.877 104.739  0.00 97.00      PROA   
ATOM   2905  HD2 PRO P 187     -14.521-141.869 104.796  0.00 97.00      PROA   
ATOM   2906  CA  PRO P 187     -15.182-139.295 106.353  0.00 97.00      PROA   
ATOM   2907  HA  PRO P 187     -14.423-139.083 107.091  0.00 97.00      PROA   
ATOM   2908  CB  PRO P 187     -14.715-138.979 104.925  0.00 97.00      PROA   
ATOM   2909  HB1 PRO P 187     -13.618-139.157 104.859  0.00 97.00      PROA   
ATOM   2910  HB2 PRO P 187     -14.920-137.936 104.612  0.00 97.00      PROA   
ATOM   2911  CG  PRO P 187     -15.429-140.021 104.059  0.00 97.00      PROA   
ATOM   2912  HG1 PRO P 187     -16.475-139.690 103.874  0.00 97.00      PROA   
ATOM   2913  HG2 PRO P 187     -14.920-140.200 103.091  0.00 97.00      PROA   
ATOM   2914  C   PRO P 187     -16.433-138.511 106.756  0.00 97.00      PROA   
ATOM   2915  O   PRO P 187     -17.540-138.984 106.503  0.00 97.00      PROA   
ATOM   2916  N   VAL P 188     -16.283-137.331 107.413  0.00 97.00      PROA   
ATOM   2917  HN  VAL P 188     -15.381-136.934 107.559  0.00 97.00      PROA   
ATOM   2918  CA  VAL P 188     -17.401-136.575 107.966  0.00 97.00      PROA   
ATOM   2919  HA  VAL P 188     -18.293-136.773 107.388  0.00 97.00      PROA   
ATOM   2920  CB  VAL P 188     -17.652-136.865 109.458  0.00 97.00      PROA   
ATOM   2921  HB  VAL P 188     -16.754-136.577 110.053  0.00 97.00      PROA   
ATOM   2922  CG1 VAL P 188     -18.868-136.073 109.987  0.00 97.00      PROA   
ATOM   2923 HG11 VAL P 188     -19.768-136.290 109.374  0.00 97.00      PROA   
ATOM   2924 HG12 VAL P 188     -18.678-134.982 109.974  0.00 97.00      PROA   
ATOM   2925 HG13 VAL P 188     -19.081-136.365 111.037  0.00 97.00      PROA   
ATOM   2926  CG2 VAL P 188     -17.896-138.373 109.683  0.00 97.00      PROA   
ATOM   2927 HG21 VAL P 188     -16.984-138.961 109.460  0.00 97.00      PROA   
ATOM   2928 HG22 VAL P 188     -18.724-138.732 109.036  0.00 97.00      PROA   
ATOM   2929 HG23 VAL P 188     -18.171-138.563 110.743  0.00 97.00      PROA   
ATOM   2930  C   VAL P 188     -17.038-135.111 107.812  0.00 97.00      PROA   
ATOM   2931  O   VAL P 188     -15.884-134.759 108.023  0.00 97.00      PROA   
ATOM   2932  N   THR P 189     -18.012-134.220 107.468  0.00 97.00      PROA   
ATOM   2933  HN  THR P 189     -18.947-134.526 107.312  0.00 97.00      PROA   
ATOM   2934  CA  THR P 189     -17.828-132.772 107.411  0.00 97.00      PROA   
ATOM   2935  HA  THR P 189     -16.787-132.569 107.602  0.00 97.00      PROA   
ATOM   2936  CB  THR P 189     -18.150-132.104 106.052  0.00 97.00      PROA   
ATOM   2937  HB  THR P 189     -17.276-132.236 105.375  0.00 97.00      PROA   
ATOM   2938  OG1 THR P 189     -18.455-130.709 106.118  0.00 97.00      PROA   
ATOM   2939  HG1 THR P 189     -17.624-130.234 106.231  0.00 97.00      PROA   
ATOM   2940  CG2 THR P 189     -19.383-132.764 105.420  0.00 97.00      PROA   
ATOM   2941 HG21 THR P 189     -20.252-132.673 106.106  0.00 97.00      PROA   
ATOM   2942 HG22 THR P 189     -19.201-133.831 105.186  0.00 97.00      PROA   
ATOM   2943 HG23 THR P 189     -19.636-132.241 104.471  0.00 97.00      PROA   
ATOM   2944  C   THR P 189     -18.584-132.154 108.571  0.00 97.00      PROA   
ATOM   2945  O   THR P 189     -19.695-132.568 108.894  0.00 97.00      PROA   
ATOM   2946  N   LEU P 190     -17.946-131.165 109.245  0.00 97.00      PROA   
ATOM   2947  HN  LEU P 190     -17.063-130.843 108.900  0.00 97.00      PROA   
ATOM   2948  CA  LEU P 190     -18.429-130.569 110.474  0.00 97.00      PROA   
ATOM   2949  HA  LEU P 190     -19.420-130.940 110.692  0.00 97.00      PROA   
ATOM   2950  CB  LEU P 190     -17.486-130.854 111.683  0.00 97.00      PROA   
ATOM   2951  HB1 LEU P 190     -17.883-130.305 112.564  0.00 97.00      PROA   
ATOM   2952  HB2 LEU P 190     -16.474-130.449 111.460  0.00 97.00      PROA   
ATOM   2953  CG  LEU P 190     -17.306-132.338 112.118  0.00 97.00      PROA   
ATOM   2954  HG  LEU P 190     -16.851-132.305 113.140  0.00 97.00      PROA   
ATOM   2955  CD1 LEU P 190     -18.637-133.102 112.243  0.00 97.00      PROA   
ATOM   2956 HD11 LEU P 190     -19.149-133.148 111.262  0.00 97.00      PROA   
ATOM   2957 HD12 LEU P 190     -19.314-132.607 112.967  0.00 97.00      PROA   
ATOM   2958 HD13 LEU P 190     -18.449-134.142 112.579  0.00 97.00      PROA   
ATOM   2959  CD2 LEU P 190     -16.300-133.119 111.247  0.00 97.00      PROA   
ATOM   2960 HD21 LEU P 190     -15.352-132.551 111.144  0.00 97.00      PROA   
ATOM   2961 HD22 LEU P 190     -16.709-133.302 110.235  0.00 97.00      PROA   
ATOM   2962 HD23 LEU P 190     -16.075-134.104 111.707  0.00 97.00      PROA   
ATOM   2963  C   LEU P 190     -18.539-129.062 110.309  0.00 97.00      PROA   
ATOM   2964  O   LEU P 190     -17.548-128.334 110.326  0.00 97.00      PROA   
ATOM   2965  N   SER P 191     -19.778-128.540 110.186  0.00 97.00      PROA   
ATOM   2966  HN  SER P 191     -20.587-129.126 110.226  0.00 97.00      PROA   
ATOM   2967  CA  SER P 191     -20.012-127.137 109.893  0.00 97.00      PROA   
ATOM   2968  HA  SER P 191     -19.163-126.758 109.341  0.00 97.00      PROA   
ATOM   2969  CB  SER P 191     -21.220-126.970 108.917  0.00 97.00      PROA   
ATOM   2970  HB1 SER P 191     -22.009-127.698 109.199  0.00 97.00      PROA   
ATOM   2971  HB2 SER P 191     -20.880-127.233 107.892  0.00 97.00      PROA   
ATOM   2972  OG  SER P 191     -21.801-125.667 108.889  0.00 97.00      PROA   
ATOM   2973  HG1 SER P 191     -22.407-125.642 109.637  0.00 97.00      PROA   
ATOM   2974  C   SER P 191     -20.108-126.286 111.152  0.00 97.00      PROA   
ATOM   2975  O   SER P 191     -21.133-126.239 111.819  0.00 97.00      PROA   
ATOM   2976  N   CYS P 192     -19.027-125.546 111.490  0.00 97.00      PROA   
ATOM   2977  HN  CYS P 192     -18.172-125.663 110.991  0.00 97.00      PROA   
ATOM   2978  CA  CYS P 192     -19.037-124.582 112.584  0.00 97.00      PROA   
ATOM   2979  HA  CYS P 192     -19.742-124.908 113.335  0.00 97.00      PROA   
ATOM   2980  CB  CYS P 192     -17.650-124.458 113.266  0.00 97.00      PROA   
ATOM   2981  HB1 CYS P 192     -17.682-123.650 114.028  0.00 97.00      PROA   
ATOM   2982  HB2 CYS P 192     -16.885-124.185 112.507  0.00 97.00      PROA   
ATOM   2983  SG  CYS P 192     -17.191-126.034 114.058  0.00 97.00      PROA   
ATOM   2984  C   CYS P 192     -19.503-123.230 112.065  0.00 97.00      PROA   
ATOM   2985  O   CYS P 192     -18.751-122.502 111.421  0.00 97.00      PROA   
ATOM   2986  N   GLU P 193     -20.792-122.886 112.314  0.00 97.00      PROA   
ATOM   2987  HN  GLU P 193     -21.354-123.454 112.913  0.00 97.00      PROA   
ATOM   2988  CA  GLU P 193     -21.511-121.904 111.521  0.00 97.00      PROA   
ATOM   2989  HA  GLU P 193     -20.834-121.494 110.785  0.00 97.00      PROA   
ATOM   2990  CB  GLU P 193     -22.660-122.597 110.742  0.00 97.00      PROA   
ATOM   2991  HB1 GLU P 193     -22.189-123.345 110.065  0.00 97.00      PROA   
ATOM   2992  HB2 GLU P 193     -23.169-121.843 110.103  0.00 97.00      PROA   
ATOM   2993  CG  GLU P 193     -23.691-123.331 111.629  0.00 97.00      PROA   
ATOM   2994  HG1 GLU P 193     -24.048-122.660 112.437  0.00 97.00      PROA   
ATOM   2995  HG2 GLU P 193     -23.257-124.243 112.089  0.00 97.00      PROA   
ATOM   2996  CD  GLU P 193     -24.902-123.721 110.799  0.00 97.00      PROA   
ATOM   2997  OE1 GLU P 193     -25.946-123.026 110.917  0.00 97.00      PROA   
ATOM   2998  OE2 GLU P 193     -24.795-124.676 109.989  0.00 97.00      PROA   
ATOM   2999  C   GLU P 193     -22.076-120.711 112.281  0.00 97.00      PROA   
ATOM   3000  O   GLU P 193     -22.612-120.840 113.378  0.00 97.00      PROA   
ATOM   3001  N   THR P 194     -21.983-119.496 111.674  0.00 97.00      PROA   
ATOM   3002  HN  THR P 194     -21.429-119.386 110.853  0.00 97.00      PROA   
ATOM   3003  CA  THR P 194     -22.608-118.280 112.188  0.00 97.00      PROA   
ATOM   3004  HA  THR P 194     -22.912-118.434 113.216  0.00 97.00      PROA   
ATOM   3005  CB  THR P 194     -21.682-117.052 112.138  0.00 97.00      PROA   
ATOM   3006  HB  THR P 194     -22.230-116.146 112.493  0.00 97.00      PROA   
ATOM   3007  OG1 THR P 194     -21.174-116.796 110.829  0.00 97.00      PROA   
ATOM   3008  HG1 THR P 194     -21.243-115.847 110.694  0.00 97.00      PROA   
ATOM   3009  CG2 THR P 194     -20.479-117.267 113.071  0.00 97.00      PROA   
ATOM   3010 HG21 THR P 194     -19.893-118.156 112.756  0.00 97.00      PROA   
ATOM   3011 HG22 THR P 194     -20.818-117.411 114.117  0.00 97.00      PROA   
ATOM   3012 HG23 THR P 194     -19.811-116.379 113.036  0.00 97.00      PROA   
ATOM   3013  C   THR P 194     -23.857-117.893 111.409  0.00 97.00      PROA   
ATOM   3014  O   THR P 194     -24.830-117.427 111.999  0.00 97.00      PROA   
ATOM   3015  N   LYS P 195     -23.817-118.008 110.059  0.00 97.00      PROA   
ATOM   3016  HN  LYS P 195     -23.005-118.419 109.657  0.00 97.00      PROA   
ATOM   3017  CA  LYS P 195     -24.759-117.429 109.100  0.00 97.00      PROA   
ATOM   3018  HA  LYS P 195     -24.372-117.714 108.133  0.00 97.00      PROA   
ATOM   3019  CB  LYS P 195     -26.208-118.004 109.161  0.00 97.00      PROA   
ATOM   3020  HB1 LYS P 195     -26.940-117.213 108.879  0.00 97.00      PROA   
ATOM   3021  HB2 LYS P 195     -26.453-118.302 110.202  0.00 97.00      PROA   
ATOM   3022  CG  LYS P 195     -26.504-119.184 108.209  0.00 97.00      PROA   
ATOM   3023  HG1 LYS P 195     -26.169-118.921 107.182  0.00 97.00      PROA   
ATOM   3024  HG2 LYS P 195     -27.614-119.292 108.172  0.00 97.00      PROA   
ATOM   3025  CD  LYS P 195     -25.934-120.552 108.617  0.00 97.00      PROA   
ATOM   3026  HD1 LYS P 195     -26.228-120.737 109.675  0.00 97.00      PROA   
ATOM   3027  HD2 LYS P 195     -24.824-120.537 108.573  0.00 97.00      PROA   
ATOM   3028  CE  LYS P 195     -26.492-121.682 107.727  0.00 97.00      PROA   
ATOM   3029  HE1 LYS P 195     -26.142-121.574 106.681  0.00 97.00      PROA   
ATOM   3030  HE2 LYS P 195     -27.603-121.655 107.749  0.00 97.00      PROA   
ATOM   3031  NZ  LYS P 195     -26.078-123.009 108.211  0.00 97.00      PROA   
ATOM   3032  HZ1 LYS P 195     -26.191-123.022 109.252  0.00 97.00      PROA   
ATOM   3033  HZ2 LYS P 195     -25.069-123.196 108.055  0.00 97.00      PROA   
ATOM   3034  HZ3 LYS P 195     -26.643-123.791 107.833  0.00 97.00      PROA   
ATOM   3035  C   LYS P 195     -24.783-115.900 109.030  0.00 97.00      PROA   
ATOM   3036  O   LYS P 195     -25.006-115.331 107.963  0.00 97.00      PROA   
ATOM   3037  N   LEU P 196     -24.508-115.197 110.146  0.00 97.00      PROA   
ATOM   3038  HN  LEU P 196     -24.428-115.685 111.013  0.00 97.00      PROA   
ATOM   3039  CA  LEU P 196     -24.480-113.756 110.228  0.00 97.00      PROA   
ATOM   3040  HA  LEU P 196     -25.121-113.341 109.462  0.00 97.00      PROA   
ATOM   3041  CB  LEU P 196     -24.967-113.257 111.593  0.00 97.00      PROA   
ATOM   3042  HB1 LEU P 196     -24.775-112.164 111.699  0.00 97.00      PROA   
ATOM   3043  HB2 LEU P 196     -24.428-113.774 112.421  0.00 97.00      PROA   
ATOM   3044  CG  LEU P 196     -26.468-113.408 111.846  0.00 97.00      PROA   
ATOM   3045  HG  LEU P 196     -26.439-112.872 112.795  0.00 97.00      PROA   
ATOM   3046  CD1 LEU P 196     -27.364-112.646 110.845  0.00 97.00      PROA   
ATOM   3047 HD11 LEU P 196     -27.295-113.138 109.858  0.00 97.00      PROA   
ATOM   3048 HD12 LEU P 196     -27.046-111.587 110.763  0.00 97.00      PROA   
ATOM   3049 HD13 LEU P 196     -28.432-112.662 111.158  0.00 97.00      PROA   
ATOM   3050  CD2 LEU P 196     -26.992-114.838 112.099  0.00 97.00      PROA   
ATOM   3051 HD21 LEU P 196     -26.387-115.345 112.878  0.00 97.00      PROA   
ATOM   3052 HD22 LEU P 196     -26.950-115.411 111.156  0.00 97.00      PROA   
ATOM   3053 HD23 LEU P 196     -28.053-114.833 112.437  0.00 97.00      PROA   
ATOM   3054  C   LEU P 196     -23.092-113.194 110.024  0.00 97.00      PROA   
ATOM   3055  O   LEU P 196     -22.094-113.788 110.428  0.00 97.00      PROA   
ATOM   3056  N   LEU P 197     -23.021-111.988 109.408  0.00 97.00      PROA   
ATOM   3057  HN  LEU P 197     -23.835-111.563 109.021  0.00 97.00      PROA   
ATOM   3058  CA  LEU P 197     -21.834-111.165 109.378  0.00 97.00      PROA   
ATOM   3059  HA  LEU P 197     -21.123-111.545 110.098  0.00 97.00      PROA   
ATOM   3060  CB  LEU P 197     -21.177-111.100 107.977  0.00 97.00      PROA   
ATOM   3061  HB1 LEU P 197     -21.921-110.714 107.247  0.00 97.00      PROA   
ATOM   3062  HB2 LEU P 197     -20.923-112.140 107.672  0.00 97.00      PROA   
ATOM   3063  CG  LEU P 197     -19.890-110.242 107.871  0.00 97.00      PROA   
ATOM   3064  HG  LEU P 197     -20.139-109.192 108.150  0.00 97.00      PROA   
ATOM   3065  CD1 LEU P 197     -18.773-110.734 108.810  0.00 97.00      PROA   
ATOM   3066 HD11 LEU P 197     -18.531-111.794 108.584  0.00 97.00      PROA   
ATOM   3067 HD12 LEU P 197     -19.084-110.653 109.872  0.00 97.00      PROA   
ATOM   3068 HD13 LEU P 197     -17.858-110.121 108.665  0.00 97.00      PROA   
ATOM   3069  CD2 LEU P 197     -19.381-110.213 106.419  0.00 97.00      PROA   
ATOM   3070 HD21 LEU P 197     -20.165-109.808 105.744  0.00 97.00      PROA   
ATOM   3071 HD22 LEU P 197     -19.120-111.239 106.084  0.00 97.00      PROA   
ATOM   3072 HD23 LEU P 197     -18.478-109.572 106.339  0.00 97.00      PROA   
ATOM   3073  C   LEU P 197     -22.251-109.784 109.827  0.00 97.00      PROA   
ATOM   3074  O   LEU P 197     -23.279-109.264 109.399  0.00 97.00      PROA   
ATOM   3075  N   LEU P 198     -21.458-109.174 110.734  0.00 97.00      PROA   
ATOM   3076  HN  LEU P 198     -20.616-109.601 111.046  0.00 97.00      PROA   
ATOM   3077  CA  LEU P 198     -21.711-107.881 111.318  0.00 97.00      PROA   
ATOM   3078  HA  LEU P 198     -22.430-107.331 110.725  0.00 97.00      PROA   
ATOM   3079  CB  LEU P 198     -22.149-107.951 112.806  0.00 97.00      PROA   
ATOM   3080  HB1 LEU P 198     -22.169-106.929 113.148  0.00 97.00      PROA   
ATOM   3081  HB2 LEU P 198     -21.385-108.466 113.421  0.00 97.00      PROA   
ATOM   3082  CG  LEU P 198     -23.542-108.538 113.153  0.00 97.00      PROA   
ATOM   3083  HG  LEU P 198     -23.732-108.276 114.226  0.00 97.00      PROA   
ATOM   3084  CD1 LEU P 198     -24.690-107.922 112.335  0.00 97.00      PROA   
ATOM   3085 HD11 LEU P 198     -24.592-108.183 111.264  0.00 97.00      PROA   
ATOM   3086 HD12 LEU P 198     -24.679-106.818 112.425  0.00 97.00      PROA   
ATOM   3087 HD13 LEU P 198     -25.667-108.304 112.700  0.00 97.00      PROA   
ATOM   3088  CD2 LEU P 198     -23.568-110.070 113.082  0.00 97.00      PROA   
ATOM   3089 HD21 LEU P 198     -22.682-110.494 113.596  0.00 97.00      PROA   
ATOM   3090 HD22 LEU P 198     -23.563-110.403 112.026  0.00 97.00      PROA   
ATOM   3091 HD23 LEU P 198     -24.487-110.460 113.565  0.00 97.00      PROA   
ATOM   3092  C   LEU P 198     -20.382-107.159 111.238  0.00 97.00      PROA   
ATOM   3093  O   LEU P 198     -19.360-107.776 110.943  0.00 97.00      PROA   
ATOM   3094  N   GLN P 199     -20.361-105.821 111.477  0.00 97.00      PROA   
ATOM   3095  HN  GLN P 199     -21.210-105.329 111.662  0.00 97.00      PROA   
ATOM   3096  CA  GLN P 199     -19.157-105.000 111.441  0.00 97.00      PROA   
ATOM   3097  HA  GLN P 199     -18.785-105.037 110.428  0.00 97.00      PROA   
ATOM   3098  CB  GLN P 199     -19.449-103.522 111.816  0.00 97.00      PROA   
ATOM   3099  HB1 GLN P 199     -18.508-102.938 111.726  0.00 97.00      PROA   
ATOM   3100  HB2 GLN P 199     -19.747-103.478 112.884  0.00 97.00      PROA   
ATOM   3101  CG  GLN P 199     -20.541-102.808 110.975  0.00 97.00      PROA   
ATOM   3102  HG1 GLN P 199     -20.479-101.708 111.106  0.00 97.00      PROA   
ATOM   3103  HG2 GLN P 199     -21.543-103.130 111.336  0.00 97.00      PROA   
ATOM   3104  CD  GLN P 199     -20.501-103.157 109.483  0.00 97.00      PROA   
ATOM   3105  OE1 GLN P 199     -21.397-103.839 108.972  0.00 97.00      PROA   
ATOM   3106  NE2 GLN P 199     -19.460-102.669 108.758  0.00 97.00      PROA   
ATOM   3107 HE21 GLN P 199     -19.446-102.869 107.780  0.00 97.00      PROA   
ATOM   3108 HE22 GLN P 199     -18.756-102.109 109.193  0.00 97.00      PROA   
ATOM   3109  C   GLN P 199     -18.051-105.528 112.352  0.00 97.00      PROA   
ATOM   3110  O   GLN P 199     -18.289-105.938 113.487  0.00 97.00      PROA   
ATOM   3111  N   ARG P 200     -16.803-105.567 111.834  0.00 97.00      PROA   
ATOM   3112  HN  ARG P 200     -16.592-105.192 110.935  0.00 97.00      PROA   
ATOM   3113  CA  ARG P 200     -15.751-106.356 112.424  0.00 97.00      PROA   
ATOM   3114  HA  ARG P 200     -15.933-106.499 113.479  0.00 97.00      PROA   
ATOM   3115  CB  ARG P 200     -15.698-107.711 111.672  0.00 97.00      PROA   
ATOM   3116  HB1 ARG P 200     -15.471-107.505 110.600  0.00 97.00      PROA   
ATOM   3117  HB2 ARG P 200     -16.712-108.170 111.691  0.00 97.00      PROA   
ATOM   3118  CG  ARG P 200     -14.677-108.725 112.203  0.00 97.00      PROA   
ATOM   3119  HG1 ARG P 200     -13.886-108.209 112.783  0.00 97.00      PROA   
ATOM   3120  HG2 ARG P 200     -14.176-109.162 111.314  0.00 97.00      PROA   
ATOM   3121  CD  ARG P 200     -15.248-109.855 113.072  0.00 97.00      PROA   
ATOM   3122  HD1 ARG P 200     -16.089-109.497 113.699  0.00 97.00      PROA   
ATOM   3123  HD2 ARG P 200     -14.459-110.258 113.750  0.00 97.00      PROA   
ATOM   3124  NE  ARG P 200     -15.756-110.938 112.164  0.00 97.00      PROA   
ATOM   3125  HE  ARG P 200     -16.675-110.883 111.788  0.00 97.00      PROA   
ATOM   3126  CZ  ARG P 200     -14.993-111.978 111.776  0.00 97.00      PROA   
ATOM   3127  NH1 ARG P 200     -13.719-112.115 112.165  0.00 97.00      PROA   
ATOM   3128 HH11 ARG P 200     -13.204-111.274 112.314  0.00 97.00      PROA   
ATOM   3129 HH12 ARG P 200     -13.192-112.882 111.798  0.00 97.00      PROA   
ATOM   3130  NH2 ARG P 200     -15.455-112.885 110.901  0.00 97.00      PROA   
ATOM   3131 HH21 ARG P 200     -16.315-112.717 110.434  0.00 97.00      PROA   
ATOM   3132 HH22 ARG P 200     -14.762-113.479 110.498  0.00 97.00      PROA   
ATOM   3133  C   ARG P 200     -14.454-105.604 112.191  0.00 97.00      PROA   
ATOM   3134  O   ARG P 200     -14.302-105.057 111.099  0.00 97.00      PROA   
ATOM   3135  N   PRO P 201     -13.488-105.521 113.114  0.00 97.00      PROA   
ATOM   3136  CD  PRO P 201     -13.680-105.752 114.552  0.00 97.00      PROA   
ATOM   3137  HD1 PRO P 201     -14.070-106.777 114.744  0.00 97.00      PROA   
ATOM   3138  HD2 PRO P 201     -14.389-104.994 114.953  0.00 97.00      PROA   
ATOM   3139  CA  PRO P 201     -12.144-105.053 112.794  0.00 97.00      PROA   
ATOM   3140  HA  PRO P 201     -12.186-104.179 112.158  0.00 97.00      PROA   
ATOM   3141  CB  PRO P 201     -11.536-104.704 114.168  0.00 97.00      PROA   
ATOM   3142  HB1 PRO P 201     -11.755-103.634 114.387  0.00 97.00      PROA   
ATOM   3143  HB2 PRO P 201     -10.440-104.855 114.222  0.00 97.00      PROA   
ATOM   3144  CG  PRO P 201     -12.297-105.571 115.186  0.00 97.00      PROA   
ATOM   3145  HG1 PRO P 201     -11.805-106.561 115.277  0.00 97.00      PROA   
ATOM   3146  HG2 PRO P 201     -12.344-105.107 116.191  0.00 97.00      PROA   
ATOM   3147  C   PRO P 201     -11.351-106.115 112.043  0.00 97.00      PROA   
ATOM   3148  O   PRO P 201     -11.059-105.910 110.866  0.00 97.00      PROA   
ATOM   3149  N   GLY P 202     -11.012-107.258 112.678  0.00 97.00      PROA   
ATOM   3150  HN  GLY P 202     -11.156-107.348 113.662  0.00 97.00      PROA   
ATOM   3151  CA  GLY P 202     -10.368-108.380 112.027  0.00 97.00      PROA   
ATOM   3152  HA1 GLY P 202      -9.965-108.965 112.828  0.00 97.00      PROA   
ATOM   3153  HA2 GLY P 202      -9.618-108.039 111.328  0.00 97.00      PROA   
ATOM   3154  C   GLY P 202     -11.347-109.267 111.324  0.00 97.00      PROA   
ATOM   3155  O   GLY P 202     -12.020-110.044 111.980  0.00 97.00      PROA   
ATOM   3156  N   LEU P 203     -11.428-109.182 109.980  0.00 97.00      PROA   
ATOM   3157  HN  LEU P 203     -10.838-108.528 109.515  0.00 97.00      PROA   
ATOM   3158  CA  LEU P 203     -12.369-109.889 109.121  0.00 97.00      PROA   
ATOM   3159  HA  LEU P 203     -13.351-109.667 109.502  0.00 97.00      PROA   
ATOM   3160  CB  LEU P 203     -12.333-109.345 107.663  0.00 97.00      PROA   
ATOM   3161  HB1 LEU P 203     -12.637-110.130 106.937  0.00 97.00      PROA   
ATOM   3162  HB2 LEU P 203     -11.285-109.060 107.423  0.00 97.00      PROA   
ATOM   3163  CG  LEU P 203     -13.260-108.124 107.387  0.00 97.00      PROA   
ATOM   3164  HG  LEU P 203     -13.043-107.794 106.341  0.00 97.00      PROA   
ATOM   3165  CD1 LEU P 203     -14.754-108.510 107.422  0.00 97.00      PROA   
ATOM   3166 HD11 LEU P 203     -15.051-108.833 108.442  0.00 97.00      PROA   
ATOM   3167 HD12 LEU P 203     -14.958-109.338 106.712  0.00 97.00      PROA   
ATOM   3168 HD13 LEU P 203     -15.380-107.638 107.137  0.00 97.00      PROA   
ATOM   3169  CD2 LEU P 203     -12.988-106.914 108.300  0.00 97.00      PROA   
ATOM   3170 HD21 LEU P 203     -11.920-106.619 108.246  0.00 97.00      PROA   
ATOM   3171 HD22 LEU P 203     -13.234-107.155 109.356  0.00 97.00      PROA   
ATOM   3172 HD23 LEU P 203     -13.609-106.048 107.991  0.00 97.00      PROA   
ATOM   3173  C   LEU P 203     -12.308-111.415 109.124  0.00 97.00      PROA   
ATOM   3174  O   LEU P 203     -13.342-112.059 108.963  0.00 97.00      PROA   
ATOM   3175  N   GLN P 204     -11.120-112.044 109.278  0.00 97.00      PROA   
ATOM   3176  HN  GLN P 204     -10.303-111.536 109.554  0.00 97.00      PROA   
ATOM   3177  CA  GLN P 204     -10.903-113.468 109.051  0.00 97.00      PROA   
ATOM   3178  HA  GLN P 204     -11.306-113.699 108.076  0.00 97.00      PROA   
ATOM   3179  CB  GLN P 204      -9.380-113.765 109.083  0.00 97.00      PROA   
ATOM   3180  HB1 GLN P 204      -9.009-113.636 110.123  0.00 97.00      PROA   
ATOM   3181  HB2 GLN P 204      -8.883-112.969 108.479  0.00 97.00      PROA   
ATOM   3182  CG  GLN P 204      -8.888-115.133 108.553  0.00 97.00      PROA   
ATOM   3183  HG1 GLN P 204      -9.087-115.918 109.313  0.00 97.00      PROA   
ATOM   3184  HG2 GLN P 204      -7.788-115.088 108.408  0.00 97.00      PROA   
ATOM   3185  CD  GLN P 204      -9.572-115.556 107.248  0.00 97.00      PROA   
ATOM   3186  OE1 GLN P 204     -10.683-116.093 107.226  0.00 97.00      PROA   
ATOM   3187  NE2 GLN P 204      -8.878-115.321 106.103  0.00 97.00      PROA   
ATOM   3188 HE21 GLN P 204      -9.296-115.606 105.243  0.00 97.00      PROA   
ATOM   3189 HE22 GLN P 204      -7.989-114.868 106.146  0.00 97.00      PROA   
ATOM   3190  C   GLN P 204     -11.594-114.358 110.079  0.00 97.00      PROA   
ATOM   3191  O   GLN P 204     -12.000-113.909 111.140  0.00 97.00      PROA   
ATOM   3192  N   LEU P 205     -11.743-115.670 109.801  0.00 97.00      PROA   
ATOM   3193  HN  LEU P 205     -11.499-116.030 108.902  0.00 97.00      PROA   
ATOM   3194  CA  LEU P 205     -11.988-116.640 110.846  0.00 97.00      PROA   
ATOM   3195  HA  LEU P 205     -11.826-116.183 111.812  0.00 97.00      PROA   
ATOM   3196  CB  LEU P 205     -13.412-117.247 110.836  0.00 97.00      PROA   
ATOM   3197  HB1 LEU P 205     -13.471-118.075 111.577  0.00 97.00      PROA   
ATOM   3198  HB2 LEU P 205     -13.612-117.664 109.825  0.00 97.00      PROA   
ATOM   3199  CG  LEU P 205     -14.538-116.248 111.190  0.00 97.00      PROA   
ATOM   3200  HG  LEU P 205     -14.408-115.352 110.541  0.00 97.00      PROA   
ATOM   3201  CD1 LEU P 205     -15.923-116.842 110.880  0.00 97.00      PROA   
ATOM   3202 HD11 LEU P 205     -16.092-117.754 111.490  0.00 97.00      PROA   
ATOM   3203 HD12 LEU P 205     -15.996-117.113 109.806  0.00 97.00      PROA   
ATOM   3204 HD13 LEU P 205     -16.721-116.106 111.117  0.00 97.00      PROA   
ATOM   3205  CD2 LEU P 205     -14.470-115.807 112.665  0.00 97.00      PROA   
ATOM   3206 HD21 LEU P 205     -13.514-115.291 112.885  0.00 97.00      PROA   
ATOM   3207 HD22 LEU P 205     -14.552-116.695 113.328  0.00 97.00      PROA   
ATOM   3208 HD23 LEU P 205     -15.306-115.115 112.902  0.00 97.00      PROA   
ATOM   3209  C   LEU P 205     -10.964-117.743 110.736  0.00 97.00      PROA   
ATOM   3210  O   LEU P 205     -10.967-118.545 109.804  0.00 97.00      PROA   
ATOM   3211  N   TYR P 206     -10.066-117.821 111.744  0.00 97.00      PROA   
ATOM   3212  HN  TYR P 206     -10.042-117.122 112.454  0.00 97.00      PROA   
ATOM   3213  CA  TYR P 206      -9.195-118.959 111.961  0.00 97.00      PROA   
ATOM   3214  HA  TYR P 206      -9.034-119.478 111.025  0.00 97.00      PROA   
ATOM   3215  CB  TYR P 206      -7.828-118.605 112.609  0.00 97.00      PROA   
ATOM   3216  HB1 TYR P 206      -7.149-119.483 112.621  0.00 97.00      PROA   
ATOM   3217  HB2 TYR P 206      -7.972-118.254 113.655  0.00 97.00      PROA   
ATOM   3218  CG  TYR P 206      -7.165-117.494 111.843  0.00 97.00      PROA   
ATOM   3219  CD1 TYR P 206      -6.324-117.753 110.743  0.00 97.00      PROA   
ATOM   3220  HD1 TYR P 206      -6.135-118.774 110.440  0.00 97.00      PROA   
ATOM   3221  CE1 TYR P 206      -5.738-116.692 110.034  0.00 97.00      PROA   
ATOM   3222  HE1 TYR P 206      -5.103-116.892 109.182  0.00 97.00      PROA   
ATOM   3223  CZ  TYR P 206      -6.000-115.368 110.418  0.00 97.00      PROA   
ATOM   3224  OH  TYR P 206      -5.502-114.284 109.665  0.00 97.00      PROA   
ATOM   3225  HH  TYR P 206      -5.967-113.489 109.957  0.00 97.00      PROA   
ATOM   3226  CD2 TYR P 206      -7.366-116.165 112.249  0.00 97.00      PROA   
ATOM   3227  HD2 TYR P 206      -7.981-115.942 113.110  0.00 97.00      PROA   
ATOM   3228  CE2 TYR P 206      -6.804-115.111 111.532  0.00 97.00      PROA   
ATOM   3229  HE2 TYR P 206      -7.013-114.102 111.847  0.00 97.00      PROA   
ATOM   3230  C   TYR P 206      -9.956-119.860 112.901  0.00 97.00      PROA   
ATOM   3231  O   TYR P 206     -10.783-119.393 113.683  0.00 97.00      PROA   
ATOM   3232  N   PHE P 207      -9.715-121.184 112.829  0.00 97.00      PROA   
ATOM   3233  HN  PHE P 207      -9.022-121.560 112.214  0.00 97.00      PROA   
ATOM   3234  CA  PHE P 207     -10.487-122.134 113.600  0.00 97.00      PROA   
ATOM   3235  HA  PHE P 207     -10.991-121.641 114.418  0.00 97.00      PROA   
ATOM   3236  CB  PHE P 207     -11.513-122.928 112.748  0.00 97.00      PROA   
ATOM   3237  HB1 PHE P 207     -11.985-123.744 113.336  0.00 97.00      PROA   
ATOM   3238  HB2 PHE P 207     -10.985-123.389 111.888  0.00 97.00      PROA   
ATOM   3239  CG  PHE P 207     -12.619-122.055 112.200  0.00 97.00      PROA   
ATOM   3240  CD1 PHE P 207     -12.432-121.306 111.024  0.00 97.00      PROA   
ATOM   3241  HD1 PHE P 207     -11.462-121.285 110.550  0.00 97.00      PROA   
ATOM   3242  CE1 PHE P 207     -13.494-120.598 110.450  0.00 97.00      PROA   
ATOM   3243  HE1 PHE P 207     -13.329-120.018 109.553  0.00 97.00      PROA   
ATOM   3244  CZ  PHE P 207     -14.762-120.635 111.040  0.00 97.00      PROA   
ATOM   3245  HZ  PHE P 207     -15.580-120.085 110.599  0.00 97.00      PROA   
ATOM   3246  CD2 PHE P 207     -13.899-122.080 112.785  0.00 97.00      PROA   
ATOM   3247  HD2 PHE P 207     -14.065-122.664 113.679  0.00 97.00      PROA   
ATOM   3248  CE2 PHE P 207     -14.965-121.376 112.210  0.00 97.00      PROA   
ATOM   3249  HE2 PHE P 207     -15.943-121.409 112.665  0.00 97.00      PROA   
ATOM   3250  C   PHE P 207      -9.549-123.125 114.214  0.00 97.00      PROA   
ATOM   3251  O   PHE P 207      -8.411-123.266 113.792  0.00 97.00      PROA   
ATOM   3252  N   SER P 208     -10.025-123.845 115.246  0.00 97.00      PROA   
ATOM   3253  HN  SER P 208     -10.917-123.647 115.641  0.00 97.00      PROA   
ATOM   3254  CA  SER P 208      -9.308-124.950 115.831  0.00 97.00      PROA   
ATOM   3255  HA  SER P 208      -8.693-125.413 115.072  0.00 97.00      PROA   
ATOM   3256  CB  SER P 208      -8.409-124.558 117.034  0.00 97.00      PROA   
ATOM   3257  HB1 SER P 208      -7.574-123.929 116.654  0.00 97.00      PROA   
ATOM   3258  HB2 SER P 208      -7.972-125.459 117.517  0.00 97.00      PROA   
ATOM   3259  OG  SER P 208      -9.136-123.795 117.990  0.00 97.00      PROA   
ATOM   3260  HG1 SER P 208      -8.688-123.880 118.839  0.00 97.00      PROA   
ATOM   3261  C   SER P 208     -10.338-125.971 116.233  0.00 97.00      PROA   
ATOM   3262  O   SER P 208     -11.505-125.649 116.438  0.00 97.00      PROA   
ATOM   3263  N   PHE P 209      -9.908-127.248 116.304  0.00 97.00      PROA   
ATOM   3264  HN  PHE P 209      -8.950-127.467 116.146  0.00 97.00      PROA   
ATOM   3265  CA  PHE P 209     -10.753-128.381 116.587  0.00 97.00      PROA   
ATOM   3266  HA  PHE P 209     -11.688-128.030 117.006  0.00 97.00      PROA   
ATOM   3267  CB  PHE P 209     -10.995-129.253 115.321  0.00 97.00      PROA   
ATOM   3268  HB1 PHE P 209     -10.775-130.328 115.481  0.00 97.00      PROA   
ATOM   3269  HB2 PHE P 209     -10.349-128.897 114.488  0.00 97.00      PROA   
ATOM   3270  CG  PHE P 209     -12.433-129.157 114.891  0.00 97.00      PROA   
ATOM   3271  CD1 PHE P 209     -13.408-129.899 115.580  0.00 97.00      PROA   
ATOM   3272  HD1 PHE P 209     -13.121-130.500 116.431  0.00 97.00      PROA   
ATOM   3273  CE1 PHE P 209     -14.745-129.875 115.169  0.00 97.00      PROA   
ATOM   3274  HE1 PHE P 209     -15.480-130.458 115.702  0.00 97.00      PROA   
ATOM   3275  CZ  PHE P 209     -15.121-129.109 114.058  0.00 97.00      PROA   
ATOM   3276  HZ  PHE P 209     -16.150-129.088 113.733  0.00 97.00      PROA   
ATOM   3277  CD2 PHE P 209     -12.822-128.389 113.778  0.00 97.00      PROA   
ATOM   3278  HD2 PHE P 209     -12.085-127.819 113.231  0.00 97.00      PROA   
ATOM   3279  CE2 PHE P 209     -14.160-128.365 113.363  0.00 97.00      PROA   
ATOM   3280  HE2 PHE P 209     -14.452-127.778 112.506  0.00 97.00      PROA   
ATOM   3281  C   PHE P 209     -10.072-129.178 117.671  0.00 97.00      PROA   
ATOM   3282  O   PHE P 209      -8.849-129.298 117.701  0.00 97.00      PROA   
ATOM   3283  N   TYR P 210     -10.871-129.710 118.622  0.00 97.00      PROA   
ATOM   3284  HN  TYR P 210     -11.860-129.583 118.589  0.00 97.00      PROA   
ATOM   3285  CA  TYR P 210     -10.372-130.371 119.806  0.00 97.00      PROA   
ATOM   3286  HA  TYR P 210      -9.344-130.679 119.667  0.00 97.00      PROA   
ATOM   3287  CB  TYR P 210     -10.528-129.497 121.087  0.00 97.00      PROA   
ATOM   3288  HB1 TYR P 210     -10.045-129.984 121.962  0.00 97.00      PROA   
ATOM   3289  HB2 TYR P 210     -11.608-129.378 121.312  0.00 97.00      PROA   
ATOM   3290  CG  TYR P 210      -9.974-128.094 120.934  0.00 97.00      PROA   
ATOM   3291  CD1 TYR P 210     -10.747-127.084 120.327  0.00 97.00      PROA   
ATOM   3292  HD1 TYR P 210     -11.716-127.331 119.922  0.00 97.00      PROA   
ATOM   3293  CE1 TYR P 210     -10.297-125.760 120.277  0.00 97.00      PROA   
ATOM   3294  HE1 TYR P 210     -10.912-125.002 119.814  0.00 97.00      PROA   
ATOM   3295  CZ  TYR P 210      -9.069-125.419 120.855  0.00 97.00      PROA   
ATOM   3296  OH  TYR P 210      -8.619-124.081 120.865  0.00 97.00      PROA   
ATOM   3297  HH  TYR P 210      -9.376-123.507 121.042  0.00 97.00      PROA   
ATOM   3298  CD2 TYR P 210      -8.744-127.733 121.513  0.00 97.00      PROA   
ATOM   3299  HD2 TYR P 210      -8.163-128.480 122.032  0.00 97.00      PROA   
ATOM   3300  CE2 TYR P 210      -8.289-126.408 121.465  0.00 97.00      PROA   
ATOM   3301  HE2 TYR P 210      -7.353-126.137 121.930  0.00 97.00      PROA   
ATOM   3302  C   TYR P 210     -11.227-131.605 119.987  0.00 97.00      PROA   
ATOM   3303  O   TYR P 210     -12.321-131.700 119.432  0.00 97.00      PROA   
ATOM   3304  N   MET P 211     -10.739-132.583 120.786  0.00 97.00      PROA   
ATOM   3305  HN  MET P 211      -9.827-132.514 121.187  0.00 97.00      PROA   
ATOM   3306  CA  MET P 211     -11.531-133.717 121.214  0.00 97.00      PROA   
ATOM   3307  HA  MET P 211     -12.551-133.611 120.881  0.00 97.00      PROA   
ATOM   3308  CB  MET P 211     -10.961-135.060 120.686  0.00 97.00      PROA   
ATOM   3309  HB1 MET P 211     -11.471-135.906 121.198  0.00 97.00      PROA   
ATOM   3310  HB2 MET P 211      -9.875-135.109 120.927  0.00 97.00      PROA   
ATOM   3311  CG  MET P 211     -11.146-135.247 119.168  0.00 97.00      PROA   
ATOM   3312  HG1 MET P 211     -10.856-134.310 118.647  0.00 97.00      PROA   
ATOM   3313  HG2 MET P 211     -12.232-135.395 118.986  0.00 97.00      PROA   
ATOM   3314  SD  MET P 211     -10.207-136.632 118.445  0.00 97.00      PROA   
ATOM   3315  CE  MET P 211     -11.034-137.990 119.319  0.00 97.00      PROA   
ATOM   3316  HE1 MET P 211     -12.133-137.944 119.169  0.00 97.00      PROA   
ATOM   3317  HE2 MET P 211     -10.831-137.956 120.410  0.00 97.00      PROA   
ATOM   3318  HE3 MET P 211     -10.680-138.971 118.939  0.00 97.00      PROA   
ATOM   3319  C   MET P 211     -11.525-133.742 122.724  0.00 97.00      PROA   
ATOM   3320  O   MET P 211     -10.545-134.179 123.321  0.00 97.00      PROA   
ATOM   3321  N   GLY P 212     -12.632-133.297 123.384  0.00 97.00      PROA   
ATOM   3322  HN  GLY P 212     -13.460-133.055 122.878  0.00 97.00      PROA   
ATOM   3323  CA  GLY P 212     -12.735-133.125 124.830  0.00 97.00      PROA   
ATOM   3324  HA1 GLY P 212     -12.960-134.090 125.261  0.00 97.00      PROA   
ATOM   3325  HA2 GLY P 212     -13.527-132.414 124.995  0.00 97.00      PROA   
ATOM   3326  C   GLY P 212     -11.506-132.550 125.501  0.00 97.00      PROA   
ATOM   3327  O   GLY P 212     -11.060-131.445 125.196  0.00 97.00      PROA   
ATOM   3328  N   SER P 213     -10.927-133.322 126.445  0.00 97.00      PROA   
ATOM   3329  HN  SER P 213     -11.361-134.186 126.687  0.00 97.00      PROA   
ATOM   3330  CA  SER P 213      -9.724-132.963 127.180  0.00 97.00      PROA   
ATOM   3331  HA  SER P 213      -9.780-131.905 127.403  0.00 97.00      PROA   
ATOM   3332  CB  SER P 213      -9.667-133.726 128.537  0.00 97.00      PROA   
ATOM   3333  HB1 SER P 213      -9.581-134.819 128.356  0.00 97.00      PROA   
ATOM   3334  HB2 SER P 213     -10.615-133.543 129.086  0.00 97.00      PROA   
ATOM   3335  OG  SER P 213      -8.595-133.296 129.376  0.00 97.00      PROA   
ATOM   3336  HG1 SER P 213      -7.799-133.378 128.839  0.00 97.00      PROA   
ATOM   3337  C   SER P 213      -8.423-133.195 126.396  0.00 97.00      PROA   
ATOM   3338  O   SER P 213      -7.377-133.474 126.982  0.00 97.00      PROA   
ATOM   3339  N   LYS P 214      -8.412-133.065 125.048  0.00 97.00      PROA   
ATOM   3340  HN  LYS P 214      -9.254-132.926 124.533  0.00 97.00      PROA   
ATOM   3341  CA  LYS P 214      -7.152-133.006 124.327  0.00 97.00      PROA   
ATOM   3342  HA  LYS P 214      -6.446-132.498 124.970  0.00 97.00      PROA   
ATOM   3343  CB  LYS P 214      -6.512-134.385 124.017  0.00 97.00      PROA   
ATOM   3344  HB1 LYS P 214      -6.183-134.812 124.991  0.00 97.00      PROA   
ATOM   3345  HB2 LYS P 214      -5.599-134.247 123.396  0.00 97.00      PROA   
ATOM   3346  CG  LYS P 214      -7.448-135.399 123.339  0.00 97.00      PROA   
ATOM   3347  HG1 LYS P 214      -7.927-134.912 122.461  0.00 97.00      PROA   
ATOM   3348  HG2 LYS P 214      -8.259-135.687 124.043  0.00 97.00      PROA   
ATOM   3349  CD  LYS P 214      -6.714-136.658 122.839  0.00 97.00      PROA   
ATOM   3350  HD1 LYS P 214      -5.991-136.335 122.054  0.00 97.00      PROA   
ATOM   3351  HD2 LYS P 214      -7.462-137.326 122.354  0.00 97.00      PROA   
ATOM   3352  CE  LYS P 214      -5.965-137.429 123.938  0.00 97.00      PROA   
ATOM   3353  HE1 LYS P 214      -6.675-137.816 124.698  0.00 97.00      PROA   
ATOM   3354  HE2 LYS P 214      -5.213-136.785 124.441  0.00 97.00      PROA   
ATOM   3355  NZ  LYS P 214      -5.236-138.583 123.357  0.00 97.00      PROA   
ATOM   3356  HZ1 LYS P 214      -4.539-138.232 122.669  0.00 97.00      PROA   
ATOM   3357  HZ2 LYS P 214      -5.911-139.209 122.873  0.00 97.00      PROA   
ATOM   3358  HZ3 LYS P 214      -4.746-139.109 124.108  0.00 97.00      PROA   
ATOM   3359  C   LYS P 214      -7.186-132.158 123.072  0.00 97.00      PROA   
ATOM   3360  O   LYS P 214      -8.107-132.204 122.260  0.00 97.00      PROA   
ATOM   3361  N   THR P 215      -6.112-131.355 122.888  0.00 97.00      PROA   
ATOM   3362  HN  THR P 215      -5.411-131.278 123.594  0.00 97.00      PROA   
ATOM   3363  CA  THR P 215      -5.780-130.636 121.675  0.00 97.00      PROA   
ATOM   3364  HA  THR P 215      -6.632-130.028 121.405  0.00 97.00      PROA   
ATOM   3365  CB  THR P 215      -4.559-129.739 121.870  0.00 97.00      PROA   
ATOM   3366  HB  THR P 215      -4.146-129.375 120.900  0.00 97.00      PROA   
ATOM   3367  OG1 THR P 215      -3.535-130.429 122.582  0.00 97.00      PROA   
ATOM   3368  HG1 THR P 215      -3.261-131.155 122.018  0.00 97.00      PROA   
ATOM   3369  CG2 THR P 215      -4.946-128.508 122.705  0.00 97.00      PROA   
ATOM   3370 HG21 THR P 215      -5.402-128.813 123.670  0.00 97.00      PROA   
ATOM   3371 HG22 THR P 215      -5.663-127.869 122.151  0.00 97.00      PROA   
ATOM   3372 HG23 THR P 215      -4.037-127.907 122.926  0.00 97.00      PROA   
ATOM   3373  C   THR P 215      -5.480-131.549 120.500  0.00 97.00      PROA   
ATOM   3374  O   THR P 215      -4.766-132.541 120.633  0.00 97.00      PROA   
ATOM   3375  N   LEU P 216      -5.967-131.173 119.297  0.00 97.00      PROA   
ATOM   3376  HN  LEU P 216      -6.633-130.435 119.219  0.00 97.00      PROA   
ATOM   3377  CA  LEU P 216      -5.467-131.694 118.040  0.00 97.00      PROA   
ATOM   3378  HA  LEU P 216      -5.037-132.670 118.207  0.00 97.00      PROA   
ATOM   3379  CB  LEU P 216      -6.584-131.819 116.976  0.00 97.00      PROA   
ATOM   3380  HB1 LEU P 216      -6.166-132.165 116.008  0.00 97.00      PROA   
ATOM   3381  HB2 LEU P 216      -7.042-130.820 116.813  0.00 97.00      PROA   
ATOM   3382  CG  LEU P 216      -7.707-132.810 117.374  0.00 97.00      PROA   
ATOM   3383  HG  LEU P 216      -8.182-132.449 118.316  0.00 97.00      PROA   
ATOM   3384  CD1 LEU P 216      -8.805-132.857 116.298  0.00 97.00      PROA   
ATOM   3385 HD11 LEU P 216      -8.387-133.229 115.339  0.00 97.00      PROA   
ATOM   3386 HD12 LEU P 216      -9.228-131.845 116.135  0.00 97.00      PROA   
ATOM   3387 HD13 LEU P 216      -9.622-133.540 116.613  0.00 97.00      PROA   
ATOM   3388  CD2 LEU P 216      -7.164-134.228 117.631  0.00 97.00      PROA   
ATOM   3389 HD21 LEU P 216      -6.458-134.238 118.487  0.00 97.00      PROA   
ATOM   3390 HD22 LEU P 216      -6.644-134.609 116.727  0.00 97.00      PROA   
ATOM   3391 HD23 LEU P 216      -8.000-134.915 117.867  0.00 97.00      PROA   
ATOM   3392  C   LEU P 216      -4.329-130.805 117.570  0.00 97.00      PROA   
ATOM   3393  O   LEU P 216      -3.979-129.839 118.244  0.00 97.00      PROA   
ATOM   3394  N   ARG P 217      -3.681-131.135 116.422  0.00 97.00      PROA   
ATOM   3395  HN  ARG P 217      -3.956-131.939 115.901  0.00 97.00      PROA   
ATOM   3396  CA  ARG P 217      -2.563-130.369 115.886  0.00 97.00      PROA   
ATOM   3397  HA  ARG P 217      -1.891-130.163 116.709  0.00 97.00      PROA   
ATOM   3398  CB  ARG P 217      -1.750-131.132 114.806  0.00 97.00      PROA   
ATOM   3399  HB1 ARG P 217      -0.986-130.443 114.376  0.00 97.00      PROA   
ATOM   3400  HB2 ARG P 217      -2.438-131.433 113.985  0.00 97.00      PROA   
ATOM   3401  CG  ARG P 217      -0.982-132.369 115.308  0.00 97.00      PROA   
ATOM   3402  HG1 ARG P 217      -1.693-133.098 115.755  0.00 97.00      PROA   
ATOM   3403  HG2 ARG P 217      -0.276-132.051 116.108  0.00 97.00      PROA   
ATOM   3404  CD  ARG P 217      -0.211-133.054 114.168  0.00 97.00      PROA   
ATOM   3405  HD1 ARG P 217       0.462-132.342 113.639  0.00 97.00      PROA   
ATOM   3406  HD2 ARG P 217      -0.927-133.468 113.426  0.00 97.00      PROA   
ATOM   3407  NE  ARG P 217       0.574-134.204 114.720  0.00 97.00      PROA   
ATOM   3408  HE  ARG P 217       0.181-135.118 114.687  0.00 97.00      PROA   
ATOM   3409  CZ  ARG P 217       1.823-134.100 115.223  0.00 97.00      PROA   
ATOM   3410  NH1 ARG P 217       2.458-132.925 115.349  0.00 97.00      PROA   
ATOM   3411 HH11 ARG P 217       1.968-132.093 115.113  0.00 97.00      PROA   
ATOM   3412 HH12 ARG P 217       3.379-132.910 115.731  0.00 97.00      PROA   
ATOM   3413  NH2 ARG P 217       2.460-135.220 115.611  0.00 97.00      PROA   
ATOM   3414 HH21 ARG P 217       2.000-136.098 115.519  0.00 97.00      PROA   
ATOM   3415 HH22 ARG P 217       3.393-135.152 115.955  0.00 97.00      PROA   
ATOM   3416  C   ARG P 217      -2.960-129.016 115.311  0.00 97.00      PROA   
ATOM   3417  O   ARG P 217      -2.996-128.817 114.097  0.00 97.00      PROA   
ATOM   3418  N   GLY P 218      -3.244-128.045 116.208  0.00 97.00      PROA   
ATOM   3419  HN  GLY P 218      -3.316-128.315 117.167  0.00 97.00      PROA   
ATOM   3420  CA  GLY P 218      -3.420-126.632 115.932  0.00 97.00      PROA   
ATOM   3421  HA1 GLY P 218      -3.572-126.147 116.885  0.00 97.00      PROA   
ATOM   3422  HA2 GLY P 218      -4.260-126.527 115.261  0.00 97.00      PROA   
ATOM   3423  C   GLY P 218      -2.229-125.964 115.302  0.00 97.00      PROA   
ATOM   3424  O   GLY P 218      -1.113-126.479 115.335  0.00 97.00      PROA   
ATOM   3425  N   ARG P 219      -2.473-124.754 114.756  0.00 97.00      PROA   
ATOM   3426  HN  ARG P 219      -3.395-124.375 114.772  0.00 97.00      PROA   
ATOM   3427  CA  ARG P 219      -1.486-123.909 114.128  0.00 97.00      PROA   
ATOM   3428  HA  ARG P 219      -0.849-123.529 114.914  0.00 97.00      PROA   
ATOM   3429  CB  ARG P 219      -0.602-124.606 113.032  0.00 97.00      PROA   
ATOM   3430  HB1 ARG P 219       0.058-125.331 113.556  0.00 97.00      PROA   
ATOM   3431  HB2 ARG P 219       0.086-123.871 112.568  0.00 97.00      PROA   
ATOM   3432  CG  ARG P 219      -1.361-125.413 111.953  0.00 97.00      PROA   
ATOM   3433  HG1 ARG P 219      -2.097-124.764 111.430  0.00 97.00      PROA   
ATOM   3434  HG2 ARG P 219      -1.932-126.220 112.460  0.00 97.00      PROA   
ATOM   3435  CD  ARG P 219      -0.469-126.092 110.900  0.00 97.00      PROA   
ATOM   3436  HD1 ARG P 219      -1.080-126.811 110.304  0.00 97.00      PROA   
ATOM   3437  HD2 ARG P 219       0.381-126.623 111.378  0.00 97.00      PROA   
ATOM   3438  NE  ARG P 219       0.045-125.010 110.003  0.00 97.00      PROA   
ATOM   3439  HE  ARG P 219      -0.112-124.054 110.257  0.00 97.00      PROA   
ATOM   3440  CZ  ARG P 219       0.372-125.182 108.710  0.00 97.00      PROA   
ATOM   3441  NH1 ARG P 219       0.812-126.361 108.276  0.00 97.00      PROA   
ATOM   3442 HH11 ARG P 219       1.045-126.996 109.001  0.00 97.00      PROA   
ATOM   3443 HH12 ARG P 219       1.222-126.395 107.369  0.00 97.00      PROA   
ATOM   3444  NH2 ARG P 219       0.285-124.140 107.869  0.00 97.00      PROA   
ATOM   3445 HH21 ARG P 219       0.249-124.299 106.890  0.00 97.00      PROA   
ATOM   3446 HH22 ARG P 219      -0.057-123.269 108.237  0.00 97.00      PROA   
ATOM   3447  C   ARG P 219      -2.290-122.739 113.609  0.00 97.00      PROA   
ATOM   3448  O   ARG P 219      -3.196-122.251 114.281  0.00 97.00      PROA   
ATOM   3449  N   ASP P 220      -1.998-122.280 112.381  0.00 97.00      PROA   
ATOM   3450  HN  ASP P 220      -1.178-122.598 111.904  0.00 97.00      PROA   
ATOM   3451  CA  ASP P 220      -2.793-121.423 111.535  0.00 97.00      PROA   
ATOM   3452  HA  ASP P 220      -3.241-120.641 112.134  0.00 97.00      PROA   
ATOM   3453  CB  ASP P 220      -1.860-120.774 110.457  0.00 97.00      PROA   
ATOM   3454  HB1 ASP P 220      -1.217-120.031 110.981  0.00 97.00      PROA   
ATOM   3455  HB2 ASP P 220      -2.435-120.226 109.688  0.00 97.00      PROA   
ATOM   3456  CG  ASP P 220      -0.883-121.752 109.788  0.00 97.00      PROA   
ATOM   3457  OD1 ASP P 220      -0.872-121.804 108.534  0.00 97.00      PROA   
ATOM   3458  OD2 ASP P 220      -0.079-122.391 110.511  0.00 97.00      PROA   
ATOM   3459  C   ASP P 220      -3.918-122.252 110.898  0.00 97.00      PROA   
ATOM   3460  O   ASP P 220      -4.044-122.362 109.680  0.00 97.00      PROA   
ATOM   3461  N   THR P 221      -4.769-122.893 111.735  0.00 97.00      PROA   
ATOM   3462  HN  THR P 221      -4.663-122.807 112.725  0.00 97.00      PROA   
ATOM   3463  CA  THR P 221      -5.729-123.887 111.282  0.00 97.00      PROA   
ATOM   3464  HA  THR P 221      -5.221-124.429 110.496  0.00 97.00      PROA   
ATOM   3465  CB  THR P 221      -6.059-124.953 112.329  0.00 97.00      PROA   
ATOM   3466  HB  THR P 221      -7.042-125.445 112.144  0.00 97.00      PROA   
ATOM   3467  OG1 THR P 221      -6.031-124.419 113.645  0.00 97.00      PROA   
ATOM   3468  HG1 THR P 221      -6.801-123.845 113.706  0.00 97.00      PROA   
ATOM   3469  CG2 THR P 221      -4.966-126.032 112.278  0.00 97.00      PROA   
ATOM   3470 HG21 THR P 221      -3.987-125.578 112.528  0.00 97.00      PROA   
ATOM   3471 HG22 THR P 221      -4.899-126.488 111.270  0.00 97.00      PROA   
ATOM   3472 HG23 THR P 221      -5.175-126.830 113.022  0.00 97.00      PROA   
ATOM   3473  C   THR P 221      -6.995-123.353 110.619  0.00 97.00      PROA   
ATOM   3474  O   THR P 221      -7.615-122.381 111.042  0.00 97.00      PROA   
ATOM   3475  N   SER P 222      -7.403-124.044 109.530  0.00 97.00      PROA   
ATOM   3476  HN  SER P 222      -6.823-124.766 109.161  0.00 97.00      PROA   
ATOM   3477  CA  SER P 222      -8.609-123.804 108.762  0.00 97.00      PROA   
ATOM   3478  HA  SER P 222      -8.749-122.735 108.679  0.00 97.00      PROA   
ATOM   3479  CB  SER P 222      -8.491-124.427 107.349  0.00 97.00      PROA   
ATOM   3480  HB1 SER P 222      -9.324-124.104 106.689  0.00 97.00      PROA   
ATOM   3481  HB2 SER P 222      -8.514-125.538 107.428  0.00 97.00      PROA   
ATOM   3482  OG  SER P 222      -7.247-124.072 106.749  0.00 97.00      PROA   
ATOM   3483  HG1 SER P 222      -7.097-123.139 106.928  0.00 97.00      PROA   
ATOM   3484  C   SER P 222      -9.826-124.402 109.452  0.00 97.00      PROA   
ATOM   3485  O   SER P 222      -9.708-125.079 110.470  0.00 97.00      PROA   
ATOM   3486  N   SER P 223     -11.041-124.147 108.905  0.00 97.00      PROA   
ATOM   3487  HN  SER P 223     -11.129-123.556 108.104  0.00 97.00      PROA   
ATOM   3488  CA  SER P 223     -12.334-124.503 109.469  0.00 97.00      PROA   
ATOM   3489  HA  SER P 223     -12.442-123.974 110.398  0.00 97.00      PROA   
ATOM   3490  CB  SER P 223     -13.465-124.066 108.511  0.00 97.00      PROA   
ATOM   3491  HB1 SER P 223     -14.459-124.171 108.997  0.00 97.00      PROA   
ATOM   3492  HB2 SER P 223     -13.454-124.691 107.592  0.00 97.00      PROA   
ATOM   3493  OG  SER P 223     -13.284-122.709 108.116  0.00 97.00      PROA   
ATOM   3494  HG1 SER P 223     -13.478-122.169 108.887  0.00 97.00      PROA   
ATOM   3495  C   SER P 223     -12.561-125.967 109.781  0.00 97.00      PROA   
ATOM   3496  O   SER P 223     -13.168-126.287 110.802  0.00 97.00      PROA   
ATOM   3497  N   GLU P 224     -12.086-126.883 108.911  0.00 97.00      PROA   
ATOM   3498  HN  GLU P 224     -11.532-126.601 108.135  0.00 97.00      PROA   
ATOM   3499  CA  GLU P 224     -12.381-128.296 108.998  0.00 97.00      PROA   
ATOM   3500  HA  GLU P 224     -12.908-128.505 109.919  0.00 97.00      PROA   
ATOM   3501  CB  GLU P 224     -13.265-128.807 107.826  0.00 97.00      PROA   
ATOM   3502  HB1 GLU P 224     -13.234-129.921 107.833  0.00 97.00      PROA   
ATOM   3503  HB2 GLU P 224     -12.842-128.480 106.852  0.00 97.00      PROA   
ATOM   3504  CG  GLU P 224     -14.749-128.380 107.915  0.00 97.00      PROA   
ATOM   3505  HG1 GLU P 224     -14.920-127.401 107.423  0.00 97.00      PROA   
ATOM   3506  HG2 GLU P 224     -15.069-128.308 108.976  0.00 97.00      PROA   
ATOM   3507  CD  GLU P 224     -15.620-129.444 107.257  0.00 97.00      PROA   
ATOM   3508  OE1 GLU P 224     -15.623-130.584 107.787  0.00 97.00      PROA   
ATOM   3509  OE2 GLU P 224     -16.267-129.145 106.222  0.00 97.00      PROA   
ATOM   3510  C   GLU P 224     -11.107-129.112 109.037  0.00 97.00      PROA   
ATOM   3511  O   GLU P 224     -10.015-128.641 108.723  0.00 97.00      PROA   
ATOM   3512  N   TYR P 225     -11.261-130.395 109.431  0.00 97.00      PROA   
ATOM   3513  HN  TYR P 225     -12.170-130.734 109.662  0.00 97.00      PROA   
ATOM   3514  CA  TYR P 225     -10.233-131.410 109.428  0.00 97.00      PROA   
ATOM   3515  HA  TYR P 225      -9.372-131.054 108.879  0.00 97.00      PROA   
ATOM   3516  CB  TYR P 225      -9.822-131.838 110.878  0.00 97.00      PROA   
ATOM   3517  HB1 TYR P 225      -9.543-130.928 111.454  0.00 97.00      PROA   
ATOM   3518  HB2 TYR P 225      -8.929-132.496 110.830  0.00 97.00      PROA   
ATOM   3519  CG  TYR P 225     -10.912-132.562 111.650  0.00 97.00      PROA   
ATOM   3520  CD1 TYR P 225     -10.871-133.961 111.810  0.00 97.00      PROA   
ATOM   3521  HD1 TYR P 225     -10.060-134.527 111.376  0.00 97.00      PROA   
ATOM   3522  CE1 TYR P 225     -11.886-134.633 112.505  0.00 97.00      PROA   
ATOM   3523  HE1 TYR P 225     -11.846-135.707 112.612  0.00 97.00      PROA   
ATOM   3524  CZ  TYR P 225     -12.963-133.914 113.038  0.00 97.00      PROA   
ATOM   3525  OH  TYR P 225     -14.014-134.586 113.696  0.00 97.00      PROA   
ATOM   3526  HH  TYR P 225     -13.761-135.507 113.799  0.00 97.00      PROA   
ATOM   3527  CD2 TYR P 225     -11.977-131.850 112.233  0.00 97.00      PROA   
ATOM   3528  HD2 TYR P 225     -12.022-130.775 112.137  0.00 97.00      PROA   
ATOM   3529  CE2 TYR P 225     -13.003-132.521 112.909  0.00 97.00      PROA   
ATOM   3530  HE2 TYR P 225     -13.833-131.967 113.320  0.00 97.00      PROA   
ATOM   3531  C   TYR P 225     -10.883-132.541 108.650  0.00 97.00      PROA   
ATOM   3532  O   TYR P 225     -12.104-132.556 108.504  0.00 97.00      PROA   
ATOM   3533  N   GLN P 226     -10.105-133.516 108.114  0.00 97.00      PROA   
ATOM   3534  HN  GLN P 226      -9.112-133.514 108.200  0.00 97.00      PROA   
ATOM   3535  CA  GLN P 226     -10.704-134.645 107.420  0.00 97.00      PROA   
ATOM   3536  HA  GLN P 226     -11.730-134.704 107.744  0.00 97.00      PROA   
ATOM   3537  CB  GLN P 226     -10.715-134.531 105.865  0.00 97.00      PROA   
ATOM   3538  HB1 GLN P 226     -10.709-135.540 105.397  0.00 97.00      PROA   
ATOM   3539  HB2 GLN P 226      -9.786-134.018 105.535  0.00 97.00      PROA   
ATOM   3540  CG  GLN P 226     -11.948-133.788 105.293  0.00 97.00      PROA   
ATOM   3541  HG1 GLN P 226     -11.957-133.850 104.185  0.00 97.00      PROA   
ATOM   3542  HG2 GLN P 226     -11.901-132.720 105.594  0.00 97.00      PROA   
ATOM   3543  CD  GLN P 226     -13.247-134.414 105.820  0.00 97.00      PROA   
ATOM   3544  OE1 GLN P 226     -13.331-135.631 106.023  0.00 97.00      PROA   
ATOM   3545  NE2 GLN P 226     -14.270-133.556 106.092  0.00 97.00      PROA   
ATOM   3546 HE21 GLN P 226     -15.017-133.903 106.660  0.00 97.00      PROA   
ATOM   3547 HE22 GLN P 226     -14.160-132.572 105.974  0.00 97.00      PROA   
ATOM   3548  C   GLN P 226     -10.181-135.973 107.887  0.00 97.00      PROA   
ATOM   3549  O   GLN P 226      -9.091-136.088 108.443  0.00 97.00      PROA   
ATOM   3550  N   ILE P 227     -11.032-137.014 107.708  0.00 97.00      PROA   
ATOM   3551  HN  ILE P 227     -11.880-136.877 107.199  0.00 97.00      PROA   
ATOM   3552  CA  ILE P 227     -10.891-138.289 108.376  0.00 97.00      PROA   
ATOM   3553  HA  ILE P 227      -9.972-138.286 108.946  0.00 97.00      PROA   
ATOM   3554  CB  ILE P 227     -12.044-138.600 109.334  0.00 97.00      PROA   
ATOM   3555  HB  ILE P 227     -12.900-139.062 108.789  0.00 97.00      PROA   
ATOM   3556  CG2 ILE P 227     -11.511-139.602 110.381  0.00 97.00      PROA   
ATOM   3557 HG21 ILE P 227     -10.696-139.142 110.978  0.00 97.00      PROA   
ATOM   3558 HG22 ILE P 227     -11.119-140.520 109.900  0.00 97.00      PROA   
ATOM   3559 HG23 ILE P 227     -12.314-139.900 111.083  0.00 97.00      PROA   
ATOM   3560  CG1 ILE P 227     -12.605-137.318 110.011  0.00 97.00      PROA   
ATOM   3561 HG11 ILE P 227     -12.992-136.615 109.241  0.00 97.00      PROA   
ATOM   3562 HG12 ILE P 227     -11.776-136.812 110.552  0.00 97.00      PROA   
ATOM   3563  CD  ILE P 227     -13.760-137.597 110.982  0.00 97.00      PROA   
ATOM   3564  HD1 ILE P 227     -13.403-138.137 111.884  0.00 97.00      PROA   
ATOM   3565  HD2 ILE P 227     -14.537-138.217 110.485  0.00 97.00      PROA   
ATOM   3566  HD3 ILE P 227     -14.228-136.645 111.309  0.00 97.00      PROA   
ATOM   3567  C   ILE P 227     -10.785-139.360 107.312  0.00 97.00      PROA   
ATOM   3568  O   ILE P 227     -11.617-139.461 106.416  0.00 97.00      PROA   
ATOM   3569  N   LEU P 228      -9.725-140.193 107.382  0.00 97.00      PROA   
ATOM   3570  HN  LEU P 228      -9.066-140.107 108.125  0.00 97.00      PROA   
ATOM   3571  CA  LEU P 228      -9.340-141.095 106.314  0.00 97.00      PROA   
ATOM   3572  HA  LEU P 228      -9.756-140.751 105.377  0.00 97.00      PROA   
ATOM   3573  CB  LEU P 228      -7.792-141.134 106.181  0.00 97.00      PROA   
ATOM   3574  HB1 LEU P 228      -7.521-141.907 105.429  0.00 97.00      PROA   
ATOM   3575  HB2 LEU P 228      -7.335-141.429 107.150  0.00 97.00      PROA   
ATOM   3576  CG  LEU P 228      -7.127-139.808 105.704  0.00 97.00      PROA   
ATOM   3577  HG  LEU P 228      -7.727-139.418 104.849  0.00 97.00      PROA   
ATOM   3578  CD1 LEU P 228      -7.040-138.697 106.773  0.00 97.00      PROA   
ATOM   3579 HD11 LEU P 228      -6.545-139.084 107.689  0.00 97.00      PROA   
ATOM   3580 HD12 LEU P 228      -8.040-138.305 107.041  0.00 97.00      PROA   
ATOM   3581 HD13 LEU P 228      -6.443-137.845 106.387  0.00 97.00      PROA   
ATOM   3582  CD2 LEU P 228      -5.708-140.086 105.175  0.00 97.00      PROA   
ATOM   3583 HD21 LEU P 228      -5.734-140.836 104.358  0.00 97.00      PROA   
ATOM   3584 HD22 LEU P 228      -5.067-140.473 105.996  0.00 97.00      PROA   
ATOM   3585 HD23 LEU P 228      -5.253-139.151 104.785  0.00 97.00      PROA   
ATOM   3586  C   LEU P 228      -9.886-142.492 106.563  0.00 97.00      PROA   
ATOM   3587  O   LEU P 228      -9.539-143.439 105.859  0.00 97.00      PROA   
ATOM   3588  N   THR P 229     -10.770-142.603 107.578  0.00 97.00      PROA   
ATOM   3589  HN  THR P 229     -11.029-141.749 108.019  0.00 97.00      PROA   
ATOM   3590  CA  THR P 229     -11.369-143.790 108.162  0.00 97.00      PROA   
ATOM   3591  HA  THR P 229     -12.300-143.995 107.655  0.00 97.00      PROA   
ATOM   3592  CB  THR P 229     -10.495-145.060 108.222  0.00 97.00      PROA   
ATOM   3593  HB  THR P 229      -9.450-144.768 108.476  0.00 97.00      PROA   
ATOM   3594  OG1 THR P 229     -10.498-145.713 106.962  0.00 97.00      PROA   
ATOM   3595  HG1 THR P 229     -10.164-145.060 106.340  0.00 97.00      PROA   
ATOM   3596  CG2 THR P 229     -10.957-146.130 109.240  0.00 97.00      PROA   
ATOM   3597 HG21 THR P 229     -11.981-146.484 109.018  0.00 97.00      PROA   
ATOM   3598 HG22 THR P 229     -10.931-145.758 110.280  0.00 97.00      PROA   
ATOM   3599 HG23 THR P 229     -10.278-147.009 109.185  0.00 97.00      PROA   
ATOM   3600  C   THR P 229     -11.667-143.323 109.559  0.00 97.00      PROA   
ATOM   3601  O   THR P 229     -10.770-143.314 110.398  0.00 97.00      PROA   
ATOM   3602  N   ALA P 230     -12.911-142.872 109.866  0.00 97.00      PROA   
ATOM   3603  HN  ALA P 230     -13.632-142.757 109.185  0.00 97.00      PROA   
ATOM   3604  CA  ALA P 230     -13.285-142.580 111.240  0.00 97.00      PROA   
ATOM   3605  HA  ALA P 230     -12.504-141.967 111.660  0.00 97.00      PROA   
ATOM   3606  CB  ALA P 230     -14.612-141.811 111.355  0.00 97.00      PROA   
ATOM   3607  HB1 ALA P 230     -15.454-142.408 110.943  0.00 97.00      PROA   
ATOM   3608  HB2 ALA P 230     -14.541-140.858 110.785  0.00 97.00      PROA   
ATOM   3609  HB3 ALA P 230     -14.828-141.556 112.413  0.00 97.00      PROA   
ATOM   3610  C   ALA P 230     -13.348-143.848 112.062  0.00 97.00      PROA   
ATOM   3611  O   ALA P 230     -13.771-144.878 111.565  0.00 97.00      PROA   
ATOM   3612  N   ARG P 231     -12.894-143.811 113.329  0.00 97.00      PROA   
ATOM   3613  HN  ARG P 231     -12.537-142.950 113.691  0.00 97.00      PROA   
ATOM   3614  CA  ARG P 231     -12.600-144.995 114.106  0.00 97.00      PROA   
ATOM   3615  HA  ARG P 231     -12.898-145.876 113.559  0.00 97.00      PROA   
ATOM   3616  CB  ARG P 231     -11.075-145.104 114.367  0.00 97.00      PROA   
ATOM   3617  HB1 ARG P 231     -10.891-145.907 115.104  0.00 97.00      PROA   
ATOM   3618  HB2 ARG P 231     -10.696-144.159 114.811  0.00 97.00      PROA   
ATOM   3619  CG  ARG P 231     -10.274-145.422 113.088  0.00 97.00      PROA   
ATOM   3620  HG1 ARG P 231     -10.138-144.472 112.531  0.00 97.00      PROA   
ATOM   3621  HG2 ARG P 231     -10.891-146.087 112.447  0.00 97.00      PROA   
ATOM   3622  CD  ARG P 231      -8.879-146.055 113.302  0.00 97.00      PROA   
ATOM   3623  HD1 ARG P 231      -8.260-145.358 113.909  0.00 97.00      PROA   
ATOM   3624  HD2 ARG P 231      -8.370-146.248 112.336  0.00 97.00      PROA   
ATOM   3625  NE  ARG P 231      -8.954-147.338 114.074  0.00 97.00      PROA   
ATOM   3626  HE  ARG P 231      -8.651-147.280 115.027  0.00 97.00      PROA   
ATOM   3627  CZ  ARG P 231      -9.941-148.232 113.896  0.00 97.00      PROA   
ATOM   3628  NH1 ARG P 231     -10.329-148.651 112.693  0.00 97.00      PROA   
ATOM   3629 HH11 ARG P 231      -9.854-148.315 111.892  0.00 97.00      PROA   
ATOM   3630 HH12 ARG P 231     -11.139-149.241 112.670  0.00 97.00      PROA   
ATOM   3631  NH2 ARG P 231     -10.633-148.655 114.964  0.00 97.00      PROA   
ATOM   3632 HH21 ARG P 231     -10.420-148.193 115.828  0.00 97.00      PROA   
ATOM   3633 HH22 ARG P 231     -11.572-148.947 114.785  0.00 97.00      PROA   
ATOM   3634  C   ARG P 231     -13.321-145.069 115.432  0.00 97.00      PROA   
ATOM   3635  O   ARG P 231     -13.822-144.092 115.969  0.00 97.00      PROA   
ATOM   3636  N   ARG P 232     -13.356-146.277 116.024  0.00 97.00      PROA   
ATOM   3637  HN  ARG P 232     -13.102-147.088 115.495  0.00 97.00      PROA   
ATOM   3638  CA  ARG P 232     -13.770-146.540 117.390  0.00 97.00      PROA   
ATOM   3639  HA  ARG P 232     -14.832-146.355 117.448  0.00 97.00      PROA   
ATOM   3640  CB  ARG P 232     -13.473-148.029 117.691  0.00 97.00      PROA   
ATOM   3641  HB1 ARG P 232     -13.190-148.193 118.751  0.00 97.00      PROA   
ATOM   3642  HB2 ARG P 232     -12.583-148.316 117.086  0.00 97.00      PROA   
ATOM   3643  CG  ARG P 232     -14.644-148.948 117.302  0.00 97.00      PROA   
ATOM   3644  HG1 ARG P 232     -14.246-149.922 116.933  0.00 97.00      PROA   
ATOM   3645  HG2 ARG P 232     -15.176-148.485 116.446  0.00 97.00      PROA   
ATOM   3646  CD  ARG P 232     -15.620-149.183 118.460  0.00 97.00      PROA   
ATOM   3647  HD1 ARG P 232     -16.539-149.708 118.130  0.00 97.00      PROA   
ATOM   3648  HD2 ARG P 232     -15.899-148.218 118.940  0.00 97.00      PROA   
ATOM   3649  NE  ARG P 232     -14.887-150.096 119.389  0.00 97.00      PROA   
ATOM   3650  HE  ARG P 232     -14.365-150.830 118.963  0.00 97.00      PROA   
ATOM   3651  CZ  ARG P 232     -14.554-149.804 120.663  0.00 97.00      PROA   
ATOM   3652  NH1 ARG P 232     -15.129-148.812 121.358  0.00 97.00      PROA   
ATOM   3653 HH11 ARG P 232     -15.807-148.241 120.908  0.00 97.00      PROA   
ATOM   3654 HH12 ARG P 232     -14.823-148.630 122.289  0.00 97.00      PROA   
ATOM   3655  NH2 ARG P 232     -13.573-150.524 121.238  0.00 97.00      PROA   
ATOM   3656 HH21 ARG P 232     -13.072-151.177 120.677  0.00 97.00      PROA   
ATOM   3657 HH22 ARG P 232     -13.264-150.272 122.150  0.00 97.00      PROA   
ATOM   3658  C   ARG P 232     -13.133-145.670 118.464  0.00 97.00      PROA   
ATOM   3659  O   ARG P 232     -13.803-145.207 119.381  0.00 97.00      PROA   
ATOM   3660  N   GLU P 233     -11.823-145.408 118.353  0.00 97.00      PROA   
ATOM   3661  HN  GLU P 233     -11.279-145.922 117.689  0.00 97.00      PROA   
ATOM   3662  CA  GLU P 233     -11.036-144.533 119.185  0.00 97.00      PROA   
ATOM   3663  HA  GLU P 233     -11.336-144.702 120.210  0.00 97.00      PROA   
ATOM   3664  CB  GLU P 233      -9.535-144.926 119.074  0.00 97.00      PROA   
ATOM   3665  HB1 GLU P 233      -9.371-145.862 119.653  0.00 97.00      PROA   
ATOM   3666  HB2 GLU P 233      -8.924-144.134 119.561  0.00 97.00      PROA   
ATOM   3667  CG  GLU P 233      -9.016-145.128 117.626  0.00 97.00      PROA   
ATOM   3668  HG1 GLU P 233      -7.942-144.842 117.596  0.00 97.00      PROA   
ATOM   3669  HG2 GLU P 233      -9.560-144.464 116.926  0.00 97.00      PROA   
ATOM   3670  CD  GLU P 233      -9.099-146.573 117.120  0.00 97.00      PROA   
ATOM   3671  OE1 GLU P 233     -10.192-147.185 117.184  0.00 97.00      PROA   
ATOM   3672  OE2 GLU P 233      -8.060-147.082 116.626  0.00 97.00      PROA   
ATOM   3673  C   GLU P 233     -11.284-143.047 118.944  0.00 97.00      PROA   
ATOM   3674  O   GLU P 233     -10.953-142.217 119.790  0.00 97.00      PROA   
ATOM   3675  N   ASP P 234     -11.937-142.679 117.815  0.00 97.00      PROA   
ATOM   3676  HN  ASP P 234     -12.110-143.339 117.088  0.00 97.00      PROA   
ATOM   3677  CA  ASP P 234     -12.409-141.333 117.535  0.00 97.00      PROA   
ATOM   3678  HA  ASP P 234     -11.636-140.634 117.826  0.00 97.00      PROA   
ATOM   3679  CB  ASP P 234     -12.739-141.117 116.026  0.00 97.00      PROA   
ATOM   3680  HB1 ASP P 234     -13.044-140.068 115.845  0.00 97.00      PROA   
ATOM   3681  HB2 ASP P 234     -13.590-141.761 115.725  0.00 97.00      PROA   
ATOM   3682  CG  ASP P 234     -11.585-141.395 115.060  0.00 97.00      PROA   
ATOM   3683  OD1 ASP P 234     -10.446-141.705 115.489  0.00 97.00      PROA   
ATOM   3684  OD2 ASP P 234     -11.856-141.269 113.836  0.00 97.00      PROA   
ATOM   3685  C   ASP P 234     -13.686-141.009 118.317  0.00 97.00      PROA   
ATOM   3686  O   ASP P 234     -14.097-139.854 118.393  0.00 97.00      PROA   
ATOM   3687  N   SER P 235     -14.367-142.024 118.907  0.00 97.00      PROA   
ATOM   3688  HN  SER P 235     -13.995-142.947 118.855  0.00 97.00      PROA   
ATOM   3689  CA  SER P 235     -15.663-141.870 119.566  0.00 97.00      PROA   
ATOM   3690  HA  SER P 235     -16.320-141.430 118.827  0.00 97.00      PROA   
ATOM   3691  CB  SER P 235     -16.304-143.224 120.016  0.00 97.00      PROA   
ATOM   3692  HB1 SER P 235     -16.242-143.939 119.169  0.00 97.00      PROA   
ATOM   3693  HB2 SER P 235     -17.375-143.074 120.262  0.00 97.00      PROA   
ATOM   3694  OG  SER P 235     -15.660-143.831 121.137  0.00 97.00      PROA   
ATOM   3695  HG1 SER P 235     -15.317-143.101 121.665  0.00 97.00      PROA   
ATOM   3696  C   SER P 235     -15.641-140.936 120.773  0.00 97.00      PROA   
ATOM   3697  O   SER P 235     -15.076-141.257 121.818  0.00 97.00      PROA   
ATOM   3698  N   GLY P 236     -16.275-139.748 120.683  0.00 97.00      PROA   
ATOM   3699  HN  GLY P 236     -16.721-139.438 119.846  0.00 97.00      PROA   
ATOM   3700  CA  GLY P 236     -16.257-138.876 121.838  0.00 97.00      PROA   
ATOM   3701  HA1 GLY P 236     -15.224-138.693 122.105  0.00 97.00      PROA   
ATOM   3702  HA2 GLY P 236     -16.833-139.346 122.625  0.00 97.00      PROA   
ATOM   3703  C   GLY P 236     -16.889-137.556 121.566  0.00 97.00      PROA   
ATOM   3704  O   GLY P 236     -17.878-137.452 120.852  0.00 97.00      PROA   
ATOM   3705  N   LEU P 237     -16.317-136.498 122.176  0.00 97.00      PROA   
ATOM   3706  HN  LEU P 237     -15.483-136.602 122.710  0.00 97.00      PROA   
ATOM   3707  CA  LEU P 237     -16.875-135.173 122.180  0.00 97.00      PROA   
ATOM   3708  HA  LEU P 237     -17.836-135.168 121.686  0.00 97.00      PROA   
ATOM   3709  CB  LEU P 237     -17.039-134.634 123.618  0.00 97.00      PROA   
ATOM   3710  HB1 LEU P 237     -17.470-133.616 123.560  0.00 97.00      PROA   
ATOM   3711  HB2 LEU P 237     -16.043-134.557 124.107  0.00 97.00      PROA   
ATOM   3712  CG  LEU P 237     -17.971-135.439 124.554  0.00 97.00      PROA   
ATOM   3713  HG  LEU P 237     -17.582-136.479 124.652  0.00 97.00      PROA   
ATOM   3714  CD1 LEU P 237     -17.971-134.796 125.952  0.00 97.00      PROA   
ATOM   3715 HD11 LEU P 237     -18.326-133.746 125.881  0.00 97.00      PROA   
ATOM   3716 HD12 LEU P 237     -16.943-134.781 126.371  0.00 97.00      PROA   
ATOM   3717 HD13 LEU P 237     -18.637-135.352 126.645  0.00 97.00      PROA   
ATOM   3718  CD2 LEU P 237     -19.403-135.508 124.001  0.00 97.00      PROA   
ATOM   3719 HD21 LEU P 237     -19.413-136.038 123.029  0.00 97.00      PROA   
ATOM   3720 HD22 LEU P 237     -19.801-134.481 123.852  0.00 97.00      PROA   
ATOM   3721 HD23 LEU P 237     -20.073-136.049 124.700  0.00 97.00      PROA   
ATOM   3722  C   LEU P 237     -15.953-134.267 121.397  0.00 97.00      PROA   
ATOM   3723  O   LEU P 237     -14.734-134.374 121.480  0.00 97.00      PROA   
ATOM   3724  N   TYR P 238     -16.547-133.385 120.564  0.00 97.00      PROA   
ATOM   3725  HN  TYR P 238     -17.544-133.363 120.503  0.00 97.00      PROA   
ATOM   3726  CA  TYR P 238     -15.859-132.529 119.622  0.00 97.00      PROA   
ATOM   3727  HA  TYR P 238     -14.794-132.556 119.814  0.00 97.00      PROA   
ATOM   3728  CB  TYR P 238     -16.158-132.928 118.153  0.00 97.00      PROA   
ATOM   3729  HB1 TYR P 238     -15.818-132.147 117.439  0.00 97.00      PROA   
ATOM   3730  HB2 TYR P 238     -17.252-133.079 118.012  0.00 97.00      PROA   
ATOM   3731  CG  TYR P 238     -15.456-134.211 117.810  0.00 97.00      PROA   
ATOM   3732  CD1 TYR P 238     -15.996-135.459 118.176  0.00 97.00      PROA   
ATOM   3733  HD1 TYR P 238     -16.926-135.499 118.726  0.00 97.00      PROA   
ATOM   3734  CE1 TYR P 238     -15.340-136.647 117.834  0.00 97.00      PROA   
ATOM   3735  HE1 TYR P 238     -15.762-137.600 118.121  0.00 97.00      PROA   
ATOM   3736  CZ  TYR P 238     -14.153-136.593 117.094  0.00 97.00      PROA   
ATOM   3737  OH  TYR P 238     -13.472-137.765 116.730  0.00 97.00      PROA   
ATOM   3738  HH  TYR P 238     -13.804-138.482 117.280  0.00 97.00      PROA   
ATOM   3739  CD2 TYR P 238     -14.262-134.176 117.070  0.00 97.00      PROA   
ATOM   3740  HD2 TYR P 238     -13.841-133.228 116.771  0.00 97.00      PROA   
ATOM   3741  CE2 TYR P 238     -13.616-135.362 116.710  0.00 97.00      PROA   
ATOM   3742  HE2 TYR P 238     -12.694-135.330 116.149  0.00 97.00      PROA   
ATOM   3743  C   TYR P 238     -16.311-131.102 119.783  0.00 97.00      PROA   
ATOM   3744  O   TYR P 238     -17.500-130.831 119.903  0.00 97.00      PROA   
ATOM   3745  N   TRP P 239     -15.370-130.132 119.751  0.00 97.00      PROA   
ATOM   3746  HN  TRP P 239     -14.398-130.344 119.700  0.00 97.00      PROA   
ATOM   3747  CA  TRP P 239     -15.741-128.732 119.770  0.00 97.00      PROA   
ATOM   3748  HA  TRP P 239     -16.718-128.624 119.316  0.00 97.00      PROA   
ATOM   3749  CB  TRP P 239     -15.817-128.130 121.204  0.00 97.00      PROA   
ATOM   3750  HB1 TRP P 239     -16.599-128.704 121.743  0.00 97.00      PROA   
ATOM   3751  HB2 TRP P 239     -16.184-127.083 121.157  0.00 97.00      PROA   
ATOM   3752  CG  TRP P 239     -14.577-128.181 122.043  0.00 97.00      PROA   
ATOM   3753  CD1 TRP P 239     -14.135-129.275 122.736  0.00 97.00      PROA   
ATOM   3754  HD1 TRP P 239     -14.607-130.241 122.699  0.00 97.00      PROA   
ATOM   3755  NE1 TRP P 239     -13.043-128.945 123.489  0.00 97.00      PROA   
ATOM   3756  HE1 TRP P 239     -12.595-129.530 124.130  0.00 97.00      PROA   
ATOM   3757  CE2 TRP P 239     -12.739-127.630 123.292  0.00 97.00      PROA   
ATOM   3758  CD2 TRP P 239     -13.688-127.105 122.383  0.00 97.00      PROA   
ATOM   3759  CE3 TRP P 239     -13.620-125.762 122.019  0.00 97.00      PROA   
ATOM   3760  HE3 TRP P 239     -14.335-125.331 121.334  0.00 97.00      PROA   
ATOM   3761  CZ3 TRP P 239     -12.583-124.983 122.538  0.00 97.00      PROA   
ATOM   3762  HZ3 TRP P 239     -12.481-123.954 122.230  0.00 97.00      PROA   
ATOM   3763  CZ2 TRP P 239     -11.720-126.852 123.819  0.00 97.00      PROA   
ATOM   3764  HZ2 TRP P 239     -10.987-127.271 124.491  0.00 97.00      PROA   
ATOM   3765  CH2 TRP P 239     -11.649-125.517 123.422  0.00 97.00      PROA   
ATOM   3766  HH2 TRP P 239     -10.840-124.893 123.779  0.00 97.00      PROA   
ATOM   3767  C   TRP P 239     -14.798-127.945 118.899  0.00 97.00      PROA   
ATOM   3768  O   TRP P 239     -13.692-128.379 118.585  0.00 97.00      PROA   
ATOM   3769  N   CYS P 240     -15.261-126.750 118.472  0.00 97.00      PROA   
ATOM   3770  HN  CYS P 240     -16.187-126.469 118.719  0.00 97.00      PROA   
ATOM   3771  CA  CYS P 240     -14.510-125.829 117.647  0.00 97.00      PROA   
ATOM   3772  HA  CYS P 240     -13.476-126.134 117.658  0.00 97.00      PROA   
ATOM   3773  CB  CYS P 240     -15.002-125.793 116.171  0.00 97.00      PROA   
ATOM   3774  HB1 CYS P 240     -14.734-126.777 115.729  0.00 97.00      PROA   
ATOM   3775  HB2 CYS P 240     -14.447-125.023 115.594  0.00 97.00      PROA   
ATOM   3776  SG  CYS P 240     -16.805-125.568 115.999  0.00 97.00      PROA   
ATOM   3777  C   CYS P 240     -14.548-124.442 118.250  0.00 97.00      PROA   
ATOM   3778  O   CYS P 240     -15.428-124.082 119.024  0.00 97.00      PROA   
ATOM   3779  N   GLU P 241     -13.535-123.617 117.924  0.00 97.00      PROA   
ATOM   3780  HN  GLU P 241     -12.802-123.926 117.324  0.00 97.00      PROA   
ATOM   3781  CA  GLU P 241     -13.362-122.308 118.509  0.00 97.00      PROA   
ATOM   3782  HA  GLU P 241     -14.206-122.067 119.141  0.00 97.00      PROA   
ATOM   3783  CB  GLU P 241     -12.110-122.301 119.412  0.00 97.00      PROA   
ATOM   3784  HB1 GLU P 241     -11.250-122.712 118.842  0.00 97.00      PROA   
ATOM   3785  HB2 GLU P 241     -12.341-123.027 120.226  0.00 97.00      PROA   
ATOM   3786  CG  GLU P 241     -11.707-120.936 120.002  0.00 97.00      PROA   
ATOM   3787  HG1 GLU P 241     -12.609-120.387 120.349  0.00 97.00      PROA   
ATOM   3788  HG2 GLU P 241     -11.177-120.322 119.244  0.00 97.00      PROA   
ATOM   3789  CD  GLU P 241     -10.797-121.096 121.211  0.00 97.00      PROA   
ATOM   3790  OE1 GLU P 241     -10.461-122.250 121.576  0.00 97.00      PROA   
ATOM   3791  OE2 GLU P 241     -10.468-120.046 121.821  0.00 97.00      PROA   
ATOM   3792  C   GLU P 241     -13.325-121.247 117.438  0.00 97.00      PROA   
ATOM   3793  O   GLU P 241     -12.806-121.466 116.344  0.00 97.00      PROA   
ATOM   3794  N   ALA P 242     -13.923-120.066 117.731  0.00 97.00      PROA   
ATOM   3795  HN  ALA P 242     -14.367-119.921 118.611  0.00 97.00      PROA   
ATOM   3796  CA  ALA P 242     -14.005-118.964 116.801  0.00 97.00      PROA   
ATOM   3797  HA  ALA P 242     -13.191-119.032 116.091  0.00 97.00      PROA   
ATOM   3798  CB  ALA P 242     -15.353-118.962 116.056  0.00 97.00      PROA   
ATOM   3799  HB1 ALA P 242     -16.195-118.879 116.777  0.00 97.00      PROA   
ATOM   3800  HB2 ALA P 242     -15.471-119.917 115.499  0.00 97.00      PROA   
ATOM   3801  HB3 ALA P 242     -15.413-118.126 115.329  0.00 97.00      PROA   
ATOM   3802  C   ALA P 242     -13.847-117.668 117.566  0.00 97.00      PROA   
ATOM   3803  O   ALA P 242     -14.324-117.527 118.689  0.00 97.00      PROA   
ATOM   3804  N   ALA P 243     -13.131-116.686 116.969  0.00 97.00      PROA   
ATOM   3805  HN  ALA P 243     -12.736-116.805 116.064  0.00 97.00      PROA   
ATOM   3806  CA  ALA P 243     -12.750-115.480 117.664  0.00 97.00      PROA   
ATOM   3807  HA  ALA P 243     -13.546-115.180 118.333  0.00 97.00      PROA   
ATOM   3808  CB  ALA P 243     -11.440-115.710 118.454  0.00 97.00      PROA   
ATOM   3809  HB1 ALA P 243     -10.620-116.012 117.768  0.00 97.00      PROA   
ATOM   3810  HB2 ALA P 243     -11.584-116.530 119.191  0.00 97.00      PROA   
ATOM   3811  HB3 ALA P 243     -11.126-114.800 119.005  0.00 97.00      PROA   
ATOM   3812  C   ALA P 243     -12.524-114.355 116.676  0.00 97.00      PROA   
ATOM   3813  O   ALA P 243     -12.383-114.563 115.473  0.00 97.00      PROA   
ATOM   3814  N   THR P 244     -12.487-113.104 117.192  0.00 97.00      PROA   
ATOM   3815  HN  THR P 244     -12.713-112.966 118.156  0.00 97.00      PROA   
ATOM   3816  CA  THR P 244     -11.909-111.939 116.542  0.00 97.00      PROA   
ATOM   3817  HA  THR P 244     -12.341-111.837 115.555  0.00 97.00      PROA   
ATOM   3818  CB  THR P 244     -12.152-110.670 117.342  0.00 97.00      PROA   
ATOM   3819  HB  THR P 244     -11.590-109.819 116.909  0.00 97.00      PROA   
ATOM   3820  OG1 THR P 244     -11.729-110.863 118.680  0.00 97.00      PROA   
ATOM   3821  HG1 THR P 244     -10.898-111.341 118.617  0.00 97.00      PROA   
ATOM   3822  CG2 THR P 244     -13.638-110.271 117.359  0.00 97.00      PROA   
ATOM   3823 HG21 THR P 244     -14.271-111.088 117.759  0.00 97.00      PROA   
ATOM   3824 HG22 THR P 244     -13.982-110.015 116.337  0.00 97.00      PROA   
ATOM   3825 HG23 THR P 244     -13.772-109.375 118.007  0.00 97.00      PROA   
ATOM   3826  C   THR P 244     -10.395-112.098 116.398  0.00 97.00      PROA   
ATOM   3827  O   THR P 244      -9.738-112.595 117.309  0.00 97.00      PROA   
ATOM   3828  N   GLU P 245      -9.817-111.621 115.272  0.00 97.00      PROA   
ATOM   3829  HN  GLU P 245     -10.381-111.157 114.591  0.00 97.00      PROA   
ATOM   3830  CA  GLU P 245      -8.417-111.703 114.867  0.00 97.00      PROA   
ATOM   3831  HA  GLU P 245      -8.142-112.740 114.734  0.00 97.00      PROA   
ATOM   3832  CB  GLU P 245      -8.379-110.912 113.525  0.00 97.00      PROA   
ATOM   3833  HB1 GLU P 245      -8.390-109.822 113.744  0.00 97.00      PROA   
ATOM   3834  HB2 GLU P 245      -9.350-111.147 113.023  0.00 97.00      PROA   
ATOM   3835  CG  GLU P 245      -7.228-111.199 112.538  0.00 97.00      PROA   
ATOM   3836  HG1 GLU P 245      -6.669-112.097 112.866  0.00 97.00      PROA   
ATOM   3837  HG2 GLU P 245      -6.529-110.336 112.525  0.00 97.00      PROA   
ATOM   3838  CD  GLU P 245      -7.687-111.428 111.089  0.00 97.00      PROA   
ATOM   3839  OE1 GLU P 245      -8.789-110.973 110.694  0.00 97.00      PROA   
ATOM   3840  OE2 GLU P 245      -6.904-112.073 110.346  0.00 97.00      PROA   
ATOM   3841  C   GLU P 245      -7.499-111.059 115.908  0.00 97.00      PROA   
ATOM   3842  O   GLU P 245      -6.473-111.595 116.322  0.00 97.00      PROA   
ATOM   3843  N   ASP P 246      -7.950-109.897 116.390  0.00 97.00      PROA   
ATOM   3844  HN  ASP P 246      -8.750-109.500 115.942  0.00 97.00      PROA   
ATOM   3845  CA  ASP P 246      -7.447-109.011 117.407  0.00 97.00      PROA   
ATOM   3846  HA  ASP P 246      -6.398-108.833 117.213  0.00 97.00      PROA   
ATOM   3847  CB  ASP P 246      -8.237-107.666 117.245  0.00 97.00      PROA   
ATOM   3848  HB1 ASP P 246      -7.786-107.081 116.411  0.00 97.00      PROA   
ATOM   3849  HB2 ASP P 246      -8.178-107.042 118.157  0.00 97.00      PROA   
ATOM   3850  CG  ASP P 246      -9.714-107.895 116.872  0.00 97.00      PROA   
ATOM   3851  OD1 ASP P 246     -10.010-108.251 115.698  0.00 97.00      PROA   
ATOM   3852  OD2 ASP P 246     -10.568-107.778 117.781  0.00 97.00      PROA   
ATOM   3853  C   ASP P 246      -7.543-109.550 118.846  0.00 97.00      PROA   
ATOM   3854  O   ASP P 246      -6.897-109.021 119.749  0.00 97.00      PROA   
ATOM   3855  N   GLY P 247      -8.326-110.626 119.111  0.00 97.00      PROA   
ATOM   3856  HN  GLY P 247      -8.761-111.102 118.349  0.00 97.00      PROA   
ATOM   3857  CA  GLY P 247      -8.430-111.252 120.433  0.00 97.00      PROA   
ATOM   3858  HA1 GLY P 247      -7.440-111.335 120.861  0.00 97.00      PROA   
ATOM   3859  HA2 GLY P 247      -8.892-112.219 120.294  0.00 97.00      PROA   
ATOM   3860  C   GLY P 247      -9.288-110.504 121.426  0.00 97.00      PROA   
ATOM   3861  O   GLY P 247      -9.256-110.770 122.629  0.00 97.00      PROA   
ATOM   3862  N   ASN P 248     -10.102-109.548 120.942  0.00 97.00      PROA   
ATOM   3863  HN  ASN P 248     -10.053-109.301 119.977  0.00 97.00      PROA   
ATOM   3864  CA  ASN P 248     -11.122-108.878 121.720  0.00 97.00      PROA   
ATOM   3865  HA  ASN P 248     -10.651-108.473 122.604  0.00 97.00      PROA   
ATOM   3866  CB  ASN P 248     -11.752-107.739 120.881  0.00 97.00      PROA   
ATOM   3867  HB1 ASN P 248     -12.720-107.400 121.303  0.00 97.00      PROA   
ATOM   3868  HB2 ASN P 248     -11.919-108.085 119.839  0.00 97.00      PROA   
ATOM   3869  CG  ASN P 248     -10.792-106.545 120.933  0.00 97.00      PROA   
ATOM   3870  OD1 ASN P 248     -10.253-106.224 121.999  0.00 97.00      PROA   
ATOM   3871  ND2 ASN P 248     -10.530-105.899 119.769  0.00 97.00      PROA   
ATOM   3872 HD21 ASN P 248      -9.870-105.152 119.786  0.00 97.00      PROA   
ATOM   3873 HD22 ASN P 248     -10.773-106.352 118.908  0.00 97.00      PROA   
ATOM   3874  C   ASN P 248     -12.198-109.818 122.226  0.00 97.00      PROA   
ATOM   3875  O   ASN P 248     -12.560-109.778 123.401  0.00 97.00      PROA   
ATOM   3876  N   VAL P 249     -12.696-110.713 121.349  0.00 97.00      PROA   
ATOM   3877  HN  VAL P 249     -12.373-110.709 120.404  0.00 97.00      PROA   
ATOM   3878  CA  VAL P 249     -13.780-111.624 121.638  0.00 97.00      PROA   
ATOM   3879  HA  VAL P 249     -13.972-111.646 122.701  0.00 97.00      PROA   
ATOM   3880  CB  VAL P 249     -15.062-111.243 120.903  0.00 97.00      PROA   
ATOM   3881  HB  VAL P 249     -14.915-111.334 119.804  0.00 97.00      PROA   
ATOM   3882  CG1 VAL P 249     -16.222-112.173 121.324  0.00 97.00      PROA   
ATOM   3883 HG11 VAL P 249     -16.379-112.123 122.422  0.00 97.00      PROA   
ATOM   3884 HG12 VAL P 249     -16.031-113.228 121.038  0.00 97.00      PROA   
ATOM   3885 HG13 VAL P 249     -17.159-111.850 120.826  0.00 97.00      PROA   
ATOM   3886  CG2 VAL P 249     -15.409-109.768 121.198  0.00 97.00      PROA   
ATOM   3887 HG21 VAL P 249     -14.599-109.076 120.891  0.00 97.00      PROA   
ATOM   3888 HG22 VAL P 249     -15.609-109.629 122.281  0.00 97.00      PROA   
ATOM   3889 HG23 VAL P 249     -16.316-109.480 120.628  0.00 97.00      PROA   
ATOM   3890  C   VAL P 249     -13.372-113.009 121.192  0.00 97.00      PROA   
ATOM   3891  O   VAL P 249     -13.019-113.223 120.038  0.00 97.00      PROA   
ATOM   3892  N   LEU P 250     -13.454-114.005 122.099  0.00 97.00      PROA   
ATOM   3893  HN  LEU P 250     -13.707-113.822 123.044  0.00 97.00      PROA   
ATOM   3894  CA  LEU P 250     -13.336-115.403 121.749  0.00 97.00      PROA   
ATOM   3895  HA  LEU P 250     -13.365-115.495 120.673  0.00 97.00      PROA   
ATOM   3896  CB  LEU P 250     -12.033-116.133 122.197  0.00 97.00      PROA   
ATOM   3897  HB1 LEU P 250     -11.221-115.732 121.546  0.00 97.00      PROA   
ATOM   3898  HB2 LEU P 250     -12.127-117.213 121.951  0.00 97.00      PROA   
ATOM   3899  CG  LEU P 250     -11.504-116.018 123.659  0.00 97.00      PROA   
ATOM   3900  HG  LEU P 250     -10.528-116.568 123.640  0.00 97.00      PROA   
ATOM   3901  CD1 LEU P 250     -11.167-114.587 124.121  0.00 97.00      PROA   
ATOM   3902 HD11 LEU P 250     -12.096-114.017 124.329  0.00 97.00      PROA   
ATOM   3903 HD12 LEU P 250     -10.583-114.055 123.341  0.00 97.00      PROA   
ATOM   3904 HD13 LEU P 250     -10.571-114.622 125.057  0.00 97.00      PROA   
ATOM   3905  CD2 LEU P 250     -12.366-116.747 124.705  0.00 97.00      PROA   
ATOM   3906 HD21 LEU P 250     -12.632-117.764 124.348  0.00 97.00      PROA   
ATOM   3907 HD22 LEU P 250     -13.296-116.180 124.909  0.00 97.00      PROA   
ATOM   3908 HD23 LEU P 250     -11.809-116.838 125.661  0.00 97.00      PROA   
ATOM   3909  C   LEU P 250     -14.598-116.065 122.229  0.00 97.00      PROA   
ATOM   3910  O   LEU P 250     -15.079-115.809 123.330  0.00 97.00      PROA   
ATOM   3911  N   LYS P 251     -15.222-116.888 121.359  0.00 97.00      PROA   
ATOM   3912  HN  LYS P 251     -14.850-117.074 120.451  0.00 97.00      PROA   
ATOM   3913  CA  LYS P 251     -16.550-117.378 121.618  0.00 97.00      PROA   
ATOM   3914  HA  LYS P 251     -16.772-117.324 122.674  0.00 97.00      PROA   
ATOM   3915  CB  LYS P 251     -17.585-116.522 120.872  0.00 97.00      PROA   
ATOM   3916  HB1 LYS P 251     -17.508-116.637 119.770  0.00 97.00      PROA   
ATOM   3917  HB2 LYS P 251     -17.309-115.465 121.101  0.00 97.00      PROA   
ATOM   3918  CG  LYS P 251     -19.017-116.749 121.367  0.00 97.00      PROA   
ATOM   3919  HG1 LYS P 251     -19.015-117.426 122.251  0.00 97.00      PROA   
ATOM   3920  HG2 LYS P 251     -19.580-117.265 120.566  0.00 97.00      PROA   
ATOM   3921  CD  LYS P 251     -19.713-115.437 121.763  0.00 97.00      PROA   
ATOM   3922  HD1 LYS P 251     -19.154-114.991 122.617  0.00 97.00      PROA   
ATOM   3923  HD2 LYS P 251     -20.736-115.671 122.120  0.00 97.00      PROA   
ATOM   3924  CE  LYS P 251     -19.793-114.422 120.612  0.00 97.00      PROA   
ATOM   3925  HE1 LYS P 251     -20.336-114.882 119.761  0.00 97.00      PROA   
ATOM   3926  HE2 LYS P 251     -18.783-114.116 120.266  0.00 97.00      PROA   
ATOM   3927  NZ  LYS P 251     -20.515-113.190 121.020  0.00 97.00      PROA   
ATOM   3928  HZ1 LYS P 251     -20.116-112.803 121.897  0.00 97.00      PROA   
ATOM   3929  HZ2 LYS P 251     -21.529-113.387 121.163  0.00 97.00      PROA   
ATOM   3930  HZ3 LYS P 251     -20.407-112.450 120.302  0.00 97.00      PROA   
ATOM   3931  C   LYS P 251     -16.606-118.827 121.214  0.00 97.00      PROA   
ATOM   3932  O   LYS P 251     -16.978-119.195 120.101  0.00 97.00      PROA   
ATOM   3933  N   ARG P 252     -16.197-119.696 122.158  0.00 97.00      PROA   
ATOM   3934  HN  ARG P 252     -15.912-119.354 123.051  0.00 97.00      PROA   
ATOM   3935  CA  ARG P 252     -16.146-121.132 121.998  0.00 97.00      PROA   
ATOM   3936  HA  ARG P 252     -15.574-121.321 121.101  0.00 97.00      PROA   
ATOM   3937  CB  ARG P 252     -15.385-121.775 123.185  0.00 97.00      PROA   
ATOM   3938  HB1 ARG P 252     -15.486-122.882 123.147  0.00 97.00      PROA   
ATOM   3939  HB2 ARG P 252     -15.835-121.425 124.141  0.00 97.00      PROA   
ATOM   3940  CG  ARG P 252     -13.878-121.444 123.179  0.00 97.00      PROA   
ATOM   3941  HG1 ARG P 252     -13.716-120.342 123.197  0.00 97.00      PROA   
ATOM   3942  HG2 ARG P 252     -13.461-121.823 122.218  0.00 97.00      PROA   
ATOM   3943  CD  ARG P 252     -13.114-122.071 124.358  0.00 97.00      PROA   
ATOM   3944  HD1 ARG P 252     -13.362-123.147 124.448  0.00 97.00      PROA   
ATOM   3945  HD2 ARG P 252     -13.353-121.538 125.303  0.00 97.00      PROA   
ATOM   3946  NE  ARG P 252     -11.661-121.959 124.032  0.00 97.00      PROA   
ATOM   3947  HE  ARG P 252     -11.388-121.990 123.068  0.00 97.00      PROA   
ATOM   3948  CZ  ARG P 252     -10.689-121.506 124.842  0.00 97.00      PROA   
ATOM   3949  NH1 ARG P 252     -10.738-121.629 126.165  0.00 97.00      PROA   
ATOM   3950 HH11 ARG P 252     -11.450-122.222 126.523  0.00 97.00      PROA   
ATOM   3951 HH12 ARG P 252      -9.892-121.452 126.657  0.00 97.00      PROA   
ATOM   3952  NH2 ARG P 252      -9.626-120.938 124.247  0.00 97.00      PROA   
ATOM   3953 HH21 ARG P 252      -9.749-120.746 123.270  0.00 97.00      PROA   
ATOM   3954 HH22 ARG P 252      -8.961-120.427 124.778  0.00 97.00      PROA   
ATOM   3955  C   ARG P 252     -17.496-121.803 121.784  0.00 97.00      PROA   
ATOM   3956  O   ARG P 252     -18.504-121.398 122.362  0.00 97.00      PROA   
ATOM   3957  N   SER P 253     -17.548-122.872 120.943  0.00 97.00      PROA   
ATOM   3958  HN  SER P 253     -16.749-123.168 120.423  0.00 97.00      PROA   
ATOM   3959  CA  SER P 253     -18.729-123.720 120.862  0.00 97.00      PROA   
ATOM   3960  HA  SER P 253     -19.586-123.066 120.861  0.00 97.00      PROA   
ATOM   3961  CB  SER P 253     -18.862-124.547 119.552  0.00 97.00      PROA   
ATOM   3962  HB1 SER P 253     -18.971-123.853 118.692  0.00 97.00      PROA   
ATOM   3963  HB2 SER P 253     -19.771-125.184 119.593  0.00 97.00      PROA   
ATOM   3964  OG  SER P 253     -17.743-125.388 119.318  0.00 97.00      PROA   
ATOM   3965  HG1 SER P 253     -16.984-124.801 119.219  0.00 97.00      PROA   
ATOM   3966  C   SER P 253     -18.788-124.661 122.065  0.00 97.00      PROA   
ATOM   3967  O   SER P 253     -17.744-125.163 122.482  0.00 97.00      PROA   
ATOM   3968  N   PRO P 254     -19.944-124.946 122.662  0.00 97.00      PROA   
ATOM   3969  CD  PRO P 254     -21.116-124.066 122.624  0.00 97.00      PROA   
ATOM   3970  HD1 PRO P 254     -21.656-124.237 121.667  0.00 97.00      PROA   
ATOM   3971  HD2 PRO P 254     -20.831-122.994 122.720  0.00 97.00      PROA   
ATOM   3972  CA  PRO P 254     -20.179-126.132 123.490  0.00 97.00      PROA   
ATOM   3973  HA  PRO P 254     -19.531-126.047 124.351  0.00 97.00      PROA   
ATOM   3974  CB  PRO P 254     -21.673-126.027 123.856  0.00 97.00      PROA   
ATOM   3975  HB1 PRO P 254     -21.892-126.470 124.847  0.00 97.00      PROA   
ATOM   3976  HB2 PRO P 254     -22.300-126.526 123.084  0.00 97.00      PROA   
ATOM   3977  CG  PRO P 254     -21.963-124.521 123.811  0.00 97.00      PROA   
ATOM   3978  HG1 PRO P 254     -23.039-124.289 123.681  0.00 97.00      PROA   
ATOM   3979  HG2 PRO P 254     -21.588-124.037 124.740  0.00 97.00      PROA   
ATOM   3980  C   PRO P 254     -19.844-127.456 122.805  0.00 97.00      PROA   
ATOM   3981  O   PRO P 254     -19.992-127.545 121.587  0.00 97.00      PROA   
ATOM   3982  N   GLU P 255     -19.397-128.495 123.560  0.00 97.00      PROA   
ATOM   3983  HN  GLU P 255     -19.228-128.393 124.537  0.00 97.00      PROA   
ATOM   3984  CA  GLU P 255     -19.085-129.810 123.021  0.00 97.00      PROA   
ATOM   3985  HA  GLU P 255     -18.333-129.662 122.263  0.00 97.00      PROA   
ATOM   3986  CB  GLU P 255     -18.484-130.780 124.079  0.00 97.00      PROA   
ATOM   3987  HB1 GLU P 255     -18.310-131.743 123.554  0.00 97.00      PROA   
ATOM   3988  HB2 GLU P 255     -19.223-130.971 124.887  0.00 97.00      PROA   
ATOM   3989  CG  GLU P 255     -17.144-130.311 124.709  0.00 97.00      PROA   
ATOM   3990  HG1 GLU P 255     -17.334-129.853 125.703  0.00 97.00      PROA   
ATOM   3991  HG2 GLU P 255     -16.666-129.547 124.061  0.00 97.00      PROA   
ATOM   3992  CD  GLU P 255     -16.130-131.447 124.877  0.00 97.00      PROA   
ATOM   3993  OE1 GLU P 255     -15.777-131.779 126.040  0.00 97.00      PROA   
ATOM   3994  OE2 GLU P 255     -15.676-131.981 123.832  0.00 97.00      PROA   
ATOM   3995  C   GLU P 255     -20.255-130.513 122.334  0.00 97.00      PROA   
ATOM   3996  O   GLU P 255     -21.396-130.478 122.793  0.00 97.00      PROA   
ATOM   3997  N   LEU P 256     -19.962-131.187 121.199  0.00 97.00      PROA   
ATOM   3998  HN  LEU P 256     -19.035-131.147 120.825  0.00 97.00      PROA   
ATOM   3999  CA  LEU P 256     -20.917-131.896 120.377  0.00 97.00      PROA   
ATOM   4000  HA  LEU P 256     -21.890-131.857 120.843  0.00 97.00      PROA   
ATOM   4001  CB  LEU P 256     -20.955-131.231 118.971  0.00 97.00      PROA   
ATOM   4002  HB1 LEU P 256     -19.964-131.329 118.480  0.00 97.00      PROA   
ATOM   4003  HB2 LEU P 256     -21.109-130.142 119.163  0.00 97.00      PROA   
ATOM   4004  CG  LEU P 256     -22.070-131.657 117.982  0.00 97.00      PROA   
ATOM   4005  HG  LEU P 256     -22.128-130.842 117.218  0.00 97.00      PROA   
ATOM   4006  CD1 LEU P 256     -21.734-132.940 117.200  0.00 97.00      PROA   
ATOM   4007 HD11 LEU P 256     -21.742-133.820 117.870  0.00 97.00      PROA   
ATOM   4008 HD12 LEU P 256     -20.731-132.861 116.733  0.00 97.00      PROA   
ATOM   4009 HD13 LEU P 256     -22.486-133.111 116.401  0.00 97.00      PROA   
ATOM   4010  CD2 LEU P 256     -23.459-131.743 118.639  0.00 97.00      PROA   
ATOM   4011 HD21 LEU P 256     -23.695-130.794 119.164  0.00 97.00      PROA   
ATOM   4012 HD22 LEU P 256     -23.494-132.577 119.371  0.00 97.00      PROA   
ATOM   4013 HD23 LEU P 256     -24.235-131.925 117.866  0.00 97.00      PROA   
ATOM   4014  C   LEU P 256     -20.468-133.343 120.314  0.00 97.00      PROA   
ATOM   4015  O   LEU P 256     -19.301-133.633 120.079  0.00 97.00      PROA   
ATOM   4016  N   GLU P 257     -21.387-134.312 120.547  0.00 97.00      PROA   
ATOM   4017  HN  GLU P 257     -22.344-134.090 120.710  0.00 97.00      PROA   
ATOM   4018  CA  GLU P 257     -21.035-135.716 120.639  0.00 97.00      PROA   
ATOM   4019  HA  GLU P 257     -20.035-135.795 121.039  0.00 97.00      PROA   
ATOM   4020  CB  GLU P 257     -21.986-136.494 121.588  0.00 97.00      PROA   
ATOM   4021  HB1 GLU P 257     -23.017-136.522 121.177  0.00 97.00      PROA   
ATOM   4022  HB2 GLU P 257     -22.041-135.899 122.531  0.00 97.00      PROA   
ATOM   4023  CG  GLU P 257     -21.484-137.904 121.985  0.00 97.00      PROA   
ATOM   4024  HG1 GLU P 257     -21.614-138.033 123.081  0.00 97.00      PROA   
ATOM   4025  HG2 GLU P 257     -20.406-138.021 121.752  0.00 97.00      PROA   
ATOM   4026  CD  GLU P 257     -22.252-139.032 121.307  0.00 97.00      PROA   
ATOM   4027  OE1 GLU P 257     -22.124-139.170 120.072  0.00 97.00      PROA   
ATOM   4028  OE2 GLU P 257     -22.945-139.795 122.023  0.00 97.00      PROA   
ATOM   4029  C   GLU P 257     -21.036-136.369 119.275  0.00 97.00      PROA   
ATOM   4030  O   GLU P 257     -21.971-136.221 118.492  0.00 97.00      PROA   
ATOM   4031  N   LEU P 258     -19.956-137.126 118.975  0.00 97.00      PROA   
ATOM   4032  HN  LEU P 258     -19.203-137.193 119.628  0.00 97.00      PROA   
ATOM   4033  CA  LEU P 258     -19.814-137.896 117.761  0.00 97.00      PROA   
ATOM   4034  HA  LEU P 258     -20.798-138.104 117.366  0.00 97.00      PROA   
ATOM   4035  CB  LEU P 258     -18.972-137.191 116.665  0.00 97.00      PROA   
ATOM   4036  HB1 LEU P 258     -18.839-137.863 115.789  0.00 97.00      PROA   
ATOM   4037  HB2 LEU P 258     -17.968-136.976 117.083  0.00 97.00      PROA   
ATOM   4038  CG  LEU P 258     -19.563-135.856 116.149  0.00 97.00      PROA   
ATOM   4039  HG  LEU P 258     -19.824-135.224 117.029  0.00 97.00      PROA   
ATOM   4040  CD1 LEU P 258     -18.522-135.071 115.335  0.00 97.00      PROA   
ATOM   4041 HD11 LEU P 258     -18.235-135.645 114.429  0.00 97.00      PROA   
ATOM   4042 HD12 LEU P 258     -17.612-134.886 115.941  0.00 97.00      PROA   
ATOM   4043 HD13 LEU P 258     -18.945-134.092 115.022  0.00 97.00      PROA   
ATOM   4044  CD2 LEU P 258     -20.838-136.062 115.310  0.00 97.00      PROA   
ATOM   4045 HD21 LEU P 258     -21.625-136.570 115.903  0.00 97.00      PROA   
ATOM   4046 HD22 LEU P 258     -20.611-136.678 114.415  0.00 97.00      PROA   
ATOM   4047 HD23 LEU P 258     -21.234-135.082 114.971  0.00 97.00      PROA   
ATOM   4048  C   LEU P 258     -19.187-139.234 118.101  0.00 97.00      PROA   
ATOM   4049  O   LEU P 258     -18.017-139.493 117.825  0.00 97.00      PROA   
ATOM   4050  N   GLN P 259     -19.970-140.143 118.719  0.00 97.00      PROA   
ATOM   4051  HN  GLN P 259     -20.851-139.863 119.108  0.00 97.00      PROA   
ATOM   4052  CA  GLN P 259     -19.650-141.552 118.817  0.00 97.00      PROA   
ATOM   4053  HA  GLN P 259     -18.676-141.602 119.277  0.00 97.00      PROA   
ATOM   4054  CB  GLN P 259     -20.629-142.349 119.721  0.00 97.00      PROA   
ATOM   4055  HB1 GLN P 259     -20.549-143.439 119.504  0.00 97.00      PROA   
ATOM   4056  HB2 GLN P 259     -21.668-142.034 119.477  0.00 97.00      PROA   
ATOM   4057  CG  GLN P 259     -20.388-142.155 121.232  0.00 97.00      PROA   
ATOM   4058  HG1 GLN P 259     -20.538-141.096 121.520  0.00 97.00      PROA   
ATOM   4059  HG2 GLN P 259     -19.351-142.444 121.504  0.00 97.00      PROA   
ATOM   4060  CD  GLN P 259     -21.346-143.062 122.016  0.00 97.00      PROA   
ATOM   4061  OE1 GLN P 259     -21.066-144.246 122.230  0.00 97.00      PROA   
ATOM   4062  NE2 GLN P 259     -22.508-142.498 122.441  0.00 97.00      PROA   
ATOM   4063 HE21 GLN P 259     -23.157-143.050 122.959  0.00 97.00      PROA   
ATOM   4064 HE22 GLN P 259     -22.696-141.535 122.234  0.00 97.00      PROA   
ATOM   4065  C   GLN P 259     -19.523-142.236 117.467  0.00 97.00      PROA   
ATOM   4066  O   GLN P 259     -20.306-141.996 116.555  0.00 97.00      PROA   
ATOM   4067  N   VAL P 260     -18.499-143.107 117.324  0.00 97.00      PROA   
ATOM   4068  HN  VAL P 260     -17.863-143.269 118.072  0.00 97.00      PROA   
ATOM   4069  CA  VAL P 260     -18.211-143.828 116.105  0.00 97.00      PROA   
ATOM   4070  HA  VAL P 260     -19.052-143.755 115.435  0.00 97.00      PROA   
ATOM   4071  CB  VAL P 260     -16.965-143.309 115.392  0.00 97.00      PROA   
ATOM   4072  HB  VAL P 260     -16.091-143.419 116.067  0.00 97.00      PROA   
ATOM   4073  CG1 VAL P 260     -16.717-144.099 114.090  0.00 97.00      PROA   
ATOM   4074 HG11 VAL P 260     -17.608-144.053 113.429  0.00 97.00      PROA   
ATOM   4075 HG12 VAL P 260     -16.474-145.161 114.297  0.00 97.00      PROA   
ATOM   4076 HG13 VAL P 260     -15.858-143.657 113.544  0.00 97.00      PROA   
ATOM   4077  CG2 VAL P 260     -17.111-141.801 115.086  0.00 97.00      PROA   
ATOM   4078 HG21 VAL P 260     -17.163-141.202 116.017  0.00 97.00      PROA   
ATOM   4079 HG22 VAL P 260     -18.027-141.611 114.491  0.00 97.00      PROA   
ATOM   4080 HG23 VAL P 260     -16.234-141.446 114.505  0.00 97.00      PROA   
ATOM   4081  C   VAL P 260     -18.035-145.278 116.515  0.00 97.00      PROA   
ATOM   4082  O   VAL P 260     -17.311-145.575 117.462  0.00 97.00      PROA   
ATOM   4083  N   LEU P 261     -18.726-146.221 115.831  0.00 97.00      PROA   
ATOM   4084  HN  LEU P 261     -19.300-145.953 115.057  0.00 97.00      PROA   
ATOM   4085  CA  LEU P 261     -18.735-147.625 116.191  0.00 97.00      PROA   
ATOM   4086  HA  LEU P 261     -17.994-147.790 116.956  0.00 97.00      PROA   
ATOM   4087  CB  LEU P 261     -20.102-148.102 116.740  0.00 97.00      PROA   
ATOM   4088  HB1 LEU P 261     -20.092-149.206 116.876  0.00 97.00      PROA   
ATOM   4089  HB2 LEU P 261     -20.895-147.857 115.999  0.00 97.00      PROA   
ATOM   4090  CG  LEU P 261     -20.500-147.486 118.105  0.00 97.00      PROA   
ATOM   4091  HG  LEU P 261     -20.578-146.381 117.981  0.00 97.00      PROA   
ATOM   4092  CD1 LEU P 261     -21.875-148.017 118.545  0.00 97.00      PROA   
ATOM   4093 HD11 LEU P 261     -21.825-149.115 118.705  0.00 97.00      PROA   
ATOM   4094 HD12 LEU P 261     -22.638-147.809 117.767  0.00 97.00      PROA   
ATOM   4095 HD13 LEU P 261     -22.190-147.534 119.494  0.00 97.00      PROA   
ATOM   4096  CD2 LEU P 261     -19.463-147.758 119.211  0.00 97.00      PROA   
ATOM   4097 HD21 LEU P 261     -19.824-147.349 120.178  0.00 97.00      PROA   
ATOM   4098 HD22 LEU P 261     -18.494-147.276 118.977  0.00 97.00      PROA   
ATOM   4099 HD23 LEU P 261     -19.306-148.852 119.326  0.00 97.00      PROA   
ATOM   4100  C   LEU P 261     -18.318-148.516 115.043  0.00 97.00      PROA   
ATOM   4101  O   LEU P 261     -18.791-148.406 113.916  0.00 97.00      PROA   
ATOM   4102  N   GLY P 262     -17.397-149.453 115.351  0.00 97.00      PROA   
ATOM   4103  HN  GLY P 262     -17.074-149.541 116.288  0.00 97.00      PROA   
ATOM   4104  CA  GLY P 262     -16.856-150.429 114.440  0.00 97.00      PROA   
ATOM   4105  HA1 GLY P 262     -15.911-150.060 114.073  0.00 97.00      PROA   
ATOM   4106  HA2 GLY P 262     -17.575-150.669 113.669  0.00 97.00      PROA   
ATOM   4107  C   GLY P 262     -16.570-151.659 115.235  0.00 97.00      PROA   
ATOM   4108  O   GLY P 262     -16.488-151.625 116.460  0.00 97.00      PROA   
ATOM   4109  N   HSD P 263     -16.381-152.788 114.530  0.00 97.00      PROA   
ATOM   4110  HN  HSD P 263     -16.405-152.775 113.534  0.00 97.00      PROA   
ATOM   4111  CA  HSD P 263     -16.043-154.058 115.122  0.00 97.00      PROA   
ATOM   4112  HA  HSD P 263     -15.786-153.934 116.166  0.00 97.00      PROA   
ATOM   4113  CB  HSD P 263     -17.189-155.088 114.986  0.00 97.00      PROA   
ATOM   4114  HB1 HSD P 263     -16.854-156.094 115.320  0.00 97.00      PROA   
ATOM   4115  HB2 HSD P 263     -17.489-155.164 113.918  0.00 97.00      PROA   
ATOM   4116  ND1 HSD P 263     -18.772-155.227 116.995  0.00 97.00      PROA   
ATOM   4117  HD1 HSD P 263     -18.283-155.945 117.492  0.00 97.00      PROA   
ATOM   4118  CG  HSD P 263     -18.401-154.671 115.787  0.00 97.00      PROA   
ATOM   4119  CE1 HSD P 263     -19.945-154.647 117.354  0.00 97.00      PROA   
ATOM   4120  HE1 HSD P 263     -20.476-154.894 118.273  0.00 97.00      PROA   
ATOM   4121  NE2 HSD P 263     -20.359-153.770 116.461  0.00 97.00      PROA   
ATOM   4122  CD2 HSD P 263     -19.393-153.792 115.470  0.00 97.00      PROA   
ATOM   4123  HD2 HSD P 263     -19.504-153.156 114.601  0.00 97.00      PROA   
ATOM   4124  C   HSD P 263     -14.814-154.500 114.380  0.00 97.00      PROA   
ATOM   4125  O   HSD P 263     -14.741-154.338 113.164  0.00 97.00      PROA   
ATOM   4126  N   GLN P 264     -13.791-155.017 115.103  0.00 97.00      PROA   
ATOM   4127  HN  GLN P 264     -13.878-155.163 116.086  0.00 97.00      PROA   
ATOM   4128  CA  GLN P 264     -12.473-155.290 114.559  0.00 97.00      PROA   
ATOM   4129  HA  GLN P 264     -12.105-154.340 114.196  0.00 97.00      PROA   
ATOM   4130  CB  GLN P 264     -11.485-155.741 115.666  0.00 97.00      PROA   
ATOM   4131  HB1 GLN P 264     -10.563-156.171 115.216  0.00 97.00      PROA   
ATOM   4132  HB2 GLN P 264     -11.988-156.545 116.249  0.00 97.00      PROA   
ATOM   4133  CG  GLN P 264     -11.070-154.571 116.592  0.00 97.00      PROA   
ATOM   4134  HG1 GLN P 264     -11.940-153.907 116.782  0.00 97.00      PROA   
ATOM   4135  HG2 GLN P 264     -10.279-153.960 116.106  0.00 97.00      PROA   
ATOM   4136  CD  GLN P 264     -10.582-155.049 117.964  0.00 97.00      PROA   
ATOM   4137  OE1 GLN P 264     -11.182-154.722 118.995  0.00 97.00      PROA   
ATOM   4138  NE2 GLN P 264      -9.469-155.831 117.984  0.00 97.00      PROA   
ATOM   4139 HE21 GLN P 264      -9.141-156.157 118.869  0.00 97.00      PROA   
ATOM   4140 HE22 GLN P 264      -9.004-156.058 117.130  0.00 97.00      PROA   
ATOM   4141  C   GLN P 264     -12.440-156.225 113.360  0.00 97.00      PROA   
ATOM   4142  O   GLN P 264     -13.081-157.274 113.328  0.00 97.00      PROA   
ATOM   4143  N   GLN P 265     -11.692-155.803 112.320  0.00 97.00      PROA   
ATOM   4144  HN  GLN P 265     -11.153-154.966 112.407  0.00 97.00      PROA   
ATOM   4145  CA  GLN P 265     -11.752-156.330 110.980  0.00 97.00      PROA   
ATOM   4146  HA  GLN P 265     -12.656-156.913 110.910  0.00 97.00      PROA   
ATOM   4147  CB  GLN P 265     -11.849-155.195 109.912  0.00 97.00      PROA   
ATOM   4148  HB1 GLN P 265     -12.872-154.759 109.978  0.00 97.00      PROA   
ATOM   4149  HB2 GLN P 265     -11.760-155.641 108.896  0.00 97.00      PROA   
ATOM   4150  CG  GLN P 265     -10.817-154.036 110.016  0.00 97.00      PROA   
ATOM   4151  HG1 GLN P 265     -10.833-153.452 109.070  0.00 97.00      PROA   
ATOM   4152  HG2 GLN P 265      -9.798-154.458 110.131  0.00 97.00      PROA   
ATOM   4153  CD  GLN P 265     -11.062-153.076 111.196  0.00 97.00      PROA   
ATOM   4154  OE1 GLN P 265     -10.492-153.242 112.280  0.00 97.00      PROA   
ATOM   4155  NE2 GLN P 265     -11.921-152.043 110.981  0.00 97.00      PROA   
ATOM   4156 HE21 GLN P 265     -12.123-151.419 111.740  0.00 97.00      PROA   
ATOM   4157 HE22 GLN P 265     -12.343-151.911 110.087  0.00 97.00      PROA   
ATOM   4158  C   GLN P 265     -10.565-157.227 110.669  0.00 97.00      PROA   
ATOM   4159  O   GLN P 265      -9.496-157.047 111.253  0.00 97.00      PROA   
ATOM   4160  N   PRO P 266     -10.676-158.201 109.758  0.00 97.00      PROA   
ATOM   4161  CD  PRO P 266     -11.955-158.713 109.255  0.00 97.00      PROA   
ATOM   4162  HD1 PRO P 266     -12.407-157.944 108.590  0.00 97.00      PROA   
ATOM   4163  HD2 PRO P 266     -12.651-158.967 110.085  0.00 97.00      PROA   
ATOM   4164  CA  PRO P 266      -9.557-158.719 108.970  0.00 97.00      PROA   
ATOM   4165  HA  PRO P 266      -8.972-159.336 109.638  0.00 97.00      PROA   
ATOM   4166  CB  PRO P 266     -10.227-159.532 107.846  0.00 97.00      PROA   
ATOM   4167  HB1 PRO P 266      -9.613-160.397 107.526  0.00 97.00      PROA   
ATOM   4168  HB2 PRO P 266     -10.432-158.885 106.963  0.00 97.00      PROA   
ATOM   4169  CG  PRO P 266     -11.574-159.950 108.444  0.00 97.00      PROA   
ATOM   4170  HG1 PRO P 266     -12.326-160.204 107.671  0.00 97.00      PROA   
ATOM   4171  HG2 PRO P 266     -11.435-160.815 109.129  0.00 97.00      PROA   
ATOM   4172  C   PRO P 266      -8.614-157.656 108.418  0.00 97.00      PROA   
ATOM   4173  O   PRO P 266      -9.082-156.629 107.931  0.00 97.00      PROA   
ATOM   4174  N   THR P 267      -7.284-157.883 108.483  0.00 97.00      PROA   
ATOM   4175  HN  THR P 267      -6.925-158.655 109.003  0.00 97.00      PROA   
ATOM   4176  CA  THR P 267      -6.283-157.074 107.799  0.00 97.00      PROA   
ATOM   4177  HA  THR P 267      -6.483-156.055 108.104  0.00 97.00      PROA   
ATOM   4178  CB  THR P 267      -4.853-157.404 108.218  0.00 97.00      PROA   
ATOM   4179  HB  THR P 267      -4.418-158.210 107.588  0.00 97.00      PROA   
ATOM   4180  OG1 THR P 267      -4.811-157.870 109.559  0.00 97.00      PROA   
ATOM   4181  HG1 THR P 267      -5.211-157.172 110.084  0.00 97.00      PROA   
ATOM   4182  CG2 THR P 267      -3.968-156.148 108.120  0.00 97.00      PROA   
ATOM   4183 HG21 THR P 267      -4.361-155.345 108.780  0.00 97.00      PROA   
ATOM   4184 HG22 THR P 267      -3.937-155.766 107.080  0.00 97.00      PROA   
ATOM   4185 HG23 THR P 267      -2.931-156.390 108.439  0.00 97.00      PROA   
ATOM   4186  C   THR P 267      -6.379-157.083 106.270  0.00 97.00      PROA   
ATOM   4187  O   THR P 267      -6.244-155.998 105.702  0.00 97.00      PROA   
ATOM   4188  N   PRO P 268      -6.611-158.174 105.526  0.00 97.00      PROA   
ATOM   4189  CD  PRO P 268      -6.375-159.564 105.944  0.00 97.00      PROA   
ATOM   4190  HD1 PRO P 268      -6.903-159.809 106.887  0.00 97.00      PROA   
ATOM   4191  HD2 PRO P 268      -5.282-159.736 106.061  0.00 97.00      PROA   
ATOM   4192  CA  PRO P 268      -6.976-158.093 104.115  0.00 97.00      PROA   
ATOM   4193  HA  PRO P 268      -6.379-157.346 103.609  0.00 97.00      PROA   
ATOM   4194  CB  PRO P 268      -6.711-159.512 103.580  0.00 97.00      PROA   
ATOM   4195  HB1 PRO P 268      -5.649-159.581 103.254  0.00 97.00      PROA   
ATOM   4196  HB2 PRO P 268      -7.361-159.790 102.726  0.00 97.00      PROA   
ATOM   4197  CG  PRO P 268      -6.924-160.415 104.798  0.00 97.00      PROA   
ATOM   4198  HG1 PRO P 268      -8.016-160.568 104.949  0.00 97.00      PROA   
ATOM   4199  HG2 PRO P 268      -6.422-161.398 104.706  0.00 97.00      PROA   
ATOM   4200  C   PRO P 268      -8.438-157.716 103.946  0.00 97.00      PROA   
ATOM   4201  O   PRO P 268      -9.265-158.062 104.788  0.00 97.00      PROA   
ATOM   4202  N   VAL P 269      -8.748-156.994 102.847  0.00 97.00      PROA   
ATOM   4203  HN  VAL P 269      -8.071-156.753 102.159  0.00 97.00      PROA   
ATOM   4204  CA  VAL P 269     -10.067-156.615 102.419  0.00 97.00      PROA   
ATOM   4205  HA  VAL P 269     -10.767-157.381 102.724  0.00 97.00      PROA   
ATOM   4206  CB  VAL P 269     -10.498-155.254 102.980  0.00 97.00      PROA   
ATOM   4207  HB  VAL P 269     -10.422-155.311 104.092  0.00 97.00      PROA   
ATOM   4208  CG1 VAL P 269      -9.563-154.126 102.494  0.00 97.00      PROA   
ATOM   4209 HG11 VAL P 269      -9.607-154.046 101.388  0.00 97.00      PROA   
ATOM   4210 HG12 VAL P 269      -8.514-154.322 102.795  0.00 97.00      PROA   
ATOM   4211 HG13 VAL P 269      -9.878-153.151 102.924  0.00 97.00      PROA   
ATOM   4212  CG2 VAL P 269     -11.968-154.964 102.618  0.00 97.00      PROA   
ATOM   4213 HG21 VAL P 269     -12.625-155.783 102.977  0.00 97.00      PROA   
ATOM   4214 HG22 VAL P 269     -12.076-154.879 101.518  0.00 97.00      PROA   
ATOM   4215 HG23 VAL P 269     -12.300-154.007 103.074  0.00 97.00      PROA   
ATOM   4216  C   VAL P 269      -9.986-156.642 100.872  0.00 97.00      PROA   
ATOM   4217  OT1 VAL P 269      -8.851-156.546 100.326  0.00 97.00      PROA   
ATOM   4218  OT2 VAL P 269     -11.052-156.789 100.216  0.00 97.00      PROA   
END
