# Supplementary material for: The solution structure of the unbound IgG Fc receptor CD64 resembles its crystal structure: Implications for function
Source: PLoS One. 2023 Sep 21;18(9):e0288351. doi: 10.1371/journal.pone.0288351 (PMC10513344; doi:10.1371/journal.pone.0288351)
Supplement: S1 File — (ZIP) [file pone.0288351.s003.zip › CD64V03 E11/Top100/EM_done_ready_for_EM_top100_0p11_E11.dcd_61400.pdb.pdb]

REMARK  FINAL COORDINATES WRITTEN BY NAMD AT TIMESTEP 2000
ATOM      1  N   LYS P   1       7.965 -79.517  91.417  0.00 97.00      PROA   
ATOM      2  HT1 LYS P   1       7.523 -80.153  90.720  0.00 97.00      PROA   
ATOM      3  HT2 LYS P   1       8.814 -80.011  91.770  0.00 97.00      PROA   
ATOM      4  HT3 LYS P   1       8.241 -78.637  90.939  0.00 97.00      PROA   
ATOM      5  CA  LYS P   1       7.006 -79.260  92.518  0.00 97.00      PROA   
ATOM      6  HA  LYS P   1       6.526 -80.199  92.747  0.00 97.00      PROA   
ATOM      7  CB  LYS P   1       7.729 -78.749  93.799  0.00 97.00      PROA   
ATOM      8  HB1 LYS P   1       6.965 -78.342  94.497  0.00 97.00      PROA   
ATOM      9  HB2 LYS P   1       8.419 -77.913  93.554  0.00 97.00      PROA   
ATOM     10  CG  LYS P   1       8.502 -79.847  94.563  0.00 97.00      PROA   
ATOM     11  HG1 LYS P   1       9.429 -80.084  93.996  0.00 97.00      PROA   
ATOM     12  HG2 LYS P   1       7.895 -80.779  94.605  0.00 97.00      PROA   
ATOM     13  CD  LYS P   1       8.910 -79.460  96.000  0.00 97.00      PROA   
ATOM     14  HD1 LYS P   1       9.456 -78.491  95.967  0.00 97.00      PROA   
ATOM     15  HD2 LYS P   1       9.621 -80.235  96.368  0.00 97.00      PROA   
ATOM     16  CE  LYS P   1       7.726 -79.354  96.979  0.00 97.00      PROA   
ATOM     17  HE1 LYS P   1       7.136 -80.295  96.967  0.00 97.00      PROA   
ATOM     18  HE2 LYS P   1       7.062 -78.507  96.706  0.00 97.00      PROA   
ATOM     19  NZ  LYS P   1       8.188 -79.130  98.373  0.00 97.00      PROA   
ATOM     20  HZ1 LYS P   1       8.755 -78.259  98.422  0.00 97.00      PROA   
ATOM     21  HZ2 LYS P   1       8.768 -79.935  98.686  0.00 97.00      PROA   
ATOM     22  HZ3 LYS P   1       7.365 -79.039  99.001  0.00 97.00      PROA   
ATOM     23  C   LYS P   1       5.925 -78.313  92.072  0.00 97.00      PROA   
ATOM     24  O   LYS P   1       6.025 -77.686  91.019  0.00 97.00      PROA   
ATOM     25  N   ALA P   2       4.851 -78.194  92.880  0.00 97.00      PROA   
ATOM     26  HN  ALA P   2       4.721 -78.735  93.707  0.00 97.00      PROA   
ATOM     27  CA  ALA P   2       3.794 -77.246  92.692  0.00 97.00      PROA   
ATOM     28  HA  ALA P   2       4.204 -76.285  92.407  0.00 97.00      PROA   
ATOM     29  CB  ALA P   2       2.741 -77.741  91.679  0.00 97.00      PROA   
ATOM     30  HB1 ALA P   2       2.347 -78.734  91.982  0.00 97.00      PROA   
ATOM     31  HB2 ALA P   2       3.204 -77.851  90.674  0.00 97.00      PROA   
ATOM     32  HB3 ALA P   2       1.894 -77.029  91.595  0.00 97.00      PROA   
ATOM     33  C   ALA P   2       3.211 -77.143  94.078  0.00 97.00      PROA   
ATOM     34  O   ALA P   2       3.645 -77.866  94.976  0.00 97.00      PROA   
ATOM     35  N   VAL P   3       2.233 -76.227  94.281  0.00 97.00      PROA   
ATOM     36  HN  VAL P   3       1.973 -75.588  93.562  0.00 97.00      PROA   
ATOM     37  CA  VAL P   3       1.348 -76.193  95.428  0.00 97.00      PROA   
ATOM     38  HA  VAL P   3       1.180 -77.206  95.763  0.00 97.00      PROA   
ATOM     39  CB  VAL P   3       1.782 -75.322  96.619  0.00 97.00      PROA   
ATOM     40  HB  VAL P   3       0.964 -75.335  97.380  0.00 97.00      PROA   
ATOM     41  CG1 VAL P   3       3.027 -75.920  97.303  0.00 97.00      PROA   
ATOM     42 HG11 VAL P   3       3.911 -75.836  96.636  0.00 97.00      PROA   
ATOM     43 HG12 VAL P   3       2.858 -76.989  97.548  0.00 97.00      PROA   
ATOM     44 HG13 VAL P   3       3.247 -75.368  98.242  0.00 97.00      PROA   
ATOM     45  CG2 VAL P   3       2.038 -73.858  96.204  0.00 97.00      PROA   
ATOM     46 HG21 VAL P   3       1.110 -73.377  95.837  0.00 97.00      PROA   
ATOM     47 HG22 VAL P   3       2.807 -73.803  95.406  0.00 97.00      PROA   
ATOM     48 HG23 VAL P   3       2.405 -73.275  97.075  0.00 97.00      PROA   
ATOM     49  C   VAL P   3       0.047 -75.674  94.854  0.00 97.00      PROA   
ATOM     50  O   VAL P   3       0.059 -74.910  93.890  0.00 97.00      PROA   
ATOM     51  N   ILE P   4      -1.117 -76.106  95.402  0.00 97.00      PROA   
ATOM     52  HN  ILE P   4      -1.124 -76.793  96.128  0.00 97.00      PROA   
ATOM     53  CA  ILE P   4      -2.414 -75.745  94.844  0.00 97.00      PROA   
ATOM     54  HA  ILE P   4      -2.265 -75.321  93.863  0.00 97.00      PROA   
ATOM     55  CB  ILE P   4      -3.322 -76.958  94.627  0.00 97.00      PROA   
ATOM     56  HB  ILE P   4      -3.496 -77.463  95.604  0.00 97.00      PROA   
ATOM     57  CG2 ILE P   4      -4.673 -76.497  94.028  0.00 97.00      PROA   
ATOM     58 HG21 ILE P   4      -4.494 -75.843  93.146  0.00 97.00      PROA   
ATOM     59 HG22 ILE P   4      -5.278 -75.942  94.774  0.00 97.00      PROA   
ATOM     60 HG23 ILE P   4      -5.274 -77.361  93.686  0.00 97.00      PROA   
ATOM     61  CG1 ILE P   4      -2.642 -77.982  93.683  0.00 97.00      PROA   
ATOM     62 HG11 ILE P   4      -1.580 -78.142  93.966  0.00 97.00      PROA   
ATOM     63 HG12 ILE P   4      -2.656 -77.547  92.664  0.00 97.00      PROA   
ATOM     64  CD  ILE P   4      -3.310 -79.359  93.660  0.00 97.00      PROA   
ATOM     65  HD1 ILE P   4      -4.405 -79.289  93.507  0.00 97.00      PROA   
ATOM     66  HD2 ILE P   4      -3.121 -79.888  94.618  0.00 97.00      PROA   
ATOM     67  HD3 ILE P   4      -2.886 -79.966  92.834  0.00 97.00      PROA   
ATOM     68  C   ILE P   4      -3.114 -74.684  95.687  0.00 97.00      PROA   
ATOM     69  O   ILE P   4      -3.203 -74.779  96.909  0.00 97.00      PROA   
ATOM     70  N   LYS P   5      -3.653 -73.632  95.023  0.00 97.00      PROA   
ATOM     71  HN  LYS P   5      -3.474 -73.524  94.045  0.00 97.00      PROA   
ATOM     72  CA  LYS P   5      -4.462 -72.608  95.656  0.00 97.00      PROA   
ATOM     73  HA  LYS P   5      -4.502 -72.772  96.722  0.00 97.00      PROA   
ATOM     74  CB  LYS P   5      -3.916 -71.183  95.380  0.00 97.00      PROA   
ATOM     75  HB1 LYS P   5      -4.545 -70.432  95.909  0.00 97.00      PROA   
ATOM     76  HB2 LYS P   5      -3.973 -70.968  94.289  0.00 97.00      PROA   
ATOM     77  CG  LYS P   5      -2.451 -70.972  95.798  0.00 97.00      PROA   
ATOM     78  HG1 LYS P   5      -2.169 -69.941  95.486  0.00 97.00      PROA   
ATOM     79  HG2 LYS P   5      -1.803 -71.676  95.230  0.00 97.00      PROA   
ATOM     80  CD  LYS P   5      -2.187 -71.141  97.306  0.00 97.00      PROA   
ATOM     81  HD1 LYS P   5      -2.575 -72.130  97.633  0.00 97.00      PROA   
ATOM     82  HD2 LYS P   5      -2.746 -70.358  97.864  0.00 97.00      PROA   
ATOM     83  CE  LYS P   5      -0.700 -71.094  97.682  0.00 97.00      PROA   
ATOM     84  HE1 LYS P   5      -0.166 -71.929  97.174  0.00 97.00      PROA   
ATOM     85  HE2 LYS P   5      -0.546 -71.178  98.776  0.00 97.00      PROA   
ATOM     86  NZ  LYS P   5      -0.079 -69.838  97.227  0.00 97.00      PROA   
ATOM     87  HZ1 LYS P   5      -0.294 -68.995  97.785  0.00 97.00      PROA   
ATOM     88  HZ2 LYS P   5      -0.357 -69.686  96.230  0.00 97.00      PROA   
ATOM     89  HZ3 LYS P   5       0.951 -69.981  97.138  0.00 97.00      PROA   
ATOM     90  C   LYS P   5      -5.881 -72.653  95.128  0.00 97.00      PROA   
ATOM     91  O   LYS P   5      -6.139 -72.361  93.966  0.00 97.00      PROA   
ATOM     92  N   LEU P   6      -6.869 -72.978  95.992  0.00 97.00      PROA   
ATOM     93  HN  LEU P   6      -6.670 -73.279  96.922  0.00 97.00      PROA   
ATOM     94  CA  LEU P   6      -8.277 -72.848  95.670  0.00 97.00      PROA   
ATOM     95  HA  LEU P   6      -8.432 -73.190  94.655  0.00 97.00      PROA   
ATOM     96  CB  LEU P   6      -9.176 -73.701  96.603  0.00 97.00      PROA   
ATOM     97  HB1 LEU P   6     -10.209 -73.677  96.191  0.00 97.00      PROA   
ATOM     98  HB2 LEU P   6      -9.212 -73.262  97.623  0.00 97.00      PROA   
ATOM     99  CG  LEU P   6      -8.758 -75.188  96.754  0.00 97.00      PROA   
ATOM    100  HG  LEU P   6      -8.238 -75.505  95.822  0.00 97.00      PROA   
ATOM    101  CD1 LEU P   6      -7.814 -75.431  97.949  0.00 97.00      PROA   
ATOM    102 HD11 LEU P   6      -8.297 -75.086  98.889  0.00 97.00      PROA   
ATOM    103 HD12 LEU P   6      -6.851 -74.896  97.828  0.00 97.00      PROA   
ATOM    104 HD13 LEU P   6      -7.596 -76.515  98.051  0.00 97.00      PROA   
ATOM    105  CD2 LEU P   6     -10.001 -76.081  96.914  0.00 97.00      PROA   
ATOM    106 HD21 LEU P   6     -10.669 -75.987  96.033  0.00 97.00      PROA   
ATOM    107 HD22 LEU P   6     -10.567 -75.785  97.821  0.00 97.00      PROA   
ATOM    108 HD23 LEU P   6      -9.697 -77.144  97.019  0.00 97.00      PROA   
ATOM    109  C   LEU P   6      -8.676 -71.378  95.760  0.00 97.00      PROA   
ATOM    110  O   LEU P   6      -8.449 -70.731  96.779  0.00 97.00      PROA   
ATOM    111  N   GLN P   7      -9.235 -70.789  94.674  0.00 97.00      PROA   
ATOM    112  HN  GLN P   7      -9.373 -71.303  93.826  0.00 97.00      PROA   
ATOM    113  CA  GLN P   7      -9.617 -69.382  94.632  0.00 97.00      PROA   
ATOM    114  HA  GLN P   7      -8.743 -68.837  94.963  0.00 97.00      PROA   
ATOM    115  CB  GLN P   7      -9.849 -68.915  93.170  0.00 97.00      PROA   
ATOM    116  HB1 GLN P   7     -10.486 -69.675  92.669  0.00 97.00      PROA   
ATOM    117  HB2 GLN P   7      -8.854 -68.948  92.670  0.00 97.00      PROA   
ATOM    118  CG  GLN P   7     -10.492 -67.523  92.980  0.00 97.00      PROA   
ATOM    119  HG1 GLN P   7      -9.902 -66.764  93.537  0.00 97.00      PROA   
ATOM    120  HG2 GLN P   7     -11.534 -67.517  93.361  0.00 97.00      PROA   
ATOM    121  CD  GLN P   7     -10.457 -67.138  91.496  0.00 97.00      PROA   
ATOM    122  OE1 GLN P   7      -9.409 -67.227  90.850  0.00 97.00      PROA   
ATOM    123  NE2 GLN P   7     -11.611 -66.699  90.923  0.00 97.00      PROA   
ATOM    124 HE21 GLN P   7     -11.583 -66.467  89.952  0.00 97.00      PROA   
ATOM    125 HE22 GLN P   7     -12.450 -66.619  91.459  0.00 97.00      PROA   
ATOM    126  C   GLN P   7     -10.706 -68.939  95.609  0.00 97.00      PROA   
ATOM    127  O   GLN P   7     -10.482 -67.961  96.323  0.00 97.00      PROA   
ATOM    128  N   PRO P   8     -11.846 -69.605  95.777  0.00 97.00      PROA   
ATOM    129  CD  PRO P   8     -12.531 -70.359  94.734  0.00 97.00      PROA   
ATOM    130  HD1 PRO P   8     -12.094 -71.378  94.710  0.00 97.00      PROA   
ATOM    131  HD2 PRO P   8     -12.450 -69.874  93.738  0.00 97.00      PROA   
ATOM    132  CA  PRO P   8     -12.507 -69.745  97.069  0.00 97.00      PROA   
ATOM    133  HA  PRO P   8     -12.630 -68.769  97.512  0.00 97.00      PROA   
ATOM    134  CB  PRO P   8     -13.865 -70.412  96.743  0.00 97.00      PROA   
ATOM    135  HB1 PRO P   8     -14.704 -69.857  97.209  0.00 97.00      PROA   
ATOM    136  HB2 PRO P   8     -13.912 -71.470  97.082  0.00 97.00      PROA   
ATOM    137  CG  PRO P   8     -13.983 -70.387  95.209  0.00 97.00      PROA   
ATOM    138  HG1 PRO P   8     -14.550 -71.256  94.822  0.00 97.00      PROA   
ATOM    139  HG2 PRO P   8     -14.494 -69.451  94.893  0.00 97.00      PROA   
ATOM    140  C   PRO P   8     -11.647 -70.641  97.959  0.00 97.00      PROA   
ATOM    141  O   PRO P   8     -11.411 -71.751  97.489  0.00 97.00      PROA   
ATOM    142  N   PRO P   9     -11.162 -70.307  99.157  0.00 97.00      PROA   
ATOM    143  CD  PRO P   9     -11.432 -69.027  99.820  0.00 97.00      PROA   
ATOM    144  HD1 PRO P   9     -12.525 -68.850  99.918  0.00 97.00      PROA   
ATOM    145  HD2 PRO P   9     -10.956 -68.208  99.235  0.00 97.00      PROA   
ATOM    146  CA  PRO P   9     -10.206 -71.129  99.907  0.00 97.00      PROA   
ATOM    147  HA  PRO P   9      -9.452 -71.534  99.246  0.00 97.00      PROA   
ATOM    148  CB  PRO P   9      -9.609 -70.110 100.896  0.00 97.00      PROA   
ATOM    149  HB1 PRO P   9      -8.809 -69.538 100.370  0.00 97.00      PROA   
ATOM    150  HB2 PRO P   9      -9.171 -70.555 101.809  0.00 97.00      PROA   
ATOM    151  CG  PRO P   9     -10.768 -69.155 101.191  0.00 97.00      PROA   
ATOM    152  HG1 PRO P   9     -11.471 -69.638 101.904  0.00 97.00      PROA   
ATOM    153  HG2 PRO P   9     -10.436 -68.183 101.605  0.00 97.00      PROA   
ATOM    154  C   PRO P   9     -10.877 -72.294 100.630  0.00 97.00      PROA   
ATOM    155  O   PRO P   9     -10.525 -72.583 101.772  0.00 97.00      PROA   
ATOM    156  N   TRP P  10     -11.838 -72.989  99.990  0.00 97.00      PROA   
ATOM    157  HN  TRP P  10     -12.028 -72.788  99.032  0.00 97.00      PROA   
ATOM    158  CA  TRP P  10     -12.731 -73.904 100.661  0.00 97.00      PROA   
ATOM    159  HA  TRP P  10     -12.497 -73.943 101.716  0.00 97.00      PROA   
ATOM    160  CB  TRP P  10     -14.205 -73.454 100.491  0.00 97.00      PROA   
ATOM    161  HB1 TRP P  10     -14.862 -74.089 101.122  0.00 97.00      PROA   
ATOM    162  HB2 TRP P  10     -14.505 -73.619  99.430  0.00 97.00      PROA   
ATOM    163  CG  TRP P  10     -14.471 -72.012 100.819  0.00 97.00      PROA   
ATOM    164  CD1 TRP P  10     -15.196 -71.158 100.029  0.00 97.00      PROA   
ATOM    165  HD1 TRP P  10     -15.655 -71.437  99.091  0.00 97.00      PROA   
ATOM    166  NE1 TRP P  10     -15.315 -69.941 100.645  0.00 97.00      PROA   
ATOM    167  HE1 TRP P  10     -15.925 -69.227 100.379  0.00 97.00      PROA   
ATOM    168  CE2 TRP P  10     -14.651 -69.963 101.836  0.00 97.00      PROA   
ATOM    169  CD2 TRP P  10     -14.088 -71.252 101.984  0.00 97.00      PROA   
ATOM    170  CE3 TRP P  10     -13.344 -71.538 103.132  0.00 97.00      PROA   
ATOM    171  HE3 TRP P  10     -12.873 -72.498 103.278  0.00 97.00      PROA   
ATOM    172  CZ3 TRP P  10     -13.201 -70.553 104.112  0.00 97.00      PROA   
ATOM    173  HZ3 TRP P  10     -12.631 -70.769 105.006  0.00 97.00      PROA   
ATOM    174  CZ2 TRP P  10     -14.504 -68.980 102.806  0.00 97.00      PROA   
ATOM    175  HZ2 TRP P  10     -14.938 -68.000 102.683  0.00 97.00      PROA   
ATOM    176  CH2 TRP P  10     -13.774 -69.295 103.953  0.00 97.00      PROA   
ATOM    177  HH2 TRP P  10     -13.639 -68.550 104.725  0.00 97.00      PROA   
ATOM    178  C   TRP P  10     -12.567 -75.298 100.108  0.00 97.00      PROA   
ATOM    179  O   TRP P  10     -12.921 -75.591  98.968  0.00 97.00      PROA   
ATOM    180  N   VAL P  11     -12.025 -76.216 100.938  0.00 97.00      PROA   
ATOM    181  HN  VAL P  11     -11.689 -75.946 101.839  0.00 97.00      PROA   
ATOM    182  CA  VAL P  11     -11.755 -77.587 100.544  0.00 97.00      PROA   
ATOM    183  HA  VAL P  11     -11.446 -77.584  99.508  0.00 97.00      PROA   
ATOM    184  CB  VAL P  11     -10.597 -78.141 101.377  0.00 97.00      PROA   
ATOM    185  HB  VAL P  11     -10.914 -78.257 102.439  0.00 97.00      PROA   
ATOM    186  CG1 VAL P  11     -10.147 -79.505 100.829  0.00 97.00      PROA   
ATOM    187 HG11 VAL P  11      -9.879 -79.426  99.753  0.00 97.00      PROA   
ATOM    188 HG12 VAL P  11     -10.955 -80.254 100.940  0.00 97.00      PROA   
ATOM    189 HG13 VAL P  11      -9.259 -79.872 101.385  0.00 97.00      PROA   
ATOM    190  CG2 VAL P  11      -9.403 -77.155 101.333  0.00 97.00      PROA   
ATOM    191 HG21 VAL P  11      -9.628 -76.203 101.855  0.00 97.00      PROA   
ATOM    192 HG22 VAL P  11      -9.125 -76.929 100.282  0.00 97.00      PROA   
ATOM    193 HG23 VAL P  11      -8.519 -77.607 101.832  0.00 97.00      PROA   
ATOM    194  C   VAL P  11     -13.027 -78.445 100.639  0.00 97.00      PROA   
ATOM    195  O   VAL P  11     -13.130 -79.517 100.046  0.00 97.00      PROA   
ATOM    196  N   SER P  12     -14.059 -77.935 101.345  0.00 97.00      PROA   
ATOM    197  HN  SER P  12     -13.942 -77.044 101.770  0.00 97.00      PROA   
ATOM    198  CA  SER P  12     -15.379 -78.529 101.486  0.00 97.00      PROA   
ATOM    199  HA  SER P  12     -15.440 -79.442 100.911  0.00 97.00      PROA   
ATOM    200  CB  SER P  12     -15.691 -78.871 102.977  0.00 97.00      PROA   
ATOM    201  HB1 SER P  12     -15.390 -78.018 103.621  0.00 97.00      PROA   
ATOM    202  HB2 SER P  12     -15.080 -79.754 103.271  0.00 97.00      PROA   
ATOM    203  OG  SER P  12     -17.062 -79.165 103.236  0.00 97.00      PROA   
ATOM    204  HG1 SER P  12     -17.218 -80.060 102.921  0.00 97.00      PROA   
ATOM    205  C   SER P  12     -16.373 -77.537 100.898  0.00 97.00      PROA   
ATOM    206  O   SER P  12     -16.381 -76.367 101.275  0.00 97.00      PROA   
ATOM    207  N   VAL P  13     -17.214 -77.978  99.922  0.00 97.00      PROA   
ATOM    208  HN  VAL P  13     -17.177 -78.927  99.613  0.00 97.00      PROA   
ATOM    209  CA  VAL P  13     -18.022 -77.058  99.128  0.00 97.00      PROA   
ATOM    210  HA  VAL P  13     -18.276 -76.211  99.749  0.00 97.00      PROA   
ATOM    211  CB  VAL P  13     -17.215 -76.563  97.920  0.00 97.00      PROA   
ATOM    212  HB  VAL P  13     -16.207 -76.263  98.298  0.00 97.00      PROA   
ATOM    213  CG1 VAL P  13     -17.004 -77.676  96.870  0.00 97.00      PROA   
ATOM    214 HG11 VAL P  13     -17.968 -77.976  96.409  0.00 97.00      PROA   
ATOM    215 HG12 VAL P  13     -16.532 -78.570  97.326  0.00 97.00      PROA   
ATOM    216 HG13 VAL P  13     -16.340 -77.310  96.058  0.00 97.00      PROA   
ATOM    217  CG2 VAL P  13     -17.847 -75.304  97.294  0.00 97.00      PROA   
ATOM    218 HG21 VAL P  13     -18.030 -74.526  98.064  0.00 97.00      PROA   
ATOM    219 HG22 VAL P  13     -18.805 -75.549  96.793  0.00 97.00      PROA   
ATOM    220 HG23 VAL P  13     -17.167 -74.882  96.524  0.00 97.00      PROA   
ATOM    221  C   VAL P  13     -19.343 -77.702  98.713  0.00 97.00      PROA   
ATOM    222  O   VAL P  13     -19.476 -78.920  98.692  0.00 97.00      PROA   
ATOM    223  N   PHE P  14     -20.391 -76.900  98.392  0.00 97.00      PROA   
ATOM    224  HN  PHE P  14     -20.324 -75.907  98.465  0.00 97.00      PROA   
ATOM    225  CA  PHE P  14     -21.641 -77.414  97.851  0.00 97.00      PROA   
ATOM    226  HA  PHE P  14     -21.857 -78.351  98.344  0.00 97.00      PROA   
ATOM    227  CB  PHE P  14     -22.842 -76.451  98.059  0.00 97.00      PROA   
ATOM    228  HB1 PHE P  14     -23.754 -76.817  97.541  0.00 97.00      PROA   
ATOM    229  HB2 PHE P  14     -22.593 -75.445  97.654  0.00 97.00      PROA   
ATOM    230  CG  PHE P  14     -23.224 -76.328  99.508  0.00 97.00      PROA   
ATOM    231  CD1 PHE P  14     -23.601 -77.461 100.253  0.00 97.00      PROA   
ATOM    232  HD1 PHE P  14     -23.551 -78.440  99.802  0.00 97.00      PROA   
ATOM    233  CE1 PHE P  14     -24.070 -77.326 101.565  0.00 97.00      PROA   
ATOM    234  HE1 PHE P  14     -24.366 -78.199 102.127  0.00 97.00      PROA   
ATOM    235  CZ  PHE P  14     -24.155 -76.056 102.151  0.00 97.00      PROA   
ATOM    236  HZ  PHE P  14     -24.520 -75.949 103.161  0.00 97.00      PROA   
ATOM    237  CD2 PHE P  14     -23.324 -75.061 100.104  0.00 97.00      PROA   
ATOM    238  HD2 PHE P  14     -23.070 -74.182  99.531  0.00 97.00      PROA   
ATOM    239  CE2 PHE P  14     -23.767 -74.924 101.423  0.00 97.00      PROA   
ATOM    240  HE2 PHE P  14     -23.812 -73.943 101.872  0.00 97.00      PROA   
ATOM    241  C   PHE P  14     -21.588 -77.710  96.362  0.00 97.00      PROA   
ATOM    242  O   PHE P  14     -20.778 -77.162  95.620  0.00 97.00      PROA   
ATOM    243  N   GLN P  15     -22.523 -78.568  95.884  0.00 97.00      PROA   
ATOM    244  HN  GLN P  15     -23.037 -79.150  96.515  0.00 97.00      PROA   
ATOM    245  CA  GLN P  15     -22.920 -78.648  94.485  0.00 97.00      PROA   
ATOM    246  HA  GLN P  15     -22.050 -78.954  93.921  0.00 97.00      PROA   
ATOM    247  CB  GLN P  15     -24.056 -79.689  94.269  0.00 97.00      PROA   
ATOM    248  HB1 GLN P  15     -23.638 -80.696  94.503  0.00 97.00      PROA   
ATOM    249  HB2 GLN P  15     -24.333 -79.705  93.193  0.00 97.00      PROA   
ATOM    250  CG  GLN P  15     -25.296 -79.451  95.174  0.00 97.00      PROA   
ATOM    251  HG1 GLN P  15     -25.223 -78.462  95.673  0.00 97.00      PROA   
ATOM    252  HG2 GLN P  15     -25.323 -80.212  95.981  0.00 97.00      PROA   
ATOM    253  CD  GLN P  15     -26.619 -79.523  94.392  0.00 97.00      PROA   
ATOM    254  OE1 GLN P  15     -27.014 -80.580  93.888  0.00 97.00      PROA   
ATOM    255  NE2 GLN P  15     -27.328 -78.361  94.294  0.00 97.00      PROA   
ATOM    256 HE21 GLN P  15     -26.987 -77.530  94.732  0.00 97.00      PROA   
ATOM    257 HE22 GLN P  15     -28.154 -78.346  93.733  0.00 97.00      PROA   
ATOM    258  C   GLN P  15     -23.396 -77.303  93.929  0.00 97.00      PROA   
ATOM    259  O   GLN P  15     -23.974 -76.502  94.659  0.00 97.00      PROA   
ATOM    260  N   GLU P  16     -23.121 -77.028  92.627  0.00 97.00      PROA   
ATOM    261  HN  GLU P  16     -22.618 -77.707  92.092  0.00 97.00      PROA   
ATOM    262  CA  GLU P  16     -23.518 -75.839  91.877  0.00 97.00      PROA   
ATOM    263  HA  GLU P  16     -23.462 -76.140  90.841  0.00 97.00      PROA   
ATOM    264  CB  GLU P  16     -24.999 -75.377  92.097  0.00 97.00      PROA   
ATOM    265  HB1 GLU P  16     -25.099 -75.041  93.149  0.00 97.00      PROA   
ATOM    266  HB2 GLU P  16     -25.671 -76.252  91.954  0.00 97.00      PROA   
ATOM    267  CG  GLU P  16     -25.489 -74.225  91.184  0.00 97.00      PROA   
ATOM    268  HG1 GLU P  16     -25.691 -74.615  90.165  0.00 97.00      PROA   
ATOM    269  HG2 GLU P  16     -24.715 -73.436  91.095  0.00 97.00      PROA   
ATOM    270  CD  GLU P  16     -26.756 -73.520  91.691  0.00 97.00      PROA   
ATOM    271  OE1 GLU P  16     -27.319 -73.899  92.750  0.00 97.00      PROA   
ATOM    272  OE2 GLU P  16     -27.163 -72.541  91.009  0.00 97.00      PROA   
ATOM    273  C   GLU P  16     -22.512 -74.696  92.014  0.00 97.00      PROA   
ATOM    274  O   GLU P  16     -22.292 -73.942  91.070  0.00 97.00      PROA   
ATOM    275  N   GLU P  17     -21.843 -74.553  93.181  0.00 97.00      PROA   
ATOM    276  HN  GLU P  17     -22.055 -75.159  93.943  0.00 97.00      PROA   
ATOM    277  CA  GLU P  17     -20.831 -73.541  93.462  0.00 97.00      PROA   
ATOM    278  HA  GLU P  17     -21.304 -72.580  93.309  0.00 97.00      PROA   
ATOM    279  CB  GLU P  17     -20.421 -73.609  94.958  0.00 97.00      PROA   
ATOM    280  HB1 GLU P  17     -20.120 -74.665  95.156  0.00 97.00      PROA   
ATOM    281  HB2 GLU P  17     -21.327 -73.414  95.575  0.00 97.00      PROA   
ATOM    282  CG  GLU P  17     -19.268 -72.691  95.432  0.00 97.00      PROA   
ATOM    283  HG1 GLU P  17     -18.343 -72.866  94.848  0.00 97.00      PROA   
ATOM    284  HG2 GLU P  17     -19.040 -72.932  96.492  0.00 97.00      PROA   
ATOM    285  CD  GLU P  17     -19.624 -71.202  95.371  0.00 97.00      PROA   
ATOM    286  OE1 GLU P  17     -19.857 -70.674  94.254  0.00 97.00      PROA   
ATOM    287  OE2 GLU P  17     -19.649 -70.564  96.457  0.00 97.00      PROA   
ATOM    288  C   GLU P  17     -19.609 -73.570  92.540  0.00 97.00      PROA   
ATOM    289  O   GLU P  17     -19.175 -74.619  92.080  0.00 97.00      PROA   
ATOM    290  N   SER P  18     -19.025 -72.387  92.238  0.00 97.00      PROA   
ATOM    291  HN  SER P  18     -19.331 -71.568  92.726  0.00 97.00      PROA   
ATOM    292  CA  SER P  18     -17.921 -72.231  91.306  0.00 97.00      PROA   
ATOM    293  HA  SER P  18     -17.929 -73.065  90.620  0.00 97.00      PROA   
ATOM    294  CB  SER P  18     -18.028 -70.925  90.478  0.00 97.00      PROA   
ATOM    295  HB1 SER P  18     -17.958 -70.044  91.153  0.00 97.00      PROA   
ATOM    296  HB2 SER P  18     -19.022 -70.896  89.984  0.00 97.00      PROA   
ATOM    297  OG  SER P  18     -17.014 -70.837  89.474  0.00 97.00      PROA   
ATOM    298  HG1 SER P  18     -17.162 -71.574  88.875  0.00 97.00      PROA   
ATOM    299  C   SER P  18     -16.600 -72.232  92.046  0.00 97.00      PROA   
ATOM    300  O   SER P  18     -16.399 -71.488  93.003  0.00 97.00      PROA   
ATOM    301  N   VAL P  19     -15.646 -73.075  91.598  0.00 97.00      PROA   
ATOM    302  HN  VAL P  19     -15.810 -73.654  90.800  0.00 97.00      PROA   
ATOM    303  CA  VAL P  19     -14.361 -73.176  92.259  0.00 97.00      PROA   
ATOM    304  HA  VAL P  19     -14.138 -72.224  92.716  0.00 97.00      PROA   
ATOM    305  CB  VAL P  19     -14.374 -74.217  93.388  0.00 97.00      PROA   
ATOM    306  HB  VAL P  19     -15.080 -73.842  94.168  0.00 97.00      PROA   
ATOM    307  CG1 VAL P  19     -14.917 -75.579  92.905  0.00 97.00      PROA   
ATOM    308 HG11 VAL P  19     -14.256 -75.995  92.122  0.00 97.00      PROA   
ATOM    309 HG12 VAL P  19     -15.946 -75.491  92.500  0.00 97.00      PROA   
ATOM    310 HG13 VAL P  19     -14.945 -76.300  93.750  0.00 97.00      PROA   
ATOM    311  CG2 VAL P  19     -12.987 -74.376  94.045  0.00 97.00      PROA   
ATOM    312 HG21 VAL P  19     -12.610 -73.403  94.412  0.00 97.00      PROA   
ATOM    313 HG22 VAL P  19     -12.256 -74.801  93.326  0.00 97.00      PROA   
ATOM    314 HG23 VAL P  19     -13.060 -75.069  94.910  0.00 97.00      PROA   
ATOM    315  C   VAL P  19     -13.267 -73.377  91.233  0.00 97.00      PROA   
ATOM    316  O   VAL P  19     -13.326 -74.269  90.398  0.00 97.00      PROA   
ATOM    317  N   THR P  20     -12.210 -72.529  91.260  0.00 97.00      PROA   
ATOM    318  HN  THR P  20     -12.165 -71.792  91.929  0.00 97.00      PROA   
ATOM    319  CA  THR P  20     -11.089 -72.663  90.343  0.00 97.00      PROA   
ATOM    320  HA  THR P  20     -11.202 -73.586  89.799  0.00 97.00      PROA   
ATOM    321  CB  THR P  20     -11.001 -71.558  89.286  0.00 97.00      PROA   
ATOM    322  HB  THR P  20     -12.028 -71.425  88.871  0.00 97.00      PROA   
ATOM    323  OG1 THR P  20     -10.180 -71.918  88.177  0.00 97.00      PROA   
ATOM    324  HG1 THR P  20      -9.263 -71.913  88.467  0.00 97.00      PROA   
ATOM    325  CG2 THR P  20     -10.539 -70.200  89.833  0.00 97.00      PROA   
ATOM    326 HG21 THR P  20      -9.531 -70.271  90.291  0.00 97.00      PROA   
ATOM    327 HG22 THR P  20     -11.257 -69.827  90.590  0.00 97.00      PROA   
ATOM    328 HG23 THR P  20     -10.488 -69.455  89.010  0.00 97.00      PROA   
ATOM    329  C   THR P  20      -9.849 -72.820  91.184  0.00 97.00      PROA   
ATOM    330  O   THR P  20      -9.670 -72.150  92.195  0.00 97.00      PROA   
ATOM    331  N   LEU P  21      -8.987 -73.784  90.803  0.00 97.00      PROA   
ATOM    332  HN  LEU P  21      -9.177 -74.314  89.978  0.00 97.00      PROA   
ATOM    333  CA  LEU P  21      -7.870 -74.235  91.599  0.00 97.00      PROA   
ATOM    334  HA  LEU P  21      -7.815 -73.671  92.518  0.00 97.00      PROA   
ATOM    335  CB  LEU P  21      -7.969 -75.748  91.941  0.00 97.00      PROA   
ATOM    336  HB1 LEU P  21      -7.087 -76.009  92.565  0.00 97.00      PROA   
ATOM    337  HB2 LEU P  21      -7.920 -76.360  91.015  0.00 97.00      PROA   
ATOM    338  CG  LEU P  21      -9.237 -76.188  92.725  0.00 97.00      PROA   
ATOM    339  HG  LEU P  21      -9.539 -75.354  93.401  0.00 97.00      PROA   
ATOM    340  CD1 LEU P  21     -10.431 -76.548  91.816  0.00 97.00      PROA   
ATOM    341 HD11 LEU P  21     -10.152 -77.383  91.140  0.00 97.00      PROA   
ATOM    342 HD12 LEU P  21     -10.758 -75.688  91.200  0.00 97.00      PROA   
ATOM    343 HD13 LEU P  21     -11.294 -76.879  92.433  0.00 97.00      PROA   
ATOM    344  CD2 LEU P  21      -8.916 -77.411  93.605  0.00 97.00      PROA   
ATOM    345 HD21 LEU P  21      -8.096 -77.182  94.315  0.00 97.00      PROA   
ATOM    346 HD22 LEU P  21      -8.601 -78.262  92.966  0.00 97.00      PROA   
ATOM    347 HD23 LEU P  21      -9.812 -77.719  94.183  0.00 97.00      PROA   
ATOM    348  C   LEU P  21      -6.605 -73.984  90.811  0.00 97.00      PROA   
ATOM    349  O   LEU P  21      -6.464 -74.461  89.695  0.00 97.00      PROA   
ATOM    350  N   HSD P  22      -5.643 -73.218  91.370  0.00 97.00      PROA   
ATOM    351  HN  HSD P  22      -5.765 -72.863  92.296  0.00 97.00      PROA   
ATOM    352  CA  HSD P  22      -4.475 -72.734  90.658  0.00 97.00      PROA   
ATOM    353  HA  HSD P  22      -4.593 -72.914  89.599  0.00 97.00      PROA   
ATOM    354  CB  HSD P  22      -4.271 -71.213  90.869  0.00 97.00      PROA   
ATOM    355  HB1 HSD P  22      -3.309 -70.889  90.417  0.00 97.00      PROA   
ATOM    356  HB2 HSD P  22      -4.236 -70.975  91.955  0.00 97.00      PROA   
ATOM    357  ND1 HSD P  22      -6.527 -70.005  90.810  0.00 97.00      PROA   
ATOM    358  HD1 HSD P  22      -6.813 -70.217  91.746  0.00 97.00      PROA   
ATOM    359  CG  HSD P  22      -5.347 -70.398  90.213  0.00 97.00      PROA   
ATOM    360  CE1 HSD P  22      -7.176 -69.223  89.912  0.00 97.00      PROA   
ATOM    361  HE1 HSD P  22      -8.138 -68.758  90.114  0.00 97.00      PROA   
ATOM    362  NE2 HSD P  22      -6.494 -69.072  88.794  0.00 97.00      PROA   
ATOM    363  CD2 HSD P  22      -5.334 -69.798  88.993  0.00 97.00      PROA   
ATOM    364  HD2 HSD P  22      -4.566 -69.814  88.229  0.00 97.00      PROA   
ATOM    365  C   HSD P  22      -3.206 -73.415  91.114  0.00 97.00      PROA   
ATOM    366  O   HSD P  22      -2.909 -73.466  92.300  0.00 97.00      PROA   
ATOM    367  N   CYS P  23      -2.397 -73.926  90.158  0.00 97.00      PROA   
ATOM    368  HN  CYS P  23      -2.694 -73.920  89.203  0.00 97.00      PROA   
ATOM    369  CA  CYS P  23      -1.087 -74.494  90.415  0.00 97.00      PROA   
ATOM    370  HA  CYS P  23      -1.003 -74.762  91.459  0.00 97.00      PROA   
ATOM    371  CB  CYS P  23      -0.834 -75.756  89.564  0.00 97.00      PROA   
ATOM    372  HB1 CYS P  23       0.215 -76.086  89.693  0.00 97.00      PROA   
ATOM    373  HB2 CYS P  23      -1.013 -75.533  88.490  0.00 97.00      PROA   
ATOM    374  SG  CYS P  23      -1.914 -77.101  90.091  0.00 97.00      PROA   
ATOM    375  C   CYS P  23      -0.001 -73.491  90.101  0.00 97.00      PROA   
ATOM    376  O   CYS P  23       0.360 -73.261  88.950  0.00 97.00      PROA   
ATOM    377  N   GLU P  24       0.573 -72.879  91.154  0.00 97.00      PROA   
ATOM    378  HN  GLU P  24       0.300 -73.100  92.087  0.00 97.00      PROA   
ATOM    379  CA  GLU P  24       1.516 -71.794  91.027  0.00 97.00      PROA   
ATOM    380  HA  GLU P  24       1.359 -71.285  90.085  0.00 97.00      PROA   
ATOM    381  CB  GLU P  24       1.314 -70.777  92.175  0.00 97.00      PROA   
ATOM    382  HB1 GLU P  24       0.230 -70.513  92.179  0.00 97.00      PROA   
ATOM    383  HB2 GLU P  24       1.880 -69.844  91.965  0.00 97.00      PROA   
ATOM    384  CG  GLU P  24       1.734 -71.325  93.556  0.00 97.00      PROA   
ATOM    385  HG1 GLU P  24       2.837 -71.433  93.623  0.00 97.00      PROA   
ATOM    386  HG2 GLU P  24       1.266 -72.317  93.731  0.00 97.00      PROA   
ATOM    387  CD  GLU P  24       1.298 -70.401  94.673  0.00 97.00      PROA   
ATOM    388  OE1 GLU P  24       2.058 -70.304  95.676  0.00 97.00      PROA   
ATOM    389  OE2 GLU P  24       0.191 -69.813  94.559  0.00 97.00      PROA   
ATOM    390  C   GLU P  24       2.942 -72.292  91.071  0.00 97.00      PROA   
ATOM    391  O   GLU P  24       3.241 -73.403  91.509  0.00 97.00      PROA   
ATOM    392  N   VAL P  25       3.862 -71.414  90.619  0.00 97.00      PROA   
ATOM    393  HN  VAL P  25       3.576 -70.559  90.195  0.00 97.00      PROA   
ATOM    394  CA  VAL P  25       5.273 -71.476  90.918  0.00 97.00      PROA   
ATOM    395  HA  VAL P  25       5.413 -71.977  91.865  0.00 97.00      PROA   
ATOM    396  CB  VAL P  25       6.140 -72.117  89.828  0.00 97.00      PROA   
ATOM    397  HB  VAL P  25       6.075 -71.524  88.886  0.00 97.00      PROA   
ATOM    398  CG1 VAL P  25       7.607 -72.162  90.300  0.00 97.00      PROA   
ATOM    399 HG11 VAL P  25       7.703 -72.821  91.189  0.00 97.00      PROA   
ATOM    400 HG12 VAL P  25       7.984 -71.155  90.566  0.00 97.00      PROA   
ATOM    401 HG13 VAL P  25       8.247 -72.569  89.489  0.00 97.00      PROA   
ATOM    402  CG2 VAL P  25       5.653 -73.548  89.509  0.00 97.00      PROA   
ATOM    403 HG21 VAL P  25       4.634 -73.535  89.072  0.00 97.00      PROA   
ATOM    404 HG22 VAL P  25       5.635 -74.164  90.434  0.00 97.00      PROA   
ATOM    405 HG23 VAL P  25       6.336 -74.035  88.780  0.00 97.00      PROA   
ATOM    406  C   VAL P  25       5.607 -69.996  91.005  0.00 97.00      PROA   
ATOM    407  O   VAL P  25       5.134 -69.284  90.120  0.00 97.00      PROA   
ATOM    408  N   PRO P  26       6.363 -69.436  91.960  0.00 97.00      PROA   
ATOM    409  CD  PRO P  26       6.492 -70.034  93.298  0.00 97.00      PROA   
ATOM    410  HD1 PRO P  26       7.461 -70.575  93.353  0.00 97.00      PROA   
ATOM    411  HD2 PRO P  26       5.654 -70.722  93.552  0.00 97.00      PROA   
ATOM    412  CA  PRO P  26       6.620 -67.988  92.001  0.00 97.00      PROA   
ATOM    413  HA  PRO P  26       5.682 -67.466  91.872  0.00 97.00      PROA   
ATOM    414  CB  PRO P  26       7.182 -67.763  93.416  0.00 97.00      PROA   
ATOM    415  HB1 PRO P  26       6.968 -66.740  93.786  0.00 97.00      PROA   
ATOM    416  HB2 PRO P  26       8.279 -67.944  93.450  0.00 97.00      PROA   
ATOM    417  CG  PRO P  26       6.489 -68.840  94.253  0.00 97.00      PROA   
ATOM    418  HG1 PRO P  26       7.008 -69.047  95.209  0.00 97.00      PROA   
ATOM    419  HG2 PRO P  26       5.440 -68.532  94.461  0.00 97.00      PROA   
ATOM    420  C   PRO P  26       7.598 -67.449  90.955  0.00 97.00      PROA   
ATOM    421  O   PRO P  26       8.345 -66.521  91.259  0.00 97.00      PROA   
ATOM    422  N   HSD P  27       7.576 -67.963  89.710  0.00 97.00      PROA   
ATOM    423  HN  HSD P  27       6.883 -68.647  89.490  0.00 97.00      PROA   
ATOM    424  CA  HSD P  27       8.382 -67.473  88.614  0.00 97.00      PROA   
ATOM    425  HA  HSD P  27       9.102 -66.748  88.968  0.00 97.00      PROA   
ATOM    426  CB  HSD P  27       9.131 -68.593  87.845  0.00 97.00      PROA   
ATOM    427  HB1 HSD P  27       9.532 -68.194  86.887  0.00 97.00      PROA   
ATOM    428  HB2 HSD P  27       8.429 -69.420  87.597  0.00 97.00      PROA   
ATOM    429  ND1 HSD P  27      10.281 -70.254  89.410  0.00 97.00      PROA   
ATOM    430  HD1 HSD P  27       9.462 -70.767  89.670  0.00 97.00      PROA   
ATOM    431  CG  HSD P  27      10.318 -69.146  88.590  0.00 97.00      PROA   
ATOM    432  CE1 HSD P  27      11.562 -70.541  89.747  0.00 97.00      PROA   
ATOM    433  HE1 HSD P  27      11.838 -71.378  90.389  0.00 97.00      PROA   
ATOM    434  NE2 HSD P  27      12.420 -69.709  89.192  0.00 97.00      PROA   
ATOM    435  CD2 HSD P  27      11.638 -68.836  88.457  0.00 97.00      PROA   
ATOM    436  HD2 HSD P  27      12.112 -68.062  87.867  0.00 97.00      PROA   
ATOM    437  C   HSD P  27       7.453 -66.790  87.645  0.00 97.00      PROA   
ATOM    438  O   HSD P  27       6.505 -67.395  87.154  0.00 97.00      PROA   
ATOM    439  N   LEU P  28       7.707 -65.498  87.340  0.00 97.00      PROA   
ATOM    440  HN  LEU P  28       8.412 -64.988  87.826  0.00 97.00      PROA   
ATOM    441  CA  LEU P  28       6.951 -64.744  86.355  0.00 97.00      PROA   
ATOM    442  HA  LEU P  28       5.918 -64.786  86.672  0.00 97.00      PROA   
ATOM    443  CB  LEU P  28       7.368 -63.249  86.331  0.00 97.00      PROA   
ATOM    444  HB1 LEU P  28       6.701 -62.697  85.633  0.00 97.00      PROA   
ATOM    445  HB2 LEU P  28       8.410 -63.154  85.958  0.00 97.00      PROA   
ATOM    446  CG  LEU P  28       7.300 -62.530  87.704  0.00 97.00      PROA   
ATOM    447  HG  LEU P  28       7.993 -63.041  88.414  0.00 97.00      PROA   
ATOM    448  CD1 LEU P  28       7.783 -61.073  87.574  0.00 97.00      PROA   
ATOM    449 HD11 LEU P  28       7.118 -60.511  86.884  0.00 97.00      PROA   
ATOM    450 HD12 LEU P  28       8.819 -61.038  87.176  0.00 97.00      PROA   
ATOM    451 HD13 LEU P  28       7.767 -60.572  88.565  0.00 97.00      PROA   
ATOM    452  CD2 LEU P  28       5.888 -62.568  88.318  0.00 97.00      PROA   
ATOM    453 HD21 LEU P  28       5.566 -63.611  88.512  0.00 97.00      PROA   
ATOM    454 HD22 LEU P  28       5.160 -62.091  87.629  0.00 97.00      PROA   
ATOM    455 HD23 LEU P  28       5.875 -62.015  89.282  0.00 97.00      PROA   
ATOM    456  C   LEU P  28       6.958 -65.330  84.937  0.00 97.00      PROA   
ATOM    457  O   LEU P  28       5.867 -65.422  84.375  0.00 97.00      PROA   
ATOM    458  N   PRO P  29       8.035 -65.798  84.295  0.00 97.00      PROA   
ATOM    459  CD  PRO P  29       9.430 -65.473  84.625  0.00 97.00      PROA   
ATOM    460  HD1 PRO P  29       9.673 -65.700  85.684  0.00 97.00      PROA   
ATOM    461  HD2 PRO P  29       9.609 -64.395  84.413  0.00 97.00      PROA   
ATOM    462  CA  PRO P  29       7.938 -66.612  83.081  0.00 97.00      PROA   
ATOM    463  HA  PRO P  29       7.175 -66.228  82.417  0.00 97.00      PROA   
ATOM    464  CB  PRO P  29       9.345 -66.466  82.469  0.00 97.00      PROA   
ATOM    465  HB1 PRO P  29       9.382 -65.512  81.894  0.00 97.00      PROA   
ATOM    466  HB2 PRO P  29       9.639 -67.286  81.787  0.00 97.00      PROA   
ATOM    467  CG  PRO P  29      10.267 -66.337  83.682  0.00 97.00      PROA   
ATOM    468  HG1 PRO P  29      10.428 -67.341  84.133  0.00 97.00      PROA   
ATOM    469  HG2 PRO P  29      11.246 -65.881  83.434  0.00 97.00      PROA   
ATOM    470  C   PRO P  29       7.604 -68.074  83.392  0.00 97.00      PROA   
ATOM    471  O   PRO P  29       8.141 -68.954  82.723  0.00 97.00      PROA   
ATOM    472  N   GLY P  30       6.712 -68.367  84.371  0.00 97.00      PROA   
ATOM    473  HN  GLY P  30       6.280 -67.618  84.871  0.00 97.00      PROA   
ATOM    474  CA  GLY P  30       6.406 -69.711  84.850  0.00 97.00      PROA   
ATOM    475  HA1 GLY P  30       5.904 -69.591  85.799  0.00 97.00      PROA   
ATOM    476  HA2 GLY P  30       7.329 -70.267  84.942  0.00 97.00      PROA   
ATOM    477  C   GLY P  30       5.472 -70.479  83.949  0.00 97.00      PROA   
ATOM    478  O   GLY P  30       4.370 -70.834  84.353  0.00 97.00      PROA   
ATOM    479  N   SER P  31       5.945 -70.755  82.711  0.00 97.00      PROA   
ATOM    480  HN  SER P  31       6.853 -70.378  82.530  0.00 97.00      PROA   
ATOM    481  CA  SER P  31       5.330 -71.388  81.544  0.00 97.00      PROA   
ATOM    482  HA  SER P  31       4.988 -70.567  80.933  0.00 97.00      PROA   
ATOM    483  CB  SER P  31       6.397 -72.175  80.725  0.00 97.00      PROA   
ATOM    484  HB1 SER P  31       6.788 -73.007  81.350  0.00 97.00      PROA   
ATOM    485  HB2 SER P  31       7.247 -71.497  80.493  0.00 97.00      PROA   
ATOM    486  OG  SER P  31       5.896 -72.728  79.505  0.00 97.00      PROA   
ATOM    487  HG1 SER P  31       6.157 -72.140  78.792  0.00 97.00      PROA   
ATOM    488  C   SER P  31       4.121 -72.281  81.772  0.00 97.00      PROA   
ATOM    489  O   SER P  31       4.105 -73.109  82.670  0.00 97.00      PROA   
ATOM    490  N   SER P  32       3.077 -72.130  80.925  0.00 97.00      PROA   
ATOM    491  HN  SER P  32       3.150 -71.518  80.141  0.00 97.00      PROA   
ATOM    492  CA  SER P  32       1.763 -72.720  81.095  0.00 97.00      PROA   
ATOM    493  HA  SER P  32       1.522 -72.689  82.148  0.00 97.00      PROA   
ATOM    494  CB  SER P  32       0.701 -71.876  80.343  0.00 97.00      PROA   
ATOM    495  HB1 SER P  32       0.650 -70.875  80.823  0.00 97.00      PROA   
ATOM    496  HB2 SER P  32      -0.313 -72.327  80.402  0.00 97.00      PROA   
ATOM    497  OG  SER P  32       1.067 -71.679  78.978  0.00 97.00      PROA   
ATOM    498  HG1 SER P  32       0.973 -72.533  78.547  0.00 97.00      PROA   
ATOM    499  C   SER P  32       1.656 -74.175  80.662  0.00 97.00      PROA   
ATOM    500  O   SER P  32       0.810 -74.532  79.843  0.00 97.00      PROA   
ATOM    501  N   SER P  33       2.493 -75.059  81.245  0.00 97.00      PROA   
ATOM    502  HN  SER P  33       3.209 -74.718  81.850  0.00 97.00      PROA   
ATOM    503  CA  SER P  33       2.429 -76.495  81.057  0.00 97.00      PROA   
ATOM    504  HA  SER P  33       1.598 -76.745  80.411  0.00 97.00      PROA   
ATOM    505  CB  SER P  33       3.740 -77.063  80.449  0.00 97.00      PROA   
ATOM    506  HB1 SER P  33       4.595 -76.846  81.126  0.00 97.00      PROA   
ATOM    507  HB2 SER P  33       3.937 -76.552  79.481  0.00 97.00      PROA   
ATOM    508  OG  SER P  33       3.676 -78.472  80.221  0.00 97.00      PROA   
ATOM    509  HG1 SER P  33       3.202 -78.608  79.396  0.00 97.00      PROA   
ATOM    510  C   SER P  33       2.170 -77.113  82.415  0.00 97.00      PROA   
ATOM    511  O   SER P  33       2.807 -76.760  83.403  0.00 97.00      PROA   
ATOM    512  N   THR P  34       1.189 -78.044  82.499  0.00 97.00      PROA   
ATOM    513  HN  THR P  34       0.699 -78.349  81.686  0.00 97.00      PROA   
ATOM    514  CA  THR P  34       0.754 -78.608  83.766  0.00 97.00      PROA   
ATOM    515  HA  THR P  34       1.589 -78.629  84.453  0.00 97.00      PROA   
ATOM    516  CB  THR P  34      -0.434 -77.882  84.400  0.00 97.00      PROA   
ATOM    517  HB  THR P  34      -1.374 -78.060  83.829  0.00 97.00      PROA   
ATOM    518  OG1 THR P  34      -0.222 -76.481  84.377  0.00 97.00      PROA   
ATOM    519  HG1 THR P  34      -0.421 -76.219  83.477  0.00 97.00      PROA   
ATOM    520  CG2 THR P  34      -0.647 -78.324  85.861  0.00 97.00      PROA   
ATOM    521 HG21 THR P  34       0.319 -78.355  86.407  0.00 97.00      PROA   
ATOM    522 HG22 THR P  34      -1.108 -79.331  85.902  0.00 97.00      PROA   
ATOM    523 HG23 THR P  34      -1.331 -77.623  86.383  0.00 97.00      PROA   
ATOM    524  C   THR P  34       0.309 -80.020  83.520  0.00 97.00      PROA   
ATOM    525  O   THR P  34      -0.326 -80.316  82.512  0.00 97.00      PROA   
ATOM    526  N   GLN P  35       0.597 -80.923  84.480  0.00 97.00      PROA   
ATOM    527  HN  GLN P  35       1.234 -80.707  85.217  0.00 97.00      PROA   
ATOM    528  CA  GLN P  35      -0.049 -82.210  84.555  0.00 97.00      PROA   
ATOM    529  HA  GLN P  35      -0.693 -82.373  83.702  0.00 97.00      PROA   
ATOM    530  CB  GLN P  35       0.983 -83.360  84.668  0.00 97.00      PROA   
ATOM    531  HB1 GLN P  35       0.445 -84.332  84.624  0.00 97.00      PROA   
ATOM    532  HB2 GLN P  35       1.497 -83.297  85.654  0.00 97.00      PROA   
ATOM    533  CG  GLN P  35       2.059 -83.299  83.562  0.00 97.00      PROA   
ATOM    534  HG1 GLN P  35       2.643 -82.357  83.644  0.00 97.00      PROA   
ATOM    535  HG2 GLN P  35       1.584 -83.329  82.560  0.00 97.00      PROA   
ATOM    536  CD  GLN P  35       3.056 -84.446  83.724  0.00 97.00      PROA   
ATOM    537  OE1 GLN P  35       3.821 -84.463  84.687  0.00 97.00      PROA   
ATOM    538  NE2 GLN P  35       3.074 -85.409  82.766  0.00 97.00      PROA   
ATOM    539 HE21 GLN P  35       3.745 -86.144  82.853  0.00 97.00      PROA   
ATOM    540 HE22 GLN P  35       2.451 -85.349  81.989  0.00 97.00      PROA   
ATOM    541  C   GLN P  35      -0.891 -82.157  85.808  0.00 97.00      PROA   
ATOM    542  O   GLN P  35      -0.377 -81.880  86.882  0.00 97.00      PROA   
ATOM    543  N   TRP P  36      -2.215 -82.406  85.694  0.00 97.00      PROA   
ATOM    544  HN  TRP P  36      -2.616 -82.590  84.801  0.00 97.00      PROA   
ATOM    545  CA  TRP P  36      -3.140 -82.451  86.814  0.00 97.00      PROA   
ATOM    546  HA  TRP P  36      -2.660 -82.091  87.713  0.00 97.00      PROA   
ATOM    547  CB  TRP P  36      -4.432 -81.631  86.559  0.00 97.00      PROA   
ATOM    548  HB1 TRP P  36      -5.242 -81.971  87.239  0.00 97.00      PROA   
ATOM    549  HB2 TRP P  36      -4.772 -81.836  85.518  0.00 97.00      PROA   
ATOM    550  CG  TRP P  36      -4.316 -80.152  86.745  0.00 97.00      PROA   
ATOM    551  CD1 TRP P  36      -4.015 -79.224  85.788  0.00 97.00      PROA   
ATOM    552  HD1 TRP P  36      -3.663 -79.460  84.800  0.00 97.00      PROA   
ATOM    553  NE1 TRP P  36      -4.174 -77.963  86.292  0.00 97.00      PROA   
ATOM    554  HE1 TRP P  36      -4.070 -77.133  85.786  0.00 97.00      PROA   
ATOM    555  CE2 TRP P  36      -4.558 -78.040  87.596  0.00 97.00      PROA   
ATOM    556  CD2 TRP P  36      -4.650 -79.411  87.931  0.00 97.00      PROA   
ATOM    557  CE3 TRP P  36      -5.028 -79.780  89.223  0.00 97.00      PROA   
ATOM    558  HE3 TRP P  36      -5.095 -80.818  89.515  0.00 97.00      PROA   
ATOM    559  CZ3 TRP P  36      -5.302 -78.774  90.154  0.00 97.00      PROA   
ATOM    560  HZ3 TRP P  36      -5.574 -79.037  91.167  0.00 97.00      PROA   
ATOM    561  CZ2 TRP P  36      -4.850 -77.043  88.513  0.00 97.00      PROA   
ATOM    562  HZ2 TRP P  36      -4.779 -75.998  88.252  0.00 97.00      PROA   
ATOM    563  CH2 TRP P  36      -5.224 -77.431  89.800  0.00 97.00      PROA   
ATOM    564  HH2 TRP P  36      -5.424 -76.676  90.546  0.00 97.00      PROA   
ATOM    565  C   TRP P  36      -3.535 -83.887  87.054  0.00 97.00      PROA   
ATOM    566  O   TRP P  36      -3.578 -84.682  86.125  0.00 97.00      PROA   
ATOM    567  N   PHE P  37      -3.818 -84.258  88.324  0.00 97.00      PROA   
ATOM    568  HN  PHE P  37      -3.709 -83.608  89.074  0.00 97.00      PROA   
ATOM    569  CA  PHE P  37      -4.149 -85.616  88.704  0.00 97.00      PROA   
ATOM    570  HA  PHE P  37      -4.446 -86.170  87.827  0.00 97.00      PROA   
ATOM    571  CB  PHE P  37      -2.980 -86.355  89.423  0.00 97.00      PROA   
ATOM    572  HB1 PHE P  37      -3.243 -87.422  89.585  0.00 97.00      PROA   
ATOM    573  HB2 PHE P  37      -2.774 -85.889  90.409  0.00 97.00      PROA   
ATOM    574  CG  PHE P  37      -1.703 -86.294  88.614  0.00 97.00      PROA   
ATOM    575  CD1 PHE P  37      -1.352 -87.346  87.751  0.00 97.00      PROA   
ATOM    576  HD1 PHE P  37      -2.004 -88.201  87.659  0.00 97.00      PROA   
ATOM    577  CE1 PHE P  37      -0.172 -87.291  86.998  0.00 97.00      PROA   
ATOM    578  HE1 PHE P  37       0.081 -88.104  86.333  0.00 97.00      PROA   
ATOM    579  CZ  PHE P  37       0.673 -86.179  87.100  0.00 97.00      PROA   
ATOM    580  HZ  PHE P  37       1.575 -86.128  86.506  0.00 97.00      PROA   
ATOM    581  CD2 PHE P  37      -0.826 -85.198  88.731  0.00 97.00      PROA   
ATOM    582  HD2 PHE P  37      -1.079 -84.381  89.389  0.00 97.00      PROA   
ATOM    583  CE2 PHE P  37       0.343 -85.130  87.965  0.00 97.00      PROA   
ATOM    584  HE2 PHE P  37       0.977 -84.260  88.031  0.00 97.00      PROA   
ATOM    585  C   PHE P  37      -5.325 -85.579  89.659  0.00 97.00      PROA   
ATOM    586  O   PHE P  37      -5.361 -84.768  90.581  0.00 97.00      PROA   
ATOM    587  N   LEU P  38      -6.313 -86.487  89.460  0.00 97.00      PROA   
ATOM    588  HN  LEU P  38      -6.288 -87.083  88.658  0.00 97.00      PROA   
ATOM    589  CA  LEU P  38      -7.411 -86.732  90.374  0.00 97.00      PROA   
ATOM    590  HA  LEU P  38      -7.363 -86.051  91.207  0.00 97.00      PROA   
ATOM    591  CB  LEU P  38      -8.811 -86.650  89.709  0.00 97.00      PROA   
ATOM    592  HB1 LEU P  38      -9.601 -86.893  90.454  0.00 97.00      PROA   
ATOM    593  HB2 LEU P  38      -8.876 -87.391  88.880  0.00 97.00      PROA   
ATOM    594  CG  LEU P  38      -9.144 -85.269  89.113  0.00 97.00      PROA   
ATOM    595  HG  LEU P  38      -8.366 -85.050  88.351  0.00 97.00      PROA   
ATOM    596  CD1 LEU P  38     -10.510 -85.275  88.404  0.00 97.00      PROA   
ATOM    597 HD11 LEU P  38     -11.317 -85.498  89.134  0.00 97.00      PROA   
ATOM    598 HD12 LEU P  38     -10.532 -86.040  87.601  0.00 97.00      PROA   
ATOM    599 HD13 LEU P  38     -10.713 -84.280  87.954  0.00 97.00      PROA   
ATOM    600  CD2 LEU P  38      -9.108 -84.157  90.172  0.00 97.00      PROA   
ATOM    601 HD21 LEU P  38      -8.107 -84.074  90.643  0.00 97.00      PROA   
ATOM    602 HD22 LEU P  38      -9.861 -84.358  90.963  0.00 97.00      PROA   
ATOM    603 HD23 LEU P  38      -9.352 -83.186  89.695  0.00 97.00      PROA   
ATOM    604  C   LEU P  38      -7.252 -88.137  90.886  0.00 97.00      PROA   
ATOM    605  O   LEU P  38      -7.370 -89.092  90.124  0.00 97.00      PROA   
ATOM    606  N   ASN P  39      -6.973 -88.310  92.202  0.00 97.00      PROA   
ATOM    607  HN  ASN P  39      -6.929 -87.516  92.809  0.00 97.00      PROA   
ATOM    608  CA  ASN P  39      -6.823 -89.620  92.831  0.00 97.00      PROA   
ATOM    609  HA  ASN P  39      -6.494 -89.439  93.844  0.00 97.00      PROA   
ATOM    610  CB  ASN P  39      -8.167 -90.408  92.879  0.00 97.00      PROA   
ATOM    611  HB1 ASN P  39      -8.057 -91.319  93.504  0.00 97.00      PROA   
ATOM    612  HB2 ASN P  39      -8.461 -90.713  91.853  0.00 97.00      PROA   
ATOM    613  CG  ASN P  39      -9.275 -89.544  93.496  0.00 97.00      PROA   
ATOM    614  OD1 ASN P  39      -9.035 -88.767  94.421  0.00 97.00      PROA   
ATOM    615  ND2 ASN P  39     -10.516 -89.649  92.947  0.00 97.00      PROA   
ATOM    616 HD21 ASN P  39     -11.239 -89.053  93.293  0.00 97.00      PROA   
ATOM    617 HD22 ASN P  39     -10.676 -90.274  92.185  0.00 97.00      PROA   
ATOM    618  C   ASN P  39      -5.746 -90.470  92.159  0.00 97.00      PROA   
ATOM    619  O   ASN P  39      -5.918 -91.668  91.938  0.00 97.00      PROA   
ATOM    620  N   GLY P  40      -4.610 -89.838  91.783  0.00 97.00      PROA   
ATOM    621  HN  GLY P  40      -4.494 -88.879  92.026  0.00 97.00      PROA   
ATOM    622  CA  GLY P  40      -3.544 -90.461  91.008  0.00 97.00      PROA   
ATOM    623  HA1 GLY P  40      -3.445 -91.494  91.316  0.00 97.00      PROA   
ATOM    624  HA2 GLY P  40      -2.644 -89.897  91.199  0.00 97.00      PROA   
ATOM    625  C   GLY P  40      -3.753 -90.456  89.506  0.00 97.00      PROA   
ATOM    626  O   GLY P  40      -2.784 -90.540  88.755  0.00 97.00      PROA   
ATOM    627  N   THR P  41      -5.008 -90.360  89.010  0.00 97.00      PROA   
ATOM    628  HN  THR P  41      -5.781 -90.238  89.630  0.00 97.00      PROA   
ATOM    629  CA  THR P  41      -5.321 -90.463  87.588  0.00 97.00      PROA   
ATOM    630  HA  THR P  41      -4.631 -91.163  87.138  0.00 97.00      PROA   
ATOM    631  CB  THR P  41      -6.732 -90.978  87.322  0.00 97.00      PROA   
ATOM    632  HB  THR P  41      -7.484 -90.313  87.806  0.00 97.00      PROA   
ATOM    633  OG1 THR P  41      -6.874 -92.286  87.860  0.00 97.00      PROA   
ATOM    634  HG1 THR P  41      -6.668 -92.222  88.793  0.00 97.00      PROA   
ATOM    635  CG2 THR P  41      -7.043 -91.075  85.813  0.00 97.00      PROA   
ATOM    636 HG21 THR P  41      -6.287 -91.711  85.305  0.00 97.00      PROA   
ATOM    637 HG22 THR P  41      -7.061 -90.078  85.330  0.00 97.00      PROA   
ATOM    638 HG23 THR P  41      -8.042 -91.541  85.668  0.00 97.00      PROA   
ATOM    639  C   THR P  41      -5.146 -89.127  86.898  0.00 97.00      PROA   
ATOM    640  O   THR P  41      -5.772 -88.142  87.264  0.00 97.00      PROA   
ATOM    641  N   ALA P  42      -4.281 -89.064  85.862  0.00 97.00      PROA   
ATOM    642  HN  ALA P  42      -3.771 -89.872  85.578  0.00 97.00      PROA   
ATOM    643  CA  ALA P  42      -4.009 -87.858  85.105  0.00 97.00      PROA   
ATOM    644  HA  ALA P  42      -3.701 -87.111  85.821  0.00 97.00      PROA   
ATOM    645  CB  ALA P  42      -2.831 -88.087  84.139  0.00 97.00      PROA   
ATOM    646  HB1 ALA P  42      -3.093 -88.856  83.381  0.00 97.00      PROA   
ATOM    647  HB2 ALA P  42      -1.944 -88.448  84.705  0.00 97.00      PROA   
ATOM    648  HB3 ALA P  42      -2.551 -87.147  83.620  0.00 97.00      PROA   
ATOM    649  C   ALA P  42      -5.193 -87.291  84.322  0.00 97.00      PROA   
ATOM    650  O   ALA P  42      -5.895 -88.004  83.607  0.00 97.00      PROA   
ATOM    651  N   ILE P  43      -5.409 -85.957  84.418  0.00 97.00      PROA   
ATOM    652  HN  ILE P  43      -4.830 -85.408  85.019  0.00 97.00      PROA   
ATOM    653  CA  ILE P  43      -6.388 -85.223  83.633  0.00 97.00      PROA   
ATOM    654  HA  ILE P  43      -7.159 -85.914  83.323  0.00 97.00      PROA   
ATOM    655  CB  ILE P  43      -7.056 -84.041  84.361  0.00 97.00      PROA   
ATOM    656  HB  ILE P  43      -6.432 -83.122  84.256  0.00 97.00      PROA   
ATOM    657  CG2 ILE P  43      -8.444 -83.777  83.723  0.00 97.00      PROA   
ATOM    658 HG21 ILE P  43      -9.093 -84.671  83.839  0.00 97.00      PROA   
ATOM    659 HG22 ILE P  43      -8.370 -83.528  82.647  0.00 97.00      PROA   
ATOM    660 HG23 ILE P  43      -8.950 -82.925  84.215  0.00 97.00      PROA   
ATOM    661  CG1 ILE P  43      -7.199 -84.274  85.887  0.00 97.00      PROA   
ATOM    662 HG11 ILE P  43      -6.202 -84.462  86.335  0.00 97.00      PROA   
ATOM    663 HG12 ILE P  43      -7.824 -85.175  86.066  0.00 97.00      PROA   
ATOM    664  CD  ILE P  43      -7.809 -83.066  86.615  0.00 97.00      PROA   
ATOM    665  HD1 ILE P  43      -7.387 -82.115  86.225  0.00 97.00      PROA   
ATOM    666  HD2 ILE P  43      -7.596 -83.114  87.703  0.00 97.00      PROA   
ATOM    667  HD3 ILE P  43      -8.911 -83.045  86.484  0.00 97.00      PROA   
ATOM    668  C   ILE P  43      -5.656 -84.709  82.403  0.00 97.00      PROA   
ATOM    669  O   ILE P  43      -4.442 -84.519  82.417  0.00 97.00      PROA   
ATOM    670  N   GLN P  44      -6.386 -84.442  81.297  0.00 97.00      PROA   
ATOM    671  HN  GLN P  44      -7.363 -84.644  81.270  0.00 97.00      PROA   
ATOM    672  CA  GLN P  44      -5.815 -83.904  80.077  0.00 97.00      PROA   
ATOM    673  HA  GLN P  44      -4.825 -84.316  79.934  0.00 97.00      PROA   
ATOM    674  CB  GLN P  44      -6.703 -84.290  78.864  0.00 97.00      PROA   
ATOM    675  HB1 GLN P  44      -6.213 -83.920  77.936  0.00 97.00      PROA   
ATOM    676  HB2 GLN P  44      -7.691 -83.782  78.948  0.00 97.00      PROA   
ATOM    677  CG  GLN P  44      -6.962 -85.811  78.691  0.00 97.00      PROA   
ATOM    678  HG1 GLN P  44      -7.472 -85.977  77.717  0.00 97.00      PROA   
ATOM    679  HG2 GLN P  44      -7.636 -86.188  79.489  0.00 97.00      PROA   
ATOM    680  CD  GLN P  44      -5.668 -86.638  78.668  0.00 97.00      PROA   
ATOM    681  OE1 GLN P  44      -5.016 -86.749  77.624  0.00 97.00      PROA   
ATOM    682  NE2 GLN P  44      -5.288 -87.253  79.823  0.00 97.00      PROA   
ATOM    683 HE21 GLN P  44      -4.444 -87.786  79.803  0.00 97.00      PROA   
ATOM    684 HE22 GLN P  44      -5.813 -87.136  80.665  0.00 97.00      PROA   
ATOM    685  C   GLN P  44      -5.673 -82.382  80.156  0.00 97.00      PROA   
ATOM    686  O   GLN P  44      -5.068 -81.756  79.286  0.00 97.00      PROA   
ATOM    687  N   THR P  45      -6.205 -81.754  81.233  0.00 97.00      PROA   
ATOM    688  HN  THR P  45      -6.714 -82.289  81.902  0.00 97.00      PROA   
ATOM    689  CA  THR P  45      -6.104 -80.330  81.529  0.00 97.00      PROA   
ATOM    690  HA  THR P  45      -6.558 -79.796  80.706  0.00 97.00      PROA   
ATOM    691  CB  THR P  45      -6.840 -79.964  82.819  0.00 97.00      PROA   
ATOM    692  HB  THR P  45      -6.372 -80.475  83.694  0.00 97.00      PROA   
ATOM    693  OG1 THR P  45      -8.194 -80.385  82.739  0.00 97.00      PROA   
ATOM    694  HG1 THR P  45      -8.606 -80.094  83.558  0.00 97.00      PROA   
ATOM    695  CG2 THR P  45      -6.853 -78.442  83.050  0.00 97.00      PROA   
ATOM    696 HG21 THR P  45      -7.327 -77.936  82.182  0.00 97.00      PROA   
ATOM    697 HG22 THR P  45      -5.832 -78.036  83.197  0.00 97.00      PROA   
ATOM    698 HG23 THR P  45      -7.443 -78.190  83.956  0.00 97.00      PROA   
ATOM    699  C   THR P  45      -4.663 -79.869  81.669  0.00 97.00      PROA   
ATOM    700  O   THR P  45      -3.997 -80.207  82.640  0.00 97.00      PROA   
ATOM    701  N   SER P  46      -4.140 -79.080  80.700  0.00 97.00      PROA   
ATOM    702  HN  SER P  46      -4.645 -78.921  79.855  0.00 97.00      PROA   
ATOM    703  CA  SER P  46      -2.759 -78.615  80.749  0.00 97.00      PROA   
ATOM    704  HA  SER P  46      -2.191 -79.234  81.427  0.00 97.00      PROA   
ATOM    705  CB  SER P  46      -2.088 -78.720  79.359  0.00 97.00      PROA   
ATOM    706  HB1 SER P  46      -1.058 -78.301  79.390  0.00 97.00      PROA   
ATOM    707  HB2 SER P  46      -2.673 -78.155  78.601  0.00 97.00      PROA   
ATOM    708  OG  SER P  46      -1.971 -80.083  78.956  0.00 97.00      PROA   
ATOM    709  HG1 SER P  46      -2.836 -80.494  79.046  0.00 97.00      PROA   
ATOM    710  C   SER P  46      -2.614 -77.183  81.236  0.00 97.00      PROA   
ATOM    711  O   SER P  46      -1.503 -76.722  81.500  0.00 97.00      PROA   
ATOM    712  N   THR P  47      -3.734 -76.445  81.411  0.00 97.00      PROA   
ATOM    713  HN  THR P  47      -4.619 -76.853  81.212  0.00 97.00      PROA   
ATOM    714  CA  THR P  47      -3.743 -75.099  81.981  0.00 97.00      PROA   
ATOM    715  HA  THR P  47      -3.008 -74.552  81.415  0.00 97.00      PROA   
ATOM    716  CB  THR P  47      -5.059 -74.327  81.759  0.00 97.00      PROA   
ATOM    717  HB  THR P  47      -5.133 -74.046  80.685  0.00 97.00      PROA   
ATOM    718  OG1 THR P  47      -5.164 -73.134  82.536  0.00 97.00      PROA   
ATOM    719  HG1 THR P  47      -6.085 -72.867  82.480  0.00 97.00      PROA   
ATOM    720  CG2 THR P  47      -6.264 -75.210  82.118  0.00 97.00      PROA   
ATOM    721 HG21 THR P  47      -6.146 -75.622  83.140  0.00 97.00      PROA   
ATOM    722 HG22 THR P  47      -6.370 -76.047  81.400  0.00 97.00      PROA   
ATOM    723 HG23 THR P  47      -7.205 -74.619  82.090  0.00 97.00      PROA   
ATOM    724  C   THR P  47      -3.316 -75.094  83.453  0.00 97.00      PROA   
ATOM    725  O   THR P  47      -3.665 -76.033  84.164  0.00 97.00      PROA   
ATOM    726  N   PRO P  48      -2.617 -74.083  83.984  0.00 97.00      PROA   
ATOM    727  CD  PRO P  48      -1.720 -73.222  83.200  0.00 97.00      PROA   
ATOM    728  HD1 PRO P  48      -2.277 -72.303  82.914  0.00 97.00      PROA   
ATOM    729  HD2 PRO P  48      -1.325 -73.730  82.292  0.00 97.00      PROA   
ATOM    730  CA  PRO P  48      -2.299 -74.027  85.409  0.00 97.00      PROA   
ATOM    731  HA  PRO P  48      -1.890 -74.983  85.707  0.00 97.00      PROA   
ATOM    732  CB  PRO P  48      -1.276 -72.880  85.510  0.00 97.00      PROA   
ATOM    733  HB1 PRO P  48      -0.575 -73.024  86.356  0.00 97.00      PROA   
ATOM    734  HB2 PRO P  48      -1.783 -71.895  85.622  0.00 97.00      PROA   
ATOM    735  CG  PRO P  48      -0.572 -72.896  84.153  0.00 97.00      PROA   
ATOM    736  HG1 PRO P  48      -0.067 -71.938  83.917  0.00 97.00      PROA   
ATOM    737  HG2 PRO P  48       0.171 -73.723  84.130  0.00 97.00      PROA   
ATOM    738  C   PRO P  48      -3.477 -73.719  86.312  0.00 97.00      PROA   
ATOM    739  O   PRO P  48      -3.257 -73.662  87.516  0.00 97.00      PROA   
ATOM    740  N   THR P  49      -4.716 -73.534  85.796  0.00 97.00      PROA   
ATOM    741  HN  THR P  49      -4.858 -73.553  84.810  0.00 97.00      PROA   
ATOM    742  CA  THR P  49      -5.891 -73.376  86.638  0.00 97.00      PROA   
ATOM    743  HA  THR P  49      -5.615 -73.648  87.644  0.00 97.00      PROA   
ATOM    744  CB  THR P  49      -6.438 -71.948  86.716  0.00 97.00      PROA   
ATOM    745  HB  THR P  49      -5.564 -71.270  86.829  0.00 97.00      PROA   
ATOM    746  OG1 THR P  49      -7.259 -71.771  87.864  0.00 97.00      PROA   
ATOM    747  HG1 THR P  49      -7.183 -70.836  88.086  0.00 97.00      PROA   
ATOM    748  CG2 THR P  49      -7.236 -71.497  85.479  0.00 97.00      PROA   
ATOM    749 HG21 THR P  49      -8.181 -72.072  85.384  0.00 97.00      PROA   
ATOM    750 HG22 THR P  49      -6.632 -71.630  84.559  0.00 97.00      PROA   
ATOM    751 HG23 THR P  49      -7.505 -70.422  85.577  0.00 97.00      PROA   
ATOM    752  C   THR P  49      -6.938 -74.371  86.195  0.00 97.00      PROA   
ATOM    753  O   THR P  49      -7.274 -74.481  85.020  0.00 97.00      PROA   
ATOM    754  N   TYR P  50      -7.481 -75.142  87.159  0.00 97.00      PROA   
ATOM    755  HN  TYR P  50      -7.171 -75.049  88.105  0.00 97.00      PROA   
ATOM    756  CA  TYR P  50      -8.534 -76.100  86.917  0.00 97.00      PROA   
ATOM    757  HA  TYR P  50      -8.587 -76.328  85.862  0.00 97.00      PROA   
ATOM    758  CB  TYR P  50      -8.301 -77.411  87.717  0.00 97.00      PROA   
ATOM    759  HB1 TYR P  50      -8.348 -77.235  88.812  0.00 97.00      PROA   
ATOM    760  HB2 TYR P  50      -7.286 -77.794  87.482  0.00 97.00      PROA   
ATOM    761  CG  TYR P  50      -9.293 -78.482  87.339  0.00 97.00      PROA   
ATOM    762  CD1 TYR P  50     -10.501 -78.638  88.043  0.00 97.00      PROA   
ATOM    763  HD1 TYR P  50     -10.737 -77.972  88.859  0.00 97.00      PROA   
ATOM    764  CE1 TYR P  50     -11.392 -79.666  87.708  0.00 97.00      PROA   
ATOM    765  HE1 TYR P  50     -12.304 -79.799  88.270  0.00 97.00      PROA   
ATOM    766  CZ  TYR P  50     -11.093 -80.535  86.655  0.00 97.00      PROA   
ATOM    767  OH  TYR P  50     -11.985 -81.575  86.320  0.00 97.00      PROA   
ATOM    768  HH  TYR P  50     -12.715 -81.546  86.943  0.00 97.00      PROA   
ATOM    769  CD2 TYR P  50      -8.992 -79.379  86.300  0.00 97.00      PROA   
ATOM    770  HD2 TYR P  50      -8.050 -79.291  85.781  0.00 97.00      PROA   
ATOM    771  CE2 TYR P  50      -9.897 -80.387  85.946  0.00 97.00      PROA   
ATOM    772  HE2 TYR P  50      -9.668 -81.071  85.145  0.00 97.00      PROA   
ATOM    773  C   TYR P  50      -9.818 -75.423  87.339  0.00 97.00      PROA   
ATOM    774  O   TYR P  50     -10.032 -75.173  88.519  0.00 97.00      PROA   
ATOM    775  N   HSD P  51     -10.699 -75.101  86.366  0.00 97.00      PROA   
ATOM    776  HN  HSD P  51     -10.520 -75.351  85.419  0.00 97.00      PROA   
ATOM    777  CA  HSD P  51     -11.866 -74.276  86.599  0.00 97.00      PROA   
ATOM    778  HA  HSD P  51     -11.800 -73.802  87.568  0.00 97.00      PROA   
ATOM    779  CB  HSD P  51     -11.974 -73.154  85.530  0.00 97.00      PROA   
ATOM    780  HB1 HSD P  51     -11.952 -73.604  84.513  0.00 97.00      PROA   
ATOM    781  HB2 HSD P  51     -11.068 -72.516  85.626  0.00 97.00      PROA   
ATOM    782  ND1 HSD P  51     -14.443 -72.594  85.168  0.00 97.00      PROA   
ATOM    783  HD1 HSD P  51     -14.729 -73.498  84.847  0.00 97.00      PROA   
ATOM    784  CG  HSD P  51     -13.187 -72.259  85.633  0.00 97.00      PROA   
ATOM    785  CE1 HSD P  51     -15.220 -71.493  85.299  0.00 97.00      PROA   
ATOM    786  HE1 HSD P  51     -16.272 -71.481  85.014  0.00 97.00      PROA   
ATOM    787  NE2 HSD P  51     -14.555 -70.472  85.803  0.00 97.00      PROA   
ATOM    788  CD2 HSD P  51     -13.272 -70.953  86.006  0.00 97.00      PROA   
ATOM    789  HD2 HSD P  51     -12.504 -70.295  86.393  0.00 97.00      PROA   
ATOM    790  C   HSD P  51     -13.122 -75.107  86.585  0.00 97.00      PROA   
ATOM    791  O   HSD P  51     -13.571 -75.572  85.539  0.00 97.00      PROA   
ATOM    792  N   ILE P  52     -13.757 -75.262  87.766  0.00 97.00      PROA   
ATOM    793  HN  ILE P  52     -13.371 -74.915  88.621  0.00 97.00      PROA   
ATOM    794  CA  ILE P  52     -15.049 -75.891  87.903  0.00 97.00      PROA   
ATOM    795  HA  ILE P  52     -15.225 -76.559  87.071  0.00 97.00      PROA   
ATOM    796  CB  ILE P  52     -15.158 -76.708  89.185  0.00 97.00      PROA   
ATOM    797  HB  ILE P  52     -14.893 -76.059  90.045  0.00 97.00      PROA   
ATOM    798  CG2 ILE P  52     -16.596 -77.214  89.409  0.00 97.00      PROA   
ATOM    799 HG21 ILE P  52     -16.932 -77.835  88.553  0.00 97.00      PROA   
ATOM    800 HG22 ILE P  52     -17.313 -76.382  89.567  0.00 97.00      PROA   
ATOM    801 HG23 ILE P  52     -16.622 -77.851  90.316  0.00 97.00      PROA   
ATOM    802  CG1 ILE P  52     -14.160 -77.891  89.163  0.00 97.00      PROA   
ATOM    803 HG11 ILE P  52     -13.212 -77.592  88.669  0.00 97.00      PROA   
ATOM    804 HG12 ILE P  52     -14.607 -78.709  88.554  0.00 97.00      PROA   
ATOM    805  CD  ILE P  52     -13.814 -78.433  90.553  0.00 97.00      PROA   
ATOM    806  HD1 ILE P  52     -14.732 -78.751  91.089  0.00 97.00      PROA   
ATOM    807  HD2 ILE P  52     -13.289 -77.666  91.159  0.00 97.00      PROA   
ATOM    808  HD3 ILE P  52     -13.152 -79.317  90.460  0.00 97.00      PROA   
ATOM    809  C   ILE P  52     -16.072 -74.779  87.865  0.00 97.00      PROA   
ATOM    810  O   ILE P  52     -16.199 -73.987  88.796  0.00 97.00      PROA   
ATOM    811  N   THR P  53     -16.822 -74.683  86.744  0.00 97.00      PROA   
ATOM    812  HN  THR P  53     -16.636 -75.290  85.975  0.00 97.00      PROA   
ATOM    813  CA  THR P  53     -17.843 -73.668  86.524  0.00 97.00      PROA   
ATOM    814  HA  THR P  53     -17.362 -72.706  86.635  0.00 97.00      PROA   
ATOM    815  CB  THR P  53     -18.450 -73.751  85.128  0.00 97.00      PROA   
ATOM    816  HB  THR P  53     -19.047 -74.686  85.017  0.00 97.00      PROA   
ATOM    817  OG1 THR P  53     -17.418 -73.772  84.153  0.00 97.00      PROA   
ATOM    818  HG1 THR P  53     -17.866 -73.766  83.304  0.00 97.00      PROA   
ATOM    819  CG2 THR P  53     -19.339 -72.527  84.830  0.00 97.00      PROA   
ATOM    820 HG21 THR P  53     -18.756 -71.590  84.957  0.00 97.00      PROA   
ATOM    821 HG22 THR P  53     -20.219 -72.492  85.502  0.00 97.00      PROA   
ATOM    822 HG23 THR P  53     -19.713 -72.567  83.783  0.00 97.00      PROA   
ATOM    823  C   THR P  53     -18.955 -73.734  87.549  0.00 97.00      PROA   
ATOM    824  O   THR P  53     -19.396 -72.705  88.059  0.00 97.00      PROA   
ATOM    825  N   SER P  54     -19.411 -74.961  87.886  0.00 97.00      PROA   
ATOM    826  HN  SER P  54     -18.992 -75.781  87.507  0.00 97.00      PROA   
ATOM    827  CA  SER P  54     -20.517 -75.168  88.791  0.00 97.00      PROA   
ATOM    828  HA  SER P  54     -20.398 -74.509  89.640  0.00 97.00      PROA   
ATOM    829  CB  SER P  54     -21.917 -75.005  88.127  0.00 97.00      PROA   
ATOM    830  HB1 SER P  54     -22.722 -75.140  88.879  0.00 97.00      PROA   
ATOM    831  HB2 SER P  54     -22.057 -75.765  87.329  0.00 97.00      PROA   
ATOM    832  OG  SER P  54     -22.076 -73.729  87.517  0.00 97.00      PROA   
ATOM    833  HG1 SER P  54     -21.844 -73.079  88.186  0.00 97.00      PROA   
ATOM    834  C   SER P  54     -20.403 -76.602  89.250  0.00 97.00      PROA   
ATOM    835  O   SER P  54     -20.629 -77.522  88.469  0.00 97.00      PROA   
ATOM    836  N   ALA P  55     -20.005 -76.827  90.521  0.00 97.00      PROA   
ATOM    837  HN  ALA P  55     -19.823 -76.055  91.132  0.00 97.00      PROA   
ATOM    838  CA  ALA P  55     -19.578 -78.113  91.041  0.00 97.00      PROA   
ATOM    839  HA  ALA P  55     -18.744 -78.410  90.429  0.00 97.00      PROA   
ATOM    840  CB  ALA P  55     -19.064 -77.950  92.485  0.00 97.00      PROA   
ATOM    841  HB1 ALA P  55     -19.884 -77.627  93.161  0.00 97.00      PROA   
ATOM    842  HB2 ALA P  55     -18.273 -77.168  92.514  0.00 97.00      PROA   
ATOM    843  HB3 ALA P  55     -18.629 -78.897  92.863  0.00 97.00      PROA   
ATOM    844  C   ALA P  55     -20.567 -79.272  90.991  0.00 97.00      PROA   
ATOM    845  O   ALA P  55     -21.745 -79.134  91.305  0.00 97.00      PROA   
ATOM    846  N   SER P  56     -20.062 -80.473  90.605  0.00 97.00      PROA   
ATOM    847  HN  SER P  56     -19.110 -80.529  90.298  0.00 97.00      PROA   
ATOM    848  CA  SER P  56     -20.772 -81.740  90.630  0.00 97.00      PROA   
ATOM    849  HA  SER P  56     -21.821 -81.545  90.792  0.00 97.00      PROA   
ATOM    850  CB  SER P  56     -20.643 -82.559  89.312  0.00 97.00      PROA   
ATOM    851  HB1 SER P  56     -20.960 -81.915  88.465  0.00 97.00      PROA   
ATOM    852  HB2 SER P  56     -21.321 -83.440  89.340  0.00 97.00      PROA   
ATOM    853  OG  SER P  56     -19.312 -82.999  89.055  0.00 97.00      PROA   
ATOM    854  HG1 SER P  56     -19.392 -83.790  88.504  0.00 97.00      PROA   
ATOM    855  C   SER P  56     -20.284 -82.565  91.805  0.00 97.00      PROA   
ATOM    856  O   SER P  56     -19.307 -82.225  92.464  0.00 97.00      PROA   
ATOM    857  N   GLU P  57     -20.975 -83.688  92.112  0.00 97.00      PROA   
ATOM    858  HN  GLU P  57     -21.754 -83.974  91.559  0.00 97.00      PROA   
ATOM    859  CA  GLU P  57     -20.596 -84.637  93.147  0.00 97.00      PROA   
ATOM    860  HA  GLU P  57     -20.542 -84.119  94.094  0.00 97.00      PROA   
ATOM    861  CB  GLU P  57     -21.645 -85.787  93.192  0.00 97.00      PROA   
ATOM    862  HB1 GLU P  57     -21.377 -86.514  93.986  0.00 97.00      PROA   
ATOM    863  HB2 GLU P  57     -21.588 -86.326  92.215  0.00 97.00      PROA   
ATOM    864  CG  GLU P  57     -23.139 -85.372  93.333  0.00 97.00      PROA   
ATOM    865  HG1 GLU P  57     -23.750 -86.281  93.127  0.00 97.00      PROA   
ATOM    866  HG2 GLU P  57     -23.413 -84.613  92.573  0.00 97.00      PROA   
ATOM    867  CD  GLU P  57     -23.573 -84.846  94.706  0.00 97.00      PROA   
ATOM    868  OE1 GLU P  57     -24.319 -85.584  95.403  0.00 97.00      PROA   
ATOM    869  OE2 GLU P  57     -23.244 -83.679  95.043  0.00 97.00      PROA   
ATOM    870  C   GLU P  57     -19.228 -85.246  92.824  0.00 97.00      PROA   
ATOM    871  O   GLU P  57     -18.346 -85.395  93.666  0.00 97.00      PROA   
ATOM    872  N   ASP P  58     -19.066 -85.567  91.530  0.00 97.00      PROA   
ATOM    873  HN  ASP P  58     -19.859 -85.442  90.936  0.00 97.00      PROA   
ATOM    874  CA  ASP P  58     -18.007 -86.235  90.818  0.00 97.00      PROA   
ATOM    875  HA  ASP P  58     -17.720 -87.096  91.404  0.00 97.00      PROA   
ATOM    876  CB  ASP P  58     -18.553 -86.758  89.440  0.00 97.00      PROA   
ATOM    877  HB1 ASP P  58     -18.876 -87.814  89.588  0.00 97.00      PROA   
ATOM    878  HB2 ASP P  58     -17.772 -86.750  88.657  0.00 97.00      PROA   
ATOM    879  CG  ASP P  58     -19.804 -86.022  88.917  0.00 97.00      PROA   
ATOM    880  OD1 ASP P  58     -20.873 -86.067  89.585  0.00 97.00      PROA   
ATOM    881  OD2 ASP P  58     -19.706 -85.418  87.818  0.00 97.00      PROA   
ATOM    882  C   ASP P  58     -16.724 -85.422  90.671  0.00 97.00      PROA   
ATOM    883  O   ASP P  58     -15.657 -85.998  90.461  0.00 97.00      PROA   
ATOM    884  N   ASP P  59     -16.768 -84.082  90.866  0.00 97.00      PROA   
ATOM    885  HN  ASP P  59     -17.643 -83.602  90.856  0.00 97.00      PROA   
ATOM    886  CA  ASP P  59     -15.602 -83.234  91.093  0.00 97.00      PROA   
ATOM    887  HA  ASP P  59     -14.946 -83.325  90.235  0.00 97.00      PROA   
ATOM    888  CB  ASP P  59     -16.046 -81.752  91.264  0.00 97.00      PROA   
ATOM    889  HB1 ASP P  59     -15.235 -81.145  91.719  0.00 97.00      PROA   
ATOM    890  HB2 ASP P  59     -16.936 -81.697  91.922  0.00 97.00      PROA   
ATOM    891  CG  ASP P  59     -16.362 -81.068  89.934  0.00 97.00      PROA   
ATOM    892  OD1 ASP P  59     -15.564 -81.210  88.972  0.00 97.00      PROA   
ATOM    893  OD2 ASP P  59     -17.337 -80.276  89.918  0.00 97.00      PROA   
ATOM    894  C   ASP P  59     -14.778 -83.634  92.330  0.00 97.00      PROA   
ATOM    895  O   ASP P  59     -13.594 -83.328  92.417  0.00 97.00      PROA   
ATOM    896  N   SER P  60     -15.382 -84.323  93.326  0.00 97.00      PROA   
ATOM    897  HN  SER P  60     -16.344 -84.559  93.218  0.00 97.00      PROA   
ATOM    898  CA  SER P  60     -14.728 -84.751  94.567  0.00 97.00      PROA   
ATOM    899  HA  SER P  60     -14.369 -83.851  95.048  0.00 97.00      PROA   
ATOM    900  CB  SER P  60     -15.685 -85.473  95.549  0.00 97.00      PROA   
ATOM    901  HB1 SER P  60     -15.156 -85.720  96.495  0.00 97.00      PROA   
ATOM    902  HB2 SER P  60     -16.063 -86.414  95.093  0.00 97.00      PROA   
ATOM    903  OG  SER P  60     -16.801 -84.664  95.886  0.00 97.00      PROA   
ATOM    904  HG1 SER P  60     -17.416 -84.731  95.149  0.00 97.00      PROA   
ATOM    905  C   SER P  60     -13.537 -85.694  94.405  0.00 97.00      PROA   
ATOM    906  O   SER P  60     -13.551 -86.617  93.594  0.00 97.00      PROA   
ATOM    907  N   GLY P  61     -12.479 -85.512  95.234  0.00 97.00      PROA   
ATOM    908  HN  GLY P  61     -12.499 -84.791  95.926  0.00 97.00      PROA   
ATOM    909  CA  GLY P  61     -11.287 -86.344  95.165  0.00 97.00      PROA   
ATOM    910  HA1 GLY P  61     -11.146 -86.693  94.151  0.00 97.00      PROA   
ATOM    911  HA2 GLY P  61     -11.389 -87.138  95.890  0.00 97.00      PROA   
ATOM    912  C   GLY P  61     -10.068 -85.548  95.505  0.00 97.00      PROA   
ATOM    913  O   GLY P  61     -10.155 -84.366  95.808  0.00 97.00      PROA   
ATOM    914  N   GLU P  62      -8.871 -86.179  95.459  0.00 97.00      PROA   
ATOM    915  HN  GLU P  62      -8.806 -87.147  95.216  0.00 97.00      PROA   
ATOM    916  CA  GLU P  62      -7.629 -85.494  95.734  0.00 97.00      PROA   
ATOM    917  HA  GLU P  62      -7.852 -84.641  96.348  0.00 97.00      PROA   
ATOM    918  CB  GLU P  62      -6.614 -86.317  96.564  0.00 97.00      PROA   
ATOM    919  HB1 GLU P  62      -7.167 -86.706  97.449  0.00 97.00      PROA   
ATOM    920  HB2 GLU P  62      -5.842 -85.605  96.935  0.00 97.00      PROA   
ATOM    921  CG  GLU P  62      -5.930 -87.520  95.892  0.00 97.00      PROA   
ATOM    922  HG1 GLU P  62      -5.547 -87.261  94.883  0.00 97.00      PROA   
ATOM    923  HG2 GLU P  62      -6.641 -88.367  95.805  0.00 97.00      PROA   
ATOM    924  CD  GLU P  62      -4.743 -87.975  96.733  0.00 97.00      PROA   
ATOM    925  OE1 GLU P  62      -4.847 -87.997  97.983  0.00 97.00      PROA   
ATOM    926  OE2 GLU P  62      -3.708 -88.316  96.122  0.00 97.00      PROA   
ATOM    927  C   GLU P  62      -7.022 -84.922  94.480  0.00 97.00      PROA   
ATOM    928  O   GLU P  62      -6.757 -85.605  93.496  0.00 97.00      PROA   
ATOM    929  N   TYR P  63      -6.810 -83.591  94.517  0.00 97.00      PROA   
ATOM    930  HN  TYR P  63      -7.051 -83.077  95.339  0.00 97.00      PROA   
ATOM    931  CA  TYR P  63      -6.274 -82.796  93.443  0.00 97.00      PROA   
ATOM    932  HA  TYR P  63      -6.456 -83.296  92.501  0.00 97.00      PROA   
ATOM    933  CB  TYR P  63      -6.894 -81.372  93.410  0.00 97.00      PROA   
ATOM    934  HB1 TYR P  63      -6.264 -80.664  92.833  0.00 97.00      PROA   
ATOM    935  HB2 TYR P  63      -7.000 -80.990  94.446  0.00 97.00      PROA   
ATOM    936  CG  TYR P  63      -8.268 -81.394  92.795  0.00 97.00      PROA   
ATOM    937  CD1 TYR P  63      -9.354 -81.991  93.460  0.00 97.00      PROA   
ATOM    938  HD1 TYR P  63      -9.216 -82.426  94.437  0.00 97.00      PROA   
ATOM    939  CE1 TYR P  63     -10.613 -82.058  92.855  0.00 97.00      PROA   
ATOM    940  HE1 TYR P  63     -11.422 -82.560  93.363  0.00 97.00      PROA   
ATOM    941  CZ  TYR P  63     -10.814 -81.480  91.596  0.00 97.00      PROA   
ATOM    942  OH  TYR P  63     -12.058 -81.577  90.942  0.00 97.00      PROA   
ATOM    943  HH  TYR P  63     -12.610 -82.187  91.442  0.00 97.00      PROA   
ATOM    944  CD2 TYR P  63      -8.492 -80.790  91.544  0.00 97.00      PROA   
ATOM    945  HD2 TYR P  63      -7.680 -80.306  91.024  0.00 97.00      PROA   
ATOM    946  CE2 TYR P  63      -9.759 -80.827  90.954  0.00 97.00      PROA   
ATOM    947  HE2 TYR P  63      -9.911 -80.395  89.979  0.00 97.00      PROA   
ATOM    948  C   TYR P  63      -4.784 -82.681  93.622  0.00 97.00      PROA   
ATOM    949  O   TYR P  63      -4.293 -82.445  94.724  0.00 97.00      PROA   
ATOM    950  N   ARG P  64      -4.013 -82.876  92.531  0.00 97.00      PROA   
ATOM    951  HN  ARG P  64      -4.411 -83.167  91.664  0.00 97.00      PROA   
ATOM    952  CA  ARG P  64      -2.572 -82.765  92.599  0.00 97.00      PROA   
ATOM    953  HA  ARG P  64      -2.295 -82.043  93.355  0.00 97.00      PROA   
ATOM    954  CB  ARG P  64      -1.864 -84.125  92.848  0.00 97.00      PROA   
ATOM    955  HB1 ARG P  64      -0.898 -83.911  93.357  0.00 97.00      PROA   
ATOM    956  HB2 ARG P  64      -1.625 -84.644  91.892  0.00 97.00      PROA   
ATOM    957  CG  ARG P  64      -2.698 -85.125  93.674  0.00 97.00      PROA   
ATOM    958  HG1 ARG P  64      -3.579 -85.445  93.077  0.00 97.00      PROA   
ATOM    959  HG2 ARG P  64      -3.085 -84.636  94.596  0.00 97.00      PROA   
ATOM    960  CD  ARG P  64      -1.926 -86.376  94.074  0.00 97.00      PROA   
ATOM    961  HD1 ARG P  64      -1.335 -86.788  93.229  0.00 97.00      PROA   
ATOM    962  HD2 ARG P  64      -2.624 -87.152  94.439  0.00 97.00      PROA   
ATOM    963  NE  ARG P  64      -0.991 -85.935  95.149  0.00 97.00      PROA   
ATOM    964  HE  ARG P  64      -0.822 -84.957  95.265  0.00 97.00      PROA   
ATOM    965  CZ  ARG P  64      -0.547 -86.719  96.146  0.00 97.00      PROA   
ATOM    966  NH1 ARG P  64      -1.114 -87.882  96.477  0.00 97.00      PROA   
ATOM    967 HH11 ARG P  64      -2.052 -88.026  96.157  0.00 97.00      PROA   
ATOM    968 HH12 ARG P  64      -0.901 -88.272  97.365  0.00 97.00      PROA   
ATOM    969  NH2 ARG P  64       0.481 -86.266  96.875  0.00 97.00      PROA   
ATOM    970 HH21 ARG P  64       0.918 -85.422  96.565  0.00 97.00      PROA   
ATOM    971 HH22 ARG P  64       0.859 -86.850  97.584  0.00 97.00      PROA   
ATOM    972  C   ARG P  64      -2.127 -82.264  91.252  0.00 97.00      PROA   
ATOM    973  O   ARG P  64      -2.791 -82.498  90.249  0.00 97.00      PROA   
ATOM    974  N   CYS P  65      -0.972 -81.567  91.184  0.00 97.00      PROA   
ATOM    975  HN  CYS P  65      -0.517 -81.225  92.002  0.00 97.00      PROA   
ATOM    976  CA  CYS P  65      -0.382 -81.214  89.914  0.00 97.00      PROA   
ATOM    977  HA  CYS P  65      -0.702 -81.943  89.188  0.00 97.00      PROA   
ATOM    978  CB  CYS P  65      -0.835 -79.814  89.435  0.00 97.00      PROA   
ATOM    979  HB1 CYS P  65      -1.918 -79.897  89.192  0.00 97.00      PROA   
ATOM    980  HB2 CYS P  65      -0.319 -79.518  88.499  0.00 97.00      PROA   
ATOM    981  SG  CYS P  65      -0.647 -78.545  90.718  0.00 97.00      PROA   
ATOM    982  C   CYS P  65       1.128 -81.309  89.935  0.00 97.00      PROA   
ATOM    983  O   CYS P  65       1.771 -81.353  90.978  0.00 97.00      PROA   
ATOM    984  N   GLN P  66       1.723 -81.372  88.725  0.00 97.00      PROA   
ATOM    985  HN  GLN P  66       1.152 -81.418  87.907  0.00 97.00      PROA   
ATOM    986  CA  GLN P  66       3.151 -81.375  88.511  0.00 97.00      PROA   
ATOM    987  HA  GLN P  66       3.669 -81.167  89.437  0.00 97.00      PROA   
ATOM    988  CB  GLN P  66       3.589 -82.762  87.934  0.00 97.00      PROA   
ATOM    989  HB1 GLN P  66       3.306 -82.863  86.868  0.00 97.00      PROA   
ATOM    990  HB2 GLN P  66       2.988 -83.513  88.499  0.00 97.00      PROA   
ATOM    991  CG  GLN P  66       5.075 -83.125  88.154  0.00 97.00      PROA   
ATOM    992  HG1 GLN P  66       5.329 -82.842  89.198  0.00 97.00      PROA   
ATOM    993  HG2 GLN P  66       5.742 -82.565  87.474  0.00 97.00      PROA   
ATOM    994  CD  GLN P  66       5.370 -84.635  88.069  0.00 97.00      PROA   
ATOM    995  OE1 GLN P  66       5.835 -85.201  89.056  0.00 97.00      PROA   
ATOM    996  NE2 GLN P  66       5.119 -85.309  86.920  0.00 97.00      PROA   
ATOM    997 HE21 GLN P  66       5.253 -86.299  86.898  0.00 97.00      PROA   
ATOM    998 HE22 GLN P  66       4.734 -84.842  86.124  0.00 97.00      PROA   
ATOM    999  C   GLN P  66       3.374 -80.223  87.540  0.00 97.00      PROA   
ATOM   1000  O   GLN P  66       2.939 -80.274  86.391  0.00 97.00      PROA   
ATOM   1001  N   ARG P  67       4.038 -79.125  87.993  0.00 97.00      PROA   
ATOM   1002  HN  ARG P  67       4.344 -79.060  88.940  0.00 97.00      PROA   
ATOM   1003  CA  ARG P  67       4.277 -77.939  87.180  0.00 97.00      PROA   
ATOM   1004  HA  ARG P  67       3.713 -77.985  86.259  0.00 97.00      PROA   
ATOM   1005  CB  ARG P  67       3.886 -76.647  87.954  0.00 97.00      PROA   
ATOM   1006  HB1 ARG P  67       4.303 -75.738  87.468  0.00 97.00      PROA   
ATOM   1007  HB2 ARG P  67       4.335 -76.707  88.972  0.00 97.00      PROA   
ATOM   1008  CG  ARG P  67       2.370 -76.442  88.116  0.00 97.00      PROA   
ATOM   1009  HG1 ARG P  67       2.207 -75.737  88.964  0.00 97.00      PROA   
ATOM   1010  HG2 ARG P  67       1.901 -77.409  88.396  0.00 97.00      PROA   
ATOM   1011  CD  ARG P  67       1.665 -75.900  86.865  0.00 97.00      PROA   
ATOM   1012  HD1 ARG P  67       0.569 -76.048  86.947  0.00 97.00      PROA   
ATOM   1013  HD2 ARG P  67       2.020 -76.405  85.942  0.00 97.00      PROA   
ATOM   1014  NE  ARG P  67       1.879 -74.422  86.823  0.00 97.00      PROA   
ATOM   1015  HE  ARG P  67       1.456 -73.868  87.539  0.00 97.00      PROA   
ATOM   1016  CZ  ARG P  67       2.623 -73.771  85.913  0.00 97.00      PROA   
ATOM   1017  NH1 ARG P  67       3.207 -74.382  84.879  0.00 97.00      PROA   
ATOM   1018 HH11 ARG P  67       2.971 -75.327  84.667  0.00 97.00      PROA   
ATOM   1019 HH12 ARG P  67       3.664 -73.813  84.196  0.00 97.00      PROA   
ATOM   1020  NH2 ARG P  67       2.767 -72.440  86.026  0.00 97.00      PROA   
ATOM   1021 HH21 ARG P  67       2.341 -71.970  86.791  0.00 97.00      PROA   
ATOM   1022 HH22 ARG P  67       3.338 -71.963  85.357  0.00 97.00      PROA   
ATOM   1023  C   ARG P  67       5.741 -77.801  86.830  0.00 97.00      PROA   
ATOM   1024  O   ARG P  67       6.502 -77.269  87.634  0.00 97.00      PROA   
ATOM   1025  N   GLY P  68       6.148 -78.225  85.602  0.00 97.00      PROA   
ATOM   1026  HN  GLY P  68       5.469 -78.640  84.999  0.00 97.00      PROA   
ATOM   1027  CA  GLY P  68       7.460 -78.015  84.977  0.00 97.00      PROA   
ATOM   1028  HA1 GLY P  68       7.507 -76.974  84.696  0.00 97.00      PROA   
ATOM   1029  HA2 GLY P  68       7.493 -78.666  84.116  0.00 97.00      PROA   
ATOM   1030  C   GLY P  68       8.727 -78.299  85.762  0.00 97.00      PROA   
ATOM   1031  O   GLY P  68       9.811 -77.891  85.349  0.00 97.00      PROA   
ATOM   1032  N   LEU P  69       8.628 -78.975  86.921  0.00 97.00      PROA   
ATOM   1033  HN  LEU P  69       7.734 -79.297  87.214  0.00 97.00      PROA   
ATOM   1034  CA  LEU P  69       9.677 -78.998  87.915  0.00 97.00      PROA   
ATOM   1035  HA  LEU P  69      10.645 -78.919  87.439  0.00 97.00      PROA   
ATOM   1036  CB  LEU P  69       9.472 -77.885  88.980  0.00 97.00      PROA   
ATOM   1037  HB1 LEU P  69      10.141 -78.046  89.854  0.00 97.00      PROA   
ATOM   1038  HB2 LEU P  69       8.413 -77.940  89.321  0.00 97.00      PROA   
ATOM   1039  CG  LEU P  69       9.693 -76.428  88.518  0.00 97.00      PROA   
ATOM   1040  HG  LEU P  69       9.064 -76.232  87.619  0.00 97.00      PROA   
ATOM   1041  CD1 LEU P  69       9.229 -75.456  89.617  0.00 97.00      PROA   
ATOM   1042 HD11 LEU P  69       9.813 -75.618  90.548  0.00 97.00      PROA   
ATOM   1043 HD12 LEU P  69       8.150 -75.604  89.838  0.00 97.00      PROA   
ATOM   1044 HD13 LEU P  69       9.383 -74.411  89.282  0.00 97.00      PROA   
ATOM   1045  CD2 LEU P  69      11.160 -76.158  88.149  0.00 97.00      PROA   
ATOM   1046 HD21 LEU P  69      11.471 -76.792  87.295  0.00 97.00      PROA   
ATOM   1047 HD22 LEU P  69      11.820 -76.373  89.017  0.00 97.00      PROA   
ATOM   1048 HD23 LEU P  69      11.291 -75.094  87.863  0.00 97.00      PROA   
ATOM   1049  C   LEU P  69       9.610 -80.316  88.647  0.00 97.00      PROA   
ATOM   1050  O   LEU P  69       8.537 -80.892  88.811  0.00 97.00      PROA   
ATOM   1051  N   SER P  70      10.776 -80.813  89.127  0.00 97.00      PROA   
ATOM   1052  HN  SER P  70      11.624 -80.306  88.982  0.00 97.00      PROA   
ATOM   1053  CA  SER P  70      10.942 -82.040  89.898  0.00 97.00      PROA   
ATOM   1054  HA  SER P  70      10.820 -82.844  89.188  0.00 97.00      PROA   
ATOM   1055  CB  SER P  70      12.386 -82.154  90.457  0.00 97.00      PROA   
ATOM   1056  HB1 SER P  70      13.075 -82.277  89.591  0.00 97.00      PROA   
ATOM   1057  HB2 SER P  70      12.506 -83.039  91.117  0.00 97.00      PROA   
ATOM   1058  OG  SER P  70      12.762 -80.963  91.150  0.00 97.00      PROA   
ATOM   1059  HG1 SER P  70      13.689 -81.046  91.388  0.00 97.00      PROA   
ATOM   1060  C   SER P  70       9.924 -82.297  91.012  0.00 97.00      PROA   
ATOM   1061  O   SER P  70       9.763 -81.500  91.929  0.00 97.00      PROA   
ATOM   1062  N   GLY P  71       9.215 -83.450  90.957  0.00 97.00      PROA   
ATOM   1063  HN  GLY P  71       9.408 -84.097  90.224  0.00 97.00      PROA   
ATOM   1064  CA  GLY P  71       8.158 -83.816  91.898  0.00 97.00      PROA   
ATOM   1065  HA1 GLY P  71       8.494 -83.565  92.895  0.00 97.00      PROA   
ATOM   1066  HA2 GLY P  71       7.998 -84.876  91.785  0.00 97.00      PROA   
ATOM   1067  C   GLY P  71       6.821 -83.126  91.691  0.00 97.00      PROA   
ATOM   1068  O   GLY P  71       6.726 -82.035  91.143  0.00 97.00      PROA   
ATOM   1069  N   ARG P  72       5.732 -83.779  92.164  0.00 97.00      PROA   
ATOM   1070  HN  ARG P  72       5.843 -84.665  92.603  0.00 97.00      PROA   
ATOM   1071  CA  ARG P  72       4.356 -83.323  92.087  0.00 97.00      PROA   
ATOM   1072  HA  ARG P  72       4.316 -82.399  91.522  0.00 97.00      PROA   
ATOM   1073  CB  ARG P  72       3.378 -84.346  91.424  0.00 97.00      PROA   
ATOM   1074  HB1 ARG P  72       3.756 -84.579  90.407  0.00 97.00      PROA   
ATOM   1075  HB2 ARG P  72       2.399 -83.838  91.267  0.00 97.00      PROA   
ATOM   1076  CG  ARG P  72       3.048 -85.669  92.170  0.00 97.00      PROA   
ATOM   1077  HG1 ARG P  72       2.415 -86.278  91.484  0.00 97.00      PROA   
ATOM   1078  HG2 ARG P  72       2.424 -85.427  93.057  0.00 97.00      PROA   
ATOM   1079  CD  ARG P  72       4.211 -86.559  92.645  0.00 97.00      PROA   
ATOM   1080  HD1 ARG P  72       3.833 -87.567  92.926  0.00 97.00      PROA   
ATOM   1081  HD2 ARG P  72       4.728 -86.097  93.515  0.00 97.00      PROA   
ATOM   1082  NE  ARG P  72       5.156 -86.684  91.496  0.00 97.00      PROA   
ATOM   1083  HE  ARG P  72       4.999 -86.105  90.698  0.00 97.00      PROA   
ATOM   1084  CZ  ARG P  72       6.336 -87.334  91.509  0.00 97.00      PROA   
ATOM   1085  NH1 ARG P  72       6.720 -88.174  92.473  0.00 97.00      PROA   
ATOM   1086 HH11 ARG P  72       6.071 -88.416  93.185  0.00 97.00      PROA   
ATOM   1087 HH12 ARG P  72       7.609 -88.617  92.386  0.00 97.00      PROA   
ATOM   1088  NH2 ARG P  72       7.158 -87.116  90.467  0.00 97.00      PROA   
ATOM   1089 HH21 ARG P  72       6.832 -86.482  89.766  0.00 97.00      PROA   
ATOM   1090 HH22 ARG P  72       7.991 -87.648  90.361  0.00 97.00      PROA   
ATOM   1091  C   ARG P  72       3.874 -83.029  93.488  0.00 97.00      PROA   
ATOM   1092  O   ARG P  72       4.458 -83.470  94.475  0.00 97.00      PROA   
ATOM   1093  N   SER P  73       2.792 -82.224  93.566  0.00 97.00      PROA   
ATOM   1094  HN  SER P  73       2.424 -81.847  92.717  0.00 97.00      PROA   
ATOM   1095  CA  SER P  73       2.032 -81.787  94.720  0.00 97.00      PROA   
ATOM   1096  HA  SER P  73       2.651 -81.032  95.184  0.00 97.00      PROA   
ATOM   1097  CB  SER P  73       0.722 -81.085  94.264  0.00 97.00      PROA   
ATOM   1098  HB1 SER P  73      -0.127 -81.136  94.975  0.00 97.00      PROA   
ATOM   1099  HB2 SER P  73       0.381 -81.577  93.336  0.00 97.00      PROA   
ATOM   1100  OG  SER P  73       0.955 -79.708  94.011  0.00 97.00      PROA   
ATOM   1101  HG1 SER P  73       0.916 -79.290  94.879  0.00 97.00      PROA   
ATOM   1102  C   SER P  73       1.669 -82.717  95.856  0.00 97.00      PROA   
ATOM   1103  O   SER P  73       1.666 -83.942  95.789  0.00 97.00      PROA   
ATOM   1104  N   ASP P  74       1.251 -82.007  96.918  0.00 97.00      PROA   
ATOM   1105  HN  ASP P  74       1.418 -81.021  96.878  0.00 97.00      PROA   
ATOM   1106  CA  ASP P  74       0.265 -82.245  97.938  0.00 97.00      PROA   
ATOM   1107  HA  ASP P  74       0.792 -82.730  98.742  0.00 97.00      PROA   
ATOM   1108  CB  ASP P  74      -0.234 -80.840  98.448  0.00 97.00      PROA   
ATOM   1109  HB1 ASP P  74       0.476 -80.483  99.227  0.00 97.00      PROA   
ATOM   1110  HB2 ASP P  74      -1.237 -80.901  98.910  0.00 97.00      PROA   
ATOM   1111  CG  ASP P  74      -0.249 -79.740  97.361  0.00 97.00      PROA   
ATOM   1112  OD1 ASP P  74       0.846 -79.359  96.866  0.00 97.00      PROA   
ATOM   1113  OD2 ASP P  74      -1.359 -79.259  97.020  0.00 97.00      PROA   
ATOM   1114  C   ASP P  74      -0.933 -83.116  97.519  0.00 97.00      PROA   
ATOM   1115  O   ASP P  74      -1.292 -83.164  96.343  0.00 97.00      PROA   
ATOM   1116  N   PRO P  75      -1.570 -83.847  98.432  0.00 97.00      PROA   
ATOM   1117  CD  PRO P  75      -0.983 -84.280  99.704  0.00 97.00      PROA   
ATOM   1118  HD1 PRO P  75      -0.927 -83.416 100.401  0.00 97.00      PROA   
ATOM   1119  HD2 PRO P  75       0.032 -84.700  99.531  0.00 97.00      PROA   
ATOM   1120  CA  PRO P  75      -2.910 -84.377  98.241  0.00 97.00      PROA   
ATOM   1121  HA  PRO P  75      -3.135 -84.583  97.203  0.00 97.00      PROA   
ATOM   1122  CB  PRO P  75      -2.857 -85.674  99.066  0.00 97.00      PROA   
ATOM   1123  HB1 PRO P  75      -2.402 -86.473  98.442  0.00 97.00      PROA   
ATOM   1124  HB2 PRO P  75      -3.851 -86.037  99.394  0.00 97.00      PROA   
ATOM   1125  CG  PRO P  75      -1.922 -85.365 100.247  0.00 97.00      PROA   
ATOM   1126  HG1 PRO P  75      -2.521 -84.948 101.085  0.00 97.00      PROA   
ATOM   1127  HG2 PRO P  75      -1.383 -86.266 100.598  0.00 97.00      PROA   
ATOM   1128  C   PRO P  75      -3.965 -83.429  98.795  0.00 97.00      PROA   
ATOM   1129  O   PRO P  75      -4.441 -83.651  99.908  0.00 97.00      PROA   
ATOM   1130  N   ILE P  76      -4.406 -82.378  98.062  0.00 97.00      PROA   
ATOM   1131  HN  ILE P  76      -4.010 -82.133  97.178  0.00 97.00      PROA   
ATOM   1132  CA  ILE P  76      -5.533 -81.590  98.552  0.00 97.00      PROA   
ATOM   1133  HA  ILE P  76      -5.483 -81.566  99.632  0.00 97.00      PROA   
ATOM   1134  CB  ILE P  76      -5.534 -80.112  98.178  0.00 97.00      PROA   
ATOM   1135  HB  ILE P  76      -6.502 -79.660  98.502  0.00 97.00      PROA   
ATOM   1136  CG2 ILE P  76      -4.418 -79.408  98.985  0.00 97.00      PROA   
ATOM   1137 HG21 ILE P  76      -3.422 -79.789  98.680  0.00 97.00      PROA   
ATOM   1138 HG22 ILE P  76      -4.544 -79.574 100.075  0.00 97.00      PROA   
ATOM   1139 HG23 ILE P  76      -4.440 -78.315  98.791  0.00 97.00      PROA   
ATOM   1140  CG1 ILE P  76      -5.362 -79.861  96.667  0.00 97.00      PROA   
ATOM   1141 HG11 ILE P  76      -5.434 -80.819  96.115  0.00 97.00      PROA   
ATOM   1142 HG12 ILE P  76      -4.342 -79.457  96.489  0.00 97.00      PROA   
ATOM   1143  CD  ILE P  76      -6.411 -78.900  96.103  0.00 97.00      PROA   
ATOM   1144  HD1 ILE P  76      -6.342 -77.908  96.595  0.00 97.00      PROA   
ATOM   1145  HD2 ILE P  76      -7.433 -79.309  96.258  0.00 97.00      PROA   
ATOM   1146  HD3 ILE P  76      -6.256 -78.770  95.013  0.00 97.00      PROA   
ATOM   1147  C   ILE P  76      -6.848 -82.279  98.211  0.00 97.00      PROA   
ATOM   1148  O   ILE P  76      -7.364 -82.223  97.098  0.00 97.00      PROA   
ATOM   1149  N   GLN P  77      -7.409 -82.988  99.213  0.00 97.00      PROA   
ATOM   1150  HN  GLN P  77      -6.916 -83.091 100.073  0.00 97.00      PROA   
ATOM   1151  CA  GLN P  77      -8.581 -83.822  99.058  0.00 97.00      PROA   
ATOM   1152  HA  GLN P  77      -8.577 -84.249  98.073  0.00 97.00      PROA   
ATOM   1153  CB  GLN P  77      -8.532 -84.996 100.074  0.00 97.00      PROA   
ATOM   1154  HB1 GLN P  77      -9.249 -85.773  99.729  0.00 97.00      PROA   
ATOM   1155  HB2 GLN P  77      -8.853 -84.660 101.083  0.00 97.00      PROA   
ATOM   1156  CG  GLN P  77      -7.108 -85.607 100.206  0.00 97.00      PROA   
ATOM   1157  HG1 GLN P  77      -6.468 -84.957 100.839  0.00 97.00      PROA   
ATOM   1158  HG2 GLN P  77      -6.625 -85.678  99.212  0.00 97.00      PROA   
ATOM   1159  CD  GLN P  77      -7.145 -86.987 100.873  0.00 97.00      PROA   
ATOM   1160  OE1 GLN P  77      -7.750 -87.144 101.938  0.00 97.00      PROA   
ATOM   1161  NE2 GLN P  77      -6.472 -88.002 100.260  0.00 97.00      PROA   
ATOM   1162 HE21 GLN P  77      -5.936 -87.844  99.425  0.00 97.00      PROA   
ATOM   1163 HE22 GLN P  77      -6.494 -88.909 100.673  0.00 97.00      PROA   
ATOM   1164  C   GLN P  77      -9.840 -82.978  99.199  0.00 97.00      PROA   
ATOM   1165  O   GLN P  77     -10.160 -82.500 100.282  0.00 97.00      PROA   
ATOM   1166  N   LEU P  78     -10.564 -82.776  98.067  0.00 97.00      PROA   
ATOM   1167  HN  LEU P  78     -10.283 -83.234  97.224  0.00 97.00      PROA   
ATOM   1168  CA  LEU P  78     -11.690 -81.878  97.881  0.00 97.00      PROA   
ATOM   1169  HA  LEU P  78     -11.652 -81.099  98.629  0.00 97.00      PROA   
ATOM   1170  CB  LEU P  78     -11.622 -81.265  96.453  0.00 97.00      PROA   
ATOM   1171  HB1 LEU P  78     -11.709 -82.096  95.717  0.00 97.00      PROA   
ATOM   1172  HB2 LEU P  78     -10.612 -80.818  96.309  0.00 97.00      PROA   
ATOM   1173  CG  LEU P  78     -12.677 -80.191  96.092  0.00 97.00      PROA   
ATOM   1174  HG  LEU P  78     -13.676 -80.513  96.466  0.00 97.00      PROA   
ATOM   1175  CD1 LEU P  78     -12.337 -78.835  96.727  0.00 97.00      PROA   
ATOM   1176 HD11 LEU P  78     -11.382 -78.458  96.305  0.00 97.00      PROA   
ATOM   1177 HD12 LEU P  78     -12.224 -78.930  97.823  0.00 97.00      PROA   
ATOM   1178 HD13 LEU P  78     -13.135 -78.094  96.513  0.00 97.00      PROA   
ATOM   1179  CD2 LEU P  78     -12.806 -80.033  94.565  0.00 97.00      PROA   
ATOM   1180 HD21 LEU P  78     -13.117 -80.992  94.100  0.00 97.00      PROA   
ATOM   1181 HD22 LEU P  78     -11.832 -79.725  94.128  0.00 97.00      PROA   
ATOM   1182 HD23 LEU P  78     -13.564 -79.261  94.318  0.00 97.00      PROA   
ATOM   1183  C   LEU P  78     -13.000 -82.630  98.015  0.00 97.00      PROA   
ATOM   1184  O   LEU P  78     -13.157 -83.716  97.464  0.00 97.00      PROA   
ATOM   1185  N   GLU P  79     -13.980 -82.059  98.759  0.00 97.00      PROA   
ATOM   1186  HN  GLU P  79     -13.826 -81.194  99.232  0.00 97.00      PROA   
ATOM   1187  CA  GLU P  79     -15.249 -82.701  99.038  0.00 97.00      PROA   
ATOM   1188  HA  GLU P  79     -15.317 -83.650  98.524  0.00 97.00      PROA   
ATOM   1189  CB  GLU P  79     -15.418 -82.929 100.563  0.00 97.00      PROA   
ATOM   1190  HB1 GLU P  79     -16.421 -83.359 100.771  0.00 97.00      PROA   
ATOM   1191  HB2 GLU P  79     -15.370 -81.926 101.046  0.00 97.00      PROA   
ATOM   1192  CG  GLU P  79     -14.354 -83.868 101.186  0.00 97.00      PROA   
ATOM   1193  HG1 GLU P  79     -13.410 -83.828 100.604  0.00 97.00      PROA   
ATOM   1194  HG2 GLU P  79     -14.716 -84.917 101.176  0.00 97.00      PROA   
ATOM   1195  CD  GLU P  79     -13.976 -83.462 102.613  0.00 97.00      PROA   
ATOM   1196  OE1 GLU P  79     -13.660 -82.261 102.825  0.00 97.00      PROA   
ATOM   1197  OE2 GLU P  79     -13.923 -84.357 103.497  0.00 97.00      PROA   
ATOM   1198  C   GLU P  79     -16.404 -81.841  98.566  0.00 97.00      PROA   
ATOM   1199  O   GLU P  79     -16.514 -80.669  98.916  0.00 97.00      PROA   
ATOM   1200  N   VAL P  80     -17.334 -82.438  97.784  0.00  0.00      PROA   
ATOM   1201  HN  VAL P  80     -17.247 -83.395  97.516  0.00  0.00      PROA   
ATOM   1202  CA  VAL P  80     -18.514 -81.766  97.292  0.00  0.00      PROA   
ATOM   1203  HA  VAL P  80     -18.502 -80.744  97.624  0.00  0.00      PROA   
ATOM   1204  CB  VAL P  80     -18.661 -81.750  95.773  0.00  0.00      PROA   
ATOM   1205  HB  VAL P  80     -18.832 -82.775  95.376  0.00  0.00      PROA   
ATOM   1206  CG1 VAL P  80     -19.864 -80.856  95.393  0.00  0.00      PROA   
ATOM   1207 HG11 VAL P  80     -19.762 -79.860  95.872  0.00  0.00      PROA   
ATOM   1208 HG12 VAL P  80     -20.822 -81.313  95.718  0.00  0.00      PROA   
ATOM   1209 HG13 VAL P  80     -19.912 -80.702  94.297  0.00  0.00      PROA   
ATOM   1210  CG2 VAL P  80     -17.351 -81.213  95.152  0.00  0.00      PROA   
ATOM   1211 HG21 VAL P  80     -16.505 -81.907  95.336  0.00  0.00      PROA   
ATOM   1212 HG22 VAL P  80     -17.098 -80.221  95.579  0.00  0.00      PROA   
ATOM   1213 HG23 VAL P  80     -17.469 -81.099  94.055  0.00  0.00      PROA   
ATOM   1214  C   VAL P  80     -19.668 -82.480  97.948  0.00  0.00      PROA   
ATOM   1215  O   VAL P  80     -19.692 -83.709  98.010  0.00  0.00      PROA   
ATOM   1216  N   HSD P  81     -20.627 -81.695  98.497  0.00  0.00      PROA   
ATOM   1217  HN  HSD P  81     -20.590 -80.704  98.399  0.00  0.00      PROA   
ATOM   1218  CA  HSD P  81     -21.693 -82.177  99.341  0.00  0.00      PROA   
ATOM   1219  HA  HSD P  81     -21.724 -83.258  99.318  0.00  0.00      PROA   
ATOM   1220  CB  HSD P  81     -21.532 -81.687 100.801  0.00  0.00      PROA   
ATOM   1221  HB1 HSD P  81     -22.313 -82.118 101.463  0.00  0.00      PROA   
ATOM   1222  HB2 HSD P  81     -21.617 -80.578 100.835  0.00  0.00      PROA   
ATOM   1223  ND1 HSD P  81     -19.849 -83.312 101.806  0.00  0.00      PROA   
ATOM   1224  HD1 HSD P  81     -20.414 -84.135 101.727  0.00  0.00      PROA   
ATOM   1225  CG  HSD P  81     -20.194 -82.049 101.376  0.00  0.00      PROA   
ATOM   1226  CE1 HSD P  81     -18.617 -83.211 102.363  0.00  0.00      PROA   
ATOM   1227  HE1 HSD P  81     -18.089 -84.064 102.786  0.00  0.00      PROA   
ATOM   1228  NE2 HSD P  81     -18.153 -81.976 102.329  0.00  0.00      PROA   
ATOM   1229  CD2 HSD P  81     -19.149 -81.245 101.709  0.00  0.00      PROA   
ATOM   1230  HD2 HSD P  81     -19.028 -80.180 101.561  0.00  0.00      PROA   
ATOM   1231  C   HSD P  81     -22.990 -81.653  98.789  0.00  0.00      PROA   
ATOM   1232  O   HSD P  81     -23.044 -81.133  97.675  0.00  0.00      PROA   
ATOM   1233  N   ARG P  82     -24.075 -81.807  99.581  0.00  0.00      PROA   
ATOM   1234  HN  ARG P  82     -23.995 -82.228 100.481  0.00  0.00      PROA   
ATOM   1235  CA  ARG P  82     -25.406 -81.403  99.213  0.00  0.00      PROA   
ATOM   1236  HA  ARG P  82     -25.376 -80.389  98.840  0.00  0.00      PROA   
ATOM   1237  CB  ARG P  82     -26.060 -82.371  98.183  0.00  0.00      PROA   
ATOM   1238  HB1 ARG P  82     -25.402 -82.434  97.290  0.00  0.00      PROA   
ATOM   1239  HB2 ARG P  82     -27.021 -81.922  97.849  0.00  0.00      PROA   
ATOM   1240  CG  ARG P  82     -26.328 -83.806  98.696  0.00  0.00      PROA   
ATOM   1241  HG1 ARG P  82     -27.023 -83.783  99.563  0.00  0.00      PROA   
ATOM   1242  HG2 ARG P  82     -25.366 -84.239  99.049  0.00  0.00      PROA   
ATOM   1243  CD  ARG P  82     -26.926 -84.765  97.652  0.00  0.00      PROA   
ATOM   1244  HD1 ARG P  82     -27.105 -85.758  98.119  0.00  0.00      PROA   
ATOM   1245  HD2 ARG P  82     -26.233 -84.900  96.799  0.00  0.00      PROA   
ATOM   1246  NE  ARG P  82     -28.255 -84.247  97.183  0.00  0.00      PROA   
ATOM   1247  HE  ARG P  82     -29.033 -84.331  97.805  0.00  0.00      PROA   
ATOM   1248  CZ  ARG P  82     -28.456 -83.636  95.984  0.00  0.00      PROA   
ATOM   1249  NH1 ARG P  82     -27.457 -83.476  95.084  0.00  0.00      PROA   
ATOM   1250 HH11 ARG P  82     -27.634 -83.012  94.216  0.00  0.00      PROA   
ATOM   1251 HH12 ARG P  82     -26.539 -83.811  95.294  0.00  0.00      PROA   
ATOM   1252  NH2 ARG P  82     -29.692 -83.166  95.687  0.00  0.00      PROA   
ATOM   1253 HH21 ARG P  82     -29.857 -82.711  94.813  0.00  0.00      PROA   
ATOM   1254 HH22 ARG P  82     -30.439 -83.275  96.343  0.00  0.00      PROA   
ATOM   1255  C   ARG P  82     -26.250 -81.456 100.464  0.00  0.00      PROA   
ATOM   1256  O   ARG P  82     -27.452 -81.208 100.391  0.00  0.00      PROA   
ATOM   1257  N   GLY P  83     -25.638 -81.811 101.626  0.00  0.00      PROA   
ATOM   1258  HN  GLY P  83     -24.652 -81.955 101.633  0.00  0.00      PROA   
ATOM   1259  CA  GLY P  83     -26.277 -82.129 102.889  0.00  0.00      PROA   
ATOM   1260  HA1 GLY P  83     -25.490 -82.122 103.629  0.00  0.00      PROA   
ATOM   1261  HA2 GLY P  83     -26.720 -83.108 102.767  0.00  0.00      PROA   
ATOM   1262  C   GLY P  83     -27.351 -81.188 103.368  0.00  0.00      PROA   
ATOM   1263  O   GLY P  83     -27.282 -79.977 103.156  0.00  0.00      PROA   
ATOM   1264  N   TRP P  84     -28.350 -81.764 104.075  0.00  0.00      PROA   
ATOM   1265  HN  TRP P  84     -28.344 -82.746 104.248  0.00  0.00      PROA   
ATOM   1266  CA  TRP P  84     -29.493 -81.068 104.614  0.00  0.00      PROA   
ATOM   1267  HA  TRP P  84     -29.153 -80.169 105.109  0.00  0.00      PROA   
ATOM   1268  CB  TRP P  84     -30.595 -80.742 103.556  0.00  0.00      PROA   
ATOM   1269  HB1 TRP P  84     -31.561 -80.508 104.055  0.00  0.00      PROA   
ATOM   1270  HB2 TRP P  84     -30.756 -81.651 102.938  0.00  0.00      PROA   
ATOM   1271  CG  TRP P  84     -30.299 -79.585 102.656  0.00  0.00      PROA   
ATOM   1272  CD1 TRP P  84     -30.001 -79.609 101.319  0.00  0.00      PROA   
ATOM   1273  HD1 TRP P  84     -29.939 -80.500 100.716  0.00  0.00      PROA   
ATOM   1274  NE1 TRP P  84     -29.789 -78.336 100.868  0.00  0.00      PROA   
ATOM   1275  HE1 TRP P  84     -29.552 -78.094  99.952  0.00  0.00      PROA   
ATOM   1276  CE2 TRP P  84     -29.954 -77.452 101.896  0.00  0.00      PROA   
ATOM   1277  CD2 TRP P  84     -30.284 -78.203 103.047  0.00  0.00      PROA   
ATOM   1278  CE3 TRP P  84     -30.525 -77.545 104.251  0.00  0.00      PROA   
ATOM   1279  HE3 TRP P  84     -30.790 -78.088 105.145  0.00  0.00      PROA   
ATOM   1280  CZ3 TRP P  84     -30.430 -76.152 104.288  0.00  0.00      PROA   
ATOM   1281  HZ3 TRP P  84     -30.618 -75.631 105.217  0.00  0.00      PROA   
ATOM   1282  CZ2 TRP P  84     -29.850 -76.067 101.933  0.00  0.00      PROA   
ATOM   1283  HZ2 TRP P  84     -29.596 -75.490 101.057  0.00  0.00      PROA   
ATOM   1284  CH2 TRP P  84     -30.094 -75.426 103.149  0.00  0.00      PROA   
ATOM   1285  HH2 TRP P  84     -30.024 -74.349 103.205  0.00  0.00      PROA   
ATOM   1286  C   TRP P  84     -30.134 -81.952 105.652  0.00  0.00      PROA   
ATOM   1287  O   TRP P  84     -31.051 -81.507 106.338  0.00  0.00      PROA   
ATOM   1288  N   LEU P  85     -29.657 -83.213 105.813  0.00  0.00      PROA   
ATOM   1289  HN  LEU P  85     -28.900 -83.560 105.264  0.00  0.00      PROA   
ATOM   1290  CA  LEU P  85     -30.208 -84.144 106.769  0.00  0.00      PROA   
ATOM   1291  HA  LEU P  85     -30.767 -83.598 107.514  0.00  0.00      PROA   
ATOM   1292  CB  LEU P  85     -31.099 -85.258 106.159  0.00  0.00      PROA   
ATOM   1293  HB1 LEU P  85     -31.381 -86.006 106.935  0.00  0.00      PROA   
ATOM   1294  HB2 LEU P  85     -30.514 -85.788 105.374  0.00  0.00      PROA   
ATOM   1295  CG  LEU P  85     -32.422 -84.773 105.525  0.00  0.00      PROA   
ATOM   1296  HG  LEU P  85     -32.170 -84.033 104.732  0.00  0.00      PROA   
ATOM   1297  CD1 LEU P  85     -33.135 -85.956 104.852  0.00  0.00      PROA   
ATOM   1298 HD11 LEU P  85     -33.490 -86.683 105.611  0.00  0.00      PROA   
ATOM   1299 HD12 LEU P  85     -32.436 -86.482 104.170  0.00  0.00      PROA   
ATOM   1300 HD13 LEU P  85     -34.008 -85.592 104.270  0.00  0.00      PROA   
ATOM   1301  CD2 LEU P  85     -33.370 -84.090 106.530  0.00  0.00      PROA   
ATOM   1302 HD21 LEU P  85     -32.901 -83.184 106.959  0.00  0.00      PROA   
ATOM   1303 HD22 LEU P  85     -33.623 -84.786 107.358  0.00  0.00      PROA   
ATOM   1304 HD23 LEU P  85     -34.310 -83.788 106.022  0.00  0.00      PROA   
ATOM   1305  C   LEU P  85     -29.083 -84.828 107.483  0.00  0.00      PROA   
ATOM   1306  O   LEU P  85     -27.936 -84.843 107.037  0.00  0.00      PROA   
ATOM   1307  N   LEU P  86     -29.445 -85.414 108.642  0.00  0.00      PROA   
ATOM   1308  HN  LEU P  86     -30.390 -85.354 108.954  0.00  0.00      PROA   
ATOM   1309  CA  LEU P  86     -28.593 -86.172 109.507  0.00  0.00      PROA   
ATOM   1310  HA  LEU P  86     -27.864 -86.703 108.911  0.00  0.00      PROA   
ATOM   1311  CB  LEU P  86     -27.927 -85.296 110.603  0.00  0.00      PROA   
ATOM   1312  HB1 LEU P  86     -28.721 -84.751 111.162  0.00  0.00      PROA   
ATOM   1313  HB2 LEU P  86     -27.305 -84.532 110.086  0.00  0.00      PROA   
ATOM   1314  CG  LEU P  86     -27.020 -86.028 111.626  0.00  0.00      PROA   
ATOM   1315  HG  LEU P  86     -27.647 -86.757 112.188  0.00  0.00      PROA   
ATOM   1316  CD1 LEU P  86     -25.879 -86.816 110.951  0.00  0.00      PROA   
ATOM   1317 HD11 LEU P  86     -25.229 -86.129 110.369  0.00  0.00      PROA   
ATOM   1318 HD12 LEU P  86     -26.285 -87.587 110.263  0.00  0.00      PROA   
ATOM   1319 HD13 LEU P  86     -25.259 -87.327 111.717  0.00  0.00      PROA   
ATOM   1320  CD2 LEU P  86     -26.467 -85.038 112.673  0.00  0.00      PROA   
ATOM   1321 HD21 LEU P  86     -27.301 -84.518 113.190  0.00  0.00      PROA   
ATOM   1322 HD22 LEU P  86     -25.825 -84.277 112.182  0.00  0.00      PROA   
ATOM   1323 HD23 LEU P  86     -25.862 -85.577 113.432  0.00  0.00      PROA   
ATOM   1324  C   LEU P  86     -29.538 -87.155 110.136  0.00  0.00      PROA   
ATOM   1325  O   LEU P  86     -30.718 -86.869 110.313  0.00  0.00      PROA   
ATOM   1326  N   LEU P  87     -29.028 -88.353 110.474  0.00 97.00      PROA   
ATOM   1327  HN  LEU P  87     -28.066 -88.543 110.304  0.00 97.00      PROA   
ATOM   1328  CA  LEU P  87     -29.775 -89.393 111.136  0.00 97.00      PROA   
ATOM   1329  HA  LEU P  87     -30.818 -89.121 111.215  0.00 97.00      PROA   
ATOM   1330  CB  LEU P  87     -29.669 -90.736 110.377  0.00 97.00      PROA   
ATOM   1331  HB1 LEU P  87     -28.596 -91.003 110.261  0.00 97.00      PROA   
ATOM   1332  HB2 LEU P  87     -30.085 -90.598 109.354  0.00 97.00      PROA   
ATOM   1333  CG  LEU P  87     -30.402 -91.920 111.043  0.00 97.00      PROA   
ATOM   1334  HG  LEU P  87     -30.027 -92.033 112.085  0.00 97.00      PROA   
ATOM   1335  CD1 LEU P  87     -31.924 -91.708 111.113  0.00 97.00      PROA   
ATOM   1336 HD11 LEU P  87     -32.336 -91.550 110.094  0.00 97.00      PROA   
ATOM   1337 HD12 LEU P  87     -32.166 -90.825 111.737  0.00 97.00      PROA   
ATOM   1338 HD13 LEU P  87     -32.413 -92.598 111.559  0.00 97.00      PROA   
ATOM   1339  CD2 LEU P  87     -30.078 -93.229 110.315  0.00 97.00      PROA   
ATOM   1340 HD21 LEU P  87     -28.980 -93.387 110.265  0.00 97.00      PROA   
ATOM   1341 HD22 LEU P  87     -30.484 -93.206 109.282  0.00 97.00      PROA   
ATOM   1342 HD23 LEU P  87     -30.535 -94.076 110.866  0.00 97.00      PROA   
ATOM   1343  C   LEU P  87     -29.217 -89.537 112.531  0.00 97.00      PROA   
ATOM   1344  O   LEU P  87     -28.098 -89.999 112.738  0.00 97.00      PROA   
ATOM   1345  N   GLN P  88     -30.011 -89.140 113.543  0.00 97.00      PROA   
ATOM   1346  HN  GLN P  88     -30.926 -88.777 113.366  0.00 97.00      PROA   
ATOM   1347  CA  GLN P  88     -29.620 -89.173 114.930  0.00 97.00      PROA   
ATOM   1348  HA  GLN P  88     -28.554 -89.006 114.997  0.00 97.00      PROA   
ATOM   1349  CB  GLN P  88     -30.344 -88.065 115.737  0.00 97.00      PROA   
ATOM   1350  HB1 GLN P  88     -29.963 -88.093 116.779  0.00 97.00      PROA   
ATOM   1351  HB2 GLN P  88     -31.435 -88.279 115.754  0.00 97.00      PROA   
ATOM   1352  CG  GLN P  88     -30.119 -86.646 115.169  0.00 97.00      PROA   
ATOM   1353  HG1 GLN P  88     -30.490 -86.581 114.125  0.00 97.00      PROA   
ATOM   1354  HG2 GLN P  88     -29.033 -86.417 115.163  0.00 97.00      PROA   
ATOM   1355  CD  GLN P  88     -30.891 -85.595 115.983  0.00 97.00      PROA   
ATOM   1356  OE1 GLN P  88     -32.123 -85.622 116.054  0.00 97.00      PROA   
ATOM   1357  NE2 GLN P  88     -30.149 -84.612 116.567  0.00 97.00      PROA   
ATOM   1358 HE21 GLN P  88     -30.623 -83.812 116.931  0.00 97.00      PROA   
ATOM   1359 HE22 GLN P  88     -29.155 -84.614 116.474  0.00 97.00      PROA   
ATOM   1360  C   GLN P  88     -29.942 -90.541 115.504  0.00 97.00      PROA   
ATOM   1361  O   GLN P  88     -31.082 -90.991 115.473  0.00 97.00      PROA   
ATOM   1362  N   VAL P  89     -28.916 -91.257 116.018  0.00 97.00      PROA   
ATOM   1363  HN  VAL P  89     -27.994 -90.883 116.010  0.00 97.00      PROA   
ATOM   1364  CA  VAL P  89     -29.036 -92.641 116.442  0.00 97.00      PROA   
ATOM   1365  HA  VAL P  89     -30.062 -92.970 116.346  0.00 97.00      PROA   
ATOM   1366  CB  VAL P  89     -28.158 -93.551 115.584  0.00 97.00      PROA   
ATOM   1367  HB  VAL P  89     -27.099 -93.203 115.629  0.00 97.00      PROA   
ATOM   1368  CG1 VAL P  89     -28.213 -95.017 116.054  0.00 97.00      PROA   
ATOM   1369 HG11 VAL P  89     -29.262 -95.374 116.102  0.00 97.00      PROA   
ATOM   1370 HG12 VAL P  89     -27.734 -95.149 117.044  0.00 97.00      PROA   
ATOM   1371 HG13 VAL P  89     -27.662 -95.644 115.325  0.00 97.00      PROA   
ATOM   1372  CG2 VAL P  89     -28.629 -93.460 114.117  0.00 97.00      PROA   
ATOM   1373 HG21 VAL P  89     -28.408 -92.461 113.689  0.00 97.00      PROA   
ATOM   1374 HG22 VAL P  89     -29.721 -93.643 114.047  0.00 97.00      PROA   
ATOM   1375 HG23 VAL P  89     -28.107 -94.220 113.499  0.00 97.00      PROA   
ATOM   1376  C   VAL P  89     -28.657 -92.760 117.906  0.00 97.00      PROA   
ATOM   1377  O   VAL P  89     -27.685 -92.152 118.353  0.00 97.00      PROA   
ATOM   1378  N   SER P  90     -29.436 -93.558 118.689  0.00 97.00      PROA   
ATOM   1379  HN  SER P  90     -30.262 -93.957 118.296  0.00 97.00      PROA   
ATOM   1380  CA  SER P  90     -29.244 -93.775 120.122  0.00 97.00      PROA   
ATOM   1381  HA  SER P  90     -29.373 -92.819 120.610  0.00 97.00      PROA   
ATOM   1382  CB  SER P  90     -30.279 -94.766 120.720  0.00 97.00      PROA   
ATOM   1383  HB1 SER P  90     -30.096 -94.903 121.809  0.00 97.00      PROA   
ATOM   1384  HB2 SER P  90     -30.207 -95.760 120.234  0.00 97.00      PROA   
ATOM   1385  OG  SER P  90     -31.604 -94.267 120.601  0.00 97.00      PROA   
ATOM   1386  HG1 SER P  90     -31.764 -94.066 119.672  0.00 97.00      PROA   
ATOM   1387  C   SER P  90     -27.878 -94.309 120.530  0.00 97.00      PROA   
ATOM   1388  O   SER P  90     -27.285 -93.807 121.483  0.00 97.00      PROA   
ATOM   1389  N   SER P  91     -27.336 -95.327 119.820  0.00 97.00      PROA   
ATOM   1390  HN  SER P  91     -27.821 -95.740 119.056  0.00 97.00      PROA   
ATOM   1391  CA  SER P  91     -25.992 -95.815 120.081  0.00 97.00      PROA   
ATOM   1392  HA  SER P  91     -25.351 -94.943 120.076  0.00 97.00      PROA   
ATOM   1393  CB  SER P  91     -25.801 -96.543 121.441  0.00 97.00      PROA   
ATOM   1394  HB1 SER P  91     -25.053 -97.361 121.399  0.00 97.00      PROA   
ATOM   1395  HB2 SER P  91     -26.764 -96.987 121.773  0.00 97.00      PROA   
ATOM   1396  OG  SER P  91     -25.344 -95.614 122.418  0.00 97.00      PROA   
ATOM   1397  HG1 SER P  91     -26.019 -94.928 122.469  0.00 97.00      PROA   
ATOM   1398  C   SER P  91     -25.485 -96.652 118.936  0.00 97.00      PROA   
ATOM   1399  O   SER P  91     -26.243 -97.092 118.077  0.00 97.00      PROA   
ATOM   1400  N   ARG P  92     -24.146 -96.858 118.885  0.00 97.00      PROA   
ATOM   1401  HN  ARG P  92     -23.554 -96.488 119.598  0.00 97.00      PROA   
ATOM   1402  CA  ARG P  92     -23.475 -97.523 117.781  0.00 97.00      PROA   
ATOM   1403  HA  ARG P  92     -23.971 -97.251 116.857  0.00 97.00      PROA   
ATOM   1404  CB  ARG P  92     -21.984 -97.085 117.713  0.00 97.00      PROA   
ATOM   1405  HB1 ARG P  92     -21.586 -97.368 116.714  0.00 97.00      PROA   
ATOM   1406  HB2 ARG P  92     -21.390 -97.629 118.482  0.00 97.00      PROA   
ATOM   1407  CG  ARG P  92     -21.755 -95.574 117.954  0.00 97.00      PROA   
ATOM   1408  HG1 ARG P  92     -21.965 -95.344 119.022  0.00 97.00      PROA   
ATOM   1409  HG2 ARG P  92     -22.476 -94.982 117.347  0.00 97.00      PROA   
ATOM   1410  CD  ARG P  92     -20.317 -95.099 117.675  0.00 97.00      PROA   
ATOM   1411  HD1 ARG P  92     -19.574 -95.854 118.006  0.00 97.00      PROA   
ATOM   1412  HD2 ARG P  92     -20.102 -94.144 118.206  0.00 97.00      PROA   
ATOM   1413  NE  ARG P  92     -20.167 -94.903 116.198  0.00 97.00      PROA   
ATOM   1414  HE  ARG P  92     -19.976 -95.683 115.610  0.00 97.00      PROA   
ATOM   1415  CZ  ARG P  92     -20.579 -93.787 115.570  0.00 97.00      PROA   
ATOM   1416  NH1 ARG P  92     -20.901 -92.645 116.197  0.00 97.00      PROA   
ATOM   1417 HH11 ARG P  92     -20.438 -92.428 117.052  0.00 97.00      PROA   
ATOM   1418 HH12 ARG P  92     -21.168 -91.900 115.589  0.00 97.00      PROA   
ATOM   1419  NH2 ARG P  92     -20.603 -93.739 114.225  0.00 97.00      PROA   
ATOM   1420 HH21 ARG P  92     -20.149 -94.454 113.707  0.00 97.00      PROA   
ATOM   1421 HH22 ARG P  92     -20.666 -92.827 113.825  0.00 97.00      PROA   
ATOM   1422  C   ARG P  92     -23.540 -99.040 117.934  0.00 97.00      PROA   
ATOM   1423  O   ARG P  92     -23.377 -99.786 116.969  0.00 97.00      PROA   
ATOM   1424  N   VAL P  93     -23.810 -99.528 119.164  0.00 97.00      PROA   
ATOM   1425  HN  VAL P  93     -23.987 -98.913 119.925  0.00 97.00      PROA   
ATOM   1426  CA  VAL P  93     -23.916-100.931 119.488  0.00 97.00      PROA   
ATOM   1427  HA  VAL P  93     -24.269-101.462 118.617  0.00 97.00      PROA   
ATOM   1428  CB  VAL P  93     -22.633-101.590 120.022  0.00 97.00      PROA   
ATOM   1429  HB  VAL P  93     -22.872-102.627 120.359  0.00 97.00      PROA   
ATOM   1430  CG1 VAL P  93     -21.585-101.703 118.894  0.00 97.00      PROA   
ATOM   1431 HG11 VAL P  93     -21.259-100.694 118.566  0.00 97.00      PROA   
ATOM   1432 HG12 VAL P  93     -22.002-102.236 118.017  0.00 97.00      PROA   
ATOM   1433 HG13 VAL P  93     -20.689-102.252 119.255  0.00 97.00      PROA   
ATOM   1434  CG2 VAL P  93     -22.047-100.819 121.227  0.00 97.00      PROA   
ATOM   1435 HG21 VAL P  93     -22.758-100.793 122.077  0.00 97.00      PROA   
ATOM   1436 HG22 VAL P  93     -21.792 -99.776 120.943  0.00 97.00      PROA   
ATOM   1437 HG23 VAL P  93     -21.117-101.316 121.578  0.00 97.00      PROA   
ATOM   1438  C   VAL P  93     -25.001-101.018 120.528  0.00 97.00      PROA   
ATOM   1439  O   VAL P  93     -25.145-100.125 121.360  0.00 97.00      PROA   
ATOM   1440  N   LEU P  94     -25.808-102.103 120.465  0.00 97.00      PROA   
ATOM   1441  HN  LEU P  94     -25.698-102.781 119.745  0.00 97.00      PROA   
ATOM   1442  CA  LEU P  94     -26.846-102.423 121.415  0.00 97.00      PROA   
ATOM   1443  HA  LEU P  94     -26.564-102.067 122.398  0.00 97.00      PROA   
ATOM   1444  CB  LEU P  94     -28.268-101.904 121.050  0.00 97.00      PROA   
ATOM   1445  HB1 LEU P  94     -28.945-102.202 121.884  0.00 97.00      PROA   
ATOM   1446  HB2 LEU P  94     -28.642-102.391 120.124  0.00 97.00      PROA   
ATOM   1447  CG  LEU P  94     -28.425-100.370 120.891  0.00 97.00      PROA   
ATOM   1448  HG  LEU P  94     -27.703 -99.877 121.583  0.00 97.00      PROA   
ATOM   1449  CD1 LEU P  94     -28.158 -99.872 119.457  0.00 97.00      PROA   
ATOM   1450 HD11 LEU P  94     -28.914-100.295 118.761  0.00 97.00      PROA   
ATOM   1451 HD12 LEU P  94     -27.151-100.163 119.102  0.00 97.00      PROA   
ATOM   1452 HD13 LEU P  94     -28.227 -98.764 119.424  0.00 97.00      PROA   
ATOM   1453  CD2 LEU P  94     -29.834 -99.938 121.341  0.00 97.00      PROA   
ATOM   1454 HD21 LEU P  94     -29.986-100.193 122.410  0.00 97.00      PROA   
ATOM   1455 HD22 LEU P  94     -30.606-100.469 120.746  0.00 97.00      PROA   
ATOM   1456 HD23 LEU P  94     -29.970 -98.844 121.217  0.00 97.00      PROA   
ATOM   1457  C   LEU P  94     -26.893-103.935 121.442  0.00 97.00      PROA   
ATOM   1458  O   LEU P  94     -26.329-104.601 120.577  0.00 97.00      PROA   
ATOM   1459  N   THR P  95     -27.569-104.513 122.458  0.00 97.00      PROA   
ATOM   1460  HN  THR P  95     -27.908-103.954 123.215  0.00 97.00      PROA   
ATOM   1461  CA  THR P  95     -27.867-105.929 122.589  0.00 97.00      PROA   
ATOM   1462  HA  THR P  95     -27.214-106.487 121.936  0.00 97.00      PROA   
ATOM   1463  CB  THR P  95     -27.719-106.463 124.021  0.00 97.00      PROA   
ATOM   1464  HB  THR P  95     -28.665-106.363 124.603  0.00 97.00      PROA   
ATOM   1465  OG1 THR P  95     -26.732-105.740 124.740  0.00 97.00      PROA   
ATOM   1466  HG1 THR P  95     -27.142-104.885 124.912  0.00 97.00      PROA   
ATOM   1467  CG2 THR P  95     -27.269-107.929 124.002  0.00 97.00      PROA   
ATOM   1468 HG21 THR P  95     -26.277-108.016 123.510  0.00 97.00      PROA   
ATOM   1469 HG22 THR P  95     -27.995-108.569 123.466  0.00 97.00      PROA   
ATOM   1470 HG23 THR P  95     -27.173-108.298 125.044  0.00 97.00      PROA   
ATOM   1471  C   THR P  95     -29.306-106.108 122.138  0.00 97.00      PROA   
ATOM   1472  O   THR P  95     -30.070-105.154 122.047  0.00 97.00      PROA   
ATOM   1473  N   GLU P  96     -29.727-107.353 121.828  0.00 97.00      PROA   
ATOM   1474  HN  GLU P  96     -29.075-108.110 121.792  0.00 97.00      PROA   
ATOM   1475  CA  GLU P  96     -31.106-107.692 121.539  0.00 97.00      PROA   
ATOM   1476  HA  GLU P  96     -31.408-107.049 120.726  0.00 97.00      PROA   
ATOM   1477  CB  GLU P  96     -31.260-109.171 121.084  0.00 97.00      PROA   
ATOM   1478  HB1 GLU P  96     -30.546-109.357 120.249  0.00 97.00      PROA   
ATOM   1479  HB2 GLU P  96     -32.286-109.313 120.682  0.00 97.00      PROA   
ATOM   1480  CG  GLU P  96     -30.998-110.189 122.216  0.00 97.00      PROA   
ATOM   1481  HG1 GLU P  96     -31.599-109.935 123.111  0.00 97.00      PROA   
ATOM   1482  HG2 GLU P  96     -29.927-110.140 122.504  0.00 97.00      PROA   
ATOM   1483  CD  GLU P  96     -31.343-111.637 121.861  0.00 97.00      PROA   
ATOM   1484  OE1 GLU P  96     -32.185-111.876 120.958  0.00 97.00      PROA   
ATOM   1485  OE2 GLU P  96     -30.767-112.540 122.524  0.00 97.00      PROA   
ATOM   1486  C   GLU P  96     -32.026-107.405 122.725  0.00 97.00      PROA   
ATOM   1487  O   GLU P  96     -31.635-107.493 123.887  0.00 97.00      PROA   
ATOM   1488  N   GLY P  97     -33.289-107.020 122.446  0.00 97.00      PROA   
ATOM   1489  HN  GLY P  97     -33.577-106.940 121.491  0.00 97.00      PROA   
ATOM   1490  CA  GLY P  97     -34.281-106.714 123.463  0.00 97.00      PROA   
ATOM   1491  HA1 GLY P  97     -34.077-107.291 124.354  0.00 97.00      PROA   
ATOM   1492  HA2 GLY P  97     -35.249-106.942 123.046  0.00 97.00      PROA   
ATOM   1493  C   GLY P  97     -34.293-105.262 123.853  0.00 97.00      PROA   
ATOM   1494  O   GLY P  97     -35.326-104.750 124.277  0.00 97.00      PROA   
ATOM   1495  N   GLU P  98     -33.142-104.563 123.730  0.00 97.00      PROA   
ATOM   1496  HN  GLU P  98     -32.302-105.029 123.461  0.00 97.00      PROA   
ATOM   1497  CA  GLU P  98     -32.994-103.149 124.007  0.00 97.00      PROA   
ATOM   1498  HA  GLU P  98     -33.278-103.021 125.038  0.00 97.00      PROA   
ATOM   1499  CB  GLU P  98     -31.512-102.703 123.899  0.00 97.00      PROA   
ATOM   1500  HB1 GLU P  98     -31.457-101.595 123.990  0.00 97.00      PROA   
ATOM   1501  HB2 GLU P  98     -31.117-102.979 122.898  0.00 97.00      PROA   
ATOM   1502  CG  GLU P  98     -30.617-103.309 125.003  0.00 97.00      PROA   
ATOM   1503  HG1 GLU P  98     -30.582-104.417 124.914  0.00 97.00      PROA   
ATOM   1504  HG2 GLU P  98     -31.023-103.049 126.003  0.00 97.00      PROA   
ATOM   1505  CD  GLU P  98     -29.196-102.755 124.930  0.00 97.00      PROA   
ATOM   1506  OE1 GLU P  98     -28.251-103.574 124.947  0.00 97.00      PROA   
ATOM   1507  OE2 GLU P  98     -29.026-101.510 124.882  0.00 97.00      PROA   
ATOM   1508  C   GLU P  98     -33.851-102.244 123.119  0.00 97.00      PROA   
ATOM   1509  O   GLU P  98     -33.939-102.487 121.920  0.00 97.00      PROA   
ATOM   1510  N   PRO P  99     -34.491-101.188 123.613  0.00 97.00      PROA   
ATOM   1511  CD  PRO P  99     -34.850-101.032 125.023  0.00 97.00      PROA   
ATOM   1512  HD1 PRO P  99     -33.971-100.615 125.560  0.00 97.00      PROA   
ATOM   1513  HD2 PRO P  99     -35.162-101.998 125.479  0.00 97.00      PROA   
ATOM   1514  CA  PRO P  99     -35.020-100.099 122.798  0.00 97.00      PROA   
ATOM   1515  HA  PRO P  99     -35.770-100.529 122.153  0.00 97.00      PROA   
ATOM   1516  CB  PRO P  99     -35.631 -99.129 123.823  0.00 97.00      PROA   
ATOM   1517  HB1 PRO P  99     -36.506 -98.586 123.412  0.00 97.00      PROA   
ATOM   1518  HB2 PRO P  99     -34.873 -98.396 124.178  0.00 97.00      PROA   
ATOM   1519  CG  PRO P  99     -36.007-100.035 125.001  0.00 97.00      PROA   
ATOM   1520  HG1 PRO P  99     -36.116 -99.486 125.956  0.00 97.00      PROA   
ATOM   1521  HG2 PRO P  99     -36.951-100.577 124.768  0.00 97.00      PROA   
ATOM   1522  C   PRO P  99     -33.989 -99.401 121.919  0.00 97.00      PROA   
ATOM   1523  O   PRO P  99     -32.915 -99.064 122.411  0.00 97.00      PROA   
ATOM   1524  N   LEU P 100     -34.302 -99.140 120.631  0.00 97.00      PROA   
ATOM   1525  HN  LEU P 100     -35.168 -99.463 120.252  0.00 97.00      PROA   
ATOM   1526  CA  LEU P 100     -33.436 -98.359 119.766  0.00 97.00      PROA   
ATOM   1527  HA  LEU P 100     -32.657 -97.891 120.351  0.00 97.00      PROA   
ATOM   1528  CB  LEU P 100     -32.755 -99.246 118.689  0.00 97.00      PROA   
ATOM   1529  HB1 LEU P 100     -33.524 -99.896 118.222  0.00 97.00      PROA   
ATOM   1530  HB2 LEU P 100     -32.046 -99.920 119.217  0.00 97.00      PROA   
ATOM   1531  CG  LEU P 100     -31.986 -98.526 117.552  0.00 97.00      PROA   
ATOM   1532  HG  LEU P 100     -32.717 -97.944 116.944  0.00 97.00      PROA   
ATOM   1533  CD1 LEU P 100     -30.923 -97.544 118.073  0.00 97.00      PROA   
ATOM   1534 HD11 LEU P 100     -30.238 -98.063 118.774  0.00 97.00      PROA   
ATOM   1535 HD12 LEU P 100     -31.399 -96.695 118.602  0.00 97.00      PROA   
ATOM   1536 HD13 LEU P 100     -30.326 -97.141 117.229  0.00 97.00      PROA   
ATOM   1537  CD2 LEU P 100     -31.330 -99.557 116.614  0.00 97.00      PROA   
ATOM   1538 HD21 LEU P 100     -32.086-100.272 116.230  0.00 97.00      PROA   
ATOM   1539 HD22 LEU P 100     -30.550-100.127 117.162  0.00 97.00      PROA   
ATOM   1540 HD23 LEU P 100     -30.852 -99.046 115.752  0.00 97.00      PROA   
ATOM   1541  C   LEU P 100     -34.233 -97.241 119.138  0.00 97.00      PROA   
ATOM   1542  O   LEU P 100     -35.124 -97.477 118.332  0.00 97.00      PROA   
ATOM   1543  N   ALA P 101     -33.913 -95.971 119.481  0.00 97.00      PROA   
ATOM   1544  HN  ALA P 101     -33.212 -95.778 120.165  0.00 97.00      PROA   
ATOM   1545  CA  ALA P 101     -34.589 -94.811 118.940  0.00 97.00      PROA   
ATOM   1546  HA  ALA P 101     -35.512 -95.117 118.469  0.00 97.00      PROA   
ATOM   1547  CB  ALA P 101     -34.966 -93.814 120.052  0.00 97.00      PROA   
ATOM   1548  HB1 ALA P 101     -34.066 -93.435 120.578  0.00 97.00      PROA   
ATOM   1549  HB2 ALA P 101     -35.609 -94.325 120.803  0.00 97.00      PROA   
ATOM   1550  HB3 ALA P 101     -35.534 -92.954 119.643  0.00 97.00      PROA   
ATOM   1551  C   ALA P 101     -33.741 -94.135 117.875  0.00 97.00      PROA   
ATOM   1552  O   ALA P 101     -32.541 -93.921 118.027  0.00 97.00      PROA   
ATOM   1553  N   LEU P 102     -34.382 -93.811 116.730  0.00 97.00      PROA   
ATOM   1554  HN  LEU P 102     -35.334 -94.083 116.604  0.00 97.00      PROA   
ATOM   1555  CA  LEU P 102     -33.781 -93.186 115.573  0.00 97.00      PROA   
ATOM   1556  HA  LEU P 102     -32.750 -92.934 115.780  0.00 97.00      PROA   
ATOM   1557  CB  LEU P 102     -33.884 -94.098 114.320  0.00 97.00      PROA   
ATOM   1558  HB1 LEU P 102     -33.320 -93.642 113.478  0.00 97.00      PROA   
ATOM   1559  HB2 LEU P 102     -34.953 -94.172 114.017  0.00 97.00      PROA   
ATOM   1560  CG  LEU P 102     -33.392 -95.553 114.509  0.00 97.00      PROA   
ATOM   1561  HG  LEU P 102     -33.938 -96.013 115.367  0.00 97.00      PROA   
ATOM   1562  CD1 LEU P 102     -33.727 -96.393 113.266  0.00 97.00      PROA   
ATOM   1563 HD11 LEU P 102     -33.177 -95.999 112.385  0.00 97.00      PROA   
ATOM   1564 HD12 LEU P 102     -34.816 -96.360 113.051  0.00 97.00      PROA   
ATOM   1565 HD13 LEU P 102     -33.428 -97.449 113.433  0.00 97.00      PROA   
ATOM   1566  CD2 LEU P 102     -31.885 -95.622 114.801  0.00 97.00      PROA   
ATOM   1567 HD21 LEU P 102     -31.635 -95.037 115.709  0.00 97.00      PROA   
ATOM   1568 HD22 LEU P 102     -31.316 -95.212 113.941  0.00 97.00      PROA   
ATOM   1569 HD23 LEU P 102     -31.571 -96.676 114.959  0.00 97.00      PROA   
ATOM   1570  C   LEU P 102     -34.544 -91.916 115.261  0.00 97.00      PROA   
ATOM   1571  O   LEU P 102     -35.770 -91.903 115.289  0.00 97.00      PROA   
ATOM   1572  N   ARG P 103     -33.847 -90.802 114.938  0.00 97.00      PROA   
ATOM   1573  HN  ARG P 103     -32.852 -90.772 115.027  0.00 97.00      PROA   
ATOM   1574  CA  ARG P 103     -34.513 -89.627 114.416  0.00 97.00      PROA   
ATOM   1575  HA  ARG P 103     -35.504 -89.898 114.084  0.00 97.00      PROA   
ATOM   1576  CB  ARG P 103     -34.689 -88.502 115.470  0.00 97.00      PROA   
ATOM   1577  HB1 ARG P 103     -33.694 -88.173 115.840  0.00 97.00      PROA   
ATOM   1578  HB2 ARG P 103     -35.250 -88.916 116.337  0.00 97.00      PROA   
ATOM   1579  CG  ARG P 103     -35.447 -87.296 114.897  0.00 97.00      PROA   
ATOM   1580  HG1 ARG P 103     -36.452 -87.637 114.556  0.00 97.00      PROA   
ATOM   1581  HG2 ARG P 103     -34.885 -86.923 114.013  0.00 97.00      PROA   
ATOM   1582  CD  ARG P 103     -35.597 -86.086 115.811  0.00 97.00      PROA   
ATOM   1583  HD1 ARG P 103     -34.596 -85.695 116.094  0.00 97.00      PROA   
ATOM   1584  HD2 ARG P 103     -36.189 -86.307 116.723  0.00 97.00      PROA   
ATOM   1585  NE  ARG P 103     -36.346 -85.100 114.969  0.00 97.00      PROA   
ATOM   1586  HE  ARG P 103     -36.961 -85.434 114.258  0.00 97.00      PROA   
ATOM   1587  CZ  ARG P 103     -36.054 -83.797 114.882  0.00 97.00      PROA   
ATOM   1588  NH1 ARG P 103     -35.111 -83.174 115.593  0.00 97.00      PROA   
ATOM   1589 HH11 ARG P 103     -34.428 -83.689 116.094  0.00 97.00      PROA   
ATOM   1590 HH12 ARG P 103     -35.003 -82.201 115.372  0.00 97.00      PROA   
ATOM   1591  NH2 ARG P 103     -36.705 -83.042 113.982  0.00 97.00      PROA   
ATOM   1592 HH21 ARG P 103     -37.378 -83.466 113.378  0.00 97.00      PROA   
ATOM   1593 HH22 ARG P 103     -36.351 -82.119 113.841  0.00 97.00      PROA   
ATOM   1594  C   ARG P 103     -33.811 -89.064 113.195  0.00 97.00      PROA   
ATOM   1595  O   ARG P 103     -32.696 -88.566 113.265  0.00 97.00      PROA   
ATOM   1596  N   CYS P 104     -34.497 -89.052 112.031  0.00 97.00      PROA   
ATOM   1597  HN  CYS P 104     -35.361 -89.550 111.959  0.00 97.00      PROA   
ATOM   1598  CA  CYS P 104     -34.143 -88.230 110.887  0.00 97.00      PROA   
ATOM   1599  HA  CYS P 104     -33.090 -88.379 110.691  0.00 97.00      PROA   
ATOM   1600  CB  CYS P 104     -34.968 -88.641 109.642  0.00 97.00      PROA   
ATOM   1601  HB1 CYS P 104     -36.012 -88.271 109.733  0.00 97.00      PROA   
ATOM   1602  HB2 CYS P 104     -35.029 -89.753 109.634  0.00 97.00      PROA   
ATOM   1603  SG  CYS P 104     -34.230 -88.107 108.070  0.00 97.00      PROA   
ATOM   1604  C   CYS P 104     -34.377 -86.757 111.200  0.00 97.00      PROA   
ATOM   1605  O   CYS P 104     -35.426 -86.391 111.717  0.00 97.00      PROA   
ATOM   1606  N   HSD P 105     -33.391 -85.876 110.925  0.00 97.00      PROA   
ATOM   1607  HN  HSD P 105     -32.539 -86.177 110.502  0.00 97.00      PROA   
ATOM   1608  CA  HSD P 105     -33.371 -84.534 111.472  0.00 97.00      PROA   
ATOM   1609  HA  HSD P 105     -34.381 -84.168 111.606  0.00 97.00      PROA   
ATOM   1610  CB  HSD P 105     -32.671 -84.573 112.855  0.00 97.00      PROA   
ATOM   1611  HB1 HSD P 105     -31.915 -85.388 112.797  0.00 97.00      PROA   
ATOM   1612  HB2 HSD P 105     -33.410 -84.880 113.627  0.00 97.00      PROA   
ATOM   1613  ND1 HSD P 105     -32.485 -82.211 113.818  0.00 97.00      PROA   
ATOM   1614  HD1 HSD P 105     -33.398 -81.861 113.591  0.00 97.00      PROA   
ATOM   1615  CG  HSD P 105     -31.916 -83.374 113.348  0.00 97.00      PROA   
ATOM   1616  CE1 HSD P 105     -31.508 -81.528 114.463  0.00 97.00      PROA   
ATOM   1617  HE1 HSD P 105     -31.679 -80.565 114.944  0.00 97.00      PROA   
ATOM   1618  NE2 HSD P 105     -30.354 -82.163 114.432  0.00 97.00      PROA   
ATOM   1619  CD2 HSD P 105     -30.611 -83.322 113.724  0.00 97.00      PROA   
ATOM   1620  HD2 HSD P 105     -29.829 -84.058 113.580  0.00 97.00      PROA   
ATOM   1621  C   HSD P 105     -32.712 -83.601 110.487  0.00 97.00      PROA   
ATOM   1622  O   HSD P 105     -31.864 -84.014 109.703  0.00 97.00      PROA   
ATOM   1623  N   ALA P 106     -33.134 -82.316 110.462  0.00 97.00      PROA   
ATOM   1624  HN  ALA P 106     -33.744 -81.946 111.164  0.00 97.00      PROA   
ATOM   1625  CA  ALA P 106     -32.873 -81.416 109.363  0.00 97.00      PROA   
ATOM   1626  HA  ALA P 106     -32.308 -81.921 108.595  0.00 97.00      PROA   
ATOM   1627  CB  ALA P 106     -34.209 -80.922 108.774  0.00 97.00      PROA   
ATOM   1628  HB1 ALA P 106     -34.839 -80.485 109.578  0.00 97.00      PROA   
ATOM   1629  HB2 ALA P 106     -34.770 -81.783 108.348  0.00 97.00      PROA   
ATOM   1630  HB3 ALA P 106     -34.059 -80.171 107.973  0.00 97.00      PROA   
ATOM   1631  C   ALA P 106     -32.038 -80.252 109.825  0.00 97.00      PROA   
ATOM   1632  O   ALA P 106     -32.075 -79.868 110.990  0.00 97.00      PROA   
ATOM   1633  N   TRP P 107     -31.206 -79.679 108.918  0.00 97.00      PROA   
ATOM   1634  HN  TRP P 107     -31.113 -80.064 108.001  0.00 97.00      PROA   
ATOM   1635  CA  TRP P 107     -30.336 -78.567 109.255  0.00 97.00      PROA   
ATOM   1636  HA  TRP P 107     -29.782 -78.915 110.114  0.00 97.00      PROA   
ATOM   1637  CB  TRP P 107     -29.236 -78.281 108.184  0.00 97.00      PROA   
ATOM   1638  HB1 TRP P 107     -29.737 -78.194 107.195  0.00 97.00      PROA   
ATOM   1639  HB2 TRP P 107     -28.567 -79.166 108.142  0.00 97.00      PROA   
ATOM   1640  CG  TRP P 107     -28.405 -77.054 108.426  0.00 97.00      PROA   
ATOM   1641  CD1 TRP P 107     -28.287 -75.976 107.590  0.00 97.00      PROA   
ATOM   1642  HD1 TRP P 107     -28.606 -75.970 106.558  0.00 97.00      PROA   
ATOM   1643  NE1 TRP P 107     -27.733 -74.923 108.274  0.00 97.00      PROA   
ATOM   1644  HE1 TRP P 107     -27.426 -74.078 107.894  0.00 97.00      PROA   
ATOM   1645  CE2 TRP P 107     -27.486 -75.293 109.563  0.00 97.00      PROA   
ATOM   1646  CD2 TRP P 107     -27.850 -76.651 109.691  0.00 97.00      PROA   
ATOM   1647  CE3 TRP P 107     -27.661 -77.297 110.915  0.00 97.00      PROA   
ATOM   1648  HE3 TRP P 107     -27.885 -78.346 111.041  0.00 97.00      PROA   
ATOM   1649  CZ3 TRP P 107     -27.211 -76.552 112.008  0.00 97.00      PROA   
ATOM   1650  HZ3 TRP P 107     -27.094 -77.026 112.973  0.00 97.00      PROA   
ATOM   1651  CZ2 TRP P 107     -27.038 -74.551 110.649  0.00 97.00      PROA   
ATOM   1652  HZ2 TRP P 107     -26.812 -73.499 110.563  0.00 97.00      PROA   
ATOM   1653  CH2 TRP P 107     -26.925 -75.197 111.880  0.00 97.00      PROA   
ATOM   1654  HH2 TRP P 107     -26.606 -74.642 112.753  0.00 97.00      PROA   
ATOM   1655  C   TRP P 107     -31.074 -77.317 109.740  0.00 97.00      PROA   
ATOM   1656  O   TRP P 107     -31.756 -76.612 108.995  0.00 97.00      PROA   
ATOM   1657  N   LYS P 108     -30.927 -77.066 111.065  0.00 97.00      PROA   
ATOM   1658  HN  LYS P 108     -30.309 -77.652 111.582  0.00 97.00      PROA   
ATOM   1659  CA  LYS P 108     -31.583 -76.048 111.856  0.00 97.00      PROA   
ATOM   1660  HA  LYS P 108     -31.259 -76.239 112.866  0.00 97.00      PROA   
ATOM   1661  CB  LYS P 108     -31.113 -74.628 111.427  0.00 97.00      PROA   
ATOM   1662  HB1 LYS P 108     -31.590 -74.349 110.465  0.00 97.00      PROA   
ATOM   1663  HB2 LYS P 108     -30.016 -74.706 111.230  0.00 97.00      PROA   
ATOM   1664  CG  LYS P 108     -31.297 -73.509 112.474  0.00 97.00      PROA   
ATOM   1665  HG1 LYS P 108     -32.383 -73.332 112.627  0.00 97.00      PROA   
ATOM   1666  HG2 LYS P 108     -30.858 -72.574 112.057  0.00 97.00      PROA   
ATOM   1667  CD  LYS P 108     -30.638 -73.854 113.828  0.00 97.00      PROA   
ATOM   1668  HD1 LYS P 108     -29.632 -74.296 113.641  0.00 97.00      PROA   
ATOM   1669  HD2 LYS P 108     -31.262 -74.643 114.305  0.00 97.00      PROA   
ATOM   1670  CE  LYS P 108     -30.505 -72.715 114.856  0.00 97.00      PROA   
ATOM   1671  HE1 LYS P 108     -30.225 -73.139 115.848  0.00 97.00      PROA   
ATOM   1672  HE2 LYS P 108     -31.455 -72.157 114.978  0.00 97.00      PROA   
ATOM   1673  NZ  LYS P 108     -29.427 -71.764 114.488  0.00 97.00      PROA   
ATOM   1674  HZ1 LYS P 108     -28.579 -72.286 114.196  0.00 97.00      PROA   
ATOM   1675  HZ2 LYS P 108     -29.120 -71.243 115.329  0.00 97.00      PROA   
ATOM   1676  HZ3 LYS P 108     -29.725 -71.100 113.744  0.00 97.00      PROA   
ATOM   1677  C   LYS P 108     -33.094 -76.265 111.837  0.00 97.00      PROA   
ATOM   1678  O   LYS P 108     -33.874 -75.329 111.695  0.00 97.00      PROA   
ATOM   1679  N   ASP P 109     -33.497 -77.552 112.008  0.00 97.00      PROA   
ATOM   1680  HN  ASP P 109     -32.786 -78.229 112.183  0.00 97.00      PROA   
ATOM   1681  CA  ASP P 109     -34.794 -78.196 111.842  0.00 97.00      PROA   
ATOM   1682  HA  ASP P 109     -34.533 -79.020 111.200  0.00 97.00      PROA   
ATOM   1683  CB  ASP P 109     -35.335 -78.780 113.175  0.00 97.00      PROA   
ATOM   1684  HB1 ASP P 109     -36.432 -78.656 113.288  0.00 97.00      PROA   
ATOM   1685  HB2 ASP P 109     -34.847 -78.244 114.021  0.00 97.00      PROA   
ATOM   1686  CG  ASP P 109     -35.047 -80.267 113.349  0.00 97.00      PROA   
ATOM   1687  OD1 ASP P 109     -34.782 -80.999 112.364  0.00 97.00      PROA   
ATOM   1688  OD2 ASP P 109     -35.211 -80.706 114.511  0.00 97.00      PROA   
ATOM   1689  C   ASP P 109     -35.908 -77.510 111.069  0.00 97.00      PROA   
ATOM   1690  O   ASP P 109     -36.558 -76.577 111.537  0.00 97.00      PROA   
ATOM   1691  N   LYS P 110     -36.163 -78.026 109.844  0.00 97.00      PROA   
ATOM   1692  HN  LYS P 110     -35.677 -78.843 109.546  0.00 97.00      PROA   
ATOM   1693  CA  LYS P 110     -37.178 -77.550 108.934  0.00 97.00      PROA   
ATOM   1694  HA  LYS P 110     -37.789 -76.806 109.425  0.00 97.00      PROA   
ATOM   1695  CB  LYS P 110     -36.564 -76.986 107.620  0.00 97.00      PROA   
ATOM   1696  HB1 LYS P 110     -37.371 -76.539 107.000  0.00 97.00      PROA   
ATOM   1697  HB2 LYS P 110     -36.111 -77.820 107.038  0.00 97.00      PROA   
ATOM   1698  CG  LYS P 110     -35.454 -75.932 107.840  0.00 97.00      PROA   
ATOM   1699  HG1 LYS P 110     -35.100 -75.583 106.844  0.00 97.00      PROA   
ATOM   1700  HG2 LYS P 110     -34.587 -76.422 108.338  0.00 97.00      PROA   
ATOM   1701  CD  LYS P 110     -35.900 -74.727 108.693  0.00 97.00      PROA   
ATOM   1702  HD1 LYS P 110     -36.337 -75.103 109.639  0.00 97.00      PROA   
ATOM   1703  HD2 LYS P 110     -36.708 -74.169 108.174  0.00 97.00      PROA   
ATOM   1704  CE  LYS P 110     -34.765 -73.779 109.106  0.00 97.00      PROA   
ATOM   1705  HE1 LYS P 110     -33.950 -74.337 109.606  0.00 97.00      PROA   
ATOM   1706  HE2 LYS P 110     -35.144 -72.989 109.790  0.00 97.00      PROA   
ATOM   1707  NZ  LYS P 110     -34.159 -73.133 107.928  0.00 97.00      PROA   
ATOM   1708  HZ1 LYS P 110     -34.907 -72.724 107.334  0.00 97.00      PROA   
ATOM   1709  HZ2 LYS P 110     -33.643 -73.863 107.397  0.00 97.00      PROA   
ATOM   1710  HZ3 LYS P 110     -33.499 -72.391 108.235  0.00 97.00      PROA   
ATOM   1711  C   LYS P 110     -38.041 -78.756 108.638  0.00 97.00      PROA   
ATOM   1712  O   LYS P 110     -37.524 -79.864 108.522  0.00 97.00      PROA   
ATOM   1713  N   LEU P 111     -39.384 -78.575 108.556  0.00 97.00      PROA   
ATOM   1714  HN  LEU P 111     -39.782 -77.666 108.664  0.00 97.00      PROA   
ATOM   1715  CA  LEU P 111     -40.367 -79.645 108.518  0.00 97.00      PROA   
ATOM   1716  HA  LEU P 111     -40.102 -80.359 109.286  0.00 97.00      PROA   
ATOM   1717  CB  LEU P 111     -41.803 -79.111 108.810  0.00 97.00      PROA   
ATOM   1718  HB1 LEU P 111     -42.535 -79.938 108.667  0.00 97.00      PROA   
ATOM   1719  HB2 LEU P 111     -42.050 -78.314 108.075  0.00 97.00      PROA   
ATOM   1720  CG  LEU P 111     -42.078 -78.564 110.240  0.00 97.00      PROA   
ATOM   1721  HG  LEU P 111     -43.182 -78.392 110.287  0.00 97.00      PROA   
ATOM   1722  CD1 LEU P 111     -41.738 -79.591 111.335  0.00 97.00      PROA   
ATOM   1723 HD11 LEU P 111     -40.643 -79.769 111.372  0.00 97.00      PROA   
ATOM   1724 HD12 LEU P 111     -42.252 -80.555 111.138  0.00 97.00      PROA   
ATOM   1725 HD13 LEU P 111     -42.062 -79.211 112.327  0.00 97.00      PROA   
ATOM   1726  CD2 LEU P 111     -41.425 -77.202 110.546  0.00 97.00      PROA   
ATOM   1727 HD21 LEU P 111     -41.638 -76.474 109.736  0.00 97.00      PROA   
ATOM   1728 HD22 LEU P 111     -40.327 -77.309 110.665  0.00 97.00      PROA   
ATOM   1729 HD23 LEU P 111     -41.829 -76.798 111.499  0.00 97.00      PROA   
ATOM   1730  C   LEU P 111     -40.411 -80.427 107.209  0.00 97.00      PROA   
ATOM   1731  O   LEU P 111     -41.383 -80.359 106.459  0.00 97.00      PROA   
ATOM   1732  N   VAL P 112     -39.364 -81.238 106.928  0.00 97.00      PROA   
ATOM   1733  HN  VAL P 112     -38.529 -81.152 107.470  0.00 97.00      PROA   
ATOM   1734  CA  VAL P 112     -39.304 -82.150 105.800  0.00 97.00      PROA   
ATOM   1735  HA  VAL P 112     -39.417 -81.528 104.923  0.00 97.00      PROA   
ATOM   1736  CB  VAL P 112     -37.962 -82.872 105.649  0.00 97.00      PROA   
ATOM   1737  HB  VAL P 112     -38.017 -83.578 104.786  0.00 97.00      PROA   
ATOM   1738  CG1 VAL P 112     -36.883 -81.822 105.309  0.00 97.00      PROA   
ATOM   1739 HG11 VAL P 112     -36.726 -81.130 106.163  0.00 97.00      PROA   
ATOM   1740 HG12 VAL P 112     -37.191 -81.232 104.421  0.00 97.00      PROA   
ATOM   1741 HG13 VAL P 112     -35.917 -82.319 105.081  0.00 97.00      PROA   
ATOM   1742  CG2 VAL P 112     -37.587 -83.679 106.913  0.00 97.00      PROA   
ATOM   1743 HG21 VAL P 112     -38.373 -84.419 107.163  0.00 97.00      PROA   
ATOM   1744 HG22 VAL P 112     -37.439 -83.008 107.785  0.00 97.00      PROA   
ATOM   1745 HG23 VAL P 112     -36.638 -84.231 106.741  0.00 97.00      PROA   
ATOM   1746  C   VAL P 112     -40.452 -83.147 105.757  0.00 97.00      PROA   
ATOM   1747  O   VAL P 112     -40.903 -83.679 106.771  0.00 97.00      PROA   
ATOM   1748  N   TYR P 113     -40.956 -83.381 104.528  0.00 97.00      PROA   
ATOM   1749  HN  TYR P 113     -40.555 -82.927 103.735  0.00 97.00      PROA   
ATOM   1750  CA  TYR P 113     -42.093 -84.221 104.242  0.00 97.00      PROA   
ATOM   1751  HA  TYR P 113     -42.500 -84.581 105.175  0.00 97.00      PROA   
ATOM   1752  CB  TYR P 113     -43.255 -83.472 103.514  0.00 97.00      PROA   
ATOM   1753  HB1 TYR P 113     -43.704 -82.758 104.240  0.00 97.00      PROA   
ATOM   1754  HB2 TYR P 113     -44.056 -84.175 103.205  0.00 97.00      PROA   
ATOM   1755  CG  TYR P 113     -42.817 -82.655 102.316  0.00 97.00      PROA   
ATOM   1756  CD1 TYR P 113     -42.253 -81.376 102.486  0.00 97.00      PROA   
ATOM   1757  HD1 TYR P 113     -42.094 -80.989 103.482  0.00 97.00      PROA   
ATOM   1758  CE1 TYR P 113     -41.878 -80.606 101.380  0.00 97.00      PROA   
ATOM   1759  HE1 TYR P 113     -41.424 -79.637 101.528  0.00 97.00      PROA   
ATOM   1760  CZ  TYR P 113     -42.105 -81.087 100.085  0.00 97.00      PROA   
ATOM   1761  OH  TYR P 113     -41.706 -80.324  98.972  0.00 97.00      PROA   
ATOM   1762  HH  TYR P 113     -40.947 -79.801  99.249  0.00 97.00      PROA   
ATOM   1763  CD2 TYR P 113     -43.059 -83.114 101.009  0.00 97.00      PROA   
ATOM   1764  HD2 TYR P 113     -43.519 -84.077 100.858  0.00 97.00      PROA   
ATOM   1765  CE2 TYR P 113     -42.709 -82.334  99.898  0.00 97.00      PROA   
ATOM   1766  HE2 TYR P 113     -42.882 -82.705  98.898  0.00 97.00      PROA   
ATOM   1767  C   TYR P 113     -41.604 -85.446 103.505  0.00 97.00      PROA   
ATOM   1768  O   TYR P 113     -40.487 -85.481 103.008  0.00 97.00      PROA   
ATOM   1769  N   ASN P 114     -42.416 -86.523 103.479  0.00 97.00      PROA   
ATOM   1770  HN  ASN P 114     -43.311 -86.453 103.917  0.00 97.00      PROA   
ATOM   1771  CA  ASN P 114     -42.093 -87.801 102.860  0.00 97.00      PROA   
ATOM   1772  HA  ASN P 114     -42.903 -88.454 103.143  0.00 97.00      PROA   
ATOM   1773  CB  ASN P 114     -42.015 -87.732 101.304  0.00 97.00      PROA   
ATOM   1774  HB1 ASN P 114     -41.794 -88.732 100.875  0.00 97.00      PROA   
ATOM   1775  HB2 ASN P 114     -41.203 -87.037 101.003  0.00 97.00      PROA   
ATOM   1776  CG  ASN P 114     -43.310 -87.222 100.659  0.00 97.00      PROA   
ATOM   1777  OD1 ASN P 114     -43.276 -86.360  99.774  0.00 97.00      PROA   
ATOM   1778  ND2 ASN P 114     -44.482 -87.751 101.099  0.00 97.00      PROA   
ATOM   1779 HD21 ASN P 114     -45.317 -87.445 100.645  0.00 97.00      PROA   
ATOM   1780 HD22 ASN P 114     -44.482 -88.479 101.783  0.00 97.00      PROA   
ATOM   1781  C   ASN P 114     -40.841 -88.465 103.422  0.00 97.00      PROA   
ATOM   1782  O   ASN P 114     -39.929 -88.846 102.689  0.00 97.00      PROA   
ATOM   1783  N   VAL P 115     -40.781 -88.622 104.762  0.00 97.00      PROA   
ATOM   1784  HN  VAL P 115     -41.573 -88.396 105.325  0.00 97.00      PROA   
ATOM   1785  CA  VAL P 115     -39.626 -89.142 105.462  0.00 97.00      PROA   
ATOM   1786  HA  VAL P 115     -38.753 -88.766 104.952  0.00 97.00      PROA   
ATOM   1787  CB  VAL P 115     -39.530 -88.638 106.899  0.00 97.00      PROA   
ATOM   1788  HB  VAL P 115     -40.450 -88.917 107.461  0.00 97.00      PROA   
ATOM   1789  CG1 VAL P 115     -38.299 -89.236 107.619  0.00 97.00      PROA   
ATOM   1790 HG11 VAL P 115     -37.376 -89.025 107.038  0.00 97.00      PROA   
ATOM   1791 HG12 VAL P 115     -38.395 -90.333 107.748  0.00 97.00      PROA   
ATOM   1792 HG13 VAL P 115     -38.189 -88.781 108.626  0.00 97.00      PROA   
ATOM   1793  CG2 VAL P 115     -39.424 -87.098 106.855  0.00 97.00      PROA   
ATOM   1794 HG21 VAL P 115     -40.357 -86.638 106.470  0.00 97.00      PROA   
ATOM   1795 HG22 VAL P 115     -38.580 -86.789 106.202  0.00 97.00      PROA   
ATOM   1796 HG23 VAL P 115     -39.237 -86.696 107.873  0.00 97.00      PROA   
ATOM   1797  C   VAL P 115     -39.571 -90.657 105.388  0.00 97.00      PROA   
ATOM   1798  O   VAL P 115     -40.485 -91.361 105.801  0.00 97.00      PROA   
ATOM   1799  N   LEU P 116     -38.456 -91.183 104.847  0.00 97.00      PROA   
ATOM   1800  HN  LEU P 116     -37.754 -90.565 104.499  0.00 97.00      PROA   
ATOM   1801  CA  LEU P 116     -38.204 -92.593 104.661  0.00 97.00      PROA   
ATOM   1802  HA  LEU P 116     -39.062 -93.172 104.966  0.00 97.00      PROA   
ATOM   1803  CB  LEU P 116     -37.842 -92.910 103.187  0.00 97.00      PROA   
ATOM   1804  HB1 LEU P 116     -37.430 -93.939 103.089  0.00 97.00      PROA   
ATOM   1805  HB2 LEU P 116     -37.051 -92.196 102.869  0.00 97.00      PROA   
ATOM   1806  CG  LEU P 116     -39.018 -92.791 102.192  0.00 97.00      PROA   
ATOM   1807  HG  LEU P 116     -39.567 -91.842 102.398  0.00 97.00      PROA   
ATOM   1808  CD1 LEU P 116     -38.505 -92.727 100.742  0.00 97.00      PROA   
ATOM   1809 HD11 LEU P 116     -37.948 -93.657 100.495  0.00 97.00      PROA   
ATOM   1810 HD12 LEU P 116     -37.828 -91.859 100.608  0.00 97.00      PROA   
ATOM   1811 HD13 LEU P 116     -39.358 -92.627 100.038  0.00 97.00      PROA   
ATOM   1812  CD2 LEU P 116     -39.992 -93.969 102.354  0.00 97.00      PROA   
ATOM   1813 HD21 LEU P 116     -40.377 -94.015 103.392  0.00 97.00      PROA   
ATOM   1814 HD22 LEU P 116     -39.474 -94.925 102.127  0.00 97.00      PROA   
ATOM   1815 HD23 LEU P 116     -40.850 -93.860 101.658  0.00 97.00      PROA   
ATOM   1816  C   LEU P 116     -37.029 -93.008 105.510  0.00 97.00      PROA   
ATOM   1817  O   LEU P 116     -35.956 -92.423 105.432  0.00 97.00      PROA   
ATOM   1818  N   TYR P 117     -37.209 -94.065 106.330  0.00 97.00      PROA   
ATOM   1819  HN  TYR P 117     -38.121 -94.459 106.435  0.00 97.00      PROA   
ATOM   1820  CA  TYR P 117     -36.144 -94.726 107.058  0.00 97.00      PROA   
ATOM   1821  HA  TYR P 117     -35.285 -94.071 107.113  0.00 97.00      PROA   
ATOM   1822  CB  TYR P 117     -36.552 -95.126 108.501  0.00 97.00      PROA   
ATOM   1823  HB1 TYR P 117     -35.812 -95.826 108.945  0.00 97.00      PROA   
ATOM   1824  HB2 TYR P 117     -37.544 -95.628 108.494  0.00 97.00      PROA   
ATOM   1825  CG  TYR P 117     -36.633 -93.911 109.398  0.00 97.00      PROA   
ATOM   1826  CD1 TYR P 117     -35.580 -93.623 110.287  0.00 97.00      PROA   
ATOM   1827  HD1 TYR P 117     -34.698 -94.247 110.297  0.00 97.00      PROA   
ATOM   1828  CE1 TYR P 117     -35.665 -92.542 111.171  0.00 97.00      PROA   
ATOM   1829  HE1 TYR P 117     -34.855 -92.335 111.856  0.00 97.00      PROA   
ATOM   1830  CZ  TYR P 117     -36.807 -91.739 111.179  0.00 97.00      PROA   
ATOM   1831  OH  TYR P 117     -36.878 -90.671 112.087  0.00 97.00      PROA   
ATOM   1832  HH  TYR P 117     -37.775 -90.324 112.090  0.00 97.00      PROA   
ATOM   1833  CD2 TYR P 117     -37.780 -93.094 109.423  0.00 97.00      PROA   
ATOM   1834  HD2 TYR P 117     -38.602 -93.308 108.756  0.00 97.00      PROA   
ATOM   1835  CE2 TYR P 117     -37.865 -92.007 110.304  0.00 97.00      PROA   
ATOM   1836  HE2 TYR P 117     -38.745 -91.380 110.312  0.00 97.00      PROA   
ATOM   1837  C   TYR P 117     -35.710 -95.964 106.301  0.00 97.00      PROA   
ATOM   1838  O   TYR P 117     -36.537 -96.769 105.887  0.00 97.00      PROA   
ATOM   1839  N   TYR P 118     -34.381 -96.125 106.099  0.00 97.00      PROA   
ATOM   1840  HN  TYR P 118     -33.740 -95.441 106.444  0.00 97.00      PROA   
ATOM   1841  CA  TYR P 118     -33.769 -97.176 105.313  0.00 97.00      PROA   
ATOM   1842  HA  TYR P 118     -34.532 -97.830 104.931  0.00 97.00      PROA   
ATOM   1843  CB  TYR P 118     -32.851 -96.671 104.148  0.00 97.00      PROA   
ATOM   1844  HB1 TYR P 118     -32.426 -97.545 103.607  0.00 97.00      PROA   
ATOM   1845  HB2 TYR P 118     -32.007 -96.093 104.579  0.00 97.00      PROA   
ATOM   1846  CG  TYR P 118     -33.508 -95.761 103.126  0.00 97.00      PROA   
ATOM   1847  CD1 TYR P 118     -33.923 -94.465 103.474  0.00 97.00      PROA   
ATOM   1848  HD1 TYR P 118     -33.857 -94.134 104.495  0.00 97.00      PROA   
ATOM   1849  CE1 TYR P 118     -34.392 -93.571 102.509  0.00 97.00      PROA   
ATOM   1850  HE1 TYR P 118     -34.700 -92.586 102.818  0.00 97.00      PROA   
ATOM   1851  CZ  TYR P 118     -34.435 -93.945 101.163  0.00 97.00      PROA   
ATOM   1852  OH  TYR P 118     -34.871 -93.012 100.201  0.00 97.00      PROA   
ATOM   1853  HH  TYR P 118     -35.098 -92.209 100.685  0.00 97.00      PROA   
ATOM   1854  CD2 TYR P 118     -33.554 -96.123 101.764  0.00 97.00      PROA   
ATOM   1855  HD2 TYR P 118     -33.200 -97.095 101.460  0.00 97.00      PROA   
ATOM   1856  CE2 TYR P 118     -34.017 -95.227 100.788  0.00 97.00      PROA   
ATOM   1857  HE2 TYR P 118     -34.033 -95.521  99.749  0.00 97.00      PROA   
ATOM   1858  C   TYR P 118     -32.881 -97.995 106.222  0.00 97.00      PROA   
ATOM   1859  O   TYR P 118     -32.266 -97.470 107.146  0.00 97.00      PROA   
ATOM   1860  N   ARG P 119     -32.795 -99.320 105.965  0.00 97.00      PROA   
ATOM   1861  HN  ARG P 119     -33.348 -99.729 105.241  0.00 97.00      PROA   
ATOM   1862  CA  ARG P 119     -31.823-100.194 106.578  0.00 97.00      PROA   
ATOM   1863  HA  ARG P 119     -31.007 -99.590 106.940  0.00 97.00      PROA   
ATOM   1864  CB  ARG P 119     -32.361-101.005 107.787  0.00 97.00      PROA   
ATOM   1865  HB1 ARG P 119     -33.349-101.441 107.518  0.00 97.00      PROA   
ATOM   1866  HB2 ARG P 119     -32.519-100.280 108.617  0.00 97.00      PROA   
ATOM   1867  CG  ARG P 119     -31.411-102.131 108.250  0.00 97.00      PROA   
ATOM   1868  HG1 ARG P 119     -30.380-101.710 108.269  0.00 97.00      PROA   
ATOM   1869  HG2 ARG P 119     -31.422-102.964 107.514  0.00 97.00      PROA   
ATOM   1870  CD  ARG P 119     -31.656-102.703 109.651  0.00 97.00      PROA   
ATOM   1871  HD1 ARG P 119     -31.768-101.906 110.406  0.00 97.00      PROA   
ATOM   1872  HD2 ARG P 119     -30.787-103.326 109.947  0.00 97.00      PROA   
ATOM   1873  NE  ARG P 119     -32.841-103.612 109.654  0.00 97.00      PROA   
ATOM   1874  HE  ARG P 119     -32.679-104.596 109.642  0.00 97.00      PROA   
ATOM   1875  CZ  ARG P 119     -34.071-103.250 110.074  0.00 97.00      PROA   
ATOM   1876  NH1 ARG P 119     -34.480-101.982 110.126  0.00 97.00      PROA   
ATOM   1877 HH11 ARG P 119     -33.871-101.295 109.745  0.00 97.00      PROA   
ATOM   1878 HH12 ARG P 119     -35.447-101.806 110.290  0.00 97.00      PROA   
ATOM   1879  NH2 ARG P 119     -34.887-104.230 110.486  0.00 97.00      PROA   
ATOM   1880 HH21 ARG P 119     -34.461-105.128 110.584  0.00 97.00      PROA   
ATOM   1881 HH22 ARG P 119     -35.649-104.004 111.090  0.00 97.00      PROA   
ATOM   1882  C   ARG P 119     -31.248-101.111 105.524  0.00 97.00      PROA   
ATOM   1883  O   ARG P 119     -31.982-101.805 104.824  0.00 97.00      PROA   
ATOM   1884  N   ASN P 120     -29.898-101.130 105.395  0.00 97.00      PROA   
ATOM   1885  HN  ASN P 120     -29.342-100.567 106.007  0.00 97.00      PROA   
ATOM   1886  CA  ASN P 120     -29.150-101.989 104.489  0.00 97.00      PROA   
ATOM   1887  HA  ASN P 120     -28.121-101.662 104.550  0.00 97.00      PROA   
ATOM   1888  CB  ASN P 120     -29.198-103.485 104.915  0.00 97.00      PROA   
ATOM   1889  HB1 ASN P 120     -28.589-104.108 104.227  0.00 97.00      PROA   
ATOM   1890  HB2 ASN P 120     -30.248-103.847 104.897  0.00 97.00      PROA   
ATOM   1891  CG  ASN P 120     -28.613-103.635 106.326  0.00 97.00      PROA   
ATOM   1892  OD1 ASN P 120     -27.775-102.839 106.753  0.00 97.00      PROA   
ATOM   1893  ND2 ASN P 120     -29.091-104.659 107.085  0.00 97.00      PROA   
ATOM   1894 HD21 ASN P 120     -28.765-104.746 108.026  0.00 97.00      PROA   
ATOM   1895 HD22 ASN P 120     -29.730-105.316 106.689  0.00 97.00      PROA   
ATOM   1896  C   ASN P 120     -29.551-101.800 103.034  0.00 97.00      PROA   
ATOM   1897  O   ASN P 120     -29.810-102.759 102.309  0.00 97.00      PROA   
ATOM   1898  N   GLY P 121     -29.623-100.524 102.584  0.00 97.00      PROA   
ATOM   1899  HN  GLY P 121     -29.379 -99.776 103.196  0.00 97.00      PROA   
ATOM   1900  CA  GLY P 121     -30.033-100.151 101.239  0.00 97.00      PROA   
ATOM   1901  HA1 GLY P 121     -29.733-100.923 100.542  0.00 97.00      PROA   
ATOM   1902  HA2 GLY P 121     -29.571 -99.200 101.017  0.00 97.00      PROA   
ATOM   1903  C   GLY P 121     -31.521 -99.955 101.094  0.00 97.00      PROA   
ATOM   1904  O   GLY P 121     -31.959 -99.051 100.387  0.00 97.00      PROA   
ATOM   1905  N   LYS P 122     -32.347-100.800 101.742  0.00 97.00      PROA   
ATOM   1906  HN  LYS P 122     -31.973-101.522 102.322  0.00 97.00      PROA   
ATOM   1907  CA  LYS P 122     -33.784-100.778 101.557  0.00 97.00      PROA   
ATOM   1908  HA  LYS P 122     -33.990-100.395 100.567  0.00 97.00      PROA   
ATOM   1909  CB  LYS P 122     -34.394-102.207 101.584  0.00 97.00      PROA   
ATOM   1910  HB1 LYS P 122     -33.957-102.761 102.446  0.00 97.00      PROA   
ATOM   1911  HB2 LYS P 122     -34.081-102.733 100.656  0.00 97.00      PROA   
ATOM   1912  CG  LYS P 122     -35.925-102.228 101.719  0.00 97.00      PROA   
ATOM   1913  HG1 LYS P 122     -36.356-101.488 101.006  0.00 97.00      PROA   
ATOM   1914  HG2 LYS P 122     -36.191-101.910 102.753  0.00 97.00      PROA   
ATOM   1915  CD  LYS P 122     -36.605-103.577 101.467  0.00 97.00      PROA   
ATOM   1916  HD1 LYS P 122     -36.185-104.329 102.172  0.00 97.00      PROA   
ATOM   1917  HD2 LYS P 122     -36.375-103.904 100.428  0.00 97.00      PROA   
ATOM   1918  CE  LYS P 122     -38.123-103.451 101.667  0.00 97.00      PROA   
ATOM   1919  HE1 LYS P 122     -38.538-102.676 100.986  0.00 97.00      PROA   
ATOM   1920  HE2 LYS P 122     -38.351-103.161 102.715  0.00 97.00      PROA   
ATOM   1921  NZ  LYS P 122     -38.815-104.727 101.381  0.00 97.00      PROA   
ATOM   1922  HZ1 LYS P 122     -38.436-105.471 102.000  0.00 97.00      PROA   
ATOM   1923  HZ2 LYS P 122     -38.658-104.988 100.387  0.00 97.00      PROA   
ATOM   1924  HZ3 LYS P 122     -39.835-104.617 101.555  0.00 97.00      PROA   
ATOM   1925  C   LYS P 122     -34.528 -99.872 102.521  0.00 97.00      PROA   
ATOM   1926  O   LYS P 122     -34.386 -99.978 103.733  0.00 97.00      PROA   
ATOM   1927  N   ALA P 123     -35.407 -98.985 101.990  0.00 97.00      PROA   
ATOM   1928  HN  ALA P 123     -35.438 -98.828 101.006  0.00 97.00      PROA   
ATOM   1929  CA  ALA P 123     -36.421 -98.290 102.762  0.00 97.00      PROA   
ATOM   1930  HA  ALA P 123     -35.927 -97.742 103.545  0.00 97.00      PROA   
ATOM   1931  CB  ALA P 123     -37.170 -97.263 101.891  0.00 97.00      PROA   
ATOM   1932  HB1 ALA P 123     -37.707 -97.765 101.059  0.00 97.00      PROA   
ATOM   1933  HB2 ALA P 123     -36.446 -96.545 101.449  0.00 97.00      PROA   
ATOM   1934  HB3 ALA P 123     -37.899 -96.684 102.495  0.00 97.00      PROA   
ATOM   1935  C   ALA P 123     -37.420 -99.249 103.402  0.00 97.00      PROA   
ATOM   1936  O   ALA P 123     -37.979-100.118 102.734  0.00 97.00      PROA   
ATOM   1937  N   PHE P 124     -37.664 -99.115 104.728  0.00 97.00      PROA   
ATOM   1938  HN  PHE P 124     -37.192 -98.413 105.259  0.00 97.00      PROA   
ATOM   1939  CA  PHE P 124     -38.521-100.037 105.451  0.00 97.00      PROA   
ATOM   1940  HA  PHE P 124     -39.027-100.691 104.755  0.00 97.00      PROA   
ATOM   1941  CB  PHE P 124     -37.704-100.943 106.433  0.00 97.00      PROA   
ATOM   1942  HB1 PHE P 124     -36.845-101.382 105.879  0.00 97.00      PROA   
ATOM   1943  HB2 PHE P 124     -38.349-101.783 106.771  0.00 97.00      PROA   
ATOM   1944  CG  PHE P 124     -37.159-100.242 107.662  0.00 97.00      PROA   
ATOM   1945  CD1 PHE P 124     -35.974 -99.492 107.598  0.00 97.00      PROA   
ATOM   1946  HD1 PHE P 124     -35.465 -99.397 106.651  0.00 97.00      PROA   
ATOM   1947  CE1 PHE P 124     -35.468 -98.849 108.735  0.00 97.00      PROA   
ATOM   1948  HE1 PHE P 124     -34.567 -98.258 108.667  0.00 97.00      PROA   
ATOM   1949  CZ  PHE P 124     -36.140 -98.965 109.958  0.00 97.00      PROA   
ATOM   1950  HZ  PHE P 124     -35.765 -98.454 110.833  0.00 97.00      PROA   
ATOM   1951  CD2 PHE P 124     -37.808-100.372 108.904  0.00 97.00      PROA   
ATOM   1952  HD2 PHE P 124     -38.717-100.951 108.972  0.00 97.00      PROA   
ATOM   1953  CE2 PHE P 124     -37.306 -99.735 110.045  0.00 97.00      PROA   
ATOM   1954  HE2 PHE P 124     -37.826 -99.823 110.988  0.00 97.00      PROA   
ATOM   1955  C   PHE P 124     -39.622 -99.299 106.185  0.00 97.00      PROA   
ATOM   1956  O   PHE P 124     -40.598 -99.929 106.591  0.00 97.00      PROA   
ATOM   1957  N   LYS P 125     -39.532 -97.958 106.361  0.00 97.00      PROA   
ATOM   1958  HN  LYS P 125     -38.735 -97.440 106.063  0.00 97.00      PROA   
ATOM   1959  CA  LYS P 125     -40.588 -97.266 107.076  0.00 97.00      PROA   
ATOM   1960  HA  LYS P 125     -41.520 -97.776 106.874  0.00 97.00      PROA   
ATOM   1961  CB  LYS P 125     -40.333 -97.307 108.605  0.00 97.00      PROA   
ATOM   1962  HB1 LYS P 125     -40.049 -96.318 109.015  0.00 97.00      PROA   
ATOM   1963  HB2 LYS P 125     -39.451 -97.967 108.775  0.00 97.00      PROA   
ATOM   1964  CG  LYS P 125     -41.496 -97.938 109.394  0.00 97.00      PROA   
ATOM   1965  HG1 LYS P 125     -41.182 -98.069 110.454  0.00 97.00      PROA   
ATOM   1966  HG2 LYS P 125     -41.698 -98.951 108.981  0.00 97.00      PROA   
ATOM   1967  CD  LYS P 125     -42.797 -97.120 109.355  0.00 97.00      PROA   
ATOM   1968  HD1 LYS P 125     -43.563 -97.658 109.958  0.00 97.00      PROA   
ATOM   1969  HD2 LYS P 125     -43.169 -97.070 108.307  0.00 97.00      PROA   
ATOM   1970  CE  LYS P 125     -42.616 -95.703 109.906  0.00 97.00      PROA   
ATOM   1971  HE1 LYS P 125     -41.889 -95.125 109.295  0.00 97.00      PROA   
ATOM   1972  HE2 LYS P 125     -42.256 -95.743 110.956  0.00 97.00      PROA   
ATOM   1973  NZ  LYS P 125     -43.889 -94.955 109.887  0.00 97.00      PROA   
ATOM   1974  HZ1 LYS P 125     -44.670 -95.532 110.251  0.00 97.00      PROA   
ATOM   1975  HZ2 LYS P 125     -44.090 -94.668 108.904  0.00 97.00      PROA   
ATOM   1976  HZ3 LYS P 125     -43.782 -94.090 110.457  0.00 97.00      PROA   
ATOM   1977  C   LYS P 125     -40.789 -95.844 106.591  0.00 97.00      PROA   
ATOM   1978  O   LYS P 125     -39.908 -94.997 106.689  0.00 97.00      PROA   
ATOM   1979  N   PHE P 126     -42.011 -95.556 106.085  0.00 97.00      PROA   
ATOM   1980  HN  PHE P 126     -42.671 -96.293 105.960  0.00 97.00      PROA   
ATOM   1981  CA  PHE P 126     -42.440 -94.268 105.577  0.00 97.00      PROA   
ATOM   1982  HA  PHE P 126     -41.565 -93.681 105.337  0.00 97.00      PROA   
ATOM   1983  CB  PHE P 126     -43.240 -94.502 104.256  0.00 97.00      PROA   
ATOM   1984  HB1 PHE P 126     -44.013 -95.282 104.437  0.00 97.00      PROA   
ATOM   1985  HB2 PHE P 126     -42.553 -94.896 103.478  0.00 97.00      PROA   
ATOM   1986  CG  PHE P 126     -43.924 -93.281 103.693  0.00 97.00      PROA   
ATOM   1987  CD1 PHE P 126     -43.164 -92.230 103.155  0.00 97.00      PROA   
ATOM   1988  HD1 PHE P 126     -42.086 -92.279 103.174  0.00 97.00      PROA   
ATOM   1989  CE1 PHE P 126     -43.793 -91.121 102.581  0.00 97.00      PROA   
ATOM   1990  HE1 PHE P 126     -43.191 -90.343 102.139  0.00 97.00      PROA   
ATOM   1991  CZ  PHE P 126     -45.191 -91.038 102.562  0.00 97.00      PROA   
ATOM   1992  HZ  PHE P 126     -45.685 -90.186 102.121  0.00 97.00      PROA   
ATOM   1993  CD2 PHE P 126     -45.328 -93.196 103.654  0.00 97.00      PROA   
ATOM   1994  HD2 PHE P 126     -45.928 -94.004 104.046  0.00 97.00      PROA   
ATOM   1995  CE2 PHE P 126     -45.958 -92.076 103.102  0.00 97.00      PROA   
ATOM   1996  HE2 PHE P 126     -47.036 -92.022 103.070  0.00 97.00      PROA   
ATOM   1997  C   PHE P 126     -43.250 -93.464 106.593  0.00 97.00      PROA   
ATOM   1998  O   PHE P 126     -44.058 -94.012 107.332  0.00 97.00      PROA   
ATOM   1999  N   PHE P 127     -43.066 -92.121 106.613  0.00 97.00      PROA   
ATOM   2000  HN  PHE P 127     -42.322 -91.720 106.082  0.00 97.00      PROA   
ATOM   2001  CA  PHE P 127     -43.912 -91.162 107.303  0.00 97.00      PROA   
ATOM   2002  HA  PHE P 127     -44.861 -91.622 107.541  0.00 97.00      PROA   
ATOM   2003  CB  PHE P 127     -43.260 -90.545 108.571  0.00 97.00      PROA   
ATOM   2004  HB1 PHE P 127     -43.909 -89.752 109.002  0.00 97.00      PROA   
ATOM   2005  HB2 PHE P 127     -42.291 -90.071 108.299  0.00 97.00      PROA   
ATOM   2006  CG  PHE P 127     -42.988 -91.540 109.668  0.00 97.00      PROA   
ATOM   2007  CD1 PHE P 127     -43.936 -91.745 110.689  0.00 97.00      PROA   
ATOM   2008  HD1 PHE P 127     -44.901 -91.262 110.627  0.00 97.00      PROA   
ATOM   2009  CE1 PHE P 127     -43.611 -92.492 111.829  0.00 97.00      PROA   
ATOM   2010  HE1 PHE P 127     -44.328 -92.603 112.629  0.00 97.00      PROA   
ATOM   2011  CZ  PHE P 127     -42.331 -93.045 111.957  0.00 97.00      PROA   
ATOM   2012  HZ  PHE P 127     -42.068 -93.597 112.847  0.00 97.00      PROA   
ATOM   2013  CD2 PHE P 127     -41.709 -92.109 109.808  0.00 97.00      PROA   
ATOM   2014  HD2 PHE P 127     -40.958 -91.918 109.055  0.00 97.00      PROA   
ATOM   2015  CE2 PHE P 127     -41.379 -92.852 110.949  0.00 97.00      PROA   
ATOM   2016  HE2 PHE P 127     -40.384 -93.257 111.065  0.00 97.00      PROA   
ATOM   2017  C   PHE P 127     -44.176 -89.992 106.369  0.00 97.00      PROA   
ATOM   2018  O   PHE P 127     -43.297 -89.562 105.633  0.00 97.00      PROA   
ATOM   2019  N   HSD P 128     -45.400 -89.414 106.375  0.00 97.00      PROA   
ATOM   2020  HN  HSD P 128     -46.155 -89.807 106.897  0.00 97.00      PROA   
ATOM   2021  CA  HSD P 128     -45.698 -88.182 105.654  0.00 97.00      PROA   
ATOM   2022  HA  HSD P 128     -45.380 -88.341 104.632  0.00 97.00      PROA   
ATOM   2023  CB  HSD P 128     -47.213 -87.876 105.601  0.00 97.00      PROA   
ATOM   2024  HB1 HSD P 128     -47.420 -86.791 105.472  0.00 97.00      PROA   
ATOM   2025  HB2 HSD P 128     -47.687 -88.194 106.553  0.00 97.00      PROA   
ATOM   2026  ND1 HSD P 128     -47.939 -88.073 103.180  0.00 97.00      PROA   
ATOM   2027  HD1 HSD P 128     -47.620 -87.167 102.899  0.00 97.00      PROA   
ATOM   2028  CG  HSD P 128     -47.859 -88.600 104.453  0.00 97.00      PROA   
ATOM   2029  CE1 HSD P 128     -48.638 -88.961 102.430  0.00 97.00      PROA   
ATOM   2030  HE1 HSD P 128     -48.872 -88.798 101.378  0.00 97.00      PROA   
ATOM   2031  NE2 HSD P 128     -49.024 -90.008 103.132  0.00 97.00      PROA   
ATOM   2032  CD2 HSD P 128     -48.544 -89.775 104.409  0.00 97.00      PROA   
ATOM   2033  HD2 HSD P 128     -48.753 -90.488 105.197  0.00 97.00      PROA   
ATOM   2034  C   HSD P 128     -44.923 -86.954 106.108  0.00 97.00      PROA   
ATOM   2035  O   HSD P 128     -44.578 -86.113 105.283  0.00 97.00      PROA   
ATOM   2036  N   TRP P 129     -44.638 -86.823 107.421  0.00 97.00      PROA   
ATOM   2037  HN  TRP P 129     -44.909 -87.529 108.065  0.00 97.00      PROA   
ATOM   2038  CA  TRP P 129     -43.978 -85.672 108.008  0.00 97.00      PROA   
ATOM   2039  HA  TRP P 129     -43.557 -85.047 107.231  0.00 97.00      PROA   
ATOM   2040  CB  TRP P 129     -44.924 -84.830 108.915  0.00 97.00      PROA   
ATOM   2041  HB1 TRP P 129     -44.407 -83.891 109.213  0.00 97.00      PROA   
ATOM   2042  HB2 TRP P 129     -45.146 -85.393 109.848  0.00 97.00      PROA   
ATOM   2043  CG  TRP P 129     -46.234 -84.479 108.280  0.00 97.00      PROA   
ATOM   2044  CD1 TRP P 129     -46.521 -83.345 107.565  0.00 97.00      PROA   
ATOM   2045  HD1 TRP P 129     -45.822 -82.540 107.390  0.00 97.00      PROA   
ATOM   2046  NE1 TRP P 129     -47.819 -83.397 107.122  0.00 97.00      PROA   
ATOM   2047  HE1 TRP P 129     -48.318 -82.670 106.703  0.00 97.00      PROA   
ATOM   2048  CE2 TRP P 129     -48.400 -84.559 107.536  0.00 97.00      PROA   
ATOM   2049  CD2 TRP P 129     -47.437 -85.270 108.286  0.00 97.00      PROA   
ATOM   2050  CE3 TRP P 129     -47.785 -86.492 108.864  0.00 97.00      PROA   
ATOM   2051  HE3 TRP P 129     -47.083 -87.044 109.472  0.00 97.00      PROA   
ATOM   2052  CZ3 TRP P 129     -49.078 -86.988 108.665  0.00 97.00      PROA   
ATOM   2053  HZ3 TRP P 129     -49.369 -87.927 109.114  0.00 97.00      PROA   
ATOM   2054  CZ2 TRP P 129     -49.679 -85.054 107.328  0.00 97.00      PROA   
ATOM   2055  HZ2 TRP P 129     -50.412 -84.506 106.755  0.00 97.00      PROA   
ATOM   2056  CH2 TRP P 129     -50.005 -86.284 107.901  0.00 97.00      PROA   
ATOM   2057  HH2 TRP P 129     -51.000 -86.685 107.766  0.00 97.00      PROA   
ATOM   2058  C   TRP P 129     -42.846 -86.204 108.855  0.00 97.00      PROA   
ATOM   2059  O   TRP P 129     -42.725 -87.410 109.062  0.00 97.00      PROA   
ATOM   2060  N   ASN P 130     -41.958 -85.313 109.357  0.00 97.00      PROA   
ATOM   2061  HN  ASN P 130     -42.001 -84.348 109.103  0.00 97.00      PROA   
ATOM   2062  CA  ASN P 130     -40.890 -85.686 110.266  0.00 97.00      PROA   
ATOM   2063  HA  ASN P 130     -40.300 -86.422 109.739  0.00 97.00      PROA   
ATOM   2064  CB  ASN P 130     -39.993 -84.456 110.594  0.00 97.00      PROA   
ATOM   2065  HB1 ASN P 130     -40.537 -83.746 111.252  0.00 97.00      PROA   
ATOM   2066  HB2 ASN P 130     -39.729 -83.920 109.656  0.00 97.00      PROA   
ATOM   2067  CG  ASN P 130     -38.701 -84.866 111.297  0.00 97.00      PROA   
ATOM   2068  OD1 ASN P 130     -38.441 -84.469 112.432  0.00 97.00      PROA   
ATOM   2069  ND2 ASN P 130     -37.880 -85.703 110.612  0.00 97.00      PROA   
ATOM   2070 HD21 ASN P 130     -37.010 -85.952 111.039  0.00 97.00      PROA   
ATOM   2071 HD22 ASN P 130     -38.106 -85.983 109.681  0.00 97.00      PROA   
ATOM   2072  C   ASN P 130     -41.393 -86.352 111.553  0.00 97.00      PROA   
ATOM   2073  O   ASN P 130     -42.312 -85.871 112.213  0.00 97.00      PROA   
ATOM   2074  N   SER P 131     -40.780 -87.498 111.925  0.00 97.00      PROA   
ATOM   2075  HN  SER P 131     -40.028 -87.874 111.389  0.00 97.00      PROA   
ATOM   2076  CA  SER P 131     -41.175 -88.282 113.076  0.00 97.00      PROA   
ATOM   2077  HA  SER P 131     -41.413 -87.623 113.899  0.00 97.00      PROA   
ATOM   2078  CB  SER P 131     -42.371 -89.240 112.783  0.00 97.00      PROA   
ATOM   2079  HB1 SER P 131     -42.148 -89.841 111.876  0.00 97.00      PROA   
ATOM   2080  HB2 SER P 131     -43.265 -88.617 112.568  0.00 97.00      PROA   
ATOM   2081  OG  SER P 131     -42.695 -90.121 113.864  0.00 97.00      PROA   
ATOM   2082  HG1 SER P 131     -42.041 -90.830 113.860  0.00 97.00      PROA   
ATOM   2083  C   SER P 131     -39.970 -89.090 113.442  0.00 97.00      PROA   
ATOM   2084  O   SER P 131     -39.098 -89.305 112.611  0.00 97.00      PROA   
ATOM   2085  N   ASN P 132     -39.913 -89.581 114.700  0.00 97.00      PROA   
ATOM   2086  HN  ASN P 132     -40.660 -89.394 115.333  0.00 97.00      PROA   
ATOM   2087  CA  ASN P 132     -38.920 -90.539 115.141  0.00 97.00      PROA   
ATOM   2088  HA  ASN P 132     -37.969 -90.272 114.701  0.00 97.00      PROA   
ATOM   2089  CB  ASN P 132     -38.747 -90.544 116.697  0.00 97.00      PROA   
ATOM   2090  HB1 ASN P 132     -38.631 -89.502 117.062  0.00 97.00      PROA   
ATOM   2091  HB2 ASN P 132     -37.811 -91.091 116.945  0.00 97.00      PROA   
ATOM   2092  CG  ASN P 132     -39.882 -91.253 117.455  0.00 97.00      PROA   
ATOM   2093  OD1 ASN P 132     -39.842 -92.473 117.637  0.00 97.00      PROA   
ATOM   2094  ND2 ASN P 132     -40.899 -90.491 117.935  0.00 97.00      PROA   
ATOM   2095 HD21 ASN P 132     -41.627 -90.959 118.432  0.00 97.00      PROA   
ATOM   2096 HD22 ASN P 132     -40.896 -89.500 117.816  0.00 97.00      PROA   
ATOM   2097  C   ASN P 132     -39.306 -91.914 114.624  0.00 97.00      PROA   
ATOM   2098  O   ASN P 132     -40.434 -92.141 114.193  0.00 97.00      PROA   
ATOM   2099  N   LEU P 133     -38.361 -92.871 114.694  0.00 97.00      PROA   
ATOM   2100  HN  LEU P 133     -37.421 -92.642 114.940  0.00 97.00      PROA   
ATOM   2101  CA  LEU P 133     -38.661 -94.274 114.578  0.00 97.00      PROA   
ATOM   2102  HA  LEU P 133     -39.730 -94.430 114.587  0.00 97.00      PROA   
ATOM   2103  CB  LEU P 133     -38.062 -94.859 113.277  0.00 97.00      PROA   
ATOM   2104  HB1 LEU P 133     -36.954 -94.893 113.319  0.00 97.00      PROA   
ATOM   2105  HB2 LEU P 133     -38.325 -94.136 112.468  0.00 97.00      PROA   
ATOM   2106  CG  LEU P 133     -38.612 -96.234 112.836  0.00 97.00      PROA   
ATOM   2107  HG  LEU P 133     -39.722 -96.221 112.953  0.00 97.00      PROA   
ATOM   2108  CD1 LEU P 133     -38.302 -96.451 111.348  0.00 97.00      PROA   
ATOM   2109 HD11 LEU P 133     -37.203 -96.454 111.190  0.00 97.00      PROA   
ATOM   2110 HD12 LEU P 133     -38.742 -95.636 110.737  0.00 97.00      PROA   
ATOM   2111 HD13 LEU P 133     -38.714 -97.422 111.004  0.00 97.00      PROA   
ATOM   2112  CD2 LEU P 133     -38.051 -97.410 113.653  0.00 97.00      PROA   
ATOM   2113 HD21 LEU P 133     -38.391 -97.367 114.705  0.00 97.00      PROA   
ATOM   2114 HD22 LEU P 133     -36.940 -97.386 113.637  0.00 97.00      PROA   
ATOM   2115 HD23 LEU P 133     -38.389 -98.376 113.223  0.00 97.00      PROA   
ATOM   2116  C   LEU P 133     -38.075 -94.919 115.813  0.00 97.00      PROA   
ATOM   2117  O   LEU P 133     -36.864 -94.939 115.998  0.00 97.00      PROA   
ATOM   2118  N   THR P 134     -38.934 -95.474 116.701  0.00 97.00      PROA   
ATOM   2119  HN  THR P 134     -39.919 -95.416 116.564  0.00 97.00      PROA   
ATOM   2120  CA  THR P 134     -38.486 -96.143 117.912  0.00 97.00      PROA   
ATOM   2121  HA  THR P 134     -37.418 -96.024 118.029  0.00 97.00      PROA   
ATOM   2122  CB  THR P 134     -39.129 -95.621 119.193  0.00 97.00      PROA   
ATOM   2123  HB  THR P 134     -40.239 -95.685 119.128  0.00 97.00      PROA   
ATOM   2124  OG1 THR P 134     -38.760 -94.265 119.407  0.00 97.00      PROA   
ATOM   2125  HG1 THR P 134     -39.159 -93.751 118.700  0.00 97.00      PROA   
ATOM   2126  CG2 THR P 134     -38.634 -96.403 120.427  0.00 97.00      PROA   
ATOM   2127 HG21 THR P 134     -37.523 -96.388 120.464  0.00 97.00      PROA   
ATOM   2128 HG22 THR P 134     -38.981 -97.456 120.417  0.00 97.00      PROA   
ATOM   2129 HG23 THR P 134     -39.019 -95.925 121.353  0.00 97.00      PROA   
ATOM   2130  C   THR P 134     -38.762 -97.618 117.769  0.00 97.00      PROA   
ATOM   2131  O   THR P 134     -39.898 -98.047 117.582  0.00 97.00      PROA   
ATOM   2132  N   ILE P 135     -37.696 -98.438 117.868  0.00 97.00      PROA   
ATOM   2133  HN  ILE P 135     -36.779 -98.054 117.985  0.00 97.00      PROA   
ATOM   2134  CA  ILE P 135     -37.763 -99.881 117.831  0.00 97.00      PROA   
ATOM   2135  HA  ILE P 135     -38.648-100.191 117.293  0.00 97.00      PROA   
ATOM   2136  CB  ILE P 135     -36.524-100.488 117.166  0.00 97.00      PROA   
ATOM   2137  HB  ILE P 135     -35.631-100.130 117.728  0.00 97.00      PROA   
ATOM   2138  CG2 ILE P 135     -36.555-102.031 117.242  0.00 97.00      PROA   
ATOM   2139 HG21 ILE P 135     -37.450-102.431 116.720  0.00 97.00      PROA   
ATOM   2140 HG22 ILE P 135     -36.568-102.382 118.291  0.00 97.00      PROA   
ATOM   2141 HG23 ILE P 135     -35.648-102.457 116.767  0.00 97.00      PROA   
ATOM   2142  CG1 ILE P 135     -36.343-100.009 115.701  0.00 97.00      PROA   
ATOM   2143 HG11 ILE P 135     -36.736 -98.979 115.580  0.00 97.00      PROA   
ATOM   2144 HG12 ILE P 135     -36.937-100.666 115.029  0.00 97.00      PROA   
ATOM   2145  CD  ILE P 135     -34.872 -99.978 115.264  0.00 97.00      PROA   
ATOM   2146  HD1 ILE P 135     -34.355-100.931 115.506  0.00 97.00      PROA   
ATOM   2147  HD2 ILE P 135     -34.346 -99.159 115.798  0.00 97.00      PROA   
ATOM   2148  HD3 ILE P 135     -34.784 -99.790 114.174  0.00 97.00      PROA   
ATOM   2149  C   ILE P 135     -37.865-100.344 119.272  0.00 97.00      PROA   
ATOM   2150  O   ILE P 135     -36.919-100.213 120.038  0.00 97.00      PROA   
ATOM   2151  N   LEU P 136     -39.032-100.891 119.683  0.00 97.00      PROA   
ATOM   2152  HN  LEU P 136     -39.812-100.920 119.062  0.00 97.00      PROA   
ATOM   2153  CA  LEU P 136     -39.320-101.319 121.044  0.00 97.00      PROA   
ATOM   2154  HA  LEU P 136     -39.167-100.458 121.680  0.00 97.00      PROA   
ATOM   2155  CB  LEU P 136     -40.787-101.813 121.200  0.00 97.00      PROA   
ATOM   2156  HB1 LEU P 136     -40.914-102.220 122.229  0.00 97.00      PROA   
ATOM   2157  HB2 LEU P 136     -40.977-102.640 120.483  0.00 97.00      PROA   
ATOM   2158  CG  LEU P 136     -41.908-100.746 121.034  0.00 97.00      PROA   
ATOM   2159  HG  LEU P 136     -42.855-101.253 121.346  0.00 97.00      PROA   
ATOM   2160  CD1 LEU P 136     -41.715 -99.543 121.974  0.00 97.00      PROA   
ATOM   2161 HD11 LEU P 136     -40.824 -98.953 121.672  0.00 97.00      PROA   
ATOM   2162 HD12 LEU P 136     -41.578 -99.885 123.021  0.00 97.00      PROA   
ATOM   2163 HD13 LEU P 136     -42.603 -98.878 121.932  0.00 97.00      PROA   
ATOM   2164  CD2 LEU P 136     -42.139-100.274 119.584  0.00 97.00      PROA   
ATOM   2165 HD21 LEU P 136     -42.227-101.141 118.897  0.00 97.00      PROA   
ATOM   2166 HD22 LEU P 136     -41.308 -99.623 119.246  0.00 97.00      PROA   
ATOM   2167 HD23 LEU P 136     -43.076 -99.681 119.527  0.00 97.00      PROA   
ATOM   2168  C   LEU P 136     -38.389-102.395 121.586  0.00 97.00      PROA   
ATOM   2169  O   LEU P 136     -37.990-102.347 122.749  0.00 97.00      PROA   
ATOM   2170  N   LYS P 137     -38.026-103.392 120.751  0.00 97.00      PROA   
ATOM   2171  HN  LYS P 137     -38.394-103.433 119.828  0.00 97.00      PROA   
ATOM   2172  CA  LYS P 137     -37.019-104.375 121.087  0.00 97.00      PROA   
ATOM   2173  HA  LYS P 137     -36.382-103.990 121.873  0.00 97.00      PROA   
ATOM   2174  CB  LYS P 137     -37.636-105.723 121.545  0.00 97.00      PROA   
ATOM   2175  HB1 LYS P 137     -36.835-106.489 121.627  0.00 97.00      PROA   
ATOM   2176  HB2 LYS P 137     -38.359-106.074 120.776  0.00 97.00      PROA   
ATOM   2177  CG  LYS P 137     -38.358-105.644 122.904  0.00 97.00      PROA   
ATOM   2178  HG1 LYS P 137     -39.201-104.922 122.840  0.00 97.00      PROA   
ATOM   2179  HG2 LYS P 137     -37.641-105.245 123.652  0.00 97.00      PROA   
ATOM   2180  CD  LYS P 137     -38.895-107.010 123.369  0.00 97.00      PROA   
ATOM   2181  HD1 LYS P 137     -38.061-107.748 123.359  0.00 97.00      PROA   
ATOM   2182  HD2 LYS P 137     -39.650-107.359 122.630  0.00 97.00      PROA   
ATOM   2183  CE  LYS P 137     -39.546-107.002 124.760  0.00 97.00      PROA   
ATOM   2184  HE1 LYS P 137     -39.941-108.016 124.995  0.00 97.00      PROA   
ATOM   2185  HE2 LYS P 137     -40.375-106.268 124.819  0.00 97.00      PROA   
ATOM   2186  NZ  LYS P 137     -38.540-106.674 125.796  0.00 97.00      PROA   
ATOM   2187  HZ1 LYS P 137     -38.409-105.645 125.885  0.00 97.00      PROA   
ATOM   2188  HZ2 LYS P 137     -37.640-107.107 125.507  0.00 97.00      PROA   
ATOM   2189  HZ3 LYS P 137     -38.826-107.082 126.709  0.00 97.00      PROA   
ATOM   2190  C   LYS P 137     -36.146-104.606 119.873  0.00 97.00      PROA   
ATOM   2191  O   LYS P 137     -36.603-105.133 118.861  0.00 97.00      PROA   
ATOM   2192  N   THR P 138     -34.846-104.224 119.938  0.00 97.00      PROA   
ATOM   2193  HN  THR P 138     -34.504-103.724 120.736  0.00 97.00      PROA   
ATOM   2194  CA  THR P 138     -33.899-104.426 118.850  0.00 97.00      PROA   
ATOM   2195  HA  THR P 138     -34.450-104.260 117.935  0.00 97.00      PROA   
ATOM   2196  CB  THR P 138     -32.741-103.426 118.838  0.00 97.00      PROA   
ATOM   2197  HB  THR P 138     -33.155-102.419 119.080  0.00 97.00      PROA   
ATOM   2198  OG1 THR P 138     -32.138-103.338 117.552  0.00 97.00      PROA   
ATOM   2199  HG1 THR P 138     -31.413-102.719 117.661  0.00 97.00      PROA   
ATOM   2200  CG2 THR P 138     -31.644-103.769 119.857  0.00 97.00      PROA   
ATOM   2201 HG21 THR P 138     -31.113-104.706 119.586  0.00 97.00      PROA   
ATOM   2202 HG22 THR P 138     -32.075-103.889 120.870  0.00 97.00      PROA   
ATOM   2203 HG23 THR P 138     -30.892-102.953 119.899  0.00 97.00      PROA   
ATOM   2204  C   THR P 138     -33.425-105.869 118.816  0.00 97.00      PROA   
ATOM   2205  O   THR P 138     -33.698-106.661 119.709  0.00 97.00      PROA   
ATOM   2206  N   ASN P 139     -32.758-106.266 117.715  0.00 97.00      PROA   
ATOM   2207  HN  ASN P 139     -32.469-105.597 117.037  0.00 97.00      PROA   
ATOM   2208  CA  ASN P 139     -32.460-107.655 117.451  0.00 97.00      PROA   
ATOM   2209  HA  ASN P 139     -31.978-108.069 118.327  0.00 97.00      PROA   
ATOM   2210  CB  ASN P 139     -33.743-108.481 117.123  0.00 97.00      PROA   
ATOM   2211  HB1 ASN P 139     -34.384-108.526 118.030  0.00 97.00      PROA   
ATOM   2212  HB2 ASN P 139     -33.489-109.527 116.855  0.00 97.00      PROA   
ATOM   2213  CG  ASN P 139     -34.529-107.855 115.962  0.00 97.00      PROA   
ATOM   2214  OD1 ASN P 139     -34.153-108.016 114.798  0.00 97.00      PROA   
ATOM   2215  ND2 ASN P 139     -35.651-107.149 116.272  0.00 97.00      PROA   
ATOM   2216 HD21 ASN P 139     -36.204-106.784 115.524  0.00 97.00      PROA   
ATOM   2217 HD22 ASN P 139     -35.908-106.999 117.226  0.00 97.00      PROA   
ATOM   2218  C   ASN P 139     -31.448-107.686 116.324  0.00 97.00      PROA   
ATOM   2219  O   ASN P 139     -31.110-106.653 115.751  0.00 97.00      PROA   
ATOM   2220  N   MET P 140     -30.932-108.887 115.969  0.00 97.00      PROA   
ATOM   2221  HN  MET P 140     -31.165-109.712 116.482  0.00 97.00      PROA   
ATOM   2222  CA  MET P 140     -29.971-109.083 114.894  0.00 97.00      PROA   
ATOM   2223  HA  MET P 140     -29.091-108.508 115.148  0.00 97.00      PROA   
ATOM   2224  CB  MET P 140     -29.552-110.570 114.800  0.00 97.00      PROA   
ATOM   2225  HB1 MET P 140     -30.440-111.196 114.561  0.00 97.00      PROA   
ATOM   2226  HB2 MET P 140     -29.203-110.870 115.814  0.00 97.00      PROA   
ATOM   2227  CG  MET P 140     -28.436-110.857 113.775  0.00 97.00      PROA   
ATOM   2228  HG1 MET P 140     -27.531-110.285 114.078  0.00 97.00      PROA   
ATOM   2229  HG2 MET P 140     -28.739-110.472 112.780  0.00 97.00      PROA   
ATOM   2230  SD  MET P 140     -28.021-112.620 113.585  0.00 97.00      PROA   
ATOM   2231  CE  MET P 140     -27.452-112.921 115.283  0.00 97.00      PROA   
ATOM   2232  HE1 MET P 140     -28.283-112.823 116.013  0.00 97.00      PROA   
ATOM   2233  HE2 MET P 140     -26.650-112.206 115.565  0.00 97.00      PROA   
ATOM   2234  HE3 MET P 140     -27.050-113.950 115.391  0.00 97.00      PROA   
ATOM   2235  C   MET P 140     -30.444-108.579 113.534  0.00 97.00      PROA   
ATOM   2236  O   MET P 140     -29.667-108.014 112.768  0.00 97.00      PROA   
ATOM   2237  N   SER P 141     -31.752-108.707 113.212  0.00 97.00      PROA   
ATOM   2238  HN  SER P 141     -32.398-109.108 113.857  0.00 97.00      PROA   
ATOM   2239  CA  SER P 141     -32.291-108.306 111.920  0.00 97.00      PROA   
ATOM   2240  HA  SER P 141     -31.568-108.533 111.147  0.00 97.00      PROA   
ATOM   2241  CB  SER P 141     -33.615-109.059 111.609  0.00 97.00      PROA   
ATOM   2242  HB1 SER P 141     -34.430-108.737 112.293  0.00 97.00      PROA   
ATOM   2243  HB2 SER P 141     -33.447-110.145 111.775  0.00 97.00      PROA   
ATOM   2244  OG  SER P 141     -34.026-108.890 110.253  0.00 97.00      PROA   
ATOM   2245  HG1 SER P 141     -34.168-107.948 110.120  0.00 97.00      PROA   
ATOM   2246  C   SER P 141     -32.569-106.810 111.899  0.00 97.00      PROA   
ATOM   2247  O   SER P 141     -33.040-106.284 110.898  0.00 97.00      PROA   
ATOM   2248  N   HSD P 142     -32.238-106.092 112.994  0.00 97.00      PROA   
ATOM   2249  HN  HSD P 142     -31.932-106.574 113.812  0.00 97.00      PROA   
ATOM   2250  CA  HSD P 142     -32.253-104.646 113.087  0.00 97.00      PROA   
ATOM   2251  HA  HSD P 142     -32.690-104.231 112.197  0.00 97.00      PROA   
ATOM   2252  CB  HSD P 142     -33.114-104.152 114.276  0.00 97.00      PROA   
ATOM   2253  HB1 HSD P 142     -32.873-103.096 114.524  0.00 97.00      PROA   
ATOM   2254  HB2 HSD P 142     -32.915-104.763 115.181  0.00 97.00      PROA   
ATOM   2255  ND1 HSD P 142     -35.464-103.171 114.164  0.00 97.00      PROA   
ATOM   2256  HD1 HSD P 142     -35.281-102.358 114.718  0.00 97.00      PROA   
ATOM   2257  CG  HSD P 142     -34.584-104.207 113.930  0.00 97.00      PROA   
ATOM   2258  CE1 HSD P 142     -36.629-103.491 113.552  0.00 97.00      PROA   
ATOM   2259  HE1 HSD P 142     -37.518-102.862 113.595  0.00 97.00      PROA   
ATOM   2260  NE2 HSD P 142     -36.566-104.658 112.946  0.00 97.00      PROA   
ATOM   2261  CD2 HSD P 142     -35.284-105.116 113.196  0.00 97.00      PROA   
ATOM   2262  HD2 HSD P 142     -34.986-106.071 112.785  0.00 97.00      PROA   
ATOM   2263  C   HSD P 142     -30.840-104.094 113.124  0.00 97.00      PROA   
ATOM   2264  O   HSD P 142     -30.626-102.913 113.380  0.00 97.00      PROA   
ATOM   2265  N   SER P 143     -29.827-104.930 112.814  0.00 97.00      PROA   
ATOM   2266  HN  SER P 143     -30.015-105.892 112.631  0.00 97.00      PROA   
ATOM   2267  CA  SER P 143     -28.430-104.536 112.742  0.00 97.00      PROA   
ATOM   2268  HA  SER P 143     -28.262-103.704 113.413  0.00 97.00      PROA   
ATOM   2269  CB  SER P 143     -27.531-105.727 113.158  0.00 97.00      PROA   
ATOM   2270  HB1 SER P 143     -27.520-106.517 112.378  0.00 97.00      PROA   
ATOM   2271  HB2 SER P 143     -27.968-106.177 114.074  0.00 97.00      PROA   
ATOM   2272  OG  SER P 143     -26.199-105.327 113.455  0.00 97.00      PROA   
ATOM   2273  HG1 SER P 143     -25.801-105.036 112.632  0.00 97.00      PROA   
ATOM   2274  C   SER P 143     -28.066-104.107 111.327  0.00 97.00      PROA   
ATOM   2275  O   SER P 143     -28.676-104.554 110.358  0.00 97.00      PROA   
ATOM   2276  N   GLY P 144     -27.038-103.230 111.175  0.00 97.00      PROA   
ATOM   2277  HN  GLY P 144     -26.577-102.837 111.971  0.00 97.00      PROA   
ATOM   2278  CA  GLY P 144     -26.493-102.838 109.884  0.00 97.00      PROA   
ATOM   2279  HA1 GLY P 144     -27.067-103.275 109.084  0.00 97.00      PROA   
ATOM   2280  HA2 GLY P 144     -25.459-103.153 109.873  0.00 97.00      PROA   
ATOM   2281  C   GLY P 144     -26.500-101.348 109.699  0.00 97.00      PROA   
ATOM   2282  O   GLY P 144     -26.440-100.589 110.658  0.00 97.00      PROA   
ATOM   2283  N   THR P 145     -26.539-100.883 108.429  0.00 97.00      PROA   
ATOM   2284  HN  THR P 145     -26.691-101.522 107.675  0.00 97.00      PROA   
ATOM   2285  CA  THR P 145     -26.426 -99.474 108.086  0.00 97.00      PROA   
ATOM   2286  HA  THR P 145     -25.968 -98.962 108.917  0.00 97.00      PROA   
ATOM   2287  CB  THR P 145     -25.506 -99.192 106.892  0.00 97.00      PROA   
ATOM   2288  HB  THR P 145     -24.503 -99.609 107.139  0.00 97.00      PROA   
ATOM   2289  OG1 THR P 145     -25.322 -97.798 106.661  0.00 97.00      PROA   
ATOM   2290  HG1 THR P 145     -25.945 -97.556 105.965  0.00 97.00      PROA   
ATOM   2291  CG2 THR P 145     -25.984 -99.848 105.582  0.00 97.00      PROA   
ATOM   2292 HG21 THR P 145     -26.962 -99.432 105.260  0.00 97.00      PROA   
ATOM   2293 HG22 THR P 145     -26.082-100.945 105.701  0.00 97.00      PROA   
ATOM   2294 HG23 THR P 145     -25.249 -99.648 104.772  0.00 97.00      PROA   
ATOM   2295  C   THR P 145     -27.799 -98.868 107.918  0.00 97.00      PROA   
ATOM   2296  O   THR P 145     -28.634 -99.368 107.178  0.00 97.00      PROA   
ATOM   2297  N   TYR P 146     -28.057 -97.749 108.625  0.00 97.00      PROA   
ATOM   2298  HN  TYR P 146     -27.365 -97.375 109.240  0.00 97.00      PROA   
ATOM   2299  CA  TYR P 146     -29.307 -97.025 108.575  0.00 97.00      PROA   
ATOM   2300  HA  TYR P 146     -30.022 -97.583 107.992  0.00 97.00      PROA   
ATOM   2301  CB  TYR P 146     -29.913 -96.727 109.968  0.00 97.00      PROA   
ATOM   2302  HB1 TYR P 146     -30.704 -95.952 109.886  0.00 97.00      PROA   
ATOM   2303  HB2 TYR P 146     -29.126 -96.352 110.658  0.00 97.00      PROA   
ATOM   2304  CG  TYR P 146     -30.559 -97.932 110.592  0.00 97.00      PROA   
ATOM   2305  CD1 TYR P 146     -29.798 -98.888 111.284  0.00 97.00      PROA   
ATOM   2306  HD1 TYR P 146     -28.720 -98.813 111.288  0.00 97.00      PROA   
ATOM   2307  CE1 TYR P 146     -30.431 -99.909 112.002  0.00 97.00      PROA   
ATOM   2308  HE1 TYR P 146     -29.839-100.640 112.528  0.00 97.00      PROA   
ATOM   2309  CZ  TYR P 146     -31.828 -99.967 112.056  0.00 97.00      PROA   
ATOM   2310  OH  TYR P 146     -32.465-100.977 112.800  0.00 97.00      PROA   
ATOM   2311  HH  TYR P 146     -31.768-101.526 113.174  0.00 97.00      PROA   
ATOM   2312  CD2 TYR P 146     -31.963 -98.033 110.613  0.00 97.00      PROA   
ATOM   2313  HD2 TYR P 146     -32.559 -97.293 110.100  0.00 97.00      PROA   
ATOM   2314  CE2 TYR P 146     -32.594 -99.044 111.345  0.00 97.00      PROA   
ATOM   2315  HE2 TYR P 146     -33.670 -99.095 111.389  0.00 97.00      PROA   
ATOM   2316  C   TYR P 146     -29.102 -95.701 107.884  0.00 97.00      PROA   
ATOM   2317  O   TYR P 146     -28.077 -95.051 108.043  0.00 97.00      PROA   
ATOM   2318  N   HSD P 147     -30.100 -95.266 107.088  0.00 97.00      PROA   
ATOM   2319  HN  HSD P 147     -30.938 -95.799 106.995  0.00 97.00      PROA   
ATOM   2320  CA  HSD P 147     -30.045 -94.005 106.376  0.00 97.00      PROA   
ATOM   2321  HA  HSD P 147     -29.389 -93.317 106.893  0.00 97.00      PROA   
ATOM   2322  CB  HSD P 147     -29.612 -94.162 104.891  0.00 97.00      PROA   
ATOM   2323  HB1 HSD P 147     -29.455 -93.155 104.448  0.00 97.00      PROA   
ATOM   2324  HB2 HSD P 147     -30.405 -94.666 104.302  0.00 97.00      PROA   
ATOM   2325  ND1 HSD P 147     -27.190 -94.519 104.161  0.00 97.00      PROA   
ATOM   2326  HD1 HSD P 147     -26.997 -93.568 103.913  0.00 97.00      PROA   
ATOM   2327  CG  HSD P 147     -28.368 -94.992 104.701  0.00 97.00      PROA   
ATOM   2328  CE1 HSD P 147     -26.360 -95.583 104.031  0.00 97.00      PROA   
ATOM   2329  HE1 HSD P 147     -25.347 -95.503 103.636  0.00 97.00      PROA   
ATOM   2330  NE2 HSD P 147     -26.925 -96.705 104.430  0.00 97.00      PROA   
ATOM   2331  CD2 HSD P 147     -28.189 -96.335 104.847  0.00 97.00      PROA   
ATOM   2332  HD2 HSD P 147     -28.876 -97.088 105.214  0.00 97.00      PROA   
ATOM   2333  C   HSD P 147     -31.446 -93.447 106.408  0.00 97.00      PROA   
ATOM   2334  O   HSD P 147     -32.398 -94.178 106.659  0.00 97.00      PROA   
ATOM   2335  N   CYS P 148     -31.626 -92.131 106.154  0.00 97.00      PROA   
ATOM   2336  HN  CYS P 148     -30.858 -91.495 106.091  0.00 97.00      PROA   
ATOM   2337  CA  CYS P 148     -32.948 -91.577 105.961  0.00 97.00      PROA   
ATOM   2338  HA  CYS P 148     -33.604 -92.379 105.670  0.00 97.00      PROA   
ATOM   2339  CB  CYS P 148     -33.558 -90.932 107.238  0.00 97.00      PROA   
ATOM   2340  HB1 CYS P 148     -33.534 -91.703 108.039  0.00 97.00      PROA   
ATOM   2341  HB2 CYS P 148     -34.631 -90.713 107.048  0.00 97.00      PROA   
ATOM   2342  SG  CYS P 148     -32.710 -89.433 107.845  0.00 97.00      PROA   
ATOM   2343  C   CYS P 148     -32.967 -90.612 104.799  0.00 97.00      PROA   
ATOM   2344  O   CYS P 148     -31.933 -90.141 104.335  0.00 97.00      PROA   
ATOM   2345  N   SER P 149     -34.181 -90.303 104.288  0.00 97.00      PROA   
ATOM   2346  HN  SER P 149     -35.003 -90.747 104.637  0.00 97.00      PROA   
ATOM   2347  CA  SER P 149     -34.354 -89.286 103.273  0.00 97.00      PROA   
ATOM   2348  HA  SER P 149     -33.579 -88.549 103.413  0.00 97.00      PROA   
ATOM   2349  CB  SER P 149     -34.335 -89.796 101.797  0.00 97.00      PROA   
ATOM   2350  HB1 SER P 149     -33.416 -90.403 101.656  0.00 97.00      PROA   
ATOM   2351  HB2 SER P 149     -34.287 -88.935 101.099  0.00 97.00      PROA   
ATOM   2352  OG  SER P 149     -35.466 -90.591 101.441  0.00 97.00      PROA   
ATOM   2353  HG1 SER P 149     -36.247 -90.138 101.767  0.00 97.00      PROA   
ATOM   2354  C   SER P 149     -35.669 -88.602 103.518  0.00 97.00      PROA   
ATOM   2355  O   SER P 149     -36.602 -89.214 104.018  0.00 97.00      PROA   
ATOM   2356  N   GLY P 150     -35.769 -87.311 103.140  0.00 97.00      PROA   
ATOM   2357  HN  GLY P 150     -34.980 -86.852 102.737  0.00 97.00      PROA   
ATOM   2358  CA  GLY P 150     -37.001 -86.549 103.186  0.00 97.00      PROA   
ATOM   2359  HA1 GLY P 150     -37.017 -85.985 104.107  0.00 97.00      PROA   
ATOM   2360  HA2 GLY P 150     -37.850 -87.206 103.054  0.00 97.00      PROA   
ATOM   2361  C   GLY P 150     -36.988 -85.585 102.043  0.00 97.00      PROA   
ATOM   2362  O   GLY P 150     -36.032 -85.534 101.282  0.00 97.00      PROA   
ATOM   2363  N   MET P 151     -38.062 -84.785 101.894  0.00 97.00      PROA   
ATOM   2364  HN  MET P 151     -38.866 -84.908 102.474  0.00 97.00      PROA   
ATOM   2365  CA  MET P 151     -38.236 -83.836 100.820  0.00 97.00      PROA   
ATOM   2366  HA  MET P 151     -37.362 -83.823 100.187  0.00 97.00      PROA   
ATOM   2367  CB  MET P 151     -39.492 -84.223  99.992  0.00 97.00      PROA   
ATOM   2368  HB1 MET P 151     -40.401 -83.721 100.377  0.00 97.00      PROA   
ATOM   2369  HB2 MET P 151     -39.663 -85.316 100.148  0.00 97.00      PROA   
ATOM   2370  CG  MET P 151     -39.371 -84.031  98.468  0.00 97.00      PROA   
ATOM   2371  HG1 MET P 151     -40.291 -84.460  98.010  0.00 97.00      PROA   
ATOM   2372  HG2 MET P 151     -38.512 -84.635  98.101  0.00 97.00      PROA   
ATOM   2373  SD  MET P 151     -39.193 -82.312  97.911  0.00 97.00      PROA   
ATOM   2374  CE  MET P 151     -39.352 -82.698  96.145  0.00 97.00      PROA   
ATOM   2375  HE1 MET P 151     -40.363 -83.101  95.923  0.00 97.00      PROA   
ATOM   2376  HE2 MET P 151     -38.603 -83.456  95.829  0.00 97.00      PROA   
ATOM   2377  HE3 MET P 151     -39.204 -81.787  95.527  0.00 97.00      PROA   
ATOM   2378  C   MET P 151     -38.413 -82.461 101.447  0.00 97.00      PROA   
ATOM   2379  O   MET P 151     -39.096 -82.303 102.455  0.00 97.00      PROA   
ATOM   2380  N   GLY P 152     -37.775 -81.425 100.852  0.00 97.00      PROA   
ATOM   2381  HN  GLY P 152     -37.157 -81.621 100.094  0.00 97.00      PROA   
ATOM   2382  CA  GLY P 152     -38.009 -80.023 101.183  0.00 97.00      PROA   
ATOM   2383  HA1 GLY P 152     -37.130 -79.625 101.660  0.00 97.00      PROA   
ATOM   2384  HA2 GLY P 152     -38.896 -79.933 101.795  0.00 97.00      PROA   
ATOM   2385  C   GLY P 152     -38.273 -79.246  99.924  0.00 97.00      PROA   
ATOM   2386  O   GLY P 152     -39.416 -78.954  99.589  0.00 97.00      PROA   
ATOM   2387  N   LYS P 153     -37.207 -78.867  99.188  0.00 97.00      PROA   
ATOM   2388  HN  LYS P 153     -36.280 -78.963  99.547  0.00 97.00      PROA   
ATOM   2389  CA  LYS P 153     -37.324 -78.366  97.828  0.00 97.00      PROA   
ATOM   2390  HA  LYS P 153     -38.366 -78.326  97.555  0.00 97.00      PROA   
ATOM   2391  CB  LYS P 153     -36.715 -76.948  97.670  0.00 97.00      PROA   
ATOM   2392  HB1 LYS P 153     -36.506 -76.729  96.600  0.00 97.00      PROA   
ATOM   2393  HB2 LYS P 153     -35.747 -76.909  98.214  0.00 97.00      PROA   
ATOM   2394  CG  LYS P 153     -37.637 -75.823  98.185  0.00 97.00      PROA   
ATOM   2395  HG1 LYS P 153     -37.088 -74.857  98.105  0.00 97.00      PROA   
ATOM   2396  HG2 LYS P 153     -37.870 -75.991  99.259  0.00 97.00      PROA   
ATOM   2397  CD  LYS P 153     -38.943 -75.732  97.376  0.00 97.00      PROA   
ATOM   2398  HD1 LYS P 153     -39.542 -76.651  97.562  0.00 97.00      PROA   
ATOM   2399  HD2 LYS P 153     -38.673 -75.710  96.295  0.00 97.00      PROA   
ATOM   2400  CE  LYS P 153     -39.809 -74.512  97.708  0.00 97.00      PROA   
ATOM   2401  HE1 LYS P 153     -39.265 -73.570  97.487  0.00 97.00      PROA   
ATOM   2402  HE2 LYS P 153     -40.107 -74.523  98.778  0.00 97.00      PROA   
ATOM   2403  NZ  LYS P 153     -41.044 -74.537  96.887  0.00 97.00      PROA   
ATOM   2404  HZ1 LYS P 153     -41.570 -75.411  97.091  0.00 97.00      PROA   
ATOM   2405  HZ2 LYS P 153     -40.786 -74.525  95.879  0.00 97.00      PROA   
ATOM   2406  HZ3 LYS P 153     -41.639 -73.714  97.103  0.00 97.00      PROA   
ATOM   2407  C   LYS P 153     -36.745 -79.329  96.817  0.00 97.00      PROA   
ATOM   2408  O   LYS P 153     -36.849 -79.120  95.609  0.00 97.00      PROA   
ATOM   2409  N   HSD P 154     -36.187 -80.452  97.303  0.00 97.00      PROA   
ATOM   2410  HN  HSD P 154     -36.094 -80.583  98.285  0.00 97.00      PROA   
ATOM   2411  CA  HSD P 154     -35.806 -81.592  96.511  0.00 97.00      PROA   
ATOM   2412  HA  HSD P 154     -36.615 -81.833  95.836  0.00 97.00      PROA   
ATOM   2413  CB  HSD P 154     -34.486 -81.398  95.721  0.00 97.00      PROA   
ATOM   2414  HB1 HSD P 154     -33.676 -81.096  96.421  0.00 97.00      PROA   
ATOM   2415  HB2 HSD P 154     -34.630 -80.566  94.998  0.00 97.00      PROA   
ATOM   2416  ND1 HSD P 154     -32.948 -83.368  95.220  0.00 97.00      PROA   
ATOM   2417  HD1 HSD P 154     -32.355 -83.265  96.021  0.00 97.00      PROA   
ATOM   2418  CG  HSD P 154     -34.069 -82.618  94.941  0.00 97.00      PROA   
ATOM   2419  CE1 HSD P 154     -32.919 -84.382  94.323  0.00 97.00      PROA   
ATOM   2420  HE1 HSD P 154     -32.131 -85.135  94.311  0.00 97.00      PROA   
ATOM   2421  NE2 HSD P 154     -33.942 -84.341  93.493  0.00 97.00      PROA   
ATOM   2422  CD2 HSD P 154     -34.659 -83.219  93.872  0.00 97.00      PROA   
ATOM   2423  HD2 HSD P 154     -35.554 -82.943  93.327  0.00 97.00      PROA   
ATOM   2424  C   HSD P 154     -35.686 -82.691  97.536  0.00 97.00      PROA   
ATOM   2425  O   HSD P 154     -35.758 -82.424  98.734  0.00 97.00      PROA   
ATOM   2426  N   ARG P 155     -35.531 -83.971  97.119  0.00 97.00      PROA   
ATOM   2427  HN  ARG P 155     -35.497 -84.199  96.148  0.00 97.00      PROA   
ATOM   2428  CA  ARG P 155     -35.184 -85.025  98.052  0.00 97.00      PROA   
ATOM   2429  HA  ARG P 155     -35.871 -84.937  98.882  0.00 97.00      PROA   
ATOM   2430  CB  ARG P 155     -35.366 -86.464  97.502  0.00 97.00      PROA   
ATOM   2431  HB1 ARG P 155     -36.457 -86.634  97.350  0.00 97.00      PROA   
ATOM   2432  HB2 ARG P 155     -35.036 -87.184  98.283  0.00 97.00      PROA   
ATOM   2433  CG  ARG P 155     -34.639 -86.752  96.169  0.00 97.00      PROA   
ATOM   2434  HG1 ARG P 155     -33.821 -86.016  96.042  0.00 97.00      PROA   
ATOM   2435  HG2 ARG P 155     -35.339 -86.608  95.317  0.00 97.00      PROA   
ATOM   2436  CD  ARG P 155     -33.975 -88.137  96.079  0.00 97.00      PROA   
ATOM   2437  HD1 ARG P 155     -33.154 -88.197  96.830  0.00 97.00      PROA   
ATOM   2438  HD2 ARG P 155     -33.563 -88.313  95.061  0.00 97.00      PROA   
ATOM   2439  NE  ARG P 155     -35.028 -89.162  96.362  0.00 97.00      PROA   
ATOM   2440  HE  ARG P 155     -35.981 -88.912  96.215  0.00 97.00      PROA   
ATOM   2441  CZ  ARG P 155     -34.794 -90.335  96.987  0.00 97.00      PROA   
ATOM   2442  NH1 ARG P 155     -33.560 -90.812  97.200  0.00 97.00      PROA   
ATOM   2443 HH11 ARG P 155     -32.785 -90.330  96.805  0.00 97.00      PROA   
ATOM   2444 HH12 ARG P 155     -33.466 -91.696  97.651  0.00 97.00      PROA   
ATOM   2445  NH2 ARG P 155     -35.834 -91.069  97.425  0.00 97.00      PROA   
ATOM   2446 HH21 ARG P 155     -36.761 -90.732  97.291  0.00 97.00      PROA   
ATOM   2447 HH22 ARG P 155     -35.645 -91.897  97.945  0.00 97.00      PROA   
ATOM   2448  C   ARG P 155     -33.781 -84.861  98.625  0.00 97.00      PROA   
ATOM   2449  O   ARG P 155     -32.819 -84.585  97.912  0.00 97.00      PROA   
ATOM   2450  N   TYR P 156     -33.638 -85.035  99.953  0.00 97.00      PROA   
ATOM   2451  HN  TYR P 156     -34.440 -85.206 100.525  0.00 97.00      PROA   
ATOM   2452  CA  TYR P 156     -32.380 -84.924 100.657  0.00 97.00      PROA   
ATOM   2453  HA  TYR P 156     -31.574 -84.741  99.961  0.00 97.00      PROA   
ATOM   2454  CB  TYR P 156     -32.413 -83.818 101.749  0.00 97.00      PROA   
ATOM   2455  HB1 TYR P 156     -31.412 -83.679 102.207  0.00 97.00      PROA   
ATOM   2456  HB2 TYR P 156     -33.135 -84.111 102.541  0.00 97.00      PROA   
ATOM   2457  CG  TYR P 156     -32.867 -82.486 101.193  0.00 97.00      PROA   
ATOM   2458  CD1 TYR P 156     -32.314 -81.955 100.012  0.00 97.00      PROA   
ATOM   2459  HD1 TYR P 156     -31.549 -82.503  99.482  0.00 97.00      PROA   
ATOM   2460  CE1 TYR P 156     -32.760 -80.731  99.499  0.00 97.00      PROA   
ATOM   2461  HE1 TYR P 156     -32.338 -80.347  98.582  0.00 97.00      PROA   
ATOM   2462  CZ  TYR P 156     -33.755 -80.013 100.173  0.00 97.00      PROA   
ATOM   2463  OH  TYR P 156     -34.207 -78.779  99.666  0.00 97.00      PROA   
ATOM   2464  HH  TYR P 156     -33.549 -78.461  99.045  0.00 97.00      PROA   
ATOM   2465  CD2 TYR P 156     -33.848 -81.739 101.871  0.00 97.00      PROA   
ATOM   2466  HD2 TYR P 156     -34.275 -82.121 102.787  0.00 97.00      PROA   
ATOM   2467  CE2 TYR P 156     -34.289 -80.512 101.366  0.00 97.00      PROA   
ATOM   2468  HE2 TYR P 156     -35.033 -79.946 101.904  0.00 97.00      PROA   
ATOM   2469  C   TYR P 156     -32.135 -86.262 101.310  0.00 97.00      PROA   
ATOM   2470  O   TYR P 156     -33.067 -86.897 101.786  0.00 97.00      PROA   
ATOM   2471  N   THR P 157     -30.865 -86.733 101.323  0.00 97.00      PROA   
ATOM   2472  HN  THR P 157     -30.133 -86.223 100.881  0.00 97.00      PROA   
ATOM   2473  CA  THR P 157     -30.452 -87.999 101.906  0.00 97.00      PROA   
ATOM   2474  HA  THR P 157     -31.305 -88.511 102.333  0.00 97.00      PROA   
ATOM   2475  CB  THR P 157     -29.755 -88.932 100.916  0.00 97.00      PROA   
ATOM   2476  HB  THR P 157     -29.215 -89.758 101.439  0.00 97.00      PROA   
ATOM   2477  OG1 THR P 157     -28.840 -88.224 100.085  0.00 97.00      PROA   
ATOM   2478  HG1 THR P 157     -28.136 -87.916 100.659  0.00 97.00      PROA   
ATOM   2479  CG2 THR P 157     -30.808 -89.570  99.995  0.00 97.00      PROA   
ATOM   2480 HG21 THR P 157     -31.378 -88.784  99.457  0.00 97.00      PROA   
ATOM   2481 HG22 THR P 157     -31.509 -90.195 100.583  0.00 97.00      PROA   
ATOM   2482 HG23 THR P 157     -30.303 -90.218  99.245  0.00 97.00      PROA   
ATOM   2483  C   THR P 157     -29.482 -87.716 103.029  0.00 97.00      PROA   
ATOM   2484  O   THR P 157     -28.623 -86.846 102.911  0.00 97.00      PROA   
ATOM   2485  N   SER P 158     -29.590 -88.461 104.153  0.00 97.00      PROA   
ATOM   2486  HN  SER P 158     -30.316 -89.142 104.256  0.00 97.00      PROA   
ATOM   2487  CA  SER P 158     -28.681 -88.329 105.276  0.00 97.00      PROA   
ATOM   2488  HA  SER P 158     -28.471 -87.277 105.410  0.00 97.00      PROA   
ATOM   2489  CB  SER P 158     -29.288 -88.874 106.603  0.00 97.00      PROA   
ATOM   2490  HB1 SER P 158     -30.297 -88.427 106.723  0.00 97.00      PROA   
ATOM   2491  HB2 SER P 158     -28.675 -88.556 107.472  0.00 97.00      PROA   
ATOM   2492  OG  SER P 158     -29.417 -90.296 106.634  0.00 97.00      PROA   
ATOM   2493  HG1 SER P 158     -28.537 -90.655 106.798  0.00 97.00      PROA   
ATOM   2494  C   SER P 158     -27.369 -89.047 105.031  0.00 97.00      PROA   
ATOM   2495  O   SER P 158     -27.215 -89.832 104.097  0.00 97.00      PROA   
ATOM   2496  N   ALA P 159     -26.398 -88.830 105.945  0.00 97.00      PROA   
ATOM   2497  HN  ALA P 159     -26.479 -88.091 106.611  0.00 97.00      PROA   
ATOM   2498  CA  ALA P 159     -25.298 -89.745 106.165  0.00 97.00      PROA   
ATOM   2499  HA  ALA P 159     -24.771 -89.855 105.226  0.00 97.00      PROA   
ATOM   2500  CB  ALA P 159     -24.331 -89.190 107.230  0.00 97.00      PROA   
ATOM   2501  HB1 ALA P 159     -24.849 -89.069 108.206  0.00 97.00      PROA   
ATOM   2502  HB2 ALA P 159     -23.952 -88.192 106.916  0.00 97.00      PROA   
ATOM   2503  HB3 ALA P 159     -23.461 -89.863 107.373  0.00 97.00      PROA   
ATOM   2504  C   ALA P 159     -25.793 -91.126 106.598  0.00 97.00      PROA   
ATOM   2505  O   ALA P 159     -26.844 -91.253 107.222  0.00 97.00      PROA   
ATOM   2506  N   GLY P 160     -25.052 -92.205 106.247  0.00 97.00      PROA   
ATOM   2507  HN  GLY P 160     -24.202 -92.093 105.741  0.00 97.00      PROA   
ATOM   2508  CA  GLY P 160     -25.355 -93.551 106.708  0.00 97.00      PROA   
ATOM   2509  HA1 GLY P 160     -24.904 -94.247 106.016  0.00 97.00      PROA   
ATOM   2510  HA2 GLY P 160     -26.424 -93.681 106.793  0.00 97.00      PROA   
ATOM   2511  C   GLY P 160     -24.719 -93.794 108.044  0.00 97.00      PROA   
ATOM   2512  O   GLY P 160     -23.546 -93.485 108.234  0.00 97.00      PROA   
ATOM   2513  N   ILE P 161     -25.475 -94.390 108.993  0.00 97.00      PROA   
ATOM   2514  HN  ILE P 161     -26.424 -94.632 108.795  0.00 97.00      PROA   
ATOM   2515  CA  ILE P 161     -24.996 -94.674 110.331  0.00 97.00      PROA   
ATOM   2516  HA  ILE P 161     -23.963 -94.373 110.419  0.00 97.00      PROA   
ATOM   2517  CB  ILE P 161     -25.794 -93.961 111.427  0.00 97.00      PROA   
ATOM   2518  HB  ILE P 161     -26.851 -94.318 111.396  0.00 97.00      PROA   
ATOM   2519  CG2 ILE P 161     -25.208 -94.303 112.818  0.00 97.00      PROA   
ATOM   2520 HG21 ILE P 161     -24.122 -94.074 112.848  0.00 97.00      PROA   
ATOM   2521 HG22 ILE P 161     -25.353 -95.373 113.071  0.00 97.00      PROA   
ATOM   2522 HG23 ILE P 161     -25.710 -93.693 113.598  0.00 97.00      PROA   
ATOM   2523  CG1 ILE P 161     -25.845 -92.422 111.207  0.00 97.00      PROA   
ATOM   2524 HG11 ILE P 161     -26.486 -91.986 112.006  0.00 97.00      PROA   
ATOM   2525 HG12 ILE P 161     -26.343 -92.202 110.239  0.00 97.00      PROA   
ATOM   2526  CD  ILE P 161     -24.483 -91.713 111.244  0.00 97.00      PROA   
ATOM   2527  HD1 ILE P 161     -23.809 -92.102 110.453  0.00 97.00      PROA   
ATOM   2528  HD2 ILE P 161     -23.984 -91.849 112.227  0.00 97.00      PROA   
ATOM   2529  HD3 ILE P 161     -24.614 -90.622 111.080  0.00 97.00      PROA   
ATOM   2530  C   ILE P 161     -25.053 -96.174 110.531  0.00 97.00      PROA   
ATOM   2531  O   ILE P 161     -26.114 -96.788 110.476  0.00 97.00      PROA   
ATOM   2532  N   SER P 162     -23.885 -96.809 110.774  0.00 97.00      PROA   
ATOM   2533  HN  SER P 162     -23.023 -96.307 110.789  0.00 97.00      PROA   
ATOM   2534  CA  SER P 162     -23.787 -98.243 110.964  0.00 97.00      PROA   
ATOM   2535  HA  SER P 162     -24.588 -98.726 110.425  0.00 97.00      PROA   
ATOM   2536  CB  SER P 162     -22.452 -98.813 110.418  0.00 97.00      PROA   
ATOM   2537  HB1 SER P 162     -22.417 -98.642 109.320  0.00 97.00      PROA   
ATOM   2538  HB2 SER P 162     -22.385 -99.908 110.596  0.00 97.00      PROA   
ATOM   2539  OG  SER P 162     -21.326 -98.158 110.999  0.00 97.00      PROA   
ATOM   2540  HG1 SER P 162     -21.457 -98.212 111.951  0.00 97.00      PROA   
ATOM   2541  C   SER P 162     -23.910 -98.630 112.424  0.00 97.00      PROA   
ATOM   2542  O   SER P 162     -23.085 -98.242 113.250  0.00 97.00      PROA   
ATOM   2543  N   VAL P 163     -24.931 -99.449 112.770  0.00 97.00      PROA   
ATOM   2544  HN  VAL P 163     -25.604 -99.742 112.093  0.00 97.00      PROA   
ATOM   2545  CA  VAL P 163     -25.108 -99.964 114.114  0.00 97.00      PROA   
ATOM   2546  HA  VAL P 163     -24.341 -99.550 114.748  0.00 97.00      PROA   
ATOM   2547  CB  VAL P 163     -26.446 -99.617 114.768  0.00 97.00      PROA   
ATOM   2548  HB  VAL P 163     -26.416 -99.929 115.839  0.00 97.00      PROA   
ATOM   2549  CG1 VAL P 163     -26.629 -98.087 114.739  0.00 97.00      PROA   
ATOM   2550 HG11 VAL P 163     -26.738 -97.716 113.697  0.00 97.00      PROA   
ATOM   2551 HG12 VAL P 163     -25.764 -97.577 115.212  0.00 97.00      PROA   
ATOM   2552 HG13 VAL P 163     -27.549 -97.817 115.299  0.00 97.00      PROA   
ATOM   2553  CG2 VAL P 163     -27.638-100.325 114.096  0.00 97.00      PROA   
ATOM   2554 HG21 VAL P 163     -27.605-101.422 114.254  0.00 97.00      PROA   
ATOM   2555 HG22 VAL P 163     -27.641-100.122 113.006  0.00 97.00      PROA   
ATOM   2556 HG23 VAL P 163     -28.592 -99.949 114.525  0.00 97.00      PROA   
ATOM   2557  C   VAL P 163     -24.900-101.460 114.077  0.00 97.00      PROA   
ATOM   2558  O   VAL P 163     -25.357-102.152 113.175  0.00 97.00      PROA   
ATOM   2559  N   THR P 164     -24.162-102.005 115.066  0.00 97.00      PROA   
ATOM   2560  HN  THR P 164     -23.787-101.423 115.787  0.00 97.00      PROA   
ATOM   2561  CA  THR P 164     -23.869-103.430 115.115  0.00 97.00      PROA   
ATOM   2562  HA  THR P 164     -24.320-103.936 114.276  0.00 97.00      PROA   
ATOM   2563  CB  THR P 164     -22.378-103.740 115.062  0.00 97.00      PROA   
ATOM   2564  HB  THR P 164     -21.863-103.375 115.978  0.00 97.00      PROA   
ATOM   2565  OG1 THR P 164     -21.777-103.096 113.946  0.00 97.00      PROA   
ATOM   2566  HG1 THR P 164     -22.155-102.217 113.897  0.00 97.00      PROA   
ATOM   2567  CG2 THR P 164     -22.144-105.251 114.879  0.00 97.00      PROA   
ATOM   2568 HG21 THR P 164     -22.600-105.586 113.922  0.00 97.00      PROA   
ATOM   2569 HG22 THR P 164     -22.581-105.846 115.704  0.00 97.00      PROA   
ATOM   2570 HG23 THR P 164     -21.054-105.461 114.826  0.00 97.00      PROA   
ATOM   2571  C   THR P 164     -24.474-103.969 116.396  0.00 97.00      PROA   
ATOM   2572  O   THR P 164     -24.052-103.597 117.483  0.00 97.00      PROA   
ATOM   2573  N   VAL P 165     -25.493-104.859 116.305  0.00 97.00      PROA   
ATOM   2574  HN  VAL P 165     -25.830-105.113 115.398  0.00 97.00      PROA   
ATOM   2575  CA  VAL P 165     -26.231-105.421 117.440  0.00 97.00      PROA   
ATOM   2576  HA  VAL P 165     -26.240-104.666 118.211  0.00 97.00      PROA   
ATOM   2577  CB  VAL P 165     -27.697-105.688 117.061  0.00 97.00      PROA   
ATOM   2578  HB  VAL P 165     -27.733-106.434 116.236  0.00 97.00      PROA   
ATOM   2579  CG1 VAL P 165     -28.572-106.199 118.229  0.00 97.00      PROA   
ATOM   2580 HG11 VAL P 165     -28.394-105.595 119.143  0.00 97.00      PROA   
ATOM   2581 HG12 VAL P 165     -28.381-107.268 118.447  0.00 97.00      PROA   
ATOM   2582 HG13 VAL P 165     -29.645-106.111 117.965  0.00 97.00      PROA   
ATOM   2583  CG2 VAL P 165     -28.316-104.362 116.565  0.00 97.00      PROA   
ATOM   2584 HG21 VAL P 165     -27.808-103.971 115.662  0.00 97.00      PROA   
ATOM   2585 HG22 VAL P 165     -28.259-103.597 117.369  0.00 97.00      PROA   
ATOM   2586 HG23 VAL P 165     -29.386-104.521 116.314  0.00 97.00      PROA   
ATOM   2587  C   VAL P 165     -25.498-106.666 117.976  0.00 97.00      PROA   
ATOM   2588  O   VAL P 165     -24.479-107.061 117.419  0.00 97.00      PROA   
ATOM   2589  N   LYS P 166     -25.956-107.317 119.082  0.00 97.00      PROA   
ATOM   2590  HN  LYS P 166     -26.755-106.988 119.580  0.00 97.00      PROA   
ATOM   2591  CA  LYS P 166     -25.470-108.619 119.507  0.00 97.00      PROA   
ATOM   2592  HA  LYS P 166     -25.062-109.162 118.665  0.00 97.00      PROA   
ATOM   2593  CB  LYS P 166     -24.506-108.620 120.741  0.00 97.00      PROA   
ATOM   2594  HB1 LYS P 166     -24.076-109.638 120.869  0.00 97.00      PROA   
ATOM   2595  HB2 LYS P 166     -25.090-108.390 121.662  0.00 97.00      PROA   
ATOM   2596  CG  LYS P 166     -23.376-107.571 120.740  0.00 97.00      PROA   
ATOM   2597  HG1 LYS P 166     -22.889-107.578 121.741  0.00 97.00      PROA   
ATOM   2598  HG2 LYS P 166     -23.877-106.585 120.648  0.00 97.00      PROA   
ATOM   2599  CD  LYS P 166     -22.282-107.796 119.673  0.00 97.00      PROA   
ATOM   2600  HD1 LYS P 166     -22.732-108.315 118.798  0.00 97.00      PROA   
ATOM   2601  HD2 LYS P 166     -21.515-108.485 120.089  0.00 97.00      PROA   
ATOM   2602  CE  LYS P 166     -21.574-106.522 119.174  0.00 97.00      PROA   
ATOM   2603  HE1 LYS P 166     -20.977-106.752 118.264  0.00 97.00      PROA   
ATOM   2604  HE2 LYS P 166     -20.916-106.082 119.950  0.00 97.00      PROA   
ATOM   2605  NZ  LYS P 166     -22.590-105.526 118.804  0.00 97.00      PROA   
ATOM   2606  HZ1 LYS P 166     -23.057-105.146 119.652  0.00 97.00      PROA   
ATOM   2607  HZ2 LYS P 166     -23.313-106.039 118.253  0.00 97.00      PROA   
ATOM   2608  HZ3 LYS P 166     -22.237-104.743 118.223  0.00 97.00      PROA   
ATOM   2609  C   LYS P 166     -26.710-109.323 119.986  0.00 97.00      PROA   
ATOM   2610  O   LYS P 166     -27.588-108.692 120.564  0.00 97.00      PROA   
ATOM   2611  N   GLU P 167     -26.777-110.661 119.791  0.00  0.00      PROA   
ATOM   2612  HN  GLU P 167     -26.093-111.142 119.249  0.00  0.00      PROA   
ATOM   2613  CA  GLU P 167     -27.693-111.505 120.523  0.00  0.00      PROA   
ATOM   2614  HA  GLU P 167     -28.495-110.900 120.920  0.00  0.00      PROA   
ATOM   2615  CB  GLU P 167     -28.330-112.645 119.682  0.00  0.00      PROA   
ATOM   2616  HB1 GLU P 167     -28.753-112.199 118.756  0.00  0.00      PROA   
ATOM   2617  HB2 GLU P 167     -29.185-113.041 120.277  0.00  0.00      PROA   
ATOM   2618  CG  GLU P 167     -27.407-113.823 119.311  0.00  0.00      PROA   
ATOM   2619  HG1 GLU P 167     -26.935-114.254 120.219  0.00  0.00      PROA   
ATOM   2620  HG2 GLU P 167     -26.602-113.473 118.632  0.00  0.00      PROA   
ATOM   2621  CD  GLU P 167     -28.225-114.932 118.642  0.00  0.00      PROA   
ATOM   2622  OE1 GLU P 167     -29.155-115.463 119.309  0.00  0.00      PROA   
ATOM   2623  OE2 GLU P 167     -27.919-115.280 117.471  0.00  0.00      PROA   
ATOM   2624  C   GLU P 167     -26.887-112.052 121.673  0.00  0.00      PROA   
ATOM   2625  O   GLU P 167     -25.673-111.854 121.742  0.00  0.00      PROA   
ATOM   2626  N   LEU P 168     -27.559-112.749 122.621  0.00  0.00      PROA   
ATOM   2627  HN  LEU P 168     -28.543-112.891 122.555  0.00  0.00      PROA   
ATOM   2628  CA  LEU P 168     -26.912-113.346 123.768  0.00  0.00      PROA   
ATOM   2629  HA  LEU P 168     -26.064-112.736 124.044  0.00  0.00      PROA   
ATOM   2630  CB  LEU P 168     -27.849-113.481 125.006  0.00  0.00      PROA   
ATOM   2631  HB1 LEU P 168     -27.318-114.099 125.762  0.00  0.00      PROA   
ATOM   2632  HB2 LEU P 168     -28.780-114.021 124.730  0.00  0.00      PROA   
ATOM   2633  CG  LEU P 168     -28.250-112.160 125.733  0.00  0.00      PROA   
ATOM   2634  HG  LEU P 168     -28.386-112.430 126.808  0.00  0.00      PROA   
ATOM   2635  CD1 LEU P 168     -27.188-111.047 125.667  0.00  0.00      PROA   
ATOM   2636 HD11 LEU P 168     -27.071-110.688 124.623  0.00  0.00      PROA   
ATOM   2637 HD12 LEU P 168     -26.206-111.413 126.019  0.00  0.00      PROA   
ATOM   2638 HD13 LEU P 168     -27.490-110.189 126.304  0.00  0.00      PROA   
ATOM   2639  CD2 LEU P 168     -29.611-111.608 125.283  0.00  0.00      PROA   
ATOM   2640 HD21 LEU P 168     -30.392-112.396 125.332  0.00  0.00      PROA   
ATOM   2641 HD22 LEU P 168     -29.524-111.242 124.244  0.00  0.00      PROA   
ATOM   2642 HD23 LEU P 168     -29.919-110.758 125.929  0.00  0.00      PROA   
ATOM   2643  C   LEU P 168     -26.354-114.698 123.366  0.00  0.00      PROA   
ATOM   2644  O   LEU P 168     -25.298-114.752 122.740  0.00  0.00      PROA   
ATOM   2645  N   PHE P 169     -27.063-115.789 123.750  0.00  0.00      PROA   
ATOM   2646  HN  PHE P 169     -27.903-115.630 124.264  0.00  0.00      PROA   
ATOM   2647  CA  PHE P 169     -26.819-117.206 123.545  0.00  0.00      PROA   
ATOM   2648  HA  PHE P 169     -27.830-117.564 123.683  0.00  0.00      PROA   
ATOM   2649  CB  PHE P 169     -26.545-117.763 122.101  0.00  0.00      PROA   
ATOM   2650  HB1 PHE P 169     -27.410-117.449 121.474  0.00  0.00      PROA   
ATOM   2651  HB2 PHE P 169     -26.542-118.874 122.110  0.00  0.00      PROA   
ATOM   2652  CG  PHE P 169     -25.281-117.316 121.400  0.00  0.00      PROA   
ATOM   2653  CD1 PHE P 169     -25.359-116.675 120.150  0.00  0.00      PROA   
ATOM   2654  HD1 PHE P 169     -26.326-116.474 119.718  0.00  0.00      PROA   
ATOM   2655  CE1 PHE P 169     -24.205-116.303 119.451  0.00  0.00      PROA   
ATOM   2656  HE1 PHE P 169     -24.288-115.808 118.495  0.00  0.00      PROA   
ATOM   2657  CZ  PHE P 169     -22.946-116.593 119.986  0.00  0.00      PROA   
ATOM   2658  HZ  PHE P 169     -22.053-116.314 119.447  0.00  0.00      PROA   
ATOM   2659  CD2 PHE P 169     -24.005-117.632 121.905  0.00  0.00      PROA   
ATOM   2660  HD2 PHE P 169     -23.907-118.171 122.834  0.00  0.00      PROA   
ATOM   2661  CE2 PHE P 169     -22.846-117.262 121.211  0.00  0.00      PROA   
ATOM   2662  HE2 PHE P 169     -21.874-117.505 121.614  0.00  0.00      PROA   
ATOM   2663  C   PHE P 169     -26.075-117.996 124.618  0.00  0.00      PROA   
ATOM   2664  O   PHE P 169     -26.531-119.125 124.799  0.00  0.00      PROA   
ATOM   2665  N   PRO P 170     -25.022-117.637 125.379  0.00  0.00      PROA   
ATOM   2666  CD  PRO P 170     -24.300-116.363 125.339  0.00  0.00      PROA   
ATOM   2667  HD1 PRO P 170     -24.993-115.518 125.532  0.00  0.00      PROA   
ATOM   2668  HD2 PRO P 170     -23.804-116.255 124.353  0.00  0.00      PROA   
ATOM   2669  CA  PRO P 170     -24.364-118.580 126.276  0.00  0.00      PROA   
ATOM   2670  HA  PRO P 170     -24.238-119.528 125.769  0.00  0.00      PROA   
ATOM   2671  CB  PRO P 170     -23.006-117.946 126.603  0.00  0.00      PROA   
ATOM   2672  HB1 PRO P 170     -22.266-118.269 125.836  0.00  0.00      PROA   
ATOM   2673  HB2 PRO P 170     -22.621-118.221 127.605  0.00  0.00      PROA   
ATOM   2674  CG  PRO P 170     -23.245-116.443 126.449  0.00  0.00      PROA   
ATOM   2675  HG1 PRO P 170     -23.677-116.051 127.395  0.00  0.00      PROA   
ATOM   2676  HG2 PRO P 170     -22.326-115.875 126.203  0.00  0.00      PROA   
ATOM   2677  C   PRO P 170     -25.207-118.810 127.510  0.00  0.00      PROA   
ATOM   2678  O   PRO P 170     -25.258-119.957 127.955  0.00  0.00      PROA   
ATOM   2679  N   ALA P 171     -25.855-117.737 128.045  0.00  0.00      PROA   
ATOM   2680  HN  ALA P 171     -25.713-116.842 127.630  0.00  0.00      PROA   
ATOM   2681  CA  ALA P 171     -26.822-117.702 129.127  0.00  0.00      PROA   
ATOM   2682  HA  ALA P 171     -26.757-116.710 129.538  0.00  0.00      PROA   
ATOM   2683  CB  ALA P 171     -28.258-117.822 128.577  0.00  0.00      PROA   
ATOM   2684  HB1 ALA P 171     -28.403-118.793 128.056  0.00  0.00      PROA   
ATOM   2685  HB2 ALA P 171     -28.438-117.011 127.838  0.00  0.00      PROA   
ATOM   2686  HB3 ALA P 171     -29.008-117.726 129.390  0.00  0.00      PROA   
ATOM   2687  C   ALA P 171     -26.614-118.724 130.233  0.00  0.00      PROA   
ATOM   2688  O   ALA P 171     -27.256-119.773 130.171  0.00  0.00      PROA   
ATOM   2689  N   PRO P 172     -25.716-118.509 131.211  0.00  0.00      PROA   
ATOM   2690  CD  PRO P 172     -25.161-117.192 131.534  0.00  0.00      PROA   
ATOM   2691  HD1 PRO P 172     -25.918-116.387 131.427  0.00  0.00      PROA   
ATOM   2692  HD2 PRO P 172     -24.292-117.002 130.869  0.00  0.00      PROA   
ATOM   2693  CA  PRO P 172     -25.248-119.522 132.155  0.00  0.00      PROA   
ATOM   2694  HA  PRO P 172     -24.702-120.260 131.585  0.00  0.00      PROA   
ATOM   2695  CB  PRO P 172     -24.326-118.774 133.132  0.00  0.00      PROA   
ATOM   2696  HB1 PRO P 172     -23.279-118.895 132.781  0.00  0.00      PROA   
ATOM   2697  HB2 PRO P 172     -24.388-119.133 134.179  0.00  0.00      PROA   
ATOM   2698  CG  PRO P 172     -24.715-117.299 132.994  0.00  0.00      PROA   
ATOM   2699  HG1 PRO P 172     -25.575-117.074 133.663  0.00  0.00      PROA   
ATOM   2700  HG2 PRO P 172     -23.874-116.618 133.233  0.00  0.00      PROA   
ATOM   2701  C   PRO P 172     -26.355-120.264 132.861  0.00  0.00      PROA   
ATOM   2702  O   PRO P 172     -27.289-119.632 133.352  0.00  0.00      PROA   
ATOM   2703  N   VAL P 173     -26.251-121.612 132.885  0.00 97.00      PROA   
ATOM   2704  HN  VAL P 173     -25.452-122.067 132.496  0.00 97.00      PROA   
ATOM   2705  CA  VAL P 173     -27.277-122.485 133.404  0.00 97.00      PROA   
ATOM   2706  HA  VAL P 173     -28.219-121.958 133.365  0.00 97.00      PROA   
ATOM   2707  CB  VAL P 173     -27.444-123.765 132.582  0.00 97.00      PROA   
ATOM   2708  HB  VAL P 173     -28.220-124.413 133.053  0.00 97.00      PROA   
ATOM   2709  CG1 VAL P 173     -27.947-123.380 131.174  0.00 97.00      PROA   
ATOM   2710 HG11 VAL P 173     -27.194-122.760 130.643  0.00 97.00      PROA   
ATOM   2711 HG12 VAL P 173     -28.894-122.806 131.238  0.00 97.00      PROA   
ATOM   2712 HG13 VAL P 173     -28.127-124.295 130.569  0.00 97.00      PROA   
ATOM   2713  CG2 VAL P 173     -26.126-124.565 132.497  0.00 97.00      PROA   
ATOM   2714 HG21 VAL P 173     -25.758-124.840 133.505  0.00 97.00      PROA   
ATOM   2715 HG22 VAL P 173     -25.337-123.982 131.978  0.00 97.00      PROA   
ATOM   2716 HG23 VAL P 173     -26.289-125.501 131.921  0.00 97.00      PROA   
ATOM   2717  C   VAL P 173     -27.002-122.794 134.858  0.00 97.00      PROA   
ATOM   2718  O   VAL P 173     -25.870-122.717 135.325  0.00 97.00      PROA   
ATOM   2719  N   LEU P 174     -28.061-123.149 135.617  0.00 97.00      PROA   
ATOM   2720  HN  LEU P 174     -28.981-123.165 135.235  0.00 97.00      PROA   
ATOM   2721  CA  LEU P 174     -27.943-123.547 137.001  0.00 97.00      PROA   
ATOM   2722  HA  LEU P 174     -26.971-123.277 137.390  0.00 97.00      PROA   
ATOM   2723  CB  LEU P 174     -29.025-122.841 137.858  0.00 97.00      PROA   
ATOM   2724  HB1 LEU P 174     -30.043-123.182 137.574  0.00 97.00      PROA   
ATOM   2725  HB2 LEU P 174     -28.964-121.758 137.591  0.00 97.00      PROA   
ATOM   2726  CG  LEU P 174     -28.858-122.916 139.394  0.00 97.00      PROA   
ATOM   2727  HG  LEU P 174     -27.798-122.673 139.639  0.00 97.00      PROA   
ATOM   2728  CD1 LEU P 174     -29.746-121.849 140.060  0.00 97.00      PROA   
ATOM   2729 HD11 LEU P 174     -30.814-122.036 139.820  0.00 97.00      PROA   
ATOM   2730 HD12 LEU P 174     -29.475-120.835 139.700  0.00 97.00      PROA   
ATOM   2731 HD13 LEU P 174     -29.621-121.882 141.161  0.00 97.00      PROA   
ATOM   2732  CD2 LEU P 174     -29.177-124.295 139.998  0.00 97.00      PROA   
ATOM   2733 HD21 LEU P 174     -28.411-125.044 139.715  0.00 97.00      PROA   
ATOM   2734 HD22 LEU P 174     -30.171-124.645 139.654  0.00 97.00      PROA   
ATOM   2735 HD23 LEU P 174     -29.196-124.223 141.105  0.00 97.00      PROA   
ATOM   2736  C   LEU P 174     -28.081-125.054 137.028  0.00 97.00      PROA   
ATOM   2737  O   LEU P 174     -29.158-125.603 136.800  0.00 97.00      PROA   
ATOM   2738  N   THR P 175     -26.966-125.769 137.306  0.00 97.00      PROA   
ATOM   2739  HN  THR P 175     -26.093-125.306 137.468  0.00 97.00      PROA   
ATOM   2740  CA  THR P 175     -26.926-127.218 137.361  0.00 97.00      PROA   
ATOM   2741  HA  THR P 175     -27.785-127.603 136.832  0.00 97.00      PROA   
ATOM   2742  CB  THR P 175     -25.713-127.843 136.678  0.00 97.00      PROA   
ATOM   2743  HB  THR P 175     -25.605-128.924 136.927  0.00 97.00      PROA   
ATOM   2744  OG1 THR P 175     -24.527-127.155 137.037  0.00 97.00      PROA   
ATOM   2745  HG1 THR P 175     -23.920-127.228 136.288  0.00 97.00      PROA   
ATOM   2746  CG2 THR P 175     -25.898-127.717 135.154  0.00 97.00      PROA   
ATOM   2747 HG21 THR P 175     -25.954-126.649 134.859  0.00 97.00      PROA   
ATOM   2748 HG22 THR P 175     -26.831-128.225 134.836  0.00 97.00      PROA   
ATOM   2749 HG23 THR P 175     -25.044-128.185 134.618  0.00 97.00      PROA   
ATOM   2750  C   THR P 175     -27.057-127.687 138.794  0.00 97.00      PROA   
ATOM   2751  O   THR P 175     -26.320-127.279 139.688  0.00 97.00      PROA   
ATOM   2752  N   ALA P 176     -28.044-128.572 139.034  0.00 97.00      PROA   
ATOM   2753  HN  ALA P 176     -28.649-128.862 138.298  0.00 97.00      PROA   
ATOM   2754  CA  ALA P 176     -28.308-129.172 140.319  0.00 97.00      PROA   
ATOM   2755  HA  ALA P 176     -27.522-128.918 141.019  0.00 97.00      PROA   
ATOM   2756  CB  ALA P 176     -29.668-128.706 140.877  0.00 97.00      PROA   
ATOM   2757  HB1 ALA P 176     -30.492-128.963 140.178  0.00 97.00      PROA   
ATOM   2758  HB2 ALA P 176     -29.656-127.599 140.997  0.00 97.00      PROA   
ATOM   2759  HB3 ALA P 176     -29.877-129.159 141.867  0.00 97.00      PROA   
ATOM   2760  C   ALA P 176     -28.286-130.670 140.103  0.00 97.00      PROA   
ATOM   2761  O   ALA P 176     -28.689-131.156 139.048  0.00 97.00      PROA   
ATOM   2762  N   SER P 177     -27.766-131.454 141.078  0.00 97.00      PROA   
ATOM   2763  HN  SER P 177     -27.423-131.067 141.932  0.00 97.00      PROA   
ATOM   2764  CA  SER P 177     -27.456-132.857 140.854  0.00 97.00      PROA   
ATOM   2765  HA  SER P 177     -27.280-133.020 139.798  0.00 97.00      PROA   
ATOM   2766  CB  SER P 177     -26.157-133.251 141.604  0.00 97.00      PROA   
ATOM   2767  HB1 SER P 177     -25.330-132.627 141.199  0.00 97.00      PROA   
ATOM   2768  HB2 SER P 177     -25.891-134.315 141.428  0.00 97.00      PROA   
ATOM   2769  OG  SER P 177     -26.247-132.998 143.006  0.00 97.00      PROA   
ATOM   2770  HG1 SER P 177     -26.759-133.718 143.384  0.00 97.00      PROA   
ATOM   2771  C   SER P 177     -28.556-133.818 141.264  0.00 97.00      PROA   
ATOM   2772  O   SER P 177     -28.397-135.028 141.111  0.00 97.00      PROA   
ATOM   2773  N   VAL P 178     -29.704-133.312 141.770  0.00 97.00      PROA   
ATOM   2774  HN  VAL P 178     -29.820-132.329 141.874  0.00 97.00      PROA   
ATOM   2775  CA  VAL P 178     -30.842-134.137 142.136  0.00 97.00      PROA   
ATOM   2776  HA  VAL P 178     -30.830-135.048 141.552  0.00 97.00      PROA   
ATOM   2777  CB  VAL P 178     -30.910-134.487 143.631  0.00 97.00      PROA   
ATOM   2778  HB  VAL P 178     -31.013-133.555 144.231  0.00 97.00      PROA   
ATOM   2779  CG1 VAL P 178     -32.114-135.410 143.918  0.00 97.00      PROA   
ATOM   2780 HG11 VAL P 178     -32.065-136.321 143.285  0.00 97.00      PROA   
ATOM   2781 HG12 VAL P 178     -33.073-134.895 143.729  0.00 97.00      PROA   
ATOM   2782 HG13 VAL P 178     -32.107-135.724 144.983  0.00 97.00      PROA   
ATOM   2783  CG2 VAL P 178     -29.618-135.201 144.084  0.00 97.00      PROA   
ATOM   2784 HG21 VAL P 178     -28.740-134.529 144.008  0.00 97.00      PROA   
ATOM   2785 HG22 VAL P 178     -29.439-136.101 143.459  0.00 97.00      PROA   
ATOM   2786 HG23 VAL P 178     -29.714-135.525 145.143  0.00 97.00      PROA   
ATOM   2787  C   VAL P 178     -32.073-133.340 141.748  0.00 97.00      PROA   
ATOM   2788  O   VAL P 178     -32.158-132.146 142.027  0.00 97.00      PROA   
ATOM   2789  N   THR P 179     -33.064-133.984 141.079  0.00 97.00      PROA   
ATOM   2790  HN  THR P 179     -32.967-134.939 140.806  0.00 97.00      PROA   
ATOM   2791  CA  THR P 179     -34.377-133.418 140.803  0.00 97.00      PROA   
ATOM   2792  HA  THR P 179     -34.224-132.444 140.357  0.00 97.00      PROA   
ATOM   2793  CB  THR P 179     -35.199-134.263 139.836  0.00 97.00      PROA   
ATOM   2794  HB  THR P 179     -36.258-133.913 139.779  0.00 97.00      PROA   
ATOM   2795  OG1 THR P 179     -35.179-135.635 140.216  0.00 97.00      PROA   
ATOM   2796  HG1 THR P 179     -35.601-135.671 141.077  0.00 97.00      PROA   
ATOM   2797  CG2 THR P 179     -34.593-134.155 138.428  0.00 97.00      PROA   
ATOM   2798 HG21 THR P 179     -33.544-134.520 138.424  0.00 97.00      PROA   
ATOM   2799 HG22 THR P 179     -34.610-133.102 138.078  0.00 97.00      PROA   
ATOM   2800 HG23 THR P 179     -35.181-134.774 137.717  0.00 97.00      PROA   
ATOM   2801  C   THR P 179     -35.216-133.218 142.052  0.00 97.00      PROA   
ATOM   2802  O   THR P 179     -35.215-134.046 142.959  0.00 97.00      PROA   
ATOM   2803  N   SER P 180     -36.012-132.130 142.093  0.00 97.00      PROA   
ATOM   2804  HN  SER P 180     -36.003-131.440 141.372  0.00 97.00      PROA   
ATOM   2805  CA  SER P 180     -37.059-131.909 143.068  0.00 97.00      PROA   
ATOM   2806  HA  SER P 180     -36.590-131.996 144.034  0.00 97.00      PROA   
ATOM   2807  CB  SER P 180     -37.621-130.476 142.936  0.00 97.00      PROA   
ATOM   2808  HB1 SER P 180     -36.859-129.761 143.315  0.00 97.00      PROA   
ATOM   2809  HB2 SER P 180     -38.548-130.327 143.522  0.00 97.00      PROA   
ATOM   2810  OG  SER P 180     -37.870-130.152 141.573  0.00 97.00      PROA   
ATOM   2811  HG1 SER P 180     -38.313-129.293 141.595  0.00 97.00      PROA   
ATOM   2812  C   SER P 180     -38.175-132.954 143.022  0.00 97.00      PROA   
ATOM   2813  O   SER P 180     -38.400-133.545 141.964  0.00 97.00      PROA   
ATOM   2814  N   PRO P 181     -38.887-133.266 144.108  0.00 97.00      PROA   
ATOM   2815  CD  PRO P 181     -40.080-134.110 143.969  0.00 97.00      PROA   
ATOM   2816  HD1 PRO P 181     -39.796-135.131 143.636  0.00 97.00      PROA   
ATOM   2817  HD2 PRO P 181     -40.780-133.652 143.233  0.00 97.00      PROA   
ATOM   2818  CA  PRO P 181     -38.854-132.578 145.393  0.00 97.00      PROA   
ATOM   2819  HA  PRO P 181     -38.662-131.527 145.262  0.00 97.00      PROA   
ATOM   2820  CB  PRO P 181     -40.267-132.796 145.959  0.00 97.00      PROA   
ATOM   2821  HB1 PRO P 181     -40.934-131.989 145.578  0.00 97.00      PROA   
ATOM   2822  HB2 PRO P 181     -40.303-132.794 147.065  0.00 97.00      PROA   
ATOM   2823  CG  PRO P 181     -40.721-134.131 145.358  0.00 97.00      PROA   
ATOM   2824  HG1 PRO P 181     -40.289-134.967 145.951  0.00 97.00      PROA   
ATOM   2825  HG2 PRO P 181     -41.823-134.237 145.326  0.00 97.00      PROA   
ATOM   2826  C   PRO P 181     -37.794-133.156 146.319  0.00 97.00      PROA   
ATOM   2827  O   PRO P 181     -37.819-134.344 146.632  0.00 97.00      PROA   
ATOM   2828  N   LEU P 182     -36.848-132.311 146.790  0.00 97.00      PROA   
ATOM   2829  HN  LEU P 182     -36.876-131.343 146.542  0.00 97.00      PROA   
ATOM   2830  CA  LEU P 182     -35.812-132.686 147.736  0.00 97.00      PROA   
ATOM   2831  HA  LEU P 182     -35.390-133.620 147.394  0.00 97.00      PROA   
ATOM   2832  CB  LEU P 182     -34.669-131.635 147.856  0.00 97.00      PROA   
ATOM   2833  HB1 LEU P 182     -33.908-132.038 148.562  0.00 97.00      PROA   
ATOM   2834  HB2 LEU P 182     -35.069-130.699 148.298  0.00 97.00      PROA   
ATOM   2835  CG  LEU P 182     -33.913-131.260 146.548  0.00 97.00      PROA   
ATOM   2836  HG  LEU P 182     -32.935-130.825 146.874  0.00 97.00      PROA   
ATOM   2837  CD1 LEU P 182     -33.591-132.477 145.662  0.00 97.00      PROA   
ATOM   2838 HD11 LEU P 182     -34.525-132.931 145.272  0.00 97.00      PROA   
ATOM   2839 HD12 LEU P 182     -33.034-133.244 146.238  0.00 97.00      PROA   
ATOM   2840 HD13 LEU P 182     -32.974-132.167 144.793  0.00 97.00      PROA   
ATOM   2841  CD2 LEU P 182     -34.607-130.154 145.727  0.00 97.00      PROA   
ATOM   2842 HD21 LEU P 182     -34.804-129.262 146.357  0.00 97.00      PROA   
ATOM   2843 HD22 LEU P 182     -35.570-130.514 145.315  0.00 97.00      PROA   
ATOM   2844 HD23 LEU P 182     -33.964-129.853 144.874  0.00 97.00      PROA   
ATOM   2845  C   LEU P 182     -36.393-132.935 149.117  0.00 97.00      PROA   
ATOM   2846  O   LEU P 182     -37.363-132.307 149.514  0.00 97.00      PROA   
ATOM   2847  N   LEU P 183     -35.825-133.871 149.907  0.00 97.00      PROA   
ATOM   2848  HN  LEU P 183     -35.055-134.419 149.592  0.00 97.00      PROA   
ATOM   2849  CA  LEU P 183     -36.245-134.070 151.283  0.00 97.00      PROA   
ATOM   2850  HA  LEU P 183     -37.326-134.060 151.304  0.00 97.00      PROA   
ATOM   2851  CB  LEU P 183     -35.777-135.428 151.856  0.00 97.00      PROA   
ATOM   2852  HB1 LEU P 183     -36.102-135.515 152.917  0.00 97.00      PROA   
ATOM   2853  HB2 LEU P 183     -34.666-135.465 151.835  0.00 97.00      PROA   
ATOM   2854  CG  LEU P 183     -36.324-136.668 151.105  0.00 97.00      PROA   
ATOM   2855  HG  LEU P 183     -35.963-136.633 150.051  0.00 97.00      PROA   
ATOM   2856  CD1 LEU P 183     -35.775-137.958 151.741  0.00 97.00      PROA   
ATOM   2857 HD11 LEU P 183     -36.115-138.035 152.796  0.00 97.00      PROA   
ATOM   2858 HD12 LEU P 183     -34.665-137.956 151.727  0.00 97.00      PROA   
ATOM   2859 HD13 LEU P 183     -36.139-138.848 151.186  0.00 97.00      PROA   
ATOM   2860  CD2 LEU P 183     -37.864-136.705 151.073  0.00 97.00      PROA   
ATOM   2861 HD21 LEU P 183     -38.268-135.844 150.502  0.00 97.00      PROA   
ATOM   2862 HD22 LEU P 183     -38.269-136.668 152.107  0.00 97.00      PROA   
ATOM   2863 HD23 LEU P 183     -38.216-137.639 150.587  0.00 97.00      PROA   
ATOM   2864  C   LEU P 183     -35.778-132.950 152.201  0.00 97.00      PROA   
ATOM   2865  O   LEU P 183     -34.665-132.444 152.079  0.00 97.00      PROA   
ATOM   2866  N   GLU P 184     -36.633-132.540 153.167  0.00 97.00      PROA   
ATOM   2867  HN  GLU P 184     -37.572-132.884 153.180  0.00 97.00      PROA   
ATOM   2868  CA  GLU P 184     -36.302-131.581 154.205  0.00 97.00      PROA   
ATOM   2869  HA  GLU P 184     -35.987-130.681 153.697  0.00 97.00      PROA   
ATOM   2870  CB  GLU P 184     -37.570-131.209 155.034  0.00 97.00      PROA   
ATOM   2871  HB1 GLU P 184     -38.038-132.161 155.372  0.00 97.00      PROA   
ATOM   2872  HB2 GLU P 184     -38.275-130.715 154.326  0.00 97.00      PROA   
ATOM   2873  CG  GLU P 184     -37.352-130.302 156.264  0.00 97.00      PROA   
ATOM   2874  HG1 GLU P 184     -36.722-129.441 155.981  0.00 97.00      PROA   
ATOM   2875  HG2 GLU P 184     -36.832-130.864 157.066  0.00 97.00      PROA   
ATOM   2876  CD  GLU P 184     -38.644-129.710 156.832  0.00 97.00      PROA   
ATOM   2877  OE1 GLU P 184     -39.371-129.000 156.095  0.00 97.00      PROA   
ATOM   2878  OE2 GLU P 184     -38.891-129.911 158.047  0.00 97.00      PROA   
ATOM   2879  C   GLU P 184     -35.125-132.037 155.067  0.00 97.00      PROA   
ATOM   2880  O   GLU P 184     -35.073-133.173 155.533  0.00 97.00      PROA   
ATOM   2881  N   GLY P 185     -34.125-131.141 155.253  0.00 97.00      PROA   
ATOM   2882  HN  GLY P 185     -34.274-130.207 154.929  0.00 97.00      PROA   
ATOM   2883  CA  GLY P 185     -32.879-131.400 155.957  0.00 97.00      PROA   
ATOM   2884  HA1 GLY P 185     -32.894-132.399 156.369  0.00 97.00      PROA   
ATOM   2885  HA2 GLY P 185     -32.775-130.653 156.724  0.00 97.00      PROA   
ATOM   2886  C   GLY P 185     -31.642-131.302 155.102  0.00 97.00      PROA   
ATOM   2887  O   GLY P 185     -30.548-131.146 155.640  0.00 97.00      PROA   
ATOM   2888  N   THR P 186     -31.744-131.392 153.757  0.00 97.00      PROA   
ATOM   2889  HN  THR P 186     -32.631-131.515 153.315  0.00 97.00      PROA   
ATOM   2890  CA  THR P 186     -30.561-131.508 152.906  0.00 97.00      PROA   
ATOM   2891  HA  THR P 186     -29.927-132.242 153.373  0.00 97.00      PROA   
ATOM   2892  CB  THR P 186     -30.864-132.050 151.509  0.00 97.00      PROA   
ATOM   2893  HB  THR P 186     -29.936-132.071 150.888  0.00 97.00      PROA   
ATOM   2894  OG1 THR P 186     -31.854-131.276 150.838  0.00 97.00      PROA   
ATOM   2895  HG1 THR P 186     -31.585-130.361 150.952  0.00 97.00      PROA   
ATOM   2896  CG2 THR P 186     -31.386-133.492 151.616  0.00 97.00      PROA   
ATOM   2897 HG21 THR P 186     -32.345-133.519 152.175  0.00 97.00      PROA   
ATOM   2898 HG22 THR P 186     -30.652-134.141 152.135  0.00 97.00      PROA   
ATOM   2899 HG23 THR P 186     -31.568-133.900 150.599  0.00 97.00      PROA   
ATOM   2900  C   THR P 186     -29.769-130.210 152.710  0.00 97.00      PROA   
ATOM   2901  O   THR P 186     -30.359-129.260 152.204  0.00 97.00      PROA   
ATOM   2902  N   PRO P 187     -28.469-130.057 152.998  0.00 97.00      PROA   
ATOM   2903  CD  PRO P 187     -27.679-130.962 153.845  0.00 97.00      PROA   
ATOM   2904  HD1 PRO P 187     -27.943-132.030 153.697  0.00 97.00      PROA   
ATOM   2905  HD2 PRO P 187     -27.836-130.676 154.909  0.00 97.00      PROA   
ATOM   2906  CA  PRO P 187     -27.607-129.126 152.257  0.00 97.00      PROA   
ATOM   2907  HA  PRO P 187     -28.011-128.129 152.355  0.00 97.00      PROA   
ATOM   2908  CB  PRO P 187     -26.238-129.273 152.937  0.00 97.00      PROA   
ATOM   2909  HB1 PRO P 187     -26.203-128.597 153.820  0.00 97.00      PROA   
ATOM   2910  HB2 PRO P 187     -25.385-129.029 152.274  0.00 97.00      PROA   
ATOM   2911  CG  PRO P 187     -26.222-130.722 153.434  0.00 97.00      PROA   
ATOM   2912  HG1 PRO P 187     -25.963-131.396 152.588  0.00 97.00      PROA   
ATOM   2913  HG2 PRO P 187     -25.513-130.884 154.269  0.00 97.00      PROA   
ATOM   2914  C   PRO P 187     -27.566-129.449 150.762  0.00 97.00      PROA   
ATOM   2915  O   PRO P 187     -27.734-130.613 150.399  0.00 97.00      PROA   
ATOM   2916  N   VAL P 188     -27.378-128.435 149.877  0.00 97.00      PROA   
ATOM   2917  HN  VAL P 188     -27.187-127.508 150.189  0.00 97.00      PROA   
ATOM   2918  CA  VAL P 188     -27.463-128.609 148.432  0.00 97.00      PROA   
ATOM   2919  HA  VAL P 188     -27.190-129.622 148.172  0.00 97.00      PROA   
ATOM   2920  CB  VAL P 188     -28.850-128.262 147.858  0.00 97.00      PROA   
ATOM   2921  HB  VAL P 188     -29.082-127.189 148.059  0.00 97.00      PROA   
ATOM   2922  CG1 VAL P 188     -28.901-128.498 146.332  0.00 97.00      PROA   
ATOM   2923 HG11 VAL P 188     -28.612-129.543 146.093  0.00 97.00      PROA   
ATOM   2924 HG12 VAL P 188     -28.227-127.805 145.791  0.00 97.00      PROA   
ATOM   2925 HG13 VAL P 188     -29.933-128.326 145.958  0.00 97.00      PROA   
ATOM   2926  CG2 VAL P 188     -29.945-129.111 148.537  0.00 97.00      PROA   
ATOM   2927 HG21 VAL P 188     -30.041-128.852 149.610  0.00 97.00      PROA   
ATOM   2928 HG22 VAL P 188     -29.707-130.192 148.448  0.00 97.00      PROA   
ATOM   2929 HG23 VAL P 188     -30.928-128.927 148.054  0.00 97.00      PROA   
ATOM   2930  C   VAL P 188     -26.441-127.662 147.833  0.00 97.00      PROA   
ATOM   2931  O   VAL P 188     -26.307-126.546 148.319  0.00 97.00      PROA   
ATOM   2932  N   THR P 189     -25.715-128.070 146.752  0.00 97.00      PROA   
ATOM   2933  HN  THR P 189     -25.847-128.978 146.365  0.00 97.00      PROA   
ATOM   2934  CA  THR P 189     -24.794-127.218 146.003  0.00 97.00      PROA   
ATOM   2935  HA  THR P 189     -24.742-126.269 146.512  0.00 97.00      PROA   
ATOM   2936  CB  THR P 189     -23.336-127.727 145.900  0.00 97.00      PROA   
ATOM   2937  HB  THR P 189     -22.801-127.467 146.842  0.00 97.00      PROA   
ATOM   2938  OG1 THR P 189     -22.585-127.203 144.803  0.00 97.00      PROA   
ATOM   2939  HG1 THR P 189     -22.326-126.302 145.032  0.00 97.00      PROA   
ATOM   2940  CG2 THR P 189     -23.321-129.251 145.716  0.00 97.00      PROA   
ATOM   2941 HG21 THR P 189     -23.888-129.524 144.800  0.00 97.00      PROA   
ATOM   2942 HG22 THR P 189     -23.753-129.773 146.592  0.00 97.00      PROA   
ATOM   2943 HG23 THR P 189     -22.272-129.598 145.590  0.00 97.00      PROA   
ATOM   2944  C   THR P 189     -25.417-126.923 144.653  0.00 97.00      PROA   
ATOM   2945  O   THR P 189     -26.012-127.796 144.025  0.00 97.00      PROA   
ATOM   2946  N   LEU P 190     -25.317-125.644 144.212  0.00 97.00      PROA   
ATOM   2947  HN  LEU P 190     -24.779-124.993 144.749  0.00 97.00      PROA   
ATOM   2948  CA  LEU P 190     -25.987-125.130 143.034  0.00 97.00      PROA   
ATOM   2949  HA  LEU P 190     -26.461-125.943 142.503  0.00 97.00      PROA   
ATOM   2950  CB  LEU P 190     -27.047-124.040 143.381  0.00 97.00      PROA   
ATOM   2951  HB1 LEU P 190     -27.458-123.647 142.426  0.00 97.00      PROA   
ATOM   2952  HB2 LEU P 190     -26.545-123.198 143.907  0.00 97.00      PROA   
ATOM   2953  CG  LEU P 190     -28.262-124.474 144.253  0.00 97.00      PROA   
ATOM   2954  HG  LEU P 190     -29.023-123.661 144.143  0.00 97.00      PROA   
ATOM   2955  CD1 LEU P 190     -28.923-125.778 143.770  0.00 97.00      PROA   
ATOM   2956 HD11 LEU P 190     -28.207-126.620 143.833  0.00 97.00      PROA   
ATOM   2957 HD12 LEU P 190     -29.264-125.686 142.719  0.00 97.00      PROA   
ATOM   2958 HD13 LEU P 190     -29.795-126.022 144.411  0.00 97.00      PROA   
ATOM   2959  CD2 LEU P 190     -27.947-124.540 145.762  0.00 97.00      PROA   
ATOM   2960 HD21 LEU P 190     -27.450-123.606 146.096  0.00 97.00      PROA   
ATOM   2961 HD22 LEU P 190     -27.279-125.392 145.992  0.00 97.00      PROA   
ATOM   2962 HD23 LEU P 190     -28.882-124.672 146.345  0.00 97.00      PROA   
ATOM   2963  C   LEU P 190     -24.968-124.511 142.091  0.00 97.00      PROA   
ATOM   2964  O   LEU P 190     -24.469-123.408 142.308  0.00 97.00      PROA   
ATOM   2965  N   SER P 191     -24.660-125.200 140.971  0.00 97.00      PROA   
ATOM   2966  HN  SER P 191     -25.106-126.071 140.767  0.00 97.00      PROA   
ATOM   2967  CA  SER P 191     -23.611-124.782 140.057  0.00 97.00      PROA   
ATOM   2968  HA  SER P 191     -22.875-124.221 140.617  0.00 97.00      PROA   
ATOM   2969  CB  SER P 191     -22.829-126.019 139.511  0.00 97.00      PROA   
ATOM   2970  HB1 SER P 191     -23.551-126.838 139.314  0.00 97.00      PROA   
ATOM   2971  HB2 SER P 191     -22.138-126.374 140.306  0.00 97.00      PROA   
ATOM   2972  OG  SER P 191     -22.079-125.785 138.320  0.00 97.00      PROA   
ATOM   2973  HG1 SER P 191     -22.712-125.874 137.599  0.00 97.00      PROA   
ATOM   2974  C   SER P 191     -24.121-123.842 138.974  0.00 97.00      PROA   
ATOM   2975  O   SER P 191     -24.710-124.260 137.985  0.00 97.00      PROA   
ATOM   2976  N   CYS P 192     -23.865-122.522 139.120  0.00 97.00      PROA   
ATOM   2977  HN  CYS P 192     -23.465-122.187 139.969  0.00 97.00      PROA   
ATOM   2978  CA  CYS P 192     -24.168-121.537 138.089  0.00 97.00      PROA   
ATOM   2979  HA  CYS P 192     -25.020-121.875 137.517  0.00 97.00      PROA   
ATOM   2980  CB  CYS P 192     -24.528-120.154 138.692  0.00 97.00      PROA   
ATOM   2981  HB1 CYS P 192     -24.661-119.416 137.872  0.00 97.00      PROA   
ATOM   2982  HB2 CYS P 192     -23.697-119.803 139.341  0.00 97.00      PROA   
ATOM   2983  SG  CYS P 192     -26.061-120.269 139.672  0.00 97.00      PROA   
ATOM   2984  C   CYS P 192     -22.988-121.417 137.138  0.00 97.00      PROA   
ATOM   2985  O   CYS P 192     -21.978-120.790 137.451  0.00 97.00      PROA   
ATOM   2986  N   GLU P 193     -23.087-122.064 135.949  0.00 97.00      PROA   
ATOM   2987  HN  GLU P 193     -23.950-122.492 135.684  0.00 97.00      PROA   
ATOM   2988  CA  GLU P 193     -21.928-122.443 135.159  0.00 97.00      PROA   
ATOM   2989  HA  GLU P 193     -21.040-122.075 135.654  0.00 97.00      PROA   
ATOM   2990  CB  GLU P 193     -21.809-123.990 135.110  0.00 97.00      PROA   
ATOM   2991  HB1 GLU P 193     -21.673-124.339 136.159  0.00 97.00      PROA   
ATOM   2992  HB2 GLU P 193     -20.891-124.264 134.546  0.00 97.00      PROA   
ATOM   2993  CG  GLU P 193     -23.039-124.714 134.516  0.00 97.00      PROA   
ATOM   2994  HG1 GLU P 193     -23.315-124.261 133.542  0.00 97.00      PROA   
ATOM   2995  HG2 GLU P 193     -23.913-124.657 135.198  0.00 97.00      PROA   
ATOM   2996  CD  GLU P 193     -22.703-126.172 134.256  0.00 97.00      PROA   
ATOM   2997  OE1 GLU P 193     -22.470-126.522 133.068  0.00 97.00      PROA   
ATOM   2998  OE2 GLU P 193     -22.615-126.954 135.237  0.00 97.00      PROA   
ATOM   2999  C   GLU P 193     -21.876-121.893 133.740  0.00 97.00      PROA   
ATOM   3000  O   GLU P 193     -22.877-121.841 133.028  0.00 97.00      PROA   
ATOM   3001  N   THR P 194     -20.659-121.481 133.287  0.00 97.00      PROA   
ATOM   3002  HN  THR P 194     -19.892-121.395 133.918  0.00 97.00      PROA   
ATOM   3003  CA  THR P 194     -20.398-121.076 131.909  0.00 97.00      PROA   
ATOM   3004  HA  THR P 194     -21.337-120.909 131.396  0.00 97.00      PROA   
ATOM   3005  CB  THR P 194     -19.553-119.795 131.799  0.00 97.00      PROA   
ATOM   3006  HB  THR P 194     -19.344-119.566 130.726  0.00 97.00      PROA   
ATOM   3007  OG1 THR P 194     -18.312-119.890 132.498  0.00 97.00      PROA   
ATOM   3008  HG1 THR P 194     -17.646-119.513 131.916  0.00 97.00      PROA   
ATOM   3009  CG2 THR P 194     -20.329-118.606 132.387  0.00 97.00      PROA   
ATOM   3010 HG21 THR P 194     -20.558-118.779 133.459  0.00 97.00      PROA   
ATOM   3011 HG22 THR P 194     -21.278-118.450 131.835  0.00 97.00      PROA   
ATOM   3012 HG23 THR P 194     -19.720-117.679 132.307  0.00 97.00      PROA   
ATOM   3013  C   THR P 194     -19.646-122.141 131.122  0.00 97.00      PROA   
ATOM   3014  O   THR P 194     -19.920-122.340 129.940  0.00 97.00      PROA   
ATOM   3015  N   LYS P 195     -18.630-122.785 131.747  0.00 97.00      PROA   
ATOM   3016  HN  LYS P 195     -18.487-122.588 132.712  0.00 97.00      PROA   
ATOM   3017  CA  LYS P 195     -17.595-123.607 131.121  0.00 97.00      PROA   
ATOM   3018  HA  LYS P 195     -16.959-123.913 131.938  0.00 97.00      PROA   
ATOM   3019  CB  LYS P 195     -18.103-124.931 130.467  0.00 97.00      PROA   
ATOM   3020  HB1 LYS P 195     -17.467-125.185 129.588  0.00 97.00      PROA   
ATOM   3021  HB2 LYS P 195     -19.133-124.787 130.078  0.00 97.00      PROA   
ATOM   3022  CG  LYS P 195     -18.066-126.185 131.367  0.00 97.00      PROA   
ATOM   3023  HG1 LYS P 195     -17.060-126.273 131.834  0.00 97.00      PROA   
ATOM   3024  HG2 LYS P 195     -18.191-127.064 130.691  0.00 97.00      PROA   
ATOM   3025  CD  LYS P 195     -19.159-126.288 132.443  0.00 97.00      PROA   
ATOM   3026  HD1 LYS P 195     -20.139-126.115 131.944  0.00 97.00      PROA   
ATOM   3027  HD2 LYS P 195     -19.025-125.492 133.207  0.00 97.00      PROA   
ATOM   3028  CE  LYS P 195     -19.163-127.679 133.110  0.00 97.00      PROA   
ATOM   3029  HE1 LYS P 195     -18.233-127.845 133.690  0.00 97.00      PROA   
ATOM   3030  HE2 LYS P 195     -19.255-128.463 132.327  0.00 97.00      PROA   
ATOM   3031  NZ  LYS P 195     -20.305-127.839 134.024  0.00 97.00      PROA   
ATOM   3032  HZ1 LYS P 195     -21.156-127.455 133.549  0.00 97.00      PROA   
ATOM   3033  HZ2 LYS P 195     -20.209-127.273 134.889  0.00 97.00      PROA   
ATOM   3034  HZ3 LYS P 195     -20.512-128.823 134.271  0.00 97.00      PROA   
ATOM   3035  C   LYS P 195     -16.634-122.871 130.182  0.00 97.00      PROA   
ATOM   3036  O   LYS P 195     -15.460-123.226 130.097  0.00 97.00      PROA   
ATOM   3037  N   LEU P 196     -17.090-121.803 129.495  0.00 97.00      PROA   
ATOM   3038  HN  LEU P 196     -18.066-121.602 129.520  0.00 97.00      PROA   
ATOM   3039  CA  LEU P 196     -16.306-121.006 128.576  0.00 97.00      PROA   
ATOM   3040  HA  LEU P 196     -15.491-121.607 128.197  0.00 97.00      PROA   
ATOM   3041  CB  LEU P 196     -17.154-120.487 127.377  0.00 97.00      PROA   
ATOM   3042  HB1 LEU P 196     -16.560-119.733 126.818  0.00 97.00      PROA   
ATOM   3043  HB2 LEU P 196     -18.064-119.981 127.770  0.00 97.00      PROA   
ATOM   3044  CG  LEU P 196     -17.587-121.528 126.308  0.00 97.00      PROA   
ATOM   3045  HG  LEU P 196     -18.073-120.939 125.490  0.00 97.00      PROA   
ATOM   3046  CD1 LEU P 196     -16.383-122.251 125.679  0.00 97.00      PROA   
ATOM   3047 HD11 LEU P 196     -15.881-122.894 126.433  0.00 97.00      PROA   
ATOM   3048 HD12 LEU P 196     -15.648-121.516 125.289  0.00 97.00      PROA   
ATOM   3049 HD13 LEU P 196     -16.720-122.896 124.841  0.00 97.00      PROA   
ATOM   3050  CD2 LEU P 196     -18.646-122.535 126.794  0.00 97.00      PROA   
ATOM   3051 HD21 LEU P 196     -19.515-122.005 127.236  0.00 97.00      PROA   
ATOM   3052 HD22 LEU P 196     -18.215-123.216 127.556  0.00 97.00      PROA   
ATOM   3053 HD23 LEU P 196     -19.003-123.154 125.943  0.00 97.00      PROA   
ATOM   3054  C   LEU P 196     -15.690-119.801 129.266  0.00 97.00      PROA   
ATOM   3055  O   LEU P 196     -16.282-119.199 130.161  0.00 97.00      PROA   
ATOM   3056  N   LEU P 197     -14.472-119.410 128.815  0.00 97.00      PROA   
ATOM   3057  HN  LEU P 197     -13.973-119.959 128.150  0.00 97.00      PROA   
ATOM   3058  CA  LEU P 197     -13.861-118.136 129.127  0.00 97.00      PROA   
ATOM   3059  HA  LEU P 197     -14.605-117.487 129.567  0.00 97.00      PROA   
ATOM   3060  CB  LEU P 197     -12.647-118.262 130.082  0.00 97.00      PROA   
ATOM   3061  HB1 LEU P 197     -11.893-118.937 129.621  0.00 97.00      PROA   
ATOM   3062  HB2 LEU P 197     -13.000-118.751 131.018  0.00 97.00      PROA   
ATOM   3063  CG  LEU P 197     -11.948-116.934 130.470  0.00 97.00      PROA   
ATOM   3064  HG  LEU P 197     -11.568-116.447 129.541  0.00 97.00      PROA   
ATOM   3065  CD1 LEU P 197     -12.901-115.947 131.168  0.00 97.00      PROA   
ATOM   3066 HD11 LEU P 197     -13.331-116.418 132.078  0.00 97.00      PROA   
ATOM   3067 HD12 LEU P 197     -13.728-115.648 130.493  0.00 97.00      PROA   
ATOM   3068 HD13 LEU P 197     -12.347-115.033 131.470  0.00 97.00      PROA   
ATOM   3069  CD2 LEU P 197     -10.727-117.209 131.365  0.00 97.00      PROA   
ATOM   3070 HD21 LEU P 197     -10.010-117.878 130.844  0.00 97.00      PROA   
ATOM   3071 HD22 LEU P 197     -11.048-117.699 132.309  0.00 97.00      PROA   
ATOM   3072 HD23 LEU P 197     -10.209-116.260 131.615  0.00 97.00      PROA   
ATOM   3073  C   LEU P 197     -13.435-117.524 127.811  0.00 97.00      PROA   
ATOM   3074  O   LEU P 197     -12.865-118.200 126.958  0.00 97.00      PROA   
ATOM   3075  N   LEU P 198     -13.737-116.220 127.615  0.00 97.00      PROA   
ATOM   3076  HN  LEU P 198     -14.169-115.686 128.336  0.00 97.00      PROA   
ATOM   3077  CA  LEU P 198     -13.455-115.469 126.410  0.00 97.00      PROA   
ATOM   3078  HA  LEU P 198     -12.708-115.985 125.820  0.00 97.00      PROA   
ATOM   3079  CB  LEU P 198     -14.708-115.127 125.544  0.00 97.00      PROA   
ATOM   3080  HB1 LEU P 198     -14.397-114.448 124.719  0.00 97.00      PROA   
ATOM   3081  HB2 LEU P 198     -15.448-114.579 126.168  0.00 97.00      PROA   
ATOM   3082  CG  LEU P 198     -15.456-116.305 124.857  0.00 97.00      PROA   
ATOM   3083  HG  LEU P 198     -16.181-115.829 124.150  0.00 97.00      PROA   
ATOM   3084  CD1 LEU P 198     -14.532-117.200 124.012  0.00 97.00      PROA   
ATOM   3085 HD11 LEU P 198     -13.822-117.749 124.662  0.00 97.00      PROA   
ATOM   3086 HD12 LEU P 198     -13.952-116.590 123.288  0.00 97.00      PROA   
ATOM   3087 HD13 LEU P 198     -15.132-117.945 123.449  0.00 97.00      PROA   
ATOM   3088  CD2 LEU P 198     -16.310-117.145 125.822  0.00 97.00      PROA   
ATOM   3089 HD21 LEU P 198     -16.905-116.487 126.488  0.00 97.00      PROA   
ATOM   3090 HD22 LEU P 198     -15.665-117.795 126.444  0.00 97.00      PROA   
ATOM   3091 HD23 LEU P 198     -17.005-117.795 125.251  0.00 97.00      PROA   
ATOM   3092  C   LEU P 198     -12.852-114.175 126.908  0.00 97.00      PROA   
ATOM   3093  O   LEU P 198     -12.900-113.886 128.103  0.00 97.00      PROA   
ATOM   3094  N   GLN P 199     -12.246-113.364 126.004  0.00 97.00      PROA   
ATOM   3095  HN  GLN P 199     -12.171-113.645 125.049  0.00 97.00      PROA   
ATOM   3096  CA  GLN P 199     -11.634-112.082 126.328  0.00 97.00      PROA   
ATOM   3097  HA  GLN P 199     -10.814-112.291 127.000  0.00 97.00      PROA   
ATOM   3098  CB  GLN P 199     -11.085-111.367 125.062  0.00 97.00      PROA   
ATOM   3099  HB1 GLN P 199     -10.589-110.422 125.379  0.00 97.00      PROA   
ATOM   3100  HB2 GLN P 199     -11.937-111.089 124.400  0.00 97.00      PROA   
ATOM   3101  CG  GLN P 199     -10.071-112.177 124.211  0.00 97.00      PROA   
ATOM   3102  HG1 GLN P 199      -9.516-111.506 123.522  0.00 97.00      PROA   
ATOM   3103  HG2 GLN P 199     -10.634-112.904 123.585  0.00 97.00      PROA   
ATOM   3104  CD  GLN P 199      -9.080-113.005 125.038  0.00 97.00      PROA   
ATOM   3105  OE1 GLN P 199      -9.149-114.239 125.050  0.00 97.00      PROA   
ATOM   3106  NE2 GLN P 199      -8.125-112.326 125.728  0.00 97.00      PROA   
ATOM   3107 HE21 GLN P 199      -7.460-112.865 126.243  0.00 97.00      PROA   
ATOM   3108 HE22 GLN P 199      -8.083-111.329 125.690  0.00 97.00      PROA   
ATOM   3109  C   GLN P 199     -12.586-111.135 127.056  0.00 97.00      PROA   
ATOM   3110  O   GLN P 199     -13.757-111.003 126.705  0.00 97.00      PROA   
ATOM   3111  N   ARG P 200     -12.093-110.484 128.132  0.00 97.00      PROA   
ATOM   3112  HN  ARG P 200     -11.134-110.547 128.395  0.00 97.00      PROA   
ATOM   3113  CA  ARG P 200     -12.949-109.855 129.106  0.00 97.00      PROA   
ATOM   3114  HA  ARG P 200     -13.893-109.581 128.660  0.00 97.00      PROA   
ATOM   3115  CB  ARG P 200     -13.147-110.855 130.275  0.00 97.00      PROA   
ATOM   3116  HB1 ARG P 200     -12.149-111.072 130.721  0.00 97.00      PROA   
ATOM   3117  HB2 ARG P 200     -13.517-111.819 129.861  0.00 97.00      PROA   
ATOM   3118  CG  ARG P 200     -14.092-110.392 131.392  0.00 97.00      PROA   
ATOM   3119  HG1 ARG P 200     -14.185-109.288 131.385  0.00 97.00      PROA   
ATOM   3120  HG2 ARG P 200     -13.599-110.656 132.351  0.00 97.00      PROA   
ATOM   3121  CD  ARG P 200     -15.505-110.992 131.363  0.00 97.00      PROA   
ATOM   3122  HD1 ARG P 200     -15.862-111.135 130.323  0.00 97.00      PROA   
ATOM   3123  HD2 ARG P 200     -16.222-110.317 131.886  0.00 97.00      PROA   
ATOM   3124  NE  ARG P 200     -15.463-112.331 132.041  0.00 97.00      PROA   
ATOM   3125  HE  ARG P 200     -15.203-113.144 131.528  0.00 97.00      PROA   
ATOM   3126  CZ  ARG P 200     -15.707-112.487 133.357  0.00 97.00      PROA   
ATOM   3127  NH1 ARG P 200     -15.997-111.454 134.158  0.00 97.00      PROA   
ATOM   3128 HH11 ARG P 200     -15.575-110.579 133.930  0.00 97.00      PROA   
ATOM   3129 HH12 ARG P 200     -16.117-111.631 135.135  0.00 97.00      PROA   
ATOM   3130  NH2 ARG P 200     -15.584-113.687 133.945  0.00 97.00      PROA   
ATOM   3131 HH21 ARG P 200     -15.180-114.439 133.437  0.00 97.00      PROA   
ATOM   3132 HH22 ARG P 200     -15.557-113.672 134.943  0.00 97.00      PROA   
ATOM   3133  C   ARG P 200     -12.211-108.632 129.617  0.00 97.00      PROA   
ATOM   3134  O   ARG P 200     -11.000-108.736 129.808  0.00 97.00      PROA   
ATOM   3135  N   PRO P 201     -12.822-107.466 129.862  0.00 97.00      PROA   
ATOM   3136  CD  PRO P 201     -14.126-107.071 129.313  0.00 97.00      PROA   
ATOM   3137  HD1 PRO P 201     -14.919-107.793 129.607  0.00 97.00      PROA   
ATOM   3138  HD2 PRO P 201     -14.053-107.014 128.204  0.00 97.00      PROA   
ATOM   3139  CA  PRO P 201     -12.179-106.393 130.614  0.00 97.00      PROA   
ATOM   3140  HA  PRO P 201     -11.154-106.264 130.292  0.00 97.00      PROA   
ATOM   3141  CB  PRO P 201     -13.021-105.147 130.275  0.00 97.00      PROA   
ATOM   3142  HB1 PRO P 201     -12.579-104.657 129.379  0.00 97.00      PROA   
ATOM   3143  HB2 PRO P 201     -13.066-104.403 131.095  0.00 97.00      PROA   
ATOM   3144  CG  PRO P 201     -14.413-105.683 129.896  0.00 97.00      PROA   
ATOM   3145  HG1 PRO P 201     -15.033-105.792 130.809  0.00 97.00      PROA   
ATOM   3146  HG2 PRO P 201     -14.946-105.022 129.185  0.00 97.00      PROA   
ATOM   3147  C   PRO P 201     -12.144-106.704 132.105  0.00 97.00      PROA   
ATOM   3148  O   PRO P 201     -11.056-106.922 132.636  0.00 97.00      PROA   
ATOM   3149  N   GLY P 202     -13.303-106.756 132.796  0.00 97.00      PROA   
ATOM   3150  HN  GLY P 202     -14.156-106.460 132.369  0.00 97.00      PROA   
ATOM   3151  CA  GLY P 202     -13.397-107.161 134.183  0.00 97.00      PROA   
ATOM   3152  HA1 GLY P 202     -14.352-106.803 134.507  0.00 97.00      PROA   
ATOM   3153  HA2 GLY P 202     -12.574-106.758 134.756  0.00 97.00      PROA   
ATOM   3154  C   GLY P 202     -13.441-108.647 134.339  0.00 97.00      PROA   
ATOM   3155  O   GLY P 202     -14.482-109.239 134.106  0.00 97.00      PROA   
ATOM   3156  N   LEU P 203     -12.321-109.274 134.757  0.00 97.00      PROA   
ATOM   3157  HN  LEU P 203     -11.512-108.721 134.935  0.00 97.00      PROA   
ATOM   3158  CA  LEU P 203     -12.129-110.713 134.888  0.00 97.00      PROA   
ATOM   3159  HA  LEU P 203     -12.381-111.140 133.933  0.00 97.00      PROA   
ATOM   3160  CB  LEU P 203     -10.636-111.071 135.145  0.00 97.00      PROA   
ATOM   3161  HB1 LEU P 203     -10.545-112.025 135.708  0.00 97.00      PROA   
ATOM   3162  HB2 LEU P 203     -10.190-110.272 135.777  0.00 97.00      PROA   
ATOM   3163  CG  LEU P 203      -9.765-111.244 133.866  0.00 97.00      PROA   
ATOM   3164  HG  LEU P 203      -8.714-111.392 134.217  0.00 97.00      PROA   
ATOM   3165  CD1 LEU P 203     -10.144-112.512 133.072  0.00 97.00      PROA   
ATOM   3166 HD11 LEU P 203     -11.175-112.430 132.672  0.00 97.00      PROA   
ATOM   3167 HD12 LEU P 203     -10.084-113.409 133.723  0.00 97.00      PROA   
ATOM   3168 HD13 LEU P 203      -9.447-112.650 132.218  0.00 97.00      PROA   
ATOM   3169  CD2 LEU P 203      -9.756-110.009 132.945  0.00 97.00      PROA   
ATOM   3170 HD21 LEU P 203      -9.450-109.105 133.512  0.00 97.00      PROA   
ATOM   3171 HD22 LEU P 203     -10.764-109.832 132.515  0.00 97.00      PROA   
ATOM   3172 HD23 LEU P 203      -9.044-110.156 132.106  0.00 97.00      PROA   
ATOM   3173  C   LEU P 203     -13.033-111.451 135.874  0.00 97.00      PROA   
ATOM   3174  O   LEU P 203     -13.370-112.608 135.630  0.00 97.00      PROA   
ATOM   3175  N   GLN P 204     -13.434-110.840 137.012  0.00 97.00      PROA   
ATOM   3176  HN  GLN P 204     -13.286-109.859 137.147  0.00 97.00      PROA   
ATOM   3177  CA  GLN P 204     -14.080-111.517 138.130  0.00 97.00      PROA   
ATOM   3178  HA  GLN P 204     -13.469-112.373 138.380  0.00 97.00      PROA   
ATOM   3179  CB  GLN P 204     -14.158-110.547 139.340  0.00 97.00      PROA   
ATOM   3180  HB1 GLN P 204     -14.884-109.739 139.106  0.00 97.00      PROA   
ATOM   3181  HB2 GLN P 204     -13.162-110.052 139.421  0.00 97.00      PROA   
ATOM   3182  CG  GLN P 204     -14.507-111.133 140.728  0.00 97.00      PROA   
ATOM   3183  HG1 GLN P 204     -15.597-111.336 140.782  0.00 97.00      PROA   
ATOM   3184  HG2 GLN P 204     -14.275-110.376 141.507  0.00 97.00      PROA   
ATOM   3185  CD  GLN P 204     -13.769-112.442 141.034  0.00 97.00      PROA   
ATOM   3186  OE1 GLN P 204     -14.160-113.536 140.617  0.00 97.00      PROA   
ATOM   3187  NE2 GLN P 204     -12.656-112.337 141.808  0.00 97.00      PROA   
ATOM   3188 HE21 GLN P 204     -12.171-113.179 142.035  0.00 97.00      PROA   
ATOM   3189 HE22 GLN P 204     -12.350-111.438 142.117  0.00 97.00      PROA   
ATOM   3190  C   GLN P 204     -15.487-112.009 137.809  0.00 97.00      PROA   
ATOM   3191  O   GLN P 204     -16.102-111.591 136.840  0.00 97.00      PROA   
ATOM   3192  N   LEU P 205     -16.056-112.918 138.629  0.00 97.00      PROA   
ATOM   3193  HN  LEU P 205     -15.530-113.334 139.369  0.00 97.00      PROA   
ATOM   3194  CA  LEU P 205     -17.488-113.119 138.654  0.00 97.00      PROA   
ATOM   3195  HA  LEU P 205     -17.977-112.327 138.104  0.00 97.00      PROA   
ATOM   3196  CB  LEU P 205     -17.956-114.472 138.064  0.00 97.00      PROA   
ATOM   3197  HB1 LEU P 205     -19.046-114.603 138.246  0.00 97.00      PROA   
ATOM   3198  HB2 LEU P 205     -17.411-115.292 138.580  0.00 97.00      PROA   
ATOM   3199  CG  LEU P 205     -17.737-114.616 136.540  0.00 97.00      PROA   
ATOM   3200  HG  LEU P 205     -16.676-114.357 136.327  0.00 97.00      PROA   
ATOM   3201  CD1 LEU P 205     -17.954-116.070 136.084  0.00 97.00      PROA   
ATOM   3202 HD11 LEU P 205     -18.998-116.384 136.297  0.00 97.00      PROA   
ATOM   3203 HD12 LEU P 205     -17.262-116.751 136.622  0.00 97.00      PROA   
ATOM   3204 HD13 LEU P 205     -17.772-116.165 134.993  0.00 97.00      PROA   
ATOM   3205  CD2 LEU P 205     -18.651-113.670 135.737  0.00 97.00      PROA   
ATOM   3206 HD21 LEU P 205     -18.443-112.609 135.984  0.00 97.00      PROA   
ATOM   3207 HD22 LEU P 205     -19.715-113.884 135.973  0.00 97.00      PROA   
ATOM   3208 HD23 LEU P 205     -18.498-113.815 134.647  0.00 97.00      PROA   
ATOM   3209  C   LEU P 205     -17.973-112.991 140.078  0.00 97.00      PROA   
ATOM   3210  O   LEU P 205     -17.703-113.829 140.936  0.00 97.00      PROA   
ATOM   3211  N   TYR P 206     -18.753-111.920 140.344  0.00 97.00      PROA   
ATOM   3212  HN  TYR P 206     -18.903-111.220 139.651  0.00 97.00      PROA   
ATOM   3213  CA  TYR P 206     -19.532-111.772 141.557  0.00 97.00      PROA   
ATOM   3214  HA  TYR P 206     -19.078-112.348 142.353  0.00 97.00      PROA   
ATOM   3215  CB  TYR P 206     -19.729-110.301 142.017  0.00 97.00      PROA   
ATOM   3216  HB1 TYR P 206     -20.205-110.252 143.019  0.00 97.00      PROA   
ATOM   3217  HB2 TYR P 206     -20.369-109.749 141.293  0.00 97.00      PROA   
ATOM   3218  CG  TYR P 206     -18.403-109.597 142.080  0.00 97.00      PROA   
ATOM   3219  CD1 TYR P 206     -17.608-109.618 143.243  0.00 97.00      PROA   
ATOM   3220  HD1 TYR P 206     -17.957-110.143 144.121  0.00 97.00      PROA   
ATOM   3221  CE1 TYR P 206     -16.363-108.969 143.262  0.00 97.00      PROA   
ATOM   3222  HE1 TYR P 206     -15.748-108.997 144.151  0.00 97.00      PROA   
ATOM   3223  CZ  TYR P 206     -15.905-108.305 142.114  0.00 97.00      PROA   
ATOM   3224  OH  TYR P 206     -14.618-107.728 142.076  0.00 97.00      PROA   
ATOM   3225  HH  TYR P 206     -14.416-107.526 141.153  0.00 97.00      PROA   
ATOM   3226  CD2 TYR P 206     -17.955-108.874 140.961  0.00 97.00      PROA   
ATOM   3227  HD2 TYR P 206     -18.561-108.816 140.069  0.00 97.00      PROA   
ATOM   3228  CE2 TYR P 206     -16.710-108.251 140.972  0.00 97.00      PROA   
ATOM   3229  HE2 TYR P 206     -16.379-107.741 140.083  0.00 97.00      PROA   
ATOM   3230  C   TYR P 206     -20.881-112.360 141.230  0.00 97.00      PROA   
ATOM   3231  O   TYR P 206     -21.297-112.367 140.073  0.00 97.00      PROA   
ATOM   3232  N   PHE P 207     -21.591-112.898 142.242  0.00 97.00      PROA   
ATOM   3233  HN  PHE P 207     -21.266-112.867 143.187  0.00 97.00      PROA   
ATOM   3234  CA  PHE P 207     -22.834-113.598 142.003  0.00 97.00      PROA   
ATOM   3235  HA  PHE P 207     -23.237-113.338 141.035  0.00 97.00      PROA   
ATOM   3236  CB  PHE P 207     -22.707-115.139 142.128  0.00 97.00      PROA   
ATOM   3237  HB1 PHE P 207     -23.701-115.634 142.082  0.00 97.00      PROA   
ATOM   3238  HB2 PHE P 207     -22.250-115.383 143.109  0.00 97.00      PROA   
ATOM   3239  CG  PHE P 207     -21.840-115.745 141.048  0.00 97.00      PROA   
ATOM   3240  CD1 PHE P 207     -20.438-115.759 141.171  0.00 97.00      PROA   
ATOM   3241  HD1 PHE P 207     -19.968-115.258 142.004  0.00 97.00      PROA   
ATOM   3242  CE1 PHE P 207     -19.644-116.428 140.234  0.00 97.00      PROA   
ATOM   3243  HE1 PHE P 207     -18.569-116.418 140.337  0.00 97.00      PROA   
ATOM   3244  CZ  PHE P 207     -20.242-117.101 139.162  0.00 97.00      PROA   
ATOM   3245  HZ  PHE P 207     -19.629-117.615 138.435  0.00 97.00      PROA   
ATOM   3246  CD2 PHE P 207     -22.427-116.422 139.964  0.00 97.00      PROA   
ATOM   3247  HD2 PHE P 207     -23.502-116.436 139.863  0.00 97.00      PROA   
ATOM   3248  CE2 PHE P 207     -21.635-117.097 139.026  0.00 97.00      PROA   
ATOM   3249  HE2 PHE P 207     -22.098-117.619 138.202  0.00 97.00      PROA   
ATOM   3250  C   PHE P 207     -23.838-113.144 143.016  0.00 97.00      PROA   
ATOM   3251  O   PHE P 207     -23.492-112.581 144.044  0.00 97.00      PROA   
ATOM   3252  N   SER P 208     -25.130-113.391 142.735  0.00 97.00      PROA   
ATOM   3253  HN  SER P 208     -25.401-113.759 141.851  0.00 97.00      PROA   
ATOM   3254  CA  SER P 208     -26.197-113.172 143.679  0.00 97.00      PROA   
ATOM   3255  HA  SER P 208     -25.814-113.307 144.682  0.00 97.00      PROA   
ATOM   3256  CB  SER P 208     -26.854-111.770 143.580  0.00 97.00      PROA   
ATOM   3257  HB1 SER P 208     -26.109-111.012 143.907  0.00 97.00      PROA   
ATOM   3258  HB2 SER P 208     -27.740-111.694 144.247  0.00 97.00      PROA   
ATOM   3259  OG  SER P 208     -27.226-111.471 142.238  0.00 97.00      PROA   
ATOM   3260  HG1 SER P 208     -27.918-110.803 142.265  0.00 97.00      PROA   
ATOM   3261  C   SER P 208     -27.208-114.262 143.453  0.00 97.00      PROA   
ATOM   3262  O   SER P 208     -27.276-114.852 142.377  0.00 97.00      PROA   
ATOM   3263  N   PHE P 209     -27.989-114.573 144.508  0.00 97.00      PROA   
ATOM   3264  HN  PHE P 209     -27.915-114.061 145.359  0.00 97.00      PROA   
ATOM   3265  CA  PHE P 209     -28.957-115.641 144.523  0.00 97.00      PROA   
ATOM   3266  HA  PHE P 209     -29.160-115.951 143.505  0.00 97.00      PROA   
ATOM   3267  CB  PHE P 209     -28.481-116.841 145.393  0.00 97.00      PROA   
ATOM   3268  HB1 PHE P 209     -29.231-117.161 146.146  0.00 97.00      PROA   
ATOM   3269  HB2 PHE P 209     -27.551-116.567 145.937  0.00 97.00      PROA   
ATOM   3270  CG  PHE P 209     -28.196-118.034 144.521  0.00 97.00      PROA   
ATOM   3271  CD1 PHE P 209     -29.268-118.811 144.047  0.00 97.00      PROA   
ATOM   3272  HD1 PHE P 209     -30.282-118.524 144.283  0.00 97.00      PROA   
ATOM   3273  CE1 PHE P 209     -29.033-119.958 143.282  0.00 97.00      PROA   
ATOM   3274  HE1 PHE P 209     -29.866-120.549 142.933  0.00 97.00      PROA   
ATOM   3275  CZ  PHE P 209     -27.719-120.343 142.985  0.00 97.00      PROA   
ATOM   3276  HZ  PHE P 209     -27.531-121.229 142.397  0.00 97.00      PROA   
ATOM   3277  CD2 PHE P 209     -26.880-118.428 144.215  0.00 97.00      PROA   
ATOM   3278  HD2 PHE P 209     -26.045-117.848 144.578  0.00 97.00      PROA   
ATOM   3279  CE2 PHE P 209     -26.643-119.578 143.451  0.00 97.00      PROA   
ATOM   3280  HE2 PHE P 209     -25.632-119.879 143.222  0.00 97.00      PROA   
ATOM   3281  C   PHE P 209     -30.243-115.062 145.058  0.00 97.00      PROA   
ATOM   3282  O   PHE P 209     -30.239-114.221 145.953  0.00 97.00      PROA   
ATOM   3283  N   TYR P 210     -31.385-115.484 144.472  0.00 97.00      PROA   
ATOM   3284  HN  TYR P 210     -31.363-116.153 143.732  0.00 97.00      PROA   
ATOM   3285  CA  TYR P 210     -32.685-114.922 144.759  0.00 97.00      PROA   
ATOM   3286  HA  TYR P 210     -32.673-114.396 145.704  0.00 97.00      PROA   
ATOM   3287  CB  TYR P 210     -33.203-114.004 143.611  0.00 97.00      PROA   
ATOM   3288  HB1 TYR P 210     -34.153-113.505 143.900  0.00 97.00      PROA   
ATOM   3289  HB2 TYR P 210     -33.401-114.626 142.713  0.00 97.00      PROA   
ATOM   3290  CG  TYR P 210     -32.202-112.950 143.179  0.00 97.00      PROA   
ATOM   3291  CD1 TYR P 210     -31.180-113.269 142.264  0.00 97.00      PROA   
ATOM   3292  HD1 TYR P 210     -31.080-114.285 141.915  0.00 97.00      PROA   
ATOM   3293  CE1 TYR P 210     -30.317-112.285 141.771  0.00 97.00      PROA   
ATOM   3294  HE1 TYR P 210     -29.546-112.553 141.064  0.00 97.00      PROA   
ATOM   3295  CZ  TYR P 210     -30.477-110.953 142.171  0.00 97.00      PROA   
ATOM   3296  OH  TYR P 210     -29.654-109.934 141.645  0.00 97.00      PROA   
ATOM   3297  HH  TYR P 210     -29.516-110.109 140.706  0.00 97.00      PROA   
ATOM   3298  CD2 TYR P 210     -32.352-111.606 143.568  0.00 97.00      PROA   
ATOM   3299  HD2 TYR P 210     -33.164-111.332 144.225  0.00 97.00      PROA   
ATOM   3300  CE2 TYR P 210     -31.490-110.616 143.076  0.00 97.00      PROA   
ATOM   3301  HE2 TYR P 210     -31.624-109.584 143.365  0.00 97.00      PROA   
ATOM   3302  C   TYR P 210     -33.632-116.095 144.870  0.00 97.00      PROA   
ATOM   3303  O   TYR P 210     -33.333-117.192 144.400  0.00 97.00      PROA   
ATOM   3304  N   MET P 211     -34.813-115.879 145.496  0.00 97.00      PROA   
ATOM   3305  HN  MET P 211     -35.019-114.999 145.918  0.00 97.00      PROA   
ATOM   3306  CA  MET P 211     -35.893-116.844 145.490  0.00 97.00      PROA   
ATOM   3307  HA  MET P 211     -35.646-117.683 144.860  0.00 97.00      PROA   
ATOM   3308  CB  MET P 211     -36.222-117.359 146.917  0.00 97.00      PROA   
ATOM   3309  HB1 MET P 211     -37.175-117.932 146.893  0.00 97.00      PROA   
ATOM   3310  HB2 MET P 211     -36.356-116.485 147.593  0.00 97.00      PROA   
ATOM   3311  CG  MET P 211     -35.133-118.281 147.499  0.00 97.00      PROA   
ATOM   3312  HG1 MET P 211     -34.136-117.825 147.320  0.00 97.00      PROA   
ATOM   3313  HG2 MET P 211     -35.162-119.229 146.922  0.00 97.00      PROA   
ATOM   3314  SD  MET P 211     -35.301-118.637 149.279  0.00 97.00      PROA   
ATOM   3315  CE  MET P 211     -36.874-119.539 149.214  0.00 97.00      PROA   
ATOM   3316  HE1 MET P 211     -36.816-120.383 148.495  0.00 97.00      PROA   
ATOM   3317  HE2 MET P 211     -37.710-118.877 148.906  0.00 97.00      PROA   
ATOM   3318  HE3 MET P 211     -37.124-119.959 150.211  0.00 97.00      PROA   
ATOM   3319  C   MET P 211     -37.116-116.165 144.921  0.00 97.00      PROA   
ATOM   3320  O   MET P 211     -37.774-115.406 145.627  0.00 97.00      PROA   
ATOM   3321  N   GLY P 212     -37.469-116.441 143.633  0.00 97.00      PROA   
ATOM   3322  HN  GLY P 212     -36.988-117.149 143.117  0.00 97.00      PROA   
ATOM   3323  CA  GLY P 212     -38.534-115.770 142.892  0.00 97.00      PROA   
ATOM   3324  HA1 GLY P 212     -39.469-116.234 143.168  0.00 97.00      PROA   
ATOM   3325  HA2 GLY P 212     -38.307-115.905 141.847  0.00 97.00      PROA   
ATOM   3326  C   GLY P 212     -38.629-114.275 143.111  0.00 97.00      PROA   
ATOM   3327  O   GLY P 212     -37.693-113.521 142.850  0.00 97.00      PROA   
ATOM   3328  N   SER P 213     -39.796-113.821 143.616  0.00 97.00      PROA   
ATOM   3329  HN  SER P 213     -40.539-114.471 143.760  0.00 97.00      PROA   
ATOM   3330  CA  SER P 213     -40.074-112.428 143.926  0.00 97.00      PROA   
ATOM   3331  HA  SER P 213     -39.628-111.824 143.146  0.00 97.00      PROA   
ATOM   3332  CB  SER P 213     -41.609-112.160 143.908  0.00 97.00      PROA   
ATOM   3333  HB1 SER P 213     -42.106-112.742 144.714  0.00 97.00      PROA   
ATOM   3334  HB2 SER P 213     -42.016-112.507 142.935  0.00 97.00      PROA   
ATOM   3335  OG  SER P 213     -41.938-110.778 144.044  0.00 97.00      PROA   
ATOM   3336  HG1 SER P 213     -41.491-110.486 144.847  0.00 97.00      PROA   
ATOM   3337  C   SER P 213     -39.478-111.957 145.263  0.00 97.00      PROA   
ATOM   3338  O   SER P 213     -40.028-111.073 145.919  0.00 97.00      PROA   
ATOM   3339  N   LYS P 214     -38.321-112.496 145.716  0.00 97.00      PROA   
ATOM   3340  HN  LYS P 214     -37.895-113.271 145.257  0.00 97.00      PROA   
ATOM   3341  CA  LYS P 214     -37.608-111.877 146.819  0.00 97.00      PROA   
ATOM   3342  HA  LYS P 214     -37.763-110.809 146.734  0.00 97.00      PROA   
ATOM   3343  CB  LYS P 214     -38.125-112.261 148.230  0.00 97.00      PROA   
ATOM   3344  HB1 LYS P 214     -39.133-111.798 148.339  0.00 97.00      PROA   
ATOM   3345  HB2 LYS P 214     -37.473-111.808 149.008  0.00 97.00      PROA   
ATOM   3346  CG  LYS P 214     -38.262-113.771 148.485  0.00 97.00      PROA   
ATOM   3347  HG1 LYS P 214     -37.309-114.270 148.199  0.00 97.00      PROA   
ATOM   3348  HG2 LYS P 214     -39.062-114.189 147.835  0.00 97.00      PROA   
ATOM   3349  CD  LYS P 214     -38.549-114.111 149.959  0.00 97.00      PROA   
ATOM   3350  HD1 LYS P 214     -37.671-113.776 150.558  0.00 97.00      PROA   
ATOM   3351  HD2 LYS P 214     -38.619-115.219 150.053  0.00 97.00      PROA   
ATOM   3352  CE  LYS P 214     -39.826-113.462 150.519  0.00 97.00      PROA   
ATOM   3353  HE1 LYS P 214     -40.722-113.832 149.977  0.00 97.00      PROA   
ATOM   3354  HE2 LYS P 214     -39.785-112.356 150.436  0.00 97.00      PROA   
ATOM   3355  NZ  LYS P 214     -39.988-113.790 151.956  0.00 97.00      PROA   
ATOM   3356  HZ1 LYS P 214     -39.172-113.415 152.482  0.00 97.00      PROA   
ATOM   3357  HZ2 LYS P 214     -40.026-114.823 152.073  0.00 97.00      PROA   
ATOM   3358  HZ3 LYS P 214     -40.861-113.362 152.324  0.00 97.00      PROA   
ATOM   3359  C   LYS P 214     -36.102-112.037 146.761  0.00 97.00      PROA   
ATOM   3360  O   LYS P 214     -35.554-113.100 146.479  0.00 97.00      PROA   
ATOM   3361  N   THR P 215     -35.391-110.927 147.068  0.00 97.00      PROA   
ATOM   3362  HN  THR P 215     -35.853-110.056 147.222  0.00 97.00      PROA   
ATOM   3363  CA  THR P 215     -33.965-110.868 147.323  0.00 97.00      PROA   
ATOM   3364  HA  THR P 215     -33.457-111.297 146.471  0.00 97.00      PROA   
ATOM   3365  CB  THR P 215     -33.490-109.430 147.523  0.00 97.00      PROA   
ATOM   3366  HB  THR P 215     -32.464-109.384 147.957  0.00 97.00      PROA   
ATOM   3367  OG1 THR P 215     -34.386-108.715 148.370  0.00 97.00      PROA   
ATOM   3368  HG1 THR P 215     -34.344-109.146 149.226  0.00 97.00      PROA   
ATOM   3369  CG2 THR P 215     -33.458-108.699 146.170  0.00 97.00      PROA   
ATOM   3370 HG21 THR P 215     -34.448-108.748 145.672  0.00 97.00      PROA   
ATOM   3371 HG22 THR P 215     -32.693-109.144 145.504  0.00 97.00      PROA   
ATOM   3372 HG23 THR P 215     -33.205-107.629 146.332  0.00 97.00      PROA   
ATOM   3373  C   THR P 215     -33.543-111.653 148.550  0.00 97.00      PROA   
ATOM   3374  O   THR P 215     -34.180-111.583 149.599  0.00 97.00      PROA   
ATOM   3375  N   LEU P 216     -32.396-112.362 148.455  0.00 97.00      PROA   
ATOM   3376  HN  LEU P 216     -31.948-112.502 147.575  0.00 97.00      PROA   
ATOM   3377  CA  LEU P 216     -31.659-112.837 149.609  0.00 97.00      PROA   
ATOM   3378  HA  LEU P 216     -32.338-112.950 150.441  0.00 97.00      PROA   
ATOM   3379  CB  LEU P 216     -30.972-114.198 149.340  0.00 97.00      PROA   
ATOM   3380  HB1 LEU P 216     -30.368-114.512 150.217  0.00 97.00      PROA   
ATOM   3381  HB2 LEU P 216     -30.285-114.092 148.474  0.00 97.00      PROA   
ATOM   3382  CG  LEU P 216     -31.970-115.343 149.034  0.00 97.00      PROA   
ATOM   3383  HG  LEU P 216     -32.549-115.074 148.119  0.00 97.00      PROA   
ATOM   3384  CD1 LEU P 216     -31.226-116.656 148.734  0.00 97.00      PROA   
ATOM   3385 HD11 LEU P 216     -30.646-116.979 149.625  0.00 97.00      PROA   
ATOM   3386 HD12 LEU P 216     -30.529-116.517 147.883  0.00 97.00      PROA   
ATOM   3387 HD13 LEU P 216     -31.951-117.456 148.477  0.00 97.00      PROA   
ATOM   3388  CD2 LEU P 216     -32.974-115.559 150.182  0.00 97.00      PROA   
ATOM   3389 HD21 LEU P 216     -33.608-114.662 150.334  0.00 97.00      PROA   
ATOM   3390 HD22 LEU P 216     -32.434-115.788 151.125  0.00 97.00      PROA   
ATOM   3391 HD23 LEU P 216     -33.638-116.413 149.945  0.00 97.00      PROA   
ATOM   3392  C   LEU P 216     -30.663-111.767 150.018  0.00 97.00      PROA   
ATOM   3393  O   LEU P 216     -30.599-110.709 149.395  0.00 97.00      PROA   
ATOM   3394  N   ARG P 217     -29.887-111.987 151.111  0.00 97.00      PROA   
ATOM   3395  HN  ARG P 217     -29.970-112.837 151.625  0.00 97.00      PROA   
ATOM   3396  CA  ARG P 217     -28.913-111.024 151.609  0.00 97.00      PROA   
ATOM   3397  HA  ARG P 217     -29.394-110.054 151.618  0.00 97.00      PROA   
ATOM   3398  CB  ARG P 217     -28.435-111.317 153.057  0.00 97.00      PROA   
ATOM   3399  HB1 ARG P 217     -27.620-110.603 153.318  0.00 97.00      PROA   
ATOM   3400  HB2 ARG P 217     -28.013-112.345 153.095  0.00 97.00      PROA   
ATOM   3401  CG  ARG P 217     -29.509-111.164 154.150  0.00 97.00      PROA   
ATOM   3402  HG1 ARG P 217     -30.358-111.853 153.943  0.00 97.00      PROA   
ATOM   3403  HG2 ARG P 217     -29.903-110.124 154.121  0.00 97.00      PROA   
ATOM   3404  CD  ARG P 217     -28.941-111.474 155.544  0.00 97.00      PROA   
ATOM   3405  HD1 ARG P 217     -28.041-110.860 155.769  0.00 97.00      PROA   
ATOM   3406  HD2 ARG P 217     -28.651-112.546 155.603  0.00 97.00      PROA   
ATOM   3407  NE  ARG P 217     -30.002-111.243 156.576  0.00 97.00      PROA   
ATOM   3408  HE  ARG P 217     -30.550-112.013 156.886  0.00 97.00      PROA   
ATOM   3409  CZ  ARG P 217     -30.242-110.052 157.167  0.00 97.00      PROA   
ATOM   3410  NH1 ARG P 217     -29.594-108.929 156.822  0.00 97.00      PROA   
ATOM   3411 HH11 ARG P 217     -28.950-108.965 156.065  0.00 97.00      PROA   
ATOM   3412 HH12 ARG P 217     -29.815-108.078 157.291  0.00 97.00      PROA   
ATOM   3413  NH2 ARG P 217     -31.166-109.988 158.143  0.00 97.00      PROA   
ATOM   3414 HH21 ARG P 217     -31.651-110.816 158.408  0.00 97.00      PROA   
ATOM   3415 HH22 ARG P 217     -31.325-109.118 158.602  0.00 97.00      PROA   
ATOM   3416  C   ARG P 217     -27.680-110.879 150.725  0.00 97.00      PROA   
ATOM   3417  O   ARG P 217     -26.594-111.356 151.051  0.00 97.00      PROA   
ATOM   3418  N   GLY P 218     -27.845-110.179 149.580  0.00 97.00      PROA   
ATOM   3419  HN  GLY P 218     -28.779-109.935 149.323  0.00 97.00      PROA   
ATOM   3420  CA  GLY P 218     -26.799-109.707 148.693  0.00 97.00      PROA   
ATOM   3421  HA1 GLY P 218     -27.286-109.135 147.917  0.00 97.00      PROA   
ATOM   3422  HA2 GLY P 218     -26.268-110.570 148.318  0.00 97.00      PROA   
ATOM   3423  C   GLY P 218     -25.802-108.784 149.337  0.00 97.00      PROA   
ATOM   3424  O   GLY P 218     -26.043-108.222 150.403  0.00 97.00      PROA   
ATOM   3425  N   ARG P 219     -24.665-108.588 148.635  0.00 97.00      PROA   
ATOM   3426  HN  ARG P 219     -24.528-109.057 147.765  0.00 97.00      PROA   
ATOM   3427  CA  ARG P 219     -23.581-107.721 149.029  0.00 97.00      PROA   
ATOM   3428  HA  ARG P 219     -23.933-106.706 148.921  0.00 97.00      PROA   
ATOM   3429  CB  ARG P 219     -23.046-107.935 150.491  0.00 97.00      PROA   
ATOM   3430  HB1 ARG P 219     -23.843-107.589 151.185  0.00 97.00      PROA   
ATOM   3431  HB2 ARG P 219     -22.182-107.269 150.686  0.00 97.00      PROA   
ATOM   3432  CG  ARG P 219     -22.723-109.393 150.895  0.00 97.00      PROA   
ATOM   3433  HG1 ARG P 219     -21.978-109.832 150.196  0.00 97.00      PROA   
ATOM   3434  HG2 ARG P 219     -23.654-109.992 150.807  0.00 97.00      PROA   
ATOM   3435  CD  ARG P 219     -22.212-109.572 152.334  0.00 97.00      PROA   
ATOM   3436  HD1 ARG P 219     -22.210-110.657 152.595  0.00 97.00      PROA   
ATOM   3437  HD2 ARG P 219     -22.841-109.009 153.056  0.00 97.00      PROA   
ATOM   3438  NE  ARG P 219     -20.810-109.050 152.365  0.00 97.00      PROA   
ATOM   3439  HE  ARG P 219     -20.457-108.557 151.567  0.00 97.00      PROA   
ATOM   3440  CZ  ARG P 219     -19.851-109.489 153.199  0.00 97.00      PROA   
ATOM   3441  NH1 ARG P 219     -20.166-109.972 154.398  0.00 97.00      PROA   
ATOM   3442 HH11 ARG P 219     -21.106-109.800 154.667  0.00 97.00      PROA   
ATOM   3443 HH12 ARG P 219     -19.429-110.105 155.053  0.00 97.00      PROA   
ATOM   3444  NH2 ARG P 219     -18.565-109.400 152.822  0.00 97.00      PROA   
ATOM   3445 HH21 ARG P 219     -17.878-109.952 153.279  0.00 97.00      PROA   
ATOM   3446 HH22 ARG P 219     -18.370-109.033 151.907  0.00 97.00      PROA   
ATOM   3447  C   ARG P 219     -22.536-107.941 147.960  0.00 97.00      PROA   
ATOM   3448  O   ARG P 219     -22.858-108.043 146.778  0.00 97.00      PROA   
ATOM   3449  N   ASP P 220     -21.256-108.052 148.354  0.00 97.00      PROA   
ATOM   3450  HN  ASP P 220     -20.997-107.836 149.296  0.00 97.00      PROA   
ATOM   3451  CA  ASP P 220     -20.135-108.575 147.613  0.00 97.00      PROA   
ATOM   3452  HA  ASP P 220     -20.186-108.226 146.589  0.00 97.00      PROA   
ATOM   3453  CB  ASP P 220     -18.811-108.054 148.267  0.00 97.00      PROA   
ATOM   3454  HB1 ASP P 220     -18.737-106.966 148.041  0.00 97.00      PROA   
ATOM   3455  HB2 ASP P 220     -17.917-108.540 147.836  0.00 97.00      PROA   
ATOM   3456  CG  ASP P 220     -18.777-108.149 149.799  0.00 97.00      PROA   
ATOM   3457  OD1 ASP P 220     -17.803-108.739 150.328  0.00 97.00      PROA   
ATOM   3458  OD2 ASP P 220     -19.670-107.564 150.461  0.00 97.00      PROA   
ATOM   3459  C   ASP P 220     -20.209-110.108 147.607  0.00 97.00      PROA   
ATOM   3460  O   ASP P 220     -19.309-110.811 148.065  0.00 97.00      PROA   
ATOM   3461  N   THR P 221     -21.328-110.676 147.097  0.00 97.00      PROA   
ATOM   3462  HN  THR P 221     -22.061-110.105 146.730  0.00 97.00      PROA   
ATOM   3463  CA  THR P 221     -21.634-112.092 147.236  0.00 97.00      PROA   
ATOM   3464  HA  THR P 221     -21.286-112.358 148.224  0.00 97.00      PROA   
ATOM   3465  CB  THR P 221     -23.132-112.403 147.262  0.00 97.00      PROA   
ATOM   3466  HB  THR P 221     -23.356-113.455 146.969  0.00 97.00      PROA   
ATOM   3467  OG1 THR P 221     -23.866-111.509 146.437  0.00 97.00      PROA   
ATOM   3468  HG1 THR P 221     -23.637-111.748 145.533  0.00 97.00      PROA   
ATOM   3469  CG2 THR P 221     -23.644-112.185 148.695  0.00 97.00      PROA   
ATOM   3470 HG21 THR P 221     -23.495-111.126 148.983  0.00 97.00      PROA   
ATOM   3471 HG22 THR P 221     -23.102-112.830 149.416  0.00 97.00      PROA   
ATOM   3472 HG23 THR P 221     -24.731-112.409 148.755  0.00 97.00      PROA   
ATOM   3473  C   THR P 221     -20.890-113.039 146.302  0.00 97.00      PROA   
ATOM   3474  O   THR P 221     -20.701-112.799 145.111  0.00 97.00      PROA   
ATOM   3475  N   SER P 222     -20.461-114.187 146.876  0.00 97.00      PROA   
ATOM   3476  HN  SER P 222     -20.547-114.303 147.862  0.00 97.00      PROA   
ATOM   3477  CA  SER P 222     -19.801-115.290 146.206  0.00 97.00      PROA   
ATOM   3478  HA  SER P 222     -19.111-114.881 145.480  0.00 97.00      PROA   
ATOM   3479  CB  SER P 222     -19.031-116.167 147.223  0.00 97.00      PROA   
ATOM   3480  HB1 SER P 222     -18.379-116.908 146.713  0.00 97.00      PROA   
ATOM   3481  HB2 SER P 222     -19.755-116.719 147.865  0.00 97.00      PROA   
ATOM   3482  OG  SER P 222     -18.239-115.353 148.085  0.00 97.00      PROA   
ATOM   3483  HG1 SER P 222     -17.816-114.683 147.540  0.00 97.00      PROA   
ATOM   3484  C   SER P 222     -20.808-116.169 145.477  0.00 97.00      PROA   
ATOM   3485  O   SER P 222     -22.015-115.968 145.578  0.00 97.00      PROA   
ATOM   3486  N   SER P 223     -20.316-117.171 144.705  0.00 97.00      PROA   
ATOM   3487  HN  SER P 223     -19.331-117.296 144.592  0.00 97.00      PROA   
ATOM   3488  CA  SER P 223     -21.084-118.038 143.824  0.00 97.00      PROA   
ATOM   3489  HA  SER P 223     -21.523-117.421 143.061  0.00 97.00      PROA   
ATOM   3490  CB  SER P 223     -20.150-119.071 143.157  0.00 97.00      PROA   
ATOM   3491  HB1 SER P 223     -20.682-119.627 142.355  0.00 97.00      PROA   
ATOM   3492  HB2 SER P 223     -19.784-119.802 143.910  0.00 97.00      PROA   
ATOM   3493  OG  SER P 223     -19.013-118.423 142.594  0.00 97.00      PROA   
ATOM   3494  HG1 SER P 223     -19.325-117.935 141.826  0.00 97.00      PROA   
ATOM   3495  C   SER P 223     -22.223-118.812 144.454  0.00 97.00      PROA   
ATOM   3496  O   SER P 223     -23.279-118.954 143.840  0.00 97.00      PROA   
ATOM   3497  N   GLU P 224     -22.031-119.334 145.684  0.00 97.00      PROA   
ATOM   3498  HN  GLU P 224     -21.197-119.139 146.190  0.00 97.00      PROA   
ATOM   3499  CA  GLU P 224     -22.964-120.234 146.324  0.00 97.00      PROA   
ATOM   3500  HA  GLU P 224     -23.869-120.306 145.735  0.00 97.00      PROA   
ATOM   3501  CB  GLU P 224     -22.402-121.673 146.495  0.00 97.00      PROA   
ATOM   3502  HB1 GLU P 224     -23.067-122.220 147.203  0.00 97.00      PROA   
ATOM   3503  HB2 GLU P 224     -21.393-121.640 146.961  0.00 97.00      PROA   
ATOM   3504  CG  GLU P 224     -22.339-122.493 145.185  0.00 97.00      PROA   
ATOM   3505  HG1 GLU P 224     -21.378-122.337 144.654  0.00 97.00      PROA   
ATOM   3506  HG2 GLU P 224     -23.172-122.206 144.508  0.00 97.00      PROA   
ATOM   3507  CD  GLU P 224     -22.515-123.972 145.507  0.00 97.00      PROA   
ATOM   3508  OE1 GLU P 224     -23.616-124.319 146.004  0.00 97.00      PROA   
ATOM   3509  OE2 GLU P 224     -21.562-124.760 145.285  0.00 97.00      PROA   
ATOM   3510  C   GLU P 224     -23.377-119.709 147.682  0.00 97.00      PROA   
ATOM   3511  O   GLU P 224     -22.757-118.816 148.257  0.00 97.00      PROA   
ATOM   3512  N   TYR P 225     -24.467-120.302 148.218  0.00 97.00      PROA   
ATOM   3513  HN  TYR P 225     -24.927-121.031 147.718  0.00 97.00      PROA   
ATOM   3514  CA  TYR P 225     -24.983-120.076 149.548  0.00 97.00      PROA   
ATOM   3515  HA  TYR P 225     -24.263-119.516 150.128  0.00 97.00      PROA   
ATOM   3516  CB  TYR P 225     -26.365-119.338 149.526  0.00 97.00      PROA   
ATOM   3517  HB1 TYR P 225     -26.263-118.405 148.929  0.00 97.00      PROA   
ATOM   3518  HB2 TYR P 225     -26.645-119.048 150.562  0.00 97.00      PROA   
ATOM   3519  CG  TYR P 225     -27.502-120.151 148.931  0.00 97.00      PROA   
ATOM   3520  CD1 TYR P 225     -28.458-120.767 149.762  0.00 97.00      PROA   
ATOM   3521  HD1 TYR P 225     -28.380-120.666 150.835  0.00 97.00      PROA   
ATOM   3522  CE1 TYR P 225     -29.495-121.534 149.215  0.00 97.00      PROA   
ATOM   3523  HE1 TYR P 225     -30.215-122.009 149.865  0.00 97.00      PROA   
ATOM   3524  CZ  TYR P 225     -29.582-121.705 147.829  0.00 97.00      PROA   
ATOM   3525  OH  TYR P 225     -30.593-122.516 147.272  0.00 97.00      PROA   
ATOM   3526  HH  TYR P 225     -31.202-122.758 147.974  0.00 97.00      PROA   
ATOM   3527  CD2 TYR P 225     -27.632-120.294 147.537  0.00 97.00      PROA   
ATOM   3528  HD2 TYR P 225     -26.920-119.819 146.878  0.00 97.00      PROA   
ATOM   3529  CE2 TYR P 225     -28.655-121.078 146.990  0.00 97.00      PROA   
ATOM   3530  HE2 TYR P 225     -28.722-121.210 145.921  0.00 97.00      PROA   
ATOM   3531  C   TYR P 225     -25.085-121.483 150.109  0.00 97.00      PROA   
ATOM   3532  O   TYR P 225     -25.076-122.446 149.343  0.00 97.00      PROA   
ATOM   3533  N   GLN P 226     -25.172-121.663 151.451  0.00 97.00      PROA   
ATOM   3534  HN  GLN P 226     -25.159-120.900 152.094  0.00 97.00      PROA   
ATOM   3535  CA  GLN P 226     -25.336-122.994 152.014  0.00 97.00      PROA   
ATOM   3536  HA  GLN P 226     -25.713-123.624 151.224  0.00 97.00      PROA   
ATOM   3537  CB  GLN P 226     -24.025-123.651 152.541  0.00 97.00      PROA   
ATOM   3538  HB1 GLN P 226     -24.250-124.378 153.354  0.00 97.00      PROA   
ATOM   3539  HB2 GLN P 226     -23.381-122.862 152.987  0.00 97.00      PROA   
ATOM   3540  CG  GLN P 226     -23.226-124.427 151.466  0.00 97.00      PROA   
ATOM   3541  HG1 GLN P 226     -22.377-124.969 151.931  0.00 97.00      PROA   
ATOM   3542  HG2 GLN P 226     -22.827-123.707 150.719  0.00 97.00      PROA   
ATOM   3543  CD  GLN P 226     -24.124-125.453 150.762  0.00 97.00      PROA   
ATOM   3544  OE1 GLN P 226     -25.017-126.047 151.379  0.00 97.00      PROA   
ATOM   3545  NE2 GLN P 226     -23.916-125.633 149.428  0.00 97.00      PROA   
ATOM   3546 HE21 GLN P 226     -24.637-126.096 148.912  0.00 97.00      PROA   
ATOM   3547 HE22 GLN P 226     -23.228-125.102 148.940  0.00 97.00      PROA   
ATOM   3548  C   GLN P 226     -26.457-123.084 153.009  0.00 97.00      PROA   
ATOM   3549  O   GLN P 226     -26.882-122.097 153.606  0.00 97.00      PROA   
ATOM   3550  N   ILE P 227     -27.000-124.319 153.144  0.00 97.00      PROA   
ATOM   3551  HN  ILE P 227     -26.580-125.098 152.680  0.00 97.00      PROA   
ATOM   3552  CA  ILE P 227     -28.280-124.567 153.769  0.00 97.00      PROA   
ATOM   3553  HA  ILE P 227     -28.660-123.638 154.170  0.00 97.00      PROA   
ATOM   3554  CB  ILE P 227     -29.325-125.130 152.802  0.00 97.00      PROA   
ATOM   3555  HB  ILE P 227     -29.233-126.238 152.717  0.00 97.00      PROA   
ATOM   3556  CG2 ILE P 227     -30.715-124.781 153.376  0.00 97.00      PROA   
ATOM   3557 HG21 ILE P 227     -30.854-123.680 153.414  0.00 97.00      PROA   
ATOM   3558 HG22 ILE P 227     -30.844-125.186 154.400  0.00 97.00      PROA   
ATOM   3559 HG23 ILE P 227     -31.519-125.199 152.740  0.00 97.00      PROA   
ATOM   3560  CG1 ILE P 227     -29.152-124.571 151.362  0.00 97.00      PROA   
ATOM   3561 HG11 ILE P 227     -28.150-124.843 150.963  0.00 97.00      PROA   
ATOM   3562 HG12 ILE P 227     -29.216-123.462 151.402  0.00 97.00      PROA   
ATOM   3563  CD  ILE P 227     -30.188-125.113 150.369  0.00 97.00      PROA   
ATOM   3564  HD1 ILE P 227     -31.202-124.720 150.594  0.00 97.00      PROA   
ATOM   3565  HD2 ILE P 227     -30.222-126.223 150.417  0.00 97.00      PROA   
ATOM   3566  HD3 ILE P 227     -29.922-124.816 149.332  0.00 97.00      PROA   
ATOM   3567  C   ILE P 227     -28.057-125.524 154.920  0.00 97.00      PROA   
ATOM   3568  O   ILE P 227     -27.467-126.589 154.764  0.00 97.00      PROA   
ATOM   3569  N   LEU P 228     -28.521-125.149 156.130  0.00 97.00      PROA   
ATOM   3570  HN  LEU P 228     -29.012-124.287 156.236  0.00 97.00      PROA   
ATOM   3571  CA  LEU P 228     -28.171-125.818 157.368  0.00 97.00      PROA   
ATOM   3572  HA  LEU P 228     -27.250-126.371 157.238  0.00 97.00      PROA   
ATOM   3573  CB  LEU P 228     -27.962-124.773 158.498  0.00 97.00      PROA   
ATOM   3574  HB1 LEU P 228     -27.797-125.316 159.455  0.00 97.00      PROA   
ATOM   3575  HB2 LEU P 228     -28.876-124.151 158.614  0.00 97.00      PROA   
ATOM   3576  CG  LEU P 228     -26.739-123.825 158.317  0.00 97.00      PROA   
ATOM   3577  HG  LEU P 228     -25.871-124.451 158.000  0.00 97.00      PROA   
ATOM   3578  CD1 LEU P 228     -26.928-122.705 157.271  0.00 97.00      PROA   
ATOM   3579 HD11 LEU P 228     -27.850-122.127 157.491  0.00 97.00      PROA   
ATOM   3580 HD12 LEU P 228     -26.990-123.110 156.243  0.00 97.00      PROA   
ATOM   3581 HD13 LEU P 228     -26.064-122.008 157.301  0.00 97.00      PROA   
ATOM   3582  CD2 LEU P 228     -26.366-123.177 159.663  0.00 97.00      PROA   
ATOM   3583 HD21 LEU P 228     -26.159-123.953 160.428  0.00 97.00      PROA   
ATOM   3584 HD22 LEU P 228     -27.201-122.536 160.019  0.00 97.00      PROA   
ATOM   3585 HD23 LEU P 228     -25.461-122.543 159.546  0.00 97.00      PROA   
ATOM   3586  C   LEU P 228     -29.244-126.820 157.764  0.00 97.00      PROA   
ATOM   3587  O   LEU P 228     -29.215-127.375 158.861  0.00 97.00      PROA   
ATOM   3588  N   THR P 229     -30.194-127.058 156.833  0.00 97.00      PROA   
ATOM   3589  HN  THR P 229     -30.061-126.607 155.956  0.00 97.00      PROA   
ATOM   3590  CA  THR P 229     -31.416-127.839 156.932  0.00 97.00      PROA   
ATOM   3591  HA  THR P 229     -31.208-128.852 156.623  0.00 97.00      PROA   
ATOM   3592  CB  THR P 229     -32.147-127.828 158.291  0.00 97.00      PROA   
ATOM   3593  HB  THR P 229     -32.092-126.802 158.723  0.00 97.00      PROA   
ATOM   3594  OG1 THR P 229     -31.526-128.739 159.185  0.00 97.00      PROA   
ATOM   3595  HG1 THR P 229     -30.614-128.443 159.251  0.00 97.00      PROA   
ATOM   3596  CG2 THR P 229     -33.635-128.251 158.241  0.00 97.00      PROA   
ATOM   3597 HG21 THR P 229     -33.750-129.278 157.849  0.00 97.00      PROA   
ATOM   3598 HG22 THR P 229     -34.245-127.568 157.623  0.00 97.00      PROA   
ATOM   3599 HG23 THR P 229     -34.057-128.233 159.270  0.00 97.00      PROA   
ATOM   3600  C   THR P 229     -32.280-127.180 155.895  0.00 97.00      PROA   
ATOM   3601  O   THR P 229     -32.873-126.141 156.173  0.00 97.00      PROA   
ATOM   3602  N   ALA P 230     -32.360-127.714 154.648  0.00 97.00      PROA   
ATOM   3603  HN  ALA P 230     -31.805-128.489 154.352  0.00 97.00      PROA   
ATOM   3604  CA  ALA P 230     -33.316-127.211 153.676  0.00 97.00      PROA   
ATOM   3605  HA  ALA P 230     -33.224-126.136 153.664  0.00 97.00      PROA   
ATOM   3606  CB  ALA P 230     -33.058-127.729 152.251  0.00 97.00      PROA   
ATOM   3607  HB1 ALA P 230     -33.153-128.835 152.207  0.00 97.00      PROA   
ATOM   3608  HB2 ALA P 230     -32.031-127.446 151.931  0.00 97.00      PROA   
ATOM   3609  HB3 ALA P 230     -33.771-127.273 151.532  0.00 97.00      PROA   
ATOM   3610  C   ALA P 230     -34.732-127.534 154.098  0.00 97.00      PROA   
ATOM   3611  O   ALA P 230     -34.981-128.597 154.641  0.00 97.00      PROA   
ATOM   3612  N   ARG P 231     -35.687-126.608 153.889  0.00 97.00      PROA   
ATOM   3613  HN  ARG P 231     -35.436-125.742 153.458  0.00 97.00      PROA   
ATOM   3614  CA  ARG P 231     -36.989-126.648 154.520  0.00 97.00      PROA   
ATOM   3615  HA  ARG P 231     -37.098-127.567 155.075  0.00 97.00      PROA   
ATOM   3616  CB  ARG P 231     -37.139-125.477 155.524  0.00 97.00      PROA   
ATOM   3617  HB1 ARG P 231     -38.190-125.420 155.859  0.00 97.00      PROA   
ATOM   3618  HB2 ARG P 231     -36.901-124.514 155.024  0.00 97.00      PROA   
ATOM   3619  CG  ARG P 231     -36.239-125.640 156.766  0.00 97.00      PROA   
ATOM   3620  HG1 ARG P 231     -35.218-125.305 156.488  0.00 97.00      PROA   
ATOM   3621  HG2 ARG P 231     -36.170-126.721 157.007  0.00 97.00      PROA   
ATOM   3622  CD  ARG P 231     -36.673-124.852 158.025  0.00 97.00      PROA   
ATOM   3623  HD1 ARG P 231     -36.695-123.768 157.778  0.00 97.00      PROA   
ATOM   3624  HD2 ARG P 231     -35.974-125.022 158.869  0.00 97.00      PROA   
ATOM   3625  NE  ARG P 231     -38.058-125.215 158.466  0.00 97.00      PROA   
ATOM   3626  HE  ARG P 231     -38.763-124.532 158.265  0.00 97.00      PROA   
ATOM   3627  CZ  ARG P 231     -38.527-126.473 158.417  0.00 97.00      PROA   
ATOM   3628  NH1 ARG P 231     -37.845-127.517 158.882  0.00 97.00      PROA   
ATOM   3629 HH11 ARG P 231     -36.966-127.364 159.311  0.00 97.00      PROA   
ATOM   3630 HH12 ARG P 231     -38.243-128.421 158.704  0.00 97.00      PROA   
ATOM   3631  NH2 ARG P 231     -39.690-126.707 157.791  0.00 97.00      PROA   
ATOM   3632 HH21 ARG P 231     -40.090-125.922 157.313  0.00 97.00      PROA   
ATOM   3633 HH22 ARG P 231     -39.796-127.622 157.402  0.00 97.00      PROA   
ATOM   3634  C   ARG P 231     -38.152-126.608 153.556  0.00 97.00      PROA   
ATOM   3635  O   ARG P 231     -38.042-126.226 152.400  0.00 97.00      PROA   
ATOM   3636  N   ARG P 232     -39.347-126.985 154.049  0.00 97.00      PROA   
ATOM   3637  HN  ARG P 232     -39.384-127.458 154.931  0.00 97.00      PROA   
ATOM   3638  CA  ARG P 232     -40.630-126.799 153.397  0.00 97.00      PROA   
ATOM   3639  HA  ARG P 232     -40.652-127.450 152.536  0.00 97.00      PROA   
ATOM   3640  CB  ARG P 232     -41.731-127.212 154.403  0.00 97.00      PROA   
ATOM   3641  HB1 ARG P 232     -42.654-126.609 154.284  0.00 97.00      PROA   
ATOM   3642  HB2 ARG P 232     -41.346-126.987 155.424  0.00 97.00      PROA   
ATOM   3643  CG  ARG P 232     -42.060-128.713 154.327  0.00 97.00      PROA   
ATOM   3644  HG1 ARG P 232     -42.312-129.092 155.345  0.00 97.00      PROA   
ATOM   3645  HG2 ARG P 232     -41.143-129.251 154.011  0.00 97.00      PROA   
ATOM   3646  CD  ARG P 232     -43.206-129.017 153.355  0.00 97.00      PROA   
ATOM   3647  HD1 ARG P 232     -43.329-130.105 153.182  0.00 97.00      PROA   
ATOM   3648  HD2 ARG P 232     -43.040-128.506 152.380  0.00 97.00      PROA   
ATOM   3649  NE  ARG P 232     -44.433-128.529 154.057  0.00 97.00      PROA   
ATOM   3650  HE  ARG P 232     -44.486-128.721 155.033  0.00 97.00      PROA   
ATOM   3651  CZ  ARG P 232     -45.252-127.558 153.605  0.00 97.00      PROA   
ATOM   3652  NH1 ARG P 232     -45.266-127.150 152.329  0.00 97.00      PROA   
ATOM   3653 HH11 ARG P 232     -44.621-127.555 151.688  0.00 97.00      PROA   
ATOM   3654 HH12 ARG P 232     -45.877-126.411 152.060  0.00 97.00      PROA   
ATOM   3655  NH2 ARG P 232     -46.060-126.953 154.495  0.00 97.00      PROA   
ATOM   3656 HH21 ARG P 232     -45.958-127.179 155.460  0.00 97.00      PROA   
ATOM   3657 HH22 ARG P 232     -46.615-126.183 154.194  0.00 97.00      PROA   
ATOM   3658  C   ARG P 232     -40.921-125.400 152.873  0.00 97.00      PROA   
ATOM   3659  O   ARG P 232     -41.434-125.233 151.772  0.00 97.00      PROA   
ATOM   3660  N   GLU P 233     -40.570-124.364 153.647  0.00 97.00      PROA   
ATOM   3661  HN  GLU P 233     -40.301-124.535 154.595  0.00 97.00      PROA   
ATOM   3662  CA  GLU P 233     -40.653-122.963 153.317  0.00 97.00      PROA   
ATOM   3663  HA  GLU P 233     -41.598-122.802 152.817  0.00 97.00      PROA   
ATOM   3664  CB  GLU P 233     -40.675-122.123 154.626  0.00 97.00      PROA   
ATOM   3665  HB1 GLU P 233     -41.682-122.222 155.092  0.00 97.00      PROA   
ATOM   3666  HB2 GLU P 233     -40.545-121.051 154.362  0.00 97.00      PROA   
ATOM   3667  CG  GLU P 233     -39.594-122.509 155.670  0.00 97.00      PROA   
ATOM   3668  HG1 GLU P 233     -39.314-121.594 156.236  0.00 97.00      PROA   
ATOM   3669  HG2 GLU P 233     -38.684-122.882 155.161  0.00 97.00      PROA   
ATOM   3670  CD  GLU P 233     -40.055-123.542 156.705  0.00 97.00      PROA   
ATOM   3671  OE1 GLU P 233     -40.558-124.622 156.315  0.00 97.00      PROA   
ATOM   3672  OE2 GLU P 233     -39.877-123.272 157.922  0.00 97.00      PROA   
ATOM   3673  C   GLU P 233     -39.598-122.490 152.321  0.00 97.00      PROA   
ATOM   3674  O   GLU P 233     -39.755-121.438 151.703  0.00 97.00      PROA   
ATOM   3675  N   ASP P 234     -38.528-123.289 152.089  0.00 97.00      PROA   
ATOM   3676  HN  ASP P 234     -38.352-124.084 152.664  0.00 97.00      PROA   
ATOM   3677  CA  ASP P 234     -37.543-123.068 151.044  0.00 97.00      PROA   
ATOM   3678  HA  ASP P 234     -37.297-122.015 151.024  0.00 97.00      PROA   
ATOM   3679  CB  ASP P 234     -36.234-123.885 151.274  0.00 97.00      PROA   
ATOM   3680  HB1 ASP P 234     -35.491-123.649 150.488  0.00 97.00      PROA   
ATOM   3681  HB2 ASP P 234     -36.444-124.971 151.210  0.00 97.00      PROA   
ATOM   3682  CG  ASP P 234     -35.532-123.628 152.610  0.00 97.00      PROA   
ATOM   3683  OD1 ASP P 234     -35.967-122.763 153.410  0.00 97.00      PROA   
ATOM   3684  OD2 ASP P 234     -34.499-124.316 152.825  0.00 97.00      PROA   
ATOM   3685  C   ASP P 234     -38.080-123.475 149.668  0.00 97.00      PROA   
ATOM   3686  O   ASP P 234     -37.488-123.147 148.643  0.00 97.00      PROA   
ATOM   3687  N   SER P 235     -39.210-124.224 149.601  0.00 97.00      PROA   
ATOM   3688  HN  SER P 235     -39.686-124.451 150.447  0.00 97.00      PROA   
ATOM   3689  CA  SER P 235     -39.751-124.787 148.365  0.00 97.00      PROA   
ATOM   3690  HA  SER P 235     -38.952-125.376 147.935  0.00 97.00      PROA   
ATOM   3691  CB  SER P 235     -40.968-125.744 148.592  0.00 97.00      PROA   
ATOM   3692  HB1 SER P 235     -40.709-126.451 149.408  0.00 97.00      PROA   
ATOM   3693  HB2 SER P 235     -41.162-126.334 147.673  0.00 97.00      PROA   
ATOM   3694  OG  SER P 235     -42.173-125.078 148.969  0.00 97.00      PROA   
ATOM   3695  HG1 SER P 235     -42.135-124.213 148.545  0.00 97.00      PROA   
ATOM   3696  C   SER P 235     -40.161-123.743 147.332  0.00 97.00      PROA   
ATOM   3697  O   SER P 235     -41.142-123.022 147.507  0.00 97.00      PROA   
ATOM   3698  N   GLY P 236     -39.434-123.634 146.199  0.00 97.00      PROA   
ATOM   3699  HN  GLY P 236     -38.617-124.180 146.030  0.00 97.00      PROA   
ATOM   3700  CA  GLY P 236     -39.840-122.647 145.221  0.00 97.00      PROA   
ATOM   3701  HA1 GLY P 236     -39.861-121.681 145.707  0.00 97.00      PROA   
ATOM   3702  HA2 GLY P 236     -40.795-122.949 144.813  0.00 97.00      PROA   
ATOM   3703  C   GLY P 236     -38.889-122.553 144.080  0.00 97.00      PROA   
ATOM   3704  O   GLY P 236     -38.337-123.544 143.620  0.00 97.00      PROA   
ATOM   3705  N   LEU P 237     -38.703-121.316 143.576  0.00 97.00      PROA   
ATOM   3706  HN  LEU P 237     -39.124-120.520 144.000  0.00 97.00      PROA   
ATOM   3707  CA  LEU P 237     -37.964-121.039 142.374  0.00 97.00      PROA   
ATOM   3708  HA  LEU P 237     -37.643-121.960 141.909  0.00 97.00      PROA   
ATOM   3709  CB  LEU P 237     -38.808-120.227 141.366  0.00 97.00      PROA   
ATOM   3710  HB1 LEU P 237     -38.192-120.045 140.466  0.00 97.00      PROA   
ATOM   3711  HB2 LEU P 237     -39.074-119.241 141.807  0.00 97.00      PROA   
ATOM   3712  CG  LEU P 237     -40.111-120.893 140.865  0.00 97.00      PROA   
ATOM   3713  HG  LEU P 237     -40.776-121.100 141.735  0.00 97.00      PROA   
ATOM   3714  CD1 LEU P 237     -40.849-119.927 139.921  0.00 97.00      PROA   
ATOM   3715 HD11 LEU P 237     -40.197-119.678 139.056  0.00 97.00      PROA   
ATOM   3716 HD12 LEU P 237     -41.092-118.981 140.448  0.00 97.00      PROA   
ATOM   3717 HD13 LEU P 237     -41.787-120.381 139.541  0.00 97.00      PROA   
ATOM   3718  CD2 LEU P 237     -39.825-122.222 140.147  0.00 97.00      PROA   
ATOM   3719 HD21 LEU P 237     -39.364-122.944 140.849  0.00 97.00      PROA   
ATOM   3720 HD22 LEU P 237     -39.128-122.052 139.299  0.00 97.00      PROA   
ATOM   3721 HD23 LEU P 237     -40.761-122.668 139.753  0.00 97.00      PROA   
ATOM   3722  C   LEU P 237     -36.725-120.260 142.746  0.00 97.00      PROA   
ATOM   3723  O   LEU P 237     -36.757-119.390 143.611  0.00 97.00      PROA   
ATOM   3724  N   TYR P 238     -35.583-120.617 142.121  0.00 97.00      PROA   
ATOM   3725  HN  TYR P 238     -35.602-121.359 141.452  0.00 97.00      PROA   
ATOM   3726  CA  TYR P 238     -34.264-120.105 142.428  0.00 97.00      PROA   
ATOM   3727  HA  TYR P 238     -34.347-119.258 143.095  0.00 97.00      PROA   
ATOM   3728  CB  TYR P 238     -33.349-121.197 143.044  0.00 97.00      PROA   
ATOM   3729  HB1 TYR P 238     -32.286-120.873 143.071  0.00 97.00      PROA   
ATOM   3730  HB2 TYR P 238     -33.415-122.134 142.448  0.00 97.00      PROA   
ATOM   3731  CG  TYR P 238     -33.780-121.502 144.451  0.00 97.00      PROA   
ATOM   3732  CD1 TYR P 238     -34.858-122.368 144.712  0.00 97.00      PROA   
ATOM   3733  HD1 TYR P 238     -35.397-122.815 143.889  0.00 97.00      PROA   
ATOM   3734  CE1 TYR P 238     -35.236-122.657 146.029  0.00 97.00      PROA   
ATOM   3735  HE1 TYR P 238     -36.066-123.323 146.219  0.00 97.00      PROA   
ATOM   3736  CZ  TYR P 238     -34.515-122.102 147.093  0.00 97.00      PROA   
ATOM   3737  OH  TYR P 238     -34.866-122.376 148.424  0.00 97.00      PROA   
ATOM   3738  HH  TYR P 238     -35.759-122.735 148.428  0.00 97.00      PROA   
ATOM   3739  CD2 TYR P 238     -33.071-120.951 145.532  0.00 97.00      PROA   
ATOM   3740  HD2 TYR P 238     -32.233-120.293 145.348  0.00 97.00      PROA   
ATOM   3741  CE2 TYR P 238     -33.434-121.254 146.846  0.00 97.00      PROA   
ATOM   3742  HE2 TYR P 238     -32.891-120.823 147.675  0.00 97.00      PROA   
ATOM   3743  C   TYR P 238     -33.582-119.628 141.173  0.00 97.00      PROA   
ATOM   3744  O   TYR P 238     -33.613-120.299 140.149  0.00 97.00      PROA   
ATOM   3745  N   TRP P 239     -32.903-118.460 141.226  0.00 97.00      PROA   
ATOM   3746  HN  TRP P 239     -32.910-117.885 142.040  0.00 97.00      PROA   
ATOM   3747  CA  TRP P 239     -32.118-118.002 140.099  0.00 97.00      PROA   
ATOM   3748  HA  TRP P 239     -31.770-118.864 139.544  0.00 97.00      PROA   
ATOM   3749  CB  TRP P 239     -32.914-117.096 139.115  0.00 97.00      PROA   
ATOM   3750  HB1 TRP P 239     -33.750-117.714 138.727  0.00 97.00      PROA   
ATOM   3751  HB2 TRP P 239     -32.284-116.846 138.235  0.00 97.00      PROA   
ATOM   3752  CG  TRP P 239     -33.516-115.838 139.664  0.00 97.00      PROA   
ATOM   3753  CD1 TRP P 239     -34.684-115.763 140.372  0.00 97.00      PROA   
ATOM   3754  HD1 TRP P 239     -35.267-116.619 140.663  0.00 97.00      PROA   
ATOM   3755  NE1 TRP P 239     -35.002-114.457 140.618  0.00 97.00      PROA   
ATOM   3756  HE1 TRP P 239     -35.826-114.140 141.036  0.00 97.00      PROA   
ATOM   3757  CE2 TRP P 239     -34.039-113.650 140.088  0.00 97.00      PROA   
ATOM   3758  CD2 TRP P 239     -33.076-114.484 139.471  0.00 97.00      PROA   
ATOM   3759  CE3 TRP P 239     -31.982-113.910 138.828  0.00 97.00      PROA   
ATOM   3760  HE3 TRP P 239     -31.236-114.521 138.341  0.00 97.00      PROA   
ATOM   3761  CZ3 TRP P 239     -31.851-112.519 138.850  0.00 97.00      PROA   
ATOM   3762  HZ3 TRP P 239     -30.984-112.057 138.402  0.00 97.00      PROA   
ATOM   3763  CZ2 TRP P 239     -33.915-112.269 140.095  0.00 97.00      PROA   
ATOM   3764  HZ2 TRP P 239     -34.642-111.645 140.591  0.00 97.00      PROA   
ATOM   3765  CH2 TRP P 239     -32.799-111.711 139.472  0.00 97.00      PROA   
ATOM   3766  HH2 TRP P 239     -32.649-110.641 139.497  0.00 97.00      PROA   
ATOM   3767  C   TRP P 239     -30.877-117.308 140.595  0.00 97.00      PROA   
ATOM   3768  O   TRP P 239     -30.794-116.869 141.739  0.00 97.00      PROA   
ATOM   3769  N   CYS P 240     -29.862-117.226 139.706  0.00 97.00      PROA   
ATOM   3770  HN  CYS P 240     -29.969-117.641 138.805  0.00 97.00      PROA   
ATOM   3771  CA  CYS P 240     -28.595-116.581 139.970  0.00 97.00      PROA   
ATOM   3772  HA  CYS P 240     -28.700-115.981 140.859  0.00 97.00      PROA   
ATOM   3773  CB  CYS P 240     -27.431-117.591 140.189  0.00 97.00      PROA   
ATOM   3774  HB1 CYS P 240     -27.641-118.103 141.153  0.00 97.00      PROA   
ATOM   3775  HB2 CYS P 240     -26.467-117.055 140.315  0.00 97.00      PROA   
ATOM   3776  SG  CYS P 240     -27.307-118.866 138.888  0.00 97.00      PROA   
ATOM   3777  C   CYS P 240     -28.257-115.621 138.850  0.00 97.00      PROA   
ATOM   3778  O   CYS P 240     -28.734-115.725 137.725  0.00 97.00      PROA   
ATOM   3779  N   GLU P 241     -27.423-114.609 139.157  0.00 97.00      PROA   
ATOM   3780  HN  GLU P 241     -27.067-114.508 140.081  0.00 97.00      PROA   
ATOM   3781  CA  GLU P 241     -27.101-113.545 138.236  0.00 97.00      PROA   
ATOM   3782  HA  GLU P 241     -27.532-113.747 137.265  0.00 97.00      PROA   
ATOM   3783  CB  GLU P 241     -27.717-112.219 138.732  0.00 97.00      PROA   
ATOM   3784  HB1 GLU P 241     -27.435-112.065 139.795  0.00 97.00      PROA   
ATOM   3785  HB2 GLU P 241     -28.818-112.391 138.706  0.00 97.00      PROA   
ATOM   3786  CG  GLU P 241     -27.346-110.956 137.931  0.00 97.00      PROA   
ATOM   3787  HG1 GLU P 241     -27.370-111.173 136.841  0.00 97.00      PROA   
ATOM   3788  HG2 GLU P 241     -26.332-110.600 138.208  0.00 97.00      PROA   
ATOM   3789  CD  GLU P 241     -28.335-109.827 138.178  0.00 97.00      PROA   
ATOM   3790  OE1 GLU P 241     -29.285-110.009 138.979  0.00 97.00      PROA   
ATOM   3791  OE2 GLU P 241     -28.173-108.770 137.514  0.00 97.00      PROA   
ATOM   3792  C   GLU P 241     -25.609-113.460 138.023  0.00 97.00      PROA   
ATOM   3793  O   GLU P 241     -24.822-113.692 138.938  0.00 97.00      PROA   
ATOM   3794  N   ALA P 242     -25.191-113.155 136.769  0.00 97.00      PROA   
ATOM   3795  HN  ALA P 242     -25.845-113.004 136.033  0.00 97.00      PROA   
ATOM   3796  CA  ALA P 242     -23.800-113.072 136.393  0.00 97.00      PROA   
ATOM   3797  HA  ALA P 242     -23.205-112.838 137.267  0.00 97.00      PROA   
ATOM   3798  CB  ALA P 242     -23.312-114.392 135.764  0.00 97.00      PROA   
ATOM   3799  HB1 ALA P 242     -23.908-114.636 134.858  0.00 97.00      PROA   
ATOM   3800  HB2 ALA P 242     -23.442-115.221 136.493  0.00 97.00      PROA   
ATOM   3801  HB3 ALA P 242     -22.239-114.336 135.490  0.00 97.00      PROA   
ATOM   3802  C   ALA P 242     -23.629-111.943 135.400  0.00 97.00      PROA   
ATOM   3803  O   ALA P 242     -24.482-111.706 134.550  0.00 97.00      PROA   
ATOM   3804  N   ALA P 243     -22.510-111.189 135.513  0.00 97.00      PROA   
ATOM   3805  HN  ALA P 243     -21.823-111.375 136.209  0.00 97.00      PROA   
ATOM   3806  CA  ALA P 243     -22.319-109.976 134.756  0.00 97.00      PROA   
ATOM   3807  HA  ALA P 243     -22.740-110.097 133.766  0.00 97.00      PROA   
ATOM   3808  CB  ALA P 243     -22.980-108.782 135.482  0.00 97.00      PROA   
ATOM   3809  HB1 ALA P 243     -22.545-108.652 136.496  0.00 97.00      PROA   
ATOM   3810  HB2 ALA P 243     -24.069-108.972 135.603  0.00 97.00      PROA   
ATOM   3811  HB3 ALA P 243     -22.856-107.836 134.917  0.00 97.00      PROA   
ATOM   3812  C   ALA P 243     -20.841-109.683 134.598  0.00 97.00      PROA   
ATOM   3813  O   ALA P 243     -19.990-110.235 135.293  0.00 97.00      PROA   
ATOM   3814  N   THR P 244     -20.508-108.779 133.647  0.00 97.00      PROA   
ATOM   3815  HN  THR P 244     -21.216-108.433 133.032  0.00 97.00      PROA   
ATOM   3816  CA  THR P 244     -19.249-108.056 133.574  0.00 97.00      PROA   
ATOM   3817  HA  THR P 244     -18.433-108.766 133.602  0.00 97.00      PROA   
ATOM   3818  CB  THR P 244     -19.156-107.216 132.311  0.00 97.00      PROA   
ATOM   3819  HB  THR P 244     -18.258-106.567 132.336  0.00 97.00      PROA   
ATOM   3820  OG1 THR P 244     -20.307-106.400 132.196  0.00 97.00      PROA   
ATOM   3821  HG1 THR P 244     -20.472-106.069 133.083  0.00 97.00      PROA   
ATOM   3822  CG2 THR P 244     -19.052-108.084 131.044  0.00 97.00      PROA   
ATOM   3823 HG21 THR P 244     -19.909-108.783 130.962  0.00 97.00      PROA   
ATOM   3824 HG22 THR P 244     -18.110-108.668 131.051  0.00 97.00      PROA   
ATOM   3825 HG23 THR P 244     -19.050-107.428 130.146  0.00 97.00      PROA   
ATOM   3826  C   THR P 244     -19.106-107.102 134.760  0.00 97.00      PROA   
ATOM   3827  O   THR P 244     -20.077-106.464 135.160  0.00 97.00      PROA   
ATOM   3828  N   GLU P 245     -17.873-106.949 135.298  0.00 97.00      PROA   
ATOM   3829  HN  GLU P 245     -17.100-107.430 134.893  0.00 97.00      PROA   
ATOM   3830  CA  GLU P 245     -17.485-106.157 136.462  0.00 97.00      PROA   
ATOM   3831  HA  GLU P 245     -17.972-106.550 137.343  0.00 97.00      PROA   
ATOM   3832  CB  GLU P 245     -15.938-106.333 136.521  0.00 97.00      PROA   
ATOM   3833  HB1 GLU P 245     -15.467-105.681 135.754  0.00 97.00      PROA   
ATOM   3834  HB2 GLU P 245     -15.754-107.388 136.201  0.00 97.00      PROA   
ATOM   3835  CG  GLU P 245     -15.225-106.092 137.868  0.00 97.00      PROA   
ATOM   3836  HG1 GLU P 245     -15.976-105.997 138.677  0.00 97.00      PROA   
ATOM   3837  HG2 GLU P 245     -14.646-105.146 137.815  0.00 97.00      PROA   
ATOM   3838  CD  GLU P 245     -14.238-107.203 138.264  0.00 97.00      PROA   
ATOM   3839  OE1 GLU P 245     -13.742-107.951 137.385  0.00 97.00      PROA   
ATOM   3840  OE2 GLU P 245     -13.963-107.302 139.486  0.00 97.00      PROA   
ATOM   3841  C   GLU P 245     -17.861-104.684 136.282  0.00 97.00      PROA   
ATOM   3842  O   GLU P 245     -18.429-104.025 137.151  0.00 97.00      PROA   
ATOM   3843  N   ASP P 246     -17.594-104.196 135.067  0.00 97.00      PROA   
ATOM   3844  HN  ASP P 246     -17.063-104.778 134.451  0.00 97.00      PROA   
ATOM   3845  CA  ASP P 246     -17.840-102.912 134.464  0.00 97.00      PROA   
ATOM   3846  HA  ASP P 246     -17.494-102.146 135.145  0.00 97.00      PROA   
ATOM   3847  CB  ASP P 246     -16.976-102.870 133.156  0.00 97.00      PROA   
ATOM   3848  HB1 ASP P 246     -15.925-102.620 133.426  0.00 97.00      PROA   
ATOM   3849  HB2 ASP P 246     -17.330-102.091 132.454  0.00 97.00      PROA   
ATOM   3850  CG  ASP P 246     -16.933-104.231 132.436  0.00 97.00      PROA   
ATOM   3851  OD1 ASP P 246     -16.230-105.164 132.914  0.00 97.00      PROA   
ATOM   3852  OD2 ASP P 246     -17.661-104.378 131.428  0.00 97.00      PROA   
ATOM   3853  C   ASP P 246     -19.320-102.605 134.171  0.00 97.00      PROA   
ATOM   3854  O   ASP P 246     -19.677-101.452 133.931  0.00 97.00      PROA   
ATOM   3855  N   GLY P 247     -20.235-103.606 134.200  0.00 97.00      PROA   
ATOM   3856  HN  GLY P 247     -19.943-104.514 134.495  0.00 97.00      PROA   
ATOM   3857  CA  GLY P 247     -21.674-103.402 134.000  0.00 97.00      PROA   
ATOM   3858  HA1 GLY P 247     -21.985-102.530 134.559  0.00 97.00      PROA   
ATOM   3859  HA2 GLY P 247     -22.173-104.298 134.338  0.00 97.00      PROA   
ATOM   3860  C   GLY P 247     -22.094-103.189 132.565  0.00 97.00      PROA   
ATOM   3861  O   GLY P 247     -23.212-102.757 132.282  0.00 97.00      PROA   
ATOM   3862  N   ASN P 248     -21.205-103.511 131.607  0.00 97.00      PROA   
ATOM   3863  HN  ASN P 248     -20.282-103.787 131.864  0.00 97.00      PROA   
ATOM   3864  CA  ASN P 248     -21.512-103.555 130.193  0.00 97.00      PROA   
ATOM   3865  HA  ASN P 248     -21.941-102.602 129.918  0.00 97.00      PROA   
ATOM   3866  CB  ASN P 248     -20.215-103.810 129.387  0.00 97.00      PROA   
ATOM   3867  HB1 ASN P 248     -20.429-104.148 128.352  0.00 97.00      PROA   
ATOM   3868  HB2 ASN P 248     -19.600-104.583 129.894  0.00 97.00      PROA   
ATOM   3869  CG  ASN P 248     -19.470-102.474 129.282  0.00 97.00      PROA   
ATOM   3870  OD1 ASN P 248     -20.088-101.433 129.034  0.00 97.00      PROA   
ATOM   3871  ND2 ASN P 248     -18.133-102.482 129.515  0.00 97.00      PROA   
ATOM   3872 HD21 ASN P 248     -17.649-101.610 129.495  0.00 97.00      PROA   
ATOM   3873 HD22 ASN P 248     -17.732-103.282 129.966  0.00 97.00      PROA   
ATOM   3874  C   ASN P 248     -22.563-104.590 129.845  0.00 97.00      PROA   
ATOM   3875  O   ASN P 248     -23.509-104.298 129.115  0.00 97.00      PROA   
ATOM   3876  N   VAL P 249     -22.432-105.811 130.402  0.00 97.00      PROA   
ATOM   3877  HN  VAL P 249     -21.647-106.004 130.988  0.00 97.00      PROA   
ATOM   3878  CA  VAL P 249     -23.292-106.937 130.115  0.00 97.00      PROA   
ATOM   3879  HA  VAL P 249     -24.172-106.604 129.583  0.00 97.00      PROA   
ATOM   3880  CB  VAL P 249     -22.582-108.008 129.292  0.00 97.00      PROA   
ATOM   3881  HB  VAL P 249     -21.744-108.447 129.878  0.00 97.00      PROA   
ATOM   3882  CG1 VAL P 249     -23.565-109.138 128.913  0.00 97.00      PROA   
ATOM   3883 HG11 VAL P 249     -24.427-108.726 128.347  0.00 97.00      PROA   
ATOM   3884 HG12 VAL P 249     -23.947-109.671 129.808  0.00 97.00      PROA   
ATOM   3885 HG13 VAL P 249     -23.051-109.880 128.269  0.00 97.00      PROA   
ATOM   3886  CG2 VAL P 249     -21.970-107.368 128.027  0.00 97.00      PROA   
ATOM   3887 HG21 VAL P 249     -21.248-106.563 128.271  0.00 97.00      PROA   
ATOM   3888 HG22 VAL P 249     -22.771-106.950 127.382  0.00 97.00      PROA   
ATOM   3889 HG23 VAL P 249     -21.417-108.139 127.454  0.00 97.00      PROA   
ATOM   3890  C   VAL P 249     -23.725-107.555 131.424  0.00 97.00      PROA   
ATOM   3891  O   VAL P 249     -22.900-107.932 132.248  0.00 97.00      PROA   
ATOM   3892  N   LEU P 250     -25.050-107.714 131.631  0.00 97.00      PROA   
ATOM   3893  HN  LEU P 250     -25.718-107.374 130.976  0.00 97.00      PROA   
ATOM   3894  CA  LEU P 250     -25.590-108.505 132.713  0.00 97.00      PROA   
ATOM   3895  HA  LEU P 250     -24.785-109.063 133.171  0.00 97.00      PROA   
ATOM   3896  CB  LEU P 250     -26.277-107.727 133.879  0.00 97.00      PROA   
ATOM   3897  HB1 LEU P 250     -25.452-107.227 134.437  0.00 97.00      PROA   
ATOM   3898  HB2 LEU P 250     -26.728-108.463 134.579  0.00 97.00      PROA   
ATOM   3899  CG  LEU P 250     -27.336-106.619 133.597  0.00 97.00      PROA   
ATOM   3900  HG  LEU P 250     -27.568-106.201 134.610  0.00 97.00      PROA   
ATOM   3901  CD1 LEU P 250     -26.828-105.428 132.760  0.00 97.00      PROA   
ATOM   3902 HD11 LEU P 250     -26.731-105.717 131.693  0.00 97.00      PROA   
ATOM   3903 HD12 LEU P 250     -25.840-105.085 133.133  0.00 97.00      PROA   
ATOM   3904 HD13 LEU P 250     -27.550-104.587 132.822  0.00 97.00      PROA   
ATOM   3905  CD2 LEU P 250     -28.676-107.145 133.052  0.00 97.00      PROA   
ATOM   3906 HD21 LEU P 250     -29.016-108.023 133.640  0.00 97.00      PROA   
ATOM   3907 HD22 LEU P 250     -28.577-107.437 131.988  0.00 97.00      PROA   
ATOM   3908 HD23 LEU P 250     -29.449-106.351 133.115  0.00 97.00      PROA   
ATOM   3909  C   LEU P 250     -26.469-109.545 132.076  0.00 97.00      PROA   
ATOM   3910  O   LEU P 250     -27.238-109.262 131.160  0.00 97.00      PROA   
ATOM   3911  N   LYS P 251     -26.313-110.817 132.500  0.00 97.00      PROA   
ATOM   3912  HN  LYS P 251     -25.667-111.054 133.223  0.00 97.00      PROA   
ATOM   3913  CA  LYS P 251     -26.919-111.917 131.797  0.00 97.00      PROA   
ATOM   3914  HA  LYS P 251     -27.750-111.570 131.200  0.00 97.00      PROA   
ATOM   3915  CB  LYS P 251     -25.897-112.571 130.853  0.00 97.00      PROA   
ATOM   3916  HB1 LYS P 251     -25.076-113.073 131.407  0.00 97.00      PROA   
ATOM   3917  HB2 LYS P 251     -25.431-111.723 130.296  0.00 97.00      PROA   
ATOM   3918  CG  LYS P 251     -26.543-113.510 129.827  0.00 97.00      PROA   
ATOM   3919  HG1 LYS P 251     -27.653-113.448 129.900  0.00 97.00      PROA   
ATOM   3920  HG2 LYS P 251     -26.256-114.552 130.074  0.00 97.00      PROA   
ATOM   3921  CD  LYS P 251     -26.137-113.161 128.386  0.00 97.00      PROA   
ATOM   3922  HD1 LYS P 251     -26.510-112.136 128.162  0.00 97.00      PROA   
ATOM   3923  HD2 LYS P 251     -26.640-113.869 127.695  0.00 97.00      PROA   
ATOM   3924  CE  LYS P 251     -24.619-113.215 128.152  0.00 97.00      PROA   
ATOM   3925  HE1 LYS P 251     -24.257-114.231 128.403  0.00 97.00      PROA   
ATOM   3926  HE2 LYS P 251     -24.080-112.479 128.784  0.00 97.00      PROA   
ATOM   3927  NZ  LYS P 251     -24.271-112.924 126.737  0.00 97.00      PROA   
ATOM   3928  HZ1 LYS P 251     -24.712-112.036 126.427  0.00 97.00      PROA   
ATOM   3929  HZ2 LYS P 251     -24.587-113.696 126.111  0.00 97.00      PROA   
ATOM   3930  HZ3 LYS P 251     -23.249-112.790 126.632  0.00 97.00      PROA   
ATOM   3931  C   LYS P 251     -27.460-112.886 132.814  0.00 97.00      PROA   
ATOM   3932  O   LYS P 251     -26.819-113.852 133.221  0.00 97.00      PROA   
ATOM   3933  N   ARG P 252     -28.699-112.605 133.263  0.00 97.00      PROA   
ATOM   3934  HN  ARG P 252     -29.188-111.815 132.896  0.00 97.00      PROA   
ATOM   3935  CA  ARG P 252     -29.420-113.379 134.248  0.00 97.00      PROA   
ATOM   3936  HA  ARG P 252     -28.768-113.468 135.105  0.00 97.00      PROA   
ATOM   3937  CB  ARG P 252     -30.690-112.615 134.702  0.00 97.00      PROA   
ATOM   3938  HB1 ARG P 252     -31.325-113.274 135.333  0.00 97.00      PROA   
ATOM   3939  HB2 ARG P 252     -31.283-112.328 133.805  0.00 97.00      PROA   
ATOM   3940  CG  ARG P 252     -30.366-111.352 135.526  0.00 97.00      PROA   
ATOM   3941  HG1 ARG P 252     -29.713-110.659 134.948  0.00 97.00      PROA   
ATOM   3942  HG2 ARG P 252     -29.788-111.680 136.420  0.00 97.00      PROA   
ATOM   3943  CD  ARG P 252     -31.620-110.582 135.974  0.00 97.00      PROA   
ATOM   3944  HD1 ARG P 252     -32.352-111.274 136.436  0.00 97.00      PROA   
ATOM   3945  HD2 ARG P 252     -32.079-110.052 135.112  0.00 97.00      PROA   
ATOM   3946  NE  ARG P 252     -31.175-109.616 137.023  0.00 97.00      PROA   
ATOM   3947  HE  ARG P 252     -30.400-109.871 137.604  0.00 97.00      PROA   
ATOM   3948  CZ  ARG P 252     -31.476-108.307 137.088  0.00 97.00      PROA   
ATOM   3949  NH1 ARG P 252     -32.611-107.804 136.614  0.00 97.00      PROA   
ATOM   3950 HH11 ARG P 252     -33.308-108.464 136.357  0.00 97.00      PROA   
ATOM   3951 HH12 ARG P 252     -32.832-106.874 136.889  0.00 97.00      PROA   
ATOM   3952  NH2 ARG P 252     -30.576-107.513 137.693  0.00 97.00      PROA   
ATOM   3953 HH21 ARG P 252     -29.690-107.948 137.872  0.00 97.00      PROA   
ATOM   3954 HH22 ARG P 252     -30.643-106.525 137.623  0.00 97.00      PROA   
ATOM   3955  C   ARG P 252     -29.757-114.803 133.828  0.00 97.00      PROA   
ATOM   3956  O   ARG P 252     -30.060-115.065 132.665  0.00 97.00      PROA   
ATOM   3957  N   SER P 253     -29.723-115.772 134.782  0.00 97.00      PROA   
ATOM   3958  HN  SER P 253     -29.418-115.579 135.713  0.00 97.00      PROA   
ATOM   3959  CA  SER P 253     -30.257-117.104 134.534  0.00 97.00      PROA   
ATOM   3960  HA  SER P 253     -29.937-117.391 133.546  0.00 97.00      PROA   
ATOM   3961  CB  SER P 253     -29.710-118.222 135.467  0.00 97.00      PROA   
ATOM   3962  HB1 SER P 253     -28.619-118.337 135.297  0.00 97.00      PROA   
ATOM   3963  HB2 SER P 253     -30.196-119.191 135.226  0.00 97.00      PROA   
ATOM   3964  OG  SER P 253     -29.931-117.946 136.841  0.00 97.00      PROA   
ATOM   3965  HG1 SER P 253     -29.442-117.137 137.034  0.00 97.00      PROA   
ATOM   3966  C   SER P 253     -31.784-117.083 134.607  0.00 97.00      PROA   
ATOM   3967  O   SER P 253     -32.331-116.391 135.466  0.00 97.00      PROA   
ATOM   3968  N   PRO P 254     -32.524-117.798 133.762  0.00 97.00      PROA   
ATOM   3969  CD  PRO P 254     -32.067-118.217 132.433  0.00 97.00      PROA   
ATOM   3970  HD1 PRO P 254     -31.446-119.132 132.545  0.00 97.00      PROA   
ATOM   3971  HD2 PRO P 254     -31.484-117.415 131.926  0.00 97.00      PROA   
ATOM   3972  CA  PRO P 254     -33.911-118.202 134.013  0.00 97.00      PROA   
ATOM   3973  HA  PRO P 254     -34.496-117.295 134.066  0.00 97.00      PROA   
ATOM   3974  CB  PRO P 254     -34.262-119.068 132.788  0.00 97.00      PROA   
ATOM   3975  HB1 PRO P 254     -35.337-119.005 132.526  0.00 97.00      PROA   
ATOM   3976  HB2 PRO P 254     -33.992-120.132 132.971  0.00 97.00      PROA   
ATOM   3977  CG  PRO P 254     -33.356-118.526 131.675  0.00 97.00      PROA   
ATOM   3978  HG1 PRO P 254     -33.202-119.249 130.849  0.00 97.00      PROA   
ATOM   3979  HG2 PRO P 254     -33.781-117.582 131.268  0.00 97.00      PROA   
ATOM   3980  C   PRO P 254     -34.121-118.950 135.329  0.00 97.00      PROA   
ATOM   3981  O   PRO P 254     -33.212-119.657 135.759  0.00 97.00      PROA   
ATOM   3982  N   GLU P 255     -35.307-118.815 135.982  0.00 97.00      PROA   
ATOM   3983  HN  GLU P 255     -36.015-118.196 135.652  0.00 97.00      PROA   
ATOM   3984  CA  GLU P 255     -35.631-119.510 137.219  0.00 97.00      PROA   
ATOM   3985  HA  GLU P 255     -34.875-119.232 137.936  0.00 97.00      PROA   
ATOM   3986  CB  GLU P 255     -37.006-119.088 137.816  0.00 97.00      PROA   
ATOM   3987  HB1 GLU P 255     -37.143-119.696 138.735  0.00 97.00      PROA   
ATOM   3988  HB2 GLU P 255     -37.826-119.357 137.116  0.00 97.00      PROA   
ATOM   3989  CG  GLU P 255     -37.122-117.587 138.193  0.00 97.00      PROA   
ATOM   3990  HG1 GLU P 255     -37.661-117.037 137.392  0.00 97.00      PROA   
ATOM   3991  HG2 GLU P 255     -36.111-117.142 138.299  0.00 97.00      PROA   
ATOM   3992  CD  GLU P 255     -37.850-117.356 139.522  0.00 97.00      PROA   
ATOM   3993  OE1 GLU P 255     -38.949-116.741 139.514  0.00 97.00      PROA   
ATOM   3994  OE2 GLU P 255     -37.294-117.776 140.570  0.00 97.00      PROA   
ATOM   3995  C   GLU P 255     -35.594-121.034 137.125  0.00 97.00      PROA   
ATOM   3996  O   GLU P 255     -36.032-121.637 136.147  0.00 97.00      PROA   
ATOM   3997  N   LEU P 256     -35.061-121.683 138.185  0.00 97.00      PROA   
ATOM   3998  HN  LEU P 256     -34.664-121.159 138.938  0.00 97.00      PROA   
ATOM   3999  CA  LEU P 256     -34.902-123.116 138.294  0.00 97.00      PROA   
ATOM   4000  HA  LEU P 256     -35.332-123.591 137.425  0.00 97.00      PROA   
ATOM   4001  CB  LEU P 256     -33.385-123.442 138.405  0.00 97.00      PROA   
ATOM   4002  HB1 LEU P 256     -32.971-122.994 139.333  0.00 97.00      PROA   
ATOM   4003  HB2 LEU P 256     -32.904-122.907 137.551  0.00 97.00      PROA   
ATOM   4004  CG  LEU P 256     -32.937-124.922 138.296  0.00 97.00      PROA   
ATOM   4005  HG  LEU P 256     -31.846-124.894 138.050  0.00 97.00      PROA   
ATOM   4006  CD1 LEU P 256     -33.046-125.693 139.624  0.00 97.00      PROA   
ATOM   4007 HD11 LEU P 256     -34.105-125.846 139.902  0.00 97.00      PROA   
ATOM   4008 HD12 LEU P 256     -32.543-125.134 140.441  0.00 97.00      PROA   
ATOM   4009 HD13 LEU P 256     -32.569-126.691 139.529  0.00 97.00      PROA   
ATOM   4010  CD2 LEU P 256     -33.627-125.678 137.146  0.00 97.00      PROA   
ATOM   4011 HD21 LEU P 256     -33.502-125.123 136.192  0.00 97.00      PROA   
ATOM   4012 HD22 LEU P 256     -34.711-125.799 137.353  0.00 97.00      PROA   
ATOM   4013 HD23 LEU P 256     -33.179-126.687 137.031  0.00 97.00      PROA   
ATOM   4014  C   LEU P 256     -35.675-123.562 139.521  0.00 97.00      PROA   
ATOM   4015  O   LEU P 256     -35.564-122.968 140.587  0.00 97.00      PROA   
ATOM   4016  N   GLU P 257     -36.512-124.622 139.403  0.00 97.00      PROA   
ATOM   4017  HN  GLU P 257     -36.588-125.130 138.550  0.00 97.00      PROA   
ATOM   4018  CA  GLU P 257     -37.391-125.045 140.477  0.00 97.00      PROA   
ATOM   4019  HA  GLU P 257     -37.676-124.177 141.051  0.00 97.00      PROA   
ATOM   4020  CB  GLU P 257     -38.689-125.705 139.940  0.00 97.00      PROA   
ATOM   4021  HB1 GLU P 257     -38.460-126.657 139.415  0.00 97.00      PROA   
ATOM   4022  HB2 GLU P 257     -39.095-125.010 139.166  0.00 97.00      PROA   
ATOM   4023  CG  GLU P 257     -39.804-125.884 140.999  0.00 97.00      PROA   
ATOM   4024  HG1 GLU P 257     -40.769-125.546 140.564  0.00 97.00      PROA   
ATOM   4025  HG2 GLU P 257     -39.600-125.266 141.898  0.00 97.00      PROA   
ATOM   4026  CD  GLU P 257     -39.993-127.330 141.439  0.00 97.00      PROA   
ATOM   4027  OE1 GLU P 257     -39.077-127.870 142.095  0.00 97.00      PROA   
ATOM   4028  OE2 GLU P 257     -41.076-127.900 141.160  0.00 97.00      PROA   
ATOM   4029  C   GLU P 257     -36.687-126.002 141.413  0.00 97.00      PROA   
ATOM   4030  O   GLU P 257     -36.048-126.962 140.989  0.00 97.00      PROA   
ATOM   4031  N   LEU P 258     -36.809-125.741 142.735  0.00 97.00      PROA   
ATOM   4032  HN  LEU P 258     -37.310-124.931 143.035  0.00 97.00      PROA   
ATOM   4033  CA  LEU P 258     -36.283-126.587 143.782  0.00 97.00      PROA   
ATOM   4034  HA  LEU P 258     -36.171-127.588 143.394  0.00 97.00      PROA   
ATOM   4035  CB  LEU P 258     -34.918-126.111 144.347  0.00 97.00      PROA   
ATOM   4036  HB1 LEU P 258     -34.606-126.757 145.196  0.00 97.00      PROA   
ATOM   4037  HB2 LEU P 258     -35.043-125.080 144.736  0.00 97.00      PROA   
ATOM   4038  CG  LEU P 258     -33.760-126.089 143.319  0.00 97.00      PROA   
ATOM   4039  HG  LEU P 258     -34.111-125.554 142.407  0.00 97.00      PROA   
ATOM   4040  CD1 LEU P 258     -32.558-125.299 143.860  0.00 97.00      PROA   
ATOM   4041 HD11 LEU P 258     -32.150-125.798 144.764  0.00 97.00      PROA   
ATOM   4042 HD12 LEU P 258     -32.859-124.267 144.130  0.00 97.00      PROA   
ATOM   4043 HD13 LEU P 258     -31.761-125.246 143.088  0.00 97.00      PROA   
ATOM   4044  CD2 LEU P 258     -33.315-127.504 142.905  0.00 97.00      PROA   
ATOM   4045 HD21 LEU P 258     -34.155-128.068 142.452  0.00 97.00      PROA   
ATOM   4046 HD22 LEU P 258     -32.945-128.063 143.791  0.00 97.00      PROA   
ATOM   4047 HD23 LEU P 258     -32.493-127.442 142.161  0.00 97.00      PROA   
ATOM   4048  C   LEU P 258     -37.299-126.662 144.905  0.00 97.00      PROA   
ATOM   4049  O   LEU P 258     -37.137-126.071 145.970  0.00 97.00      PROA   
ATOM   4050  N   GLN P 259     -38.397-127.418 144.693  0.00 97.00      PROA   
ATOM   4051  HN  GLN P 259     -38.613-127.738 143.767  0.00 97.00      PROA   
ATOM   4052  CA  GLN P 259     -39.287-127.865 145.745  0.00 97.00      PROA   
ATOM   4053  HA  GLN P 259     -39.605-126.973 146.259  0.00 97.00      PROA   
ATOM   4054  CB  GLN P 259     -40.563-128.576 145.218  0.00 97.00      PROA   
ATOM   4055  HB1 GLN P 259     -41.030-129.176 146.032  0.00 97.00      PROA   
ATOM   4056  HB2 GLN P 259     -40.263-129.280 144.411  0.00 97.00      PROA   
ATOM   4057  CG  GLN P 259     -41.637-127.614 144.672  0.00 97.00      PROA   
ATOM   4058  HG1 GLN P 259     -41.251-127.047 143.803  0.00 97.00      PROA   
ATOM   4059  HG2 GLN P 259     -41.942-126.884 145.452  0.00 97.00      PROA   
ATOM   4060  CD  GLN P 259     -42.881-128.419 144.275  0.00 97.00      PROA   
ATOM   4061  OE1 GLN P 259     -43.732-128.727 145.116  0.00 97.00      PROA   
ATOM   4062  NE2 GLN P 259     -42.981-128.781 142.968  0.00 97.00      PROA   
ATOM   4063 HE21 GLN P 259     -43.775-129.301 142.666  0.00 97.00      PROA   
ATOM   4064 HE22 GLN P 259     -42.258-128.517 142.325  0.00 97.00      PROA   
ATOM   4065  C   GLN P 259     -38.602-128.738 146.782  0.00 97.00      PROA   
ATOM   4066  O   GLN P 259     -37.792-129.599 146.456  0.00 97.00      PROA   
ATOM   4067  N   VAL P 260     -38.921-128.506 148.074  0.00 97.00      PROA   
ATOM   4068  HN  VAL P 260     -39.565-127.787 148.316  0.00 97.00      PROA   
ATOM   4069  CA  VAL P 260     -38.351-129.221 149.193  0.00 97.00      PROA   
ATOM   4070  HA  VAL P 260     -37.839-130.100 148.836  0.00 97.00      PROA   
ATOM   4071  CB  VAL P 260     -37.371-128.373 149.999  0.00 97.00      PROA   
ATOM   4072  HB  VAL P 260     -37.905-127.486 150.399  0.00 97.00      PROA   
ATOM   4073  CG1 VAL P 260     -36.778-129.191 151.166  0.00 97.00      PROA   
ATOM   4074 HG11 VAL P 260     -36.293-130.116 150.787  0.00 97.00      PROA   
ATOM   4075 HG12 VAL P 260     -37.555-129.465 151.908  0.00 97.00      PROA   
ATOM   4076 HG13 VAL P 260     -36.009-128.587 151.691  0.00 97.00      PROA   
ATOM   4077  CG2 VAL P 260     -36.242-127.843 149.085  0.00 97.00      PROA   
ATOM   4078 HG21 VAL P 260     -36.636-127.150 148.316  0.00 97.00      PROA   
ATOM   4079 HG22 VAL P 260     -35.728-128.683 148.575  0.00 97.00      PROA   
ATOM   4080 HG23 VAL P 260     -35.494-127.287 149.690  0.00 97.00      PROA   
ATOM   4081  C   VAL P 260     -39.526-129.651 150.051  0.00 97.00      PROA   
ATOM   4082  O   VAL P 260     -40.402-128.847 150.358  0.00 97.00      PROA   
ATOM   4083  N   LEU P 261     -39.594-130.950 150.431  0.00 97.00      PROA   
ATOM   4084  HN  LEU P 261     -38.862-131.582 150.176  0.00 97.00      PROA   
ATOM   4085  CA  LEU P 261     -40.717-131.514 151.153  0.00 97.00      PROA   
ATOM   4086  HA  LEU P 261     -41.368-130.712 151.462  0.00 97.00      PROA   
ATOM   4087  CB  LEU P 261     -41.551-132.504 150.303  0.00 97.00      PROA   
ATOM   4088  HB1 LEU P 261     -42.315-133.001 150.941  0.00 97.00      PROA   
ATOM   4089  HB2 LEU P 261     -40.877-133.292 149.901  0.00 97.00      PROA   
ATOM   4090  CG  LEU P 261     -42.309-131.855 149.118  0.00 97.00      PROA   
ATOM   4091  HG  LEU P 261     -41.561-131.401 148.428  0.00 97.00      PROA   
ATOM   4092  CD1 LEU P 261     -43.089-132.928 148.337  0.00 97.00      PROA   
ATOM   4093 HD11 LEU P 261     -43.865-133.384 148.989  0.00 97.00      PROA   
ATOM   4094 HD12 LEU P 261     -42.404-133.731 147.992  0.00 97.00      PROA   
ATOM   4095 HD13 LEU P 261     -43.587-132.478 147.452  0.00 97.00      PROA   
ATOM   4096  CD2 LEU P 261     -43.273-130.738 149.561  0.00 97.00      PROA   
ATOM   4097 HD21 LEU P 261     -43.833-130.351 148.684  0.00 97.00      PROA   
ATOM   4098 HD22 LEU P 261     -42.720-129.891 150.014  0.00 97.00      PROA   
ATOM   4099 HD23 LEU P 261     -44.001-131.133 150.300  0.00 97.00      PROA   
ATOM   4100  C   LEU P 261     -40.293-132.191 152.437  0.00 97.00      PROA   
ATOM   4101  O   LEU P 261     -39.364-132.991 152.487  0.00 97.00      PROA   
ATOM   4102  N   GLY P 262     -41.022-131.862 153.525  0.00 97.00      PROA   
ATOM   4103  HN  GLY P 262     -41.798-131.246 153.433  0.00 97.00      PROA   
ATOM   4104  CA  GLY P 262     -40.829-132.384 154.853  0.00 97.00      PROA   
ATOM   4105  HA1 GLY P 262     -40.239-131.674 155.411  0.00 97.00      PROA   
ATOM   4106  HA2 GLY P 262     -40.412-133.381 154.813  0.00 97.00      PROA   
ATOM   4107  C   GLY P 262     -42.172-132.446 155.499  0.00 97.00      PROA   
ATOM   4108  O   GLY P 262     -43.127-131.812 155.055  0.00 97.00      PROA   
ATOM   4109  N   HSD P 263     -42.263-133.210 156.602  0.00 97.00      PROA   
ATOM   4110  HN  HSD P 263     -41.460-133.674 156.966  0.00 97.00      PROA   
ATOM   4111  CA  HSD P 263     -43.465-133.347 157.388  0.00 97.00      PROA   
ATOM   4112  HA  HSD P 263     -44.206-132.622 157.079  0.00 97.00      PROA   
ATOM   4113  CB  HSD P 263     -44.060-134.772 157.297  0.00 97.00      PROA   
ATOM   4114  HB1 HSD P 263     -44.898-134.893 158.018  0.00 97.00      PROA   
ATOM   4115  HB2 HSD P 263     -43.275-135.515 157.556  0.00 97.00      PROA   
ATOM   4116  ND1 HSD P 263     -45.879-135.081 155.521  0.00 97.00      PROA   
ATOM   4117  HD1 HSD P 263     -46.664-134.868 156.105  0.00 97.00      PROA   
ATOM   4118  CG  HSD P 263     -44.551-135.075 155.901  0.00 97.00      PROA   
ATOM   4119  CE1 HSD P 263     -45.917-135.472 154.222  0.00 97.00      PROA   
ATOM   4120  HE1 HSD P 263     -46.843-135.568 153.655  0.00 97.00      PROA   
ATOM   4121  NE2 HSD P 263     -44.715-135.729 153.745  0.00 97.00      PROA   
ATOM   4122  CD2 HSD P 263     -43.857-135.489 154.804  0.00 97.00      PROA   
ATOM   4123  HD2 HSD P 263     -42.792-135.638 154.674  0.00 97.00      PROA   
ATOM   4124  C   HSD P 263     -43.034-133.018 158.788  0.00 97.00      PROA   
ATOM   4125  O   HSD P 263     -41.958-133.434 159.212  0.00 97.00      PROA   
ATOM   4126  N   GLN P 264     -43.836-132.211 159.523  0.00 97.00      PROA   
ATOM   4127  HN  GLN P 264     -44.717-131.902 159.170  0.00 97.00      PROA   
ATOM   4128  CA  GLN P 264     -43.456-131.639 160.803  0.00 97.00      PROA   
ATOM   4129  HA  GLN P 264     -42.570-131.048 160.607  0.00 97.00      PROA   
ATOM   4130  CB  GLN P 264     -44.529-130.649 161.323  0.00 97.00      PROA   
ATOM   4131  HB1 GLN P 264     -44.350-130.405 162.393  0.00 97.00      PROA   
ATOM   4132  HB2 GLN P 264     -45.514-131.163 161.251  0.00 97.00      PROA   
ATOM   4133  CG  GLN P 264     -44.542-129.325 160.520  0.00 97.00      PROA   
ATOM   4134  HG1 GLN P 264     -44.371-129.530 159.442  0.00 97.00      PROA   
ATOM   4135  HG2 GLN P 264     -43.727-128.656 160.870  0.00 97.00      PROA   
ATOM   4136  CD  GLN P 264     -45.885-128.591 160.613  0.00 97.00      PROA   
ATOM   4137  OE1 GLN P 264     -46.564-128.390 159.599  0.00 97.00      PROA   
ATOM   4138  NE2 GLN P 264     -46.275-128.174 161.847  0.00 97.00      PROA   
ATOM   4139 HE21 GLN P 264     -47.150-127.701 161.927  0.00 97.00      PROA   
ATOM   4140 HE22 GLN P 264     -45.688-128.341 162.638  0.00 97.00      PROA   
ATOM   4141  C   GLN P 264     -43.049-132.641 161.872  0.00 97.00      PROA   
ATOM   4142  O   GLN P 264     -43.698-133.660 162.098  0.00 97.00      PROA   
ATOM   4143  N   GLN P 265     -41.905-132.353 162.527  0.00 97.00      PROA   
ATOM   4144  HN  GLN P 265     -41.434-131.492 162.342  0.00 97.00      PROA   
ATOM   4145  CA  GLN P 265     -41.150-133.277 163.335  0.00 97.00      PROA   
ATOM   4146  HA  GLN P 265     -41.513-134.266 163.107  0.00 97.00      PROA   
ATOM   4147  CB  GLN P 265     -39.629-133.251 162.983  0.00 97.00      PROA   
ATOM   4148  HB1 GLN P 265     -39.506-133.741 161.991  0.00 97.00      PROA   
ATOM   4149  HB2 GLN P 265     -39.073-133.877 163.716  0.00 97.00      PROA   
ATOM   4150  CG  GLN P 265     -38.941-131.858 162.928  0.00 97.00      PROA   
ATOM   4151  HG1 GLN P 265     -37.838-131.999 162.925  0.00 97.00      PROA   
ATOM   4152  HG2 GLN P 265     -39.200-131.280 163.839  0.00 97.00      PROA   
ATOM   4153  CD  GLN P 265     -39.334-131.006 161.706  0.00 97.00      PROA   
ATOM   4154  OE1 GLN P 265     -40.254-130.183 161.774  0.00 97.00      PROA   
ATOM   4155  NE2 GLN P 265     -38.618-131.198 160.565  0.00 97.00      PROA   
ATOM   4156 HE21 GLN P 265     -38.871-130.678 159.745  0.00 97.00      PROA   
ATOM   4157 HE22 GLN P 265     -37.859-131.844 160.545  0.00 97.00      PROA   
ATOM   4158  C   GLN P 265     -41.338-133.016 164.821  0.00 97.00      PROA   
ATOM   4159  O   GLN P 265     -41.611-131.881 165.211  0.00 97.00      PROA   
ATOM   4160  N   PRO P 266     -41.196-134.012 165.704  0.00 97.00      PROA   
ATOM   4161  CD  PRO P 266     -41.201-135.434 165.346  0.00 97.00      PROA   
ATOM   4162  HD1 PRO P 266     -40.249-135.670 164.821  0.00 97.00      PROA   
ATOM   4163  HD2 PRO P 266     -42.073-135.693 164.705  0.00 97.00      PROA   
ATOM   4164  CA  PRO P 266     -40.782-133.822 167.094  0.00 97.00      PROA   
ATOM   4165  HA  PRO P 266     -41.636-133.411 167.614  0.00 97.00      PROA   
ATOM   4166  CB  PRO P 266     -40.419-135.238 167.580  0.00 97.00      PROA   
ATOM   4167  HB1 PRO P 266     -40.628-135.383 168.658  0.00 97.00      PROA   
ATOM   4168  HB2 PRO P 266     -39.346-135.457 167.385  0.00 97.00      PROA   
ATOM   4169  CG  PRO P 266     -41.256-136.161 166.688  0.00 97.00      PROA   
ATOM   4170  HG1 PRO P 266     -40.849-137.190 166.634  0.00 97.00      PROA   
ATOM   4171  HG2 PRO P 266     -42.307-136.193 167.050  0.00 97.00      PROA   
ATOM   4172  C   PRO P 266     -39.633-132.842 167.294  0.00 97.00      PROA   
ATOM   4173  O   PRO P 266     -38.671-132.876 166.529  0.00 97.00      PROA   
ATOM   4174  N   THR P 267     -39.712-131.961 168.315  0.00 97.00      PROA   
ATOM   4175  HN  THR P 267     -40.557-131.861 168.835  0.00 97.00      PROA   
ATOM   4176  CA  THR P 267     -38.602-131.129 168.764  0.00 97.00      PROA   
ATOM   4177  HA  THR P 267     -38.258-130.612 167.878  0.00 97.00      PROA   
ATOM   4178  CB  THR P 267     -39.017-130.068 169.779  0.00 97.00      PROA   
ATOM   4179  HB  THR P 267     -38.957-130.451 170.821  0.00 97.00      PROA   
ATOM   4180  OG1 THR P 267     -40.365-129.667 169.573  0.00 97.00      PROA   
ATOM   4181  HG1 THR P 267     -40.402-129.359 168.664  0.00 97.00      PROA   
ATOM   4182  CG2 THR P 267     -38.121-128.823 169.643  0.00 97.00      PROA   
ATOM   4183 HG21 THR P 267     -38.204-128.396 168.620  0.00 97.00      PROA   
ATOM   4184 HG22 THR P 267     -37.059-129.077 169.833  0.00 97.00      PROA   
ATOM   4185 HG23 THR P 267     -38.436-128.048 170.374  0.00 97.00      PROA   
ATOM   4186  C   THR P 267     -37.392-131.899 169.301  0.00 97.00      PROA   
ATOM   4187  O   THR P 267     -36.282-131.502 168.943  0.00 97.00      PROA   
ATOM   4188  N   PRO P 268     -37.463-132.966 170.108  0.00 97.00      PROA   
ATOM   4189  CD  PRO P 268     -38.604-133.318 170.967  0.00 97.00      PROA   
ATOM   4190  HD1 PRO P 268     -39.547-133.400 170.391  0.00 97.00      PROA   
ATOM   4191  HD2 PRO P 268     -38.711-132.558 171.773  0.00 97.00      PROA   
ATOM   4192  CA  PRO P 268     -36.315-133.832 170.361  0.00 97.00      PROA   
ATOM   4193  HA  PRO P 268     -35.419-133.244 170.502  0.00 97.00      PROA   
ATOM   4194  CB  PRO P 268     -36.708-134.612 171.628  0.00 97.00      PROA   
ATOM   4195  HB1 PRO P 268     -36.402-134.023 172.522  0.00 97.00      PROA   
ATOM   4196  HB2 PRO P 268     -36.242-135.616 171.691  0.00 97.00      PROA   
ATOM   4197  CG  PRO P 268     -38.237-134.677 171.568  0.00 97.00      PROA   
ATOM   4198  HG1 PRO P 268     -38.536-135.481 170.858  0.00 97.00      PROA   
ATOM   4199  HG2 PRO P 268     -38.706-134.858 172.554  0.00 97.00      PROA   
ATOM   4200  C   PRO P 268     -36.075-134.779 169.197  0.00 97.00      PROA   
ATOM   4201  O   PRO P 268     -37.021-135.175 168.519  0.00 97.00      PROA   
ATOM   4202  N   VAL P 269     -34.791-135.133 168.967  0.00 97.00      PROA   
ATOM   4203  HN  VAL P 269     -34.042-134.831 169.549  0.00 97.00      PROA   
ATOM   4204  CA  VAL P 269     -34.330-136.093 168.001  0.00 97.00      PROA   
ATOM   4205  HA  VAL P 269     -35.086-136.857 167.880  0.00 97.00      PROA   
ATOM   4206  CB  VAL P 269     -34.006-135.452 166.647  0.00 97.00      PROA   
ATOM   4207  HB  VAL P 269     -34.924-134.920 166.299  0.00 97.00      PROA   
ATOM   4208  CG1 VAL P 269     -32.871-134.413 166.776  0.00 97.00      PROA   
ATOM   4209 HG11 VAL P 269     -31.942-134.908 167.127  0.00 97.00      PROA   
ATOM   4210 HG12 VAL P 269     -33.143-133.614 167.494  0.00 97.00      PROA   
ATOM   4211 HG13 VAL P 269     -32.662-133.946 165.789  0.00 97.00      PROA   
ATOM   4212  CG2 VAL P 269     -33.664-136.537 165.607  0.00 97.00      PROA   
ATOM   4213 HG21 VAL P 269     -34.490-137.272 165.526  0.00 97.00      PROA   
ATOM   4214 HG22 VAL P 269     -32.741-137.073 165.909  0.00 97.00      PROA   
ATOM   4215 HG23 VAL P 269     -33.487-136.079 164.610  0.00 97.00      PROA   
ATOM   4216  C   VAL P 269     -33.101-136.752 168.677  0.00 97.00      PROA   
ATOM   4217  OT1 VAL P 269     -32.516-136.125 169.604  0.00 97.00      PROA   
ATOM   4218  OT2 VAL P 269     -32.750-137.901 168.299  0.00 97.00      PROA   
END
