# Supplementary material for: The solution structure of the unbound IgG Fc receptor CD64 resembles its crystal structure: Implications for function
Source: PLoS One. 2023 Sep 21;18(9):e0288351. doi: 10.1371/journal.pone.0288351 (PMC10513344; doi:10.1371/journal.pone.0288351)
Supplement: S1 File — (ZIP) [file pone.0288351.s003.zip › CD64V03 E11/Top100/EM_done_ready_for_EM_top100_0p11_E11.dcd_61829.pdb.pdb]

REMARK  FINAL COORDINATES WRITTEN BY NAMD AT TIMESTEP 2000
ATOM      1  N   LYS P   1       7.959 -68.810  97.806  0.00 97.00      PROA   
ATOM      2  HT1 LYS P   1       7.392 -67.936  97.804  0.00 97.00      PROA   
ATOM      3  HT2 LYS P   1       8.460 -68.839  96.891  0.00 97.00      PROA   
ATOM      4  HT3 LYS P   1       8.646 -68.762  98.584  0.00 97.00      PROA   
ATOM      5  CA  LYS P   1       7.054 -69.975  97.951  0.00 97.00      PROA   
ATOM      6  HA  LYS P   1       6.195 -69.791  97.324  0.00 97.00      PROA   
ATOM      7  CB  LYS P   1       7.738 -71.293  97.478  0.00 97.00      PROA   
ATOM      8  HB1 LYS P   1       7.127 -72.152  97.830  0.00 97.00      PROA   
ATOM      9  HB2 LYS P   1       8.743 -71.401  97.939  0.00 97.00      PROA   
ATOM     10  CG  LYS P   1       7.857 -71.420  95.943  0.00 97.00      PROA   
ATOM     11  HG1 LYS P   1       8.667 -70.741  95.596  0.00 97.00      PROA   
ATOM     12  HG2 LYS P   1       6.914 -71.082  95.460  0.00 97.00      PROA   
ATOM     13  CD  LYS P   1       8.185 -72.843  95.443  0.00 97.00      PROA   
ATOM     14  HD1 LYS P   1       9.088 -73.210  95.979  0.00 97.00      PROA   
ATOM     15  HD2 LYS P   1       8.440 -72.768  94.362  0.00 97.00      PROA   
ATOM     16  CE  LYS P   1       7.032 -73.848  95.622  0.00 97.00      PROA   
ATOM     17  HE1 LYS P   1       6.107 -73.456  95.147  0.00 97.00      PROA   
ATOM     18  HE2 LYS P   1       6.834 -74.036  96.697  0.00 97.00      PROA   
ATOM     19  NZ  LYS P   1       7.344 -75.156  94.988  0.00 97.00      PROA   
ATOM     20  HZ1 LYS P   1       8.212 -75.550  95.402  0.00 97.00      PROA   
ATOM     21  HZ2 LYS P   1       7.479 -75.028  93.965  0.00 97.00      PROA   
ATOM     22  HZ3 LYS P   1       6.557 -75.816  95.149  0.00 97.00      PROA   
ATOM     23  C   LYS P   1       6.550 -70.085  99.364  0.00 97.00      PROA   
ATOM     24  O   LYS P   1       7.053 -69.424 100.271  0.00 97.00      PROA   
ATOM     25  N   ALA P   2       5.525 -70.936  99.579  0.00 97.00      PROA   
ATOM     26  HN  ALA P   2       5.063 -71.437  98.852  0.00 97.00      PROA   
ATOM     27  CA  ALA P   2       5.007 -71.273 100.871  0.00 97.00      PROA   
ATOM     28  HA  ALA P   2       5.820 -71.423 101.570  0.00 97.00      PROA   
ATOM     29  CB  ALA P   2       3.997 -70.226 101.386  0.00 97.00      PROA   
ATOM     30  HB1 ALA P   2       3.181 -70.078 100.647  0.00 97.00      PROA   
ATOM     31  HB2 ALA P   2       4.507 -69.250 101.532  0.00 97.00      PROA   
ATOM     32  HB3 ALA P   2       3.552 -70.535 102.354  0.00 97.00      PROA   
ATOM     33  C   ALA P   2       4.333 -72.596 100.606  0.00 97.00      PROA   
ATOM     34  O   ALA P   2       4.290 -73.037  99.457  0.00 97.00      PROA   
ATOM     35  N   VAL P   3       3.817 -73.261 101.668  0.00 97.00      PROA   
ATOM     36  HN  VAL P   3       3.956 -72.929 102.596  0.00 97.00      PROA   
ATOM     37  CA  VAL P   3       2.878 -74.362 101.585  0.00 97.00      PROA   
ATOM     38  HA  VAL P   3       2.251 -74.216 100.717  0.00 97.00      PROA   
ATOM     39  CB  VAL P   3       3.467 -75.782 101.561  0.00 97.00      PROA   
ATOM     40  HB  VAL P   3       2.623 -76.513 101.580  0.00 97.00      PROA   
ATOM     41  CG1 VAL P   3       4.233 -76.030 100.245  0.00 97.00      PROA   
ATOM     42 HG11 VAL P   3       5.153 -75.409 100.213  0.00 97.00      PROA   
ATOM     43 HG12 VAL P   3       3.595 -75.778  99.373  0.00 97.00      PROA   
ATOM     44 HG13 VAL P   3       4.531 -77.098 100.174  0.00 97.00      PROA   
ATOM     45  CG2 VAL P   3       4.374 -76.055 102.779  0.00 97.00      PROA   
ATOM     46 HG21 VAL P   3       3.799 -76.013 103.725  0.00 97.00      PROA   
ATOM     47 HG22 VAL P   3       5.198 -75.314 102.831  0.00 97.00      PROA   
ATOM     48 HG23 VAL P   3       4.827 -77.066 102.696  0.00 97.00      PROA   
ATOM     49  C   VAL P   3       2.014 -74.181 102.814  0.00 97.00      PROA   
ATOM     50  O   VAL P   3       2.484 -73.667 103.829  0.00 97.00      PROA   
ATOM     51  N   ILE P   4       0.712 -74.559 102.749  0.00 97.00      PROA   
ATOM     52  HN  ILE P   4       0.313 -74.894 101.896  0.00 97.00      PROA   
ATOM     53  CA  ILE P   4      -0.218 -74.321 103.845  0.00 97.00      PROA   
ATOM     54  HA  ILE P   4       0.233 -73.628 104.539  0.00 97.00      PROA   
ATOM     55  CB  ILE P   4      -1.513 -73.647 103.386  0.00 97.00      PROA   
ATOM     56  HB  ILE P   4      -2.021 -74.301 102.641  0.00 97.00      PROA   
ATOM     57  CG2 ILE P   4      -2.443 -73.421 104.603  0.00 97.00      PROA   
ATOM     58 HG21 ILE P   4      -1.882 -72.919 105.421  0.00 97.00      PROA   
ATOM     59 HG22 ILE P   4      -2.855 -74.379 104.980  0.00 97.00      PROA   
ATOM     60 HG23 ILE P   4      -3.299 -72.771 104.336  0.00 97.00      PROA   
ATOM     61  CG1 ILE P   4      -1.204 -72.296 102.692  0.00 97.00      PROA   
ATOM     62 HG11 ILE P   4      -0.362 -72.398 101.976  0.00 97.00      PROA   
ATOM     63 HG12 ILE P   4      -0.890 -71.586 103.483  0.00 97.00      PROA   
ATOM     64  CD  ILE P   4      -2.382 -71.703 101.914  0.00 97.00      PROA   
ATOM     65  HD1 ILE P   4      -3.311 -71.679 102.518  0.00 97.00      PROA   
ATOM     66  HD2 ILE P   4      -2.572 -72.303 100.999  0.00 97.00      PROA   
ATOM     67  HD3 ILE P   4      -2.143 -70.664 101.609  0.00 97.00      PROA   
ATOM     68  C   ILE P   4      -0.514 -75.600 104.621  0.00 97.00      PROA   
ATOM     69  O   ILE P   4      -0.806 -76.651 104.054  0.00 97.00      PROA   
ATOM     70  N   LYS P   5      -0.458 -75.523 105.973  0.00 97.00      PROA   
ATOM     71  HN  LYS P   5      -0.115 -74.689 106.404  0.00 97.00      PROA   
ATOM     72  CA  LYS P   5      -0.838 -76.608 106.858  0.00 97.00      PROA   
ATOM     73  HA  LYS P   5      -1.093 -77.486 106.283  0.00 97.00      PROA   
ATOM     74  CB  LYS P   5       0.292 -76.965 107.858  0.00 97.00      PROA   
ATOM     75  HB1 LYS P   5      -0.027 -77.820 108.495  0.00 97.00      PROA   
ATOM     76  HB2 LYS P   5       0.485 -76.095 108.527  0.00 97.00      PROA   
ATOM     77  CG  LYS P   5       1.634 -77.324 107.198  0.00 97.00      PROA   
ATOM     78  HG1 LYS P   5       2.367 -77.491 108.020  0.00 97.00      PROA   
ATOM     79  HG2 LYS P   5       1.996 -76.454 106.607  0.00 97.00      PROA   
ATOM     80  CD  LYS P   5       1.587 -78.570 106.294  0.00 97.00      PROA   
ATOM     81  HD1 LYS P   5       0.776 -78.444 105.545  0.00 97.00      PROA   
ATOM     82  HD2 LYS P   5       1.339 -79.460 106.912  0.00 97.00      PROA   
ATOM     83  CE  LYS P   5       2.885 -78.816 105.513  0.00 97.00      PROA   
ATOM     84  HE1 LYS P   5       3.081 -77.949 104.843  0.00 97.00      PROA   
ATOM     85  HE2 LYS P   5       2.834 -79.740 104.904  0.00 97.00      PROA   
ATOM     86  NZ  LYS P   5       4.036 -78.933 106.425  0.00 97.00      PROA   
ATOM     87  HZ1 LYS P   5       4.122 -79.825 106.939  0.00 97.00      PROA   
ATOM     88  HZ2 LYS P   5       3.993 -78.135 107.100  0.00 97.00      PROA   
ATOM     89  HZ3 LYS P   5       4.909 -78.714 105.898  0.00 97.00      PROA   
ATOM     90  C   LYS P   5      -2.053 -76.222 107.676  0.00 97.00      PROA   
ATOM     91  O   LYS P   5      -1.997 -75.339 108.523  0.00 97.00      PROA   
ATOM     92  N   LEU P   6      -3.197 -76.916 107.480  0.00 97.00      PROA   
ATOM     93  HN  LEU P   6      -3.277 -77.593 106.751  0.00 97.00      PROA   
ATOM     94  CA  LEU P   6      -4.356 -76.792 108.341  0.00 97.00      PROA   
ATOM     95  HA  LEU P   6      -4.497 -75.746 108.582  0.00 97.00      PROA   
ATOM     96  CB  LEU P   6      -5.653 -77.303 107.660  0.00 97.00      PROA   
ATOM     97  HB1 LEU P   6      -6.510 -77.023 108.312  0.00 97.00      PROA   
ATOM     98  HB2 LEU P   6      -5.643 -78.411 107.578  0.00 97.00      PROA   
ATOM     99  CG  LEU P   6      -5.930 -76.737 106.242  0.00 97.00      PROA   
ATOM    100  HG  LEU P   6      -5.466 -75.726 106.170  0.00 97.00      PROA   
ATOM    101  CD1 LEU P   6      -5.355 -77.621 105.117  0.00 97.00      PROA   
ATOM    102 HD11 LEU P   6      -5.773 -78.647 105.192  0.00 97.00      PROA   
ATOM    103 HD12 LEU P   6      -4.251 -77.683 105.167  0.00 97.00      PROA   
ATOM    104 HD13 LEU P   6      -5.633 -77.206 104.125  0.00 97.00      PROA   
ATOM    105  CD2 LEU P   6      -7.442 -76.566 106.018  0.00 97.00      PROA   
ATOM    106 HD21 LEU P   6      -7.877 -75.874 106.769  0.00 97.00      PROA   
ATOM    107 HD22 LEU P   6      -7.951 -77.549 106.105  0.00 97.00      PROA   
ATOM    108 HD23 LEU P   6      -7.634 -76.159 105.003  0.00 97.00      PROA   
ATOM    109  C   LEU P   6      -4.104 -77.564 109.633  0.00 97.00      PROA   
ATOM    110  O   LEU P   6      -3.770 -78.746 109.598  0.00 97.00      PROA   
ATOM    111  N   GLN P   7      -4.202 -76.904 110.814  0.00 97.00      PROA   
ATOM    112  HN  GLN P   7      -4.424 -75.929 110.839  0.00 97.00      PROA   
ATOM    113  CA  GLN P   7      -3.943 -77.530 112.105  0.00 97.00      PROA   
ATOM    114  HA  GLN P   7      -2.977 -78.005 112.005  0.00 97.00      PROA   
ATOM    115  CB  GLN P   7      -3.747 -76.457 113.211  0.00 97.00      PROA   
ATOM    116  HB1 GLN P   7      -4.569 -75.715 113.111  0.00 97.00      PROA   
ATOM    117  HB2 GLN P   7      -2.800 -75.925 112.964  0.00 97.00      PROA   
ATOM    118  CG  GLN P   7      -3.708 -76.963 114.669  0.00 97.00      PROA   
ATOM    119  HG1 GLN P   7      -2.937 -77.757 114.765  0.00 97.00      PROA   
ATOM    120  HG2 GLN P   7      -4.692 -77.381 114.967  0.00 97.00      PROA   
ATOM    121  CD  GLN P   7      -3.305 -75.813 115.602  0.00 97.00      PROA   
ATOM    122  OE1 GLN P   7      -2.313 -75.122 115.352  0.00 97.00      PROA   
ATOM    123  NE2 GLN P   7      -4.072 -75.587 116.704  0.00 97.00      PROA   
ATOM    124 HE21 GLN P   7      -3.812 -74.825 117.296  0.00 97.00      PROA   
ATOM    125 HE22 GLN P   7      -4.865 -76.160 116.902  0.00 97.00      PROA   
ATOM    126  C   GLN P   7      -4.868 -78.678 112.508  0.00 97.00      PROA   
ATOM    127  O   GLN P   7      -4.354 -79.738 112.868  0.00 97.00      PROA   
ATOM    128  N   PRO P   8      -6.194 -78.611 112.413  0.00 97.00      PROA   
ATOM    129  CD  PRO P   8      -6.980 -77.393 112.575  0.00 97.00      PROA   
ATOM    130  HD1 PRO P   8      -7.016 -76.880 111.593  0.00 97.00      PROA   
ATOM    131  HD2 PRO P   8      -6.562 -76.720 113.353  0.00 97.00      PROA   
ATOM    132  CA  PRO P   8      -7.027 -79.746 112.032  0.00 97.00      PROA   
ATOM    133  HA  PRO P   8      -6.786 -80.589 112.660  0.00 97.00      PROA   
ATOM    134  CB  PRO P   8      -8.479 -79.254 112.246  0.00 97.00      PROA   
ATOM    135  HB1 PRO P   8      -9.061 -79.981 112.850  0.00 97.00      PROA   
ATOM    136  HB2 PRO P   8      -9.016 -79.083 111.289  0.00 97.00      PROA   
ATOM    137  CG  PRO P   8      -8.358 -77.911 112.985  0.00 97.00      PROA   
ATOM    138  HG1 PRO P   8      -9.178 -77.216 112.719  0.00 97.00      PROA   
ATOM    139  HG2 PRO P   8      -8.375 -78.088 114.083  0.00 97.00      PROA   
ATOM    140  C   PRO P   8      -6.761 -80.070 110.563  0.00 97.00      PROA   
ATOM    141  O   PRO P   8      -6.953 -79.134 109.791  0.00 97.00      PROA   
ATOM    142  N   PRO P   9      -6.354 -81.251 110.091  0.00 97.00      PROA   
ATOM    143  CD  PRO P   9      -6.148 -82.438 110.928  0.00 97.00      PROA   
ATOM    144  HD1 PRO P   9      -7.065 -82.685 111.505  0.00 97.00      PROA   
ATOM    145  HD2 PRO P   9      -5.293 -82.251 111.616  0.00 97.00      PROA   
ATOM    146  CA  PRO P   9      -5.951 -81.477 108.698  0.00 97.00      PROA   
ATOM    147  HA  PRO P   9      -5.355 -80.652 108.336  0.00 97.00      PROA   
ATOM    148  CB  PRO P   9      -5.126 -82.773 108.807  0.00 97.00      PROA   
ATOM    149  HB1 PRO P   9      -4.094 -82.504 109.133  0.00 97.00      PROA   
ATOM    150  HB2 PRO P   9      -5.051 -83.353 107.868  0.00 97.00      PROA   
ATOM    151  CG  PRO P   9      -5.800 -83.551 109.940  0.00 97.00      PROA   
ATOM    152  HG1 PRO P   9      -6.735 -84.018 109.559  0.00 97.00      PROA   
ATOM    153  HG2 PRO P   9      -5.150 -84.334 110.377  0.00 97.00      PROA   
ATOM    154  C   PRO P   9      -7.147 -81.644 107.764  0.00 97.00      PROA   
ATOM    155  O   PRO P   9      -7.114 -82.504 106.886  0.00 97.00      PROA   
ATOM    156  N   TRP P  10      -8.211 -80.832 107.918  0.00 97.00      PROA   
ATOM    157  HN  TRP P  10      -8.162 -80.084 108.576  0.00 97.00      PROA   
ATOM    158  CA  TRP P  10      -9.492 -81.082 107.301  0.00 97.00      PROA   
ATOM    159  HA  TRP P  10      -9.447 -81.986 106.709  0.00 97.00      PROA   
ATOM    160  CB  TRP P  10     -10.597 -81.241 108.376  0.00 97.00      PROA   
ATOM    161  HB1 TRP P  10     -11.542 -81.565 107.892  0.00 97.00      PROA   
ATOM    162  HB2 TRP P  10     -10.786 -80.245 108.839  0.00 97.00      PROA   
ATOM    163  CG  TRP P  10     -10.271 -82.203 109.483  0.00 97.00      PROA   
ATOM    164  CD1 TRP P  10     -10.448 -81.939 110.817  0.00 97.00      PROA   
ATOM    165  HD1 TRP P  10     -10.845 -81.012 111.208  0.00 97.00      PROA   
ATOM    166  NE1 TRP P  10     -10.126 -83.044 111.558  0.00 97.00      PROA   
ATOM    167  HE1 TRP P  10     -10.333 -83.174 112.503  0.00 97.00      PROA   
ATOM    168  CE2 TRP P  10      -9.709 -84.045 110.731  0.00 97.00      PROA   
ATOM    169  CD2 TRP P  10      -9.771 -83.555 109.406  0.00 97.00      PROA   
ATOM    170  CE3 TRP P  10      -9.387 -84.391 108.355  0.00 97.00      PROA   
ATOM    171  HE3 TRP P  10      -9.392 -84.054 107.330  0.00 97.00      PROA   
ATOM    172  CZ3 TRP P  10      -8.980 -85.698 108.641  0.00 97.00      PROA   
ATOM    173  HZ3 TRP P  10      -8.688 -86.354 107.832  0.00 97.00      PROA   
ATOM    174  CZ2 TRP P  10      -9.298 -85.340 111.018  0.00 97.00      PROA   
ATOM    175  HZ2 TRP P  10      -9.254 -85.705 112.033  0.00 97.00      PROA   
ATOM    176  CH2 TRP P  10      -8.939 -86.165 109.951  0.00 97.00      PROA   
ATOM    177  HH2 TRP P  10      -8.612 -87.178 110.141  0.00 97.00      PROA   
ATOM    178  C   TRP P  10      -9.857 -79.949 106.373  0.00 97.00      PROA   
ATOM    179  O   TRP P  10     -10.138 -78.829 106.794  0.00 97.00      PROA   
ATOM    180  N   VAL P  11      -9.878 -80.234 105.052  0.00 97.00      PROA   
ATOM    181  HN  VAL P  11      -9.589 -81.133 104.725  0.00 97.00      PROA   
ATOM    182  CA  VAL P  11     -10.161 -79.245 104.027  0.00 97.00      PROA   
ATOM    183  HA  VAL P  11      -9.737 -78.302 104.344  0.00 97.00      PROA   
ATOM    184  CB  VAL P  11      -9.475 -79.652 102.720  0.00 97.00      PROA   
ATOM    185  HB  VAL P  11      -9.957 -80.567 102.307  0.00 97.00      PROA   
ATOM    186  CG1 VAL P  11      -9.573 -78.515 101.689  0.00 97.00      PROA   
ATOM    187 HG11 VAL P  11      -9.148 -77.575 102.101  0.00 97.00      PROA   
ATOM    188 HG12 VAL P  11     -10.628 -78.336 101.408  0.00 97.00      PROA   
ATOM    189 HG13 VAL P  11      -9.011 -78.780 100.768  0.00 97.00      PROA   
ATOM    190  CG2 VAL P  11      -7.983 -79.969 102.990  0.00 97.00      PROA   
ATOM    191 HG21 VAL P  11      -7.856 -80.880 103.610  0.00 97.00      PROA   
ATOM    192 HG22 VAL P  11      -7.490 -79.116 103.501  0.00 97.00      PROA   
ATOM    193 HG23 VAL P  11      -7.453 -80.145 102.029  0.00 97.00      PROA   
ATOM    194  C   VAL P  11     -11.675 -79.036 103.871  0.00 97.00      PROA   
ATOM    195  O   VAL P  11     -12.137 -78.033 103.332  0.00 97.00      PROA   
ATOM    196  N   SER P  12     -12.483 -79.970 104.420  0.00 97.00      PROA   
ATOM    197  HN  SER P  12     -12.061 -80.741 104.883  0.00 97.00      PROA   
ATOM    198  CA  SER P  12     -13.935 -79.924 104.472  0.00 97.00      PROA   
ATOM    199  HA  SER P  12     -14.295 -79.005 104.031  0.00 97.00      PROA   
ATOM    200  CB  SER P  12     -14.568 -81.119 103.692  0.00 97.00      PROA   
ATOM    201  HB1 SER P  12     -14.029 -82.055 103.950  0.00 97.00      PROA   
ATOM    202  HB2 SER P  12     -14.436 -80.937 102.602  0.00 97.00      PROA   
ATOM    203  OG  SER P  12     -15.957 -81.319 103.951  0.00 97.00      PROA   
ATOM    204  HG1 SER P  12     -16.431 -80.646 103.454  0.00 97.00      PROA   
ATOM    205  C   SER P  12     -14.322 -79.921 105.944  0.00 97.00      PROA   
ATOM    206  O   SER P  12     -13.888 -80.785 106.704  0.00 97.00      PROA   
ATOM    207  N   VAL P  13     -15.124 -78.916 106.392  0.00 97.00      PROA   
ATOM    208  HN  VAL P  13     -15.450 -78.211 105.763  0.00 97.00      PROA   
ATOM    209  CA  VAL P  13     -15.346 -78.684 107.815  0.00 97.00      PROA   
ATOM    210  HA  VAL P  13     -15.303 -79.637 108.322  0.00 97.00      PROA   
ATOM    211  CB  VAL P  13     -14.245 -77.773 108.375  0.00 97.00      PROA   
ATOM    212  HB  VAL P  13     -13.269 -78.170 108.002  0.00 97.00      PROA   
ATOM    213  CG1 VAL P  13     -14.379 -76.322 107.863  0.00 97.00      PROA   
ATOM    214 HG11 VAL P  13     -15.304 -75.847 108.252  0.00 97.00      PROA   
ATOM    215 HG12 VAL P  13     -14.399 -76.290 106.755  0.00 97.00      PROA   
ATOM    216 HG13 VAL P  13     -13.516 -75.716 108.212  0.00 97.00      PROA   
ATOM    217  CG2 VAL P  13     -14.190 -77.831 109.913  0.00 97.00      PROA   
ATOM    218 HG21 VAL P  13     -14.134 -78.880 110.271  0.00 97.00      PROA   
ATOM    219 HG22 VAL P  13     -15.080 -77.344 110.359  0.00 97.00      PROA   
ATOM    220 HG23 VAL P  13     -13.295 -77.286 110.281  0.00 97.00      PROA   
ATOM    221  C   VAL P  13     -16.741 -78.122 108.072  0.00 97.00      PROA   
ATOM    222  O   VAL P  13     -17.371 -77.563 107.184  0.00 97.00      PROA   
ATOM    223  N   PHE P  14     -17.296 -78.275 109.302  0.00 97.00      PROA   
ATOM    224  HN  PHE P  14     -16.827 -78.783 110.021  0.00 97.00      PROA   
ATOM    225  CA  PHE P  14     -18.556 -77.653 109.683  0.00 97.00      PROA   
ATOM    226  HA  PHE P  14     -19.214 -77.686 108.828  0.00 97.00      PROA   
ATOM    227  CB  PHE P  14     -19.254 -78.360 110.876  0.00 97.00      PROA   
ATOM    228  HB1 PHE P  14     -20.153 -77.802 111.215  0.00 97.00      PROA   
ATOM    229  HB2 PHE P  14     -18.549 -78.435 111.734  0.00 97.00      PROA   
ATOM    230  CG  PHE P  14     -19.747 -79.733 110.512  0.00 97.00      PROA   
ATOM    231  CD1 PHE P  14     -20.668 -79.913 109.464  0.00 97.00      PROA   
ATOM    232  HD1 PHE P  14     -20.975 -79.067 108.870  0.00 97.00      PROA   
ATOM    233  CE1 PHE P  14     -21.217 -81.175 109.205  0.00 97.00      PROA   
ATOM    234  HE1 PHE P  14     -21.930 -81.302 108.404  0.00 97.00      PROA   
ATOM    235  CZ  PHE P  14     -20.838 -82.274 109.986  0.00 97.00      PROA   
ATOM    236  HZ  PHE P  14     -21.261 -83.248 109.791  0.00 97.00      PROA   
ATOM    237  CD2 PHE P  14     -19.385 -80.842 111.292  0.00 97.00      PROA   
ATOM    238  HD2 PHE P  14     -18.705 -80.710 112.121  0.00 97.00      PROA   
ATOM    239  CE2 PHE P  14     -19.909 -82.109 111.021  0.00 97.00      PROA   
ATOM    240  HE2 PHE P  14     -19.598 -82.954 111.616  0.00 97.00      PROA   
ATOM    241  C   PHE P  14     -18.425 -76.191 110.073  0.00 97.00      PROA   
ATOM    242  O   PHE P  14     -17.364 -75.717 110.469  0.00 97.00      PROA   
ATOM    243  N   GLN P  15     -19.559 -75.448 110.018  0.00 97.00      PROA   
ATOM    244  HN  GLN P  15     -20.353 -75.784 109.513  0.00 97.00      PROA   
ATOM    245  CA  GLN P  15     -19.751 -74.196 110.738  0.00 97.00      PROA   
ATOM    246  HA  GLN P  15     -19.022 -73.492 110.359  0.00 97.00      PROA   
ATOM    247  CB  GLN P  15     -21.177 -73.618 110.513  0.00 97.00      PROA   
ATOM    248  HB1 GLN P  15     -21.263 -73.342 109.436  0.00 97.00      PROA   
ATOM    249  HB2 GLN P  15     -21.280 -72.674 111.090  0.00 97.00      PROA   
ATOM    250  CG  GLN P  15     -22.314 -74.621 110.853  0.00 97.00      PROA   
ATOM    251  HG1 GLN P  15     -21.900 -75.505 111.381  0.00 97.00      PROA   
ATOM    252  HG2 GLN P  15     -22.773 -75.001 109.918  0.00 97.00      PROA   
ATOM    253  CD  GLN P  15     -23.418 -73.990 111.719  0.00 97.00      PROA   
ATOM    254  OE1 GLN P  15     -24.145 -73.090 111.286  0.00 97.00      PROA   
ATOM    255  NE2 GLN P  15     -23.547 -74.480 112.985  0.00 97.00      PROA   
ATOM    256 HE21 GLN P  15     -22.952 -75.219 113.297  0.00 97.00      PROA   
ATOM    257 HE22 GLN P  15     -24.201 -74.048 113.604  0.00 97.00      PROA   
ATOM    258  C   GLN P  15     -19.529 -74.343 112.246  0.00 97.00      PROA   
ATOM    259  O   GLN P  15     -19.811 -75.396 112.812  0.00 97.00      PROA   
ATOM    260  N   GLU P  16     -18.983 -73.289 112.907  0.00 97.00      PROA   
ATOM    261  HN  GLU P  16     -18.746 -72.470 112.384  0.00 97.00      PROA   
ATOM    262  CA  GLU P  16     -18.730 -73.187 114.342  0.00 97.00      PROA   
ATOM    263  HA  GLU P  16     -18.662 -72.126 114.531  0.00 97.00      PROA   
ATOM    264  CB  GLU P  16     -19.891 -73.699 115.261  0.00 97.00      PROA   
ATOM    265  HB1 GLU P  16     -19.987 -74.794 115.111  0.00 97.00      PROA   
ATOM    266  HB2 GLU P  16     -20.844 -73.227 114.931  0.00 97.00      PROA   
ATOM    267  CG  GLU P  16     -19.715 -73.443 116.779  0.00 97.00      PROA   
ATOM    268  HG1 GLU P  16     -19.918 -72.375 117.004  0.00 97.00      PROA   
ATOM    269  HG2 GLU P  16     -18.676 -73.662 117.097  0.00 97.00      PROA   
ATOM    270  CD  GLU P  16     -20.621 -74.304 117.669  0.00 97.00      PROA   
ATOM    271  OE1 GLU P  16     -21.436 -75.117 117.158  0.00 97.00      PROA   
ATOM    272  OE2 GLU P  16     -20.476 -74.169 118.914  0.00 97.00      PROA   
ATOM    273  C   GLU P  16     -17.366 -73.751 114.738  0.00 97.00      PROA   
ATOM    274  O   GLU P  16     -16.717 -73.234 115.645  0.00 97.00      PROA   
ATOM    275  N   GLU P  17     -16.870 -74.804 114.049  0.00 97.00      PROA   
ATOM    276  HN  GLU P  17     -17.424 -75.224 113.334  0.00 97.00      PROA   
ATOM    277  CA  GLU P  17     -15.576 -75.436 114.277  0.00 97.00      PROA   
ATOM    278  HA  GLU P  17     -15.572 -75.768 115.307  0.00 97.00      PROA   
ATOM    279  CB  GLU P  17     -15.449 -76.706 113.393  0.00 97.00      PROA   
ATOM    280  HB1 GLU P  17     -15.653 -76.383 112.345  0.00 97.00      PROA   
ATOM    281  HB2 GLU P  17     -16.264 -77.409 113.676  0.00 97.00      PROA   
ATOM    282  CG  GLU P  17     -14.095 -77.456 113.401  0.00 97.00      PROA   
ATOM    283  HG1 GLU P  17     -13.259 -76.790 113.111  0.00 97.00      PROA   
ATOM    284  HG2 GLU P  17     -14.142 -78.275 112.651  0.00 97.00      PROA   
ATOM    285  CD  GLU P  17     -13.775 -78.100 114.755  0.00 97.00      PROA   
ATOM    286  OE1 GLU P  17     -13.602 -77.362 115.758  0.00 97.00      PROA   
ATOM    287  OE2 GLU P  17     -13.680 -79.356 114.795  0.00 97.00      PROA   
ATOM    288  C   GLU P  17     -14.365 -74.514 114.118  0.00 97.00      PROA   
ATOM    289  O   GLU P  17     -14.356 -73.599 113.303  0.00 97.00      PROA   
ATOM    290  N   SER P  18     -13.299 -74.735 114.922  0.00 97.00      PROA   
ATOM    291  HN  SER P  18     -13.295 -75.561 115.489  0.00 97.00      PROA   
ATOM    292  CA  SER P  18     -12.114 -73.896 114.964  0.00 97.00      PROA   
ATOM    293  HA  SER P  18     -12.378 -72.909 114.611  0.00 97.00      PROA   
ATOM    294  CB  SER P  18     -11.540 -73.756 116.398  0.00 97.00      PROA   
ATOM    295  HB1 SER P  18     -11.200 -74.749 116.766  0.00 97.00      PROA   
ATOM    296  HB2 SER P  18     -12.349 -73.402 117.073  0.00 97.00      PROA   
ATOM    297  OG  SER P  18     -10.455 -72.828 116.457  0.00 97.00      PROA   
ATOM    298  HG1 SER P  18     -10.815 -71.973 116.204  0.00 97.00      PROA   
ATOM    299  C   SER P  18     -11.035 -74.456 114.061  0.00 97.00      PROA   
ATOM    300  O   SER P  18     -10.675 -75.628 114.141  0.00 97.00      PROA   
ATOM    301  N   VAL P  19     -10.475 -73.607 113.173  0.00 97.00      PROA   
ATOM    302  HN  VAL P  19     -10.756 -72.649 113.137  0.00 97.00      PROA   
ATOM    303  CA  VAL P  19      -9.461 -74.056 112.242  0.00 97.00      PROA   
ATOM    304  HA  VAL P  19      -8.924 -74.875 112.694  0.00 97.00      PROA   
ATOM    305  CB  VAL P  19     -10.072 -74.591 110.938  0.00 97.00      PROA   
ATOM    306  HB  VAL P  19     -10.655 -75.506 111.205  0.00 97.00      PROA   
ATOM    307  CG1 VAL P  19     -11.066 -73.588 110.317  0.00 97.00      PROA   
ATOM    308 HG11 VAL P  19     -10.541 -72.654 110.039  0.00 97.00      PROA   
ATOM    309 HG12 VAL P  19     -11.893 -73.343 111.015  0.00 97.00      PROA   
ATOM    310 HG13 VAL P  19     -11.515 -74.016 109.396  0.00 97.00      PROA   
ATOM    311  CG2 VAL P  19      -8.990 -75.002 109.918  0.00 97.00      PROA   
ATOM    312 HG21 VAL P  19      -8.293 -75.740 110.357  0.00 97.00      PROA   
ATOM    313 HG22 VAL P  19      -8.414 -74.118 109.576  0.00 97.00      PROA   
ATOM    314 HG23 VAL P  19      -9.470 -75.465 109.030  0.00 97.00      PROA   
ATOM    315  C   VAL P  19      -8.423 -72.972 112.049  0.00 97.00      PROA   
ATOM    316  O   VAL P  19      -8.736 -71.831 111.737  0.00 97.00      PROA   
ATOM    317  N   THR P  20      -7.122 -73.302 112.239  0.00 97.00      PROA   
ATOM    318  HN  THR P  20      -6.863 -74.225 112.507  0.00 97.00      PROA   
ATOM    319  CA  THR P  20      -6.046 -72.343 112.039  0.00 97.00      PROA   
ATOM    320  HA  THR P  20      -6.461 -71.451 111.600  0.00 97.00      PROA   
ATOM    321  CB  THR P  20      -5.351 -71.895 113.329  0.00 97.00      PROA   
ATOM    322  HB  THR P  20      -6.155 -71.660 114.065  0.00 97.00      PROA   
ATOM    323  OG1 THR P  20      -4.613 -70.686 113.166  0.00 97.00      PROA   
ATOM    324  HG1 THR P  20      -3.830 -70.879 112.641  0.00 97.00      PROA   
ATOM    325  CG2 THR P  20      -4.439 -72.959 113.954  0.00 97.00      PROA   
ATOM    326 HG21 THR P  20      -3.632 -73.261 113.255  0.00 97.00      PROA   
ATOM    327 HG22 THR P  20      -5.031 -73.853 114.234  0.00 97.00      PROA   
ATOM    328 HG23 THR P  20      -3.963 -72.560 114.875  0.00 97.00      PROA   
ATOM    329  C   THR P  20      -5.121 -72.929 111.004  0.00 97.00      PROA   
ATOM    330  O   THR P  20      -4.819 -74.117 111.013  0.00 97.00      PROA   
ATOM    331  N   LEU P  21      -4.703 -72.092 110.033  0.00 97.00      PROA   
ATOM    332  HN  LEU P  21      -4.982 -71.133 110.059  0.00 97.00      PROA   
ATOM    333  CA  LEU P  21      -4.006 -72.515 108.842  0.00 97.00      PROA   
ATOM    334  HA  LEU P  21      -3.847 -73.583 108.861  0.00 97.00      PROA   
ATOM    335  CB  LEU P  21      -4.783 -72.144 107.548  0.00 97.00      PROA   
ATOM    336  HB1 LEU P  21      -4.192 -72.516 106.683  0.00 97.00      PROA   
ATOM    337  HB2 LEU P  21      -4.868 -71.040 107.448  0.00 97.00      PROA   
ATOM    338  CG  LEU P  21      -6.215 -72.736 107.418  0.00 97.00      PROA   
ATOM    339  HG  LEU P  21      -6.226 -73.736 107.913  0.00 97.00      PROA   
ATOM    340  CD1 LEU P  21      -7.308 -71.853 108.056  0.00 97.00      PROA   
ATOM    341 HD11 LEU P  21      -7.317 -70.855 107.571  0.00 97.00      PROA   
ATOM    342 HD12 LEU P  21      -7.150 -71.717 109.143  0.00 97.00      PROA   
ATOM    343 HD13 LEU P  21      -8.307 -72.316 107.907  0.00 97.00      PROA   
ATOM    344  CD2 LEU P  21      -6.568 -72.944 105.934  0.00 97.00      PROA   
ATOM    345 HD21 LEU P  21      -5.837 -73.620 105.445  0.00 97.00      PROA   
ATOM    346 HD22 LEU P  21      -6.556 -71.968 105.404  0.00 97.00      PROA   
ATOM    347 HD23 LEU P  21      -7.583 -73.385 105.834  0.00 97.00      PROA   
ATOM    348  C   LEU P  21      -2.656 -71.835 108.826  0.00 97.00      PROA   
ATOM    349  O   LEU P  21      -2.575 -70.616 108.874  0.00 97.00      PROA   
ATOM    350  N   HSD P  22      -1.550 -72.607 108.761  0.00 97.00      PROA   
ATOM    351  HN  HSD P  22      -1.640 -73.599 108.692  0.00 97.00      PROA   
ATOM    352  CA  HSD P  22      -0.200 -72.106 108.938  0.00 97.00      PROA   
ATOM    353  HA  HSD P  22      -0.233 -71.092 109.308  0.00 97.00      PROA   
ATOM    354  CB  HSD P  22       0.597 -72.965 109.952  0.00 97.00      PROA   
ATOM    355  HB1 HSD P  22       1.658 -72.637 109.979  0.00 97.00      PROA   
ATOM    356  HB2 HSD P  22       0.577 -74.035 109.651  0.00 97.00      PROA   
ATOM    357  ND1 HSD P  22      -0.904 -73.623 111.919  0.00 97.00      PROA   
ATOM    358  HD1 HSD P  22      -1.381 -74.380 111.471  0.00 97.00      PROA   
ATOM    359  CG  HSD P  22       0.071 -72.827 111.351  0.00 97.00      PROA   
ATOM    360  CE1 HSD P  22      -1.027 -73.224 113.209  0.00 97.00      PROA   
ATOM    361  HE1 HSD P  22      -1.720 -73.684 113.909  0.00 97.00      PROA   
ATOM    362  NE2 HSD P  22      -0.196 -72.247 113.514  0.00 97.00      PROA   
ATOM    363  CD2 HSD P  22       0.508 -72.012 112.347  0.00 97.00      PROA   
ATOM    364  HD2 HSD P  22       1.295 -71.269 112.329  0.00 97.00      PROA   
ATOM    365  C   HSD P  22       0.584 -72.111 107.645  0.00 97.00      PROA   
ATOM    366  O   HSD P  22       0.661 -73.122 106.960  0.00 97.00      PROA   
ATOM    367  N   CYS P  23       1.226 -70.971 107.304  0.00 97.00      PROA   
ATOM    368  HN  CYS P  23       1.097 -70.147 107.854  0.00 97.00      PROA   
ATOM    369  CA  CYS P  23       2.122 -70.848 106.170  0.00 97.00      PROA   
ATOM    370  HA  CYS P  23       1.938 -71.650 105.469  0.00 97.00      PROA   
ATOM    371  CB  CYS P  23       1.934 -69.503 105.436  0.00 97.00      PROA   
ATOM    372  HB1 CYS P  23       2.716 -69.392 104.660  0.00 97.00      PROA   
ATOM    373  HB2 CYS P  23       2.020 -68.662 106.158  0.00 97.00      PROA   
ATOM    374  SG  CYS P  23       0.325 -69.444 104.626  0.00 97.00      PROA   
ATOM    375  C   CYS P  23       3.563 -70.941 106.617  0.00 97.00      PROA   
ATOM    376  O   CYS P  23       4.146 -69.994 107.139  0.00 97.00      PROA   
ATOM    377  N   GLU P  24       4.187 -72.111 106.389  0.00 97.00      PROA   
ATOM    378  HN  GLU P  24       3.718 -72.862 105.929  0.00 97.00      PROA   
ATOM    379  CA  GLU P  24       5.509 -72.418 106.881  0.00 97.00      PROA   
ATOM    380  HA  GLU P  24       5.716 -71.822 107.760  0.00 97.00      PROA   
ATOM    381  CB  GLU P  24       5.596 -73.913 107.270  0.00 97.00      PROA   
ATOM    382  HB1 GLU P  24       4.737 -74.115 107.952  0.00 97.00      PROA   
ATOM    383  HB2 GLU P  24       6.527 -74.106 107.846  0.00 97.00      PROA   
ATOM    384  CG  GLU P  24       5.546 -74.864 106.055  0.00 97.00      PROA   
ATOM    385  HG1 GLU P  24       6.478 -74.793 105.456  0.00 97.00      PROA   
ATOM    386  HG2 GLU P  24       4.683 -74.607 105.404  0.00 97.00      PROA   
ATOM    387  CD  GLU P  24       5.390 -76.306 106.486  0.00 97.00      PROA   
ATOM    388  OE1 GLU P  24       5.970 -77.187 105.793  0.00 97.00      PROA   
ATOM    389  OE2 GLU P  24       4.664 -76.551 107.486  0.00 97.00      PROA   
ATOM    390  C   GLU P  24       6.568 -72.128 105.844  0.00 97.00      PROA   
ATOM    391  O   GLU P  24       6.304 -71.995 104.649  0.00 97.00      PROA   
ATOM    392  N   VAL P  25       7.827 -72.055 106.326  0.00 97.00      PROA   
ATOM    393  HN  VAL P  25       7.992 -72.085 107.308  0.00 97.00      PROA   
ATOM    394  CA  VAL P  25       9.021 -72.189 105.526  0.00 97.00      PROA   
ATOM    395  HA  VAL P  25       8.801 -72.795 104.659  0.00 97.00      PROA   
ATOM    396  CB  VAL P  25       9.679 -70.867 105.115  0.00 97.00      PROA   
ATOM    397  HB  VAL P  25      10.005 -70.302 106.019  0.00 97.00      PROA   
ATOM    398  CG1 VAL P  25      10.907 -71.159 104.229  0.00 97.00      PROA   
ATOM    399 HG11 VAL P  25      10.589 -71.646 103.283  0.00 97.00      PROA   
ATOM    400 HG12 VAL P  25      11.633 -71.822 104.739  0.00 97.00      PROA   
ATOM    401 HG13 VAL P  25      11.422 -70.208 103.980  0.00 97.00      PROA   
ATOM    402  CG2 VAL P  25       8.683 -69.974 104.343  0.00 97.00      PROA   
ATOM    403 HG21 VAL P  25       7.838 -69.666 104.991  0.00 97.00      PROA   
ATOM    404 HG22 VAL P  25       8.277 -70.520 103.465  0.00 97.00      PROA   
ATOM    405 HG23 VAL P  25       9.192 -69.056 103.978  0.00 97.00      PROA   
ATOM    406  C   VAL P  25       9.934 -72.910 106.505  0.00 97.00      PROA   
ATOM    407  O   VAL P  25       9.936 -72.478 107.657  0.00 97.00      PROA   
ATOM    408  N   PRO P  26      10.714 -73.956 106.198  0.00 97.00      PROA   
ATOM    409  CD  PRO P  26      10.388 -74.868 105.089  0.00 97.00      PROA   
ATOM    410  HD1 PRO P  26      11.018 -74.602 104.213  0.00 97.00      PROA   
ATOM    411  HD2 PRO P  26       9.311 -74.844 104.806  0.00 97.00      PROA   
ATOM    412  CA  PRO P  26      11.551 -74.627 107.205  0.00 97.00      PROA   
ATOM    413  HA  PRO P  26      10.950 -74.817 108.084  0.00 97.00      PROA   
ATOM    414  CB  PRO P  26      11.949 -75.946 106.520  0.00 97.00      PROA   
ATOM    415  HB1 PRO P  26      12.138 -76.753 107.256  0.00 97.00      PROA   
ATOM    416  HB2 PRO P  26      12.850 -75.815 105.880  0.00 97.00      PROA   
ATOM    417  CG  PRO P  26      10.756 -76.255 105.614  0.00 97.00      PROA   
ATOM    418  HG1 PRO P  26      10.998 -76.975 104.807  0.00 97.00      PROA   
ATOM    419  HG2 PRO P  26       9.917 -76.656 106.226  0.00 97.00      PROA   
ATOM    420  C   PRO P  26      12.801 -73.868 107.653  0.00 97.00      PROA   
ATOM    421  O   PRO P  26      13.820 -74.502 107.921  0.00 97.00      PROA   
ATOM    422  N   HSD P  27      12.739 -72.530 107.800  0.00 97.00      PROA   
ATOM    423  HN  HSD P  27      11.860 -72.077 107.662  0.00 97.00      PROA   
ATOM    424  CA  HSD P  27      13.822 -71.717 108.307  0.00 97.00      PROA   
ATOM    425  HA  HSD P  27      14.723 -72.306 108.406  0.00 97.00      PROA   
ATOM    426  CB  HSD P  27      14.127 -70.473 107.431  0.00 97.00      PROA   
ATOM    427  HB1 HSD P  27      14.789 -69.772 107.985  0.00 97.00      PROA   
ATOM    428  HB2 HSD P  27      13.183 -69.931 107.198  0.00 97.00      PROA   
ATOM    429  ND1 HSD P  27      14.233 -71.032 104.940  0.00 97.00      PROA   
ATOM    430  HD1 HSD P  27      13.246 -71.092 104.784  0.00 97.00      PROA   
ATOM    431  CG  HSD P  27      14.851 -70.799 106.151  0.00 97.00      PROA   
ATOM    432  CE1 HSD P  27      15.211 -71.108 104.004  0.00 97.00      PROA   
ATOM    433  HE1 HSD P  27      15.013 -71.281 102.947  0.00 97.00      PROA   
ATOM    434  NE2 HSD P  27      16.409 -70.927 104.522  0.00 97.00      PROA   
ATOM    435  CD2 HSD P  27      16.182 -70.725 105.872  0.00 97.00      PROA   
ATOM    436  HD2 HSD P  27      17.017 -70.513 106.528  0.00 97.00      PROA   
ATOM    437  C   HSD P  27      13.415 -71.231 109.673  0.00 97.00      PROA   
ATOM    438  O   HSD P  27      12.380 -70.591 109.828  0.00 97.00      PROA   
ATOM    439  N   LEU P  28      14.232 -71.524 110.710  0.00 97.00      PROA   
ATOM    440  HN  LEU P  28      15.011 -72.135 110.589  0.00 97.00      PROA   
ATOM    441  CA  LEU P  28      14.013 -71.043 112.063  0.00 97.00      PROA   
ATOM    442  HA  LEU P  28      13.026 -71.382 112.346  0.00 97.00      PROA   
ATOM    443  CB  LEU P  28      15.022 -71.666 113.064  0.00 97.00      PROA   
ATOM    444  HB1 LEU P  28      14.757 -71.343 114.095  0.00 97.00      PROA   
ATOM    445  HB2 LEU P  28      16.048 -71.300 112.844  0.00 97.00      PROA   
ATOM    446  CG  LEU P  28      15.073 -73.217 113.063  0.00 97.00      PROA   
ATOM    447  HG  LEU P  28      15.376 -73.567 112.048  0.00 97.00      PROA   
ATOM    448  CD1 LEU P  28      16.140 -73.723 114.052  0.00 97.00      PROA   
ATOM    449 HD11 LEU P  28      15.879 -73.412 115.086  0.00 97.00      PROA   
ATOM    450 HD12 LEU P  28      17.137 -73.308 113.797  0.00 97.00      PROA   
ATOM    451 HD13 LEU P  28      16.198 -74.831 114.021  0.00 97.00      PROA   
ATOM    452  CD2 LEU P  28      13.706 -73.849 113.387  0.00 97.00      PROA   
ATOM    453 HD21 LEU P  28      12.949 -73.573 112.625  0.00 97.00      PROA   
ATOM    454 HD22 LEU P  28      13.353 -73.505 114.382  0.00 97.00      PROA   
ATOM    455 HD23 LEU P  28      13.792 -74.956 113.408  0.00 97.00      PROA   
ATOM    456  C   LEU P  28      13.971 -69.518 112.215  0.00 97.00      PROA   
ATOM    457  O   LEU P  28      13.034 -69.056 112.867  0.00 97.00      PROA   
ATOM    458  N   PRO P  29      14.827 -68.656 111.653  0.00 97.00      PROA   
ATOM    459  CD  PRO P  29      16.167 -68.994 111.151  0.00 97.00      PROA   
ATOM    460  HD1 PRO P  29      16.140 -69.815 110.406  0.00 97.00      PROA   
ATOM    461  HD2 PRO P  29      16.813 -69.279 112.012  0.00 97.00      PROA   
ATOM    462  CA  PRO P  29      14.567 -67.216 111.584  0.00 97.00      PROA   
ATOM    463  HA  PRO P  29      14.140 -66.855 112.509  0.00 97.00      PROA   
ATOM    464  CB  PRO P  29      15.974 -66.635 111.346  0.00 97.00      PROA   
ATOM    465  HB1 PRO P  29      16.492 -66.550 112.329  0.00 97.00      PROA   
ATOM    466  HB2 PRO P  29      15.986 -65.637 110.868  0.00 97.00      PROA   
ATOM    467  CG  PRO P  29      16.683 -67.704 110.514  0.00 97.00      PROA   
ATOM    468  HG1 PRO P  29      16.339 -67.641 109.458  0.00 97.00      PROA   
ATOM    469  HG2 PRO P  29      17.787 -67.618 110.550  0.00 97.00      PROA   
ATOM    470  C   PRO P  29      13.606 -66.858 110.447  0.00 97.00      PROA   
ATOM    471  O   PRO P  29      13.808 -65.827 109.809  0.00 97.00      PROA   
ATOM    472  N   GLY P  30      12.546 -67.663 110.182  0.00 97.00      PROA   
ATOM    473  HN  GLY P  30      12.405 -68.476 110.744  0.00 97.00      PROA   
ATOM    474  CA  GLY P  30      11.636 -67.505 109.053  0.00 97.00      PROA   
ATOM    475  HA1 GLY P  30      11.104 -68.441 108.956  0.00 97.00      PROA   
ATOM    476  HA2 GLY P  30      12.213 -67.268 108.170  0.00 97.00      PROA   
ATOM    477  C   GLY P  30      10.601 -66.426 109.252  0.00 97.00      PROA   
ATOM    478  O   GLY P  30       9.408 -66.706 109.282  0.00 97.00      PROA   
ATOM    479  N   SER P  31      11.082 -65.166 109.365  0.00 97.00      PROA   
ATOM    480  HN  SER P  31      12.079 -65.108 109.340  0.00 97.00      PROA   
ATOM    481  CA  SER P  31      10.428 -63.887 109.645  0.00 97.00      PROA   
ATOM    482  HA  SER P  31      10.556 -63.738 110.706  0.00 97.00      PROA   
ATOM    483  CB  SER P  31      11.166 -62.725 108.914  0.00 97.00      PROA   
ATOM    484  HB1 SER P  31      11.076 -62.877 107.816  0.00 97.00      PROA   
ATOM    485  HB2 SER P  31      12.246 -62.762 109.173  0.00 97.00      PROA   
ATOM    486  OG  SER P  31      10.654 -61.428 109.230  0.00 97.00      PROA   
ATOM    487  HG1 SER P  31      11.238 -61.039 109.887  0.00 97.00      PROA   
ATOM    488  C   SER P  31       8.936 -63.776 109.376  0.00 97.00      PROA   
ATOM    489  O   SER P  31       8.445 -64.202 108.342  0.00 97.00      PROA   
ATOM    490  N   SER P  32       8.185 -63.167 110.322  0.00 97.00      PROA   
ATOM    491  HN  SER P  32       8.619 -62.741 111.112  0.00 97.00      PROA   
ATOM    492  CA  SER P  32       6.735 -63.148 110.362  0.00 97.00      PROA   
ATOM    493  HA  SER P  32       6.384 -64.117 110.035  0.00 97.00      PROA   
ATOM    494  CB  SER P  32       6.247 -62.937 111.820  0.00 97.00      PROA   
ATOM    495  HB1 SER P  32       6.558 -63.820 112.420  0.00 97.00      PROA   
ATOM    496  HB2 SER P  32       5.141 -62.861 111.886  0.00 97.00      PROA   
ATOM    497  OG  SER P  32       6.851 -61.786 112.407  0.00 97.00      PROA   
ATOM    498  HG1 SER P  32       6.465 -61.024 111.964  0.00 97.00      PROA   
ATOM    499  C   SER P  32       6.084 -62.115 109.454  0.00 97.00      PROA   
ATOM    500  O   SER P  32       5.291 -61.287 109.901  0.00 97.00      PROA   
ATOM    501  N   SER P  33       6.378 -62.174 108.138  0.00 97.00      PROA   
ATOM    502  HN  SER P  33       7.077 -62.813 107.828  0.00 97.00      PROA   
ATOM    503  CA  SER P  33       5.739 -61.363 107.119  0.00 97.00      PROA   
ATOM    504  HA  SER P  33       4.981 -60.737 107.568  0.00 97.00      PROA   
ATOM    505  CB  SER P  33       6.758 -60.470 106.360  0.00 97.00      PROA   
ATOM    506  HB1 SER P  33       7.520 -61.107 105.860  0.00 97.00      PROA   
ATOM    507  HB2 SER P  33       7.287 -59.825 107.096  0.00 97.00      PROA   
ATOM    508  OG  SER P  33       6.138 -59.637 105.381  0.00 97.00      PROA   
ATOM    509  HG1 SER P  33       5.771 -58.876 105.840  0.00 97.00      PROA   
ATOM    510  C   SER P  33       5.055 -62.312 106.157  0.00 97.00      PROA   
ATOM    511  O   SER P  33       5.636 -63.303 105.725  0.00 97.00      PROA   
ATOM    512  N   THR P  34       3.771 -62.038 105.820  0.00 97.00      PROA   
ATOM    513  HN  THR P  34       3.319 -61.213 106.149  0.00 97.00      PROA   
ATOM    514  CA  THR P  34       2.965 -62.942 105.017  0.00 97.00      PROA   
ATOM    515  HA  THR P  34       3.608 -63.483 104.336  0.00 97.00      PROA   
ATOM    516  CB  THR P  34       2.120 -63.922 105.835  0.00 97.00      PROA   
ATOM    517  HB  THR P  34       1.284 -63.402 106.357  0.00 97.00      PROA   
ATOM    518  OG1 THR P  34       2.905 -64.517 106.852  0.00 97.00      PROA   
ATOM    519  HG1 THR P  34       2.964 -63.849 107.538  0.00 97.00      PROA   
ATOM    520  CG2 THR P  34       1.537 -65.037 104.946  0.00 97.00      PROA   
ATOM    521 HG21 THR P  34       2.311 -65.439 104.259  0.00 97.00      PROA   
ATOM    522 HG22 THR P  34       0.692 -64.653 104.340  0.00 97.00      PROA   
ATOM    523 HG23 THR P  34       1.147 -65.868 105.572  0.00 97.00      PROA   
ATOM    524  C   THR P  34       2.005 -62.119 104.211  0.00 97.00      PROA   
ATOM    525  O   THR P  34       1.452 -61.136 104.695  0.00 97.00      PROA   
ATOM    526  N   GLN P  35       1.745 -62.545 102.957  0.00 97.00      PROA   
ATOM    527  HN  GLN P  35       2.303 -63.251 102.526  0.00 97.00      PROA   
ATOM    528  CA  GLN P  35       0.611 -62.080 102.197  0.00 97.00      PROA   
ATOM    529  HA  GLN P  35       0.085 -61.295 102.722  0.00 97.00      PROA   
ATOM    530  CB  GLN P  35       1.033 -61.586 100.790  0.00 97.00      PROA   
ATOM    531  HB1 GLN P  35       0.146 -61.148 100.282  0.00 97.00      PROA   
ATOM    532  HB2 GLN P  35       1.381 -62.454 100.186  0.00 97.00      PROA   
ATOM    533  CG  GLN P  35       2.177 -60.550 100.846  0.00 97.00      PROA   
ATOM    534  HG1 GLN P  35       3.088 -61.005 101.294  0.00 97.00      PROA   
ATOM    535  HG2 GLN P  35       1.880 -59.681 101.467  0.00 97.00      PROA   
ATOM    536  CD  GLN P  35       2.562 -60.104  99.435  0.00 97.00      PROA   
ATOM    537  OE1 GLN P  35       3.104 -60.896  98.666  0.00 97.00      PROA   
ATOM    538  NE2 GLN P  35       2.305 -58.816  99.086  0.00 97.00      PROA   
ATOM    539 HE21 GLN P  35       2.582 -58.513  98.176  0.00 97.00      PROA   
ATOM    540 HE22 GLN P  35       1.883 -58.197  99.746  0.00 97.00      PROA   
ATOM    541  C   GLN P  35      -0.296 -63.279 102.064  0.00 97.00      PROA   
ATOM    542  O   GLN P  35       0.130 -64.322 101.589  0.00 97.00      PROA   
ATOM    543  N   TRP P  36      -1.571 -63.163 102.500  0.00 97.00      PROA   
ATOM    544  HN  TRP P  36      -1.882 -62.314 102.920  0.00 97.00      PROA   
ATOM    545  CA  TRP P  36      -2.575 -64.206 102.384  0.00 97.00      PROA   
ATOM    546  HA  TRP P  36      -2.120 -65.134 102.066  0.00 97.00      PROA   
ATOM    547  CB  TRP P  36      -3.349 -64.444 103.708  0.00 97.00      PROA   
ATOM    548  HB1 TRP P  36      -4.313 -64.955 103.502  0.00 97.00      PROA   
ATOM    549  HB2 TRP P  36      -3.593 -63.451 104.149  0.00 97.00      PROA   
ATOM    550  CG  TRP P  36      -2.645 -65.268 104.739  0.00 97.00      PROA   
ATOM    551  CD1 TRP P  36      -1.848 -64.813 105.752  0.00 97.00      PROA   
ATOM    552  HD1 TRP P  36      -1.494 -63.802 105.841  0.00 97.00      PROA   
ATOM    553  NE1 TRP P  36      -1.528 -65.842 106.593  0.00 97.00      PROA   
ATOM    554  HE1 TRP P  36      -1.013 -65.758 107.420  0.00 97.00      PROA   
ATOM    555  CE2 TRP P  36      -2.088 -66.995 106.135  0.00 97.00      PROA   
ATOM    556  CD2 TRP P  36      -2.798 -66.682 104.952  0.00 97.00      PROA   
ATOM    557  CE3 TRP P  36      -3.473 -67.693 104.267  0.00 97.00      PROA   
ATOM    558  HE3 TRP P  36      -4.014 -67.489 103.354  0.00 97.00      PROA   
ATOM    559  CZ3 TRP P  36      -3.425 -68.994 104.774  0.00 97.00      PROA   
ATOM    560  HZ3 TRP P  36      -3.921 -69.797 104.246  0.00 97.00      PROA   
ATOM    561  CZ2 TRP P  36      -2.056 -68.282 106.649  0.00 97.00      PROA   
ATOM    562  HZ2 TRP P  36      -1.515 -68.516 107.553  0.00 97.00      PROA   
ATOM    563  CH2 TRP P  36      -2.737 -69.280 105.949  0.00 97.00      PROA   
ATOM    564  HH2 TRP P  36      -2.702 -70.298 106.306  0.00 97.00      PROA   
ATOM    565  C   TRP P  36      -3.570 -63.802 101.325  0.00 97.00      PROA   
ATOM    566  O   TRP P  36      -3.814 -62.619 101.124  0.00 97.00      PROA   
ATOM    567  N   PHE P  37      -4.159 -64.785 100.606  0.00 97.00      PROA   
ATOM    568  HN  PHE P  37      -3.892 -65.737 100.743  0.00 97.00      PROA   
ATOM    569  CA  PHE P  37      -5.083 -64.535  99.519  0.00 97.00      PROA   
ATOM    570  HA  PHE P  37      -5.460 -63.527  99.596  0.00 97.00      PROA   
ATOM    571  CB  PHE P  37      -4.450 -64.755  98.112  0.00 97.00      PROA   
ATOM    572  HB1 PHE P  37      -5.160 -64.438  97.318  0.00 97.00      PROA   
ATOM    573  HB2 PHE P  37      -4.207 -65.827  97.959  0.00 97.00      PROA   
ATOM    574  CG  PHE P  37      -3.168 -63.970  97.950  0.00 97.00      PROA   
ATOM    575  CD1 PHE P  37      -3.177 -62.701  97.344  0.00 97.00      PROA   
ATOM    576  HD1 PHE P  37      -4.110 -62.282  96.999  0.00 97.00      PROA   
ATOM    577  CE1 PHE P  37      -1.992 -61.970  97.195  0.00 97.00      PROA   
ATOM    578  HE1 PHE P  37      -2.016 -60.993  96.735  0.00 97.00      PROA   
ATOM    579  CZ  PHE P  37      -0.779 -62.500  97.654  0.00 97.00      PROA   
ATOM    580  HZ  PHE P  37       0.133 -61.929  97.556  0.00 97.00      PROA   
ATOM    581  CD2 PHE P  37      -1.936 -64.503  98.375  0.00 97.00      PROA   
ATOM    582  HD2 PHE P  37      -1.909 -65.476  98.842  0.00 97.00      PROA   
ATOM    583  CE2 PHE P  37      -0.753 -63.767  98.248  0.00 97.00      PROA   
ATOM    584  HE2 PHE P  37       0.173 -64.172  98.624  0.00 97.00      PROA   
ATOM    585  C   PHE P  37      -6.255 -65.487  99.651  0.00 97.00      PROA   
ATOM    586  O   PHE P  37      -6.073 -66.675  99.903  0.00 97.00      PROA   
ATOM    587  N   LEU P  38      -7.495 -64.973  99.458  0.00 97.00      PROA   
ATOM    588  HN  LEU P  38      -7.612 -63.989  99.327  0.00 97.00      PROA   
ATOM    589  CA  LEU P  38      -8.711 -65.756  99.351  0.00 97.00      PROA   
ATOM    590  HA  LEU P  38      -8.497 -66.801  99.503  0.00 97.00      PROA   
ATOM    591  CB  LEU P  38      -9.835 -65.304 100.320  0.00 97.00      PROA   
ATOM    592  HB1 LEU P  38     -10.750 -65.915 100.153  0.00 97.00      PROA   
ATOM    593  HB2 LEU P  38     -10.090 -64.238 100.126  0.00 97.00      PROA   
ATOM    594  CG  LEU P  38      -9.465 -65.421 101.811  0.00 97.00      PROA   
ATOM    595  HG  LEU P  38      -8.569 -64.786 101.973  0.00 97.00      PROA   
ATOM    596  CD1 LEU P  38     -10.590 -64.888 102.716  0.00 97.00      PROA   
ATOM    597 HD11 LEU P  38     -11.510 -65.496 102.577  0.00 97.00      PROA   
ATOM    598 HD12 LEU P  38     -10.821 -63.830 102.473  0.00 97.00      PROA   
ATOM    599 HD13 LEU P  38     -10.288 -64.952 103.782  0.00 97.00      PROA   
ATOM    600  CD2 LEU P  38      -9.111 -66.862 102.209  0.00 97.00      PROA   
ATOM    601 HD21 LEU P  38      -8.246 -67.245 101.630  0.00 97.00      PROA   
ATOM    602 HD22 LEU P  38      -9.981 -67.530 102.038  0.00 97.00      PROA   
ATOM    603 HD23 LEU P  38      -8.852 -66.894 103.287  0.00 97.00      PROA   
ATOM    604  C   LEU P  38      -9.234 -65.566  97.954  0.00 97.00      PROA   
ATOM    605  O   LEU P  38      -9.637 -64.466  97.588  0.00 97.00      PROA   
ATOM    606  N   ASN P  39      -9.243 -66.638  97.124  0.00 97.00      PROA   
ATOM    607  HN  ASN P  39      -8.953 -67.533  97.464  0.00 97.00      PROA   
ATOM    608  CA  ASN P  39      -9.751 -66.596  95.755  0.00 97.00      PROA   
ATOM    609  HA  ASN P  39      -9.522 -67.554  95.312  0.00 97.00      PROA   
ATOM    610  CB  ASN P  39     -11.295 -66.382  95.706  0.00 97.00      PROA   
ATOM    611  HB1 ASN P  39     -11.669 -66.519  94.670  0.00 97.00      PROA   
ATOM    612  HB2 ASN P  39     -11.543 -65.353  96.041  0.00 97.00      PROA   
ATOM    613  CG  ASN P  39     -12.008 -67.402  96.603  0.00 97.00      PROA   
ATOM    614  OD1 ASN P  39     -11.594 -68.557  96.707  0.00 97.00      PROA   
ATOM    615  ND2 ASN P  39     -13.086 -66.957  97.305  0.00 97.00      PROA   
ATOM    616 HD21 ASN P  39     -13.529 -67.586  97.942  0.00 97.00      PROA   
ATOM    617 HD22 ASN P  39     -13.385 -66.009  97.216  0.00 97.00      PROA   
ATOM    618  C   ASN P  39      -9.052 -65.536  94.905  0.00 97.00      PROA   
ATOM    619  O   ASN P  39      -9.683 -64.812  94.135  0.00 97.00      PROA   
ATOM    620  N   GLY P  40      -7.715 -65.403  95.065  0.00 97.00      PROA   
ATOM    621  HN  GLY P  40      -7.239 -66.044  95.662  0.00 97.00      PROA   
ATOM    622  CA  GLY P  40      -6.916 -64.354  94.444  0.00 97.00      PROA   
ATOM    623  HA1 GLY P  40      -7.307 -64.155  93.455  0.00 97.00      PROA   
ATOM    624  HA2 GLY P  40      -5.898 -64.713  94.409  0.00 97.00      PROA   
ATOM    625  C   GLY P  40      -6.888 -63.036  95.193  0.00 97.00      PROA   
ATOM    626  O   GLY P  40      -5.951 -62.259  95.027  0.00 97.00      PROA   
ATOM    627  N   THR P  41      -7.902 -62.731  96.036  0.00 97.00      PROA   
ATOM    628  HN  THR P  41      -8.629 -63.394  96.203  0.00 97.00      PROA   
ATOM    629  CA  THR P  41      -8.026 -61.443  96.711  0.00 97.00      PROA   
ATOM    630  HA  THR P  41      -7.641 -60.675  96.053  0.00 97.00      PROA   
ATOM    631  CB  THR P  41      -9.469 -61.077  97.043  0.00 97.00      PROA   
ATOM    632  HB  THR P  41      -9.929 -61.862  97.685  0.00 97.00      PROA   
ATOM    633  OG1 THR P  41     -10.226 -60.975  95.843  0.00 97.00      PROA   
ATOM    634  HG1 THR P  41     -10.145 -61.819  95.397  0.00 97.00      PROA   
ATOM    635  CG2 THR P  41      -9.576 -59.714  97.759  0.00 97.00      PROA   
ATOM    636 HG21 THR P  41      -9.097 -58.919  97.148  0.00 97.00      PROA   
ATOM    637 HG22 THR P  41      -9.103 -59.735  98.761  0.00 97.00      PROA   
ATOM    638 HG23 THR P  41     -10.646 -59.447  97.895  0.00 97.00      PROA   
ATOM    639  C   THR P  41      -7.207 -61.418  97.983  0.00 97.00      PROA   
ATOM    640  O   THR P  41      -7.401 -62.234  98.874  0.00 97.00      PROA   
ATOM    641  N   ALA P  42      -6.260 -60.461  98.103  0.00 97.00      PROA   
ATOM    642  HN  ALA P  42      -6.106 -59.806  97.367  0.00 97.00      PROA   
ATOM    643  CA  ALA P  42      -5.399 -60.312  99.260  0.00 97.00      PROA   
ATOM    644  HA  ALA P  42      -4.909 -61.264  99.401  0.00 97.00      PROA   
ATOM    645  CB  ALA P  42      -4.306 -59.264  98.983  0.00 97.00      PROA   
ATOM    646  HB1 ALA P  42      -4.759 -58.261  98.824  0.00 97.00      PROA   
ATOM    647  HB2 ALA P  42      -3.745 -59.539  98.062  0.00 97.00      PROA   
ATOM    648  HB3 ALA P  42      -3.585 -59.205  99.824  0.00 97.00      PROA   
ATOM    649  C   ALA P  42      -6.110 -59.958 100.567  0.00 97.00      PROA   
ATOM    650  O   ALA P  42      -6.939 -59.052 100.627  0.00 97.00      PROA   
ATOM    651  N   ILE P  43      -5.752 -60.661 101.669  0.00 97.00      PROA   
ATOM    652  HN  ILE P  43      -5.086 -61.401 101.584  0.00 97.00      PROA   
ATOM    653  CA  ILE P  43      -6.207 -60.366 103.017  0.00 97.00      PROA   
ATOM    654  HA  ILE P  43      -7.146 -59.835 102.948  0.00 97.00      PROA   
ATOM    655  CB  ILE P  43      -6.408 -61.595 103.924  0.00 97.00      PROA   
ATOM    656  HB  ILE P  43      -5.446 -61.870 104.418  0.00 97.00      PROA   
ATOM    657  CG2 ILE P  43      -7.449 -61.248 105.018  0.00 97.00      PROA   
ATOM    658 HG21 ILE P  43      -8.425 -60.996 104.551  0.00 97.00      PROA   
ATOM    659 HG22 ILE P  43      -7.126 -60.398 105.650  0.00 97.00      PROA   
ATOM    660 HG23 ILE P  43      -7.610 -62.107 105.697  0.00 97.00      PROA   
ATOM    661  CG1 ILE P  43      -6.849 -62.858 103.140  0.00 97.00      PROA   
ATOM    662 HG11 ILE P  43      -6.099 -63.098 102.360  0.00 97.00      PROA   
ATOM    663 HG12 ILE P  43      -7.815 -62.656 102.629  0.00 97.00      PROA   
ATOM    664  CD  ILE P  43      -6.986 -64.095 104.041  0.00 97.00      PROA   
ATOM    665  HD1 ILE P  43      -6.152 -64.147 104.772  0.00 97.00      PROA   
ATOM    666  HD2 ILE P  43      -6.970 -65.025 103.437  0.00 97.00      PROA   
ATOM    667  HD3 ILE P  43      -7.946 -64.068 104.599  0.00 97.00      PROA   
ATOM    668  C   ILE P  43      -5.162 -59.450 103.635  0.00 97.00      PROA   
ATOM    669  O   ILE P  43      -3.997 -59.459 103.243  0.00 97.00      PROA   
ATOM    670  N   GLN P  44      -5.547 -58.640 104.645  0.00 97.00      PROA   
ATOM    671  HN  GLN P  44      -6.503 -58.595 104.928  0.00 97.00      PROA   
ATOM    672  CA  GLN P  44      -4.637 -57.755 105.348  0.00 97.00      PROA   
ATOM    673  HA  GLN P  44      -3.905 -57.369 104.650  0.00 97.00      PROA   
ATOM    674  CB  GLN P  44      -5.424 -56.567 105.962  0.00 97.00      PROA   
ATOM    675  HB1 GLN P  44      -4.698 -55.873 106.440  0.00 97.00      PROA   
ATOM    676  HB2 GLN P  44      -6.105 -56.944 106.759  0.00 97.00      PROA   
ATOM    677  CG  GLN P  44      -6.275 -55.746 104.956  0.00 97.00      PROA   
ATOM    678  HG1 GLN P  44      -6.665 -54.842 105.474  0.00 97.00      PROA   
ATOM    679  HG2 GLN P  44      -7.150 -56.335 104.609  0.00 97.00      PROA   
ATOM    680  CD  GLN P  44      -5.463 -55.258 103.747  0.00 97.00      PROA   
ATOM    681  OE1 GLN P  44      -4.780 -54.231 103.827  0.00 97.00      PROA   
ATOM    682  NE2 GLN P  44      -5.546 -55.980 102.595  0.00 97.00      PROA   
ATOM    683 HE21 GLN P  44      -5.014 -55.660 101.813  0.00 97.00      PROA   
ATOM    684 HE22 GLN P  44      -6.085 -56.820 102.552  0.00 97.00      PROA   
ATOM    685  C   GLN P  44      -3.877 -58.501 106.447  0.00 97.00      PROA   
ATOM    686  O   GLN P  44      -2.948 -57.965 107.052  0.00 97.00      PROA   
ATOM    687  N   THR P  45      -4.239 -59.781 106.707  0.00 97.00      PROA   
ATOM    688  HN  THR P  45      -5.014 -60.172 106.219  0.00 97.00      PROA   
ATOM    689  CA  THR P  45      -3.587 -60.680 107.653  0.00 97.00      PROA   
ATOM    690  HA  THR P  45      -3.652 -60.222 108.629  0.00 97.00      PROA   
ATOM    691  CB  THR P  45      -4.272 -62.046 107.703  0.00 97.00      PROA   
ATOM    692  HB  THR P  45      -4.193 -62.560 106.716  0.00 97.00      PROA   
ATOM    693  OG1 THR P  45      -5.651 -61.885 108.002  0.00 97.00      PROA   
ATOM    694  HG1 THR P  45      -6.012 -62.774 108.057  0.00 97.00      PROA   
ATOM    695  CG2 THR P  45      -3.673 -62.939 108.805  0.00 97.00      PROA   
ATOM    696 HG21 THR P  45      -3.762 -62.429 109.788  0.00 97.00      PROA   
ATOM    697 HG22 THR P  45      -2.608 -63.178 108.610  0.00 97.00      PROA   
ATOM    698 HG23 THR P  45      -4.221 -63.902 108.868  0.00 97.00      PROA   
ATOM    699  C   THR P  45      -2.122 -60.906 107.320  0.00 97.00      PROA   
ATOM    700  O   THR P  45      -1.806 -61.569 106.340  0.00 97.00      PROA   
ATOM    701  N   SER P  46      -1.184 -60.362 108.131  0.00 97.00      PROA   
ATOM    702  HN  SER P  46      -1.450 -59.718 108.845  0.00 97.00      PROA   
ATOM    703  CA  SER P  46       0.242 -60.513 107.868  0.00 97.00      PROA   
ATOM    704  HA  SER P  46       0.393 -60.796 106.837  0.00 97.00      PROA   
ATOM    705  CB  SER P  46       0.994 -59.180 108.095  0.00 97.00      PROA   
ATOM    706  HB1 SER P  46       2.089 -59.321 107.958  0.00 97.00      PROA   
ATOM    707  HB2 SER P  46       0.815 -58.804 109.126  0.00 97.00      PROA   
ATOM    708  OG  SER P  46       0.579 -58.199 107.148  0.00 97.00      PROA   
ATOM    709  HG1 SER P  46      -0.382 -58.158 107.165  0.00 97.00      PROA   
ATOM    710  C   SER P  46       0.910 -61.582 108.718  0.00 97.00      PROA   
ATOM    711  O   SER P  46       2.062 -61.943 108.478  0.00 97.00      PROA   
ATOM    712  N   THR P  47       0.195 -62.153 109.714  0.00 97.00      PROA   
ATOM    713  HN  THR P  47      -0.743 -61.856 109.870  0.00 97.00      PROA   
ATOM    714  CA  THR P  47       0.676 -63.267 110.529  0.00 97.00      PROA   
ATOM    715  HA  THR P  47       1.645 -62.956 110.882  0.00 97.00      PROA   
ATOM    716  CB  THR P  47      -0.144 -63.515 111.810  0.00 97.00      PROA   
ATOM    717  HB  THR P  47       0.059 -62.691 112.531  0.00 97.00      PROA   
ATOM    718  OG1 THR P  47       0.156 -64.751 112.457  0.00 97.00      PROA   
ATOM    719  HG1 THR P  47      -0.547 -64.889 113.096  0.00 97.00      PROA   
ATOM    720  CG2 THR P  47      -1.647 -63.524 111.491  0.00 97.00      PROA   
ATOM    721 HG21 THR P  47      -1.860 -64.239 110.670  0.00 97.00      PROA   
ATOM    722 HG22 THR P  47      -1.996 -62.516 111.192  0.00 97.00      PROA   
ATOM    723 HG23 THR P  47      -2.235 -63.836 112.381  0.00 97.00      PROA   
ATOM    724  C   THR P  47       0.853 -64.548 109.705  0.00 97.00      PROA   
ATOM    725  O   THR P  47       0.043 -64.783 108.811  0.00 97.00      PROA   
ATOM    726  N   PRO P  48       1.832 -65.425 109.961  0.00 97.00      PROA   
ATOM    727  CD  PRO P  48       3.109 -65.050 110.585  0.00 97.00      PROA   
ATOM    728  HD1 PRO P  48       3.039 -65.251 111.676  0.00 97.00      PROA   
ATOM    729  HD2 PRO P  48       3.375 -63.984 110.406  0.00 97.00      PROA   
ATOM    730  CA  PRO P  48       1.940 -66.694 109.246  0.00 97.00      PROA   
ATOM    731  HA  PRO P  48       1.859 -66.498 108.186  0.00 97.00      PROA   
ATOM    732  CB  PRO P  48       3.326 -67.226 109.654  0.00 97.00      PROA   
ATOM    733  HB1 PRO P  48       3.773 -67.862 108.865  0.00 97.00      PROA   
ATOM    734  HB2 PRO P  48       3.272 -67.807 110.602  0.00 97.00      PROA   
ATOM    735  CG  PRO P  48       4.140 -65.961 109.922  0.00 97.00      PROA   
ATOM    736  HG1 PRO P  48       5.031 -66.145 110.556  0.00 97.00      PROA   
ATOM    737  HG2 PRO P  48       4.459 -65.512 108.955  0.00 97.00      PROA   
ATOM    738  C   PRO P  48       0.888 -67.723 109.614  0.00 97.00      PROA   
ATOM    739  O   PRO P  48       0.941 -68.803 109.039  0.00 97.00      PROA   
ATOM    740  N   THR P  49      -0.070 -67.438 110.528  0.00 97.00      PROA   
ATOM    741  HN  THR P  49      -0.066 -66.563 111.005  0.00 97.00      PROA   
ATOM    742  CA  THR P  49      -1.174 -68.344 110.803  0.00 97.00      PROA   
ATOM    743  HA  THR P  49      -1.183 -69.096 110.031  0.00 97.00      PROA   
ATOM    744  CB  THR P  49      -1.070 -69.098 112.133  0.00 97.00      PROA   
ATOM    745  HB  THR P  49      -0.016 -69.440 112.232  0.00 97.00      PROA   
ATOM    746  OG1 THR P  49      -1.891 -70.259 112.133  0.00 97.00      PROA   
ATOM    747  HG1 THR P  49      -1.459 -70.873 112.738  0.00 97.00      PROA   
ATOM    748  CG2 THR P  49      -1.419 -68.260 113.375  0.00 97.00      PROA   
ATOM    749 HG21 THR P  49      -2.495 -67.985 113.380  0.00 97.00      PROA   
ATOM    750 HG22 THR P  49      -0.806 -67.337 113.406  0.00 97.00      PROA   
ATOM    751 HG23 THR P  49      -1.219 -68.851 114.295  0.00 97.00      PROA   
ATOM    752  C   THR P  49      -2.469 -67.579 110.674  0.00 97.00      PROA   
ATOM    753  O   THR P  49      -2.651 -66.508 111.246  0.00 97.00      PROA   
ATOM    754  N   TYR P  50      -3.417 -68.129 109.888  0.00 97.00      PROA   
ATOM    755  HN  TYR P  50      -3.233 -68.989 109.414  0.00 97.00      PROA   
ATOM    756  CA  TYR P  50      -4.731 -67.559 109.704  0.00 97.00      PROA   
ATOM    757  HA  TYR P  50      -4.726 -66.521 110.006  0.00 97.00      PROA   
ATOM    758  CB  TYR P  50      -5.190 -67.661 108.223  0.00 97.00      PROA   
ATOM    759  HB1 TYR P  50      -5.311 -68.719 107.906  0.00 97.00      PROA   
ATOM    760  HB2 TYR P  50      -4.410 -67.205 107.578  0.00 97.00      PROA   
ATOM    761  CG  TYR P  50      -6.477 -66.915 107.982  0.00 97.00      PROA   
ATOM    762  CD1 TYR P  50      -7.723 -67.559 108.085  0.00 97.00      PROA   
ATOM    763  HD1 TYR P  50      -7.768 -68.603 108.357  0.00 97.00      PROA   
ATOM    764  CE1 TYR P  50      -8.909 -66.864 107.814  0.00 97.00      PROA   
ATOM    765  HE1 TYR P  50      -9.861 -67.370 107.867  0.00 97.00      PROA   
ATOM    766  CZ  TYR P  50      -8.861 -65.513 107.457  0.00 97.00      PROA   
ATOM    767  OH  TYR P  50     -10.053 -64.811 107.178  0.00 97.00      PROA   
ATOM    768  HH  TYR P  50     -10.782 -65.432 107.250  0.00 97.00      PROA   
ATOM    769  CD2 TYR P  50      -6.442 -65.564 107.596  0.00 97.00      PROA   
ATOM    770  HD2 TYR P  50      -5.488 -65.072 107.476  0.00 97.00      PROA   
ATOM    771  CE2 TYR P  50      -7.628 -64.861 107.356  0.00 97.00      PROA   
ATOM    772  HE2 TYR P  50      -7.600 -63.823 107.066  0.00 97.00      PROA   
ATOM    773  C   TYR P  50      -5.653 -68.333 110.616  0.00 97.00      PROA   
ATOM    774  O   TYR P  50      -5.905 -69.511 110.395  0.00 97.00      PROA   
ATOM    775  N   HSD P  51      -6.168 -67.677 111.680  0.00 97.00      PROA   
ATOM    776  HN  HSD P  51      -5.980 -66.709 111.817  0.00 97.00      PROA   
ATOM    777  CA  HSD P  51      -6.897 -68.342 112.740  0.00 97.00      PROA   
ATOM    778  HA  HSD P  51      -6.774 -69.412 112.663  0.00 97.00      PROA   
ATOM    779  CB  HSD P  51      -6.369 -67.905 114.134  0.00 97.00      PROA   
ATOM    780  HB1 HSD P  51      -6.396 -66.797 114.212  0.00 97.00      PROA   
ATOM    781  HB2 HSD P  51      -5.301 -68.212 114.196  0.00 97.00      PROA   
ATOM    782  ND1 HSD P  51      -8.290 -68.017 115.817  0.00 97.00      PROA   
ATOM    783  HD1 HSD P  51      -8.884 -67.344 115.372  0.00 97.00      PROA   
ATOM    784  CG  HSD P  51      -7.090 -68.490 115.326  0.00 97.00      PROA   
ATOM    785  CE1 HSD P  51      -8.539 -68.687 116.967  0.00 97.00      PROA   
ATOM    786  HE1 HSD P  51      -9.436 -68.517 117.563  0.00 97.00      PROA   
ATOM    787  NE2 HSD P  51      -7.582 -69.546 117.258  0.00 97.00      PROA   
ATOM    788  CD2 HSD P  51      -6.667 -69.416 116.228  0.00 97.00      PROA   
ATOM    789  HD2 HSD P  51      -5.755 -70.001 116.239  0.00 97.00      PROA   
ATOM    790  C   HSD P  51      -8.371 -68.047 112.646  0.00 97.00      PROA   
ATOM    791  O   HSD P  51      -8.822 -66.940 112.932  0.00 97.00      PROA   
ATOM    792  N   ILE P  52      -9.171 -69.075 112.290  0.00 97.00      PROA   
ATOM    793  HN  ILE P  52      -8.799 -69.963 112.022  0.00 97.00      PROA   
ATOM    794  CA  ILE P  52     -10.613 -69.007 112.304  0.00 97.00      PROA   
ATOM    795  HA  ILE P  52     -10.936 -67.979 112.219  0.00 97.00      PROA   
ATOM    796  CB  ILE P  52     -11.237 -69.788 111.153  0.00 97.00      PROA   
ATOM    797  HB  ILE P  52     -10.845 -70.826 111.173  0.00 97.00      PROA   
ATOM    798  CG2 ILE P  52     -12.769 -69.864 111.291  0.00 97.00      PROA   
ATOM    799 HG21 ILE P  52     -13.213 -68.847 111.322  0.00 97.00      PROA   
ATOM    800 HG22 ILE P  52     -13.081 -70.431 112.190  0.00 97.00      PROA   
ATOM    801 HG23 ILE P  52     -13.189 -70.385 110.407  0.00 97.00      PROA   
ATOM    802  CG1 ILE P  52     -10.840 -69.160 109.794  0.00 97.00      PROA   
ATOM    803 HG11 ILE P  52      -9.796 -68.787 109.827  0.00 97.00      PROA   
ATOM    804 HG12 ILE P  52     -11.500 -68.283 109.612  0.00 97.00      PROA   
ATOM    805  CD  ILE P  52     -10.956 -70.128 108.611  0.00 97.00      PROA   
ATOM    806  HD1 ILE P  52     -11.987 -70.528 108.531  0.00 97.00      PROA   
ATOM    807  HD2 ILE P  52     -10.246 -70.974 108.720  0.00 97.00      PROA   
ATOM    808  HD3 ILE P  52     -10.723 -69.597 107.666  0.00 97.00      PROA   
ATOM    809  C   ILE P  52     -11.052 -69.550 113.645  0.00 97.00      PROA   
ATOM    810  O   ILE P  52     -10.963 -70.745 113.918  0.00 97.00      PROA   
ATOM    811  N   THR P  53     -11.526 -68.651 114.537  0.00 97.00      PROA   
ATOM    812  HN  THR P  53     -11.509 -67.679 114.312  0.00 97.00      PROA   
ATOM    813  CA  THR P  53     -11.980 -68.988 115.879  0.00 97.00      PROA   
ATOM    814  HA  THR P  53     -11.158 -69.485 116.375  0.00 97.00      PROA   
ATOM    815  CB  THR P  53     -12.362 -67.753 116.688  0.00 97.00      PROA   
ATOM    816  HB  THR P  53     -13.276 -67.276 116.264  0.00 97.00      PROA   
ATOM    817  OG1 THR P  53     -11.309 -66.801 116.641  0.00 97.00      PROA   
ATOM    818  HG1 THR P  53     -11.588 -66.081 117.212  0.00 97.00      PROA   
ATOM    819  CG2 THR P  53     -12.598 -68.105 118.171  0.00 97.00      PROA   
ATOM    820 HG21 THR P  53     -11.697 -68.599 118.595  0.00 97.00      PROA   
ATOM    821 HG22 THR P  53     -13.465 -68.784 118.292  0.00 97.00      PROA   
ATOM    822 HG23 THR P  53     -12.802 -67.184 118.758  0.00 97.00      PROA   
ATOM    823  C   THR P  53     -13.147 -69.952 115.870  0.00 97.00      PROA   
ATOM    824  O   THR P  53     -13.178 -70.901 116.652  0.00 97.00      PROA   
ATOM    825  N   SER P  54     -14.121 -69.731 114.961  0.00 97.00      PROA   
ATOM    826  HN  SER P  54     -14.040 -68.993 114.297  0.00 97.00      PROA   
ATOM    827  CA  SER P  54     -15.326 -70.524 114.890  0.00 97.00      PROA   
ATOM    828  HA  SER P  54     -15.060 -71.568 114.988  0.00 97.00      PROA   
ATOM    829  CB  SER P  54     -16.417 -70.110 115.924  0.00 97.00      PROA   
ATOM    830  HB1 SER P  54     -17.301 -70.776 115.845  0.00 97.00      PROA   
ATOM    831  HB2 SER P  54     -16.751 -69.068 115.734  0.00 97.00      PROA   
ATOM    832  OG  SER P  54     -15.933 -70.154 117.261  0.00 97.00      PROA   
ATOM    833  HG1 SER P  54     -15.545 -71.026 117.379  0.00 97.00      PROA   
ATOM    834  C   SER P  54     -15.895 -70.277 113.514  0.00 97.00      PROA   
ATOM    835  O   SER P  54     -16.377 -69.185 113.230  0.00 97.00      PROA   
ATOM    836  N   ALA P  55     -15.813 -71.278 112.609  0.00 97.00      PROA   
ATOM    837  HN  ALA P  55     -15.410 -72.156 112.871  0.00 97.00      PROA   
ATOM    838  CA  ALA P  55     -16.049 -71.129 111.185  0.00 97.00      PROA   
ATOM    839  HA  ALA P  55     -15.342 -70.389 110.851  0.00 97.00      PROA   
ATOM    840  CB  ALA P  55     -15.722 -72.449 110.460  0.00 97.00      PROA   
ATOM    841  HB1 ALA P  55     -16.415 -73.256 110.781  0.00 97.00      PROA   
ATOM    842  HB2 ALA P  55     -14.687 -72.769 110.714  0.00 97.00      PROA   
ATOM    843  HB3 ALA P  55     -15.787 -72.327 109.360  0.00 97.00      PROA   
ATOM    844  C   ALA P  55     -17.417 -70.633 110.731  0.00 97.00      PROA   
ATOM    845  O   ALA P  55     -18.457 -71.062 111.222  0.00 97.00      PROA   
ATOM    846  N   SER P  56     -17.419 -69.712 109.733  0.00 97.00      PROA   
ATOM    847  HN  SER P  56     -16.548 -69.344 109.404  0.00 97.00      PROA   
ATOM    848  CA  SER P  56     -18.595 -69.214 109.039  0.00 97.00      PROA   
ATOM    849  HA  SER P  56     -19.474 -69.524 109.584  0.00 97.00      PROA   
ATOM    850  CB  SER P  56     -18.640 -67.663 108.912  0.00 97.00      PROA   
ATOM    851  HB1 SER P  56     -18.532 -67.223 109.925  0.00 97.00      PROA   
ATOM    852  HB2 SER P  56     -19.623 -67.341 108.504  0.00 97.00      PROA   
ATOM    853  OG  SER P  56     -17.598 -67.139 108.092  0.00 97.00      PROA   
ATOM    854  HG1 SER P  56     -17.926 -66.298 107.745  0.00 97.00      PROA   
ATOM    855  C   SER P  56     -18.672 -69.852 107.666  0.00 97.00      PROA   
ATOM    856  O   SER P  56     -17.747 -70.521 107.219  0.00 97.00      PROA   
ATOM    857  N   GLU P  57     -19.808 -69.669 106.953  0.00 97.00      PROA   
ATOM    858  HN  GLU P  57     -20.549 -69.105 107.311  0.00 97.00      PROA   
ATOM    859  CA  GLU P  57     -20.015 -70.133 105.590  0.00 97.00      PROA   
ATOM    860  HA  GLU P  57     -19.882 -71.206 105.561  0.00 97.00      PROA   
ATOM    861  CB  GLU P  57     -21.445 -69.729 105.128  0.00 97.00      PROA   
ATOM    862  HB1 GLU P  57     -21.627 -70.090 104.094  0.00 97.00      PROA   
ATOM    863  HB2 GLU P  57     -21.485 -68.614 105.104  0.00 97.00      PROA   
ATOM    864  CG  GLU P  57     -22.623 -70.145 106.053  0.00 97.00      PROA   
ATOM    865  HG1 GLU P  57     -23.529 -69.601 105.696  0.00 97.00      PROA   
ATOM    866  HG2 GLU P  57     -22.444 -69.838 107.102  0.00 97.00      PROA   
ATOM    867  CD  GLU P  57     -22.970 -71.629 106.043  0.00 97.00      PROA   
ATOM    868  OE1 GLU P  57     -24.031 -71.951 105.449  0.00 97.00      PROA   
ATOM    869  OE2 GLU P  57     -22.242 -72.441 106.673  0.00 97.00      PROA   
ATOM    870  C   GLU P  57     -19.002 -69.472 104.650  0.00 97.00      PROA   
ATOM    871  O   GLU P  57     -18.394 -70.089 103.780  0.00 97.00      PROA   
ATOM    872  N   ASP P  58     -18.812 -68.165 104.889  0.00 97.00      PROA   
ATOM    873  HN  ASP P  58     -19.385 -67.751 105.594  0.00 97.00      PROA   
ATOM    874  CA  ASP P  58     -18.047 -67.152 104.208  0.00 97.00      PROA   
ATOM    875  HA  ASP P  58     -18.237 -67.264 103.151  0.00 97.00      PROA   
ATOM    876  CB  ASP P  58     -18.563 -65.731 104.637  0.00 97.00      PROA   
ATOM    877  HB1 ASP P  58     -19.320 -65.411 103.884  0.00 97.00      PROA   
ATOM    878  HB2 ASP P  58     -17.750 -64.981 104.639  0.00 97.00      PROA   
ATOM    879  CG  ASP P  58     -19.298 -65.690 105.992  0.00 97.00      PROA   
ATOM    880  OD1 ASP P  58     -20.368 -66.341 106.137  0.00 97.00      PROA   
ATOM    881  OD2 ASP P  58     -18.800 -64.977 106.902  0.00 97.00      PROA   
ATOM    882  C   ASP P  58     -16.534 -67.294 104.347  0.00 97.00      PROA   
ATOM    883  O   ASP P  58     -15.793 -66.769 103.516  0.00 97.00      PROA   
ATOM    884  N   ASP P  59     -16.033 -68.075 105.335  0.00 97.00      PROA   
ATOM    885  HN  ASP P  59     -16.612 -68.347 106.101  0.00 97.00      PROA   
ATOM    886  CA  ASP P  59     -14.663 -68.574 105.390  0.00 97.00      PROA   
ATOM    887  HA  ASP P  59     -13.994 -67.722 105.403  0.00 97.00      PROA   
ATOM    888  CB  ASP P  59     -14.458 -69.427 106.675  0.00 97.00      PROA   
ATOM    889  HB1 ASP P  59     -13.538 -70.045 106.598  0.00 97.00      PROA   
ATOM    890  HB2 ASP P  59     -15.323 -70.104 106.824  0.00 97.00      PROA   
ATOM    891  CG  ASP P  59     -14.264 -68.576 107.930  0.00 97.00      PROA   
ATOM    892  OD1 ASP P  59     -13.475 -67.597 107.885  0.00 97.00      PROA   
ATOM    893  OD2 ASP P  59     -14.800 -68.990 108.988  0.00 97.00      PROA   
ATOM    894  C   ASP P  59     -14.269 -69.433 104.176  0.00 97.00      PROA   
ATOM    895  O   ASP P  59     -13.092 -69.562 103.858  0.00 97.00      PROA   
ATOM    896  N   SER P  60     -15.241 -70.053 103.466  0.00 97.00      PROA   
ATOM    897  HN  SER P  60     -16.187 -69.921 103.751  0.00 97.00      PROA   
ATOM    898  CA  SER P  60     -15.011 -70.916 102.304  0.00 97.00      PROA   
ATOM    899  HA  SER P  60     -14.377 -71.724 102.643  0.00 97.00      PROA   
ATOM    900  CB  SER P  60     -16.312 -71.534 101.730  0.00 97.00      PROA   
ATOM    901  HB1 SER P  60     -16.076 -72.226 100.892  0.00 97.00      PROA   
ATOM    902  HB2 SER P  60     -16.984 -70.732 101.355  0.00 97.00      PROA   
ATOM    903  OG  SER P  60     -17.014 -72.282 102.710  0.00 97.00      PROA   
ATOM    904  HG1 SER P  60     -17.490 -71.641 103.248  0.00 97.00      PROA   
ATOM    905  C   SER P  60     -14.321 -70.259 101.108  0.00 97.00      PROA   
ATOM    906  O   SER P  60     -14.610 -69.122 100.743  0.00 97.00      PROA   
ATOM    907  N   GLY P  61     -13.414 -71.001 100.426  0.00 97.00      PROA   
ATOM    908  HN  GLY P  61     -13.224 -71.944 100.700  0.00 97.00      PROA   
ATOM    909  CA  GLY P  61     -12.689 -70.477  99.277  0.00 97.00      PROA   
ATOM    910  HA1 GLY P  61     -12.568 -69.407  99.383  0.00 97.00      PROA   
ATOM    911  HA2 GLY P  61     -13.219 -70.771  98.383  0.00 97.00      PROA   
ATOM    912  C   GLY P  61     -11.309 -71.048  99.220  0.00 97.00      PROA   
ATOM    913  O   GLY P  61     -10.930 -71.858 100.055  0.00 97.00      PROA   
ATOM    914  N   GLU P  62     -10.499 -70.636  98.217  0.00 97.00      PROA   
ATOM    915  HN  GLU P  62     -10.815 -69.978  97.534  0.00 97.00      PROA   
ATOM    916  CA  GLU P  62      -9.136 -71.098  98.090  0.00 97.00      PROA   
ATOM    917  HA  GLU P  62      -9.061 -72.045  98.591  0.00 97.00      PROA   
ATOM    918  CB  GLU P  62      -8.692 -71.392  96.636  0.00 97.00      PROA   
ATOM    919  HB1 GLU P  62      -9.476 -72.044  96.189  0.00 97.00      PROA   
ATOM    920  HB2 GLU P  62      -7.752 -71.986  96.694  0.00 97.00      PROA   
ATOM    921  CG  GLU P  62      -8.494 -70.200  95.683  0.00 97.00      PROA   
ATOM    922  HG1 GLU P  62      -7.900 -69.392  96.155  0.00 97.00      PROA   
ATOM    923  HG2 GLU P  62      -9.476 -69.794  95.366  0.00 97.00      PROA   
ATOM    924  CD  GLU P  62      -7.743 -70.657  94.437  0.00 97.00      PROA   
ATOM    925  OE1 GLU P  62      -8.021 -71.766  93.922  0.00 97.00      PROA   
ATOM    926  OE2 GLU P  62      -6.874 -69.883  93.979  0.00 97.00      PROA   
ATOM    927  C   GLU P  62      -8.174 -70.196  98.818  0.00 97.00      PROA   
ATOM    928  O   GLU P  62      -8.087 -68.993  98.591  0.00 97.00      PROA   
ATOM    929  N   TYR P  63      -7.426 -70.814  99.754  0.00 97.00      PROA   
ATOM    930  HN  TYR P  63      -7.540 -71.794  99.907  0.00 97.00      PROA   
ATOM    931  CA  TYR P  63      -6.458 -70.178 100.610  0.00 97.00      PROA   
ATOM    932  HA  TYR P  63      -6.700 -69.128 100.707  0.00 97.00      PROA   
ATOM    933  CB  TYR P  63      -6.407 -70.836 102.017  0.00 97.00      PROA   
ATOM    934  HB1 TYR P  63      -5.462 -70.596 102.547  0.00 97.00      PROA   
ATOM    935  HB2 TYR P  63      -6.485 -71.937 101.914  0.00 97.00      PROA   
ATOM    936  CG  TYR P  63      -7.559 -70.379 102.871  0.00 97.00      PROA   
ATOM    937  CD1 TYR P  63      -8.878 -70.782 102.590  0.00 97.00      PROA   
ATOM    938  HD1 TYR P  63      -9.075 -71.445 101.763  0.00 97.00      PROA   
ATOM    939  CE1 TYR P  63      -9.948 -70.305 103.354  0.00 97.00      PROA   
ATOM    940  HE1 TYR P  63     -10.955 -70.590 103.095  0.00 97.00      PROA   
ATOM    941  CZ  TYR P  63      -9.706 -69.461 104.444  0.00 97.00      PROA   
ATOM    942  OH  TYR P  63     -10.769 -68.927 105.199  0.00 97.00      PROA   
ATOM    943  HH  TYR P  63     -11.591 -69.137 104.746  0.00 97.00      PROA   
ATOM    944  CD2 TYR P  63      -7.329 -69.556 103.987  0.00 97.00      PROA   
ATOM    945  HD2 TYR P  63      -6.323 -69.252 104.237  0.00 97.00      PROA   
ATOM    946  CE2 TYR P  63      -8.395 -69.107 104.772  0.00 97.00      PROA   
ATOM    947  HE2 TYR P  63      -8.211 -68.446 105.602  0.00 97.00      PROA   
ATOM    948  C   TYR P  63      -5.102 -70.280  99.967  0.00 97.00      PROA   
ATOM    949  O   TYR P  63      -4.718 -71.330  99.459  0.00 97.00      PROA   
ATOM    950  N   ARG P  64      -4.340 -69.165  99.949  0.00 97.00      PROA   
ATOM    951  HN  ARG P  64      -4.698 -68.291 100.273  0.00 97.00      PROA   
ATOM    952  CA  ARG P  64      -3.014 -69.169  99.374  0.00 97.00      PROA   
ATOM    953  HA  ARG P  64      -2.567 -70.147  99.490  0.00 97.00      PROA   
ATOM    954  CB  ARG P  64      -2.990 -68.725  97.885  0.00 97.00      PROA   
ATOM    955  HB1 ARG P  64      -2.107 -69.204  97.407  0.00 97.00      PROA   
ATOM    956  HB2 ARG P  64      -2.861 -67.624  97.788  0.00 97.00      PROA   
ATOM    957  CG  ARG P  64      -4.276 -69.071  97.107  0.00 97.00      PROA   
ATOM    958  HG1 ARG P  64      -5.116 -68.461  97.502  0.00 97.00      PROA   
ATOM    959  HG2 ARG P  64      -4.545 -70.141  97.260  0.00 97.00      PROA   
ATOM    960  CD  ARG P  64      -4.170 -68.806  95.610  0.00 97.00      PROA   
ATOM    961  HD1 ARG P  64      -3.697 -67.825  95.395  0.00 97.00      PROA   
ATOM    962  HD2 ARG P  64      -5.174 -68.832  95.149  0.00 97.00      PROA   
ATOM    963  NE  ARG P  64      -3.298 -69.892  95.078  0.00 97.00      PROA   
ATOM    964  HE  ARG P  64      -2.750 -70.424  95.723  0.00 97.00      PROA   
ATOM    965  CZ  ARG P  64      -3.372 -70.393  93.834  0.00 97.00      PROA   
ATOM    966  NH1 ARG P  64      -4.419 -70.205  93.025  0.00 97.00      PROA   
ATOM    967 HH11 ARG P  64      -5.274 -69.924  93.464  0.00 97.00      PROA   
ATOM    968 HH12 ARG P  64      -4.518 -70.803  92.239  0.00 97.00      PROA   
ATOM    969  NH2 ARG P  64      -2.362 -71.170  93.420  0.00 97.00      PROA   
ATOM    970 HH21 ARG P  64      -1.571 -71.242  94.026  0.00 97.00      PROA   
ATOM    971 HH22 ARG P  64      -2.371 -71.511  92.488  0.00 97.00      PROA   
ATOM    972  C   ARG P  64      -2.214 -68.164 100.157  0.00 97.00      PROA   
ATOM    973  O   ARG P  64      -2.766 -67.216 100.701  0.00 97.00      PROA   
ATOM    974  N   CYS P  65      -0.876 -68.334 100.227  0.00 97.00      PROA   
ATOM    975  HN  CYS P  65      -0.438 -69.182  99.940  0.00 97.00      PROA   
ATOM    976  CA  CYS P  65      -0.019 -67.320 100.797  0.00 97.00      PROA   
ATOM    977  HA  CYS P  65      -0.512 -66.369 100.680  0.00 97.00      PROA   
ATOM    978  CB  CYS P  65       0.235 -67.558 102.304  0.00 97.00      PROA   
ATOM    979  HB1 CYS P  65      -0.735 -67.385 102.821  0.00 97.00      PROA   
ATOM    980  HB2 CYS P  65       0.954 -66.821 102.717  0.00 97.00      PROA   
ATOM    981  SG  CYS P  65       0.760 -69.258 102.662  0.00 97.00      PROA   
ATOM    982  C   CYS P  65       1.289 -67.185 100.049  0.00 97.00      PROA   
ATOM    983  O   CYS P  65       1.700 -68.046  99.278  0.00 97.00      PROA   
ATOM    984  N   GLN P  66       1.965 -66.037 100.263  0.00 97.00      PROA   
ATOM    985  HN  GLN P  66       1.550 -65.330 100.833  0.00 97.00      PROA   
ATOM    986  CA  GLN P  66       3.272 -65.740  99.726  0.00 97.00      PROA   
ATOM    987  HA  GLN P  66       3.694 -66.620  99.259  0.00 97.00      PROA   
ATOM    988  CB  GLN P  66       3.159 -64.569  98.695  0.00 97.00      PROA   
ATOM    989  HB1 GLN P  66       3.013 -63.596  99.203  0.00 97.00      PROA   
ATOM    990  HB2 GLN P  66       2.224 -64.777  98.123  0.00 97.00      PROA   
ATOM    991  CG  GLN P  66       4.304 -64.492  97.660  0.00 97.00      PROA   
ATOM    992  HG1 GLN P  66       4.505 -65.530  97.316  0.00 97.00      PROA   
ATOM    993  HG2 GLN P  66       5.234 -64.091  98.103  0.00 97.00      PROA   
ATOM    994  CD  GLN P  66       3.943 -63.714  96.381  0.00 97.00      PROA   
ATOM    995  OE1 GLN P  66       3.980 -64.303  95.302  0.00 97.00      PROA   
ATOM    996  NE2 GLN P  66       3.593 -62.406  96.460  0.00 97.00      PROA   
ATOM    997 HE21 GLN P  66       3.297 -61.931  95.633  0.00 97.00      PROA   
ATOM    998 HE22 GLN P  66       3.558 -61.937  97.343  0.00 97.00      PROA   
ATOM    999  C   GLN P  66       4.096 -65.379 100.956  0.00 97.00      PROA   
ATOM   1000  O   GLN P  66       3.847 -64.367 101.606  0.00 97.00      PROA   
ATOM   1001  N   ARG P  67       5.092 -66.229 101.330  0.00 97.00      PROA   
ATOM   1002  HN  ARG P  67       5.259 -67.078 100.834  0.00 97.00      PROA   
ATOM   1003  CA  ARG P  67       5.921 -66.023 102.509  0.00 97.00      PROA   
ATOM   1004  HA  ARG P  67       5.527 -65.225 103.122  0.00 97.00      PROA   
ATOM   1005  CB  ARG P  67       6.009 -67.323 103.361  0.00 97.00      PROA   
ATOM   1006  HB1 ARG P  67       6.836 -67.270 104.103  0.00 97.00      PROA   
ATOM   1007  HB2 ARG P  67       6.243 -68.169 102.674  0.00 97.00      PROA   
ATOM   1008  CG  ARG P  67       4.717 -67.671 104.119  0.00 97.00      PROA   
ATOM   1009  HG1 ARG P  67       4.749 -68.755 104.376  0.00 97.00      PROA   
ATOM   1010  HG2 ARG P  67       3.848 -67.519 103.444  0.00 97.00      PROA   
ATOM   1011  CD  ARG P  67       4.491 -66.854 105.398  0.00 97.00      PROA   
ATOM   1012  HD1 ARG P  67       3.436 -66.940 105.729  0.00 97.00      PROA   
ATOM   1013  HD2 ARG P  67       4.725 -65.779 105.246  0.00 97.00      PROA   
ATOM   1014  NE  ARG P  67       5.313 -67.468 106.483  0.00 97.00      PROA   
ATOM   1015  HE  ARG P  67       5.068 -68.385 106.795  0.00 97.00      PROA   
ATOM   1016  CZ  ARG P  67       6.383 -66.897 107.064  0.00 97.00      PROA   
ATOM   1017  NH1 ARG P  67       6.792 -65.659 106.776  0.00 97.00      PROA   
ATOM   1018 HH11 ARG P  67       6.211 -65.061 106.230  0.00 97.00      PROA   
ATOM   1019 HH12 ARG P  67       7.539 -65.274 107.319  0.00 97.00      PROA   
ATOM   1020  NH2 ARG P  67       7.059 -67.587 107.997  0.00 97.00      PROA   
ATOM   1021 HH21 ARG P  67       6.769 -68.511 108.221  0.00 97.00      PROA   
ATOM   1022 HH22 ARG P  67       7.866 -67.166 108.412  0.00 97.00      PROA   
ATOM   1023  C   ARG P  67       7.339 -65.667 102.127  0.00 97.00      PROA   
ATOM   1024  O   ARG P  67       8.133 -66.565 101.861  0.00 97.00      PROA   
ATOM   1025  N   GLY P  68       7.697 -64.353 102.148  0.00 97.00      PROA   
ATOM   1026  HN  GLY P  68       6.998 -63.679 102.382  0.00 97.00      PROA   
ATOM   1027  CA  GLY P  68       9.048 -63.796 102.007  0.00 97.00      PROA   
ATOM   1028  HA1 GLY P  68       9.570 -64.012 102.928  0.00 97.00      PROA   
ATOM   1029  HA2 GLY P  68       8.924 -62.734 101.856  0.00 97.00      PROA   
ATOM   1030  C   GLY P  68       9.952 -64.274 100.886  0.00 97.00      PROA   
ATOM   1031  O   GLY P  68      11.153 -64.010 100.910  0.00 97.00      PROA   
ATOM   1032  N   LEU P  69       9.414 -65.007  99.894  0.00 97.00      PROA   
ATOM   1033  HN  LEU P  69       8.437 -65.188  99.908  0.00 97.00      PROA   
ATOM   1034  CA  LEU P  69      10.203 -65.804  98.983  0.00 97.00      PROA   
ATOM   1035  HA  LEU P  69      11.170 -65.345  98.826  0.00 97.00      PROA   
ATOM   1036  CB  LEU P  69      10.341 -67.268  99.485  0.00 97.00      PROA   
ATOM   1037  HB1 LEU P  69      10.749 -67.923  98.685  0.00 97.00      PROA   
ATOM   1038  HB2 LEU P  69       9.322 -67.624  99.759  0.00 97.00      PROA   
ATOM   1039  CG  LEU P  69      11.220 -67.497 100.734  0.00 97.00      PROA   
ATOM   1040  HG  LEU P  69      10.867 -66.832 101.555  0.00 97.00      PROA   
ATOM   1041  CD1 LEU P  69      11.061 -68.947 101.224  0.00 97.00      PROA   
ATOM   1042 HD11 LEU P  69      11.385 -69.660 100.436  0.00 97.00      PROA   
ATOM   1043 HD12 LEU P  69      10.002 -69.157 101.486  0.00 97.00      PROA   
ATOM   1044 HD13 LEU P  69      11.689 -69.109 102.124  0.00 97.00      PROA   
ATOM   1045  CD2 LEU P  69      12.700 -67.184 100.461  0.00 97.00      PROA   
ATOM   1046 HD21 LEU P  69      12.830 -66.115 100.197  0.00 97.00      PROA   
ATOM   1047 HD22 LEU P  69      13.077 -67.811  99.625  0.00 97.00      PROA   
ATOM   1048 HD23 LEU P  69      13.307 -67.399 101.365  0.00 97.00      PROA   
ATOM   1049  C   LEU P  69       9.483 -65.865  97.658  0.00 97.00      PROA   
ATOM   1050  O   LEU P  69       8.256 -65.830  97.607  0.00 97.00      PROA   
ATOM   1051  N   SER P  70      10.249 -65.982  96.547  0.00 97.00      PROA   
ATOM   1052  HN  SER P  70      11.244 -66.020  96.635  0.00 97.00      PROA   
ATOM   1053  CA  SER P  70       9.770 -66.103  95.175  0.00 97.00      PROA   
ATOM   1054  HA  SER P  70       9.420 -65.117  94.905  0.00 97.00      PROA   
ATOM   1055  CB  SER P  70      10.936 -66.442  94.207  0.00 97.00      PROA   
ATOM   1056  HB1 SER P  70      11.622 -65.567  94.183  0.00 97.00      PROA   
ATOM   1057  HB2 SER P  70      10.576 -66.622  93.171  0.00 97.00      PROA   
ATOM   1058  OG  SER P  70      11.678 -67.568  94.676  0.00 97.00      PROA   
ATOM   1059  HG1 SER P  70      12.439 -67.675  94.100  0.00 97.00      PROA   
ATOM   1060  C   SER P  70       8.593 -67.052  94.936  0.00 97.00      PROA   
ATOM   1061  O   SER P  70       8.657 -68.239  95.234  0.00 97.00      PROA   
ATOM   1062  N   GLY P  71       7.479 -66.536  94.365  0.00 97.00      PROA   
ATOM   1063  HN  GLY P  71       7.481 -65.577  94.091  0.00 97.00      PROA   
ATOM   1064  CA  GLY P  71       6.245 -67.285  94.133  0.00 97.00      PROA   
ATOM   1065  HA1 GLY P  71       6.512 -68.260  93.749  0.00 97.00      PROA   
ATOM   1066  HA2 GLY P  71       5.670 -66.718  93.420  0.00 97.00      PROA   
ATOM   1067  C   GLY P  71       5.369 -67.510  95.353  0.00 97.00      PROA   
ATOM   1068  O   GLY P  71       5.823 -67.522  96.492  0.00 97.00      PROA   
ATOM   1069  N   ARG P  72       4.052 -67.716  95.114  0.00 97.00      PROA   
ATOM   1070  HN  ARG P  72       3.715 -67.698  94.178  0.00 97.00      PROA   
ATOM   1071  CA  ARG P  72       3.024 -67.954  96.111  0.00 97.00      PROA   
ATOM   1072  HA  ARG P  72       3.458 -67.871  97.100  0.00 97.00      PROA   
ATOM   1073  CB  ARG P  72       1.809 -66.975  96.026  0.00 97.00      PROA   
ATOM   1074  HB1 ARG P  72       2.193 -65.938  96.118  0.00 97.00      PROA   
ATOM   1075  HB2 ARG P  72       1.170 -67.136  96.924  0.00 97.00      PROA   
ATOM   1076  CG  ARG P  72       0.849 -67.067  94.807  0.00 97.00      PROA   
ATOM   1077  HG1 ARG P  72       0.121 -66.227  94.904  0.00 97.00      PROA   
ATOM   1078  HG2 ARG P  72       0.268 -68.010  94.886  0.00 97.00      PROA   
ATOM   1079  CD  ARG P  72       1.447 -67.002  93.389  0.00 97.00      PROA   
ATOM   1080  HD1 ARG P  72       0.643 -66.824  92.640  0.00 97.00      PROA   
ATOM   1081  HD2 ARG P  72       1.981 -67.946  93.146  0.00 97.00      PROA   
ATOM   1082  NE  ARG P  72       2.401 -65.855  93.374  0.00 97.00      PROA   
ATOM   1083  HE  ARG P  72       2.618 -65.417  94.245  0.00 97.00      PROA   
ATOM   1084  CZ  ARG P  72       3.181 -65.486  92.339  0.00 97.00      PROA   
ATOM   1085  NH1 ARG P  72       3.034 -65.937  91.091  0.00 97.00      PROA   
ATOM   1086 HH11 ARG P  72       2.250 -66.508  90.877  0.00 97.00      PROA   
ATOM   1087 HH12 ARG P  72       3.654 -65.593  90.389  0.00 97.00      PROA   
ATOM   1088  NH2 ARG P  72       4.155 -64.597  92.601  0.00 97.00      PROA   
ATOM   1089 HH21 ARG P  72       4.230 -64.284  93.549  0.00 97.00      PROA   
ATOM   1090 HH22 ARG P  72       4.691 -64.202  91.864  0.00 97.00      PROA   
ATOM   1091  C   ARG P  72       2.520 -69.369  95.945  0.00 97.00      PROA   
ATOM   1092  O   ARG P  72       2.717 -70.005  94.912  0.00 97.00      PROA   
ATOM   1093  N   SER P  73       1.880 -69.881  97.019  0.00 97.00      PROA   
ATOM   1094  HN  SER P  73       1.830 -69.322  97.846  0.00 97.00      PROA   
ATOM   1095  CA  SER P  73       1.223 -71.159  97.196  0.00 97.00      PROA   
ATOM   1096  HA  SER P  73       2.032 -71.867  97.315  0.00 97.00      PROA   
ATOM   1097  CB  SER P  73       0.412 -71.166  98.522  0.00 97.00      PROA   
ATOM   1098  HB1 SER P  73      -0.470 -71.838  98.545  0.00 97.00      PROA   
ATOM   1099  HB2 SER P  73       0.029 -70.144  98.688  0.00 97.00      PROA   
ATOM   1100  OG  SER P  73       1.239 -71.545  99.611  0.00 97.00      PROA   
ATOM   1101  HG1 SER P  73       1.259 -72.509  99.579  0.00 97.00      PROA   
ATOM   1102  C   SER P  73       0.345 -71.778  96.130  0.00 97.00      PROA   
ATOM   1103  O   SER P  73      -0.166 -71.166  95.198  0.00 97.00      PROA   
ATOM   1104  N   ASP P  74       0.122 -73.073  96.411  0.00 97.00      PROA   
ATOM   1105  HN  ASP P  74       0.694 -73.469  97.129  0.00 97.00      PROA   
ATOM   1106  CA  ASP P  74      -1.005 -73.946  96.214  0.00 97.00      PROA   
ATOM   1107  HA  ASP P  74      -0.851 -74.403  95.251  0.00 97.00      PROA   
ATOM   1108  CB  ASP P  74      -0.929 -75.068  97.316  0.00 97.00      PROA   
ATOM   1109  HB1 ASP P  74      -0.252 -75.871  96.945  0.00 97.00      PROA   
ATOM   1110  HB2 ASP P  74      -1.918 -75.526  97.509  0.00 97.00      PROA   
ATOM   1111  CG  ASP P  74      -0.324 -74.599  98.659  0.00 97.00      PROA   
ATOM   1112  OD1 ASP P  74       0.887 -74.250  98.692  0.00 97.00      PROA   
ATOM   1113  OD2 ASP P  74      -1.066 -74.593  99.674  0.00 97.00      PROA   
ATOM   1114  C   ASP P  74      -2.387 -73.268  96.238  0.00 97.00      PROA   
ATOM   1115  O   ASP P  74      -2.563 -72.225  96.869  0.00 97.00      PROA   
ATOM   1116  N   PRO P  75      -3.395 -73.797  95.547  0.00 97.00      PROA   
ATOM   1117  CD  PRO P  75      -3.232 -74.689  94.396  0.00 97.00      PROA   
ATOM   1118  HD1 PRO P  75      -2.913 -75.695  94.747  0.00 97.00      PROA   
ATOM   1119  HD2 PRO P  75      -2.477 -74.272  93.694  0.00 97.00      PROA   
ATOM   1120  CA  PRO P  75      -4.791 -73.485  95.802  0.00 97.00      PROA   
ATOM   1121  HA  PRO P  75      -4.934 -72.486  96.191  0.00 97.00      PROA   
ATOM   1122  CB  PRO P  75      -5.409 -73.631  94.401  0.00 97.00      PROA   
ATOM   1123  HB1 PRO P  75      -5.252 -72.683  93.845  0.00 97.00      PROA   
ATOM   1124  HB2 PRO P  75      -6.498 -73.832  94.411  0.00 97.00      PROA   
ATOM   1125  CG  PRO P  75      -4.607 -74.753  93.720  0.00 97.00      PROA   
ATOM   1126  HG1 PRO P  75      -5.084 -75.730  93.947  0.00 97.00      PROA   
ATOM   1127  HG2 PRO P  75      -4.556 -74.619  92.622  0.00 97.00      PROA   
ATOM   1128  C   PRO P  75      -5.413 -74.484  96.771  0.00 97.00      PROA   
ATOM   1129  O   PRO P  75      -6.089 -75.409  96.322  0.00 97.00      PROA   
ATOM   1130  N   ILE P  76      -5.259 -74.338  98.110  0.00 97.00      PROA   
ATOM   1131  HN  ILE P  76      -4.677 -73.633  98.512  0.00 97.00      PROA   
ATOM   1132  CA  ILE P  76      -6.004 -75.212  99.011  0.00 97.00      PROA   
ATOM   1133  HA  ILE P  76      -6.101 -76.180  98.539  0.00 97.00      PROA   
ATOM   1134  CB  ILE P  76      -5.327 -75.546 100.336  0.00 97.00      PROA   
ATOM   1135  HB  ILE P  76      -6.048 -76.109 100.976  0.00 97.00      PROA   
ATOM   1136  CG2 ILE P  76      -4.144 -76.499 100.048  0.00 97.00      PROA   
ATOM   1137 HG21 ILE P  76      -3.371 -75.983  99.443  0.00 97.00      PROA   
ATOM   1138 HG22 ILE P  76      -4.480 -77.403  99.499  0.00 97.00      PROA   
ATOM   1139 HG23 ILE P  76      -3.673 -76.821 101.000  0.00 97.00      PROA   
ATOM   1140  CG1 ILE P  76      -4.854 -74.302 101.114  0.00 97.00      PROA   
ATOM   1141 HG11 ILE P  76      -5.246 -73.385 100.633  0.00 97.00      PROA   
ATOM   1142 HG12 ILE P  76      -3.745 -74.251 101.061  0.00 97.00      PROA   
ATOM   1143  CD  ILE P  76      -5.308 -74.311 102.576  0.00 97.00      PROA   
ATOM   1144  HD1 ILE P  76      -4.895 -75.191 103.111  0.00 97.00      PROA   
ATOM   1145  HD2 ILE P  76      -6.417 -74.339 102.637  0.00 97.00      PROA   
ATOM   1146  HD3 ILE P  76      -4.960 -73.388 103.085  0.00 97.00      PROA   
ATOM   1147  C   ILE P  76      -7.425 -74.695  99.197  0.00 97.00      PROA   
ATOM   1148  O   ILE P  76      -7.707 -73.767  99.952  0.00 97.00      PROA   
ATOM   1149  N   GLN P  77      -8.368 -75.307  98.450  0.00 97.00      PROA   
ATOM   1150  HN  GLN P  77      -8.090 -75.990  97.779  0.00 97.00      PROA   
ATOM   1151  CA  GLN P  77      -9.747 -74.879  98.378  0.00 97.00      PROA   
ATOM   1152  HA  GLN P  77      -9.786 -73.810  98.469  0.00 97.00      PROA   
ATOM   1153  CB  GLN P  77     -10.343 -75.249  96.992  0.00 97.00      PROA   
ATOM   1154  HB1 GLN P  77     -11.265 -74.644  96.847  0.00 97.00      PROA   
ATOM   1155  HB2 GLN P  77     -10.631 -76.322  96.958  0.00 97.00      PROA   
ATOM   1156  CG  GLN P  77      -9.346 -74.987  95.829  0.00 97.00      PROA   
ATOM   1157  HG1 GLN P  77      -8.588 -75.796  95.783  0.00 97.00      PROA   
ATOM   1158  HG2 GLN P  77      -8.804 -74.035  95.992  0.00 97.00      PROA   
ATOM   1159  CD  GLN P  77     -10.056 -74.961  94.470  0.00 97.00      PROA   
ATOM   1160  OE1 GLN P  77     -10.815 -75.881  94.149  0.00 97.00      PROA   
ATOM   1161  NE2 GLN P  77      -9.797 -73.909  93.643  0.00 97.00      PROA   
ATOM   1162 HE21 GLN P  77      -9.134 -73.198  93.894  0.00 97.00      PROA   
ATOM   1163 HE22 GLN P  77     -10.259 -73.868  92.760  0.00 97.00      PROA   
ATOM   1164  C   GLN P  77     -10.537 -75.477  99.534  0.00 97.00      PROA   
ATOM   1165  O   GLN P  77     -10.774 -76.680  99.578  0.00 97.00      PROA   
ATOM   1166  N   LEU P  78     -10.941 -74.615 100.503  0.00 97.00      PROA   
ATOM   1167  HN  LEU P  78     -10.765 -73.638 100.386  0.00 97.00      PROA   
ATOM   1168  CA  LEU P  78     -11.542 -74.937 101.785  0.00 97.00      PROA   
ATOM   1169  HA  LEU P  78     -11.284 -75.950 102.055  0.00 97.00      PROA   
ATOM   1170  CB  LEU P  78     -11.021 -73.937 102.857  0.00 97.00      PROA   
ATOM   1171  HB1 LEU P  78     -11.348 -72.915 102.562  0.00 97.00      PROA   
ATOM   1172  HB2 LEU P  78      -9.908 -73.937 102.827  0.00 97.00      PROA   
ATOM   1173  CG  LEU P  78     -11.461 -74.178 104.322  0.00 97.00      PROA   
ATOM   1174  HG  LEU P  78     -12.543 -74.439 104.345  0.00 97.00      PROA   
ATOM   1175  CD1 LEU P  78     -10.672 -75.329 104.962  0.00 97.00      PROA   
ATOM   1176 HD11 LEU P  78      -9.598 -75.054 105.022  0.00 97.00      PROA   
ATOM   1177 HD12 LEU P  78     -10.766 -76.253 104.361  0.00 97.00      PROA   
ATOM   1178 HD13 LEU P  78     -11.043 -75.532 105.989  0.00 97.00      PROA   
ATOM   1179  CD2 LEU P  78     -11.294 -72.901 105.166  0.00 97.00      PROA   
ATOM   1180 HD21 LEU P  78     -11.912 -72.078 104.752  0.00 97.00      PROA   
ATOM   1181 HD22 LEU P  78     -10.231 -72.579 105.170  0.00 97.00      PROA   
ATOM   1182 HD23 LEU P  78     -11.611 -73.084 106.214  0.00 97.00      PROA   
ATOM   1183  C   LEU P  78     -13.052 -74.812 101.712  0.00 97.00      PROA   
ATOM   1184  O   LEU P  78     -13.575 -73.844 101.167  0.00 97.00      PROA   
ATOM   1185  N   GLU P  79     -13.792 -75.804 102.267  0.00 97.00      PROA   
ATOM   1186  HN  GLU P  79     -13.354 -76.604 102.674  0.00 97.00      PROA   
ATOM   1187  CA  GLU P  79     -15.238 -75.858 102.198  0.00 97.00      PROA   
ATOM   1188  HA  GLU P  79     -15.628 -74.976 101.707  0.00 97.00      PROA   
ATOM   1189  CB  GLU P  79     -15.700 -77.122 101.430  0.00 97.00      PROA   
ATOM   1190  HB1 GLU P  79     -16.810 -77.185 101.443  0.00 97.00      PROA   
ATOM   1191  HB2 GLU P  79     -15.302 -78.000 101.988  0.00 97.00      PROA   
ATOM   1192  CG  GLU P  79     -15.234 -77.174  99.955  0.00 97.00      PROA   
ATOM   1193  HG1 GLU P  79     -14.290 -76.605  99.824  0.00 97.00      PROA   
ATOM   1194  HG2 GLU P  79     -16.001 -76.719  99.294  0.00 97.00      PROA   
ATOM   1195  CD  GLU P  79     -14.924 -78.599  99.488  0.00 97.00      PROA   
ATOM   1196  OE1 GLU P  79     -14.163 -79.306 100.200  0.00 97.00      PROA   
ATOM   1197  OE2 GLU P  79     -15.381 -78.978  98.377  0.00 97.00      PROA   
ATOM   1198  C   GLU P  79     -15.862 -75.924 103.576  0.00 97.00      PROA   
ATOM   1199  O   GLU P  79     -15.488 -76.744 104.412  0.00 97.00      PROA   
ATOM   1200  N   VAL P  80     -16.914 -75.103 103.798  0.00  0.00      PROA   
ATOM   1201  HN  VAL P  80     -17.221 -74.458 103.102  0.00  0.00      PROA   
ATOM   1202  CA  VAL P  80     -17.683 -75.099 105.019  0.00  0.00      PROA   
ATOM   1203  HA  VAL P  80     -17.218 -75.766 105.722  0.00  0.00      PROA   
ATOM   1204  CB  VAL P  80     -17.756 -73.738 105.703  0.00  0.00      PROA   
ATOM   1205  HB  VAL P  80     -18.237 -72.988 105.038  0.00  0.00      PROA   
ATOM   1206  CG1 VAL P  80     -18.574 -73.839 107.010  0.00  0.00      PROA   
ATOM   1207 HG11 VAL P  80     -18.159 -74.643 107.653  0.00  0.00      PROA   
ATOM   1208 HG12 VAL P  80     -19.641 -74.061 106.801  0.00  0.00      PROA   
ATOM   1209 HG13 VAL P  80     -18.529 -72.887 107.574  0.00  0.00      PROA   
ATOM   1210  CG2 VAL P  80     -16.303 -73.290 105.989  0.00  0.00      PROA   
ATOM   1211 HG21 VAL P  80     -15.740 -73.117 105.048  0.00  0.00      PROA   
ATOM   1212 HG22 VAL P  80     -15.773 -74.065 106.581  0.00  0.00      PROA   
ATOM   1213 HG23 VAL P  80     -16.289 -72.348 106.569  0.00  0.00      PROA   
ATOM   1214  C   VAL P  80     -19.040 -75.662 104.660  0.00  0.00      PROA   
ATOM   1215  O   VAL P  80     -19.597 -75.356 103.607  0.00  0.00      PROA   
ATOM   1216  N   HSD P  81     -19.556 -76.557 105.535  0.00  0.00      PROA   
ATOM   1217  HN  HSD P  81     -19.087 -76.733 106.397  0.00  0.00      PROA   
ATOM   1218  CA  HSD P  81     -20.685 -77.421 105.300  0.00  0.00      PROA   
ATOM   1219  HA  HSD P  81     -21.272 -77.037 104.477  0.00  0.00      PROA   
ATOM   1220  CB  HSD P  81     -20.267 -78.885 105.027  0.00  0.00      PROA   
ATOM   1221  HB1 HSD P  81     -21.147 -79.561 104.976  0.00  0.00      PROA   
ATOM   1222  HB2 HSD P  81     -19.612 -79.238 105.855  0.00  0.00      PROA   
ATOM   1223  ND1 HSD P  81     -20.102 -79.265 102.518  0.00  0.00      PROA   
ATOM   1224  HD1 HSD P  81     -21.087 -79.271 102.335  0.00  0.00      PROA   
ATOM   1225  CG  HSD P  81     -19.509 -79.031 103.741  0.00  0.00      PROA   
ATOM   1226  CE1 HSD P  81     -19.100 -79.514 101.639  0.00  0.00      PROA   
ATOM   1227  HE1 HSD P  81     -19.280 -79.736 100.589  0.00  0.00      PROA   
ATOM   1228  NE2 HSD P  81     -17.913 -79.468 102.210  0.00  0.00      PROA   
ATOM   1229  CD2 HSD P  81     -18.172 -79.164 103.534  0.00  0.00      PROA   
ATOM   1230  HD2 HSD P  81     -17.358 -79.073 104.241  0.00  0.00      PROA   
ATOM   1231  C   HSD P  81     -21.534 -77.391 106.538  0.00  0.00      PROA   
ATOM   1232  O   HSD P  81     -21.189 -76.745 107.527  0.00  0.00      PROA   
ATOM   1233  N   ARG P  82     -22.708 -78.062 106.476  0.00  0.00      PROA   
ATOM   1234  HN  ARG P  82     -22.958 -78.596 105.673  0.00  0.00      PROA   
ATOM   1235  CA  ARG P  82     -23.711 -77.985 107.507  0.00  0.00      PROA   
ATOM   1236  HA  ARG P  82     -23.246 -78.165 108.466  0.00  0.00      PROA   
ATOM   1237  CB  ARG P  82     -24.426 -76.611 107.480  0.00  0.00      PROA   
ATOM   1238  HB1 ARG P  82     -23.636 -75.856 107.686  0.00  0.00      PROA   
ATOM   1239  HB2 ARG P  82     -25.172 -76.527 108.297  0.00  0.00      PROA   
ATOM   1240  CG  ARG P  82     -25.083 -76.260 106.128  0.00  0.00      PROA   
ATOM   1241  HG1 ARG P  82     -26.152 -76.548 106.127  0.00  0.00      PROA   
ATOM   1242  HG2 ARG P  82     -24.605 -76.860 105.322  0.00  0.00      PROA   
ATOM   1243  CD  ARG P  82     -24.893 -74.797 105.698  0.00  0.00      PROA   
ATOM   1244  HD1 ARG P  82     -25.128 -74.709 104.615  0.00  0.00      PROA   
ATOM   1245  HD2 ARG P  82     -23.839 -74.483 105.850  0.00  0.00      PROA   
ATOM   1246  NE  ARG P  82     -25.827 -73.857 106.403  0.00  0.00      PROA   
ATOM   1247  HE  ARG P  82     -26.647 -73.583 105.902  0.00  0.00      PROA   
ATOM   1248  CZ  ARG P  82     -25.532 -73.166 107.542  0.00  0.00      PROA   
ATOM   1249  NH1 ARG P  82     -24.481 -73.482 108.328  0.00  0.00      PROA   
ATOM   1250 HH11 ARG P  82     -24.302 -72.955 109.158  0.00  0.00      PROA   
ATOM   1251 HH12 ARG P  82     -23.883 -74.243 108.078  0.00  0.00      PROA   
ATOM   1252  NH2 ARG P  82     -26.328 -72.127 107.900  0.00  0.00      PROA   
ATOM   1253 HH21 ARG P  82     -26.125 -71.607 108.730  0.00  0.00      PROA   
ATOM   1254 HH22 ARG P  82     -27.107 -71.875 107.327  0.00  0.00      PROA   
ATOM   1255  C   ARG P  82     -24.761 -79.036 107.272  0.00  0.00      PROA   
ATOM   1256  O   ARG P  82     -25.645 -79.218 108.109  0.00  0.00      PROA   
ATOM   1257  N   GLY P  83     -24.670 -79.777 106.135  0.00  0.00      PROA   
ATOM   1258  HN  GLY P  83     -23.922 -79.624 105.494  0.00  0.00      PROA   
ATOM   1259  CA  GLY P  83     -25.623 -80.783 105.715  0.00  0.00      PROA   
ATOM   1260  HA1 GLY P  83     -25.662 -81.537 106.490  0.00  0.00      PROA   
ATOM   1261  HA2 GLY P  83     -25.264 -81.168 104.772  0.00  0.00      PROA   
ATOM   1262  C   GLY P  83     -27.016 -80.250 105.497  0.00  0.00      PROA   
ATOM   1263  O   GLY P  83     -27.245 -79.041 105.480  0.00  0.00      PROA   
ATOM   1264  N   TRP P  84     -27.982 -81.179 105.307  0.00  0.00      PROA   
ATOM   1265  HN  TRP P  84     -27.770 -82.153 105.310  0.00  0.00      PROA   
ATOM   1266  CA  TRP P  84     -29.377 -80.853 105.123  0.00  0.00      PROA   
ATOM   1267  HA  TRP P  84     -29.595 -79.928 105.638  0.00  0.00      PROA   
ATOM   1268  CB  TRP P  84     -29.806 -80.752 103.634  0.00  0.00      PROA   
ATOM   1269  HB1 TRP P  84     -30.908 -80.617 103.567  0.00  0.00      PROA   
ATOM   1270  HB2 TRP P  84     -29.550 -81.702 103.114  0.00  0.00      PROA   
ATOM   1271  CG  TRP P  84     -29.162 -79.608 102.917  0.00  0.00      PROA   
ATOM   1272  CD1 TRP P  84     -28.212 -79.656 101.931  0.00  0.00      PROA   
ATOM   1273  HD1 TRP P  84     -27.825 -80.560 101.486  0.00  0.00      PROA   
ATOM   1274  NE1 TRP P  84     -27.813 -78.386 101.613  0.00  0.00      PROA   
ATOM   1275  HE1 TRP P  84     -27.140 -78.159 100.944  0.00  0.00      PROA   
ATOM   1276  CE2 TRP P  84     -28.492 -77.484 102.382  0.00  0.00      PROA   
ATOM   1277  CD2 TRP P  84     -29.361 -78.218 103.220  0.00  0.00      PROA   
ATOM   1278  CE3 TRP P  84     -30.176 -77.539 104.125  0.00  0.00      PROA   
ATOM   1279  HE3 TRP P  84     -30.850 -78.067 104.783  0.00  0.00      PROA   
ATOM   1280  CZ3 TRP P  84     -30.110 -76.145 104.178  0.00  0.00      PROA   
ATOM   1281  HZ3 TRP P  84     -30.735 -75.610 104.879  0.00  0.00      PROA   
ATOM   1282  CZ2 TRP P  84     -28.421 -76.097 102.438  0.00  0.00      PROA   
ATOM   1283  HZ2 TRP P  84     -27.753 -75.534 101.804  0.00  0.00      PROA   
ATOM   1284  CH2 TRP P  84     -29.244 -75.437 103.351  0.00  0.00      PROA   
ATOM   1285  HH2 TRP P  84     -29.208 -74.358 103.416  0.00  0.00      PROA   
ATOM   1286  C   TRP P  84     -30.194 -81.924 105.783  0.00  0.00      PROA   
ATOM   1287  O   TRP P  84     -31.354 -81.687 106.114  0.00  0.00      PROA   
ATOM   1288  N   LEU P  85     -29.586 -83.107 106.036  0.00  0.00      PROA   
ATOM   1289  HN  LEU P  85     -28.654 -83.288 105.731  0.00  0.00      PROA   
ATOM   1290  CA  LEU P  85     -30.172 -84.130 106.862  0.00  0.00      PROA   
ATOM   1291  HA  LEU P  85     -30.802 -83.652 107.594  0.00  0.00      PROA   
ATOM   1292  CB  LEU P  85     -30.958 -85.250 106.129  0.00  0.00      PROA   
ATOM   1293  HB1 LEU P  85     -31.161 -86.098 106.824  0.00  0.00      PROA   
ATOM   1294  HB2 LEU P  85     -30.330 -85.639 105.297  0.00  0.00      PROA   
ATOM   1295  CG  LEU P  85     -32.337 -84.847 105.557  0.00  0.00      PROA   
ATOM   1296  HG  LEU P  85     -32.175 -84.036 104.811  0.00  0.00      PROA   
ATOM   1297  CD1 LEU P  85     -32.953 -86.048 104.823  0.00  0.00      PROA   
ATOM   1298 HD11 LEU P  85     -33.225 -86.848 105.543  0.00  0.00      PROA   
ATOM   1299 HD12 LEU P  85     -32.220 -86.467 104.104  0.00  0.00      PROA   
ATOM   1300 HD13 LEU P  85     -33.865 -85.734 104.274  0.00  0.00      PROA   
ATOM   1301  CD2 LEU P  85     -33.323 -84.329 106.623  0.00  0.00      PROA   
ATOM   1302 HD21 LEU P  85     -32.935 -83.419 107.118  0.00  0.00      PROA   
ATOM   1303 HD22 LEU P  85     -33.495 -85.105 107.398  0.00  0.00      PROA   
ATOM   1304 HD23 LEU P  85     -34.297 -84.078 106.152  0.00  0.00      PROA   
ATOM   1305  C   LEU P  85     -29.052 -84.790 107.605  0.00  0.00      PROA   
ATOM   1306  O   LEU P  85     -27.896 -84.783 107.185  0.00  0.00      PROA   
ATOM   1307  N   LEU P  86     -29.425 -85.378 108.756  0.00  0.00      PROA   
ATOM   1308  HN  LEU P  86     -30.374 -85.332 109.058  0.00  0.00      PROA   
ATOM   1309  CA  LEU P  86     -28.574 -86.136 109.619  0.00  0.00      PROA   
ATOM   1310  HA  LEU P  86     -27.836 -86.657 109.024  0.00  0.00      PROA   
ATOM   1311  CB  LEU P  86     -27.922 -85.270 110.730  0.00  0.00      PROA   
ATOM   1312  HB1 LEU P  86     -28.722 -84.725 111.278  0.00  0.00      PROA   
ATOM   1313  HB2 LEU P  86     -27.284 -84.506 110.232  0.00  0.00      PROA   
ATOM   1314  CG  LEU P  86     -27.044 -86.021 111.765  0.00  0.00      PROA   
ATOM   1315  HG  LEU P  86     -27.687 -86.761 112.296  0.00  0.00      PROA   
ATOM   1316  CD1 LEU P  86     -25.886 -86.799 111.107  0.00  0.00      PROA   
ATOM   1317 HD11 LEU P  86     -25.217 -86.102 110.559  0.00  0.00      PROA   
ATOM   1318 HD12 LEU P  86     -26.271 -87.556 110.393  0.00  0.00      PROA   
ATOM   1319 HD13 LEU P  86     -25.290 -87.326 111.882  0.00  0.00      PROA   
ATOM   1320  CD2 LEU P  86     -26.520 -85.052 112.843  0.00  0.00      PROA   
ATOM   1321 HD21 LEU P  86     -27.367 -84.542 113.348  0.00  0.00      PROA   
ATOM   1322 HD22 LEU P  86     -25.864 -84.283 112.384  0.00  0.00      PROA   
ATOM   1323 HD23 LEU P  86     -25.936 -85.607 113.608  0.00  0.00      PROA   
ATOM   1324  C   LEU P  86     -29.518 -87.127 110.225  0.00  0.00      PROA   
ATOM   1325  O   LEU P  86     -30.683 -86.823 110.462  0.00  0.00      PROA   
ATOM   1326  N   LEU P  87     -29.025 -88.351 110.485  0.00 97.00      PROA   
ATOM   1327  HN  LEU P  87     -28.068 -88.546 110.297  0.00 97.00      PROA   
ATOM   1328  CA  LEU P  87     -29.774 -89.394 111.137  0.00 97.00      PROA   
ATOM   1329  HA  LEU P  87     -30.818 -89.122 111.214  0.00 97.00      PROA   
ATOM   1330  CB  LEU P  87     -29.669 -90.736 110.377  0.00 97.00      PROA   
ATOM   1331  HB1 LEU P  87     -28.595 -91.003 110.261  0.00 97.00      PROA   
ATOM   1332  HB2 LEU P  87     -30.085 -90.597 109.354  0.00 97.00      PROA   
ATOM   1333  CG  LEU P  87     -30.402 -91.920 111.043  0.00 97.00      PROA   
ATOM   1334  HG  LEU P  87     -30.027 -92.033 112.085  0.00 97.00      PROA   
ATOM   1335  CD1 LEU P  87     -31.924 -91.708 111.113  0.00 97.00      PROA   
ATOM   1336 HD11 LEU P  87     -32.336 -91.550 110.094  0.00 97.00      PROA   
ATOM   1337 HD12 LEU P  87     -32.166 -90.825 111.737  0.00 97.00      PROA   
ATOM   1338 HD13 LEU P  87     -32.413 -92.598 111.559  0.00 97.00      PROA   
ATOM   1339  CD2 LEU P  87     -30.078 -93.229 110.315  0.00 97.00      PROA   
ATOM   1340 HD21 LEU P  87     -28.980 -93.387 110.265  0.00 97.00      PROA   
ATOM   1341 HD22 LEU P  87     -30.484 -93.206 109.282  0.00 97.00      PROA   
ATOM   1342 HD23 LEU P  87     -30.535 -94.076 110.867  0.00 97.00      PROA   
ATOM   1343  C   LEU P  87     -29.217 -89.538 112.533  0.00 97.00      PROA   
ATOM   1344  O   LEU P  87     -28.098 -90.000 112.739  0.00 97.00      PROA   
ATOM   1345  N   GLN P  88     -30.011 -89.140 113.544  0.00 97.00      PROA   
ATOM   1346  HN  GLN P  88     -30.926 -88.777 113.366  0.00 97.00      PROA   
ATOM   1347  CA  GLN P  88     -29.620 -89.173 114.930  0.00 97.00      PROA   
ATOM   1348  HA  GLN P  88     -28.554 -89.006 114.997  0.00 97.00      PROA   
ATOM   1349  CB  GLN P  88     -30.344 -88.065 115.737  0.00 97.00      PROA   
ATOM   1350  HB1 GLN P  88     -29.963 -88.093 116.779  0.00 97.00      PROA   
ATOM   1351  HB2 GLN P  88     -31.435 -88.279 115.754  0.00 97.00      PROA   
ATOM   1352  CG  GLN P  88     -30.119 -86.645 115.169  0.00 97.00      PROA   
ATOM   1353  HG1 GLN P  88     -30.490 -86.581 114.125  0.00 97.00      PROA   
ATOM   1354  HG2 GLN P  88     -29.033 -86.417 115.163  0.00 97.00      PROA   
ATOM   1355  CD  GLN P  88     -30.891 -85.595 115.983  0.00 97.00      PROA   
ATOM   1356  OE1 GLN P  88     -32.123 -85.622 116.054  0.00 97.00      PROA   
ATOM   1357  NE2 GLN P  88     -30.149 -84.612 116.567  0.00 97.00      PROA   
ATOM   1358 HE21 GLN P  88     -30.623 -83.812 116.931  0.00 97.00      PROA   
ATOM   1359 HE22 GLN P  88     -29.155 -84.614 116.474  0.00 97.00      PROA   
ATOM   1360  C   GLN P  88     -29.942 -90.541 115.505  0.00 97.00      PROA   
ATOM   1361  O   GLN P  88     -31.082 -90.991 115.474  0.00 97.00      PROA   
ATOM   1362  N   VAL P  89     -28.916 -91.257 116.018  0.00 97.00      PROA   
ATOM   1363  HN  VAL P  89     -27.994 -90.883 116.010  0.00 97.00      PROA   
ATOM   1364  CA  VAL P  89     -29.036 -92.641 116.442  0.00 97.00      PROA   
ATOM   1365  HA  VAL P  89     -30.062 -92.970 116.346  0.00 97.00      PROA   
ATOM   1366  CB  VAL P  89     -28.158 -93.551 115.584  0.00 97.00      PROA   
ATOM   1367  HB  VAL P  89     -27.099 -93.203 115.629  0.00 97.00      PROA   
ATOM   1368  CG1 VAL P  89     -28.213 -95.016 116.054  0.00 97.00      PROA   
ATOM   1369 HG11 VAL P  89     -29.262 -95.374 116.102  0.00 97.00      PROA   
ATOM   1370 HG12 VAL P  89     -27.734 -95.149 117.044  0.00 97.00      PROA   
ATOM   1371 HG13 VAL P  89     -27.662 -95.644 115.325  0.00 97.00      PROA   
ATOM   1372  CG2 VAL P  89     -28.629 -93.460 114.117  0.00 97.00      PROA   
ATOM   1373 HG21 VAL P  89     -28.408 -92.461 113.689  0.00 97.00      PROA   
ATOM   1374 HG22 VAL P  89     -29.721 -93.643 114.047  0.00 97.00      PROA   
ATOM   1375 HG23 VAL P  89     -28.107 -94.220 113.499  0.00 97.00      PROA   
ATOM   1376  C   VAL P  89     -28.657 -92.760 117.906  0.00 97.00      PROA   
ATOM   1377  O   VAL P  89     -27.685 -92.152 118.352  0.00 97.00      PROA   
ATOM   1378  N   SER P  90     -29.436 -93.558 118.689  0.00 97.00      PROA   
ATOM   1379  HN  SER P  90     -30.262 -93.957 118.296  0.00 97.00      PROA   
ATOM   1380  CA  SER P  90     -29.244 -93.776 120.122  0.00 97.00      PROA   
ATOM   1381  HA  SER P  90     -29.373 -92.819 120.610  0.00 97.00      PROA   
ATOM   1382  CB  SER P  90     -30.279 -94.766 120.720  0.00 97.00      PROA   
ATOM   1383  HB1 SER P  90     -30.096 -94.903 121.809  0.00 97.00      PROA   
ATOM   1384  HB2 SER P  90     -30.207 -95.760 120.234  0.00 97.00      PROA   
ATOM   1385  OG  SER P  90     -31.604 -94.267 120.601  0.00 97.00      PROA   
ATOM   1386  HG1 SER P  90     -31.764 -94.066 119.671  0.00 97.00      PROA   
ATOM   1387  C   SER P  90     -27.878 -94.309 120.530  0.00 97.00      PROA   
ATOM   1388  O   SER P  90     -27.285 -93.807 121.483  0.00 97.00      PROA   
ATOM   1389  N   SER P  91     -27.335 -95.327 119.820  0.00 97.00      PROA   
ATOM   1390  HN  SER P  91     -27.821 -95.740 119.056  0.00 97.00      PROA   
ATOM   1391  CA  SER P  91     -25.992 -95.815 120.081  0.00 97.00      PROA   
ATOM   1392  HA  SER P  91     -25.351 -94.943 120.076  0.00 97.00      PROA   
ATOM   1393  CB  SER P  91     -25.801 -96.543 121.441  0.00 97.00      PROA   
ATOM   1394  HB1 SER P  91     -25.053 -97.361 121.400  0.00 97.00      PROA   
ATOM   1395  HB2 SER P  91     -26.764 -96.987 121.773  0.00 97.00      PROA   
ATOM   1396  OG  SER P  91     -25.344 -95.614 122.418  0.00 97.00      PROA   
ATOM   1397  HG1 SER P  91     -26.019 -94.928 122.469  0.00 97.00      PROA   
ATOM   1398  C   SER P  91     -25.485 -96.652 118.936  0.00 97.00      PROA   
ATOM   1399  O   SER P  91     -26.243 -97.092 118.077  0.00 97.00      PROA   
ATOM   1400  N   ARG P  92     -24.146 -96.858 118.885  0.00 97.00      PROA   
ATOM   1401  HN  ARG P  92     -23.554 -96.488 119.598  0.00 97.00      PROA   
ATOM   1402  CA  ARG P  92     -23.475 -97.523 117.781  0.00 97.00      PROA   
ATOM   1403  HA  ARG P  92     -23.971 -97.251 116.857  0.00 97.00      PROA   
ATOM   1404  CB  ARG P  92     -21.984 -97.085 117.713  0.00 97.00      PROA   
ATOM   1405  HB1 ARG P  92     -21.586 -97.368 116.714  0.00 97.00      PROA   
ATOM   1406  HB2 ARG P  92     -21.390 -97.629 118.482  0.00 97.00      PROA   
ATOM   1407  CG  ARG P  92     -21.755 -95.574 117.954  0.00 97.00      PROA   
ATOM   1408  HG1 ARG P  92     -21.965 -95.344 119.022  0.00 97.00      PROA   
ATOM   1409  HG2 ARG P  92     -22.476 -94.982 117.347  0.00 97.00      PROA   
ATOM   1410  CD  ARG P  92     -20.317 -95.099 117.675  0.00 97.00      PROA   
ATOM   1411  HD1 ARG P  92     -19.575 -95.854 118.006  0.00 97.00      PROA   
ATOM   1412  HD2 ARG P  92     -20.102 -94.144 118.206  0.00 97.00      PROA   
ATOM   1413  NE  ARG P  92     -20.167 -94.903 116.198  0.00 97.00      PROA   
ATOM   1414  HE  ARG P  92     -19.976 -95.683 115.609  0.00 97.00      PROA   
ATOM   1415  CZ  ARG P  92     -20.579 -93.787 115.570  0.00 97.00      PROA   
ATOM   1416  NH1 ARG P  92     -20.901 -92.645 116.197  0.00 97.00      PROA   
ATOM   1417 HH11 ARG P  92     -20.438 -92.428 117.052  0.00 97.00      PROA   
ATOM   1418 HH12 ARG P  92     -21.169 -91.900 115.589  0.00 97.00      PROA   
ATOM   1419  NH2 ARG P  92     -20.603 -93.739 114.225  0.00 97.00      PROA   
ATOM   1420 HH21 ARG P  92     -20.149 -94.454 113.707  0.00 97.00      PROA   
ATOM   1421 HH22 ARG P  92     -20.666 -92.827 113.825  0.00 97.00      PROA   
ATOM   1422  C   ARG P  92     -23.540 -99.040 117.934  0.00 97.00      PROA   
ATOM   1423  O   ARG P  92     -23.377 -99.786 116.969  0.00 97.00      PROA   
ATOM   1424  N   VAL P  93     -23.811 -99.528 119.164  0.00 97.00      PROA   
ATOM   1425  HN  VAL P  93     -23.987 -98.913 119.925  0.00 97.00      PROA   
ATOM   1426  CA  VAL P  93     -23.916-100.931 119.488  0.00 97.00      PROA   
ATOM   1427  HA  VAL P  93     -24.269-101.462 118.617  0.00 97.00      PROA   
ATOM   1428  CB  VAL P  93     -22.633-101.590 120.022  0.00 97.00      PROA   
ATOM   1429  HB  VAL P  93     -22.872-102.627 120.359  0.00 97.00      PROA   
ATOM   1430  CG1 VAL P  93     -21.585-101.703 118.894  0.00 97.00      PROA   
ATOM   1431 HG11 VAL P  93     -21.259-100.694 118.566  0.00 97.00      PROA   
ATOM   1432 HG12 VAL P  93     -22.002-102.236 118.017  0.00 97.00      PROA   
ATOM   1433 HG13 VAL P  93     -20.689-102.252 119.255  0.00 97.00      PROA   
ATOM   1434  CG2 VAL P  93     -22.047-100.819 121.227  0.00 97.00      PROA   
ATOM   1435 HG21 VAL P  93     -22.758-100.793 122.077  0.00 97.00      PROA   
ATOM   1436 HG22 VAL P  93     -21.792 -99.776 120.943  0.00 97.00      PROA   
ATOM   1437 HG23 VAL P  93     -21.117-101.316 121.577  0.00 97.00      PROA   
ATOM   1438  C   VAL P  93     -25.001-101.018 120.528  0.00 97.00      PROA   
ATOM   1439  O   VAL P  93     -25.144-100.125 121.360  0.00 97.00      PROA   
ATOM   1440  N   LEU P  94     -25.808-102.103 120.465  0.00 97.00      PROA   
ATOM   1441  HN  LEU P  94     -25.698-102.781 119.745  0.00 97.00      PROA   
ATOM   1442  CA  LEU P  94     -26.846-102.423 121.415  0.00 97.00      PROA   
ATOM   1443  HA  LEU P  94     -26.563-102.067 122.398  0.00 97.00      PROA   
ATOM   1444  CB  LEU P  94     -28.268-101.904 121.050  0.00 97.00      PROA   
ATOM   1445  HB1 LEU P  94     -28.945-102.202 121.884  0.00 97.00      PROA   
ATOM   1446  HB2 LEU P  94     -28.642-102.391 120.124  0.00 97.00      PROA   
ATOM   1447  CG  LEU P  94     -28.425-100.370 120.891  0.00 97.00      PROA   
ATOM   1448  HG  LEU P  94     -27.703 -99.877 121.583  0.00 97.00      PROA   
ATOM   1449  CD1 LEU P  94     -28.158 -99.872 119.457  0.00 97.00      PROA   
ATOM   1450 HD11 LEU P  94     -28.914-100.295 118.761  0.00 97.00      PROA   
ATOM   1451 HD12 LEU P  94     -27.151-100.163 119.102  0.00 97.00      PROA   
ATOM   1452 HD13 LEU P  94     -28.227 -98.764 119.424  0.00 97.00      PROA   
ATOM   1453  CD2 LEU P  94     -29.834 -99.938 121.341  0.00 97.00      PROA   
ATOM   1454 HD21 LEU P  94     -29.986-100.193 122.410  0.00 97.00      PROA   
ATOM   1455 HD22 LEU P  94     -30.606-100.469 120.746  0.00 97.00      PROA   
ATOM   1456 HD23 LEU P  94     -29.970 -98.844 121.217  0.00 97.00      PROA   
ATOM   1457  C   LEU P  94     -26.893-103.935 121.442  0.00 97.00      PROA   
ATOM   1458  O   LEU P  94     -26.329-104.601 120.577  0.00 97.00      PROA   
ATOM   1459  N   THR P  95     -27.569-104.513 122.458  0.00 97.00      PROA   
ATOM   1460  HN  THR P  95     -27.908-103.954 123.215  0.00 97.00      PROA   
ATOM   1461  CA  THR P  95     -27.867-105.929 122.590  0.00 97.00      PROA   
ATOM   1462  HA  THR P  95     -27.214-106.487 121.936  0.00 97.00      PROA   
ATOM   1463  CB  THR P  95     -27.718-106.464 124.021  0.00 97.00      PROA   
ATOM   1464  HB  THR P  95     -28.664-106.363 124.603  0.00 97.00      PROA   
ATOM   1465  OG1 THR P  95     -26.732-105.740 124.740  0.00 97.00      PROA   
ATOM   1466  HG1 THR P  95     -27.143-104.885 124.912  0.00 97.00      PROA   
ATOM   1467  CG2 THR P  95     -27.268-107.929 124.002  0.00 97.00      PROA   
ATOM   1468 HG21 THR P  95     -26.277-108.016 123.510  0.00 97.00      PROA   
ATOM   1469 HG22 THR P  95     -27.994-108.567 123.464  0.00 97.00      PROA   
ATOM   1470 HG23 THR P  95     -27.173-108.302 125.044  0.00 97.00      PROA   
ATOM   1471  C   THR P  95     -29.306-106.109 122.139  0.00 97.00      PROA   
ATOM   1472  O   THR P  95     -30.070-105.154 122.047  0.00 97.00      PROA   
ATOM   1473  N   GLU P  96     -29.727-107.353 121.828  0.00 97.00      PROA   
ATOM   1474  HN  GLU P  96     -29.075-108.110 121.792  0.00 97.00      PROA   
ATOM   1475  CA  GLU P  96     -31.106-107.692 121.539  0.00 97.00      PROA   
ATOM   1476  HA  GLU P  96     -31.408-107.049 120.726  0.00 97.00      PROA   
ATOM   1477  CB  GLU P  96     -31.260-109.171 121.085  0.00 97.00      PROA   
ATOM   1478  HB1 GLU P  96     -30.546-109.357 120.250  0.00 97.00      PROA   
ATOM   1479  HB2 GLU P  96     -32.286-109.313 120.682  0.00 97.00      PROA   
ATOM   1480  CG  GLU P  96     -30.998-110.188 122.218  0.00 97.00      PROA   
ATOM   1481  HG1 GLU P  96     -31.600-109.934 123.113  0.00 97.00      PROA   
ATOM   1482  HG2 GLU P  96     -29.929-110.141 122.508  0.00 97.00      PROA   
ATOM   1483  CD  GLU P  96     -31.344-111.636 121.867  0.00 97.00      PROA   
ATOM   1484  OE1 GLU P  96     -32.182-111.878 120.961  0.00 97.00      PROA   
ATOM   1485  OE2 GLU P  96     -30.767-112.534 122.538  0.00 97.00      PROA   
ATOM   1486  C   GLU P  96     -32.027-107.406 122.725  0.00 97.00      PROA   
ATOM   1487  O   GLU P  96     -31.635-107.492 123.887  0.00 97.00      PROA   
ATOM   1488  N   GLY P  97     -33.290-107.020 122.446  0.00 97.00      PROA   
ATOM   1489  HN  GLY P  97     -33.577-106.940 121.491  0.00 97.00      PROA   
ATOM   1490  CA  GLY P  97     -34.281-106.714 123.463  0.00 97.00      PROA   
ATOM   1491  HA1 GLY P  97     -34.077-107.291 124.354  0.00 97.00      PROA   
ATOM   1492  HA2 GLY P  97     -35.249-106.943 123.046  0.00 97.00      PROA   
ATOM   1493  C   GLY P  97     -34.293-105.262 123.853  0.00 97.00      PROA   
ATOM   1494  O   GLY P  97     -35.326-104.750 124.277  0.00 97.00      PROA   
ATOM   1495  N   GLU P  98     -33.142-104.563 123.730  0.00 97.00      PROA   
ATOM   1496  HN  GLU P  98     -32.302-105.029 123.461  0.00 97.00      PROA   
ATOM   1497  CA  GLU P  98     -32.994-103.149 124.007  0.00 97.00      PROA   
ATOM   1498  HA  GLU P  98     -33.278-103.021 125.038  0.00 97.00      PROA   
ATOM   1499  CB  GLU P  98     -31.512-102.703 123.899  0.00 97.00      PROA   
ATOM   1500  HB1 GLU P  98     -31.457-101.595 123.990  0.00 97.00      PROA   
ATOM   1501  HB2 GLU P  98     -31.117-102.979 122.898  0.00 97.00      PROA   
ATOM   1502  CG  GLU P  98     -30.617-103.309 125.003  0.00 97.00      PROA   
ATOM   1503  HG1 GLU P  98     -30.582-104.417 124.914  0.00 97.00      PROA   
ATOM   1504  HG2 GLU P  98     -31.023-103.049 126.003  0.00 97.00      PROA   
ATOM   1505  CD  GLU P  98     -29.196-102.755 124.930  0.00 97.00      PROA   
ATOM   1506  OE1 GLU P  98     -28.250-103.574 124.947  0.00 97.00      PROA   
ATOM   1507  OE2 GLU P  98     -29.026-101.510 124.882  0.00 97.00      PROA   
ATOM   1508  C   GLU P  98     -33.851-102.244 123.119  0.00 97.00      PROA   
ATOM   1509  O   GLU P  98     -33.939-102.487 121.920  0.00 97.00      PROA   
ATOM   1510  N   PRO P  99     -34.491-101.188 123.613  0.00 97.00      PROA   
ATOM   1511  CD  PRO P  99     -34.850-101.032 125.023  0.00 97.00      PROA   
ATOM   1512  HD1 PRO P  99     -33.971-100.615 125.560  0.00 97.00      PROA   
ATOM   1513  HD2 PRO P  99     -35.162-101.998 125.479  0.00 97.00      PROA   
ATOM   1514  CA  PRO P  99     -35.020-100.099 122.798  0.00 97.00      PROA   
ATOM   1515  HA  PRO P  99     -35.771-100.529 122.153  0.00 97.00      PROA   
ATOM   1516  CB  PRO P  99     -35.631 -99.129 123.823  0.00 97.00      PROA   
ATOM   1517  HB1 PRO P  99     -36.506 -98.586 123.412  0.00 97.00      PROA   
ATOM   1518  HB2 PRO P  99     -34.873 -98.396 124.178  0.00 97.00      PROA   
ATOM   1519  CG  PRO P  99     -36.007-100.035 125.001  0.00 97.00      PROA   
ATOM   1520  HG1 PRO P  99     -36.116 -99.486 125.956  0.00 97.00      PROA   
ATOM   1521  HG2 PRO P  99     -36.951-100.577 124.768  0.00 97.00      PROA   
ATOM   1522  C   PRO P  99     -33.989 -99.401 121.919  0.00 97.00      PROA   
ATOM   1523  O   PRO P  99     -32.915 -99.064 122.411  0.00 97.00      PROA   
ATOM   1524  N   LEU P 100     -34.302 -99.140 120.631  0.00 97.00      PROA   
ATOM   1525  HN  LEU P 100     -35.168 -99.463 120.252  0.00 97.00      PROA   
ATOM   1526  CA  LEU P 100     -33.436 -98.359 119.766  0.00 97.00      PROA   
ATOM   1527  HA  LEU P 100     -32.657 -97.891 120.352  0.00 97.00      PROA   
ATOM   1528  CB  LEU P 100     -32.755 -99.246 118.689  0.00 97.00      PROA   
ATOM   1529  HB1 LEU P 100     -33.524 -99.896 118.222  0.00 97.00      PROA   
ATOM   1530  HB2 LEU P 100     -32.046 -99.920 119.217  0.00 97.00      PROA   
ATOM   1531  CG  LEU P 100     -31.986 -98.526 117.552  0.00 97.00      PROA   
ATOM   1532  HG  LEU P 100     -32.717 -97.944 116.944  0.00 97.00      PROA   
ATOM   1533  CD1 LEU P 100     -30.923 -97.544 118.073  0.00 97.00      PROA   
ATOM   1534 HD11 LEU P 100     -30.238 -98.063 118.774  0.00 97.00      PROA   
ATOM   1535 HD12 LEU P 100     -31.399 -96.695 118.603  0.00 97.00      PROA   
ATOM   1536 HD13 LEU P 100     -30.326 -97.141 117.229  0.00 97.00      PROA   
ATOM   1537  CD2 LEU P 100     -31.330 -99.557 116.614  0.00 97.00      PROA   
ATOM   1538 HD21 LEU P 100     -32.086-100.272 116.230  0.00 97.00      PROA   
ATOM   1539 HD22 LEU P 100     -30.550-100.127 117.162  0.00 97.00      PROA   
ATOM   1540 HD23 LEU P 100     -30.852 -99.046 115.752  0.00 97.00      PROA   
ATOM   1541  C   LEU P 100     -34.233 -97.241 119.139  0.00 97.00      PROA   
ATOM   1542  O   LEU P 100     -35.123 -97.477 118.332  0.00 97.00      PROA   
ATOM   1543  N   ALA P 101     -33.913 -95.971 119.481  0.00 97.00      PROA   
ATOM   1544  HN  ALA P 101     -33.212 -95.778 120.165  0.00 97.00      PROA   
ATOM   1545  CA  ALA P 101     -34.589 -94.811 118.940  0.00 97.00      PROA   
ATOM   1546  HA  ALA P 101     -35.512 -95.117 118.469  0.00 97.00      PROA   
ATOM   1547  CB  ALA P 101     -34.966 -93.814 120.052  0.00 97.00      PROA   
ATOM   1548  HB1 ALA P 101     -34.066 -93.435 120.578  0.00 97.00      PROA   
ATOM   1549  HB2 ALA P 101     -35.609 -94.325 120.803  0.00 97.00      PROA   
ATOM   1550  HB3 ALA P 101     -35.534 -92.954 119.643  0.00 97.00      PROA   
ATOM   1551  C   ALA P 101     -33.741 -94.135 117.874  0.00 97.00      PROA   
ATOM   1552  O   ALA P 101     -32.541 -93.921 118.027  0.00 97.00      PROA   
ATOM   1553  N   LEU P 102     -34.382 -93.811 116.730  0.00 97.00      PROA   
ATOM   1554  HN  LEU P 102     -35.334 -94.083 116.604  0.00 97.00      PROA   
ATOM   1555  CA  LEU P 102     -33.781 -93.186 115.573  0.00 97.00      PROA   
ATOM   1556  HA  LEU P 102     -32.750 -92.934 115.780  0.00 97.00      PROA   
ATOM   1557  CB  LEU P 102     -33.884 -94.098 114.320  0.00 97.00      PROA   
ATOM   1558  HB1 LEU P 102     -33.320 -93.642 113.478  0.00 97.00      PROA   
ATOM   1559  HB2 LEU P 102     -34.953 -94.172 114.017  0.00 97.00      PROA   
ATOM   1560  CG  LEU P 102     -33.392 -95.553 114.509  0.00 97.00      PROA   
ATOM   1561  HG  LEU P 102     -33.938 -96.013 115.367  0.00 97.00      PROA   
ATOM   1562  CD1 LEU P 102     -33.727 -96.393 113.266  0.00 97.00      PROA   
ATOM   1563 HD11 LEU P 102     -33.177 -95.999 112.385  0.00 97.00      PROA   
ATOM   1564 HD12 LEU P 102     -34.816 -96.359 113.051  0.00 97.00      PROA   
ATOM   1565 HD13 LEU P 102     -33.428 -97.449 113.433  0.00 97.00      PROA   
ATOM   1566  CD2 LEU P 102     -31.885 -95.622 114.801  0.00 97.00      PROA   
ATOM   1567 HD21 LEU P 102     -31.635 -95.037 115.709  0.00 97.00      PROA   
ATOM   1568 HD22 LEU P 102     -31.316 -95.212 113.941  0.00 97.00      PROA   
ATOM   1569 HD23 LEU P 102     -31.571 -96.676 114.959  0.00 97.00      PROA   
ATOM   1570  C   LEU P 102     -34.544 -91.916 115.261  0.00 97.00      PROA   
ATOM   1571  O   LEU P 102     -35.770 -91.903 115.289  0.00 97.00      PROA   
ATOM   1572  N   ARG P 103     -33.847 -90.802 114.938  0.00 97.00      PROA   
ATOM   1573  HN  ARG P 103     -32.853 -90.772 115.027  0.00 97.00      PROA   
ATOM   1574  CA  ARG P 103     -34.513 -89.627 114.415  0.00 97.00      PROA   
ATOM   1575  HA  ARG P 103     -35.504 -89.898 114.084  0.00 97.00      PROA   
ATOM   1576  CB  ARG P 103     -34.689 -88.502 115.470  0.00 97.00      PROA   
ATOM   1577  HB1 ARG P 103     -33.694 -88.173 115.840  0.00 97.00      PROA   
ATOM   1578  HB2 ARG P 103     -35.250 -88.916 116.337  0.00 97.00      PROA   
ATOM   1579  CG  ARG P 103     -35.447 -87.296 114.897  0.00 97.00      PROA   
ATOM   1580  HG1 ARG P 103     -36.452 -87.637 114.556  0.00 97.00      PROA   
ATOM   1581  HG2 ARG P 103     -34.885 -86.923 114.013  0.00 97.00      PROA   
ATOM   1582  CD  ARG P 103     -35.597 -86.086 115.811  0.00 97.00      PROA   
ATOM   1583  HD1 ARG P 103     -34.596 -85.695 116.094  0.00 97.00      PROA   
ATOM   1584  HD2 ARG P 103     -36.189 -86.307 116.723  0.00 97.00      PROA   
ATOM   1585  NE  ARG P 103     -36.346 -85.100 114.969  0.00 97.00      PROA   
ATOM   1586  HE  ARG P 103     -36.961 -85.434 114.258  0.00 97.00      PROA   
ATOM   1587  CZ  ARG P 103     -36.054 -83.797 114.881  0.00 97.00      PROA   
ATOM   1588  NH1 ARG P 103     -35.111 -83.174 115.593  0.00 97.00      PROA   
ATOM   1589 HH11 ARG P 103     -34.427 -83.689 116.093  0.00 97.00      PROA   
ATOM   1590 HH12 ARG P 103     -35.004 -82.201 115.372  0.00 97.00      PROA   
ATOM   1591  NH2 ARG P 103     -36.705 -83.042 113.982  0.00 97.00      PROA   
ATOM   1592 HH21 ARG P 103     -37.378 -83.466 113.378  0.00 97.00      PROA   
ATOM   1593 HH22 ARG P 103     -36.351 -82.119 113.841  0.00 97.00      PROA   
ATOM   1594  C   ARG P 103     -33.811 -89.064 113.195  0.00 97.00      PROA   
ATOM   1595  O   ARG P 103     -32.696 -88.566 113.265  0.00 97.00      PROA   
ATOM   1596  N   CYS P 104     -34.497 -89.052 112.031  0.00 97.00      PROA   
ATOM   1597  HN  CYS P 104     -35.361 -89.550 111.959  0.00 97.00      PROA   
ATOM   1598  CA  CYS P 104     -34.143 -88.230 110.887  0.00 97.00      PROA   
ATOM   1599  HA  CYS P 104     -33.090 -88.379 110.691  0.00 97.00      PROA   
ATOM   1600  CB  CYS P 104     -34.968 -88.641 109.642  0.00 97.00      PROA   
ATOM   1601  HB1 CYS P 104     -36.012 -88.271 109.733  0.00 97.00      PROA   
ATOM   1602  HB2 CYS P 104     -35.029 -89.753 109.634  0.00 97.00      PROA   
ATOM   1603  SG  CYS P 104     -34.230 -88.107 108.070  0.00 97.00      PROA   
ATOM   1604  C   CYS P 104     -34.377 -86.757 111.200  0.00 97.00      PROA   
ATOM   1605  O   CYS P 104     -35.426 -86.392 111.717  0.00 97.00      PROA   
ATOM   1606  N   HSD P 105     -33.392 -85.876 110.925  0.00 97.00      PROA   
ATOM   1607  HN  HSD P 105     -32.540 -86.177 110.502  0.00 97.00      PROA   
ATOM   1608  CA  HSD P 105     -33.372 -84.534 111.473  0.00 97.00      PROA   
ATOM   1609  HA  HSD P 105     -34.382 -84.168 111.606  0.00 97.00      PROA   
ATOM   1610  CB  HSD P 105     -32.671 -84.573 112.855  0.00 97.00      PROA   
ATOM   1611  HB1 HSD P 105     -31.915 -85.388 112.797  0.00 97.00      PROA   
ATOM   1612  HB2 HSD P 105     -33.409 -84.880 113.627  0.00 97.00      PROA   
ATOM   1613  ND1 HSD P 105     -32.485 -82.211 113.818  0.00 97.00      PROA   
ATOM   1614  HD1 HSD P 105     -33.398 -81.862 113.591  0.00 97.00      PROA   
ATOM   1615  CG  HSD P 105     -31.916 -83.374 113.348  0.00 97.00      PROA   
ATOM   1616  CE1 HSD P 105     -31.508 -81.528 114.463  0.00 97.00      PROA   
ATOM   1617  HE1 HSD P 105     -31.679 -80.565 114.944  0.00 97.00      PROA   
ATOM   1618  NE2 HSD P 105     -30.354 -82.163 114.432  0.00 97.00      PROA   
ATOM   1619  CD2 HSD P 105     -30.611 -83.322 113.724  0.00 97.00      PROA   
ATOM   1620  HD2 HSD P 105     -29.830 -84.058 113.580  0.00 97.00      PROA   
ATOM   1621  C   HSD P 105     -32.713 -83.601 110.488  0.00 97.00      PROA   
ATOM   1622  O   HSD P 105     -31.866 -84.014 109.707  0.00 97.00      PROA   
ATOM   1623  N   ALA P 106     -33.134 -82.316 110.462  0.00 97.00      PROA   
ATOM   1624  HN  ALA P 106     -33.744 -81.945 111.164  0.00 97.00      PROA   
ATOM   1625  CA  ALA P 106     -32.873 -81.417 109.362  0.00 97.00      PROA   
ATOM   1626  HA  ALA P 106     -32.308 -81.922 108.594  0.00 97.00      PROA   
ATOM   1627  CB  ALA P 106     -34.209 -80.922 108.774  0.00 97.00      PROA   
ATOM   1628  HB1 ALA P 106     -34.839 -80.485 109.578  0.00 97.00      PROA   
ATOM   1629  HB2 ALA P 106     -34.770 -81.783 108.348  0.00 97.00      PROA   
ATOM   1630  HB3 ALA P 106     -34.059 -80.171 107.972  0.00 97.00      PROA   
ATOM   1631  C   ALA P 106     -32.038 -80.252 109.824  0.00 97.00      PROA   
ATOM   1632  O   ALA P 106     -32.075 -79.868 110.989  0.00 97.00      PROA   
ATOM   1633  N   TRP P 107     -31.206 -79.680 108.917  0.00 97.00      PROA   
ATOM   1634  HN  TRP P 107     -31.112 -80.065 108.000  0.00 97.00      PROA   
ATOM   1635  CA  TRP P 107     -30.336 -78.568 109.254  0.00 97.00      PROA   
ATOM   1636  HA  TRP P 107     -29.782 -78.916 110.113  0.00 97.00      PROA   
ATOM   1637  CB  TRP P 107     -29.237 -78.284 108.184  0.00 97.00      PROA   
ATOM   1638  HB1 TRP P 107     -29.738 -78.194 107.194  0.00 97.00      PROA   
ATOM   1639  HB2 TRP P 107     -28.567 -79.168 108.142  0.00 97.00      PROA   
ATOM   1640  CG  TRP P 107     -28.406 -77.061 108.428  0.00 97.00      PROA   
ATOM   1641  CD1 TRP P 107     -28.305 -75.980 107.598  0.00 97.00      PROA   
ATOM   1642  HD1 TRP P 107     -28.610 -75.972 106.561  0.00 97.00      PROA   
ATOM   1643  NE1 TRP P 107     -27.778 -74.930 108.293  0.00 97.00      PROA   
ATOM   1644  HE1 TRP P 107     -27.438 -74.097 107.903  0.00 97.00      PROA   
ATOM   1645  CE2 TRP P 107     -27.499 -75.298 109.569  0.00 97.00      PROA   
ATOM   1646  CD2 TRP P 107     -27.850 -76.657 109.694  0.00 97.00      PROA   
ATOM   1647  CE3 TRP P 107     -27.659 -77.300 110.917  0.00 97.00      PROA   
ATOM   1648  HE3 TRP P 107     -27.883 -78.349 111.042  0.00 97.00      PROA   
ATOM   1649  CZ3 TRP P 107     -27.210 -76.553 112.008  0.00 97.00      PROA   
ATOM   1650  HZ3 TRP P 107     -27.093 -77.026 112.974  0.00 97.00      PROA   
ATOM   1651  CZ2 TRP P 107     -27.042 -74.553 110.649  0.00 97.00      PROA   
ATOM   1652  HZ2 TRP P 107     -26.816 -73.501 110.563  0.00 97.00      PROA   
ATOM   1653  CH2 TRP P 107     -26.925 -75.198 111.880  0.00 97.00      PROA   
ATOM   1654  HH2 TRP P 107     -26.606 -74.642 112.752  0.00 97.00      PROA   
ATOM   1655  C   TRP P 107     -31.074 -77.317 109.740  0.00 97.00      PROA   
ATOM   1656  O   TRP P 107     -31.756 -76.612 108.995  0.00 97.00      PROA   
ATOM   1657  N   LYS P 108     -30.927 -77.067 111.065  0.00 97.00      PROA   
ATOM   1658  HN  LYS P 108     -30.309 -77.652 111.582  0.00 97.00      PROA   
ATOM   1659  CA  LYS P 108     -31.583 -76.048 111.855  0.00 97.00      PROA   
ATOM   1660  HA  LYS P 108     -31.259 -76.239 112.866  0.00 97.00      PROA   
ATOM   1661  CB  LYS P 108     -31.113 -74.628 111.427  0.00 97.00      PROA   
ATOM   1662  HB1 LYS P 108     -31.589 -74.349 110.465  0.00 97.00      PROA   
ATOM   1663  HB2 LYS P 108     -30.016 -74.706 111.230  0.00 97.00      PROA   
ATOM   1664  CG  LYS P 108     -31.297 -73.509 112.473  0.00 97.00      PROA   
ATOM   1665  HG1 LYS P 108     -32.383 -73.332 112.627  0.00 97.00      PROA   
ATOM   1666  HG2 LYS P 108     -30.858 -72.574 112.057  0.00 97.00      PROA   
ATOM   1667  CD  LYS P 108     -30.638 -73.854 113.827  0.00 97.00      PROA   
ATOM   1668  HD1 LYS P 108     -29.632 -74.296 113.641  0.00 97.00      PROA   
ATOM   1669  HD2 LYS P 108     -31.262 -74.643 114.305  0.00 97.00      PROA   
ATOM   1670  CE  LYS P 108     -30.505 -72.715 114.856  0.00 97.00      PROA   
ATOM   1671  HE1 LYS P 108     -30.225 -73.139 115.848  0.00 97.00      PROA   
ATOM   1672  HE2 LYS P 108     -31.455 -72.156 114.978  0.00 97.00      PROA   
ATOM   1673  NZ  LYS P 108     -29.427 -71.764 114.488  0.00 97.00      PROA   
ATOM   1674  HZ1 LYS P 108     -28.578 -72.286 114.196  0.00 97.00      PROA   
ATOM   1675  HZ2 LYS P 108     -29.120 -71.243 115.329  0.00 97.00      PROA   
ATOM   1676  HZ3 LYS P 108     -29.725 -71.100 113.744  0.00 97.00      PROA   
ATOM   1677  C   LYS P 108     -33.094 -76.265 111.837  0.00 97.00      PROA   
ATOM   1678  O   LYS P 108     -33.874 -75.329 111.695  0.00 97.00      PROA   
ATOM   1679  N   ASP P 109     -33.497 -77.552 112.008  0.00 97.00      PROA   
ATOM   1680  HN  ASP P 109     -32.786 -78.229 112.183  0.00 97.00      PROA   
ATOM   1681  CA  ASP P 109     -34.794 -78.196 111.842  0.00 97.00      PROA   
ATOM   1682  HA  ASP P 109     -34.533 -79.020 111.200  0.00 97.00      PROA   
ATOM   1683  CB  ASP P 109     -35.335 -78.780 113.176  0.00 97.00      PROA   
ATOM   1684  HB1 ASP P 109     -36.432 -78.656 113.288  0.00 97.00      PROA   
ATOM   1685  HB2 ASP P 109     -34.847 -78.244 114.021  0.00 97.00      PROA   
ATOM   1686  CG  ASP P 109     -35.047 -80.267 113.349  0.00 97.00      PROA   
ATOM   1687  OD1 ASP P 109     -34.782 -80.999 112.364  0.00 97.00      PROA   
ATOM   1688  OD2 ASP P 109     -35.211 -80.706 114.511  0.00 97.00      PROA   
ATOM   1689  C   ASP P 109     -35.908 -77.510 111.069  0.00 97.00      PROA   
ATOM   1690  O   ASP P 109     -36.558 -76.577 111.537  0.00 97.00      PROA   
ATOM   1691  N   LYS P 110     -36.163 -78.026 109.844  0.00 97.00      PROA   
ATOM   1692  HN  LYS P 110     -35.677 -78.843 109.546  0.00 97.00      PROA   
ATOM   1693  CA  LYS P 110     -37.178 -77.550 108.933  0.00 97.00      PROA   
ATOM   1694  HA  LYS P 110     -37.789 -76.806 109.425  0.00 97.00      PROA   
ATOM   1695  CB  LYS P 110     -36.564 -76.986 107.620  0.00 97.00      PROA   
ATOM   1696  HB1 LYS P 110     -37.371 -76.539 107.000  0.00 97.00      PROA   
ATOM   1697  HB2 LYS P 110     -36.111 -77.820 107.038  0.00 97.00      PROA   
ATOM   1698  CG  LYS P 110     -35.454 -75.932 107.840  0.00 97.00      PROA   
ATOM   1699  HG1 LYS P 110     -35.100 -75.583 106.844  0.00 97.00      PROA   
ATOM   1700  HG2 LYS P 110     -34.587 -76.422 108.338  0.00 97.00      PROA   
ATOM   1701  CD  LYS P 110     -35.899 -74.727 108.693  0.00 97.00      PROA   
ATOM   1702  HD1 LYS P 110     -36.337 -75.103 109.639  0.00 97.00      PROA   
ATOM   1703  HD2 LYS P 110     -36.708 -74.170 108.174  0.00 97.00      PROA   
ATOM   1704  CE  LYS P 110     -34.765 -73.779 109.106  0.00 97.00      PROA   
ATOM   1705  HE1 LYS P 110     -33.950 -74.337 109.606  0.00 97.00      PROA   
ATOM   1706  HE2 LYS P 110     -35.144 -72.989 109.790  0.00 97.00      PROA   
ATOM   1707  NZ  LYS P 110     -34.159 -73.133 107.928  0.00 97.00      PROA   
ATOM   1708  HZ1 LYS P 110     -34.908 -72.724 107.334  0.00 97.00      PROA   
ATOM   1709  HZ2 LYS P 110     -33.643 -73.863 107.397  0.00 97.00      PROA   
ATOM   1710  HZ3 LYS P 110     -33.499 -72.391 108.235  0.00 97.00      PROA   
ATOM   1711  C   LYS P 110     -38.041 -78.756 108.638  0.00 97.00      PROA   
ATOM   1712  O   LYS P 110     -37.524 -79.864 108.522  0.00 97.00      PROA   
ATOM   1713  N   LEU P 111     -39.384 -78.575 108.556  0.00 97.00      PROA   
ATOM   1714  HN  LEU P 111     -39.782 -77.666 108.664  0.00 97.00      PROA   
ATOM   1715  CA  LEU P 111     -40.367 -79.645 108.518  0.00 97.00      PROA   
ATOM   1716  HA  LEU P 111     -40.102 -80.359 109.286  0.00 97.00      PROA   
ATOM   1717  CB  LEU P 111     -41.803 -79.111 108.810  0.00 97.00      PROA   
ATOM   1718  HB1 LEU P 111     -42.535 -79.938 108.667  0.00 97.00      PROA   
ATOM   1719  HB2 LEU P 111     -42.050 -78.314 108.075  0.00 97.00      PROA   
ATOM   1720  CG  LEU P 111     -42.078 -78.564 110.240  0.00 97.00      PROA   
ATOM   1721  HG  LEU P 111     -43.182 -78.392 110.287  0.00 97.00      PROA   
ATOM   1722  CD1 LEU P 111     -41.738 -79.591 111.335  0.00 97.00      PROA   
ATOM   1723 HD11 LEU P 111     -40.643 -79.769 111.372  0.00 97.00      PROA   
ATOM   1724 HD12 LEU P 111     -42.252 -80.555 111.138  0.00 97.00      PROA   
ATOM   1725 HD13 LEU P 111     -42.062 -79.211 112.327  0.00 97.00      PROA   
ATOM   1726  CD2 LEU P 111     -41.425 -77.202 110.546  0.00 97.00      PROA   
ATOM   1727 HD21 LEU P 111     -41.638 -76.474 109.736  0.00 97.00      PROA   
ATOM   1728 HD22 LEU P 111     -40.327 -77.309 110.665  0.00 97.00      PROA   
ATOM   1729 HD23 LEU P 111     -41.829 -76.798 111.499  0.00 97.00      PROA   
ATOM   1730  C   LEU P 111     -40.411 -80.427 107.209  0.00 97.00      PROA   
ATOM   1731  O   LEU P 111     -41.383 -80.359 106.459  0.00 97.00      PROA   
ATOM   1732  N   VAL P 112     -39.364 -81.238 106.928  0.00 97.00      PROA   
ATOM   1733  HN  VAL P 112     -38.529 -81.152 107.470  0.00 97.00      PROA   
ATOM   1734  CA  VAL P 112     -39.304 -82.150 105.800  0.00 97.00      PROA   
ATOM   1735  HA  VAL P 112     -39.417 -81.528 104.923  0.00 97.00      PROA   
ATOM   1736  CB  VAL P 112     -37.962 -82.872 105.649  0.00 97.00      PROA   
ATOM   1737  HB  VAL P 112     -38.017 -83.578 104.786  0.00 97.00      PROA   
ATOM   1738  CG1 VAL P 112     -36.883 -81.822 105.309  0.00 97.00      PROA   
ATOM   1739 HG11 VAL P 112     -36.726 -81.130 106.163  0.00 97.00      PROA   
ATOM   1740 HG12 VAL P 112     -37.191 -81.232 104.421  0.00 97.00      PROA   
ATOM   1741 HG13 VAL P 112     -35.917 -82.320 105.081  0.00 97.00      PROA   
ATOM   1742  CG2 VAL P 112     -37.587 -83.679 106.913  0.00 97.00      PROA   
ATOM   1743 HG21 VAL P 112     -38.373 -84.419 107.163  0.00 97.00      PROA   
ATOM   1744 HG22 VAL P 112     -37.439 -83.008 107.785  0.00 97.00      PROA   
ATOM   1745 HG23 VAL P 112     -36.638 -84.231 106.741  0.00 97.00      PROA   
ATOM   1746  C   VAL P 112     -40.452 -83.147 105.757  0.00 97.00      PROA   
ATOM   1747  O   VAL P 112     -40.903 -83.679 106.771  0.00 97.00      PROA   
ATOM   1748  N   TYR P 113     -40.956 -83.381 104.528  0.00 97.00      PROA   
ATOM   1749  HN  TYR P 113     -40.555 -82.927 103.735  0.00 97.00      PROA   
ATOM   1750  CA  TYR P 113     -42.093 -84.221 104.242  0.00 97.00      PROA   
ATOM   1751  HA  TYR P 113     -42.500 -84.581 105.175  0.00 97.00      PROA   
ATOM   1752  CB  TYR P 113     -43.255 -83.472 103.514  0.00 97.00      PROA   
ATOM   1753  HB1 TYR P 113     -43.704 -82.758 104.240  0.00 97.00      PROA   
ATOM   1754  HB2 TYR P 113     -44.056 -84.175 103.205  0.00 97.00      PROA   
ATOM   1755  CG  TYR P 113     -42.817 -82.655 102.316  0.00 97.00      PROA   
ATOM   1756  CD1 TYR P 113     -42.253 -81.376 102.486  0.00 97.00      PROA   
ATOM   1757  HD1 TYR P 113     -42.094 -80.989 103.482  0.00 97.00      PROA   
ATOM   1758  CE1 TYR P 113     -41.878 -80.606 101.380  0.00 97.00      PROA   
ATOM   1759  HE1 TYR P 113     -41.424 -79.637 101.528  0.00 97.00      PROA   
ATOM   1760  CZ  TYR P 113     -42.105 -81.087 100.085  0.00 97.00      PROA   
ATOM   1761  OH  TYR P 113     -41.706 -80.324  98.972  0.00 97.00      PROA   
ATOM   1762  HH  TYR P 113     -40.947 -79.801  99.249  0.00 97.00      PROA   
ATOM   1763  CD2 TYR P 113     -43.059 -83.114 101.009  0.00 97.00      PROA   
ATOM   1764  HD2 TYR P 113     -43.519 -84.077 100.858  0.00 97.00      PROA   
ATOM   1765  CE2 TYR P 113     -42.709 -82.334  99.898  0.00 97.00      PROA   
ATOM   1766  HE2 TYR P 113     -42.882 -82.705  98.898  0.00 97.00      PROA   
ATOM   1767  C   TYR P 113     -41.604 -85.446 103.505  0.00 97.00      PROA   
ATOM   1768  O   TYR P 113     -40.487 -85.480 103.008  0.00 97.00      PROA   
ATOM   1769  N   ASN P 114     -42.416 -86.523 103.479  0.00 97.00      PROA   
ATOM   1770  HN  ASN P 114     -43.311 -86.453 103.917  0.00 97.00      PROA   
ATOM   1771  CA  ASN P 114     -42.093 -87.801 102.861  0.00 97.00      PROA   
ATOM   1772  HA  ASN P 114     -42.903 -88.454 103.143  0.00 97.00      PROA   
ATOM   1773  CB  ASN P 114     -42.015 -87.732 101.304  0.00 97.00      PROA   
ATOM   1774  HB1 ASN P 114     -41.794 -88.732 100.875  0.00 97.00      PROA   
ATOM   1775  HB2 ASN P 114     -41.203 -87.037 101.003  0.00 97.00      PROA   
ATOM   1776  CG  ASN P 114     -43.310 -87.222 100.659  0.00 97.00      PROA   
ATOM   1777  OD1 ASN P 114     -43.276 -86.360  99.774  0.00 97.00      PROA   
ATOM   1778  ND2 ASN P 114     -44.482 -87.751 101.099  0.00 97.00      PROA   
ATOM   1779 HD21 ASN P 114     -45.317 -87.445 100.645  0.00 97.00      PROA   
ATOM   1780 HD22 ASN P 114     -44.482 -88.479 101.783  0.00 97.00      PROA   
ATOM   1781  C   ASN P 114     -40.841 -88.465 103.422  0.00 97.00      PROA   
ATOM   1782  O   ASN P 114     -39.929 -88.846 102.689  0.00 97.00      PROA   
ATOM   1783  N   VAL P 115     -40.781 -88.622 104.762  0.00 97.00      PROA   
ATOM   1784  HN  VAL P 115     -41.573 -88.396 105.325  0.00 97.00      PROA   
ATOM   1785  CA  VAL P 115     -39.626 -89.142 105.462  0.00 97.00      PROA   
ATOM   1786  HA  VAL P 115     -38.753 -88.766 104.952  0.00 97.00      PROA   
ATOM   1787  CB  VAL P 115     -39.530 -88.638 106.899  0.00 97.00      PROA   
ATOM   1788  HB  VAL P 115     -40.450 -88.917 107.461  0.00 97.00      PROA   
ATOM   1789  CG1 VAL P 115     -38.299 -89.236 107.619  0.00 97.00      PROA   
ATOM   1790 HG11 VAL P 115     -37.376 -89.025 107.038  0.00 97.00      PROA   
ATOM   1791 HG12 VAL P 115     -38.395 -90.333 107.748  0.00 97.00      PROA   
ATOM   1792 HG13 VAL P 115     -38.189 -88.781 108.626  0.00 97.00      PROA   
ATOM   1793  CG2 VAL P 115     -39.424 -87.098 106.855  0.00 97.00      PROA   
ATOM   1794 HG21 VAL P 115     -40.357 -86.638 106.470  0.00 97.00      PROA   
ATOM   1795 HG22 VAL P 115     -38.580 -86.790 106.202  0.00 97.00      PROA   
ATOM   1796 HG23 VAL P 115     -39.237 -86.696 107.873  0.00 97.00      PROA   
ATOM   1797  C   VAL P 115     -39.571 -90.657 105.388  0.00 97.00      PROA   
ATOM   1798  O   VAL P 115     -40.485 -91.361 105.801  0.00 97.00      PROA   
ATOM   1799  N   LEU P 116     -38.456 -91.183 104.847  0.00 97.00      PROA   
ATOM   1800  HN  LEU P 116     -37.754 -90.565 104.499  0.00 97.00      PROA   
ATOM   1801  CA  LEU P 116     -38.204 -92.593 104.661  0.00 97.00      PROA   
ATOM   1802  HA  LEU P 116     -39.062 -93.172 104.966  0.00 97.00      PROA   
ATOM   1803  CB  LEU P 116     -37.842 -92.910 103.187  0.00 97.00      PROA   
ATOM   1804  HB1 LEU P 116     -37.430 -93.939 103.089  0.00 97.00      PROA   
ATOM   1805  HB2 LEU P 116     -37.051 -92.196 102.869  0.00 97.00      PROA   
ATOM   1806  CG  LEU P 116     -39.018 -92.791 102.192  0.00 97.00      PROA   
ATOM   1807  HG  LEU P 116     -39.567 -91.842 102.398  0.00 97.00      PROA   
ATOM   1808  CD1 LEU P 116     -38.505 -92.727 100.742  0.00 97.00      PROA   
ATOM   1809 HD11 LEU P 116     -37.948 -93.657 100.496  0.00 97.00      PROA   
ATOM   1810 HD12 LEU P 116     -37.828 -91.859 100.608  0.00 97.00      PROA   
ATOM   1811 HD13 LEU P 116     -39.358 -92.627 100.038  0.00 97.00      PROA   
ATOM   1812  CD2 LEU P 116     -39.992 -93.969 102.354  0.00 97.00      PROA   
ATOM   1813 HD21 LEU P 116     -40.377 -94.015 103.392  0.00 97.00      PROA   
ATOM   1814 HD22 LEU P 116     -39.474 -94.925 102.127  0.00 97.00      PROA   
ATOM   1815 HD23 LEU P 116     -40.850 -93.860 101.658  0.00 97.00      PROA   
ATOM   1816  C   LEU P 116     -37.029 -93.008 105.510  0.00 97.00      PROA   
ATOM   1817  O   LEU P 116     -35.956 -92.423 105.432  0.00 97.00      PROA   
ATOM   1818  N   TYR P 117     -37.209 -94.065 106.330  0.00 97.00      PROA   
ATOM   1819  HN  TYR P 117     -38.121 -94.459 106.435  0.00 97.00      PROA   
ATOM   1820  CA  TYR P 117     -36.144 -94.726 107.058  0.00 97.00      PROA   
ATOM   1821  HA  TYR P 117     -35.285 -94.071 107.113  0.00 97.00      PROA   
ATOM   1822  CB  TYR P 117     -36.552 -95.126 108.501  0.00 97.00      PROA   
ATOM   1823  HB1 TYR P 117     -35.812 -95.826 108.945  0.00 97.00      PROA   
ATOM   1824  HB2 TYR P 117     -37.544 -95.628 108.494  0.00 97.00      PROA   
ATOM   1825  CG  TYR P 117     -36.633 -93.911 109.398  0.00 97.00      PROA   
ATOM   1826  CD1 TYR P 117     -35.580 -93.623 110.287  0.00 97.00      PROA   
ATOM   1827  HD1 TYR P 117     -34.698 -94.247 110.297  0.00 97.00      PROA   
ATOM   1828  CE1 TYR P 117     -35.665 -92.542 111.172  0.00 97.00      PROA   
ATOM   1829  HE1 TYR P 117     -34.855 -92.335 111.856  0.00 97.00      PROA   
ATOM   1830  CZ  TYR P 117     -36.807 -91.739 111.179  0.00 97.00      PROA   
ATOM   1831  OH  TYR P 117     -36.878 -90.671 112.087  0.00 97.00      PROA   
ATOM   1832  HH  TYR P 117     -37.775 -90.324 112.090  0.00 97.00      PROA   
ATOM   1833  CD2 TYR P 117     -37.780 -93.094 109.423  0.00 97.00      PROA   
ATOM   1834  HD2 TYR P 117     -38.602 -93.307 108.756  0.00 97.00      PROA   
ATOM   1835  CE2 TYR P 117     -37.865 -92.007 110.304  0.00 97.00      PROA   
ATOM   1836  HE2 TYR P 117     -38.745 -91.380 110.312  0.00 97.00      PROA   
ATOM   1837  C   TYR P 117     -35.710 -95.964 106.301  0.00 97.00      PROA   
ATOM   1838  O   TYR P 117     -36.537 -96.769 105.887  0.00 97.00      PROA   
ATOM   1839  N   TYR P 118     -34.381 -96.125 106.099  0.00 97.00      PROA   
ATOM   1840  HN  TYR P 118     -33.740 -95.441 106.444  0.00 97.00      PROA   
ATOM   1841  CA  TYR P 118     -33.769 -97.176 105.313  0.00 97.00      PROA   
ATOM   1842  HA  TYR P 118     -34.532 -97.830 104.931  0.00 97.00      PROA   
ATOM   1843  CB  TYR P 118     -32.851 -96.671 104.148  0.00 97.00      PROA   
ATOM   1844  HB1 TYR P 118     -32.426 -97.545 103.607  0.00 97.00      PROA   
ATOM   1845  HB2 TYR P 118     -32.007 -96.093 104.579  0.00 97.00      PROA   
ATOM   1846  CG  TYR P 118     -33.508 -95.761 103.126  0.00 97.00      PROA   
ATOM   1847  CD1 TYR P 118     -33.923 -94.465 103.474  0.00 97.00      PROA   
ATOM   1848  HD1 TYR P 118     -33.857 -94.134 104.495  0.00 97.00      PROA   
ATOM   1849  CE1 TYR P 118     -34.392 -93.571 102.509  0.00 97.00      PROA   
ATOM   1850  HE1 TYR P 118     -34.700 -92.587 102.818  0.00 97.00      PROA   
ATOM   1851  CZ  TYR P 118     -34.435 -93.945 101.163  0.00 97.00      PROA   
ATOM   1852  OH  TYR P 118     -34.871 -93.012 100.201  0.00 97.00      PROA   
ATOM   1853  HH  TYR P 118     -35.098 -92.209 100.685  0.00 97.00      PROA   
ATOM   1854  CD2 TYR P 118     -33.554 -96.123 101.764  0.00 97.00      PROA   
ATOM   1855  HD2 TYR P 118     -33.200 -97.095 101.460  0.00 97.00      PROA   
ATOM   1856  CE2 TYR P 118     -34.017 -95.227 100.789  0.00 97.00      PROA   
ATOM   1857  HE2 TYR P 118     -34.033 -95.521  99.749  0.00 97.00      PROA   
ATOM   1858  C   TYR P 118     -32.881 -97.995 106.222  0.00 97.00      PROA   
ATOM   1859  O   TYR P 118     -32.266 -97.470 107.146  0.00 97.00      PROA   
ATOM   1860  N   ARG P 119     -32.795 -99.320 105.965  0.00 97.00      PROA   
ATOM   1861  HN  ARG P 119     -33.348 -99.729 105.241  0.00 97.00      PROA   
ATOM   1862  CA  ARG P 119     -31.823-100.195 106.578  0.00 97.00      PROA   
ATOM   1863  HA  ARG P 119     -31.007 -99.590 106.940  0.00 97.00      PROA   
ATOM   1864  CB  ARG P 119     -32.361-101.005 107.787  0.00 97.00      PROA   
ATOM   1865  HB1 ARG P 119     -33.349-101.441 107.518  0.00 97.00      PROA   
ATOM   1866  HB2 ARG P 119     -32.519-100.280 108.617  0.00 97.00      PROA   
ATOM   1867  CG  ARG P 119     -31.411-102.131 108.250  0.00 97.00      PROA   
ATOM   1868  HG1 ARG P 119     -30.380-101.710 108.269  0.00 97.00      PROA   
ATOM   1869  HG2 ARG P 119     -31.422-102.964 107.514  0.00 97.00      PROA   
ATOM   1870  CD  ARG P 119     -31.656-102.703 109.651  0.00 97.00      PROA   
ATOM   1871  HD1 ARG P 119     -31.768-101.906 110.406  0.00 97.00      PROA   
ATOM   1872  HD2 ARG P 119     -30.787-103.327 109.947  0.00 97.00      PROA   
ATOM   1873  NE  ARG P 119     -32.841-103.612 109.654  0.00 97.00      PROA   
ATOM   1874  HE  ARG P 119     -32.679-104.596 109.642  0.00 97.00      PROA   
ATOM   1875  CZ  ARG P 119     -34.071-103.249 110.074  0.00 97.00      PROA   
ATOM   1876  NH1 ARG P 119     -34.480-101.981 110.126  0.00 97.00      PROA   
ATOM   1877 HH11 ARG P 119     -33.871-101.295 109.745  0.00 97.00      PROA   
ATOM   1878 HH12 ARG P 119     -35.447-101.806 110.289  0.00 97.00      PROA   
ATOM   1879  NH2 ARG P 119     -34.887-104.230 110.486  0.00 97.00      PROA   
ATOM   1880 HH21 ARG P 119     -34.461-105.127 110.584  0.00 97.00      PROA   
ATOM   1881 HH22 ARG P 119     -35.649-104.004 111.090  0.00 97.00      PROA   
ATOM   1882  C   ARG P 119     -31.248-101.111 105.524  0.00 97.00      PROA   
ATOM   1883  O   ARG P 119     -31.982-101.805 104.824  0.00 97.00      PROA   
ATOM   1884  N   ASN P 120     -29.898-101.130 105.395  0.00 97.00      PROA   
ATOM   1885  HN  ASN P 120     -29.342-100.567 106.007  0.00 97.00      PROA   
ATOM   1886  CA  ASN P 120     -29.149-101.989 104.489  0.00 97.00      PROA   
ATOM   1887  HA  ASN P 120     -28.121-101.662 104.550  0.00 97.00      PROA   
ATOM   1888  CB  ASN P 120     -29.198-103.486 104.915  0.00 97.00      PROA   
ATOM   1889  HB1 ASN P 120     -28.589-104.108 104.227  0.00 97.00      PROA   
ATOM   1890  HB2 ASN P 120     -30.248-103.847 104.897  0.00 97.00      PROA   
ATOM   1891  CG  ASN P 120     -28.613-103.636 106.325  0.00 97.00      PROA   
ATOM   1892  OD1 ASN P 120     -27.775-102.840 106.753  0.00 97.00      PROA   
ATOM   1893  ND2 ASN P 120     -29.090-104.661 107.085  0.00 97.00      PROA   
ATOM   1894 HD21 ASN P 120     -28.765-104.746 108.026  0.00 97.00      PROA   
ATOM   1895 HD22 ASN P 120     -29.730-105.317 106.689  0.00 97.00      PROA   
ATOM   1896  C   ASN P 120     -29.551-101.800 103.034  0.00 97.00      PROA   
ATOM   1897  O   ASN P 120     -29.810-102.759 102.309  0.00 97.00      PROA   
ATOM   1898  N   GLY P 121     -29.624-100.524 102.584  0.00 97.00      PROA   
ATOM   1899  HN  GLY P 121     -29.379 -99.776 103.196  0.00 97.00      PROA   
ATOM   1900  CA  GLY P 121     -30.033-100.151 101.239  0.00 97.00      PROA   
ATOM   1901  HA1 GLY P 121     -29.733-100.923 100.543  0.00 97.00      PROA   
ATOM   1902  HA2 GLY P 121     -29.571 -99.200 101.017  0.00 97.00      PROA   
ATOM   1903  C   GLY P 121     -31.521 -99.955 101.094  0.00 97.00      PROA   
ATOM   1904  O   GLY P 121     -31.959 -99.051 100.387  0.00 97.00      PROA   
ATOM   1905  N   LYS P 122     -32.347-100.800 101.742  0.00 97.00      PROA   
ATOM   1906  HN  LYS P 122     -31.973-101.522 102.322  0.00 97.00      PROA   
ATOM   1907  CA  LYS P 122     -33.784-100.778 101.557  0.00 97.00      PROA   
ATOM   1908  HA  LYS P 122     -33.990-100.395 100.567  0.00 97.00      PROA   
ATOM   1909  CB  LYS P 122     -34.393-102.207 101.584  0.00 97.00      PROA   
ATOM   1910  HB1 LYS P 122     -33.957-102.761 102.446  0.00 97.00      PROA   
ATOM   1911  HB2 LYS P 122     -34.081-102.733 100.656  0.00 97.00      PROA   
ATOM   1912  CG  LYS P 122     -35.925-102.228 101.719  0.00 97.00      PROA   
ATOM   1913  HG1 LYS P 122     -36.356-101.488 101.006  0.00 97.00      PROA   
ATOM   1914  HG2 LYS P 122     -36.191-101.910 102.753  0.00 97.00      PROA   
ATOM   1915  CD  LYS P 122     -36.604-103.577 101.467  0.00 97.00      PROA   
ATOM   1916  HD1 LYS P 122     -36.185-104.329 102.172  0.00 97.00      PROA   
ATOM   1917  HD2 LYS P 122     -36.375-103.904 100.428  0.00 97.00      PROA   
ATOM   1918  CE  LYS P 122     -38.123-103.451 101.667  0.00 97.00      PROA   
ATOM   1919  HE1 LYS P 122     -38.538-102.676 100.986  0.00 97.00      PROA   
ATOM   1920  HE2 LYS P 122     -38.351-103.161 102.715  0.00 97.00      PROA   
ATOM   1921  NZ  LYS P 122     -38.815-104.727 101.381  0.00 97.00      PROA   
ATOM   1922  HZ1 LYS P 122     -38.436-105.471 102.000  0.00 97.00      PROA   
ATOM   1923  HZ2 LYS P 122     -38.658-104.988 100.387  0.00 97.00      PROA   
ATOM   1924  HZ3 LYS P 122     -39.835-104.617 101.555  0.00 97.00      PROA   
ATOM   1925  C   LYS P 122     -34.528 -99.872 102.521  0.00 97.00      PROA   
ATOM   1926  O   LYS P 122     -34.386 -99.978 103.733  0.00 97.00      PROA   
ATOM   1927  N   ALA P 123     -35.407 -98.985 101.990  0.00 97.00      PROA   
ATOM   1928  HN  ALA P 123     -35.438 -98.828 101.006  0.00 97.00      PROA   
ATOM   1929  CA  ALA P 123     -36.421 -98.290 102.762  0.00 97.00      PROA   
ATOM   1930  HA  ALA P 123     -35.927 -97.742 103.545  0.00 97.00      PROA   
ATOM   1931  CB  ALA P 123     -37.170 -97.263 101.891  0.00 97.00      PROA   
ATOM   1932  HB1 ALA P 123     -37.707 -97.765 101.059  0.00 97.00      PROA   
ATOM   1933  HB2 ALA P 123     -36.446 -96.545 101.449  0.00 97.00      PROA   
ATOM   1934  HB3 ALA P 123     -37.899 -96.684 102.495  0.00 97.00      PROA   
ATOM   1935  C   ALA P 123     -37.420 -99.249 103.402  0.00 97.00      PROA   
ATOM   1936  O   ALA P 123     -37.979-100.118 102.734  0.00 97.00      PROA   
ATOM   1937  N   PHE P 124     -37.664 -99.115 104.728  0.00 97.00      PROA   
ATOM   1938  HN  PHE P 124     -37.192 -98.413 105.259  0.00 97.00      PROA   
ATOM   1939  CA  PHE P 124     -38.521-100.037 105.451  0.00 97.00      PROA   
ATOM   1940  HA  PHE P 124     -39.027-100.691 104.755  0.00 97.00      PROA   
ATOM   1941  CB  PHE P 124     -37.704-100.943 106.433  0.00 97.00      PROA   
ATOM   1942  HB1 PHE P 124     -36.845-101.382 105.879  0.00 97.00      PROA   
ATOM   1943  HB2 PHE P 124     -38.349-101.783 106.771  0.00 97.00      PROA   
ATOM   1944  CG  PHE P 124     -37.159-100.242 107.662  0.00 97.00      PROA   
ATOM   1945  CD1 PHE P 124     -35.974 -99.492 107.598  0.00 97.00      PROA   
ATOM   1946  HD1 PHE P 124     -35.465 -99.397 106.651  0.00 97.00      PROA   
ATOM   1947  CE1 PHE P 124     -35.468 -98.849 108.735  0.00 97.00      PROA   
ATOM   1948  HE1 PHE P 124     -34.567 -98.258 108.667  0.00 97.00      PROA   
ATOM   1949  CZ  PHE P 124     -36.140 -98.965 109.958  0.00 97.00      PROA   
ATOM   1950  HZ  PHE P 124     -35.765 -98.454 110.833  0.00 97.00      PROA   
ATOM   1951  CD2 PHE P 124     -37.808-100.372 108.904  0.00 97.00      PROA   
ATOM   1952  HD2 PHE P 124     -38.717-100.951 108.972  0.00 97.00      PROA   
ATOM   1953  CE2 PHE P 124     -37.306 -99.735 110.045  0.00 97.00      PROA   
ATOM   1954  HE2 PHE P 124     -37.826 -99.823 110.988  0.00 97.00      PROA   
ATOM   1955  C   PHE P 124     -39.622 -99.299 106.185  0.00 97.00      PROA   
ATOM   1956  O   PHE P 124     -40.598 -99.929 106.591  0.00 97.00      PROA   
ATOM   1957  N   LYS P 125     -39.532 -97.958 106.361  0.00 97.00      PROA   
ATOM   1958  HN  LYS P 125     -38.735 -97.440 106.063  0.00 97.00      PROA   
ATOM   1959  CA  LYS P 125     -40.588 -97.266 107.076  0.00 97.00      PROA   
ATOM   1960  HA  LYS P 125     -41.520 -97.776 106.874  0.00 97.00      PROA   
ATOM   1961  CB  LYS P 125     -40.333 -97.307 108.605  0.00 97.00      PROA   
ATOM   1962  HB1 LYS P 125     -40.049 -96.318 109.015  0.00 97.00      PROA   
ATOM   1963  HB2 LYS P 125     -39.451 -97.967 108.775  0.00 97.00      PROA   
ATOM   1964  CG  LYS P 125     -41.496 -97.938 109.394  0.00 97.00      PROA   
ATOM   1965  HG1 LYS P 125     -41.182 -98.069 110.454  0.00 97.00      PROA   
ATOM   1966  HG2 LYS P 125     -41.698 -98.951 108.981  0.00 97.00      PROA   
ATOM   1967  CD  LYS P 125     -42.797 -97.120 109.355  0.00 97.00      PROA   
ATOM   1968  HD1 LYS P 125     -43.563 -97.658 109.958  0.00 97.00      PROA   
ATOM   1969  HD2 LYS P 125     -43.169 -97.070 108.307  0.00 97.00      PROA   
ATOM   1970  CE  LYS P 125     -42.616 -95.703 109.906  0.00 97.00      PROA   
ATOM   1971  HE1 LYS P 125     -41.889 -95.125 109.295  0.00 97.00      PROA   
ATOM   1972  HE2 LYS P 125     -42.256 -95.743 110.955  0.00 97.00      PROA   
ATOM   1973  NZ  LYS P 125     -43.889 -94.955 109.887  0.00 97.00      PROA   
ATOM   1974  HZ1 LYS P 125     -44.670 -95.532 110.251  0.00 97.00      PROA   
ATOM   1975  HZ2 LYS P 125     -44.090 -94.668 108.904  0.00 97.00      PROA   
ATOM   1976  HZ3 LYS P 125     -43.782 -94.090 110.457  0.00 97.00      PROA   
ATOM   1977  C   LYS P 125     -40.789 -95.844 106.591  0.00 97.00      PROA   
ATOM   1978  O   LYS P 125     -39.908 -94.997 106.689  0.00 97.00      PROA   
ATOM   1979  N   PHE P 126     -42.011 -95.556 106.085  0.00 97.00      PROA   
ATOM   1980  HN  PHE P 126     -42.671 -96.293 105.960  0.00 97.00      PROA   
ATOM   1981  CA  PHE P 126     -42.440 -94.268 105.577  0.00 97.00      PROA   
ATOM   1982  HA  PHE P 126     -41.565 -93.681 105.337  0.00 97.00      PROA   
ATOM   1983  CB  PHE P 126     -43.240 -94.502 104.256  0.00 97.00      PROA   
ATOM   1984  HB1 PHE P 126     -44.013 -95.282 104.437  0.00 97.00      PROA   
ATOM   1985  HB2 PHE P 126     -42.553 -94.896 103.478  0.00 97.00      PROA   
ATOM   1986  CG  PHE P 126     -43.924 -93.281 103.693  0.00 97.00      PROA   
ATOM   1987  CD1 PHE P 126     -43.164 -92.230 103.155  0.00 97.00      PROA   
ATOM   1988  HD1 PHE P 126     -42.086 -92.279 103.174  0.00 97.00      PROA   
ATOM   1989  CE1 PHE P 126     -43.793 -91.121 102.581  0.00 97.00      PROA   
ATOM   1990  HE1 PHE P 126     -43.191 -90.343 102.139  0.00 97.00      PROA   
ATOM   1991  CZ  PHE P 126     -45.191 -91.038 102.562  0.00 97.00      PROA   
ATOM   1992  HZ  PHE P 126     -45.685 -90.186 102.121  0.00 97.00      PROA   
ATOM   1993  CD2 PHE P 126     -45.328 -93.196 103.654  0.00 97.00      PROA   
ATOM   1994  HD2 PHE P 126     -45.928 -94.004 104.046  0.00 97.00      PROA   
ATOM   1995  CE2 PHE P 126     -45.958 -92.076 103.102  0.00 97.00      PROA   
ATOM   1996  HE2 PHE P 126     -47.036 -92.022 103.070  0.00 97.00      PROA   
ATOM   1997  C   PHE P 126     -43.250 -93.464 106.593  0.00 97.00      PROA   
ATOM   1998  O   PHE P 126     -44.058 -94.012 107.332  0.00 97.00      PROA   
ATOM   1999  N   PHE P 127     -43.066 -92.121 106.613  0.00 97.00      PROA   
ATOM   2000  HN  PHE P 127     -42.322 -91.720 106.082  0.00 97.00      PROA   
ATOM   2001  CA  PHE P 127     -43.912 -91.162 107.303  0.00 97.00      PROA   
ATOM   2002  HA  PHE P 127     -44.861 -91.622 107.541  0.00 97.00      PROA   
ATOM   2003  CB  PHE P 127     -43.260 -90.545 108.571  0.00 97.00      PROA   
ATOM   2004  HB1 PHE P 127     -43.909 -89.752 109.002  0.00 97.00      PROA   
ATOM   2005  HB2 PHE P 127     -42.291 -90.071 108.299  0.00 97.00      PROA   
ATOM   2006  CG  PHE P 127     -42.988 -91.540 109.668  0.00 97.00      PROA   
ATOM   2007  CD1 PHE P 127     -43.936 -91.745 110.689  0.00 97.00      PROA   
ATOM   2008  HD1 PHE P 127     -44.901 -91.262 110.627  0.00 97.00      PROA   
ATOM   2009  CE1 PHE P 127     -43.611 -92.492 111.829  0.00 97.00      PROA   
ATOM   2010  HE1 PHE P 127     -44.328 -92.603 112.629  0.00 97.00      PROA   
ATOM   2011  CZ  PHE P 127     -42.331 -93.045 111.957  0.00 97.00      PROA   
ATOM   2012  HZ  PHE P 127     -42.068 -93.597 112.847  0.00 97.00      PROA   
ATOM   2013  CD2 PHE P 127     -41.709 -92.109 109.808  0.00 97.00      PROA   
ATOM   2014  HD2 PHE P 127     -40.958 -91.918 109.054  0.00 97.00      PROA   
ATOM   2015  CE2 PHE P 127     -41.379 -92.852 110.949  0.00 97.00      PROA   
ATOM   2016  HE2 PHE P 127     -40.384 -93.257 111.065  0.00 97.00      PROA   
ATOM   2017  C   PHE P 127     -44.176 -89.992 106.369  0.00 97.00      PROA   
ATOM   2018  O   PHE P 127     -43.297 -89.562 105.634  0.00 97.00      PROA   
ATOM   2019  N   HSD P 128     -45.400 -89.414 106.375  0.00 97.00      PROA   
ATOM   2020  HN  HSD P 128     -46.155 -89.807 106.897  0.00 97.00      PROA   
ATOM   2021  CA  HSD P 128     -45.698 -88.182 105.654  0.00 97.00      PROA   
ATOM   2022  HA  HSD P 128     -45.380 -88.341 104.632  0.00 97.00      PROA   
ATOM   2023  CB  HSD P 128     -47.213 -87.876 105.601  0.00 97.00      PROA   
ATOM   2024  HB1 HSD P 128     -47.420 -86.791 105.472  0.00 97.00      PROA   
ATOM   2025  HB2 HSD P 128     -47.687 -88.194 106.553  0.00 97.00      PROA   
ATOM   2026  ND1 HSD P 128     -47.939 -88.073 103.180  0.00 97.00      PROA   
ATOM   2027  HD1 HSD P 128     -47.620 -87.167 102.899  0.00 97.00      PROA   
ATOM   2028  CG  HSD P 128     -47.859 -88.600 104.453  0.00 97.00      PROA   
ATOM   2029  CE1 HSD P 128     -48.638 -88.961 102.430  0.00 97.00      PROA   
ATOM   2030  HE1 HSD P 128     -48.872 -88.798 101.378  0.00 97.00      PROA   
ATOM   2031  NE2 HSD P 128     -49.024 -90.008 103.132  0.00 97.00      PROA   
ATOM   2032  CD2 HSD P 128     -48.544 -89.775 104.409  0.00 97.00      PROA   
ATOM   2033  HD2 HSD P 128     -48.753 -90.488 105.197  0.00 97.00      PROA   
ATOM   2034  C   HSD P 128     -44.923 -86.954 106.108  0.00 97.00      PROA   
ATOM   2035  O   HSD P 128     -44.578 -86.113 105.283  0.00 97.00      PROA   
ATOM   2036  N   TRP P 129     -44.638 -86.823 107.421  0.00 97.00      PROA   
ATOM   2037  HN  TRP P 129     -44.909 -87.529 108.065  0.00 97.00      PROA   
ATOM   2038  CA  TRP P 129     -43.978 -85.672 108.009  0.00 97.00      PROA   
ATOM   2039  HA  TRP P 129     -43.557 -85.047 107.231  0.00 97.00      PROA   
ATOM   2040  CB  TRP P 129     -44.924 -84.830 108.915  0.00 97.00      PROA   
ATOM   2041  HB1 TRP P 129     -44.407 -83.891 109.213  0.00 97.00      PROA   
ATOM   2042  HB2 TRP P 129     -45.146 -85.393 109.848  0.00 97.00      PROA   
ATOM   2043  CG  TRP P 129     -46.234 -84.479 108.280  0.00 97.00      PROA   
ATOM   2044  CD1 TRP P 129     -46.521 -83.345 107.565  0.00 97.00      PROA   
ATOM   2045  HD1 TRP P 129     -45.822 -82.540 107.390  0.00 97.00      PROA   
ATOM   2046  NE1 TRP P 129     -47.819 -83.397 107.122  0.00 97.00      PROA   
ATOM   2047  HE1 TRP P 129     -48.318 -82.670 106.703  0.00 97.00      PROA   
ATOM   2048  CE2 TRP P 129     -48.400 -84.559 107.536  0.00 97.00      PROA   
ATOM   2049  CD2 TRP P 129     -47.437 -85.270 108.286  0.00 97.00      PROA   
ATOM   2050  CE3 TRP P 129     -47.785 -86.492 108.864  0.00 97.00      PROA   
ATOM   2051  HE3 TRP P 129     -47.083 -87.044 109.472  0.00 97.00      PROA   
ATOM   2052  CZ3 TRP P 129     -49.078 -86.988 108.664  0.00 97.00      PROA   
ATOM   2053  HZ3 TRP P 129     -49.369 -87.927 109.114  0.00 97.00      PROA   
ATOM   2054  CZ2 TRP P 129     -49.679 -85.054 107.328  0.00 97.00      PROA   
ATOM   2055  HZ2 TRP P 129     -50.412 -84.506 106.755  0.00 97.00      PROA   
ATOM   2056  CH2 TRP P 129     -50.005 -86.284 107.901  0.00 97.00      PROA   
ATOM   2057  HH2 TRP P 129     -51.000 -86.685 107.766  0.00 97.00      PROA   
ATOM   2058  C   TRP P 129     -42.846 -86.204 108.855  0.00 97.00      PROA   
ATOM   2059  O   TRP P 129     -42.725 -87.410 109.062  0.00 97.00      PROA   
ATOM   2060  N   ASN P 130     -41.958 -85.313 109.357  0.00 97.00      PROA   
ATOM   2061  HN  ASN P 130     -42.001 -84.348 109.103  0.00 97.00      PROA   
ATOM   2062  CA  ASN P 130     -40.890 -85.686 110.266  0.00 97.00      PROA   
ATOM   2063  HA  ASN P 130     -40.300 -86.422 109.739  0.00 97.00      PROA   
ATOM   2064  CB  ASN P 130     -39.993 -84.456 110.594  0.00 97.00      PROA   
ATOM   2065  HB1 ASN P 130     -40.537 -83.746 111.252  0.00 97.00      PROA   
ATOM   2066  HB2 ASN P 130     -39.729 -83.920 109.656  0.00 97.00      PROA   
ATOM   2067  CG  ASN P 130     -38.701 -84.866 111.297  0.00 97.00      PROA   
ATOM   2068  OD1 ASN P 130     -38.441 -84.469 112.432  0.00 97.00      PROA   
ATOM   2069  ND2 ASN P 130     -37.880 -85.704 110.612  0.00 97.00      PROA   
ATOM   2070 HD21 ASN P 130     -37.010 -85.952 111.039  0.00 97.00      PROA   
ATOM   2071 HD22 ASN P 130     -38.106 -85.983 109.681  0.00 97.00      PROA   
ATOM   2072  C   ASN P 130     -41.393 -86.352 111.553  0.00 97.00      PROA   
ATOM   2073  O   ASN P 130     -42.312 -85.871 112.213  0.00 97.00      PROA   
ATOM   2074  N   SER P 131     -40.780 -87.498 111.925  0.00 97.00      PROA   
ATOM   2075  HN  SER P 131     -40.028 -87.874 111.389  0.00 97.00      PROA   
ATOM   2076  CA  SER P 131     -41.175 -88.282 113.076  0.00 97.00      PROA   
ATOM   2077  HA  SER P 131     -41.413 -87.623 113.899  0.00 97.00      PROA   
ATOM   2078  CB  SER P 131     -42.371 -89.241 112.783  0.00 97.00      PROA   
ATOM   2079  HB1 SER P 131     -42.148 -89.841 111.876  0.00 97.00      PROA   
ATOM   2080  HB2 SER P 131     -43.265 -88.617 112.568  0.00 97.00      PROA   
ATOM   2081  OG  SER P 131     -42.695 -90.121 113.864  0.00 97.00      PROA   
ATOM   2082  HG1 SER P 131     -42.041 -90.830 113.860  0.00 97.00      PROA   
ATOM   2083  C   SER P 131     -39.970 -89.090 113.442  0.00 97.00      PROA   
ATOM   2084  O   SER P 131     -39.098 -89.305 112.611  0.00 97.00      PROA   
ATOM   2085  N   ASN P 132     -39.913 -89.582 114.700  0.00 97.00      PROA   
ATOM   2086  HN  ASN P 132     -40.660 -89.394 115.333  0.00 97.00      PROA   
ATOM   2087  CA  ASN P 132     -38.920 -90.539 115.141  0.00 97.00      PROA   
ATOM   2088  HA  ASN P 132     -37.969 -90.272 114.701  0.00 97.00      PROA   
ATOM   2089  CB  ASN P 132     -38.747 -90.544 116.697  0.00 97.00      PROA   
ATOM   2090  HB1 ASN P 132     -38.631 -89.502 117.062  0.00 97.00      PROA   
ATOM   2091  HB2 ASN P 132     -37.811 -91.091 116.945  0.00 97.00      PROA   
ATOM   2092  CG  ASN P 132     -39.882 -91.253 117.455  0.00 97.00      PROA   
ATOM   2093  OD1 ASN P 132     -39.842 -92.473 117.637  0.00 97.00      PROA   
ATOM   2094  ND2 ASN P 132     -40.898 -90.491 117.935  0.00 97.00      PROA   
ATOM   2095 HD21 ASN P 132     -41.627 -90.959 118.432  0.00 97.00      PROA   
ATOM   2096 HD22 ASN P 132     -40.896 -89.500 117.816  0.00 97.00      PROA   
ATOM   2097  C   ASN P 132     -39.306 -91.914 114.624  0.00 97.00      PROA   
ATOM   2098  O   ASN P 132     -40.434 -92.141 114.193  0.00 97.00      PROA   
ATOM   2099  N   LEU P 133     -38.361 -92.871 114.694  0.00 97.00      PROA   
ATOM   2100  HN  LEU P 133     -37.421 -92.643 114.940  0.00 97.00      PROA   
ATOM   2101  CA  LEU P 133     -38.661 -94.274 114.578  0.00 97.00      PROA   
ATOM   2102  HA  LEU P 133     -39.730 -94.430 114.587  0.00 97.00      PROA   
ATOM   2103  CB  LEU P 133     -38.062 -94.859 113.277  0.00 97.00      PROA   
ATOM   2104  HB1 LEU P 133     -36.954 -94.893 113.319  0.00 97.00      PROA   
ATOM   2105  HB2 LEU P 133     -38.325 -94.136 112.468  0.00 97.00      PROA   
ATOM   2106  CG  LEU P 133     -38.612 -96.234 112.836  0.00 97.00      PROA   
ATOM   2107  HG  LEU P 133     -39.722 -96.221 112.953  0.00 97.00      PROA   
ATOM   2108  CD1 LEU P 133     -38.302 -96.451 111.348  0.00 97.00      PROA   
ATOM   2109 HD11 LEU P 133     -37.203 -96.454 111.190  0.00 97.00      PROA   
ATOM   2110 HD12 LEU P 133     -38.742 -95.636 110.737  0.00 97.00      PROA   
ATOM   2111 HD13 LEU P 133     -38.714 -97.422 111.004  0.00 97.00      PROA   
ATOM   2112  CD2 LEU P 133     -38.051 -97.410 113.652  0.00 97.00      PROA   
ATOM   2113 HD21 LEU P 133     -38.391 -97.367 114.705  0.00 97.00      PROA   
ATOM   2114 HD22 LEU P 133     -36.940 -97.386 113.637  0.00 97.00      PROA   
ATOM   2115 HD23 LEU P 133     -38.389 -98.376 113.223  0.00 97.00      PROA   
ATOM   2116  C   LEU P 133     -38.075 -94.919 115.813  0.00 97.00      PROA   
ATOM   2117  O   LEU P 133     -36.864 -94.939 115.998  0.00 97.00      PROA   
ATOM   2118  N   THR P 134     -38.934 -95.475 116.701  0.00 97.00      PROA   
ATOM   2119  HN  THR P 134     -39.919 -95.416 116.564  0.00 97.00      PROA   
ATOM   2120  CA  THR P 134     -38.486 -96.143 117.912  0.00 97.00      PROA   
ATOM   2121  HA  THR P 134     -37.419 -96.024 118.029  0.00 97.00      PROA   
ATOM   2122  CB  THR P 134     -39.129 -95.621 119.193  0.00 97.00      PROA   
ATOM   2123  HB  THR P 134     -40.239 -95.685 119.128  0.00 97.00      PROA   
ATOM   2124  OG1 THR P 134     -38.760 -94.265 119.407  0.00 97.00      PROA   
ATOM   2125  HG1 THR P 134     -39.159 -93.751 118.700  0.00 97.00      PROA   
ATOM   2126  CG2 THR P 134     -38.634 -96.403 120.427  0.00 97.00      PROA   
ATOM   2127 HG21 THR P 134     -37.523 -96.388 120.464  0.00 97.00      PROA   
ATOM   2128 HG22 THR P 134     -38.981 -97.456 120.417  0.00 97.00      PROA   
ATOM   2129 HG23 THR P 134     -39.019 -95.925 121.353  0.00 97.00      PROA   
ATOM   2130  C   THR P 134     -38.762 -97.618 117.769  0.00 97.00      PROA   
ATOM   2131  O   THR P 134     -39.898 -98.047 117.582  0.00 97.00      PROA   
ATOM   2132  N   ILE P 135     -37.696 -98.438 117.868  0.00 97.00      PROA   
ATOM   2133  HN  ILE P 135     -36.779 -98.054 117.985  0.00 97.00      PROA   
ATOM   2134  CA  ILE P 135     -37.764 -99.881 117.831  0.00 97.00      PROA   
ATOM   2135  HA  ILE P 135     -38.648-100.191 117.293  0.00 97.00      PROA   
ATOM   2136  CB  ILE P 135     -36.524-100.488 117.166  0.00 97.00      PROA   
ATOM   2137  HB  ILE P 135     -35.631-100.130 117.728  0.00 97.00      PROA   
ATOM   2138  CG2 ILE P 135     -36.555-102.031 117.242  0.00 97.00      PROA   
ATOM   2139 HG21 ILE P 135     -37.450-102.431 116.720  0.00 97.00      PROA   
ATOM   2140 HG22 ILE P 135     -36.568-102.382 118.291  0.00 97.00      PROA   
ATOM   2141 HG23 ILE P 135     -35.648-102.457 116.767  0.00 97.00      PROA   
ATOM   2142  CG1 ILE P 135     -36.343-100.009 115.701  0.00 97.00      PROA   
ATOM   2143 HG11 ILE P 135     -36.736 -98.979 115.580  0.00 97.00      PROA   
ATOM   2144 HG12 ILE P 135     -36.938-100.666 115.029  0.00 97.00      PROA   
ATOM   2145  CD  ILE P 135     -34.872 -99.978 115.264  0.00 97.00      PROA   
ATOM   2146  HD1 ILE P 135     -34.355-100.931 115.506  0.00 97.00      PROA   
ATOM   2147  HD2 ILE P 135     -34.346 -99.159 115.798  0.00 97.00      PROA   
ATOM   2148  HD3 ILE P 135     -34.784 -99.790 114.174  0.00 97.00      PROA   
ATOM   2149  C   ILE P 135     -37.865-100.344 119.272  0.00 97.00      PROA   
ATOM   2150  O   ILE P 135     -36.919-100.213 120.038  0.00 97.00      PROA   
ATOM   2151  N   LEU P 136     -39.031-100.891 119.683  0.00 97.00      PROA   
ATOM   2152  HN  LEU P 136     -39.812-100.920 119.062  0.00 97.00      PROA   
ATOM   2153  CA  LEU P 136     -39.320-101.319 121.044  0.00 97.00      PROA   
ATOM   2154  HA  LEU P 136     -39.167-100.458 121.680  0.00 97.00      PROA   
ATOM   2155  CB  LEU P 136     -40.787-101.813 121.200  0.00 97.00      PROA   
ATOM   2156  HB1 LEU P 136     -40.914-102.220 122.229  0.00 97.00      PROA   
ATOM   2157  HB2 LEU P 136     -40.977-102.640 120.483  0.00 97.00      PROA   
ATOM   2158  CG  LEU P 136     -41.907-100.746 121.034  0.00 97.00      PROA   
ATOM   2159  HG  LEU P 136     -42.855-101.253 121.346  0.00 97.00      PROA   
ATOM   2160  CD1 LEU P 136     -41.715 -99.543 121.974  0.00 97.00      PROA   
ATOM   2161 HD11 LEU P 136     -40.824 -98.953 121.672  0.00 97.00      PROA   
ATOM   2162 HD12 LEU P 136     -41.578 -99.885 123.021  0.00 97.00      PROA   
ATOM   2163 HD13 LEU P 136     -42.603 -98.878 121.932  0.00 97.00      PROA   
ATOM   2164  CD2 LEU P 136     -42.139-100.274 119.584  0.00 97.00      PROA   
ATOM   2165 HD21 LEU P 136     -42.227-101.141 118.897  0.00 97.00      PROA   
ATOM   2166 HD22 LEU P 136     -41.308 -99.623 119.246  0.00 97.00      PROA   
ATOM   2167 HD23 LEU P 136     -43.076 -99.681 119.527  0.00 97.00      PROA   
ATOM   2168  C   LEU P 136     -38.389-102.395 121.586  0.00 97.00      PROA   
ATOM   2169  O   LEU P 136     -37.990-102.347 122.749  0.00 97.00      PROA   
ATOM   2170  N   LYS P 137     -38.026-103.392 120.751  0.00 97.00      PROA   
ATOM   2171  HN  LYS P 137     -38.394-103.433 119.828  0.00 97.00      PROA   
ATOM   2172  CA  LYS P 137     -37.019-104.375 121.087  0.00 97.00      PROA   
ATOM   2173  HA  LYS P 137     -36.382-103.990 121.873  0.00 97.00      PROA   
ATOM   2174  CB  LYS P 137     -37.636-105.723 121.545  0.00 97.00      PROA   
ATOM   2175  HB1 LYS P 137     -36.835-106.489 121.627  0.00 97.00      PROA   
ATOM   2176  HB2 LYS P 137     -38.359-106.074 120.776  0.00 97.00      PROA   
ATOM   2177  CG  LYS P 137     -38.358-105.644 122.904  0.00 97.00      PROA   
ATOM   2178  HG1 LYS P 137     -39.201-104.922 122.840  0.00 97.00      PROA   
ATOM   2179  HG2 LYS P 137     -37.641-105.246 123.652  0.00 97.00      PROA   
ATOM   2180  CD  LYS P 137     -38.895-107.010 123.369  0.00 97.00      PROA   
ATOM   2181  HD1 LYS P 137     -38.061-107.748 123.360  0.00 97.00      PROA   
ATOM   2182  HD2 LYS P 137     -39.650-107.359 122.630  0.00 97.00      PROA   
ATOM   2183  CE  LYS P 137     -39.546-107.002 124.760  0.00 97.00      PROA   
ATOM   2184  HE1 LYS P 137     -39.941-108.016 124.995  0.00 97.00      PROA   
ATOM   2185  HE2 LYS P 137     -40.375-106.268 124.819  0.00 97.00      PROA   
ATOM   2186  NZ  LYS P 137     -38.540-106.674 125.796  0.00 97.00      PROA   
ATOM   2187  HZ1 LYS P 137     -38.409-105.645 125.885  0.00 97.00      PROA   
ATOM   2188  HZ2 LYS P 137     -37.640-107.107 125.506  0.00 97.00      PROA   
ATOM   2189  HZ3 LYS P 137     -38.826-107.082 126.709  0.00 97.00      PROA   
ATOM   2190  C   LYS P 137     -36.146-104.606 119.874  0.00 97.00      PROA   
ATOM   2191  O   LYS P 137     -36.603-105.133 118.862  0.00 97.00      PROA   
ATOM   2192  N   THR P 138     -34.846-104.223 119.938  0.00 97.00      PROA   
ATOM   2193  HN  THR P 138     -34.504-103.724 120.736  0.00 97.00      PROA   
ATOM   2194  CA  THR P 138     -33.899-104.426 118.850  0.00 97.00      PROA   
ATOM   2195  HA  THR P 138     -34.450-104.260 117.935  0.00 97.00      PROA   
ATOM   2196  CB  THR P 138     -32.741-103.426 118.838  0.00 97.00      PROA   
ATOM   2197  HB  THR P 138     -33.155-102.419 119.080  0.00 97.00      PROA   
ATOM   2198  OG1 THR P 138     -32.138-103.338 117.552  0.00 97.00      PROA   
ATOM   2199  HG1 THR P 138     -31.413-102.720 117.661  0.00 97.00      PROA   
ATOM   2200  CG2 THR P 138     -31.644-103.769 119.857  0.00 97.00      PROA   
ATOM   2201 HG21 THR P 138     -31.113-104.706 119.586  0.00 97.00      PROA   
ATOM   2202 HG22 THR P 138     -32.074-103.889 120.870  0.00 97.00      PROA   
ATOM   2203 HG23 THR P 138     -30.892-102.953 119.899  0.00 97.00      PROA   
ATOM   2204  C   THR P 138     -33.426-105.869 118.816  0.00 97.00      PROA   
ATOM   2205  O   THR P 138     -33.698-106.661 119.710  0.00 97.00      PROA   
ATOM   2206  N   ASN P 139     -32.759-106.265 117.716  0.00 97.00      PROA   
ATOM   2207  HN  ASN P 139     -32.469-105.597 117.037  0.00 97.00      PROA   
ATOM   2208  CA  ASN P 139     -32.461-107.654 117.454  0.00 97.00      PROA   
ATOM   2209  HA  ASN P 139     -31.979-108.069 118.329  0.00 97.00      PROA   
ATOM   2210  CB  ASN P 139     -33.743-108.481 117.123  0.00 97.00      PROA   
ATOM   2211  HB1 ASN P 139     -34.385-108.526 118.030  0.00 97.00      PROA   
ATOM   2212  HB2 ASN P 139     -33.489-109.526 116.855  0.00 97.00      PROA   
ATOM   2213  CG  ASN P 139     -34.529-107.855 115.962  0.00 97.00      PROA   
ATOM   2214  OD1 ASN P 139     -34.155-108.016 114.798  0.00 97.00      PROA   
ATOM   2215  ND2 ASN P 139     -35.652-107.149 116.272  0.00 97.00      PROA   
ATOM   2216 HD21 ASN P 139     -36.204-106.784 115.524  0.00 97.00      PROA   
ATOM   2217 HD22 ASN P 139     -35.908-106.999 117.226  0.00 97.00      PROA   
ATOM   2218  C   ASN P 139     -31.450-107.682 116.330  0.00 97.00      PROA   
ATOM   2219  O   ASN P 139     -31.112-106.649 115.757  0.00 97.00      PROA   
ATOM   2220  N   MET P 140     -30.936-108.882 115.976  0.00 97.00      PROA   
ATOM   2221  HN  MET P 140     -31.167-109.711 116.484  0.00 97.00      PROA   
ATOM   2222  CA  MET P 140     -29.970-109.069 114.914  0.00 97.00      PROA   
ATOM   2223  HA  MET P 140     -29.089-108.500 115.163  0.00 97.00      PROA   
ATOM   2224  CB  MET P 140     -29.543-110.557 114.860  0.00 97.00      PROA   
ATOM   2225  HB1 MET P 140     -30.413-111.199 114.592  0.00 97.00      PROA   
ATOM   2226  HB2 MET P 140     -29.216-110.866 115.868  0.00 97.00      PROA   
ATOM   2227  CG  MET P 140     -28.337-110.796 113.965  0.00 97.00      PROA   
ATOM   2228  HG1 MET P 140     -27.467-110.207 114.189  0.00 97.00      PROA   
ATOM   2229  HG2 MET P 140     -28.627-110.269 113.015  0.00 97.00      PROA   
ATOM   2230  SD  MET P 140     -27.694-112.567 113.821  0.00 97.00      PROA   
ATOM   2231  CE  MET P 140     -27.395-112.937 115.425  0.00 97.00      PROA   
ATOM   2232  HE1 MET P 140     -28.296-112.824 116.046  0.00 97.00      PROA   
ATOM   2233  HE2 MET P 140     -26.613-112.209 115.668  0.00 97.00      PROA   
ATOM   2234  HE3 MET P 140     -27.030-113.975 115.448  0.00 97.00      PROA   
ATOM   2235  C   MET P 140     -30.452-108.530 113.566  0.00 97.00      PROA   
ATOM   2236  O   MET P 140     -29.669-107.983 112.791  0.00 97.00      PROA   
ATOM   2237  N   SER P 141     -31.767-108.648 113.239  0.00 97.00      PROA   
ATOM   2238  HN  SER P 141     -32.403-109.096 113.864  0.00 97.00      PROA   
ATOM   2239  CA  SER P 141     -32.299-108.289 111.929  0.00 97.00      PROA   
ATOM   2240  HA  SER P 141     -31.577-108.515 111.154  0.00 97.00      PROA   
ATOM   2241  CB  SER P 141     -33.616-109.055 111.612  0.00 97.00      PROA   
ATOM   2242  HB1 SER P 141     -34.433-108.736 112.293  0.00 97.00      PROA   
ATOM   2243  HB2 SER P 141     -33.447-110.141 111.777  0.00 97.00      PROA   
ATOM   2244  OG  SER P 141     -34.024-108.890 110.254  0.00 97.00      PROA   
ATOM   2245  HG1 SER P 141     -34.168-107.948 110.120  0.00 97.00      PROA   
ATOM   2246  C   SER P 141     -32.575-106.803 111.899  0.00 97.00      PROA   
ATOM   2247  O   SER P 141     -33.042-106.281 110.895  0.00 97.00      PROA   
ATOM   2248  N   HSD P 142     -32.240-106.086 112.994  0.00 97.00      PROA   
ATOM   2249  HN  HSD P 142     -31.934-106.571 113.810  0.00 97.00      PROA   
ATOM   2250  CA  HSD P 142     -32.253-104.643 113.087  0.00 97.00      PROA   
ATOM   2251  HA  HSD P 142     -32.690-104.229 112.197  0.00 97.00      PROA   
ATOM   2252  CB  HSD P 142     -33.114-104.152 114.276  0.00 97.00      PROA   
ATOM   2253  HB1 HSD P 142     -32.873-103.096 114.524  0.00 97.00      PROA   
ATOM   2254  HB2 HSD P 142     -32.914-104.763 115.181  0.00 97.00      PROA   
ATOM   2255  ND1 HSD P 142     -35.464-103.171 114.164  0.00 97.00      PROA   
ATOM   2256  HD1 HSD P 142     -35.281-102.358 114.718  0.00 97.00      PROA   
ATOM   2257  CG  HSD P 142     -34.584-104.207 113.930  0.00 97.00      PROA   
ATOM   2258  CE1 HSD P 142     -36.629-103.491 113.552  0.00 97.00      PROA   
ATOM   2259  HE1 HSD P 142     -37.518-102.862 113.595  0.00 97.00      PROA   
ATOM   2260  NE2 HSD P 142     -36.566-104.658 112.946  0.00 97.00      PROA   
ATOM   2261  CD2 HSD P 142     -35.284-105.116 113.196  0.00 97.00      PROA   
ATOM   2262  HD2 HSD P 142     -34.986-106.071 112.785  0.00 97.00      PROA   
ATOM   2263  C   HSD P 142     -30.840-104.093 113.124  0.00 97.00      PROA   
ATOM   2264  O   HSD P 142     -30.625-102.913 113.380  0.00 97.00      PROA   
ATOM   2265  N   SER P 143     -29.827-104.929 112.814  0.00 97.00      PROA   
ATOM   2266  HN  SER P 143     -30.016-105.891 112.631  0.00 97.00      PROA   
ATOM   2267  CA  SER P 143     -28.430-104.536 112.742  0.00 97.00      PROA   
ATOM   2268  HA  SER P 143     -28.262-103.704 113.413  0.00 97.00      PROA   
ATOM   2269  CB  SER P 143     -27.531-105.727 113.158  0.00 97.00      PROA   
ATOM   2270  HB1 SER P 143     -27.520-106.517 112.377  0.00 97.00      PROA   
ATOM   2271  HB2 SER P 143     -27.968-106.177 114.074  0.00 97.00      PROA   
ATOM   2272  OG  SER P 143     -26.199-105.327 113.455  0.00 97.00      PROA   
ATOM   2273  HG1 SER P 143     -25.801-105.036 112.632  0.00 97.00      PROA   
ATOM   2274  C   SER P 143     -28.066-104.107 111.327  0.00 97.00      PROA   
ATOM   2275  O   SER P 143     -28.676-104.554 110.358  0.00 97.00      PROA   
ATOM   2276  N   GLY P 144     -27.038-103.230 111.175  0.00 97.00      PROA   
ATOM   2277  HN  GLY P 144     -26.577-102.837 111.971  0.00 97.00      PROA   
ATOM   2278  CA  GLY P 144     -26.493-102.838 109.884  0.00 97.00      PROA   
ATOM   2279  HA1 GLY P 144     -27.067-103.275 109.084  0.00 97.00      PROA   
ATOM   2280  HA2 GLY P 144     -25.459-103.153 109.873  0.00 97.00      PROA   
ATOM   2281  C   GLY P 144     -26.500-101.348 109.699  0.00 97.00      PROA   
ATOM   2282  O   GLY P 144     -26.440-100.589 110.658  0.00 97.00      PROA   
ATOM   2283  N   THR P 145     -26.539-100.883 108.429  0.00 97.00      PROA   
ATOM   2284  HN  THR P 145     -26.691-101.522 107.675  0.00 97.00      PROA   
ATOM   2285  CA  THR P 145     -26.426 -99.475 108.086  0.00 97.00      PROA   
ATOM   2286  HA  THR P 145     -25.968 -98.962 108.917  0.00 97.00      PROA   
ATOM   2287  CB  THR P 145     -25.506 -99.192 106.892  0.00 97.00      PROA   
ATOM   2288  HB  THR P 145     -24.503 -99.609 107.139  0.00 97.00      PROA   
ATOM   2289  OG1 THR P 145     -25.322 -97.798 106.661  0.00 97.00      PROA   
ATOM   2290  HG1 THR P 145     -25.945 -97.556 105.965  0.00 97.00      PROA   
ATOM   2291  CG2 THR P 145     -25.984 -99.848 105.582  0.00 97.00      PROA   
ATOM   2292 HG21 THR P 145     -26.962 -99.432 105.260  0.00 97.00      PROA   
ATOM   2293 HG22 THR P 145     -26.082-100.945 105.701  0.00 97.00      PROA   
ATOM   2294 HG23 THR P 145     -25.249 -99.648 104.772  0.00 97.00      PROA   
ATOM   2295  C   THR P 145     -27.799 -98.868 107.918  0.00 97.00      PROA   
ATOM   2296  O   THR P 145     -28.634 -99.368 107.178  0.00 97.00      PROA   
ATOM   2297  N   TYR P 146     -28.057 -97.749 108.625  0.00 97.00      PROA   
ATOM   2298  HN  TYR P 146     -27.365 -97.375 109.240  0.00 97.00      PROA   
ATOM   2299  CA  TYR P 146     -29.307 -97.025 108.575  0.00 97.00      PROA   
ATOM   2300  HA  TYR P 146     -30.022 -97.583 107.991  0.00 97.00      PROA   
ATOM   2301  CB  TYR P 146     -29.913 -96.727 109.968  0.00 97.00      PROA   
ATOM   2302  HB1 TYR P 146     -30.704 -95.952 109.886  0.00 97.00      PROA   
ATOM   2303  HB2 TYR P 146     -29.126 -96.352 110.658  0.00 97.00      PROA   
ATOM   2304  CG  TYR P 146     -30.559 -97.932 110.592  0.00 97.00      PROA   
ATOM   2305  CD1 TYR P 146     -29.798 -98.888 111.284  0.00 97.00      PROA   
ATOM   2306  HD1 TYR P 146     -28.720 -98.813 111.288  0.00 97.00      PROA   
ATOM   2307  CE1 TYR P 146     -30.431 -99.909 112.002  0.00 97.00      PROA   
ATOM   2308  HE1 TYR P 146     -29.839-100.640 112.528  0.00 97.00      PROA   
ATOM   2309  CZ  TYR P 146     -31.828 -99.967 112.056  0.00 97.00      PROA   
ATOM   2310  OH  TYR P 146     -32.465-100.977 112.800  0.00 97.00      PROA   
ATOM   2311  HH  TYR P 146     -31.768-101.526 113.174  0.00 97.00      PROA   
ATOM   2312  CD2 TYR P 146     -31.963 -98.033 110.613  0.00 97.00      PROA   
ATOM   2313  HD2 TYR P 146     -32.559 -97.293 110.100  0.00 97.00      PROA   
ATOM   2314  CE2 TYR P 146     -32.594 -99.044 111.345  0.00 97.00      PROA   
ATOM   2315  HE2 TYR P 146     -33.670 -99.095 111.389  0.00 97.00      PROA   
ATOM   2316  C   TYR P 146     -29.102 -95.701 107.884  0.00 97.00      PROA   
ATOM   2317  O   TYR P 146     -28.077 -95.051 108.043  0.00 97.00      PROA   
ATOM   2318  N   HSD P 147     -30.100 -95.266 107.088  0.00 97.00      PROA   
ATOM   2319  HN  HSD P 147     -30.938 -95.799 106.995  0.00 97.00      PROA   
ATOM   2320  CA  HSD P 147     -30.045 -94.005 106.376  0.00 97.00      PROA   
ATOM   2321  HA  HSD P 147     -29.389 -93.318 106.893  0.00 97.00      PROA   
ATOM   2322  CB  HSD P 147     -29.612 -94.162 104.891  0.00 97.00      PROA   
ATOM   2323  HB1 HSD P 147     -29.455 -93.155 104.448  0.00 97.00      PROA   
ATOM   2324  HB2 HSD P 147     -30.405 -94.666 104.302  0.00 97.00      PROA   
ATOM   2325  ND1 HSD P 147     -27.190 -94.519 104.161  0.00 97.00      PROA   
ATOM   2326  HD1 HSD P 147     -26.997 -93.568 103.913  0.00 97.00      PROA   
ATOM   2327  CG  HSD P 147     -28.368 -94.992 104.701  0.00 97.00      PROA   
ATOM   2328  CE1 HSD P 147     -26.360 -95.583 104.031  0.00 97.00      PROA   
ATOM   2329  HE1 HSD P 147     -25.347 -95.503 103.636  0.00 97.00      PROA   
ATOM   2330  NE2 HSD P 147     -26.925 -96.705 104.430  0.00 97.00      PROA   
ATOM   2331  CD2 HSD P 147     -28.189 -96.335 104.847  0.00 97.00      PROA   
ATOM   2332  HD2 HSD P 147     -28.876 -97.088 105.214  0.00 97.00      PROA   
ATOM   2333  C   HSD P 147     -31.446 -93.447 106.408  0.00 97.00      PROA   
ATOM   2334  O   HSD P 147     -32.398 -94.178 106.659  0.00 97.00      PROA   
ATOM   2335  N   CYS P 148     -31.626 -92.131 106.155  0.00 97.00      PROA   
ATOM   2336  HN  CYS P 148     -30.858 -91.495 106.091  0.00 97.00      PROA   
ATOM   2337  CA  CYS P 148     -32.948 -91.577 105.961  0.00 97.00      PROA   
ATOM   2338  HA  CYS P 148     -33.604 -92.379 105.670  0.00 97.00      PROA   
ATOM   2339  CB  CYS P 148     -33.558 -90.932 107.238  0.00 97.00      PROA   
ATOM   2340  HB1 CYS P 148     -33.534 -91.703 108.039  0.00 97.00      PROA   
ATOM   2341  HB2 CYS P 148     -34.631 -90.713 107.048  0.00 97.00      PROA   
ATOM   2342  SG  CYS P 148     -32.710 -89.433 107.845  0.00 97.00      PROA   
ATOM   2343  C   CYS P 148     -32.967 -90.612 104.799  0.00 97.00      PROA   
ATOM   2344  O   CYS P 148     -31.933 -90.141 104.335  0.00 97.00      PROA   
ATOM   2345  N   SER P 149     -34.181 -90.303 104.288  0.00 97.00      PROA   
ATOM   2346  HN  SER P 149     -35.003 -90.747 104.637  0.00 97.00      PROA   
ATOM   2347  CA  SER P 149     -34.354 -89.286 103.273  0.00 97.00      PROA   
ATOM   2348  HA  SER P 149     -33.579 -88.549 103.413  0.00 97.00      PROA   
ATOM   2349  CB  SER P 149     -34.336 -89.796 101.797  0.00 97.00      PROA   
ATOM   2350  HB1 SER P 149     -33.416 -90.403 101.656  0.00 97.00      PROA   
ATOM   2351  HB2 SER P 149     -34.287 -88.935 101.099  0.00 97.00      PROA   
ATOM   2352  OG  SER P 149     -35.466 -90.591 101.441  0.00 97.00      PROA   
ATOM   2353  HG1 SER P 149     -36.247 -90.138 101.767  0.00 97.00      PROA   
ATOM   2354  C   SER P 149     -35.669 -88.602 103.518  0.00 97.00      PROA   
ATOM   2355  O   SER P 149     -36.602 -89.214 104.018  0.00 97.00      PROA   
ATOM   2356  N   GLY P 150     -35.769 -87.310 103.140  0.00 97.00      PROA   
ATOM   2357  HN  GLY P 150     -34.979 -86.851 102.738  0.00 97.00      PROA   
ATOM   2358  CA  GLY P 150     -37.001 -86.549 103.186  0.00 97.00      PROA   
ATOM   2359  HA1 GLY P 150     -37.017 -85.985 104.107  0.00 97.00      PROA   
ATOM   2360  HA2 GLY P 150     -37.850 -87.206 103.055  0.00 97.00      PROA   
ATOM   2361  C   GLY P 150     -36.988 -85.585 102.043  0.00 97.00      PROA   
ATOM   2362  O   GLY P 150     -36.032 -85.534 101.282  0.00 97.00      PROA   
ATOM   2363  N   MET P 151     -38.062 -84.785 101.894  0.00 97.00      PROA   
ATOM   2364  HN  MET P 151     -38.866 -84.908 102.474  0.00 97.00      PROA   
ATOM   2365  CA  MET P 151     -38.236 -83.836 100.820  0.00 97.00      PROA   
ATOM   2366  HA  MET P 151     -37.362 -83.823 100.187  0.00 97.00      PROA   
ATOM   2367  CB  MET P 151     -39.492 -84.223  99.992  0.00 97.00      PROA   
ATOM   2368  HB1 MET P 151     -40.401 -83.721 100.377  0.00 97.00      PROA   
ATOM   2369  HB2 MET P 151     -39.663 -85.316 100.148  0.00 97.00      PROA   
ATOM   2370  CG  MET P 151     -39.371 -84.031  98.468  0.00 97.00      PROA   
ATOM   2371  HG1 MET P 151     -40.291 -84.460  98.010  0.00 97.00      PROA   
ATOM   2372  HG2 MET P 151     -38.512 -84.635  98.101  0.00 97.00      PROA   
ATOM   2373  SD  MET P 151     -39.193 -82.312  97.911  0.00 97.00      PROA   
ATOM   2374  CE  MET P 151     -39.352 -82.698  96.146  0.00 97.00      PROA   
ATOM   2375  HE1 MET P 151     -40.363 -83.101  95.923  0.00 97.00      PROA   
ATOM   2376  HE2 MET P 151     -38.603 -83.456  95.829  0.00 97.00      PROA   
ATOM   2377  HE3 MET P 151     -39.204 -81.787  95.527  0.00 97.00      PROA   
ATOM   2378  C   MET P 151     -38.413 -82.461 101.447  0.00 97.00      PROA   
ATOM   2379  O   MET P 151     -39.096 -82.303 102.455  0.00 97.00      PROA   
ATOM   2380  N   GLY P 152     -37.775 -81.425 100.852  0.00 97.00      PROA   
ATOM   2381  HN  GLY P 152     -37.157 -81.621 100.094  0.00 97.00      PROA   
ATOM   2382  CA  GLY P 152     -38.009 -80.023 101.183  0.00 97.00      PROA   
ATOM   2383  HA1 GLY P 152     -37.130 -79.625 101.660  0.00 97.00      PROA   
ATOM   2384  HA2 GLY P 152     -38.896 -79.933 101.795  0.00 97.00      PROA   
ATOM   2385  C   GLY P 152     -38.273 -79.246  99.924  0.00 97.00      PROA   
ATOM   2386  O   GLY P 152     -39.416 -78.954  99.589  0.00 97.00      PROA   
ATOM   2387  N   LYS P 153     -37.207 -78.867  99.188  0.00 97.00      PROA   
ATOM   2388  HN  LYS P 153     -36.280 -78.963  99.547  0.00 97.00      PROA   
ATOM   2389  CA  LYS P 153     -37.324 -78.366  97.828  0.00 97.00      PROA   
ATOM   2390  HA  LYS P 153     -38.366 -78.326  97.555  0.00 97.00      PROA   
ATOM   2391  CB  LYS P 153     -36.715 -76.948  97.670  0.00 97.00      PROA   
ATOM   2392  HB1 LYS P 153     -36.506 -76.729  96.600  0.00 97.00      PROA   
ATOM   2393  HB2 LYS P 153     -35.747 -76.909  98.214  0.00 97.00      PROA   
ATOM   2394  CG  LYS P 153     -37.637 -75.823  98.185  0.00 97.00      PROA   
ATOM   2395  HG1 LYS P 153     -37.088 -74.858  98.105  0.00 97.00      PROA   
ATOM   2396  HG2 LYS P 153     -37.871 -75.991  99.259  0.00 97.00      PROA   
ATOM   2397  CD  LYS P 153     -38.943 -75.732  97.376  0.00 97.00      PROA   
ATOM   2398  HD1 LYS P 153     -39.542 -76.651  97.562  0.00 97.00      PROA   
ATOM   2399  HD2 LYS P 153     -38.674 -75.711  96.295  0.00 97.00      PROA   
ATOM   2400  CE  LYS P 153     -39.809 -74.512  97.708  0.00 97.00      PROA   
ATOM   2401  HE1 LYS P 153     -39.265 -73.570  97.487  0.00 97.00      PROA   
ATOM   2402  HE2 LYS P 153     -40.107 -74.523  98.778  0.00 97.00      PROA   
ATOM   2403  NZ  LYS P 153     -41.044 -74.537  96.887  0.00 97.00      PROA   
ATOM   2404  HZ1 LYS P 153     -41.570 -75.411  97.091  0.00 97.00      PROA   
ATOM   2405  HZ2 LYS P 153     -40.786 -74.525  95.879  0.00 97.00      PROA   
ATOM   2406  HZ3 LYS P 153     -41.639 -73.714  97.103  0.00 97.00      PROA   
ATOM   2407  C   LYS P 153     -36.745 -79.329  96.817  0.00 97.00      PROA   
ATOM   2408  O   LYS P 153     -36.849 -79.120  95.609  0.00 97.00      PROA   
ATOM   2409  N   HSD P 154     -36.187 -80.452  97.303  0.00 97.00      PROA   
ATOM   2410  HN  HSD P 154     -36.094 -80.583  98.285  0.00 97.00      PROA   
ATOM   2411  CA  HSD P 154     -35.806 -81.592  96.511  0.00 97.00      PROA   
ATOM   2412  HA  HSD P 154     -36.615 -81.833  95.836  0.00 97.00      PROA   
ATOM   2413  CB  HSD P 154     -34.486 -81.398  95.721  0.00 97.00      PROA   
ATOM   2414  HB1 HSD P 154     -33.676 -81.096  96.421  0.00 97.00      PROA   
ATOM   2415  HB2 HSD P 154     -34.630 -80.566  94.998  0.00 97.00      PROA   
ATOM   2416  ND1 HSD P 154     -32.946 -83.368  95.220  0.00 97.00      PROA   
ATOM   2417  HD1 HSD P 154     -32.354 -83.265  96.021  0.00 97.00      PROA   
ATOM   2418  CG  HSD P 154     -34.069 -82.617  94.941  0.00 97.00      PROA   
ATOM   2419  CE1 HSD P 154     -32.918 -84.382  94.322  0.00 97.00      PROA   
ATOM   2420  HE1 HSD P 154     -32.131 -85.135  94.311  0.00 97.00      PROA   
ATOM   2421  NE2 HSD P 154     -33.943 -84.342  93.493  0.00 97.00      PROA   
ATOM   2422  CD2 HSD P 154     -34.659 -83.220  93.872  0.00 97.00      PROA   
ATOM   2423  HD2 HSD P 154     -35.553 -82.943  93.328  0.00 97.00      PROA   
ATOM   2424  C   HSD P 154     -35.686 -82.691  97.536  0.00 97.00      PROA   
ATOM   2425  O   HSD P 154     -35.758 -82.424  98.734  0.00 97.00      PROA   
ATOM   2426  N   ARG P 155     -35.531 -83.971  97.119  0.00 97.00      PROA   
ATOM   2427  HN  ARG P 155     -35.497 -84.199  96.148  0.00 97.00      PROA   
ATOM   2428  CA  ARG P 155     -35.184 -85.025  98.053  0.00 97.00      PROA   
ATOM   2429  HA  ARG P 155     -35.871 -84.937  98.882  0.00 97.00      PROA   
ATOM   2430  CB  ARG P 155     -35.366 -86.464  97.502  0.00 97.00      PROA   
ATOM   2431  HB1 ARG P 155     -36.457 -86.634  97.350  0.00 97.00      PROA   
ATOM   2432  HB2 ARG P 155     -35.036 -87.184  98.283  0.00 97.00      PROA   
ATOM   2433  CG  ARG P 155     -34.639 -86.752  96.169  0.00 97.00      PROA   
ATOM   2434  HG1 ARG P 155     -33.821 -86.016  96.042  0.00 97.00      PROA   
ATOM   2435  HG2 ARG P 155     -35.339 -86.608  95.317  0.00 97.00      PROA   
ATOM   2436  CD  ARG P 155     -33.975 -88.137  96.079  0.00 97.00      PROA   
ATOM   2437  HD1 ARG P 155     -33.154 -88.197  96.830  0.00 97.00      PROA   
ATOM   2438  HD2 ARG P 155     -33.563 -88.313  95.061  0.00 97.00      PROA   
ATOM   2439  NE  ARG P 155     -35.029 -89.162  96.362  0.00 97.00      PROA   
ATOM   2440  HE  ARG P 155     -35.981 -88.912  96.215  0.00 97.00      PROA   
ATOM   2441  CZ  ARG P 155     -34.794 -90.335  96.987  0.00 97.00      PROA   
ATOM   2442  NH1 ARG P 155     -33.560 -90.812  97.200  0.00 97.00      PROA   
ATOM   2443 HH11 ARG P 155     -32.785 -90.330  96.805  0.00 97.00      PROA   
ATOM   2444 HH12 ARG P 155     -33.466 -91.696  97.651  0.00 97.00      PROA   
ATOM   2445  NH2 ARG P 155     -35.834 -91.069  97.425  0.00 97.00      PROA   
ATOM   2446 HH21 ARG P 155     -36.761 -90.732  97.291  0.00 97.00      PROA   
ATOM   2447 HH22 ARG P 155     -35.645 -91.897  97.945  0.00 97.00      PROA   
ATOM   2448  C   ARG P 155     -33.781 -84.861  98.626  0.00 97.00      PROA   
ATOM   2449  O   ARG P 155     -32.820 -84.585  97.912  0.00 97.00      PROA   
ATOM   2450  N   TYR P 156     -33.639 -85.035  99.953  0.00 97.00      PROA   
ATOM   2451  HN  TYR P 156     -34.440 -85.206 100.525  0.00 97.00      PROA   
ATOM   2452  CA  TYR P 156     -32.380 -84.924 100.657  0.00 97.00      PROA   
ATOM   2453  HA  TYR P 156     -31.574 -84.741  99.961  0.00 97.00      PROA   
ATOM   2454  CB  TYR P 156     -32.412 -83.818 101.750  0.00 97.00      PROA   
ATOM   2455  HB1 TYR P 156     -31.412 -83.676 102.208  0.00 97.00      PROA   
ATOM   2456  HB2 TYR P 156     -33.135 -84.111 102.542  0.00 97.00      PROA   
ATOM   2457  CG  TYR P 156     -32.865 -82.485 101.195  0.00 97.00      PROA   
ATOM   2458  CD1 TYR P 156     -32.311 -81.953 100.014  0.00 97.00      PROA   
ATOM   2459  HD1 TYR P 156     -31.549 -82.502  99.482  0.00 97.00      PROA   
ATOM   2460  CE1 TYR P 156     -32.759 -80.730  99.500  0.00 97.00      PROA   
ATOM   2461  HE1 TYR P 156     -32.338 -80.347  98.582  0.00 97.00      PROA   
ATOM   2462  CZ  TYR P 156     -33.755 -80.013 100.173  0.00 97.00      PROA   
ATOM   2463  OH  TYR P 156     -34.208 -78.779  99.665  0.00 97.00      PROA   
ATOM   2464  HH  TYR P 156     -33.549 -78.461  99.045  0.00 97.00      PROA   
ATOM   2465  CD2 TYR P 156     -33.848 -81.739 101.872  0.00 97.00      PROA   
ATOM   2466  HD2 TYR P 156     -34.275 -82.121 102.787  0.00 97.00      PROA   
ATOM   2467  CE2 TYR P 156     -34.289 -80.512 101.366  0.00 97.00      PROA   
ATOM   2468  HE2 TYR P 156     -35.033 -79.946 101.904  0.00 97.00      PROA   
ATOM   2469  C   TYR P 156     -32.135 -86.262 101.309  0.00 97.00      PROA   
ATOM   2470  O   TYR P 156     -33.068 -86.897 101.784  0.00 97.00      PROA   
ATOM   2471  N   THR P 157     -30.866 -86.733 101.322  0.00 97.00      PROA   
ATOM   2472  HN  THR P 157     -30.133 -86.223 100.881  0.00 97.00      PROA   
ATOM   2473  CA  THR P 157     -30.452 -87.999 101.906  0.00 97.00      PROA   
ATOM   2474  HA  THR P 157     -31.305 -88.511 102.333  0.00 97.00      PROA   
ATOM   2475  CB  THR P 157     -29.756 -88.933 100.916  0.00 97.00      PROA   
ATOM   2476  HB  THR P 157     -29.216 -89.759 101.439  0.00 97.00      PROA   
ATOM   2477  OG1 THR P 157     -28.840 -88.225 100.085  0.00 97.00      PROA   
ATOM   2478  HG1 THR P 157     -28.136 -87.916 100.659  0.00 97.00      PROA   
ATOM   2479  CG2 THR P 157     -30.808 -89.570  99.995  0.00 97.00      PROA   
ATOM   2480 HG21 THR P 157     -31.378 -88.784  99.457  0.00 97.00      PROA   
ATOM   2481 HG22 THR P 157     -31.509 -90.195 100.583  0.00 97.00      PROA   
ATOM   2482 HG23 THR P 157     -30.303 -90.218  99.245  0.00 97.00      PROA   
ATOM   2483  C   THR P 157     -29.483 -87.716 103.029  0.00 97.00      PROA   
ATOM   2484  O   THR P 157     -28.623 -86.847 102.911  0.00 97.00      PROA   
ATOM   2485  N   SER P 158     -29.590 -88.461 104.153  0.00 97.00      PROA   
ATOM   2486  HN  SER P 158     -30.316 -89.142 104.256  0.00 97.00      PROA   
ATOM   2487  CA  SER P 158     -28.681 -88.329 105.276  0.00 97.00      PROA   
ATOM   2488  HA  SER P 158     -28.471 -87.277 105.410  0.00 97.00      PROA   
ATOM   2489  CB  SER P 158     -29.288 -88.874 106.604  0.00 97.00      PROA   
ATOM   2490  HB1 SER P 158     -30.297 -88.428 106.723  0.00 97.00      PROA   
ATOM   2491  HB2 SER P 158     -28.675 -88.556 107.472  0.00 97.00      PROA   
ATOM   2492  OG  SER P 158     -29.417 -90.296 106.634  0.00 97.00      PROA   
ATOM   2493  HG1 SER P 158     -28.537 -90.655 106.797  0.00 97.00      PROA   
ATOM   2494  C   SER P 158     -27.369 -89.047 105.031  0.00 97.00      PROA   
ATOM   2495  O   SER P 158     -27.215 -89.832 104.097  0.00 97.00      PROA   
ATOM   2496  N   ALA P 159     -26.398 -88.830 105.945  0.00 97.00      PROA   
ATOM   2497  HN  ALA P 159     -26.479 -88.091 106.611  0.00 97.00      PROA   
ATOM   2498  CA  ALA P 159     -25.298 -89.745 106.165  0.00 97.00      PROA   
ATOM   2499  HA  ALA P 159     -24.771 -89.855 105.227  0.00 97.00      PROA   
ATOM   2500  CB  ALA P 159     -24.331 -89.190 107.230  0.00 97.00      PROA   
ATOM   2501  HB1 ALA P 159     -24.849 -89.069 108.206  0.00 97.00      PROA   
ATOM   2502  HB2 ALA P 159     -23.952 -88.192 106.916  0.00 97.00      PROA   
ATOM   2503  HB3 ALA P 159     -23.461 -89.863 107.373  0.00 97.00      PROA   
ATOM   2504  C   ALA P 159     -25.793 -91.126 106.597  0.00 97.00      PROA   
ATOM   2505  O   ALA P 159     -26.844 -91.253 107.222  0.00 97.00      PROA   
ATOM   2506  N   GLY P 160     -25.052 -92.205 106.247  0.00 97.00      PROA   
ATOM   2507  HN  GLY P 160     -24.201 -92.093 105.741  0.00 97.00      PROA   
ATOM   2508  CA  GLY P 160     -25.355 -93.551 106.708  0.00 97.00      PROA   
ATOM   2509  HA1 GLY P 160     -24.904 -94.247 106.016  0.00 97.00      PROA   
ATOM   2510  HA2 GLY P 160     -26.424 -93.681 106.793  0.00 97.00      PROA   
ATOM   2511  C   GLY P 160     -24.719 -93.794 108.044  0.00 97.00      PROA   
ATOM   2512  O   GLY P 160     -23.546 -93.485 108.234  0.00 97.00      PROA   
ATOM   2513  N   ILE P 161     -25.475 -94.390 108.993  0.00 97.00      PROA   
ATOM   2514  HN  ILE P 161     -26.424 -94.632 108.795  0.00 97.00      PROA   
ATOM   2515  CA  ILE P 161     -24.996 -94.674 110.331  0.00 97.00      PROA   
ATOM   2516  HA  ILE P 161     -23.963 -94.373 110.419  0.00 97.00      PROA   
ATOM   2517  CB  ILE P 161     -25.794 -93.961 111.427  0.00 97.00      PROA   
ATOM   2518  HB  ILE P 161     -26.851 -94.318 111.396  0.00 97.00      PROA   
ATOM   2519  CG2 ILE P 161     -25.208 -94.303 112.818  0.00 97.00      PROA   
ATOM   2520 HG21 ILE P 161     -24.122 -94.074 112.849  0.00 97.00      PROA   
ATOM   2521 HG22 ILE P 161     -25.353 -95.373 113.071  0.00 97.00      PROA   
ATOM   2522 HG23 ILE P 161     -25.710 -93.693 113.598  0.00 97.00      PROA   
ATOM   2523  CG1 ILE P 161     -25.845 -92.422 111.207  0.00 97.00      PROA   
ATOM   2524 HG11 ILE P 161     -26.486 -91.986 112.006  0.00 97.00      PROA   
ATOM   2525 HG12 ILE P 161     -26.343 -92.202 110.239  0.00 97.00      PROA   
ATOM   2526  CD  ILE P 161     -24.483 -91.713 111.244  0.00 97.00      PROA   
ATOM   2527  HD1 ILE P 161     -23.809 -92.102 110.453  0.00 97.00      PROA   
ATOM   2528  HD2 ILE P 161     -23.984 -91.849 112.227  0.00 97.00      PROA   
ATOM   2529  HD3 ILE P 161     -24.614 -90.622 111.080  0.00 97.00      PROA   
ATOM   2530  C   ILE P 161     -25.053 -96.174 110.530  0.00 97.00      PROA   
ATOM   2531  O   ILE P 161     -26.114 -96.788 110.475  0.00 97.00      PROA   
ATOM   2532  N   SER P 162     -23.885 -96.809 110.774  0.00 97.00      PROA   
ATOM   2533  HN  SER P 162     -23.024 -96.307 110.789  0.00 97.00      PROA   
ATOM   2534  CA  SER P 162     -23.787 -98.243 110.964  0.00 97.00      PROA   
ATOM   2535  HA  SER P 162     -24.588 -98.726 110.425  0.00 97.00      PROA   
ATOM   2536  CB  SER P 162     -22.452 -98.813 110.418  0.00 97.00      PROA   
ATOM   2537  HB1 SER P 162     -22.417 -98.642 109.320  0.00 97.00      PROA   
ATOM   2538  HB2 SER P 162     -22.385 -99.908 110.596  0.00 97.00      PROA   
ATOM   2539  OG  SER P 162     -21.326 -98.158 110.999  0.00 97.00      PROA   
ATOM   2540  HG1 SER P 162     -21.457 -98.212 111.951  0.00 97.00      PROA   
ATOM   2541  C   SER P 162     -23.910 -98.630 112.424  0.00 97.00      PROA   
ATOM   2542  O   SER P 162     -23.085 -98.242 113.250  0.00 97.00      PROA   
ATOM   2543  N   VAL P 163     -24.931 -99.449 112.770  0.00 97.00      PROA   
ATOM   2544  HN  VAL P 163     -25.604 -99.742 112.093  0.00 97.00      PROA   
ATOM   2545  CA  VAL P 163     -25.109 -99.964 114.114  0.00 97.00      PROA   
ATOM   2546  HA  VAL P 163     -24.341 -99.550 114.748  0.00 97.00      PROA   
ATOM   2547  CB  VAL P 163     -26.446 -99.617 114.768  0.00 97.00      PROA   
ATOM   2548  HB  VAL P 163     -26.416 -99.929 115.839  0.00 97.00      PROA   
ATOM   2549  CG1 VAL P 163     -26.629 -98.087 114.739  0.00 97.00      PROA   
ATOM   2550 HG11 VAL P 163     -26.738 -97.716 113.697  0.00 97.00      PROA   
ATOM   2551 HG12 VAL P 163     -25.764 -97.577 115.212  0.00 97.00      PROA   
ATOM   2552 HG13 VAL P 163     -27.549 -97.817 115.299  0.00 97.00      PROA   
ATOM   2553  CG2 VAL P 163     -27.638-100.325 114.096  0.00 97.00      PROA   
ATOM   2554 HG21 VAL P 163     -27.605-101.422 114.254  0.00 97.00      PROA   
ATOM   2555 HG22 VAL P 163     -27.641-100.122 113.006  0.00 97.00      PROA   
ATOM   2556 HG23 VAL P 163     -28.592 -99.949 114.525  0.00 97.00      PROA   
ATOM   2557  C   VAL P 163     -24.900-101.460 114.077  0.00 97.00      PROA   
ATOM   2558  O   VAL P 163     -25.357-102.152 113.174  0.00 97.00      PROA   
ATOM   2559  N   THR P 164     -24.162-102.005 115.066  0.00 97.00      PROA   
ATOM   2560  HN  THR P 164     -23.787-101.423 115.787  0.00 97.00      PROA   
ATOM   2561  CA  THR P 164     -23.869-103.430 115.115  0.00 97.00      PROA   
ATOM   2562  HA  THR P 164     -24.320-103.936 114.276  0.00 97.00      PROA   
ATOM   2563  CB  THR P 164     -22.378-103.740 115.062  0.00 97.00      PROA   
ATOM   2564  HB  THR P 164     -21.863-103.375 115.978  0.00 97.00      PROA   
ATOM   2565  OG1 THR P 164     -21.777-103.096 113.946  0.00 97.00      PROA   
ATOM   2566  HG1 THR P 164     -22.155-102.217 113.897  0.00 97.00      PROA   
ATOM   2567  CG2 THR P 164     -22.144-105.252 114.879  0.00 97.00      PROA   
ATOM   2568 HG21 THR P 164     -22.600-105.586 113.922  0.00 97.00      PROA   
ATOM   2569 HG22 THR P 164     -22.581-105.846 115.704  0.00 97.00      PROA   
ATOM   2570 HG23 THR P 164     -21.053-105.461 114.826  0.00 97.00      PROA   
ATOM   2571  C   THR P 164     -24.474-103.969 116.396  0.00 97.00      PROA   
ATOM   2572  O   THR P 164     -24.052-103.597 117.483  0.00 97.00      PROA   
ATOM   2573  N   VAL P 165     -25.493-104.859 116.305  0.00 97.00      PROA   
ATOM   2574  HN  VAL P 165     -25.830-105.113 115.398  0.00 97.00      PROA   
ATOM   2575  CA  VAL P 165     -26.231-105.421 117.440  0.00 97.00      PROA   
ATOM   2576  HA  VAL P 165     -26.240-104.667 118.211  0.00 97.00      PROA   
ATOM   2577  CB  VAL P 165     -27.697-105.688 117.061  0.00 97.00      PROA   
ATOM   2578  HB  VAL P 165     -27.733-106.434 116.237  0.00 97.00      PROA   
ATOM   2579  CG1 VAL P 165     -28.572-106.199 118.229  0.00 97.00      PROA   
ATOM   2580 HG11 VAL P 165     -28.394-105.595 119.143  0.00 97.00      PROA   
ATOM   2581 HG12 VAL P 165     -28.381-107.268 118.447  0.00 97.00      PROA   
ATOM   2582 HG13 VAL P 165     -29.645-106.111 117.965  0.00 97.00      PROA   
ATOM   2583  CG2 VAL P 165     -28.316-104.362 116.565  0.00 97.00      PROA   
ATOM   2584 HG21 VAL P 165     -27.808-103.971 115.662  0.00 97.00      PROA   
ATOM   2585 HG22 VAL P 165     -28.259-103.597 117.369  0.00 97.00      PROA   
ATOM   2586 HG23 VAL P 165     -29.386-104.521 116.314  0.00 97.00      PROA   
ATOM   2587  C   VAL P 165     -25.499-106.667 117.977  0.00 97.00      PROA   
ATOM   2588  O   VAL P 165     -24.480-107.061 117.419  0.00 97.00      PROA   
ATOM   2589  N   LYS P 166     -25.955-107.318 119.083  0.00 97.00      PROA   
ATOM   2590  HN  LYS P 166     -26.755-106.988 119.581  0.00 97.00      PROA   
ATOM   2591  CA  LYS P 166     -25.471-108.623 119.509  0.00 97.00      PROA   
ATOM   2592  HA  LYS P 166     -25.064-109.165 118.665  0.00 97.00      PROA   
ATOM   2593  CB  LYS P 166     -24.505-108.621 120.741  0.00 97.00      PROA   
ATOM   2594  HB1 LYS P 166     -24.075-109.638 120.870  0.00 97.00      PROA   
ATOM   2595  HB2 LYS P 166     -25.088-108.389 121.663  0.00 97.00      PROA   
ATOM   2596  CG  LYS P 166     -23.376-107.571 120.740  0.00 97.00      PROA   
ATOM   2597  HG1 LYS P 166     -22.889-107.578 121.741  0.00 97.00      PROA   
ATOM   2598  HG2 LYS P 166     -23.877-106.585 120.648  0.00 97.00      PROA   
ATOM   2599  CD  LYS P 166     -22.282-107.796 119.673  0.00 97.00      PROA   
ATOM   2600  HD1 LYS P 166     -22.732-108.315 118.798  0.00 97.00      PROA   
ATOM   2601  HD2 LYS P 166     -21.515-108.485 120.089  0.00 97.00      PROA   
ATOM   2602  CE  LYS P 166     -21.574-106.522 119.174  0.00 97.00      PROA   
ATOM   2603  HE1 LYS P 166     -20.977-106.752 118.264  0.00 97.00      PROA   
ATOM   2604  HE2 LYS P 166     -20.916-106.082 119.950  0.00 97.00      PROA   
ATOM   2605  NZ  LYS P 166     -22.590-105.526 118.804  0.00 97.00      PROA   
ATOM   2606  HZ1 LYS P 166     -23.057-105.146 119.652  0.00 97.00      PROA   
ATOM   2607  HZ2 LYS P 166     -23.313-106.039 118.253  0.00 97.00      PROA   
ATOM   2608  HZ3 LYS P 166     -22.237-104.743 118.223  0.00 97.00      PROA   
ATOM   2609  C   LYS P 166     -26.703-109.332 120.008  0.00 97.00      PROA   
ATOM   2610  O   LYS P 166     -27.599-108.687 120.542  0.00 97.00      PROA   
ATOM   2611  N   GLU P 167     -26.727-110.685 119.922  0.00  0.00      PROA   
ATOM   2612  HN  GLU P 167     -26.001-111.194 119.466  0.00  0.00      PROA   
ATOM   2613  CA  GLU P 167     -27.718-111.485 120.605  0.00  0.00      PROA   
ATOM   2614  HA  GLU P 167     -28.459-110.843 121.056  0.00  0.00      PROA   
ATOM   2615  CB  GLU P 167     -28.456-112.515 119.700  0.00  0.00      PROA   
ATOM   2616  HB1 GLU P 167     -28.790-111.993 118.777  0.00  0.00      PROA   
ATOM   2617  HB2 GLU P 167     -29.371-112.817 120.258  0.00  0.00      PROA   
ATOM   2618  CG  GLU P 167     -27.690-113.802 119.321  0.00  0.00      PROA   
ATOM   2619  HG1 GLU P 167     -27.293-114.313 120.224  0.00  0.00      PROA   
ATOM   2620  HG2 GLU P 167     -26.836-113.548 118.658  0.00  0.00      PROA   
ATOM   2621  CD  GLU P 167     -28.632-114.791 118.624  0.00  0.00      PROA   
ATOM   2622  OE1 GLU P 167     -29.650-115.182 119.256  0.00  0.00      PROA   
ATOM   2623  OE2 GLU P 167     -28.341-115.183 117.463  0.00  0.00      PROA   
ATOM   2624  C   GLU P 167     -26.960-112.189 121.698  0.00  0.00      PROA   
ATOM   2625  O   GLU P 167     -25.759-112.434 121.577  0.00  0.00      PROA   
ATOM   2626  N   LEU P 168     -27.662-112.519 122.812  0.00  0.00      PROA   
ATOM   2627  HN  LEU P 168     -28.626-112.281 122.902  0.00  0.00      PROA   
ATOM   2628  CA  LEU P 168     -27.106-113.267 123.916  0.00  0.00      PROA   
ATOM   2629  HA  LEU P 168     -26.082-112.951 124.061  0.00  0.00      PROA   
ATOM   2630  CB  LEU P 168     -27.876-113.136 125.262  0.00  0.00      PROA   
ATOM   2631  HB1 LEU P 168     -27.366-113.788 126.008  0.00  0.00      PROA   
ATOM   2632  HB2 LEU P 168     -28.917-113.510 125.142  0.00  0.00      PROA   
ATOM   2633  CG  LEU P 168     -27.937-111.728 125.912  0.00  0.00      PROA   
ATOM   2634  HG  LEU P 168     -28.266-111.897 126.967  0.00  0.00      PROA   
ATOM   2635  CD1 LEU P 168     -26.558-111.044 125.987  0.00  0.00      PROA   
ATOM   2636 HD11 LEU P 168     -26.190-110.794 124.970  0.00  0.00      PROA   
ATOM   2637 HD12 LEU P 168     -25.822-111.713 126.479  0.00  0.00      PROA   
ATOM   2638 HD13 LEU P 168     -26.629-110.104 126.575  0.00  0.00      PROA   
ATOM   2639  CD2 LEU P 168     -29.008-110.812 125.289  0.00  0.00      PROA   
ATOM   2640 HD21 LEU P 168     -29.994-111.322 125.271  0.00  0.00      PROA   
ATOM   2641 HD22 LEU P 168     -28.726-110.543 124.252  0.00  0.00      PROA   
ATOM   2642 HD23 LEU P 168     -29.105-109.876 125.879  0.00  0.00      PROA   
ATOM   2643  C   LEU P 168     -27.105-114.727 123.548  0.00  0.00      PROA   
ATOM   2644  O   LEU P 168     -28.060-115.218 122.947  0.00  0.00      PROA   
ATOM   2645  N   PHE P 169     -26.007-115.431 123.928  0.00  0.00      PROA   
ATOM   2646  HN  PHE P 169     -25.271-114.958 124.405  0.00  0.00      PROA   
ATOM   2647  CA  PHE P 169     -25.752-116.852 123.747  0.00  0.00      PROA   
ATOM   2648  HA  PHE P 169     -24.674-116.908 123.716  0.00  0.00      PROA   
ATOM   2649  CB  PHE P 169     -26.096-117.747 124.981  0.00  0.00      PROA   
ATOM   2650  HB1 PHE P 169     -25.331-117.545 125.763  0.00  0.00      PROA   
ATOM   2651  HB2 PHE P 169     -26.035-118.830 124.745  0.00  0.00      PROA   
ATOM   2652  CG  PHE P 169     -27.446-117.439 125.594  0.00  0.00      PROA   
ATOM   2653  CD1 PHE P 169     -27.556-116.497 126.635  0.00  0.00      PROA   
ATOM   2654  HD1 PHE P 169     -26.676-115.971 126.976  0.00  0.00      PROA   
ATOM   2655  CE1 PHE P 169     -28.796-116.214 127.220  0.00  0.00      PROA   
ATOM   2656  HE1 PHE P 169     -28.867-115.476 128.005  0.00  0.00      PROA   
ATOM   2657  CZ  PHE P 169     -29.943-116.889 126.786  0.00  0.00      PROA   
ATOM   2658  HZ  PHE P 169     -30.900-116.672 127.235  0.00  0.00      PROA   
ATOM   2659  CD2 PHE P 169     -28.603-118.132 125.193  0.00  0.00      PROA   
ATOM   2660  HD2 PHE P 169     -28.542-118.889 124.425  0.00  0.00      PROA   
ATOM   2661  CE2 PHE P 169     -29.845-117.853 125.776  0.00  0.00      PROA   
ATOM   2662  HE2 PHE P 169     -30.727-118.384 125.448  0.00  0.00      PROA   
ATOM   2663  C   PHE P 169     -26.205-117.467 122.429  0.00  0.00      PROA   
ATOM   2664  O   PHE P 169     -27.054-118.356 122.451  0.00  0.00      PROA   
ATOM   2665  N   PRO P 170     -25.719-117.041 121.258  0.00  0.00      PROA   
ATOM   2666  CD  PRO P 170     -24.632-116.067 121.112  0.00  0.00      PROA   
ATOM   2667  HD1 PRO P 170     -23.824-116.240 121.855  0.00  0.00      PROA   
ATOM   2668  HD2 PRO P 170     -25.058-115.048 121.236  0.00  0.00      PROA   
ATOM   2669  CA  PRO P 170     -26.045-117.668 119.985  0.00  0.00      PROA   
ATOM   2670  HA  PRO P 170     -27.118-117.649 119.855  0.00  0.00      PROA   
ATOM   2671  CB  PRO P 170     -25.320-116.809 118.943  0.00  0.00      PROA   
ATOM   2672  HB1 PRO P 170     -25.976-115.959 118.657  0.00  0.00      PROA   
ATOM   2673  HB2 PRO P 170     -25.053-117.366 118.026  0.00  0.00      PROA   
ATOM   2674  CG  PRO P 170     -24.104-116.250 119.687  0.00  0.00      PROA   
ATOM   2675  HG1 PRO P 170     -23.288-117.006 119.685  0.00  0.00      PROA   
ATOM   2676  HG2 PRO P 170     -23.734-115.305 119.244  0.00  0.00      PROA   
ATOM   2677  C   PRO P 170     -25.595-119.113 119.930  0.00  0.00      PROA   
ATOM   2678  O   PRO P 170     -24.496-119.414 120.393  0.00  0.00      PROA   
ATOM   2679  N   ALA P 171     -26.449-119.990 119.360  0.00  0.00      PROA   
ATOM   2680  HN  ALA P 171     -27.328-119.682 119.006  0.00  0.00      PROA   
ATOM   2681  CA  ALA P 171     -26.206-121.400 119.210  0.00  0.00      PROA   
ATOM   2682  HA  ALA P 171     -25.448-121.511 118.456  0.00  0.00      PROA   
ATOM   2683  CB  ALA P 171     -25.807-122.174 120.491  0.00  0.00      PROA   
ATOM   2684  HB1 ALA P 171     -26.539-121.999 121.308  0.00  0.00      PROA   
ATOM   2685  HB2 ALA P 171     -24.807-121.851 120.845  0.00  0.00      PROA   
ATOM   2686  HB3 ALA P 171     -25.751-123.266 120.287  0.00  0.00      PROA   
ATOM   2687  C   ALA P 171     -27.537-121.946 118.771  0.00  0.00      PROA   
ATOM   2688  O   ALA P 171     -28.517-121.699 119.474  0.00  0.00      PROA   
ATOM   2689  N   PRO P 172     -27.674-122.653 117.644  0.00  0.00      PROA   
ATOM   2690  CD  PRO P 172     -26.562-123.041 116.769  0.00  0.00      PROA   
ATOM   2691  HD1 PRO P 172     -25.692-123.399 117.361  0.00  0.00      PROA   
ATOM   2692  HD2 PRO P 172     -26.273-122.160 116.156  0.00  0.00      PROA   
ATOM   2693  CA  PRO P 172     -28.900-123.351 117.291  0.00  0.00      PROA   
ATOM   2694  HA  PRO P 172     -29.718-122.644 117.280  0.00  0.00      PROA   
ATOM   2695  CB  PRO P 172     -28.621-123.942 115.902  0.00  0.00      PROA   
ATOM   2696  HB1 PRO P 172     -28.877-123.179 115.133  0.00  0.00      PROA   
ATOM   2697  HB2 PRO P 172     -29.194-124.866 115.686  0.00  0.00      PROA   
ATOM   2698  CG  PRO P 172     -27.104-124.167 115.881  0.00  0.00      PROA   
ATOM   2699  HG1 PRO P 172     -26.866-125.151 116.341  0.00  0.00      PROA   
ATOM   2700  HG2 PRO P 172     -26.692-124.132 114.856  0.00  0.00      PROA   
ATOM   2701  C   PRO P 172     -29.216-124.425 118.306  0.00  0.00      PROA   
ATOM   2702  O   PRO P 172     -28.327-125.207 118.643  0.00  0.00      PROA   
ATOM   2703  N   VAL P 173     -30.471-124.470 118.807  0.00 97.00      PROA   
ATOM   2704  HN  VAL P 173     -31.173-123.810 118.539  0.00 97.00      PROA   
ATOM   2705  CA  VAL P 173     -30.888-125.486 119.743  0.00 97.00      PROA   
ATOM   2706  HA  VAL P 173     -30.016-125.824 120.287  0.00 97.00      PROA   
ATOM   2707  CB  VAL P 173     -31.892-124.982 120.778  0.00 97.00      PROA   
ATOM   2708  HB  VAL P 173     -32.200-125.824 121.441  0.00 97.00      PROA   
ATOM   2709  CG1 VAL P 173     -31.195-123.923 121.659  0.00 97.00      PROA   
ATOM   2710 HG11 VAL P 173     -30.896-123.042 121.052  0.00 97.00      PROA   
ATOM   2711 HG12 VAL P 173     -30.287-124.345 122.138  0.00 97.00      PROA   
ATOM   2712 HG13 VAL P 173     -31.887-123.574 122.455  0.00 97.00      PROA   
ATOM   2713  CG2 VAL P 173     -33.155-124.399 120.108  0.00 97.00      PROA   
ATOM   2714 HG21 VAL P 173     -33.656-125.154 119.472  0.00 97.00      PROA   
ATOM   2715 HG22 VAL P 173     -32.906-123.517 119.484  0.00 97.00      PROA   
ATOM   2716 HG23 VAL P 173     -33.876-124.070 120.887  0.00 97.00      PROA   
ATOM   2717  C   VAL P 173     -31.424-126.684 118.989  0.00 97.00      PROA   
ATOM   2718  O   VAL P 173     -31.871-126.575 117.851  0.00 97.00      PROA   
ATOM   2719  N   LEU P 174     -31.377-127.876 119.621  0.00 97.00      PROA   
ATOM   2720  HN  LEU P 174     -30.970-127.959 120.527  0.00 97.00      PROA   
ATOM   2721  CA  LEU P 174     -31.922-129.090 119.060  0.00 97.00      PROA   
ATOM   2722  HA  LEU P 174     -32.122-128.963 118.005  0.00 97.00      PROA   
ATOM   2723  CB  LEU P 174     -30.918-130.259 119.229  0.00 97.00      PROA   
ATOM   2724  HB1 LEU P 174     -30.774-130.510 120.301  0.00 97.00      PROA   
ATOM   2725  HB2 LEU P 174     -29.939-129.875 118.855  0.00 97.00      PROA   
ATOM   2726  CG  LEU P 174     -31.207-131.550 118.425  0.00 97.00      PROA   
ATOM   2727  HG  LEU P 174     -31.453-131.258 117.378  0.00 97.00      PROA   
ATOM   2728  CD1 LEU P 174     -29.938-132.421 118.379  0.00 97.00      PROA   
ATOM   2729 HD11 LEU P 174     -29.639-132.715 119.408  0.00 97.00      PROA   
ATOM   2730 HD12 LEU P 174     -29.100-131.865 117.912  0.00 97.00      PROA   
ATOM   2731 HD13 LEU P 174     -30.130-133.341 117.792  0.00 97.00      PROA   
ATOM   2732  CD2 LEU P 174     -32.380-132.384 118.970  0.00 97.00      PROA   
ATOM   2733 HD21 LEU P 174     -33.348-131.870 118.806  0.00 97.00      PROA   
ATOM   2734 HD22 LEU P 174     -32.248-132.571 120.055  0.00 97.00      PROA   
ATOM   2735 HD23 LEU P 174     -32.417-133.362 118.450  0.00 97.00      PROA   
ATOM   2736  C   LEU P 174     -33.230-129.347 119.779  0.00 97.00      PROA   
ATOM   2737  O   LEU P 174     -33.255-129.696 120.957  0.00 97.00      PROA   
ATOM   2738  N   THR P 175     -34.368-129.167 119.068  0.00 97.00      PROA   
ATOM   2739  HN  THR P 175     -34.329-128.862 118.116  0.00 97.00      PROA   
ATOM   2740  CA  THR P 175     -35.699-129.361 119.610  0.00 97.00      PROA   
ATOM   2741  HA  THR P 175     -35.637-129.326 120.687  0.00 97.00      PROA   
ATOM   2742  CB  THR P 175     -36.702-128.277 119.226  0.00 97.00      PROA   
ATOM   2743  HB  THR P 175     -37.748-128.571 119.473  0.00 97.00      PROA   
ATOM   2744  OG1 THR P 175     -36.610-127.978 117.843  0.00 97.00      PROA   
ATOM   2745  HG1 THR P 175     -36.854-127.050 117.738  0.00 97.00      PROA   
ATOM   2746  CG2 THR P 175     -36.361-127.000 120.016  0.00 97.00      PROA   
ATOM   2747 HG21 THR P 175     -35.342-126.645 119.754  0.00 97.00      PROA   
ATOM   2748 HG22 THR P 175     -36.400-127.200 121.106  0.00 97.00      PROA   
ATOM   2749 HG23 THR P 175     -37.086-126.191 119.782  0.00 97.00      PROA   
ATOM   2750  C   THR P 175     -36.210-130.740 119.252  0.00 97.00      PROA   
ATOM   2751  O   THR P 175     -36.236-131.150 118.095  0.00 97.00      PROA   
ATOM   2752  N   ALA P 176     -36.622-131.500 120.286  0.00 97.00      PROA   
ATOM   2753  HN  ALA P 176     -36.559-131.157 121.218  0.00 97.00      PROA   
ATOM   2754  CA  ALA P 176     -37.181-132.823 120.153  0.00 97.00      PROA   
ATOM   2755  HA  ALA P 176     -37.348-133.057 119.109  0.00 97.00      PROA   
ATOM   2756  CB  ALA P 176     -36.248-133.881 120.777  0.00 97.00      PROA   
ATOM   2757  HB1 ALA P 176     -36.068-133.667 121.852  0.00 97.00      PROA   
ATOM   2758  HB2 ALA P 176     -35.265-133.857 120.255  0.00 97.00      PROA   
ATOM   2759  HB3 ALA P 176     -36.668-134.902 120.677  0.00 97.00      PROA   
ATOM   2760  C   ALA P 176     -38.522-132.791 120.855  0.00 97.00      PROA   
ATOM   2761  O   ALA P 176     -38.690-132.097 121.855  0.00 97.00      PROA   
ATOM   2762  N   SER P 177     -39.543-133.506 120.322  0.00 97.00      PROA   
ATOM   2763  HN  SER P 177     -39.422-134.062 119.503  0.00 97.00      PROA   
ATOM   2764  CA  SER P 177     -40.919-133.325 120.761  0.00 97.00      PROA   
ATOM   2765  HA  SER P 177     -41.035-132.330 121.172  0.00 97.00      PROA   
ATOM   2766  CB  SER P 177     -41.890-133.443 119.557  0.00 97.00      PROA   
ATOM   2767  HB1 SER P 177     -41.631-132.639 118.834  0.00 97.00      PROA   
ATOM   2768  HB2 SER P 177     -42.945-133.286 119.868  0.00 97.00      PROA   
ATOM   2769  OG  SER P 177     -41.762-134.694 118.882  0.00 97.00      PROA   
ATOM   2770  HG1 SER P 177     -42.238-135.342 119.411  0.00 97.00      PROA   
ATOM   2771  C   SER P 177     -41.369-134.295 121.836  0.00 97.00      PROA   
ATOM   2772  O   SER P 177     -42.515-134.223 122.280  0.00 97.00      PROA   
ATOM   2773  N   VAL P 178     -40.484-135.207 122.300  0.00 97.00      PROA   
ATOM   2774  HN  VAL P 178     -39.558-135.241 121.938  0.00 97.00      PROA   
ATOM   2775  CA  VAL P 178     -40.791-136.139 123.370  0.00 97.00      PROA   
ATOM   2776  HA  VAL P 178     -41.562-135.720 124.004  0.00 97.00      PROA   
ATOM   2777  CB  VAL P 178     -41.228-137.531 122.884  0.00 97.00      PROA   
ATOM   2778  HB  VAL P 178     -40.401-138.004 122.306  0.00 97.00      PROA   
ATOM   2779  CG1 VAL P 178     -41.588-138.436 124.082  0.00 97.00      PROA   
ATOM   2780 HG11 VAL P 178     -42.369-137.957 124.710  0.00 97.00      PROA   
ATOM   2781 HG12 VAL P 178     -40.705-138.646 124.712  0.00 97.00      PROA   
ATOM   2782 HG13 VAL P 178     -41.980-139.409 123.721  0.00 97.00      PROA   
ATOM   2783  CG2 VAL P 178     -42.455-137.425 121.954  0.00 97.00      PROA   
ATOM   2784 HG21 VAL P 178     -42.206-136.884 121.020  0.00 97.00      PROA   
ATOM   2785 HG22 VAL P 178     -43.282-136.893 122.471  0.00 97.00      PROA   
ATOM   2786 HG23 VAL P 178     -42.812-138.442 121.679  0.00 97.00      PROA   
ATOM   2787  C   VAL P 178     -39.520-136.266 124.187  0.00 97.00      PROA   
ATOM   2788  O   VAL P 178     -38.433-136.416 123.634  0.00 97.00      PROA   
ATOM   2789  N   THR P 179     -39.623-136.197 125.540  0.00 97.00      PROA   
ATOM   2790  HN  THR P 179     -40.499-136.019 125.982  0.00 97.00      PROA   
ATOM   2791  CA  THR P 179     -38.538-136.484 126.466  0.00 97.00      PROA   
ATOM   2792  HA  THR P 179     -37.677-135.911 126.147  0.00 97.00      PROA   
ATOM   2793  CB  THR P 179     -38.863-136.098 127.905  0.00 97.00      PROA   
ATOM   2794  HB  THR P 179     -38.100-136.490 128.620  0.00 97.00      PROA   
ATOM   2795  OG1 THR P 179     -40.149-136.580 128.283  0.00 97.00      PROA   
ATOM   2796  HG1 THR P 179     -40.090-137.537 128.236  0.00 97.00      PROA   
ATOM   2797  CG2 THR P 179     -38.879-134.566 128.026  0.00 97.00      PROA   
ATOM   2798 HG21 THR P 179     -39.645-134.128 127.354  0.00 97.00      PROA   
ATOM   2799 HG22 THR P 179     -37.886-134.147 127.765  0.00 97.00      PROA   
ATOM   2800 HG23 THR P 179     -39.122-134.275 129.071  0.00 97.00      PROA   
ATOM   2801  C   THR P 179     -38.131-137.947 126.473  0.00 97.00      PROA   
ATOM   2802  O   THR P 179     -38.969-138.841 126.401  0.00 97.00      PROA   
ATOM   2803  N   SER P 180     -36.819-138.222 126.632  0.00 97.00      PROA   
ATOM   2804  HN  SER P 180     -36.128-137.502 126.670  0.00 97.00      PROA   
ATOM   2805  CA  SER P 180     -36.279-139.535 126.920  0.00 97.00      PROA   
ATOM   2806  HA  SER P 180     -36.649-140.185 126.144  0.00 97.00      PROA   
ATOM   2807  CB  SER P 180     -34.738-139.511 126.831  0.00 97.00      PROA   
ATOM   2808  HB1 SER P 180     -34.447-139.419 125.762  0.00 97.00      PROA   
ATOM   2809  HB2 SER P 180     -34.275-140.433 127.232  0.00 97.00      PROA   
ATOM   2810  OG  SER P 180     -34.206-138.382 127.516  0.00 97.00      PROA   
ATOM   2811  HG1 SER P 180     -33.248-138.506 127.501  0.00 97.00      PROA   
ATOM   2812  C   SER P 180     -36.754-140.118 128.252  0.00 97.00      PROA   
ATOM   2813  O   SER P 180     -37.091-139.352 129.157  0.00 97.00      PROA   
ATOM   2814  N   PRO P 181     -36.847-141.436 128.445  0.00 97.00      PROA   
ATOM   2815  CD  PRO P 181     -37.098-141.950 129.796  0.00 97.00      PROA   
ATOM   2816  HD1 PRO P 181     -38.107-141.642 130.147  0.00 97.00      PROA   
ATOM   2817  HD2 PRO P 181     -36.320-141.565 130.495  0.00 97.00      PROA   
ATOM   2818  CA  PRO P 181     -36.365-142.480 127.547  0.00 97.00      PROA   
ATOM   2819  HA  PRO P 181     -35.483-142.158 127.022  0.00 97.00      PROA   
ATOM   2820  CB  PRO P 181     -36.029-143.645 128.491  0.00 97.00      PROA   
ATOM   2821  HB1 PRO P 181     -34.984-143.521 128.857  0.00 97.00      PROA   
ATOM   2822  HB2 PRO P 181     -36.122-144.640 128.012  0.00 97.00      PROA   
ATOM   2823  CG  PRO P 181     -36.988-143.471 129.675  0.00 97.00      PROA   
ATOM   2824  HG1 PRO P 181     -37.982-143.893 129.409  0.00 97.00      PROA   
ATOM   2825  HG2 PRO P 181     -36.621-143.955 130.601  0.00 97.00      PROA   
ATOM   2826  C   PRO P 181     -37.421-142.882 126.527  0.00 97.00      PROA   
ATOM   2827  O   PRO P 181     -38.516-143.304 126.895  0.00 97.00      PROA   
ATOM   2828  N   LEU P 182     -37.099-142.774 125.217  0.00 97.00      PROA   
ATOM   2829  HN  LEU P 182     -36.188-142.458 124.953  0.00 97.00      PROA   
ATOM   2830  CA  LEU P 182     -37.962-143.181 124.124  0.00 97.00      PROA   
ATOM   2831  HA  LEU P 182     -38.948-142.793 124.334  0.00 97.00      PROA   
ATOM   2832  CB  LEU P 182     -37.500-142.650 122.735  0.00 97.00      PROA   
ATOM   2833  HB1 LEU P 182     -38.251-142.974 121.980  0.00 97.00      PROA   
ATOM   2834  HB2 LEU P 182     -36.532-143.118 122.461  0.00 97.00      PROA   
ATOM   2835  CG  LEU P 182     -37.348-141.109 122.583  0.00 97.00      PROA   
ATOM   2836  HG  LEU P 182     -37.395-140.904 121.484  0.00 97.00      PROA   
ATOM   2837  CD1 LEU P 182     -38.494-140.317 123.237  0.00 97.00      PROA   
ATOM   2838 HD11 LEU P 182     -38.476-140.447 124.339  0.00 97.00      PROA   
ATOM   2839 HD12 LEU P 182     -39.476-140.660 122.852  0.00 97.00      PROA   
ATOM   2840 HD13 LEU P 182     -38.386-139.233 123.020  0.00 97.00      PROA   
ATOM   2841  CD2 LEU P 182     -35.978-140.574 123.048  0.00 97.00      PROA   
ATOM   2842 HD21 LEU P 182     -35.152-141.119 122.547  0.00 97.00      PROA   
ATOM   2843 HD22 LEU P 182     -35.862-140.687 124.143  0.00 97.00      PROA   
ATOM   2844 HD23 LEU P 182     -35.889-139.494 122.807  0.00 97.00      PROA   
ATOM   2845  C   LEU P 182     -38.082-144.694 124.053  0.00 97.00      PROA   
ATOM   2846  O   LEU P 182     -37.149-145.414 124.376  0.00 97.00      PROA   
ATOM   2847  N   LEU P 183     -39.242-145.239 123.631  0.00 97.00      PROA   
ATOM   2848  HN  LEU P 183     -40.027-144.674 123.396  0.00 97.00      PROA   
ATOM   2849  CA  LEU P 183     -39.382-146.669 123.416  0.00 97.00      PROA   
ATOM   2850  HA  LEU P 183     -38.925-147.177 124.253  0.00 97.00      PROA   
ATOM   2851  CB  LEU P 183     -40.861-147.117 123.346  0.00 97.00      PROA   
ATOM   2852  HB1 LEU P 183     -40.909-148.212 123.153  0.00 97.00      PROA   
ATOM   2853  HB2 LEU P 183     -41.356-146.598 122.495  0.00 97.00      PROA   
ATOM   2854  CG  LEU P 183     -41.680-146.841 124.632  0.00 97.00      PROA   
ATOM   2855  HG  LEU P 183     -41.695-145.741 124.815  0.00 97.00      PROA   
ATOM   2856  CD1 LEU P 183     -43.137-147.299 124.442  0.00 97.00      PROA   
ATOM   2857 HD11 LEU P 183     -43.169-148.395 124.259  0.00 97.00      PROA   
ATOM   2858 HD12 LEU P 183     -43.596-146.782 123.574  0.00 97.00      PROA   
ATOM   2859 HD13 LEU P 183     -43.735-147.074 125.349  0.00 97.00      PROA   
ATOM   2860  CD2 LEU P 183     -41.068-147.515 125.875  0.00 97.00      PROA   
ATOM   2861 HD21 LEU P 183     -40.065-147.097 126.098  0.00 97.00      PROA   
ATOM   2862 HD22 LEU P 183     -40.968-148.609 125.706  0.00 97.00      PROA   
ATOM   2863 HD23 LEU P 183     -41.717-147.351 126.761  0.00 97.00      PROA   
ATOM   2864  C   LEU P 183     -38.656-147.142 122.165  0.00 97.00      PROA   
ATOM   2865  O   LEU P 183     -38.650-146.473 121.136  0.00 97.00      PROA   
ATOM   2866  N   GLU P 184     -38.025-148.338 122.228  0.00 97.00      PROA   
ATOM   2867  HN  GLU P 184     -37.945-148.815 123.103  0.00 97.00      PROA   
ATOM   2868  CA  GLU P 184     -37.398-148.997 121.097  0.00 97.00      PROA   
ATOM   2869  HA  GLU P 184     -36.667-148.304 120.708  0.00 97.00      PROA   
ATOM   2870  CB  GLU P 184     -36.616-150.263 121.562  0.00 97.00      PROA   
ATOM   2871  HB1 GLU P 184     -37.314-150.882 122.169  0.00 97.00      PROA   
ATOM   2872  HB2 GLU P 184     -35.806-149.902 122.237  0.00 97.00      PROA   
ATOM   2873  CG  GLU P 184     -36.008-151.150 120.453  0.00 97.00      PROA   
ATOM   2874  HG1 GLU P 184     -35.465-150.516 119.731  0.00 97.00      PROA   
ATOM   2875  HG2 GLU P 184     -36.812-151.686 119.909  0.00 97.00      PROA   
ATOM   2876  CD  GLU P 184     -34.991-152.171 120.967  0.00 97.00      PROA   
ATOM   2877  OE1 GLU P 184     -33.974-151.769 121.584  0.00 97.00      PROA   
ATOM   2878  OE2 GLU P 184     -35.190-153.380 120.688  0.00 97.00      PROA   
ATOM   2879  C   GLU P 184     -38.386-149.276 119.963  0.00 97.00      PROA   
ATOM   2880  O   GLU P 184     -39.480-149.793 120.179  0.00 97.00      PROA   
ATOM   2881  N   GLY P 185     -38.011-148.885 118.721  0.00 97.00      PROA   
ATOM   2882  HN  GLY P 185     -37.072-148.562 118.600  0.00 97.00      PROA   
ATOM   2883  CA  GLY P 185     -38.834-148.972 117.525  0.00 97.00      PROA   
ATOM   2884  HA1 GLY P 185     -39.771-149.456 117.761  0.00 97.00      PROA   
ATOM   2885  HA2 GLY P 185     -38.278-149.518 116.784  0.00 97.00      PROA   
ATOM   2886  C   GLY P 185     -39.176-147.643 116.900  0.00 97.00      PROA   
ATOM   2887  O   GLY P 185     -39.544-147.604 115.728  0.00 97.00      PROA   
ATOM   2888  N   THR P 186     -39.082-146.511 117.633  0.00 97.00      PROA   
ATOM   2889  HN  THR P 186     -38.780-146.537 118.584  0.00 97.00      PROA   
ATOM   2890  CA  THR P 186     -39.595-145.234 117.139  0.00 97.00      PROA   
ATOM   2891  HA  THR P 186     -40.569-145.441 116.729  0.00 97.00      PROA   
ATOM   2892  CB  THR P 186     -39.822-144.198 118.240  0.00 97.00      PROA   
ATOM   2893  HB  THR P 186     -40.165-143.230 117.801  0.00 97.00      PROA   
ATOM   2894  OG1 THR P 186     -38.644-143.968 119.006  0.00 97.00      PROA   
ATOM   2895  HG1 THR P 186     -37.940-143.843 118.364  0.00 97.00      PROA   
ATOM   2896  CG2 THR P 186     -40.917-144.693 119.198  0.00 97.00      PROA   
ATOM   2897 HG21 THR P 186     -40.598-145.625 119.708  0.00 97.00      PROA   
ATOM   2898 HG22 THR P 186     -41.861-144.891 118.650  0.00 97.00      PROA   
ATOM   2899 HG23 THR P 186     -41.110-143.922 119.975  0.00 97.00      PROA   
ATOM   2900  C   THR P 186     -38.733-144.555 116.068  0.00 97.00      PROA   
ATOM   2901  O   THR P 186     -37.579-144.269 116.371  0.00 97.00      PROA   
ATOM   2902  N   PRO P 187     -39.165-144.202 114.849  0.00 97.00      PROA   
ATOM   2903  CD  PRO P 187     -40.395-144.695 114.214  0.00 97.00      PROA   
ATOM   2904  HD1 PRO P 187     -41.236-144.803 114.931  0.00 97.00      PROA   
ATOM   2905  HD2 PRO P 187     -40.177-145.674 113.733  0.00 97.00      PROA   
ATOM   2906  CA  PRO P 187     -38.610-143.052 114.125  0.00 97.00      PROA   
ATOM   2907  HA  PRO P 187     -37.550-143.209 113.986  0.00 97.00      PROA   
ATOM   2908  CB  PRO P 187     -39.381-143.047 112.797  0.00 97.00      PROA   
ATOM   2909  HB1 PRO P 187     -38.871-143.736 112.085  0.00 97.00      PROA   
ATOM   2910  HB2 PRO P 187     -39.450-142.047 112.327  0.00 97.00      PROA   
ATOM   2911  CG  PRO P 187     -40.745-143.643 113.155  0.00 97.00      PROA   
ATOM   2912  HG1 PRO P 187     -41.379-142.854 113.616  0.00 97.00      PROA   
ATOM   2913  HG2 PRO P 187     -41.270-144.077 112.281  0.00 97.00      PROA   
ATOM   2914  C   PRO P 187     -38.772-141.747 114.909  0.00 97.00      PROA   
ATOM   2915  O   PRO P 187     -39.717-141.634 115.688  0.00 97.00      PROA   
ATOM   2916  N   VAL P 188     -37.846-140.766 114.747  0.00 97.00      PROA   
ATOM   2917  HN  VAL P 188     -37.119-140.850 114.071  0.00 97.00      PROA   
ATOM   2918  CA  VAL P 188     -37.825-139.547 115.546  0.00 97.00      PROA   
ATOM   2919  HA  VAL P 188     -38.829-139.307 115.868  0.00 97.00      PROA   
ATOM   2920  CB  VAL P 188     -36.877-139.630 116.758  0.00 97.00      PROA   
ATOM   2921  HB  VAL P 188     -35.831-139.792 116.405  0.00 97.00      PROA   
ATOM   2922  CG1 VAL P 188     -36.919-138.331 117.593  0.00 97.00      PROA   
ATOM   2923 HG11 VAL P 188     -37.959-138.106 117.907  0.00 97.00      PROA   
ATOM   2924 HG12 VAL P 188     -36.520-137.469 117.024  0.00 97.00      PROA   
ATOM   2925 HG13 VAL P 188     -36.296-138.449 118.505  0.00 97.00      PROA   
ATOM   2926  CG2 VAL P 188     -37.256-140.823 117.661  0.00 97.00      PROA   
ATOM   2927 HG21 VAL P 188     -37.087-141.786 117.139  0.00 97.00      PROA   
ATOM   2928 HG22 VAL P 188     -38.323-140.758 117.960  0.00 97.00      PROA   
ATOM   2929 HG23 VAL P 188     -36.632-140.822 118.580  0.00 97.00      PROA   
ATOM   2930  C   VAL P 188     -37.337-138.447 114.624  0.00 97.00      PROA   
ATOM   2931  O   VAL P 188     -36.431-138.690 113.835  0.00 97.00      PROA   
ATOM   2932  N   THR P 189     -37.901-137.207 114.715  0.00 97.00      PROA   
ATOM   2933  HN  THR P 189     -38.628-137.028 115.371  0.00 97.00      PROA   
ATOM   2934  CA  THR P 189     -37.440-136.031 113.980  0.00 97.00      PROA   
ATOM   2935  HA  THR P 189     -36.655-136.351 113.315  0.00 97.00      PROA   
ATOM   2936  CB  THR P 189     -38.498-135.336 113.089  0.00 97.00      PROA   
ATOM   2937  HB  THR P 189     -38.579-135.896 112.129  0.00 97.00      PROA   
ATOM   2938  OG1 THR P 189     -38.228-133.967 112.783  0.00 97.00      PROA   
ATOM   2939  HG1 THR P 189     -37.545-133.950 112.102  0.00 97.00      PROA   
ATOM   2940  CG2 THR P 189     -39.863-135.338 113.792  0.00 97.00      PROA   
ATOM   2941 HG21 THR P 189     -39.783-134.816 114.769  0.00 97.00      PROA   
ATOM   2942 HG22 THR P 189     -40.241-136.368 113.947  0.00 97.00      PROA   
ATOM   2943 HG23 THR P 189     -40.601-134.790 113.166  0.00 97.00      PROA   
ATOM   2944  C   THR P 189     -36.781-135.087 114.966  0.00 97.00      PROA   
ATOM   2945  O   THR P 189     -37.260-134.901 116.082  0.00 97.00      PROA   
ATOM   2946  N   LEU P 190     -35.623-134.509 114.561  0.00 97.00      PROA   
ATOM   2947  HN  LEU P 190     -35.312-134.665 113.622  0.00 97.00      PROA   
ATOM   2948  CA  LEU P 190     -34.764-133.713 115.414  0.00 97.00      PROA   
ATOM   2949  HA  LEU P 190     -35.248-133.552 116.366  0.00 97.00      PROA   
ATOM   2950  CB  LEU P 190     -33.372-134.378 115.641  0.00 97.00      PROA   
ATOM   2951  HB1 LEU P 190     -32.750-133.677 116.239  0.00 97.00      PROA   
ATOM   2952  HB2 LEU P 190     -32.871-134.520 114.658  0.00 97.00      PROA   
ATOM   2953  CG  LEU P 190     -33.343-135.750 116.378  0.00 97.00      PROA   
ATOM   2954  HG  LEU P 190     -32.281-135.906 116.692  0.00 97.00      PROA   
ATOM   2955  CD1 LEU P 190     -34.198-135.769 117.658  0.00 97.00      PROA   
ATOM   2956 HD11 LEU P 190     -35.264-135.595 117.414  0.00 97.00      PROA   
ATOM   2957 HD12 LEU P 190     -33.870-134.986 118.370  0.00 97.00      PROA   
ATOM   2958 HD13 LEU P 190     -34.119-136.760 118.153  0.00 97.00      PROA   
ATOM   2959  CD2 LEU P 190     -33.683-136.948 115.467  0.00 97.00      PROA   
ATOM   2960 HD21 LEU P 190     -33.079-136.913 114.537  0.00 97.00      PROA   
ATOM   2961 HD22 LEU P 190     -34.754-136.943 115.189  0.00 97.00      PROA   
ATOM   2962 HD23 LEU P 190     -33.470-137.903 115.992  0.00 97.00      PROA   
ATOM   2963  C   LEU P 190     -34.536-132.348 114.788  0.00 97.00      PROA   
ATOM   2964  O   LEU P 190     -33.768-132.189 113.840  0.00 97.00      PROA   
ATOM   2965  N   SER P 191     -35.176-131.295 115.341  0.00 97.00      PROA   
ATOM   2966  HN  SER P 191     -35.757-131.416 116.146  0.00 97.00      PROA   
ATOM   2967  CA  SER P 191     -35.145-129.965 114.761  0.00 97.00      PROA   
ATOM   2968  HA  SER P 191     -35.000-130.062 113.694  0.00 97.00      PROA   
ATOM   2969  CB  SER P 191     -36.535-129.266 114.906  0.00 97.00      PROA   
ATOM   2970  HB1 SER P 191     -36.955-129.513 115.902  0.00 97.00      PROA   
ATOM   2971  HB2 SER P 191     -37.222-129.696 114.144  0.00 97.00      PROA   
ATOM   2972  OG  SER P 191     -36.519-127.847 114.763  0.00 97.00      PROA   
ATOM   2973  HG1 SER P 191     -36.263-127.507 115.627  0.00 97.00      PROA   
ATOM   2974  C   SER P 191     -33.976-129.133 115.270  0.00 97.00      PROA   
ATOM   2975  O   SER P 191     -34.011-128.574 116.358  0.00 97.00      PROA   
ATOM   2976  N   CYS P 192     -32.905-128.997 114.456  0.00 97.00      PROA   
ATOM   2977  HN  CYS P 192     -32.852-129.529 113.614  0.00 97.00      PROA   
ATOM   2978  CA  CYS P 192     -31.786-128.113 114.759  0.00 97.00      PROA   
ATOM   2979  HA  CYS P 192     -31.680-128.032 115.831  0.00 97.00      PROA   
ATOM   2980  CB  CYS P 192     -30.446-128.652 114.195  0.00 97.00      PROA   
ATOM   2981  HB1 CYS P 192     -29.642-127.905 114.370  0.00 97.00      PROA   
ATOM   2982  HB2 CYS P 192     -30.538-128.809 113.098  0.00 97.00      PROA   
ATOM   2983  SG  CYS P 192     -30.008-130.228 115.002  0.00 97.00      PROA   
ATOM   2984  C   CYS P 192     -32.076-126.722 114.215  0.00 97.00      PROA   
ATOM   2985  O   CYS P 192     -31.960-126.470 113.017  0.00 97.00      PROA   
ATOM   2986  N   GLU P 193     -32.501-125.789 115.104  0.00 97.00      PROA   
ATOM   2987  HN  GLU P 193     -32.503-125.996 116.082  0.00 97.00      PROA   
ATOM   2988  CA  GLU P 193     -33.249-124.608 114.709  0.00 97.00      PROA   
ATOM   2989  HA  GLU P 193     -33.335-124.601 113.631  0.00 97.00      PROA   
ATOM   2990  CB  GLU P 193     -34.691-124.685 115.276  0.00 97.00      PROA   
ATOM   2991  HB1 GLU P 193     -35.167-125.590 114.834  0.00 97.00      PROA   
ATOM   2992  HB2 GLU P 193     -35.265-123.801 114.924  0.00 97.00      PROA   
ATOM   2993  CG  GLU P 193     -34.776-124.800 116.815  0.00 97.00      PROA   
ATOM   2994  HG1 GLU P 193     -34.154-124.014 117.292  0.00 97.00      PROA   
ATOM   2995  HG2 GLU P 193     -34.427-125.793 117.169  0.00 97.00      PROA   
ATOM   2996  CD  GLU P 193     -36.207-124.582 117.272  0.00 97.00      PROA   
ATOM   2997  OE1 GLU P 193     -36.502-123.466 117.776  0.00 97.00      PROA   
ATOM   2998  OE2 GLU P 193     -37.048-125.497 117.078  0.00 97.00      PROA   
ATOM   2999  C   GLU P 193     -32.634-123.268 115.089  0.00 97.00      PROA   
ATOM   3000  O   GLU P 193     -32.099-123.087 116.181  0.00 97.00      PROA   
ATOM   3001  N   THR P 194     -32.723-122.269 114.167  0.00 97.00      PROA   
ATOM   3002  HN  THR P 194     -33.028-122.468 113.240  0.00 97.00      PROA   
ATOM   3003  CA  THR P 194     -32.330-120.886 114.425  0.00 97.00      PROA   
ATOM   3004  HA  THR P 194     -31.738-120.840 115.330  0.00 97.00      PROA   
ATOM   3005  CB  THR P 194     -31.514-120.262 113.281  0.00 97.00      PROA   
ATOM   3006  HB  THR P 194     -31.288-119.192 113.512  0.00 97.00      PROA   
ATOM   3007  OG1 THR P 194     -32.185-120.326 112.023  0.00 97.00      PROA   
ATOM   3008  HG1 THR P 194     -32.064-119.467 111.609  0.00 97.00      PROA   
ATOM   3009  CG2 THR P 194     -30.173-121.000 113.132  0.00 97.00      PROA   
ATOM   3010 HG21 THR P 194     -30.341-122.071 112.893  0.00 97.00      PROA   
ATOM   3011 HG22 THR P 194     -29.583-120.927 114.068  0.00 97.00      PROA   
ATOM   3012 HG23 THR P 194     -29.581-120.548 112.306  0.00 97.00      PROA   
ATOM   3013  C   THR P 194     -33.528-119.969 114.632  0.00 97.00      PROA   
ATOM   3014  O   THR P 194     -33.477-119.072 115.471  0.00 97.00      PROA   
ATOM   3015  N   LYS P 195     -34.595-120.133 113.812  0.00 97.00      PROA   
ATOM   3016  HN  LYS P 195     -34.573-120.899 113.177  0.00 97.00      PROA   
ATOM   3017  CA  LYS P 195     -35.708-119.203 113.623  0.00 97.00      PROA   
ATOM   3018  HA  LYS P 195     -36.330-119.671 112.874  0.00 97.00      PROA   
ATOM   3019  CB  LYS P 195     -36.627-119.004 114.869  0.00 97.00      PROA   
ATOM   3020  HB1 LYS P 195     -37.035-117.968 114.874  0.00 97.00      PROA   
ATOM   3021  HB2 LYS P 195     -36.031-119.112 115.799  0.00 97.00      PROA   
ATOM   3022  CG  LYS P 195     -37.865-119.925 114.946  0.00 97.00      PROA   
ATOM   3023  HG1 LYS P 195     -38.410-119.891 113.978  0.00 97.00      PROA   
ATOM   3024  HG2 LYS P 195     -38.541-119.483 115.716  0.00 97.00      PROA   
ATOM   3025  CD  LYS P 195     -37.609-121.384 115.358  0.00 97.00      PROA   
ATOM   3026  HD1 LYS P 195     -36.995-121.369 116.286  0.00 97.00      PROA   
ATOM   3027  HD2 LYS P 195     -37.022-121.908 114.574  0.00 97.00      PROA   
ATOM   3028  CE  LYS P 195     -38.930-122.131 115.631  0.00 97.00      PROA   
ATOM   3029  HE1 LYS P 195     -39.525-122.240 114.702  0.00 97.00      PROA   
ATOM   3030  HE2 LYS P 195     -39.523-121.570 116.385  0.00 97.00      PROA   
ATOM   3031  NZ  LYS P 195     -38.690-123.476 116.178  0.00 97.00      PROA   
ATOM   3032  HZ1 LYS P 195     -37.941-123.400 116.907  0.00 97.00      PROA   
ATOM   3033  HZ2 LYS P 195     -38.304-124.133 115.473  0.00 97.00      PROA   
ATOM   3034  HZ3 LYS P 195     -39.517-123.900 116.634  0.00 97.00      PROA   
ATOM   3035  C   LYS P 195     -35.350-117.854 112.991  0.00 97.00      PROA   
ATOM   3036  O   LYS P 195     -36.152-117.286 112.252  0.00 97.00      PROA   
ATOM   3037  N   LEU P 196     -34.128-117.332 113.223  0.00 97.00      PROA   
ATOM   3038  HN  LEU P 196     -33.541-117.775 113.898  0.00 97.00      PROA   
ATOM   3039  CA  LEU P 196     -33.643-116.075 112.697  0.00 97.00      PROA   
ATOM   3040  HA  LEU P 196     -34.489-115.438 112.477  0.00 97.00      PROA   
ATOM   3041  CB  LEU P 196     -32.703-115.343 113.700  0.00 97.00      PROA   
ATOM   3042  HB1 LEU P 196     -32.216-114.493 113.177  0.00 97.00      PROA   
ATOM   3043  HB2 LEU P 196     -31.904-116.044 114.027  0.00 97.00      PROA   
ATOM   3044  CG  LEU P 196     -33.357-114.711 114.959  0.00 97.00      PROA   
ATOM   3045  HG  LEU P 196     -32.541-114.142 115.472  0.00 97.00      PROA   
ATOM   3046  CD1 LEU P 196     -34.450-113.690 114.596  0.00 97.00      PROA   
ATOM   3047 HD11 LEU P 196     -35.314-114.202 114.122  0.00 97.00      PROA   
ATOM   3048 HD12 LEU P 196     -34.053-112.929 113.892  0.00 97.00      PROA   
ATOM   3049 HD13 LEU P 196     -34.810-113.174 115.512  0.00 97.00      PROA   
ATOM   3050  CD2 LEU P 196     -33.874-115.734 115.987  0.00 97.00      PROA   
ATOM   3051 HD21 LEU P 196     -33.076-116.460 116.249  0.00 97.00      PROA   
ATOM   3052 HD22 LEU P 196     -34.744-116.289 115.580  0.00 97.00      PROA   
ATOM   3053 HD23 LEU P 196     -34.201-115.215 116.912  0.00 97.00      PROA   
ATOM   3054  C   LEU P 196     -32.878-116.269 111.399  0.00 97.00      PROA   
ATOM   3055  O   LEU P 196     -32.176-117.261 111.207  0.00 97.00      PROA   
ATOM   3056  N   LEU P 197     -32.989-115.273 110.484  0.00 97.00      PROA   
ATOM   3057  HN  LEU P 197     -33.626-114.521 110.622  0.00 97.00      PROA   
ATOM   3058  CA  LEU P 197     -32.124-115.130 109.334  0.00 97.00      PROA   
ATOM   3059  HA  LEU P 197     -31.270-115.782 109.450  0.00 97.00      PROA   
ATOM   3060  CB  LEU P 197     -32.837-115.436 107.993  0.00 97.00      PROA   
ATOM   3061  HB1 LEU P 197     -33.716-114.762 107.889  0.00 97.00      PROA   
ATOM   3062  HB2 LEU P 197     -33.224-116.479 108.045  0.00 97.00      PROA   
ATOM   3063  CG  LEU P 197     -31.967-115.312 106.717  0.00 97.00      PROA   
ATOM   3064  HG  LEU P 197     -31.593-114.263 106.641  0.00 97.00      PROA   
ATOM   3065  CD1 LEU P 197     -30.746-116.250 106.740  0.00 97.00      PROA   
ATOM   3066 HD11 LEU P 197     -31.082-117.302 106.857  0.00 97.00      PROA   
ATOM   3067 HD12 LEU P 197     -30.064-115.995 107.577  0.00 97.00      PROA   
ATOM   3068 HD13 LEU P 197     -30.180-116.162 105.788  0.00 97.00      PROA   
ATOM   3069  CD2 LEU P 197     -32.812-115.579 105.459  0.00 97.00      PROA   
ATOM   3070 HD21 LEU P 197     -33.663-114.869 105.409  0.00 97.00      PROA   
ATOM   3071 HD22 LEU P 197     -33.214-116.615 105.483  0.00 97.00      PROA   
ATOM   3072 HD23 LEU P 197     -32.194-115.458 104.545  0.00 97.00      PROA   
ATOM   3073  C   LEU P 197     -31.621-113.705 109.339  0.00 97.00      PROA   
ATOM   3074  O   LEU P 197     -32.383-112.768 109.563  0.00 97.00      PROA   
ATOM   3075  N   LEU P 198     -30.300-113.524 109.117  0.00 97.00      PROA   
ATOM   3076  HN  LEU P 198     -29.704-114.297 108.923  0.00 97.00      PROA   
ATOM   3077  CA  LEU P 198     -29.625-112.250 109.107  0.00 97.00      PROA   
ATOM   3078  HA  LEU P 198     -30.337-111.441 109.031  0.00 97.00      PROA   
ATOM   3079  CB  LEU P 198     -28.722-112.037 110.305  0.00 97.00      PROA   
ATOM   3080  HB1 LEU P 198     -28.149-111.073 110.212  0.00 97.00      PROA   
ATOM   3081  HB2 LEU P 198     -27.963-112.845 110.435  0.00 97.00      PROA   
ATOM   3082  CG  LEU P 198     -29.510-111.960 111.603  0.00 97.00      PROA   
ATOM   3083  HG  LEU P 198     -28.632-111.634 112.025  0.00 97.00      PROA   
ATOM   3084  CD1 LEU P 198     -30.537-110.864 111.717  0.00 97.00      PROA   
ATOM   3085 HD11 LEU P 198     -31.415-111.120 111.130  0.00 97.00      PROA   
ATOM   3086 HD12 LEU P 198     -30.114-109.885 111.393  0.00 97.00      PROA   
ATOM   3087 HD13 LEU P 198     -30.874-110.765 112.769  0.00 97.00      PROA   
ATOM   3088  CD2 LEU P 198     -29.968-113.256 112.289  0.00 97.00      PROA   
ATOM   3089 HD21 LEU P 198     -29.155-114.016 112.218  0.00 97.00      PROA   
ATOM   3090 HD22 LEU P 198     -30.875-113.595 111.813  0.00 97.00      PROA   
ATOM   3091 HD23 LEU P 198     -30.168-113.095 113.382  0.00 97.00      PROA   
ATOM   3092  C   LEU P 198     -28.747-112.266 107.896  0.00 97.00      PROA   
ATOM   3093  O   LEU P 198     -28.576-113.312 107.276  0.00 97.00      PROA   
ATOM   3094  N   GLN P 199     -28.175-111.097 107.512  0.00 97.00      PROA   
ATOM   3095  HN  GLN P 199     -28.366-110.253 108.010  0.00 97.00      PROA   
ATOM   3096  CA  GLN P 199     -27.302-110.960 106.356  0.00 97.00      PROA   
ATOM   3097  HA  GLN P 199     -27.899-111.206 105.490  0.00 97.00      PROA   
ATOM   3098  CB  GLN P 199     -26.760-109.511 106.209  0.00 97.00      PROA   
ATOM   3099  HB1 GLN P 199     -26.145-109.460 105.283  0.00 97.00      PROA   
ATOM   3100  HB2 GLN P 199     -26.089-109.282 107.068  0.00 97.00      PROA   
ATOM   3101  CG  GLN P 199     -27.831-108.390 106.135  0.00 97.00      PROA   
ATOM   3102  HG1 GLN P 199     -27.388-107.454 105.736  0.00 97.00      PROA   
ATOM   3103  HG2 GLN P 199     -28.192-108.175 107.165  0.00 97.00      PROA   
ATOM   3104  CD  GLN P 199     -29.074-108.765 105.319  0.00 97.00      PROA   
ATOM   3105  OE1 GLN P 199     -30.162-108.945 105.877  0.00 97.00      PROA   
ATOM   3106  NE2 GLN P 199     -28.926-108.865 103.971  0.00 97.00      PROA   
ATOM   3107 HE21 GLN P 199     -29.741-109.079 103.433  0.00 97.00      PROA   
ATOM   3108 HE22 GLN P 199     -28.039-108.701 103.543  0.00 97.00      PROA   
ATOM   3109  C   GLN P 199     -26.122-111.929 106.384  0.00 97.00      PROA   
ATOM   3110  O   GLN P 199     -25.481-112.136 107.413  0.00 97.00      PROA   
ATOM   3111  N   ARG P 200     -25.846-112.584 105.235  0.00 97.00      PROA   
ATOM   3112  HN  ARG P 200     -26.328-112.387 104.386  0.00 97.00      PROA   
ATOM   3113  CA  ARG P 200     -25.017-113.762 105.204  0.00 97.00      PROA   
ATOM   3114  HA  ARG P 200     -24.332-113.765 106.039  0.00 97.00      PROA   
ATOM   3115  CB  ARG P 200     -25.953-114.998 105.238  0.00 97.00      PROA   
ATOM   3116  HB1 ARG P 200     -26.610-114.964 104.338  0.00 97.00      PROA   
ATOM   3117  HB2 ARG P 200     -26.630-114.909 106.118  0.00 97.00      PROA   
ATOM   3118  CG  ARG P 200     -25.252-116.362 105.281  0.00 97.00      PROA   
ATOM   3119  HG1 ARG P 200     -24.214-116.274 104.901  0.00 97.00      PROA   
ATOM   3120  HG2 ARG P 200     -25.790-117.015 104.564  0.00 97.00      PROA   
ATOM   3121  CD  ARG P 200     -25.202-117.045 106.655  0.00 97.00      PROA   
ATOM   3122  HD1 ARG P 200     -25.080-116.304 107.471  0.00 97.00      PROA   
ATOM   3123  HD2 ARG P 200     -24.345-117.756 106.703  0.00 97.00      PROA   
ATOM   3124  NE  ARG P 200     -26.497-117.777 106.864  0.00 97.00      PROA   
ATOM   3125  HE  ARG P 200     -27.288-117.298 107.230  0.00 97.00      PROA   
ATOM   3126  CZ  ARG P 200     -26.666-119.069 106.520  0.00 97.00      PROA   
ATOM   3127  NH1 ARG P 200     -25.691-119.792 105.955  0.00 97.00      PROA   
ATOM   3128 HH11 ARG P 200     -25.054-119.300 105.366  0.00 97.00      PROA   
ATOM   3129 HH12 ARG P 200     -25.898-120.729 105.676  0.00 97.00      PROA   
ATOM   3130  NH2 ARG P 200     -27.859-119.668 106.649  0.00 97.00      PROA   
ATOM   3131 HH21 ARG P 200     -28.657-119.120 106.874  0.00 97.00      PROA   
ATOM   3132 HH22 ARG P 200     -27.955-120.536 106.167  0.00 97.00      PROA   
ATOM   3133  C   ARG P 200     -24.269-113.741 103.884  0.00 97.00      PROA   
ATOM   3134  O   ARG P 200     -24.887-113.371 102.886  0.00 97.00      PROA   
ATOM   3135  N   PRO P 201     -22.986-114.104 103.771  0.00 97.00      PROA   
ATOM   3136  CD  PRO P 201     -22.031-114.166 104.886  0.00 97.00      PROA   
ATOM   3137  HD1 PRO P 201     -22.383-114.867 105.674  0.00 97.00      PROA   
ATOM   3138  HD2 PRO P 201     -21.901-113.147 105.313  0.00 97.00      PROA   
ATOM   3139  CA  PRO P 201     -22.359-114.355 102.479  0.00 97.00      PROA   
ATOM   3140  HA  PRO P 201     -22.638-113.592 101.765  0.00 97.00      PROA   
ATOM   3141  CB  PRO P 201     -20.848-114.298 102.782  0.00 97.00      PROA   
ATOM   3142  HB1 PRO P 201     -20.501-113.249 102.641  0.00 97.00      PROA   
ATOM   3143  HB2 PRO P 201     -20.238-114.958 102.135  0.00 97.00      PROA   
ATOM   3144  CG  PRO P 201     -20.715-114.655 104.273  0.00 97.00      PROA   
ATOM   3145  HG1 PRO P 201     -20.645-115.756 104.389  0.00 97.00      PROA   
ATOM   3146  HG2 PRO P 201     -19.825-114.193 104.745  0.00 97.00      PROA   
ATOM   3147  C   PRO P 201     -22.801-115.692 101.897  0.00 97.00      PROA   
ATOM   3148  O   PRO P 201     -23.503-115.692 100.888  0.00 97.00      PROA   
ATOM   3149  N   GLY P 202     -22.433-116.835 102.516  0.00 97.00      PROA   
ATOM   3150  HN  GLY P 202     -21.768-116.811 103.260  0.00 97.00      PROA   
ATOM   3151  CA  GLY P 202     -22.897-118.149 102.122  0.00 97.00      PROA   
ATOM   3152  HA1 GLY P 202     -22.208-118.829 102.579  0.00 97.00      PROA   
ATOM   3153  HA2 GLY P 202     -22.932-118.236 101.046  0.00 97.00      PROA   
ATOM   3154  C   GLY P 202     -24.238-118.475 102.700  0.00 97.00      PROA   
ATOM   3155  O   GLY P 202     -24.315-118.808 103.871  0.00 97.00      PROA   
ATOM   3156  N   LEU P 203     -25.312-118.406 101.886  0.00 97.00      PROA   
ATOM   3157  HN  LEU P 203     -25.166-118.133 100.939  0.00 97.00      PROA   
ATOM   3158  CA  LEU P 203     -26.704-118.598 102.269  0.00 97.00      PROA   
ATOM   3159  HA  LEU P 203     -26.891-117.916 103.081  0.00 97.00      PROA   
ATOM   3160  CB  LEU P 203     -27.676-118.187 101.123  0.00 97.00      PROA   
ATOM   3161  HB1 LEU P 203     -28.632-118.751 101.189  0.00 97.00      PROA   
ATOM   3162  HB2 LEU P 203     -27.202-118.453 100.153  0.00 97.00      PROA   
ATOM   3163  CG  LEU P 203     -28.068-116.680 101.094  0.00 97.00      PROA   
ATOM   3164  HG  LEU P 203     -28.675-116.531 100.167  0.00 97.00      PROA   
ATOM   3165  CD1 LEU P 203     -28.979-116.294 102.279  0.00 97.00      PROA   
ATOM   3166 HD11 LEU P 203     -28.436-116.399 103.241  0.00 97.00      PROA   
ATOM   3167 HD12 LEU P 203     -29.879-116.943 102.305  0.00 97.00      PROA   
ATOM   3168 HD13 LEU P 203     -29.309-115.238 102.178  0.00 97.00      PROA   
ATOM   3169  CD2 LEU P 203     -26.865-115.723 100.997  0.00 97.00      PROA   
ATOM   3170 HD21 LEU P 203     -26.232-115.984 100.124  0.00 97.00      PROA   
ATOM   3171 HD22 LEU P 203     -26.242-115.781 101.914  0.00 97.00      PROA   
ATOM   3172 HD23 LEU P 203     -27.212-114.675 100.881  0.00 97.00      PROA   
ATOM   3173  C   LEU P 203     -27.093-119.962 102.836  0.00 97.00      PROA   
ATOM   3174  O   LEU P 203     -27.973-120.031 103.691  0.00 97.00      PROA   
ATOM   3175  N   GLN P 204     -26.486-121.081 102.378  0.00 97.00      PROA   
ATOM   3176  HN  GLN P 204     -25.674-121.023 101.795  0.00 97.00      PROA   
ATOM   3177  CA  GLN P 204     -26.939-122.439 102.656  0.00 97.00      PROA   
ATOM   3178  HA  GLN P 204     -27.991-122.479 102.414  0.00 97.00      PROA   
ATOM   3179  CB  GLN P 204     -26.149-123.434 101.763  0.00 97.00      PROA   
ATOM   3180  HB1 GLN P 204     -25.093-123.467 102.108  0.00 97.00      PROA   
ATOM   3181  HB2 GLN P 204     -26.125-122.998 100.737  0.00 97.00      PROA   
ATOM   3182  CG  GLN P 204     -26.670-124.886 101.645  0.00 97.00      PROA   
ATOM   3183  HG1 GLN P 204     -26.404-125.452 102.563  0.00 97.00      PROA   
ATOM   3184  HG2 GLN P 204     -26.160-125.384 100.794  0.00 97.00      PROA   
ATOM   3185  CD  GLN P 204     -28.190-124.969 101.465  0.00 97.00      PROA   
ATOM   3186  OE1 GLN P 204     -28.975-124.901 102.416  0.00 97.00      PROA   
ATOM   3187  NE2 GLN P 204     -28.636-125.136 100.192  0.00 97.00      PROA   
ATOM   3188 HE21 GLN P 204     -29.621-125.211 100.054  0.00 97.00      PROA   
ATOM   3189 HE22 GLN P 204     -27.982-125.169  99.438  0.00 97.00      PROA   
ATOM   3190  C   GLN P 204     -26.765-122.849 104.114  0.00 97.00      PROA   
ATOM   3191  O   GLN P 204     -26.036-122.226 104.869  0.00 97.00      PROA   
ATOM   3192  N   LEU P 205     -27.431-123.935 104.563  0.00 97.00      PROA   
ATOM   3193  HN  LEU P 205     -28.099-124.397 103.983  0.00 97.00      PROA   
ATOM   3194  CA  LEU P 205     -27.018-124.630 105.762  0.00 97.00      PROA   
ATOM   3195  HA  LEU P 205     -26.044-124.277 106.071  0.00 97.00      PROA   
ATOM   3196  CB  LEU P 205     -27.987-124.473 106.959  0.00 97.00      PROA   
ATOM   3197  HB1 LEU P 205     -27.669-125.144 107.788  0.00 97.00      PROA   
ATOM   3198  HB2 LEU P 205     -29.006-124.774 106.633  0.00 97.00      PROA   
ATOM   3199  CG  LEU P 205     -28.058-123.043 107.543  0.00 97.00      PROA   
ATOM   3200  HG  LEU P 205     -28.245-122.344 106.697  0.00 97.00      PROA   
ATOM   3201  CD1 LEU P 205     -29.237-122.903 108.523  0.00 97.00      PROA   
ATOM   3202 HD11 LEU P 205     -29.107-123.600 109.378  0.00 97.00      PROA   
ATOM   3203 HD12 LEU P 205     -30.194-123.140 108.014  0.00 97.00      PROA   
ATOM   3204 HD13 LEU P 205     -29.290-121.866 108.918  0.00 97.00      PROA   
ATOM   3205  CD2 LEU P 205     -26.743-122.642 108.239  0.00 97.00      PROA   
ATOM   3206 HD21 LEU P 205     -25.896-122.646 107.525  0.00 97.00      PROA   
ATOM   3207 HD22 LEU P 205     -26.517-123.358 109.058  0.00 97.00      PROA   
ATOM   3208 HD23 LEU P 205     -26.831-121.625 108.677  0.00 97.00      PROA   
ATOM   3209  C   LEU P 205     -26.841-126.094 105.440  0.00 97.00      PROA   
ATOM   3210  O   LEU P 205     -27.796-126.825 105.182  0.00 97.00      PROA   
ATOM   3211  N   TYR P 206     -25.574-126.563 105.491  0.00 97.00      PROA   
ATOM   3212  HN  TYR P 206     -24.811-125.939 105.637  0.00 97.00      PROA   
ATOM   3213  CA  TYR P 206     -25.235-127.972 105.488  0.00 97.00      PROA   
ATOM   3214  HA  TYR P 206     -26.024-128.535 105.004  0.00 97.00      PROA   
ATOM   3215  CB  TYR P 206     -23.869-128.302 104.826  0.00 97.00      PROA   
ATOM   3216  HB1 TYR P 206     -23.726-129.398 104.722  0.00 97.00      PROA   
ATOM   3217  HB2 TYR P 206     -23.033-127.891 105.432  0.00 97.00      PROA   
ATOM   3218  CG  TYR P 206     -23.792-127.676 103.461  0.00 97.00      PROA   
ATOM   3219  CD1 TYR P 206     -24.257-128.345 102.312  0.00 97.00      PROA   
ATOM   3220  HD1 TYR P 206     -24.673-129.339 102.402  0.00 97.00      PROA   
ATOM   3221  CE1 TYR P 206     -24.191-127.724 101.054  0.00 97.00      PROA   
ATOM   3222  HE1 TYR P 206     -24.561-128.234 100.175  0.00 97.00      PROA   
ATOM   3223  CZ  TYR P 206     -23.669-126.426 100.945  0.00 97.00      PROA   
ATOM   3224  OH  TYR P 206     -23.679-125.744  99.710  0.00 97.00      PROA   
ATOM   3225  HH  TYR P 206     -23.490-124.813  99.890  0.00 97.00      PROA   
ATOM   3226  CD2 TYR P 206     -23.216-126.402 103.321  0.00 97.00      PROA   
ATOM   3227  HD2 TYR P 206     -22.823-125.882 104.183  0.00 97.00      PROA   
ATOM   3228  CE2 TYR P 206     -23.172-125.776 102.078  0.00 97.00      PROA   
ATOM   3229  HE2 TYR P 206     -22.761-124.782 102.014  0.00 97.00      PROA   
ATOM   3230  C   TYR P 206     -25.173-128.361 106.943  0.00 97.00      PROA   
ATOM   3231  O   TYR P 206     -24.892-127.528 107.803  0.00 97.00      PROA   
ATOM   3232  N   PHE P 207     -25.463-129.638 107.262  0.00 97.00      PROA   
ATOM   3233  HN  PHE P 207     -25.664-130.323 106.561  0.00 97.00      PROA   
ATOM   3234  CA  PHE P 207     -25.554-130.071 108.639  0.00 97.00      PROA   
ATOM   3235  HA  PHE P 207     -25.056-129.369 109.292  0.00 97.00      PROA   
ATOM   3236  CB  PHE P 207     -27.012-130.297 109.119  0.00 97.00      PROA   
ATOM   3237  HB1 PHE P 207     -27.041-130.763 110.127  0.00 97.00      PROA   
ATOM   3238  HB2 PHE P 207     -27.520-130.984 108.411  0.00 97.00      PROA   
ATOM   3239  CG  PHE P 207     -27.814-129.018 109.179  0.00 97.00      PROA   
ATOM   3240  CD1 PHE P 207     -28.422-128.491 108.025  0.00 97.00      PROA   
ATOM   3241  HD1 PHE P 207     -28.248-128.958 107.067  0.00 97.00      PROA   
ATOM   3242  CE1 PHE P 207     -29.266-127.378 108.105  0.00 97.00      PROA   
ATOM   3243  HE1 PHE P 207     -29.715-126.980 107.206  0.00 97.00      PROA   
ATOM   3244  CZ  PHE P 207     -29.520-126.778 109.344  0.00 97.00      PROA   
ATOM   3245  HZ  PHE P 207     -30.168-125.915 109.405  0.00 97.00      PROA   
ATOM   3246  CD2 PHE P 207     -28.075-128.402 110.418  0.00 97.00      PROA   
ATOM   3247  HD2 PHE P 207     -27.629-128.803 111.316  0.00 97.00      PROA   
ATOM   3248  CE2 PHE P 207     -28.922-127.290 110.502  0.00 97.00      PROA   
ATOM   3249  HE2 PHE P 207     -29.120-126.830 111.459  0.00 97.00      PROA   
ATOM   3250  C   PHE P 207     -24.826-131.371 108.780  0.00 97.00      PROA   
ATOM   3251  O   PHE P 207     -24.563-132.058 107.804  0.00 97.00      PROA   
ATOM   3252  N   SER P 208     -24.482-131.737 110.028  0.00 97.00      PROA   
ATOM   3253  HN  SER P 208     -24.615-131.119 110.797  0.00 97.00      PROA   
ATOM   3254  CA  SER P 208     -23.933-133.031 110.346  0.00 97.00      PROA   
ATOM   3255  HA  SER P 208     -24.314-133.759 109.642  0.00 97.00      PROA   
ATOM   3256  CB  SER P 208     -22.382-133.083 110.329  0.00 97.00      PROA   
ATOM   3257  HB1 SER P 208     -22.040-132.949 109.280  0.00 97.00      PROA   
ATOM   3258  HB2 SER P 208     -22.011-134.067 110.691  0.00 97.00      PROA   
ATOM   3259  OG  SER P 208     -21.825-132.033 111.112  0.00 97.00      PROA   
ATOM   3260  HG1 SER P 208     -20.935-132.296 111.369  0.00 97.00      PROA   
ATOM   3261  C   SER P 208     -24.475-133.413 111.696  0.00 97.00      PROA   
ATOM   3262  O   SER P 208     -24.873-132.560 112.485  0.00 97.00      PROA   
ATOM   3263  N   PHE P 209     -24.535-134.735 111.957  0.00 97.00      PROA   
ATOM   3264  HN  PHE P 209     -24.187-135.396 111.298  0.00 97.00      PROA   
ATOM   3265  CA  PHE P 209     -25.098-135.308 113.154  0.00 97.00      PROA   
ATOM   3266  HA  PHE P 209     -25.193-134.536 113.906  0.00 97.00      PROA   
ATOM   3267  CB  PHE P 209     -26.467-135.996 112.877  0.00 97.00      PROA   
ATOM   3268  HB1 PHE P 209     -26.518-137.038 113.255  0.00 97.00      PROA   
ATOM   3269  HB2 PHE P 209     -26.661-136.024 111.782  0.00 97.00      PROA   
ATOM   3270  CG  PHE P 209     -27.577-135.231 113.544  0.00 97.00      PROA   
ATOM   3271  CD1 PHE P 209     -27.786-135.386 114.925  0.00 97.00      PROA   
ATOM   3272  HD1 PHE P 209     -27.127-136.023 115.498  0.00 97.00      PROA   
ATOM   3273  CE1 PHE P 209     -28.845-134.732 115.564  0.00 97.00      PROA   
ATOM   3274  HE1 PHE P 209     -28.997-134.869 116.624  0.00 97.00      PROA   
ATOM   3275  CZ  PHE P 209     -29.711-133.917 114.824  0.00 97.00      PROA   
ATOM   3276  HZ  PHE P 209     -30.532-133.412 115.310  0.00 97.00      PROA   
ATOM   3277  CD2 PHE P 209     -28.451-134.408 112.810  0.00 97.00      PROA   
ATOM   3278  HD2 PHE P 209     -28.312-134.284 111.746  0.00 97.00      PROA   
ATOM   3279  CE2 PHE P 209     -29.514-133.754 113.448  0.00 97.00      PROA   
ATOM   3280  HE2 PHE P 209     -30.184-133.127 112.880  0.00 97.00      PROA   
ATOM   3281  C   PHE P 209     -24.092-136.299 113.683  0.00 97.00      PROA   
ATOM   3282  O   PHE P 209     -23.422-136.994 112.923  0.00 97.00      PROA   
ATOM   3283  N   TYR P 210     -23.940-136.347 115.024  0.00 97.00      PROA   
ATOM   3284  HN  TYR P 210     -24.480-135.758 115.622  0.00 97.00      PROA   
ATOM   3285  CA  TYR P 210     -22.919-137.127 115.685  0.00 97.00      PROA   
ATOM   3286  HA  TYR P 210     -22.541-137.898 115.026  0.00 97.00      PROA   
ATOM   3287  CB  TYR P 210     -21.759-136.245 116.239  0.00 97.00      PROA   
ATOM   3288  HB1 TYR P 210     -20.941-136.876 116.649  0.00 97.00      PROA   
ATOM   3289  HB2 TYR P 210     -22.150-135.611 117.062  0.00 97.00      PROA   
ATOM   3290  CG  TYR P 210     -21.181-135.290 115.213  0.00 97.00      PROA   
ATOM   3291  CD1 TYR P 210     -21.805-134.053 114.957  0.00 97.00      PROA   
ATOM   3292  HD1 TYR P 210     -22.730-133.814 115.458  0.00 97.00      PROA   
ATOM   3293  CE1 TYR P 210     -21.226-133.114 114.097  0.00 97.00      PROA   
ATOM   3294  HE1 TYR P 210     -21.720-132.169 113.924  0.00 97.00      PROA   
ATOM   3295  CZ  TYR P 210     -19.996-133.391 113.490  0.00 97.00      PROA   
ATOM   3296  OH  TYR P 210     -19.366-132.438 112.661  0.00 97.00      PROA   
ATOM   3297  HH  TYR P 210     -19.488-131.564 113.054  0.00 97.00      PROA   
ATOM   3298  CD2 TYR P 210     -19.943-135.551 114.597  0.00 97.00      PROA   
ATOM   3299  HD2 TYR P 210     -19.421-136.468 114.823  0.00 97.00      PROA   
ATOM   3300  CE2 TYR P 210     -19.359-134.613 113.734  0.00 97.00      PROA   
ATOM   3301  HE2 TYR P 210     -18.399-134.813 113.281  0.00 97.00      PROA   
ATOM   3302  C   TYR P 210     -23.595-137.788 116.865  0.00 97.00      PROA   
ATOM   3303  O   TYR P 210     -24.664-137.360 117.297  0.00 97.00      PROA   
ATOM   3304  N   MET P 211     -22.969-138.853 117.420  0.00 97.00      PROA   
ATOM   3305  HN  MET P 211     -22.129-139.220 117.024  0.00 97.00      PROA   
ATOM   3306  CA  MET P 211     -23.390-139.447 118.671  0.00 97.00      PROA   
ATOM   3307  HA  MET P 211     -24.189-138.872 119.111  0.00 97.00      PROA   
ATOM   3308  CB  MET P 211     -23.860-140.915 118.490  0.00 97.00      PROA   
ATOM   3309  HB1 MET P 211     -23.978-141.391 119.489  0.00 97.00      PROA   
ATOM   3310  HB2 MET P 211     -23.081-141.475 117.926  0.00 97.00      PROA   
ATOM   3311  CG  MET P 211     -25.204-141.039 117.748  0.00 97.00      PROA   
ATOM   3312  HG1 MET P 211     -25.190-140.377 116.855  0.00 97.00      PROA   
ATOM   3313  HG2 MET P 211     -25.992-140.650 118.427  0.00 97.00      PROA   
ATOM   3314  SD  MET P 211     -25.632-142.729 117.213  0.00 97.00      PROA   
ATOM   3315  CE  MET P 211     -25.785-143.488 118.854  0.00 97.00      PROA   
ATOM   3316  HE1 MET P 211     -26.501-142.921 119.486  0.00 97.00      PROA   
ATOM   3317  HE2 MET P 211     -24.808-143.520 119.381  0.00 97.00      PROA   
ATOM   3318  HE3 MET P 211     -26.159-144.530 118.769  0.00 97.00      PROA   
ATOM   3319  C   MET P 211     -22.212-139.422 119.614  0.00 97.00      PROA   
ATOM   3320  O   MET P 211     -21.321-140.259 119.495  0.00 97.00      PROA   
ATOM   3321  N   GLY P 212     -22.187-138.476 120.595  0.00 97.00      PROA   
ATOM   3322  HN  GLY P 212     -22.977-137.881 120.744  0.00 97.00      PROA   
ATOM   3323  CA  GLY P 212     -21.064-138.228 121.495  0.00 97.00      PROA   
ATOM   3324  HA1 GLY P 212     -21.120-138.949 122.297  0.00 97.00      PROA   
ATOM   3325  HA2 GLY P 212     -21.177-137.218 121.850  0.00 97.00      PROA   
ATOM   3326  C   GLY P 212     -19.695-138.297 120.852  0.00 97.00      PROA   
ATOM   3327  O   GLY P 212     -19.378-137.557 119.923  0.00 97.00      PROA   
ATOM   3328  N   SER P 213     -18.848-139.221 121.354  0.00 97.00      PROA   
ATOM   3329  HN  SER P 213     -19.140-139.759 122.141  0.00 97.00      PROA   
ATOM   3330  CA  SER P 213     -17.503-139.464 120.855  0.00 97.00      PROA   
ATOM   3331  HA  SER P 213     -17.066-138.505 120.611  0.00 97.00      PROA   
ATOM   3332  CB  SER P 213     -16.621-140.116 121.961  0.00 97.00      PROA   
ATOM   3333  HB1 SER P 213     -17.018-141.119 122.225  0.00 97.00      PROA   
ATOM   3334  HB2 SER P 213     -16.668-139.479 122.871  0.00 97.00      PROA   
ATOM   3335  OG  SER P 213     -15.248-140.229 121.588  0.00 97.00      PROA   
ATOM   3336  HG1 SER P 213     -15.249-140.703 120.748  0.00 97.00      PROA   
ATOM   3337  C   SER P 213     -17.458-140.323 119.580  0.00 97.00      PROA   
ATOM   3338  O   SER P 213     -16.494-141.052 119.348  0.00 97.00      PROA   
ATOM   3339  N   LYS P 214     -18.472-140.258 118.684  0.00 97.00      PROA   
ATOM   3340  HN  LYS P 214     -19.304-139.747 118.879  0.00 97.00      PROA   
ATOM   3341  CA  LYS P 214     -18.319-140.840 117.362  0.00 97.00      PROA   
ATOM   3342  HA  LYS P 214     -17.281-140.715 117.082  0.00 97.00      PROA   
ATOM   3343  CB  LYS P 214     -18.589-142.365 117.284  0.00 97.00      PROA   
ATOM   3344  HB1 LYS P 214     -17.762-142.867 117.836  0.00 97.00      PROA   
ATOM   3345  HB2 LYS P 214     -18.529-142.706 116.227  0.00 97.00      PROA   
ATOM   3346  CG  LYS P 214     -19.922-142.823 117.898  0.00 97.00      PROA   
ATOM   3347  HG1 LYS P 214     -20.741-142.194 117.484  0.00 97.00      PROA   
ATOM   3348  HG2 LYS P 214     -19.903-142.659 118.998  0.00 97.00      PROA   
ATOM   3349  CD  LYS P 214     -20.256-144.295 117.591  0.00 97.00      PROA   
ATOM   3350  HD1 LYS P 214     -20.378-144.388 116.487  0.00 97.00      PROA   
ATOM   3351  HD2 LYS P 214     -21.237-144.534 118.061  0.00 97.00      PROA   
ATOM   3352  CE  LYS P 214     -19.193-145.296 118.073  0.00 97.00      PROA   
ATOM   3353  HE1 LYS P 214     -19.100-145.266 119.179  0.00 97.00      PROA   
ATOM   3354  HE2 LYS P 214     -18.201-145.079 117.622  0.00 97.00      PROA   
ATOM   3355  NZ  LYS P 214     -19.563-146.676 117.678  0.00 97.00      PROA   
ATOM   3356  HZ1 LYS P 214     -19.616-146.729 116.641  0.00 97.00      PROA   
ATOM   3357  HZ2 LYS P 214     -20.491-146.914 118.082  0.00 97.00      PROA   
ATOM   3358  HZ3 LYS P 214     -18.848-147.350 118.021  0.00 97.00      PROA   
ATOM   3359  C   LYS P 214     -19.084-140.123 116.269  0.00 97.00      PROA   
ATOM   3360  O   LYS P 214     -20.246-139.745 116.405  0.00 97.00      PROA   
ATOM   3361  N   THR P 215     -18.408-139.946 115.110  0.00 97.00      PROA   
ATOM   3362  HN  THR P 215     -17.444-140.195 115.044  0.00 97.00      PROA   
ATOM   3363  CA  THR P 215     -18.974-139.518 113.846  0.00 97.00      PROA   
ATOM   3364  HA  THR P 215     -19.490-138.583 114.013  0.00 97.00      PROA   
ATOM   3365  CB  THR P 215     -17.892-139.317 112.786  0.00 97.00      PROA   
ATOM   3366  HB  THR P 215     -18.321-139.230 111.760  0.00 97.00      PROA   
ATOM   3367  OG1 THR P 215     -16.957-140.392 112.810  0.00 97.00      PROA   
ATOM   3368  HG1 THR P 215     -17.448-141.178 112.563  0.00 97.00      PROA   
ATOM   3369  CG2 THR P 215     -17.112-138.025 113.078  0.00 97.00      PROA   
ATOM   3370 HG21 THR P 215     -16.694-138.039 114.106  0.00 97.00      PROA   
ATOM   3371 HG22 THR P 215     -17.767-137.138 112.964  0.00 97.00      PROA   
ATOM   3372 HG23 THR P 215     -16.266-137.932 112.362  0.00 97.00      PROA   
ATOM   3373  C   THR P 215     -19.981-140.500 113.277  0.00 97.00      PROA   
ATOM   3374  O   THR P 215     -19.755-141.708 113.270  0.00 97.00      PROA   
ATOM   3375  N   LEU P 216     -21.090-139.975 112.710  0.00 97.00      PROA   
ATOM   3376  HN  LEU P 216     -21.316-139.010 112.818  0.00 97.00      PROA   
ATOM   3377  CA  LEU P 216     -21.941-140.714 111.798  0.00 97.00      PROA   
ATOM   3378  HA  LEU P 216     -21.842-141.770 111.999  0.00 97.00      PROA   
ATOM   3379  CB  LEU P 216     -23.430-140.318 111.942  0.00 97.00      PROA   
ATOM   3380  HB1 LEU P 216     -24.052-140.855 111.195  0.00 97.00      PROA   
ATOM   3381  HB2 LEU P 216     -23.535-139.228 111.753  0.00 97.00      PROA   
ATOM   3382  CG  LEU P 216     -24.019-140.629 113.341  0.00 97.00      PROA   
ATOM   3383  HG  LEU P 216     -23.444-140.053 114.104  0.00 97.00      PROA   
ATOM   3384  CD1 LEU P 216     -25.485-140.175 113.434  0.00 97.00      PROA   
ATOM   3385 HD11 LEU P 216     -26.107-140.735 112.704  0.00 97.00      PROA   
ATOM   3386 HD12 LEU P 216     -25.567-139.091 113.218  0.00 97.00      PROA   
ATOM   3387 HD13 LEU P 216     -25.882-140.367 114.453  0.00 97.00      PROA   
ATOM   3388  CD2 LEU P 216     -23.909-142.124 113.696  0.00 97.00      PROA   
ATOM   3389 HD21 LEU P 216     -22.849-142.445 113.755  0.00 97.00      PROA   
ATOM   3390 HD22 LEU P 216     -24.434-142.738 112.935  0.00 97.00      PROA   
ATOM   3391 HD23 LEU P 216     -24.380-142.313 114.680  0.00 97.00      PROA   
ATOM   3392  C   LEU P 216     -21.428-140.503 110.384  0.00 97.00      PROA   
ATOM   3393  O   LEU P 216     -20.438-139.804 110.182  0.00 97.00      PROA   
ATOM   3394  N   ARG P 217     -22.059-141.141 109.365  0.00 97.00      PROA   
ATOM   3395  HN  ARG P 217     -22.843-141.729 109.546  0.00 97.00      PROA   
ATOM   3396  CA  ARG P 217     -21.644-141.030 107.972  0.00 97.00      PROA   
ATOM   3397  HA  ARG P 217     -20.568-141.147 107.946  0.00 97.00      PROA   
ATOM   3398  CB  ARG P 217     -22.250-142.126 107.055  0.00 97.00      PROA   
ATOM   3399  HB1 ARG P 217     -21.970-141.907 105.998  0.00 97.00      PROA   
ATOM   3400  HB2 ARG P 217     -23.359-142.084 107.129  0.00 97.00      PROA   
ATOM   3401  CG  ARG P 217     -21.772-143.563 107.338  0.00 97.00      PROA   
ATOM   3402  HG1 ARG P 217     -22.021-143.843 108.385  0.00 97.00      PROA   
ATOM   3403  HG2 ARG P 217     -20.665-143.599 107.232  0.00 97.00      PROA   
ATOM   3404  CD  ARG P 217     -22.427-144.572 106.381  0.00 97.00      PROA   
ATOM   3405  HD1 ARG P 217     -22.269-144.293 105.315  0.00 97.00      PROA   
ATOM   3406  HD2 ARG P 217     -23.522-144.613 106.569  0.00 97.00      PROA   
ATOM   3407  NE  ARG P 217     -21.877-145.940 106.649  0.00 97.00      PROA   
ATOM   3408  HE  ARG P 217     -22.376-146.550 107.257  0.00 97.00      PROA   
ATOM   3409  CZ  ARG P 217     -20.760-146.436 106.076  0.00 97.00      PROA   
ATOM   3410  NH1 ARG P 217     -19.981-145.711 105.259  0.00 97.00      PROA   
ATOM   3411 HH11 ARG P 217     -20.207-144.754 105.113  0.00 97.00      PROA   
ATOM   3412 HH12 ARG P 217     -19.166-146.131 104.867  0.00 97.00      PROA   
ATOM   3413  NH2 ARG P 217     -20.413-147.711 106.332  0.00 97.00      PROA   
ATOM   3414 HH21 ARG P 217     -20.986-148.259 106.934  0.00 97.00      PROA   
ATOM   3415 HH22 ARG P 217     -19.607-148.091 105.888  0.00 97.00      PROA   
ATOM   3416  C   ARG P 217     -21.939-139.673 107.345  0.00 97.00      PROA   
ATOM   3417  O   ARG P 217     -22.854-139.522 106.537  0.00 97.00      PROA   
ATOM   3418  N   GLY P 218     -21.125-138.657 107.709  0.00 97.00      PROA   
ATOM   3419  HN  GLY P 218     -20.489-138.827 108.461  0.00 97.00      PROA   
ATOM   3420  CA  GLY P 218     -21.046-137.345 107.095  0.00 97.00      PROA   
ATOM   3421  HA1 GLY P 218     -20.250-136.816 107.598  0.00 97.00      PROA   
ATOM   3422  HA2 GLY P 218     -22.010-136.870 107.205  0.00 97.00      PROA   
ATOM   3423  C   GLY P 218     -20.691-137.358 105.635  0.00 97.00      PROA   
ATOM   3424  O   GLY P 218     -20.188-138.347 105.105  0.00 97.00      PROA   
ATOM   3425  N   ARG P 219     -20.918-136.199 104.980  0.00 97.00      PROA   
ATOM   3426  HN  ARG P 219     -21.313-135.421 105.463  0.00 97.00      PROA   
ATOM   3427  CA  ARG P 219     -20.626-135.958 103.588  0.00 97.00      PROA   
ATOM   3428  HA  ARG P 219     -19.551-135.908 103.495  0.00 97.00      PROA   
ATOM   3429  CB  ARG P 219     -21.186-137.031 102.586  0.00 97.00      PROA   
ATOM   3430  HB1 ARG P 219     -20.609-137.967 102.753  0.00 97.00      PROA   
ATOM   3431  HB2 ARG P 219     -20.963-136.736 101.541  0.00 97.00      PROA   
ATOM   3432  CG  ARG P 219     -22.678-137.405 102.749  0.00 97.00      PROA   
ATOM   3433  HG1 ARG P 219     -23.316-136.499 102.664  0.00 97.00      PROA   
ATOM   3434  HG2 ARG P 219     -22.823-137.818 103.770  0.00 97.00      PROA   
ATOM   3435  CD  ARG P 219     -23.195-138.466 101.763  0.00 97.00      PROA   
ATOM   3436  HD1 ARG P 219     -24.201-138.818 102.090  0.00 97.00      PROA   
ATOM   3437  HD2 ARG P 219     -22.496-139.326 101.696  0.00 97.00      PROA   
ATOM   3438  NE  ARG P 219     -23.311-137.797 100.429  0.00 97.00      PROA   
ATOM   3439  HE  ARG P 219     -22.934-136.877 100.313  0.00 97.00      PROA   
ATOM   3440  CZ  ARG P 219     -24.189-138.149  99.473  0.00 97.00      PROA   
ATOM   3441  NH1 ARG P 219     -24.612-139.406  99.373  0.00 97.00      PROA   
ATOM   3442 HH11 ARG P 219     -24.092-140.052  99.919  0.00 97.00      PROA   
ATOM   3443 HH12 ARG P 219     -25.105-139.665  98.548  0.00 97.00      PROA   
ATOM   3444  NH2 ARG P 219     -24.607-137.222  98.596  0.00 97.00      PROA   
ATOM   3445 HH21 ARG P 219     -25.438-137.376  98.075  0.00 97.00      PROA   
ATOM   3446 HH22 ARG P 219     -24.266-136.284  98.710  0.00 97.00      PROA   
ATOM   3447  C   ARG P 219     -21.154-134.563 103.344  0.00 97.00      PROA   
ATOM   3448  O   ARG P 219     -20.996-133.675 104.180  0.00 97.00      PROA   
ATOM   3449  N   ASP P 220     -21.826-134.342 102.202  0.00 97.00      PROA   
ATOM   3450  HN  ASP P 220     -21.832-135.033 101.478  0.00 97.00      PROA   
ATOM   3451  CA  ASP P 220     -22.693-133.237 101.874  0.00 97.00      PROA   
ATOM   3452  HA  ASP P 220     -22.255-132.317 102.238  0.00 97.00      PROA   
ATOM   3453  CB  ASP P 220     -22.838-133.156 100.317  0.00 97.00      PROA   
ATOM   3454  HB1 ASP P 220     -21.863-132.800  99.912  0.00 97.00      PROA   
ATOM   3455  HB2 ASP P 220     -23.607-132.424 100.010  0.00 97.00      PROA   
ATOM   3456  CG  ASP P 220     -23.090-134.505  99.629  0.00 97.00      PROA   
ATOM   3457  OD1 ASP P 220     -24.080-134.597  98.863  0.00 97.00      PROA   
ATOM   3458  OD2 ASP P 220     -22.254-135.429  99.788  0.00 97.00      PROA   
ATOM   3459  C   ASP P 220     -24.047-133.439 102.568  0.00 97.00      PROA   
ATOM   3460  O   ASP P 220     -25.103-133.514 101.940  0.00 97.00      PROA   
ATOM   3461  N   THR P 221     -24.044-133.560 103.917  0.00 97.00      PROA   
ATOM   3462  HN  THR P 221     -23.186-133.505 104.426  0.00 97.00      PROA   
ATOM   3463  CA  THR P 221     -25.209-133.981 104.679  0.00 97.00      PROA   
ATOM   3464  HA  THR P 221     -25.693-134.726 104.064  0.00 97.00      PROA   
ATOM   3465  CB  THR P 221     -24.869-134.720 105.975  0.00 97.00      PROA   
ATOM   3466  HB  THR P 221     -25.697-134.680 106.721  0.00 97.00      PROA   
ATOM   3467  OG1 THR P 221     -23.674-134.223 106.562  0.00 97.00      PROA   
ATOM   3468  HG1 THR P 221     -23.896-133.346 106.893  0.00 97.00      PROA   
ATOM   3469  CG2 THR P 221     -24.600-136.194 105.634  0.00 97.00      PROA   
ATOM   3470 HG21 THR P 221     -23.734-136.261 104.947  0.00 97.00      PROA   
ATOM   3471 HG22 THR P 221     -25.480-136.658 105.143  0.00 97.00      PROA   
ATOM   3472 HG23 THR P 221     -24.356-136.765 106.554  0.00 97.00      PROA   
ATOM   3473  C   THR P 221     -26.284-132.924 104.912  0.00 97.00      PROA   
ATOM   3474  O   THR P 221     -26.028-131.759 105.208  0.00 97.00      PROA   
ATOM   3475  N   SER P 222     -27.556-133.367 104.785  0.00 97.00      PROA   
ATOM   3476  HN  SER P 222     -27.723-134.291 104.451  0.00 97.00      PROA   
ATOM   3477  CA  SER P 222     -28.762-132.599 105.028  0.00 97.00      PROA   
ATOM   3478  HA  SER P 222     -28.608-131.598 104.647  0.00 97.00      PROA   
ATOM   3479  CB  SER P 222     -29.976-133.248 104.319  0.00 97.00      PROA   
ATOM   3480  HB1 SER P 222     -30.866-132.585 104.344  0.00 97.00      PROA   
ATOM   3481  HB2 SER P 222     -30.235-134.206 104.824  0.00 97.00      PROA   
ATOM   3482  OG  SER P 222     -29.654-133.559 102.964  0.00 97.00      PROA   
ATOM   3483  HG1 SER P 222     -29.172-132.810 102.603  0.00 97.00      PROA   
ATOM   3484  C   SER P 222     -29.065-132.512 106.517  0.00 97.00      PROA   
ATOM   3485  O   SER P 222     -28.390-133.127 107.339  0.00 97.00      PROA   
ATOM   3486  N   SER P 223     -30.098-131.719 106.897  0.00 97.00      PROA   
ATOM   3487  HN  SER P 223     -30.610-131.186 106.224  0.00 97.00      PROA   
ATOM   3488  CA  SER P 223     -30.475-131.387 108.262  0.00 97.00      PROA   
ATOM   3489  HA  SER P 223     -29.660-130.841 108.703  0.00 97.00      PROA   
ATOM   3490  CB  SER P 223     -31.732-130.489 108.259  0.00 97.00      PROA   
ATOM   3491  HB1 SER P 223     -31.934-130.085 109.274  0.00 97.00      PROA   
ATOM   3492  HB2 SER P 223     -32.620-131.071 107.928  0.00 97.00      PROA   
ATOM   3493  OG  SER P 223     -31.564-129.403 107.353  0.00 97.00      PROA   
ATOM   3494  HG1 SER P 223     -30.917-128.811 107.748  0.00 97.00      PROA   
ATOM   3495  C   SER P 223     -30.763-132.548 109.191  0.00 97.00      PROA   
ATOM   3496  O   SER P 223     -30.390-132.501 110.362  0.00 97.00      PROA   
ATOM   3497  N   GLU P 224     -31.435-133.606 108.693  0.00 97.00      PROA   
ATOM   3498  HN  GLU P 224     -31.656-133.653 107.725  0.00 97.00      PROA   
ATOM   3499  CA  GLU P 224     -31.923-134.697 109.507  0.00 97.00      PROA   
ATOM   3500  HA  GLU P 224     -31.553-134.596 110.519  0.00 97.00      PROA   
ATOM   3501  CB  GLU P 224     -33.475-134.756 109.580  0.00 97.00      PROA   
ATOM   3502  HB1 GLU P 224     -33.762-135.744 110.006  0.00 97.00      PROA   
ATOM   3503  HB2 GLU P 224     -33.912-134.706 108.559  0.00 97.00      PROA   
ATOM   3504  CG  GLU P 224     -34.112-133.662 110.468  0.00 97.00      PROA   
ATOM   3505  HG1 GLU P 224     -34.320-132.739 109.890  0.00 97.00      PROA   
ATOM   3506  HG2 GLU P 224     -33.439-133.409 111.315  0.00 97.00      PROA   
ATOM   3507  CD  GLU P 224     -35.408-134.193 111.071  0.00 97.00      PROA   
ATOM   3508  OE1 GLU P 224     -35.311-135.171 111.855  0.00 97.00      PROA   
ATOM   3509  OE2 GLU P 224     -36.495-133.653 110.747  0.00 97.00      PROA   
ATOM   3510  C   GLU P 224     -31.411-136.025 108.994  0.00 97.00      PROA   
ATOM   3511  O   GLU P 224     -30.919-136.152 107.874  0.00 97.00      PROA   
ATOM   3512  N   TYR P 225     -31.545-137.061 109.853  0.00 97.00      PROA   
ATOM   3513  HN  TYR P 225     -31.963-136.910 110.745  0.00 97.00      PROA   
ATOM   3514  CA  TYR P 225     -31.257-138.445 109.559  0.00 97.00      PROA   
ATOM   3515  HA  TYR P 225     -31.109-138.568 108.495  0.00 97.00      PROA   
ATOM   3516  CB  TYR P 225     -30.012-138.971 110.352  0.00 97.00      PROA   
ATOM   3517  HB1 TYR P 225     -29.153-138.291 110.159  0.00 97.00      PROA   
ATOM   3518  HB2 TYR P 225     -29.735-139.980 109.978  0.00 97.00      PROA   
ATOM   3519  CG  TYR P 225     -30.215-139.052 111.855  0.00 97.00      PROA   
ATOM   3520  CD1 TYR P 225     -30.456-140.290 112.482  0.00 97.00      PROA   
ATOM   3521  HD1 TYR P 225     -30.502-141.192 111.889  0.00 97.00      PROA   
ATOM   3522  CE1 TYR P 225     -30.662-140.364 113.866  0.00 97.00      PROA   
ATOM   3523  HE1 TYR P 225     -30.855-141.319 114.332  0.00 97.00      PROA   
ATOM   3524  CZ  TYR P 225     -30.644-139.197 114.639  0.00 97.00      PROA   
ATOM   3525  OH  TYR P 225     -30.901-139.256 116.025  0.00 97.00      PROA   
ATOM   3526  HH  TYR P 225     -30.935-140.180 116.283  0.00 97.00      PROA   
ATOM   3527  CD2 TYR P 225     -30.152-137.895 112.654  0.00 97.00      PROA   
ATOM   3528  HD2 TYR P 225     -29.954-136.936 112.199  0.00 97.00      PROA   
ATOM   3529  CE2 TYR P 225     -30.381-137.964 114.033  0.00 97.00      PROA   
ATOM   3530  HE2 TYR P 225     -30.367-137.064 114.630  0.00 97.00      PROA   
ATOM   3531  C   TYR P 225     -32.542-139.146 109.964  0.00 97.00      PROA   
ATOM   3532  O   TYR P 225     -33.341-138.574 110.704  0.00 97.00      PROA   
ATOM   3533  N   GLN P 226     -32.801-140.393 109.492  0.00 97.00      PROA   
ATOM   3534  HN  GLN P 226     -32.180-140.868 108.873  0.00 97.00      PROA   
ATOM   3535  CA  GLN P 226     -33.991-141.114 109.914  0.00 97.00      PROA   
ATOM   3536  HA  GLN P 226     -34.325-140.658 110.832  0.00 97.00      PROA   
ATOM   3537  CB  GLN P 226     -35.183-141.059 108.911  0.00 97.00      PROA   
ATOM   3538  HB1 GLN P 226     -35.827-141.962 109.017  0.00 97.00      PROA   
ATOM   3539  HB2 GLN P 226     -34.782-141.071 107.874  0.00 97.00      PROA   
ATOM   3540  CG  GLN P 226     -36.111-139.833 109.094  0.00 97.00      PROA   
ATOM   3541  HG1 GLN P 226     -37.000-139.919 108.437  0.00 97.00      PROA   
ATOM   3542  HG2 GLN P 226     -35.552-138.911 108.825  0.00 97.00      PROA   
ATOM   3543  CD  GLN P 226     -36.594-139.735 110.548  0.00 97.00      PROA   
ATOM   3544  OE1 GLN P 226     -36.820-140.753 111.214  0.00 97.00      PROA   
ATOM   3545  NE2 GLN P 226     -36.712-138.482 111.068  0.00 97.00      PROA   
ATOM   3546 HE21 GLN P 226     -36.779-138.405 112.063  0.00 97.00      PROA   
ATOM   3547 HE22 GLN P 226     -36.470-137.678 110.529  0.00 97.00      PROA   
ATOM   3548  C   GLN P 226     -33.703-142.513 110.379  0.00 97.00      PROA   
ATOM   3549  O   GLN P 226     -32.693-143.122 110.032  0.00 97.00      PROA   
ATOM   3550  N   ILE P 227     -34.607-143.018 111.256  0.00 97.00      PROA   
ATOM   3551  HN  ILE P 227     -35.439-142.505 111.459  0.00 97.00      PROA   
ATOM   3552  CA  ILE P 227     -34.359-144.180 112.080  0.00 97.00      PROA   
ATOM   3553  HA  ILE P 227     -33.401-144.602 111.812  0.00 97.00      PROA   
ATOM   3554  CB  ILE P 227     -34.337-143.863 113.578  0.00 97.00      PROA   
ATOM   3555  HB  ILE P 227     -35.368-143.871 114.002  0.00 97.00      PROA   
ATOM   3556  CG2 ILE P 227     -33.499-144.962 114.266  0.00 97.00      PROA   
ATOM   3557 HG21 ILE P 227     -32.450-144.934 113.903  0.00 97.00      PROA   
ATOM   3558 HG22 ILE P 227     -33.912-145.971 114.067  0.00 97.00      PROA   
ATOM   3559 HG23 ILE P 227     -33.478-144.811 115.363  0.00 97.00      PROA   
ATOM   3560  CG1 ILE P 227     -33.762-142.448 113.869  0.00 97.00      PROA   
ATOM   3561 HG11 ILE P 227     -34.386-141.671 113.374  0.00 97.00      PROA   
ATOM   3562 HG12 ILE P 227     -32.737-142.388 113.444  0.00 97.00      PROA   
ATOM   3563  CD  ILE P 227     -33.722-142.102 115.363  0.00 97.00      PROA   
ATOM   3564  HD1 ILE P 227     -32.967-142.717 115.896  0.00 97.00      PROA   
ATOM   3565  HD2 ILE P 227     -34.715-142.285 115.827  0.00 97.00      PROA   
ATOM   3566  HD3 ILE P 227     -33.461-141.032 115.505  0.00 97.00      PROA   
ATOM   3567  C   ILE P 227     -35.431-145.203 111.773  0.00 97.00      PROA   
ATOM   3568  O   ILE P 227     -36.623-144.918 111.820  0.00 97.00      PROA   
ATOM   3569  N   LEU P 228     -35.018-146.441 111.431  0.00 97.00      PROA   
ATOM   3570  HN  LEU P 228     -34.045-146.661 111.413  0.00 97.00      PROA   
ATOM   3571  CA  LEU P 228     -35.891-147.452 110.866  0.00 97.00      PROA   
ATOM   3572  HA  LEU P 228     -36.761-146.981 110.428  0.00 97.00      PROA   
ATOM   3573  CB  LEU P 228     -35.145-148.238 109.752  0.00 97.00      PROA   
ATOM   3574  HB1 LEU P 228     -35.798-149.071 109.409  0.00 97.00      PROA   
ATOM   3575  HB2 LEU P 228     -34.214-148.686 110.163  0.00 97.00      PROA   
ATOM   3576  CG  LEU P 228     -34.779-147.416 108.481  0.00 97.00      PROA   
ATOM   3577  HG  LEU P 228     -35.675-146.812 108.200  0.00 97.00      PROA   
ATOM   3578  CD1 LEU P 228     -33.586-146.452 108.645  0.00 97.00      PROA   
ATOM   3579 HD11 LEU P 228     -32.700-146.999 109.032  0.00 97.00      PROA   
ATOM   3580 HD12 LEU P 228     -33.823-145.616 109.331  0.00 97.00      PROA   
ATOM   3581 HD13 LEU P 228     -33.319-146.007 107.663  0.00 97.00      PROA   
ATOM   3582  CD2 LEU P 228     -34.482-148.363 107.303  0.00 97.00      PROA   
ATOM   3583 HD21 LEU P 228     -35.345-149.033 107.111  0.00 97.00      PROA   
ATOM   3584 HD22 LEU P 228     -33.590-148.985 107.533  0.00 97.00      PROA   
ATOM   3585 HD23 LEU P 228     -34.275-147.778 106.382  0.00 97.00      PROA   
ATOM   3586  C   LEU P 228     -36.388-148.402 111.944  0.00 97.00      PROA   
ATOM   3587  O   LEU P 228     -37.009-149.421 111.648  0.00 97.00      PROA   
ATOM   3588  N   THR P 229     -36.115-148.038 113.216  0.00 97.00      PROA   
ATOM   3589  HN  THR P 229     -35.677-147.151 113.326  0.00 97.00      PROA   
ATOM   3590  CA  THR P 229     -36.321-148.767 114.455  0.00 97.00      PROA   
ATOM   3591  HA  THR P 229     -37.293-148.514 114.851  0.00 97.00      PROA   
ATOM   3592  CB  THR P 229     -36.141-150.299 114.406  0.00 97.00      PROA   
ATOM   3593  HB  THR P 229     -35.279-150.540 113.742  0.00 97.00      PROA   
ATOM   3594  OG1 THR P 229     -37.311-150.910 113.884  0.00 97.00      PROA   
ATOM   3595  HG1 THR P 229     -37.430-150.521 113.013  0.00 97.00      PROA   
ATOM   3596  CG2 THR P 229     -35.898-150.978 115.775  0.00 97.00      PROA   
ATOM   3597 HG21 THR P 229     -36.740-150.800 116.469  0.00 97.00      PROA   
ATOM   3598 HG22 THR P 229     -34.966-150.631 116.255  0.00 97.00      PROA   
ATOM   3599 HG23 THR P 229     -35.808-152.077 115.630  0.00 97.00      PROA   
ATOM   3600  C   THR P 229     -35.264-148.169 115.338  0.00 97.00      PROA   
ATOM   3601  O   THR P 229     -34.105-148.566 115.248  0.00 97.00      PROA   
ATOM   3602  N   ALA P 230     -35.590-147.163 116.191  0.00 97.00      PROA   
ATOM   3603  HN  ALA P 230     -36.492-146.737 116.210  0.00 97.00      PROA   
ATOM   3604  CA  ALA P 230     -34.641-146.682 117.181  0.00 97.00      PROA   
ATOM   3605  HA  ALA P 230     -33.706-146.508 116.670  0.00 97.00      PROA   
ATOM   3606  CB  ALA P 230     -35.075-145.363 117.844  0.00 97.00      PROA   
ATOM   3607  HB1 ALA P 230     -36.032-145.492 118.395  0.00 97.00      PROA   
ATOM   3608  HB2 ALA P 230     -35.217-144.582 117.064  0.00 97.00      PROA   
ATOM   3609  HB3 ALA P 230     -34.296-145.001 118.545  0.00 97.00      PROA   
ATOM   3610  C   ALA P 230     -34.384-147.734 118.237  0.00 97.00      PROA   
ATOM   3611  O   ALA P 230     -35.295-148.446 118.623  0.00 97.00      PROA   
ATOM   3612  N   ARG P 231     -33.129-147.879 118.702  0.00 97.00      PROA   
ATOM   3613  HN  ARG P 231     -32.408-147.286 118.344  0.00 97.00      PROA   
ATOM   3614  CA  ARG P 231     -32.686-149.031 119.456  0.00 97.00      PROA   
ATOM   3615  HA  ARG P 231     -33.525-149.675 119.667  0.00 97.00      PROA   
ATOM   3616  CB  ARG P 231     -31.663-149.855 118.631  0.00 97.00      PROA   
ATOM   3617  HB1 ARG P 231     -31.207-150.622 119.283  0.00 97.00      PROA   
ATOM   3618  HB2 ARG P 231     -30.843-149.197 118.275  0.00 97.00      PROA   
ATOM   3619  CG  ARG P 231     -32.308-150.562 117.422  0.00 97.00      PROA   
ATOM   3620  HG1 ARG P 231     -32.404-149.815 116.606  0.00 97.00      PROA   
ATOM   3621  HG2 ARG P 231     -33.338-150.866 117.704  0.00 97.00      PROA   
ATOM   3622  CD  ARG P 231     -31.540-151.783 116.862  0.00 97.00      PROA   
ATOM   3623  HD1 ARG P 231     -30.527-151.453 116.544  0.00 97.00      PROA   
ATOM   3624  HD2 ARG P 231     -32.068-152.230 115.995  0.00 97.00      PROA   
ATOM   3625  NE  ARG P 231     -31.335-152.843 117.902  0.00 97.00      PROA   
ATOM   3626  HE  ARG P 231     -30.404-152.908 118.266  0.00 97.00      PROA   
ATOM   3627  CZ  ARG P 231     -32.271-153.154 118.813  0.00 97.00      PROA   
ATOM   3628  NH1 ARG P 231     -33.545-153.373 118.495  0.00 97.00      PROA   
ATOM   3629 HH11 ARG P 231     -33.815-153.335 117.543  0.00 97.00      PROA   
ATOM   3630 HH12 ARG P 231     -34.178-153.499 119.262  0.00 97.00      PROA   
ATOM   3631  NH2 ARG P 231     -31.937-153.155 120.112  0.00 97.00      PROA   
ATOM   3632 HH21 ARG P 231     -31.013-152.825 120.321  0.00 97.00      PROA   
ATOM   3633 HH22 ARG P 231     -32.681-152.963 120.751  0.00 97.00      PROA   
ATOM   3634  C   ARG P 231     -32.069-148.703 120.796  0.00 97.00      PROA   
ATOM   3635  O   ARG P 231     -31.656-147.589 121.081  0.00 97.00      PROA   
ATOM   3636  N   ARG P 232     -31.961-149.723 121.667  0.00 97.00      PROA   
ATOM   3637  HN  ARG P 232     -32.460-150.573 121.489  0.00 97.00      PROA   
ATOM   3638  CA  ARG P 232     -31.194-149.709 122.899  0.00 97.00      PROA   
ATOM   3639  HA  ARG P 232     -31.688-149.031 123.580  0.00 97.00      PROA   
ATOM   3640  CB  ARG P 232     -31.207-151.144 123.476  0.00 97.00      PROA   
ATOM   3641  HB1 ARG P 232     -30.266-151.390 124.009  0.00 97.00      PROA   
ATOM   3642  HB2 ARG P 232     -31.266-151.846 122.613  0.00 97.00      PROA   
ATOM   3643  CG  ARG P 232     -32.419-151.395 124.391  0.00 97.00      PROA   
ATOM   3644  HG1 ARG P 232     -32.757-152.452 124.280  0.00 97.00      PROA   
ATOM   3645  HG2 ARG P 232     -33.256-150.760 124.035  0.00 97.00      PROA   
ATOM   3646  CD  ARG P 232     -32.121-151.090 125.863  0.00 97.00      PROA   
ATOM   3647  HD1 ARG P 232     -33.035-151.117 126.489  0.00 97.00      PROA   
ATOM   3648  HD2 ARG P 232     -31.631-150.096 125.967  0.00 97.00      PROA   
ATOM   3649  NE  ARG P 232     -31.238-152.213 126.307  0.00 97.00      PROA   
ATOM   3650  HE  ARG P 232     -31.486-153.122 125.982  0.00 97.00      PROA   
ATOM   3651  CZ  ARG P 232     -29.975-152.076 126.757  0.00 97.00      PROA   
ATOM   3652  NH1 ARG P 232     -29.474-150.908 127.184  0.00 97.00      PROA   
ATOM   3653 HH11 ARG P 232     -30.045-150.095 127.136  0.00 97.00      PROA   
ATOM   3654 HH12 ARG P 232     -28.524-150.866 127.482  0.00 97.00      PROA   
ATOM   3655  NH2 ARG P 232     -29.179-153.161 126.737  0.00 97.00      PROA   
ATOM   3656 HH21 ARG P 232     -29.521-153.993 126.309  0.00 97.00      PROA   
ATOM   3657 HH22 ARG P 232     -28.222-153.060 126.995  0.00 97.00      PROA   
ATOM   3658  C   ARG P 232     -29.757-149.219 122.790  0.00 97.00      PROA   
ATOM   3659  O   ARG P 232     -29.283-148.461 123.628  0.00 97.00      PROA   
ATOM   3660  N   GLU P 233     -29.043-149.627 121.732  0.00 97.00      PROA   
ATOM   3661  HN  GLU P 233     -29.403-150.362 121.157  0.00 97.00      PROA   
ATOM   3662  CA  GLU P 233     -27.710-149.216 121.370  0.00 97.00      PROA   
ATOM   3663  HA  GLU P 233     -27.120-149.184 122.275  0.00 97.00      PROA   
ATOM   3664  CB  GLU P 233     -27.071-150.288 120.441  0.00 97.00      PROA   
ATOM   3665  HB1 GLU P 233     -26.787-151.168 121.062  0.00 97.00      PROA   
ATOM   3666  HB2 GLU P 233     -26.130-149.875 120.017  0.00 97.00      PROA   
ATOM   3667  CG  GLU P 233     -27.973-150.763 119.272  0.00 97.00      PROA   
ATOM   3668  HG1 GLU P 233     -27.319-151.034 118.414  0.00 97.00      PROA   
ATOM   3669  HG2 GLU P 233     -28.639-149.942 118.941  0.00 97.00      PROA   
ATOM   3670  CD  GLU P 233     -28.816-152.004 119.588  0.00 97.00      PROA   
ATOM   3671  OE1 GLU P 233     -29.544-152.009 120.609  0.00 97.00      PROA   
ATOM   3672  OE2 GLU P 233     -28.767-152.969 118.781  0.00 97.00      PROA   
ATOM   3673  C   GLU P 233     -27.624-147.804 120.798  0.00 97.00      PROA   
ATOM   3674  O   GLU P 233     -26.546-147.209 120.770  0.00 97.00      PROA   
ATOM   3675  N   ASP P 234     -28.769-147.203 120.392  0.00 97.00      PROA   
ATOM   3676  HN  ASP P 234     -29.618-147.721 120.319  0.00 97.00      PROA   
ATOM   3677  CA  ASP P 234     -28.876-145.807 120.003  0.00 97.00      PROA   
ATOM   3678  HA  ASP P 234     -28.025-145.559 119.383  0.00 97.00      PROA   
ATOM   3679  CB  ASP P 234     -30.182-145.508 119.203  0.00 97.00      PROA   
ATOM   3680  HB1 ASP P 234     -30.201-144.449 118.881  0.00 97.00      PROA   
ATOM   3681  HB2 ASP P 234     -31.070-145.669 119.846  0.00 97.00      PROA   
ATOM   3682  CG  ASP P 234     -30.374-146.341 117.933  0.00 97.00      PROA   
ATOM   3683  OD1 ASP P 234     -29.490-147.148 117.553  0.00 97.00      PROA   
ATOM   3684  OD2 ASP P 234     -31.448-146.140 117.306  0.00 97.00      PROA   
ATOM   3685  C   ASP P 234     -28.884-144.880 121.223  0.00 97.00      PROA   
ATOM   3686  O   ASP P 234     -28.733-143.669 121.089  0.00 97.00      PROA   
ATOM   3687  N   SER P 235     -29.083-145.419 122.453  0.00 97.00      PROA   
ATOM   3688  HN  SER P 235     -29.174-146.408 122.535  0.00 97.00      PROA   
ATOM   3689  CA  SER P 235     -29.245-144.636 123.677  0.00 97.00      PROA   
ATOM   3690  HA  SER P 235     -30.067-143.959 123.486  0.00 97.00      PROA   
ATOM   3691  CB  SER P 235     -29.625-145.496 124.926  0.00 97.00      PROA   
ATOM   3692  HB1 SER P 235     -30.453-146.179 124.642  0.00 97.00      PROA   
ATOM   3693  HB2 SER P 235     -29.987-144.839 125.743  0.00 97.00      PROA   
ATOM   3694  OG  SER P 235     -28.559-146.301 125.429  0.00 97.00      PROA   
ATOM   3695  HG1 SER P 235     -27.751-145.811 125.235  0.00 97.00      PROA   
ATOM   3696  C   SER P 235     -28.029-143.790 124.040  0.00 97.00      PROA   
ATOM   3697  O   SER P 235     -26.986-144.309 124.435  0.00 97.00      PROA   
ATOM   3698  N   GLY P 236     -28.121-142.447 123.941  0.00 97.00      PROA   
ATOM   3699  HN  GLY P 236     -28.938-141.988 123.600  0.00 97.00      PROA   
ATOM   3700  CA  GLY P 236     -26.964-141.655 124.300  0.00 97.00      PROA   
ATOM   3701  HA1 GLY P 236     -26.130-141.986 123.695  0.00 97.00      PROA   
ATOM   3702  HA2 GLY P 236     -26.799-141.762 125.364  0.00 97.00      PROA   
ATOM   3703  C   GLY P 236     -27.162-140.204 124.034  0.00 97.00      PROA   
ATOM   3704  O   GLY P 236     -28.242-139.659 124.218  0.00 97.00      PROA   
ATOM   3705  N   LEU P 237     -26.073-139.535 123.607  0.00 97.00      PROA   
ATOM   3706  HN  LEU P 237     -25.219-140.012 123.416  0.00 97.00      PROA   
ATOM   3707  CA  LEU P 237     -26.011-138.106 123.460  0.00 97.00      PROA   
ATOM   3708  HA  LEU P 237     -26.932-137.654 123.800  0.00 97.00      PROA   
ATOM   3709  CB  LEU P 237     -24.827-137.507 124.250  0.00 97.00      PROA   
ATOM   3710  HB1 LEU P 237     -24.829-136.411 124.102  0.00 97.00      PROA   
ATOM   3711  HB2 LEU P 237     -23.868-137.906 123.850  0.00 97.00      PROA   
ATOM   3712  CG  LEU P 237     -24.836-137.731 125.780  0.00 97.00      PROA   
ATOM   3713  HG  LEU P 237     -24.831-138.825 125.991  0.00 97.00      PROA   
ATOM   3714  CD1 LEU P 237     -23.562-137.122 126.394  0.00 97.00      PROA   
ATOM   3715 HD11 LEU P 237     -23.523-136.034 126.173  0.00 97.00      PROA   
ATOM   3716 HD12 LEU P 237     -22.658-137.592 125.954  0.00 97.00      PROA   
ATOM   3717 HD13 LEU P 237     -23.544-137.263 127.495  0.00 97.00      PROA   
ATOM   3718  CD2 LEU P 237     -26.085-137.116 126.432  0.00 97.00      PROA   
ATOM   3719 HD21 LEU P 237     -26.999-137.608 126.047  0.00 97.00      PROA   
ATOM   3720 HD22 LEU P 237     -26.138-136.031 126.201  0.00 97.00      PROA   
ATOM   3721 HD23 LEU P 237     -26.059-137.242 127.534  0.00 97.00      PROA   
ATOM   3722  C   LEU P 237     -25.860-137.785 121.992  0.00 97.00      PROA   
ATOM   3723  O   LEU P 237     -25.146-138.466 121.262  0.00 97.00      PROA   
ATOM   3724  N   TYR P 238     -26.597-136.754 121.526  0.00 97.00      PROA   
ATOM   3725  HN  TYR P 238     -27.194-136.255 122.153  0.00 97.00      PROA   
ATOM   3726  CA  TYR P 238     -26.714-136.369 120.136  0.00 97.00      PROA   
ATOM   3727  HA  TYR P 238     -25.979-136.900 119.545  0.00 97.00      PROA   
ATOM   3728  CB  TYR P 238     -28.142-136.621 119.584  0.00 97.00      PROA   
ATOM   3729  HB1 TYR P 238     -28.296-136.126 118.601  0.00 97.00      PROA   
ATOM   3730  HB2 TYR P 238     -28.903-136.229 120.295  0.00 97.00      PROA   
ATOM   3731  CG  TYR P 238     -28.377-138.094 119.406  0.00 97.00      PROA   
ATOM   3732  CD1 TYR P 238     -28.737-138.912 120.493  0.00 97.00      PROA   
ATOM   3733  HD1 TYR P 238     -28.835-138.480 121.479  0.00 97.00      PROA   
ATOM   3734  CE1 TYR P 238     -28.971-140.280 120.309  0.00 97.00      PROA   
ATOM   3735  HE1 TYR P 238     -29.245-140.900 121.150  0.00 97.00      PROA   
ATOM   3736  CZ  TYR P 238     -28.875-140.831 119.026  0.00 97.00      PROA   
ATOM   3737  OH  TYR P 238     -29.107-142.198 118.805  0.00 97.00      PROA   
ATOM   3738  HH  TYR P 238     -29.060-142.647 119.656  0.00 97.00      PROA   
ATOM   3739  CD2 TYR P 238     -28.282-138.666 118.126  0.00 97.00      PROA   
ATOM   3740  HD2 TYR P 238     -28.019-138.049 117.278  0.00 97.00      PROA   
ATOM   3741  CE2 TYR P 238     -28.535-140.027 117.937  0.00 97.00      PROA   
ATOM   3742  HE2 TYR P 238     -28.453-140.463 116.952  0.00 97.00      PROA   
ATOM   3743  C   TYR P 238     -26.443-134.896 119.974  0.00 97.00      PROA   
ATOM   3744  O   TYR P 238     -26.936-134.081 120.745  0.00 97.00      PROA   
ATOM   3745  N   TRP P 239     -25.676-134.503 118.934  0.00 97.00      PROA   
ATOM   3746  HN  TRP P 239     -25.234-135.161 118.329  0.00 97.00      PROA   
ATOM   3747  CA  TRP P 239     -25.478-133.099 118.641  0.00 97.00      PROA   
ATOM   3748  HA  TRP P 239     -26.347-132.547 118.977  0.00 97.00      PROA   
ATOM   3749  CB  TRP P 239     -24.230-132.488 119.344  0.00 97.00      PROA   
ATOM   3750  HB1 TRP P 239     -24.402-132.595 120.435  0.00 97.00      PROA   
ATOM   3751  HB2 TRP P 239     -24.180-131.397 119.147  0.00 97.00      PROA   
ATOM   3752  CG  TRP P 239     -22.897-133.104 119.047  0.00 97.00      PROA   
ATOM   3753  CD1 TRP P 239     -22.412-134.252 119.612  0.00 97.00      PROA   
ATOM   3754  HD1 TRP P 239     -22.972-134.871 120.292  0.00 97.00      PROA   
ATOM   3755  NE1 TRP P 239     -21.123-134.467 119.211  0.00 97.00      PROA   
ATOM   3756  HE1 TRP P 239     -20.535-135.175 119.538  0.00 97.00      PROA   
ATOM   3757  CE2 TRP P 239     -20.743-133.471 118.361  0.00 97.00      PROA   
ATOM   3758  CD2 TRP P 239     -21.837-132.582 118.230  0.00 97.00      PROA   
ATOM   3759  CE3 TRP P 239     -21.711-131.452 117.425  0.00 97.00      PROA   
ATOM   3760  HE3 TRP P 239     -22.526-130.752 117.312  0.00 97.00      PROA   
ATOM   3761  CZ3 TRP P 239     -20.511-131.255 116.737  0.00 97.00      PROA   
ATOM   3762  HZ3 TRP P 239     -20.410-130.414 116.068  0.00 97.00      PROA   
ATOM   3763  CZ2 TRP P 239     -19.547-133.265 117.690  0.00 97.00      PROA   
ATOM   3764  HZ2 TRP P 239     -18.729-133.963 117.778  0.00 97.00      PROA   
ATOM   3765  CH2 TRP P 239     -19.447-132.144 116.866  0.00 97.00      PROA   
ATOM   3766  HH2 TRP P 239     -18.545-131.978 116.294  0.00 97.00      PROA   
ATOM   3767  C   TRP P 239     -25.417-132.895 117.150  0.00 97.00      PROA   
ATOM   3768  O   TRP P 239     -25.168-133.820 116.380  0.00 97.00      PROA   
ATOM   3769  N   CYS P 240     -25.677-131.640 116.723  0.00 97.00      PROA   
ATOM   3770  HN  CYS P 240     -25.919-130.939 117.391  0.00 97.00      PROA   
ATOM   3771  CA  CYS P 240     -25.648-131.225 115.338  0.00 97.00      PROA   
ATOM   3772  HA  CYS P 240     -25.150-131.991 114.767  0.00 97.00      PROA   
ATOM   3773  CB  CYS P 240     -27.068-131.004 114.739  0.00 97.00      PROA   
ATOM   3774  HB1 CYS P 240     -27.539-132.009 114.674  0.00 97.00      PROA   
ATOM   3775  HB2 CYS P 240     -26.998-130.617 113.700  0.00 97.00      PROA   
ATOM   3776  SG  CYS P 240     -28.144-129.942 115.763  0.00 97.00      PROA   
ATOM   3777  C   CYS P 240     -24.812-129.973 115.188  0.00 97.00      PROA   
ATOM   3778  O   CYS P 240     -24.596-129.207 116.120  0.00 97.00      PROA   
ATOM   3779  N   GLU P 241     -24.275-129.752 113.973  0.00 97.00      PROA   
ATOM   3780  HN  GLU P 241     -24.423-130.396 113.228  0.00 97.00      PROA   
ATOM   3781  CA  GLU P 241     -23.356-128.672 113.700  0.00 97.00      PROA   
ATOM   3782  HA  GLU P 241     -23.264-128.032 114.567  0.00 97.00      PROA   
ATOM   3783  CB  GLU P 241     -21.950-129.241 113.411  0.00 97.00      PROA   
ATOM   3784  HB1 GLU P 241     -22.033-130.034 112.639  0.00 97.00      PROA   
ATOM   3785  HB2 GLU P 241     -21.644-129.737 114.360  0.00 97.00      PROA   
ATOM   3786  CG  GLU P 241     -20.885-128.222 112.963  0.00 97.00      PROA   
ATOM   3787  HG1 GLU P 241     -20.963-127.295 113.571  0.00 97.00      PROA   
ATOM   3788  HG2 GLU P 241     -21.013-127.966 111.891  0.00 97.00      PROA   
ATOM   3789  CD  GLU P 241     -19.477-128.762 113.163  0.00 97.00      PROA   
ATOM   3790  OE1 GLU P 241     -19.324-129.922 113.620  0.00 97.00      PROA   
ATOM   3791  OE2 GLU P 241     -18.524-127.983 112.902  0.00 97.00      PROA   
ATOM   3792  C   GLU P 241     -23.880-127.797 112.588  0.00 97.00      PROA   
ATOM   3793  O   GLU P 241     -24.509-128.275 111.645  0.00 97.00      PROA   
ATOM   3794  N   ALA P 242     -23.655-126.465 112.706  0.00 97.00      PROA   
ATOM   3795  HN  ALA P 242     -23.173-126.095 113.495  0.00 97.00      PROA   
ATOM   3796  CA  ALA P 242     -24.122-125.492 111.747  0.00 97.00      PROA   
ATOM   3797  HA  ALA P 242     -24.245-125.968 110.783  0.00 97.00      PROA   
ATOM   3798  CB  ALA P 242     -25.455-124.863 112.195  0.00 97.00      PROA   
ATOM   3799  HB1 ALA P 242     -25.336-124.360 113.178  0.00 97.00      PROA   
ATOM   3800  HB2 ALA P 242     -26.223-125.660 112.307  0.00 97.00      PROA   
ATOM   3801  HB3 ALA P 242     -25.825-124.127 111.452  0.00 97.00      PROA   
ATOM   3802  C   ALA P 242     -23.075-124.409 111.600  0.00 97.00      PROA   
ATOM   3803  O   ALA P 242     -22.422-124.018 112.563  0.00 97.00      PROA   
ATOM   3804  N   ALA P 243     -22.871-123.916 110.356  0.00 97.00      PROA   
ATOM   3805  HN  ALA P 243     -23.394-124.241 109.574  0.00 97.00      PROA   
ATOM   3806  CA  ALA P 243     -21.780-123.023 110.051  0.00 97.00      PROA   
ATOM   3807  HA  ALA P 243     -21.616-122.353 110.885  0.00 97.00      PROA   
ATOM   3808  CB  ALA P 243     -20.497-123.831 109.747  0.00 97.00      PROA   
ATOM   3809  HB1 ALA P 243     -20.662-124.514 108.887  0.00 97.00      PROA   
ATOM   3810  HB2 ALA P 243     -20.227-124.454 110.627  0.00 97.00      PROA   
ATOM   3811  HB3 ALA P 243     -19.638-123.168 109.516  0.00 97.00      PROA   
ATOM   3812  C   ALA P 243     -22.115-122.180 108.838  0.00 97.00      PROA   
ATOM   3813  O   ALA P 243     -23.037-122.470 108.078  0.00 97.00      PROA   
ATOM   3814  N   THR P 244     -21.344-121.087 108.637  0.00 97.00      PROA   
ATOM   3815  HN  THR P 244     -20.675-120.825 109.333  0.00 97.00      PROA   
ATOM   3816  CA  THR P 244     -21.207-120.368 107.380  0.00 97.00      PROA   
ATOM   3817  HA  THR P 244     -22.192-120.103 107.019  0.00 97.00      PROA   
ATOM   3818  CB  THR P 244     -20.363-119.115 107.538  0.00 97.00      PROA   
ATOM   3819  HB  THR P 244     -20.153-118.657 106.551  0.00 97.00      PROA   
ATOM   3820  OG1 THR P 244     -19.133-119.444 108.159  0.00 97.00      PROA   
ATOM   3821  HG1 THR P 244     -18.853-120.265 107.747  0.00 97.00      PROA   
ATOM   3822  CG2 THR P 244     -21.065-118.046 108.394  0.00 97.00      PROA   
ATOM   3823 HG21 THR P 244     -21.332-118.442 109.394  0.00 97.00      PROA   
ATOM   3824 HG22 THR P 244     -21.985-117.690 107.890  0.00 97.00      PROA   
ATOM   3825 HG23 THR P 244     -20.383-117.177 108.532  0.00 97.00      PROA   
ATOM   3826  C   THR P 244     -20.522-121.244 106.331  0.00 97.00      PROA   
ATOM   3827  O   THR P 244     -19.581-121.967 106.650  0.00 97.00      PROA   
ATOM   3828  N   GLU P 245     -20.950-121.143 105.051  0.00 97.00      PROA   
ATOM   3829  HN  GLU P 245     -21.668-120.488 104.826  0.00 97.00      PROA   
ATOM   3830  CA  GLU P 245     -20.511-121.905 103.886  0.00 97.00      PROA   
ATOM   3831  HA  GLU P 245     -20.750-122.950 104.029  0.00 97.00      PROA   
ATOM   3832  CB  GLU P 245     -21.321-121.276 102.713  0.00 97.00      PROA   
ATOM   3833  HB1 GLU P 245     -20.853-120.310 102.424  0.00 97.00      PROA   
ATOM   3834  HB2 GLU P 245     -22.319-121.029 103.151  0.00 97.00      PROA   
ATOM   3835  CG  GLU P 245     -21.533-122.116 101.436  0.00 97.00      PROA   
ATOM   3836  HG1 GLU P 245     -21.214-123.161 101.619  0.00 97.00      PROA   
ATOM   3837  HG2 GLU P 245     -20.914-121.699 100.614  0.00 97.00      PROA   
ATOM   3838  CD  GLU P 245     -22.987-122.143 100.937  0.00 97.00      PROA   
ATOM   3839  OE1 GLU P 245     -23.783-121.225 101.257  0.00 97.00      PROA   
ATOM   3840  OE2 GLU P 245     -23.312-123.109 100.203  0.00 97.00      PROA   
ATOM   3841  C   GLU P 245     -19.006-121.752 103.656  0.00 97.00      PROA   
ATOM   3842  O   GLU P 245     -18.259-122.703 103.434  0.00 97.00      PROA   
ATOM   3843  N   ASP P 246     -18.556-120.501 103.799  0.00 97.00      PROA   
ATOM   3844  HN  ASP P 246     -19.242-119.782 103.904  0.00 97.00      PROA   
ATOM   3845  CA  ASP P 246     -17.234-119.936 103.739  0.00 97.00      PROA   
ATOM   3846  HA  ASP P 246     -16.753-120.294 102.838  0.00 97.00      PROA   
ATOM   3847  CB  ASP P 246     -17.426-118.382 103.639  0.00 97.00      PROA   
ATOM   3848  HB1 ASP P 246     -17.665-118.116 102.584  0.00 97.00      PROA   
ATOM   3849  HB2 ASP P 246     -16.506-117.835 103.917  0.00 97.00      PROA   
ATOM   3850  CG  ASP P 246     -18.604-117.881 104.497  0.00 97.00      PROA   
ATOM   3851  OD1 ASP P 246     -19.787-118.088 104.109  0.00 97.00      PROA   
ATOM   3852  OD2 ASP P 246     -18.334-117.336 105.592  0.00 97.00      PROA   
ATOM   3853  C   ASP P 246     -16.311-120.314 104.912  0.00 97.00      PROA   
ATOM   3854  O   ASP P 246     -15.097-120.134 104.827  0.00 97.00      PROA   
ATOM   3855  N   GLY P 247     -16.837-120.867 106.032  0.00 97.00      PROA   
ATOM   3856  HN  GLY P 247     -17.808-121.098 106.043  0.00 97.00      PROA   
ATOM   3857  CA  GLY P 247     -16.034-121.321 107.173  0.00 97.00      PROA   
ATOM   3858  HA1 GLY P 247     -15.171-121.858 106.802  0.00 97.00      PROA   
ATOM   3859  HA2 GLY P 247     -16.669-121.948 107.782  0.00 97.00      PROA   
ATOM   3860  C   GLY P 247     -15.524-120.219 108.072  0.00 97.00      PROA   
ATOM   3861  O   GLY P 247     -14.640-120.428 108.903  0.00 97.00      PROA   
ATOM   3862  N   ASN P 248     -16.091-119.005 107.942  0.00 97.00      PROA   
ATOM   3863  HN  ASN P 248     -16.751-118.845 107.212  0.00 97.00      PROA   
ATOM   3864  CA  ASN P 248     -15.863-117.900 108.849  0.00 97.00      PROA   
ATOM   3865  HA  ASN P 248     -14.796-117.745 108.919  0.00 97.00      PROA   
ATOM   3866  CB  ASN P 248     -16.554-116.628 108.302  0.00 97.00      PROA   
ATOM   3867  HB1 ASN P 248     -16.668-115.849 109.083  0.00 97.00      PROA   
ATOM   3868  HB2 ASN P 248     -17.560-116.883 107.904  0.00 97.00      PROA   
ATOM   3869  CG  ASN P 248     -15.647-116.046 107.211  0.00 97.00      PROA   
ATOM   3870  OD1 ASN P 248     -14.424-115.991 107.381  0.00 97.00      PROA   
ATOM   3871  ND2 ASN P 248     -16.234-115.645 106.055  0.00 97.00      PROA   
ATOM   3872 HD21 ASN P 248     -15.646-115.310 105.323  0.00 97.00      PROA   
ATOM   3873 HD22 ASN P 248     -17.169-115.953 105.864  0.00 97.00      PROA   
ATOM   3874  C   ASN P 248     -16.326-118.186 110.263  0.00 97.00      PROA   
ATOM   3875  O   ASN P 248     -15.596-117.938 111.222  0.00 97.00      PROA   
ATOM   3876  N   VAL P 249     -17.539-118.757 110.410  0.00 97.00      PROA   
ATOM   3877  HN  VAL P 249     -18.098-118.940 109.603  0.00 97.00      PROA   
ATOM   3878  CA  VAL P 249     -18.170-119.020 111.684  0.00 97.00      PROA   
ATOM   3879  HA  VAL P 249     -17.451-118.912 112.483  0.00 97.00      PROA   
ATOM   3880  CB  VAL P 249     -19.353-118.092 111.943  0.00 97.00      PROA   
ATOM   3881  HB  VAL P 249     -20.157-118.278 111.197  0.00 97.00      PROA   
ATOM   3882  CG1 VAL P 249     -19.927-118.330 113.358  0.00 97.00      PROA   
ATOM   3883 HG11 VAL P 249     -19.140-118.174 114.125  0.00 97.00      PROA   
ATOM   3884 HG12 VAL P 249     -20.338-119.355 113.469  0.00 97.00      PROA   
ATOM   3885 HG13 VAL P 249     -20.749-117.611 113.553  0.00 97.00      PROA   
ATOM   3886  CG2 VAL P 249     -18.904-116.624 111.775  0.00 97.00      PROA   
ATOM   3887 HG21 VAL P 249     -18.502-116.420 110.762  0.00 97.00      PROA   
ATOM   3888 HG22 VAL P 249     -18.129-116.370 112.528  0.00 97.00      PROA   
ATOM   3889 HG23 VAL P 249     -19.775-115.953 111.920  0.00 97.00      PROA   
ATOM   3890  C   VAL P 249     -18.677-120.444 111.681  0.00 97.00      PROA   
ATOM   3891  O   VAL P 249     -19.444-120.840 110.811  0.00 97.00      PROA   
ATOM   3892  N   LEU P 250     -18.289-121.246 112.695  0.00 97.00      PROA   
ATOM   3893  HN  LEU P 250     -17.638-120.932 113.380  0.00 97.00      PROA   
ATOM   3894  CA  LEU P 250     -18.886-122.537 112.954  0.00 97.00      PROA   
ATOM   3895  HA  LEU P 250     -19.771-122.639 112.341  0.00 97.00      PROA   
ATOM   3896  CB  LEU P 250     -18.013-123.791 112.640  0.00 97.00      PROA   
ATOM   3897  HB1 LEU P 250     -17.960-123.854 111.529  0.00 97.00      PROA   
ATOM   3898  HB2 LEU P 250     -18.559-124.698 112.979  0.00 97.00      PROA   
ATOM   3899  CG  LEU P 250     -16.542-123.898 113.145  0.00 97.00      PROA   
ATOM   3900  HG  LEU P 250     -16.167-124.852 112.692  0.00 97.00      PROA   
ATOM   3901  CD1 LEU P 250     -15.595-122.794 112.636  0.00 97.00      PROA   
ATOM   3902 HD11 LEU P 250     -15.791-121.839 113.167  0.00 97.00      PROA   
ATOM   3903 HD12 LEU P 250     -15.733-122.636 111.546  0.00 97.00      PROA   
ATOM   3904 HD13 LEU P 250     -14.540-123.081 112.829  0.00 97.00      PROA   
ATOM   3905  CD2 LEU P 250     -16.405-124.084 114.667  0.00 97.00      PROA   
ATOM   3906 HD21 LEU P 250     -17.114-124.857 115.028  0.00 97.00      PROA   
ATOM   3907 HD22 LEU P 250     -16.605-123.132 115.197  0.00 97.00      PROA   
ATOM   3908 HD23 LEU P 250     -15.371-124.401 114.920  0.00 97.00      PROA   
ATOM   3909  C   LEU P 250     -19.397-122.490 114.367  0.00 97.00      PROA   
ATOM   3910  O   LEU P 250     -18.730-121.997 115.274  0.00 97.00      PROA   
ATOM   3911  N   LYS P 251     -20.653-122.937 114.575  0.00 97.00      PROA   
ATOM   3912  HN  LYS P 251     -21.209-123.310 113.833  0.00 97.00      PROA   
ATOM   3913  CA  LYS P 251     -21.326-122.715 115.828  0.00 97.00      PROA   
ATOM   3914  HA  LYS P 251     -20.607-122.525 116.612  0.00 97.00      PROA   
ATOM   3915  CB  LYS P 251     -22.248-121.490 115.726  0.00 97.00      PROA   
ATOM   3916  HB1 LYS P 251     -23.100-121.664 115.034  0.00 97.00      PROA   
ATOM   3917  HB2 LYS P 251     -21.621-120.692 115.262  0.00 97.00      PROA   
ATOM   3918  CG  LYS P 251     -22.725-120.980 117.092  0.00 97.00      PROA   
ATOM   3919  HG1 LYS P 251     -22.216-121.544 117.907  0.00 97.00      PROA   
ATOM   3920  HG2 LYS P 251     -23.811-121.187 117.180  0.00 97.00      PROA   
ATOM   3921  CD  LYS P 251     -22.436-119.482 117.291  0.00 97.00      PROA   
ATOM   3922  HD1 LYS P 251     -21.332-119.335 117.264  0.00 97.00      PROA   
ATOM   3923  HD2 LYS P 251     -22.794-119.175 118.298  0.00 97.00      PROA   
ATOM   3924  CE  LYS P 251     -23.095-118.595 116.222  0.00 97.00      PROA   
ATOM   3925  HE1 LYS P 251     -24.192-118.762 116.243  0.00 97.00      PROA   
ATOM   3926  HE2 LYS P 251     -22.719-118.828 115.203  0.00 97.00      PROA   
ATOM   3927  NZ  LYS P 251     -22.832-117.154 116.472  0.00 97.00      PROA   
ATOM   3928  HZ1 LYS P 251     -21.817-116.979 116.595  0.00 97.00      PROA   
ATOM   3929  HZ2 LYS P 251     -23.340-116.832 117.325  0.00 97.00      PROA   
ATOM   3930  HZ3 LYS P 251     -23.130-116.583 115.660  0.00 97.00      PROA   
ATOM   3931  C   LYS P 251     -22.076-123.969 116.190  0.00 97.00      PROA   
ATOM   3932  O   LYS P 251     -23.256-124.147 115.897  0.00 97.00      PROA   
ATOM   3933  N   ARG P 252     -21.350-124.896 116.845  0.00 97.00      PROA   
ATOM   3934  HN  ARG P 252     -20.397-124.705 117.071  0.00 97.00      PROA   
ATOM   3935  CA  ARG P 252     -21.846-126.182 117.282  0.00 97.00      PROA   
ATOM   3936  HA  ARG P 252     -22.283-126.653 116.413  0.00 97.00      PROA   
ATOM   3937  CB  ARG P 252     -20.672-127.073 117.759  0.00 97.00      PROA   
ATOM   3938  HB1 ARG P 252     -21.065-127.993 118.243  0.00 97.00      PROA   
ATOM   3939  HB2 ARG P 252     -20.076-126.517 118.517  0.00 97.00      PROA   
ATOM   3940  CG  ARG P 252     -19.746-127.512 116.605  0.00 97.00      PROA   
ATOM   3941  HG1 ARG P 252     -19.336-126.626 116.069  0.00 97.00      PROA   
ATOM   3942  HG2 ARG P 252     -20.372-128.077 115.876  0.00 97.00      PROA   
ATOM   3943  CD  ARG P 252     -18.573-128.391 117.070  0.00 97.00      PROA   
ATOM   3944  HD1 ARG P 252     -18.939-129.210 117.721  0.00 97.00      PROA   
ATOM   3945  HD2 ARG P 252     -17.818-127.778 117.607  0.00 97.00      PROA   
ATOM   3946  NE  ARG P 252     -17.988-129.006 115.841  0.00 97.00      PROA   
ATOM   3947  HE  ARG P 252     -18.599-129.197 115.070  0.00 97.00      PROA   
ATOM   3948  CZ  ARG P 252     -16.687-129.053 115.507  0.00 97.00      PROA   
ATOM   3949  NH1 ARG P 252     -15.712-129.093 116.411  0.00 97.00      PROA   
ATOM   3950 HH11 ARG P 252     -15.993-129.256 117.350  0.00 97.00      PROA   
ATOM   3951 HH12 ARG P 252     -14.807-129.332 116.074  0.00 97.00      PROA   
ATOM   3952  NH2 ARG P 252     -16.404-129.089 114.194  0.00 97.00      PROA   
ATOM   3953 HH21 ARG P 252     -17.184-128.895 113.594  0.00 97.00      PROA   
ATOM   3954 HH22 ARG P 252     -15.476-128.947 113.870  0.00 97.00      PROA   
ATOM   3955  C   ARG P 252     -22.952-126.123 118.327  0.00 97.00      PROA   
ATOM   3956  O   ARG P 252     -22.947-125.263 119.206  0.00 97.00      PROA   
ATOM   3957  N   SER P 253     -23.936-127.060 118.264  0.00 97.00      PROA   
ATOM   3958  HN  SER P 253     -23.980-127.723 117.518  0.00 97.00      PROA   
ATOM   3959  CA  SER P 253     -24.892-127.234 119.349  0.00 97.00      PROA   
ATOM   3960  HA  SER P 253     -25.188-126.248 119.667  0.00 97.00      PROA   
ATOM   3961  CB  SER P 253     -26.222-127.936 118.953  0.00 97.00      PROA   
ATOM   3962  HB1 SER P 253     -26.764-127.304 118.219  0.00 97.00      PROA   
ATOM   3963  HB2 SER P 253     -26.873-128.053 119.846  0.00 97.00      PROA   
ATOM   3964  OG  SER P 253     -26.017-129.220 118.386  0.00 97.00      PROA   
ATOM   3965  HG1 SER P 253     -25.508-129.078 117.578  0.00 97.00      PROA   
ATOM   3966  C   SER P 253     -24.244-127.989 120.509  0.00 97.00      PROA   
ATOM   3967  O   SER P 253     -23.477-128.919 120.262  0.00 97.00      PROA   
ATOM   3968  N   PRO P 254     -24.499-127.660 121.774  0.00 97.00      PROA   
ATOM   3969  CD  PRO P 254     -24.936-126.324 122.195  0.00 97.00      PROA   
ATOM   3970  HD1 PRO P 254     -26.033-126.244 122.033  0.00 97.00      PROA   
ATOM   3971  HD2 PRO P 254     -24.404-125.521 121.636  0.00 97.00      PROA   
ATOM   3972  CA  PRO P 254     -24.310-128.556 122.919  0.00 97.00      PROA   
ATOM   3973  HA  PRO P 254     -23.252-128.766 122.981  0.00 97.00      PROA   
ATOM   3974  CB  PRO P 254     -24.826-127.731 124.113  0.00 97.00      PROA   
ATOM   3975  HB1 PRO P 254     -24.295-127.980 125.053  0.00 97.00      PROA   
ATOM   3976  HB2 PRO P 254     -25.919-127.889 124.256  0.00 97.00      PROA   
ATOM   3977  CG  PRO P 254     -24.604-126.274 123.684  0.00 97.00      PROA   
ATOM   3978  HG1 PRO P 254     -25.239-125.556 124.239  0.00 97.00      PROA   
ATOM   3979  HG2 PRO P 254     -23.533-126.002 123.815  0.00 97.00      PROA   
ATOM   3980  C   PRO P 254     -25.029-129.899 122.792  0.00 97.00      PROA   
ATOM   3981  O   PRO P 254     -26.090-129.945 122.171  0.00 97.00      PROA   
ATOM   3982  N   GLU P 255     -24.478-131.000 123.371  0.00 97.00      PROA   
ATOM   3983  HN  GLU P 255     -23.590-130.960 123.823  0.00 97.00      PROA   
ATOM   3984  CA  GLU P 255     -25.092-132.318 123.348  0.00 97.00      PROA   
ATOM   3985  HA  GLU P 255     -25.227-132.577 122.310  0.00 97.00      PROA   
ATOM   3986  CB  GLU P 255     -24.198-133.423 123.983  0.00 97.00      PROA   
ATOM   3987  HB1 GLU P 255     -24.780-134.366 123.922  0.00 97.00      PROA   
ATOM   3988  HB2 GLU P 255     -24.030-133.206 125.060  0.00 97.00      PROA   
ATOM   3989  CG  GLU P 255     -22.829-133.639 123.283  0.00 97.00      PROA   
ATOM   3990  HG1 GLU P 255     -22.029-133.114 123.846  0.00 97.00      PROA   
ATOM   3991  HG2 GLU P 255     -22.859-133.224 122.254  0.00 97.00      PROA   
ATOM   3992  CD  GLU P 255     -22.449-135.118 123.153  0.00 97.00      PROA   
ATOM   3993  OE1 GLU P 255     -21.434-135.541 123.768  0.00 97.00      PROA   
ATOM   3994  OE2 GLU P 255     -23.163-135.839 122.409  0.00 97.00      PROA   
ATOM   3995  C   GLU P 255     -26.476-132.390 123.991  0.00 97.00      PROA   
ATOM   3996  O   GLU P 255     -26.741-131.792 125.033  0.00 97.00      PROA   
ATOM   3997  N   LEU P 256     -27.389-133.159 123.355  0.00 97.00      PROA   
ATOM   3998  HN  LEU P 256     -27.155-133.585 122.482  0.00 97.00      PROA   
ATOM   3999  CA  LEU P 256     -28.761-133.344 123.772  0.00 97.00      PROA   
ATOM   4000  HA  LEU P 256     -28.926-132.825 124.704  0.00 97.00      PROA   
ATOM   4001  CB  LEU P 256     -29.698-132.790 122.661  0.00 97.00      PROA   
ATOM   4002  HB1 LEU P 256     -29.559-133.372 121.725  0.00 97.00      PROA   
ATOM   4003  HB2 LEU P 256     -29.331-131.757 122.451  0.00 97.00      PROA   
ATOM   4004  CG  LEU P 256     -31.212-132.658 122.969  0.00 97.00      PROA   
ATOM   4005  HG  LEU P 256     -31.617-131.942 122.211  0.00 97.00      PROA   
ATOM   4006  CD1 LEU P 256     -31.994-133.967 122.766  0.00 97.00      PROA   
ATOM   4007 HD11 LEU P 256     -31.718-134.712 123.536  0.00 97.00      PROA   
ATOM   4008 HD12 LEU P 256     -31.779-134.398 121.766  0.00 97.00      PROA   
ATOM   4009 HD13 LEU P 256     -33.085-133.780 122.846  0.00 97.00      PROA   
ATOM   4010  CD2 LEU P 256     -31.494-132.040 124.350  0.00 97.00      PROA   
ATOM   4011 HD21 LEU P 256     -30.951-131.077 124.459  0.00 97.00      PROA   
ATOM   4012 HD22 LEU P 256     -31.172-132.728 125.160  0.00 97.00      PROA   
ATOM   4013 HD23 LEU P 256     -32.581-131.849 124.467  0.00 97.00      PROA   
ATOM   4014  C   LEU P 256     -28.963-134.829 124.004  0.00 97.00      PROA   
ATOM   4015  O   LEU P 256     -28.579-135.655 123.184  0.00 97.00      PROA   
ATOM   4016  N   GLU P 257     -29.560-135.225 125.154  0.00 97.00      PROA   
ATOM   4017  HN  GLU P 257     -29.903-134.563 125.815  0.00 97.00      PROA   
ATOM   4018  CA  GLU P 257     -29.683-136.621 125.531  0.00 97.00      PROA   
ATOM   4019  HA  GLU P 257     -28.836-137.160 125.134  0.00 97.00      PROA   
ATOM   4020  CB  GLU P 257     -29.686-136.810 127.072  0.00 97.00      PROA   
ATOM   4021  HB1 GLU P 257     -30.589-136.349 127.524  0.00 97.00      PROA   
ATOM   4022  HB2 GLU P 257     -28.812-136.232 127.458  0.00 97.00      PROA   
ATOM   4023  CG  GLU P 257     -29.487-138.272 127.539  0.00 97.00      PROA   
ATOM   4024  HG1 GLU P 257     -28.737-138.287 128.358  0.00 97.00      PROA   
ATOM   4025  HG2 GLU P 257     -29.102-138.904 126.713  0.00 97.00      PROA   
ATOM   4026  CD  GLU P 257     -30.758-138.911 128.084  0.00 97.00      PROA   
ATOM   4027  OE1 GLU P 257     -31.693-139.134 127.286  0.00 97.00      PROA   
ATOM   4028  OE2 GLU P 257     -30.795-139.220 129.300  0.00 97.00      PROA   
ATOM   4029  C   GLU P 257     -30.933-137.237 124.943  0.00 97.00      PROA   
ATOM   4030  O   GLU P 257     -32.026-136.680 125.030  0.00 97.00      PROA   
ATOM   4031  N   LEU P 258     -30.777-138.431 124.328  0.00 97.00      PROA   
ATOM   4032  HN  LEU P 258     -29.866-138.832 124.250  0.00 97.00      PROA   
ATOM   4033  CA  LEU P 258     -31.864-139.213 123.784  0.00 97.00      PROA   
ATOM   4034  HA  LEU P 258     -32.778-138.932 124.286  0.00 97.00      PROA   
ATOM   4035  CB  LEU P 258     -32.058-139.039 122.254  0.00 97.00      PROA   
ATOM   4036  HB1 LEU P 258     -32.856-139.721 121.887  0.00 97.00      PROA   
ATOM   4037  HB2 LEU P 258     -31.113-139.323 121.749  0.00 97.00      PROA   
ATOM   4038  CG  LEU P 258     -32.419-137.602 121.803  0.00 97.00      PROA   
ATOM   4039  HG  LEU P 258     -31.700-136.895 122.275  0.00 97.00      PROA   
ATOM   4040  CD1 LEU P 258     -32.260-137.446 120.282  0.00 97.00      PROA   
ATOM   4041 HD11 LEU P 258     -32.970-138.117 119.754  0.00 97.00      PROA   
ATOM   4042 HD12 LEU P 258     -31.228-137.704 119.970  0.00 97.00      PROA   
ATOM   4043 HD13 LEU P 258     -32.468-136.396 119.986  0.00 97.00      PROA   
ATOM   4044  CD2 LEU P 258     -33.843-137.194 122.226  0.00 97.00      PROA   
ATOM   4045 HD21 LEU P 258     -33.958-137.239 123.328  0.00 97.00      PROA   
ATOM   4046 HD22 LEU P 258     -34.589-137.873 121.761  0.00 97.00      PROA   
ATOM   4047 HD23 LEU P 258     -34.056-136.156 121.894  0.00 97.00      PROA   
ATOM   4048  C   LEU P 258     -31.620-140.675 124.102  0.00 97.00      PROA   
ATOM   4049  O   LEU P 258     -31.257-141.477 123.243  0.00 97.00      PROA   
ATOM   4050  N   GLN P 259     -31.824-141.071 125.376  0.00 97.00      PROA   
ATOM   4051  HN  GLN P 259     -31.932-140.388 126.102  0.00 97.00      PROA   
ATOM   4052  CA  GLN P 259     -31.962-142.455 125.780  0.00 97.00      PROA   
ATOM   4053  HA  GLN P 259     -31.073-142.954 125.427  0.00 97.00      PROA   
ATOM   4054  CB  GLN P 259     -32.020-142.649 127.319  0.00 97.00      PROA   
ATOM   4055  HB1 GLN P 259     -32.448-143.648 127.563  0.00 97.00      PROA   
ATOM   4056  HB2 GLN P 259     -32.701-141.879 127.744  0.00 97.00      PROA   
ATOM   4057  CG  GLN P 259     -30.649-142.546 128.018  0.00 97.00      PROA   
ATOM   4058  HG1 GLN P 259     -30.211-141.538 127.877  0.00 97.00      PROA   
ATOM   4059  HG2 GLN P 259     -29.939-143.291 127.600  0.00 97.00      PROA   
ATOM   4060  CD  GLN P 259     -30.819-142.850 129.511  0.00 97.00      PROA   
ATOM   4061  OE1 GLN P 259     -30.825-144.015 129.925  0.00 97.00      PROA   
ATOM   4062  NE2 GLN P 259     -30.976-141.782 130.338  0.00 97.00      PROA   
ATOM   4063 HE21 GLN P 259     -31.085-141.934 131.317  0.00 97.00      PROA   
ATOM   4064 HE22 GLN P 259     -30.975-140.855 129.953  0.00 97.00      PROA   
ATOM   4065  C   GLN P 259     -33.138-143.159 125.127  0.00 97.00      PROA   
ATOM   4066  O   GLN P 259     -34.222-142.601 124.994  0.00 97.00      PROA   
ATOM   4067  N   VAL P 260     -32.923-144.421 124.691  0.00 97.00      PROA   
ATOM   4068  HN  VAL P 260     -32.029-144.846 124.791  0.00 97.00      PROA   
ATOM   4069  CA  VAL P 260     -33.917-145.231 124.026  0.00 97.00      PROA   
ATOM   4070  HA  VAL P 260     -34.890-144.783 124.150  0.00 97.00      PROA   
ATOM   4071  CB  VAL P 260     -33.638-145.403 122.535  0.00 97.00      PROA   
ATOM   4072  HB  VAL P 260     -32.654-145.900 122.407  0.00 97.00      PROA   
ATOM   4073  CG1 VAL P 260     -34.740-146.257 121.873  0.00 97.00      PROA   
ATOM   4074 HG11 VAL P 260     -35.740-145.807 122.047  0.00 97.00      PROA   
ATOM   4075 HG12 VAL P 260     -34.738-147.297 122.259  0.00 97.00      PROA   
ATOM   4076 HG13 VAL P 260     -34.567-146.304 120.778  0.00 97.00      PROA   
ATOM   4077  CG2 VAL P 260     -33.540-144.023 121.846  0.00 97.00      PROA   
ATOM   4078 HG21 VAL P 260     -32.673-143.444 122.221  0.00 97.00      PROA   
ATOM   4079 HG22 VAL P 260     -34.462-143.434 122.020  0.00 97.00      PROA   
ATOM   4080 HG23 VAL P 260     -33.409-144.156 120.750  0.00 97.00      PROA   
ATOM   4081  C   VAL P 260     -33.901-146.571 124.738  0.00 97.00      PROA   
ATOM   4082  O   VAL P 260     -32.840-147.150 124.955  0.00 97.00      PROA   
ATOM   4083  N   LEU P 261     -35.084-147.084 125.154  0.00 97.00      PROA   
ATOM   4084  HN  LEU P 261     -35.935-146.598 124.956  0.00 97.00      PROA   
ATOM   4085  CA  LEU P 261     -35.197-148.296 125.941  0.00 97.00      PROA   
ATOM   4086  HA  LEU P 261     -34.232-148.775 125.981  0.00 97.00      PROA   
ATOM   4087  CB  LEU P 261     -35.660-148.035 127.395  0.00 97.00      PROA   
ATOM   4088  HB1 LEU P 261     -35.854-149.001 127.911  0.00 97.00      PROA   
ATOM   4089  HB2 LEU P 261     -36.613-147.462 127.374  0.00 97.00      PROA   
ATOM   4090  CG  LEU P 261     -34.641-147.259 128.267  0.00 97.00      PROA   
ATOM   4091  HG  LEU P 261     -34.474-146.258 127.805  0.00 97.00      PROA   
ATOM   4092  CD1 LEU P 261     -35.209-147.043 129.681  0.00 97.00      PROA   
ATOM   4093 HD11 LEU P 261     -35.361-148.023 130.182  0.00 97.00      PROA   
ATOM   4094 HD12 LEU P 261     -36.185-146.518 129.631  0.00 97.00      PROA   
ATOM   4095 HD13 LEU P 261     -34.507-146.437 130.291  0.00 97.00      PROA   
ATOM   4096  CD2 LEU P 261     -33.273-147.962 128.362  0.00 97.00      PROA   
ATOM   4097 HD21 LEU P 261     -32.604-147.397 129.044  0.00 97.00      PROA   
ATOM   4098 HD22 LEU P 261     -32.783-148.016 127.369  0.00 97.00      PROA   
ATOM   4099 HD23 LEU P 261     -33.400-148.991 128.760  0.00 97.00      PROA   
ATOM   4100  C   LEU P 261     -36.111-149.315 125.300  0.00 97.00      PROA   
ATOM   4101  O   LEU P 261     -37.227-149.027 124.876  0.00 97.00      PROA   
ATOM   4102  N   GLY P 262     -35.618-150.570 125.241  0.00 97.00      PROA   
ATOM   4103  HN  GLY P 262     -34.729-150.772 125.640  0.00 97.00      PROA   
ATOM   4104  CA  GLY P 262     -36.302-151.716 124.697  0.00 97.00      PROA   
ATOM   4105  HA1 GLY P 262     -35.961-151.861 123.684  0.00 97.00      PROA   
ATOM   4106  HA2 GLY P 262     -37.372-151.603 124.799  0.00 97.00      PROA   
ATOM   4107  C   GLY P 262     -35.862-152.903 125.486  0.00 97.00      PROA   
ATOM   4108  O   GLY P 262     -34.847-152.872 126.178  0.00 97.00      PROA   
ATOM   4109  N   HSD P 263     -36.623-154.006 125.368  0.00 97.00      PROA   
ATOM   4110  HN  HSD P 263     -37.413-154.015 124.761  0.00 97.00      PROA   
ATOM   4111  CA  HSD P 263     -36.324-155.261 126.012  0.00 97.00      PROA   
ATOM   4112  HA  HSD P 263     -35.329-155.243 126.437  0.00 97.00      PROA   
ATOM   4113  CB  HSD P 263     -37.354-155.612 127.111  0.00 97.00      PROA   
ATOM   4114  HB1 HSD P 263     -37.186-156.643 127.491  0.00 97.00      PROA   
ATOM   4115  HB2 HSD P 263     -38.379-155.568 126.681  0.00 97.00      PROA   
ATOM   4116  ND1 HSD P 263     -36.700-154.902 129.483  0.00 97.00      PROA   
ATOM   4117  HD1 HSD P 263     -36.239-155.751 129.746  0.00 97.00      PROA   
ATOM   4118  CG  HSD P 263     -37.286-154.635 128.261  0.00 97.00      PROA   
ATOM   4119  CE1 HSD P 263     -36.911-153.816 130.268  0.00 97.00      PROA   
ATOM   4120  HE1 HSD P 263     -36.555-153.745 131.296  0.00 97.00      PROA   
ATOM   4121  NE2 HSD P 263     -37.596-152.878 129.646  0.00 97.00      PROA   
ATOM   4122  CD2 HSD P 263     -37.841-153.397 128.387  0.00 97.00      PROA   
ATOM   4123  HD2 HSD P 263     -38.407-152.815 127.670  0.00 97.00      PROA   
ATOM   4124  C   HSD P 263     -36.344-156.266 124.896  0.00 97.00      PROA   
ATOM   4125  O   HSD P 263     -37.210-156.199 124.027  0.00 97.00      PROA   
ATOM   4126  N   GLN P 264     -35.353-157.189 124.859  0.00 97.00      PROA   
ATOM   4127  HN  GLN P 264     -34.672-157.241 125.586  0.00 97.00      PROA   
ATOM   4128  CA  GLN P 264     -35.121-158.083 123.738  0.00 97.00      PROA   
ATOM   4129  HA  GLN P 264     -34.937-157.441 122.886  0.00 97.00      PROA   
ATOM   4130  CB  GLN P 264     -33.831-158.919 123.937  0.00 97.00      PROA   
ATOM   4131  HB1 GLN P 264     -33.790-159.755 123.205  0.00 97.00      PROA   
ATOM   4132  HB2 GLN P 264     -33.877-159.360 124.958  0.00 97.00      PROA   
ATOM   4133  CG  GLN P 264     -32.550-158.065 123.766  0.00 97.00      PROA   
ATOM   4134  HG1 GLN P 264     -32.700-157.057 124.210  0.00 97.00      PROA   
ATOM   4135  HG2 GLN P 264     -32.320-157.929 122.688  0.00 97.00      PROA   
ATOM   4136  CD  GLN P 264     -31.336-158.674 124.478  0.00 97.00      PROA   
ATOM   4137  OE1 GLN P 264     -30.772-158.063 125.393  0.00 97.00      PROA   
ATOM   4138  NE2 GLN P 264     -30.919-159.895 124.049  0.00 97.00      PROA   
ATOM   4139 HE21 GLN P 264     -30.134-160.310 124.507  0.00 97.00      PROA   
ATOM   4140 HE22 GLN P 264     -31.392-160.347 123.295  0.00 97.00      PROA   
ATOM   4141  C   GLN P 264     -36.302-158.956 123.343  0.00 97.00      PROA   
ATOM   4142  O   GLN P 264     -36.975-159.565 124.172  0.00 97.00      PROA   
ATOM   4143  N   GLN P 265     -36.583-158.983 122.024  0.00 97.00      PROA   
ATOM   4144  HN  GLN P 265     -35.983-158.509 121.382  0.00 97.00      PROA   
ATOM   4145  CA  GLN P 265     -37.812-159.459 121.441  0.00 97.00      PROA   
ATOM   4146  HA  GLN P 265     -38.532-159.534 122.240  0.00 97.00      PROA   
ATOM   4147  CB  GLN P 265     -38.388-158.454 120.393  0.00 97.00      PROA   
ATOM   4148  HB1 GLN P 265     -38.784-157.577 120.953  0.00 97.00      PROA   
ATOM   4149  HB2 GLN P 265     -39.257-158.921 119.879  0.00 97.00      PROA   
ATOM   4150  CG  GLN P 265     -37.410-157.936 119.301  0.00 97.00      PROA   
ATOM   4151  HG1 GLN P 265     -37.997-157.449 118.492  0.00 97.00      PROA   
ATOM   4152  HG2 GLN P 265     -36.870-158.794 118.850  0.00 97.00      PROA   
ATOM   4153  CD  GLN P 265     -36.356-156.939 119.817  0.00 97.00      PROA   
ATOM   4154  OE1 GLN P 265     -35.236-157.324 120.171  0.00 97.00      PROA   
ATOM   4155  NE2 GLN P 265     -36.715-155.626 119.854  0.00 97.00      PROA   
ATOM   4156 HE21 GLN P 265     -36.059-154.959 120.214  0.00 97.00      PROA   
ATOM   4157 HE22 GLN P 265     -37.613-155.336 119.532  0.00 97.00      PROA   
ATOM   4158  C   GLN P 265     -37.645-160.828 120.802  0.00 97.00      PROA   
ATOM   4159  O   GLN P 265     -36.543-161.169 120.370  0.00 97.00      PROA   
ATOM   4160  N   PRO P 266     -38.691-161.656 120.698  0.00 97.00      PROA   
ATOM   4161  CD  PRO P 266     -39.938-161.503 121.453  0.00 97.00      PROA   
ATOM   4162  HD1 PRO P 266     -40.497-160.634 121.040  0.00 97.00      PROA   
ATOM   4163  HD2 PRO P 266     -39.746-161.361 122.539  0.00 97.00      PROA   
ATOM   4164  CA  PRO P 266     -38.829-162.676 119.657  0.00 97.00      PROA   
ATOM   4165  HA  PRO P 266     -38.153-163.476 119.922  0.00 97.00      PROA   
ATOM   4166  CB  PRO P 266     -40.308-163.101 119.735  0.00 97.00      PROA   
ATOM   4167  HB1 PRO P 266     -40.458-164.165 119.465  0.00 97.00      PROA   
ATOM   4168  HB2 PRO P 266     -40.933-162.465 119.069  0.00 97.00      PROA   
ATOM   4169  CG  PRO P 266     -40.705-162.796 121.183  0.00 97.00      PROA   
ATOM   4170  HG1 PRO P 266     -41.800-162.680 121.312  0.00 97.00      PROA   
ATOM   4171  HG2 PRO P 266     -40.332-163.597 121.858  0.00 97.00      PROA   
ATOM   4172  C   PRO P 266     -38.442-162.220 118.256  0.00 97.00      PROA   
ATOM   4173  O   PRO P 266     -38.799-161.112 117.861  0.00 97.00      PROA   
ATOM   4174  N   THR P 267     -37.714-163.059 117.487  0.00 97.00      PROA   
ATOM   4175  HN  THR P 267     -37.322-163.891 117.874  0.00 97.00      PROA   
ATOM   4176  CA  THR P 267     -37.468-162.859 116.064  0.00 97.00      PROA   
ATOM   4177  HA  THR P 267     -37.058-161.860 115.985  0.00 97.00      PROA   
ATOM   4178  CB  THR P 267     -36.437-163.824 115.489  0.00 97.00      PROA   
ATOM   4179  HB  THR P 267     -36.912-164.761 115.124  0.00 97.00      PROA   
ATOM   4180  OG1 THR P 267     -35.493-164.208 116.479  0.00 97.00      PROA   
ATOM   4181  HG1 THR P 267     -35.109-163.387 116.798  0.00 97.00      PROA   
ATOM   4182  CG2 THR P 267     -35.671-163.158 114.332  0.00 97.00      PROA   
ATOM   4183 HG21 THR P 267     -35.150-162.243 114.688  0.00 97.00      PROA   
ATOM   4184 HG22 THR P 267     -36.362-162.872 113.513  0.00 97.00      PROA   
ATOM   4185 HG23 THR P 267     -34.912-163.859 113.925  0.00 97.00      PROA   
ATOM   4186  C   THR P 267     -38.722-162.870 115.184  0.00 97.00      PROA   
ATOM   4187  O   THR P 267     -38.790-162.006 114.309  0.00 97.00      PROA   
ATOM   4188  N   PRO P 268     -39.737-163.737 115.312  0.00 97.00      PROA   
ATOM   4189  CD  PRO P 268     -39.664-165.054 115.963  0.00 97.00      PROA   
ATOM   4190  HD1 PRO P 268     -39.288-164.981 117.003  0.00 97.00      PROA   
ATOM   4191  HD2 PRO P 268     -39.012-165.728 115.365  0.00 97.00      PROA   
ATOM   4192  CA  PRO P 268     -41.022-163.536 114.650  0.00 97.00      PROA   
ATOM   4193  HA  PRO P 268     -40.879-163.189 113.636  0.00 97.00      PROA   
ATOM   4194  CB  PRO P 268     -41.688-164.923 114.702  0.00 97.00      PROA   
ATOM   4195  HB1 PRO P 268     -41.372-165.508 113.809  0.00 97.00      PROA   
ATOM   4196  HB2 PRO P 268     -42.796-164.881 114.721  0.00 97.00      PROA   
ATOM   4197  CG  PRO P 268     -41.104-165.571 115.960  0.00 97.00      PROA   
ATOM   4198  HG1 PRO P 268     -41.635-165.171 116.853  0.00 97.00      PROA   
ATOM   4199  HG2 PRO P 268     -41.169-166.676 115.954  0.00 97.00      PROA   
ATOM   4200  C   PRO P 268     -41.862-162.505 115.383  0.00 97.00      PROA   
ATOM   4201  O   PRO P 268     -41.759-162.381 116.603  0.00 97.00      PROA   
ATOM   4202  N   VAL P 269     -42.695-161.760 114.624  0.00 97.00      PROA   
ATOM   4203  HN  VAL P 269     -42.791-161.900 113.643  0.00 97.00      PROA   
ATOM   4204  CA  VAL P 269     -43.659-160.805 115.099  0.00 97.00      PROA   
ATOM   4205  HA  VAL P 269     -44.022-161.127 116.066  0.00 97.00      PROA   
ATOM   4206  CB  VAL P 269     -43.081-159.388 115.198  0.00 97.00      PROA   
ATOM   4207  HB  VAL P 269     -42.184-159.438 115.861  0.00 97.00      PROA   
ATOM   4208  CG1 VAL P 269     -42.628-158.870 113.817  0.00 97.00      PROA   
ATOM   4209 HG11 VAL P 269     -43.497-158.814 113.128  0.00 97.00      PROA   
ATOM   4210 HG12 VAL P 269     -41.863-159.538 113.372  0.00 97.00      PROA   
ATOM   4211 HG13 VAL P 269     -42.196-157.850 113.910  0.00 97.00      PROA   
ATOM   4212  CG2 VAL P 269     -44.101-158.436 115.852  0.00 97.00      PROA   
ATOM   4213 HG21 VAL P 269     -44.414-158.822 116.844  0.00 97.00      PROA   
ATOM   4214 HG22 VAL P 269     -45.000-158.344 115.208  0.00 97.00      PROA   
ATOM   4215 HG23 VAL P 269     -43.663-157.422 115.980  0.00 97.00      PROA   
ATOM   4216  C   VAL P 269     -44.833-160.918 114.094  0.00 97.00      PROA   
ATOM   4217  OT1 VAL P 269     -44.602-161.402 112.950  0.00 97.00      PROA   
ATOM   4218  OT2 VAL P 269     -45.981-160.554 114.465  0.00 97.00      PROA   
END
