# Supplementary material for: The solution structure of the unbound IgG Fc receptor CD64 resembles its crystal structure: Implications for function
Source: PLoS One. 2023 Sep 21;18(9):e0288351. doi: 10.1371/journal.pone.0288351 (PMC10513344; doi:10.1371/journal.pone.0288351)
Supplement: S1 File — (ZIP) [file pone.0288351.s003.zip › CD64V03 E11/Top100/EM_done_ready_for_EM_top100_0p11_E11.dcd_62780.pdb.pdb]

REMARK  FINAL COORDINATES WRITTEN BY NAMD AT TIMESTEP 2000
ATOM      1  N   LYS P   1       0.301 -55.472 103.125  0.00 97.00      PROA   
ATOM      2  HT1 LYS P   1      -0.183 -55.261 104.023  0.00 97.00      PROA   
ATOM      3  HT2 LYS P   1       0.352 -54.572 102.599  0.00 97.00      PROA   
ATOM      4  HT3 LYS P   1       1.258 -55.815 103.333  0.00 97.00      PROA   
ATOM      5  CA  LYS P   1      -0.486 -56.479 102.374  0.00 97.00      PROA   
ATOM      6  HA  LYS P   1      -1.526 -56.209 102.473  0.00 97.00      PROA   
ATOM      7  CB  LYS P   1      -0.118 -56.481 100.860  0.00 97.00      PROA   
ATOM      8  HB1 LYS P   1      -0.540 -57.398 100.395  0.00 97.00      PROA   
ATOM      9  HB2 LYS P   1       0.984 -56.528 100.724  0.00 97.00      PROA   
ATOM     10  CG  LYS P   1      -0.683 -55.274 100.077  0.00 97.00      PROA   
ATOM     11  HG1 LYS P   1      -0.085 -54.373 100.338  0.00 97.00      PROA   
ATOM     12  HG2 LYS P   1      -1.732 -55.076 100.391  0.00 97.00      PROA   
ATOM     13  CD  LYS P   1      -0.650 -55.436  98.542  0.00 97.00      PROA   
ATOM     14  HD1 LYS P   1       0.385 -55.705  98.234  0.00 97.00      PROA   
ATOM     15  HD2 LYS P   1      -0.889 -54.444  98.095  0.00 97.00      PROA   
ATOM     16  CE  LYS P   1      -1.640 -56.485  98.004  0.00 97.00      PROA   
ATOM     17  HE1 LYS P   1      -2.667 -56.261  98.365  0.00 97.00      PROA   
ATOM     18  HE2 LYS P   1      -1.355 -57.506  98.336  0.00 97.00      PROA   
ATOM     19  NZ  LYS P   1      -1.676 -56.491  96.518  0.00 97.00      PROA   
ATOM     20  HZ1 LYS P   1      -0.727 -56.689  96.143  0.00 97.00      PROA   
ATOM     21  HZ2 LYS P   1      -1.996 -55.565  96.170  0.00 97.00      PROA   
ATOM     22  HZ3 LYS P   1      -2.334 -57.226  96.190  0.00 97.00      PROA   
ATOM     23  C   LYS P   1      -0.328 -57.844 102.987  0.00 97.00      PROA   
ATOM     24  O   LYS P   1       0.540 -58.064 103.830  0.00 97.00      PROA   
ATOM     25  N   ALA P   2      -1.182 -58.801 102.570  0.00 97.00      PROA   
ATOM     26  HN  ALA P   2      -1.930 -58.632 101.933  0.00 97.00      PROA   
ATOM     27  CA  ALA P   2      -1.096 -60.182 102.935  0.00 97.00      PROA   
ATOM     28  HA  ALA P   2      -0.065 -60.511 102.907  0.00 97.00      PROA   
ATOM     29  CB  ALA P   2      -1.748 -60.464 104.305  0.00 97.00      PROA   
ATOM     30  HB1 ALA P   2      -2.799 -60.106 104.316  0.00 97.00      PROA   
ATOM     31  HB2 ALA P   2      -1.196 -59.925 105.105  0.00 97.00      PROA   
ATOM     32  HB3 ALA P   2      -1.736 -61.548 104.544  0.00 97.00      PROA   
ATOM     33  C   ALA P   2      -1.858 -60.853 101.821  0.00 97.00      PROA   
ATOM     34  O   ALA P   2      -2.412 -60.164 100.962  0.00 97.00      PROA   
ATOM     35  N   VAL P   3      -1.881 -62.208 101.803  0.00 97.00      PROA   
ATOM     36  HN  VAL P   3      -1.342 -62.738 102.451  0.00 97.00      PROA   
ATOM     37  CA  VAL P   3      -2.795 -63.016 101.020  0.00 97.00      PROA   
ATOM     38  HA  VAL P   3      -3.732 -62.485 100.931  0.00 97.00      PROA   
ATOM     39  CB  VAL P   3      -2.320 -63.459  99.627  0.00 97.00      PROA   
ATOM     40  HB  VAL P   3      -3.094 -64.135  99.190  0.00 97.00      PROA   
ATOM     41  CG1 VAL P   3      -2.212 -62.246  98.680  0.00 97.00      PROA   
ATOM     42 HG11 VAL P   3      -1.379 -61.584  98.996  0.00 97.00      PROA   
ATOM     43 HG12 VAL P   3      -3.158 -61.667  98.684  0.00 97.00      PROA   
ATOM     44 HG13 VAL P   3      -2.008 -62.591  97.643  0.00 97.00      PROA   
ATOM     45  CG2 VAL P   3      -0.982 -64.225  99.687  0.00 97.00      PROA   
ATOM     46 HG21 VAL P   3      -1.086 -65.171 100.254  0.00 97.00      PROA   
ATOM     47 HG22 VAL P   3      -0.195 -63.607 100.167  0.00 97.00      PROA   
ATOM     48 HG23 VAL P   3      -0.641 -64.476  98.660  0.00 97.00      PROA   
ATOM     49  C   VAL P   3      -3.032 -64.227 101.896  0.00 97.00      PROA   
ATOM     50  O   VAL P   3      -2.151 -64.616 102.663  0.00 97.00      PROA   
ATOM     51  N   ILE P   4      -4.243 -64.837 101.840  0.00 97.00      PROA   
ATOM     52  HN  ILE P   4      -4.984 -64.466 101.281  0.00 97.00      PROA   
ATOM     53  CA  ILE P   4      -4.595 -65.939 102.725  0.00 97.00      PROA   
ATOM     54  HA  ILE P   4      -3.866 -65.994 103.519  0.00 97.00      PROA   
ATOM     55  CB  ILE P   4      -5.940 -65.730 103.426  0.00 97.00      PROA   
ATOM     56  HB  ILE P   4      -6.740 -65.636 102.658  0.00 97.00      PROA   
ATOM     57  CG2 ILE P   4      -6.239 -66.935 104.351  0.00 97.00      PROA   
ATOM     58 HG21 ILE P   4      -5.362 -67.138 105.004  0.00 97.00      PROA   
ATOM     59 HG22 ILE P   4      -6.475 -67.846 103.764  0.00 97.00      PROA   
ATOM     60 HG23 ILE P   4      -7.105 -66.727 105.008  0.00 97.00      PROA   
ATOM     61  CG1 ILE P   4      -5.922 -64.417 104.249  0.00 97.00      PROA   
ATOM     62 HG11 ILE P   4      -5.479 -63.584 103.663  0.00 97.00      PROA   
ATOM     63 HG12 ILE P   4      -5.272 -64.591 105.130  0.00 97.00      PROA   
ATOM     64  CD  ILE P   4      -7.302 -63.948 104.717  0.00 97.00      PROA   
ATOM     65  HD1 ILE P   4      -7.875 -64.760 105.208  0.00 97.00      PROA   
ATOM     66  HD2 ILE P   4      -7.890 -63.575 103.852  0.00 97.00      PROA   
ATOM     67  HD3 ILE P   4      -7.188 -63.119 105.446  0.00 97.00      PROA   
ATOM     68  C   ILE P   4      -4.563 -67.279 101.997  0.00 97.00      PROA   
ATOM     69  O   ILE P   4      -5.105 -67.439 100.906  0.00 97.00      PROA   
ATOM     70  N   LYS P   5      -3.921 -68.299 102.618  0.00 97.00      PROA   
ATOM     71  HN  LYS P   5      -3.399 -68.116 103.451  0.00 97.00      PROA   
ATOM     72  CA  LYS P   5      -3.910 -69.663 102.126  0.00 97.00      PROA   
ATOM     73  HA  LYS P   5      -4.418 -69.720 101.175  0.00 97.00      PROA   
ATOM     74  CB  LYS P   5      -2.470 -70.214 101.968  0.00 97.00      PROA   
ATOM     75  HB1 LYS P   5      -2.506 -71.248 101.560  0.00 97.00      PROA   
ATOM     76  HB2 LYS P   5      -1.978 -70.258 102.967  0.00 97.00      PROA   
ATOM     77  CG  LYS P   5      -1.561 -69.364 101.064  0.00 97.00      PROA   
ATOM     78  HG1 LYS P   5      -0.549 -69.828 101.091  0.00 97.00      PROA   
ATOM     79  HG2 LYS P   5      -1.466 -68.343 101.496  0.00 97.00      PROA   
ATOM     80  CD  LYS P   5      -2.036 -69.258  99.603  0.00 97.00      PROA   
ATOM     81  HD1 LYS P   5      -3.088 -68.900  99.588  0.00 97.00      PROA   
ATOM     82  HD2 LYS P   5      -2.017 -70.268  99.138  0.00 97.00      PROA   
ATOM     83  CE  LYS P   5      -1.215 -68.274  98.757  0.00 97.00      PROA   
ATOM     84  HE1 LYS P   5      -1.305 -67.252  99.192  0.00 97.00      PROA   
ATOM     85  HE2 LYS P   5      -1.556 -68.250  97.703  0.00 97.00      PROA   
ATOM     86  NZ  LYS P   5       0.213 -68.631  98.769  0.00 97.00      PROA   
ATOM     87  HZ1 LYS P   5       0.487 -69.436  98.182  0.00 97.00      PROA   
ATOM     88  HZ2 LYS P   5       0.493 -68.802  99.762  0.00 97.00      PROA   
ATOM     89  HZ3 LYS P   5       0.776 -67.784  98.536  0.00 97.00      PROA   
ATOM     90  C   LYS P   5      -4.636 -70.579 103.091  0.00 97.00      PROA   
ATOM     91  O   LYS P   5      -4.189 -70.811 104.208  0.00 97.00      PROA   
ATOM     92  N   LEU P   6      -5.772 -71.177 102.666  0.00 97.00      PROA   
ATOM     93  HN  LEU P   6      -6.182 -70.950 101.786  0.00 97.00      PROA   
ATOM     94  CA  LEU P   6      -6.436 -72.232 103.406  0.00 97.00      PROA   
ATOM     95  HA  LEU P   6      -6.426 -71.975 104.457  0.00 97.00      PROA   
ATOM     96  CB  LEU P   6      -7.915 -72.413 102.975  0.00 97.00      PROA   
ATOM     97  HB1 LEU P   6      -8.392 -73.115 103.693  0.00 97.00      PROA   
ATOM     98  HB2 LEU P   6      -7.976 -72.875 101.966  0.00 97.00      PROA   
ATOM     99  CG  LEU P   6      -8.764 -71.114 102.942  0.00 97.00      PROA   
ATOM    100  HG  LEU P   6      -8.348 -70.402 103.690  0.00 97.00      PROA   
ATOM    101  CD1 LEU P   6      -8.765 -70.429 101.560  0.00 97.00      PROA   
ATOM    102 HD11 LEU P   6      -9.140 -71.135 100.788  0.00 97.00      PROA   
ATOM    103 HD12 LEU P   6      -7.751 -70.090 101.269  0.00 97.00      PROA   
ATOM    104 HD13 LEU P   6      -9.434 -69.543 101.573  0.00 97.00      PROA   
ATOM    105  CD2 LEU P   6     -10.217 -71.413 103.350  0.00 97.00      PROA   
ATOM    106 HD21 LEU P   6     -10.259 -71.840 104.373  0.00 97.00      PROA   
ATOM    107 HD22 LEU P   6     -10.668 -72.140 102.643  0.00 97.00      PROA   
ATOM    108 HD23 LEU P   6     -10.819 -70.480 103.327  0.00 97.00      PROA   
ATOM    109  C   LEU P   6      -5.670 -73.538 103.212  0.00 97.00      PROA   
ATOM    110  O   LEU P   6      -5.422 -73.952 102.082  0.00 97.00      PROA   
ATOM    111  N   GLN P   7      -5.224 -74.199 104.308  0.00 97.00      PROA   
ATOM    112  HN  GLN P   7      -5.382 -73.834 105.226  0.00 97.00      PROA   
ATOM    113  CA  GLN P   7      -4.448 -75.431 104.241  0.00 97.00      PROA   
ATOM    114  HA  GLN P   7      -3.636 -75.222 103.556  0.00 97.00      PROA   
ATOM    115  CB  GLN P   7      -3.757 -75.726 105.600  0.00 97.00      PROA   
ATOM    116  HB1 GLN P   7      -4.517 -75.594 106.400  0.00 97.00      PROA   
ATOM    117  HB2 GLN P   7      -2.996 -74.925 105.743  0.00 97.00      PROA   
ATOM    118  CG  GLN P   7      -3.101 -77.115 105.758  0.00 97.00      PROA   
ATOM    119  HG1 GLN P   7      -2.391 -77.287 104.921  0.00 97.00      PROA   
ATOM    120  HG2 GLN P   7      -3.870 -77.916 105.745  0.00 97.00      PROA   
ATOM    121  CD  GLN P   7      -2.297 -77.160 107.063  0.00 97.00      PROA   
ATOM    122  OE1 GLN P   7      -1.493 -76.263 107.334  0.00 97.00      PROA   
ATOM    123  NE2 GLN P   7      -2.500 -78.212 107.903  0.00 97.00      PROA   
ATOM    124 HE21 GLN P   7      -1.985 -78.223 108.759  0.00 97.00      PROA   
ATOM    125 HE22 GLN P   7      -3.145 -78.937 107.667  0.00 97.00      PROA   
ATOM    126  C   GLN P   7      -5.140 -76.643 103.617  0.00 97.00      PROA   
ATOM    127  O   GLN P   7      -4.554 -77.247 102.718  0.00 97.00      PROA   
ATOM    128  N   PRO P   8      -6.372 -77.025 103.946  0.00 97.00      PROA   
ATOM    129  CD  PRO P   8      -6.971 -76.861 105.265  0.00 97.00      PROA   
ATOM    130  HD1 PRO P   8      -7.414 -75.847 105.311  0.00 97.00      PROA   
ATOM    131  HD2 PRO P   8      -6.235 -77.004 106.084  0.00 97.00      PROA   
ATOM    132  CA  PRO P   8      -7.322 -77.571 102.984  0.00 97.00      PROA   
ATOM    133  HA  PRO P   8      -6.858 -78.387 102.451  0.00 97.00      PROA   
ATOM    134  CB  PRO P   8      -8.520 -78.043 103.843  0.00 97.00      PROA   
ATOM    135  HB1 PRO P   8      -8.803 -79.087 103.594  0.00 97.00      PROA   
ATOM    136  HB2 PRO P   8      -9.415 -77.397 103.718  0.00 97.00      PROA   
ATOM    137  CG  PRO P   8      -8.048 -77.944 105.304  0.00 97.00      PROA   
ATOM    138  HG1 PRO P   8      -8.880 -77.704 105.993  0.00 97.00      PROA   
ATOM    139  HG2 PRO P   8      -7.590 -78.910 105.612  0.00 97.00      PROA   
ATOM    140  C   PRO P   8      -7.733 -76.459 102.021  0.00 97.00      PROA   
ATOM    141  O   PRO P   8      -8.213 -75.466 102.564  0.00 97.00      PROA   
ATOM    142  N   PRO P   9      -7.609 -76.498 100.692  0.00 97.00      PROA   
ATOM    143  CD  PRO P   9      -7.095 -77.656  99.953  0.00 97.00      PROA   
ATOM    144  HD1 PRO P   9      -7.677 -78.573 100.192  0.00 97.00      PROA   
ATOM    145  HD2 PRO P   9      -6.021 -77.800 100.207  0.00 97.00      PROA   
ATOM    146  CA  PRO P   9      -7.860 -75.348  99.817  0.00 97.00      PROA   
ATOM    147  HA  PRO P   9      -7.455 -74.445 100.250  0.00 97.00      PROA   
ATOM    148  CB  PRO P   9      -7.109 -75.750  98.532  0.00 97.00      PROA   
ATOM    149  HB1 PRO P   9      -6.031 -75.500  98.664  0.00 97.00      PROA   
ATOM    150  HB2 PRO P   9      -7.469 -75.252  97.613  0.00 97.00      PROA   
ATOM    151  CG  PRO P   9      -7.247 -77.274  98.481  0.00 97.00      PROA   
ATOM    152  HG1 PRO P   9      -8.268 -77.539  98.130  0.00 97.00      PROA   
ATOM    153  HG2 PRO P   9      -6.496 -77.757  97.827  0.00 97.00      PROA   
ATOM    154  C   PRO P   9      -9.348 -75.125  99.557  0.00 97.00      PROA   
ATOM    155  O   PRO P   9      -9.727 -74.825  98.427  0.00 97.00      PROA   
ATOM    156  N   TRP P  10     -10.213 -75.252 100.582  0.00 97.00      PROA   
ATOM    157  HN  TRP P  10      -9.859 -75.401 101.503  0.00 97.00      PROA   
ATOM    158  CA  TRP P  10     -11.642 -75.353 100.402  0.00 97.00      PROA   
ATOM    159  HA  TRP P  10     -11.887 -75.297  99.351  0.00 97.00      PROA   
ATOM    160  CB  TRP P  10     -12.172 -76.694 100.971  0.00 97.00      PROA   
ATOM    161  HB1 TRP P  10     -13.244 -76.812 100.704  0.00 97.00      PROA   
ATOM    162  HB2 TRP P  10     -12.110 -76.656 102.083  0.00 97.00      PROA   
ATOM    163  CG  TRP P  10     -11.427 -77.916 100.515  0.00 97.00      PROA   
ATOM    164  CD1 TRP P  10     -10.996 -78.918 101.347  0.00 97.00      PROA   
ATOM    165  HD1 TRP P  10     -11.155 -78.932 102.417  0.00 97.00      PROA   
ATOM    166  NE1 TRP P  10     -10.418 -79.917 100.613  0.00 97.00      PROA   
ATOM    167  HE1 TRP P  10     -10.197 -80.809 100.942  0.00 97.00      PROA   
ATOM    168  CE2 TRP P  10     -10.434 -79.584  99.291  0.00 97.00      PROA   
ATOM    169  CD2 TRP P  10     -11.052 -78.317  99.180  0.00 97.00      PROA   
ATOM    170  CE3 TRP P  10     -11.191 -77.738  97.916  0.00 97.00      PROA   
ATOM    171  HE3 TRP P  10     -11.631 -76.762  97.783  0.00 97.00      PROA   
ATOM    172  CZ3 TRP P  10     -10.740 -78.440  96.795  0.00 97.00      PROA   
ATOM    173  HZ3 TRP P  10     -10.850 -78.002  95.812  0.00 97.00      PROA   
ATOM    174  CZ2 TRP P  10      -9.980 -80.280  98.179  0.00 97.00      PROA   
ATOM    175  HZ2 TRP P  10      -9.510 -81.247  98.274  0.00 97.00      PROA   
ATOM    176  CH2 TRP P  10     -10.147 -79.692  96.924  0.00 97.00      PROA   
ATOM    177  HH2 TRP P  10      -9.801 -80.207  96.039  0.00 97.00      PROA   
ATOM    178  C   TRP P  10     -12.340 -74.207 101.092  0.00 97.00      PROA   
ATOM    179  O   TRP P  10     -12.374 -74.110 102.317  0.00 97.00      PROA   
ATOM    180  N   VAL P  11     -12.942 -73.298 100.294  0.00 97.00      PROA   
ATOM    181  HN  VAL P  11     -12.852 -73.361  99.301  0.00 97.00      PROA   
ATOM    182  CA  VAL P  11     -13.612 -72.113 100.797  0.00 97.00      PROA   
ATOM    183  HA  VAL P  11     -13.064 -71.758 101.660  0.00 97.00      PROA   
ATOM    184  CB  VAL P  11     -13.578 -71.013  99.734  0.00 97.00      PROA   
ATOM    185  HB  VAL P  11     -14.220 -71.300  98.870  0.00 97.00      PROA   
ATOM    186  CG1 VAL P  11     -14.079 -69.684 100.321  0.00 97.00      PROA   
ATOM    187 HG11 VAL P  11     -13.489 -69.405 101.220  0.00 97.00      PROA   
ATOM    188 HG12 VAL P  11     -15.146 -69.764 100.607  0.00 97.00      PROA   
ATOM    189 HG13 VAL P  11     -13.984 -68.870  99.572  0.00 97.00      PROA   
ATOM    190  CG2 VAL P  11     -12.128 -70.829  99.220  0.00 97.00      PROA   
ATOM    191 HG21 VAL P  11     -11.771 -71.711  98.652  0.00 97.00      PROA   
ATOM    192 HG22 VAL P  11     -11.435 -70.646 100.069  0.00 97.00      PROA   
ATOM    193 HG23 VAL P  11     -12.075 -69.952  98.540  0.00 97.00      PROA   
ATOM    194  C   VAL P  11     -15.036 -72.448 101.269  0.00 97.00      PROA   
ATOM    195  O   VAL P  11     -15.656 -71.709 102.031  0.00 97.00      PROA   
ATOM    196  N   SER P  12     -15.553 -73.630 100.867  0.00 97.00      PROA   
ATOM    197  HN  SER P  12     -14.995 -74.213 100.286  0.00 97.00      PROA   
ATOM    198  CA  SER P  12     -16.835 -74.185 101.268  0.00 97.00      PROA   
ATOM    199  HA  SER P  12     -17.323 -73.527 101.974  0.00 97.00      PROA   
ATOM    200  CB  SER P  12     -17.782 -74.370 100.041  0.00 97.00      PROA   
ATOM    201  HB1 SER P  12     -17.213 -74.824  99.202  0.00 97.00      PROA   
ATOM    202  HB2 SER P  12     -18.132 -73.366  99.712  0.00 97.00      PROA   
ATOM    203  OG  SER P  12     -18.925 -75.184 100.299  0.00 97.00      PROA   
ATOM    204  HG1 SER P  12     -19.548 -74.640 100.790  0.00 97.00      PROA   
ATOM    205  C   SER P  12     -16.543 -75.499 101.978  0.00 97.00      PROA   
ATOM    206  O   SER P  12     -15.847 -76.358 101.437  0.00 97.00      PROA   
ATOM    207  N   VAL P  13     -17.038 -75.672 103.235  0.00 97.00      PROA   
ATOM    208  HN  VAL P  13     -17.583 -74.954 103.666  0.00 97.00      PROA   
ATOM    209  CA  VAL P  13     -16.611 -76.777 104.087  0.00 97.00      PROA   
ATOM    210  HA  VAL P  13     -16.381 -77.621 103.453  0.00 97.00      PROA   
ATOM    211  CB  VAL P  13     -15.348 -76.380 104.864  0.00 97.00      PROA   
ATOM    212  HB  VAL P  13     -14.645 -75.913 104.131  0.00 97.00      PROA   
ATOM    213  CG1 VAL P  13     -15.647 -75.327 105.954  0.00 97.00      PROA   
ATOM    214 HG11 VAL P  13     -16.295 -75.751 106.749  0.00 97.00      PROA   
ATOM    215 HG12 VAL P  13     -16.147 -74.436 105.522  0.00 97.00      PROA   
ATOM    216 HG13 VAL P  13     -14.699 -74.996 106.430  0.00 97.00      PROA   
ATOM    217  CG2 VAL P  13     -14.630 -77.613 105.445  0.00 97.00      PROA   
ATOM    218 HG21 VAL P  13     -14.456 -78.379 104.662  0.00 97.00      PROA   
ATOM    219 HG22 VAL P  13     -15.222 -78.065 106.267  0.00 97.00      PROA   
ATOM    220 HG23 VAL P  13     -13.648 -77.314 105.869  0.00 97.00      PROA   
ATOM    221  C   VAL P  13     -17.738 -77.226 105.013  0.00 97.00      PROA   
ATOM    222  O   VAL P  13     -18.676 -76.485 105.279  0.00 97.00      PROA   
ATOM    223  N   PHE P  14     -17.705 -78.484 105.523  0.00 97.00      PROA   
ATOM    224  HN  PHE P  14     -16.985 -79.127 105.269  0.00 97.00      PROA   
ATOM    225  CA  PHE P  14     -18.652 -78.957 106.523  0.00 97.00      PROA   
ATOM    226  HA  PHE P  14     -19.617 -78.535 106.288  0.00 97.00      PROA   
ATOM    227  CB  PHE P  14     -18.782 -80.504 106.565  0.00 97.00      PROA   
ATOM    228  HB1 PHE P  14     -19.426 -80.839 107.406  0.00 97.00      PROA   
ATOM    229  HB2 PHE P  14     -17.777 -80.962 106.694  0.00 97.00      PROA   
ATOM    230  CG  PHE P  14     -19.426 -81.054 105.322  0.00 97.00      PROA   
ATOM    231  CD1 PHE P  14     -20.715 -80.646 104.939  0.00 97.00      PROA   
ATOM    232  HD1 PHE P  14     -21.220 -79.883 105.505  0.00 97.00      PROA   
ATOM    233  CE1 PHE P  14     -21.361 -81.245 103.850  0.00 97.00      PROA   
ATOM    234  HE1 PHE P  14     -22.355 -80.932 103.568  0.00 97.00      PROA   
ATOM    235  CZ  PHE P  14     -20.715 -82.253 103.125  0.00 97.00      PROA   
ATOM    236  HZ  PHE P  14     -21.211 -82.720 102.288  0.00 97.00      PROA   
ATOM    237  CD2 PHE P  14     -18.794 -82.072 104.591  0.00 97.00      PROA   
ATOM    238  HD2 PHE P  14     -17.818 -82.418 104.896  0.00 97.00      PROA   
ATOM    239  CE2 PHE P  14     -19.424 -82.656 103.488  0.00 97.00      PROA   
ATOM    240  HE2 PHE P  14     -18.911 -83.420 102.923  0.00 97.00      PROA   
ATOM    241  C   PHE P  14     -18.320 -78.520 107.938  0.00 97.00      PROA   
ATOM    242  O   PHE P  14     -17.178 -78.217 108.273  0.00 97.00      PROA   
ATOM    243  N   GLN P  15     -19.341 -78.538 108.831  0.00 97.00      PROA   
ATOM    244  HN  GLN P  15     -20.286 -78.591 108.510  0.00 97.00      PROA   
ATOM    245  CA  GLN P  15     -19.161 -78.583 110.276  0.00 97.00      PROA   
ATOM    246  HA  GLN P  15     -18.649 -77.676 110.565  0.00 97.00      PROA   
ATOM    247  CB  GLN P  15     -20.523 -78.654 111.023  0.00 97.00      PROA   
ATOM    248  HB1 GLN P  15     -21.062 -77.696 110.833  0.00 97.00      PROA   
ATOM    249  HB2 GLN P  15     -20.336 -78.699 112.117  0.00 97.00      PROA   
ATOM    250  CG  GLN P  15     -21.423 -79.827 110.551  0.00 97.00      PROA   
ATOM    251  HG1 GLN P  15     -20.851 -80.518 109.899  0.00 97.00      PROA   
ATOM    252  HG2 GLN P  15     -22.245 -79.431 109.930  0.00 97.00      PROA   
ATOM    253  CD  GLN P  15     -22.027 -80.620 111.723  0.00 97.00      PROA   
ATOM    254  OE1 GLN P  15     -22.845 -80.110 112.495  0.00 97.00      PROA   
ATOM    255  NE2 GLN P  15     -21.609 -81.912 111.854  0.00 97.00      PROA   
ATOM    256 HE21 GLN P  15     -20.959 -82.294 111.198  0.00 97.00      PROA   
ATOM    257 HE22 GLN P  15     -21.913 -82.440 112.645  0.00 97.00      PROA   
ATOM    258  C   GLN P  15     -18.309 -79.773 110.727  0.00 97.00      PROA   
ATOM    259  O   GLN P  15     -18.348 -80.832 110.106  0.00 97.00      PROA   
ATOM    260  N   GLU P  16     -17.498 -79.594 111.803  0.00 97.00      PROA   
ATOM    261  HN  GLU P  16     -17.487 -78.698 112.247  0.00 97.00      PROA   
ATOM    262  CA  GLU P  16     -16.642 -80.595 112.434  0.00 97.00      PROA   
ATOM    263  HA  GLU P  16     -16.465 -80.213 113.429  0.00 97.00      PROA   
ATOM    264  CB  GLU P  16     -17.302 -82.001 112.641  0.00 97.00      PROA   
ATOM    265  HB1 GLU P  16     -17.488 -82.440 111.640  0.00 97.00      PROA   
ATOM    266  HB2 GLU P  16     -18.289 -81.863 113.138  0.00 97.00      PROA   
ATOM    267  CG  GLU P  16     -16.474 -83.022 113.461  0.00 97.00      PROA   
ATOM    268  HG1 GLU P  16     -16.525 -82.766 114.539  0.00 97.00      PROA   
ATOM    269  HG2 GLU P  16     -15.408 -82.996 113.160  0.00 97.00      PROA   
ATOM    270  CD  GLU P  16     -16.929 -84.478 113.289  0.00 97.00      PROA   
ATOM    271  OE1 GLU P  16     -17.909 -84.761 112.552  0.00 97.00      PROA   
ATOM    272  OE2 GLU P  16     -16.252 -85.352 113.897  0.00 97.00      PROA   
ATOM    273  C   GLU P  16     -15.260 -80.676 111.788  0.00 97.00      PROA   
ATOM    274  O   GLU P  16     -14.265 -80.912 112.470  0.00 97.00      PROA   
ATOM    275  N   GLU P  17     -15.146 -80.449 110.459  0.00 97.00      PROA   
ATOM    276  HN  GLU P  17     -15.969 -80.285 109.921  0.00 97.00      PROA   
ATOM    277  CA  GLU P  17     -13.902 -80.455 109.699  0.00 97.00      PROA   
ATOM    278  HA  GLU P  17     -13.460 -81.432 109.838  0.00 97.00      PROA   
ATOM    279  CB  GLU P  17     -14.212 -80.311 108.184  0.00 97.00      PROA   
ATOM    280  HB1 GLU P  17     -14.842 -79.398 108.076  0.00 97.00      PROA   
ATOM    281  HB2 GLU P  17     -14.843 -81.174 107.876  0.00 97.00      PROA   
ATOM    282  CG  GLU P  17     -13.013 -80.177 107.213  0.00 97.00      PROA   
ATOM    283  HG1 GLU P  17     -12.367 -79.318 107.482  0.00 97.00      PROA   
ATOM    284  HG2 GLU P  17     -13.408 -79.989 106.192  0.00 97.00      PROA   
ATOM    285  CD  GLU P  17     -12.156 -81.445 107.141  0.00 97.00      PROA   
ATOM    286  OE1 GLU P  17     -11.541 -81.827 108.169  0.00 97.00      PROA   
ATOM    287  OE2 GLU P  17     -12.092 -82.043 106.034  0.00 97.00      PROA   
ATOM    288  C   GLU P  17     -12.853 -79.440 110.160  0.00 97.00      PROA   
ATOM    289  O   GLU P  17     -13.173 -78.349 110.618  0.00 97.00      PROA   
ATOM    290  N   SER P  18     -11.551 -79.792 110.054  0.00 97.00      PROA   
ATOM    291  HN  SER P  18     -11.327 -80.638 109.566  0.00 97.00      PROA   
ATOM    292  CA  SER P  18     -10.441 -78.986 110.532  0.00 97.00      PROA   
ATOM    293  HA  SER P  18     -10.802 -78.331 111.310  0.00 97.00      PROA   
ATOM    294  CB  SER P  18      -9.296 -79.850 111.122  0.00 97.00      PROA   
ATOM    295  HB1 SER P  18      -8.861 -80.493 110.326  0.00 97.00      PROA   
ATOM    296  HB2 SER P  18      -9.719 -80.517 111.904  0.00 97.00      PROA   
ATOM    297  OG  SER P  18      -8.266 -79.052 111.708  0.00 97.00      PROA   
ATOM    298  HG1 SER P  18      -8.673 -78.574 112.435  0.00 97.00      PROA   
ATOM    299  C   SER P  18      -9.881 -78.137 109.410  0.00 97.00      PROA   
ATOM    300  O   SER P  18      -9.558 -78.629 108.331  0.00 97.00      PROA   
ATOM    301  N   VAL P  19      -9.738 -76.817 109.652  0.00 97.00      PROA   
ATOM    302  HN  VAL P  19      -9.975 -76.433 110.543  0.00 97.00      PROA   
ATOM    303  CA  VAL P  19      -9.245 -75.915 108.632  0.00 97.00      PROA   
ATOM    304  HA  VAL P  19      -8.590 -76.468 107.977  0.00 97.00      PROA   
ATOM    305  CB  VAL P  19     -10.379 -75.358 107.758  0.00 97.00      PROA   
ATOM    306  HB  VAL P  19     -10.816 -76.224 107.204  0.00 97.00      PROA   
ATOM    307  CG1 VAL P  19     -11.513 -74.750 108.610  0.00 97.00      PROA   
ATOM    308 HG11 VAL P  19     -11.132 -73.888 109.190  0.00 97.00      PROA   
ATOM    309 HG12 VAL P  19     -11.945 -75.494 109.310  0.00 97.00      PROA   
ATOM    310 HG13 VAL P  19     -12.332 -74.387 107.952  0.00 97.00      PROA   
ATOM    311  CG2 VAL P  19      -9.862 -74.343 106.718  0.00 97.00      PROA   
ATOM    312 HG21 VAL P  19      -9.067 -74.789 106.091  0.00 97.00      PROA   
ATOM    313 HG22 VAL P  19      -9.467 -73.435 107.216  0.00 97.00      PROA   
ATOM    314 HG23 VAL P  19     -10.696 -74.034 106.051  0.00 97.00      PROA   
ATOM    315  C   VAL P  19      -8.361 -74.859 109.259  0.00 97.00      PROA   
ATOM    316  O   VAL P  19      -8.744 -74.180 110.203  0.00 97.00      PROA   
ATOM    317  N   THR P  20      -7.119 -74.688 108.747  0.00 97.00      PROA   
ATOM    318  HN  THR P  20      -6.797 -75.248 107.989  0.00 97.00      PROA   
ATOM    319  CA  THR P  20      -6.208 -73.672 109.254  0.00 97.00      PROA   
ATOM    320  HA  THR P  20      -6.745 -73.049 109.949  0.00 97.00      PROA   
ATOM    321  CB  THR P  20      -5.007 -74.228 110.026  0.00 97.00      PROA   
ATOM    322  HB  THR P  20      -5.403 -75.000 110.727  0.00 97.00      PROA   
ATOM    323  OG1 THR P  20      -4.376 -73.248 110.846  0.00 97.00      PROA   
ATOM    324  HG1 THR P  20      -3.907 -72.633 110.275  0.00 97.00      PROA   
ATOM    325  CG2 THR P  20      -3.947 -74.900 109.141  0.00 97.00      PROA   
ATOM    326 HG21 THR P  20      -3.535 -74.190 108.396  0.00 97.00      PROA   
ATOM    327 HG22 THR P  20      -4.385 -75.769 108.612  0.00 97.00      PROA   
ATOM    328 HG23 THR P  20      -3.105 -75.267 109.767  0.00 97.00      PROA   
ATOM    329  C   THR P  20      -5.844 -72.787 108.090  0.00 97.00      PROA   
ATOM    330  O   THR P  20      -5.606 -73.251 106.981  0.00 97.00      PROA   
ATOM    331  N   LEU P  21      -5.866 -71.459 108.320  0.00 97.00      PROA   
ATOM    332  HN  LEU P  21      -6.076 -71.123 109.237  0.00 97.00      PROA   
ATOM    333  CA  LEU P  21      -5.771 -70.455 107.287  0.00 97.00      PROA   
ATOM    334  HA  LEU P  21      -5.652 -70.923 106.321  0.00 97.00      PROA   
ATOM    335  CB  LEU P  21      -7.022 -69.533 107.251  0.00 97.00      PROA   
ATOM    336  HB1 LEU P  21      -6.879 -68.804 106.424  0.00 97.00      PROA   
ATOM    337  HB2 LEU P  21      -7.108 -68.957 108.198  0.00 97.00      PROA   
ATOM    338  CG  LEU P  21      -8.385 -70.242 107.011  0.00 97.00      PROA   
ATOM    339  HG  LEU P  21      -8.210 -71.119 106.344  0.00 97.00      PROA   
ATOM    340  CD1 LEU P  21      -9.063 -70.731 108.308  0.00 97.00      PROA   
ATOM    341 HD11 LEU P  21      -9.251 -69.870 108.983  0.00 97.00      PROA   
ATOM    342 HD12 LEU P  21      -8.443 -71.474 108.847  0.00 97.00      PROA   
ATOM    343 HD13 LEU P  21     -10.041 -71.203 108.073  0.00 97.00      PROA   
ATOM    344  CD2 LEU P  21      -9.356 -69.290 106.289  0.00 97.00      PROA   
ATOM    345 HD21 LEU P  21      -8.932 -68.953 105.321  0.00 97.00      PROA   
ATOM    346 HD22 LEU P  21      -9.545 -68.396 106.920  0.00 97.00      PROA   
ATOM    347 HD23 LEU P  21     -10.325 -69.796 106.097  0.00 97.00      PROA   
ATOM    348  C   LEU P  21      -4.543 -69.617 107.563  0.00 97.00      PROA   
ATOM    349  O   LEU P  21      -4.412 -69.043 108.633  0.00 97.00      PROA   
ATOM    350  N   HSD P  22      -3.599 -69.527 106.600  0.00 97.00      PROA   
ATOM    351  HN  HSD P  22      -3.741 -69.981 105.722  0.00 97.00      PROA   
ATOM    352  CA  HSD P  22      -2.292 -68.930 106.799  0.00 97.00      PROA   
ATOM    353  HA  HSD P  22      -2.129 -68.752 107.852  0.00 97.00      PROA   
ATOM    354  CB  HSD P  22      -1.161 -69.855 106.285  0.00 97.00      PROA   
ATOM    355  HB1 HSD P  22      -0.183 -69.328 106.337  0.00 97.00      PROA   
ATOM    356  HB2 HSD P  22      -1.343 -70.135 105.225  0.00 97.00      PROA   
ATOM    357  ND1 HSD P  22      -1.674 -72.290 106.882  0.00 97.00      PROA   
ATOM    358  HD1 HSD P  22      -2.322 -72.472 106.141  0.00 97.00      PROA   
ATOM    359  CG  HSD P  22      -1.020 -71.097 107.115  0.00 97.00      PROA   
ATOM    360  CE1 HSD P  22      -1.211 -73.173 107.801  0.00 97.00      PROA   
ATOM    361  HE1 HSD P  22      -1.543 -74.207 107.852  0.00 97.00      PROA   
ATOM    362  NE2 HSD P  22      -0.300 -72.641 108.593  0.00 97.00      PROA   
ATOM    363  CD2 HSD P  22      -0.168 -71.339 108.146  0.00 97.00      PROA   
ATOM    364  HD2 HSD P  22       0.555 -70.678 108.607  0.00 97.00      PROA   
ATOM    365  C   HSD P  22      -2.150 -67.614 106.070  0.00 97.00      PROA   
ATOM    366  O   HSD P  22      -2.410 -67.522 104.878  0.00 97.00      PROA   
ATOM    367  N   CYS P  23      -1.686 -66.558 106.778  0.00 97.00      PROA   
ATOM    368  HN  CYS P  23      -1.537 -66.650 107.763  0.00 97.00      PROA   
ATOM    369  CA  CYS P  23      -1.370 -65.265 106.203  0.00 97.00      PROA   
ATOM    370  HA  CYS P  23      -1.866 -65.159 105.248  0.00 97.00      PROA   
ATOM    371  CB  CYS P  23      -1.817 -64.107 107.119  0.00 97.00      PROA   
ATOM    372  HB1 CYS P  23      -1.449 -63.146 106.708  0.00 97.00      PROA   
ATOM    373  HB2 CYS P  23      -1.400 -64.247 108.139  0.00 97.00      PROA   
ATOM    374  SG  CYS P  23      -3.616 -64.027 107.206  0.00 97.00      PROA   
ATOM    375  C   CYS P  23       0.118 -65.134 105.972  0.00 97.00      PROA   
ATOM    376  O   CYS P  23       0.899 -64.882 106.886  0.00 97.00      PROA   
ATOM    377  N   GLU P  24       0.544 -65.282 104.704  0.00 97.00      PROA   
ATOM    378  HN  GLU P  24      -0.101 -65.448 103.962  0.00 97.00      PROA   
ATOM    379  CA  GLU P  24       1.938 -65.333 104.333  0.00 97.00      PROA   
ATOM    380  HA  GLU P  24       2.525 -65.671 105.176  0.00 97.00      PROA   
ATOM    381  CB  GLU P  24       2.140 -66.326 103.164  0.00 97.00      PROA   
ATOM    382  HB1 GLU P  24       1.658 -67.283 103.472  0.00 97.00      PROA   
ATOM    383  HB2 GLU P  24       3.223 -66.533 103.020  0.00 97.00      PROA   
ATOM    384  CG  GLU P  24       1.536 -65.831 101.832  0.00 97.00      PROA   
ATOM    385  HG1 GLU P  24       2.116 -64.976 101.425  0.00 97.00      PROA   
ATOM    386  HG2 GLU P  24       0.484 -65.508 101.986  0.00 97.00      PROA   
ATOM    387  CD  GLU P  24       1.539 -66.923 100.784  0.00 97.00      PROA   
ATOM    388  OE1 GLU P  24       1.732 -66.578  99.585  0.00 97.00      PROA   
ATOM    389  OE2 GLU P  24       1.313 -68.105 101.157  0.00 97.00      PROA   
ATOM    390  C   GLU P  24       2.448 -63.977 103.906  0.00 97.00      PROA   
ATOM    391  O   GLU P  24       1.694 -63.059 103.583  0.00 97.00      PROA   
ATOM    392  N   VAL P  25       3.793 -63.860 103.879  0.00 97.00      PROA   
ATOM    393  HN  VAL P  25       4.368 -64.596 104.226  0.00 97.00      PROA   
ATOM    394  CA  VAL P  25       4.514 -62.847 103.147  0.00 97.00      PROA   
ATOM    395  HA  VAL P  25       3.920 -62.528 102.304  0.00 97.00      PROA   
ATOM    396  CB  VAL P  25       4.968 -61.644 103.982  0.00 97.00      PROA   
ATOM    397  HB  VAL P  25       5.673 -61.973 104.781  0.00 97.00      PROA   
ATOM    398  CG1 VAL P  25       5.678 -60.624 103.068  0.00 97.00      PROA   
ATOM    399 HG11 VAL P  25       4.965 -60.220 102.319  0.00 97.00      PROA   
ATOM    400 HG12 VAL P  25       6.533 -61.080 102.531  0.00 97.00      PROA   
ATOM    401 HG13 VAL P  25       6.062 -59.781 103.679  0.00 97.00      PROA   
ATOM    402  CG2 VAL P  25       3.764 -60.969 104.674  0.00 97.00      PROA   
ATOM    403 HG21 VAL P  25       3.295 -61.651 105.413  0.00 97.00      PROA   
ATOM    404 HG22 VAL P  25       2.999 -60.682 103.922  0.00 97.00      PROA   
ATOM    405 HG23 VAL P  25       4.090 -60.051 105.208  0.00 97.00      PROA   
ATOM    406  C   VAL P  25       5.740 -63.634 102.713  0.00 97.00      PROA   
ATOM    407  O   VAL P  25       6.257 -64.345 103.574  0.00 97.00      PROA   
ATOM    408  N   PRO P  26       6.275 -63.602 101.484  0.00 97.00      PROA   
ATOM    409  CD  PRO P  26       5.471 -63.276 100.296  0.00 97.00      PROA   
ATOM    410  HD1 PRO P  26       5.665 -62.218 100.015  0.00 97.00      PROA   
ATOM    411  HD2 PRO P  26       4.380 -63.437 100.449  0.00 97.00      PROA   
ATOM    412  CA  PRO P  26       7.446 -64.417 101.123  0.00 97.00      PROA   
ATOM    413  HA  PRO P  26       7.282 -65.429 101.465  0.00 97.00      PROA   
ATOM    414  CB  PRO P  26       7.465 -64.355  99.585  0.00 97.00      PROA   
ATOM    415  HB1 PRO P  26       7.932 -65.258  99.142  0.00 97.00      PROA   
ATOM    416  HB2 PRO P  26       8.002 -63.450  99.222  0.00 97.00      PROA   
ATOM    417  CG  PRO P  26       5.988 -64.222  99.212  0.00 97.00      PROA   
ATOM    418  HG1 PRO P  26       5.833 -63.834  98.186  0.00 97.00      PROA   
ATOM    419  HG2 PRO P  26       5.488 -65.212  99.313  0.00 97.00      PROA   
ATOM    420  C   PRO P  26       8.790 -63.949 101.685  0.00 97.00      PROA   
ATOM    421  O   PRO P  26       9.804 -64.090 101.004  0.00 97.00      PROA   
ATOM    422  N   HSD P  27       8.839 -63.448 102.935  0.00 97.00      PROA   
ATOM    423  HN  HSD P  27       8.003 -63.446 103.480  0.00 97.00      PROA   
ATOM    424  CA  HSD P  27      10.059 -63.064 103.609  0.00 97.00      PROA   
ATOM    425  HA  HSD P  27      10.895 -63.092 102.923  0.00 97.00      PROA   
ATOM    426  CB  HSD P  27       9.991 -61.658 104.262  0.00 97.00      PROA   
ATOM    427  HB1 HSD P  27      10.849 -61.519 104.955  0.00 97.00      PROA   
ATOM    428  HB2 HSD P  27       9.057 -61.561 104.860  0.00 97.00      PROA   
ATOM    429  ND1 HSD P  27       8.984 -59.902 102.703  0.00 97.00      PROA   
ATOM    430  HD1 HSD P  27       8.026 -60.171 102.814  0.00 97.00      PROA   
ATOM    431  CG  HSD P  27      10.074 -60.527 103.271  0.00 97.00      PROA   
ATOM    432  CE1 HSD P  27       9.454 -58.831 102.016  0.00 97.00      PROA   
ATOM    433  HE1 HSD P  27       8.810 -58.145 101.466  0.00 97.00      PROA   
ATOM    434  NE2 HSD P  27      10.763 -58.715 102.112  0.00 97.00      PROA   
ATOM    435  CD2 HSD P  27      11.152 -59.777 102.909  0.00 97.00      PROA   
ATOM    436  HD2 HSD P  27      12.196 -59.890 103.174  0.00 97.00      PROA   
ATOM    437  C   HSD P  27      10.304 -64.069 104.702  0.00 97.00      PROA   
ATOM    438  O   HSD P  27       9.460 -64.269 105.570  0.00 97.00      PROA   
ATOM    439  N   LEU P  28      11.481 -64.734 104.690  0.00 97.00      PROA   
ATOM    440  HN  LEU P  28      12.110 -64.642 103.921  0.00 97.00      PROA   
ATOM    441  CA  LEU P  28      11.888 -65.662 105.730  0.00 97.00      PROA   
ATOM    442  HA  LEU P  28      11.114 -66.414 105.781  0.00 97.00      PROA   
ATOM    443  CB  LEU P  28      13.213 -66.385 105.368  0.00 97.00      PROA   
ATOM    444  HB1 LEU P  28      13.433 -67.150 106.145  0.00 97.00      PROA   
ATOM    445  HB2 LEU P  28      14.051 -65.657 105.357  0.00 97.00      PROA   
ATOM    446  CG  LEU P  28      13.210 -67.108 103.995  0.00 97.00      PROA   
ATOM    447  HG  LEU P  28      13.030 -66.355 103.192  0.00 97.00      PROA   
ATOM    448  CD1 LEU P  28      14.585 -67.744 103.717  0.00 97.00      PROA   
ATOM    449 HD11 LEU P  28      14.810 -68.515 104.484  0.00 97.00      PROA   
ATOM    450 HD12 LEU P  28      15.384 -66.974 103.741  0.00 97.00      PROA   
ATOM    451 HD13 LEU P  28      14.590 -68.229 102.718  0.00 97.00      PROA   
ATOM    452  CD2 LEU P  28      12.102 -68.173 103.893  0.00 97.00      PROA   
ATOM    453 HD21 LEU P  28      11.098 -67.713 103.992  0.00 97.00      PROA   
ATOM    454 HD22 LEU P  28      12.228 -68.932 104.695  0.00 97.00      PROA   
ATOM    455 HD23 LEU P  28      12.155 -68.688 102.911  0.00 97.00      PROA   
ATOM    456  C   LEU P  28      11.964 -65.069 107.142  0.00 97.00      PROA   
ATOM    457  O   LEU P  28      11.419 -65.713 108.038  0.00 97.00      PROA   
ATOM    458  N   PRO P  29      12.516 -63.893 107.463  0.00 97.00      PROA   
ATOM    459  CD  PRO P  29      13.492 -63.160 106.643  0.00 97.00      PROA   
ATOM    460  HD1 PRO P  29      13.117 -62.970 105.617  0.00 97.00      PROA   
ATOM    461  HD2 PRO P  29      14.439 -63.743 106.604  0.00 97.00      PROA   
ATOM    462  CA  PRO P  29      12.296 -63.244 108.758  0.00 97.00      PROA   
ATOM    463  HA  PRO P  29      12.326 -63.966 109.563  0.00 97.00      PROA   
ATOM    464  CB  PRO P  29      13.476 -62.257 108.841  0.00 97.00      PROA   
ATOM    465  HB1 PRO P  29      14.373 -62.808 109.206  0.00 97.00      PROA   
ATOM    466  HB2 PRO P  29      13.310 -61.394 109.514  0.00 97.00      PROA   
ATOM    467  CG  PRO P  29      13.719 -61.845 107.388  0.00 97.00      PROA   
ATOM    468  HG1 PRO P  29      12.951 -61.101 107.081  0.00 97.00      PROA   
ATOM    469  HG2 PRO P  29      14.730 -61.424 107.221  0.00 97.00      PROA   
ATOM    470  C   PRO P  29      10.947 -62.523 108.819  0.00 97.00      PROA   
ATOM    471  O   PRO P  29      10.883 -61.447 109.411  0.00 97.00      PROA   
ATOM    472  N   GLY P  30       9.853 -63.088 108.250  0.00 97.00      PROA   
ATOM    473  HN  GLY P  30       9.946 -63.977 107.804  0.00 97.00      PROA   
ATOM    474  CA  GLY P  30       8.548 -62.449 108.127  0.00 97.00      PROA   
ATOM    475  HA1 GLY P  30       7.998 -63.016 107.389  0.00 97.00      PROA   
ATOM    476  HA2 GLY P  30       8.691 -61.419 107.831  0.00 97.00      PROA   
ATOM    477  C   GLY P  30       7.737 -62.473 109.399  0.00 97.00      PROA   
ATOM    478  O   GLY P  30       6.668 -63.071 109.444  0.00 97.00      PROA   
ATOM    479  N   SER P  31       8.258 -61.782 110.440  0.00 97.00      PROA   
ATOM    480  HN  SER P  31       9.146 -61.367 110.247  0.00 97.00      PROA   
ATOM    481  CA  SER P  31       7.831 -61.635 111.831  0.00 97.00      PROA   
ATOM    482  HA  SER P  31       8.412 -62.362 112.377  0.00 97.00      PROA   
ATOM    483  CB  SER P  31       8.212 -60.224 112.373  0.00 97.00      PROA   
ATOM    484  HB1 SER P  31       7.648 -59.455 111.800  0.00 97.00      PROA   
ATOM    485  HB2 SER P  31       9.295 -60.049 112.197  0.00 97.00      PROA   
ATOM    486  OG  SER P  31       7.929 -60.044 113.762  0.00 97.00      PROA   
ATOM    487  HG1 SER P  31       8.752 -60.166 114.243  0.00 97.00      PROA   
ATOM    488  C   SER P  31       6.375 -61.919 112.164  0.00 97.00      PROA   
ATOM    489  O   SER P  31       5.470 -61.481 111.471  0.00 97.00      PROA   
ATOM    490  N   SER P  32       6.130 -62.658 113.270  0.00 97.00      PROA   
ATOM    491  HN  SER P  32       6.878 -62.923 113.874  0.00 97.00      PROA   
ATOM    492  CA  SER P  32       4.844 -63.216 113.641  0.00 97.00      PROA   
ATOM    493  HA  SER P  32       4.356 -63.548 112.735  0.00 97.00      PROA   
ATOM    494  CB  SER P  32       5.046 -64.457 114.551  0.00 97.00      PROA   
ATOM    495  HB1 SER P  32       5.560 -65.243 113.955  0.00 97.00      PROA   
ATOM    496  HB2 SER P  32       4.082 -64.882 114.903  0.00 97.00      PROA   
ATOM    497  OG  SER P  32       5.880 -64.150 115.667  0.00 97.00      PROA   
ATOM    498  HG1 SER P  32       5.363 -63.576 116.239  0.00 97.00      PROA   
ATOM    499  C   SER P  32       3.894 -62.239 114.319  0.00 97.00      PROA   
ATOM    500  O   SER P  32       3.401 -62.492 115.417  0.00 97.00      PROA   
ATOM    501  N   SER P  33       3.583 -61.110 113.647  0.00 97.00      PROA   
ATOM    502  HN  SER P  33       4.058 -60.911 112.793  0.00 97.00      PROA   
ATOM    503  CA  SER P  33       2.590 -60.146 114.080  0.00 97.00      PROA   
ATOM    504  HA  SER P  33       2.123 -60.484 114.995  0.00 97.00      PROA   
ATOM    505  CB  SER P  33       3.203 -58.738 114.308  0.00 97.00      PROA   
ATOM    506  HB1 SER P  33       3.652 -58.364 113.362  0.00 97.00      PROA   
ATOM    507  HB2 SER P  33       4.020 -58.821 115.059  0.00 97.00      PROA   
ATOM    508  OG  SER P  33       2.245 -57.788 114.773  0.00 97.00      PROA   
ATOM    509  HG1 SER P  33       2.138 -57.926 115.719  0.00 97.00      PROA   
ATOM    510  C   SER P  33       1.526 -60.087 113.004  0.00 97.00      PROA   
ATOM    511  O   SER P  33       1.831 -60.002 111.818  0.00 97.00      PROA   
ATOM    512  N   THR P  34       0.233 -60.162 113.402  0.00 97.00      PROA   
ATOM    513  HN  THR P  34      -0.006 -60.196 114.369  0.00 97.00      PROA   
ATOM    514  CA  THR P  34      -0.870 -60.252 112.459  0.00 97.00      PROA   
ATOM    515  HA  THR P  34      -0.606 -59.731 111.549  0.00 97.00      PROA   
ATOM    516  CB  THR P  34      -1.304 -61.685 112.140  0.00 97.00      PROA   
ATOM    517  HB  THR P  34      -1.814 -62.161 113.009  0.00 97.00      PROA   
ATOM    518  OG1 THR P  34      -0.173 -62.490 111.861  0.00 97.00      PROA   
ATOM    519  HG1 THR P  34       0.199 -62.694 112.721  0.00 97.00      PROA   
ATOM    520  CG2 THR P  34      -2.251 -61.726 110.924  0.00 97.00      PROA   
ATOM    521 HG21 THR P  34      -1.866 -61.085 110.104  0.00 97.00      PROA   
ATOM    522 HG22 THR P  34      -3.262 -61.372 111.204  0.00 97.00      PROA   
ATOM    523 HG23 THR P  34      -2.354 -62.765 110.548  0.00 97.00      PROA   
ATOM    524  C   THR P  34      -2.060 -59.571 113.068  0.00 97.00      PROA   
ATOM    525  O   THR P  34      -2.315 -59.690 114.262  0.00 97.00      PROA   
ATOM    526  N   GLN P  35      -2.853 -58.872 112.229  0.00 97.00      PROA   
ATOM    527  HN  GLN P  35      -2.560 -58.660 111.299  0.00 97.00      PROA   
ATOM    528  CA  GLN P  35      -4.189 -58.461 112.583  0.00 97.00      PROA   
ATOM    529  HA  GLN P  35      -4.409 -58.699 113.615  0.00 97.00      PROA   
ATOM    530  CB  GLN P  35      -4.407 -56.949 112.329  0.00 97.00      PROA   
ATOM    531  HB1 GLN P  35      -5.413 -56.663 112.707  0.00 97.00      PROA   
ATOM    532  HB2 GLN P  35      -4.384 -56.754 111.233  0.00 97.00      PROA   
ATOM    533  CG  GLN P  35      -3.322 -56.075 112.994  0.00 97.00      PROA   
ATOM    534  HG1 GLN P  35      -2.322 -56.314 112.571  0.00 97.00      PROA   
ATOM    535  HG2 GLN P  35      -3.292 -56.264 114.087  0.00 97.00      PROA   
ATOM    536  CD  GLN P  35      -3.576 -54.596 112.705  0.00 97.00      PROA   
ATOM    537  OE1 GLN P  35      -3.448 -54.163 111.561  0.00 97.00      PROA   
ATOM    538  NE2 GLN P  35      -3.920 -53.797 113.749  0.00 97.00      PROA   
ATOM    539 HE21 GLN P  35      -4.058 -52.824 113.569  0.00 97.00      PROA   
ATOM    540 HE22 GLN P  35      -3.994 -54.182 114.666  0.00 97.00      PROA   
ATOM    541  C   GLN P  35      -5.100 -59.265 111.686  0.00 97.00      PROA   
ATOM    542  O   GLN P  35      -4.956 -59.229 110.473  0.00 97.00      PROA   
ATOM    543  N   TRP P  36      -6.053 -60.028 112.268  0.00 97.00      PROA   
ATOM    544  HN  TRP P  36      -6.124 -60.071 113.261  0.00 97.00      PROA   
ATOM    545  CA  TRP P  36      -7.040 -60.806 111.538  0.00 97.00      PROA   
ATOM    546  HA  TRP P  36      -6.797 -60.827 110.485  0.00 97.00      PROA   
ATOM    547  CB  TRP P  36      -7.167 -62.260 112.065  0.00 97.00      PROA   
ATOM    548  HB1 TRP P  36      -8.140 -62.696 111.754  0.00 97.00      PROA   
ATOM    549  HB2 TRP P  36      -7.164 -62.226 113.178  0.00 97.00      PROA   
ATOM    550  CG  TRP P  36      -6.110 -63.215 111.609  0.00 97.00      PROA   
ATOM    551  CD1 TRP P  36      -4.938 -63.511 112.248  0.00 97.00      PROA   
ATOM    552  HD1 TRP P  36      -4.550 -62.967 113.089  0.00 97.00      PROA   
ATOM    553  NE1 TRP P  36      -4.315 -64.555 111.623  0.00 97.00      PROA   
ATOM    554  HE1 TRP P  36      -3.489 -64.983 111.923  0.00 97.00      PROA   
ATOM    555  CE2 TRP P  36      -5.054 -64.949 110.549  0.00 97.00      PROA   
ATOM    556  CD2 TRP P  36      -6.198 -64.118 110.494  0.00 97.00      PROA   
ATOM    557  CE3 TRP P  36      -7.136 -64.306 109.477  0.00 97.00      PROA   
ATOM    558  HE3 TRP P  36      -8.013 -63.681 109.399  0.00 97.00      PROA   
ATOM    559  CZ3 TRP P  36      -6.911 -65.314 108.536  0.00 97.00      PROA   
ATOM    560  HZ3 TRP P  36      -7.612 -65.461 107.726  0.00 97.00      PROA   
ATOM    561  CZ2 TRP P  36      -4.842 -65.962 109.628  0.00 97.00      PROA   
ATOM    562  HZ2 TRP P  36      -3.968 -66.593 109.675  0.00 97.00      PROA   
ATOM    563  CH2 TRP P  36      -5.789 -66.133 108.618  0.00 97.00      PROA   
ATOM    564  HH2 TRP P  36      -5.634 -66.892 107.865  0.00 97.00      PROA   
ATOM    565  C   TRP P  36      -8.383 -60.136 111.681  0.00 97.00      PROA   
ATOM    566  O   TRP P  36      -8.654 -59.500 112.691  0.00 97.00      PROA   
ATOM    567  N   PHE P  37      -9.257 -60.250 110.654  0.00 97.00      PROA   
ATOM    568  HN  PHE P  37      -8.986 -60.717 109.814  0.00 97.00      PROA   
ATOM    569  CA  PHE P  37     -10.554 -59.607 110.633  0.00 97.00      PROA   
ATOM    570  HA  PHE P  37     -10.828 -59.325 111.638  0.00 97.00      PROA   
ATOM    571  CB  PHE P  37     -10.604 -58.357 109.703  0.00 97.00      PROA   
ATOM    572  HB1 PHE P  37     -11.579 -57.835 109.814  0.00 97.00      PROA   
ATOM    573  HB2 PHE P  37     -10.486 -58.659 108.641  0.00 97.00      PROA   
ATOM    574  CG  PHE P  37      -9.497 -57.379 110.025  0.00 97.00      PROA   
ATOM    575  CD1 PHE P  37      -9.730 -56.293 110.886  0.00 97.00      PROA   
ATOM    576  HD1 PHE P  37     -10.707 -56.162 111.327  0.00 97.00      PROA   
ATOM    577  CE1 PHE P  37      -8.706 -55.386 111.190  0.00 97.00      PROA   
ATOM    578  HE1 PHE P  37      -8.899 -54.561 111.859  0.00 97.00      PROA   
ATOM    579  CZ  PHE P  37      -7.432 -55.557 110.634  0.00 97.00      PROA   
ATOM    580  HZ  PHE P  37      -6.636 -54.869 110.881  0.00 97.00      PROA   
ATOM    581  CD2 PHE P  37      -8.220 -57.518 109.448  0.00 97.00      PROA   
ATOM    582  HD2 PHE P  37      -8.022 -58.345 108.784  0.00 97.00      PROA   
ATOM    583  CE2 PHE P  37      -7.189 -56.627 109.765  0.00 97.00      PROA   
ATOM    584  HE2 PHE P  37      -6.204 -56.778 109.352  0.00 97.00      PROA   
ATOM    585  C   PHE P  37     -11.580 -60.600 110.126  0.00 97.00      PROA   
ATOM    586  O   PHE P  37     -11.344 -61.302 109.147  0.00 97.00      PROA   
ATOM    587  N   LEU P  38     -12.764 -60.658 110.785  0.00 97.00      PROA   
ATOM    588  HN  LEU P  38     -12.895 -60.127 111.621  0.00 97.00      PROA   
ATOM    589  CA  LEU P  38     -13.928 -61.396 110.337  0.00 97.00      PROA   
ATOM    590  HA  LEU P  38     -13.702 -61.938 109.434  0.00 97.00      PROA   
ATOM    591  CB  LEU P  38     -14.504 -62.368 111.402  0.00 97.00      PROA   
ATOM    592  HB1 LEU P  38     -15.419 -62.864 111.009  0.00 97.00      PROA   
ATOM    593  HB2 LEU P  38     -14.785 -61.797 112.316  0.00 97.00      PROA   
ATOM    594  CG  LEU P  38     -13.525 -63.475 111.837  0.00 97.00      PROA   
ATOM    595  HG  LEU P  38     -12.629 -62.968 112.254  0.00 97.00      PROA   
ATOM    596  CD1 LEU P  38     -14.127 -64.355 112.947  0.00 97.00      PROA   
ATOM    597 HD11 LEU P  38     -15.033 -64.876 112.570  0.00 97.00      PROA   
ATOM    598 HD12 LEU P  38     -14.408 -63.741 113.827  0.00 97.00      PROA   
ATOM    599 HD13 LEU P  38     -13.393 -65.125 113.267  0.00 97.00      PROA   
ATOM    600  CD2 LEU P  38     -13.078 -64.350 110.658  0.00 97.00      PROA   
ATOM    601 HD21 LEU P  38     -12.565 -63.753 109.877  0.00 97.00      PROA   
ATOM    602 HD22 LEU P  38     -13.956 -64.855 110.203  0.00 97.00      PROA   
ATOM    603 HD23 LEU P  38     -12.376 -65.128 111.021  0.00 97.00      PROA   
ATOM    604  C   LEU P  38     -15.002 -60.386 110.040  0.00 97.00      PROA   
ATOM    605  O   LEU P  38     -15.490 -59.716 110.945  0.00 97.00      PROA   
ATOM    606  N   ASN P  39     -15.404 -60.241 108.753  0.00 97.00      PROA   
ATOM    607  HN  ASN P  39     -15.023 -60.833 108.043  0.00 97.00      PROA   
ATOM    608  CA  ASN P  39     -16.456 -59.319 108.335  0.00 97.00      PROA   
ATOM    609  HA  ASN P  39     -16.474 -59.340 107.254  0.00 97.00      PROA   
ATOM    610  CB  ASN P  39     -17.860 -59.747 108.861  0.00 97.00      PROA   
ATOM    611  HB1 ASN P  39     -18.652 -59.125 108.394  0.00 97.00      PROA   
ATOM    612  HB2 ASN P  39     -17.905 -59.612 109.963  0.00 97.00      PROA   
ATOM    613  CG  ASN P  39     -18.142 -61.213 108.509  0.00 97.00      PROA   
ATOM    614  OD1 ASN P  39     -17.760 -61.696 107.442  0.00 97.00      PROA   
ATOM    615  ND2 ASN P  39     -18.793 -61.958 109.444  0.00 97.00      PROA   
ATOM    616 HD21 ASN P  39     -18.933 -62.930 109.262  0.00 97.00      PROA   
ATOM    617 HD22 ASN P  39     -19.072 -61.543 110.309  0.00 97.00      PROA   
ATOM    618  C   ASN P  39     -16.166 -57.876 108.746  0.00 97.00      PROA   
ATOM    619  O   ASN P  39     -17.045 -57.149 109.205  0.00 97.00      PROA   
ATOM    620  N   GLY P  40     -14.888 -57.446 108.618  0.00 97.00      PROA   
ATOM    621  HN  GLY P  40     -14.220 -58.052 108.195  0.00 97.00      PROA   
ATOM    622  CA  GLY P  40     -14.408 -56.154 109.092  0.00 97.00      PROA   
ATOM    623  HA1 GLY P  40     -15.184 -55.415 108.943  0.00 97.00      PROA   
ATOM    624  HA2 GLY P  40     -13.518 -55.922 108.525  0.00 97.00      PROA   
ATOM    625  C   GLY P  40     -14.017 -56.110 110.556  0.00 97.00      PROA   
ATOM    626  O   GLY P  40     -13.222 -55.259 110.950  0.00 97.00      PROA   
ATOM    627  N   THR P  41     -14.552 -57.009 111.413  0.00 97.00      PROA   
ATOM    628  HN  THR P  41     -15.154 -57.728 111.071  0.00 97.00      PROA   
ATOM    629  CA  THR P  41     -14.329 -56.976 112.856  0.00 97.00      PROA   
ATOM    630  HA  THR P  41     -14.246 -55.943 113.164  0.00 97.00      PROA   
ATOM    631  CB  THR P  41     -15.472 -57.598 113.652  0.00 97.00      PROA   
ATOM    632  HB  THR P  41     -15.630 -58.656 113.339  0.00 97.00      PROA   
ATOM    633  OG1 THR P  41     -16.672 -56.873 113.415  0.00 97.00      PROA   
ATOM    634  HG1 THR P  41     -16.819 -56.892 112.468  0.00 97.00      PROA   
ATOM    635  CG2 THR P  41     -15.214 -57.556 115.173  0.00 97.00      PROA   
ATOM    636 HG21 THR P  41     -15.025 -56.512 115.502  0.00 97.00      PROA   
ATOM    637 HG22 THR P  41     -14.352 -58.189 115.464  0.00 97.00      PROA   
ATOM    638 HG23 THR P  41     -16.109 -57.932 115.713  0.00 97.00      PROA   
ATOM    639  C   THR P  41     -13.037 -57.675 113.219  0.00 97.00      PROA   
ATOM    640  O   THR P  41     -12.850 -58.848 112.922  0.00 97.00      PROA   
ATOM    641  N   ALA P  42     -12.104 -56.963 113.889  0.00 97.00      PROA   
ATOM    642  HN  ALA P  42     -12.266 -56.007 114.119  0.00 97.00      PROA   
ATOM    643  CA  ALA P  42     -10.821 -57.496 114.304  0.00 97.00      PROA   
ATOM    644  HA  ALA P  42     -10.348 -57.883 113.414  0.00 97.00      PROA   
ATOM    645  CB  ALA P  42      -9.927 -56.369 114.853  0.00 97.00      PROA   
ATOM    646  HB1 ALA P  42     -10.373 -55.930 115.771  0.00 97.00      PROA   
ATOM    647  HB2 ALA P  42      -9.831 -55.561 114.095  0.00 97.00      PROA   
ATOM    648  HB3 ALA P  42      -8.910 -56.745 115.089  0.00 97.00      PROA   
ATOM    649  C   ALA P  42     -10.880 -58.630 115.328  0.00 97.00      PROA   
ATOM    650  O   ALA P  42     -11.572 -58.550 116.341  0.00 97.00      PROA   
ATOM    651  N   ILE P  43     -10.100 -59.712 115.090  0.00 97.00      PROA   
ATOM    652  HN  ILE P  43      -9.561 -59.753 114.250  0.00 97.00      PROA   
ATOM    653  CA  ILE P  43      -9.913 -60.813 116.020  0.00 97.00      PROA   
ATOM    654  HA  ILE P  43     -10.772 -60.850 116.675  0.00 97.00      PROA   
ATOM    655  CB  ILE P  43      -9.737 -62.198 115.368  0.00 97.00      PROA   
ATOM    656  HB  ILE P  43      -8.665 -62.367 115.109  0.00 97.00      PROA   
ATOM    657  CG2 ILE P  43     -10.186 -63.288 116.374  0.00 97.00      PROA   
ATOM    658 HG21 ILE P  43     -11.259 -63.155 116.627  0.00 97.00      PROA   
ATOM    659 HG22 ILE P  43      -9.594 -63.264 117.310  0.00 97.00      PROA   
ATOM    660 HG23 ILE P  43     -10.062 -64.300 115.942  0.00 97.00      PROA   
ATOM    661  CG1 ILE P  43     -10.514 -62.341 114.034  0.00 97.00      PROA   
ATOM    662 HG11 ILE P  43     -10.187 -61.557 113.321  0.00 97.00      PROA   
ATOM    663 HG12 ILE P  43     -11.599 -62.194 114.222  0.00 97.00      PROA   
ATOM    664  CD  ILE P  43     -10.283 -63.701 113.359  0.00 97.00      PROA   
ATOM    665  HD1 ILE P  43      -9.215 -64.000 113.425  0.00 97.00      PROA   
ATOM    666  HD2 ILE P  43     -10.560 -63.659 112.285  0.00 97.00      PROA   
ATOM    667  HD3 ILE P  43     -10.902 -64.487 113.840  0.00 97.00      PROA   
ATOM    668  C   ILE P  43      -8.676 -60.480 116.839  0.00 97.00      PROA   
ATOM    669  O   ILE P  43      -7.798 -59.743 116.395  0.00 97.00      PROA   
ATOM    670  N   GLN P  44      -8.557 -61.040 118.063  0.00 97.00      PROA   
ATOM    671  HN  GLN P  44      -9.292 -61.597 118.443  0.00 97.00      PROA   
ATOM    672  CA  GLN P  44      -7.405 -60.840 118.922  0.00 97.00      PROA   
ATOM    673  HA  GLN P  44      -7.038 -59.830 118.797  0.00 97.00      PROA   
ATOM    674  CB  GLN P  44      -7.809 -61.052 120.405  0.00 97.00      PROA   
ATOM    675  HB1 GLN P  44      -6.926 -60.832 121.045  0.00 97.00      PROA   
ATOM    676  HB2 GLN P  44      -8.086 -62.118 120.567  0.00 97.00      PROA   
ATOM    677  CG  GLN P  44      -8.987 -60.171 120.902  0.00 97.00      PROA   
ATOM    678  HG1 GLN P  44      -9.085 -60.295 122.003  0.00 97.00      PROA   
ATOM    679  HG2 GLN P  44      -9.943 -60.500 120.443  0.00 97.00      PROA   
ATOM    680  CD  GLN P  44      -8.769 -58.675 120.634  0.00 97.00      PROA   
ATOM    681  OE1 GLN P  44      -8.087 -57.995 121.409  0.00 97.00      PROA   
ATOM    682  NE2 GLN P  44      -9.367 -58.133 119.537  0.00 97.00      PROA   
ATOM    683 HE21 GLN P  44      -9.218 -57.161 119.366  0.00 97.00      PROA   
ATOM    684 HE22 GLN P  44      -9.896 -58.700 118.907  0.00 97.00      PROA   
ATOM    685  C   GLN P  44      -6.265 -61.792 118.551  0.00 97.00      PROA   
ATOM    686  O   GLN P  44      -5.150 -61.674 119.058  0.00 97.00      PROA   
ATOM    687  N   THR P  45      -6.517 -62.746 117.620  0.00 97.00      PROA   
ATOM    688  HN  THR P  45      -7.439 -62.830 117.253  0.00 97.00      PROA   
ATOM    689  CA  THR P  45      -5.546 -63.688 117.077  0.00 97.00      PROA   
ATOM    690  HA  THR P  45      -5.165 -64.271 117.903  0.00 97.00      PROA   
ATOM    691  CB  THR P  45      -6.183 -64.635 116.058  0.00 97.00      PROA   
ATOM    692  HB  THR P  45      -6.558 -64.065 115.176  0.00 97.00      PROA   
ATOM    693  OG1 THR P  45      -7.288 -65.306 116.647  0.00 97.00      PROA   
ATOM    694  HG1 THR P  45      -7.616 -65.908 115.974  0.00 97.00      PROA   
ATOM    695  CG2 THR P  45      -5.192 -65.719 115.597  0.00 97.00      PROA   
ATOM    696 HG21 THR P  45      -4.828 -66.291 116.477  0.00 97.00      PROA   
ATOM    697 HG22 THR P  45      -4.326 -65.285 115.058  0.00 97.00      PROA   
ATOM    698 HG23 THR P  45      -5.687 -66.433 114.907  0.00 97.00      PROA   
ATOM    699  C   THR P  45      -4.380 -62.991 116.398  0.00 97.00      PROA   
ATOM    700  O   THR P  45      -4.543 -62.410 115.331  0.00 97.00      PROA   
ATOM    701  N   SER P  46      -3.166 -63.030 116.996  0.00 97.00      PROA   
ATOM    702  HN  SER P  46      -3.074 -63.389 117.922  0.00 97.00      PROA   
ATOM    703  CA  SER P  46      -2.003 -62.366 116.421  0.00 97.00      PROA   
ATOM    704  HA  SER P  46      -2.325 -61.625 115.706  0.00 97.00      PROA   
ATOM    705  CB  SER P  46      -1.186 -61.632 117.511  0.00 97.00      PROA   
ATOM    706  HB1 SER P  46      -0.266 -61.185 117.074  0.00 97.00      PROA   
ATOM    707  HB2 SER P  46      -0.886 -62.339 118.314  0.00 97.00      PROA   
ATOM    708  OG  SER P  46      -1.943 -60.561 118.071  0.00 97.00      PROA   
ATOM    709  HG1 SER P  46      -2.798 -60.910 118.338  0.00 97.00      PROA   
ATOM    710  C   SER P  46      -1.065 -63.308 115.683  0.00 97.00      PROA   
ATOM    711  O   SER P  46      -0.145 -62.864 114.997  0.00 97.00      PROA   
ATOM    712  N   THR P  47      -1.292 -64.639 115.767  0.00 97.00      PROA   
ATOM    713  HN  THR P  47      -2.058 -64.967 116.311  0.00 97.00      PROA   
ATOM    714  CA  THR P  47      -0.539 -65.643 115.019  0.00 97.00      PROA   
ATOM    715  HA  THR P  47       0.497 -65.418 115.213  0.00 97.00      PROA   
ATOM    716  CB  THR P  47      -0.726 -67.086 115.529  0.00 97.00      PROA   
ATOM    717  HB  THR P  47      -0.204 -67.191 116.507  0.00 97.00      PROA   
ATOM    718  OG1 THR P  47      -0.212 -68.082 114.646  0.00 97.00      PROA   
ATOM    719  HG1 THR P  47      -0.571 -68.916 114.956  0.00 97.00      PROA   
ATOM    720  CG2 THR P  47      -2.217 -67.390 115.738  0.00 97.00      PROA   
ATOM    721 HG21 THR P  47      -2.789 -67.158 114.816  0.00 97.00      PROA   
ATOM    722 HG22 THR P  47      -2.630 -66.798 116.578  0.00 97.00      PROA   
ATOM    723 HG23 THR P  47      -2.368 -68.466 115.975  0.00 97.00      PROA   
ATOM    724  C   THR P  47      -0.778 -65.535 113.508  0.00 97.00      PROA   
ATOM    725  O   THR P  47      -1.903 -65.235 113.116  0.00 97.00      PROA   
ATOM    726  N   PRO P  48       0.188 -65.798 112.617  0.00 97.00      PROA   
ATOM    727  CD  PRO P  48       1.619 -65.643 112.910  0.00 97.00      PROA   
ATOM    728  HD1 PRO P  48       2.026 -66.634 113.208  0.00 97.00      PROA   
ATOM    729  HD2 PRO P  48       1.814 -64.892 113.708  0.00 97.00      PROA   
ATOM    730  CA  PRO P  48      -0.066 -65.795 111.179  0.00 97.00      PROA   
ATOM    731  HA  PRO P  48      -0.594 -64.886 110.925  0.00 97.00      PROA   
ATOM    732  CB  PRO P  48       1.342 -65.862 110.560  0.00 97.00      PROA   
ATOM    733  HB1 PRO P  48       1.381 -65.373 109.567  0.00 97.00      PROA   
ATOM    734  HB2 PRO P  48       1.689 -66.916 110.460  0.00 97.00      PROA   
ATOM    735  CG  PRO P  48       2.231 -65.170 111.593  0.00 97.00      PROA   
ATOM    736  HG1 PRO P  48       3.302 -65.434 111.489  0.00 97.00      PROA   
ATOM    737  HG2 PRO P  48       2.110 -64.067 111.507  0.00 97.00      PROA   
ATOM    738  C   PRO P  48      -0.883 -66.969 110.675  0.00 97.00      PROA   
ATOM    739  O   PRO P  48      -1.120 -67.009 109.474  0.00 97.00      PROA   
ATOM    740  N   THR P  49      -1.338 -67.915 111.532  0.00 97.00      PROA   
ATOM    741  HN  THR P  49      -1.101 -67.874 112.499  0.00 97.00      PROA   
ATOM    742  CA  THR P  49      -2.240 -68.975 111.109  0.00 97.00      PROA   
ATOM    743  HA  THR P  49      -2.608 -68.723 110.128  0.00 97.00      PROA   
ATOM    744  CB  THR P  49      -1.591 -70.357 110.981  0.00 97.00      PROA   
ATOM    745  HB  THR P  49      -0.610 -70.210 110.476  0.00 97.00      PROA   
ATOM    746  OG1 THR P  49      -2.365 -71.216 110.153  0.00 97.00      PROA   
ATOM    747  HG1 THR P  49      -1.731 -71.832 109.768  0.00 97.00      PROA   
ATOM    748  CG2 THR P  49      -1.338 -71.074 112.319  0.00 97.00      PROA   
ATOM    749 HG21 THR P  49      -2.296 -71.344 112.813  0.00 97.00      PROA   
ATOM    750 HG22 THR P  49      -0.744 -70.430 112.998  0.00 97.00      PROA   
ATOM    751 HG23 THR P  49      -0.775 -72.016 112.139  0.00 97.00      PROA   
ATOM    752  C   THR P  49      -3.437 -68.984 112.029  0.00 97.00      PROA   
ATOM    753  O   THR P  49      -3.320 -68.994 113.251  0.00 97.00      PROA   
ATOM    754  N   TYR P  50      -4.650 -68.972 111.438  0.00 97.00      PROA   
ATOM    755  HN  TYR P  50      -4.718 -68.937 110.441  0.00 97.00      PROA   
ATOM    756  CA  TYR P  50      -5.894 -69.037 112.167  0.00 97.00      PROA   
ATOM    757  HA  TYR P  50      -5.727 -68.780 113.203  0.00 97.00      PROA   
ATOM    758  CB  TYR P  50      -6.955 -68.076 111.563  0.00 97.00      PROA   
ATOM    759  HB1 TYR P  50      -7.235 -68.374 110.530  0.00 97.00      PROA   
ATOM    760  HB2 TYR P  50      -6.520 -67.055 111.511  0.00 97.00      PROA   
ATOM    761  CG  TYR P  50      -8.196 -68.002 112.417  0.00 97.00      PROA   
ATOM    762  CD1 TYR P  50      -9.292 -68.852 112.185  0.00 97.00      PROA   
ATOM    763  HD1 TYR P  50      -9.246 -69.585 111.393  0.00 97.00      PROA   
ATOM    764  CE1 TYR P  50     -10.455 -68.741 112.958  0.00 97.00      PROA   
ATOM    765  HE1 TYR P  50     -11.304 -69.377 112.758  0.00 97.00      PROA   
ATOM    766  CZ  TYR P  50     -10.526 -67.793 113.983  0.00 97.00      PROA   
ATOM    767  OH  TYR P  50     -11.698 -67.674 114.759  0.00 97.00      PROA   
ATOM    768  HH  TYR P  50     -12.341 -68.299 114.414  0.00 97.00      PROA   
ATOM    769  CD2 TYR P  50      -8.290 -67.035 113.432  0.00 97.00      PROA   
ATOM    770  HD2 TYR P  50      -7.469 -66.353 113.592  0.00 97.00      PROA   
ATOM    771  CE2 TYR P  50      -9.441 -66.945 114.225  0.00 97.00      PROA   
ATOM    772  HE2 TYR P  50      -9.509 -66.207 115.008  0.00 97.00      PROA   
ATOM    773  C   TYR P  50      -6.350 -70.475 112.085  0.00 97.00      PROA   
ATOM    774  O   TYR P  50      -6.709 -70.955 111.017  0.00 97.00      PROA   
ATOM    775  N   HSD P  51      -6.331 -71.198 113.226  0.00 97.00      PROA   
ATOM    776  HN  HSD P  51      -6.072 -70.775 114.089  0.00 97.00      PROA   
ATOM    777  CA  HSD P  51      -6.545 -72.630 113.257  0.00 97.00      PROA   
ATOM    778  HA  HSD P  51      -6.501 -73.035 112.256  0.00 97.00      PROA   
ATOM    779  CB  HSD P  51      -5.449 -73.337 114.102  0.00 97.00      PROA   
ATOM    780  HB1 HSD P  51      -5.405 -72.879 115.113  0.00 97.00      PROA   
ATOM    781  HB2 HSD P  51      -4.471 -73.139 113.609  0.00 97.00      PROA   
ATOM    782  ND1 HSD P  51      -6.448 -75.441 115.156  0.00 97.00      PROA   
ATOM    783  HD1 HSD P  51      -7.155 -74.983 115.699  0.00 97.00      PROA   
ATOM    784  CG  HSD P  51      -5.597 -74.832 114.256  0.00 97.00      PROA   
ATOM    785  CE1 HSD P  51      -6.191 -76.770 115.109  0.00 97.00      PROA   
ATOM    786  HE1 HSD P  51      -6.733 -77.494 115.717  0.00 97.00      PROA   
ATOM    787  NE2 HSD P  51      -5.230 -77.059 114.254  0.00 97.00      PROA   
ATOM    788  CD2 HSD P  51      -4.851 -75.838 113.722  0.00 97.00      PROA   
ATOM    789  HD2 HSD P  51      -4.044 -75.789 113.001  0.00 97.00      PROA   
ATOM    790  C   HSD P  51      -7.903 -72.959 113.819  0.00 97.00      PROA   
ATOM    791  O   HSD P  51      -8.150 -72.824 115.016  0.00 97.00      PROA   
ATOM    792  N   ILE P  52      -8.810 -73.462 112.955  0.00 97.00      PROA   
ATOM    793  HN  ILE P  52      -8.619 -73.536 111.976  0.00 97.00      PROA   
ATOM    794  CA  ILE P  52     -10.099 -73.973 113.356  0.00 97.00      PROA   
ATOM    795  HA  ILE P  52     -10.395 -73.532 114.298  0.00 97.00      PROA   
ATOM    796  CB  ILE P  52     -11.185 -73.660 112.334  0.00 97.00      PROA   
ATOM    797  HB  ILE P  52     -10.857 -74.029 111.341  0.00 97.00      PROA   
ATOM    798  CG2 ILE P  52     -12.506 -74.372 112.683  0.00 97.00      PROA   
ATOM    799 HG21 ILE P  52     -12.860 -74.075 113.692  0.00 97.00      PROA   
ATOM    800 HG22 ILE P  52     -12.412 -75.476 112.634  0.00 97.00      PROA   
ATOM    801 HG23 ILE P  52     -13.285 -74.073 111.952  0.00 97.00      PROA   
ATOM    802  CG1 ILE P  52     -11.401 -72.131 112.222  0.00 97.00      PROA   
ATOM    803 HG11 ILE P  52     -10.435 -71.593 112.320  0.00 97.00      PROA   
ATOM    804 HG12 ILE P  52     -12.047 -71.810 113.070  0.00 97.00      PROA   
ATOM    805  CD  ILE P  52     -12.050 -71.695 110.905  0.00 97.00      PROA   
ATOM    806  HD1 ILE P  52     -13.025 -72.204 110.761  0.00 97.00      PROA   
ATOM    807  HD2 ILE P  52     -11.391 -71.925 110.042  0.00 97.00      PROA   
ATOM    808  HD3 ILE P  52     -12.235 -70.602 110.920  0.00 97.00      PROA   
ATOM    809  C   ILE P  52      -9.927 -75.463 113.544  0.00 97.00      PROA   
ATOM    810  O   ILE P  52      -9.764 -76.220 112.590  0.00 97.00      PROA   
ATOM    811  N   THR P  53      -9.936 -75.919 114.817  0.00 97.00      PROA   
ATOM    812  HN  THR P  53      -9.988 -75.269 115.572  0.00 97.00      PROA   
ATOM    813  CA  THR P  53      -9.770 -77.317 115.190  0.00 97.00      PROA   
ATOM    814  HA  THR P  53      -8.829 -77.647 114.770  0.00 97.00      PROA   
ATOM    815  CB  THR P  53      -9.724 -77.511 116.702  0.00 97.00      PROA   
ATOM    816  HB  THR P  53     -10.716 -77.283 117.155  0.00 97.00      PROA   
ATOM    817  OG1 THR P  53      -8.767 -76.629 117.273  0.00 97.00      PROA   
ATOM    818  HG1 THR P  53      -8.747 -76.843 118.208  0.00 97.00      PROA   
ATOM    819  CG2 THR P  53      -9.301 -78.948 117.070  0.00 97.00      PROA   
ATOM    820 HG21 THR P  53      -8.321 -79.190 116.604  0.00 97.00      PROA   
ATOM    821 HG22 THR P  53     -10.049 -79.690 116.728  0.00 97.00      PROA   
ATOM    822 HG23 THR P  53      -9.200 -79.051 118.172  0.00 97.00      PROA   
ATOM    823  C   THR P  53     -10.853 -78.202 114.613  0.00 97.00      PROA   
ATOM    824  O   THR P  53     -10.571 -79.291 114.114  0.00 97.00      PROA   
ATOM    825  N   SER P  54     -12.119 -77.732 114.652  0.00 97.00      PROA   
ATOM    826  HN  SER P  54     -12.313 -76.820 115.003  0.00 97.00      PROA   
ATOM    827  CA  SER P  54     -13.259 -78.500 114.208  0.00 97.00      PROA   
ATOM    828  HA  SER P  54     -13.009 -78.979 113.271  0.00 97.00      PROA   
ATOM    829  CB  SER P  54     -13.777 -79.528 115.259  0.00 97.00      PROA   
ATOM    830  HB1 SER P  54     -14.627 -80.110 114.846  0.00 97.00      PROA   
ATOM    831  HB2 SER P  54     -14.128 -79.002 116.172  0.00 97.00      PROA   
ATOM    832  OG  SER P  54     -12.760 -80.436 115.667  0.00 97.00      PROA   
ATOM    833  HG1 SER P  54     -12.388 -80.804 114.861  0.00 97.00      PROA   
ATOM    834  C   SER P  54     -14.363 -77.496 113.980  0.00 97.00      PROA   
ATOM    835  O   SER P  54     -14.886 -76.925 114.932  0.00 97.00      PROA   
ATOM    836  N   ALA P  55     -14.714 -77.224 112.704  0.00 97.00      PROA   
ATOM    837  HN  ALA P  55     -14.264 -77.703 111.949  0.00 97.00      PROA   
ATOM    838  CA  ALA P  55     -15.541 -76.105 112.293  0.00 97.00      PROA   
ATOM    839  HA  ALA P  55     -15.028 -75.224 112.637  0.00 97.00      PROA   
ATOM    840  CB  ALA P  55     -15.604 -76.038 110.754  0.00 97.00      PROA   
ATOM    841  HB1 ALA P  55     -16.112 -76.937 110.342  0.00 97.00      PROA   
ATOM    842  HB2 ALA P  55     -14.572 -76.012 110.339  0.00 97.00      PROA   
ATOM    843  HB3 ALA P  55     -16.138 -75.127 110.416  0.00 97.00      PROA   
ATOM    844  C   ALA P  55     -16.954 -76.012 112.856  0.00 97.00      PROA   
ATOM    845  O   ALA P  55     -17.690 -76.992 112.928  0.00 97.00      PROA   
ATOM    846  N   SER P  56     -17.362 -74.777 113.246  0.00 97.00      PROA   
ATOM    847  HN  SER P  56     -16.711 -74.016 113.229  0.00 97.00      PROA   
ATOM    848  CA  SER P  56     -18.707 -74.419 113.666  0.00 97.00      PROA   
ATOM    849  HA  SER P  56     -19.270 -75.326 113.827  0.00 97.00      PROA   
ATOM    850  CB  SER P  56     -18.756 -73.592 114.984  0.00 97.00      PROA   
ATOM    851  HB1 SER P  56     -18.203 -74.149 115.770  0.00 97.00      PROA   
ATOM    852  HB2 SER P  56     -19.808 -73.476 115.326  0.00 97.00      PROA   
ATOM    853  OG  SER P  56     -18.159 -72.303 114.858  0.00 97.00      PROA   
ATOM    854  HG1 SER P  56     -18.579 -71.745 115.527  0.00 97.00      PROA   
ATOM    855  C   SER P  56     -19.395 -73.660 112.549  0.00 97.00      PROA   
ATOM    856  O   SER P  56     -18.779 -73.284 111.558  0.00 97.00      PROA   
ATOM    857  N   GLU P  57     -20.721 -73.422 112.676  0.00 97.00      PROA   
ATOM    858  HN  GLU P  57     -21.215 -73.712 113.493  0.00 97.00      PROA   
ATOM    859  CA  GLU P  57     -21.514 -72.635 111.746  0.00 97.00      PROA   
ATOM    860  HA  GLU P  57     -21.441 -73.076 110.761  0.00 97.00      PROA   
ATOM    861  CB  GLU P  57     -22.986 -72.602 112.243  0.00 97.00      PROA   
ATOM    862  HB1 GLU P  57     -23.614 -72.022 111.533  0.00 97.00      PROA   
ATOM    863  HB2 GLU P  57     -23.003 -72.062 113.219  0.00 97.00      PROA   
ATOM    864  CG  GLU P  57     -23.641 -73.978 112.533  0.00 97.00      PROA   
ATOM    865  HG1 GLU P  57     -24.614 -73.782 113.043  0.00 97.00      PROA   
ATOM    866  HG2 GLU P  57     -23.027 -74.586 113.225  0.00 97.00      PROA   
ATOM    867  CD  GLU P  57     -23.851 -74.843 111.298  0.00 97.00      PROA   
ATOM    868  OE1 GLU P  57     -24.958 -74.995 110.862  0.00 97.00      PROA   
ATOM    869  OE2 GLU P  57     -22.919 -75.452 110.738  0.00 97.00      PROA   
ATOM    870  C   GLU P  57     -20.993 -71.196 111.696  0.00 97.00      PROA   
ATOM    871  O   GLU P  57     -20.845 -70.574 110.648  0.00 97.00      PROA   
ATOM    872  N   ASP P  58     -20.678 -70.691 112.899  0.00 97.00      PROA   
ATOM    873  HN  ASP P  58     -20.874 -71.267 113.691  0.00 97.00      PROA   
ATOM    874  CA  ASP P  58     -20.255 -69.381 113.324  0.00 97.00      PROA   
ATOM    875  HA  ASP P  58     -20.890 -68.663 112.826  0.00 97.00      PROA   
ATOM    876  CB  ASP P  58     -20.489 -69.233 114.871  0.00 97.00      PROA   
ATOM    877  HB1 ASP P  58     -21.488 -68.760 115.013  0.00 97.00      PROA   
ATOM    878  HB2 ASP P  58     -19.733 -68.576 115.341  0.00 97.00      PROA   
ATOM    879  CG  ASP P  58     -20.558 -70.565 115.646  0.00 97.00      PROA   
ATOM    880  OD1 ASP P  58     -21.478 -71.387 115.384  0.00 97.00      PROA   
ATOM    881  OD2 ASP P  58     -19.692 -70.765 116.536  0.00 97.00      PROA   
ATOM    882  C   ASP P  58     -18.838 -69.001 112.904  0.00 97.00      PROA   
ATOM    883  O   ASP P  58     -18.516 -67.815 112.844  0.00 97.00      PROA   
ATOM    884  N   ASP P  59     -17.981 -69.977 112.517  0.00 97.00      PROA   
ATOM    885  HN  ASP P  59     -18.176 -70.931 112.734  0.00 97.00      PROA   
ATOM    886  CA  ASP P  59     -16.740 -69.753 111.783  0.00 97.00      PROA   
ATOM    887  HA  ASP P  59     -16.106 -69.109 112.379  0.00 97.00      PROA   
ATOM    888  CB  ASP P  59     -16.022 -71.110 111.524  0.00 97.00      PROA   
ATOM    889  HB1 ASP P  59     -15.247 -71.006 110.735  0.00 97.00      PROA   
ATOM    890  HB2 ASP P  59     -16.757 -71.872 111.195  0.00 97.00      PROA   
ATOM    891  CG  ASP P  59     -15.275 -71.631 112.753  0.00 97.00      PROA   
ATOM    892  OD1 ASP P  59     -14.554 -70.835 113.409  0.00 97.00      PROA   
ATOM    893  OD2 ASP P  59     -15.309 -72.869 112.957  0.00 97.00      PROA   
ATOM    894  C   ASP P  59     -16.941 -69.053 110.428  0.00 97.00      PROA   
ATOM    895  O   ASP P  59     -16.024 -68.426 109.907  0.00 97.00      PROA   
ATOM    896  N   SER P  60     -18.143 -69.143 109.813  0.00 97.00      PROA   
ATOM    897  HN  SER P  60     -18.866 -69.656 110.269  0.00 97.00      PROA   
ATOM    898  CA  SER P  60     -18.470 -68.544 108.515  0.00 97.00      PROA   
ATOM    899  HA  SER P  60     -17.776 -68.967 107.800  0.00 97.00      PROA   
ATOM    900  CB  SER P  60     -19.908 -68.863 108.035  0.00 97.00      PROA   
ATOM    901  HB1 SER P  60     -20.083 -68.440 107.022  0.00 97.00      PROA   
ATOM    902  HB2 SER P  60     -20.652 -68.429 108.738  0.00 97.00      PROA   
ATOM    903  OG  SER P  60     -20.135 -70.262 107.953  0.00 97.00      PROA   
ATOM    904  HG1 SER P  60     -20.311 -70.559 108.853  0.00 97.00      PROA   
ATOM    905  C   SER P  60     -18.349 -67.023 108.429  0.00 97.00      PROA   
ATOM    906  O   SER P  60     -18.734 -66.294 109.341  0.00 97.00      PROA   
ATOM    907  N   GLY P  61     -17.854 -66.500 107.280  0.00 97.00      PROA   
ATOM    908  HN  GLY P  61     -17.592 -67.100 106.525  0.00 97.00      PROA   
ATOM    909  CA  GLY P  61     -17.685 -65.066 107.091  0.00 97.00      PROA   
ATOM    910  HA1 GLY P  61     -17.498 -64.594 108.045  0.00 97.00      PROA   
ATOM    911  HA2 GLY P  61     -18.561 -64.691 106.581  0.00 97.00      PROA   
ATOM    912  C   GLY P  61     -16.487 -64.784 106.243  0.00 97.00      PROA   
ATOM    913  O   GLY P  61     -15.806 -65.697 105.795  0.00 97.00      PROA   
ATOM    914  N   GLU P  62     -16.182 -63.489 105.996  0.00 97.00      PROA   
ATOM    915  HN  GLU P  62     -16.743 -62.747 106.361  0.00 97.00      PROA   
ATOM    916  CA  GLU P  62     -15.025 -63.106 105.219  0.00 97.00      PROA   
ATOM    917  HA  GLU P  62     -14.768 -63.931 104.581  0.00 97.00      PROA   
ATOM    918  CB  GLU P  62     -15.268 -61.924 104.249  0.00 97.00      PROA   
ATOM    919  HB1 GLU P  62     -16.189 -62.170 103.672  0.00 97.00      PROA   
ATOM    920  HB2 GLU P  62     -14.416 -61.908 103.533  0.00 97.00      PROA   
ATOM    921  CG  GLU P  62     -15.469 -60.521 104.849  0.00 97.00      PROA   
ATOM    922  HG1 GLU P  62     -14.703 -60.291 105.618  0.00 97.00      PROA   
ATOM    923  HG2 GLU P  62     -16.478 -60.438 105.302  0.00 97.00      PROA   
ATOM    924  CD  GLU P  62     -15.350 -59.470 103.751  0.00 97.00      PROA   
ATOM    925  OE1 GLU P  62     -15.858 -59.693 102.626  0.00 97.00      PROA   
ATOM    926  OE2 GLU P  62     -14.743 -58.414 104.035  0.00 97.00      PROA   
ATOM    927  C   GLU P  62     -13.815 -62.899 106.092  0.00 97.00      PROA   
ATOM    928  O   GLU P  62     -13.799 -62.111 107.032  0.00 97.00      PROA   
ATOM    929  N   TYR P  63     -12.754 -63.664 105.768  0.00 97.00      PROA   
ATOM    930  HN  TYR P  63     -12.819 -64.298 104.999  0.00 97.00      PROA   
ATOM    931  CA  TYR P  63     -11.490 -63.684 106.459  0.00 97.00      PROA   
ATOM    932  HA  TYR P  63     -11.633 -63.348 107.478  0.00 97.00      PROA   
ATOM    933  CB  TYR P  63     -10.852 -65.101 106.459  0.00 97.00      PROA   
ATOM    934  HB1 TYR P  63      -9.763 -65.059 106.672  0.00 97.00      PROA   
ATOM    935  HB2 TYR P  63     -11.001 -65.575 105.468  0.00 97.00      PROA   
ATOM    936  CG  TYR P  63     -11.503 -65.988 107.487  0.00 97.00      PROA   
ATOM    937  CD1 TYR P  63     -12.823 -66.444 107.323  0.00 97.00      PROA   
ATOM    938  HD1 TYR P  63     -13.382 -66.175 106.441  0.00 97.00      PROA   
ATOM    939  CE1 TYR P  63     -13.438 -67.219 108.311  0.00 97.00      PROA   
ATOM    940  HE1 TYR P  63     -14.466 -67.522 108.187  0.00 97.00      PROA   
ATOM    941  CZ  TYR P  63     -12.720 -67.595 109.452  0.00 97.00      PROA   
ATOM    942  OH  TYR P  63     -13.331 -68.333 110.485  0.00 97.00      PROA   
ATOM    943  HH  TYR P  63     -14.275 -68.376 110.302  0.00 97.00      PROA   
ATOM    944  CD2 TYR P  63     -10.783 -66.398 108.623  0.00 97.00      PROA   
ATOM    945  HD2 TYR P  63      -9.761 -66.080 108.760  0.00 97.00      PROA   
ATOM    946  CE2 TYR P  63     -11.386 -67.202 109.595  0.00 97.00      PROA   
ATOM    947  HE2 TYR P  63     -10.839 -67.480 110.480  0.00 97.00      PROA   
ATOM    948  C   TYR P  63     -10.553 -62.720 105.784  0.00 97.00      PROA   
ATOM    949  O   TYR P  63     -10.461 -62.676 104.560  0.00 97.00      PROA   
ATOM    950  N   ARG P  64      -9.841 -61.891 106.578  0.00 97.00      PROA   
ATOM    951  HN  ARG P  64      -9.996 -61.863 107.563  0.00 97.00      PROA   
ATOM    952  CA  ARG P  64      -8.899 -60.945 106.024  0.00 97.00      PROA   
ATOM    953  HA  ARG P  64      -8.476 -61.340 105.110  0.00 97.00      PROA   
ATOM    954  CB  ARG P  64      -9.512 -59.538 105.783  0.00 97.00      PROA   
ATOM    955  HB1 ARG P  64      -8.941 -59.060 104.957  0.00 97.00      PROA   
ATOM    956  HB2 ARG P  64      -9.404 -58.885 106.679  0.00 97.00      PROA   
ATOM    957  CG  ARG P  64     -11.019 -59.558 105.453  0.00 97.00      PROA   
ATOM    958  HG1 ARG P  64     -11.584 -59.891 106.350  0.00 97.00      PROA   
ATOM    959  HG2 ARG P  64     -11.226 -60.291 104.642  0.00 97.00      PROA   
ATOM    960  CD  ARG P  64     -11.567 -58.199 105.034  0.00 97.00      PROA   
ATOM    961  HD1 ARG P  64     -11.205 -57.383 105.694  0.00 97.00      PROA   
ATOM    962  HD2 ARG P  64     -12.673 -58.215 105.053  0.00 97.00      PROA   
ATOM    963  NE  ARG P  64     -11.048 -57.974 103.655  0.00 97.00      PROA   
ATOM    964  HE  ARG P  64     -10.290 -58.539 103.330  0.00 97.00      PROA   
ATOM    965  CZ  ARG P  64     -11.672 -57.250 102.711  0.00 97.00      PROA   
ATOM    966  NH1 ARG P  64     -12.960 -56.901 102.781  0.00 97.00      PROA   
ATOM    967 HH11 ARG P  64     -13.529 -57.433 103.411  0.00 97.00      PROA   
ATOM    968 HH12 ARG P  64     -13.410 -56.598 101.950  0.00 97.00      PROA   
ATOM    969  NH2 ARG P  64     -10.968 -56.919 101.620  0.00 97.00      PROA   
ATOM    970 HH21 ARG P  64      -9.994 -57.144 101.627  0.00 97.00      PROA   
ATOM    971 HH22 ARG P  64     -11.393 -56.343 100.932  0.00 97.00      PROA   
ATOM    972  C   ARG P  64      -7.807 -60.792 107.047  0.00 97.00      PROA   
ATOM    973  O   ARG P  64      -8.037 -60.975 108.236  0.00 97.00      PROA   
ATOM    974  N   CYS P  65      -6.578 -60.434 106.616  0.00 97.00      PROA   
ATOM    975  HN  CYS P  65      -6.336 -60.451 105.649  0.00 97.00      PROA   
ATOM    976  CA  CYS P  65      -5.528 -60.087 107.544  0.00 97.00      PROA   
ATOM    977  HA  CYS P  65      -5.993 -59.722 108.445  0.00 97.00      PROA   
ATOM    978  CB  CYS P  65      -4.650 -61.308 107.908  0.00 97.00      PROA   
ATOM    979  HB1 CYS P  65      -5.293 -61.995 108.503  0.00 97.00      PROA   
ATOM    980  HB2 CYS P  65      -3.801 -61.019 108.560  0.00 97.00      PROA   
ATOM    981  SG  CYS P  65      -4.075 -62.213 106.444  0.00 97.00      PROA   
ATOM    982  C   CYS P  65      -4.673 -58.944 107.045  0.00 97.00      PROA   
ATOM    983  O   CYS P  65      -4.666 -58.590 105.871  0.00 97.00      PROA   
ATOM    984  N   GLN P  66      -3.935 -58.316 107.984  0.00 97.00      PROA   
ATOM    985  HN  GLN P  66      -4.039 -58.585 108.941  0.00 97.00      PROA   
ATOM    986  CA  GLN P  66      -2.985 -57.263 107.715  0.00 97.00      PROA   
ATOM    987  HA  GLN P  66      -2.836 -57.156 106.649  0.00 97.00      PROA   
ATOM    988  CB  GLN P  66      -3.500 -55.923 108.337  0.00 97.00      PROA   
ATOM    989  HB1 GLN P  66      -3.380 -55.916 109.438  0.00 97.00      PROA   
ATOM    990  HB2 GLN P  66      -4.597 -55.912 108.133  0.00 97.00      PROA   
ATOM    991  CG  GLN P  66      -2.917 -54.639 107.703  0.00 97.00      PROA   
ATOM    992  HG1 GLN P  66      -2.918 -54.787 106.602  0.00 97.00      PROA   
ATOM    993  HG2 GLN P  66      -1.875 -54.456 108.025  0.00 97.00      PROA   
ATOM    994  CD  GLN P  66      -3.776 -53.381 107.935  0.00 97.00      PROA   
ATOM    995  OE1 GLN P  66      -4.231 -52.790 106.957  0.00 97.00      PROA   
ATOM    996  NE2 GLN P  66      -4.015 -52.947 109.197  0.00 97.00      PROA   
ATOM    997 HE21 GLN P  66      -4.627 -52.170 109.337  0.00 97.00      PROA   
ATOM    998 HE22 GLN P  66      -3.647 -53.439 109.987  0.00 97.00      PROA   
ATOM    999  C   GLN P  66      -1.696 -57.765 108.355  0.00 97.00      PROA   
ATOM   1000  O   GLN P  66      -1.606 -57.891 109.575  0.00 97.00      PROA   
ATOM   1001  N   ARG P  67      -0.664 -58.102 107.534  0.00 97.00      PROA   
ATOM   1002  HN  ARG P  67      -0.756 -58.052 106.543  0.00 97.00      PROA   
ATOM   1003  CA  ARG P  67       0.602 -58.637 108.016  0.00 97.00      PROA   
ATOM   1004  HA  ARG P  67       0.539 -58.889 109.065  0.00 97.00      PROA   
ATOM   1005  CB  ARG P  67       1.012 -59.905 107.212  0.00 97.00      PROA   
ATOM   1006  HB1 ARG P  67       2.080 -60.166 107.377  0.00 97.00      PROA   
ATOM   1007  HB2 ARG P  67       0.896 -59.677 106.127  0.00 97.00      PROA   
ATOM   1008  CG  ARG P  67       0.169 -61.152 107.526  0.00 97.00      PROA   
ATOM   1009  HG1 ARG P  67       0.276 -61.865 106.675  0.00 97.00      PROA   
ATOM   1010  HG2 ARG P  67      -0.903 -60.863 107.579  0.00 97.00      PROA   
ATOM   1011  CD  ARG P  67       0.547 -61.864 108.832  0.00 97.00      PROA   
ATOM   1012  HD1 ARG P  67      -0.260 -62.559 109.140  0.00 97.00      PROA   
ATOM   1013  HD2 ARG P  67       0.725 -61.142 109.657  0.00 97.00      PROA   
ATOM   1014  NE  ARG P  67       1.741 -62.719 108.556  0.00 97.00      PROA   
ATOM   1015  HE  ARG P  67       1.628 -63.496 107.939  0.00 97.00      PROA   
ATOM   1016  CZ  ARG P  67       2.974 -62.513 109.051  0.00 97.00      PROA   
ATOM   1017  NH1 ARG P  67       3.255 -61.540 109.921  0.00 97.00      PROA   
ATOM   1018 HH11 ARG P  67       2.513 -61.034 110.352  0.00 97.00      PROA   
ATOM   1019 HH12 ARG P  67       4.175 -61.513 110.312  0.00 97.00      PROA   
ATOM   1020  NH2 ARG P  67       3.968 -63.337 108.679  0.00 97.00      PROA   
ATOM   1021 HH21 ARG P  67       3.776 -64.065 108.030  0.00 97.00      PROA   
ATOM   1022 HH22 ARG P  67       4.887 -63.168 109.034  0.00 97.00      PROA   
ATOM   1023  C   ARG P  67       1.722 -57.639 107.838  0.00 97.00      PROA   
ATOM   1024  O   ARG P  67       2.293 -57.564 106.753  0.00 97.00      PROA   
ATOM   1025  N   GLY P  68       2.094 -56.895 108.916  0.00 97.00      PROA   
ATOM   1026  HN  GLY P  68       1.588 -57.017 109.769  0.00 97.00      PROA   
ATOM   1027  CA  GLY P  68       3.266 -56.017 109.032  0.00 97.00      PROA   
ATOM   1028  HA1 GLY P  68       4.130 -56.661 109.106  0.00 97.00      PROA   
ATOM   1029  HA2 GLY P  68       3.121 -55.434 109.929  0.00 97.00      PROA   
ATOM   1030  C   GLY P  68       3.576 -55.019 107.931  0.00 97.00      PROA   
ATOM   1031  O   GLY P  68       4.675 -54.468 107.893  0.00 97.00      PROA   
ATOM   1032  N   LEU P  69       2.637 -54.778 106.998  0.00 97.00      PROA   
ATOM   1033  HN  LEU P  69       1.758 -55.237 107.073  0.00 97.00      PROA   
ATOM   1034  CA  LEU P  69       2.925 -54.142 105.733  0.00 97.00      PROA   
ATOM   1035  HA  LEU P  69       3.742 -53.441 105.844  0.00 97.00      PROA   
ATOM   1036  CB  LEU P  69       3.223 -55.192 104.627  0.00 97.00      PROA   
ATOM   1037  HB1 LEU P  69       3.221 -54.717 103.621  0.00 97.00      PROA   
ATOM   1038  HB2 LEU P  69       2.414 -55.957 104.667  0.00 97.00      PROA   
ATOM   1039  CG  LEU P  69       4.550 -55.972 104.744  0.00 97.00      PROA   
ATOM   1040  HG  LEU P  69       4.611 -56.438 105.754  0.00 97.00      PROA   
ATOM   1041  CD1 LEU P  69       4.576 -57.115 103.714  0.00 97.00      PROA   
ATOM   1042 HD11 LEU P  69       4.502 -56.709 102.683  0.00 97.00      PROA   
ATOM   1043 HD12 LEU P  69       3.731 -57.815 103.887  0.00 97.00      PROA   
ATOM   1044 HD13 LEU P  69       5.528 -57.677 103.802  0.00 97.00      PROA   
ATOM   1045  CD2 LEU P  69       5.772 -55.058 104.560  0.00 97.00      PROA   
ATOM   1046 HD21 LEU P  69       5.808 -54.288 105.357  0.00 97.00      PROA   
ATOM   1047 HD22 LEU P  69       5.728 -54.553 103.571  0.00 97.00      PROA   
ATOM   1048 HD23 LEU P  69       6.706 -55.657 104.608  0.00 97.00      PROA   
ATOM   1049  C   LEU P  69       1.699 -53.382 105.292  0.00 97.00      PROA   
ATOM   1050  O   LEU P  69       0.573 -53.777 105.587  0.00 97.00      PROA   
ATOM   1051  N   SER P  70       1.900 -52.270 104.544  0.00 97.00      PROA   
ATOM   1052  HN  SER P  70       2.832 -51.991 104.316  0.00 97.00      PROA   
ATOM   1053  CA  SER P  70       0.867 -51.411 103.975  0.00 97.00      PROA   
ATOM   1054  HA  SER P  70       0.466 -50.854 104.808  0.00 97.00      PROA   
ATOM   1055  CB  SER P  70       1.484 -50.372 103.000  0.00 97.00      PROA   
ATOM   1056  HB1 SER P  70       2.118 -49.680 103.598  0.00 97.00      PROA   
ATOM   1057  HB2 SER P  70       0.704 -49.766 102.492  0.00 97.00      PROA   
ATOM   1058  OG  SER P  70       2.322 -51.011 102.035  0.00 97.00      PROA   
ATOM   1059  HG1 SER P  70       2.753 -50.321 101.523  0.00 97.00      PROA   
ATOM   1060  C   SER P  70      -0.325 -52.110 103.316  0.00 97.00      PROA   
ATOM   1061  O   SER P  70      -0.174 -52.892 102.385  0.00 97.00      PROA   
ATOM   1062  N   GLY P  71      -1.559 -51.820 103.790  0.00 97.00      PROA   
ATOM   1063  HN  GLY P  71      -1.648 -51.142 104.516  0.00 97.00      PROA   
ATOM   1064  CA  GLY P  71      -2.793 -52.449 103.322  0.00 97.00      PROA   
ATOM   1065  HA1 GLY P  71      -2.751 -52.511 102.244  0.00 97.00      PROA   
ATOM   1066  HA2 GLY P  71      -3.605 -51.822 103.655  0.00 97.00      PROA   
ATOM   1067  C   GLY P  71      -3.057 -53.852 103.841  0.00 97.00      PROA   
ATOM   1068  O   GLY P  71      -2.154 -54.597 104.202  0.00 97.00      PROA   
ATOM   1069  N   ARG P  72      -4.353 -54.247 103.866  0.00 97.00      PROA   
ATOM   1070  HN  ARG P  72      -5.063 -53.617 103.568  0.00 97.00      PROA   
ATOM   1071  CA  ARG P  72      -4.851 -55.534 104.315  0.00 97.00      PROA   
ATOM   1072  HA  ARG P  72      -4.026 -56.122 104.701  0.00 97.00      PROA   
ATOM   1073  CB  ARG P  72      -5.951 -55.446 105.422  0.00 97.00      PROA   
ATOM   1074  HB1 ARG P  72      -5.534 -54.882 106.281  0.00 97.00      PROA   
ATOM   1075  HB2 ARG P  72      -6.140 -56.475 105.805  0.00 97.00      PROA   
ATOM   1076  CG  ARG P  72      -7.348 -54.873 105.054  0.00 97.00      PROA   
ATOM   1077  HG1 ARG P  72      -7.935 -54.818 106.001  0.00 97.00      PROA   
ATOM   1078  HG2 ARG P  72      -7.866 -55.602 104.395  0.00 97.00      PROA   
ATOM   1079  CD  ARG P  72      -7.426 -53.492 104.377  0.00 97.00      PROA   
ATOM   1080  HD1 ARG P  72      -8.470 -53.108 104.406  0.00 97.00      PROA   
ATOM   1081  HD2 ARG P  72      -7.080 -53.553 103.322  0.00 97.00      PROA   
ATOM   1082  NE  ARG P  72      -6.538 -52.579 105.155  0.00 97.00      PROA   
ATOM   1083  HE  ARG P  72      -5.950 -52.984 105.854  0.00 97.00      PROA   
ATOM   1084  CZ  ARG P  72      -6.276 -51.290 104.863  0.00 97.00      PROA   
ATOM   1085  NH1 ARG P  72      -6.966 -50.566 103.979  0.00 97.00      PROA   
ATOM   1086 HH11 ARG P  72      -7.782 -50.959 103.571  0.00 97.00      PROA   
ATOM   1087 HH12 ARG P  72      -6.703 -49.614 103.841  0.00 97.00      PROA   
ATOM   1088  NH2 ARG P  72      -5.258 -50.714 105.526  0.00 97.00      PROA   
ATOM   1089 HH21 ARG P  72      -4.769 -51.291 106.181  0.00 97.00      PROA   
ATOM   1090 HH22 ARG P  72      -5.085 -49.740 105.439  0.00 97.00      PROA   
ATOM   1091  C   ARG P  72      -5.421 -56.266 103.122  0.00 97.00      PROA   
ATOM   1092  O   ARG P  72      -5.712 -55.674 102.084  0.00 97.00      PROA   
ATOM   1093  N   SER P  73      -5.543 -57.602 103.272  0.00 97.00      PROA   
ATOM   1094  HN  SER P  73      -5.212 -58.012 104.121  0.00 97.00      PROA   
ATOM   1095  CA  SER P  73      -6.098 -58.597 102.377  0.00 97.00      PROA   
ATOM   1096  HA  SER P  73      -5.340 -58.732 101.618  0.00 97.00      PROA   
ATOM   1097  CB  SER P  73      -6.250 -59.957 103.115  0.00 97.00      PROA   
ATOM   1098  HB1 SER P  73      -7.053 -60.623 102.742  0.00 97.00      PROA   
ATOM   1099  HB2 SER P  73      -6.490 -59.741 104.172  0.00 97.00      PROA   
ATOM   1100  OG  SER P  73      -5.043 -60.701 103.047  0.00 97.00      PROA   
ATOM   1101  HG1 SER P  73      -5.069 -61.129 102.183  0.00 97.00      PROA   
ATOM   1102  C   SER P  73      -7.371 -58.369 101.593  0.00 97.00      PROA   
ATOM   1103  O   SER P  73      -8.217 -57.522 101.857  0.00 97.00      PROA   
ATOM   1104  N   ASP P  74      -7.489 -59.295 100.626  0.00 97.00      PROA   
ATOM   1105  HN  ASP P  74      -6.674 -59.846 100.445  0.00 97.00      PROA   
ATOM   1106  CA  ASP P  74      -8.615 -59.971 100.040  0.00 97.00      PROA   
ATOM   1107  HA  ASP P  74      -8.911 -59.367  99.199  0.00 97.00      PROA   
ATOM   1108  CB  ASP P  74      -8.102 -61.359  99.499  0.00 97.00      PROA   
ATOM   1109  HB1 ASP P  74      -7.680 -61.198  98.482  0.00 97.00      PROA   
ATOM   1110  HB2 ASP P  74      -8.922 -62.096  99.409  0.00 97.00      PROA   
ATOM   1111  CG  ASP P  74      -6.959 -61.981 100.333  0.00 97.00      PROA   
ATOM   1112  OD1 ASP P  74      -5.843 -61.393 100.370  0.00 97.00      PROA   
ATOM   1113  OD2 ASP P  74      -7.184 -63.060 100.935  0.00 97.00      PROA   
ATOM   1114  C   ASP P  74      -9.827 -60.177 100.967  0.00 97.00      PROA   
ATOM   1115  O   ASP P  74      -9.679 -60.246 102.187  0.00 97.00      PROA   
ATOM   1116  N   PRO P  75     -11.051 -60.252 100.448  0.00 97.00      PROA   
ATOM   1117  CD  PRO P  75     -11.433 -59.701  99.144  0.00 97.00      PROA   
ATOM   1118  HD1 PRO P  75     -11.026 -60.345  98.334  0.00 97.00      PROA   
ATOM   1119  HD2 PRO P  75     -11.047 -58.663  99.040  0.00 97.00      PROA   
ATOM   1120  CA  PRO P  75     -12.187 -60.821 101.153  0.00 97.00      PROA   
ATOM   1121  HA  PRO P  75     -12.115 -60.705 102.227  0.00 97.00      PROA   
ATOM   1122  CB  PRO P  75     -13.357 -60.004 100.582  0.00 97.00      PROA   
ATOM   1123  HB1 PRO P  75     -13.429 -59.049 101.145  0.00 97.00      PROA   
ATOM   1124  HB2 PRO P  75     -14.339 -60.509 100.664  0.00 97.00      PROA   
ATOM   1125  CG  PRO P  75     -12.967 -59.702  99.126  0.00 97.00      PROA   
ATOM   1126  HG1 PRO P  75     -13.328 -60.526  98.474  0.00 97.00      PROA   
ATOM   1127  HG2 PRO P  75     -13.395 -58.744  98.770  0.00 97.00      PROA   
ATOM   1128  C   PRO P  75     -12.355 -62.301 100.828  0.00 97.00      PROA   
ATOM   1129  O   PRO P  75     -13.187 -62.635  99.986  0.00 97.00      PROA   
ATOM   1130  N   ILE P  76     -11.629 -63.240 101.482  0.00 97.00      PROA   
ATOM   1131  HN  ILE P  76     -10.909 -63.009 102.133  0.00 97.00      PROA   
ATOM   1132  CA  ILE P  76     -11.933 -64.652 101.266  0.00 97.00      PROA   
ATOM   1133  HA  ILE P  76     -12.256 -64.775 100.241  0.00 97.00      PROA   
ATOM   1134  CB  ILE P  76     -10.758 -65.617 101.370  0.00 97.00      PROA   
ATOM   1135  HB  ILE P  76     -11.145 -66.663 101.312  0.00 97.00      PROA   
ATOM   1136  CG2 ILE P  76      -9.848 -65.407 100.137  0.00 97.00      PROA   
ATOM   1137 HG21 ILE P  76      -9.400 -64.392 100.156  0.00 97.00      PROA   
ATOM   1138 HG22 ILE P  76     -10.418 -65.526  99.192  0.00 97.00      PROA   
ATOM   1139 HG23 ILE P  76      -9.020 -66.146 100.144  0.00 97.00      PROA   
ATOM   1140  CG1 ILE P  76      -9.955 -65.467 102.678  0.00 97.00      PROA   
ATOM   1141 HG11 ILE P  76     -10.489 -64.790 103.372  0.00 97.00      PROA   
ATOM   1142 HG12 ILE P  76      -8.979 -64.990 102.442  0.00 97.00      PROA   
ATOM   1143  CD  ILE P  76      -9.727 -66.803 103.389  0.00 97.00      PROA   
ATOM   1144  HD1 ILE P  76      -9.149 -67.499 102.745  0.00 97.00      PROA   
ATOM   1145  HD2 ILE P  76     -10.699 -67.275 103.648  0.00 97.00      PROA   
ATOM   1146  HD3 ILE P  76      -9.164 -66.638 104.330  0.00 97.00      PROA   
ATOM   1147  C   ILE P  76     -13.115 -65.077 102.129  0.00 97.00      PROA   
ATOM   1148  O   ILE P  76     -13.011 -65.338 103.325  0.00 97.00      PROA   
ATOM   1149  N   GLN P  77     -14.308 -65.123 101.499  0.00 97.00      PROA   
ATOM   1150  HN  GLN P  77     -14.371 -64.813 100.553  0.00 97.00      PROA   
ATOM   1151  CA  GLN P  77     -15.567 -65.370 102.165  0.00 97.00      PROA   
ATOM   1152  HA  GLN P  77     -15.529 -64.945 103.151  0.00 97.00      PROA   
ATOM   1153  CB  GLN P  77     -16.718 -64.663 101.398  0.00 97.00      PROA   
ATOM   1154  HB1 GLN P  77     -17.591 -64.599 102.083  0.00 97.00      PROA   
ATOM   1155  HB2 GLN P  77     -17.025 -65.256 100.510  0.00 97.00      PROA   
ATOM   1156  CG  GLN P  77     -16.319 -63.243 100.908  0.00 97.00      PROA   
ATOM   1157  HG1 GLN P  77     -15.682 -63.314 100.002  0.00 97.00      PROA   
ATOM   1158  HG2 GLN P  77     -15.731 -62.718 101.685  0.00 97.00      PROA   
ATOM   1159  CD  GLN P  77     -17.549 -62.411 100.528  0.00 97.00      PROA   
ATOM   1160  OE1 GLN P  77     -18.400 -62.876  99.762  0.00 97.00      PROA   
ATOM   1161  NE2 GLN P  77     -17.643 -61.152 101.044  0.00 97.00      PROA   
ATOM   1162 HE21 GLN P  77     -16.915 -60.767 101.618  0.00 97.00      PROA   
ATOM   1163 HE22 GLN P  77     -18.442 -60.599 100.817  0.00 97.00      PROA   
ATOM   1164  C   GLN P  77     -15.792 -66.869 102.309  0.00 97.00      PROA   
ATOM   1165  O   GLN P  77     -16.023 -67.568 101.327  0.00 97.00      PROA   
ATOM   1166  N   LEU P  78     -15.706 -67.377 103.566  0.00 97.00      PROA   
ATOM   1167  HN  LEU P  78     -15.569 -66.752 104.333  0.00 97.00      PROA   
ATOM   1168  CA  LEU P  78     -15.698 -68.775 103.961  0.00 97.00      PROA   
ATOM   1169  HA  LEU P  78     -15.380 -69.380 103.125  0.00 97.00      PROA   
ATOM   1170  CB  LEU P  78     -14.732 -68.958 105.166  0.00 97.00      PROA   
ATOM   1171  HB1 LEU P  78     -15.123 -68.354 106.015  0.00 97.00      PROA   
ATOM   1172  HB2 LEU P  78     -13.744 -68.523 104.894  0.00 97.00      PROA   
ATOM   1173  CG  LEU P  78     -14.498 -70.403 105.671  0.00 97.00      PROA   
ATOM   1174  HG  LEU P  78     -15.469 -70.946 105.704  0.00 97.00      PROA   
ATOM   1175  CD1 LEU P  78     -13.545 -71.173 104.745  0.00 97.00      PROA   
ATOM   1176 HD11 LEU P  78     -12.544 -70.692 104.762  0.00 97.00      PROA   
ATOM   1177 HD12 LEU P  78     -13.920 -71.170 103.704  0.00 97.00      PROA   
ATOM   1178 HD13 LEU P  78     -13.438 -72.224 105.084  0.00 97.00      PROA   
ATOM   1179  CD2 LEU P  78     -13.940 -70.402 107.106  0.00 97.00      PROA   
ATOM   1180 HD21 LEU P  78     -14.651 -69.907 107.799  0.00 97.00      PROA   
ATOM   1181 HD22 LEU P  78     -12.972 -69.858 107.142  0.00 97.00      PROA   
ATOM   1182 HD23 LEU P  78     -13.775 -71.442 107.459  0.00 97.00      PROA   
ATOM   1183  C   LEU P  78     -17.084 -69.214 104.391  0.00 97.00      PROA   
ATOM   1184  O   LEU P  78     -17.762 -68.510 105.134  0.00 97.00      PROA   
ATOM   1185  N   GLU P  79     -17.538 -70.403 103.926  0.00 97.00      PROA   
ATOM   1186  HN  GLU P  79     -16.992 -70.949 103.293  0.00 97.00      PROA   
ATOM   1187  CA  GLU P  79     -18.869 -70.906 104.185  0.00 97.00      PROA   
ATOM   1188  HA  GLU P  79     -19.408 -70.239 104.844  0.00 97.00      PROA   
ATOM   1189  CB  GLU P  79     -19.660 -71.073 102.864  0.00 97.00      PROA   
ATOM   1190  HB1 GLU P  79     -20.655 -71.523 103.074  0.00 97.00      PROA   
ATOM   1191  HB2 GLU P  79     -19.088 -71.791 102.233  0.00 97.00      PROA   
ATOM   1192  CG  GLU P  79     -19.886 -69.751 102.091  0.00 97.00      PROA   
ATOM   1193  HG1 GLU P  79     -19.077 -69.025 102.314  0.00 97.00      PROA   
ATOM   1194  HG2 GLU P  79     -20.851 -69.290 102.392  0.00 97.00      PROA   
ATOM   1195  CD  GLU P  79     -19.855 -69.947 100.573  0.00 97.00      PROA   
ATOM   1196  OE1 GLU P  79     -18.882 -70.572 100.074  0.00 97.00      PROA   
ATOM   1197  OE2 GLU P  79     -20.760 -69.411  99.881  0.00 97.00      PROA   
ATOM   1198  C   GLU P  79     -18.835 -72.262 104.849  0.00 97.00      PROA   
ATOM   1199  O   GLU P  79     -18.164 -73.188 104.398  0.00 97.00      PROA   
ATOM   1200  N   VAL P  80     -19.668 -72.416 105.901  0.00  0.00      PROA   
ATOM   1201  HN  VAL P  80     -20.204 -71.652 106.251  0.00  0.00      PROA   
ATOM   1202  CA  VAL P  80     -19.897 -73.676 106.554  0.00  0.00      PROA   
ATOM   1203  HA  VAL P  80     -19.227 -74.410 106.144  0.00  0.00      PROA   
ATOM   1204  CB  VAL P  80     -19.649 -73.646 108.056  0.00  0.00      PROA   
ATOM   1205  HB  VAL P  80     -20.309 -72.902 108.552  0.00  0.00      PROA   
ATOM   1206  CG1 VAL P  80     -19.925 -75.038 108.666  0.00  0.00      PROA   
ATOM   1207 HG11 VAL P  80     -19.308 -75.804 108.152  0.00  0.00      PROA   
ATOM   1208 HG12 VAL P  80     -20.995 -75.315 108.568  0.00  0.00      PROA   
ATOM   1209 HG13 VAL P  80     -19.666 -75.044 109.745  0.00  0.00      PROA   
ATOM   1210  CG2 VAL P  80     -18.175 -73.222 108.263  0.00  0.00      PROA   
ATOM   1211 HG21 VAL P  80     -18.005 -72.179 107.926  0.00  0.00      PROA   
ATOM   1212 HG22 VAL P  80     -17.501 -73.894 107.691  0.00  0.00      PROA   
ATOM   1213 HG23 VAL P  80     -17.892 -73.285 109.330  0.00  0.00      PROA   
ATOM   1214  C   VAL P  80     -21.308 -74.063 106.189  0.00  0.00      PROA   
ATOM   1215  O   VAL P  80     -22.253 -73.304 106.399  0.00  0.00      PROA   
ATOM   1216  N   HSD P  81     -21.440 -75.265 105.583  0.00  0.00      PROA   
ATOM   1217  HN  HSD P  81     -20.639 -75.847 105.462  0.00  0.00      PROA   
ATOM   1218  CA  HSD P  81     -22.642 -75.800 104.993  0.00  0.00      PROA   
ATOM   1219  HA  HSD P  81     -23.494 -75.188 105.251  0.00  0.00      PROA   
ATOM   1220  CB  HSD P  81     -22.525 -75.983 103.457  0.00  0.00      PROA   
ATOM   1221  HB1 HSD P  81     -23.392 -76.547 103.049  0.00  0.00      PROA   
ATOM   1222  HB2 HSD P  81     -21.607 -76.572 103.237  0.00  0.00      PROA   
ATOM   1223  ND1 HSD P  81     -23.508 -74.075 102.095  0.00  0.00      PROA   
ATOM   1224  HD1 HSD P  81     -24.470 -74.318 102.231  0.00  0.00      PROA   
ATOM   1225  CG  HSD P  81     -22.427 -74.702 102.680  0.00  0.00      PROA   
ATOM   1226  CE1 HSD P  81     -23.010 -73.127 101.263  0.00  0.00      PROA   
ATOM   1227  HE1 HSD P  81     -23.643 -72.476 100.663  0.00  0.00      PROA   
ATOM   1228  NE2 HSD P  81     -21.692 -73.110 101.260  0.00  0.00      PROA   
ATOM   1229  CD2 HSD P  81     -21.327 -74.100 102.154  0.00  0.00      PROA   
ATOM   1230  HD2 HSD P  81     -20.281 -74.311 102.335  0.00  0.00      PROA   
ATOM   1231  C   HSD P  81     -22.819 -77.170 105.581  0.00  0.00      PROA   
ATOM   1232  O   HSD P  81     -21.953 -77.658 106.303  0.00  0.00      PROA   
ATOM   1233  N   ARG P  82     -23.972 -77.814 105.279  0.00  0.00      PROA   
ATOM   1234  HN  ARG P  82     -24.692 -77.368 104.753  0.00  0.00      PROA   
ATOM   1235  CA  ARG P  82     -24.183 -79.214 105.548  0.00  0.00      PROA   
ATOM   1236  HA  ARG P  82     -23.303 -79.722 105.196  0.00  0.00      PROA   
ATOM   1237  CB  ARG P  82     -24.349 -79.622 107.030  0.00  0.00      PROA   
ATOM   1238  HB1 ARG P  82     -23.338 -79.571 107.496  0.00  0.00      PROA   
ATOM   1239  HB2 ARG P  82     -24.682 -80.677 107.124  0.00  0.00      PROA   
ATOM   1240  CG  ARG P  82     -25.262 -78.703 107.845  0.00  0.00      PROA   
ATOM   1241  HG1 ARG P  82     -26.303 -78.767 107.462  0.00  0.00      PROA   
ATOM   1242  HG2 ARG P  82     -24.923 -77.648 107.727  0.00  0.00      PROA   
ATOM   1243  CD  ARG P  82     -25.202 -79.020 109.342  0.00  0.00      PROA   
ATOM   1244  HD1 ARG P  82     -25.722 -78.237 109.911  0.00  0.00      PROA   
ATOM   1245  HD2 ARG P  82     -24.159 -79.046 109.695  0.00  0.00      PROA   
ATOM   1246  NE  ARG P  82     -25.831 -80.350 109.617  0.00  0.00      PROA   
ATOM   1247  HE  ARG P  82     -26.002 -80.966 108.847  0.00  0.00      PROA   
ATOM   1248  CZ  ARG P  82     -26.101 -80.782 110.877  0.00  0.00      PROA   
ATOM   1249  NH1 ARG P  82     -25.879 -80.003 111.962  0.00  0.00      PROA   
ATOM   1250 HH11 ARG P  82     -26.087 -80.349 112.877  0.00  0.00      PROA   
ATOM   1251 HH12 ARG P  82     -25.511 -79.080 111.849  0.00  0.00      PROA   
ATOM   1252  NH2 ARG P  82     -26.604 -82.026 111.051  0.00  0.00      PROA   
ATOM   1253 HH21 ARG P  82     -26.798 -82.360 111.973  0.00  0.00      PROA   
ATOM   1254 HH22 ARG P  82     -26.762 -82.617 110.260  0.00  0.00      PROA   
ATOM   1255  C   ARG P  82     -25.291 -79.725 104.673  0.00  0.00      PROA   
ATOM   1256  O   ARG P  82     -25.997 -78.948 104.030  0.00  0.00      PROA   
ATOM   1257  N   GLY P  83     -25.396 -81.076 104.585  0.00  0.00      PROA   
ATOM   1258  HN  GLY P  83     -24.847 -81.653 105.184  0.00  0.00      PROA   
ATOM   1259  CA  GLY P  83     -26.112 -81.810 103.564  0.00  0.00      PROA   
ATOM   1260  HA1 GLY P  83     -26.009 -82.855 103.819  0.00  0.00      PROA   
ATOM   1261  HA2 GLY P  83     -25.645 -81.568 102.620  0.00  0.00      PROA   
ATOM   1262  C   GLY P  83     -27.580 -81.514 103.448  0.00  0.00      PROA   
ATOM   1263  O   GLY P  83     -28.077 -81.438 102.327  0.00  0.00      PROA   
ATOM   1264  N   TRP P  84     -28.266 -81.366 104.607  0.00  0.00      PROA   
ATOM   1265  HN  TRP P  84     -27.776 -81.499 105.465  0.00  0.00      PROA   
ATOM   1266  CA  TRP P  84     -29.647 -80.968 104.815  0.00  0.00      PROA   
ATOM   1267  HA  TRP P  84     -29.589 -80.053 105.386  0.00  0.00      PROA   
ATOM   1268  CB  TRP P  84     -30.586 -80.708 103.586  0.00  0.00      PROA   
ATOM   1269  HB1 TRP P  84     -31.647 -80.692 103.917  0.00  0.00      PROA   
ATOM   1270  HB2 TRP P  84     -30.498 -81.553 102.870  0.00  0.00      PROA   
ATOM   1271  CG  TRP P  84     -30.368 -79.405 102.879  0.00  0.00      PROA   
ATOM   1272  CD1 TRP P  84     -29.974 -79.193 101.582  0.00  0.00      PROA   
ATOM   1273  HD1 TRP P  84     -29.764 -79.969 100.861  0.00  0.00      PROA   
ATOM   1274  NE1 TRP P  84     -29.886 -77.851 101.338  0.00  0.00      PROA   
ATOM   1275  HE1 TRP P  84     -29.617 -77.451 100.490  0.00  0.00      PROA   
ATOM   1276  CE2 TRP P  84     -30.236 -77.156 102.460  0.00  0.00      PROA   
ATOM   1277  CD2 TRP P  84     -30.562 -78.104 103.456  0.00  0.00      PROA   
ATOM   1278  CE3 TRP P  84     -30.989 -77.662 104.707  0.00  0.00      PROA   
ATOM   1279  HE3 TRP P  84     -31.264 -78.358 105.486  0.00  0.00      PROA   
ATOM   1280  CZ3 TRP P  84     -31.060 -76.289 104.951  0.00  0.00      PROA   
ATOM   1281  HZ3 TRP P  84     -31.381 -75.937 105.922  0.00  0.00      PROA   
ATOM   1282  CZ2 TRP P  84     -30.301 -75.789 102.702  0.00  0.00      PROA   
ATOM   1283  HZ2 TRP P  84     -30.043 -75.062 101.945  0.00  0.00      PROA   
ATOM   1284  CH2 TRP P  84     -30.716 -75.369 103.965  0.00  0.00      PROA   
ATOM   1285  HH2 TRP P  84     -30.777 -74.310 104.179  0.00  0.00      PROA   
ATOM   1286  C   TRP P  84     -30.306 -81.974 105.717  0.00  0.00      PROA   
ATOM   1287  O   TRP P  84     -31.409 -81.722 106.197  0.00  0.00      PROA   
ATOM   1288  N   LEU P  85     -29.632 -83.114 106.004  0.00  0.00      PROA   
ATOM   1289  HN  LEU P  85     -28.732 -83.302 105.619  0.00  0.00      PROA   
ATOM   1290  CA  LEU P  85     -30.164 -84.128 106.879  0.00  0.00      PROA   
ATOM   1291  HA  LEU P  85     -30.789 -83.645 107.612  0.00  0.00      PROA   
ATOM   1292  CB  LEU P  85     -30.951 -85.274 106.185  0.00  0.00      PROA   
ATOM   1293  HB1 LEU P  85     -31.153 -86.101 106.904  0.00  0.00      PROA   
ATOM   1294  HB2 LEU P  85     -30.321 -85.686 105.366  0.00  0.00      PROA   
ATOM   1295  CG  LEU P  85     -32.328 -84.892 105.593  0.00  0.00      PROA   
ATOM   1296  HG  LEU P  85     -32.169 -84.080 104.848  0.00  0.00      PROA   
ATOM   1297  CD1 LEU P  85     -32.918 -86.098 104.846  0.00  0.00      PROA   
ATOM   1298 HD11 LEU P  85     -33.177 -86.911 105.556  0.00  0.00      PROA   
ATOM   1299 HD12 LEU P  85     -32.177 -86.495 104.123  0.00  0.00      PROA   
ATOM   1300 HD13 LEU P  85     -33.835 -85.796 104.298  0.00  0.00      PROA   
ATOM   1301  CD2 LEU P  85     -33.332 -84.388 106.649  0.00  0.00      PROA   
ATOM   1302 HD21 LEU P  85     -32.956 -83.479 107.156  0.00  0.00      PROA   
ATOM   1303 HD22 LEU P  85     -33.509 -85.169 107.418  0.00  0.00      PROA   
ATOM   1304 HD23 LEU P  85     -34.301 -84.140 106.167  0.00  0.00      PROA   
ATOM   1305  C   LEU P  85     -29.031 -84.764 107.623  0.00  0.00      PROA   
ATOM   1306  O   LEU P  85     -27.875 -84.741 107.203  0.00  0.00      PROA   
ATOM   1307  N   LEU P  86     -29.399 -85.357 108.777  0.00  0.00      PROA   
ATOM   1308  HN  LEU P  86     -30.350 -85.313 109.075  0.00  0.00      PROA   
ATOM   1309  CA  LEU P  86     -28.556 -86.127 109.637  0.00  0.00      PROA   
ATOM   1310  HA  LEU P  86     -27.818 -86.648 109.042  0.00  0.00      PROA   
ATOM   1311  CB  LEU P  86     -27.902 -85.275 110.757  0.00  0.00      PROA   
ATOM   1312  HB1 LEU P  86     -28.698 -84.716 111.299  0.00  0.00      PROA   
ATOM   1313  HB2 LEU P  86     -27.250 -84.525 110.260  0.00  0.00      PROA   
ATOM   1314  CG  LEU P  86     -27.043 -86.039 111.798  0.00  0.00      PROA   
ATOM   1315  HG  LEU P  86     -27.698 -86.776 112.315  0.00  0.00      PROA   
ATOM   1316  CD1 LEU P  86     -25.885 -86.821 111.145  0.00  0.00      PROA   
ATOM   1317 HD11 LEU P  86     -25.208 -86.125 110.604  0.00  0.00      PROA   
ATOM   1318 HD12 LEU P  86     -26.271 -87.571 110.424  0.00  0.00      PROA   
ATOM   1319 HD13 LEU P  86     -25.297 -87.355 111.921  0.00  0.00      PROA   
ATOM   1320  CD2 LEU P  86     -26.518 -85.090 112.894  0.00  0.00      PROA   
ATOM   1321 HD21 LEU P  86     -27.361 -84.547 113.372  0.00  0.00      PROA   
ATOM   1322 HD22 LEU P  86     -25.816 -84.348 112.461  0.00  0.00      PROA   
ATOM   1323 HD23 LEU P  86     -25.982 -85.666 113.677  0.00  0.00      PROA   
ATOM   1324  C   LEU P  86     -29.508 -87.119 110.236  0.00  0.00      PROA   
ATOM   1325  O   LEU P  86     -30.670 -86.807 110.478  0.00  0.00      PROA   
ATOM   1326  N   LEU P  87     -29.024 -88.349 110.485  0.00 97.00      PROA   
ATOM   1327  HN  LEU P  87     -28.068 -88.547 110.295  0.00 97.00      PROA   
ATOM   1328  CA  LEU P  87     -29.774 -89.393 111.137  0.00 97.00      PROA   
ATOM   1329  HA  LEU P  87     -30.817 -89.121 111.213  0.00 97.00      PROA   
ATOM   1330  CB  LEU P  87     -29.669 -90.735 110.377  0.00 97.00      PROA   
ATOM   1331  HB1 LEU P  87     -28.595 -91.003 110.261  0.00 97.00      PROA   
ATOM   1332  HB2 LEU P  87     -30.085 -90.597 109.353  0.00 97.00      PROA   
ATOM   1333  CG  LEU P  87     -30.402 -91.920 111.043  0.00 97.00      PROA   
ATOM   1334  HG  LEU P  87     -30.027 -92.033 112.085  0.00 97.00      PROA   
ATOM   1335  CD1 LEU P  87     -31.924 -91.707 111.113  0.00 97.00      PROA   
ATOM   1336 HD11 LEU P  87     -32.336 -91.550 110.094  0.00 97.00      PROA   
ATOM   1337 HD12 LEU P  87     -32.166 -90.825 111.737  0.00 97.00      PROA   
ATOM   1338 HD13 LEU P  87     -32.413 -92.598 111.559  0.00 97.00      PROA   
ATOM   1339  CD2 LEU P  87     -30.078 -93.229 110.315  0.00 97.00      PROA   
ATOM   1340 HD21 LEU P  87     -28.980 -93.387 110.265  0.00 97.00      PROA   
ATOM   1341 HD22 LEU P  87     -30.484 -93.206 109.282  0.00 97.00      PROA   
ATOM   1342 HD23 LEU P  87     -30.535 -94.076 110.867  0.00 97.00      PROA   
ATOM   1343  C   LEU P  87     -29.218 -89.538 112.532  0.00 97.00      PROA   
ATOM   1344  O   LEU P  87     -28.098 -90.000 112.739  0.00 97.00      PROA   
ATOM   1345  N   GLN P  88     -30.011 -89.140 113.544  0.00 97.00      PROA   
ATOM   1346  HN  GLN P  88     -30.926 -88.777 113.366  0.00 97.00      PROA   
ATOM   1347  CA  GLN P  88     -29.621 -89.173 114.930  0.00 97.00      PROA   
ATOM   1348  HA  GLN P  88     -28.554 -89.006 114.997  0.00 97.00      PROA   
ATOM   1349  CB  GLN P  88     -30.344 -88.065 115.737  0.00 97.00      PROA   
ATOM   1350  HB1 GLN P  88     -29.963 -88.093 116.779  0.00 97.00      PROA   
ATOM   1351  HB2 GLN P  88     -31.435 -88.279 115.754  0.00 97.00      PROA   
ATOM   1352  CG  GLN P  88     -30.119 -86.645 115.169  0.00 97.00      PROA   
ATOM   1353  HG1 GLN P  88     -30.490 -86.581 114.125  0.00 97.00      PROA   
ATOM   1354  HG2 GLN P  88     -29.032 -86.417 115.163  0.00 97.00      PROA   
ATOM   1355  CD  GLN P  88     -30.891 -85.595 115.983  0.00 97.00      PROA   
ATOM   1356  OE1 GLN P  88     -32.123 -85.622 116.053  0.00 97.00      PROA   
ATOM   1357  NE2 GLN P  88     -30.149 -84.612 116.567  0.00 97.00      PROA   
ATOM   1358 HE21 GLN P  88     -30.623 -83.812 116.931  0.00 97.00      PROA   
ATOM   1359 HE22 GLN P  88     -29.155 -84.614 116.473  0.00 97.00      PROA   
ATOM   1360  C   GLN P  88     -29.942 -90.541 115.505  0.00 97.00      PROA   
ATOM   1361  O   GLN P  88     -31.082 -90.991 115.474  0.00 97.00      PROA   
ATOM   1362  N   VAL P  89     -28.916 -91.257 116.018  0.00 97.00      PROA   
ATOM   1363  HN  VAL P  89     -27.993 -90.883 116.010  0.00 97.00      PROA   
ATOM   1364  CA  VAL P  89     -29.036 -92.641 116.442  0.00 97.00      PROA   
ATOM   1365  HA  VAL P  89     -30.062 -92.970 116.346  0.00 97.00      PROA   
ATOM   1366  CB  VAL P  89     -28.158 -93.551 115.584  0.00 97.00      PROA   
ATOM   1367  HB  VAL P  89     -27.099 -93.203 115.629  0.00 97.00      PROA   
ATOM   1368  CG1 VAL P  89     -28.213 -95.016 116.054  0.00 97.00      PROA   
ATOM   1369 HG11 VAL P  89     -29.262 -95.374 116.102  0.00 97.00      PROA   
ATOM   1370 HG12 VAL P  89     -27.734 -95.149 117.043  0.00 97.00      PROA   
ATOM   1371 HG13 VAL P  89     -27.662 -95.644 115.326  0.00 97.00      PROA   
ATOM   1372  CG2 VAL P  89     -28.629 -93.460 114.117  0.00 97.00      PROA   
ATOM   1373 HG21 VAL P  89     -28.408 -92.461 113.689  0.00 97.00      PROA   
ATOM   1374 HG22 VAL P  89     -29.721 -93.643 114.047  0.00 97.00      PROA   
ATOM   1375 HG23 VAL P  89     -28.107 -94.220 113.499  0.00 97.00      PROA   
ATOM   1376  C   VAL P  89     -28.657 -92.760 117.906  0.00 97.00      PROA   
ATOM   1377  O   VAL P  89     -27.685 -92.152 118.353  0.00 97.00      PROA   
ATOM   1378  N   SER P  90     -29.436 -93.558 118.689  0.00 97.00      PROA   
ATOM   1379  HN  SER P  90     -30.262 -93.957 118.296  0.00 97.00      PROA   
ATOM   1380  CA  SER P  90     -29.244 -93.775 120.122  0.00 97.00      PROA   
ATOM   1381  HA  SER P  90     -29.373 -92.819 120.610  0.00 97.00      PROA   
ATOM   1382  CB  SER P  90     -30.279 -94.766 120.720  0.00 97.00      PROA   
ATOM   1383  HB1 SER P  90     -30.096 -94.903 121.809  0.00 97.00      PROA   
ATOM   1384  HB2 SER P  90     -30.207 -95.760 120.234  0.00 97.00      PROA   
ATOM   1385  OG  SER P  90     -31.604 -94.267 120.601  0.00 97.00      PROA   
ATOM   1386  HG1 SER P  90     -31.764 -94.066 119.671  0.00 97.00      PROA   
ATOM   1387  C   SER P  90     -27.878 -94.310 120.530  0.00 97.00      PROA   
ATOM   1388  O   SER P  90     -27.285 -93.807 121.483  0.00 97.00      PROA   
ATOM   1389  N   SER P  91     -27.335 -95.327 119.820  0.00 97.00      PROA   
ATOM   1390  HN  SER P  91     -27.821 -95.740 119.056  0.00 97.00      PROA   
ATOM   1391  CA  SER P  91     -25.992 -95.815 120.081  0.00 97.00      PROA   
ATOM   1392  HA  SER P  91     -25.351 -94.943 120.076  0.00 97.00      PROA   
ATOM   1393  CB  SER P  91     -25.801 -96.543 121.441  0.00 97.00      PROA   
ATOM   1394  HB1 SER P  91     -25.053 -97.361 121.400  0.00 97.00      PROA   
ATOM   1395  HB2 SER P  91     -26.764 -96.987 121.773  0.00 97.00      PROA   
ATOM   1396  OG  SER P  91     -25.344 -95.614 122.418  0.00 97.00      PROA   
ATOM   1397  HG1 SER P  91     -26.019 -94.928 122.469  0.00 97.00      PROA   
ATOM   1398  C   SER P  91     -25.485 -96.652 118.937  0.00 97.00      PROA   
ATOM   1399  O   SER P  91     -26.243 -97.092 118.077  0.00 97.00      PROA   
ATOM   1400  N   ARG P  92     -24.146 -96.858 118.885  0.00 97.00      PROA   
ATOM   1401  HN  ARG P  92     -23.554 -96.488 119.598  0.00 97.00      PROA   
ATOM   1402  CA  ARG P  92     -23.475 -97.523 117.781  0.00 97.00      PROA   
ATOM   1403  HA  ARG P  92     -23.971 -97.251 116.857  0.00 97.00      PROA   
ATOM   1404  CB  ARG P  92     -21.984 -97.085 117.713  0.00 97.00      PROA   
ATOM   1405  HB1 ARG P  92     -21.586 -97.368 116.714  0.00 97.00      PROA   
ATOM   1406  HB2 ARG P  92     -21.390 -97.629 118.482  0.00 97.00      PROA   
ATOM   1407  CG  ARG P  92     -21.755 -95.574 117.954  0.00 97.00      PROA   
ATOM   1408  HG1 ARG P  92     -21.965 -95.344 119.022  0.00 97.00      PROA   
ATOM   1409  HG2 ARG P  92     -22.476 -94.982 117.347  0.00 97.00      PROA   
ATOM   1410  CD  ARG P  92     -20.317 -95.099 117.675  0.00 97.00      PROA   
ATOM   1411  HD1 ARG P  92     -19.574 -95.854 118.006  0.00 97.00      PROA   
ATOM   1412  HD2 ARG P  92     -20.102 -94.144 118.206  0.00 97.00      PROA   
ATOM   1413  NE  ARG P  92     -20.167 -94.903 116.198  0.00 97.00      PROA   
ATOM   1414  HE  ARG P  92     -19.976 -95.683 115.609  0.00 97.00      PROA   
ATOM   1415  CZ  ARG P  92     -20.579 -93.787 115.570  0.00 97.00      PROA   
ATOM   1416  NH1 ARG P  92     -20.901 -92.645 116.197  0.00 97.00      PROA   
ATOM   1417 HH11 ARG P  92     -20.438 -92.428 117.052  0.00 97.00      PROA   
ATOM   1418 HH12 ARG P  92     -21.168 -91.900 115.589  0.00 97.00      PROA   
ATOM   1419  NH2 ARG P  92     -20.603 -93.739 114.225  0.00 97.00      PROA   
ATOM   1420 HH21 ARG P  92     -20.148 -94.454 113.707  0.00 97.00      PROA   
ATOM   1421 HH22 ARG P  92     -20.666 -92.826 113.825  0.00 97.00      PROA   
ATOM   1422  C   ARG P  92     -23.540 -99.040 117.934  0.00 97.00      PROA   
ATOM   1423  O   ARG P  92     -23.377 -99.786 116.969  0.00 97.00      PROA   
ATOM   1424  N   VAL P  93     -23.811 -99.528 119.164  0.00 97.00      PROA   
ATOM   1425  HN  VAL P  93     -23.987 -98.913 119.925  0.00 97.00      PROA   
ATOM   1426  CA  VAL P  93     -23.916-100.931 119.488  0.00 97.00      PROA   
ATOM   1427  HA  VAL P  93     -24.269-101.462 118.617  0.00 97.00      PROA   
ATOM   1428  CB  VAL P  93     -22.633-101.590 120.022  0.00 97.00      PROA   
ATOM   1429  HB  VAL P  93     -22.872-102.627 120.358  0.00 97.00      PROA   
ATOM   1430  CG1 VAL P  93     -21.585-101.703 118.894  0.00 97.00      PROA   
ATOM   1431 HG11 VAL P  93     -21.259-100.694 118.565  0.00 97.00      PROA   
ATOM   1432 HG12 VAL P  93     -22.002-102.236 118.017  0.00 97.00      PROA   
ATOM   1433 HG13 VAL P  93     -20.689-102.252 119.255  0.00 97.00      PROA   
ATOM   1434  CG2 VAL P  93     -22.047-100.819 121.227  0.00 97.00      PROA   
ATOM   1435 HG21 VAL P  93     -22.758-100.793 122.077  0.00 97.00      PROA   
ATOM   1436 HG22 VAL P  93     -21.792 -99.776 120.943  0.00 97.00      PROA   
ATOM   1437 HG23 VAL P  93     -21.117-101.316 121.577  0.00 97.00      PROA   
ATOM   1438  C   VAL P  93     -25.001-101.018 120.528  0.00 97.00      PROA   
ATOM   1439  O   VAL P  93     -25.144-100.125 121.360  0.00 97.00      PROA   
ATOM   1440  N   LEU P  94     -25.808-102.103 120.465  0.00 97.00      PROA   
ATOM   1441  HN  LEU P  94     -25.698-102.781 119.745  0.00 97.00      PROA   
ATOM   1442  CA  LEU P  94     -26.846-102.423 121.415  0.00 97.00      PROA   
ATOM   1443  HA  LEU P  94     -26.563-102.067 122.398  0.00 97.00      PROA   
ATOM   1444  CB  LEU P  94     -28.268-101.904 121.050  0.00 97.00      PROA   
ATOM   1445  HB1 LEU P  94     -28.945-102.202 121.884  0.00 97.00      PROA   
ATOM   1446  HB2 LEU P  94     -28.642-102.391 120.124  0.00 97.00      PROA   
ATOM   1447  CG  LEU P  94     -28.425-100.370 120.891  0.00 97.00      PROA   
ATOM   1448  HG  LEU P  94     -27.703 -99.877 121.583  0.00 97.00      PROA   
ATOM   1449  CD1 LEU P  94     -28.158 -99.872 119.457  0.00 97.00      PROA   
ATOM   1450 HD11 LEU P  94     -28.914-100.295 118.761  0.00 97.00      PROA   
ATOM   1451 HD12 LEU P  94     -27.151-100.163 119.102  0.00 97.00      PROA   
ATOM   1452 HD13 LEU P  94     -28.227 -98.764 119.424  0.00 97.00      PROA   
ATOM   1453  CD2 LEU P  94     -29.834 -99.938 121.341  0.00 97.00      PROA   
ATOM   1454 HD21 LEU P  94     -29.986-100.193 122.410  0.00 97.00      PROA   
ATOM   1455 HD22 LEU P  94     -30.606-100.469 120.746  0.00 97.00      PROA   
ATOM   1456 HD23 LEU P  94     -29.970 -98.844 121.217  0.00 97.00      PROA   
ATOM   1457  C   LEU P  94     -26.893-103.935 121.441  0.00 97.00      PROA   
ATOM   1458  O   LEU P  94     -26.329-104.601 120.577  0.00 97.00      PROA   
ATOM   1459  N   THR P  95     -27.569-104.513 122.458  0.00 97.00      PROA   
ATOM   1460  HN  THR P  95     -27.908-103.954 123.215  0.00 97.00      PROA   
ATOM   1461  CA  THR P  95     -27.867-105.929 122.590  0.00 97.00      PROA   
ATOM   1462  HA  THR P  95     -27.214-106.487 121.936  0.00 97.00      PROA   
ATOM   1463  CB  THR P  95     -27.718-106.464 124.021  0.00 97.00      PROA   
ATOM   1464  HB  THR P  95     -28.664-106.363 124.603  0.00 97.00      PROA   
ATOM   1465  OG1 THR P  95     -26.731-105.740 124.740  0.00 97.00      PROA   
ATOM   1466  HG1 THR P  95     -27.143-104.885 124.912  0.00 97.00      PROA   
ATOM   1467  CG2 THR P  95     -27.267-107.930 124.002  0.00 97.00      PROA   
ATOM   1468 HG21 THR P  95     -26.277-108.017 123.510  0.00 97.00      PROA   
ATOM   1469 HG22 THR P  95     -27.994-108.567 123.463  0.00 97.00      PROA   
ATOM   1470 HG23 THR P  95     -27.173-108.303 125.045  0.00 97.00      PROA   
ATOM   1471  C   THR P  95     -29.306-106.108 122.139  0.00 97.00      PROA   
ATOM   1472  O   THR P  95     -30.070-105.154 122.047  0.00 97.00      PROA   
ATOM   1473  N   GLU P  96     -29.727-107.353 121.828  0.00 97.00      PROA   
ATOM   1474  HN  GLU P  96     -29.075-108.110 121.792  0.00 97.00      PROA   
ATOM   1475  CA  GLU P  96     -31.106-107.692 121.539  0.00 97.00      PROA   
ATOM   1476  HA  GLU P  96     -31.408-107.049 120.726  0.00 97.00      PROA   
ATOM   1477  CB  GLU P  96     -31.260-109.171 121.085  0.00 97.00      PROA   
ATOM   1478  HB1 GLU P  96     -30.546-109.357 120.250  0.00 97.00      PROA   
ATOM   1479  HB2 GLU P  96     -32.286-109.313 120.682  0.00 97.00      PROA   
ATOM   1480  CG  GLU P  96     -30.998-110.189 122.218  0.00 97.00      PROA   
ATOM   1481  HG1 GLU P  96     -31.599-109.934 123.112  0.00 97.00      PROA   
ATOM   1482  HG2 GLU P  96     -29.928-110.142 122.507  0.00 97.00      PROA   
ATOM   1483  CD  GLU P  96     -31.344-111.636 121.866  0.00 97.00      PROA   
ATOM   1484  OE1 GLU P  96     -32.182-111.878 120.960  0.00 97.00      PROA   
ATOM   1485  OE2 GLU P  96     -30.771-112.535 122.538  0.00 97.00      PROA   
ATOM   1486  C   GLU P  96     -32.027-107.405 122.725  0.00 97.00      PROA   
ATOM   1487  O   GLU P  96     -31.635-107.492 123.887  0.00 97.00      PROA   
ATOM   1488  N   GLY P  97     -33.290-107.020 122.446  0.00 97.00      PROA   
ATOM   1489  HN  GLY P  97     -33.577-106.940 121.491  0.00 97.00      PROA   
ATOM   1490  CA  GLY P  97     -34.281-106.714 123.463  0.00 97.00      PROA   
ATOM   1491  HA1 GLY P  97     -34.077-107.291 124.354  0.00 97.00      PROA   
ATOM   1492  HA2 GLY P  97     -35.249-106.943 123.046  0.00 97.00      PROA   
ATOM   1493  C   GLY P  97     -34.293-105.263 123.853  0.00 97.00      PROA   
ATOM   1494  O   GLY P  97     -35.326-104.750 124.277  0.00 97.00      PROA   
ATOM   1495  N   GLU P  98     -33.142-104.563 123.730  0.00 97.00      PROA   
ATOM   1496  HN  GLU P  98     -32.302-105.029 123.461  0.00 97.00      PROA   
ATOM   1497  CA  GLU P  98     -32.994-103.149 124.007  0.00 97.00      PROA   
ATOM   1498  HA  GLU P  98     -33.278-103.021 125.038  0.00 97.00      PROA   
ATOM   1499  CB  GLU P  98     -31.512-102.703 123.899  0.00 97.00      PROA   
ATOM   1500  HB1 GLU P  98     -31.457-101.595 123.990  0.00 97.00      PROA   
ATOM   1501  HB2 GLU P  98     -31.117-102.979 122.898  0.00 97.00      PROA   
ATOM   1502  CG  GLU P  98     -30.617-103.309 125.003  0.00 97.00      PROA   
ATOM   1503  HG1 GLU P  98     -30.582-104.417 124.914  0.00 97.00      PROA   
ATOM   1504  HG2 GLU P  98     -31.023-103.049 126.003  0.00 97.00      PROA   
ATOM   1505  CD  GLU P  98     -29.196-102.755 124.930  0.00 97.00      PROA   
ATOM   1506  OE1 GLU P  98     -28.251-103.574 124.947  0.00 97.00      PROA   
ATOM   1507  OE2 GLU P  98     -29.026-101.510 124.882  0.00 97.00      PROA   
ATOM   1508  C   GLU P  98     -33.851-102.244 123.119  0.00 97.00      PROA   
ATOM   1509  O   GLU P  98     -33.939-102.487 121.921  0.00 97.00      PROA   
ATOM   1510  N   PRO P  99     -34.491-101.188 123.613  0.00 97.00      PROA   
ATOM   1511  CD  PRO P  99     -34.850-101.032 125.023  0.00 97.00      PROA   
ATOM   1512  HD1 PRO P  99     -33.971-100.615 125.560  0.00 97.00      PROA   
ATOM   1513  HD2 PRO P  99     -35.162-101.998 125.479  0.00 97.00      PROA   
ATOM   1514  CA  PRO P  99     -35.020-100.099 122.798  0.00 97.00      PROA   
ATOM   1515  HA  PRO P  99     -35.770-100.529 122.153  0.00 97.00      PROA   
ATOM   1516  CB  PRO P  99     -35.631 -99.129 123.823  0.00 97.00      PROA   
ATOM   1517  HB1 PRO P  99     -36.505 -98.586 123.412  0.00 97.00      PROA   
ATOM   1518  HB2 PRO P  99     -34.873 -98.396 124.178  0.00 97.00      PROA   
ATOM   1519  CG  PRO P  99     -36.007-100.035 125.001  0.00 97.00      PROA   
ATOM   1520  HG1 PRO P  99     -36.116 -99.486 125.956  0.00 97.00      PROA   
ATOM   1521  HG2 PRO P  99     -36.951-100.577 124.768  0.00 97.00      PROA   
ATOM   1522  C   PRO P  99     -33.989 -99.401 121.919  0.00 97.00      PROA   
ATOM   1523  O   PRO P  99     -32.915 -99.064 122.411  0.00 97.00      PROA   
ATOM   1524  N   LEU P 100     -34.302 -99.140 120.631  0.00 97.00      PROA   
ATOM   1525  HN  LEU P 100     -35.168 -99.463 120.252  0.00 97.00      PROA   
ATOM   1526  CA  LEU P 100     -33.436 -98.359 119.766  0.00 97.00      PROA   
ATOM   1527  HA  LEU P 100     -32.657 -97.891 120.351  0.00 97.00      PROA   
ATOM   1528  CB  LEU P 100     -32.755 -99.246 118.689  0.00 97.00      PROA   
ATOM   1529  HB1 LEU P 100     -33.524 -99.896 118.222  0.00 97.00      PROA   
ATOM   1530  HB2 LEU P 100     -32.046 -99.920 119.217  0.00 97.00      PROA   
ATOM   1531  CG  LEU P 100     -31.986 -98.526 117.552  0.00 97.00      PROA   
ATOM   1532  HG  LEU P 100     -32.717 -97.944 116.944  0.00 97.00      PROA   
ATOM   1533  CD1 LEU P 100     -30.923 -97.544 118.073  0.00 97.00      PROA   
ATOM   1534 HD11 LEU P 100     -30.238 -98.063 118.774  0.00 97.00      PROA   
ATOM   1535 HD12 LEU P 100     -31.399 -96.695 118.602  0.00 97.00      PROA   
ATOM   1536 HD13 LEU P 100     -30.326 -97.141 117.229  0.00 97.00      PROA   
ATOM   1537  CD2 LEU P 100     -31.330 -99.557 116.614  0.00 97.00      PROA   
ATOM   1538 HD21 LEU P 100     -32.086-100.272 116.230  0.00 97.00      PROA   
ATOM   1539 HD22 LEU P 100     -30.550-100.127 117.162  0.00 97.00      PROA   
ATOM   1540 HD23 LEU P 100     -30.852 -99.046 115.752  0.00 97.00      PROA   
ATOM   1541  C   LEU P 100     -34.233 -97.241 119.138  0.00 97.00      PROA   
ATOM   1542  O   LEU P 100     -35.123 -97.477 118.332  0.00 97.00      PROA   
ATOM   1543  N   ALA P 101     -33.913 -95.971 119.481  0.00 97.00      PROA   
ATOM   1544  HN  ALA P 101     -33.212 -95.778 120.165  0.00 97.00      PROA   
ATOM   1545  CA  ALA P 101     -34.589 -94.811 118.940  0.00 97.00      PROA   
ATOM   1546  HA  ALA P 101     -35.512 -95.117 118.469  0.00 97.00      PROA   
ATOM   1547  CB  ALA P 101     -34.966 -93.814 120.052  0.00 97.00      PROA   
ATOM   1548  HB1 ALA P 101     -34.066 -93.435 120.578  0.00 97.00      PROA   
ATOM   1549  HB2 ALA P 101     -35.609 -94.325 120.803  0.00 97.00      PROA   
ATOM   1550  HB3 ALA P 101     -35.534 -92.954 119.643  0.00 97.00      PROA   
ATOM   1551  C   ALA P 101     -33.741 -94.135 117.875  0.00 97.00      PROA   
ATOM   1552  O   ALA P 101     -32.541 -93.921 118.027  0.00 97.00      PROA   
ATOM   1553  N   LEU P 102     -34.382 -93.811 116.730  0.00 97.00      PROA   
ATOM   1554  HN  LEU P 102     -35.334 -94.083 116.604  0.00 97.00      PROA   
ATOM   1555  CA  LEU P 102     -33.781 -93.186 115.573  0.00 97.00      PROA   
ATOM   1556  HA  LEU P 102     -32.750 -92.934 115.780  0.00 97.00      PROA   
ATOM   1557  CB  LEU P 102     -33.884 -94.098 114.320  0.00 97.00      PROA   
ATOM   1558  HB1 LEU P 102     -33.320 -93.642 113.478  0.00 97.00      PROA   
ATOM   1559  HB2 LEU P 102     -34.953 -94.172 114.017  0.00 97.00      PROA   
ATOM   1560  CG  LEU P 102     -33.392 -95.553 114.509  0.00 97.00      PROA   
ATOM   1561  HG  LEU P 102     -33.938 -96.013 115.367  0.00 97.00      PROA   
ATOM   1562  CD1 LEU P 102     -33.728 -96.393 113.266  0.00 97.00      PROA   
ATOM   1563 HD11 LEU P 102     -33.177 -95.999 112.385  0.00 97.00      PROA   
ATOM   1564 HD12 LEU P 102     -34.816 -96.360 113.051  0.00 97.00      PROA   
ATOM   1565 HD13 LEU P 102     -33.428 -97.449 113.433  0.00 97.00      PROA   
ATOM   1566  CD2 LEU P 102     -31.885 -95.622 114.801  0.00 97.00      PROA   
ATOM   1567 HD21 LEU P 102     -31.635 -95.037 115.709  0.00 97.00      PROA   
ATOM   1568 HD22 LEU P 102     -31.316 -95.212 113.941  0.00 97.00      PROA   
ATOM   1569 HD23 LEU P 102     -31.571 -96.676 114.959  0.00 97.00      PROA   
ATOM   1570  C   LEU P 102     -34.544 -91.916 115.261  0.00 97.00      PROA   
ATOM   1571  O   LEU P 102     -35.770 -91.903 115.289  0.00 97.00      PROA   
ATOM   1572  N   ARG P 103     -33.847 -90.802 114.938  0.00 97.00      PROA   
ATOM   1573  HN  ARG P 103     -32.853 -90.772 115.027  0.00 97.00      PROA   
ATOM   1574  CA  ARG P 103     -34.513 -89.627 114.415  0.00 97.00      PROA   
ATOM   1575  HA  ARG P 103     -35.503 -89.898 114.084  0.00 97.00      PROA   
ATOM   1576  CB  ARG P 103     -34.689 -88.502 115.470  0.00 97.00      PROA   
ATOM   1577  HB1 ARG P 103     -33.694 -88.172 115.840  0.00 97.00      PROA   
ATOM   1578  HB2 ARG P 103     -35.250 -88.916 116.337  0.00 97.00      PROA   
ATOM   1579  CG  ARG P 103     -35.447 -87.296 114.897  0.00 97.00      PROA   
ATOM   1580  HG1 ARG P 103     -36.452 -87.637 114.556  0.00 97.00      PROA   
ATOM   1581  HG2 ARG P 103     -34.885 -86.923 114.013  0.00 97.00      PROA   
ATOM   1582  CD  ARG P 103     -35.597 -86.086 115.811  0.00 97.00      PROA   
ATOM   1583  HD1 ARG P 103     -34.596 -85.696 116.094  0.00 97.00      PROA   
ATOM   1584  HD2 ARG P 103     -36.189 -86.307 116.723  0.00 97.00      PROA   
ATOM   1585  NE  ARG P 103     -36.346 -85.100 114.969  0.00 97.00      PROA   
ATOM   1586  HE  ARG P 103     -36.961 -85.434 114.258  0.00 97.00      PROA   
ATOM   1587  CZ  ARG P 103     -36.054 -83.797 114.881  0.00 97.00      PROA   
ATOM   1588  NH1 ARG P 103     -35.111 -83.174 115.593  0.00 97.00      PROA   
ATOM   1589 HH11 ARG P 103     -34.427 -83.689 116.094  0.00 97.00      PROA   
ATOM   1590 HH12 ARG P 103     -35.004 -82.201 115.372  0.00 97.00      PROA   
ATOM   1591  NH2 ARG P 103     -36.705 -83.042 113.982  0.00 97.00      PROA   
ATOM   1592 HH21 ARG P 103     -37.378 -83.466 113.378  0.00 97.00      PROA   
ATOM   1593 HH22 ARG P 103     -36.351 -82.119 113.841  0.00 97.00      PROA   
ATOM   1594  C   ARG P 103     -33.811 -89.064 113.195  0.00 97.00      PROA   
ATOM   1595  O   ARG P 103     -32.696 -88.566 113.265  0.00 97.00      PROA   
ATOM   1596  N   CYS P 104     -34.497 -89.052 112.031  0.00 97.00      PROA   
ATOM   1597  HN  CYS P 104     -35.360 -89.550 111.959  0.00 97.00      PROA   
ATOM   1598  CA  CYS P 104     -34.143 -88.230 110.887  0.00 97.00      PROA   
ATOM   1599  HA  CYS P 104     -33.090 -88.379 110.691  0.00 97.00      PROA   
ATOM   1600  CB  CYS P 104     -34.968 -88.641 109.642  0.00 97.00      PROA   
ATOM   1601  HB1 CYS P 104     -36.012 -88.271 109.733  0.00 97.00      PROA   
ATOM   1602  HB2 CYS P 104     -35.029 -89.753 109.634  0.00 97.00      PROA   
ATOM   1603  SG  CYS P 104     -34.230 -88.108 108.070  0.00 97.00      PROA   
ATOM   1604  C   CYS P 104     -34.377 -86.757 111.200  0.00 97.00      PROA   
ATOM   1605  O   CYS P 104     -35.426 -86.391 111.717  0.00 97.00      PROA   
ATOM   1606  N   HSD P 105     -33.392 -85.876 110.925  0.00 97.00      PROA   
ATOM   1607  HN  HSD P 105     -32.540 -86.177 110.502  0.00 97.00      PROA   
ATOM   1608  CA  HSD P 105     -33.372 -84.534 111.473  0.00 97.00      PROA   
ATOM   1609  HA  HSD P 105     -34.382 -84.168 111.606  0.00 97.00      PROA   
ATOM   1610  CB  HSD P 105     -32.671 -84.573 112.855  0.00 97.00      PROA   
ATOM   1611  HB1 HSD P 105     -31.915 -85.388 112.797  0.00 97.00      PROA   
ATOM   1612  HB2 HSD P 105     -33.410 -84.880 113.627  0.00 97.00      PROA   
ATOM   1613  ND1 HSD P 105     -32.484 -82.211 113.818  0.00 97.00      PROA   
ATOM   1614  HD1 HSD P 105     -33.398 -81.861 113.591  0.00 97.00      PROA   
ATOM   1615  CG  HSD P 105     -31.916 -83.374 113.348  0.00 97.00      PROA   
ATOM   1616  CE1 HSD P 105     -31.508 -81.528 114.463  0.00 97.00      PROA   
ATOM   1617  HE1 HSD P 105     -31.679 -80.565 114.944  0.00 97.00      PROA   
ATOM   1618  NE2 HSD P 105     -30.353 -82.163 114.432  0.00 97.00      PROA   
ATOM   1619  CD2 HSD P 105     -30.611 -83.322 113.724  0.00 97.00      PROA   
ATOM   1620  HD2 HSD P 105     -29.829 -84.058 113.580  0.00 97.00      PROA   
ATOM   1621  C   HSD P 105     -32.713 -83.601 110.489  0.00 97.00      PROA   
ATOM   1622  O   HSD P 105     -31.865 -84.014 109.708  0.00 97.00      PROA   
ATOM   1623  N   ALA P 106     -33.134 -82.316 110.462  0.00 97.00      PROA   
ATOM   1624  HN  ALA P 106     -33.744 -81.945 111.164  0.00 97.00      PROA   
ATOM   1625  CA  ALA P 106     -32.873 -81.417 109.362  0.00 97.00      PROA   
ATOM   1626  HA  ALA P 106     -32.309 -81.922 108.595  0.00 97.00      PROA   
ATOM   1627  CB  ALA P 106     -34.209 -80.922 108.774  0.00 97.00      PROA   
ATOM   1628  HB1 ALA P 106     -34.839 -80.485 109.578  0.00 97.00      PROA   
ATOM   1629  HB2 ALA P 106     -34.770 -81.783 108.348  0.00 97.00      PROA   
ATOM   1630  HB3 ALA P 106     -34.059 -80.171 107.973  0.00 97.00      PROA   
ATOM   1631  C   ALA P 106     -32.037 -80.252 109.824  0.00 97.00      PROA   
ATOM   1632  O   ALA P 106     -32.074 -79.868 110.989  0.00 97.00      PROA   
ATOM   1633  N   TRP P 107     -31.206 -79.680 108.917  0.00 97.00      PROA   
ATOM   1634  HN  TRP P 107     -31.113 -80.065 108.000  0.00 97.00      PROA   
ATOM   1635  CA  TRP P 107     -30.336 -78.568 109.254  0.00 97.00      PROA   
ATOM   1636  HA  TRP P 107     -29.782 -78.916 110.113  0.00 97.00      PROA   
ATOM   1637  CB  TRP P 107     -29.235 -78.283 108.184  0.00 97.00      PROA   
ATOM   1638  HB1 TRP P 107     -29.736 -78.195 107.195  0.00 97.00      PROA   
ATOM   1639  HB2 TRP P 107     -28.566 -79.168 108.142  0.00 97.00      PROA   
ATOM   1640  CG  TRP P 107     -28.405 -77.057 108.422  0.00 97.00      PROA   
ATOM   1641  CD1 TRP P 107     -28.280 -75.981 107.584  0.00 97.00      PROA   
ATOM   1642  HD1 TRP P 107     -28.602 -75.973 106.553  0.00 97.00      PROA   
ATOM   1643  NE1 TRP P 107     -27.741 -74.924 108.272  0.00 97.00      PROA   
ATOM   1644  HE1 TRP P 107     -27.427 -74.079 107.895  0.00 97.00      PROA   
ATOM   1645  CE2 TRP P 107     -27.552 -75.281 109.572  0.00 97.00      PROA   
ATOM   1646  CD2 TRP P 107     -27.879 -76.646 109.696  0.00 97.00      PROA   
ATOM   1647  CE3 TRP P 107     -27.704 -77.288 110.925  0.00 97.00      PROA   
ATOM   1648  HE3 TRP P 107     -27.887 -78.346 111.038  0.00 97.00      PROA   
ATOM   1649  CZ3 TRP P 107     -27.269 -76.546 112.022  0.00 97.00      PROA   
ATOM   1650  HZ3 TRP P 107     -27.094 -77.030 112.973  0.00 97.00      PROA   
ATOM   1651  CZ2 TRP P 107     -27.288 -74.504 110.686  0.00 97.00      PROA   
ATOM   1652  HZ2 TRP P 107     -26.894 -73.496 110.576  0.00 97.00      PROA   
ATOM   1653  CH2 TRP P 107     -27.134 -75.169 111.934  0.00 97.00      PROA   
ATOM   1654  HH2 TRP P 107     -26.667 -74.641 112.759  0.00 97.00      PROA   
ATOM   1655  C   TRP P 107     -31.075 -77.317 109.739  0.00 97.00      PROA   
ATOM   1656  O   TRP P 107     -31.756 -76.612 108.994  0.00 97.00      PROA   
ATOM   1657  N   LYS P 108     -30.928 -77.067 111.064  0.00 97.00      PROA   
ATOM   1658  HN  LYS P 108     -30.309 -77.652 111.582  0.00 97.00      PROA   
ATOM   1659  CA  LYS P 108     -31.583 -76.048 111.856  0.00 97.00      PROA   
ATOM   1660  HA  LYS P 108     -31.259 -76.239 112.866  0.00 97.00      PROA   
ATOM   1661  CB  LYS P 108     -31.114 -74.628 111.427  0.00 97.00      PROA   
ATOM   1662  HB1 LYS P 108     -31.590 -74.349 110.465  0.00 97.00      PROA   
ATOM   1663  HB2 LYS P 108     -30.018 -74.707 111.231  0.00 97.00      PROA   
ATOM   1664  CG  LYS P 108     -31.297 -73.509 112.473  0.00 97.00      PROA   
ATOM   1665  HG1 LYS P 108     -32.383 -73.332 112.627  0.00 97.00      PROA   
ATOM   1666  HG2 LYS P 108     -30.858 -72.574 112.057  0.00 97.00      PROA   
ATOM   1667  CD  LYS P 108     -30.638 -73.854 113.828  0.00 97.00      PROA   
ATOM   1668  HD1 LYS P 108     -29.632 -74.295 113.641  0.00 97.00      PROA   
ATOM   1669  HD2 LYS P 108     -31.262 -74.643 114.305  0.00 97.00      PROA   
ATOM   1670  CE  LYS P 108     -30.505 -72.715 114.856  0.00 97.00      PROA   
ATOM   1671  HE1 LYS P 108     -30.225 -73.139 115.848  0.00 97.00      PROA   
ATOM   1672  HE2 LYS P 108     -31.455 -72.157 114.978  0.00 97.00      PROA   
ATOM   1673  NZ  LYS P 108     -29.427 -71.764 114.488  0.00 97.00      PROA   
ATOM   1674  HZ1 LYS P 108     -28.578 -72.286 114.196  0.00 97.00      PROA   
ATOM   1675  HZ2 LYS P 108     -29.120 -71.243 115.329  0.00 97.00      PROA   
ATOM   1676  HZ3 LYS P 108     -29.725 -71.101 113.744  0.00 97.00      PROA   
ATOM   1677  C   LYS P 108     -33.095 -76.266 111.837  0.00 97.00      PROA   
ATOM   1678  O   LYS P 108     -33.874 -75.329 111.695  0.00 97.00      PROA   
ATOM   1679  N   ASP P 109     -33.497 -77.552 112.007  0.00 97.00      PROA   
ATOM   1680  HN  ASP P 109     -32.786 -78.229 112.183  0.00 97.00      PROA   
ATOM   1681  CA  ASP P 109     -34.794 -78.196 111.842  0.00 97.00      PROA   
ATOM   1682  HA  ASP P 109     -34.533 -79.020 111.200  0.00 97.00      PROA   
ATOM   1683  CB  ASP P 109     -35.335 -78.780 113.176  0.00 97.00      PROA   
ATOM   1684  HB1 ASP P 109     -36.432 -78.656 113.288  0.00 97.00      PROA   
ATOM   1685  HB2 ASP P 109     -34.847 -78.244 114.021  0.00 97.00      PROA   
ATOM   1686  CG  ASP P 109     -35.047 -80.267 113.349  0.00 97.00      PROA   
ATOM   1687  OD1 ASP P 109     -34.781 -80.999 112.364  0.00 97.00      PROA   
ATOM   1688  OD2 ASP P 109     -35.211 -80.706 114.511  0.00 97.00      PROA   
ATOM   1689  C   ASP P 109     -35.908 -77.510 111.069  0.00 97.00      PROA   
ATOM   1690  O   ASP P 109     -36.558 -76.577 111.537  0.00 97.00      PROA   
ATOM   1691  N   LYS P 110     -36.163 -78.026 109.844  0.00 97.00      PROA   
ATOM   1692  HN  LYS P 110     -35.677 -78.843 109.546  0.00 97.00      PROA   
ATOM   1693  CA  LYS P 110     -37.178 -77.550 108.933  0.00 97.00      PROA   
ATOM   1694  HA  LYS P 110     -37.789 -76.806 109.425  0.00 97.00      PROA   
ATOM   1695  CB  LYS P 110     -36.564 -76.986 107.620  0.00 97.00      PROA   
ATOM   1696  HB1 LYS P 110     -37.371 -76.539 107.000  0.00 97.00      PROA   
ATOM   1697  HB2 LYS P 110     -36.111 -77.820 107.038  0.00 97.00      PROA   
ATOM   1698  CG  LYS P 110     -35.454 -75.932 107.840  0.00 97.00      PROA   
ATOM   1699  HG1 LYS P 110     -35.100 -75.583 106.844  0.00 97.00      PROA   
ATOM   1700  HG2 LYS P 110     -34.587 -76.422 108.338  0.00 97.00      PROA   
ATOM   1701  CD  LYS P 110     -35.899 -74.727 108.693  0.00 97.00      PROA   
ATOM   1702  HD1 LYS P 110     -36.336 -75.103 109.639  0.00 97.00      PROA   
ATOM   1703  HD2 LYS P 110     -36.708 -74.170 108.174  0.00 97.00      PROA   
ATOM   1704  CE  LYS P 110     -34.765 -73.779 109.106  0.00 97.00      PROA   
ATOM   1705  HE1 LYS P 110     -33.950 -74.337 109.606  0.00 97.00      PROA   
ATOM   1706  HE2 LYS P 110     -35.144 -72.989 109.790  0.00 97.00      PROA   
ATOM   1707  NZ  LYS P 110     -34.159 -73.133 107.928  0.00 97.00      PROA   
ATOM   1708  HZ1 LYS P 110     -34.907 -72.724 107.334  0.00 97.00      PROA   
ATOM   1709  HZ2 LYS P 110     -33.643 -73.864 107.397  0.00 97.00      PROA   
ATOM   1710  HZ3 LYS P 110     -33.499 -72.391 108.235  0.00 97.00      PROA   
ATOM   1711  C   LYS P 110     -38.041 -78.756 108.638  0.00 97.00      PROA   
ATOM   1712  O   LYS P 110     -37.524 -79.864 108.522  0.00 97.00      PROA   
ATOM   1713  N   LEU P 111     -39.384 -78.575 108.556  0.00 97.00      PROA   
ATOM   1714  HN  LEU P 111     -39.782 -77.666 108.664  0.00 97.00      PROA   
ATOM   1715  CA  LEU P 111     -40.367 -79.645 108.518  0.00 97.00      PROA   
ATOM   1716  HA  LEU P 111     -40.102 -80.359 109.286  0.00 97.00      PROA   
ATOM   1717  CB  LEU P 111     -41.803 -79.111 108.810  0.00 97.00      PROA   
ATOM   1718  HB1 LEU P 111     -42.535 -79.939 108.667  0.00 97.00      PROA   
ATOM   1719  HB2 LEU P 111     -42.050 -78.314 108.075  0.00 97.00      PROA   
ATOM   1720  CG  LEU P 111     -42.078 -78.564 110.240  0.00 97.00      PROA   
ATOM   1721  HG  LEU P 111     -43.182 -78.392 110.287  0.00 97.00      PROA   
ATOM   1722  CD1 LEU P 111     -41.738 -79.591 111.335  0.00 97.00      PROA   
ATOM   1723 HD11 LEU P 111     -40.643 -79.769 111.372  0.00 97.00      PROA   
ATOM   1724 HD12 LEU P 111     -42.252 -80.555 111.138  0.00 97.00      PROA   
ATOM   1725 HD13 LEU P 111     -42.062 -79.211 112.327  0.00 97.00      PROA   
ATOM   1726  CD2 LEU P 111     -41.425 -77.202 110.546  0.00 97.00      PROA   
ATOM   1727 HD21 LEU P 111     -41.638 -76.474 109.736  0.00 97.00      PROA   
ATOM   1728 HD22 LEU P 111     -40.327 -77.309 110.665  0.00 97.00      PROA   
ATOM   1729 HD23 LEU P 111     -41.829 -76.798 111.499  0.00 97.00      PROA   
ATOM   1730  C   LEU P 111     -40.411 -80.427 107.209  0.00 97.00      PROA   
ATOM   1731  O   LEU P 111     -41.383 -80.359 106.459  0.00 97.00      PROA   
ATOM   1732  N   VAL P 112     -39.364 -81.239 106.928  0.00 97.00      PROA   
ATOM   1733  HN  VAL P 112     -38.529 -81.152 107.470  0.00 97.00      PROA   
ATOM   1734  CA  VAL P 112     -39.304 -82.150 105.800  0.00 97.00      PROA   
ATOM   1735  HA  VAL P 112     -39.416 -81.528 104.923  0.00 97.00      PROA   
ATOM   1736  CB  VAL P 112     -37.962 -82.872 105.649  0.00 97.00      PROA   
ATOM   1737  HB  VAL P 112     -38.017 -83.578 104.786  0.00 97.00      PROA   
ATOM   1738  CG1 VAL P 112     -36.883 -81.822 105.309  0.00 97.00      PROA   
ATOM   1739 HG11 VAL P 112     -36.726 -81.130 106.163  0.00 97.00      PROA   
ATOM   1740 HG12 VAL P 112     -37.190 -81.232 104.421  0.00 97.00      PROA   
ATOM   1741 HG13 VAL P 112     -35.917 -82.320 105.081  0.00 97.00      PROA   
ATOM   1742  CG2 VAL P 112     -37.587 -83.679 106.913  0.00 97.00      PROA   
ATOM   1743 HG21 VAL P 112     -38.373 -84.419 107.163  0.00 97.00      PROA   
ATOM   1744 HG22 VAL P 112     -37.439 -83.008 107.785  0.00 97.00      PROA   
ATOM   1745 HG23 VAL P 112     -36.638 -84.231 106.741  0.00 97.00      PROA   
ATOM   1746  C   VAL P 112     -40.452 -83.146 105.757  0.00 97.00      PROA   
ATOM   1747  O   VAL P 112     -40.903 -83.679 106.771  0.00 97.00      PROA   
ATOM   1748  N   TYR P 113     -40.956 -83.381 104.528  0.00 97.00      PROA   
ATOM   1749  HN  TYR P 113     -40.555 -82.927 103.735  0.00 97.00      PROA   
ATOM   1750  CA  TYR P 113     -42.093 -84.221 104.242  0.00 97.00      PROA   
ATOM   1751  HA  TYR P 113     -42.500 -84.581 105.174  0.00 97.00      PROA   
ATOM   1752  CB  TYR P 113     -43.255 -83.472 103.514  0.00 97.00      PROA   
ATOM   1753  HB1 TYR P 113     -43.704 -82.758 104.240  0.00 97.00      PROA   
ATOM   1754  HB2 TYR P 113     -44.056 -84.175 103.205  0.00 97.00      PROA   
ATOM   1755  CG  TYR P 113     -42.817 -82.655 102.316  0.00 97.00      PROA   
ATOM   1756  CD1 TYR P 113     -42.253 -81.376 102.486  0.00 97.00      PROA   
ATOM   1757  HD1 TYR P 113     -42.094 -80.989 103.482  0.00 97.00      PROA   
ATOM   1758  CE1 TYR P 113     -41.878 -80.606 101.379  0.00 97.00      PROA   
ATOM   1759  HE1 TYR P 113     -41.424 -79.637 101.528  0.00 97.00      PROA   
ATOM   1760  CZ  TYR P 113     -42.105 -81.087 100.085  0.00 97.00      PROA   
ATOM   1761  OH  TYR P 113     -41.706 -80.324  98.972  0.00 97.00      PROA   
ATOM   1762  HH  TYR P 113     -40.947 -79.801  99.249  0.00 97.00      PROA   
ATOM   1763  CD2 TYR P 113     -43.059 -83.114 101.009  0.00 97.00      PROA   
ATOM   1764  HD2 TYR P 113     -43.519 -84.077 100.858  0.00 97.00      PROA   
ATOM   1765  CE2 TYR P 113     -42.709 -82.334  99.898  0.00 97.00      PROA   
ATOM   1766  HE2 TYR P 113     -42.882 -82.705  98.898  0.00 97.00      PROA   
ATOM   1767  C   TYR P 113     -41.604 -85.446 103.505  0.00 97.00      PROA   
ATOM   1768  O   TYR P 113     -40.487 -85.481 103.008  0.00 97.00      PROA   
ATOM   1769  N   ASN P 114     -42.416 -86.523 103.479  0.00 97.00      PROA   
ATOM   1770  HN  ASN P 114     -43.311 -86.452 103.917  0.00 97.00      PROA   
ATOM   1771  CA  ASN P 114     -42.093 -87.801 102.861  0.00 97.00      PROA   
ATOM   1772  HA  ASN P 114     -42.903 -88.454 103.143  0.00 97.00      PROA   
ATOM   1773  CB  ASN P 114     -42.015 -87.732 101.304  0.00 97.00      PROA   
ATOM   1774  HB1 ASN P 114     -41.794 -88.732 100.875  0.00 97.00      PROA   
ATOM   1775  HB2 ASN P 114     -41.203 -87.037 101.003  0.00 97.00      PROA   
ATOM   1776  CG  ASN P 114     -43.310 -87.222 100.659  0.00 97.00      PROA   
ATOM   1777  OD1 ASN P 114     -43.276 -86.360  99.774  0.00 97.00      PROA   
ATOM   1778  ND2 ASN P 114     -44.482 -87.751 101.099  0.00 97.00      PROA   
ATOM   1779 HD21 ASN P 114     -45.317 -87.445 100.645  0.00 97.00      PROA   
ATOM   1780 HD22 ASN P 114     -44.482 -88.479 101.783  0.00 97.00      PROA   
ATOM   1781  C   ASN P 114     -40.841 -88.465 103.422  0.00 97.00      PROA   
ATOM   1782  O   ASN P 114     -39.929 -88.846 102.689  0.00 97.00      PROA   
ATOM   1783  N   VAL P 115     -40.781 -88.622 104.762  0.00 97.00      PROA   
ATOM   1784  HN  VAL P 115     -41.573 -88.396 105.325  0.00 97.00      PROA   
ATOM   1785  CA  VAL P 115     -39.626 -89.142 105.462  0.00 97.00      PROA   
ATOM   1786  HA  VAL P 115     -38.753 -88.766 104.952  0.00 97.00      PROA   
ATOM   1787  CB  VAL P 115     -39.530 -88.638 106.899  0.00 97.00      PROA   
ATOM   1788  HB  VAL P 115     -40.450 -88.917 107.461  0.00 97.00      PROA   
ATOM   1789  CG1 VAL P 115     -38.299 -89.236 107.619  0.00 97.00      PROA   
ATOM   1790 HG11 VAL P 115     -37.376 -89.025 107.038  0.00 97.00      PROA   
ATOM   1791 HG12 VAL P 115     -38.395 -90.333 107.748  0.00 97.00      PROA   
ATOM   1792 HG13 VAL P 115     -38.189 -88.781 108.626  0.00 97.00      PROA   
ATOM   1793  CG2 VAL P 115     -39.424 -87.098 106.855  0.00 97.00      PROA   
ATOM   1794 HG21 VAL P 115     -40.357 -86.638 106.470  0.00 97.00      PROA   
ATOM   1795 HG22 VAL P 115     -38.580 -86.789 106.202  0.00 97.00      PROA   
ATOM   1796 HG23 VAL P 115     -39.237 -86.696 107.873  0.00 97.00      PROA   
ATOM   1797  C   VAL P 115     -39.571 -90.657 105.388  0.00 97.00      PROA   
ATOM   1798  O   VAL P 115     -40.485 -91.361 105.801  0.00 97.00      PROA   
ATOM   1799  N   LEU P 116     -38.456 -91.183 104.847  0.00 97.00      PROA   
ATOM   1800  HN  LEU P 116     -37.754 -90.565 104.499  0.00 97.00      PROA   
ATOM   1801  CA  LEU P 116     -38.204 -92.593 104.661  0.00 97.00      PROA   
ATOM   1802  HA  LEU P 116     -39.062 -93.172 104.966  0.00 97.00      PROA   
ATOM   1803  CB  LEU P 116     -37.842 -92.910 103.187  0.00 97.00      PROA   
ATOM   1804  HB1 LEU P 116     -37.430 -93.939 103.089  0.00 97.00      PROA   
ATOM   1805  HB2 LEU P 116     -37.052 -92.195 102.869  0.00 97.00      PROA   
ATOM   1806  CG  LEU P 116     -39.018 -92.791 102.192  0.00 97.00      PROA   
ATOM   1807  HG  LEU P 116     -39.567 -91.842 102.398  0.00 97.00      PROA   
ATOM   1808  CD1 LEU P 116     -38.505 -92.727 100.742  0.00 97.00      PROA   
ATOM   1809 HD11 LEU P 116     -37.948 -93.657 100.495  0.00 97.00      PROA   
ATOM   1810 HD12 LEU P 116     -37.828 -91.859 100.608  0.00 97.00      PROA   
ATOM   1811 HD13 LEU P 116     -39.358 -92.627 100.038  0.00 97.00      PROA   
ATOM   1812  CD2 LEU P 116     -39.992 -93.969 102.354  0.00 97.00      PROA   
ATOM   1813 HD21 LEU P 116     -40.377 -94.015 103.392  0.00 97.00      PROA   
ATOM   1814 HD22 LEU P 116     -39.474 -94.925 102.127  0.00 97.00      PROA   
ATOM   1815 HD23 LEU P 116     -40.850 -93.860 101.658  0.00 97.00      PROA   
ATOM   1816  C   LEU P 116     -37.029 -93.008 105.510  0.00 97.00      PROA   
ATOM   1817  O   LEU P 116     -35.956 -92.423 105.432  0.00 97.00      PROA   
ATOM   1818  N   TYR P 117     -37.209 -94.065 106.330  0.00 97.00      PROA   
ATOM   1819  HN  TYR P 117     -38.121 -94.459 106.435  0.00 97.00      PROA   
ATOM   1820  CA  TYR P 117     -36.144 -94.726 107.058  0.00 97.00      PROA   
ATOM   1821  HA  TYR P 117     -35.285 -94.071 107.113  0.00 97.00      PROA   
ATOM   1822  CB  TYR P 117     -36.552 -95.126 108.501  0.00 97.00      PROA   
ATOM   1823  HB1 TYR P 117     -35.812 -95.826 108.945  0.00 97.00      PROA   
ATOM   1824  HB2 TYR P 117     -37.544 -95.628 108.494  0.00 97.00      PROA   
ATOM   1825  CG  TYR P 117     -36.633 -93.911 109.398  0.00 97.00      PROA   
ATOM   1826  CD1 TYR P 117     -35.580 -93.623 110.287  0.00 97.00      PROA   
ATOM   1827  HD1 TYR P 117     -34.698 -94.247 110.297  0.00 97.00      PROA   
ATOM   1828  CE1 TYR P 117     -35.665 -92.542 111.171  0.00 97.00      PROA   
ATOM   1829  HE1 TYR P 117     -34.855 -92.335 111.856  0.00 97.00      PROA   
ATOM   1830  CZ  TYR P 117     -36.807 -91.739 111.179  0.00 97.00      PROA   
ATOM   1831  OH  TYR P 117     -36.878 -90.671 112.087  0.00 97.00      PROA   
ATOM   1832  HH  TYR P 117     -37.775 -90.324 112.090  0.00 97.00      PROA   
ATOM   1833  CD2 TYR P 117     -37.780 -93.094 109.423  0.00 97.00      PROA   
ATOM   1834  HD2 TYR P 117     -38.602 -93.308 108.756  0.00 97.00      PROA   
ATOM   1835  CE2 TYR P 117     -37.865 -92.007 110.304  0.00 97.00      PROA   
ATOM   1836  HE2 TYR P 117     -38.745 -91.380 110.312  0.00 97.00      PROA   
ATOM   1837  C   TYR P 117     -35.710 -95.964 106.301  0.00 97.00      PROA   
ATOM   1838  O   TYR P 117     -36.537 -96.770 105.887  0.00 97.00      PROA   
ATOM   1839  N   TYR P 118     -34.381 -96.125 106.099  0.00 97.00      PROA   
ATOM   1840  HN  TYR P 118     -33.740 -95.441 106.444  0.00 97.00      PROA   
ATOM   1841  CA  TYR P 118     -33.769 -97.176 105.313  0.00 97.00      PROA   
ATOM   1842  HA  TYR P 118     -34.532 -97.830 104.931  0.00 97.00      PROA   
ATOM   1843  CB  TYR P 118     -32.851 -96.671 104.148  0.00 97.00      PROA   
ATOM   1844  HB1 TYR P 118     -32.426 -97.545 103.607  0.00 97.00      PROA   
ATOM   1845  HB2 TYR P 118     -32.007 -96.093 104.579  0.00 97.00      PROA   
ATOM   1846  CG  TYR P 118     -33.508 -95.761 103.126  0.00 97.00      PROA   
ATOM   1847  CD1 TYR P 118     -33.923 -94.465 103.474  0.00 97.00      PROA   
ATOM   1848  HD1 TYR P 118     -33.857 -94.134 104.495  0.00 97.00      PROA   
ATOM   1849  CE1 TYR P 118     -34.392 -93.571 102.509  0.00 97.00      PROA   
ATOM   1850  HE1 TYR P 118     -34.700 -92.586 102.818  0.00 97.00      PROA   
ATOM   1851  CZ  TYR P 118     -34.435 -93.945 101.163  0.00 97.00      PROA   
ATOM   1852  OH  TYR P 118     -34.871 -93.012 100.201  0.00 97.00      PROA   
ATOM   1853  HH  TYR P 118     -35.098 -92.209 100.685  0.00 97.00      PROA   
ATOM   1854  CD2 TYR P 118     -33.554 -96.123 101.764  0.00 97.00      PROA   
ATOM   1855  HD2 TYR P 118     -33.200 -97.095 101.460  0.00 97.00      PROA   
ATOM   1856  CE2 TYR P 118     -34.017 -95.227 100.788  0.00 97.00      PROA   
ATOM   1857  HE2 TYR P 118     -34.033 -95.521  99.749  0.00 97.00      PROA   
ATOM   1858  C   TYR P 118     -32.881 -97.995 106.222  0.00 97.00      PROA   
ATOM   1859  O   TYR P 118     -32.266 -97.470 107.146  0.00 97.00      PROA   
ATOM   1860  N   ARG P 119     -32.795 -99.320 105.965  0.00 97.00      PROA   
ATOM   1861  HN  ARG P 119     -33.348 -99.729 105.240  0.00 97.00      PROA   
ATOM   1862  CA  ARG P 119     -31.823-100.194 106.578  0.00 97.00      PROA   
ATOM   1863  HA  ARG P 119     -31.007 -99.590 106.940  0.00 97.00      PROA   
ATOM   1864  CB  ARG P 119     -32.361-101.005 107.787  0.00 97.00      PROA   
ATOM   1865  HB1 ARG P 119     -33.349-101.441 107.518  0.00 97.00      PROA   
ATOM   1866  HB2 ARG P 119     -32.519-100.280 108.617  0.00 97.00      PROA   
ATOM   1867  CG  ARG P 119     -31.411-102.131 108.250  0.00 97.00      PROA   
ATOM   1868  HG1 ARG P 119     -30.380-101.710 108.269  0.00 97.00      PROA   
ATOM   1869  HG2 ARG P 119     -31.422-102.964 107.514  0.00 97.00      PROA   
ATOM   1870  CD  ARG P 119     -31.656-102.703 109.651  0.00 97.00      PROA   
ATOM   1871  HD1 ARG P 119     -31.768-101.906 110.406  0.00 97.00      PROA   
ATOM   1872  HD2 ARG P 119     -30.787-103.327 109.947  0.00 97.00      PROA   
ATOM   1873  NE  ARG P 119     -32.841-103.612 109.654  0.00 97.00      PROA   
ATOM   1874  HE  ARG P 119     -32.679-104.596 109.642  0.00 97.00      PROA   
ATOM   1875  CZ  ARG P 119     -34.071-103.250 110.074  0.00 97.00      PROA   
ATOM   1876  NH1 ARG P 119     -34.480-101.982 110.126  0.00 97.00      PROA   
ATOM   1877 HH11 ARG P 119     -33.871-101.296 109.745  0.00 97.00      PROA   
ATOM   1878 HH12 ARG P 119     -35.447-101.806 110.289  0.00 97.00      PROA   
ATOM   1879  NH2 ARG P 119     -34.887-104.230 110.486  0.00 97.00      PROA   
ATOM   1880 HH21 ARG P 119     -34.461-105.128 110.584  0.00 97.00      PROA   
ATOM   1881 HH22 ARG P 119     -35.649-104.004 111.090  0.00 97.00      PROA   
ATOM   1882  C   ARG P 119     -31.248-101.111 105.524  0.00 97.00      PROA   
ATOM   1883  O   ARG P 119     -31.982-101.805 104.824  0.00 97.00      PROA   
ATOM   1884  N   ASN P 120     -29.898-101.130 105.395  0.00 97.00      PROA   
ATOM   1885  HN  ASN P 120     -29.342-100.567 106.007  0.00 97.00      PROA   
ATOM   1886  CA  ASN P 120     -29.149-101.989 104.489  0.00 97.00      PROA   
ATOM   1887  HA  ASN P 120     -28.121-101.662 104.550  0.00 97.00      PROA   
ATOM   1888  CB  ASN P 120     -29.198-103.485 104.915  0.00 97.00      PROA   
ATOM   1889  HB1 ASN P 120     -28.589-104.108 104.227  0.00 97.00      PROA   
ATOM   1890  HB2 ASN P 120     -30.247-103.847 104.897  0.00 97.00      PROA   
ATOM   1891  CG  ASN P 120     -28.613-103.635 106.326  0.00 97.00      PROA   
ATOM   1892  OD1 ASN P 120     -27.775-102.839 106.753  0.00 97.00      PROA   
ATOM   1893  ND2 ASN P 120     -29.091-104.659 107.085  0.00 97.00      PROA   
ATOM   1894 HD21 ASN P 120     -28.765-104.746 108.026  0.00 97.00      PROA   
ATOM   1895 HD22 ASN P 120     -29.730-105.316 106.689  0.00 97.00      PROA   
ATOM   1896  C   ASN P 120     -29.551-101.800 103.034  0.00 97.00      PROA   
ATOM   1897  O   ASN P 120     -29.810-102.759 102.309  0.00 97.00      PROA   
ATOM   1898  N   GLY P 121     -29.624-100.524 102.584  0.00 97.00      PROA   
ATOM   1899  HN  GLY P 121     -29.379 -99.776 103.196  0.00 97.00      PROA   
ATOM   1900  CA  GLY P 121     -30.033-100.151 101.238  0.00 97.00      PROA   
ATOM   1901  HA1 GLY P 121     -29.733-100.923 100.542  0.00 97.00      PROA   
ATOM   1902  HA2 GLY P 121     -29.571 -99.200 101.017  0.00 97.00      PROA   
ATOM   1903  C   GLY P 121     -31.521 -99.955 101.094  0.00 97.00      PROA   
ATOM   1904  O   GLY P 121     -31.959 -99.051 100.387  0.00 97.00      PROA   
ATOM   1905  N   LYS P 122     -32.347-100.800 101.742  0.00 97.00      PROA   
ATOM   1906  HN  LYS P 122     -31.973-101.522 102.322  0.00 97.00      PROA   
ATOM   1907  CA  LYS P 122     -33.784-100.778 101.557  0.00 97.00      PROA   
ATOM   1908  HA  LYS P 122     -33.990-100.395 100.567  0.00 97.00      PROA   
ATOM   1909  CB  LYS P 122     -34.394-102.207 101.584  0.00 97.00      PROA   
ATOM   1910  HB1 LYS P 122     -33.957-102.761 102.446  0.00 97.00      PROA   
ATOM   1911  HB2 LYS P 122     -34.081-102.733 100.656  0.00 97.00      PROA   
ATOM   1912  CG  LYS P 122     -35.925-102.228 101.719  0.00 97.00      PROA   
ATOM   1913  HG1 LYS P 122     -36.356-101.488 101.006  0.00 97.00      PROA   
ATOM   1914  HG2 LYS P 122     -36.191-101.910 102.753  0.00 97.00      PROA   
ATOM   1915  CD  LYS P 122     -36.605-103.577 101.467  0.00 97.00      PROA   
ATOM   1916  HD1 LYS P 122     -36.185-104.329 102.172  0.00 97.00      PROA   
ATOM   1917  HD2 LYS P 122     -36.375-103.904 100.428  0.00 97.00      PROA   
ATOM   1918  CE  LYS P 122     -38.123-103.451 101.667  0.00 97.00      PROA   
ATOM   1919  HE1 LYS P 122     -38.538-102.676 100.986  0.00 97.00      PROA   
ATOM   1920  HE2 LYS P 122     -38.351-103.161 102.715  0.00 97.00      PROA   
ATOM   1921  NZ  LYS P 122     -38.815-104.727 101.381  0.00 97.00      PROA   
ATOM   1922  HZ1 LYS P 122     -38.436-105.471 102.000  0.00 97.00      PROA   
ATOM   1923  HZ2 LYS P 122     -38.658-104.988 100.387  0.00 97.00      PROA   
ATOM   1924  HZ3 LYS P 122     -39.835-104.617 101.555  0.00 97.00      PROA   
ATOM   1925  C   LYS P 122     -34.528 -99.872 102.521  0.00 97.00      PROA   
ATOM   1926  O   LYS P 122     -34.386 -99.978 103.733  0.00 97.00      PROA   
ATOM   1927  N   ALA P 123     -35.407 -98.985 101.990  0.00 97.00      PROA   
ATOM   1928  HN  ALA P 123     -35.438 -98.828 101.006  0.00 97.00      PROA   
ATOM   1929  CA  ALA P 123     -36.421 -98.290 102.762  0.00 97.00      PROA   
ATOM   1930  HA  ALA P 123     -35.927 -97.742 103.545  0.00 97.00      PROA   
ATOM   1931  CB  ALA P 123     -37.170 -97.263 101.891  0.00 97.00      PROA   
ATOM   1932  HB1 ALA P 123     -37.707 -97.765 101.059  0.00 97.00      PROA   
ATOM   1933  HB2 ALA P 123     -36.446 -96.545 101.449  0.00 97.00      PROA   
ATOM   1934  HB3 ALA P 123     -37.899 -96.684 102.495  0.00 97.00      PROA   
ATOM   1935  C   ALA P 123     -37.420 -99.249 103.402  0.00 97.00      PROA   
ATOM   1936  O   ALA P 123     -37.979-100.118 102.734  0.00 97.00      PROA   
ATOM   1937  N   PHE P 124     -37.664 -99.115 104.728  0.00 97.00      PROA   
ATOM   1938  HN  PHE P 124     -37.192 -98.413 105.259  0.00 97.00      PROA   
ATOM   1939  CA  PHE P 124     -38.521-100.037 105.451  0.00 97.00      PROA   
ATOM   1940  HA  PHE P 124     -39.027-100.691 104.755  0.00 97.00      PROA   
ATOM   1941  CB  PHE P 124     -37.704-100.943 106.433  0.00 97.00      PROA   
ATOM   1942  HB1 PHE P 124     -36.845-101.382 105.879  0.00 97.00      PROA   
ATOM   1943  HB2 PHE P 124     -38.349-101.783 106.771  0.00 97.00      PROA   
ATOM   1944  CG  PHE P 124     -37.159-100.242 107.662  0.00 97.00      PROA   
ATOM   1945  CD1 PHE P 124     -35.974 -99.492 107.598  0.00 97.00      PROA   
ATOM   1946  HD1 PHE P 124     -35.466 -99.397 106.651  0.00 97.00      PROA   
ATOM   1947  CE1 PHE P 124     -35.468 -98.849 108.735  0.00 97.00      PROA   
ATOM   1948  HE1 PHE P 124     -34.567 -98.258 108.667  0.00 97.00      PROA   
ATOM   1949  CZ  PHE P 124     -36.140 -98.965 109.958  0.00 97.00      PROA   
ATOM   1950  HZ  PHE P 124     -35.766 -98.454 110.833  0.00 97.00      PROA   
ATOM   1951  CD2 PHE P 124     -37.808-100.372 108.904  0.00 97.00      PROA   
ATOM   1952  HD2 PHE P 124     -38.717-100.951 108.972  0.00 97.00      PROA   
ATOM   1953  CE2 PHE P 124     -37.306 -99.735 110.045  0.00 97.00      PROA   
ATOM   1954  HE2 PHE P 124     -37.826 -99.823 110.988  0.00 97.00      PROA   
ATOM   1955  C   PHE P 124     -39.622 -99.299 106.185  0.00 97.00      PROA   
ATOM   1956  O   PHE P 124     -40.598 -99.929 106.591  0.00 97.00      PROA   
ATOM   1957  N   LYS P 125     -39.532 -97.958 106.361  0.00 97.00      PROA   
ATOM   1958  HN  LYS P 125     -38.735 -97.440 106.063  0.00 97.00      PROA   
ATOM   1959  CA  LYS P 125     -40.588 -97.266 107.076  0.00 97.00      PROA   
ATOM   1960  HA  LYS P 125     -41.520 -97.776 106.874  0.00 97.00      PROA   
ATOM   1961  CB  LYS P 125     -40.333 -97.307 108.605  0.00 97.00      PROA   
ATOM   1962  HB1 LYS P 125     -40.049 -96.318 109.015  0.00 97.00      PROA   
ATOM   1963  HB2 LYS P 125     -39.451 -97.967 108.775  0.00 97.00      PROA   
ATOM   1964  CG  LYS P 125     -41.496 -97.938 109.394  0.00 97.00      PROA   
ATOM   1965  HG1 LYS P 125     -41.182 -98.069 110.454  0.00 97.00      PROA   
ATOM   1966  HG2 LYS P 125     -41.698 -98.951 108.981  0.00 97.00      PROA   
ATOM   1967  CD  LYS P 125     -42.797 -97.120 109.355  0.00 97.00      PROA   
ATOM   1968  HD1 LYS P 125     -43.563 -97.658 109.958  0.00 97.00      PROA   
ATOM   1969  HD2 LYS P 125     -43.169 -97.070 108.307  0.00 97.00      PROA   
ATOM   1970  CE  LYS P 125     -42.616 -95.703 109.906  0.00 97.00      PROA   
ATOM   1971  HE1 LYS P 125     -41.889 -95.125 109.295  0.00 97.00      PROA   
ATOM   1972  HE2 LYS P 125     -42.256 -95.743 110.955  0.00 97.00      PROA   
ATOM   1973  NZ  LYS P 125     -43.889 -94.955 109.887  0.00 97.00      PROA   
ATOM   1974  HZ1 LYS P 125     -44.670 -95.532 110.251  0.00 97.00      PROA   
ATOM   1975  HZ2 LYS P 125     -44.090 -94.668 108.904  0.00 97.00      PROA   
ATOM   1976  HZ3 LYS P 125     -43.782 -94.090 110.457  0.00 97.00      PROA   
ATOM   1977  C   LYS P 125     -40.789 -95.844 106.591  0.00 97.00      PROA   
ATOM   1978  O   LYS P 125     -39.908 -94.997 106.689  0.00 97.00      PROA   
ATOM   1979  N   PHE P 126     -42.011 -95.556 106.085  0.00 97.00      PROA   
ATOM   1980  HN  PHE P 126     -42.671 -96.293 105.960  0.00 97.00      PROA   
ATOM   1981  CA  PHE P 126     -42.440 -94.268 105.577  0.00 97.00      PROA   
ATOM   1982  HA  PHE P 126     -41.565 -93.681 105.337  0.00 97.00      PROA   
ATOM   1983  CB  PHE P 126     -43.240 -94.502 104.256  0.00 97.00      PROA   
ATOM   1984  HB1 PHE P 126     -44.013 -95.282 104.437  0.00 97.00      PROA   
ATOM   1985  HB2 PHE P 126     -42.553 -94.896 103.478  0.00 97.00      PROA   
ATOM   1986  CG  PHE P 126     -43.924 -93.281 103.693  0.00 97.00      PROA   
ATOM   1987  CD1 PHE P 126     -43.164 -92.230 103.155  0.00 97.00      PROA   
ATOM   1988  HD1 PHE P 126     -42.086 -92.279 103.174  0.00 97.00      PROA   
ATOM   1989  CE1 PHE P 126     -43.793 -91.121 102.581  0.00 97.00      PROA   
ATOM   1990  HE1 PHE P 126     -43.191 -90.343 102.139  0.00 97.00      PROA   
ATOM   1991  CZ  PHE P 126     -45.191 -91.038 102.562  0.00 97.00      PROA   
ATOM   1992  HZ  PHE P 126     -45.685 -90.186 102.121  0.00 97.00      PROA   
ATOM   1993  CD2 PHE P 126     -45.328 -93.196 103.654  0.00 97.00      PROA   
ATOM   1994  HD2 PHE P 126     -45.928 -94.004 104.046  0.00 97.00      PROA   
ATOM   1995  CE2 PHE P 126     -45.958 -92.076 103.102  0.00 97.00      PROA   
ATOM   1996  HE2 PHE P 126     -47.036 -92.022 103.070  0.00 97.00      PROA   
ATOM   1997  C   PHE P 126     -43.251 -93.464 106.593  0.00 97.00      PROA   
ATOM   1998  O   PHE P 126     -44.058 -94.012 107.332  0.00 97.00      PROA   
ATOM   1999  N   PHE P 127     -43.066 -92.121 106.613  0.00 97.00      PROA   
ATOM   2000  HN  PHE P 127     -42.322 -91.720 106.082  0.00 97.00      PROA   
ATOM   2001  CA  PHE P 127     -43.912 -91.162 107.303  0.00 97.00      PROA   
ATOM   2002  HA  PHE P 127     -44.861 -91.622 107.541  0.00 97.00      PROA   
ATOM   2003  CB  PHE P 127     -43.260 -90.545 108.571  0.00 97.00      PROA   
ATOM   2004  HB1 PHE P 127     -43.909 -89.752 109.002  0.00 97.00      PROA   
ATOM   2005  HB2 PHE P 127     -42.291 -90.071 108.299  0.00 97.00      PROA   
ATOM   2006  CG  PHE P 127     -42.988 -91.540 109.668  0.00 97.00      PROA   
ATOM   2007  CD1 PHE P 127     -43.936 -91.745 110.689  0.00 97.00      PROA   
ATOM   2008  HD1 PHE P 127     -44.901 -91.262 110.627  0.00 97.00      PROA   
ATOM   2009  CE1 PHE P 127     -43.611 -92.492 111.829  0.00 97.00      PROA   
ATOM   2010  HE1 PHE P 127     -44.328 -92.603 112.629  0.00 97.00      PROA   
ATOM   2011  CZ  PHE P 127     -42.331 -93.045 111.957  0.00 97.00      PROA   
ATOM   2012  HZ  PHE P 127     -42.068 -93.597 112.847  0.00 97.00      PROA   
ATOM   2013  CD2 PHE P 127     -41.709 -92.109 109.808  0.00 97.00      PROA   
ATOM   2014  HD2 PHE P 127     -40.958 -91.918 109.054  0.00 97.00      PROA   
ATOM   2015  CE2 PHE P 127     -41.379 -92.852 110.949  0.00 97.00      PROA   
ATOM   2016  HE2 PHE P 127     -40.384 -93.257 111.065  0.00 97.00      PROA   
ATOM   2017  C   PHE P 127     -44.176 -89.992 106.369  0.00 97.00      PROA   
ATOM   2018  O   PHE P 127     -43.297 -89.562 105.634  0.00 97.00      PROA   
ATOM   2019  N   HSD P 128     -45.400 -89.414 106.375  0.00 97.00      PROA   
ATOM   2020  HN  HSD P 128     -46.155 -89.807 106.897  0.00 97.00      PROA   
ATOM   2021  CA  HSD P 128     -45.698 -88.182 105.654  0.00 97.00      PROA   
ATOM   2022  HA  HSD P 128     -45.380 -88.341 104.632  0.00 97.00      PROA   
ATOM   2023  CB  HSD P 128     -47.213 -87.876 105.601  0.00 97.00      PROA   
ATOM   2024  HB1 HSD P 128     -47.420 -86.791 105.472  0.00 97.00      PROA   
ATOM   2025  HB2 HSD P 128     -47.687 -88.194 106.553  0.00 97.00      PROA   
ATOM   2026  ND1 HSD P 128     -47.939 -88.073 103.180  0.00 97.00      PROA   
ATOM   2027  HD1 HSD P 128     -47.620 -87.167 102.899  0.00 97.00      PROA   
ATOM   2028  CG  HSD P 128     -47.859 -88.600 104.453  0.00 97.00      PROA   
ATOM   2029  CE1 HSD P 128     -48.638 -88.961 102.430  0.00 97.00      PROA   
ATOM   2030  HE1 HSD P 128     -48.872 -88.798 101.378  0.00 97.00      PROA   
ATOM   2031  NE2 HSD P 128     -49.024 -90.008 103.132  0.00 97.00      PROA   
ATOM   2032  CD2 HSD P 128     -48.544 -89.775 104.409  0.00 97.00      PROA   
ATOM   2033  HD2 HSD P 128     -48.753 -90.488 105.197  0.00 97.00      PROA   
ATOM   2034  C   HSD P 128     -44.923 -86.954 106.108  0.00 97.00      PROA   
ATOM   2035  O   HSD P 128     -44.578 -86.113 105.283  0.00 97.00      PROA   
ATOM   2036  N   TRP P 129     -44.638 -86.823 107.421  0.00 97.00      PROA   
ATOM   2037  HN  TRP P 129     -44.909 -87.529 108.065  0.00 97.00      PROA   
ATOM   2038  CA  TRP P 129     -43.978 -85.672 108.009  0.00 97.00      PROA   
ATOM   2039  HA  TRP P 129     -43.557 -85.047 107.231  0.00 97.00      PROA   
ATOM   2040  CB  TRP P 129     -44.924 -84.830 108.915  0.00 97.00      PROA   
ATOM   2041  HB1 TRP P 129     -44.407 -83.891 109.213  0.00 97.00      PROA   
ATOM   2042  HB2 TRP P 129     -45.146 -85.393 109.848  0.00 97.00      PROA   
ATOM   2043  CG  TRP P 129     -46.235 -84.479 108.280  0.00 97.00      PROA   
ATOM   2044  CD1 TRP P 129     -46.521 -83.345 107.565  0.00 97.00      PROA   
ATOM   2045  HD1 TRP P 129     -45.822 -82.540 107.390  0.00 97.00      PROA   
ATOM   2046  NE1 TRP P 129     -47.819 -83.397 107.122  0.00 97.00      PROA   
ATOM   2047  HE1 TRP P 129     -48.318 -82.670 106.703  0.00 97.00      PROA   
ATOM   2048  CE2 TRP P 129     -48.400 -84.559 107.536  0.00 97.00      PROA   
ATOM   2049  CD2 TRP P 129     -47.437 -85.270 108.286  0.00 97.00      PROA   
ATOM   2050  CE3 TRP P 129     -47.785 -86.492 108.864  0.00 97.00      PROA   
ATOM   2051  HE3 TRP P 129     -47.083 -87.044 109.472  0.00 97.00      PROA   
ATOM   2052  CZ3 TRP P 129     -49.078 -86.988 108.665  0.00 97.00      PROA   
ATOM   2053  HZ3 TRP P 129     -49.369 -87.927 109.114  0.00 97.00      PROA   
ATOM   2054  CZ2 TRP P 129     -49.679 -85.054 107.328  0.00 97.00      PROA   
ATOM   2055  HZ2 TRP P 129     -50.412 -84.506 106.755  0.00 97.00      PROA   
ATOM   2056  CH2 TRP P 129     -50.005 -86.284 107.901  0.00 97.00      PROA   
ATOM   2057  HH2 TRP P 129     -51.000 -86.685 107.766  0.00 97.00      PROA   
ATOM   2058  C   TRP P 129     -42.846 -86.204 108.855  0.00 97.00      PROA   
ATOM   2059  O   TRP P 129     -42.725 -87.410 109.062  0.00 97.00      PROA   
ATOM   2060  N   ASN P 130     -41.958 -85.313 109.357  0.00 97.00      PROA   
ATOM   2061  HN  ASN P 130     -42.001 -84.348 109.103  0.00 97.00      PROA   
ATOM   2062  CA  ASN P 130     -40.890 -85.686 110.266  0.00 97.00      PROA   
ATOM   2063  HA  ASN P 130     -40.300 -86.422 109.739  0.00 97.00      PROA   
ATOM   2064  CB  ASN P 130     -39.993 -84.456 110.594  0.00 97.00      PROA   
ATOM   2065  HB1 ASN P 130     -40.537 -83.746 111.252  0.00 97.00      PROA   
ATOM   2066  HB2 ASN P 130     -39.729 -83.920 109.656  0.00 97.00      PROA   
ATOM   2067  CG  ASN P 130     -38.701 -84.866 111.297  0.00 97.00      PROA   
ATOM   2068  OD1 ASN P 130     -38.441 -84.469 112.432  0.00 97.00      PROA   
ATOM   2069  ND2 ASN P 130     -37.880 -85.703 110.612  0.00 97.00      PROA   
ATOM   2070 HD21 ASN P 130     -37.010 -85.952 111.039  0.00 97.00      PROA   
ATOM   2071 HD22 ASN P 130     -38.106 -85.983 109.681  0.00 97.00      PROA   
ATOM   2072  C   ASN P 130     -41.393 -86.352 111.553  0.00 97.00      PROA   
ATOM   2073  O   ASN P 130     -42.312 -85.871 112.213  0.00 97.00      PROA   
ATOM   2074  N   SER P 131     -40.780 -87.498 111.925  0.00 97.00      PROA   
ATOM   2075  HN  SER P 131     -40.028 -87.874 111.389  0.00 97.00      PROA   
ATOM   2076  CA  SER P 131     -41.175 -88.282 113.076  0.00 97.00      PROA   
ATOM   2077  HA  SER P 131     -41.413 -87.623 113.899  0.00 97.00      PROA   
ATOM   2078  CB  SER P 131     -42.371 -89.241 112.783  0.00 97.00      PROA   
ATOM   2079  HB1 SER P 131     -42.148 -89.841 111.876  0.00 97.00      PROA   
ATOM   2080  HB2 SER P 131     -43.265 -88.617 112.568  0.00 97.00      PROA   
ATOM   2081  OG  SER P 131     -42.695 -90.121 113.864  0.00 97.00      PROA   
ATOM   2082  HG1 SER P 131     -42.041 -90.830 113.860  0.00 97.00      PROA   
ATOM   2083  C   SER P 131     -39.970 -89.090 113.442  0.00 97.00      PROA   
ATOM   2084  O   SER P 131     -39.098 -89.305 112.611  0.00 97.00      PROA   
ATOM   2085  N   ASN P 132     -39.913 -89.582 114.700  0.00 97.00      PROA   
ATOM   2086  HN  ASN P 132     -40.660 -89.394 115.333  0.00 97.00      PROA   
ATOM   2087  CA  ASN P 132     -38.920 -90.539 115.141  0.00 97.00      PROA   
ATOM   2088  HA  ASN P 132     -37.969 -90.272 114.701  0.00 97.00      PROA   
ATOM   2089  CB  ASN P 132     -38.747 -90.544 116.697  0.00 97.00      PROA   
ATOM   2090  HB1 ASN P 132     -38.631 -89.502 117.062  0.00 97.00      PROA   
ATOM   2091  HB2 ASN P 132     -37.811 -91.091 116.945  0.00 97.00      PROA   
ATOM   2092  CG  ASN P 132     -39.882 -91.253 117.455  0.00 97.00      PROA   
ATOM   2093  OD1 ASN P 132     -39.842 -92.473 117.637  0.00 97.00      PROA   
ATOM   2094  ND2 ASN P 132     -40.899 -90.491 117.935  0.00 97.00      PROA   
ATOM   2095 HD21 ASN P 132     -41.627 -90.959 118.432  0.00 97.00      PROA   
ATOM   2096 HD22 ASN P 132     -40.896 -89.500 117.816  0.00 97.00      PROA   
ATOM   2097  C   ASN P 132     -39.306 -91.914 114.624  0.00 97.00      PROA   
ATOM   2098  O   ASN P 132     -40.434 -92.141 114.193  0.00 97.00      PROA   
ATOM   2099  N   LEU P 133     -38.361 -92.871 114.694  0.00 97.00      PROA   
ATOM   2100  HN  LEU P 133     -37.421 -92.642 114.940  0.00 97.00      PROA   
ATOM   2101  CA  LEU P 133     -38.661 -94.274 114.578  0.00 97.00      PROA   
ATOM   2102  HA  LEU P 133     -39.730 -94.430 114.587  0.00 97.00      PROA   
ATOM   2103  CB  LEU P 133     -38.062 -94.859 113.277  0.00 97.00      PROA   
ATOM   2104  HB1 LEU P 133     -36.954 -94.893 113.319  0.00 97.00      PROA   
ATOM   2105  HB2 LEU P 133     -38.325 -94.136 112.468  0.00 97.00      PROA   
ATOM   2106  CG  LEU P 133     -38.612 -96.234 112.836  0.00 97.00      PROA   
ATOM   2107  HG  LEU P 133     -39.722 -96.221 112.953  0.00 97.00      PROA   
ATOM   2108  CD1 LEU P 133     -38.302 -96.451 111.348  0.00 97.00      PROA   
ATOM   2109 HD11 LEU P 133     -37.203 -96.454 111.190  0.00 97.00      PROA   
ATOM   2110 HD12 LEU P 133     -38.742 -95.636 110.737  0.00 97.00      PROA   
ATOM   2111 HD13 LEU P 133     -38.714 -97.422 111.004  0.00 97.00      PROA   
ATOM   2112  CD2 LEU P 133     -38.051 -97.410 113.653  0.00 97.00      PROA   
ATOM   2113 HD21 LEU P 133     -38.391 -97.367 114.705  0.00 97.00      PROA   
ATOM   2114 HD22 LEU P 133     -36.940 -97.386 113.637  0.00 97.00      PROA   
ATOM   2115 HD23 LEU P 133     -38.389 -98.376 113.223  0.00 97.00      PROA   
ATOM   2116  C   LEU P 133     -38.075 -94.919 115.813  0.00 97.00      PROA   
ATOM   2117  O   LEU P 133     -36.864 -94.939 115.998  0.00 97.00      PROA   
ATOM   2118  N   THR P 134     -38.934 -95.474 116.701  0.00 97.00      PROA   
ATOM   2119  HN  THR P 134     -39.919 -95.416 116.564  0.00 97.00      PROA   
ATOM   2120  CA  THR P 134     -38.486 -96.143 117.912  0.00 97.00      PROA   
ATOM   2121  HA  THR P 134     -37.419 -96.024 118.029  0.00 97.00      PROA   
ATOM   2122  CB  THR P 134     -39.129 -95.621 119.193  0.00 97.00      PROA   
ATOM   2123  HB  THR P 134     -40.239 -95.685 119.128  0.00 97.00      PROA   
ATOM   2124  OG1 THR P 134     -38.760 -94.265 119.407  0.00 97.00      PROA   
ATOM   2125  HG1 THR P 134     -39.159 -93.751 118.700  0.00 97.00      PROA   
ATOM   2126  CG2 THR P 134     -38.634 -96.403 120.427  0.00 97.00      PROA   
ATOM   2127 HG21 THR P 134     -37.523 -96.388 120.464  0.00 97.00      PROA   
ATOM   2128 HG22 THR P 134     -38.981 -97.456 120.417  0.00 97.00      PROA   
ATOM   2129 HG23 THR P 134     -39.019 -95.925 121.353  0.00 97.00      PROA   
ATOM   2130  C   THR P 134     -38.762 -97.618 117.769  0.00 97.00      PROA   
ATOM   2131  O   THR P 134     -39.898 -98.047 117.582  0.00 97.00      PROA   
ATOM   2132  N   ILE P 135     -37.696 -98.438 117.868  0.00 97.00      PROA   
ATOM   2133  HN  ILE P 135     -36.779 -98.054 117.985  0.00 97.00      PROA   
ATOM   2134  CA  ILE P 135     -37.763 -99.881 117.831  0.00 97.00      PROA   
ATOM   2135  HA  ILE P 135     -38.648-100.191 117.293  0.00 97.00      PROA   
ATOM   2136  CB  ILE P 135     -36.524-100.488 117.166  0.00 97.00      PROA   
ATOM   2137  HB  ILE P 135     -35.631-100.130 117.728  0.00 97.00      PROA   
ATOM   2138  CG2 ILE P 135     -36.555-102.031 117.242  0.00 97.00      PROA   
ATOM   2139 HG21 ILE P 135     -37.450-102.431 116.720  0.00 97.00      PROA   
ATOM   2140 HG22 ILE P 135     -36.568-102.382 118.291  0.00 97.00      PROA   
ATOM   2141 HG23 ILE P 135     -35.648-102.457 116.767  0.00 97.00      PROA   
ATOM   2142  CG1 ILE P 135     -36.343-100.009 115.701  0.00 97.00      PROA   
ATOM   2143 HG11 ILE P 135     -36.736 -98.979 115.580  0.00 97.00      PROA   
ATOM   2144 HG12 ILE P 135     -36.937-100.666 115.029  0.00 97.00      PROA   
ATOM   2145  CD  ILE P 135     -34.872 -99.978 115.264  0.00 97.00      PROA   
ATOM   2146  HD1 ILE P 135     -34.355-100.931 115.506  0.00 97.00      PROA   
ATOM   2147  HD2 ILE P 135     -34.345 -99.159 115.798  0.00 97.00      PROA   
ATOM   2148  HD3 ILE P 135     -34.784 -99.790 114.174  0.00 97.00      PROA   
ATOM   2149  C   ILE P 135     -37.865-100.344 119.272  0.00 97.00      PROA   
ATOM   2150  O   ILE P 135     -36.919-100.213 120.038  0.00 97.00      PROA   
ATOM   2151  N   LEU P 136     -39.031-100.891 119.683  0.00 97.00      PROA   
ATOM   2152  HN  LEU P 136     -39.812-100.920 119.062  0.00 97.00      PROA   
ATOM   2153  CA  LEU P 136     -39.320-101.319 121.044  0.00 97.00      PROA   
ATOM   2154  HA  LEU P 136     -39.167-100.458 121.680  0.00 97.00      PROA   
ATOM   2155  CB  LEU P 136     -40.787-101.813 121.200  0.00 97.00      PROA   
ATOM   2156  HB1 LEU P 136     -40.914-102.220 122.229  0.00 97.00      PROA   
ATOM   2157  HB2 LEU P 136     -40.977-102.640 120.483  0.00 97.00      PROA   
ATOM   2158  CG  LEU P 136     -41.908-100.746 121.034  0.00 97.00      PROA   
ATOM   2159  HG  LEU P 136     -42.855-101.253 121.346  0.00 97.00      PROA   
ATOM   2160  CD1 LEU P 136     -41.715 -99.542 121.974  0.00 97.00      PROA   
ATOM   2161 HD11 LEU P 136     -40.824 -98.953 121.672  0.00 97.00      PROA   
ATOM   2162 HD12 LEU P 136     -41.578 -99.885 123.021  0.00 97.00      PROA   
ATOM   2163 HD13 LEU P 136     -42.603 -98.878 121.932  0.00 97.00      PROA   
ATOM   2164  CD2 LEU P 136     -42.139-100.274 119.584  0.00 97.00      PROA   
ATOM   2165 HD21 LEU P 136     -42.227-101.141 118.897  0.00 97.00      PROA   
ATOM   2166 HD22 LEU P 136     -41.308 -99.623 119.246  0.00 97.00      PROA   
ATOM   2167 HD23 LEU P 136     -43.076 -99.681 119.527  0.00 97.00      PROA   
ATOM   2168  C   LEU P 136     -38.389-102.395 121.586  0.00 97.00      PROA   
ATOM   2169  O   LEU P 136     -37.990-102.347 122.749  0.00 97.00      PROA   
ATOM   2170  N   LYS P 137     -38.026-103.392 120.751  0.00 97.00      PROA   
ATOM   2171  HN  LYS P 137     -38.394-103.433 119.828  0.00 97.00      PROA   
ATOM   2172  CA  LYS P 137     -37.019-104.375 121.087  0.00 97.00      PROA   
ATOM   2173  HA  LYS P 137     -36.382-103.990 121.873  0.00 97.00      PROA   
ATOM   2174  CB  LYS P 137     -37.636-105.723 121.545  0.00 97.00      PROA   
ATOM   2175  HB1 LYS P 137     -36.835-106.489 121.627  0.00 97.00      PROA   
ATOM   2176  HB2 LYS P 137     -38.359-106.074 120.776  0.00 97.00      PROA   
ATOM   2177  CG  LYS P 137     -38.358-105.644 122.904  0.00 97.00      PROA   
ATOM   2178  HG1 LYS P 137     -39.201-104.922 122.840  0.00 97.00      PROA   
ATOM   2179  HG2 LYS P 137     -37.641-105.245 123.652  0.00 97.00      PROA   
ATOM   2180  CD  LYS P 137     -38.895-107.010 123.369  0.00 97.00      PROA   
ATOM   2181  HD1 LYS P 137     -38.061-107.748 123.359  0.00 97.00      PROA   
ATOM   2182  HD2 LYS P 137     -39.650-107.359 122.631  0.00 97.00      PROA   
ATOM   2183  CE  LYS P 137     -39.546-107.002 124.760  0.00 97.00      PROA   
ATOM   2184  HE1 LYS P 137     -39.941-108.016 124.995  0.00 97.00      PROA   
ATOM   2185  HE2 LYS P 137     -40.375-106.268 124.819  0.00 97.00      PROA   
ATOM   2186  NZ  LYS P 137     -38.540-106.674 125.796  0.00 97.00      PROA   
ATOM   2187  HZ1 LYS P 137     -38.409-105.645 125.885  0.00 97.00      PROA   
ATOM   2188  HZ2 LYS P 137     -37.640-107.107 125.506  0.00 97.00      PROA   
ATOM   2189  HZ3 LYS P 137     -38.826-107.082 126.709  0.00 97.00      PROA   
ATOM   2190  C   LYS P 137     -36.146-104.606 119.873  0.00 97.00      PROA   
ATOM   2191  O   LYS P 137     -36.603-105.133 118.862  0.00 97.00      PROA   
ATOM   2192  N   THR P 138     -34.846-104.224 119.938  0.00 97.00      PROA   
ATOM   2193  HN  THR P 138     -34.504-103.724 120.736  0.00 97.00      PROA   
ATOM   2194  CA  THR P 138     -33.899-104.426 118.850  0.00 97.00      PROA   
ATOM   2195  HA  THR P 138     -34.450-104.260 117.935  0.00 97.00      PROA   
ATOM   2196  CB  THR P 138     -32.741-103.426 118.838  0.00 97.00      PROA   
ATOM   2197  HB  THR P 138     -33.155-102.419 119.080  0.00 97.00      PROA   
ATOM   2198  OG1 THR P 138     -32.138-103.338 117.552  0.00 97.00      PROA   
ATOM   2199  HG1 THR P 138     -31.413-102.720 117.661  0.00 97.00      PROA   
ATOM   2200  CG2 THR P 138     -31.644-103.769 119.857  0.00 97.00      PROA   
ATOM   2201 HG21 THR P 138     -31.113-104.706 119.586  0.00 97.00      PROA   
ATOM   2202 HG22 THR P 138     -32.075-103.889 120.870  0.00 97.00      PROA   
ATOM   2203 HG23 THR P 138     -30.891-102.953 119.899  0.00 97.00      PROA   
ATOM   2204  C   THR P 138     -33.425-105.869 118.816  0.00 97.00      PROA   
ATOM   2205  O   THR P 138     -33.698-106.661 119.709  0.00 97.00      PROA   
ATOM   2206  N   ASN P 139     -32.758-106.266 117.716  0.00 97.00      PROA   
ATOM   2207  HN  ASN P 139     -32.469-105.597 117.037  0.00 97.00      PROA   
ATOM   2208  CA  ASN P 139     -32.460-107.654 117.452  0.00 97.00      PROA   
ATOM   2209  HA  ASN P 139     -31.978-108.069 118.327  0.00 97.00      PROA   
ATOM   2210  CB  ASN P 139     -33.743-108.481 117.123  0.00 97.00      PROA   
ATOM   2211  HB1 ASN P 139     -34.384-108.526 118.030  0.00 97.00      PROA   
ATOM   2212  HB2 ASN P 139     -33.489-109.527 116.855  0.00 97.00      PROA   
ATOM   2213  CG  ASN P 139     -34.529-107.855 115.962  0.00 97.00      PROA   
ATOM   2214  OD1 ASN P 139     -34.153-108.016 114.798  0.00 97.00      PROA   
ATOM   2215  ND2 ASN P 139     -35.651-107.149 116.272  0.00 97.00      PROA   
ATOM   2216 HD21 ASN P 139     -36.204-106.784 115.524  0.00 97.00      PROA   
ATOM   2217 HD22 ASN P 139     -35.908-106.999 117.226  0.00 97.00      PROA   
ATOM   2218  C   ASN P 139     -31.448-107.685 116.324  0.00 97.00      PROA   
ATOM   2219  O   ASN P 139     -31.110-106.652 115.751  0.00 97.00      PROA   
ATOM   2220  N   MET P 140     -30.932-108.886 115.970  0.00 97.00      PROA   
ATOM   2221  HN  MET P 140     -31.165-109.712 116.482  0.00 97.00      PROA   
ATOM   2222  CA  MET P 140     -29.972-109.079 114.895  0.00 97.00      PROA   
ATOM   2223  HA  MET P 140     -29.091-108.507 115.149  0.00 97.00      PROA   
ATOM   2224  CB  MET P 140     -29.556-110.563 114.803  0.00 97.00      PROA   
ATOM   2225  HB1 MET P 140     -30.443-111.192 114.563  0.00 97.00      PROA   
ATOM   2226  HB2 MET P 140     -29.204-110.867 115.815  0.00 97.00      PROA   
ATOM   2227  CG  MET P 140     -28.446-110.849 113.779  0.00 97.00      PROA   
ATOM   2228  HG1 MET P 140     -27.530-110.292 114.079  0.00 97.00      PROA   
ATOM   2229  HG2 MET P 140     -28.741-110.469 112.780  0.00 97.00      PROA   
ATOM   2230  SD  MET P 140     -28.111-112.614 113.612  0.00 97.00      PROA   
ATOM   2231  CE  MET P 140     -27.463-112.919 115.285  0.00 97.00      PROA   
ATOM   2232  HE1 MET P 140     -28.280-112.824 116.028  0.00 97.00      PROA   
ATOM   2233  HE2 MET P 140     -26.655-112.205 115.556  0.00 97.00      PROA   
ATOM   2234  HE3 MET P 140     -27.055-113.948 115.386  0.00 97.00      PROA   
ATOM   2235  C   MET P 140     -30.445-108.577 113.534  0.00 97.00      PROA   
ATOM   2236  O   MET P 140     -29.667-108.014 112.768  0.00 97.00      PROA   
ATOM   2237  N   SER P 141     -31.752-108.707 113.212  0.00 97.00      PROA   
ATOM   2238  HN  SER P 141     -32.398-109.108 113.857  0.00 97.00      PROA   
ATOM   2239  CA  SER P 141     -32.291-108.306 111.920  0.00 97.00      PROA   
ATOM   2240  HA  SER P 141     -31.568-108.533 111.147  0.00 97.00      PROA   
ATOM   2241  CB  SER P 141     -33.615-109.059 111.609  0.00 97.00      PROA   
ATOM   2242  HB1 SER P 141     -34.430-108.737 112.293  0.00 97.00      PROA   
ATOM   2243  HB2 SER P 141     -33.447-110.145 111.774  0.00 97.00      PROA   
ATOM   2244  OG  SER P 141     -34.026-108.890 110.253  0.00 97.00      PROA   
ATOM   2245  HG1 SER P 141     -34.168-107.948 110.120  0.00 97.00      PROA   
ATOM   2246  C   SER P 141     -32.569-106.810 111.899  0.00 97.00      PROA   
ATOM   2247  O   SER P 141     -33.040-106.284 110.898  0.00 97.00      PROA   
ATOM   2248  N   HSD P 142     -32.238-106.092 112.994  0.00 97.00      PROA   
ATOM   2249  HN  HSD P 142     -31.932-106.574 113.812  0.00 97.00      PROA   
ATOM   2250  CA  HSD P 142     -32.253-104.647 113.087  0.00 97.00      PROA   
ATOM   2251  HA  HSD P 142     -32.690-104.231 112.197  0.00 97.00      PROA   
ATOM   2252  CB  HSD P 142     -33.114-104.152 114.276  0.00 97.00      PROA   
ATOM   2253  HB1 HSD P 142     -32.873-103.096 114.524  0.00 97.00      PROA   
ATOM   2254  HB2 HSD P 142     -32.914-104.763 115.181  0.00 97.00      PROA   
ATOM   2255  ND1 HSD P 142     -35.464-103.172 114.164  0.00 97.00      PROA   
ATOM   2256  HD1 HSD P 142     -35.281-102.358 114.718  0.00 97.00      PROA   
ATOM   2257  CG  HSD P 142     -34.584-104.207 113.930  0.00 97.00      PROA   
ATOM   2258  CE1 HSD P 142     -36.629-103.491 113.552  0.00 97.00      PROA   
ATOM   2259  HE1 HSD P 142     -37.518-102.862 113.595  0.00 97.00      PROA   
ATOM   2260  NE2 HSD P 142     -36.566-104.658 112.946  0.00 97.00      PROA   
ATOM   2261  CD2 HSD P 142     -35.284-105.116 113.196  0.00 97.00      PROA   
ATOM   2262  HD2 HSD P 142     -34.986-106.071 112.785  0.00 97.00      PROA   
ATOM   2263  C   HSD P 142     -30.840-104.094 113.124  0.00 97.00      PROA   
ATOM   2264  O   HSD P 142     -30.626-102.913 113.380  0.00 97.00      PROA   
ATOM   2265  N   SER P 143     -29.827-104.930 112.814  0.00 97.00      PROA   
ATOM   2266  HN  SER P 143     -30.015-105.892 112.631  0.00 97.00      PROA   
ATOM   2267  CA  SER P 143     -28.430-104.536 112.742  0.00 97.00      PROA   
ATOM   2268  HA  SER P 143     -28.262-103.704 113.414  0.00 97.00      PROA   
ATOM   2269  CB  SER P 143     -27.531-105.727 113.158  0.00 97.00      PROA   
ATOM   2270  HB1 SER P 143     -27.521-106.517 112.378  0.00 97.00      PROA   
ATOM   2271  HB2 SER P 143     -27.968-106.177 114.074  0.00 97.00      PROA   
ATOM   2272  OG  SER P 143     -26.199-105.327 113.455  0.00 97.00      PROA   
ATOM   2273  HG1 SER P 143     -25.801-105.036 112.632  0.00 97.00      PROA   
ATOM   2274  C   SER P 143     -28.066-104.107 111.327  0.00 97.00      PROA   
ATOM   2275  O   SER P 143     -28.676-104.554 110.358  0.00 97.00      PROA   
ATOM   2276  N   GLY P 144     -27.038-103.230 111.175  0.00 97.00      PROA   
ATOM   2277  HN  GLY P 144     -26.577-102.837 111.971  0.00 97.00      PROA   
ATOM   2278  CA  GLY P 144     -26.493-102.838 109.884  0.00 97.00      PROA   
ATOM   2279  HA1 GLY P 144     -27.067-103.275 109.084  0.00 97.00      PROA   
ATOM   2280  HA2 GLY P 144     -25.459-103.153 109.873  0.00 97.00      PROA   
ATOM   2281  C   GLY P 144     -26.500-101.348 109.699  0.00 97.00      PROA   
ATOM   2282  O   GLY P 144     -26.440-100.589 110.658  0.00 97.00      PROA   
ATOM   2283  N   THR P 145     -26.539-100.883 108.429  0.00 97.00      PROA   
ATOM   2284  HN  THR P 145     -26.691-101.522 107.675  0.00 97.00      PROA   
ATOM   2285  CA  THR P 145     -26.426 -99.474 108.086  0.00 97.00      PROA   
ATOM   2286  HA  THR P 145     -25.968 -98.962 108.917  0.00 97.00      PROA   
ATOM   2287  CB  THR P 145     -25.506 -99.192 106.892  0.00 97.00      PROA   
ATOM   2288  HB  THR P 145     -24.503 -99.609 107.139  0.00 97.00      PROA   
ATOM   2289  OG1 THR P 145     -25.322 -97.798 106.661  0.00 97.00      PROA   
ATOM   2290  HG1 THR P 145     -25.945 -97.556 105.965  0.00 97.00      PROA   
ATOM   2291  CG2 THR P 145     -25.984 -99.848 105.582  0.00 97.00      PROA   
ATOM   2292 HG21 THR P 145     -26.962 -99.432 105.260  0.00 97.00      PROA   
ATOM   2293 HG22 THR P 145     -26.082-100.945 105.701  0.00 97.00      PROA   
ATOM   2294 HG23 THR P 145     -25.249 -99.648 104.772  0.00 97.00      PROA   
ATOM   2295  C   THR P 145     -27.799 -98.868 107.918  0.00 97.00      PROA   
ATOM   2296  O   THR P 145     -28.634 -99.368 107.178  0.00 97.00      PROA   
ATOM   2297  N   TYR P 146     -28.057 -97.749 108.625  0.00 97.00      PROA   
ATOM   2298  HN  TYR P 146     -27.365 -97.375 109.240  0.00 97.00      PROA   
ATOM   2299  CA  TYR P 146     -29.307 -97.025 108.575  0.00 97.00      PROA   
ATOM   2300  HA  TYR P 146     -30.022 -97.583 107.992  0.00 97.00      PROA   
ATOM   2301  CB  TYR P 146     -29.913 -96.727 109.968  0.00 97.00      PROA   
ATOM   2302  HB1 TYR P 146     -30.704 -95.952 109.886  0.00 97.00      PROA   
ATOM   2303  HB2 TYR P 146     -29.126 -96.352 110.658  0.00 97.00      PROA   
ATOM   2304  CG  TYR P 146     -30.559 -97.932 110.592  0.00 97.00      PROA   
ATOM   2305  CD1 TYR P 146     -29.798 -98.888 111.284  0.00 97.00      PROA   
ATOM   2306  HD1 TYR P 146     -28.720 -98.813 111.288  0.00 97.00      PROA   
ATOM   2307  CE1 TYR P 146     -30.431 -99.909 112.002  0.00 97.00      PROA   
ATOM   2308  HE1 TYR P 146     -29.839-100.640 112.528  0.00 97.00      PROA   
ATOM   2309  CZ  TYR P 146     -31.828 -99.967 112.056  0.00 97.00      PROA   
ATOM   2310  OH  TYR P 146     -32.465-100.977 112.800  0.00 97.00      PROA   
ATOM   2311  HH  TYR P 146     -31.768-101.526 113.174  0.00 97.00      PROA   
ATOM   2312  CD2 TYR P 146     -31.963 -98.033 110.613  0.00 97.00      PROA   
ATOM   2313  HD2 TYR P 146     -32.559 -97.293 110.100  0.00 97.00      PROA   
ATOM   2314  CE2 TYR P 146     -32.594 -99.044 111.345  0.00 97.00      PROA   
ATOM   2315  HE2 TYR P 146     -33.670 -99.095 111.389  0.00 97.00      PROA   
ATOM   2316  C   TYR P 146     -29.102 -95.701 107.884  0.00 97.00      PROA   
ATOM   2317  O   TYR P 146     -28.077 -95.051 108.043  0.00 97.00      PROA   
ATOM   2318  N   HSD P 147     -30.100 -95.266 107.088  0.00 97.00      PROA   
ATOM   2319  HN  HSD P 147     -30.938 -95.799 106.995  0.00 97.00      PROA   
ATOM   2320  CA  HSD P 147     -30.045 -94.005 106.376  0.00 97.00      PROA   
ATOM   2321  HA  HSD P 147     -29.389 -93.318 106.893  0.00 97.00      PROA   
ATOM   2322  CB  HSD P 147     -29.612 -94.162 104.891  0.00 97.00      PROA   
ATOM   2323  HB1 HSD P 147     -29.455 -93.155 104.448  0.00 97.00      PROA   
ATOM   2324  HB2 HSD P 147     -30.405 -94.666 104.302  0.00 97.00      PROA   
ATOM   2325  ND1 HSD P 147     -27.190 -94.519 104.161  0.00 97.00      PROA   
ATOM   2326  HD1 HSD P 147     -26.997 -93.568 103.913  0.00 97.00      PROA   
ATOM   2327  CG  HSD P 147     -28.368 -94.992 104.701  0.00 97.00      PROA   
ATOM   2328  CE1 HSD P 147     -26.360 -95.583 104.031  0.00 97.00      PROA   
ATOM   2329  HE1 HSD P 147     -25.347 -95.503 103.636  0.00 97.00      PROA   
ATOM   2330  NE2 HSD P 147     -26.925 -96.705 104.430  0.00 97.00      PROA   
ATOM   2331  CD2 HSD P 147     -28.189 -96.335 104.847  0.00 97.00      PROA   
ATOM   2332  HD2 HSD P 147     -28.876 -97.088 105.214  0.00 97.00      PROA   
ATOM   2333  C   HSD P 147     -31.446 -93.447 106.408  0.00 97.00      PROA   
ATOM   2334  O   HSD P 147     -32.398 -94.178 106.659  0.00 97.00      PROA   
ATOM   2335  N   CYS P 148     -31.626 -92.131 106.155  0.00 97.00      PROA   
ATOM   2336  HN  CYS P 148     -30.858 -91.495 106.091  0.00 97.00      PROA   
ATOM   2337  CA  CYS P 148     -32.948 -91.577 105.961  0.00 97.00      PROA   
ATOM   2338  HA  CYS P 148     -33.604 -92.379 105.670  0.00 97.00      PROA   
ATOM   2339  CB  CYS P 148     -33.558 -90.932 107.238  0.00 97.00      PROA   
ATOM   2340  HB1 CYS P 148     -33.534 -91.703 108.039  0.00 97.00      PROA   
ATOM   2341  HB2 CYS P 148     -34.631 -90.713 107.048  0.00 97.00      PROA   
ATOM   2342  SG  CYS P 148     -32.710 -89.434 107.845  0.00 97.00      PROA   
ATOM   2343  C   CYS P 148     -32.967 -90.612 104.799  0.00 97.00      PROA   
ATOM   2344  O   CYS P 148     -31.933 -90.141 104.335  0.00 97.00      PROA   
ATOM   2345  N   SER P 149     -34.181 -90.303 104.288  0.00 97.00      PROA   
ATOM   2346  HN  SER P 149     -35.003 -90.747 104.637  0.00 97.00      PROA   
ATOM   2347  CA  SER P 149     -34.354 -89.286 103.273  0.00 97.00      PROA   
ATOM   2348  HA  SER P 149     -33.579 -88.549 103.412  0.00 97.00      PROA   
ATOM   2349  CB  SER P 149     -34.336 -89.796 101.797  0.00 97.00      PROA   
ATOM   2350  HB1 SER P 149     -33.416 -90.403 101.656  0.00 97.00      PROA   
ATOM   2351  HB2 SER P 149     -34.287 -88.935 101.099  0.00 97.00      PROA   
ATOM   2352  OG  SER P 149     -35.466 -90.591 101.441  0.00 97.00      PROA   
ATOM   2353  HG1 SER P 149     -36.248 -90.138 101.767  0.00 97.00      PROA   
ATOM   2354  C   SER P 149     -35.669 -88.602 103.518  0.00 97.00      PROA   
ATOM   2355  O   SER P 149     -36.602 -89.214 104.018  0.00 97.00      PROA   
ATOM   2356  N   GLY P 150     -35.768 -87.310 103.140  0.00 97.00      PROA   
ATOM   2357  HN  GLY P 150     -34.979 -86.851 102.737  0.00 97.00      PROA   
ATOM   2358  CA  GLY P 150     -37.001 -86.549 103.186  0.00 97.00      PROA   
ATOM   2359  HA1 GLY P 150     -37.017 -85.985 104.107  0.00 97.00      PROA   
ATOM   2360  HA2 GLY P 150     -37.850 -87.206 103.054  0.00 97.00      PROA   
ATOM   2361  C   GLY P 150     -36.988 -85.585 102.043  0.00 97.00      PROA   
ATOM   2362  O   GLY P 150     -36.032 -85.534 101.282  0.00 97.00      PROA   
ATOM   2363  N   MET P 151     -38.062 -84.785 101.894  0.00 97.00      PROA   
ATOM   2364  HN  MET P 151     -38.866 -84.908 102.474  0.00 97.00      PROA   
ATOM   2365  CA  MET P 151     -38.236 -83.836 100.820  0.00 97.00      PROA   
ATOM   2366  HA  MET P 151     -37.362 -83.823 100.187  0.00 97.00      PROA   
ATOM   2367  CB  MET P 151     -39.492 -84.223  99.992  0.00 97.00      PROA   
ATOM   2368  HB1 MET P 151     -40.401 -83.721 100.377  0.00 97.00      PROA   
ATOM   2369  HB2 MET P 151     -39.663 -85.316 100.148  0.00 97.00      PROA   
ATOM   2370  CG  MET P 151     -39.371 -84.031  98.468  0.00 97.00      PROA   
ATOM   2371  HG1 MET P 151     -40.291 -84.460  98.010  0.00 97.00      PROA   
ATOM   2372  HG2 MET P 151     -38.512 -84.635  98.101  0.00 97.00      PROA   
ATOM   2373  SD  MET P 151     -39.193 -82.312  97.911  0.00 97.00      PROA   
ATOM   2374  CE  MET P 151     -39.352 -82.698  96.146  0.00 97.00      PROA   
ATOM   2375  HE1 MET P 151     -40.363 -83.101  95.923  0.00 97.00      PROA   
ATOM   2376  HE2 MET P 151     -38.603 -83.456  95.829  0.00 97.00      PROA   
ATOM   2377  HE3 MET P 151     -39.204 -81.787  95.527  0.00 97.00      PROA   
ATOM   2378  C   MET P 151     -38.413 -82.461 101.447  0.00 97.00      PROA   
ATOM   2379  O   MET P 151     -39.096 -82.303 102.455  0.00 97.00      PROA   
ATOM   2380  N   GLY P 152     -37.775 -81.425 100.852  0.00 97.00      PROA   
ATOM   2381  HN  GLY P 152     -37.157 -81.621 100.094  0.00 97.00      PROA   
ATOM   2382  CA  GLY P 152     -38.009 -80.023 101.183  0.00 97.00      PROA   
ATOM   2383  HA1 GLY P 152     -37.130 -79.625 101.660  0.00 97.00      PROA   
ATOM   2384  HA2 GLY P 152     -38.896 -79.933 101.795  0.00 97.00      PROA   
ATOM   2385  C   GLY P 152     -38.273 -79.246  99.924  0.00 97.00      PROA   
ATOM   2386  O   GLY P 152     -39.416 -78.954  99.589  0.00 97.00      PROA   
ATOM   2387  N   LYS P 153     -37.207 -78.867  99.188  0.00 97.00      PROA   
ATOM   2388  HN  LYS P 153     -36.280 -78.963  99.547  0.00 97.00      PROA   
ATOM   2389  CA  LYS P 153     -37.324 -78.366  97.828  0.00 97.00      PROA   
ATOM   2390  HA  LYS P 153     -38.366 -78.326  97.555  0.00 97.00      PROA   
ATOM   2391  CB  LYS P 153     -36.715 -76.948  97.670  0.00 97.00      PROA   
ATOM   2392  HB1 LYS P 153     -36.506 -76.729  96.600  0.00 97.00      PROA   
ATOM   2393  HB2 LYS P 153     -35.747 -76.909  98.214  0.00 97.00      PROA   
ATOM   2394  CG  LYS P 153     -37.637 -75.823  98.185  0.00 97.00      PROA   
ATOM   2395  HG1 LYS P 153     -37.088 -74.857  98.105  0.00 97.00      PROA   
ATOM   2396  HG2 LYS P 153     -37.871 -75.991  99.259  0.00 97.00      PROA   
ATOM   2397  CD  LYS P 153     -38.943 -75.732  97.376  0.00 97.00      PROA   
ATOM   2398  HD1 LYS P 153     -39.542 -76.651  97.562  0.00 97.00      PROA   
ATOM   2399  HD2 LYS P 153     -38.673 -75.711  96.295  0.00 97.00      PROA   
ATOM   2400  CE  LYS P 153     -39.809 -74.512  97.708  0.00 97.00      PROA   
ATOM   2401  HE1 LYS P 153     -39.265 -73.570  97.487  0.00 97.00      PROA   
ATOM   2402  HE2 LYS P 153     -40.107 -74.523  98.778  0.00 97.00      PROA   
ATOM   2403  NZ  LYS P 153     -41.044 -74.537  96.887  0.00 97.00      PROA   
ATOM   2404  HZ1 LYS P 153     -41.570 -75.411  97.091  0.00 97.00      PROA   
ATOM   2405  HZ2 LYS P 153     -40.786 -74.525  95.879  0.00 97.00      PROA   
ATOM   2406  HZ3 LYS P 153     -41.639 -73.714  97.103  0.00 97.00      PROA   
ATOM   2407  C   LYS P 153     -36.745 -79.329  96.817  0.00 97.00      PROA   
ATOM   2408  O   LYS P 153     -36.849 -79.120  95.609  0.00 97.00      PROA   
ATOM   2409  N   HSD P 154     -36.187 -80.452  97.303  0.00 97.00      PROA   
ATOM   2410  HN  HSD P 154     -36.094 -80.583  98.285  0.00 97.00      PROA   
ATOM   2411  CA  HSD P 154     -35.806 -81.592  96.511  0.00 97.00      PROA   
ATOM   2412  HA  HSD P 154     -36.615 -81.833  95.836  0.00 97.00      PROA   
ATOM   2413  CB  HSD P 154     -34.486 -81.398  95.721  0.00 97.00      PROA   
ATOM   2414  HB1 HSD P 154     -33.676 -81.096  96.421  0.00 97.00      PROA   
ATOM   2415  HB2 HSD P 154     -34.630 -80.566  94.998  0.00 97.00      PROA   
ATOM   2416  ND1 HSD P 154     -32.946 -83.368  95.220  0.00 97.00      PROA   
ATOM   2417  HD1 HSD P 154     -32.354 -83.265  96.021  0.00 97.00      PROA   
ATOM   2418  CG  HSD P 154     -34.069 -82.617  94.941  0.00 97.00      PROA   
ATOM   2419  CE1 HSD P 154     -32.918 -84.382  94.322  0.00 97.00      PROA   
ATOM   2420  HE1 HSD P 154     -32.131 -85.135  94.311  0.00 97.00      PROA   
ATOM   2421  NE2 HSD P 154     -33.943 -84.342  93.493  0.00 97.00      PROA   
ATOM   2422  CD2 HSD P 154     -34.659 -83.220  93.872  0.00 97.00      PROA   
ATOM   2423  HD2 HSD P 154     -35.553 -82.943  93.328  0.00 97.00      PROA   
ATOM   2424  C   HSD P 154     -35.687 -82.691  97.536  0.00 97.00      PROA   
ATOM   2425  O   HSD P 154     -35.758 -82.424  98.734  0.00 97.00      PROA   
ATOM   2426  N   ARG P 155     -35.531 -83.971  97.119  0.00 97.00      PROA   
ATOM   2427  HN  ARG P 155     -35.497 -84.199  96.148  0.00 97.00      PROA   
ATOM   2428  CA  ARG P 155     -35.184 -85.025  98.053  0.00 97.00      PROA   
ATOM   2429  HA  ARG P 155     -35.871 -84.937  98.882  0.00 97.00      PROA   
ATOM   2430  CB  ARG P 155     -35.366 -86.464  97.502  0.00 97.00      PROA   
ATOM   2431  HB1 ARG P 155     -36.457 -86.634  97.350  0.00 97.00      PROA   
ATOM   2432  HB2 ARG P 155     -35.036 -87.184  98.283  0.00 97.00      PROA   
ATOM   2433  CG  ARG P 155     -34.639 -86.753  96.169  0.00 97.00      PROA   
ATOM   2434  HG1 ARG P 155     -33.821 -86.016  96.042  0.00 97.00      PROA   
ATOM   2435  HG2 ARG P 155     -35.339 -86.608  95.317  0.00 97.00      PROA   
ATOM   2436  CD  ARG P 155     -33.975 -88.137  96.079  0.00 97.00      PROA   
ATOM   2437  HD1 ARG P 155     -33.154 -88.197  96.830  0.00 97.00      PROA   
ATOM   2438  HD2 ARG P 155     -33.563 -88.313  95.061  0.00 97.00      PROA   
ATOM   2439  NE  ARG P 155     -35.029 -89.162  96.362  0.00 97.00      PROA   
ATOM   2440  HE  ARG P 155     -35.981 -88.912  96.215  0.00 97.00      PROA   
ATOM   2441  CZ  ARG P 155     -34.794 -90.335  96.987  0.00 97.00      PROA   
ATOM   2442  NH1 ARG P 155     -33.560 -90.812  97.200  0.00 97.00      PROA   
ATOM   2443 HH11 ARG P 155     -32.785 -90.330  96.805  0.00 97.00      PROA   
ATOM   2444 HH12 ARG P 155     -33.466 -91.696  97.651  0.00 97.00      PROA   
ATOM   2445  NH2 ARG P 155     -35.834 -91.068  97.425  0.00 97.00      PROA   
ATOM   2446 HH21 ARG P 155     -36.761 -90.732  97.291  0.00 97.00      PROA   
ATOM   2447 HH22 ARG P 155     -35.645 -91.897  97.945  0.00 97.00      PROA   
ATOM   2448  C   ARG P 155     -33.781 -84.861  98.626  0.00 97.00      PROA   
ATOM   2449  O   ARG P 155     -32.820 -84.585  97.912  0.00 97.00      PROA   
ATOM   2450  N   TYR P 156     -33.639 -85.035  99.953  0.00 97.00      PROA   
ATOM   2451  HN  TYR P 156     -34.440 -85.206 100.525  0.00 97.00      PROA   
ATOM   2452  CA  TYR P 156     -32.380 -84.924 100.657  0.00 97.00      PROA   
ATOM   2453  HA  TYR P 156     -31.574 -84.741  99.961  0.00 97.00      PROA   
ATOM   2454  CB  TYR P 156     -32.413 -83.818 101.750  0.00 97.00      PROA   
ATOM   2455  HB1 TYR P 156     -31.412 -83.677 102.208  0.00 97.00      PROA   
ATOM   2456  HB2 TYR P 156     -33.134 -84.112 102.543  0.00 97.00      PROA   
ATOM   2457  CG  TYR P 156     -32.865 -82.485 101.195  0.00 97.00      PROA   
ATOM   2458  CD1 TYR P 156     -32.311 -81.953 100.014  0.00 97.00      PROA   
ATOM   2459  HD1 TYR P 156     -31.549 -82.502  99.482  0.00 97.00      PROA   
ATOM   2460  CE1 TYR P 156     -32.759 -80.729  99.500  0.00 97.00      PROA   
ATOM   2461  HE1 TYR P 156     -32.338 -80.346  98.582  0.00 97.00      PROA   
ATOM   2462  CZ  TYR P 156     -33.755 -80.012 100.174  0.00 97.00      PROA   
ATOM   2463  OH  TYR P 156     -34.207 -78.779  99.666  0.00 97.00      PROA   
ATOM   2464  HH  TYR P 156     -33.549 -78.461  99.045  0.00 97.00      PROA   
ATOM   2465  CD2 TYR P 156     -33.848 -81.739 101.871  0.00 97.00      PROA   
ATOM   2466  HD2 TYR P 156     -34.275 -82.121 102.787  0.00 97.00      PROA   
ATOM   2467  CE2 TYR P 156     -34.288 -80.511 101.366  0.00 97.00      PROA   
ATOM   2468  HE2 TYR P 156     -35.033 -79.946 101.904  0.00 97.00      PROA   
ATOM   2469  C   TYR P 156     -32.135 -86.262 101.309  0.00 97.00      PROA   
ATOM   2470  O   TYR P 156     -33.068 -86.897 101.785  0.00 97.00      PROA   
ATOM   2471  N   THR P 157     -30.866 -86.733 101.323  0.00 97.00      PROA   
ATOM   2472  HN  THR P 157     -30.133 -86.223 100.881  0.00 97.00      PROA   
ATOM   2473  CA  THR P 157     -30.452 -87.999 101.906  0.00 97.00      PROA   
ATOM   2474  HA  THR P 157     -31.305 -88.511 102.333  0.00 97.00      PROA   
ATOM   2475  CB  THR P 157     -29.756 -88.933 100.916  0.00 97.00      PROA   
ATOM   2476  HB  THR P 157     -29.216 -89.759 101.439  0.00 97.00      PROA   
ATOM   2477  OG1 THR P 157     -28.840 -88.225 100.085  0.00 97.00      PROA   
ATOM   2478  HG1 THR P 157     -28.136 -87.916 100.659  0.00 97.00      PROA   
ATOM   2479  CG2 THR P 157     -30.808 -89.570  99.995  0.00 97.00      PROA   
ATOM   2480 HG21 THR P 157     -31.378 -88.784  99.457  0.00 97.00      PROA   
ATOM   2481 HG22 THR P 157     -31.509 -90.195 100.583  0.00 97.00      PROA   
ATOM   2482 HG23 THR P 157     -30.303 -90.218  99.245  0.00 97.00      PROA   
ATOM   2483  C   THR P 157     -29.482 -87.716 103.029  0.00 97.00      PROA   
ATOM   2484  O   THR P 157     -28.623 -86.846 102.912  0.00 97.00      PROA   
ATOM   2485  N   SER P 158     -29.590 -88.461 104.153  0.00 97.00      PROA   
ATOM   2486  HN  SER P 158     -30.316 -89.142 104.256  0.00 97.00      PROA   
ATOM   2487  CA  SER P 158     -28.681 -88.329 105.276  0.00 97.00      PROA   
ATOM   2488  HA  SER P 158     -28.471 -87.278 105.410  0.00 97.00      PROA   
ATOM   2489  CB  SER P 158     -29.288 -88.874 106.604  0.00 97.00      PROA   
ATOM   2490  HB1 SER P 158     -30.297 -88.428 106.723  0.00 97.00      PROA   
ATOM   2491  HB2 SER P 158     -28.675 -88.556 107.472  0.00 97.00      PROA   
ATOM   2492  OG  SER P 158     -29.417 -90.296 106.634  0.00 97.00      PROA   
ATOM   2493  HG1 SER P 158     -28.537 -90.655 106.797  0.00 97.00      PROA   
ATOM   2494  C   SER P 158     -27.369 -89.047 105.031  0.00 97.00      PROA   
ATOM   2495  O   SER P 158     -27.215 -89.832 104.097  0.00 97.00      PROA   
ATOM   2496  N   ALA P 159     -26.398 -88.830 105.945  0.00 97.00      PROA   
ATOM   2497  HN  ALA P 159     -26.479 -88.091 106.611  0.00 97.00      PROA   
ATOM   2498  CA  ALA P 159     -25.298 -89.745 106.165  0.00 97.00      PROA   
ATOM   2499  HA  ALA P 159     -24.771 -89.855 105.226  0.00 97.00      PROA   
ATOM   2500  CB  ALA P 159     -24.331 -89.190 107.230  0.00 97.00      PROA   
ATOM   2501  HB1 ALA P 159     -24.849 -89.069 108.206  0.00 97.00      PROA   
ATOM   2502  HB2 ALA P 159     -23.952 -88.192 106.916  0.00 97.00      PROA   
ATOM   2503  HB3 ALA P 159     -23.461 -89.863 107.373  0.00 97.00      PROA   
ATOM   2504  C   ALA P 159     -25.793 -91.126 106.597  0.00 97.00      PROA   
ATOM   2505  O   ALA P 159     -26.844 -91.253 107.222  0.00 97.00      PROA   
ATOM   2506  N   GLY P 160     -25.052 -92.206 106.247  0.00 97.00      PROA   
ATOM   2507  HN  GLY P 160     -24.202 -92.093 105.741  0.00 97.00      PROA   
ATOM   2508  CA  GLY P 160     -25.355 -93.552 106.708  0.00 97.00      PROA   
ATOM   2509  HA1 GLY P 160     -24.904 -94.247 106.016  0.00 97.00      PROA   
ATOM   2510  HA2 GLY P 160     -26.424 -93.681 106.793  0.00 97.00      PROA   
ATOM   2511  C   GLY P 160     -24.719 -93.794 108.044  0.00 97.00      PROA   
ATOM   2512  O   GLY P 160     -23.546 -93.485 108.234  0.00 97.00      PROA   
ATOM   2513  N   ILE P 161     -25.475 -94.390 108.993  0.00 97.00      PROA   
ATOM   2514  HN  ILE P 161     -26.424 -94.632 108.795  0.00 97.00      PROA   
ATOM   2515  CA  ILE P 161     -24.996 -94.674 110.331  0.00 97.00      PROA   
ATOM   2516  HA  ILE P 161     -23.963 -94.373 110.419  0.00 97.00      PROA   
ATOM   2517  CB  ILE P 161     -25.794 -93.961 111.427  0.00 97.00      PROA   
ATOM   2518  HB  ILE P 161     -26.851 -94.318 111.395  0.00 97.00      PROA   
ATOM   2519  CG2 ILE P 161     -25.208 -94.303 112.818  0.00 97.00      PROA   
ATOM   2520 HG21 ILE P 161     -24.122 -94.074 112.848  0.00 97.00      PROA   
ATOM   2521 HG22 ILE P 161     -25.353 -95.373 113.071  0.00 97.00      PROA   
ATOM   2522 HG23 ILE P 161     -25.710 -93.693 113.598  0.00 97.00      PROA   
ATOM   2523  CG1 ILE P 161     -25.845 -92.422 111.207  0.00 97.00      PROA   
ATOM   2524 HG11 ILE P 161     -26.486 -91.986 112.006  0.00 97.00      PROA   
ATOM   2525 HG12 ILE P 161     -26.343 -92.202 110.239  0.00 97.00      PROA   
ATOM   2526  CD  ILE P 161     -24.483 -91.713 111.244  0.00 97.00      PROA   
ATOM   2527  HD1 ILE P 161     -23.809 -92.102 110.453  0.00 97.00      PROA   
ATOM   2528  HD2 ILE P 161     -23.984 -91.849 112.227  0.00 97.00      PROA   
ATOM   2529  HD3 ILE P 161     -24.614 -90.623 111.080  0.00 97.00      PROA   
ATOM   2530  C   ILE P 161     -25.053 -96.174 110.531  0.00 97.00      PROA   
ATOM   2531  O   ILE P 161     -26.114 -96.788 110.475  0.00 97.00      PROA   
ATOM   2532  N   SER P 162     -23.885 -96.809 110.774  0.00 97.00      PROA   
ATOM   2533  HN  SER P 162     -23.024 -96.306 110.789  0.00 97.00      PROA   
ATOM   2534  CA  SER P 162     -23.787 -98.243 110.964  0.00 97.00      PROA   
ATOM   2535  HA  SER P 162     -24.588 -98.726 110.425  0.00 97.00      PROA   
ATOM   2536  CB  SER P 162     -22.452 -98.813 110.418  0.00 97.00      PROA   
ATOM   2537  HB1 SER P 162     -22.417 -98.642 109.320  0.00 97.00      PROA   
ATOM   2538  HB2 SER P 162     -22.385 -99.908 110.596  0.00 97.00      PROA   
ATOM   2539  OG  SER P 162     -21.326 -98.158 110.999  0.00 97.00      PROA   
ATOM   2540  HG1 SER P 162     -21.457 -98.212 111.951  0.00 97.00      PROA   
ATOM   2541  C   SER P 162     -23.910 -98.630 112.424  0.00 97.00      PROA   
ATOM   2542  O   SER P 162     -23.085 -98.242 113.250  0.00 97.00      PROA   
ATOM   2543  N   VAL P 163     -24.931 -99.449 112.770  0.00 97.00      PROA   
ATOM   2544  HN  VAL P 163     -25.604 -99.742 112.093  0.00 97.00      PROA   
ATOM   2545  CA  VAL P 163     -25.108 -99.964 114.114  0.00 97.00      PROA   
ATOM   2546  HA  VAL P 163     -24.341 -99.550 114.748  0.00 97.00      PROA   
ATOM   2547  CB  VAL P 163     -26.446 -99.617 114.768  0.00 97.00      PROA   
ATOM   2548  HB  VAL P 163     -26.416 -99.929 115.839  0.00 97.00      PROA   
ATOM   2549  CG1 VAL P 163     -26.629 -98.087 114.739  0.00 97.00      PROA   
ATOM   2550 HG11 VAL P 163     -26.738 -97.716 113.697  0.00 97.00      PROA   
ATOM   2551 HG12 VAL P 163     -25.764 -97.577 115.212  0.00 97.00      PROA   
ATOM   2552 HG13 VAL P 163     -27.549 -97.817 115.299  0.00 97.00      PROA   
ATOM   2553  CG2 VAL P 163     -27.638-100.325 114.096  0.00 97.00      PROA   
ATOM   2554 HG21 VAL P 163     -27.605-101.422 114.254  0.00 97.00      PROA   
ATOM   2555 HG22 VAL P 163     -27.641-100.122 113.006  0.00 97.00      PROA   
ATOM   2556 HG23 VAL P 163     -28.592 -99.949 114.525  0.00 97.00      PROA   
ATOM   2557  C   VAL P 163     -24.900-101.460 114.077  0.00 97.00      PROA   
ATOM   2558  O   VAL P 163     -25.357-102.152 113.174  0.00 97.00      PROA   
ATOM   2559  N   THR P 164     -24.162-102.005 115.066  0.00 97.00      PROA   
ATOM   2560  HN  THR P 164     -23.787-101.423 115.787  0.00 97.00      PROA   
ATOM   2561  CA  THR P 164     -23.869-103.430 115.115  0.00 97.00      PROA   
ATOM   2562  HA  THR P 164     -24.320-103.936 114.276  0.00 97.00      PROA   
ATOM   2563  CB  THR P 164     -22.378-103.740 115.063  0.00 97.00      PROA   
ATOM   2564  HB  THR P 164     -21.863-103.375 115.978  0.00 97.00      PROA   
ATOM   2565  OG1 THR P 164     -21.777-103.096 113.946  0.00 97.00      PROA   
ATOM   2566  HG1 THR P 164     -22.155-102.217 113.897  0.00 97.00      PROA   
ATOM   2567  CG2 THR P 164     -22.144-105.252 114.879  0.00 97.00      PROA   
ATOM   2568 HG21 THR P 164     -22.601-105.586 113.922  0.00 97.00      PROA   
ATOM   2569 HG22 THR P 164     -22.581-105.846 115.704  0.00 97.00      PROA   
ATOM   2570 HG23 THR P 164     -21.053-105.461 114.826  0.00 97.00      PROA   
ATOM   2571  C   THR P 164     -24.474-103.969 116.396  0.00 97.00      PROA   
ATOM   2572  O   THR P 164     -24.052-103.598 117.483  0.00 97.00      PROA   
ATOM   2573  N   VAL P 165     -25.493-104.859 116.305  0.00 97.00      PROA   
ATOM   2574  HN  VAL P 165     -25.830-105.113 115.398  0.00 97.00      PROA   
ATOM   2575  CA  VAL P 165     -26.231-105.421 117.440  0.00 97.00      PROA   
ATOM   2576  HA  VAL P 165     -26.240-104.666 118.211  0.00 97.00      PROA   
ATOM   2577  CB  VAL P 165     -27.697-105.688 117.061  0.00 97.00      PROA   
ATOM   2578  HB  VAL P 165     -27.733-106.434 116.237  0.00 97.00      PROA   
ATOM   2579  CG1 VAL P 165     -28.572-106.199 118.229  0.00 97.00      PROA   
ATOM   2580 HG11 VAL P 165     -28.394-105.595 119.143  0.00 97.00      PROA   
ATOM   2581 HG12 VAL P 165     -28.381-107.268 118.447  0.00 97.00      PROA   
ATOM   2582 HG13 VAL P 165     -29.645-106.111 117.965  0.00 97.00      PROA   
ATOM   2583  CG2 VAL P 165     -28.316-104.362 116.565  0.00 97.00      PROA   
ATOM   2584 HG21 VAL P 165     -27.808-103.971 115.662  0.00 97.00      PROA   
ATOM   2585 HG22 VAL P 165     -28.259-103.597 117.369  0.00 97.00      PROA   
ATOM   2586 HG23 VAL P 165     -29.386-104.521 116.314  0.00 97.00      PROA   
ATOM   2587  C   VAL P 165     -25.498-106.667 117.977  0.00 97.00      PROA   
ATOM   2588  O   VAL P 165     -24.479-107.061 117.419  0.00 97.00      PROA   
ATOM   2589  N   LYS P 166     -25.955-107.318 119.083  0.00 97.00      PROA   
ATOM   2590  HN  LYS P 166     -26.755-106.988 119.580  0.00 97.00      PROA   
ATOM   2591  CA  LYS P 166     -25.470-108.621 119.509  0.00 97.00      PROA   
ATOM   2592  HA  LYS P 166     -25.064-109.164 118.665  0.00 97.00      PROA   
ATOM   2593  CB  LYS P 166     -24.505-108.620 120.741  0.00 97.00      PROA   
ATOM   2594  HB1 LYS P 166     -24.075-109.638 120.870  0.00 97.00      PROA   
ATOM   2595  HB2 LYS P 166     -25.088-108.390 121.663  0.00 97.00      PROA   
ATOM   2596  CG  LYS P 166     -23.376-107.571 120.740  0.00 97.00      PROA   
ATOM   2597  HG1 LYS P 166     -22.889-107.578 121.741  0.00 97.00      PROA   
ATOM   2598  HG2 LYS P 166     -23.877-106.585 120.648  0.00 97.00      PROA   
ATOM   2599  CD  LYS P 166     -22.282-107.796 119.673  0.00 97.00      PROA   
ATOM   2600  HD1 LYS P 166     -22.732-108.315 118.798  0.00 97.00      PROA   
ATOM   2601  HD2 LYS P 166     -21.515-108.485 120.089  0.00 97.00      PROA   
ATOM   2602  CE  LYS P 166     -21.574-106.522 119.174  0.00 97.00      PROA   
ATOM   2603  HE1 LYS P 166     -20.977-106.752 118.264  0.00 97.00      PROA   
ATOM   2604  HE2 LYS P 166     -20.916-106.082 119.950  0.00 97.00      PROA   
ATOM   2605  NZ  LYS P 166     -22.590-105.526 118.804  0.00 97.00      PROA   
ATOM   2606  HZ1 LYS P 166     -23.057-105.146 119.652  0.00 97.00      PROA   
ATOM   2607  HZ2 LYS P 166     -23.313-106.039 118.253  0.00 97.00      PROA   
ATOM   2608  HZ3 LYS P 166     -22.237-104.743 118.223  0.00 97.00      PROA   
ATOM   2609  C   LYS P 166     -26.705-109.326 120.002  0.00 97.00      PROA   
ATOM   2610  O   LYS P 166     -27.596-108.686 120.549  0.00 97.00      PROA   
ATOM   2611  N   GLU P 167     -26.743-110.673 119.882  0.00  0.00      PROA   
ATOM   2612  HN  GLU P 167     -26.027-111.178 119.406  0.00  0.00      PROA   
ATOM   2613  CA  GLU P 167     -27.728-111.479 120.564  0.00  0.00      PROA   
ATOM   2614  HA  GLU P 167     -28.524-110.851 120.934  0.00  0.00      PROA   
ATOM   2615  CB  GLU P 167     -28.361-112.588 119.677  0.00  0.00      PROA   
ATOM   2616  HB1 GLU P 167     -28.733-112.116 118.742  0.00  0.00      PROA   
ATOM   2617  HB2 GLU P 167     -29.249-112.970 120.231  0.00  0.00      PROA   
ATOM   2618  CG  GLU P 167     -27.453-113.784 119.321  0.00  0.00      PROA   
ATOM   2619  HG1 GLU P 167     -26.984-114.219 120.228  0.00  0.00      PROA   
ATOM   2620  HG2 GLU P 167     -26.643-113.449 118.639  0.00  0.00      PROA   
ATOM   2621  CD  GLU P 167     -28.279-114.894 118.664  0.00  0.00      PROA   
ATOM   2622  OE1 GLU P 167     -29.213-115.410 119.336  0.00  0.00      PROA   
ATOM   2623  OE2 GLU P 167     -27.978-115.255 117.496  0.00  0.00      PROA   
ATOM   2624  C   GLU P 167     -27.006-112.095 121.733  0.00  0.00      PROA   
ATOM   2625  O   GLU P 167     -25.778-112.172 121.747  0.00  0.00      PROA   
ATOM   2626  N   LEU P 168     -27.774-112.557 122.748  0.00  0.00      PROA   
ATOM   2627  HN  LEU P 168     -28.766-112.454 122.735  0.00  0.00      PROA   
ATOM   2628  CA  LEU P 168     -27.255-113.345 123.840  0.00  0.00      PROA   
ATOM   2629  HA  LEU P 168     -26.207-113.117 123.980  0.00  0.00      PROA   
ATOM   2630  CB  LEU P 168     -27.996-113.197 125.200  0.00  0.00      PROA   
ATOM   2631  HB1 LEU P 168     -27.515-113.895 125.925  0.00  0.00      PROA   
ATOM   2632  HB2 LEU P 168     -29.059-113.506 125.092  0.00  0.00      PROA   
ATOM   2633  CG  LEU P 168     -27.964-111.796 125.867  0.00  0.00      PROA   
ATOM   2634  HG  LEU P 168     -28.277-111.956 126.928  0.00  0.00      PROA   
ATOM   2635  CD1 LEU P 168     -26.549-111.184 125.911  0.00  0.00      PROA   
ATOM   2636 HD11 LEU P 168     -26.203-110.929 124.887  0.00  0.00      PROA   
ATOM   2637 HD12 LEU P 168     -25.832-111.903 126.361  0.00  0.00      PROA   
ATOM   2638 HD13 LEU P 168     -26.550-110.257 126.522  0.00  0.00      PROA   
ATOM   2639  CD2 LEU P 168     -28.993-110.817 125.272  0.00  0.00      PROA   
ATOM   2640 HD21 LEU P 168     -30.002-111.280 125.243  0.00  0.00      PROA   
ATOM   2641 HD22 LEU P 168     -28.702-110.535 124.241  0.00  0.00      PROA   
ATOM   2642 HD23 LEU P 168     -29.046-109.892 125.885  0.00  0.00      PROA   
ATOM   2643  C   LEU P 168     -27.382-114.777 123.408  0.00  0.00      PROA   
ATOM   2644  O   LEU P 168     -28.359-115.148 122.757  0.00  0.00      PROA   
ATOM   2645  N   PHE P 169     -26.370-115.601 123.774  0.00  0.00      PROA   
ATOM   2646  HN  PHE P 169     -25.602-115.239 124.296  0.00  0.00      PROA   
ATOM   2647  CA  PHE P 169     -26.257-117.016 123.471  0.00  0.00      PROA   
ATOM   2648  HA  PHE P 169     -25.211-117.224 123.635  0.00  0.00      PROA   
ATOM   2649  CB  PHE P 169     -26.944-117.984 124.491  0.00  0.00      PROA   
ATOM   2650  HB1 PHE P 169     -26.347-117.956 125.429  0.00  0.00      PROA   
ATOM   2651  HB2 PHE P 169     -26.933-119.035 124.134  0.00  0.00      PROA   
ATOM   2652  CG  PHE P 169     -28.359-117.590 124.857  0.00  0.00      PROA   
ATOM   2653  CD1 PHE P 169     -28.601-116.723 125.941  0.00  0.00      PROA   
ATOM   2654  HD1 PHE P 169     -27.769-116.323 126.503  0.00  0.00      PROA   
ATOM   2655  CE1 PHE P 169     -29.906-116.354 126.287  0.00  0.00      PROA   
ATOM   2656  HE1 PHE P 169     -30.075-115.673 127.108  0.00  0.00      PROA   
ATOM   2657  CZ  PHE P 169     -30.992-116.869 125.569  0.00  0.00      PROA   
ATOM   2658  HZ  PHE P 169     -32.000-116.588 125.836  0.00  0.00      PROA   
ATOM   2659  CD2 PHE P 169     -29.463-118.122 124.165  0.00  0.00      PROA   
ATOM   2660  HD2 PHE P 169     -29.308-118.817 123.353  0.00  0.00      PROA   
ATOM   2661  CE2 PHE P 169     -30.770-117.759 124.511  0.00  0.00      PROA   
ATOM   2662  HE2 PHE P 169     -31.607-118.168 123.964  0.00  0.00      PROA   
ATOM   2663  C   PHE P 169     -26.504-117.402 122.019  0.00  0.00      PROA   
ATOM   2664  O   PHE P 169     -27.436-118.162 121.762  0.00  0.00      PROA   
ATOM   2665  N   PRO P 170     -25.746-116.917 121.023  0.00  0.00      PROA   
ATOM   2666  CD  PRO P 170     -24.553-116.084 121.223  0.00  0.00      PROA   
ATOM   2667  HD1 PRO P 170     -23.968-116.408 122.111  0.00  0.00      PROA   
ATOM   2668  HD2 PRO P 170     -24.884-115.029 121.339  0.00  0.00      PROA   
ATOM   2669  CA  PRO P 170     -25.816-117.411 119.651  0.00  0.00      PROA   
ATOM   2670  HA  PRO P 170     -26.818-117.252 119.279  0.00  0.00      PROA   
ATOM   2671  CB  PRO P 170     -24.761-116.595 118.892  0.00  0.00      PROA   
ATOM   2672  HB1 PRO P 170     -25.229-115.653 118.531  0.00  0.00      PROA   
ATOM   2673  HB2 PRO P 170     -24.326-117.127 118.023  0.00  0.00      PROA   
ATOM   2674  CG  PRO P 170     -23.714-116.245 119.952  0.00  0.00      PROA   
ATOM   2675  HG1 PRO P 170     -23.014-117.100 120.073  0.00  0.00      PROA   
ATOM   2676  HG2 PRO P 170     -23.140-115.331 119.702  0.00  0.00      PROA   
ATOM   2677  C   PRO P 170     -25.531-118.894 119.579  0.00  0.00      PROA   
ATOM   2678  O   PRO P 170     -24.685-119.371 120.331  0.00  0.00      PROA   
ATOM   2679  N   ALA P 171     -26.241-119.630 118.701  0.00  0.00      PROA   
ATOM   2680  HN  ALA P 171     -26.940-119.225 118.118  0.00  0.00      PROA   
ATOM   2681  CA  ALA P 171     -26.035-121.047 118.549  0.00  0.00      PROA   
ATOM   2682  HA  ALA P 171     -24.974-121.242 118.610  0.00  0.00      PROA   
ATOM   2683  CB  ALA P 171     -26.814-121.881 119.591  0.00  0.00      PROA   
ATOM   2684  HB1 ALA P 171     -27.901-121.658 119.540  0.00  0.00      PROA   
ATOM   2685  HB2 ALA P 171     -26.456-121.631 120.613  0.00  0.00      PROA   
ATOM   2686  HB3 ALA P 171     -26.665-122.969 119.432  0.00  0.00      PROA   
ATOM   2687  C   ALA P 171     -26.545-121.381 117.174  0.00  0.00      PROA   
ATOM   2688  O   ALA P 171     -27.384-120.640 116.660  0.00  0.00      PROA   
ATOM   2689  N   PRO P 172     -26.096-122.454 116.523  0.00  0.00      PROA   
ATOM   2690  CD  PRO P 172     -24.945-123.257 116.941  0.00  0.00      PROA   
ATOM   2691  HD1 PRO P 172     -25.133-123.734 117.927  0.00  0.00      PROA   
ATOM   2692  HD2 PRO P 172     -24.049-122.601 116.993  0.00  0.00      PROA   
ATOM   2693  CA  PRO P 172     -26.462-122.713 115.144  0.00  0.00      PROA   
ATOM   2694  HA  PRO P 172     -26.544-121.790 114.587  0.00  0.00      PROA   
ATOM   2695  CB  PRO P 172     -25.338-123.612 114.602  0.00  0.00      PROA   
ATOM   2696  HB1 PRO P 172     -24.548-122.964 114.161  0.00  0.00      PROA   
ATOM   2697  HB2 PRO P 172     -25.674-124.331 113.827  0.00  0.00      PROA   
ATOM   2698  CG  PRO P 172     -24.765-124.308 115.842  0.00  0.00      PROA   
ATOM   2699  HG1 PRO P 172     -25.370-125.209 116.081  0.00  0.00      PROA   
ATOM   2700  HG2 PRO P 172     -23.708-124.600 115.706  0.00  0.00      PROA   
ATOM   2701  C   PRO P 172     -27.780-123.437 115.130  0.00  0.00      PROA   
ATOM   2702  O   PRO P 172     -27.922-124.450 115.813  0.00  0.00      PROA   
ATOM   2703  N   VAL P 173     -28.757-122.919 114.353  0.00 97.00      PROA   
ATOM   2704  HN  VAL P 173     -28.620-122.077 113.833  0.00 97.00      PROA   
ATOM   2705  CA  VAL P 173     -30.031-123.572 114.169  0.00 97.00      PROA   
ATOM   2706  HA  VAL P 173     -30.246-124.148 115.059  0.00 97.00      PROA   
ATOM   2707  CB  VAL P 173     -31.189-122.597 113.974  0.00 97.00      PROA   
ATOM   2708  HB  VAL P 173     -32.131-123.167 113.796  0.00 97.00      PROA   
ATOM   2709  CG1 VAL P 173     -31.371-121.788 115.277  0.00 97.00      PROA   
ATOM   2710 HG11 VAL P 173     -30.470-121.172 115.485  0.00 97.00      PROA   
ATOM   2711 HG12 VAL P 173     -31.542-122.464 116.140  0.00 97.00      PROA   
ATOM   2712 HG13 VAL P 173     -32.241-121.104 115.183  0.00 97.00      PROA   
ATOM   2713  CG2 VAL P 173     -30.949-121.661 112.771  0.00 97.00      PROA   
ATOM   2714 HG21 VAL P 173     -30.814-122.237 111.834  0.00 97.00      PROA   
ATOM   2715 HG22 VAL P 173     -30.052-121.026 112.930  0.00 97.00      PROA   
ATOM   2716 HG23 VAL P 173     -31.822-120.986 112.638  0.00 97.00      PROA   
ATOM   2717  C   VAL P 173     -29.934-124.555 113.022  0.00 97.00      PROA   
ATOM   2718  O   VAL P 173     -29.094-124.423 112.137  0.00 97.00      PROA   
ATOM   2719  N   LEU P 174     -30.805-125.585 113.025  0.00 97.00      PROA   
ATOM   2720  HN  LEU P 174     -31.453-125.706 113.772  0.00 97.00      PROA   
ATOM   2721  CA  LEU P 174     -30.884-126.556 111.957  0.00 97.00      PROA   
ATOM   2722  HA  LEU P 174     -30.011-126.493 111.323  0.00 97.00      PROA   
ATOM   2723  CB  LEU P 174     -30.962-127.990 112.539  0.00 97.00      PROA   
ATOM   2724  HB1 LEU P 174     -31.908-128.143 113.100  0.00 97.00      PROA   
ATOM   2725  HB2 LEU P 174     -30.132-128.061 113.283  0.00 97.00      PROA   
ATOM   2726  CG  LEU P 174     -30.750-129.159 111.547  0.00 97.00      PROA   
ATOM   2727  HG  LEU P 174     -29.855-128.927 110.924  0.00 97.00      PROA   
ATOM   2728  CD1 LEU P 174     -30.448-130.449 112.331  0.00 97.00      PROA   
ATOM   2729 HD11 LEU P 174     -31.306-130.707 112.988  0.00 97.00      PROA   
ATOM   2730 HD12 LEU P 174     -29.545-130.321 112.962  0.00 97.00      PROA   
ATOM   2731 HD13 LEU P 174     -30.278-131.290 111.629  0.00 97.00      PROA   
ATOM   2732  CD2 LEU P 174     -31.935-129.403 110.597  0.00 97.00      PROA   
ATOM   2733 HD21 LEU P 174     -32.035-128.582 109.860  0.00 97.00      PROA   
ATOM   2734 HD22 LEU P 174     -32.879-129.492 111.173  0.00 97.00      PROA   
ATOM   2735 HD23 LEU P 174     -31.778-130.348 110.038  0.00 97.00      PROA   
ATOM   2736  C   LEU P 174     -32.110-126.199 111.142  0.00 97.00      PROA   
ATOM   2737  O   LEU P 174     -33.244-126.364 111.586  0.00 97.00      PROA   
ATOM   2738  N   THR P 175     -31.899-125.684 109.908  0.00 97.00      PROA   
ATOM   2739  HN  THR P 175     -30.969-125.537 109.572  0.00 97.00      PROA   
ATOM   2740  CA  THR P 175     -32.962-125.282 109.007  0.00 97.00      PROA   
ATOM   2741  HA  THR P 175     -33.864-125.142 109.584  0.00 97.00      PROA   
ATOM   2742  CB  THR P 175     -32.722-123.953 108.298  0.00 97.00      PROA   
ATOM   2743  HB  THR P 175     -33.443-123.788 107.464  0.00 97.00      PROA   
ATOM   2744  OG1 THR P 175     -31.397-123.885 107.798  0.00 97.00      PROA   
ATOM   2745  HG1 THR P 175     -31.138-122.955 107.809  0.00 97.00      PROA   
ATOM   2746  CG2 THR P 175     -32.905-122.818 109.323  0.00 97.00      PROA   
ATOM   2747 HG21 THR P 175     -32.166-122.917 110.145  0.00 97.00      PROA   
ATOM   2748 HG22 THR P 175     -33.926-122.852 109.756  0.00 97.00      PROA   
ATOM   2749 HG23 THR P 175     -32.763-121.828 108.839  0.00 97.00      PROA   
ATOM   2750  C   THR P 175     -33.252-126.392 108.018  0.00 97.00      PROA   
ATOM   2751  O   THR P 175     -32.374-126.900 107.326  0.00 97.00      PROA   
ATOM   2752  N   ALA P 176     -34.534-126.801 107.954  0.00 97.00      PROA   
ATOM   2753  HN  ALA P 176     -35.221-126.396 108.551  0.00 97.00      PROA   
ATOM   2754  CA  ALA P 176     -35.023-127.813 107.051  0.00 97.00      PROA   
ATOM   2755  HA  ALA P 176     -34.250-128.091 106.345  0.00 97.00      PROA   
ATOM   2756  CB  ALA P 176     -35.492-129.063 107.823  0.00 97.00      PROA   
ATOM   2757  HB1 ALA P 176     -36.293-128.803 108.548  0.00 97.00      PROA   
ATOM   2758  HB2 ALA P 176     -34.636-129.483 108.397  0.00 97.00      PROA   
ATOM   2759  HB3 ALA P 176     -35.867-129.847 107.134  0.00 97.00      PROA   
ATOM   2760  C   ALA P 176     -36.164-127.182 106.281  0.00 97.00      PROA   
ATOM   2761  O   ALA P 176     -36.902-126.359 106.819  0.00 97.00      PROA   
ATOM   2762  N   SER P 177     -36.317-127.507 104.975  0.00 97.00      PROA   
ATOM   2763  HN  SER P 177     -35.715-128.164 104.526  0.00 97.00      PROA   
ATOM   2764  CA  SER P 177     -37.201-126.759 104.094  0.00 97.00      PROA   
ATOM   2765  HA  SER P 177     -37.320-125.754 104.478  0.00 97.00      PROA   
ATOM   2766  CB  SER P 177     -36.579-126.642 102.677  0.00 97.00      PROA   
ATOM   2767  HB1 SER P 177     -35.616-126.095 102.775  0.00 97.00      PROA   
ATOM   2768  HB2 SER P 177     -37.230-126.054 101.994  0.00 97.00      PROA   
ATOM   2769  OG  SER P 177     -36.300-127.919 102.104  0.00 97.00      PROA   
ATOM   2770  HG1 SER P 177     -37.136-128.263 101.778  0.00 97.00      PROA   
ATOM   2771  C   SER P 177     -38.595-127.340 103.959  0.00 97.00      PROA   
ATOM   2772  O   SER P 177     -39.422-126.780 103.241  0.00 97.00      PROA   
ATOM   2773  N   VAL P 178     -38.903-128.458 104.657  0.00 97.00      PROA   
ATOM   2774  HN  VAL P 178     -38.225-128.890 105.243  0.00 97.00      PROA   
ATOM   2775  CA  VAL P 178     -40.224-129.061 104.648  0.00 97.00      PROA   
ATOM   2776  HA  VAL P 178     -40.965-128.303 104.431  0.00 97.00      PROA   
ATOM   2777  CB  VAL P 178     -40.377-130.226 103.657  0.00 97.00      PROA   
ATOM   2778  HB  VAL P 178     -39.676-131.048 103.932  0.00 97.00      PROA   
ATOM   2779  CG1 VAL P 178     -41.822-130.768 103.674  0.00 97.00      PROA   
ATOM   2780 HG11 VAL P 178     -42.544-129.952 103.462  0.00 97.00      PROA   
ATOM   2781 HG12 VAL P 178     -42.074-131.223 104.649  0.00 97.00      PROA   
ATOM   2782 HG13 VAL P 178     -41.944-131.552 102.897  0.00 97.00      PROA   
ATOM   2783  CG2 VAL P 178     -40.032-129.772 102.222  0.00 97.00      PROA   
ATOM   2784 HG21 VAL P 178     -38.965-129.488 102.136  0.00 97.00      PROA   
ATOM   2785 HG22 VAL P 178     -40.662-128.904 101.934  0.00 97.00      PROA   
ATOM   2786 HG23 VAL P 178     -40.229-130.598 101.504  0.00 97.00      PROA   
ATOM   2787  C   VAL P 178     -40.458-129.565 106.059  0.00 97.00      PROA   
ATOM   2788  O   VAL P 178     -39.582-130.189 106.654  0.00 97.00      PROA   
ATOM   2789  N   THR P 179     -41.656-129.295 106.641  0.00 97.00      PROA   
ATOM   2790  HN  THR P 179     -42.343-128.741 106.175  0.00 97.00      PROA   
ATOM   2791  CA  THR P 179     -42.107-129.862 107.903  0.00 97.00      PROA   
ATOM   2792  HA  THR P 179     -41.319-129.708 108.629  0.00 97.00      PROA   
ATOM   2793  CB  THR P 179     -43.378-129.206 108.432  0.00 97.00      PROA   
ATOM   2794  HB  THR P 179     -43.804-129.770 109.297  0.00 97.00      PROA   
ATOM   2795  OG1 THR P 179     -44.363-129.106 107.408  0.00 97.00      PROA   
ATOM   2796  HG1 THR P 179     -44.572-130.009 107.162  0.00 97.00      PROA   
ATOM   2797  CG2 THR P 179     -43.051-127.784 108.913  0.00 97.00      PROA   
ATOM   2798 HG21 THR P 179     -42.649-127.172 108.079  0.00 97.00      PROA   
ATOM   2799 HG22 THR P 179     -42.303-127.814 109.732  0.00 97.00      PROA   
ATOM   2800 HG23 THR P 179     -43.973-127.295 109.294  0.00 97.00      PROA   
ATOM   2801  C   THR P 179     -42.368-131.356 107.829  0.00 97.00      PROA   
ATOM   2802  O   THR P 179     -42.899-131.860 106.843  0.00 97.00      PROA   
ATOM   2803  N   SER P 180     -42.057-132.092 108.916  0.00 97.00      PROA   
ATOM   2804  HN  SER P 180     -41.605-131.695 109.713  0.00 97.00      PROA   
ATOM   2805  CA  SER P 180     -42.465-133.465 109.128  0.00 97.00      PROA   
ATOM   2806  HA  SER P 180     -42.126-134.014 108.265  0.00 97.00      PROA   
ATOM   2807  CB  SER P 180     -41.760-134.047 110.372  0.00 97.00      PROA   
ATOM   2808  HB1 SER P 180     -40.687-134.207 110.128  0.00 97.00      PROA   
ATOM   2809  HB2 SER P 180     -42.186-135.019 110.686  0.00 97.00      PROA   
ATOM   2810  OG  SER P 180     -41.818-133.135 111.463  0.00 97.00      PROA   
ATOM   2811  HG1 SER P 180     -41.454-133.619 112.216  0.00 97.00      PROA   
ATOM   2812  C   SER P 180     -43.981-133.652 109.205  0.00 97.00      PROA   
ATOM   2813  O   SER P 180     -44.684-132.711 109.577  0.00 97.00      PROA   
ATOM   2814  N   PRO P 181     -44.564-134.798 108.846  0.00 97.00      PROA   
ATOM   2815  CD  PRO P 181     -45.988-135.005 109.137  0.00 97.00      PROA   
ATOM   2816  HD1 PRO P 181     -46.610-134.292 108.555  0.00 97.00      PROA   
ATOM   2817  HD2 PRO P 181     -46.171-134.866 110.228  0.00 97.00      PROA   
ATOM   2818  CA  PRO P 181     -43.889-136.049 108.518  0.00 97.00      PROA   
ATOM   2819  HA  PRO P 181     -42.985-136.158 109.091  0.00 97.00      PROA   
ATOM   2820  CB  PRO P 181     -44.908-137.128 108.917  0.00 97.00      PROA   
ATOM   2821  HB1 PRO P 181     -44.770-137.371 109.996  0.00 97.00      PROA   
ATOM   2822  HB2 PRO P 181     -44.814-138.061 108.328  0.00 97.00      PROA   
ATOM   2823  CG  PRO P 181     -46.273-136.454 108.738  0.00 97.00      PROA   
ATOM   2824  HG1 PRO P 181     -46.564-136.490 107.665  0.00 97.00      PROA   
ATOM   2825  HG2 PRO P 181     -47.070-136.923 109.348  0.00 97.00      PROA   
ATOM   2826  C   PRO P 181     -43.543-136.136 107.039  0.00 97.00      PROA   
ATOM   2827  O   PRO P 181     -44.425-136.057 106.186  0.00 97.00      PROA   
ATOM   2828  N   LEU P 182     -42.244-136.323 106.710  0.00 97.00      PROA   
ATOM   2829  HN  LEU P 182     -41.556-136.417 107.430  0.00 97.00      PROA   
ATOM   2830  CA  LEU P 182     -41.758-136.498 105.354  0.00 97.00      PROA   
ATOM   2831  HA  LEU P 182     -42.226-135.738 104.745  0.00 97.00      PROA   
ATOM   2832  CB  LEU P 182     -40.212-136.362 105.223  0.00 97.00      PROA   
ATOM   2833  HB1 LEU P 182     -39.951-136.462 104.146  0.00 97.00      PROA   
ATOM   2834  HB2 LEU P 182     -39.718-137.195 105.764  0.00 97.00      PROA   
ATOM   2835  CG  LEU P 182     -39.576-135.029 105.716  0.00 97.00      PROA   
ATOM   2836  HG  LEU P 182     -38.581-134.959 105.210  0.00 97.00      PROA   
ATOM   2837  CD1 LEU P 182     -40.380-133.783 105.303  0.00 97.00      PROA   
ATOM   2838 HD11 LEU P 182     -41.368-133.773 105.808  0.00 97.00      PROA   
ATOM   2839 HD12 LEU P 182     -40.539-133.767 104.205  0.00 97.00      PROA   
ATOM   2840 HD13 LEU P 182     -39.838-132.860 105.598  0.00 97.00      PROA   
ATOM   2841  CD2 LEU P 182     -39.275-135.009 107.229  0.00 97.00      PROA   
ATOM   2842 HD21 LEU P 182     -38.663-135.888 107.520  0.00 97.00      PROA   
ATOM   2843 HD22 LEU P 182     -40.213-135.022 107.817  0.00 97.00      PROA   
ATOM   2844 HD23 LEU P 182     -38.721-134.085 107.495  0.00 97.00      PROA   
ATOM   2845  C   LEU P 182     -42.178-137.845 104.790  0.00 97.00      PROA   
ATOM   2846  O   LEU P 182     -42.289-138.822 105.514  0.00 97.00      PROA   
ATOM   2847  N   LEU P 183     -42.434-137.950 103.469  0.00 97.00      PROA   
ATOM   2848  HN  LEU P 183     -42.384-137.159 102.865  0.00 97.00      PROA   
ATOM   2849  CA  LEU P 183     -42.713-139.231 102.842  0.00 97.00      PROA   
ATOM   2850  HA  LEU P 183     -43.403-139.768 103.478  0.00 97.00      PROA   
ATOM   2851  CB  LEU P 183     -43.376-139.079 101.453  0.00 97.00      PROA   
ATOM   2852  HB1 LEU P 183     -43.542-140.086 101.009  0.00 97.00      PROA   
ATOM   2853  HB2 LEU P 183     -42.688-138.519 100.783  0.00 97.00      PROA   
ATOM   2854  CG  LEU P 183     -44.745-138.354 101.467  0.00 97.00      PROA   
ATOM   2855  HG  LEU P 183     -44.595-137.319 101.856  0.00 97.00      PROA   
ATOM   2856  CD1 LEU P 183     -45.298-138.236 100.036  0.00 97.00      PROA   
ATOM   2857 HD11 LEU P 183     -45.466-139.248  99.610  0.00 97.00      PROA   
ATOM   2858 HD12 LEU P 183     -44.581-137.693  99.386  0.00 97.00      PROA   
ATOM   2859 HD13 LEU P 183     -46.264-137.688 100.038  0.00 97.00      PROA   
ATOM   2860  CD2 LEU P 183     -45.772-139.053 102.379  0.00 97.00      PROA   
ATOM   2861 HD21 LEU P 183     -45.443-139.028 103.437  0.00 97.00      PROA   
ATOM   2862 HD22 LEU P 183     -45.899-140.112 102.069  0.00 97.00      PROA   
ATOM   2863 HD23 LEU P 183     -46.757-138.544 102.310  0.00 97.00      PROA   
ATOM   2864  C   LEU P 183     -41.469-140.097 102.712  0.00 97.00      PROA   
ATOM   2865  O   LEU P 183     -40.380-139.613 102.415  0.00 97.00      PROA   
ATOM   2866  N   GLU P 184     -41.612-141.426 102.926  0.00 97.00      PROA   
ATOM   2867  HN  GLU P 184     -42.477-141.785 103.276  0.00 97.00      PROA   
ATOM   2868  CA  GLU P 184     -40.565-142.409 102.717  0.00 97.00      PROA   
ATOM   2869  HA  GLU P 184     -39.734-142.104 103.336  0.00 97.00      PROA   
ATOM   2870  CB  GLU P 184     -41.018-143.810 103.229  0.00 97.00      PROA   
ATOM   2871  HB1 GLU P 184     -42.004-144.034 102.764  0.00 97.00      PROA   
ATOM   2872  HB2 GLU P 184     -41.175-143.708 104.328  0.00 97.00      PROA   
ATOM   2873  CG  GLU P 184     -40.062-144.992 102.951  0.00 97.00      PROA   
ATOM   2874  HG1 GLU P 184     -39.034-144.711 103.237  0.00 97.00      PROA   
ATOM   2875  HG2 GLU P 184     -40.067-145.240 101.870  0.00 97.00      PROA   
ATOM   2876  CD  GLU P 184     -40.392-146.254 103.751  0.00 97.00      PROA   
ATOM   2877  OE1 GLU P 184     -40.403-146.202 105.005  0.00 97.00      PROA   
ATOM   2878  OE2 GLU P 184     -40.576-147.318 103.108  0.00 97.00      PROA   
ATOM   2879  C   GLU P 184     -40.057-142.424 101.275  0.00 97.00      PROA   
ATOM   2880  O   GLU P 184     -40.834-142.449 100.322  0.00 97.00      PROA   
ATOM   2881  N   GLY P 185     -38.715-142.364 101.103  0.00 97.00      PROA   
ATOM   2882  HN  GLY P 185     -38.139-142.444 101.917  0.00 97.00      PROA   
ATOM   2883  CA  GLY P 185     -38.031-142.274  99.822  0.00 97.00      PROA   
ATOM   2884  HA1 GLY P 185     -38.752-142.327  99.019  0.00 97.00      PROA   
ATOM   2885  HA2 GLY P 185     -37.319-143.079  99.774  0.00 97.00      PROA   
ATOM   2886  C   GLY P 185     -37.246-141.004  99.617  0.00 97.00      PROA   
ATOM   2887  O   GLY P 185     -36.364-140.972  98.762  0.00 97.00      PROA   
ATOM   2888  N   THR P 186     -37.520-139.914 100.368  0.00 97.00      PROA   
ATOM   2889  HN  THR P 186     -38.233-139.936 101.066  0.00 97.00      PROA   
ATOM   2890  CA  THR P 186     -36.932-138.610 100.069  0.00 97.00      PROA   
ATOM   2891  HA  THR P 186     -37.027-138.475  99.004  0.00 97.00      PROA   
ATOM   2892  CB  THR P 186     -37.683-137.439 100.702  0.00 97.00      PROA   
ATOM   2893  HB  THR P 186     -37.163-136.476 100.483  0.00 97.00      PROA   
ATOM   2894  OG1 THR P 186     -37.808-137.586 102.114  0.00 97.00      PROA   
ATOM   2895  HG1 THR P 186     -36.932-137.823 102.427  0.00 97.00      PROA   
ATOM   2896  CG2 THR P 186     -39.099-137.352 100.111  0.00 97.00      PROA   
ATOM   2897 HG21 THR P 186     -39.682-138.264 100.355  0.00 97.00      PROA   
ATOM   2898 HG22 THR P 186     -39.059-137.238  99.008  0.00 97.00      PROA   
ATOM   2899 HG23 THR P 186     -39.631-136.477 100.542  0.00 97.00      PROA   
ATOM   2900  C   THR P 186     -35.459-138.452 100.465  0.00 97.00      PROA   
ATOM   2901  O   THR P 186     -35.176-138.596 101.651  0.00 97.00      PROA   
ATOM   2902  N   PRO P 187     -34.472-138.113  99.624  0.00 97.00      PROA   
ATOM   2903  CD  PRO P 187     -34.556-138.169  98.157  0.00 97.00      PROA   
ATOM   2904  HD1 PRO P 187     -35.549-137.857  97.772  0.00 97.00      PROA   
ATOM   2905  HD2 PRO P 187     -34.331-139.208  97.830  0.00 97.00      PROA   
ATOM   2906  CA  PRO P 187     -33.289-137.363 100.065  0.00 97.00      PROA   
ATOM   2907  HA  PRO P 187     -32.787-137.932 100.834  0.00 97.00      PROA   
ATOM   2908  CB  PRO P 187     -32.444-137.227  98.791  0.00 97.00      PROA   
ATOM   2909  HB1 PRO P 187     -31.817-138.140  98.677  0.00 97.00      PROA   
ATOM   2910  HB2 PRO P 187     -31.777-136.343  98.793  0.00 97.00      PROA   
ATOM   2911  CG  PRO P 187     -33.476-137.203  97.659  0.00 97.00      PROA   
ATOM   2912  HG1 PRO P 187     -33.905-136.180  97.578  0.00 97.00      PROA   
ATOM   2913  HG2 PRO P 187     -33.052-137.506  96.682  0.00 97.00      PROA   
ATOM   2914  C   PRO P 187     -33.663-136.011 100.678  0.00 97.00      PROA   
ATOM   2915  O   PRO P 187     -34.688-135.448 100.298  0.00 97.00      PROA   
ATOM   2916  N   VAL P 188     -32.868-135.489 101.648  0.00 97.00      PROA   
ATOM   2917  HN  VAL P 188     -32.011-135.930 101.904  0.00 97.00      PROA   
ATOM   2918  CA  VAL P 188     -33.204-134.284 102.395  0.00 97.00      PROA   
ATOM   2919  HA  VAL P 188     -33.820-133.639 101.785  0.00 97.00      PROA   
ATOM   2920  CB  VAL P 188     -33.900-134.575 103.739  0.00 97.00      PROA   
ATOM   2921  HB  VAL P 188     -33.219-135.169 104.393  0.00 97.00      PROA   
ATOM   2922  CG1 VAL P 188     -34.270-133.268 104.475  0.00 97.00      PROA   
ATOM   2923 HG11 VAL P 188     -34.898-132.623 103.824  0.00 97.00      PROA   
ATOM   2924 HG12 VAL P 188     -33.368-132.703 104.779  0.00 97.00      PROA   
ATOM   2925 HG13 VAL P 188     -34.847-133.503 105.395  0.00 97.00      PROA   
ATOM   2926  CG2 VAL P 188     -35.179-135.410 103.518  0.00 97.00      PROA   
ATOM   2927 HG21 VAL P 188     -34.933-136.420 103.134  0.00 97.00      PROA   
ATOM   2928 HG22 VAL P 188     -35.851-134.903 102.793  0.00 97.00      PROA   
ATOM   2929 HG23 VAL P 188     -35.726-135.535 104.477  0.00 97.00      PROA   
ATOM   2930  C   VAL P 188     -31.891-133.579 102.673  0.00 97.00      PROA   
ATOM   2931  O   VAL P 188     -30.911-134.247 102.978  0.00 97.00      PROA   
ATOM   2932  N   THR P 189     -31.842-132.217 102.601  0.00 97.00      PROA   
ATOM   2933  HN  THR P 189     -32.654-131.692 102.362  0.00 97.00      PROA   
ATOM   2934  CA  THR P 189     -30.681-131.409 102.966  0.00 97.00      PROA   
ATOM   2935  HA  THR P 189     -29.878-132.085 103.209  0.00 97.00      PROA   
ATOM   2936  CB  THR P 189     -30.133-130.476 101.860  0.00 97.00      PROA   
ATOM   2937  HB  THR P 189     -29.492-131.076 101.174  0.00 97.00      PROA   
ATOM   2938  OG1 THR P 189     -29.366-129.365 102.326  0.00 97.00      PROA   
ATOM   2939  HG1 THR P 189     -28.494-129.695 102.572  0.00 97.00      PROA   
ATOM   2940  CG2 THR P 189     -31.294-129.866 101.061  0.00 97.00      PROA   
ATOM   2941 HG21 THR P 189     -31.963-129.299 101.744  0.00 97.00      PROA   
ATOM   2942 HG22 THR P 189     -31.876-130.644 100.529  0.00 97.00      PROA   
ATOM   2943 HG23 THR P 189     -30.891-129.159 100.304  0.00 97.00      PROA   
ATOM   2944  C   THR P 189     -31.002-130.677 104.255  0.00 97.00      PROA   
ATOM   2945  O   THR P 189     -32.112-130.186 104.444  0.00 97.00      PROA   
ATOM   2946  N   LEU P 190     -30.018-130.643 105.187  0.00 97.00      PROA   
ATOM   2947  HN  LEU P 190     -29.121-131.022 104.952  0.00 97.00      PROA   
ATOM   2948  CA  LEU P 190     -30.185-130.141 106.536  0.00 97.00      PROA   
ATOM   2949  HA  LEU P 190     -31.161-129.689 106.636  0.00 97.00      PROA   
ATOM   2950  CB  LEU P 190     -30.012-131.257 107.611  0.00 97.00      PROA   
ATOM   2951  HB1 LEU P 190     -30.080-130.781 108.613  0.00 97.00      PROA   
ATOM   2952  HB2 LEU P 190     -28.996-131.700 107.516  0.00 97.00      PROA   
ATOM   2953  CG  LEU P 190     -31.034-132.432 107.598  0.00 97.00      PROA   
ATOM   2954  HG  LEU P 190     -30.924-132.945 108.586  0.00 97.00      PROA   
ATOM   2955  CD1 LEU P 190     -32.497-131.963 107.494  0.00 97.00      PROA   
ATOM   2956 HD11 LEU P 190     -32.664-131.424 106.542  0.00 97.00      PROA   
ATOM   2957 HD12 LEU P 190     -32.759-131.285 108.331  0.00 97.00      PROA   
ATOM   2958 HD13 LEU P 190     -33.179-132.838 107.515  0.00 97.00      PROA   
ATOM   2959  CD2 LEU P 190     -30.723-133.510 106.538  0.00 97.00      PROA   
ATOM   2960 HD21 LEU P 190     -29.661-133.824 106.605  0.00 97.00      PROA   
ATOM   2961 HD22 LEU P 190     -30.911-133.128 105.517  0.00 97.00      PROA   
ATOM   2962 HD23 LEU P 190     -31.367-134.401 106.694  0.00 97.00      PROA   
ATOM   2963  C   LEU P 190     -29.157-129.057 106.814  0.00 97.00      PROA   
ATOM   2964  O   LEU P 190     -27.979-129.323 107.043  0.00 97.00      PROA   
ATOM   2965  N   SER P 191     -29.595-127.779 106.847  0.00 97.00      PROA   
ATOM   2966  HN  SER P 191     -30.563-127.567 106.714  0.00 97.00      PROA   
ATOM   2967  CA  SER P 191     -28.696-126.646 106.973  0.00 97.00      PROA   
ATOM   2968  HA  SER P 191     -27.738-126.922 106.556  0.00 97.00      PROA   
ATOM   2969  CB  SER P 191     -29.182-125.454 106.087  0.00 97.00      PROA   
ATOM   2970  HB1 SER P 191     -30.288-125.395 106.146  0.00 97.00      PROA   
ATOM   2971  HB2 SER P 191     -28.920-125.677 105.030  0.00 97.00      PROA   
ATOM   2972  OG  SER P 191     -28.645-124.180 106.437  0.00 97.00      PROA   
ATOM   2973  HG1 SER P 191     -29.196-123.861 107.159  0.00 97.00      PROA   
ATOM   2974  C   SER P 191     -28.430-126.271 108.425  0.00 97.00      PROA   
ATOM   2975  O   SER P 191     -29.230-125.613 109.076  0.00 97.00      PROA   
ATOM   2976  N   CYS P 192     -27.251-126.659 108.964  0.00 97.00      PROA   
ATOM   2977  HN  CYS P 192     -26.651-127.270 108.453  0.00 97.00      PROA   
ATOM   2978  CA  CYS P 192     -26.811-126.244 110.290  0.00 97.00      PROA   
ATOM   2979  HA  CYS P 192     -27.677-126.078 110.914  0.00 97.00      PROA   
ATOM   2980  CB  CYS P 192     -25.936-127.322 110.979  0.00 97.00      PROA   
ATOM   2981  HB1 CYS P 192     -25.549-126.927 111.943  0.00 97.00      PROA   
ATOM   2982  HB2 CYS P 192     -25.065-127.565 110.332  0.00 97.00      PROA   
ATOM   2983  SG  CYS P 192     -26.913-128.832 111.281  0.00 97.00      PROA   
ATOM   2984  C   CYS P 192     -26.056-124.927 110.185  0.00 97.00      PROA   
ATOM   2985  O   CYS P 192     -24.896-124.888 109.779  0.00 97.00      PROA   
ATOM   2986  N   GLU P 193     -26.734-123.800 110.522  0.00 97.00      PROA   
ATOM   2987  HN  GLU P 193     -27.643-123.868 110.930  0.00 97.00      PROA   
ATOM   2988  CA  GLU P 193     -26.353-122.481 110.047  0.00 97.00      PROA   
ATOM   2989  HA  GLU P 193     -25.449-122.574 109.462  0.00 97.00      PROA   
ATOM   2990  CB  GLU P 193     -27.449-121.927 109.100  0.00 97.00      PROA   
ATOM   2991  HB1 GLU P 193     -27.515-122.626 108.235  0.00 97.00      PROA   
ATOM   2992  HB2 GLU P 193     -27.121-120.941 108.706  0.00 97.00      PROA   
ATOM   2993  CG  GLU P 193     -28.854-121.810 109.734  0.00 97.00      PROA   
ATOM   2994  HG1 GLU P 193     -28.792-121.270 110.702  0.00 97.00      PROA   
ATOM   2995  HG2 GLU P 193     -29.305-122.808 109.911  0.00 97.00      PROA   
ATOM   2996  CD  GLU P 193     -29.766-121.004 108.826  0.00 97.00      PROA   
ATOM   2997  OE1 GLU P 193     -30.003-119.807 109.140  0.00 97.00      PROA   
ATOM   2998  OE2 GLU P 193     -30.196-121.541 107.774  0.00 97.00      PROA   
ATOM   2999  C   GLU P 193     -26.052-121.444 111.122  0.00 97.00      PROA   
ATOM   3000  O   GLU P 193     -26.735-121.349 112.139  0.00 97.00      PROA   
ATOM   3001  N   THR P 194     -25.000-120.610 110.892  0.00 97.00      PROA   
ATOM   3002  HN  THR P 194     -24.373-120.790 110.138  0.00 97.00      PROA   
ATOM   3003  CA  THR P 194     -24.670-119.465 111.735  0.00 97.00      PROA   
ATOM   3004  HA  THR P 194     -25.204-119.538 112.673  0.00 97.00      PROA   
ATOM   3005  CB  THR P 194     -23.167-119.348 112.043  0.00 97.00      PROA   
ATOM   3006  HB  THR P 194     -22.971-118.428 112.646  0.00 97.00      PROA   
ATOM   3007  OG1 THR P 194     -22.363-119.304 110.864  0.00 97.00      PROA   
ATOM   3008  HG1 THR P 194     -21.708-118.616 111.011  0.00 97.00      PROA   
ATOM   3009  CG2 THR P 194     -22.709-120.558 112.875  0.00 97.00      PROA   
ATOM   3010 HG21 THR P 194     -22.876-121.502 112.316  0.00 97.00      PROA   
ATOM   3011 HG22 THR P 194     -23.265-120.603 113.834  0.00 97.00      PROA   
ATOM   3012 HG23 THR P 194     -21.624-120.473 113.100  0.00 97.00      PROA   
ATOM   3013  C   THR P 194     -25.070-118.140 111.100  0.00 97.00      PROA   
ATOM   3014  O   THR P 194     -25.521-117.235 111.799  0.00 97.00      PROA   
ATOM   3015  N   LYS P 195     -24.834-117.981 109.774  0.00 97.00      PROA   
ATOM   3016  HN  LYS P 195     -24.492-118.768 109.272  0.00 97.00      PROA   
ATOM   3017  CA  LYS P 195     -24.851-116.725 109.025  0.00 97.00      PROA   
ATOM   3018  HA  LYS P 195     -24.585-117.006 108.017  0.00 97.00      PROA   
ATOM   3019  CB  LYS P 195     -26.247-116.036 108.914  0.00 97.00      PROA   
ATOM   3020  HB1 LYS P 195     -26.119-114.930 108.873  0.00 97.00      PROA   
ATOM   3021  HB2 LYS P 195     -26.846-116.249 109.825  0.00 97.00      PROA   
ATOM   3022  CG  LYS P 195     -27.077-116.392 107.661  0.00 97.00      PROA   
ATOM   3023  HG1 LYS P 195     -26.444-116.271 106.755  0.00 97.00      PROA   
ATOM   3024  HG2 LYS P 195     -27.893-115.633 107.594  0.00 97.00      PROA   
ATOM   3025  CD  LYS P 195     -27.749-117.775 107.655  0.00 97.00      PROA   
ATOM   3026  HD1 LYS P 195     -28.305-117.883 108.615  0.00 97.00      PROA   
ATOM   3027  HD2 LYS P 195     -26.982-118.577 107.619  0.00 97.00      PROA   
ATOM   3028  CE  LYS P 195     -28.733-117.917 106.476  0.00 97.00      PROA   
ATOM   3029  HE1 LYS P 195     -28.196-117.902 105.506  0.00 97.00      PROA   
ATOM   3030  HE2 LYS P 195     -29.467-117.082 106.504  0.00 97.00      PROA   
ATOM   3031  NZ  LYS P 195     -29.497-119.172 106.555  0.00 97.00      PROA   
ATOM   3032  HZ1 LYS P 195     -29.807-119.300 107.547  0.00 97.00      PROA   
ATOM   3033  HZ2 LYS P 195     -28.917-120.009 106.352  0.00 97.00      PROA   
ATOM   3034  HZ3 LYS P 195     -30.349-119.185 105.965  0.00 97.00      PROA   
ATOM   3035  C   LYS P 195     -23.771-115.706 109.404  0.00 97.00      PROA   
ATOM   3036  O   LYS P 195     -23.289-114.969 108.546  0.00 97.00      PROA   
ATOM   3037  N   LEU P 196     -23.330-115.672 110.678  0.00 97.00      PROA   
ATOM   3038  HN  LEU P 196     -23.807-116.219 111.362  0.00 97.00      PROA   
ATOM   3039  CA  LEU P 196     -22.316-114.772 111.187  0.00 97.00      PROA   
ATOM   3040  HA  LEU P 196     -22.284-113.891 110.561  0.00 97.00      PROA   
ATOM   3041  CB  LEU P 196     -22.593-114.341 112.656  0.00 97.00      PROA   
ATOM   3042  HB1 LEU P 196     -21.700-113.816 113.054  0.00 97.00      PROA   
ATOM   3043  HB2 LEU P 196     -22.762-115.249 113.276  0.00 97.00      PROA   
ATOM   3044  CG  LEU P 196     -23.767-113.358 112.895  0.00 97.00      PROA   
ATOM   3045  HG  LEU P 196     -23.730-113.087 113.980  0.00 97.00      PROA   
ATOM   3046  CD1 LEU P 196     -23.609-112.046 112.104  0.00 97.00      PROA   
ATOM   3047 HD11 LEU P 196     -23.693-112.240 111.014  0.00 97.00      PROA   
ATOM   3048 HD12 LEU P 196     -22.620-111.587 112.313  0.00 97.00      PROA   
ATOM   3049 HD13 LEU P 196     -24.403-111.325 112.392  0.00 97.00      PROA   
ATOM   3050  CD2 LEU P 196     -25.147-113.982 112.656  0.00 97.00      PROA   
ATOM   3051 HD21 LEU P 196     -25.284-114.909 113.249  0.00 97.00      PROA   
ATOM   3052 HD22 LEU P 196     -25.321-114.195 111.584  0.00 97.00      PROA   
ATOM   3053 HD23 LEU P 196     -25.900-113.253 112.966  0.00 97.00      PROA   
ATOM   3054  C   LEU P 196     -20.937-115.404 111.144  0.00 97.00      PROA   
ATOM   3055  O   LEU P 196     -20.771-116.605 111.354  0.00 97.00      PROA   
ATOM   3056  N   LEU P 197     -19.900-114.563 110.899  0.00 97.00      PROA   
ATOM   3057  HN  LEU P 197     -20.062-113.612 110.650  0.00 97.00      PROA   
ATOM   3058  CA  LEU P 197     -18.511-114.905 111.110  0.00 97.00      PROA   
ATOM   3059  HA  LEU P 197     -18.456-115.817 111.687  0.00 97.00      PROA   
ATOM   3060  CB  LEU P 197     -17.721-115.077 109.787  0.00 97.00      PROA   
ATOM   3061  HB1 LEU P 197     -17.792-114.136 109.199  0.00 97.00      PROA   
ATOM   3062  HB2 LEU P 197     -18.221-115.875 109.194  0.00 97.00      PROA   
ATOM   3063  CG  LEU P 197     -16.225-115.455 109.934  0.00 97.00      PROA   
ATOM   3064  HG  LEU P 197     -15.709-114.650 110.507  0.00 97.00      PROA   
ATOM   3065  CD1 LEU P 197     -16.023-116.781 110.692  0.00 97.00      PROA   
ATOM   3066 HD11 LEU P 197     -16.562-117.599 110.168  0.00 97.00      PROA   
ATOM   3067 HD12 LEU P 197     -16.403-116.706 111.731  0.00 97.00      PROA   
ATOM   3068 HD13 LEU P 197     -14.942-117.034 110.731  0.00 97.00      PROA   
ATOM   3069  CD2 LEU P 197     -15.549-115.530 108.554  0.00 97.00      PROA   
ATOM   3070 HD21 LEU P 197     -15.645-114.559 108.024  0.00 97.00      PROA   
ATOM   3071 HD22 LEU P 197     -16.028-116.320 107.936  0.00 97.00      PROA   
ATOM   3072 HD23 LEU P 197     -14.471-115.770 108.664  0.00 97.00      PROA   
ATOM   3073  C   LEU P 197     -17.910-113.794 111.941  0.00 97.00      PROA   
ATOM   3074  O   LEU P 197     -18.141-112.616 111.679  0.00 97.00      PROA   
ATOM   3075  N   LEU P 198     -17.141-114.161 112.992  0.00 97.00      PROA   
ATOM   3076  HN  LEU P 198     -16.942-115.122 113.162  0.00 97.00      PROA   
ATOM   3077  CA  LEU P 198     -16.517-113.252 113.929  0.00 97.00      PROA   
ATOM   3078  HA  LEU P 198     -16.485-112.255 113.510  0.00 97.00      PROA   
ATOM   3079  CB  LEU P 198     -17.160-113.237 115.351  0.00 97.00      PROA   
ATOM   3080  HB1 LEU P 198     -16.532-112.606 116.020  0.00 97.00      PROA   
ATOM   3081  HB2 LEU P 198     -17.159-114.268 115.767  0.00 97.00      PROA   
ATOM   3082  CG  LEU P 198     -18.605-112.678 115.486  0.00 97.00      PROA   
ATOM   3083  HG  LEU P 198     -18.788-112.581 116.586  0.00 97.00      PROA   
ATOM   3084  CD1 LEU P 198     -18.771-111.273 114.881  0.00 97.00      PROA   
ATOM   3085 HD11 LEU P 198     -18.659-111.309 113.779  0.00 97.00      PROA   
ATOM   3086 HD12 LEU P 198     -18.011-110.577 115.293  0.00 97.00      PROA   
ATOM   3087 HD13 LEU P 198     -19.781-110.874 115.113  0.00 97.00      PROA   
ATOM   3088  CD2 LEU P 198     -19.691-113.637 114.969  0.00 97.00      PROA   
ATOM   3089 HD21 LEU P 198     -19.509-114.666 115.339  0.00 97.00      PROA   
ATOM   3090 HD22 LEU P 198     -19.701-113.650 113.862  0.00 97.00      PROA   
ATOM   3091 HD23 LEU P 198     -20.691-113.304 115.317  0.00 97.00      PROA   
ATOM   3092  C   LEU P 198     -15.097-113.758 114.053  0.00 97.00      PROA   
ATOM   3093  O   LEU P 198     -14.785-114.854 113.590  0.00 97.00      PROA   
ATOM   3094  N   GLN P 199     -14.187-112.959 114.668  0.00 97.00      PROA   
ATOM   3095  HN  GLN P 199     -14.451-112.051 114.986  0.00 97.00      PROA   
ATOM   3096  CA  GLN P 199     -12.789-113.313 114.874  0.00 97.00      PROA   
ATOM   3097  HA  GLN P 199     -12.346-113.415 113.893  0.00 97.00      PROA   
ATOM   3098  CB  GLN P 199     -12.026-112.215 115.666  0.00 97.00      PROA   
ATOM   3099  HB1 GLN P 199     -10.958-112.520 115.748  0.00 97.00      PROA   
ATOM   3100  HB2 GLN P 199     -12.436-112.158 116.700  0.00 97.00      PROA   
ATOM   3101  CG  GLN P 199     -12.071-110.787 115.060  0.00 97.00      PROA   
ATOM   3102  HG1 GLN P 199     -11.277-110.151 115.503  0.00 97.00      PROA   
ATOM   3103  HG2 GLN P 199     -13.050-110.324 115.315  0.00 97.00      PROA   
ATOM   3104  CD  GLN P 199     -11.969-110.752 113.530  0.00 97.00      PROA   
ATOM   3105  OE1 GLN P 199     -12.944-110.430 112.843  0.00 97.00      PROA   
ATOM   3106  NE2 GLN P 199     -10.767-111.066 112.979  0.00 97.00      PROA   
ATOM   3107 HE21 GLN P 199     -10.689-111.015 111.984  0.00 97.00      PROA   
ATOM   3108 HE22 GLN P 199      -9.990-111.310 113.558  0.00 97.00      PROA   
ATOM   3109  C   GLN P 199     -12.613-114.650 115.591  0.00 97.00      PROA   
ATOM   3110  O   GLN P 199     -13.308-114.959 116.558  0.00 97.00      PROA   
ATOM   3111  N   ARG P 200     -11.690-115.497 115.084  0.00 97.00      PROA   
ATOM   3112  HN  ARG P 200     -11.090-115.236 114.333  0.00 97.00      PROA   
ATOM   3113  CA  ARG P 200     -11.667-116.897 115.422  0.00 97.00      PROA   
ATOM   3114  HA  ARG P 200     -12.117-117.061 116.390  0.00 97.00      PROA   
ATOM   3115  CB  ARG P 200     -12.428-117.664 114.309  0.00 97.00      PROA   
ATOM   3116  HB1 ARG P 200     -11.900-117.491 113.343  0.00 97.00      PROA   
ATOM   3117  HB2 ARG P 200     -13.440-117.213 114.194  0.00 97.00      PROA   
ATOM   3118  CG  ARG P 200     -12.573-119.176 114.524  0.00 97.00      PROA   
ATOM   3119  HG1 ARG P 200     -11.800-119.541 115.229  0.00 97.00      PROA   
ATOM   3120  HG2 ARG P 200     -12.354-119.655 113.548  0.00 97.00      PROA   
ATOM   3121  CD  ARG P 200     -13.944-119.651 115.029  0.00 97.00      PROA   
ATOM   3122  HD1 ARG P 200     -14.391-118.920 115.732  0.00 97.00      PROA   
ATOM   3123  HD2 ARG P 200     -13.843-120.626 115.561  0.00 97.00      PROA   
ATOM   3124  NE  ARG P 200     -14.857-119.796 113.845  0.00 97.00      PROA   
ATOM   3125  HE  ARG P 200     -15.357-119.008 113.500  0.00 97.00      PROA   
ATOM   3126  CZ  ARG P 200     -14.996-120.956 113.172  0.00 97.00      PROA   
ATOM   3127  NH1 ARG P 200     -14.319-122.061 113.506  0.00 97.00      PROA   
ATOM   3128 HH11 ARG P 200     -13.409-121.929 113.893  0.00 97.00      PROA   
ATOM   3129 HH12 ARG P 200     -14.428-122.875 112.934  0.00 97.00      PROA   
ATOM   3130  NH2 ARG P 200     -15.761-121.029 112.072  0.00 97.00      PROA   
ATOM   3131 HH21 ARG P 200     -16.121-120.193 111.673  0.00 97.00      PROA   
ATOM   3132 HH22 ARG P 200     -15.628-121.845 111.515  0.00 97.00      PROA   
ATOM   3133  C   ARG P 200     -10.212-117.328 115.417  0.00 97.00      PROA   
ATOM   3134  O   ARG P 200      -9.488-116.875 114.531  0.00 97.00      PROA   
ATOM   3135  N   PRO P 201      -9.701-118.168 116.326  0.00 97.00      PROA   
ATOM   3136  CD  PRO P 201     -10.303-118.454 117.635  0.00 97.00      PROA   
ATOM   3137  HD1 PRO P 201     -11.331-118.863 117.521  0.00 97.00      PROA   
ATOM   3138  HD2 PRO P 201     -10.329-117.519 118.238  0.00 97.00      PROA   
ATOM   3139  CA  PRO P 201      -8.397-118.799 116.157  0.00 97.00      PROA   
ATOM   3140  HA  PRO P 201      -7.669-118.080 115.801  0.00 97.00      PROA   
ATOM   3141  CB  PRO P 201      -8.035-119.290 117.573  0.00 97.00      PROA   
ATOM   3142  HB1 PRO P 201      -7.472-118.482 118.092  0.00 97.00      PROA   
ATOM   3143  HB2 PRO P 201      -7.416-120.208 117.582  0.00 97.00      PROA   
ATOM   3144  CG  PRO P 201      -9.380-119.483 118.296  0.00 97.00      PROA   
ATOM   3145  HG1 PRO P 201      -9.768-120.503 118.096  0.00 97.00      PROA   
ATOM   3146  HG2 PRO P 201      -9.300-119.345 119.392  0.00 97.00      PROA   
ATOM   3147  C   PRO P 201      -8.452-119.923 115.130  0.00 97.00      PROA   
ATOM   3148  O   PRO P 201      -7.859-119.778 114.064  0.00 97.00      PROA   
ATOM   3149  N   GLY P 202      -9.170-121.034 115.408  0.00 97.00      PROA   
ATOM   3150  HN  GLY P 202      -9.542-121.176 116.322  0.00 97.00      PROA   
ATOM   3151  CA  GLY P 202      -9.391-122.106 114.460  0.00 97.00      PROA   
ATOM   3152  HA1 GLY P 202      -9.705-122.937 115.057  0.00 97.00      PROA   
ATOM   3153  HA2 GLY P 202      -8.495-122.305 113.890  0.00 97.00      PROA   
ATOM   3154  C   GLY P 202     -10.526-121.817 113.529  0.00 97.00      PROA   
ATOM   3155  O   GLY P 202     -11.670-121.947 113.931  0.00 97.00      PROA   
ATOM   3156  N   LEU P 203     -10.232-121.441 112.267  0.00 97.00      PROA   
ATOM   3157  HN  LEU P 203      -9.272-121.365 112.012  0.00 97.00      PROA   
ATOM   3158  CA  LEU P 203     -11.181-121.033 111.240  0.00 97.00      PROA   
ATOM   3159  HA  LEU P 203     -11.767-120.238 111.667  0.00 97.00      PROA   
ATOM   3160  CB  LEU P 203     -10.458-120.426 110.001  0.00 97.00      PROA   
ATOM   3161  HB1 LEU P 203     -11.062-120.566 109.078  0.00 97.00      PROA   
ATOM   3162  HB2 LEU P 203      -9.500-120.971 109.855  0.00 97.00      PROA   
ATOM   3163  CG  LEU P 203     -10.160-118.900 110.090  0.00 97.00      PROA   
ATOM   3164  HG  LEU P 203      -9.555-118.644 109.185  0.00 97.00      PROA   
ATOM   3165  CD1 LEU P 203     -11.445-118.050 110.011  0.00 97.00      PROA   
ATOM   3166 HD11 LEU P 203     -12.093-118.237 110.893  0.00 97.00      PROA   
ATOM   3167 HD12 LEU P 203     -12.017-118.295 109.091  0.00 97.00      PROA   
ATOM   3168 HD13 LEU P 203     -11.188-116.970 109.989  0.00 97.00      PROA   
ATOM   3169  CD2 LEU P 203      -9.316-118.500 111.315  0.00 97.00      PROA   
ATOM   3170 HD21 LEU P 203      -8.377-119.089 111.350  0.00 97.00      PROA   
ATOM   3171 HD22 LEU P 203      -9.880-118.678 112.255  0.00 97.00      PROA   
ATOM   3172 HD23 LEU P 203      -9.055-117.421 111.270  0.00 97.00      PROA   
ATOM   3173  C   LEU P 203     -12.220-122.063 110.800  0.00 97.00      PROA   
ATOM   3174  O   LEU P 203     -13.338-121.681 110.458  0.00 97.00      PROA   
ATOM   3175  N   GLN P 204     -11.899-123.376 110.767  0.00 97.00      PROA   
ATOM   3176  HN  GLN P 204     -11.049-123.707 111.178  0.00 97.00      PROA   
ATOM   3177  CA  GLN P 204     -12.712-124.410 110.136  0.00 97.00      PROA   
ATOM   3178  HA  GLN P 204     -12.937-124.072 109.135  0.00 97.00      PROA   
ATOM   3179  CB  GLN P 204     -11.903-125.734 110.082  0.00 97.00      PROA   
ATOM   3180  HB1 GLN P 204     -11.787-126.128 111.115  0.00 97.00      PROA   
ATOM   3181  HB2 GLN P 204     -10.877-125.471 109.735  0.00 97.00      PROA   
ATOM   3182  CG  GLN P 204     -12.426-126.877 109.179  0.00 97.00      PROA   
ATOM   3183  HG1 GLN P 204     -13.279-127.383 109.678  0.00 97.00      PROA   
ATOM   3184  HG2 GLN P 204     -11.624-127.633 109.054  0.00 97.00      PROA   
ATOM   3185  CD  GLN P 204     -12.906-126.389 107.807  0.00 97.00      PROA   
ATOM   3186  OE1 GLN P 204     -14.029-125.909 107.629  0.00 97.00      PROA   
ATOM   3187  NE2 GLN P 204     -12.026-126.528 106.780  0.00 97.00      PROA   
ATOM   3188 HE21 GLN P 204     -12.325-126.235 105.874  0.00 97.00      PROA   
ATOM   3189 HE22 GLN P 204     -11.117-126.903 106.953  0.00 97.00      PROA   
ATOM   3190  C   GLN P 204     -14.027-124.672 110.861  0.00 97.00      PROA   
ATOM   3191  O   GLN P 204     -14.211-124.290 112.007  0.00 97.00      PROA   
ATOM   3192  N   LEU P 205     -14.996-125.354 110.215  0.00 97.00      PROA   
ATOM   3193  HN  LEU P 205     -14.894-125.592 109.251  0.00 97.00      PROA   
ATOM   3194  CA  LEU P 205     -16.072-126.001 110.935  0.00 97.00      PROA   
ATOM   3195  HA  LEU P 205     -15.848-126.014 111.991  0.00 97.00      PROA   
ATOM   3196  CB  LEU P 205     -17.458-125.337 110.747  0.00 97.00      PROA   
ATOM   3197  HB1 LEU P 205     -18.243-125.970 111.216  0.00 97.00      PROA   
ATOM   3198  HB2 LEU P 205     -17.671-125.261 109.658  0.00 97.00      PROA   
ATOM   3199  CG  LEU P 205     -17.585-123.929 111.374  0.00 97.00      PROA   
ATOM   3200  HG  LEU P 205     -16.724-123.322 111.013  0.00 97.00      PROA   
ATOM   3201  CD1 LEU P 205     -18.871-123.227 110.904  0.00 97.00      PROA   
ATOM   3202 HD11 LEU P 205     -19.761-123.809 111.223  0.00 97.00      PROA   
ATOM   3203 HD12 LEU P 205     -18.882-123.139 109.798  0.00 97.00      PROA   
ATOM   3204 HD13 LEU P 205     -18.939-122.209 111.344  0.00 97.00      PROA   
ATOM   3205  CD2 LEU P 205     -17.545-123.982 112.914  0.00 97.00      PROA   
ATOM   3206 HD21 LEU P 205     -16.583-124.400 113.275  0.00 97.00      PROA   
ATOM   3207 HD22 LEU P 205     -18.371-124.624 113.290  0.00 97.00      PROA   
ATOM   3208 HD23 LEU P 205     -17.669-122.965 113.340  0.00 97.00      PROA   
ATOM   3209  C   LEU P 205     -16.140-127.448 110.510  0.00 97.00      PROA   
ATOM   3210  O   LEU P 205     -16.509-127.781 109.385  0.00 97.00      PROA   
ATOM   3211  N   TYR P 206     -15.808-128.358 111.453  0.00 97.00      PROA   
ATOM   3212  HN  TYR P 206     -15.449-128.063 112.334  0.00 97.00      PROA   
ATOM   3213  CA  TYR P 206     -16.073-129.777 111.332  0.00 97.00      PROA   
ATOM   3214  HA  TYR P 206     -16.132-130.049 110.286  0.00 97.00      PROA   
ATOM   3215  CB  TYR P 206     -15.042-130.686 112.055  0.00 97.00      PROA   
ATOM   3216  HB1 TYR P 206     -15.208-131.757 111.812  0.00 97.00      PROA   
ATOM   3217  HB2 TYR P 206     -15.114-130.558 113.158  0.00 97.00      PROA   
ATOM   3218  CG  TYR P 206     -13.645-130.312 111.645  0.00 97.00      PROA   
ATOM   3219  CD1 TYR P 206     -13.025-130.887 110.518  0.00 97.00      PROA   
ATOM   3220  HD1 TYR P 206     -13.555-131.625 109.932  0.00 97.00      PROA   
ATOM   3221  CE1 TYR P 206     -11.727-130.499 110.147  0.00 97.00      PROA   
ATOM   3222  HE1 TYR P 206     -11.258-130.931 109.274  0.00 97.00      PROA   
ATOM   3223  CZ  TYR P 206     -11.050-129.526 110.898  0.00 97.00      PROA   
ATOM   3224  OH  TYR P 206      -9.786-129.050 110.492  0.00 97.00      PROA   
ATOM   3225  HH  TYR P 206      -9.598-128.249 111.001  0.00 97.00      PROA   
ATOM   3226  CD2 TYR P 206     -12.926-129.386 112.419  0.00 97.00      PROA   
ATOM   3227  HD2 TYR P 206     -13.367-128.954 113.306  0.00 97.00      PROA   
ATOM   3228  CE2 TYR P 206     -11.649-128.983 112.039  0.00 97.00      PROA   
ATOM   3229  HE2 TYR P 206     -11.143-128.239 112.631  0.00 97.00      PROA   
ATOM   3230  C   TYR P 206     -17.424-129.978 111.970  0.00 97.00      PROA   
ATOM   3231  O   TYR P 206     -17.820-129.218 112.852  0.00 97.00      PROA   
ATOM   3232  N   PHE P 207     -18.184-130.995 111.517  0.00 97.00      PROA   
ATOM   3233  HN  PHE P 207     -17.851-131.631 110.821  0.00 97.00      PROA   
ATOM   3234  CA  PHE P 207     -19.542-131.187 111.978  0.00 97.00      PROA   
ATOM   3235  HA  PHE P 207     -19.708-130.656 112.904  0.00 97.00      PROA   
ATOM   3236  CB  PHE P 207     -20.611-130.774 110.933  0.00 97.00      PROA   
ATOM   3237  HB1 PHE P 207     -21.633-131.065 111.259  0.00 97.00      PROA   
ATOM   3238  HB2 PHE P 207     -20.397-131.294 109.976  0.00 97.00      PROA   
ATOM   3239  CG  PHE P 207     -20.620-129.287 110.660  0.00 97.00      PROA   
ATOM   3240  CD1 PHE P 207     -19.712-128.714 109.751  0.00 97.00      PROA   
ATOM   3241  HD1 PHE P 207     -18.942-129.326 109.305  0.00 97.00      PROA   
ATOM   3242  CE1 PHE P 207     -19.802-127.361 109.406  0.00 97.00      PROA   
ATOM   3243  HE1 PHE P 207     -19.087-126.935 108.716  0.00 97.00      PROA   
ATOM   3244  CZ  PHE P 207     -20.808-126.562 109.959  0.00 97.00      PROA   
ATOM   3245  HZ  PHE P 207     -20.876-125.516 109.696  0.00 97.00      PROA   
ATOM   3246  CD2 PHE P 207     -21.625-128.471 111.212  0.00 97.00      PROA   
ATOM   3247  HD2 PHE P 207     -22.341-128.898 111.898  0.00 97.00      PROA   
ATOM   3248  CE2 PHE P 207     -21.721-127.117 110.864  0.00 97.00      PROA   
ATOM   3249  HE2 PHE P 207     -22.500-126.503 111.290  0.00 97.00      PROA   
ATOM   3250  C   PHE P 207     -19.743-132.639 112.280  0.00 97.00      PROA   
ATOM   3251  O   PHE P 207     -18.986-133.489 111.836  0.00 97.00      PROA   
ATOM   3252  N   SER P 208     -20.794-132.952 113.059  0.00 97.00      PROA   
ATOM   3253  HN  SER P 208     -21.340-132.241 113.493  0.00 97.00      PROA   
ATOM   3254  CA  SER P 208     -21.221-134.308 113.299  0.00 97.00      PROA   
ATOM   3255  HA  SER P 208     -20.971-134.914 112.439  0.00 97.00      PROA   
ATOM   3256  CB  SER P 208     -20.597-134.954 114.564  0.00 97.00      PROA   
ATOM   3257  HB1 SER P 208     -19.508-135.092 114.384  0.00 97.00      PROA   
ATOM   3258  HB2 SER P 208     -21.043-135.952 114.766  0.00 97.00      PROA   
ATOM   3259  OG  SER P 208     -20.751-134.110 115.701  0.00 97.00      PROA   
ATOM   3260  HG1 SER P 208     -20.691-134.662 116.488  0.00 97.00      PROA   
ATOM   3261  C   SER P 208     -22.722-134.282 113.387  0.00 97.00      PROA   
ATOM   3262  O   SER P 208     -23.324-133.251 113.676  0.00 97.00      PROA   
ATOM   3263  N   PHE P 209     -23.352-135.437 113.085  0.00 97.00      PROA   
ATOM   3264  HN  PHE P 209     -22.828-136.256 112.871  0.00 97.00      PROA   
ATOM   3265  CA  PHE P 209     -24.783-135.596 113.027  0.00 97.00      PROA   
ATOM   3266  HA  PHE P 209     -25.255-134.760 113.529  0.00 97.00      PROA   
ATOM   3267  CB  PHE P 209     -25.291-135.734 111.562  0.00 97.00      PROA   
ATOM   3268  HB1 PHE P 209     -25.939-136.620 111.404  0.00 97.00      PROA   
ATOM   3269  HB2 PHE P 209     -24.425-135.819 110.869  0.00 97.00      PROA   
ATOM   3270  CG  PHE P 209     -26.099-134.524 111.177  0.00 97.00      PROA   
ATOM   3271  CD1 PHE P 209     -27.428-134.415 111.621  0.00 97.00      PROA   
ATOM   3272  HD1 PHE P 209     -27.843-135.181 112.261  0.00 97.00      PROA   
ATOM   3273  CE1 PHE P 209     -28.222-133.331 111.233  0.00 97.00      PROA   
ATOM   3274  HE1 PHE P 209     -29.244-133.268 111.575  0.00 97.00      PROA   
ATOM   3275  CZ  PHE P 209     -27.695-132.344 110.392  0.00 97.00      PROA   
ATOM   3276  HZ  PHE P 209     -28.304-131.506 110.087  0.00 97.00      PROA   
ATOM   3277  CD2 PHE P 209     -25.577-133.525 110.334  0.00 97.00      PROA   
ATOM   3278  HD2 PHE P 209     -24.561-133.597 109.976  0.00 97.00      PROA   
ATOM   3279  CE2 PHE P 209     -26.373-132.440 109.943  0.00 97.00      PROA   
ATOM   3280  HE2 PHE P 209     -25.970-131.678 109.293  0.00 97.00      PROA   
ATOM   3281  C   PHE P 209     -25.122-136.825 113.834  0.00 97.00      PROA   
ATOM   3282  O   PHE P 209     -24.391-137.812 113.829  0.00 97.00      PROA   
ATOM   3283  N   TYR P 210     -26.240-136.762 114.589  0.00 97.00      PROA   
ATOM   3284  HN  TYR P 210     -26.809-135.942 114.594  0.00 97.00      PROA   
ATOM   3285  CA  TYR P 210     -26.627-137.787 115.531  0.00 97.00      PROA   
ATOM   3286  HA  TYR P 210     -26.123-138.718 115.310  0.00 97.00      PROA   
ATOM   3287  CB  TYR P 210     -26.388-137.358 117.011  0.00 97.00      PROA   
ATOM   3288  HB1 TYR P 210     -26.596-138.198 117.707  0.00 97.00      PROA   
ATOM   3289  HB2 TYR P 210     -27.079-136.526 117.260  0.00 97.00      PROA   
ATOM   3290  CG  TYR P 210     -24.990-136.833 117.271  0.00 97.00      PROA   
ATOM   3291  CD1 TYR P 210     -24.665-135.493 116.983  0.00 97.00      PROA   
ATOM   3292  HD1 TYR P 210     -25.404-134.856 116.522  0.00 97.00      PROA   
ATOM   3293  CE1 TYR P 210     -23.415-134.963 117.319  0.00 97.00      PROA   
ATOM   3294  HE1 TYR P 210     -23.192-133.930 117.095  0.00 97.00      PROA   
ATOM   3295  CZ  TYR P 210     -22.470-135.763 117.971  0.00 97.00      PROA   
ATOM   3296  OH  TYR P 210     -21.223-135.236 118.369  0.00 97.00      PROA   
ATOM   3297  HH  TYR P 210     -21.364-134.341 118.704  0.00 97.00      PROA   
ATOM   3298  CD2 TYR P 210     -24.031-137.623 117.931  0.00 97.00      PROA   
ATOM   3299  HD2 TYR P 210     -24.280-138.635 118.211  0.00 97.00      PROA   
ATOM   3300  CE2 TYR P 210     -22.776-137.096 118.269  0.00 97.00      PROA   
ATOM   3301  HE2 TYR P 210     -22.053-137.704 118.793  0.00 97.00      PROA   
ATOM   3302  C   TYR P 210     -28.114-137.986 115.346  0.00 97.00      PROA   
ATOM   3303  O   TYR P 210     -28.798-137.130 114.787  0.00 97.00      PROA   
ATOM   3304  N   MET P 211     -28.650-139.132 115.828  0.00 97.00      PROA   
ATOM   3305  HN  MET P 211     -28.073-139.840 116.232  0.00 97.00      PROA   
ATOM   3306  CA  MET P 211     -30.077-139.360 115.909  0.00 97.00      PROA   
ATOM   3307  HA  MET P 211     -30.617-138.472 115.620  0.00 97.00      PROA   
ATOM   3308  CB  MET P 211     -30.530-140.544 115.014  0.00 97.00      PROA   
ATOM   3309  HB1 MET P 211     -31.582-140.811 115.258  0.00 97.00      PROA   
ATOM   3310  HB2 MET P 211     -29.886-141.426 115.231  0.00 97.00      PROA   
ATOM   3311  CG  MET P 211     -30.461-140.232 113.507  0.00 97.00      PROA   
ATOM   3312  HG1 MET P 211     -29.491-139.742 113.280  0.00 97.00      PROA   
ATOM   3313  HG2 MET P 211     -31.257-139.489 113.289  0.00 97.00      PROA   
ATOM   3314  SD  MET P 211     -30.653-141.679 112.415  0.00 97.00      PROA   
ATOM   3315  CE  MET P 211     -32.359-142.112 112.857  0.00 97.00      PROA   
ATOM   3316  HE1 MET P 211     -33.034-141.240 112.726  0.00 97.00      PROA   
ATOM   3317  HE2 MET P 211     -32.433-142.453 113.911  0.00 97.00      PROA   
ATOM   3318  HE3 MET P 211     -32.734-142.932 112.209  0.00 97.00      PROA   
ATOM   3319  C   MET P 211     -30.415-139.674 117.346  0.00 97.00      PROA   
ATOM   3320  O   MET P 211     -30.193-140.797 117.791  0.00 97.00      PROA   
ATOM   3321  N   GLY P 212     -30.987-138.697 118.106  0.00 97.00      PROA   
ATOM   3322  HN  GLY P 212     -31.264-137.830 117.691  0.00 97.00      PROA   
ATOM   3323  CA  GLY P 212     -31.246-138.791 119.540  0.00 97.00      PROA   
ATOM   3324  HA1 GLY P 212     -32.172-139.330 119.673  0.00 97.00      PROA   
ATOM   3325  HA2 GLY P 212     -31.310-137.779 119.904  0.00 97.00      PROA   
ATOM   3326  C   GLY P 212     -30.155-139.460 120.349  0.00 97.00      PROA   
ATOM   3327  O   GLY P 212     -29.007-139.019 120.379  0.00 97.00      PROA   
ATOM   3328  N   SER P 213     -30.514-140.569 121.030  0.00 97.00      PROA   
ATOM   3329  HN  SER P 213     -31.471-140.853 121.011  0.00 97.00      PROA   
ATOM   3330  CA  SER P 213     -29.609-141.371 121.838  0.00 97.00      PROA   
ATOM   3331  HA  SER P 213     -28.946-140.691 122.358  0.00 97.00      PROA   
ATOM   3332  CB  SER P 213     -30.402-142.169 122.916  0.00 97.00      PROA   
ATOM   3333  HB1 SER P 213     -31.079-142.902 122.426  0.00 97.00      PROA   
ATOM   3334  HB2 SER P 213     -31.028-141.457 123.493  0.00 97.00      PROA   
ATOM   3335  OG  SER P 213     -29.557-142.847 123.845  0.00 97.00      PROA   
ATOM   3336  HG1 SER P 213     -28.963-143.384 123.307  0.00 97.00      PROA   
ATOM   3337  C   SER P 213     -28.728-142.330 121.021  0.00 97.00      PROA   
ATOM   3338  O   SER P 213     -28.347-143.397 121.503  0.00 97.00      PROA   
ATOM   3339  N   LYS P 214     -28.340-141.992 119.769  0.00 97.00      PROA   
ATOM   3340  HN  LYS P 214     -28.698-141.180 119.316  0.00 97.00      PROA   
ATOM   3341  CA  LYS P 214     -27.295-142.746 119.098  0.00 97.00      PROA   
ATOM   3342  HA  LYS P 214     -26.598-143.065 119.861  0.00 97.00      PROA   
ATOM   3343  CB  LYS P 214     -27.773-144.047 118.401  0.00 97.00      PROA   
ATOM   3344  HB1 LYS P 214     -28.063-144.756 119.210  0.00 97.00      PROA   
ATOM   3345  HB2 LYS P 214     -26.928-144.512 117.848  0.00 97.00      PROA   
ATOM   3346  CG  LYS P 214     -28.976-143.877 117.458  0.00 97.00      PROA   
ATOM   3347  HG1 LYS P 214     -28.765-143.037 116.758  0.00 97.00      PROA   
ATOM   3348  HG2 LYS P 214     -29.876-143.599 118.047  0.00 97.00      PROA   
ATOM   3349  CD  LYS P 214     -29.265-145.133 116.615  0.00 97.00      PROA   
ATOM   3350  HD1 LYS P 214     -28.381-145.307 115.958  0.00 97.00      PROA   
ATOM   3351  HD2 LYS P 214     -30.137-144.917 115.956  0.00 97.00      PROA   
ATOM   3352  CE  LYS P 214     -29.542-146.398 117.443  0.00 97.00      PROA   
ATOM   3353  HE1 LYS P 214     -30.457-146.270 118.058  0.00 97.00      PROA   
ATOM   3354  HE2 LYS P 214     -28.688-146.637 118.112  0.00 97.00      PROA   
ATOM   3355  NZ  LYS P 214     -29.744-147.567 116.554  0.00 97.00      PROA   
ATOM   3356  HZ1 LYS P 214     -28.878-147.723 115.998  0.00 97.00      PROA   
ATOM   3357  HZ2 LYS P 214     -30.536-147.378 115.908  0.00 97.00      PROA   
ATOM   3358  HZ3 LYS P 214     -29.947-148.416 117.120  0.00 97.00      PROA   
ATOM   3359  C   LYS P 214     -26.448-141.930 118.142  0.00 97.00      PROA   
ATOM   3360  O   LYS P 214     -26.927-141.120 117.351  0.00 97.00      PROA   
ATOM   3361  N   THR P 215     -25.118-142.171 118.200  0.00 97.00      PROA   
ATOM   3362  HN  THR P 215     -24.744-142.777 118.898  0.00 97.00      PROA   
ATOM   3363  CA  THR P 215     -24.124-141.718 117.247  0.00 97.00      PROA   
ATOM   3364  HA  THR P 215     -24.210-140.643 117.164  0.00 97.00      PROA   
ATOM   3365  CB  THR P 215     -22.710-142.081 117.694  0.00 97.00      PROA   
ATOM   3366  HB  THR P 215     -21.966-141.962 116.872  0.00 97.00      PROA   
ATOM   3367  OG1 THR P 215     -22.661-143.421 118.177  0.00 97.00      PROA   
ATOM   3368  HG1 THR P 215     -22.870-143.981 117.427  0.00 97.00      PROA   
ATOM   3369  CG2 THR P 215     -22.279-141.163 118.850  0.00 97.00      PROA   
ATOM   3370 HG21 THR P 215     -23.008-141.210 119.685  0.00 97.00      PROA   
ATOM   3371 HG22 THR P 215     -22.190-140.113 118.504  0.00 97.00      PROA   
ATOM   3372 HG23 THR P 215     -21.289-141.491 119.237  0.00 97.00      PROA   
ATOM   3373  C   THR P 215     -24.316-142.299 115.859  0.00 97.00      PROA   
ATOM   3374  O   THR P 215     -24.566-143.492 115.699  0.00 97.00      PROA   
ATOM   3375  N   LEU P 216     -24.120-141.463 114.815  0.00 97.00      PROA   
ATOM   3376  HN  LEU P 216     -24.029-140.479 114.954  0.00 97.00      PROA   
ATOM   3377  CA  LEU P 216     -23.881-141.923 113.462  0.00 97.00      PROA   
ATOM   3378  HA  LEU P 216     -24.319-142.903 113.339  0.00 97.00      PROA   
ATOM   3379  CB  LEU P 216     -24.493-140.971 112.407  0.00 97.00      PROA   
ATOM   3380  HB1 LEU P 216     -24.249-141.315 111.380  0.00 97.00      PROA   
ATOM   3381  HB2 LEU P 216     -24.059-139.957 112.539  0.00 97.00      PROA   
ATOM   3382  CG  LEU P 216     -26.036-140.857 112.498  0.00 97.00      PROA   
ATOM   3383  HG  LEU P 216     -26.303-140.456 113.505  0.00 97.00      PROA   
ATOM   3384  CD1 LEU P 216     -26.577-139.865 111.455  0.00 97.00      PROA   
ATOM   3385 HD11 LEU P 216     -26.354-140.228 110.429  0.00 97.00      PROA   
ATOM   3386 HD12 LEU P 216     -26.111-138.869 111.592  0.00 97.00      PROA   
ATOM   3387 HD13 LEU P 216     -27.678-139.763 111.558  0.00 97.00      PROA   
ATOM   3388  CD2 LEU P 216     -26.729-142.222 112.334  0.00 97.00      PROA   
ATOM   3389 HD21 LEU P 216     -26.445-142.917 113.151  0.00 97.00      PROA   
ATOM   3390 HD22 LEU P 216     -26.454-142.676 111.359  0.00 97.00      PROA   
ATOM   3391 HD23 LEU P 216     -27.828-142.092 112.360  0.00 97.00      PROA   
ATOM   3392  C   LEU P 216     -22.386-142.101 113.271  0.00 97.00      PROA   
ATOM   3393  O   LEU P 216     -21.611-141.868 114.195  0.00 97.00      PROA   
ATOM   3394  N   ARG P 217     -21.936-142.569 112.077  0.00 97.00      PROA   
ATOM   3395  HN  ARG P 217     -22.579-142.782 111.345  0.00 97.00      PROA   
ATOM   3396  CA  ARG P 217     -20.527-142.799 111.787  0.00 97.00      PROA   
ATOM   3397  HA  ARG P 217     -20.105-143.323 112.635  0.00 97.00      PROA   
ATOM   3398  CB  ARG P 217     -20.287-143.681 110.532  0.00 97.00      PROA   
ATOM   3399  HB1 ARG P 217     -19.193-143.718 110.320  0.00 97.00      PROA   
ATOM   3400  HB2 ARG P 217     -20.787-143.207 109.659  0.00 97.00      PROA   
ATOM   3401  CG  ARG P 217     -20.753-145.144 110.655  0.00 97.00      PROA   
ATOM   3402  HG1 ARG P 217     -21.844-145.175 110.870  0.00 97.00      PROA   
ATOM   3403  HG2 ARG P 217     -20.225-145.616 111.514  0.00 97.00      PROA   
ATOM   3404  CD  ARG P 217     -20.474-145.934 109.366  0.00 97.00      PROA   
ATOM   3405  HD1 ARG P 217     -19.404-145.870 109.067  0.00 97.00      PROA   
ATOM   3406  HD2 ARG P 217     -21.090-145.527 108.535  0.00 97.00      PROA   
ATOM   3407  NE  ARG P 217     -20.878-147.363 109.562  0.00 97.00      PROA   
ATOM   3408  HE  ARG P 217     -21.782-147.654 109.265  0.00 97.00      PROA   
ATOM   3409  CZ  ARG P 217     -20.072-148.318 110.074  0.00 97.00      PROA   
ATOM   3410  NH1 ARG P 217     -18.840-148.055 110.536  0.00 97.00      PROA   
ATOM   3411 HH11 ARG P 217     -18.530-147.111 110.551  0.00 97.00      PROA   
ATOM   3412 HH12 ARG P 217     -18.291-148.801 110.906  0.00 97.00      PROA   
ATOM   3413  NH2 ARG P 217     -20.519-149.586 110.121  0.00 97.00      PROA   
ATOM   3414 HH21 ARG P 217     -21.430-149.792 109.778  0.00 97.00      PROA   
ATOM   3415 HH22 ARG P 217     -19.917-150.298 110.470  0.00 97.00      PROA   
ATOM   3416  C   ARG P 217     -19.713-141.521 111.627  0.00 97.00      PROA   
ATOM   3417  O   ARG P 217     -19.335-141.130 110.523  0.00 97.00      PROA   
ATOM   3418  N   GLY P 218     -19.410-140.860 112.767  0.00 97.00      PROA   
ATOM   3419  HN  GLY P 218     -19.856-141.166 113.607  0.00 97.00      PROA   
ATOM   3420  CA  GLY P 218     -18.469-139.766 112.912  0.00 97.00      PROA   
ATOM   3421  HA1 GLY P 218     -18.433-139.526 113.965  0.00 97.00      PROA   
ATOM   3422  HA2 GLY P 218     -18.816-138.946 112.300  0.00 97.00      PROA   
ATOM   3423  C   GLY P 218     -17.060-140.093 112.505  0.00 97.00      PROA   
ATOM   3424  O   GLY P 218     -16.680-141.257 112.387  0.00 97.00      PROA   
ATOM   3425  N   ARG P 219     -16.249-139.027 112.332  0.00 97.00      PROA   
ATOM   3426  HN  ARG P 219     -16.605-138.104 112.456  0.00 97.00      PROA   
ATOM   3427  CA  ARG P 219     -14.853-139.090 111.977  0.00 97.00      PROA   
ATOM   3428  HA  ARG P 219     -14.324-139.469 112.840  0.00 97.00      PROA   
ATOM   3429  CB  ARG P 219     -14.515-139.980 110.727  0.00 97.00      PROA   
ATOM   3430  HB1 ARG P 219     -14.696-141.037 111.019  0.00 97.00      PROA   
ATOM   3431  HB2 ARG P 219     -13.432-139.925 110.496  0.00 97.00      PROA   
ATOM   3432  CG  ARG P 219     -15.365-139.728 109.459  0.00 97.00      PROA   
ATOM   3433  HG1 ARG P 219     -15.289-138.664 109.146  0.00 97.00      PROA   
ATOM   3434  HG2 ARG P 219     -16.429-139.924 109.710  0.00 97.00      PROA   
ATOM   3435  CD  ARG P 219     -15.020-140.621 108.256  0.00 97.00      PROA   
ATOM   3436  HD1 ARG P 219     -15.811-140.516 107.477  0.00 97.00      PROA   
ATOM   3437  HD2 ARG P 219     -14.926-141.685 108.560  0.00 97.00      PROA   
ATOM   3438  NE  ARG P 219     -13.715-140.130 107.712  0.00 97.00      PROA   
ATOM   3439  HE  ARG P 219     -13.198-139.447 108.231  0.00 97.00      PROA   
ATOM   3440  CZ  ARG P 219     -13.339-140.231 106.425  0.00 97.00      PROA   
ATOM   3441  NH1 ARG P 219     -13.783-141.231 105.667  0.00 97.00      PROA   
ATOM   3442 HH11 ARG P 219     -14.233-141.954 106.176  0.00 97.00      PROA   
ATOM   3443 HH12 ARG P 219     -13.338-141.380 104.789  0.00 97.00      PROA   
ATOM   3444  NH2 ARG P 219     -12.480-139.331 105.922  0.00 97.00      PROA   
ATOM   3445 HH21 ARG P 219     -12.406-139.217 104.938  0.00 97.00      PROA   
ATOM   3446 HH22 ARG P 219     -12.172-138.589 106.526  0.00 97.00      PROA   
ATOM   3447  C   ARG P 219     -14.454-137.641 111.819  0.00 97.00      PROA   
ATOM   3448  O   ARG P 219     -14.863-136.787 112.603  0.00 97.00      PROA   
ATOM   3449  N   ASP P 220     -13.669-137.322 110.777  0.00 97.00      PROA   
ATOM   3450  HN  ASP P 220     -13.240-138.040 110.229  0.00 97.00      PROA   
ATOM   3451  CA  ASP P 220     -13.416-136.018 110.214  0.00 97.00      PROA   
ATOM   3452  HA  ASP P 220     -13.292-135.299 111.014  0.00 97.00      PROA   
ATOM   3453  CB  ASP P 220     -12.097-136.079 109.372  0.00 97.00      PROA   
ATOM   3454  HB1 ASP P 220     -11.251-136.178 110.089  0.00 97.00      PROA   
ATOM   3455  HB2 ASP P 220     -11.932-135.151 108.793  0.00 97.00      PROA   
ATOM   3456  CG  ASP P 220     -11.987-137.301 108.449  0.00 97.00      PROA   
ATOM   3457  OD1 ASP P 220     -11.747-137.100 107.233  0.00 97.00      PROA   
ATOM   3458  OD2 ASP P 220     -12.054-138.449 108.957  0.00 97.00      PROA   
ATOM   3459  C   ASP P 220     -14.623-135.595 109.364  0.00 97.00      PROA   
ATOM   3460  O   ASP P 220     -14.524-135.336 108.166  0.00 97.00      PROA   
ATOM   3461  N   THR P 221     -15.829-135.542 109.978  0.00 97.00      PROA   
ATOM   3462  HN  THR P 221     -15.910-135.758 110.950  0.00 97.00      PROA   
ATOM   3463  CA  THR P 221     -17.081-135.384 109.256  0.00 97.00      PROA   
ATOM   3464  HA  THR P 221     -16.954-135.956 108.347  0.00 97.00      PROA   
ATOM   3465  CB  THR P 221     -18.283-136.031 109.948  0.00 97.00      PROA   
ATOM   3466  HB  THR P 221     -19.253-135.584 109.628  0.00 97.00      PROA   
ATOM   3467  OG1 THR P 221     -18.169-135.964 111.364  0.00 97.00      PROA   
ATOM   3468  HG1 THR P 221     -18.294-135.036 111.587  0.00 97.00      PROA   
ATOM   3469  CG2 THR P 221     -18.300-137.525 109.589  0.00 97.00      PROA   
ATOM   3470 HG21 THR P 221     -17.374-138.005 109.960  0.00 97.00      PROA   
ATOM   3471 HG22 THR P 221     -18.361-137.671 108.491  0.00 97.00      PROA   
ATOM   3472 HG23 THR P 221     -19.165-138.028 110.070  0.00 97.00      PROA   
ATOM   3473  C   THR P 221     -17.413-133.976 108.775  0.00 97.00      PROA   
ATOM   3474  O   THR P 221     -17.234-132.972 109.462  0.00 97.00      PROA   
ATOM   3475  N   SER P 222     -17.942-133.907 107.532  0.00 97.00      PROA   
ATOM   3476  HN  SER P 222     -17.984-134.729 106.970  0.00 97.00      PROA   
ATOM   3477  CA  SER P 222     -18.420-132.711 106.866  0.00 97.00      PROA   
ATOM   3478  HA  SER P 222     -17.740-131.901 107.096  0.00 97.00      PROA   
ATOM   3479  CB  SER P 222     -18.478-132.925 105.333  0.00 97.00      PROA   
ATOM   3480  HB1 SER P 222     -18.668-131.973 104.794  0.00 97.00      PROA   
ATOM   3481  HB2 SER P 222     -19.296-133.639 105.087  0.00 97.00      PROA   
ATOM   3482  OG  SER P 222     -17.261-133.500 104.863  0.00 97.00      PROA   
ATOM   3483  HG1 SER P 222     -16.538-133.045 105.304  0.00 97.00      PROA   
ATOM   3484  C   SER P 222     -19.811-132.331 107.352  0.00 97.00      PROA   
ATOM   3485  O   SER P 222     -20.429-133.052 108.130  0.00 97.00      PROA   
ATOM   3486  N   SER P 223     -20.330-131.161 106.901  0.00 97.00      PROA   
ATOM   3487  HN  SER P 223     -19.799-130.559 106.306  0.00 97.00      PROA   
ATOM   3488  CA  SER P 223     -21.574-130.544 107.337  0.00 97.00      PROA   
ATOM   3489  HA  SER P 223     -21.472-130.304 108.379  0.00 97.00      PROA   
ATOM   3490  CB  SER P 223     -21.820-129.240 106.546  0.00 97.00      PROA   
ATOM   3491  HB1 SER P 223     -22.668-128.667 106.980  0.00 97.00      PROA   
ATOM   3492  HB2 SER P 223     -22.057-129.471 105.485  0.00 97.00      PROA   
ATOM   3493  OG  SER P 223     -20.654-128.422 106.562  0.00 97.00      PROA   
ATOM   3494  HG1 SER P 223     -20.567-128.080 107.456  0.00 97.00      PROA   
ATOM   3495  C   SER P 223     -22.830-131.381 107.212  0.00 97.00      PROA   
ATOM   3496  O   SER P 223     -23.684-131.337 108.095  0.00 97.00      PROA   
ATOM   3497  N   GLU P 224     -22.971-132.152 106.113  0.00 97.00      PROA   
ATOM   3498  HN  GLU P 224     -22.232-132.229 105.453  0.00 97.00      PROA   
ATOM   3499  CA  GLU P 224     -24.188-132.862 105.787  0.00 97.00      PROA   
ATOM   3500  HA  GLU P 224     -24.890-132.786 106.608  0.00 97.00      PROA   
ATOM   3501  CB  GLU P 224     -24.894-132.310 104.516  0.00 97.00      PROA   
ATOM   3502  HB1 GLU P 224     -25.663-133.051 104.201  0.00 97.00      PROA   
ATOM   3503  HB2 GLU P 224     -24.168-132.222 103.679  0.00 97.00      PROA   
ATOM   3504  CG  GLU P 224     -25.609-130.954 104.724  0.00 97.00      PROA   
ATOM   3505  HG1 GLU P 224     -24.925-130.101 104.537  0.00 97.00      PROA   
ATOM   3506  HG2 GLU P 224     -26.002-130.878 105.760  0.00 97.00      PROA   
ATOM   3507  CD  GLU P 224     -26.807-130.867 103.785  0.00 97.00      PROA   
ATOM   3508  OE1 GLU P 224     -27.729-131.702 103.963  0.00 97.00      PROA   
ATOM   3509  OE2 GLU P 224     -26.808-129.995 102.881  0.00 97.00      PROA   
ATOM   3510  C   GLU P 224     -23.917-134.337 105.589  0.00 97.00      PROA   
ATOM   3511  O   GLU P 224     -22.781-134.780 105.425  0.00 97.00      PROA   
ATOM   3512  N   TYR P 225     -25.013-135.127 105.593  0.00 97.00      PROA   
ATOM   3513  HN  TYR P 225     -25.914-134.718 105.716  0.00 97.00      PROA   
ATOM   3514  CA  TYR P 225     -25.038-136.540 105.298  0.00 97.00      PROA   
ATOM   3515  HA  TYR P 225     -24.089-136.841 104.877  0.00 97.00      PROA   
ATOM   3516  CB  TYR P 225     -25.377-137.402 106.562  0.00 97.00      PROA   
ATOM   3517  HB1 TYR P 225     -24.668-137.134 107.377  0.00 97.00      PROA   
ATOM   3518  HB2 TYR P 225     -25.230-138.478 106.326  0.00 97.00      PROA   
ATOM   3519  CG  TYR P 225     -26.789-137.213 107.090  0.00 97.00      PROA   
ATOM   3520  CD1 TYR P 225     -27.785-138.176 106.838  0.00 97.00      PROA   
ATOM   3521  HD1 TYR P 225     -27.547-139.056 106.259  0.00 97.00      PROA   
ATOM   3522  CE1 TYR P 225     -29.093-137.993 107.308  0.00 97.00      PROA   
ATOM   3523  HE1 TYR P 225     -29.849-138.735 107.099  0.00 97.00      PROA   
ATOM   3524  CZ  TYR P 225     -29.423-136.838 108.025  0.00 97.00      PROA   
ATOM   3525  OH  TYR P 225     -30.749-136.621 108.458  0.00 97.00      PROA   
ATOM   3526  HH  TYR P 225     -31.251-137.422 108.290  0.00 97.00      PROA   
ATOM   3527  CD2 TYR P 225     -27.126-136.080 107.854  0.00 97.00      PROA   
ATOM   3528  HD2 TYR P 225     -26.376-135.336 108.073  0.00 97.00      PROA   
ATOM   3529  CE2 TYR P 225     -28.437-135.886 108.305  0.00 97.00      PROA   
ATOM   3530  HE2 TYR P 225     -28.692-134.995 108.858  0.00 97.00      PROA   
ATOM   3531  C   TYR P 225     -26.109-136.637 104.225  0.00 97.00      PROA   
ATOM   3532  O   TYR P 225     -26.910-135.716 104.079  0.00 97.00      PROA   
ATOM   3533  N   GLN P 226     -26.160-137.737 103.430  0.00 97.00      PROA   
ATOM   3534  HN  GLN P 226     -25.509-138.487 103.514  0.00 97.00      PROA   
ATOM   3535  CA  GLN P 226     -27.213-137.887 102.438  0.00 97.00      PROA   
ATOM   3536  HA  GLN P 226     -28.015-137.228 102.730  0.00 97.00      PROA   
ATOM   3537  CB  GLN P 226     -26.806-137.502 100.983  0.00 97.00      PROA   
ATOM   3538  HB1 GLN P 226     -27.416-138.066 100.242  0.00 97.00      PROA   
ATOM   3539  HB2 GLN P 226     -25.747-137.795 100.816  0.00 97.00      PROA   
ATOM   3540  CG  GLN P 226     -26.987-136.001 100.649  0.00 97.00      PROA   
ATOM   3541  HG1 GLN P 226     -26.800-135.819  99.571  0.00 97.00      PROA   
ATOM   3542  HG2 GLN P 226     -26.264-135.405 101.247  0.00 97.00      PROA   
ATOM   3543  CD  GLN P 226     -28.418-135.545 100.972  0.00 97.00      PROA   
ATOM   3544  OE1 GLN P 226     -29.379-136.307 100.813  0.00 97.00      PROA   
ATOM   3545  NE2 GLN P 226     -28.558-134.290 101.480  0.00 97.00      PROA   
ATOM   3546 HE21 GLN P 226     -29.428-134.071 101.922  0.00 97.00      PROA   
ATOM   3547 HE22 GLN P 226     -27.762-133.714 101.651  0.00 97.00      PROA   
ATOM   3548  C   GLN P 226     -27.902-139.220 102.501  0.00 97.00      PROA   
ATOM   3549  O   GLN P 226     -27.369-140.208 103.001  0.00 97.00      PROA   
ATOM   3550  N   ILE P 227     -29.173-139.226 102.027  0.00 97.00      PROA   
ATOM   3551  HN  ILE P 227     -29.537-138.412 101.578  0.00 97.00      PROA   
ATOM   3552  CA  ILE P 227     -30.123-140.282 102.296  0.00 97.00      PROA   
ATOM   3553  HA  ILE P 227     -29.625-141.070 102.844  0.00 97.00      PROA   
ATOM   3554  CB  ILE P 227     -31.325-139.816 103.122  0.00 97.00      PROA   
ATOM   3555  HB  ILE P 227     -32.111-139.375 102.466  0.00 97.00      PROA   
ATOM   3556  CG2 ILE P 227     -31.900-141.060 103.834  0.00 97.00      PROA   
ATOM   3557 HG21 ILE P 227     -31.154-141.482 104.539  0.00 97.00      PROA   
ATOM   3558 HG22 ILE P 227     -32.183-141.848 103.109  0.00 97.00      PROA   
ATOM   3559 HG23 ILE P 227     -32.802-140.794 104.419  0.00 97.00      PROA   
ATOM   3560  CG1 ILE P 227     -30.941-138.707 104.142  0.00 97.00      PROA   
ATOM   3561 HG11 ILE P 227     -30.539-137.818 103.607  0.00 97.00      PROA   
ATOM   3562 HG12 ILE P 227     -30.141-139.099 104.807  0.00 97.00      PROA   
ATOM   3563  CD  ILE P 227     -32.125-138.222 104.988  0.00 97.00      PROA   
ATOM   3564  HD1 ILE P 227     -32.459-139.010 105.695  0.00 97.00      PROA   
ATOM   3565  HD2 ILE P 227     -32.980-137.950 104.333  0.00 97.00      PROA   
ATOM   3566  HD3 ILE P 227     -31.836-137.325 105.577  0.00 97.00      PROA   
ATOM   3567  C   ILE P 227     -30.581-140.844 100.968  0.00 97.00      PROA   
ATOM   3568  O   ILE P 227     -31.020-140.119 100.081  0.00 97.00      PROA   
ATOM   3569  N   LEU P 228     -30.471-142.178 100.794  0.00 97.00      PROA   
ATOM   3570  HN  LEU P 228     -30.127-142.755 101.531  0.00 97.00      PROA   
ATOM   3571  CA  LEU P 228     -30.622-142.836  99.511  0.00 97.00      PROA   
ATOM   3572  HA  LEU P 228     -30.457-142.125  98.713  0.00 97.00      PROA   
ATOM   3573  CB  LEU P 228     -29.579-143.980  99.374  0.00 97.00      PROA   
ATOM   3574  HB1 LEU P 228     -29.782-144.533  98.430  0.00 97.00      PROA   
ATOM   3575  HB2 LEU P 228     -29.688-144.697 100.216  0.00 97.00      PROA   
ATOM   3576  CG  LEU P 228     -28.090-143.525  99.302  0.00 97.00      PROA   
ATOM   3577  HG  LEU P 228     -28.034-142.663  98.597  0.00 97.00      PROA   
ATOM   3578  CD1 LEU P 228     -27.476-143.082 100.647  0.00 97.00      PROA   
ATOM   3579 HD11 LEU P 228     -27.613-143.875 101.412  0.00 97.00      PROA   
ATOM   3580 HD12 LEU P 228     -27.929-142.142 101.016  0.00 97.00      PROA   
ATOM   3581 HD13 LEU P 228     -26.387-142.899 100.526  0.00 97.00      PROA   
ATOM   3582  CD2 LEU P 228     -27.218-144.651  98.716  0.00 97.00      PROA   
ATOM   3583 HD21 LEU P 228     -27.591-144.955  97.717  0.00 97.00      PROA   
ATOM   3584 HD22 LEU P 228     -27.237-145.534  99.390  0.00 97.00      PROA   
ATOM   3585 HD23 LEU P 228     -26.167-144.309  98.614  0.00 97.00      PROA   
ATOM   3586  C   LEU P 228     -32.032-143.382  99.344  0.00 97.00      PROA   
ATOM   3587  O   LEU P 228     -32.317-144.111  98.396  0.00 97.00      PROA   
ATOM   3588  N   THR P 229     -32.923-142.996 100.283  0.00 97.00      PROA   
ATOM   3589  HN  THR P 229     -32.587-142.341 100.952  0.00 97.00      PROA   
ATOM   3590  CA  THR P 229     -34.292-143.432 100.498  0.00 97.00      PROA   
ATOM   3591  HA  THR P 229     -34.955-142.777  99.952  0.00 97.00      PROA   
ATOM   3592  CB  THR P 229     -34.615-144.909 100.188  0.00 97.00      PROA   
ATOM   3593  HB  THR P 229     -33.760-145.542 100.516  0.00 97.00      PROA   
ATOM   3594  OG1 THR P 229     -34.808-145.082  98.792  0.00 97.00      PROA   
ATOM   3595  HG1 THR P 229     -33.989-144.787  98.386  0.00 97.00      PROA   
ATOM   3596  CG2 THR P 229     -35.903-145.454 100.851  0.00 97.00      PROA   
ATOM   3597 HG21 THR P 229     -36.794-144.882 100.535  0.00 97.00      PROA   
ATOM   3598 HG22 THR P 229     -35.846-145.436 101.954  0.00 97.00      PROA   
ATOM   3599 HG23 THR P 229     -36.055-146.512 100.544  0.00 97.00      PROA   
ATOM   3600  C   THR P 229     -34.462-143.182 101.969  0.00 97.00      PROA   
ATOM   3601  O   THR P 229     -34.032-144.003 102.775  0.00 97.00      PROA   
ATOM   3602  N   ALA P 230     -35.047-142.032 102.393  0.00 97.00      PROA   
ATOM   3603  HN  ALA P 230     -35.304-141.292 101.774  0.00 97.00      PROA   
ATOM   3604  CA  ALA P 230     -35.387-141.834 103.792  0.00 97.00      PROA   
ATOM   3605  HA  ALA P 230     -34.517-142.097 104.373  0.00 97.00      PROA   
ATOM   3606  CB  ALA P 230     -35.760-140.379 104.124  0.00 97.00      PROA   
ATOM   3607  HB1 ALA P 230     -36.662-140.062 103.557  0.00 97.00      PROA   
ATOM   3608  HB2 ALA P 230     -34.916-139.707 103.855  0.00 97.00      PROA   
ATOM   3609  HB3 ALA P 230     -35.952-140.261 105.210  0.00 97.00      PROA   
ATOM   3610  C   ALA P 230     -36.503-142.765 104.211  0.00 97.00      PROA   
ATOM   3611  O   ALA P 230     -37.410-143.019 103.437  0.00 97.00      PROA   
ATOM   3612  N   ARG P 231     -36.443-143.323 105.435  0.00 97.00      PROA   
ATOM   3613  HN  ARG P 231     -35.671-143.102 106.031  0.00 97.00      PROA   
ATOM   3614  CA  ARG P 231     -37.250-144.455 105.836  0.00 97.00      PROA   
ATOM   3615  HA  ARG P 231     -37.957-144.695 105.057  0.00 97.00      PROA   
ATOM   3616  CB  ARG P 231     -36.357-145.703 106.055  0.00 97.00      PROA   
ATOM   3617  HB1 ARG P 231     -36.959-146.500 106.528  0.00 97.00      PROA   
ATOM   3618  HB2 ARG P 231     -35.529-145.461 106.754  0.00 97.00      PROA   
ATOM   3619  CG  ARG P 231     -35.769-146.251 104.740  0.00 97.00      PROA   
ATOM   3620  HG1 ARG P 231     -34.885-145.631 104.483  0.00 97.00      PROA   
ATOM   3621  HG2 ARG P 231     -36.516-146.099 103.933  0.00 97.00      PROA   
ATOM   3622  CD  ARG P 231     -35.323-147.733 104.762  0.00 97.00      PROA   
ATOM   3623  HD1 ARG P 231     -34.543-147.860 105.546  0.00 97.00      PROA   
ATOM   3624  HD2 ARG P 231     -34.910-148.046 103.782  0.00 97.00      PROA   
ATOM   3625  NE  ARG P 231     -36.447-148.653 105.129  0.00 97.00      PROA   
ATOM   3626  HE  ARG P 231     -36.407-149.026 106.058  0.00 97.00      PROA   
ATOM   3627  CZ  ARG P 231     -37.706-148.465 104.698  0.00 97.00      PROA   
ATOM   3628  NH1 ARG P 231     -38.005-148.215 103.426  0.00 97.00      PROA   
ATOM   3629 HH11 ARG P 231     -37.276-148.194 102.757  0.00 97.00      PROA   
ATOM   3630 HH12 ARG P 231     -38.964-147.991 103.232  0.00 97.00      PROA   
ATOM   3631  NH2 ARG P 231     -38.700-148.434 105.599  0.00 97.00      PROA   
ATOM   3632 HH21 ARG P 231     -38.416-148.462 106.559  0.00 97.00      PROA   
ATOM   3633 HH22 ARG P 231     -39.501-147.894 105.341  0.00 97.00      PROA   
ATOM   3634  C   ARG P 231     -38.073-144.226 107.083  0.00 97.00      PROA   
ATOM   3635  O   ARG P 231     -37.834-143.331 107.880  0.00 97.00      PROA   
ATOM   3636  N   ARG P 232     -39.078-145.094 107.300  0.00 97.00      PROA   
ATOM   3637  HN  ARG P 232     -39.368-145.702 106.558  0.00 97.00      PROA   
ATOM   3638  CA  ARG P 232     -39.836-145.224 108.530  0.00 97.00      PROA   
ATOM   3639  HA  ARG P 232     -40.433-144.330 108.638  0.00 97.00      PROA   
ATOM   3640  CB  ARG P 232     -40.755-146.461 108.387  0.00 97.00      PROA   
ATOM   3641  HB1 ARG P 232     -40.909-146.982 109.354  0.00 97.00      PROA   
ATOM   3642  HB2 ARG P 232     -40.229-147.187 107.725  0.00 97.00      PROA   
ATOM   3643  CG  ARG P 232     -42.110-146.112 107.747  0.00 97.00      PROA   
ATOM   3644  HG1 ARG P 232     -42.453-146.961 107.112  0.00 97.00      PROA   
ATOM   3645  HG2 ARG P 232     -41.956-145.253 107.062  0.00 97.00      PROA   
ATOM   3646  CD  ARG P 232     -43.182-145.766 108.786  0.00 97.00      PROA   
ATOM   3647  HD1 ARG P 232     -44.102-145.361 108.319  0.00 97.00      PROA   
ATOM   3648  HD2 ARG P 232     -42.791-145.032 109.525  0.00 97.00      PROA   
ATOM   3649  NE  ARG P 232     -43.534-147.078 109.412  0.00 97.00      PROA   
ATOM   3650  HE  ARG P 232     -43.612-147.854 108.792  0.00 97.00      PROA   
ATOM   3651  CZ  ARG P 232     -43.377-147.383 110.716  0.00 97.00      PROA   
ATOM   3652  NH1 ARG P 232     -43.212-146.454 111.668  0.00 97.00      PROA   
ATOM   3653 HH11 ARG P 232     -43.167-145.497 111.403  0.00 97.00      PROA   
ATOM   3654 HH12 ARG P 232     -43.076-146.744 112.612  0.00 97.00      PROA   
ATOM   3655  NH2 ARG P 232     -43.350-148.684 111.059  0.00 97.00      PROA   
ATOM   3656 HH21 ARG P 232     -43.355-149.367 110.332  0.00 97.00      PROA   
ATOM   3657 HH22 ARG P 232     -43.160-148.928 112.005  0.00 97.00      PROA   
ATOM   3658  C   ARG P 232     -39.022-145.343 109.811  0.00 97.00      PROA   
ATOM   3659  O   ARG P 232     -39.343-144.727 110.822  0.00 97.00      PROA   
ATOM   3660  N   GLU P 233     -37.932-146.121 109.782  0.00 97.00      PROA   
ATOM   3661  HN  GLU P 233     -37.788-146.725 108.997  0.00 97.00      PROA   
ATOM   3662  CA  GLU P 233     -36.962-146.302 110.832  0.00 97.00      PROA   
ATOM   3663  HA  GLU P 233     -37.503-146.388 111.764  0.00 97.00      PROA   
ATOM   3664  CB  GLU P 233     -36.205-147.643 110.613  0.00 97.00      PROA   
ATOM   3665  HB1 GLU P 233     -36.882-148.481 110.896  0.00 97.00      PROA   
ATOM   3666  HB2 GLU P 233     -35.338-147.680 111.309  0.00 97.00      PROA   
ATOM   3667  CG  GLU P 233     -35.688-147.875 109.169  0.00 97.00      PROA   
ATOM   3668  HG1 GLU P 233     -34.757-148.480 109.225  0.00 97.00      PROA   
ATOM   3669  HG2 GLU P 233     -35.433-146.908 108.691  0.00 97.00      PROA   
ATOM   3670  CD  GLU P 233     -36.658-148.646 108.266  0.00 97.00      PROA   
ATOM   3671  OE1 GLU P 233     -37.840-148.245 108.149  0.00 97.00      PROA   
ATOM   3672  OE2 GLU P 233     -36.213-149.647 107.647  0.00 97.00      PROA   
ATOM   3673  C   GLU P 233     -36.026-145.113 111.032  0.00 97.00      PROA   
ATOM   3674  O   GLU P 233     -35.397-144.987 112.082  0.00 97.00      PROA   
ATOM   3675  N   ASP P 234     -35.962-144.174 110.057  0.00 97.00      PROA   
ATOM   3676  HN  ASP P 234     -36.389-144.329 109.170  0.00 97.00      PROA   
ATOM   3677  CA  ASP P 234     -35.267-142.903 110.179  0.00 97.00      PROA   
ATOM   3678  HA  ASP P 234     -34.315-143.079 110.660  0.00 97.00      PROA   
ATOM   3679  CB  ASP P 234     -35.013-142.226 108.797  0.00 97.00      PROA   
ATOM   3680  HB1 ASP P 234     -34.437-141.289 108.928  0.00 97.00      PROA   
ATOM   3681  HB2 ASP P 234     -35.976-141.953 108.322  0.00 97.00      PROA   
ATOM   3682  CG  ASP P 234     -34.225-143.070 107.793  0.00 97.00      PROA   
ATOM   3683  OD1 ASP P 234     -33.770-144.196 108.115  0.00 97.00      PROA   
ATOM   3684  OD2 ASP P 234     -34.054-142.551 106.658  0.00 97.00      PROA   
ATOM   3685  C   ASP P 234     -36.065-141.902 111.021  0.00 97.00      PROA   
ATOM   3686  O   ASP P 234     -35.541-140.868 111.427  0.00 97.00      PROA   
ATOM   3687  N   SER P 235     -37.369-142.167 111.291  0.00 97.00      PROA   
ATOM   3688  HN  SER P 235     -37.761-143.027 110.973  0.00 97.00      PROA   
ATOM   3689  CA  SER P 235     -38.274-141.237 111.965  0.00 97.00      PROA   
ATOM   3690  HA  SER P 235     -38.246-140.325 111.384  0.00 97.00      PROA   
ATOM   3691  CB  SER P 235     -39.760-141.724 112.003  0.00 97.00      PROA   
ATOM   3692  HB1 SER P 235     -40.042-142.066 110.985  0.00 97.00      PROA   
ATOM   3693  HB2 SER P 235     -40.427-140.883 112.281  0.00 97.00      PROA   
ATOM   3694  OG  SER P 235     -39.997-142.809 112.900  0.00 97.00      PROA   
ATOM   3695  HG1 SER P 235     -39.363-142.695 113.617  0.00 97.00      PROA   
ATOM   3696  C   SER P 235     -37.857-140.887 113.390  0.00 97.00      PROA   
ATOM   3697  O   SER P 235     -37.929-141.714 114.298  0.00 97.00      PROA   
ATOM   3698  N   GLY P 236     -37.424-139.635 113.648  0.00 97.00      PROA   
ATOM   3699  HN  GLY P 236     -37.325-138.942 112.937  0.00 97.00      PROA   
ATOM   3700  CA  GLY P 236     -37.043-139.311 115.006  0.00 97.00      PROA   
ATOM   3701  HA1 GLY P 236     -36.275-140.008 115.316  0.00 97.00      PROA   
ATOM   3702  HA2 GLY P 236     -37.931-139.341 115.623  0.00 97.00      PROA   
ATOM   3703  C   GLY P 236     -36.475-137.940 115.128  0.00 97.00      PROA   
ATOM   3704  O   GLY P 236     -36.915-137.003 114.474  0.00 97.00      PROA   
ATOM   3705  N   LEU P 237     -35.473-137.799 116.019  0.00 97.00      PROA   
ATOM   3706  HN  LEU P 237     -35.100-138.587 116.500  0.00 97.00      PROA   
ATOM   3707  CA  LEU P 237     -34.911-136.534 116.406  0.00 97.00      PROA   
ATOM   3708  HA  LEU P 237     -35.449-135.724 115.934  0.00 97.00      PROA   
ATOM   3709  CB  LEU P 237     -34.950-136.345 117.939  0.00 97.00      PROA   
ATOM   3710  HB1 LEU P 237     -34.508-135.359 118.178  0.00 97.00      PROA   
ATOM   3711  HB2 LEU P 237     -34.331-137.128 118.430  0.00 97.00      PROA   
ATOM   3712  CG  LEU P 237     -36.348-136.357 118.600  0.00 97.00      PROA   
ATOM   3713  HG  LEU P 237     -36.843-137.334 118.393  0.00 97.00      PROA   
ATOM   3714  CD1 LEU P 237     -36.194-136.214 120.125  0.00 97.00      PROA   
ATOM   3715 HD11 LEU P 237     -35.674-135.261 120.361  0.00 97.00      PROA   
ATOM   3716 HD12 LEU P 237     -35.582-137.046 120.531  0.00 97.00      PROA   
ATOM   3717 HD13 LEU P 237     -37.184-136.214 120.626  0.00 97.00      PROA   
ATOM   3718  CD2 LEU P 237     -37.241-135.234 118.050  0.00 97.00      PROA   
ATOM   3719 HD21 LEU P 237     -37.415-135.379 116.966  0.00 97.00      PROA   
ATOM   3720 HD22 LEU P 237     -36.751-134.249 118.204  0.00 97.00      PROA   
ATOM   3721 HD23 LEU P 237     -38.225-135.223 118.562  0.00 97.00      PROA   
ATOM   3722  C   LEU P 237     -33.482-136.479 115.920  0.00 97.00      PROA   
ATOM   3723  O   LEU P 237     -32.756-137.466 115.970  0.00 97.00      PROA   
ATOM   3724  N   TYR P 238     -33.079-135.310 115.379  0.00 97.00      PROA   
ATOM   3725  HN  TYR P 238     -33.721-134.547 115.326  0.00 97.00      PROA   
ATOM   3726  CA  TYR P 238     -31.807-135.084 114.726  0.00 97.00      PROA   
ATOM   3727  HA  TYR P 238     -31.151-135.926 114.902  0.00 97.00      PROA   
ATOM   3728  CB  TYR P 238     -31.975-134.834 113.204  0.00 97.00      PROA   
ATOM   3729  HB1 TYR P 238     -31.041-134.443 112.746  0.00 97.00      PROA   
ATOM   3730  HB2 TYR P 238     -32.788-134.095 113.024  0.00 97.00      PROA   
ATOM   3731  CG  TYR P 238     -32.338-136.113 112.504  0.00 97.00      PROA   
ATOM   3732  CD1 TYR P 238     -33.662-136.589 112.492  0.00 97.00      PROA   
ATOM   3733  HD1 TYR P 238     -34.435-136.035 113.006  0.00 97.00      PROA   
ATOM   3734  CE1 TYR P 238     -33.988-137.774 111.821  0.00 97.00      PROA   
ATOM   3735  HE1 TYR P 238     -35.007-138.132 111.820  0.00 97.00      PROA   
ATOM   3736  CZ  TYR P 238     -32.991-138.472 111.129  0.00 97.00      PROA   
ATOM   3737  OH  TYR P 238     -33.285-139.661 110.442  0.00 97.00      PROA   
ATOM   3738  HH  TYR P 238     -34.134-139.984 110.760  0.00 97.00      PROA   
ATOM   3739  CD2 TYR P 238     -31.350-136.831 111.807  0.00 97.00      PROA   
ATOM   3740  HD2 TYR P 238     -30.331-136.472 111.796  0.00 97.00      PROA   
ATOM   3741  CE2 TYR P 238     -31.677-138.002 111.120  0.00 97.00      PROA   
ATOM   3742  HE2 TYR P 238     -30.913-138.554 110.592  0.00 97.00      PROA   
ATOM   3743  C   TYR P 238     -31.136-133.861 115.293  0.00 97.00      PROA   
ATOM   3744  O   TYR P 238     -31.770-132.831 115.485  0.00 97.00      PROA   
ATOM   3745  N   TRP P 239     -29.809-133.926 115.544  0.00 97.00      PROA   
ATOM   3746  HN  TRP P 239     -29.294-134.771 115.434  0.00 97.00      PROA   
ATOM   3747  CA  TRP P 239     -29.073-132.753 115.967  0.00 97.00      PROA   
ATOM   3748  HA  TRP P 239     -29.557-131.873 115.563  0.00 97.00      PROA   
ATOM   3749  CB  TRP P 239     -29.006-132.588 117.514  0.00 97.00      PROA   
ATOM   3750  HB1 TRP P 239     -30.055-132.485 117.863  0.00 97.00      PROA   
ATOM   3751  HB2 TRP P 239     -28.502-131.633 117.772  0.00 97.00      PROA   
ATOM   3752  CG  TRP P 239     -28.388-133.701 118.304  0.00 97.00      PROA   
ATOM   3753  CD1 TRP P 239     -29.013-134.867 118.650  0.00 97.00      PROA   
ATOM   3754  HD1 TRP P 239     -30.007-135.133 118.334  0.00 97.00      PROA   
ATOM   3755  NE1 TRP P 239     -28.206-135.609 119.467  0.00 97.00      PROA   
ATOM   3756  HE1 TRP P 239     -28.456-136.443 119.911  0.00 97.00      PROA   
ATOM   3757  CE2 TRP P 239     -27.029-134.948 119.660  0.00 97.00      PROA   
ATOM   3758  CD2 TRP P 239     -27.101-133.731 118.942  0.00 97.00      PROA   
ATOM   3759  CE3 TRP P 239     -26.026-132.845 118.983  0.00 97.00      PROA   
ATOM   3760  HE3 TRP P 239     -26.056-131.905 118.452  0.00 97.00      PROA   
ATOM   3761  CZ3 TRP P 239     -24.889-133.211 119.706  0.00 97.00      PROA   
ATOM   3762  HZ3 TRP P 239     -24.026-132.564 119.709  0.00 97.00      PROA   
ATOM   3763  CZ2 TRP P 239     -25.906-135.303 120.391  0.00 97.00      PROA   
ATOM   3764  HZ2 TRP P 239     -25.853-136.246 120.913  0.00 97.00      PROA   
ATOM   3765  CH2 TRP P 239     -24.828-134.418 120.398  0.00 97.00      PROA   
ATOM   3766  HH2 TRP P 239     -23.919-134.684 120.921  0.00 97.00      PROA   
ATOM   3767  C   TRP P 239     -27.694-132.774 115.362  0.00 97.00      PROA   
ATOM   3768  O   TRP P 239     -27.190-133.810 114.937  0.00 97.00      PROA   
ATOM   3769  N   CYS P 240     -27.069-131.578 115.299  0.00 97.00      PROA   
ATOM   3770  HN  CYS P 240     -27.546-130.761 115.618  0.00 97.00      PROA   
ATOM   3771  CA  CYS P 240     -25.734-131.380 114.778  0.00 97.00      PROA   
ATOM   3772  HA  CYS P 240     -25.256-132.343 114.701  0.00 97.00      PROA   
ATOM   3773  CB  CYS P 240     -25.722-130.706 113.375  0.00 97.00      PROA   
ATOM   3774  HB1 CYS P 240     -26.143-131.453 112.667  0.00 97.00      PROA   
ATOM   3775  HB2 CYS P 240     -24.679-130.507 113.046  0.00 97.00      PROA   
ATOM   3776  SG  CYS P 240     -26.741-129.195 113.274  0.00 97.00      PROA   
ATOM   3777  C   CYS P 240     -24.907-130.575 115.758  0.00 97.00      PROA   
ATOM   3778  O   CYS P 240     -25.412-129.843 116.602  0.00 97.00      PROA   
ATOM   3779  N   GLU P 241     -23.572-130.730 115.685  0.00 97.00      PROA   
ATOM   3780  HN  GLU P 241     -23.168-131.354 115.022  0.00 97.00      PROA   
ATOM   3781  CA  GLU P 241     -22.655-130.128 116.625  0.00 97.00      PROA   
ATOM   3782  HA  GLU P 241     -23.189-129.472 117.298  0.00 97.00      PROA   
ATOM   3783  CB  GLU P 241     -22.000-131.225 117.492  0.00 97.00      PROA   
ATOM   3784  HB1 GLU P 241     -21.591-132.015 116.828  0.00 97.00      PROA   
ATOM   3785  HB2 GLU P 241     -22.845-131.680 118.059  0.00 97.00      PROA   
ATOM   3786  CG  GLU P 241     -20.890-130.758 118.453  0.00 97.00      PROA   
ATOM   3787  HG1 GLU P 241     -21.184-129.805 118.943  0.00 97.00      PROA   
ATOM   3788  HG2 GLU P 241     -19.937-130.607 117.906  0.00 97.00      PROA   
ATOM   3789  CD  GLU P 241     -20.651-131.769 119.564  0.00 97.00      PROA   
ATOM   3790  OE1 GLU P 241     -21.319-132.833 119.579  0.00 97.00      PROA   
ATOM   3791  OE2 GLU P 241     -19.818-131.454 120.453  0.00 97.00      PROA   
ATOM   3792  C   GLU P 241     -21.648-129.264 115.906  0.00 97.00      PROA   
ATOM   3793  O   GLU P 241     -21.220-129.575 114.797  0.00 97.00      PROA   
ATOM   3794  N   ALA P 242     -21.279-128.117 116.529  0.00 97.00      PROA   
ATOM   3795  HN  ALA P 242     -21.664-127.866 117.412  0.00 97.00      PROA   
ATOM   3796  CA  ALA P 242     -20.354-127.165 115.959  0.00 97.00      PROA   
ATOM   3797  HA  ALA P 242     -19.702-127.672 115.260  0.00 97.00      PROA   
ATOM   3798  CB  ALA P 242     -21.101-126.022 115.245  0.00 97.00      PROA   
ATOM   3799  HB1 ALA P 242     -21.762-125.486 115.958  0.00 97.00      PROA   
ATOM   3800  HB2 ALA P 242     -21.736-126.442 114.434  0.00 97.00      PROA   
ATOM   3801  HB3 ALA P 242     -20.393-125.298 114.792  0.00 97.00      PROA   
ATOM   3802  C   ALA P 242     -19.495-126.595 117.066  0.00 97.00      PROA   
ATOM   3803  O   ALA P 242     -19.957-126.370 118.182  0.00 97.00      PROA   
ATOM   3804  N   ALA P 243     -18.190-126.376 116.781  0.00 97.00      PROA   
ATOM   3805  HN  ALA P 243     -17.814-126.569 115.880  0.00 97.00      PROA   
ATOM   3806  CA  ALA P 243     -17.229-126.016 117.795  0.00 97.00      PROA   
ATOM   3807  HA  ALA P 243     -17.696-125.364 118.521  0.00 97.00      PROA   
ATOM   3808  CB  ALA P 243     -16.680-127.286 118.485  0.00 97.00      PROA   
ATOM   3809  HB1 ALA P 243     -16.195-127.954 117.742  0.00 97.00      PROA   
ATOM   3810  HB2 ALA P 243     -17.515-127.852 118.953  0.00 97.00      PROA   
ATOM   3811  HB3 ALA P 243     -15.943-127.039 119.276  0.00 97.00      PROA   
ATOM   3812  C   ALA P 243     -16.069-125.266 117.175  0.00 97.00      PROA   
ATOM   3813  O   ALA P 243     -15.863-125.270 115.964  0.00 97.00      PROA   
ATOM   3814  N   THR P 244     -15.270-124.587 118.032  0.00 97.00      PROA   
ATOM   3815  HN  THR P 244     -15.531-124.519 118.994  0.00 97.00      PROA   
ATOM   3816  CA  THR P 244     -13.917-124.138 117.748  0.00 97.00      PROA   
ATOM   3817  HA  THR P 244     -13.923-123.560 116.832  0.00 97.00      PROA   
ATOM   3818  CB  THR P 244     -13.354-123.296 118.881  0.00 97.00      PROA   
ATOM   3819  HB  THR P 244     -12.281-123.080 118.714  0.00 97.00      PROA   
ATOM   3820  OG1 THR P 244     -13.494-123.994 120.106  0.00 97.00      PROA   
ATOM   3821  HG1 THR P 244     -13.257-124.904 119.907  0.00 97.00      PROA   
ATOM   3822  CG2 THR P 244     -14.075-121.943 119.012  0.00 97.00      PROA   
ATOM   3823 HG21 THR P 244     -15.166-122.079 119.157  0.00 97.00      PROA   
ATOM   3824 HG22 THR P 244     -13.906-121.325 118.108  0.00 97.00      PROA   
ATOM   3825 HG23 THR P 244     -13.671-121.393 119.892  0.00 97.00      PROA   
ATOM   3826  C   THR P 244     -12.979-125.332 117.565  0.00 97.00      PROA   
ATOM   3827  O   THR P 244     -13.085-126.315 118.294  0.00 97.00      PROA   
ATOM   3828  N   GLU P 245     -12.011-125.232 116.626  0.00 97.00      PROA   
ATOM   3829  HN  GLU P 245     -11.916-124.385 116.108  0.00 97.00      PROA   
ATOM   3830  CA  GLU P 245     -11.039-126.242 116.215  0.00 97.00      PROA   
ATOM   3831  HA  GLU P 245     -11.560-127.088 115.788  0.00 97.00      PROA   
ATOM   3832  CB  GLU P 245     -10.166-125.499 115.161  0.00 97.00      PROA   
ATOM   3833  HB1 GLU P 245      -9.449-124.832 115.686  0.00 97.00      PROA   
ATOM   3834  HB2 GLU P 245     -10.877-124.836 114.611  0.00 97.00      PROA   
ATOM   3835  CG  GLU P 245      -9.382-126.344 114.134  0.00 97.00      PROA   
ATOM   3836  HG1 GLU P 245      -9.711-127.400 114.189  0.00 97.00      PROA   
ATOM   3837  HG2 GLU P 245      -8.298-126.302 114.372  0.00 97.00      PROA   
ATOM   3838  CD  GLU P 245      -9.541-125.871 112.680  0.00 97.00      PROA   
ATOM   3839  OE1 GLU P 245      -9.877-124.686 112.433  0.00 97.00      PROA   
ATOM   3840  OE2 GLU P 245      -9.311-126.720 111.783  0.00 97.00      PROA   
ATOM   3841  C   GLU P 245     -10.189-126.709 117.400  0.00 97.00      PROA   
ATOM   3842  O   GLU P 245      -9.967-127.894 117.642  0.00 97.00      PROA   
ATOM   3843  N   ASP P 246      -9.774-125.721 118.198  0.00 97.00      PROA   
ATOM   3844  HN  ASP P 246      -9.935-124.786 117.883  0.00 97.00      PROA   
ATOM   3845  CA  ASP P 246      -9.027-125.719 119.428  0.00 97.00      PROA   
ATOM   3846  HA  ASP P 246      -8.152-126.343 119.295  0.00 97.00      PROA   
ATOM   3847  CB  ASP P 246      -8.572-124.237 119.662  0.00 97.00      PROA   
ATOM   3848  HB1 ASP P 246      -7.675-124.031 119.034  0.00 97.00      PROA   
ATOM   3849  HB2 ASP P 246      -8.287-124.056 120.716  0.00 97.00      PROA   
ATOM   3850  CG  ASP P 246      -9.648-123.219 119.238  0.00 97.00      PROA   
ATOM   3851  OD1 ASP P 246      -9.848-123.002 118.011  0.00 97.00      PROA   
ATOM   3852  OD2 ASP P 246     -10.335-122.690 120.141  0.00 97.00      PROA   
ATOM   3853  C   ASP P 246      -9.783-126.275 120.649  0.00 97.00      PROA   
ATOM   3854  O   ASP P 246      -9.168-126.588 121.668  0.00 97.00      PROA   
ATOM   3855  N   GLY P 247     -11.127-126.441 120.590  0.00 97.00      PROA   
ATOM   3856  HN  GLY P 247     -11.594-126.278 119.723  0.00 97.00      PROA   
ATOM   3857  CA  GLY P 247     -11.925-127.025 121.674  0.00 97.00      PROA   
ATOM   3858  HA1 GLY P 247     -11.409-127.894 122.061  0.00 97.00      PROA   
ATOM   3859  HA2 GLY P 247     -12.890-127.279 121.260  0.00 97.00      PROA   
ATOM   3860  C   GLY P 247     -12.186-126.102 122.841  0.00 97.00      PROA   
ATOM   3861  O   GLY P 247     -12.612-126.530 123.914  0.00 97.00      PROA   
ATOM   3862  N   ASN P 248     -11.954-124.790 122.654  0.00 97.00      PROA   
ATOM   3863  HN  ASN P 248     -11.539-124.479 121.802  0.00 97.00      PROA   
ATOM   3864  CA  ASN P 248     -12.333-123.755 123.592  0.00 97.00      PROA   
ATOM   3865  HA  ASN P 248     -11.919-124.014 124.556  0.00 97.00      PROA   
ATOM   3866  CB  ASN P 248     -11.771-122.392 123.118  0.00 97.00      PROA   
ATOM   3867  HB1 ASN P 248     -12.273-121.539 123.619  0.00 97.00      PROA   
ATOM   3868  HB2 ASN P 248     -11.904-122.288 122.021  0.00 97.00      PROA   
ATOM   3869  CG  ASN P 248     -10.291-122.343 123.515  0.00 97.00      PROA   
ATOM   3870  OD1 ASN P 248      -9.930-122.741 124.628  0.00 97.00      PROA   
ATOM   3871  ND2 ASN P 248      -9.408-121.894 122.588  0.00 97.00      PROA   
ATOM   3872 HD21 ASN P 248      -8.438-121.904 122.821  0.00 97.00      PROA   
ATOM   3873 HD22 ASN P 248      -9.706-121.839 121.632  0.00 97.00      PROA   
ATOM   3874  C   ASN P 248     -13.831-123.664 123.803  0.00 97.00      PROA   
ATOM   3875  O   ASN P 248     -14.299-123.599 124.939  0.00 97.00      PROA   
ATOM   3876  N   VAL P 249     -14.611-123.701 122.704  0.00 97.00      PROA   
ATOM   3877  HN  VAL P 249     -14.188-123.753 121.801  0.00 97.00      PROA   
ATOM   3878  CA  VAL P 249     -16.048-123.543 122.715  0.00 97.00      PROA   
ATOM   3879  HA  VAL P 249     -16.422-123.622 123.725  0.00 97.00      PROA   
ATOM   3880  CB  VAL P 249     -16.483-122.206 122.121  0.00 97.00      PROA   
ATOM   3881  HB  VAL P 249     -16.212-122.159 121.043  0.00 97.00      PROA   
ATOM   3882  CG1 VAL P 249     -18.013-122.029 122.253  0.00 97.00      PROA   
ATOM   3883 HG11 VAL P 249     -18.319-122.095 123.318  0.00 97.00      PROA   
ATOM   3884 HG12 VAL P 249     -18.569-122.794 121.674  0.00 97.00      PROA   
ATOM   3885 HG13 VAL P 249     -18.308-121.031 121.869  0.00 97.00      PROA   
ATOM   3886  CG2 VAL P 249     -15.737-121.056 122.831  0.00 97.00      PROA   
ATOM   3887 HG21 VAL P 249     -14.636-121.149 122.738  0.00 97.00      PROA   
ATOM   3888 HG22 VAL P 249     -16.006-121.029 123.907  0.00 97.00      PROA   
ATOM   3889 HG23 VAL P 249     -16.021-120.089 122.368  0.00 97.00      PROA   
ATOM   3890  C   VAL P 249     -16.658-124.650 121.887  0.00 97.00      PROA   
ATOM   3891  O   VAL P 249     -16.323-124.825 120.721  0.00 97.00      PROA   
ATOM   3892  N   LEU P 250     -17.613-125.408 122.466  0.00 97.00      PROA   
ATOM   3893  HN  LEU P 250     -17.857-125.286 123.424  0.00 97.00      PROA   
ATOM   3894  CA  LEU P 250     -18.447-126.327 121.727  0.00 97.00      PROA   
ATOM   3895  HA  LEU P 250     -18.301-126.156 120.669  0.00 97.00      PROA   
ATOM   3896  CB  LEU P 250     -18.183-127.849 121.945  0.00 97.00      PROA   
ATOM   3897  HB1 LEU P 250     -17.213-128.064 121.439  0.00 97.00      PROA   
ATOM   3898  HB2 LEU P 250     -18.957-128.427 121.395  0.00 97.00      PROA   
ATOM   3899  CG  LEU P 250     -18.060-128.451 123.377  0.00 97.00      PROA   
ATOM   3900  HG  LEU P 250     -17.788-129.523 123.200  0.00 97.00      PROA   
ATOM   3901  CD1 LEU P 250     -16.919-127.867 124.235  0.00 97.00      PROA   
ATOM   3902 HD11 LEU P 250     -17.186-126.853 124.599  0.00 97.00      PROA   
ATOM   3903 HD12 LEU P 250     -15.982-127.805 123.644  0.00 97.00      PROA   
ATOM   3904 HD13 LEU P 250     -16.744-128.513 125.121  0.00 97.00      PROA   
ATOM   3905  CD2 LEU P 250     -19.381-128.486 124.167  0.00 97.00      PROA   
ATOM   3906 HD21 LEU P 250     -20.203-128.875 123.531  0.00 97.00      PROA   
ATOM   3907 HD22 LEU P 250     -19.649-127.473 124.526  0.00 97.00      PROA   
ATOM   3908 HD23 LEU P 250     -19.274-129.143 125.056  0.00 97.00      PROA   
ATOM   3909  C   LEU P 250     -19.868-125.914 121.992  0.00 97.00      PROA   
ATOM   3910  O   LEU P 250     -20.247-125.608 123.121  0.00 97.00      PROA   
ATOM   3911  N   LYS P 251     -20.684-125.813 120.921  0.00 97.00      PROA   
ATOM   3912  HN  LYS P 251     -20.370-126.032 119.999  0.00 97.00      PROA   
ATOM   3913  CA  LYS P 251     -21.980-125.197 121.026  0.00 97.00      PROA   
ATOM   3914  HA  LYS P 251     -22.318-125.204 122.052  0.00 97.00      PROA   
ATOM   3915  CB  LYS P 251     -21.913-123.735 120.559  0.00 97.00      PROA   
ATOM   3916  HB1 LYS P 251     -21.703-123.652 119.471  0.00 97.00      PROA   
ATOM   3917  HB2 LYS P 251     -21.028-123.302 121.085  0.00 97.00      PROA   
ATOM   3918  CG  LYS P 251     -23.147-122.916 120.961  0.00 97.00      PROA   
ATOM   3919  HG1 LYS P 251     -23.810-123.528 121.615  0.00 97.00      PROA   
ATOM   3920  HG2 LYS P 251     -23.723-122.677 120.043  0.00 97.00      PROA   
ATOM   3921  CD  LYS P 251     -22.772-121.634 121.725  0.00 97.00      PROA   
ATOM   3922  HD1 LYS P 251     -22.261-121.928 122.670  0.00 97.00      PROA   
ATOM   3923  HD2 LYS P 251     -23.704-121.092 121.998  0.00 97.00      PROA   
ATOM   3924  CE  LYS P 251     -21.854-120.699 120.918  0.00 97.00      PROA   
ATOM   3925  HE1 LYS P 251     -22.360-120.429 119.967  0.00 97.00      PROA   
ATOM   3926  HE2 LYS P 251     -20.883-121.182 120.677  0.00 97.00      PROA   
ATOM   3927  NZ  LYS P 251     -21.557-119.450 121.665  0.00 97.00      PROA   
ATOM   3928  HZ1 LYS P 251     -21.203-119.666 122.616  0.00 97.00      PROA   
ATOM   3929  HZ2 LYS P 251     -22.409-118.855 121.744  0.00 97.00      PROA   
ATOM   3930  HZ3 LYS P 251     -20.806-118.915 121.191  0.00 97.00      PROA   
ATOM   3931  C   LYS P 251     -22.956-126.011 120.219  0.00 97.00      PROA   
ATOM   3932  O   LYS P 251     -23.228-125.756 119.048  0.00 97.00      PROA   
ATOM   3933  N   ARG P 252     -23.498-127.058 120.871  0.00 97.00      PROA   
ATOM   3934  HN  ARG P 252     -23.257-127.222 121.825  0.00 97.00      PROA   
ATOM   3935  CA  ARG P 252     -24.446-127.989 120.302  0.00 97.00      PROA   
ATOM   3936  HA  ARG P 252     -24.002-128.360 119.389  0.00 97.00      PROA   
ATOM   3937  CB  ARG P 252     -24.643-129.198 121.252  0.00 97.00      PROA   
ATOM   3938  HB1 ARG P 252     -25.486-129.829 120.895  0.00 97.00      PROA   
ATOM   3939  HB2 ARG P 252     -24.904-128.825 122.268  0.00 97.00      PROA   
ATOM   3940  CG  ARG P 252     -23.394-130.097 121.344  0.00 97.00      PROA   
ATOM   3941  HG1 ARG P 252     -22.508-129.511 121.681  0.00 97.00      PROA   
ATOM   3942  HG2 ARG P 252     -23.174-130.464 120.315  0.00 97.00      PROA   
ATOM   3943  CD  ARG P 252     -23.577-131.295 122.291  0.00 97.00      PROA   
ATOM   3944  HD1 ARG P 252     -24.525-131.824 122.065  0.00 97.00      PROA   
ATOM   3945  HD2 ARG P 252     -23.564-130.959 123.349  0.00 97.00      PROA   
ATOM   3946  NE  ARG P 252     -22.449-132.235 122.013  0.00 97.00      PROA   
ATOM   3947  HE  ARG P 252     -22.080-132.270 121.082  0.00 97.00      PROA   
ATOM   3948  CZ  ARG P 252     -21.649-132.819 122.921  0.00 97.00      PROA   
ATOM   3949  NH1 ARG P 252     -22.053-133.119 124.151  0.00 97.00      PROA   
ATOM   3950 HH11 ARG P 252     -23.028-133.045 124.321  0.00 97.00      PROA   
ATOM   3951 HH12 ARG P 252     -21.463-133.727 124.674  0.00 97.00      PROA   
ATOM   3952  NH2 ARG P 252     -20.403-133.124 122.517  0.00 97.00      PROA   
ATOM   3953 HH21 ARG P 252     -20.140-132.720 121.637  0.00 97.00      PROA   
ATOM   3954 HH22 ARG P 252     -19.708-133.390 123.173  0.00 97.00      PROA   
ATOM   3955  C   ARG P 252     -25.784-127.382 119.901  0.00 97.00      PROA   
ATOM   3956  O   ARG P 252     -26.299-126.488 120.571  0.00 97.00      PROA   
ATOM   3957  N   SER P 253     -26.395-127.868 118.787  0.00 97.00      PROA   
ATOM   3958  HN  SER P 253     -25.954-128.550 118.205  0.00 97.00      PROA   
ATOM   3959  CA  SER P 253     -27.772-127.526 118.463  0.00 97.00      PROA   
ATOM   3960  HA  SER P 253     -27.885-126.471 118.650  0.00 97.00      PROA   
ATOM   3961  CB  SER P 253     -28.165-127.706 116.969  0.00 97.00      PROA   
ATOM   3962  HB1 SER P 253     -27.564-127.009 116.347  0.00 97.00      PROA   
ATOM   3963  HB2 SER P 253     -29.237-127.453 116.823  0.00 97.00      PROA   
ATOM   3964  OG  SER P 253     -27.957-129.029 116.502  0.00 97.00      PROA   
ATOM   3965  HG1 SER P 253     -27.009-129.193 116.579  0.00 97.00      PROA   
ATOM   3966  C   SER P 253     -28.736-128.323 119.341  0.00 97.00      PROA   
ATOM   3967  O   SER P 253     -28.479-129.499 119.596  0.00 97.00      PROA   
ATOM   3968  N   PRO P 254     -29.844-127.767 119.829  0.00 97.00      PROA   
ATOM   3969  CD  PRO P 254     -30.003-126.326 120.047  0.00 97.00      PROA   
ATOM   3970  HD1 PRO P 254     -30.281-125.851 119.081  0.00 97.00      PROA   
ATOM   3971  HD2 PRO P 254     -29.073-125.865 120.450  0.00 97.00      PROA   
ATOM   3972  CA  PRO P 254     -31.020-128.519 120.278  0.00 97.00      PROA   
ATOM   3973  HA  PRO P 254     -30.708-129.110 121.127  0.00 97.00      PROA   
ATOM   3974  CB  PRO P 254     -32.030-127.419 120.657  0.00 97.00      PROA   
ATOM   3975  HB1 PRO P 254     -32.704-127.734 121.478  0.00 97.00      PROA   
ATOM   3976  HB2 PRO P 254     -32.639-127.126 119.773  0.00 97.00      PROA   
ATOM   3977  CG  PRO P 254     -31.150-126.224 121.051  0.00 97.00      PROA   
ATOM   3978  HG1 PRO P 254     -31.682-125.254 120.993  0.00 97.00      PROA   
ATOM   3979  HG2 PRO P 254     -30.753-126.370 122.080  0.00 97.00      PROA   
ATOM   3980  C   PRO P 254     -31.583-129.487 119.239  0.00 97.00      PROA   
ATOM   3981  O   PRO P 254     -31.485-129.198 118.047  0.00 97.00      PROA   
ATOM   3982  N   GLU P 255     -32.180-130.634 119.660  0.00 97.00      PROA   
ATOM   3983  HN  GLU P 255     -32.204-130.883 120.626  0.00 97.00      PROA   
ATOM   3984  CA  GLU P 255     -32.785-131.607 118.763  0.00 97.00      PROA   
ATOM   3985  HA  GLU P 255     -32.011-131.920 118.081  0.00 97.00      PROA   
ATOM   3986  CB  GLU P 255     -33.294-132.883 119.496  0.00 97.00      PROA   
ATOM   3987  HB1 GLU P 255     -33.746-133.529 118.715  0.00 97.00      PROA   
ATOM   3988  HB2 GLU P 255     -34.101-132.617 120.213  0.00 97.00      PROA   
ATOM   3989  CG  GLU P 255     -32.196-133.693 120.236  0.00 97.00      PROA   
ATOM   3990  HG1 GLU P 255     -32.213-133.452 121.320  0.00 97.00      PROA   
ATOM   3991  HG2 GLU P 255     -31.195-133.429 119.837  0.00 97.00      PROA   
ATOM   3992  CD  GLU P 255     -32.353-135.209 120.069  0.00 97.00      PROA   
ATOM   3993  OE1 GLU P 255     -32.601-135.910 121.085  0.00 97.00      PROA   
ATOM   3994  OE2 GLU P 255     -32.201-135.685 118.913  0.00 97.00      PROA   
ATOM   3995  C   GLU P 255     -33.923-131.061 117.901  0.00 97.00      PROA   
ATOM   3996  O   GLU P 255     -34.764-130.284 118.350  0.00 97.00      PROA   
ATOM   3997  N   LEU P 256     -33.958-131.491 116.620  0.00 97.00      PROA   
ATOM   3998  HN  LEU P 256     -33.226-132.078 116.275  0.00 97.00      PROA   
ATOM   3999  CA  LEU P 256     -34.926-131.082 115.627  0.00 97.00      PROA   
ATOM   4000  HA  LEU P 256     -35.654-130.429 116.084  0.00 97.00      PROA   
ATOM   4001  CB  LEU P 256     -34.179-130.352 114.475  0.00 97.00      PROA   
ATOM   4002  HB1 LEU P 256     -33.476-131.053 113.977  0.00 97.00      PROA   
ATOM   4003  HB2 LEU P 256     -33.553-129.574 114.974  0.00 97.00      PROA   
ATOM   4004  CG  LEU P 256     -35.019-129.610 113.403  0.00 97.00      PROA   
ATOM   4005  HG  LEU P 256     -34.317-128.893 112.908  0.00 97.00      PROA   
ATOM   4006  CD1 LEU P 256     -35.532-130.533 112.283  0.00 97.00      PROA   
ATOM   4007 HD11 LEU P 256     -36.304-131.224 112.669  0.00 97.00      PROA   
ATOM   4008 HD12 LEU P 256     -34.700-131.133 111.860  0.00 97.00      PROA   
ATOM   4009 HD13 LEU P 256     -35.988-129.931 111.469  0.00 97.00      PROA   
ATOM   4010  CD2 LEU P 256     -36.156-128.766 114.006  0.00 97.00      PROA   
ATOM   4011 HD21 LEU P 256     -35.756-128.081 114.783  0.00 97.00      PROA   
ATOM   4012 HD22 LEU P 256     -36.928-129.419 114.465  0.00 97.00      PROA   
ATOM   4013 HD23 LEU P 256     -36.640-128.159 113.213  0.00 97.00      PROA   
ATOM   4014  C   LEU P 256     -35.635-132.334 115.147  0.00 97.00      PROA   
ATOM   4015  O   LEU P 256     -35.003-133.338 114.839  0.00 97.00      PROA   
ATOM   4016  N   GLU P 257     -36.989-132.324 115.090  0.00 97.00      PROA   
ATOM   4017  HN  GLU P 257     -37.511-131.505 115.310  0.00 97.00      PROA   
ATOM   4018  CA  GLU P 257     -37.765-133.508 114.771  0.00 97.00      PROA   
ATOM   4019  HA  GLU P 257     -37.233-134.375 115.131  0.00 97.00      PROA   
ATOM   4020  CB  GLU P 257     -39.160-133.490 115.453  0.00 97.00      PROA   
ATOM   4021  HB1 GLU P 257     -39.785-132.666 115.050  0.00 97.00      PROA   
ATOM   4022  HB2 GLU P 257     -38.979-133.249 116.528  0.00 97.00      PROA   
ATOM   4023  CG  GLU P 257     -39.905-134.846 115.425  0.00 97.00      PROA   
ATOM   4024  HG1 GLU P 257     -40.319-135.047 116.436  0.00 97.00      PROA   
ATOM   4025  HG2 GLU P 257     -39.213-135.675 115.169  0.00 97.00      PROA   
ATOM   4026  CD  GLU P 257     -41.074-134.874 114.448  0.00 97.00      PROA   
ATOM   4027  OE1 GLU P 257     -40.821-134.818 113.226  0.00 97.00      PROA   
ATOM   4028  OE2 GLU P 257     -42.234-134.993 114.912  0.00 97.00      PROA   
ATOM   4029  C   GLU P 257     -37.935-133.663 113.276  0.00 97.00      PROA   
ATOM   4030  O   GLU P 257     -38.291-132.723 112.568  0.00 97.00      PROA   
ATOM   4031  N   LEU P 258     -37.679-134.891 112.771  0.00 97.00      PROA   
ATOM   4032  HN  LEU P 258     -37.359-135.618 113.376  0.00 97.00      PROA   
ATOM   4033  CA  LEU P 258     -37.868-135.256 111.386  0.00 97.00      PROA   
ATOM   4034  HA  LEU P 258     -38.592-134.585 110.947  0.00 97.00      PROA   
ATOM   4035  CB  LEU P 258     -36.567-135.211 110.541  0.00 97.00      PROA   
ATOM   4036  HB1 LEU P 258     -36.765-135.572 109.508  0.00 97.00      PROA   
ATOM   4037  HB2 LEU P 258     -35.828-135.896 111.004  0.00 97.00      PROA   
ATOM   4038  CG  LEU P 258     -35.909-133.813 110.434  0.00 97.00      PROA   
ATOM   4039  HG  LEU P 258     -35.826-133.384 111.459  0.00 97.00      PROA   
ATOM   4040  CD1 LEU P 258     -34.478-133.918 109.884  0.00 97.00      PROA   
ATOM   4041 HD11 LEU P 258     -34.497-134.325 108.850  0.00 97.00      PROA   
ATOM   4042 HD12 LEU P 258     -33.865-134.590 110.518  0.00 97.00      PROA   
ATOM   4043 HD13 LEU P 258     -34.003-132.915 109.867  0.00 97.00      PROA   
ATOM   4044  CD2 LEU P 258     -36.733-132.839 109.570  0.00 97.00      PROA   
ATOM   4045 HD21 LEU P 258     -37.750-132.700 109.990  0.00 97.00      PROA   
ATOM   4046 HD22 LEU P 258     -36.823-133.230 108.535  0.00 97.00      PROA   
ATOM   4047 HD23 LEU P 258     -36.232-131.849 109.530  0.00 97.00      PROA   
ATOM   4048  C   LEU P 258     -38.465-136.648 111.324  0.00 97.00      PROA   
ATOM   4049  O   LEU P 258     -37.802-137.626 110.986  0.00 97.00      PROA   
ATOM   4050  N   GLN P 259     -39.769-136.774 111.651  0.00 97.00      PROA   
ATOM   4051  HN  GLN P 259     -40.247-136.018 112.104  0.00 97.00      PROA   
ATOM   4052  CA  GLN P 259     -40.572-137.938 111.337  0.00 97.00      PROA   
ATOM   4053  HA  GLN P 259     -40.050-138.779 111.764  0.00 97.00      PROA   
ATOM   4054  CB  GLN P 259     -41.989-137.904 111.970  0.00 97.00      PROA   
ATOM   4055  HB1 GLN P 259     -42.659-138.623 111.447  0.00 97.00      PROA   
ATOM   4056  HB2 GLN P 259     -42.412-136.885 111.827  0.00 97.00      PROA   
ATOM   4057  CG  GLN P 259     -42.014-138.250 113.472  0.00 97.00      PROA   
ATOM   4058  HG1 GLN P 259     -41.427-137.514 114.055  0.00 97.00      PROA   
ATOM   4059  HG2 GLN P 259     -41.579-139.256 113.650  0.00 97.00      PROA   
ATOM   4060  CD  GLN P 259     -43.468-138.279 113.960  0.00 97.00      PROA   
ATOM   4061  OE1 GLN P 259     -44.164-139.291 113.821  0.00 97.00      PROA   
ATOM   4062  NE2 GLN P 259     -43.943-137.139 114.529  0.00 97.00      PROA   
ATOM   4063 HE21 GLN P 259     -44.882-137.116 114.864  0.00 97.00      PROA   
ATOM   4064 HE22 GLN P 259     -43.344-136.339 114.609  0.00 97.00      PROA   
ATOM   4065  C   GLN P 259     -40.680-138.211 109.847  0.00 97.00      PROA   
ATOM   4066  O   GLN P 259     -40.841-137.299 109.042  0.00 97.00      PROA   
ATOM   4067  N   VAL P 260     -40.576-139.501 109.458  0.00 97.00      PROA   
ATOM   4068  HN  VAL P 260     -40.424-140.221 110.127  0.00 97.00      PROA   
ATOM   4069  CA  VAL P 260     -40.631-139.942 108.083  0.00 97.00      PROA   
ATOM   4070  HA  VAL P 260     -41.001-139.142 107.462  0.00 97.00      PROA   
ATOM   4071  CB  VAL P 260     -39.271-140.390 107.552  0.00 97.00      PROA   
ATOM   4072  HB  VAL P 260     -38.906-141.239 108.167  0.00 97.00      PROA   
ATOM   4073  CG1 VAL P 260     -39.384-140.830 106.077  0.00 97.00      PROA   
ATOM   4074 HG11 VAL P 260     -39.809-140.012 105.457  0.00 97.00      PROA   
ATOM   4075 HG12 VAL P 260     -40.017-141.733 105.968  0.00 97.00      PROA   
ATOM   4076 HG13 VAL P 260     -38.376-141.074 105.683  0.00 97.00      PROA   
ATOM   4077  CG2 VAL P 260     -38.237-139.250 107.696  0.00 97.00      PROA   
ATOM   4078 HG21 VAL P 260     -38.049-139.008 108.761  0.00 97.00      PROA   
ATOM   4079 HG22 VAL P 260     -38.592-138.335 107.182  0.00 97.00      PROA   
ATOM   4080 HG23 VAL P 260     -37.270-139.557 107.243  0.00 97.00      PROA   
ATOM   4081  C   VAL P 260     -41.626-141.086 108.055  0.00 97.00      PROA   
ATOM   4082  O   VAL P 260     -41.553-141.997 108.876  0.00 97.00      PROA   
ATOM   4083  N   LEU P 261     -42.612-141.049 107.126  0.00 97.00      PROA   
ATOM   4084  HN  LEU P 261     -42.642-140.302 106.463  0.00 97.00      PROA   
ATOM   4085  CA  LEU P 261     -43.688-142.017 107.064  0.00 97.00      PROA   
ATOM   4086  HA  LEU P 261     -43.471-142.821 107.749  0.00 97.00      PROA   
ATOM   4087  CB  LEU P 261     -45.064-141.421 107.450  0.00 97.00      PROA   
ATOM   4088  HB1 LEU P 261     -45.868-142.166 107.261  0.00 97.00      PROA   
ATOM   4089  HB2 LEU P 261     -45.266-140.532 106.811  0.00 97.00      PROA   
ATOM   4090  CG  LEU P 261     -45.189-140.995 108.935  0.00 97.00      PROA   
ATOM   4091  HG  LEU P 261     -44.433-140.201 109.137  0.00 97.00      PROA   
ATOM   4092  CD1 LEU P 261     -46.585-140.405 109.201  0.00 97.00      PROA   
ATOM   4093 HD11 LEU P 261     -47.363-141.182 109.036  0.00 97.00      PROA   
ATOM   4094 HD12 LEU P 261     -46.785-139.556 108.516  0.00 97.00      PROA   
ATOM   4095 HD13 LEU P 261     -46.659-140.046 110.249  0.00 97.00      PROA   
ATOM   4096  CD2 LEU P 261     -44.922-142.153 109.916  0.00 97.00      PROA   
ATOM   4097 HD21 LEU P 261     -45.084-141.809 110.959  0.00 97.00      PROA   
ATOM   4098 HD22 LEU P 261     -43.877-142.513 109.832  0.00 97.00      PROA   
ATOM   4099 HD23 LEU P 261     -45.614-142.996 109.709  0.00 97.00      PROA   
ATOM   4100  C   LEU P 261     -43.792-142.676 105.708  0.00 97.00      PROA   
ATOM   4101  O   LEU P 261     -43.790-142.037 104.660  0.00 97.00      PROA   
ATOM   4102  N   GLY P 262     -43.901-144.022 105.732  0.00 97.00      PROA   
ATOM   4103  HN  GLY P 262     -43.947-144.499 106.603  0.00 97.00      PROA   
ATOM   4104  CA  GLY P 262     -44.032-144.874 104.577  0.00 97.00      PROA   
ATOM   4105  HA1 GLY P 262     -43.056-145.263 104.334  0.00 97.00      PROA   
ATOM   4106  HA2 GLY P 262     -44.520-144.346 103.769  0.00 97.00      PROA   
ATOM   4107  C   GLY P 262     -44.880-146.032 104.982  0.00 97.00      PROA   
ATOM   4108  O   GLY P 262     -45.064-146.309 106.165  0.00 97.00      PROA   
ATOM   4109  N   HSD P 263     -45.401-146.763 103.980  0.00 97.00      PROA   
ATOM   4110  HN  HSD P 263     -45.194-146.542 103.031  0.00 97.00      PROA   
ATOM   4111  CA  HSD P 263     -46.200-147.946 104.179  0.00 97.00      PROA   
ATOM   4112  HA  HSD P 263     -46.163-148.260 105.214  0.00 97.00      PROA   
ATOM   4113  CB  HSD P 263     -47.671-147.736 103.750  0.00 97.00      PROA   
ATOM   4114  HB1 HSD P 263     -48.229-148.697 103.778  0.00 97.00      PROA   
ATOM   4115  HB2 HSD P 263     -47.698-147.355 102.705  0.00 97.00      PROA   
ATOM   4116  ND1 HSD P 263     -49.266-147.045 105.631  0.00 97.00      PROA   
ATOM   4117  HD1 HSD P 263     -49.552-147.966 105.898  0.00 97.00      PROA   
ATOM   4118  CG  HSD P 263     -48.363-146.726 104.635  0.00 97.00      PROA   
ATOM   4119  CE1 HSD P 263     -49.722-145.874 106.141  0.00 97.00      PROA   
ATOM   4120  HE1 HSD P 263     -50.452-145.819 106.949  0.00 97.00      PROA   
ATOM   4121  NE2 HSD P 263     -49.188-144.828 105.540  0.00 97.00      PROA   
ATOM   4122  CD2 HSD P 263     -48.341-145.365 104.587  0.00 97.00      PROA   
ATOM   4123  HD2 HSD P 263     -47.779-144.703 103.939  0.00 97.00      PROA   
ATOM   4124  C   HSD P 263     -45.526-148.995 103.342  0.00 97.00      PROA   
ATOM   4125  O   HSD P 263     -45.100-148.708 102.226  0.00 97.00      PROA   
ATOM   4126  N   GLN P 264     -45.359-150.226 103.885  0.00 97.00      PROA   
ATOM   4127  HN  GLN P 264     -45.732-150.446 104.783  0.00 97.00      PROA   
ATOM   4128  CA  GLN P 264     -44.547-151.271 103.286  0.00 97.00      PROA   
ATOM   4129  HA  GLN P 264     -43.549-150.859 103.214  0.00 97.00      PROA   
ATOM   4130  CB  GLN P 264     -44.439-152.507 104.215  0.00 97.00      PROA   
ATOM   4131  HB1 GLN P 264     -44.027-153.378 103.660  0.00 97.00      PROA   
ATOM   4132  HB2 GLN P 264     -45.472-152.767 104.540  0.00 97.00      PROA   
ATOM   4133  CG  GLN P 264     -43.531-152.240 105.441  0.00 97.00      PROA   
ATOM   4134  HG1 GLN P 264     -43.688-151.206 105.815  0.00 97.00      PROA   
ATOM   4135  HG2 GLN P 264     -42.462-152.337 105.154  0.00 97.00      PROA   
ATOM   4136  CD  GLN P 264     -43.836-153.176 106.616  0.00 97.00      PROA   
ATOM   4137  OE1 GLN P 264     -44.229-152.722 107.697  0.00 97.00      PROA   
ATOM   4138  NE2 GLN P 264     -43.644-154.507 106.409  0.00 97.00      PROA   
ATOM   4139 HE21 GLN P 264     -43.844-155.131 107.162  0.00 97.00      PROA   
ATOM   4140 HE22 GLN P 264     -43.308-154.831 105.527  0.00 97.00      PROA   
ATOM   4141  C   GLN P 264     -44.929-151.664 101.867  0.00 97.00      PROA   
ATOM   4142  O   GLN P 264     -46.096-151.860 101.532  0.00 97.00      PROA   
ATOM   4143  N   GLN P 265     -43.904-151.743 100.995  0.00 97.00      PROA   
ATOM   4144  HN  GLN P 265     -42.968-151.619 101.321  0.00 97.00      PROA   
ATOM   4145  CA  GLN P 265     -44.029-151.778  99.560  0.00 97.00      PROA   
ATOM   4146  HA  GLN P 265     -45.035-151.471  99.323  0.00 97.00      PROA   
ATOM   4147  CB  GLN P 265     -43.062-150.766  98.866  0.00 97.00      PROA   
ATOM   4148  HB1 GLN P 265     -43.456-149.742  99.055  0.00 97.00      PROA   
ATOM   4149  HB2 GLN P 265     -43.098-150.923  97.765  0.00 97.00      PROA   
ATOM   4150  CG  GLN P 265     -41.570-150.803  99.303  0.00 97.00      PROA   
ATOM   4151  HG1 GLN P 265     -40.963-150.232  98.566  0.00 97.00      PROA   
ATOM   4152  HG2 GLN P 265     -41.206-151.852  99.291  0.00 97.00      PROA   
ATOM   4153  CD  GLN P 265     -41.308-150.233 100.709  0.00 97.00      PROA   
ATOM   4154  OE1 GLN P 265     -41.274-150.973 101.699  0.00 97.00      PROA   
ATOM   4155  NE2 GLN P 265     -41.108-148.890 100.802  0.00 97.00      PROA   
ATOM   4156 HE21 GLN P 265     -40.966-148.487 101.709  0.00 97.00      PROA   
ATOM   4157 HE22 GLN P 265     -41.108-148.319  99.985  0.00 97.00      PROA   
ATOM   4158  C   GLN P 265     -43.798-153.173  99.003  0.00 97.00      PROA   
ATOM   4159  O   GLN P 265     -43.076-153.962  99.614  0.00 97.00      PROA   
ATOM   4160  N   PRO P 266     -44.366-153.542  97.849  0.00 97.00      PROA   
ATOM   4161  CD  PRO P 266     -45.481-152.828  97.218  0.00 97.00      PROA   
ATOM   4162  HD1 PRO P 266     -45.098-151.869  96.804  0.00 97.00      PROA   
ATOM   4163  HD2 PRO P 266     -46.308-152.638  97.938  0.00 97.00      PROA   
ATOM   4164  CA  PRO P 266     -43.810-154.550  96.945  0.00 97.00      PROA   
ATOM   4165  HA  PRO P 266     -43.996-155.509  97.406  0.00 97.00      PROA   
ATOM   4166  CB  PRO P 266     -44.595-154.359  95.633  0.00 97.00      PROA   
ATOM   4167  HB1 PRO P 266     -44.726-155.308  95.077  0.00 97.00      PROA   
ATOM   4168  HB2 PRO P 266     -44.085-153.620  94.976  0.00 97.00      PROA   
ATOM   4169  CG  PRO P 266     -45.926-153.749  96.084  0.00 97.00      PROA   
ATOM   4170  HG1 PRO P 266     -46.446-153.206  95.270  0.00 97.00      PROA   
ATOM   4171  HG2 PRO P 266     -46.592-154.542  96.489  0.00 97.00      PROA   
ATOM   4172  C   PRO P 266     -42.305-154.454  96.726  0.00 97.00      PROA   
ATOM   4173  O   PRO P 266     -41.788-153.351  96.557  0.00 97.00      PROA   
ATOM   4174  N   THR P 267     -41.584-155.597  96.724  0.00 97.00      PROA   
ATOM   4175  HN  THR P 267     -42.000-156.461  96.998  0.00 97.00      PROA   
ATOM   4176  CA  THR P 267     -40.190-155.683  96.304  0.00 97.00      PROA   
ATOM   4177  HA  THR P 267     -39.670-154.938  96.891  0.00 97.00      PROA   
ATOM   4178  CB  THR P 267     -39.552-157.034  96.610  0.00 97.00      PROA   
ATOM   4179  HB  THR P 267     -39.694-157.753  95.774  0.00 97.00      PROA   
ATOM   4180  OG1 THR P 267     -40.142-157.626  97.759  0.00 97.00      PROA   
ATOM   4181  HG1 THR P 267     -40.029-156.983  98.463  0.00 97.00      PROA   
ATOM   4182  CG2 THR P 267     -38.046-156.861  96.881  0.00 97.00      PROA   
ATOM   4183 HG21 THR P 267     -37.884-156.181  97.745  0.00 97.00      PROA   
ATOM   4184 HG22 THR P 267     -37.531-156.434  95.997  0.00 97.00      PROA   
ATOM   4185 HG23 THR P 267     -37.588-157.845  97.118  0.00 97.00      PROA   
ATOM   4186  C   THR P 267     -39.933-155.320  94.838  0.00 97.00      PROA   
ATOM   4187  O   THR P 267     -38.953-154.611  94.609  0.00 97.00      PROA   
ATOM   4188  N   PRO P 268     -40.702-155.707  93.809  0.00 97.00      PROA   
ATOM   4189  CD  PRO P 268     -41.616-156.859  93.807  0.00 97.00      PROA   
ATOM   4190  HD1 PRO P 268     -42.348-156.809  94.638  0.00 97.00      PROA   
ATOM   4191  HD2 PRO P 268     -41.027-157.801  93.870  0.00 97.00      PROA   
ATOM   4192  CA  PRO P 268     -40.587-155.110  92.482  0.00 97.00      PROA   
ATOM   4193  HA  PRO P 268     -39.548-154.972  92.215  0.00 97.00      PROA   
ATOM   4194  CB  PRO P 268     -41.298-156.116  91.560  0.00 97.00      PROA   
ATOM   4195  HB1 PRO P 268     -40.561-156.883  91.229  0.00 97.00      PROA   
ATOM   4196  HB2 PRO P 268     -41.748-155.649  90.661  0.00 97.00      PROA   
ATOM   4197  CG  PRO P 268     -42.342-156.778  92.462  0.00 97.00      PROA   
ATOM   4198  HG1 PRO P 268     -43.217-156.098  92.562  0.00 97.00      PROA   
ATOM   4199  HG2 PRO P 268     -42.680-157.765  92.090  0.00 97.00      PROA   
ATOM   4200  C   PRO P 268     -41.268-153.753  92.429  0.00 97.00      PROA   
ATOM   4201  O   PRO P 268     -42.250-153.528  93.134  0.00 97.00      PROA   
ATOM   4202  N   VAL P 269     -40.730-152.845  91.586  0.00 97.00      PROA   
ATOM   4203  HN  VAL P 269     -39.956-153.057  90.997  0.00 97.00      PROA   
ATOM   4204  CA  VAL P 269     -41.257-151.542  91.285  0.00 97.00      PROA   
ATOM   4205  HA  VAL P 269     -42.336-151.578  91.354  0.00 97.00      PROA   
ATOM   4206  CB  VAL P 269     -40.705-150.456  92.216  0.00 97.00      PROA   
ATOM   4207  HB  VAL P 269     -40.933-150.764  93.264  0.00 97.00      PROA   
ATOM   4208  CG1 VAL P 269     -39.173-150.326  92.078  0.00 97.00      PROA   
ATOM   4209 HG11 VAL P 269     -38.908-150.026  91.043  0.00 97.00      PROA   
ATOM   4210 HG12 VAL P 269     -38.670-151.287  92.310  0.00 97.00      PROA   
ATOM   4211 HG13 VAL P 269     -38.787-149.548  92.772  0.00 97.00      PROA   
ATOM   4212  CG2 VAL P 269     -41.411-149.111  91.953  0.00 97.00      PROA   
ATOM   4213 HG21 VAL P 269     -42.510-149.222  92.058  0.00 97.00      PROA   
ATOM   4214 HG22 VAL P 269     -41.187-148.762  90.924  0.00 97.00      PROA   
ATOM   4215 HG23 VAL P 269     -41.055-148.338  92.666  0.00 97.00      PROA   
ATOM   4216  C   VAL P 269     -40.889-151.318  89.796  0.00 97.00      PROA   
ATOM   4217  OT1 VAL P 269     -39.940-151.990  89.303  0.00 97.00      PROA   
ATOM   4218  OT2 VAL P 269     -41.569-150.498  89.124  0.00 97.00      PROA   
END
