# Supplementary material for: The solution structure of the unbound IgG Fc receptor CD64 resembles its crystal structure: Implications for function
Source: PLoS One. 2023 Sep 21;18(9):e0288351. doi: 10.1371/journal.pone.0288351 (PMC10513344; doi:10.1371/journal.pone.0288351)
Supplement: S1 File — (ZIP) [file pone.0288351.s003.zip › CD64V03 E11/Top100/EM_done_ready_for_EM_top100_0p11_E11.dcd_65089.pdb.pdb]

REMARK  FINAL COORDINATES WRITTEN BY NAMD AT TIMESTEP 2000
ATOM      1  N   LYS P   1       2.821 -62.222 120.765  0.00 97.00      PROA   
ATOM      2  HT1 LYS P   1       2.764 -61.874 119.784  0.00 97.00      PROA   
ATOM      3  HT2 LYS P   1       3.815 -62.495 120.925  0.00 97.00      PROA   
ATOM      4  HT3 LYS P   1       2.557 -61.451 121.409  0.00 97.00      PROA   
ATOM      5  CA  LYS P   1       1.920 -63.390 120.919  0.00 97.00      PROA   
ATOM      6  HA  LYS P   1       2.034 -63.998 120.034  0.00 97.00      PROA   
ATOM      7  CB  LYS P   1       2.304 -64.248 122.161  0.00 97.00      PROA   
ATOM      8  HB1 LYS P   1       1.470 -64.953 122.373  0.00 97.00      PROA   
ATOM      9  HB2 LYS P   1       2.421 -63.607 123.060  0.00 97.00      PROA   
ATOM     10  CG  LYS P   1       3.578 -65.099 121.965  0.00 97.00      PROA   
ATOM     11  HG1 LYS P   1       4.462 -64.426 122.015  0.00 97.00      PROA   
ATOM     12  HG2 LYS P   1       3.573 -65.562 120.953  0.00 97.00      PROA   
ATOM     13  CD  LYS P   1       3.770 -66.214 123.015  0.00 97.00      PROA   
ATOM     14  HD1 LYS P   1       3.704 -65.763 124.030  0.00 97.00      PROA   
ATOM     15  HD2 LYS P   1       4.801 -66.617 122.892  0.00 97.00      PROA   
ATOM     16  CE  LYS P   1       2.758 -67.368 122.895  0.00 97.00      PROA   
ATOM     17  HE1 LYS P   1       2.770 -67.779 121.863  0.00 97.00      PROA   
ATOM     18  HE2 LYS P   1       1.731 -67.020 123.133  0.00 97.00      PROA   
ATOM     19  NZ  LYS P   1       3.082 -68.479 123.826  0.00 97.00      PROA   
ATOM     20  HZ1 LYS P   1       3.089 -68.129 124.805  0.00 97.00      PROA   
ATOM     21  HZ2 LYS P   1       4.017 -68.871 123.596  0.00 97.00      PROA   
ATOM     22  HZ3 LYS P   1       2.366 -69.228 123.736  0.00 97.00      PROA   
ATOM     23  C   LYS P   1       0.482 -62.952 120.966  0.00 97.00      PROA   
ATOM     24  O   LYS P   1       0.184 -61.767 121.107  0.00 97.00      PROA   
ATOM     25  N   ALA P   2      -0.452 -63.917 120.844  0.00 97.00      PROA   
ATOM     26  HN  ALA P   2      -0.235 -64.874 120.670  0.00 97.00      PROA   
ATOM     27  CA  ALA P   2      -1.860 -63.710 121.003  0.00 97.00      PROA   
ATOM     28  HA  ALA P   2      -2.047 -63.061 121.849  0.00 97.00      PROA   
ATOM     29  CB  ALA P   2      -2.519 -63.173 119.715  0.00 97.00      PROA   
ATOM     30  HB1 ALA P   2      -2.301 -63.845 118.857  0.00 97.00      PROA   
ATOM     31  HB2 ALA P   2      -2.111 -62.168 119.472  0.00 97.00      PROA   
ATOM     32  HB3 ALA P   2      -3.618 -63.083 119.829  0.00 97.00      PROA   
ATOM     33  C   ALA P   2      -2.350 -65.098 121.327  0.00 97.00      PROA   
ATOM     34  O   ALA P   2      -1.557 -66.041 121.312  0.00 97.00      PROA   
ATOM     35  N   VAL P   3      -3.659 -65.243 121.647  0.00 97.00      PROA   
ATOM     36  HN  VAL P   3      -4.252 -64.450 121.749  0.00 97.00      PROA   
ATOM     37  CA  VAL P   3      -4.374 -66.503 121.680  0.00 97.00      PROA   
ATOM     38  HA  VAL P   3      -3.954 -67.157 120.929  0.00 97.00      PROA   
ATOM     39  CB  VAL P   3      -4.432 -67.239 123.029  0.00 97.00      PROA   
ATOM     40  HB  VAL P   3      -5.081 -68.140 122.910  0.00 97.00      PROA   
ATOM     41  CG1 VAL P   3      -3.034 -67.754 123.426  0.00 97.00      PROA   
ATOM     42 HG11 VAL P   3      -2.364 -66.903 123.669  0.00 97.00      PROA   
ATOM     43 HG12 VAL P   3      -2.588 -68.342 122.597  0.00 97.00      PROA   
ATOM     44 HG13 VAL P   3      -3.109 -68.404 124.325  0.00 97.00      PROA   
ATOM     45  CG2 VAL P   3      -5.025 -66.355 124.146  0.00 97.00      PROA   
ATOM     46 HG21 VAL P   3      -6.080 -66.092 123.933  0.00 97.00      PROA   
ATOM     47 HG22 VAL P   3      -4.441 -65.419 124.261  0.00 97.00      PROA   
ATOM     48 HG23 VAL P   3      -4.996 -66.898 125.115  0.00 97.00      PROA   
ATOM     49  C   VAL P   3      -5.771 -66.127 121.235  0.00 97.00      PROA   
ATOM     50  O   VAL P   3      -6.213 -65.004 121.475  0.00 97.00      PROA   
ATOM     51  N   ILE P   4      -6.493 -67.040 120.538  0.00 97.00      PROA   
ATOM     52  HN  ILE P   4      -6.098 -67.918 120.270  0.00 97.00      PROA   
ATOM     53  CA  ILE P   4      -7.800 -66.725 119.977  0.00 97.00      PROA   
ATOM     54  HA  ILE P   4      -7.944 -65.655 120.009  0.00 97.00      PROA   
ATOM     55  CB  ILE P   4      -7.917 -67.104 118.499  0.00 97.00      PROA   
ATOM     56  HB  ILE P   4      -7.751 -68.200 118.389  0.00 97.00      PROA   
ATOM     57  CG2 ILE P   4      -9.326 -66.733 117.974  0.00 97.00      PROA   
ATOM     58 HG21 ILE P   4      -9.564 -65.680 118.240  0.00 97.00      PROA   
ATOM     59 HG22 ILE P   4     -10.103 -67.400 118.400  0.00 97.00      PROA   
ATOM     60 HG23 ILE P   4      -9.377 -66.820 116.872  0.00 97.00      PROA   
ATOM     61  CG1 ILE P   4      -6.830 -66.377 117.666  0.00 97.00      PROA   
ATOM     62 HG11 ILE P   4      -5.840 -66.434 118.165  0.00 97.00      PROA   
ATOM     63 HG12 ILE P   4      -7.119 -65.308 117.613  0.00 97.00      PROA   
ATOM     64  CD  ILE P   4      -6.648 -66.928 116.250  0.00 97.00      PROA   
ATOM     65  HD1 ILE P   4      -7.613 -67.026 115.712  0.00 97.00      PROA   
ATOM     66  HD2 ILE P   4      -6.164 -67.927 116.290  0.00 97.00      PROA   
ATOM     67  HD3 ILE P   4      -5.997 -66.247 115.665  0.00 97.00      PROA   
ATOM     68  C   ILE P   4      -8.928 -67.351 120.790  0.00 97.00      PROA   
ATOM     69  O   ILE P   4      -8.902 -68.530 121.137  0.00 97.00      PROA   
ATOM     70  N   LYS P   5      -9.977 -66.550 121.101  0.00 97.00      PROA   
ATOM     71  HN  LYS P   5      -9.925 -65.572 120.901  0.00 97.00      PROA   
ATOM     72  CA  LYS P   5     -11.184 -67.020 121.753  0.00 97.00      PROA   
ATOM     73  HA  LYS P   5     -11.086 -68.064 122.011  0.00 97.00      PROA   
ATOM     74  CB  LYS P   5     -11.508 -66.208 123.034  0.00 97.00      PROA   
ATOM     75  HB1 LYS P   5     -12.420 -66.620 123.519  0.00 97.00      PROA   
ATOM     76  HB2 LYS P   5     -11.716 -65.149 122.759  0.00 97.00      PROA   
ATOM     77  CG  LYS P   5     -10.374 -66.181 124.073  0.00 97.00      PROA   
ATOM     78  HG1 LYS P   5     -10.706 -65.517 124.902  0.00 97.00      PROA   
ATOM     79  HG2 LYS P   5      -9.472 -65.714 123.618  0.00 97.00      PROA   
ATOM     80  CD  LYS P   5     -10.000 -67.563 124.643  0.00 97.00      PROA   
ATOM     81  HD1 LYS P   5      -9.777 -68.254 123.802  0.00 97.00      PROA   
ATOM     82  HD2 LYS P   5     -10.869 -67.977 125.198  0.00 97.00      PROA   
ATOM     83  CE  LYS P   5      -8.760 -67.542 125.547  0.00 97.00      PROA   
ATOM     84  HE1 LYS P   5      -7.880 -67.197 124.957  0.00 97.00      PROA   
ATOM     85  HE2 LYS P   5      -8.541 -68.541 125.973  0.00 97.00      PROA   
ATOM     86  NZ  LYS P   5      -8.936 -66.598 126.663  0.00 97.00      PROA   
ATOM     87  HZ1 LYS P   5      -9.549 -66.911 127.433  0.00 97.00      PROA   
ATOM     88  HZ2 LYS P   5      -9.291 -65.697 126.268  0.00 97.00      PROA   
ATOM     89  HZ3 LYS P   5      -7.996 -66.314 127.019  0.00 97.00      PROA   
ATOM     90  C   LYS P   5     -12.374 -66.883 120.825  0.00 97.00      PROA   
ATOM     91  O   LYS P   5     -12.795 -65.784 120.487  0.00 97.00      PROA   
ATOM     92  N   LEU P   6     -12.993 -68.014 120.417  0.00 97.00      PROA   
ATOM     93  HN  LEU P   6     -12.625 -68.916 120.631  0.00 97.00      PROA   
ATOM     94  CA  LEU P   6     -14.259 -68.012 119.711  0.00 97.00      PROA   
ATOM     95  HA  LEU P   6     -14.247 -67.214 118.980  0.00 97.00      PROA   
ATOM     96  CB  LEU P   6     -14.516 -69.344 118.958  0.00 97.00      PROA   
ATOM     97  HB1 LEU P   6     -15.413 -69.201 118.316  0.00 97.00      PROA   
ATOM     98  HB2 LEU P   6     -14.742 -70.163 119.673  0.00 97.00      PROA   
ATOM     99  CG  LEU P   6     -13.355 -69.831 118.050  0.00 97.00      PROA   
ATOM    100  HG  LEU P   6     -12.784 -68.940 117.700  0.00 97.00      PROA   
ATOM    101  CD1 LEU P   6     -12.381 -70.783 118.774  0.00 97.00      PROA   
ATOM    102 HD11 LEU P   6     -12.935 -71.662 119.168  0.00 97.00      PROA   
ATOM    103 HD12 LEU P   6     -11.867 -70.281 119.617  0.00 97.00      PROA   
ATOM    104 HD13 LEU P   6     -11.608 -71.150 118.067  0.00 97.00      PROA   
ATOM    105  CD2 LEU P   6     -13.910 -70.541 116.804  0.00 97.00      PROA   
ATOM    106 HD21 LEU P   6     -14.558 -69.858 116.216  0.00 97.00      PROA   
ATOM    107 HD22 LEU P   6     -14.508 -71.426 117.105  0.00 97.00      PROA   
ATOM    108 HD23 LEU P   6     -13.075 -70.885 116.157  0.00 97.00      PROA   
ATOM    109  C   LEU P   6     -15.387 -67.749 120.706  0.00 97.00      PROA   
ATOM    110  O   LEU P   6     -15.503 -68.442 121.714  0.00 97.00      PROA   
ATOM    111  N   GLN P   7     -16.219 -66.702 120.483  0.00 97.00      PROA   
ATOM    112  HN  GLN P   7     -16.091 -66.106 119.689  0.00 97.00      PROA   
ATOM    113  CA  GLN P   7     -17.302 -66.332 121.386  0.00 97.00      PROA   
ATOM    114  HA  GLN P   7     -16.848 -66.266 122.366  0.00 97.00      PROA   
ATOM    115  CB  GLN P   7     -17.809 -64.896 121.084  0.00 97.00      PROA   
ATOM    116  HB1 GLN P   7     -17.954 -64.813 119.985  0.00 97.00      PROA   
ATOM    117  HB2 GLN P   7     -16.975 -64.208 121.352  0.00 97.00      PROA   
ATOM    118  CG  GLN P   7     -19.109 -64.456 121.792  0.00 97.00      PROA   
ATOM    119  HG1 GLN P   7     -19.002 -64.602 122.888  0.00 97.00      PROA   
ATOM    120  HG2 GLN P   7     -19.973 -65.054 121.433  0.00 97.00      PROA   
ATOM    121  CD  GLN P   7     -19.349 -62.961 121.547  0.00 97.00      PROA   
ATOM    122  OE1 GLN P   7     -18.446 -62.142 121.741  0.00 97.00      PROA   
ATOM    123  NE2 GLN P   7     -20.579 -62.575 121.111  0.00 97.00      PROA   
ATOM    124 HE21 GLN P   7     -20.721 -61.601 120.937  0.00 97.00      PROA   
ATOM    125 HE22 GLN P   7     -21.305 -63.246 120.968  0.00 97.00      PROA   
ATOM    126  C   GLN P   7     -18.416 -67.360 121.576  0.00 97.00      PROA   
ATOM    127  O   GLN P   7     -18.728 -67.674 122.725  0.00 97.00      PROA   
ATOM    128  N   PRO P   8     -19.008 -67.986 120.561  0.00 97.00      PROA   
ATOM    129  CD  PRO P   8     -19.218 -67.412 119.237  0.00 97.00      PROA   
ATOM    130  HD1 PRO P   8     -18.301 -67.591 118.641  0.00 97.00      PROA   
ATOM    131  HD2 PRO P   8     -19.452 -66.327 119.279  0.00 97.00      PROA   
ATOM    132  CA  PRO P   8     -19.435 -69.380 120.620  0.00 97.00      PROA   
ATOM    133  HA  PRO P   8     -20.047 -69.525 121.497  0.00 97.00      PROA   
ATOM    134  CB  PRO P   8     -20.228 -69.601 119.310  0.00 97.00      PROA   
ATOM    135  HB1 PRO P   8     -21.215 -70.065 119.516  0.00 97.00      PROA   
ATOM    136  HB2 PRO P   8     -19.683 -70.244 118.585  0.00 97.00      PROA   
ATOM    137  CG  PRO P   8     -20.404 -68.205 118.689  0.00 97.00      PROA   
ATOM    138  HG1 PRO P   8     -20.426 -68.243 117.583  0.00 97.00      PROA   
ATOM    139  HG2 PRO P   8     -21.352 -67.754 119.055  0.00 97.00      PROA   
ATOM    140  C   PRO P   8     -18.192 -70.266 120.674  0.00 97.00      PROA   
ATOM    141  O   PRO P   8     -17.412 -70.108 119.738  0.00 97.00      PROA   
ATOM    142  N   PRO P   9     -17.916 -71.157 121.629  0.00 97.00      PROA   
ATOM    143  CD  PRO P   9     -18.808 -71.450 122.756  0.00 97.00      PROA   
ATOM    144  HD1 PRO P   9     -19.819 -71.747 122.400  0.00 97.00      PROA   
ATOM    145  HD2 PRO P   9     -18.875 -70.550 123.409  0.00 97.00      PROA   
ATOM    146  CA  PRO P   9     -16.638 -71.869 121.735  0.00 97.00      PROA   
ATOM    147  HA  PRO P   9     -15.813 -71.201 121.533  0.00 97.00      PROA   
ATOM    148  CB  PRO P   9     -16.648 -72.335 123.203  0.00 97.00      PROA   
ATOM    149  HB1 PRO P   9     -16.305 -71.488 123.842  0.00 97.00      PROA   
ATOM    150  HB2 PRO P   9     -16.002 -73.208 123.415  0.00 97.00      PROA   
ATOM    151  CG  PRO P   9     -18.126 -72.596 123.502  0.00 97.00      PROA   
ATOM    152  HG1 PRO P   9     -18.426 -73.567 123.050  0.00 97.00      PROA   
ATOM    153  HG2 PRO P   9     -18.355 -72.608 124.585  0.00 97.00      PROA   
ATOM    154  C   PRO P   9     -16.542 -73.046 120.767  0.00 97.00      PROA   
ATOM    155  O   PRO P   9     -16.044 -74.104 121.147  0.00 97.00      PROA   
ATOM    156  N   TRP P  10     -17.000 -72.892 119.509  0.00 97.00      PROA   
ATOM    157  HN  TRP P  10     -17.307 -71.992 119.210  0.00 97.00      PROA   
ATOM    158  CA  TRP P  10     -17.229 -73.999 118.611  0.00 97.00      PROA   
ATOM    159  HA  TRP P  10     -16.968 -74.929 119.096  0.00 97.00      PROA   
ATOM    160  CB  TRP P  10     -18.717 -74.057 118.181  0.00 97.00      PROA   
ATOM    161  HB1 TRP P  10     -18.900 -74.987 117.603  0.00 97.00      PROA   
ATOM    162  HB2 TRP P  10     -18.923 -73.199 117.501  0.00 97.00      PROA   
ATOM    163  CG  TRP P  10     -19.707 -73.991 119.310  0.00 97.00      PROA   
ATOM    164  CD1 TRP P  10     -20.810 -73.178 119.327  0.00 97.00      PROA   
ATOM    165  HD1 TRP P  10     -21.083 -72.504 118.526  0.00 97.00      PROA   
ATOM    166  NE1 TRP P  10     -21.543 -73.410 120.460  0.00 97.00      PROA   
ATOM    167  HE1 TRP P  10     -22.452 -73.095 120.622  0.00 97.00      PROA   
ATOM    168  CE2 TRP P  10     -20.925 -74.358 121.219  0.00 97.00      PROA   
ATOM    169  CD2 TRP P  10     -19.749 -74.749 120.537  0.00 97.00      PROA   
ATOM    170  CE3 TRP P  10     -18.922 -75.717 121.112  0.00 97.00      PROA   
ATOM    171  HE3 TRP P  10     -18.001 -76.028 120.643  0.00 97.00      PROA   
ATOM    172  CZ3 TRP P  10     -19.295 -76.293 122.329  0.00 97.00      PROA   
ATOM    173  HZ3 TRP P  10     -18.663 -77.049 122.777  0.00 97.00      PROA   
ATOM    174  CZ2 TRP P  10     -21.294 -74.924 122.433  0.00 97.00      PROA   
ATOM    175  HZ2 TRP P  10     -22.193 -74.619 122.945  0.00 97.00      PROA   
ATOM    176  CH2 TRP P  10     -20.463 -75.904 122.978  0.00 97.00      PROA   
ATOM    177  HH2 TRP P  10     -20.721 -76.363 123.923  0.00 97.00      PROA   
ATOM    178  C   TRP P  10     -16.359 -73.868 117.384  0.00 97.00      PROA   
ATOM    179  O   TRP P  10     -16.545 -72.987 116.548  0.00 97.00      PROA   
ATOM    180  N   VAL P  11     -15.374 -74.781 117.243  0.00 97.00      PROA   
ATOM    181  HN  VAL P  11     -15.201 -75.453 117.962  0.00 97.00      PROA   
ATOM    182  CA  VAL P  11     -14.421 -74.765 116.147  0.00 97.00      PROA   
ATOM    183  HA  VAL P  11     -14.206 -73.733 115.905  0.00 97.00      PROA   
ATOM    184  CB  VAL P  11     -13.115 -75.425 116.593  0.00 97.00      PROA   
ATOM    185  HB  VAL P  11     -13.275 -76.515 116.752  0.00 97.00      PROA   
ATOM    186  CG1 VAL P  11     -12.022 -75.220 115.532  0.00 97.00      PROA   
ATOM    187 HG11 VAL P  11     -11.883 -74.139 115.315  0.00 97.00      PROA   
ATOM    188 HG12 VAL P  11     -12.292 -75.740 114.592  0.00 97.00      PROA   
ATOM    189 HG13 VAL P  11     -11.055 -75.633 115.888  0.00 97.00      PROA   
ATOM    190  CG2 VAL P  11     -12.647 -74.804 117.933  0.00 97.00      PROA   
ATOM    191 HG21 VAL P  11     -13.330 -75.055 118.770  0.00 97.00      PROA   
ATOM    192 HG22 VAL P  11     -12.578 -73.699 117.846  0.00 97.00      PROA   
ATOM    193 HG23 VAL P  11     -11.639 -75.190 118.199  0.00 97.00      PROA   
ATOM    194  C   VAL P  11     -15.023 -75.412 114.889  0.00 97.00      PROA   
ATOM    195  O   VAL P  11     -14.554 -75.210 113.771  0.00 97.00      PROA   
ATOM    196  N   SER P  12     -16.137 -76.156 115.056  0.00 97.00      PROA   
ATOM    197  HN  SER P  12     -16.503 -76.254 115.975  0.00 97.00      PROA   
ATOM    198  CA  SER P  12     -16.919 -76.778 114.000  0.00 97.00      PROA   
ATOM    199  HA  SER P  12     -16.499 -76.535 113.034  0.00 97.00      PROA   
ATOM    200  CB  SER P  12     -16.935 -78.333 114.147  0.00 97.00      PROA   
ATOM    201  HB1 SER P  12     -17.117 -78.600 115.209  0.00 97.00      PROA   
ATOM    202  HB2 SER P  12     -15.932 -78.724 113.863  0.00 97.00      PROA   
ATOM    203  OG  SER P  12     -17.918 -78.987 113.347  0.00 97.00      PROA   
ATOM    204  HG1 SER P  12     -17.579 -79.002 112.447  0.00 97.00      PROA   
ATOM    205  C   SER P  12     -18.313 -76.174 114.071  0.00 97.00      PROA   
ATOM    206  O   SER P  12     -18.938 -76.173 115.131  0.00 97.00      PROA   
ATOM    207  N   VAL P  13     -18.822 -75.605 112.944  0.00 97.00      PROA   
ATOM    208  HN  VAL P  13     -18.291 -75.596 112.098  0.00 97.00      PROA   
ATOM    209  CA  VAL P  13     -20.029 -74.788 112.972  0.00 97.00      PROA   
ATOM    210  HA  VAL P  13     -20.676 -75.169 113.749  0.00 97.00      PROA   
ATOM    211  CB  VAL P  13     -19.670 -73.331 113.293  0.00 97.00      PROA   
ATOM    212  HB  VAL P  13     -18.969 -73.350 114.164  0.00 97.00      PROA   
ATOM    213  CG1 VAL P  13     -18.933 -72.645 112.121  0.00 97.00      PROA   
ATOM    214 HG11 VAL P  13     -19.600 -72.538 111.240  0.00 97.00      PROA   
ATOM    215 HG12 VAL P  13     -18.035 -73.223 111.822  0.00 97.00      PROA   
ATOM    216 HG13 VAL P  13     -18.607 -71.627 112.423  0.00 97.00      PROA   
ATOM    217  CG2 VAL P  13     -20.906 -72.526 113.736  0.00 97.00      PROA   
ATOM    218 HG21 VAL P  13     -21.450 -73.047 114.551  0.00 97.00      PROA   
ATOM    219 HG22 VAL P  13     -21.599 -72.364 112.886  0.00 97.00      PROA   
ATOM    220 HG23 VAL P  13     -20.595 -71.526 114.105  0.00 97.00      PROA   
ATOM    221  C   VAL P  13     -20.803 -74.911 111.664  0.00 97.00      PROA   
ATOM    222  O   VAL P  13     -20.261 -75.290 110.634  0.00 97.00      PROA   
ATOM    223  N   PHE P  14     -22.126 -74.619 111.661  0.00 97.00      PROA   
ATOM    224  HN  PHE P  14     -22.611 -74.377 112.499  0.00 97.00      PROA   
ATOM    225  CA  PHE P  14     -22.906 -74.571 110.438  0.00 97.00      PROA   
ATOM    226  HA  PHE P  14     -22.572 -75.363 109.784  0.00 97.00      PROA   
ATOM    227  CB  PHE P  14     -24.395 -74.782 110.697  0.00 97.00      PROA   
ATOM    228  HB1 PHE P  14     -24.980 -74.640 109.757  0.00 97.00      PROA   
ATOM    229  HB2 PHE P  14     -24.772 -74.044 111.450  0.00 97.00      PROA   
ATOM    230  CG  PHE P  14     -24.643 -76.197 111.183  0.00 97.00      PROA   
ATOM    231  CD1 PHE P  14     -24.418 -77.296 110.351  0.00 97.00      PROA   
ATOM    232  HD1 PHE P  14     -23.916 -77.143 109.414  0.00 97.00      PROA   
ATOM    233  CE1 PHE P  14     -24.836 -78.582 110.725  0.00 97.00      PROA   
ATOM    234  HE1 PHE P  14     -24.636 -79.422 110.089  0.00 97.00      PROA   
ATOM    235  CZ  PHE P  14     -25.498 -78.794 111.935  0.00 97.00      PROA   
ATOM    236  HZ  PHE P  14     -25.918 -79.750 112.199  0.00 97.00      PROA   
ATOM    237  CD2 PHE P  14     -25.128 -76.465 112.470  0.00 97.00      PROA   
ATOM    238  HD2 PHE P  14     -25.481 -75.633 113.069  0.00 97.00      PROA   
ATOM    239  CE2 PHE P  14     -25.575 -77.758 112.842  0.00 97.00      PROA   
ATOM    240  HE2 PHE P  14     -26.254 -77.859 113.702  0.00 97.00      PROA   
ATOM    241  C   PHE P  14     -22.782 -73.273 109.666  0.00 97.00      PROA   
ATOM    242  O   PHE P  14     -22.433 -72.229 110.209  0.00 97.00      PROA   
ATOM    243  N   GLN P  15     -23.128 -73.313 108.355  0.00 97.00      PROA   
ATOM    244  HN  GLN P  15     -23.220 -74.193 107.889  0.00 97.00      PROA   
ATOM    245  CA  GLN P  15     -23.476 -72.141 107.566  0.00 97.00      PROA   
ATOM    246  HA  GLN P  15     -22.602 -71.504 107.534  0.00 97.00      PROA   
ATOM    247  CB  GLN P  15     -23.876 -72.524 106.113  0.00 97.00      PROA   
ATOM    248  HB1 GLN P  15     -22.971 -72.942 105.614  0.00 97.00      PROA   
ATOM    249  HB2 GLN P  15     -24.144 -71.600 105.555  0.00 97.00      PROA   
ATOM    250  CG  GLN P  15     -25.010 -73.583 106.039  0.00 97.00      PROA   
ATOM    251  HG1 GLN P  15     -25.462 -73.729 107.042  0.00 97.00      PROA   
ATOM    252  HG2 GLN P  15     -24.589 -74.564 105.736  0.00 97.00      PROA   
ATOM    253  CD  GLN P  15     -26.115 -73.198 105.040  0.00 97.00      PROA   
ATOM    254  OE1 GLN P  15     -25.896 -73.144 103.825  0.00 97.00      PROA   
ATOM    255  NE2 GLN P  15     -27.342 -72.926 105.570  0.00 97.00      PROA   
ATOM    256 HE21 GLN P  15     -27.487 -73.001 106.556  0.00 97.00      PROA   
ATOM    257 HE22 GLN P  15     -28.067 -72.600 104.966  0.00 97.00      PROA   
ATOM    258  C   GLN P  15     -24.625 -71.336 108.180  0.00 97.00      PROA   
ATOM    259  O   GLN P  15     -25.515 -71.908 108.805  0.00 97.00      PROA   
ATOM    260  N   GLU P  16     -24.596 -69.986 108.035  0.00 97.00      PROA   
ATOM    261  HN  GLU P  16     -23.828 -69.576 107.542  0.00 97.00      PROA   
ATOM    262  CA  GLU P  16     -25.603 -69.031 108.490  0.00 97.00      PROA   
ATOM    263  HA  GLU P  16     -25.436 -68.150 107.887  0.00 97.00      PROA   
ATOM    264  CB  GLU P  16     -27.088 -69.447 108.215  0.00 97.00      PROA   
ATOM    265  HB1 GLU P  16     -27.311 -70.343 108.830  0.00 97.00      PROA   
ATOM    266  HB2 GLU P  16     -27.186 -69.738 107.145  0.00 97.00      PROA   
ATOM    267  CG  GLU P  16     -28.161 -68.375 108.534  0.00 97.00      PROA   
ATOM    268  HG1 GLU P  16     -28.161 -67.598 107.741  0.00 97.00      PROA   
ATOM    269  HG2 GLU P  16     -27.940 -67.871 109.496  0.00 97.00      PROA   
ATOM    270  CD  GLU P  16     -29.585 -68.933 108.663  0.00 97.00      PROA   
ATOM    271  OE1 GLU P  16     -29.810 -70.160 108.494  0.00 97.00      PROA   
ATOM    272  OE2 GLU P  16     -30.484 -68.106 108.974  0.00 97.00      PROA   
ATOM    273  C   GLU P  16     -25.370 -68.575 109.930  0.00 97.00      PROA   
ATOM    274  O   GLU P  16     -25.632 -67.424 110.271  0.00 97.00      PROA   
ATOM    275  N   GLU P  17     -24.838 -69.451 110.813  0.00 97.00      PROA   
ATOM    276  HN  GLU P  17     -24.657 -70.387 110.523  0.00 97.00      PROA   
ATOM    277  CA  GLU P  17     -24.523 -69.167 112.208  0.00 97.00      PROA   
ATOM    278  HA  GLU P  17     -25.446 -68.849 112.675  0.00 97.00      PROA   
ATOM    279  CB  GLU P  17     -24.081 -70.471 112.924  0.00 97.00      PROA   
ATOM    280  HB1 GLU P  17     -23.249 -70.899 112.316  0.00 97.00      PROA   
ATOM    281  HB2 GLU P  17     -24.922 -71.198 112.870  0.00 97.00      PROA   
ATOM    282  CG  GLU P  17     -23.589 -70.359 114.388  0.00 97.00      PROA   
ATOM    283  HG1 GLU P  17     -22.741 -69.652 114.478  0.00 97.00      PROA   
ATOM    284  HG2 GLU P  17     -23.225 -71.357 114.713  0.00 97.00      PROA   
ATOM    285  CD  GLU P  17     -24.697 -69.941 115.361  0.00 97.00      PROA   
ATOM    286  OE1 GLU P  17     -25.224 -68.807 115.238  0.00 97.00      PROA   
ATOM    287  OE2 GLU P  17     -25.019 -70.759 116.263  0.00 97.00      PROA   
ATOM    288  C   GLU P  17     -23.519 -68.033 112.430  0.00 97.00      PROA   
ATOM    289  O   GLU P  17     -22.606 -67.820 111.641  0.00 97.00      PROA   
ATOM    290  N   SER P  18     -23.680 -67.259 113.529  0.00 97.00      PROA   
ATOM    291  HN  SER P  18     -24.360 -67.537 114.210  0.00 97.00      PROA   
ATOM    292  CA  SER P  18     -22.874 -66.090 113.835  0.00 97.00      PROA   
ATOM    293  HA  SER P  18     -22.458 -65.708 112.914  0.00 97.00      PROA   
ATOM    294  CB  SER P  18     -23.704 -64.957 114.494  0.00 97.00      PROA   
ATOM    295  HB1 SER P  18     -24.095 -65.300 115.477  0.00 97.00      PROA   
ATOM    296  HB2 SER P  18     -24.575 -64.729 113.843  0.00 97.00      PROA   
ATOM    297  OG  SER P  18     -22.940 -63.764 114.674  0.00 97.00      PROA   
ATOM    298  HG1 SER P  18     -22.691 -63.466 113.795  0.00 97.00      PROA   
ATOM    299  C   SER P  18     -21.734 -66.459 114.760  0.00 97.00      PROA   
ATOM    300  O   SER P  18     -21.928 -67.071 115.807  0.00 97.00      PROA   
ATOM    301  N   VAL P  19     -20.494 -66.071 114.391  0.00 97.00      PROA   
ATOM    302  HN  VAL P  19     -20.352 -65.547 113.553  0.00 97.00      PROA   
ATOM    303  CA  VAL P  19     -19.333 -66.407 115.189  0.00 97.00      PROA   
ATOM    304  HA  VAL P  19     -19.643 -66.490 116.220  0.00 97.00      PROA   
ATOM    305  CB  VAL P  19     -18.735 -67.765 114.795  0.00 97.00      PROA   
ATOM    306  HB  VAL P  19     -19.500 -68.541 115.042  0.00 97.00      PROA   
ATOM    307  CG1 VAL P  19     -18.475 -67.857 113.276  0.00 97.00      PROA   
ATOM    308 HG11 VAL P  19     -17.726 -67.101 112.972  0.00 97.00      PROA   
ATOM    309 HG12 VAL P  19     -19.403 -67.701 112.690  0.00 97.00      PROA   
ATOM    310 HG13 VAL P  19     -18.074 -68.860 113.018  0.00 97.00      PROA   
ATOM    311  CG2 VAL P  19     -17.457 -68.089 115.596  0.00 97.00      PROA   
ATOM    312 HG21 VAL P  19     -17.652 -68.048 116.684  0.00 97.00      PROA   
ATOM    313 HG22 VAL P  19     -16.643 -67.379 115.345  0.00 97.00      PROA   
ATOM    314 HG23 VAL P  19     -17.109 -69.114 115.345  0.00 97.00      PROA   
ATOM    315  C   VAL P  19     -18.347 -65.259 115.174  0.00 97.00      PROA   
ATOM    316  O   VAL P  19     -17.949 -64.769 114.126  0.00 97.00      PROA   
ATOM    317  N   THR P  20     -17.917 -64.778 116.366  0.00 97.00      PROA   
ATOM    318  HN  THR P  20     -18.249 -65.164 117.222  0.00 97.00      PROA   
ATOM    319  CA  THR P  20     -16.939 -63.705 116.458  0.00 97.00      PROA   
ATOM    320  HA  THR P  20     -16.557 -63.505 115.470  0.00 97.00      PROA   
ATOM    321  CB  THR P  20     -17.506 -62.375 116.967  0.00 97.00      PROA   
ATOM    322  HB  THR P  20     -18.458 -62.196 116.413  0.00 97.00      PROA   
ATOM    323  OG1 THR P  20     -16.667 -61.264 116.662  0.00 97.00      PROA   
ATOM    324  HG1 THR P  20     -15.887 -61.313 117.223  0.00 97.00      PROA   
ATOM    325  CG2 THR P  20     -17.829 -62.363 118.467  0.00 97.00      PROA   
ATOM    326 HG21 THR P  20     -16.925 -62.569 119.076  0.00 97.00      PROA   
ATOM    327 HG22 THR P  20     -18.603 -63.121 118.699  0.00 97.00      PROA   
ATOM    328 HG23 THR P  20     -18.223 -61.368 118.764  0.00 97.00      PROA   
ATOM    329  C   THR P  20     -15.778 -64.234 117.259  0.00 97.00      PROA   
ATOM    330  O   THR P  20     -15.949 -64.924 118.257  0.00 97.00      PROA   
ATOM    331  N   LEU P  21     -14.548 -63.966 116.776  0.00 97.00      PROA   
ATOM    332  HN  LEU P  21     -14.455 -63.409 115.952  0.00 97.00      PROA   
ATOM    333  CA  LEU P  21     -13.334 -64.571 117.269  0.00 97.00      PROA   
ATOM    334  HA  LEU P  21     -13.555 -65.238 118.089  0.00 97.00      PROA   
ATOM    335  CB  LEU P  21     -12.585 -65.365 116.162  0.00 97.00      PROA   
ATOM    336  HB1 LEU P  21     -11.677 -65.810 116.624  0.00 97.00      PROA   
ATOM    337  HB2 LEU P  21     -12.250 -64.681 115.352  0.00 97.00      PROA   
ATOM    338  CG  LEU P  21     -13.380 -66.523 115.497  0.00 97.00      PROA   
ATOM    339  HG  LEU P  21     -14.058 -66.968 116.263  0.00 97.00      PROA   
ATOM    340  CD1 LEU P  21     -14.226 -66.075 114.286  0.00 97.00      PROA   
ATOM    341 HD11 LEU P  21     -13.567 -65.635 113.508  0.00 97.00      PROA   
ATOM    342 HD12 LEU P  21     -14.991 -65.325 114.568  0.00 97.00      PROA   
ATOM    343 HD13 LEU P  21     -14.747 -66.949 113.841  0.00 97.00      PROA   
ATOM    344  CD2 LEU P  21     -12.414 -67.626 115.027  0.00 97.00      PROA   
ATOM    345 HD21 LEU P  21     -11.820 -68.018 115.878  0.00 97.00      PROA   
ATOM    346 HD22 LEU P  21     -11.715 -67.216 114.269  0.00 97.00      PROA   
ATOM    347 HD23 LEU P  21     -12.976 -68.466 114.568  0.00 97.00      PROA   
ATOM    348  C   LEU P  21     -12.438 -63.466 117.783  0.00 97.00      PROA   
ATOM    349  O   LEU P  21     -12.107 -62.546 117.052  0.00 97.00      PROA   
ATOM    350  N   HSD P  22     -12.021 -63.525 119.067  0.00 97.00      PROA   
ATOM    351  HN  HSD P  22     -12.279 -64.302 119.638  0.00 97.00      PROA   
ATOM    352  CA  HSD P  22     -11.331 -62.444 119.745  0.00 97.00      PROA   
ATOM    353  HA  HSD P  22     -11.376 -61.548 119.143  0.00 97.00      PROA   
ATOM    354  CB  HSD P  22     -11.973 -62.134 121.120  0.00 97.00      PROA   
ATOM    355  HB1 HSD P  22     -11.358 -61.390 121.671  0.00 97.00      PROA   
ATOM    356  HB2 HSD P  22     -12.028 -63.057 121.738  0.00 97.00      PROA   
ATOM    357  ND1 HSD P  22     -14.524 -62.254 120.947  0.00 97.00      PROA   
ATOM    358  HD1 HSD P  22     -14.612 -63.249 120.998  0.00 97.00      PROA   
ATOM    359  CG  HSD P  22     -13.344 -61.539 120.986  0.00 97.00      PROA   
ATOM    360  CE1 HSD P  22     -15.529 -61.344 120.904  0.00 97.00      PROA   
ATOM    361  HE1 HSD P  22     -16.580 -61.620 120.878  0.00 97.00      PROA   
ATOM    362  NE2 HSD P  22     -15.083 -60.104 120.929  0.00 97.00      PROA   
ATOM    363  CD2 HSD P  22     -13.708 -60.229 120.999  0.00 97.00      PROA   
ATOM    364  HD2 HSD P  22     -13.085 -59.345 121.070  0.00 97.00      PROA   
ATOM    365  C   HSD P  22      -9.877 -62.768 120.002  0.00 97.00      PROA   
ATOM    366  O   HSD P  22      -9.552 -63.808 120.558  0.00 97.00      PROA   
ATOM    367  N   CYS P  23      -8.960 -61.845 119.630  0.00 97.00      PROA   
ATOM    368  HN  CYS P  23      -9.252 -61.032 119.127  0.00 97.00      PROA   
ATOM    369  CA  CYS P  23      -7.542 -61.942 119.920  0.00 97.00      PROA   
ATOM    370  HA  CYS P  23      -7.284 -62.967 120.148  0.00 97.00      PROA   
ATOM    371  CB  CYS P  23      -6.682 -61.475 118.727  0.00 97.00      PROA   
ATOM    372  HB1 CYS P  23      -5.616 -61.443 119.028  0.00 97.00      PROA   
ATOM    373  HB2 CYS P  23      -6.997 -60.458 118.407  0.00 97.00      PROA   
ATOM    374  SG  CYS P  23      -6.841 -62.621 117.345  0.00 97.00      PROA   
ATOM    375  C   CYS P  23      -7.185 -61.092 121.118  0.00 97.00      PROA   
ATOM    376  O   CYS P  23      -7.052 -59.874 121.036  0.00 97.00      PROA   
ATOM    377  N   GLU P  24      -6.991 -61.745 122.279  0.00 97.00      PROA   
ATOM    378  HN  GLU P  24      -7.062 -62.738 122.328  0.00 97.00      PROA   
ATOM    379  CA  GLU P  24      -6.789 -61.078 123.543  0.00 97.00      PROA   
ATOM    380  HA  GLU P  24      -7.236 -60.093 123.508  0.00 97.00      PROA   
ATOM    381  CB  GLU P  24      -7.463 -61.882 124.681  0.00 97.00      PROA   
ATOM    382  HB1 GLU P  24      -8.516 -62.064 124.362  0.00 97.00      PROA   
ATOM    383  HB2 GLU P  24      -7.501 -61.272 125.610  0.00 97.00      PROA   
ATOM    384  CG  GLU P  24      -6.758 -63.221 124.981  0.00 97.00      PROA   
ATOM    385  HG1 GLU P  24      -5.770 -63.053 125.459  0.00 97.00      PROA   
ATOM    386  HG2 GLU P  24      -6.607 -63.792 124.040  0.00 97.00      PROA   
ATOM    387  CD  GLU P  24      -7.578 -64.081 125.920  0.00 97.00      PROA   
ATOM    388  OE1 GLU P  24      -6.951 -64.798 126.748  0.00 97.00      PROA   
ATOM    389  OE2 GLU P  24      -8.831 -64.062 125.799  0.00 97.00      PROA   
ATOM    390  C   GLU P  24      -5.321 -60.928 123.863  0.00 97.00      PROA   
ATOM    391  O   GLU P  24      -4.451 -61.595 123.303  0.00 97.00      PROA   
ATOM    392  N   VAL P  25      -5.041 -60.029 124.830  0.00 97.00      PROA   
ATOM    393  HN  VAL P  25      -5.761 -59.449 125.201  0.00 97.00      PROA   
ATOM    394  CA  VAL P  25      -3.810 -59.989 125.582  0.00 97.00      PROA   
ATOM    395  HA  VAL P  25      -3.383 -60.980 125.617  0.00 97.00      PROA   
ATOM    396  CB  VAL P  25      -2.779 -58.968 125.086  0.00 97.00      PROA   
ATOM    397  HB  VAL P  25      -3.192 -57.935 125.162  0.00 97.00      PROA   
ATOM    398  CG1 VAL P  25      -1.503 -59.068 125.945  0.00 97.00      PROA   
ATOM    399 HG11 VAL P  25      -1.030 -60.065 125.813  0.00 97.00      PROA   
ATOM    400 HG12 VAL P  25      -1.720 -58.923 127.022  0.00 97.00      PROA   
ATOM    401 HG13 VAL P  25      -0.778 -58.290 125.629  0.00 97.00      PROA   
ATOM    402  CG2 VAL P  25      -2.427 -59.218 123.603  0.00 97.00      PROA   
ATOM    403 HG21 VAL P  25      -3.308 -59.053 122.950  0.00 97.00      PROA   
ATOM    404 HG22 VAL P  25      -2.072 -60.261 123.462  0.00 97.00      PROA   
ATOM    405 HG23 VAL P  25      -1.620 -58.528 123.276  0.00 97.00      PROA   
ATOM    406  C   VAL P  25      -4.326 -59.545 126.941  0.00 97.00      PROA   
ATOM    407  O   VAL P  25      -5.144 -58.626 126.933  0.00 97.00      PROA   
ATOM    408  N   PRO P  26      -3.955 -60.079 128.114  0.00 97.00      PROA   
ATOM    409  CD  PRO P  26      -3.469 -61.464 128.216  0.00 97.00      PROA   
ATOM    410  HD1 PRO P  26      -2.359 -61.448 128.284  0.00 97.00      PROA   
ATOM    411  HD2 PRO P  26      -3.790 -62.104 127.363  0.00 97.00      PROA   
ATOM    412  CA  PRO P  26      -4.520 -59.621 129.393  0.00 97.00      PROA   
ATOM    413  HA  PRO P  26      -5.596 -59.569 129.296  0.00 97.00      PROA   
ATOM    414  CB  PRO P  26      -4.112 -60.727 130.381  0.00 97.00      PROA   
ATOM    415  HB1 PRO P  26      -4.830 -60.814 131.222  0.00 97.00      PROA   
ATOM    416  HB2 PRO P  26      -3.091 -60.553 130.788  0.00 97.00      PROA   
ATOM    417  CG  PRO P  26      -4.078 -61.988 129.517  0.00 97.00      PROA   
ATOM    418  HG1 PRO P  26      -3.491 -62.810 129.971  0.00 97.00      PROA   
ATOM    419  HG2 PRO P  26      -5.117 -62.338 129.326  0.00 97.00      PROA   
ATOM    420  C   PRO P  26      -4.032 -58.261 129.895  0.00 97.00      PROA   
ATOM    421  O   PRO P  26      -3.893 -58.086 131.104  0.00 97.00      PROA   
ATOM    422  N   HSD P  27      -3.823 -57.270 129.005  0.00 97.00      PROA   
ATOM    423  HN  HSD P  27      -4.044 -57.437 128.047  0.00 97.00      PROA   
ATOM    424  CA  HSD P  27      -3.456 -55.919 129.366  0.00 97.00      PROA   
ATOM    425  HA  HSD P  27      -3.229 -55.857 130.422  0.00 97.00      PROA   
ATOM    426  CB  HSD P  27      -2.251 -55.367 128.558  0.00 97.00      PROA   
ATOM    427  HB1 HSD P  27      -2.170 -54.267 128.703  0.00 97.00      PROA   
ATOM    428  HB2 HSD P  27      -2.405 -55.553 127.472  0.00 97.00      PROA   
ATOM    429  ND1 HSD P  27      -0.324 -57.038 128.408  0.00 97.00      PROA   
ATOM    430  HD1 HSD P  27      -0.724 -57.627 127.706  0.00 97.00      PROA   
ATOM    431  CG  HSD P  27      -0.925 -55.939 128.986  0.00 97.00      PROA   
ATOM    432  CE1 HSD P  27       0.922 -57.130 128.936  0.00 97.00      PROA   
ATOM    433  HE1 HSD P  27       1.632 -57.909 128.657  0.00 97.00      PROA   
ATOM    434  NE2 HSD P  27       1.170 -56.164 129.797  0.00 97.00      PROA   
ATOM    435  CD2 HSD P  27       0.011 -55.409 129.822  0.00 97.00      PROA   
ATOM    436  HD2 HSD P  27      -0.032 -54.519 130.436  0.00 97.00      PROA   
ATOM    437  C   HSD P  27      -4.644 -55.040 129.081  0.00 97.00      PROA   
ATOM    438  O   HSD P  27      -5.134 -54.993 127.957  0.00 97.00      PROA   
ATOM    439  N   LEU P  28      -5.143 -54.310 130.104  0.00 97.00      PROA   
ATOM    440  HN  LEU P  28      -4.805 -54.438 131.034  0.00 97.00      PROA   
ATOM    441  CA  LEU P  28      -6.225 -53.354 129.953  0.00 97.00      PROA   
ATOM    442  HA  LEU P  28      -7.058 -53.905 129.538  0.00 97.00      PROA   
ATOM    443  CB  LEU P  28      -6.684 -52.784 131.322  0.00 97.00      PROA   
ATOM    444  HB1 LEU P  28      -7.571 -52.132 131.165  0.00 97.00      PROA   
ATOM    445  HB2 LEU P  28      -5.876 -52.163 131.763  0.00 97.00      PROA   
ATOM    446  CG  LEU P  28      -7.074 -53.853 132.377  0.00 97.00      PROA   
ATOM    447  HG  LEU P  28      -6.187 -54.497 132.583  0.00 97.00      PROA   
ATOM    448  CD1 LEU P  28      -7.461 -53.180 133.708  0.00 97.00      PROA   
ATOM    449 HD11 LEU P  28      -8.352 -52.533 133.563  0.00 97.00      PROA   
ATOM    450 HD12 LEU P  28      -6.626 -52.556 134.089  0.00 97.00      PROA   
ATOM    451 HD13 LEU P  28      -7.705 -53.949 134.471  0.00 97.00      PROA   
ATOM    452  CD2 LEU P  28      -8.215 -54.767 131.893  0.00 97.00      PROA   
ATOM    453 HD21 LEU P  28      -7.913 -55.335 130.990  0.00 97.00      PROA   
ATOM    454 HD22 LEU P  28      -9.113 -54.161 131.651  0.00 97.00      PROA   
ATOM    455 HD23 LEU P  28      -8.486 -55.495 132.687  0.00 97.00      PROA   
ATOM    456  C   LEU P  28      -5.960 -52.219 128.956  0.00 97.00      PROA   
ATOM    457  O   LEU P  28      -6.850 -51.986 128.138  0.00 97.00      PROA   
ATOM    458  N   PRO P  29      -4.828 -51.510 128.869  0.00 97.00      PROA   
ATOM    459  CD  PRO P  29      -3.818 -51.385 129.930  0.00 97.00      PROA   
ATOM    460  HD1 PRO P  29      -3.448 -52.374 130.273  0.00 97.00      PROA   
ATOM    461  HD2 PRO P  29      -4.259 -50.824 130.784  0.00 97.00      PROA   
ATOM    462  CA  PRO P  29      -4.519 -50.655 127.720  0.00 97.00      PROA   
ATOM    463  HA  PRO P  29      -5.394 -50.108 127.397  0.00 97.00      PROA   
ATOM    464  CB  PRO P  29      -3.441 -49.711 128.287  0.00 97.00      PROA   
ATOM    465  HB1 PRO P  29      -3.948 -48.885 128.835  0.00 97.00      PROA   
ATOM    466  HB2 PRO P  29      -2.778 -49.258 127.526  0.00 97.00      PROA   
ATOM    467  CG  PRO P  29      -2.686 -50.574 129.300  0.00 97.00      PROA   
ATOM    468  HG1 PRO P  29      -1.990 -51.254 128.761  0.00 97.00      PROA   
ATOM    469  HG2 PRO P  29      -2.120 -49.976 130.041  0.00 97.00      PROA   
ATOM    470  C   PRO P  29      -3.997 -51.461 126.527  0.00 97.00      PROA   
ATOM    471  O   PRO P  29      -3.097 -50.979 125.842  0.00 97.00      PROA   
ATOM    472  N   GLY P  30      -4.547 -52.665 126.234  0.00 97.00      PROA   
ATOM    473  HN  GLY P  30      -5.296 -53.005 126.802  0.00 97.00      PROA   
ATOM    474  CA  GLY P  30      -4.059 -53.583 125.212  0.00 97.00      PROA   
ATOM    475  HA1 GLY P  30      -4.507 -54.544 125.423  0.00 97.00      PROA   
ATOM    476  HA2 GLY P  30      -2.979 -53.615 125.259  0.00 97.00      PROA   
ATOM    477  C   GLY P  30      -4.465 -53.204 123.809  0.00 97.00      PROA   
ATOM    478  O   GLY P  30      -5.183 -53.946 123.147  0.00 97.00      PROA   
ATOM    479  N   SER P  31      -3.968 -52.031 123.352  0.00 97.00      PROA   
ATOM    480  HN  SER P  31      -3.417 -51.535 124.022  0.00 97.00      PROA   
ATOM    481  CA  SER P  31      -4.190 -51.289 122.110  0.00 97.00      PROA   
ATOM    482  HA  SER P  31      -4.946 -50.559 122.356  0.00 97.00      PROA   
ATOM    483  CB  SER P  31      -2.902 -50.514 121.700  0.00 97.00      PROA   
ATOM    484  HB1 SER P  31      -2.098 -51.248 121.475  0.00 97.00      PROA   
ATOM    485  HB2 SER P  31      -2.563 -49.895 122.559  0.00 97.00      PROA   
ATOM    486  OG  SER P  31      -3.074 -49.673 120.557  0.00 97.00      PROA   
ATOM    487  HG1 SER P  31      -3.201 -48.775 120.875  0.00 97.00      PROA   
ATOM    488  C   SER P  31      -4.715 -52.055 120.907  0.00 97.00      PROA   
ATOM    489  O   SER P  31      -4.244 -53.137 120.590  0.00 97.00      PROA   
ATOM    490  N   SER P  32      -5.707 -51.475 120.194  0.00 97.00      PROA   
ATOM    491  HN  SER P  32      -6.009 -50.551 120.413  0.00 97.00      PROA   
ATOM    492  CA  SER P  32      -6.485 -52.122 119.154  0.00 97.00      PROA   
ATOM    493  HA  SER P  32      -6.662 -53.143 119.463  0.00 97.00      PROA   
ATOM    494  CB  SER P  32      -7.865 -51.426 119.013  0.00 97.00      PROA   
ATOM    495  HB1 SER P  32      -8.429 -51.581 119.959  0.00 97.00      PROA   
ATOM    496  HB2 SER P  32      -8.471 -51.857 118.188  0.00 97.00      PROA   
ATOM    497  OG  SER P  32      -7.719 -50.019 118.827  0.00 97.00      PROA   
ATOM    498  HG1 SER P  32      -7.354 -49.900 117.945  0.00 97.00      PROA   
ATOM    499  C   SER P  32      -5.807 -52.184 117.794  0.00 97.00      PROA   
ATOM    500  O   SER P  32      -6.357 -51.735 116.789  0.00 97.00      PROA   
ATOM    501  N   SER P  33      -4.602 -52.789 117.729  0.00 97.00      PROA   
ATOM    502  HN  SER P  33      -4.160 -53.076 118.576  0.00 97.00      PROA   
ATOM    503  CA  SER P  33      -3.887 -53.062 116.497  0.00 97.00      PROA   
ATOM    504  HA  SER P  33      -4.475 -52.737 115.650  0.00 97.00      PROA   
ATOM    505  CB  SER P  33      -2.502 -52.359 116.459  0.00 97.00      PROA   
ATOM    506  HB1 SER P  33      -1.874 -52.715 117.304  0.00 97.00      PROA   
ATOM    507  HB2 SER P  33      -2.652 -51.264 116.588  0.00 97.00      PROA   
ATOM    508  OG  SER P  33      -1.804 -52.585 115.234  0.00 97.00      PROA   
ATOM    509  HG1 SER P  33      -2.162 -51.977 114.582  0.00 97.00      PROA   
ATOM    510  C   SER P  33      -3.715 -54.563 116.403  0.00 97.00      PROA   
ATOM    511  O   SER P  33      -3.331 -55.217 117.367  0.00 97.00      PROA   
ATOM    512  N   THR P  34      -4.032 -55.153 115.225  0.00 97.00      PROA   
ATOM    513  HN  THR P  34      -4.311 -54.610 114.437  0.00 97.00      PROA   
ATOM    514  CA  THR P  34      -4.040 -56.596 115.052  0.00 97.00      PROA   
ATOM    515  HA  THR P  34      -3.300 -57.039 115.705  0.00 97.00      PROA   
ATOM    516  CB  THR P  34      -5.406 -57.246 115.286  0.00 97.00      PROA   
ATOM    517  HB  THR P  34      -6.123 -56.997 114.471  0.00 97.00      PROA   
ATOM    518  OG1 THR P  34      -5.986 -56.754 116.481  0.00 97.00      PROA   
ATOM    519  HG1 THR P  34      -6.332 -55.891 116.247  0.00 97.00      PROA   
ATOM    520  CG2 THR P  34      -5.286 -58.779 115.391  0.00 97.00      PROA   
ATOM    521 HG21 THR P  34      -4.436 -59.064 116.045  0.00 97.00      PROA   
ATOM    522 HG22 THR P  34      -5.129 -59.228 114.391  0.00 97.00      PROA   
ATOM    523 HG23 THR P  34      -6.220 -59.214 115.807  0.00 97.00      PROA   
ATOM    524  C   THR P  34      -3.661 -56.898 113.633  0.00 97.00      PROA   
ATOM    525  O   THR P  34      -4.076 -56.208 112.707  0.00 97.00      PROA   
ATOM    526  N   GLN P  35      -2.893 -57.987 113.429  0.00 97.00      PROA   
ATOM    527  HN  GLN P  35      -2.444 -58.452 114.190  0.00 97.00      PROA   
ATOM    528  CA  GLN P  35      -2.736 -58.597 112.131  0.00 97.00      PROA   
ATOM    529  HA  GLN P  35      -3.225 -58.012 111.364  0.00 97.00      PROA   
ATOM    530  CB  GLN P  35      -1.243 -58.801 111.774  0.00 97.00      PROA   
ATOM    531  HB1 GLN P  35      -1.171 -59.180 110.731  0.00 97.00      PROA   
ATOM    532  HB2 GLN P  35      -0.806 -59.570 112.449  0.00 97.00      PROA   
ATOM    533  CG  GLN P  35      -0.417 -57.505 111.924  0.00 97.00      PROA   
ATOM    534  HG1 GLN P  35      -0.432 -57.159 112.981  0.00 97.00      PROA   
ATOM    535  HG2 GLN P  35      -0.841 -56.702 111.288  0.00 97.00      PROA   
ATOM    536  CD  GLN P  35       1.048 -57.762 111.571  0.00 97.00      PROA   
ATOM    537  OE1 GLN P  35       1.739 -58.475 112.296  0.00 97.00      PROA   
ATOM    538  NE2 GLN P  35       1.545 -57.162 110.457  0.00 97.00      PROA   
ATOM    539 HE21 GLN P  35       2.509 -57.303 110.239  0.00 97.00      PROA   
ATOM    540 HE22 GLN P  35       0.957 -56.574 109.905  0.00 97.00      PROA   
ATOM    541  C   GLN P  35      -3.422 -59.939 112.239  0.00 97.00      PROA   
ATOM    542  O   GLN P  35      -3.096 -60.726 113.117  0.00 97.00      PROA   
ATOM    543  N   TRP P  36      -4.404 -60.223 111.355  0.00 97.00      PROA   
ATOM    544  HN  TRP P  36      -4.678 -59.548 110.675  0.00 97.00      PROA   
ATOM    545  CA  TRP P  36      -5.111 -61.491 111.295  0.00 97.00      PROA   
ATOM    546  HA  TRP P  36      -4.866 -62.100 112.154  0.00 97.00      PROA   
ATOM    547  CB  TRP P  36      -6.651 -61.317 111.213  0.00 97.00      PROA   
ATOM    548  HB1 TRP P  36      -7.120 -62.239 110.810  0.00 97.00      PROA   
ATOM    549  HB2 TRP P  36      -6.868 -60.497 110.490  0.00 97.00      PROA   
ATOM    550  CG  TRP P  36      -7.345 -61.017 112.503  0.00 97.00      PROA   
ATOM    551  CD1 TRP P  36      -7.633 -59.783 113.015  0.00 97.00      PROA   
ATOM    552  HD1 TRP P  36      -7.250 -58.858 112.624  0.00 97.00      PROA   
ATOM    553  NE1 TRP P  36      -8.427 -59.909 114.120  0.00 97.00      PROA   
ATOM    554  HE1 TRP P  36      -8.810 -59.167 114.631  0.00 97.00      PROA   
ATOM    555  CE2 TRP P  36      -8.656 -61.228 114.369  0.00 97.00      PROA   
ATOM    556  CD2 TRP P  36      -7.978 -61.970 113.374  0.00 97.00      PROA   
ATOM    557  CE3 TRP P  36      -8.044 -63.364 113.392  0.00 97.00      PROA   
ATOM    558  HE3 TRP P  36      -7.527 -63.962 112.655  0.00 97.00      PROA   
ATOM    559  CZ3 TRP P  36      -8.780 -63.988 114.403  0.00 97.00      PROA   
ATOM    560  HZ3 TRP P  36      -8.825 -65.067 114.450  0.00 97.00      PROA   
ATOM    561  CZ2 TRP P  36      -9.403 -61.844 115.359  0.00 97.00      PROA   
ATOM    562  HZ2 TRP P  36      -9.919 -61.273 116.116  0.00 97.00      PROA   
ATOM    563  CH2 TRP P  36      -9.455 -63.239 115.362  0.00 97.00      PROA   
ATOM    564  HH2 TRP P  36     -10.001 -63.750 116.142  0.00 97.00      PROA   
ATOM    565  C   TRP P  36      -4.657 -62.238 110.066  0.00 97.00      PROA   
ATOM    566  O   TRP P  36      -4.302 -61.628 109.066  0.00 97.00      PROA   
ATOM    567  N   PHE P  37      -4.642 -63.589 110.120  0.00 97.00      PROA   
ATOM    568  HN  PHE P  37      -4.871 -64.061 110.970  0.00 97.00      PROA   
ATOM    569  CA  PHE P  37      -4.171 -64.427 109.037  0.00 97.00      PROA   
ATOM    570  HA  PHE P  37      -4.156 -63.854 108.122  0.00 97.00      PROA   
ATOM    571  CB  PHE P  37      -2.760 -65.034 109.298  0.00 97.00      PROA   
ATOM    572  HB1 PHE P  37      -2.397 -65.568 108.394  0.00 97.00      PROA   
ATOM    573  HB2 PHE P  37      -2.799 -65.757 110.141  0.00 97.00      PROA   
ATOM    574  CG  PHE P  37      -1.753 -63.966 109.661  0.00 97.00      PROA   
ATOM    575  CD1 PHE P  37      -0.924 -63.401 108.676  0.00 97.00      PROA   
ATOM    576  HD1 PHE P  37      -1.014 -63.727 107.651  0.00 97.00      PROA   
ATOM    577  CE1 PHE P  37       0.007 -62.408 109.008  0.00 97.00      PROA   
ATOM    578  HE1 PHE P  37       0.632 -61.977 108.239  0.00 97.00      PROA   
ATOM    579  CZ  PHE P  37       0.120 -61.967 110.332  0.00 97.00      PROA   
ATOM    580  HZ  PHE P  37       0.826 -61.189 110.586  0.00 97.00      PROA   
ATOM    581  CD2 PHE P  37      -1.604 -63.536 110.994  0.00 97.00      PROA   
ATOM    582  HD2 PHE P  37      -2.231 -63.959 111.763  0.00 97.00      PROA   
ATOM    583  CE2 PHE P  37      -0.690 -62.530 111.325  0.00 97.00      PROA   
ATOM    584  HE2 PHE P  37      -0.624 -62.180 112.343  0.00 97.00      PROA   
ATOM    585  C   PHE P  37      -5.141 -65.578 108.856  0.00 97.00      PROA   
ATOM    586  O   PHE P  37      -5.571 -66.195 109.826  0.00 97.00      PROA   
ATOM    587  N   LEU P  38      -5.488 -65.901 107.585  0.00 97.00      PROA   
ATOM    588  HN  LEU P  38      -5.177 -65.333 106.824  0.00 97.00      PROA   
ATOM    589  CA  LEU P  38      -6.240 -67.080 107.205  0.00 97.00      PROA   
ATOM    590  HA  LEU P  38      -6.535 -67.635 108.081  0.00 97.00      PROA   
ATOM    591  CB  LEU P  38      -7.488 -66.774 106.334  0.00 97.00      PROA   
ATOM    592  HB1 LEU P  38      -7.990 -67.724 106.042  0.00 97.00      PROA   
ATOM    593  HB2 LEU P  38      -7.176 -66.247 105.404  0.00 97.00      PROA   
ATOM    594  CG  LEU P  38      -8.539 -65.888 107.031  0.00 97.00      PROA   
ATOM    595  HG  LEU P  38      -8.035 -64.934 107.292  0.00 97.00      PROA   
ATOM    596  CD1 LEU P  38      -9.713 -65.560 106.090  0.00 97.00      PROA   
ATOM    597 HD11 LEU P  38     -10.240 -66.493 105.799  0.00 97.00      PROA   
ATOM    598 HD12 LEU P  38      -9.350 -65.053 105.172  0.00 97.00      PROA   
ATOM    599 HD13 LEU P  38     -10.440 -64.894 106.602  0.00 97.00      PROA   
ATOM    600  CD2 LEU P  38      -9.067 -66.524 108.325  0.00 97.00      PROA   
ATOM    601 HD21 LEU P  38      -8.252 -66.696 109.057  0.00 97.00      PROA   
ATOM    602 HD22 LEU P  38      -9.558 -67.495 108.101  0.00 97.00      PROA   
ATOM    603 HD23 LEU P  38      -9.817 -65.850 108.787  0.00 97.00      PROA   
ATOM    604  C   LEU P  38      -5.326 -67.938 106.373  0.00 97.00      PROA   
ATOM    605  O   LEU P  38      -4.941 -67.547 105.275  0.00 97.00      PROA   
ATOM    606  N   ASN P  39      -4.945 -69.138 106.875  0.00 97.00      PROA   
ATOM    607  HN  ASN P  39      -5.312 -69.450 107.751  0.00 97.00      PROA   
ATOM    608  CA  ASN P  39      -4.085 -70.076 106.158  0.00 97.00      PROA   
ATOM    609  HA  ASN P  39      -3.865 -70.880 106.846  0.00 97.00      PROA   
ATOM    610  CB  ASN P  39      -4.787 -70.677 104.902  0.00 97.00      PROA   
ATOM    611  HB1 ASN P  39      -4.176 -71.502 104.478  0.00 97.00      PROA   
ATOM    612  HB2 ASN P  39      -4.910 -69.890 104.127  0.00 97.00      PROA   
ATOM    613  CG  ASN P  39      -6.159 -71.251 105.276  0.00 97.00      PROA   
ATOM    614  OD1 ASN P  39      -6.341 -71.816 106.355  0.00 97.00      PROA   
ATOM    615  ND2 ASN P  39      -7.168 -71.071 104.379  0.00 97.00      PROA   
ATOM    616 HD21 ASN P  39      -8.084 -71.383 104.628  0.00 97.00      PROA   
ATOM    617 HD22 ASN P  39      -6.995 -70.592 103.520  0.00 97.00      PROA   
ATOM    618  C   ASN P  39      -2.748 -69.455 105.758  0.00 97.00      PROA   
ATOM    619  O   ASN P  39      -2.254 -69.652 104.649  0.00 97.00      PROA   
ATOM    620  N   GLY P  40      -2.150 -68.648 106.666  0.00 97.00      PROA   
ATOM    621  HN  GLY P  40      -2.561 -68.558 107.569  0.00 97.00      PROA   
ATOM    622  CA  GLY P  40      -0.949 -67.865 106.400  0.00 97.00      PROA   
ATOM    623  HA1 GLY P  40      -0.295 -68.436 105.754  0.00 97.00      PROA   
ATOM    624  HA2 GLY P  40      -0.491 -67.658 107.356  0.00 97.00      PROA   
ATOM    625  C   GLY P  40      -1.189 -66.526 105.731  0.00 97.00      PROA   
ATOM    626  O   GLY P  40      -0.359 -65.627 105.851  0.00 97.00      PROA   
ATOM    627  N   THR P  41      -2.315 -66.338 105.006  0.00 97.00      PROA   
ATOM    628  HN  THR P  41      -3.006 -67.057 104.961  0.00 97.00      PROA   
ATOM    629  CA  THR P  41      -2.581 -65.129 104.231  0.00 97.00      PROA   
ATOM    630  HA  THR P  41      -1.640 -64.759 103.845  0.00 97.00      PROA   
ATOM    631  CB  THR P  41      -3.499 -65.374 103.037  0.00 97.00      PROA   
ATOM    632  HB  THR P  41      -4.470 -65.801 103.378  0.00 97.00      PROA   
ATOM    633  OG1 THR P  41      -2.889 -66.296 102.144  0.00 97.00      PROA   
ATOM    634  HG1 THR P  41      -2.712 -67.090 102.651  0.00 97.00      PROA   
ATOM    635  CG2 THR P  41      -3.769 -64.083 102.235  0.00 97.00      PROA   
ATOM    636 HG21 THR P  41      -2.811 -63.624 101.910  0.00 97.00      PROA   
ATOM    637 HG22 THR P  41      -4.343 -63.341 102.826  0.00 97.00      PROA   
ATOM    638 HG23 THR P  41      -4.362 -64.326 101.327  0.00 97.00      PROA   
ATOM    639  C   THR P  41      -3.183 -64.049 105.103  0.00 97.00      PROA   
ATOM    640  O   THR P  41      -4.227 -64.241 105.713  0.00 97.00      PROA   
ATOM    641  N   ALA P  42      -2.533 -62.867 105.180  0.00 97.00      PROA   
ATOM    642  HN  ALA P  42      -1.679 -62.727 104.685  0.00 97.00      PROA   
ATOM    643  CA  ALA P  42      -2.987 -61.742 105.973  0.00 97.00      PROA   
ATOM    644  HA  ALA P  42      -3.104 -62.106 106.982  0.00 97.00      PROA   
ATOM    645  CB  ALA P  42      -1.913 -60.638 105.999  0.00 97.00      PROA   
ATOM    646  HB1 ALA P  42      -1.749 -60.231 104.978  0.00 97.00      PROA   
ATOM    647  HB2 ALA P  42      -0.950 -61.059 106.362  0.00 97.00      PROA   
ATOM    648  HB3 ALA P  42      -2.207 -59.810 106.676  0.00 97.00      PROA   
ATOM    649  C   ALA P  42      -4.320 -61.130 105.543  0.00 97.00      PROA   
ATOM    650  O   ALA P  42      -4.555 -60.850 104.369  0.00 97.00      PROA   
ATOM    651  N   ILE P  43      -5.219 -60.869 106.523  0.00 97.00      PROA   
ATOM    652  HN  ILE P  43      -5.006 -61.123 107.465  0.00 97.00      PROA   
ATOM    653  CA  ILE P  43      -6.470 -60.157 106.323  0.00 97.00      PROA   
ATOM    654  HA  ILE P  43      -6.757 -60.262 105.287  0.00 97.00      PROA   
ATOM    655  CB  ILE P  43      -7.642 -60.633 107.204  0.00 97.00      PROA   
ATOM    656  HB  ILE P  43      -7.619 -60.112 108.190  0.00 97.00      PROA   
ATOM    657  CG2 ILE P  43      -8.977 -60.295 106.491  0.00 97.00      PROA   
ATOM    658 HG21 ILE P  43      -9.034 -60.825 105.517  0.00 97.00      PROA   
ATOM    659 HG22 ILE P  43      -9.093 -59.208 106.314  0.00 97.00      PROA   
ATOM    660 HG23 ILE P  43      -9.843 -60.614 107.103  0.00 97.00      PROA   
ATOM    661  CG1 ILE P  43      -7.574 -62.147 107.532  0.00 97.00      PROA   
ATOM    662 HG11 ILE P  43      -6.617 -62.380 108.041  0.00 97.00      PROA   
ATOM    663 HG12 ILE P  43      -7.605 -62.731 106.587  0.00 97.00      PROA   
ATOM    664  CD  ILE P  43      -8.710 -62.602 108.461  0.00 97.00      PROA   
ATOM    665  HD1 ILE P  43      -8.886 -61.857 109.266  0.00 97.00      PROA   
ATOM    666  HD2 ILE P  43      -8.461 -63.571 108.942  0.00 97.00      PROA   
ATOM    667  HD3 ILE P  43      -9.653 -62.737 107.890  0.00 97.00      PROA   
ATOM    668  C   ILE P  43      -6.184 -58.692 106.616  0.00 97.00      PROA   
ATOM    669  O   ILE P  43      -5.266 -58.360 107.362  0.00 97.00      PROA   
ATOM    670  N   GLN P  44      -6.986 -57.764 106.049  0.00 97.00      PROA   
ATOM    671  HN  GLN P  44      -7.699 -58.032 105.403  0.00 97.00      PROA   
ATOM    672  CA  GLN P  44      -6.847 -56.340 106.285  0.00 97.00      PROA   
ATOM    673  HA  GLN P  44      -5.798 -56.096 106.389  0.00 97.00      PROA   
ATOM    674  CB  GLN P  44      -7.434 -55.547 105.087  0.00 97.00      PROA   
ATOM    675  HB1 GLN P  44      -7.260 -54.462 105.264  0.00 97.00      PROA   
ATOM    676  HB2 GLN P  44      -8.535 -55.707 105.037  0.00 97.00      PROA   
ATOM    677  CG  GLN P  44      -6.836 -55.905 103.699  0.00 97.00      PROA   
ATOM    678  HG1 GLN P  44      -7.215 -55.176 102.950  0.00 97.00      PROA   
ATOM    679  HG2 GLN P  44      -7.166 -56.915 103.379  0.00 97.00      PROA   
ATOM    680  CD  GLN P  44      -5.303 -55.824 103.672  0.00 97.00      PROA   
ATOM    681  OE1 GLN P  44      -4.738 -54.738 103.504  0.00 97.00      PROA   
ATOM    682  NE2 GLN P  44      -4.604 -56.985 103.814  0.00 97.00      PROA   
ATOM    683 HE21 GLN P  44      -3.608 -56.926 103.798  0.00 97.00      PROA   
ATOM    684 HE22 GLN P  44      -5.075 -57.852 103.970  0.00 97.00      PROA   
ATOM    685  C   GLN P  44      -7.547 -55.922 107.580  0.00 97.00      PROA   
ATOM    686  O   GLN P  44      -7.414 -54.787 108.036  0.00 97.00      PROA   
ATOM    687  N   THR P  45      -8.291 -56.855 108.225  0.00 97.00      PROA   
ATOM    688  HN  THR P  45      -8.401 -57.754 107.811  0.00 97.00      PROA   
ATOM    689  CA  THR P  45      -8.964 -56.677 109.506  0.00 97.00      PROA   
ATOM    690  HA  THR P  45      -9.668 -55.865 109.391  0.00 97.00      PROA   
ATOM    691  CB  THR P  45      -9.727 -57.934 109.926  0.00 97.00      PROA   
ATOM    692  HB  THR P  45      -9.022 -58.784 110.086  0.00 97.00      PROA   
ATOM    693  OG1 THR P  45     -10.641 -58.309 108.906  0.00 97.00      PROA   
ATOM    694  HG1 THR P  45     -11.110 -59.075 109.245  0.00 97.00      PROA   
ATOM    695  CG2 THR P  45     -10.552 -57.694 111.204  0.00 97.00      PROA   
ATOM    696 HG21 THR P  45     -11.259 -56.853 111.039  0.00 97.00      PROA   
ATOM    697 HG22 THR P  45      -9.908 -57.465 112.076  0.00 97.00      PROA   
ATOM    698 HG23 THR P  45     -11.147 -58.595 111.459  0.00 97.00      PROA   
ATOM    699  C   THR P  45      -7.997 -56.325 110.624  0.00 97.00      PROA   
ATOM    700  O   THR P  45      -7.215 -57.166 111.052  0.00 97.00      PROA   
ATOM    701  N   SER P  46      -8.023 -55.069 111.130  0.00 97.00      PROA   
ATOM    702  HN  SER P  46      -8.567 -54.361 110.686  0.00 97.00      PROA   
ATOM    703  CA  SER P  46      -7.112 -54.646 112.186  0.00 97.00      PROA   
ATOM    704  HA  SER P  46      -6.273 -55.323 112.234  0.00 97.00      PROA   
ATOM    705  CB  SER P  46      -6.548 -53.234 111.902  0.00 97.00      PROA   
ATOM    706  HB1 SER P  46      -5.908 -52.892 112.744  0.00 97.00      PROA   
ATOM    707  HB2 SER P  46      -7.376 -52.504 111.772  0.00 97.00      PROA   
ATOM    708  OG  SER P  46      -5.729 -53.243 110.734  0.00 97.00      PROA   
ATOM    709  HG1 SER P  46      -6.230 -53.657 110.024  0.00 97.00      PROA   
ATOM    710  C   SER P  46      -7.744 -54.633 113.568  0.00 97.00      PROA   
ATOM    711  O   SER P  46      -7.050 -54.473 114.572  0.00 97.00      PROA   
ATOM    712  N   THR P  47      -9.077 -54.839 113.669  0.00 97.00      PROA   
ATOM    713  HN  THR P  47      -9.609 -54.988 112.841  0.00 97.00      PROA   
ATOM    714  CA  THR P  47      -9.790 -54.963 114.939  0.00 97.00      PROA   
ATOM    715  HA  THR P  47      -9.491 -54.101 115.512  0.00 97.00      PROA   
ATOM    716  CB  THR P  47     -11.322 -54.840 114.820  0.00 97.00      PROA   
ATOM    717  HB  THR P  47     -11.580 -53.781 114.596  0.00 97.00      PROA   
ATOM    718  OG1 THR P  47     -12.024 -55.225 116.001  0.00 97.00      PROA   
ATOM    719  HG1 THR P  47     -12.944 -55.312 115.741  0.00 97.00      PROA   
ATOM    720  CG2 THR P  47     -11.842 -55.722 113.676  0.00 97.00      PROA   
ATOM    721 HG21 THR P  47     -11.479 -56.763 113.798  0.00 97.00      PROA   
ATOM    722 HG22 THR P  47     -11.508 -55.336 112.693  0.00 97.00      PROA   
ATOM    723 HG23 THR P  47     -12.954 -55.744 113.672  0.00 97.00      PROA   
ATOM    724  C   THR P  47      -9.374 -56.220 115.712  0.00 97.00      PROA   
ATOM    725  O   THR P  47      -9.131 -57.242 115.075  0.00 97.00      PROA   
ATOM    726  N   PRO P  48      -9.311 -56.242 117.050  0.00 97.00      PROA   
ATOM    727  CD  PRO P  48      -9.056 -55.045 117.864  0.00 97.00      PROA   
ATOM    728  HD1 PRO P  48     -10.032 -54.638 118.206  0.00 97.00      PROA   
ATOM    729  HD2 PRO P  48      -8.485 -54.266 117.312  0.00 97.00      PROA   
ATOM    730  CA  PRO P  48      -9.016 -57.465 117.790  0.00 97.00      PROA   
ATOM    731  HA  PRO P  48      -8.144 -57.930 117.352  0.00 97.00      PROA   
ATOM    732  CB  PRO P  48      -8.773 -56.971 119.229  0.00 97.00      PROA   
ATOM    733  HB1 PRO P  48      -8.072 -57.629 119.779  0.00 97.00      PROA   
ATOM    734  HB2 PRO P  48      -9.727 -56.900 119.798  0.00 97.00      PROA   
ATOM    735  CG  PRO P  48      -8.228 -55.555 119.043  0.00 97.00      PROA   
ATOM    736  HG1 PRO P  48      -8.331 -54.929 119.952  0.00 97.00      PROA   
ATOM    737  HG2 PRO P  48      -7.157 -55.606 118.746  0.00 97.00      PROA   
ATOM    738  C   PRO P  48     -10.136 -58.487 117.803  0.00 97.00      PROA   
ATOM    739  O   PRO P  48      -9.933 -59.529 118.413  0.00 97.00      PROA   
ATOM    740  N   THR P  49     -11.298 -58.249 117.148  0.00 97.00      PROA   
ATOM    741  HN  THR P  49     -11.448 -57.378 116.689  0.00 97.00      PROA   
ATOM    742  CA  THR P  49     -12.337 -59.260 117.020  0.00 97.00      PROA   
ATOM    743  HA  THR P  49     -11.917 -60.205 117.323  0.00 97.00      PROA   
ATOM    744  CB  THR P  49     -13.566 -59.033 117.906  0.00 97.00      PROA   
ATOM    745  HB  THR P  49     -13.193 -58.726 118.908  0.00 97.00      PROA   
ATOM    746  OG1 THR P  49     -14.304 -60.236 118.082  0.00 97.00      PROA   
ATOM    747  HG1 THR P  49     -14.738 -60.142 118.938  0.00 97.00      PROA   
ATOM    748  CG2 THR P  49     -14.530 -57.945 117.400  0.00 97.00      PROA   
ATOM    749 HG21 THR P  49     -15.017 -58.255 116.451  0.00 97.00      PROA   
ATOM    750 HG22 THR P  49     -13.988 -56.991 117.240  0.00 97.00      PROA   
ATOM    751 HG23 THR P  49     -15.333 -57.777 118.151  0.00 97.00      PROA   
ATOM    752  C   THR P  49     -12.696 -59.398 115.560  0.00 97.00      PROA   
ATOM    753  O   THR P  49     -12.967 -58.426 114.861  0.00 97.00      PROA   
ATOM    754  N   TYR P  50     -12.698 -60.649 115.056  0.00 97.00      PROA   
ATOM    755  HN  TYR P  50     -12.448 -61.421 115.640  0.00 97.00      PROA   
ATOM    756  CA  TYR P  50     -13.074 -60.963 113.698  0.00 97.00      PROA   
ATOM    757  HA  TYR P  50     -13.037 -60.070 113.090  0.00 97.00      PROA   
ATOM    758  CB  TYR P  50     -12.137 -62.040 113.085  0.00 97.00      PROA   
ATOM    759  HB1 TYR P  50     -12.227 -63.011 113.618  0.00 97.00      PROA   
ATOM    760  HB2 TYR P  50     -11.086 -61.696 113.190  0.00 97.00      PROA   
ATOM    761  CG  TYR P  50     -12.406 -62.249 111.616  0.00 97.00      PROA   
ATOM    762  CD1 TYR P  50     -13.308 -63.232 111.173  0.00 97.00      PROA   
ATOM    763  HD1 TYR P  50     -13.833 -63.843 111.892  0.00 97.00      PROA   
ATOM    764  CE1 TYR P  50     -13.515 -63.444 109.803  0.00 97.00      PROA   
ATOM    765  HE1 TYR P  50     -14.187 -64.220 109.468  0.00 97.00      PROA   
ATOM    766  CZ  TYR P  50     -12.836 -62.661 108.865  0.00 97.00      PROA   
ATOM    767  OH  TYR P  50     -13.037 -62.876 107.486  0.00 97.00      PROA   
ATOM    768  HH  TYR P  50     -13.641 -63.617 107.390  0.00 97.00      PROA   
ATOM    769  CD2 TYR P  50     -11.711 -61.486 110.662  0.00 97.00      PROA   
ATOM    770  HD2 TYR P  50     -10.988 -60.756 110.992  0.00 97.00      PROA   
ATOM    771  CE2 TYR P  50     -11.940 -61.677 109.294  0.00 97.00      PROA   
ATOM    772  HE2 TYR P  50     -11.410 -61.087 108.563  0.00 97.00      PROA   
ATOM    773  C   TYR P  50     -14.500 -61.455 113.765  0.00 97.00      PROA   
ATOM    774  O   TYR P  50     -14.768 -62.521 114.306  0.00 97.00      PROA   
ATOM    775  N   HSD P  51     -15.455 -60.670 113.218  0.00 97.00      PROA   
ATOM    776  HN  HSD P  51     -15.208 -59.827 112.748  0.00 97.00      PROA   
ATOM    777  CA  HSD P  51     -16.872 -60.915 113.386  0.00 97.00      PROA   
ATOM    778  HA  HSD P  51     -17.034 -61.652 114.159  0.00 97.00      PROA   
ATOM    779  CB  HSD P  51     -17.613 -59.616 113.808  0.00 97.00      PROA   
ATOM    780  HB1 HSD P  51     -17.392 -58.807 113.078  0.00 97.00      PROA   
ATOM    781  HB2 HSD P  51     -17.193 -59.298 114.788  0.00 97.00      PROA   
ATOM    782  ND1 HSD P  51     -20.005 -59.701 112.908  0.00 97.00      PROA   
ATOM    783  HD1 HSD P  51     -19.769 -59.744 111.935  0.00 97.00      PROA   
ATOM    784  CG  HSD P  51     -19.111 -59.731 113.960  0.00 97.00      PROA   
ATOM    785  CE1 HSD P  51     -21.248 -59.677 113.444  0.00 97.00      PROA   
ATOM    786  HE1 HSD P  51     -22.150 -59.660 112.833  0.00 97.00      PROA   
ATOM    787  NE2 HSD P  51     -21.221 -59.677 114.762  0.00 97.00      PROA   
ATOM    788  CD2 HSD P  51     -19.875 -59.704 115.087  0.00 97.00      PROA   
ATOM    789  HD2 HSD P  51     -19.569 -59.681 116.126  0.00 97.00      PROA   
ATOM    790  C   HSD P  51     -17.479 -61.450 112.116  0.00 97.00      PROA   
ATOM    791  O   HSD P  51     -17.647 -60.730 111.134  0.00 97.00      PROA   
ATOM    792  N   ILE P  52     -17.881 -62.739 112.134  0.00 97.00      PROA   
ATOM    793  HN  ILE P  52     -17.709 -63.332 112.920  0.00 97.00      PROA   
ATOM    794  CA  ILE P  52     -18.620 -63.361 111.062  0.00 97.00      PROA   
ATOM    795  HA  ILE P  52     -18.441 -62.834 110.135  0.00 97.00      PROA   
ATOM    796  CB  ILE P  52     -18.218 -64.816 110.855  0.00 97.00      PROA   
ATOM    797  HB  ILE P  52     -18.311 -65.353 111.822  0.00 97.00      PROA   
ATOM    798  CG2 ILE P  52     -19.144 -65.516 109.842  0.00 97.00      PROA   
ATOM    799 HG21 ILE P  52     -19.126 -64.992 108.864  0.00 97.00      PROA   
ATOM    800 HG22 ILE P  52     -20.189 -65.584 110.206  0.00 97.00      PROA   
ATOM    801 HG23 ILE P  52     -18.784 -66.552 109.675  0.00 97.00      PROA   
ATOM    802  CG1 ILE P  52     -16.740 -64.913 110.403  0.00 97.00      PROA   
ATOM    803 HG11 ILE P  52     -16.126 -64.142 110.913  0.00 97.00      PROA   
ATOM    804 HG12 ILE P  52     -16.699 -64.703 109.311  0.00 97.00      PROA   
ATOM    805  CD  ILE P  52     -16.100 -66.278 110.675  0.00 97.00      PROA   
ATOM    806  HD1 ILE P  52     -16.678 -67.087 110.182  0.00 97.00      PROA   
ATOM    807  HD2 ILE P  52     -16.050 -66.483 111.765  0.00 97.00      PROA   
ATOM    808  HD3 ILE P  52     -15.070 -66.299 110.268  0.00 97.00      PROA   
ATOM    809  C   ILE P  52     -20.083 -63.236 111.423  0.00 97.00      PROA   
ATOM    810  O   ILE P  52     -20.580 -63.889 112.338  0.00 97.00      PROA   
ATOM    811  N   THR P  53     -20.810 -62.350 110.706  0.00 97.00      PROA   
ATOM    812  HN  THR P  53     -20.357 -61.777 110.027  0.00 97.00      PROA   
ATOM    813  CA  THR P  53     -22.226 -62.085 110.923  0.00 97.00      PROA   
ATOM    814  HA  THR P  53     -22.338 -61.784 111.956  0.00 97.00      PROA   
ATOM    815  CB  THR P  53     -22.748 -60.964 110.030  0.00 97.00      PROA   
ATOM    816  HB  THR P  53     -22.748 -61.283 108.962  0.00 97.00      PROA   
ATOM    817  OG1 THR P  53     -21.909 -59.824 110.146  0.00 97.00      PROA   
ATOM    818  HG1 THR P  53     -22.323 -59.144 109.609  0.00 97.00      PROA   
ATOM    819  CG2 THR P  53     -24.169 -60.533 110.445  0.00 97.00      PROA   
ATOM    820 HG21 THR P  53     -24.180 -60.231 111.514  0.00 97.00      PROA   
ATOM    821 HG22 THR P  53     -24.900 -61.353 110.300  0.00 97.00      PROA   
ATOM    822 HG23 THR P  53     -24.504 -59.667 109.833  0.00 97.00      PROA   
ATOM    823  C   THR P  53     -23.082 -63.316 110.719  0.00 97.00      PROA   
ATOM    824  O   THR P  53     -23.989 -63.583 111.507  0.00 97.00      PROA   
ATOM    825  N   SER P  54     -22.789 -64.103 109.661  0.00 97.00      PROA   
ATOM    826  HN  SER P  54     -22.009 -63.900 109.076  0.00 97.00      PROA   
ATOM    827  CA  SER P  54     -23.569 -65.265 109.304  0.00 97.00      PROA   
ATOM    828  HA  SER P  54     -23.791 -65.822 110.204  0.00 97.00      PROA   
ATOM    829  CB  SER P  54     -24.861 -64.935 108.497  0.00 97.00      PROA   
ATOM    830  HB1 SER P  54     -25.434 -65.862 108.285  0.00 97.00      PROA   
ATOM    831  HB2 SER P  54     -24.600 -64.459 107.528  0.00 97.00      PROA   
ATOM    832  OG  SER P  54     -25.710 -64.026 109.191  0.00 97.00      PROA   
ATOM    833  HG1 SER P  54     -25.839 -64.395 110.069  0.00 97.00      PROA   
ATOM    834  C   SER P  54     -22.680 -66.091 108.408  0.00 97.00      PROA   
ATOM    835  O   SER P  54     -22.404 -65.700 107.278  0.00 97.00      PROA   
ATOM    836  N   ALA P  55     -22.172 -67.239 108.909  0.00 97.00      PROA   
ATOM    837  HN  ALA P  55     -22.411 -67.529 109.837  0.00 97.00      PROA   
ATOM    838  CA  ALA P  55     -21.097 -68.004 108.304  0.00 97.00      PROA   
ATOM    839  HA  ALA P  55     -20.261 -67.329 108.244  0.00 97.00      PROA   
ATOM    840  CB  ALA P  55     -20.695 -69.166 109.232  0.00 97.00      PROA   
ATOM    841  HB1 ALA P  55     -21.531 -69.889 109.344  0.00 97.00      PROA   
ATOM    842  HB2 ALA P  55     -20.452 -68.770 110.244  0.00 97.00      PROA   
ATOM    843  HB3 ALA P  55     -19.802 -69.697 108.844  0.00 97.00      PROA   
ATOM    844  C   ALA P  55     -21.303 -68.540 106.892  0.00 97.00      PROA   
ATOM    845  O   ALA P  55     -22.355 -69.069 106.546  0.00 97.00      PROA   
ATOM    846  N   SER P  56     -20.246 -68.424 106.048  0.00 97.00      PROA   
ATOM    847  HN  SER P  56     -19.429 -67.931 106.350  0.00 97.00      PROA   
ATOM    848  CA  SER P  56     -20.156 -68.996 104.715  0.00 97.00      PROA   
ATOM    849  HA  SER P  56     -21.136 -69.337 104.419  0.00 97.00      PROA   
ATOM    850  CB  SER P  56     -19.659 -67.994 103.632  0.00 97.00      PROA   
ATOM    851  HB1 SER P  56     -20.307 -67.093 103.661  0.00 97.00      PROA   
ATOM    852  HB2 SER P  56     -19.750 -68.445 102.620  0.00 97.00      PROA   
ATOM    853  OG  SER P  56     -18.312 -67.572 103.837  0.00 97.00      PROA   
ATOM    854  HG1 SER P  56     -17.974 -67.319 102.968  0.00 97.00      PROA   
ATOM    855  C   SER P  56     -19.252 -70.213 104.752  0.00 97.00      PROA   
ATOM    856  O   SER P  56     -18.588 -70.487 105.746  0.00 97.00      PROA   
ATOM    857  N   GLU P  57     -19.213 -70.998 103.649  0.00 97.00      PROA   
ATOM    858  HN  GLU P  57     -19.735 -70.758 102.834  0.00 97.00      PROA   
ATOM    859  CA  GLU P  57     -18.339 -72.149 103.482  0.00 97.00      PROA   
ATOM    860  HA  GLU P  57     -18.535 -72.856 104.277  0.00 97.00      PROA   
ATOM    861  CB  GLU P  57     -18.597 -72.785 102.085  0.00 97.00      PROA   
ATOM    862  HB1 GLU P  57     -17.946 -73.673 101.946  0.00 97.00      PROA   
ATOM    863  HB2 GLU P  57     -18.297 -72.030 101.318  0.00 97.00      PROA   
ATOM    864  CG  GLU P  57     -20.070 -73.145 101.737  0.00 97.00      PROA   
ATOM    865  HG1 GLU P  57     -20.101 -73.374 100.646  0.00 97.00      PROA   
ATOM    866  HG2 GLU P  57     -20.743 -72.281 101.910  0.00 97.00      PROA   
ATOM    867  CD  GLU P  57     -20.663 -74.359 102.461  0.00 97.00      PROA   
ATOM    868  OE1 GLU P  57     -20.861 -75.402 101.784  0.00 97.00      PROA   
ATOM    869  OE2 GLU P  57     -21.005 -74.242 103.667  0.00 97.00      PROA   
ATOM    870  C   GLU P  57     -16.873 -71.708 103.548  0.00 97.00      PROA   
ATOM    871  O   GLU P  57     -16.018 -72.320 104.181  0.00 97.00      PROA   
ATOM    872  N   ASP P  58     -16.617 -70.571 102.881  0.00 97.00      PROA   
ATOM    873  HN  ASP P  58     -17.374 -70.173 102.367  0.00 97.00      PROA   
ATOM    874  CA  ASP P  58     -15.394 -69.862 102.601  0.00 97.00      PROA   
ATOM    875  HA  ASP P  58     -14.664 -70.592 102.288  0.00 97.00      PROA   
ATOM    876  CB  ASP P  58     -15.627 -68.875 101.400  0.00 97.00      PROA   
ATOM    877  HB1 ASP P  58     -15.321 -69.406 100.469  0.00 97.00      PROA   
ATOM    878  HB2 ASP P  58     -15.006 -67.963 101.489  0.00 97.00      PROA   
ATOM    879  CG  ASP P  58     -17.097 -68.469 101.170  0.00 97.00      PROA   
ATOM    880  OD1 ASP P  58     -17.944 -69.353 100.868  0.00 97.00      PROA   
ATOM    881  OD2 ASP P  58     -17.386 -67.249 101.274  0.00 97.00      PROA   
ATOM    882  C   ASP P  58     -14.762 -69.177 103.810  0.00 97.00      PROA   
ATOM    883  O   ASP P  58     -13.562 -68.901 103.797  0.00 97.00      PROA   
ATOM    884  N   ASP P  59     -15.515 -68.964 104.916  0.00 97.00      PROA   
ATOM    885  HN  ASP P  59     -16.510 -69.019 104.863  0.00 97.00      PROA   
ATOM    886  CA  ASP P  59     -14.985 -68.642 106.237  0.00 97.00      PROA   
ATOM    887  HA  ASP P  59     -14.419 -67.721 106.159  0.00 97.00      PROA   
ATOM    888  CB  ASP P  59     -16.152 -68.462 107.250  0.00 97.00      PROA   
ATOM    889  HB1 ASP P  59     -15.781 -68.507 108.296  0.00 97.00      PROA   
ATOM    890  HB2 ASP P  59     -16.903 -69.265 107.110  0.00 97.00      PROA   
ATOM    891  CG  ASP P  59     -16.842 -67.103 107.127  0.00 97.00      PROA   
ATOM    892  OD1 ASP P  59     -16.133 -66.067 107.038  0.00 97.00      PROA   
ATOM    893  OD2 ASP P  59     -18.089 -67.082 107.269  0.00 97.00      PROA   
ATOM    894  C   ASP P  59     -14.027 -69.709 106.795  0.00 97.00      PROA   
ATOM    895  O   ASP P  59     -13.193 -69.417 107.646  0.00 97.00      PROA   
ATOM    896  N   SER P  60     -14.121 -70.980 106.339  0.00 97.00      PROA   
ATOM    897  HN  SER P  60     -14.806 -71.180 105.643  0.00 97.00      PROA   
ATOM    898  CA  SER P  60     -13.290 -72.099 106.793  0.00 97.00      PROA   
ATOM    899  HA  SER P  60     -13.455 -72.189 107.859  0.00 97.00      PROA   
ATOM    900  CB  SER P  60     -13.663 -73.451 106.133  0.00 97.00      PROA   
ATOM    901  HB1 SER P  60     -13.047 -74.273 106.557  0.00 97.00      PROA   
ATOM    902  HB2 SER P  60     -13.491 -73.402 105.036  0.00 97.00      PROA   
ATOM    903  OG  SER P  60     -15.025 -73.785 106.354  0.00 97.00      PROA   
ATOM    904  HG1 SER P  60     -15.535 -73.270 105.720  0.00 97.00      PROA   
ATOM    905  C   SER P  60     -11.785 -71.950 106.571  0.00 97.00      PROA   
ATOM    906  O   SER P  60     -11.332 -71.480 105.529  0.00 97.00      PROA   
ATOM    907  N   GLY P  61     -10.961 -72.410 107.545  0.00 97.00      PROA   
ATOM    908  HN  GLY P  61     -11.340 -72.837 108.366  0.00 97.00      PROA   
ATOM    909  CA  GLY P  61      -9.512 -72.312 107.445  0.00 97.00      PROA   
ATOM    910  HA1 GLY P  61      -9.247 -71.446 106.854  0.00 97.00      PROA   
ATOM    911  HA2 GLY P  61      -9.140 -73.244 107.047  0.00 97.00      PROA   
ATOM    912  C   GLY P  61      -8.904 -72.097 108.794  0.00 97.00      PROA   
ATOM    913  O   GLY P  61      -9.604 -72.042 109.796  0.00 97.00      PROA   
ATOM    914  N   GLU P  62      -7.560 -71.960 108.864  0.00 97.00      PROA   
ATOM    915  HN  GLU P  62      -6.991 -72.009 108.043  0.00 97.00      PROA   
ATOM    916  CA  GLU P  62      -6.876 -71.712 110.113  0.00 97.00      PROA   
ATOM    917  HA  GLU P  62      -7.499 -72.076 110.908  0.00 97.00      PROA   
ATOM    918  CB  GLU P  62      -5.544 -72.485 110.277  0.00 97.00      PROA   
ATOM    919  HB1 GLU P  62      -5.762 -73.551 110.038  0.00 97.00      PROA   
ATOM    920  HB2 GLU P  62      -5.265 -72.431 111.354  0.00 97.00      PROA   
ATOM    921  CG  GLU P  62      -4.346 -72.062 109.409  0.00 97.00      PROA   
ATOM    922  HG1 GLU P  62      -4.204 -70.961 109.414  0.00 97.00      PROA   
ATOM    923  HG2 GLU P  62      -4.488 -72.405 108.363  0.00 97.00      PROA   
ATOM    924  CD  GLU P  62      -3.069 -72.694 109.949  0.00 97.00      PROA   
ATOM    925  OE1 GLU P  62      -3.093 -73.880 110.358  0.00 97.00      PROA   
ATOM    926  OE2 GLU P  62      -2.039 -71.985 109.953  0.00 97.00      PROA   
ATOM    927  C   GLU P  62      -6.726 -70.238 110.380  0.00 97.00      PROA   
ATOM    928  O   GLU P  62      -6.173 -69.471 109.598  0.00 97.00      PROA   
ATOM    929  N   TYR P  63      -7.266 -69.823 111.543  0.00 97.00      PROA   
ATOM    930  HN  TYR P  63      -7.713 -70.484 112.143  0.00 97.00      PROA   
ATOM    931  CA  TYR P  63      -7.289 -68.464 112.022  0.00 97.00      PROA   
ATOM    932  HA  TYR P  63      -7.210 -67.787 111.181  0.00 97.00      PROA   
ATOM    933  CB  TYR P  63      -8.581 -68.154 112.826  0.00 97.00      PROA   
ATOM    934  HB1 TYR P  63      -8.458 -67.258 113.469  0.00 97.00      PROA   
ATOM    935  HB2 TYR P  63      -8.835 -69.020 113.469  0.00 97.00      PROA   
ATOM    936  CG  TYR P  63      -9.749 -67.918 111.904  0.00 97.00      PROA   
ATOM    937  CD1 TYR P  63     -10.311 -68.970 111.159  0.00 97.00      PROA   
ATOM    938  HD1 TYR P  63      -9.921 -69.971 111.257  0.00 97.00      PROA   
ATOM    939  CE1 TYR P  63     -11.357 -68.731 110.262  0.00 97.00      PROA   
ATOM    940  HE1 TYR P  63     -11.745 -69.543 109.667  0.00 97.00      PROA   
ATOM    941  CZ  TYR P  63     -11.890 -67.442 110.140  0.00 97.00      PROA   
ATOM    942  OH  TYR P  63     -12.910 -67.163 109.209  0.00 97.00      PROA   
ATOM    943  HH  TYR P  63     -13.024 -67.939 108.650  0.00 97.00      PROA   
ATOM    944  CD2 TYR P  63     -10.314 -66.635 111.793  0.00 97.00      PROA   
ATOM    945  HD2 TYR P  63      -9.914 -65.816 112.372  0.00 97.00      PROA   
ATOM    946  CE2 TYR P  63     -11.382 -66.402 110.923  0.00 97.00      PROA   
ATOM    947  HE2 TYR P  63     -11.784 -65.408 110.817  0.00 97.00      PROA   
ATOM    948  C   TYR P  63      -6.092 -68.241 112.906  0.00 97.00      PROA   
ATOM    949  O   TYR P  63      -5.763 -69.071 113.750  0.00 97.00      PROA   
ATOM    950  N   ARG P  64      -5.383 -67.108 112.713  0.00 97.00      PROA   
ATOM    951  HN  ARG P  64      -5.595 -66.489 111.960  0.00 97.00      PROA   
ATOM    952  CA  ARG P  64      -4.229 -66.794 113.528  0.00 97.00      PROA   
ATOM    953  HA  ARG P  64      -4.356 -67.211 114.518  0.00 97.00      PROA   
ATOM    954  CB  ARG P  64      -2.889 -67.264 112.899  0.00 97.00      PROA   
ATOM    955  HB1 ARG P  64      -2.173 -67.441 113.731  0.00 97.00      PROA   
ATOM    956  HB2 ARG P  64      -2.447 -66.480 112.243  0.00 97.00      PROA   
ATOM    957  CG  ARG P  64      -3.015 -68.526 112.022  0.00 97.00      PROA   
ATOM    958  HG1 ARG P  64      -3.607 -68.281 111.114  0.00 97.00      PROA   
ATOM    959  HG2 ARG P  64      -3.567 -69.323 112.569  0.00 97.00      PROA   
ATOM    960  CD  ARG P  64      -1.674 -69.087 111.567  0.00 97.00      PROA   
ATOM    961  HD1 ARG P  64      -0.990 -68.290 111.209  0.00 97.00      PROA   
ATOM    962  HD2 ARG P  64      -1.826 -69.823 110.756  0.00 97.00      PROA   
ATOM    963  NE  ARG P  64      -1.083 -69.726 112.778  0.00 97.00      PROA   
ATOM    964  HE  ARG P  64      -1.465 -69.499 113.673  0.00 97.00      PROA   
ATOM    965  CZ  ARG P  64      -0.245 -70.776 112.758  0.00 97.00      PROA   
ATOM    966  NH1 ARG P  64      -0.079 -71.566 111.693  0.00 97.00      PROA   
ATOM    967 HH11 ARG P  64      -0.803 -71.537 111.002  0.00 97.00      PROA   
ATOM    968 HH12 ARG P  64       0.346 -72.453 111.829  0.00 97.00      PROA   
ATOM    969  NH2 ARG P  64       0.404 -71.069 113.893  0.00 97.00      PROA   
ATOM    970 HH21 ARG P  64       0.302 -70.425 114.650  0.00 97.00      PROA   
ATOM    971 HH22 ARG P  64       1.065 -71.810 113.888  0.00 97.00      PROA   
ATOM    972  C   ARG P  64      -4.181 -65.294 113.626  0.00 97.00      PROA   
ATOM    973  O   ARG P  64      -4.653 -64.596 112.737  0.00 97.00      PROA   
ATOM    974  N   CYS P  65      -3.590 -64.747 114.710  0.00 97.00      PROA   
ATOM    975  HN  CYS P  65      -3.360 -65.292 115.513  0.00 97.00      PROA   
ATOM    976  CA  CYS P  65      -3.337 -63.328 114.792  0.00 97.00      PROA   
ATOM    977  HA  CYS P  65      -3.241 -62.952 113.787  0.00 97.00      PROA   
ATOM    978  CB  CYS P  65      -4.493 -62.573 115.489  0.00 97.00      PROA   
ATOM    979  HB1 CYS P  65      -5.369 -62.632 114.804  0.00 97.00      PROA   
ATOM    980  HB2 CYS P  65      -4.258 -61.497 115.617  0.00 97.00      PROA   
ATOM    981  SG  CYS P  65      -4.970 -63.333 117.067  0.00 97.00      PROA   
ATOM    982  C   CYS P  65      -2.016 -63.017 115.461  0.00 97.00      PROA   
ATOM    983  O   CYS P  65      -1.409 -63.841 116.137  0.00 97.00      PROA   
ATOM    984  N   GLN P  66      -1.531 -61.777 115.241  0.00 97.00      PROA   
ATOM    985  HN  GLN P  66      -2.019 -61.170 114.615  0.00 97.00      PROA   
ATOM    986  CA  GLN P  66      -0.338 -61.240 115.852  0.00 97.00      PROA   
ATOM    987  HA  GLN P  66       0.022 -61.910 116.621  0.00 97.00      PROA   
ATOM    988  CB  GLN P  66       0.756 -61.018 114.756  0.00 97.00      PROA   
ATOM    989  HB1 GLN P  66       0.530 -60.131 114.133  0.00 97.00      PROA   
ATOM    990  HB2 GLN P  66       0.680 -61.909 114.088  0.00 97.00      PROA   
ATOM    991  CG  GLN P  66       2.210 -60.978 115.279  0.00 97.00      PROA   
ATOM    992  HG1 GLN P  66       2.313 -61.797 116.023  0.00 97.00      PROA   
ATOM    993  HG2 GLN P  66       2.440 -60.022 115.785  0.00 97.00      PROA   
ATOM    994  CD  GLN P  66       3.271 -61.282 114.204  0.00 97.00      PROA   
ATOM    995  OE1 GLN P  66       4.007 -62.254 114.361  0.00 97.00      PROA   
ATOM    996  NE2 GLN P  66       3.378 -60.483 113.114  0.00 97.00      PROA   
ATOM    997 HE21 GLN P  66       4.024 -60.728 112.392  0.00 97.00      PROA   
ATOM    998 HE22 GLN P  66       2.769 -59.699 112.990  0.00 97.00      PROA   
ATOM    999  C   GLN P  66      -0.813 -59.944 116.497  0.00 97.00      PROA   
ATOM   1000  O   GLN P  66      -1.198 -59.001 115.808  0.00 97.00      PROA   
ATOM   1001  N   ARG P  67      -0.830 -59.875 117.856  0.00 97.00      PROA   
ATOM   1002  HN  ARG P  67      -0.570 -60.658 118.416  0.00 97.00      PROA   
ATOM   1003  CA  ARG P  67      -1.304 -58.712 118.595  0.00 97.00      PROA   
ATOM   1004  HA  ARG P  67      -1.791 -58.009 117.933  0.00 97.00      PROA   
ATOM   1005  CB  ARG P  67      -2.300 -59.132 119.715  0.00 97.00      PROA   
ATOM   1006  HB1 ARG P  67      -2.460 -58.311 120.447  0.00 97.00      PROA   
ATOM   1007  HB2 ARG P  67      -1.849 -59.984 120.274  0.00 97.00      PROA   
ATOM   1008  CG  ARG P  67      -3.677 -59.580 119.199  0.00 97.00      PROA   
ATOM   1009  HG1 ARG P  67      -4.162 -60.191 119.996  0.00 97.00      PROA   
ATOM   1010  HG2 ARG P  67      -3.538 -60.241 118.317  0.00 97.00      PROA   
ATOM   1011  CD  ARG P  67      -4.614 -58.430 118.805  0.00 97.00      PROA   
ATOM   1012  HD1 ARG P  67      -5.452 -58.810 118.186  0.00 97.00      PROA   
ATOM   1013  HD2 ARG P  67      -4.080 -57.644 118.229  0.00 97.00      PROA   
ATOM   1014  NE  ARG P  67      -5.235 -57.897 120.054  0.00 97.00      PROA   
ATOM   1015  HE  ARG P  67      -5.862 -58.492 120.557  0.00 97.00      PROA   
ATOM   1016  CZ  ARG P  67      -4.999 -56.684 120.582  0.00 97.00      PROA   
ATOM   1017  NH1 ARG P  67      -4.220 -55.773 119.992  0.00 97.00      PROA   
ATOM   1018 HH11 ARG P  67      -3.916 -55.916 119.054  0.00 97.00      PROA   
ATOM   1019 HH12 ARG P  67      -4.171 -54.863 120.402  0.00 97.00      PROA   
ATOM   1020  NH2 ARG P  67      -5.592 -56.354 121.741  0.00 97.00      PROA   
ATOM   1021 HH21 ARG P  67      -6.173 -57.021 122.195  0.00 97.00      PROA   
ATOM   1022 HH22 ARG P  67      -5.398 -55.458 122.140  0.00 97.00      PROA   
ATOM   1023  C   ARG P  67      -0.163 -57.999 119.284  0.00 97.00      PROA   
ATOM   1024  O   ARG P  67       0.221 -58.400 120.378  0.00 97.00      PROA   
ATOM   1025  N   GLY P  68       0.358 -56.895 118.681  0.00 97.00      PROA   
ATOM   1026  HN  GLY P  68      -0.012 -56.624 117.794  0.00 97.00      PROA   
ATOM   1027  CA  GLY P  68       1.322 -55.943 119.247  0.00 97.00      PROA   
ATOM   1028  HA1 GLY P  68       0.786 -55.359 119.981  0.00 97.00      PROA   
ATOM   1029  HA2 GLY P  68       1.667 -55.334 118.424  0.00 97.00      PROA   
ATOM   1030  C   GLY P  68       2.572 -56.452 119.942  0.00 97.00      PROA   
ATOM   1031  O   GLY P  68       3.246 -55.689 120.633  0.00 97.00      PROA   
ATOM   1032  N   LEU P  69       2.902 -57.749 119.802  0.00 97.00      PROA   
ATOM   1033  HN  LEU P  69       2.335 -58.329 119.226  0.00 97.00      PROA   
ATOM   1034  CA  LEU P  69       3.835 -58.425 120.673  0.00 97.00      PROA   
ATOM   1035  HA  LEU P  69       4.587 -57.731 121.026  0.00 97.00      PROA   
ATOM   1036  CB  LEU P  69       3.105 -59.123 121.854  0.00 97.00      PROA   
ATOM   1037  HB1 LEU P  69       3.790 -59.819 122.386  0.00 97.00      PROA   
ATOM   1038  HB2 LEU P  69       2.259 -59.706 121.424  0.00 97.00      PROA   
ATOM   1039  CG  LEU P  69       2.484 -58.206 122.930  0.00 97.00      PROA   
ATOM   1040  HG  LEU P  69       1.813 -57.467 122.436  0.00 97.00      PROA   
ATOM   1041  CD1 LEU P  69       1.613 -59.040 123.887  0.00 97.00      PROA   
ATOM   1042 HD11 LEU P  69       2.230 -59.810 124.399  0.00 97.00      PROA   
ATOM   1043 HD12 LEU P  69       0.796 -59.546 123.329  0.00 97.00      PROA   
ATOM   1044 HD13 LEU P  69       1.164 -58.380 124.656  0.00 97.00      PROA   
ATOM   1045  CD2 LEU P  69       3.556 -57.436 123.718  0.00 97.00      PROA   
ATOM   1046 HD21 LEU P  69       4.126 -56.763 123.046  0.00 97.00      PROA   
ATOM   1047 HD22 LEU P  69       4.262 -58.145 124.200  0.00 97.00      PROA   
ATOM   1048 HD23 LEU P  69       3.078 -56.821 124.509  0.00 97.00      PROA   
ATOM   1049  C   LEU P  69       4.522 -59.512 119.884  0.00 97.00      PROA   
ATOM   1050  O   LEU P  69       3.938 -60.092 118.971  0.00 97.00      PROA   
ATOM   1051  N   SER P  70       5.790 -59.827 120.244  0.00 97.00      PROA   
ATOM   1052  HN  SER P  70       6.223 -59.339 121.001  0.00 97.00      PROA   
ATOM   1053  CA  SER P  70       6.623 -60.868 119.655  0.00 97.00      PROA   
ATOM   1054  HA  SER P  70       6.927 -60.482 118.693  0.00 97.00      PROA   
ATOM   1055  CB  SER P  70       7.921 -61.075 120.482  0.00 97.00      PROA   
ATOM   1056  HB1 SER P  70       8.532 -60.149 120.391  0.00 97.00      PROA   
ATOM   1057  HB2 SER P  70       8.528 -61.922 120.096  0.00 97.00      PROA   
ATOM   1058  OG  SER P  70       7.621 -61.269 121.864  0.00 97.00      PROA   
ATOM   1059  HG1 SER P  70       8.455 -61.293 122.342  0.00 97.00      PROA   
ATOM   1060  C   SER P  70       5.953 -62.216 119.381  0.00 97.00      PROA   
ATOM   1061  O   SER P  70       5.424 -62.863 120.277  0.00 97.00      PROA   
ATOM   1062  N   GLY P  71       5.979 -62.680 118.109  0.00 97.00      PROA   
ATOM   1063  HN  GLY P  71       6.460 -62.150 117.415  0.00 97.00      PROA   
ATOM   1064  CA  GLY P  71       5.327 -63.911 117.664  0.00 97.00      PROA   
ATOM   1065  HA1 GLY P  71       5.514 -64.677 118.404  0.00 97.00      PROA   
ATOM   1066  HA2 GLY P  71       5.761 -64.163 116.710  0.00 97.00      PROA   
ATOM   1067  C   GLY P  71       3.822 -63.830 117.475  0.00 97.00      PROA   
ATOM   1068  O   GLY P  71       3.129 -63.019 118.079  0.00 97.00      PROA   
ATOM   1069  N   ARG P  72       3.279 -64.722 116.612  0.00 97.00      PROA   
ATOM   1070  HN  ARG P  72       3.869 -65.367 116.137  0.00 97.00      PROA   
ATOM   1071  CA  ARG P  72       1.873 -64.841 116.270  0.00 97.00      PROA   
ATOM   1072  HA  ARG P  72       1.317 -64.052 116.762  0.00 97.00      PROA   
ATOM   1073  CB  ARG P  72       1.577 -64.768 114.738  0.00 97.00      PROA   
ATOM   1074  HB1 ARG P  72       1.980 -63.810 114.352  0.00 97.00      PROA   
ATOM   1075  HB2 ARG P  72       0.474 -64.704 114.600  0.00 97.00      PROA   
ATOM   1076  CG  ARG P  72       2.046 -65.933 113.822  0.00 97.00      PROA   
ATOM   1077  HG1 ARG P  72       1.815 -65.633 112.772  0.00 97.00      PROA   
ATOM   1078  HG2 ARG P  72       1.426 -66.828 114.044  0.00 97.00      PROA   
ATOM   1079  CD  ARG P  72       3.523 -66.362 113.869  0.00 97.00      PROA   
ATOM   1080  HD1 ARG P  72       3.763 -67.014 113.000  0.00 97.00      PROA   
ATOM   1081  HD2 ARG P  72       3.744 -66.905 114.814  0.00 97.00      PROA   
ATOM   1082  NE  ARG P  72       4.338 -65.114 113.794  0.00 97.00      PROA   
ATOM   1083  HE  ARG P  72       3.861 -64.240 113.869  0.00 97.00      PROA   
ATOM   1084  CZ  ARG P  72       5.682 -65.040 113.863  0.00 97.00      PROA   
ATOM   1085  NH1 ARG P  72       6.498 -66.092 113.757  0.00 97.00      PROA   
ATOM   1086 HH11 ARG P  72       6.113 -66.976 113.522  0.00 97.00      PROA   
ATOM   1087 HH12 ARG P  72       7.481 -65.933 113.808  0.00 97.00      PROA   
ATOM   1088  NH2 ARG P  72       6.213 -63.817 114.038  0.00 97.00      PROA   
ATOM   1089 HH21 ARG P  72       5.567 -63.056 114.110  0.00 97.00      PROA   
ATOM   1090 HH22 ARG P  72       7.195 -63.680 113.986  0.00 97.00      PROA   
ATOM   1091  C   ARG P  72       1.366 -66.163 116.800  0.00 97.00      PROA   
ATOM   1092  O   ARG P  72       2.136 -67.067 117.114  0.00 97.00      PROA   
ATOM   1093  N   SER P  73       0.025 -66.251 116.935  0.00 97.00      PROA   
ATOM   1094  HN  SER P  73      -0.522 -65.440 116.728  0.00 97.00      PROA   
ATOM   1095  CA  SER P  73      -0.803 -67.365 117.347  0.00 97.00      PROA   
ATOM   1096  HA  SER P  73      -0.672 -67.421 118.419  0.00 97.00      PROA   
ATOM   1097  CB  SER P  73      -2.302 -67.045 117.088  0.00 97.00      PROA   
ATOM   1098  HB1 SER P  73      -2.958 -67.919 116.904  0.00 97.00      PROA   
ATOM   1099  HB2 SER P  73      -2.360 -66.416 116.181  0.00 97.00      PROA   
ATOM   1100  OG  SER P  73      -2.861 -66.343 118.187  0.00 97.00      PROA   
ATOM   1101  HG1 SER P  73      -3.084 -67.029 118.827  0.00 97.00      PROA   
ATOM   1102  C   SER P  73      -0.559 -68.781 116.872  0.00 97.00      PROA   
ATOM   1103  O   SER P  73       0.098 -69.087 115.883  0.00 97.00      PROA   
ATOM   1104  N   ASP P  74      -1.251 -69.648 117.631  0.00 97.00      PROA   
ATOM   1105  HN  ASP P  74      -1.646 -69.276 118.472  0.00 97.00      PROA   
ATOM   1106  CA  ASP P  74      -1.909 -70.896 117.352  0.00 97.00      PROA   
ATOM   1107  HA  ASP P  74      -1.172 -71.659 117.534  0.00 97.00      PROA   
ATOM   1108  CB  ASP P  74      -3.067 -71.064 118.406  0.00 97.00      PROA   
ATOM   1109  HB1 ASP P  74      -2.633 -71.509 119.330  0.00 97.00      PROA   
ATOM   1110  HB2 ASP P  74      -3.859 -71.748 118.046  0.00 97.00      PROA   
ATOM   1111  CG  ASP P  74      -3.719 -69.734 118.850  0.00 97.00      PROA   
ATOM   1112  OD1 ASP P  74      -3.024 -68.902 119.495  0.00 97.00      PROA   
ATOM   1113  OD2 ASP P  74      -4.925 -69.538 118.557  0.00 97.00      PROA   
ATOM   1114  C   ASP P  74      -2.462 -71.055 115.924  0.00 97.00      PROA   
ATOM   1115  O   ASP P  74      -2.786 -70.069 115.263  0.00 97.00      PROA   
ATOM   1116  N   PRO P  75      -2.565 -72.269 115.387  0.00 97.00      PROA   
ATOM   1117  CD  PRO P  75      -1.786 -73.435 115.816  0.00 97.00      PROA   
ATOM   1118  HD1 PRO P  75      -2.177 -73.806 116.788  0.00 97.00      PROA   
ATOM   1119  HD2 PRO P  75      -0.712 -73.160 115.915  0.00 97.00      PROA   
ATOM   1120  CA  PRO P  75      -3.412 -72.570 114.244  0.00 97.00      PROA   
ATOM   1121  HA  PRO P  75      -3.532 -71.727 113.578  0.00 97.00      PROA   
ATOM   1122  CB  PRO P  75      -2.633 -73.710 113.565  0.00 97.00      PROA   
ATOM   1123  HB1 PRO P  75      -1.844 -73.265 112.921  0.00 97.00      PROA   
ATOM   1124  HB2 PRO P  75      -3.258 -74.358 112.920  0.00 97.00      PROA   
ATOM   1125  CG  PRO P  75      -1.967 -74.485 114.714  0.00 97.00      PROA   
ATOM   1126  HG1 PRO P  75      -2.661 -75.277 115.069  0.00 97.00      PROA   
ATOM   1127  HG2 PRO P  75      -1.012 -74.952 114.402  0.00 97.00      PROA   
ATOM   1128  C   PRO P  75      -4.789 -73.049 114.686  0.00 97.00      PROA   
ATOM   1129  O   PRO P  75      -5.023 -74.257 114.704  0.00 97.00      PROA   
ATOM   1130  N   ILE P  76      -5.757 -72.161 115.018  0.00 97.00      PROA   
ATOM   1131  HN  ILE P  76      -5.593 -71.177 115.067  0.00 97.00      PROA   
ATOM   1132  CA  ILE P  76      -7.110 -72.646 115.275  0.00 97.00      PROA   
ATOM   1133  HA  ILE P  76      -7.038 -73.624 115.729  0.00 97.00      PROA   
ATOM   1134  CB  ILE P  76      -7.925 -71.857 116.294  0.00 97.00      PROA   
ATOM   1135  HB  ILE P  76      -8.970 -72.251 116.301  0.00 97.00      PROA   
ATOM   1136  CG2 ILE P  76      -7.336 -72.126 117.698  0.00 97.00      PROA   
ATOM   1137 HG21 ILE P  76      -6.305 -71.722 117.767  0.00 97.00      PROA   
ATOM   1138 HG22 ILE P  76      -7.307 -73.212 117.921  0.00 97.00      PROA   
ATOM   1139 HG23 ILE P  76      -7.952 -71.623 118.472  0.00 97.00      PROA   
ATOM   1140  CG1 ILE P  76      -7.978 -70.344 115.999  0.00 97.00      PROA   
ATOM   1141 HG11 ILE P  76      -7.543 -70.140 115.002  0.00 97.00      PROA   
ATOM   1142 HG12 ILE P  76      -7.347 -69.816 116.746  0.00 97.00      PROA   
ATOM   1143  CD  ILE P  76      -9.403 -69.785 116.029  0.00 97.00      PROA   
ATOM   1144  HD1 ILE P  76      -9.861 -69.925 117.029  0.00 97.00      PROA   
ATOM   1145  HD2 ILE P  76     -10.034 -70.294 115.268  0.00 97.00      PROA   
ATOM   1146  HD3 ILE P  76      -9.387 -68.702 115.792  0.00 97.00      PROA   
ATOM   1147  C   ILE P  76      -7.857 -72.850 113.963  0.00 97.00      PROA   
ATOM   1148  O   ILE P  76      -8.366 -71.927 113.331  0.00 97.00      PROA   
ATOM   1149  N   GLN P  77      -7.904 -74.122 113.513  0.00 97.00      PROA   
ATOM   1150  HN  GLN P  77      -7.399 -74.830 114.001  0.00 97.00      PROA   
ATOM   1151  CA  GLN P  77      -8.444 -74.507 112.229  0.00 97.00      PROA   
ATOM   1152  HA  GLN P  77      -8.250 -73.724 111.520  0.00 97.00      PROA   
ATOM   1153  CB  GLN P  77      -7.726 -75.786 111.716  0.00 97.00      PROA   
ATOM   1154  HB1 GLN P  77      -7.922 -75.871 110.625  0.00 97.00      PROA   
ATOM   1155  HB2 GLN P  77      -8.137 -76.695 112.208  0.00 97.00      PROA   
ATOM   1156  CG  GLN P  77      -6.195 -75.753 111.980  0.00 97.00      PROA   
ATOM   1157  HG1 GLN P  77      -5.983 -75.991 113.044  0.00 97.00      PROA   
ATOM   1158  HG2 GLN P  77      -5.791 -74.742 111.781  0.00 97.00      PROA   
ATOM   1159  CD  GLN P  77      -5.453 -76.792 111.132  0.00 97.00      PROA   
ATOM   1160  OE1 GLN P  77      -5.833 -77.967 111.118  0.00 97.00      PROA   
ATOM   1161  NE2 GLN P  77      -4.363 -76.370 110.429  0.00 97.00      PROA   
ATOM   1162 HE21 GLN P  77      -4.031 -75.425 110.496  0.00 97.00      PROA   
ATOM   1163 HE22 GLN P  77      -3.873 -77.029 109.863  0.00 97.00      PROA   
ATOM   1164  C   GLN P  77      -9.952 -74.683 112.332  0.00 97.00      PROA   
ATOM   1165  O   GLN P  77     -10.435 -75.617 112.964  0.00 97.00      PROA   
ATOM   1166  N   LEU P  78     -10.716 -73.750 111.707  0.00 97.00      PROA   
ATOM   1167  HN  LEU P  78     -10.267 -73.042 111.163  0.00 97.00      PROA   
ATOM   1168  CA  LEU P  78     -12.155 -73.576 111.793  0.00 97.00      PROA   
ATOM   1169  HA  LEU P  78     -12.514 -74.024 112.708  0.00 97.00      PROA   
ATOM   1170  CB  LEU P  78     -12.487 -72.056 111.764  0.00 97.00      PROA   
ATOM   1171  HB1 LEU P  78     -12.141 -71.647 110.789  0.00 97.00      PROA   
ATOM   1172  HB2 LEU P  78     -11.887 -71.549 112.553  0.00 97.00      PROA   
ATOM   1173  CG  LEU P  78     -13.969 -71.653 111.956  0.00 97.00      PROA   
ATOM   1174  HG  LEU P  78     -14.619 -72.332 111.360  0.00 97.00      PROA   
ATOM   1175  CD1 LEU P  78     -14.391 -71.751 113.430  0.00 97.00      PROA   
ATOM   1176 HD11 LEU P  78     -13.809 -71.021 114.031  0.00 97.00      PROA   
ATOM   1177 HD12 LEU P  78     -14.200 -72.765 113.827  0.00 97.00      PROA   
ATOM   1178 HD13 LEU P  78     -15.471 -71.520 113.541  0.00 97.00      PROA   
ATOM   1179  CD2 LEU P  78     -14.225 -70.225 111.437  0.00 97.00      PROA   
ATOM   1180 HD21 LEU P  78     -13.987 -70.157 110.355  0.00 97.00      PROA   
ATOM   1181 HD22 LEU P  78     -13.590 -69.497 111.987  0.00 97.00      PROA   
ATOM   1182 HD23 LEU P  78     -15.289 -69.945 111.580  0.00 97.00      PROA   
ATOM   1183  C   LEU P  78     -12.844 -74.237 110.615  0.00 97.00      PROA   
ATOM   1184  O   LEU P  78     -12.411 -74.091 109.475  0.00 97.00      PROA   
ATOM   1185  N   GLU P  79     -13.945 -74.986 110.869  0.00 97.00      PROA   
ATOM   1186  HN  GLU P  79     -14.264 -75.127 111.804  0.00 97.00      PROA   
ATOM   1187  CA  GLU P  79     -14.654 -75.738 109.853  0.00 97.00      PROA   
ATOM   1188  HA  GLU P  79     -14.218 -75.564 108.878  0.00 97.00      PROA   
ATOM   1189  CB  GLU P  79     -14.610 -77.256 110.172  0.00 97.00      PROA   
ATOM   1190  HB1 GLU P  79     -15.211 -77.815 109.423  0.00 97.00      PROA   
ATOM   1191  HB2 GLU P  79     -15.092 -77.390 111.167  0.00 97.00      PROA   
ATOM   1192  CG  GLU P  79     -13.183 -77.860 110.189  0.00 97.00      PROA   
ATOM   1193  HG1 GLU P  79     -12.435 -77.085 110.459  0.00 97.00      PROA   
ATOM   1194  HG2 GLU P  79     -12.921 -78.252 109.184  0.00 97.00      PROA   
ATOM   1195  CD  GLU P  79     -13.027 -78.966 111.236  0.00 97.00      PROA   
ATOM   1196  OE1 GLU P  79     -13.402 -78.726 112.414  0.00 97.00      PROA   
ATOM   1197  OE2 GLU P  79     -12.463 -80.038 110.894  0.00 97.00      PROA   
ATOM   1198  C   GLU P  79     -16.109 -75.319 109.786  0.00 97.00      PROA   
ATOM   1199  O   GLU P  79     -16.821 -75.316 110.787  0.00 97.00      PROA   
ATOM   1200  N   VAL P  80     -16.599 -75.002 108.564  0.00  0.00      PROA   
ATOM   1201  HN  VAL P  80     -16.018 -75.021 107.754  0.00  0.00      PROA   
ATOM   1202  CA  VAL P  80     -17.975 -74.631 108.324  0.00  0.00      PROA   
ATOM   1203  HA  VAL P  80     -18.500 -74.611 109.262  0.00  0.00      PROA   
ATOM   1204  CB  VAL P  80     -18.172 -73.268 107.667  0.00  0.00      PROA   
ATOM   1205  HB  VAL P  80     -17.775 -73.263 106.628  0.00  0.00      PROA   
ATOM   1206  CG1 VAL P  80     -19.681 -72.934 107.632  0.00  0.00      PROA   
ATOM   1207 HG11 VAL P  80     -20.118 -73.051 108.645  0.00  0.00      PROA   
ATOM   1208 HG12 VAL P  80     -20.224 -73.599 106.928  0.00  0.00      PROA   
ATOM   1209 HG13 VAL P  80     -19.847 -71.887 107.311  0.00  0.00      PROA   
ATOM   1210  CG2 VAL P  80     -17.394 -72.212 108.484  0.00  0.00      PROA   
ATOM   1211 HG21 VAL P  80     -16.299 -72.379 108.419  0.00  0.00      PROA   
ATOM   1212 HG22 VAL P  80     -17.697 -72.249 109.550  0.00  0.00      PROA   
ATOM   1213 HG23 VAL P  80     -17.610 -71.196 108.096  0.00  0.00      PROA   
ATOM   1214  C   VAL P  80     -18.534 -75.747 107.480  0.00  0.00      PROA   
ATOM   1215  O   VAL P  80     -17.859 -76.258 106.587  0.00  0.00      PROA   
ATOM   1216  N   HSD P  81     -19.774 -76.182 107.805  0.00  0.00      PROA   
ATOM   1217  HN  HSD P  81     -20.314 -75.709 108.497  0.00  0.00      PROA   
ATOM   1218  CA  HSD P  81     -20.350 -77.414 107.332  0.00  0.00      PROA   
ATOM   1219  HA  HSD P  81     -19.791 -77.777 106.480  0.00  0.00      PROA   
ATOM   1220  CB  HSD P  81     -20.399 -78.506 108.428  0.00  0.00      PROA   
ATOM   1221  HB1 HSD P  81     -20.874 -79.436 108.049  0.00  0.00      PROA   
ATOM   1222  HB2 HSD P  81     -21.001 -78.138 109.289  0.00  0.00      PROA   
ATOM   1223  ND1 HSD P  81     -18.146 -79.687 108.287  0.00  0.00      PROA   
ATOM   1224  HD1 HSD P  81     -18.263 -80.065 107.367  0.00  0.00      PROA   
ATOM   1225  CG  HSD P  81     -19.039 -78.869 108.946  0.00  0.00      PROA   
ATOM   1226  CE1 HSD P  81     -17.107 -79.894 109.134  0.00  0.00      PROA   
ATOM   1227  HE1 HSD P  81     -16.247 -80.508 108.874  0.00  0.00      PROA   
ATOM   1228  NE2 HSD P  81     -17.275 -79.278 110.288  0.00  0.00      PROA   
ATOM   1229  CD2 HSD P  81     -18.492 -78.634 110.169  0.00  0.00      PROA   
ATOM   1230  HD2 HSD P  81     -18.885 -78.057 110.995  0.00  0.00      PROA   
ATOM   1231  C   HSD P  81     -21.756 -77.154 106.884  0.00  0.00      PROA   
ATOM   1232  O   HSD P  81     -22.323 -76.086 107.111  0.00  0.00      PROA   
ATOM   1233  N   ARG P  82     -22.329 -78.168 106.203  0.00  0.00      PROA   
ATOM   1234  HN  ARG P  82     -21.828 -79.015 106.039  0.00  0.00      PROA   
ATOM   1235  CA  ARG P  82     -23.681 -78.170 105.724  0.00  0.00      PROA   
ATOM   1236  HA  ARG P  82     -24.310 -77.627 106.417  0.00  0.00      PROA   
ATOM   1237  CB  ARG P  82     -23.827 -77.629 104.274  0.00  0.00      PROA   
ATOM   1238  HB1 ARG P  82     -23.302 -76.651 104.218  0.00  0.00      PROA   
ATOM   1239  HB2 ARG P  82     -24.908 -77.439 104.088  0.00  0.00      PROA   
ATOM   1240  CG  ARG P  82     -23.296 -78.552 103.153  0.00  0.00      PROA   
ATOM   1241  HG1 ARG P  82     -23.899 -79.486 103.110  0.00  0.00      PROA   
ATOM   1242  HG2 ARG P  82     -22.249 -78.839 103.398  0.00  0.00      PROA   
ATOM   1243  CD  ARG P  82     -23.303 -77.935 101.744  0.00  0.00      PROA   
ATOM   1244  HD1 ARG P  82     -22.964 -78.695 101.007  0.00  0.00      PROA   
ATOM   1245  HD2 ARG P  82     -22.617 -77.070 101.689  0.00  0.00      PROA   
ATOM   1246  NE  ARG P  82     -24.696 -77.529 101.360  0.00  0.00      PROA   
ATOM   1247  HE  ARG P  82     -25.322 -78.245 101.052  0.00  0.00      PROA   
ATOM   1248  CZ  ARG P  82     -25.153 -76.248 101.400  0.00  0.00      PROA   
ATOM   1249  NH1 ARG P  82     -24.376 -75.217 101.807  0.00  0.00      PROA   
ATOM   1250 HH11 ARG P  82     -24.747 -74.289 101.831  0.00  0.00      PROA   
ATOM   1251 HH12 ARG P  82     -23.431 -75.386 102.089  0.00  0.00      PROA   
ATOM   1252  NH2 ARG P  82     -26.431 -75.999 101.023  0.00  0.00      PROA   
ATOM   1253 HH21 ARG P  82     -26.786 -75.064 101.050  0.00  0.00      PROA   
ATOM   1254 HH22 ARG P  82     -27.020 -76.750 100.726  0.00  0.00      PROA   
ATOM   1255  C   ARG P  82     -24.050 -79.625 105.742  0.00  0.00      PROA   
ATOM   1256  O   ARG P  82     -23.216 -80.496 105.994  0.00  0.00      PROA   
ATOM   1257  N   GLY P  83     -25.338 -79.912 105.466  0.00  0.00      PROA   
ATOM   1258  HN  GLY P  83     -26.002 -79.193 105.279  0.00  0.00      PROA   
ATOM   1259  CA  GLY P  83     -25.829 -81.254 105.326  0.00  0.00      PROA   
ATOM   1260  HA1 GLY P  83     -25.327 -81.911 106.024  0.00  0.00      PROA   
ATOM   1261  HA2 GLY P  83     -25.742 -81.539 104.287  0.00  0.00      PROA   
ATOM   1262  C   GLY P  83     -27.259 -81.158 105.712  0.00  0.00      PROA   
ATOM   1263  O   GLY P  83     -27.575 -81.000 106.889  0.00  0.00      PROA   
ATOM   1264  N   TRP P  84     -28.158 -81.246 104.703  0.00  0.00      PROA   
ATOM   1265  HN  TRP P  84     -27.854 -81.418 103.769  0.00  0.00      PROA   
ATOM   1266  CA  TRP P  84     -29.577 -81.022 104.841  0.00  0.00      PROA   
ATOM   1267  HA  TRP P  84     -29.670 -80.063 105.331  0.00  0.00      PROA   
ATOM   1268  CB  TRP P  84     -30.326 -80.931 103.487  0.00  0.00      PROA   
ATOM   1269  HB1 TRP P  84     -31.424 -80.891 103.662  0.00  0.00      PROA   
ATOM   1270  HB2 TRP P  84     -30.113 -81.843 102.889  0.00  0.00      PROA   
ATOM   1271  CG  TRP P  84     -29.957 -79.712 102.700  0.00  0.00      PROA   
ATOM   1272  CD1 TRP P  84     -29.320 -79.643 101.489  0.00  0.00      PROA   
ATOM   1273  HD1 TRP P  84     -29.011 -80.493 100.900  0.00  0.00      PROA   
ATOM   1274  NE1 TRP P  84     -29.131 -78.332 101.141  0.00  0.00      PROA   
ATOM   1275  HE1 TRP P  84     -28.687 -78.023 100.328  0.00  0.00      PROA   
ATOM   1276  CE2 TRP P  84     -29.634 -77.519 102.117  0.00  0.00      PROA   
ATOM   1277  CD2 TRP P  84     -30.167 -78.354 103.124  0.00  0.00      PROA   
ATOM   1278  CE3 TRP P  84     -30.748 -77.778 104.255  0.00  0.00      PROA   
ATOM   1279  HE3 TRP P  84     -31.169 -78.383 105.043  0.00  0.00      PROA   
ATOM   1280  CZ3 TRP P  84     -30.771 -76.387 104.369  0.00  0.00      PROA   
ATOM   1281  HZ3 TRP P  84     -31.208 -75.934 105.248  0.00  0.00      PROA   
ATOM   1282  CZ2 TRP P  84     -29.669 -76.133 102.223  0.00  0.00      PROA   
ATOM   1283  HZ2 TRP P  84     -29.264 -75.490 101.457  0.00  0.00      PROA   
ATOM   1284  CH2 TRP P  84     -30.238 -75.578 103.370  0.00  0.00      PROA   
ATOM   1285  HH2 TRP P  84     -30.267 -74.503 103.483  0.00  0.00      PROA   
ATOM   1286  C   TRP P  84     -30.267 -81.998 105.747  0.00  0.00      PROA   
ATOM   1287  O   TRP P  84     -31.204 -81.605 106.437  0.00  0.00      PROA   
ATOM   1288  N   LEU P  85     -29.815 -83.274 105.783  0.00  0.00      PROA   
ATOM   1289  HN  LEU P  85     -29.063 -83.585 105.208  0.00  0.00      PROA   
ATOM   1290  CA  LEU P  85     -30.334 -84.236 106.723  0.00  0.00      PROA   
ATOM   1291  HA  LEU P  85     -30.866 -83.717 107.504  0.00  0.00      PROA   
ATOM   1292  CB  LEU P  85     -31.260 -85.322 106.122  0.00  0.00      PROA   
ATOM   1293  HB1 LEU P  85     -31.516 -86.089 106.889  0.00  0.00      PROA   
ATOM   1294  HB2 LEU P  85     -30.719 -85.835 105.296  0.00  0.00      PROA   
ATOM   1295  CG  LEU P  85     -32.601 -84.789 105.571  0.00  0.00      PROA   
ATOM   1296  HG  LEU P  85     -32.373 -84.009 104.810  0.00  0.00      PROA   
ATOM   1297  CD1 LEU P  85     -33.362 -85.917 104.865  0.00  0.00      PROA   
ATOM   1298 HD11 LEU P  85     -33.713 -86.673 105.596  0.00  0.00      PROA   
ATOM   1299 HD12 LEU P  85     -32.698 -86.423 104.136  0.00  0.00      PROA   
ATOM   1300 HD13 LEU P  85     -34.242 -85.500 104.331  0.00  0.00      PROA   
ATOM   1301  CD2 LEU P  85     -33.498 -84.157 106.650  0.00  0.00      PROA   
ATOM   1302 HD21 LEU P  85     -32.991 -83.303 107.136  0.00  0.00      PROA   
ATOM   1303 HD22 LEU P  85     -33.753 -84.907 107.429  0.00  0.00      PROA   
ATOM   1304 HD23 LEU P  85     -34.439 -83.786 106.193  0.00  0.00      PROA   
ATOM   1305  C   LEU P  85     -29.185 -84.923 107.387  0.00  0.00      PROA   
ATOM   1306  O   LEU P  85     -28.054 -84.936 106.902  0.00  0.00      PROA   
ATOM   1307  N   LEU P  86     -29.507 -85.497 108.559  0.00  0.00      PROA   
ATOM   1308  HN  LEU P  86     -30.444 -85.444 108.897  0.00  0.00      PROA   
ATOM   1309  CA  LEU P  86     -28.623 -86.216 109.419  0.00  0.00      PROA   
ATOM   1310  HA  LEU P  86     -27.905 -86.759 108.820  0.00  0.00      PROA   
ATOM   1311  CB  LEU P  86     -27.942 -85.296 110.466  0.00  0.00      PROA   
ATOM   1312  HB1 LEU P  86     -28.727 -84.745 111.030  0.00  0.00      PROA   
ATOM   1313  HB2 LEU P  86     -27.346 -84.539 109.909  0.00  0.00      PROA   
ATOM   1314  CG  LEU P  86     -26.995 -85.984 111.482  0.00  0.00      PROA   
ATOM   1315  HG  LEU P  86     -27.594 -86.707 112.083  0.00  0.00      PROA   
ATOM   1316  CD1 LEU P  86     -25.861 -86.774 110.796  0.00  0.00      PROA   
ATOM   1317 HD11 LEU P  86     -25.253 -86.097 110.160  0.00  0.00      PROA   
ATOM   1318 HD12 LEU P  86     -26.272 -87.584 110.159  0.00  0.00      PROA   
ATOM   1319 HD13 LEU P  86     -25.198 -87.233 111.559  0.00  0.00      PROA   
ATOM   1320  CD2 LEU P  86     -26.429 -84.955 112.481  0.00  0.00      PROA   
ATOM   1321 HD21 LEU P  86     -27.256 -84.429 113.003  0.00  0.00      PROA   
ATOM   1322 HD22 LEU P  86     -25.809 -84.203 111.949  0.00  0.00      PROA   
ATOM   1323 HD23 LEU P  86     -25.799 -85.463 113.241  0.00  0.00      PROA   
ATOM   1324  C   LEU P  86     -29.551 -87.179 110.095  0.00  0.00      PROA   
ATOM   1325  O   LEU P  86     -30.733 -86.898 110.271  0.00  0.00      PROA   
ATOM   1326  N   LEU P  87     -29.028 -88.358 110.472  0.00 97.00      PROA   
ATOM   1327  HN  LEU P  87     -28.065 -88.544 110.306  0.00 97.00      PROA   
ATOM   1328  CA  LEU P  87     -29.775 -89.394 111.137  0.00 97.00      PROA   
ATOM   1329  HA  LEU P  87     -30.818 -89.122 111.215  0.00 97.00      PROA   
ATOM   1330  CB  LEU P  87     -29.670 -90.736 110.378  0.00 97.00      PROA   
ATOM   1331  HB1 LEU P  87     -28.596 -91.003 110.261  0.00 97.00      PROA   
ATOM   1332  HB2 LEU P  87     -30.085 -90.598 109.354  0.00 97.00      PROA   
ATOM   1333  CG  LEU P  87     -30.403 -91.920 111.043  0.00 97.00      PROA   
ATOM   1334  HG  LEU P  87     -30.027 -92.033 112.085  0.00 97.00      PROA   
ATOM   1335  CD1 LEU P  87     -31.924 -91.708 111.113  0.00 97.00      PROA   
ATOM   1336 HD11 LEU P  87     -32.336 -91.550 110.094  0.00 97.00      PROA   
ATOM   1337 HD12 LEU P  87     -32.165 -90.825 111.737  0.00 97.00      PROA   
ATOM   1338 HD13 LEU P  87     -32.414 -92.598 111.560  0.00 97.00      PROA   
ATOM   1339  CD2 LEU P  87     -30.078 -93.229 110.315  0.00 97.00      PROA   
ATOM   1340 HD21 LEU P  87     -28.980 -93.387 110.265  0.00 97.00      PROA   
ATOM   1341 HD22 LEU P  87     -30.484 -93.206 109.282  0.00 97.00      PROA   
ATOM   1342 HD23 LEU P  87     -30.535 -94.076 110.867  0.00 97.00      PROA   
ATOM   1343  C   LEU P  87     -29.217 -89.536 112.532  0.00 97.00      PROA   
ATOM   1344  O   LEU P  87     -28.098 -89.999 112.739  0.00 97.00      PROA   
ATOM   1345  N   GLN P  88     -30.011 -89.140 113.544  0.00 97.00      PROA   
ATOM   1346  HN  GLN P  88     -30.926 -88.777 113.366  0.00 97.00      PROA   
ATOM   1347  CA  GLN P  88     -29.620 -89.173 114.930  0.00 97.00      PROA   
ATOM   1348  HA  GLN P  88     -28.554 -89.006 114.997  0.00 97.00      PROA   
ATOM   1349  CB  GLN P  88     -30.344 -88.065 115.737  0.00 97.00      PROA   
ATOM   1350  HB1 GLN P  88     -29.963 -88.093 116.779  0.00 97.00      PROA   
ATOM   1351  HB2 GLN P  88     -31.435 -88.279 115.754  0.00 97.00      PROA   
ATOM   1352  CG  GLN P  88     -30.119 -86.646 115.169  0.00 97.00      PROA   
ATOM   1353  HG1 GLN P  88     -30.491 -86.581 114.125  0.00 97.00      PROA   
ATOM   1354  HG2 GLN P  88     -29.033 -86.417 115.163  0.00 97.00      PROA   
ATOM   1355  CD  GLN P  88     -30.891 -85.595 115.983  0.00 97.00      PROA   
ATOM   1356  OE1 GLN P  88     -32.123 -85.622 116.054  0.00 97.00      PROA   
ATOM   1357  NE2 GLN P  88     -30.149 -84.612 116.567  0.00 97.00      PROA   
ATOM   1358 HE21 GLN P  88     -30.623 -83.812 116.931  0.00 97.00      PROA   
ATOM   1359 HE22 GLN P  88     -29.155 -84.614 116.474  0.00 97.00      PROA   
ATOM   1360  C   GLN P  88     -29.942 -90.541 115.504  0.00 97.00      PROA   
ATOM   1361  O   GLN P  88     -31.082 -90.991 115.474  0.00 97.00      PROA   
ATOM   1362  N   VAL P  89     -28.916 -91.257 116.018  0.00 97.00      PROA   
ATOM   1363  HN  VAL P  89     -27.994 -90.883 116.010  0.00 97.00      PROA   
ATOM   1364  CA  VAL P  89     -29.036 -92.641 116.442  0.00 97.00      PROA   
ATOM   1365  HA  VAL P  89     -30.062 -92.970 116.347  0.00 97.00      PROA   
ATOM   1366  CB  VAL P  89     -28.158 -93.551 115.584  0.00 97.00      PROA   
ATOM   1367  HB  VAL P  89     -27.099 -93.203 115.629  0.00 97.00      PROA   
ATOM   1368  CG1 VAL P  89     -28.213 -95.017 116.054  0.00 97.00      PROA   
ATOM   1369 HG11 VAL P  89     -29.262 -95.374 116.102  0.00 97.00      PROA   
ATOM   1370 HG12 VAL P  89     -27.734 -95.149 117.044  0.00 97.00      PROA   
ATOM   1371 HG13 VAL P  89     -27.662 -95.644 115.325  0.00 97.00      PROA   
ATOM   1372  CG2 VAL P  89     -28.629 -93.460 114.117  0.00 97.00      PROA   
ATOM   1373 HG21 VAL P  89     -28.408 -92.461 113.689  0.00 97.00      PROA   
ATOM   1374 HG22 VAL P  89     -29.721 -93.643 114.047  0.00 97.00      PROA   
ATOM   1375 HG23 VAL P  89     -28.107 -94.220 113.499  0.00 97.00      PROA   
ATOM   1376  C   VAL P  89     -28.657 -92.760 117.906  0.00 97.00      PROA   
ATOM   1377  O   VAL P  89     -27.685 -92.152 118.352  0.00 97.00      PROA   
ATOM   1378  N   SER P  90     -29.436 -93.558 118.689  0.00 97.00      PROA   
ATOM   1379  HN  SER P  90     -30.262 -93.957 118.296  0.00 97.00      PROA   
ATOM   1380  CA  SER P  90     -29.244 -93.776 120.123  0.00 97.00      PROA   
ATOM   1381  HA  SER P  90     -29.373 -92.819 120.610  0.00 97.00      PROA   
ATOM   1382  CB  SER P  90     -30.279 -94.766 120.720  0.00 97.00      PROA   
ATOM   1383  HB1 SER P  90     -30.096 -94.903 121.809  0.00 97.00      PROA   
ATOM   1384  HB2 SER P  90     -30.207 -95.760 120.234  0.00 97.00      PROA   
ATOM   1385  OG  SER P  90     -31.604 -94.267 120.601  0.00 97.00      PROA   
ATOM   1386  HG1 SER P  90     -31.764 -94.066 119.671  0.00 97.00      PROA   
ATOM   1387  C   SER P  90     -27.878 -94.309 120.530  0.00 97.00      PROA   
ATOM   1388  O   SER P  90     -27.285 -93.807 121.483  0.00 97.00      PROA   
ATOM   1389  N   SER P  91     -27.335 -95.327 119.820  0.00 97.00      PROA   
ATOM   1390  HN  SER P  91     -27.821 -95.740 119.056  0.00 97.00      PROA   
ATOM   1391  CA  SER P  91     -25.992 -95.815 120.081  0.00 97.00      PROA   
ATOM   1392  HA  SER P  91     -25.351 -94.943 120.076  0.00 97.00      PROA   
ATOM   1393  CB  SER P  91     -25.801 -96.543 121.441  0.00 97.00      PROA   
ATOM   1394  HB1 SER P  91     -25.053 -97.361 121.400  0.00 97.00      PROA   
ATOM   1395  HB2 SER P  91     -26.764 -96.987 121.773  0.00 97.00      PROA   
ATOM   1396  OG  SER P  91     -25.344 -95.614 122.418  0.00 97.00      PROA   
ATOM   1397  HG1 SER P  91     -26.019 -94.928 122.469  0.00 97.00      PROA   
ATOM   1398  C   SER P  91     -25.485 -96.652 118.936  0.00 97.00      PROA   
ATOM   1399  O   SER P  91     -26.243 -97.092 118.077  0.00 97.00      PROA   
ATOM   1400  N   ARG P  92     -24.146 -96.858 118.885  0.00 97.00      PROA   
ATOM   1401  HN  ARG P  92     -23.554 -96.488 119.598  0.00 97.00      PROA   
ATOM   1402  CA  ARG P  92     -23.475 -97.523 117.781  0.00 97.00      PROA   
ATOM   1403  HA  ARG P  92     -23.971 -97.251 116.857  0.00 97.00      PROA   
ATOM   1404  CB  ARG P  92     -21.984 -97.085 117.713  0.00 97.00      PROA   
ATOM   1405  HB1 ARG P  92     -21.587 -97.368 116.714  0.00 97.00      PROA   
ATOM   1406  HB2 ARG P  92     -21.390 -97.629 118.482  0.00 97.00      PROA   
ATOM   1407  CG  ARG P  92     -21.755 -95.574 117.954  0.00 97.00      PROA   
ATOM   1408  HG1 ARG P  92     -21.965 -95.344 119.022  0.00 97.00      PROA   
ATOM   1409  HG2 ARG P  92     -22.476 -94.982 117.347  0.00 97.00      PROA   
ATOM   1410  CD  ARG P  92     -20.317 -95.099 117.675  0.00 97.00      PROA   
ATOM   1411  HD1 ARG P  92     -19.575 -95.854 118.006  0.00 97.00      PROA   
ATOM   1412  HD2 ARG P  92     -20.102 -94.144 118.206  0.00 97.00      PROA   
ATOM   1413  NE  ARG P  92     -20.167 -94.903 116.198  0.00 97.00      PROA   
ATOM   1414  HE  ARG P  92     -19.976 -95.683 115.610  0.00 97.00      PROA   
ATOM   1415  CZ  ARG P  92     -20.579 -93.787 115.570  0.00 97.00      PROA   
ATOM   1416  NH1 ARG P  92     -20.901 -92.645 116.197  0.00 97.00      PROA   
ATOM   1417 HH11 ARG P  92     -20.438 -92.428 117.052  0.00 97.00      PROA   
ATOM   1418 HH12 ARG P  92     -21.168 -91.900 115.589  0.00 97.00      PROA   
ATOM   1419  NH2 ARG P  92     -20.603 -93.739 114.225  0.00 97.00      PROA   
ATOM   1420 HH21 ARG P  92     -20.149 -94.453 113.706  0.00 97.00      PROA   
ATOM   1421 HH22 ARG P  92     -20.666 -92.827 113.826  0.00 97.00      PROA   
ATOM   1422  C   ARG P  92     -23.540 -99.040 117.934  0.00 97.00      PROA   
ATOM   1423  O   ARG P  92     -23.377 -99.786 116.969  0.00 97.00      PROA   
ATOM   1424  N   VAL P  93     -23.810 -99.528 119.164  0.00 97.00      PROA   
ATOM   1425  HN  VAL P  93     -23.987 -98.913 119.925  0.00 97.00      PROA   
ATOM   1426  CA  VAL P  93     -23.916-100.931 119.488  0.00 97.00      PROA   
ATOM   1427  HA  VAL P  93     -24.269-101.462 118.617  0.00 97.00      PROA   
ATOM   1428  CB  VAL P  93     -22.633-101.590 120.022  0.00 97.00      PROA   
ATOM   1429  HB  VAL P  93     -22.872-102.627 120.358  0.00 97.00      PROA   
ATOM   1430  CG1 VAL P  93     -21.585-101.703 118.894  0.00 97.00      PROA   
ATOM   1431 HG11 VAL P  93     -21.259-100.695 118.565  0.00 97.00      PROA   
ATOM   1432 HG12 VAL P  93     -22.002-102.236 118.017  0.00 97.00      PROA   
ATOM   1433 HG13 VAL P  93     -20.689-102.252 119.255  0.00 97.00      PROA   
ATOM   1434  CG2 VAL P  93     -22.047-100.819 121.227  0.00 97.00      PROA   
ATOM   1435 HG21 VAL P  93     -22.758-100.793 122.077  0.00 97.00      PROA   
ATOM   1436 HG22 VAL P  93     -21.792 -99.776 120.943  0.00 97.00      PROA   
ATOM   1437 HG23 VAL P  93     -21.117-101.316 121.577  0.00 97.00      PROA   
ATOM   1438  C   VAL P  93     -25.001-101.018 120.528  0.00 97.00      PROA   
ATOM   1439  O   VAL P  93     -25.144-100.125 121.360  0.00 97.00      PROA   
ATOM   1440  N   LEU P  94     -25.808-102.103 120.464  0.00 97.00      PROA   
ATOM   1441  HN  LEU P  94     -25.698-102.781 119.745  0.00 97.00      PROA   
ATOM   1442  CA  LEU P  94     -26.846-102.423 121.415  0.00 97.00      PROA   
ATOM   1443  HA  LEU P  94     -26.564-102.067 122.398  0.00 97.00      PROA   
ATOM   1444  CB  LEU P  94     -28.268-101.904 121.050  0.00 97.00      PROA   
ATOM   1445  HB1 LEU P  94     -28.945-102.202 121.884  0.00 97.00      PROA   
ATOM   1446  HB2 LEU P  94     -28.642-102.391 120.124  0.00 97.00      PROA   
ATOM   1447  CG  LEU P  94     -28.425-100.370 120.891  0.00 97.00      PROA   
ATOM   1448  HG  LEU P  94     -27.703 -99.877 121.583  0.00 97.00      PROA   
ATOM   1449  CD1 LEU P  94     -28.158 -99.872 119.457  0.00 97.00      PROA   
ATOM   1450 HD11 LEU P  94     -28.914-100.295 118.761  0.00 97.00      PROA   
ATOM   1451 HD12 LEU P  94     -27.151-100.163 119.102  0.00 97.00      PROA   
ATOM   1452 HD13 LEU P  94     -28.227 -98.764 119.424  0.00 97.00      PROA   
ATOM   1453  CD2 LEU P  94     -29.834 -99.938 121.341  0.00 97.00      PROA   
ATOM   1454 HD21 LEU P  94     -29.986-100.193 122.410  0.00 97.00      PROA   
ATOM   1455 HD22 LEU P  94     -30.606-100.469 120.746  0.00 97.00      PROA   
ATOM   1456 HD23 LEU P  94     -29.970 -98.844 121.217  0.00 97.00      PROA   
ATOM   1457  C   LEU P  94     -26.893-103.935 121.441  0.00 97.00      PROA   
ATOM   1458  O   LEU P  94     -26.329-104.601 120.577  0.00 97.00      PROA   
ATOM   1459  N   THR P  95     -27.569-104.513 122.458  0.00 97.00      PROA   
ATOM   1460  HN  THR P  95     -27.908-103.954 123.215  0.00 97.00      PROA   
ATOM   1461  CA  THR P  95     -27.867-105.929 122.589  0.00 97.00      PROA   
ATOM   1462  HA  THR P  95     -27.214-106.487 121.936  0.00 97.00      PROA   
ATOM   1463  CB  THR P  95     -27.718-106.463 124.020  0.00 97.00      PROA   
ATOM   1464  HB  THR P  95     -28.664-106.363 124.603  0.00 97.00      PROA   
ATOM   1465  OG1 THR P  95     -26.731-105.739 124.740  0.00 97.00      PROA   
ATOM   1466  HG1 THR P  95     -27.143-104.885 124.912  0.00 97.00      PROA   
ATOM   1467  CG2 THR P  95     -27.266-107.927 124.000  0.00 97.00      PROA   
ATOM   1468 HG21 THR P  95     -26.275-108.015 123.510  0.00 97.00      PROA   
ATOM   1469 HG22 THR P  95     -27.992-108.565 123.461  0.00 97.00      PROA   
ATOM   1470 HG23 THR P  95     -27.173-108.298 125.043  0.00 97.00      PROA   
ATOM   1471  C   THR P  95     -29.306-106.108 122.139  0.00 97.00      PROA   
ATOM   1472  O   THR P  95     -30.070-105.154 122.047  0.00 97.00      PROA   
ATOM   1473  N   GLU P  96     -29.727-107.353 121.828  0.00 97.00      PROA   
ATOM   1474  HN  GLU P  96     -29.075-108.110 121.792  0.00 97.00      PROA   
ATOM   1475  CA  GLU P  96     -31.106-107.692 121.539  0.00 97.00      PROA   
ATOM   1476  HA  GLU P  96     -31.408-107.049 120.726  0.00 97.00      PROA   
ATOM   1477  CB  GLU P  96     -31.260-109.171 121.085  0.00 97.00      PROA   
ATOM   1478  HB1 GLU P  96     -30.546-109.357 120.250  0.00 97.00      PROA   
ATOM   1479  HB2 GLU P  96     -32.286-109.313 120.682  0.00 97.00      PROA   
ATOM   1480  CG  GLU P  96     -30.999-110.189 122.218  0.00 97.00      PROA   
ATOM   1481  HG1 GLU P  96     -31.600-109.934 123.112  0.00 97.00      PROA   
ATOM   1482  HG2 GLU P  96     -29.929-110.142 122.506  0.00 97.00      PROA   
ATOM   1483  CD  GLU P  96     -31.343-111.636 121.866  0.00 97.00      PROA   
ATOM   1484  OE1 GLU P  96     -32.182-111.879 120.961  0.00 97.00      PROA   
ATOM   1485  OE2 GLU P  96     -30.767-112.535 122.537  0.00 97.00      PROA   
ATOM   1486  C   GLU P  96     -32.026-107.406 122.725  0.00 97.00      PROA   
ATOM   1487  O   GLU P  96     -31.635-107.492 123.887  0.00 97.00      PROA   
ATOM   1488  N   GLY P  97     -33.289-107.020 122.446  0.00 97.00      PROA   
ATOM   1489  HN  GLY P  97     -33.577-106.940 121.491  0.00 97.00      PROA   
ATOM   1490  CA  GLY P  97     -34.281-106.714 123.463  0.00 97.00      PROA   
ATOM   1491  HA1 GLY P  97     -34.077-107.291 124.354  0.00 97.00      PROA   
ATOM   1492  HA2 GLY P  97     -35.249-106.943 123.046  0.00 97.00      PROA   
ATOM   1493  C   GLY P  97     -34.293-105.262 123.853  0.00 97.00      PROA   
ATOM   1494  O   GLY P  97     -35.326-104.750 124.277  0.00 97.00      PROA   
ATOM   1495  N   GLU P  98     -33.142-104.563 123.730  0.00 97.00      PROA   
ATOM   1496  HN  GLU P  98     -32.302-105.029 123.461  0.00 97.00      PROA   
ATOM   1497  CA  GLU P  98     -32.994-103.149 124.007  0.00 97.00      PROA   
ATOM   1498  HA  GLU P  98     -33.278-103.021 125.038  0.00 97.00      PROA   
ATOM   1499  CB  GLU P  98     -31.512-102.703 123.899  0.00 97.00      PROA   
ATOM   1500  HB1 GLU P  98     -31.457-101.595 123.990  0.00 97.00      PROA   
ATOM   1501  HB2 GLU P  98     -31.117-102.979 122.898  0.00 97.00      PROA   
ATOM   1502  CG  GLU P  98     -30.617-103.309 125.003  0.00 97.00      PROA   
ATOM   1503  HG1 GLU P  98     -30.582-104.417 124.914  0.00 97.00      PROA   
ATOM   1504  HG2 GLU P  98     -31.023-103.049 126.003  0.00 97.00      PROA   
ATOM   1505  CD  GLU P  98     -29.196-102.755 124.930  0.00 97.00      PROA   
ATOM   1506  OE1 GLU P  98     -28.250-103.574 124.947  0.00 97.00      PROA   
ATOM   1507  OE2 GLU P  98     -29.026-101.510 124.882  0.00 97.00      PROA   
ATOM   1508  C   GLU P  98     -33.851-102.244 123.119  0.00 97.00      PROA   
ATOM   1509  O   GLU P  98     -33.939-102.487 121.920  0.00 97.00      PROA   
ATOM   1510  N   PRO P  99     -34.491-101.188 123.613  0.00 97.00      PROA   
ATOM   1511  CD  PRO P  99     -34.850-101.032 125.023  0.00 97.00      PROA   
ATOM   1512  HD1 PRO P  99     -33.971-100.616 125.560  0.00 97.00      PROA   
ATOM   1513  HD2 PRO P  99     -35.162-101.998 125.479  0.00 97.00      PROA   
ATOM   1514  CA  PRO P  99     -35.020-100.099 122.798  0.00 97.00      PROA   
ATOM   1515  HA  PRO P  99     -35.771-100.529 122.153  0.00 97.00      PROA   
ATOM   1516  CB  PRO P  99     -35.631 -99.129 123.823  0.00 97.00      PROA   
ATOM   1517  HB1 PRO P  99     -36.506 -98.586 123.412  0.00 97.00      PROA   
ATOM   1518  HB2 PRO P  99     -34.873 -98.396 124.178  0.00 97.00      PROA   
ATOM   1519  CG  PRO P  99     -36.007-100.035 125.001  0.00 97.00      PROA   
ATOM   1520  HG1 PRO P  99     -36.116 -99.486 125.956  0.00 97.00      PROA   
ATOM   1521  HG2 PRO P  99     -36.951-100.577 124.768  0.00 97.00      PROA   
ATOM   1522  C   PRO P  99     -33.989 -99.401 121.919  0.00 97.00      PROA   
ATOM   1523  O   PRO P  99     -32.915 -99.064 122.411  0.00 97.00      PROA   
ATOM   1524  N   LEU P 100     -34.302 -99.140 120.631  0.00 97.00      PROA   
ATOM   1525  HN  LEU P 100     -35.168 -99.463 120.252  0.00 97.00      PROA   
ATOM   1526  CA  LEU P 100     -33.436 -98.359 119.766  0.00 97.00      PROA   
ATOM   1527  HA  LEU P 100     -32.657 -97.891 120.352  0.00 97.00      PROA   
ATOM   1528  CB  LEU P 100     -32.755 -99.246 118.689  0.00 97.00      PROA   
ATOM   1529  HB1 LEU P 100     -33.524 -99.896 118.222  0.00 97.00      PROA   
ATOM   1530  HB2 LEU P 100     -32.046 -99.920 119.217  0.00 97.00      PROA   
ATOM   1531  CG  LEU P 100     -31.986 -98.526 117.552  0.00 97.00      PROA   
ATOM   1532  HG  LEU P 100     -32.717 -97.944 116.944  0.00 97.00      PROA   
ATOM   1533  CD1 LEU P 100     -30.923 -97.544 118.073  0.00 97.00      PROA   
ATOM   1534 HD11 LEU P 100     -30.238 -98.063 118.774  0.00 97.00      PROA   
ATOM   1535 HD12 LEU P 100     -31.399 -96.695 118.603  0.00 97.00      PROA   
ATOM   1536 HD13 LEU P 100     -30.326 -97.141 117.229  0.00 97.00      PROA   
ATOM   1537  CD2 LEU P 100     -31.330 -99.557 116.614  0.00 97.00      PROA   
ATOM   1538 HD21 LEU P 100     -32.086-100.272 116.230  0.00 97.00      PROA   
ATOM   1539 HD22 LEU P 100     -30.550-100.127 117.162  0.00 97.00      PROA   
ATOM   1540 HD23 LEU P 100     -30.852 -99.046 115.752  0.00 97.00      PROA   
ATOM   1541  C   LEU P 100     -34.233 -97.241 119.139  0.00 97.00      PROA   
ATOM   1542  O   LEU P 100     -35.124 -97.477 118.332  0.00 97.00      PROA   
ATOM   1543  N   ALA P 101     -33.913 -95.971 119.481  0.00 97.00      PROA   
ATOM   1544  HN  ALA P 101     -33.212 -95.778 120.165  0.00 97.00      PROA   
ATOM   1545  CA  ALA P 101     -34.589 -94.811 118.940  0.00 97.00      PROA   
ATOM   1546  HA  ALA P 101     -35.512 -95.117 118.469  0.00 97.00      PROA   
ATOM   1547  CB  ALA P 101     -34.966 -93.814 120.052  0.00 97.00      PROA   
ATOM   1548  HB1 ALA P 101     -34.066 -93.435 120.578  0.00 97.00      PROA   
ATOM   1549  HB2 ALA P 101     -35.609 -94.325 120.803  0.00 97.00      PROA   
ATOM   1550  HB3 ALA P 101     -35.534 -92.954 119.643  0.00 97.00      PROA   
ATOM   1551  C   ALA P 101     -33.741 -94.135 117.875  0.00 97.00      PROA   
ATOM   1552  O   ALA P 101     -32.541 -93.921 118.027  0.00 97.00      PROA   
ATOM   1553  N   LEU P 102     -34.382 -93.811 116.730  0.00 97.00      PROA   
ATOM   1554  HN  LEU P 102     -35.334 -94.083 116.604  0.00 97.00      PROA   
ATOM   1555  CA  LEU P 102     -33.781 -93.186 115.573  0.00 97.00      PROA   
ATOM   1556  HA  LEU P 102     -32.750 -92.934 115.780  0.00 97.00      PROA   
ATOM   1557  CB  LEU P 102     -33.884 -94.098 114.320  0.00 97.00      PROA   
ATOM   1558  HB1 LEU P 102     -33.320 -93.642 113.478  0.00 97.00      PROA   
ATOM   1559  HB2 LEU P 102     -34.953 -94.172 114.017  0.00 97.00      PROA   
ATOM   1560  CG  LEU P 102     -33.392 -95.553 114.509  0.00 97.00      PROA   
ATOM   1561  HG  LEU P 102     -33.938 -96.013 115.367  0.00 97.00      PROA   
ATOM   1562  CD1 LEU P 102     -33.728 -96.393 113.266  0.00 97.00      PROA   
ATOM   1563 HD11 LEU P 102     -33.177 -95.999 112.385  0.00 97.00      PROA   
ATOM   1564 HD12 LEU P 102     -34.816 -96.359 113.051  0.00 97.00      PROA   
ATOM   1565 HD13 LEU P 102     -33.428 -97.449 113.433  0.00 97.00      PROA   
ATOM   1566  CD2 LEU P 102     -31.885 -95.622 114.801  0.00 97.00      PROA   
ATOM   1567 HD21 LEU P 102     -31.635 -95.037 115.709  0.00 97.00      PROA   
ATOM   1568 HD22 LEU P 102     -31.316 -95.212 113.941  0.00 97.00      PROA   
ATOM   1569 HD23 LEU P 102     -31.571 -96.676 114.959  0.00 97.00      PROA   
ATOM   1570  C   LEU P 102     -34.544 -91.916 115.261  0.00 97.00      PROA   
ATOM   1571  O   LEU P 102     -35.770 -91.903 115.289  0.00 97.00      PROA   
ATOM   1572  N   ARG P 103     -33.847 -90.802 114.938  0.00 97.00      PROA   
ATOM   1573  HN  ARG P 103     -32.853 -90.772 115.027  0.00 97.00      PROA   
ATOM   1574  CA  ARG P 103     -34.513 -89.627 114.416  0.00 97.00      PROA   
ATOM   1575  HA  ARG P 103     -35.503 -89.898 114.084  0.00 97.00      PROA   
ATOM   1576  CB  ARG P 103     -34.689 -88.502 115.470  0.00 97.00      PROA   
ATOM   1577  HB1 ARG P 103     -33.694 -88.172 115.840  0.00 97.00      PROA   
ATOM   1578  HB2 ARG P 103     -35.250 -88.916 116.337  0.00 97.00      PROA   
ATOM   1579  CG  ARG P 103     -35.447 -87.296 114.897  0.00 97.00      PROA   
ATOM   1580  HG1 ARG P 103     -36.452 -87.637 114.556  0.00 97.00      PROA   
ATOM   1581  HG2 ARG P 103     -34.885 -86.923 114.013  0.00 97.00      PROA   
ATOM   1582  CD  ARG P 103     -35.597 -86.086 115.811  0.00 97.00      PROA   
ATOM   1583  HD1 ARG P 103     -34.596 -85.695 116.094  0.00 97.00      PROA   
ATOM   1584  HD2 ARG P 103     -36.189 -86.307 116.723  0.00 97.00      PROA   
ATOM   1585  NE  ARG P 103     -36.346 -85.100 114.969  0.00 97.00      PROA   
ATOM   1586  HE  ARG P 103     -36.961 -85.434 114.258  0.00 97.00      PROA   
ATOM   1587  CZ  ARG P 103     -36.054 -83.797 114.882  0.00 97.00      PROA   
ATOM   1588  NH1 ARG P 103     -35.111 -83.174 115.593  0.00 97.00      PROA   
ATOM   1589 HH11 ARG P 103     -34.427 -83.689 116.093  0.00 97.00      PROA   
ATOM   1590 HH12 ARG P 103     -35.003 -82.201 115.372  0.00 97.00      PROA   
ATOM   1591  NH2 ARG P 103     -36.705 -83.042 113.982  0.00 97.00      PROA   
ATOM   1592 HH21 ARG P 103     -37.378 -83.466 113.377  0.00 97.00      PROA   
ATOM   1593 HH22 ARG P 103     -36.351 -82.119 113.841  0.00 97.00      PROA   
ATOM   1594  C   ARG P 103     -33.811 -89.064 113.195  0.00 97.00      PROA   
ATOM   1595  O   ARG P 103     -32.696 -88.566 113.265  0.00 97.00      PROA   
ATOM   1596  N   CYS P 104     -34.497 -89.052 112.031  0.00 97.00      PROA   
ATOM   1597  HN  CYS P 104     -35.361 -89.550 111.959  0.00 97.00      PROA   
ATOM   1598  CA  CYS P 104     -34.143 -88.230 110.887  0.00 97.00      PROA   
ATOM   1599  HA  CYS P 104     -33.090 -88.379 110.691  0.00 97.00      PROA   
ATOM   1600  CB  CYS P 104     -34.968 -88.641 109.643  0.00 97.00      PROA   
ATOM   1601  HB1 CYS P 104     -36.012 -88.271 109.733  0.00 97.00      PROA   
ATOM   1602  HB2 CYS P 104     -35.029 -89.753 109.634  0.00 97.00      PROA   
ATOM   1603  SG  CYS P 104     -34.229 -88.107 108.071  0.00 97.00      PROA   
ATOM   1604  C   CYS P 104     -34.377 -86.757 111.200  0.00 97.00      PROA   
ATOM   1605  O   CYS P 104     -35.426 -86.391 111.717  0.00 97.00      PROA   
ATOM   1606  N   HSD P 105     -33.391 -85.876 110.925  0.00 97.00      PROA   
ATOM   1607  HN  HSD P 105     -32.539 -86.177 110.502  0.00 97.00      PROA   
ATOM   1608  CA  HSD P 105     -33.371 -84.534 111.472  0.00 97.00      PROA   
ATOM   1609  HA  HSD P 105     -34.381 -84.168 111.606  0.00 97.00      PROA   
ATOM   1610  CB  HSD P 105     -32.671 -84.573 112.855  0.00 97.00      PROA   
ATOM   1611  HB1 HSD P 105     -31.915 -85.388 112.797  0.00 97.00      PROA   
ATOM   1612  HB2 HSD P 105     -33.410 -84.880 113.627  0.00 97.00      PROA   
ATOM   1613  ND1 HSD P 105     -32.485 -82.211 113.818  0.00 97.00      PROA   
ATOM   1614  HD1 HSD P 105     -33.398 -81.862 113.591  0.00 97.00      PROA   
ATOM   1615  CG  HSD P 105     -31.916 -83.374 113.348  0.00 97.00      PROA   
ATOM   1616  CE1 HSD P 105     -31.508 -81.528 114.463  0.00 97.00      PROA   
ATOM   1617  HE1 HSD P 105     -31.679 -80.565 114.944  0.00 97.00      PROA   
ATOM   1618  NE2 HSD P 105     -30.354 -82.163 114.432  0.00 97.00      PROA   
ATOM   1619  CD2 HSD P 105     -30.611 -83.322 113.724  0.00 97.00      PROA   
ATOM   1620  HD2 HSD P 105     -29.829 -84.058 113.580  0.00 97.00      PROA   
ATOM   1621  C   HSD P 105     -32.712 -83.601 110.488  0.00 97.00      PROA   
ATOM   1622  O   HSD P 105     -31.863 -84.014 109.706  0.00 97.00      PROA   
ATOM   1623  N   ALA P 106     -33.134 -82.316 110.462  0.00 97.00      PROA   
ATOM   1624  HN  ALA P 106     -33.744 -81.946 111.164  0.00 97.00      PROA   
ATOM   1625  CA  ALA P 106     -32.873 -81.416 109.364  0.00 97.00      PROA   
ATOM   1626  HA  ALA P 106     -32.309 -81.922 108.599  0.00 97.00      PROA   
ATOM   1627  CB  ALA P 106     -34.209 -80.922 108.775  0.00 97.00      PROA   
ATOM   1628  HB1 ALA P 106     -34.839 -80.485 109.578  0.00 97.00      PROA   
ATOM   1629  HB2 ALA P 106     -34.770 -81.783 108.348  0.00 97.00      PROA   
ATOM   1630  HB3 ALA P 106     -34.059 -80.171 107.973  0.00 97.00      PROA   
ATOM   1631  C   ALA P 106     -32.038 -80.251 109.825  0.00 97.00      PROA   
ATOM   1632  O   ALA P 106     -32.074 -79.867 110.990  0.00 97.00      PROA   
ATOM   1633  N   TRP P 107     -31.206 -79.678 108.918  0.00 97.00      PROA   
ATOM   1634  HN  TRP P 107     -31.113 -80.064 108.001  0.00 97.00      PROA   
ATOM   1635  CA  TRP P 107     -30.336 -78.566 109.253  0.00 97.00      PROA   
ATOM   1636  HA  TRP P 107     -29.783 -78.915 110.112  0.00 97.00      PROA   
ATOM   1637  CB  TRP P 107     -29.238 -78.280 108.179  0.00 97.00      PROA   
ATOM   1638  HB1 TRP P 107     -29.740 -78.197 107.191  0.00 97.00      PROA   
ATOM   1639  HB2 TRP P 107     -28.570 -79.163 108.146  0.00 97.00      PROA   
ATOM   1640  CG  TRP P 107     -28.399 -77.057 108.401  0.00 97.00      PROA   
ATOM   1641  CD1 TRP P 107     -28.279 -75.979 107.568  0.00 97.00      PROA   
ATOM   1642  HD1 TRP P 107     -28.607 -75.971 106.541  0.00 97.00      PROA   
ATOM   1643  NE1 TRP P 107     -27.732 -74.925 108.250  0.00 97.00      PROA   
ATOM   1644  HE1 TRP P 107     -27.426 -74.074 107.883  0.00 97.00      PROA   
ATOM   1645  CE2 TRP P 107     -27.531 -75.274 109.534  0.00 97.00      PROA   
ATOM   1646  CD2 TRP P 107     -27.887 -76.638 109.665  0.00 97.00      PROA   
ATOM   1647  CE3 TRP P 107     -27.780 -77.258 110.886  0.00 97.00      PROA   
ATOM   1648  HE3 TRP P 107     -27.922 -78.324 111.030  0.00 97.00      PROA   
ATOM   1649  CZ3 TRP P 107     -27.633 -76.415 111.972  0.00 97.00      PROA   
ATOM   1650  HZ3 TRP P 107     -27.510 -76.847 112.952  0.00 97.00      PROA   
ATOM   1651  CZ2 TRP P 107     -27.184 -74.495 110.615  0.00 97.00      PROA   
ATOM   1652  HZ2 TRP P 107     -26.840 -73.476 110.539  0.00 97.00      PROA   
ATOM   1653  CH2 TRP P 107     -27.260 -75.072 111.847  0.00 97.00      PROA   
ATOM   1654  HH2 TRP P 107     -26.825 -74.544 112.704  0.00 97.00      PROA   
ATOM   1655  C   TRP P 107     -31.075 -77.316 109.739  0.00 97.00      PROA   
ATOM   1656  O   TRP P 107     -31.757 -76.611 108.994  0.00 97.00      PROA   
ATOM   1657  N   LYS P 108     -30.930 -77.067 111.064  0.00 97.00      PROA   
ATOM   1658  HN  LYS P 108     -30.311 -77.652 111.582  0.00 97.00      PROA   
ATOM   1659  CA  LYS P 108     -31.584 -76.048 111.856  0.00 97.00      PROA   
ATOM   1660  HA  LYS P 108     -31.259 -76.239 112.866  0.00 97.00      PROA   
ATOM   1661  CB  LYS P 108     -31.114 -74.628 111.427  0.00 97.00      PROA   
ATOM   1662  HB1 LYS P 108     -31.591 -74.349 110.465  0.00 97.00      PROA   
ATOM   1663  HB2 LYS P 108     -30.019 -74.706 111.229  0.00 97.00      PROA   
ATOM   1664  CG  LYS P 108     -31.297 -73.508 112.473  0.00 97.00      PROA   
ATOM   1665  HG1 LYS P 108     -32.383 -73.332 112.627  0.00 97.00      PROA   
ATOM   1666  HG2 LYS P 108     -30.858 -72.574 112.057  0.00 97.00      PROA   
ATOM   1667  CD  LYS P 108     -30.638 -73.854 113.827  0.00 97.00      PROA   
ATOM   1668  HD1 LYS P 108     -29.633 -74.295 113.641  0.00 97.00      PROA   
ATOM   1669  HD2 LYS P 108     -31.262 -74.642 114.305  0.00 97.00      PROA   
ATOM   1670  CE  LYS P 108     -30.504 -72.715 114.856  0.00 97.00      PROA   
ATOM   1671  HE1 LYS P 108     -30.225 -73.139 115.848  0.00 97.00      PROA   
ATOM   1672  HE2 LYS P 108     -31.454 -72.156 114.978  0.00 97.00      PROA   
ATOM   1673  NZ  LYS P 108     -29.427 -71.764 114.488  0.00 97.00      PROA   
ATOM   1674  HZ1 LYS P 108     -28.578 -72.286 114.196  0.00 97.00      PROA   
ATOM   1675  HZ2 LYS P 108     -29.120 -71.243 115.329  0.00 97.00      PROA   
ATOM   1676  HZ3 LYS P 108     -29.725 -71.100 113.744  0.00 97.00      PROA   
ATOM   1677  C   LYS P 108     -33.095 -76.265 111.837  0.00 97.00      PROA   
ATOM   1678  O   LYS P 108     -33.875 -75.329 111.695  0.00 97.00      PROA   
ATOM   1679  N   ASP P 109     -33.498 -77.552 112.008  0.00 97.00      PROA   
ATOM   1680  HN  ASP P 109     -32.786 -78.229 112.183  0.00 97.00      PROA   
ATOM   1681  CA  ASP P 109     -34.794 -78.196 111.842  0.00 97.00      PROA   
ATOM   1682  HA  ASP P 109     -34.533 -79.020 111.200  0.00 97.00      PROA   
ATOM   1683  CB  ASP P 109     -35.335 -78.780 113.176  0.00 97.00      PROA   
ATOM   1684  HB1 ASP P 109     -36.432 -78.656 113.288  0.00 97.00      PROA   
ATOM   1685  HB2 ASP P 109     -34.847 -78.244 114.021  0.00 97.00      PROA   
ATOM   1686  CG  ASP P 109     -35.047 -80.267 113.349  0.00 97.00      PROA   
ATOM   1687  OD1 ASP P 109     -34.781 -80.999 112.364  0.00 97.00      PROA   
ATOM   1688  OD2 ASP P 109     -35.211 -80.706 114.511  0.00 97.00      PROA   
ATOM   1689  C   ASP P 109     -35.908 -77.510 111.069  0.00 97.00      PROA   
ATOM   1690  O   ASP P 109     -36.558 -76.577 111.537  0.00 97.00      PROA   
ATOM   1691  N   LYS P 110     -36.163 -78.026 109.844  0.00 97.00      PROA   
ATOM   1692  HN  LYS P 110     -35.677 -78.843 109.546  0.00 97.00      PROA   
ATOM   1693  CA  LYS P 110     -37.178 -77.550 108.933  0.00 97.00      PROA   
ATOM   1694  HA  LYS P 110     -37.789 -76.806 109.425  0.00 97.00      PROA   
ATOM   1695  CB  LYS P 110     -36.564 -76.986 107.620  0.00 97.00      PROA   
ATOM   1696  HB1 LYS P 110     -37.371 -76.539 107.000  0.00 97.00      PROA   
ATOM   1697  HB2 LYS P 110     -36.111 -77.820 107.038  0.00 97.00      PROA   
ATOM   1698  CG  LYS P 110     -35.454 -75.932 107.840  0.00 97.00      PROA   
ATOM   1699  HG1 LYS P 110     -35.100 -75.583 106.844  0.00 97.00      PROA   
ATOM   1700  HG2 LYS P 110     -34.587 -76.422 108.338  0.00 97.00      PROA   
ATOM   1701  CD  LYS P 110     -35.899 -74.727 108.693  0.00 97.00      PROA   
ATOM   1702  HD1 LYS P 110     -36.337 -75.103 109.639  0.00 97.00      PROA   
ATOM   1703  HD2 LYS P 110     -36.708 -74.169 108.174  0.00 97.00      PROA   
ATOM   1704  CE  LYS P 110     -34.765 -73.779 109.106  0.00 97.00      PROA   
ATOM   1705  HE1 LYS P 110     -33.950 -74.337 109.606  0.00 97.00      PROA   
ATOM   1706  HE2 LYS P 110     -35.144 -72.989 109.790  0.00 97.00      PROA   
ATOM   1707  NZ  LYS P 110     -34.159 -73.133 107.928  0.00 97.00      PROA   
ATOM   1708  HZ1 LYS P 110     -34.907 -72.724 107.334  0.00 97.00      PROA   
ATOM   1709  HZ2 LYS P 110     -33.643 -73.863 107.397  0.00 97.00      PROA   
ATOM   1710  HZ3 LYS P 110     -33.498 -72.391 108.235  0.00 97.00      PROA   
ATOM   1711  C   LYS P 110     -38.041 -78.756 108.637  0.00 97.00      PROA   
ATOM   1712  O   LYS P 110     -37.524 -79.864 108.522  0.00 97.00      PROA   
ATOM   1713  N   LEU P 111     -39.384 -78.575 108.556  0.00 97.00      PROA   
ATOM   1714  HN  LEU P 111     -39.782 -77.666 108.664  0.00 97.00      PROA   
ATOM   1715  CA  LEU P 111     -40.367 -79.645 108.518  0.00 97.00      PROA   
ATOM   1716  HA  LEU P 111     -40.102 -80.359 109.286  0.00 97.00      PROA   
ATOM   1717  CB  LEU P 111     -41.803 -79.111 108.810  0.00 97.00      PROA   
ATOM   1718  HB1 LEU P 111     -42.535 -79.939 108.667  0.00 97.00      PROA   
ATOM   1719  HB2 LEU P 111     -42.050 -78.314 108.075  0.00 97.00      PROA   
ATOM   1720  CG  LEU P 111     -42.078 -78.564 110.240  0.00 97.00      PROA   
ATOM   1721  HG  LEU P 111     -43.182 -78.392 110.287  0.00 97.00      PROA   
ATOM   1722  CD1 LEU P 111     -41.738 -79.591 111.335  0.00 97.00      PROA   
ATOM   1723 HD11 LEU P 111     -40.643 -79.769 111.372  0.00 97.00      PROA   
ATOM   1724 HD12 LEU P 111     -42.252 -80.555 111.138  0.00 97.00      PROA   
ATOM   1725 HD13 LEU P 111     -42.062 -79.211 112.327  0.00 97.00      PROA   
ATOM   1726  CD2 LEU P 111     -41.425 -77.202 110.546  0.00 97.00      PROA   
ATOM   1727 HD21 LEU P 111     -41.638 -76.474 109.736  0.00 97.00      PROA   
ATOM   1728 HD22 LEU P 111     -40.327 -77.309 110.665  0.00 97.00      PROA   
ATOM   1729 HD23 LEU P 111     -41.828 -76.798 111.499  0.00 97.00      PROA   
ATOM   1730  C   LEU P 111     -40.411 -80.427 107.209  0.00 97.00      PROA   
ATOM   1731  O   LEU P 111     -41.383 -80.359 106.459  0.00 97.00      PROA   
ATOM   1732  N   VAL P 112     -39.364 -81.238 106.928  0.00 97.00      PROA   
ATOM   1733  HN  VAL P 112     -38.529 -81.152 107.470  0.00 97.00      PROA   
ATOM   1734  CA  VAL P 112     -39.304 -82.150 105.800  0.00 97.00      PROA   
ATOM   1735  HA  VAL P 112     -39.417 -81.528 104.922  0.00 97.00      PROA   
ATOM   1736  CB  VAL P 112     -37.962 -82.872 105.649  0.00 97.00      PROA   
ATOM   1737  HB  VAL P 112     -38.017 -83.578 104.786  0.00 97.00      PROA   
ATOM   1738  CG1 VAL P 112     -36.883 -81.822 105.309  0.00 97.00      PROA   
ATOM   1739 HG11 VAL P 112     -36.726 -81.130 106.163  0.00 97.00      PROA   
ATOM   1740 HG12 VAL P 112     -37.191 -81.232 104.421  0.00 97.00      PROA   
ATOM   1741 HG13 VAL P 112     -35.917 -82.319 105.081  0.00 97.00      PROA   
ATOM   1742  CG2 VAL P 112     -37.588 -83.679 106.913  0.00 97.00      PROA   
ATOM   1743 HG21 VAL P 112     -38.374 -84.419 107.163  0.00 97.00      PROA   
ATOM   1744 HG22 VAL P 112     -37.439 -83.008 107.785  0.00 97.00      PROA   
ATOM   1745 HG23 VAL P 112     -36.639 -84.232 106.741  0.00 97.00      PROA   
ATOM   1746  C   VAL P 112     -40.452 -83.147 105.757  0.00 97.00      PROA   
ATOM   1747  O   VAL P 112     -40.903 -83.679 106.771  0.00 97.00      PROA   
ATOM   1748  N   TYR P 113     -40.956 -83.381 104.528  0.00 97.00      PROA   
ATOM   1749  HN  TYR P 113     -40.555 -82.927 103.735  0.00 97.00      PROA   
ATOM   1750  CA  TYR P 113     -42.093 -84.221 104.242  0.00 97.00      PROA   
ATOM   1751  HA  TYR P 113     -42.500 -84.581 105.175  0.00 97.00      PROA   
ATOM   1752  CB  TYR P 113     -43.255 -83.472 103.514  0.00 97.00      PROA   
ATOM   1753  HB1 TYR P 113     -43.704 -82.758 104.240  0.00 97.00      PROA   
ATOM   1754  HB2 TYR P 113     -44.056 -84.175 103.205  0.00 97.00      PROA   
ATOM   1755  CG  TYR P 113     -42.817 -82.655 102.316  0.00 97.00      PROA   
ATOM   1756  CD1 TYR P 113     -42.253 -81.376 102.486  0.00 97.00      PROA   
ATOM   1757  HD1 TYR P 113     -42.094 -80.989 103.482  0.00 97.00      PROA   
ATOM   1758  CE1 TYR P 113     -41.878 -80.606 101.380  0.00 97.00      PROA   
ATOM   1759  HE1 TYR P 113     -41.424 -79.637 101.528  0.00 97.00      PROA   
ATOM   1760  CZ  TYR P 113     -42.105 -81.087 100.085  0.00 97.00      PROA   
ATOM   1761  OH  TYR P 113     -41.706 -80.324  98.972  0.00 97.00      PROA   
ATOM   1762  HH  TYR P 113     -40.946 -79.801  99.249  0.00 97.00      PROA   
ATOM   1763  CD2 TYR P 113     -43.059 -83.114 101.009  0.00 97.00      PROA   
ATOM   1764  HD2 TYR P 113     -43.519 -84.077 100.858  0.00 97.00      PROA   
ATOM   1765  CE2 TYR P 113     -42.709 -82.334  99.898  0.00 97.00      PROA   
ATOM   1766  HE2 TYR P 113     -42.882 -82.705  98.898  0.00 97.00      PROA   
ATOM   1767  C   TYR P 113     -41.604 -85.446 103.505  0.00 97.00      PROA   
ATOM   1768  O   TYR P 113     -40.487 -85.481 103.008  0.00 97.00      PROA   
ATOM   1769  N   ASN P 114     -42.416 -86.523 103.479  0.00 97.00      PROA   
ATOM   1770  HN  ASN P 114     -43.311 -86.453 103.917  0.00 97.00      PROA   
ATOM   1771  CA  ASN P 114     -42.093 -87.801 102.861  0.00 97.00      PROA   
ATOM   1772  HA  ASN P 114     -42.903 -88.454 103.143  0.00 97.00      PROA   
ATOM   1773  CB  ASN P 114     -42.015 -87.732 101.304  0.00 97.00      PROA   
ATOM   1774  HB1 ASN P 114     -41.795 -88.732 100.875  0.00 97.00      PROA   
ATOM   1775  HB2 ASN P 114     -41.203 -87.037 101.003  0.00 97.00      PROA   
ATOM   1776  CG  ASN P 114     -43.310 -87.222 100.659  0.00 97.00      PROA   
ATOM   1777  OD1 ASN P 114     -43.276 -86.360  99.774  0.00 97.00      PROA   
ATOM   1778  ND2 ASN P 114     -44.482 -87.751 101.099  0.00 97.00      PROA   
ATOM   1779 HD21 ASN P 114     -45.317 -87.445 100.645  0.00 97.00      PROA   
ATOM   1780 HD22 ASN P 114     -44.482 -88.479 101.783  0.00 97.00      PROA   
ATOM   1781  C   ASN P 114     -40.841 -88.465 103.422  0.00 97.00      PROA   
ATOM   1782  O   ASN P 114     -39.929 -88.846 102.689  0.00 97.00      PROA   
ATOM   1783  N   VAL P 115     -40.781 -88.622 104.762  0.00 97.00      PROA   
ATOM   1784  HN  VAL P 115     -41.573 -88.396 105.325  0.00 97.00      PROA   
ATOM   1785  CA  VAL P 115     -39.626 -89.142 105.462  0.00 97.00      PROA   
ATOM   1786  HA  VAL P 115     -38.754 -88.766 104.952  0.00 97.00      PROA   
ATOM   1787  CB  VAL P 115     -39.530 -88.638 106.899  0.00 97.00      PROA   
ATOM   1788  HB  VAL P 115     -40.450 -88.917 107.461  0.00 97.00      PROA   
ATOM   1789  CG1 VAL P 115     -38.299 -89.236 107.619  0.00 97.00      PROA   
ATOM   1790 HG11 VAL P 115     -37.376 -89.025 107.038  0.00 97.00      PROA   
ATOM   1791 HG12 VAL P 115     -38.395 -90.333 107.748  0.00 97.00      PROA   
ATOM   1792 HG13 VAL P 115     -38.189 -88.781 108.626  0.00 97.00      PROA   
ATOM   1793  CG2 VAL P 115     -39.424 -87.098 106.855  0.00 97.00      PROA   
ATOM   1794 HG21 VAL P 115     -40.357 -86.638 106.470  0.00 97.00      PROA   
ATOM   1795 HG22 VAL P 115     -38.580 -86.789 106.202  0.00 97.00      PROA   
ATOM   1796 HG23 VAL P 115     -39.237 -86.696 107.872  0.00 97.00      PROA   
ATOM   1797  C   VAL P 115     -39.571 -90.657 105.388  0.00 97.00      PROA   
ATOM   1798  O   VAL P 115     -40.485 -91.361 105.801  0.00 97.00      PROA   
ATOM   1799  N   LEU P 116     -38.456 -91.183 104.847  0.00 97.00      PROA   
ATOM   1800  HN  LEU P 116     -37.754 -90.565 104.499  0.00 97.00      PROA   
ATOM   1801  CA  LEU P 116     -38.204 -92.593 104.661  0.00 97.00      PROA   
ATOM   1802  HA  LEU P 116     -39.062 -93.172 104.966  0.00 97.00      PROA   
ATOM   1803  CB  LEU P 116     -37.842 -92.910 103.187  0.00 97.00      PROA   
ATOM   1804  HB1 LEU P 116     -37.430 -93.939 103.089  0.00 97.00      PROA   
ATOM   1805  HB2 LEU P 116     -37.051 -92.196 102.869  0.00 97.00      PROA   
ATOM   1806  CG  LEU P 116     -39.018 -92.791 102.192  0.00 97.00      PROA   
ATOM   1807  HG  LEU P 116     -39.567 -91.842 102.398  0.00 97.00      PROA   
ATOM   1808  CD1 LEU P 116     -38.505 -92.727 100.742  0.00 97.00      PROA   
ATOM   1809 HD11 LEU P 116     -37.948 -93.657 100.495  0.00 97.00      PROA   
ATOM   1810 HD12 LEU P 116     -37.828 -91.859 100.608  0.00 97.00      PROA   
ATOM   1811 HD13 LEU P 116     -39.358 -92.627 100.038  0.00 97.00      PROA   
ATOM   1812  CD2 LEU P 116     -39.992 -93.969 102.354  0.00 97.00      PROA   
ATOM   1813 HD21 LEU P 116     -40.377 -94.015 103.392  0.00 97.00      PROA   
ATOM   1814 HD22 LEU P 116     -39.474 -94.925 102.127  0.00 97.00      PROA   
ATOM   1815 HD23 LEU P 116     -40.850 -93.860 101.658  0.00 97.00      PROA   
ATOM   1816  C   LEU P 116     -37.029 -93.008 105.510  0.00 97.00      PROA   
ATOM   1817  O   LEU P 116     -35.956 -92.423 105.432  0.00 97.00      PROA   
ATOM   1818  N   TYR P 117     -37.209 -94.065 106.330  0.00 97.00      PROA   
ATOM   1819  HN  TYR P 117     -38.121 -94.459 106.435  0.00 97.00      PROA   
ATOM   1820  CA  TYR P 117     -36.144 -94.727 107.058  0.00 97.00      PROA   
ATOM   1821  HA  TYR P 117     -35.285 -94.071 107.113  0.00 97.00      PROA   
ATOM   1822  CB  TYR P 117     -36.552 -95.126 108.501  0.00 97.00      PROA   
ATOM   1823  HB1 TYR P 117     -35.812 -95.826 108.945  0.00 97.00      PROA   
ATOM   1824  HB2 TYR P 117     -37.544 -95.628 108.494  0.00 97.00      PROA   
ATOM   1825  CG  TYR P 117     -36.633 -93.911 109.398  0.00 97.00      PROA   
ATOM   1826  CD1 TYR P 117     -35.580 -93.623 110.287  0.00 97.00      PROA   
ATOM   1827  HD1 TYR P 117     -34.698 -94.247 110.297  0.00 97.00      PROA   
ATOM   1828  CE1 TYR P 117     -35.665 -92.542 111.172  0.00 97.00      PROA   
ATOM   1829  HE1 TYR P 117     -34.855 -92.335 111.856  0.00 97.00      PROA   
ATOM   1830  CZ  TYR P 117     -36.807 -91.739 111.179  0.00 97.00      PROA   
ATOM   1831  OH  TYR P 117     -36.878 -90.671 112.087  0.00 97.00      PROA   
ATOM   1832  HH  TYR P 117     -37.775 -90.324 112.090  0.00 97.00      PROA   
ATOM   1833  CD2 TYR P 117     -37.780 -93.094 109.423  0.00 97.00      PROA   
ATOM   1834  HD2 TYR P 117     -38.602 -93.308 108.756  0.00 97.00      PROA   
ATOM   1835  CE2 TYR P 117     -37.865 -92.007 110.304  0.00 97.00      PROA   
ATOM   1836  HE2 TYR P 117     -38.745 -91.380 110.312  0.00 97.00      PROA   
ATOM   1837  C   TYR P 117     -35.710 -95.964 106.301  0.00 97.00      PROA   
ATOM   1838  O   TYR P 117     -36.537 -96.769 105.887  0.00 97.00      PROA   
ATOM   1839  N   TYR P 118     -34.381 -96.124 106.099  0.00 97.00      PROA   
ATOM   1840  HN  TYR P 118     -33.740 -95.441 106.444  0.00 97.00      PROA   
ATOM   1841  CA  TYR P 118     -33.769 -97.176 105.313  0.00 97.00      PROA   
ATOM   1842  HA  TYR P 118     -34.532 -97.830 104.931  0.00 97.00      PROA   
ATOM   1843  CB  TYR P 118     -32.851 -96.671 104.148  0.00 97.00      PROA   
ATOM   1844  HB1 TYR P 118     -32.426 -97.545 103.607  0.00 97.00      PROA   
ATOM   1845  HB2 TYR P 118     -32.007 -96.093 104.579  0.00 97.00      PROA   
ATOM   1846  CG  TYR P 118     -33.508 -95.761 103.126  0.00 97.00      PROA   
ATOM   1847  CD1 TYR P 118     -33.923 -94.465 103.474  0.00 97.00      PROA   
ATOM   1848  HD1 TYR P 118     -33.857 -94.134 104.495  0.00 97.00      PROA   
ATOM   1849  CE1 TYR P 118     -34.392 -93.571 102.509  0.00 97.00      PROA   
ATOM   1850  HE1 TYR P 118     -34.700 -92.586 102.818  0.00 97.00      PROA   
ATOM   1851  CZ  TYR P 118     -34.435 -93.945 101.163  0.00 97.00      PROA   
ATOM   1852  OH  TYR P 118     -34.871 -93.012 100.201  0.00 97.00      PROA   
ATOM   1853  HH  TYR P 118     -35.098 -92.209 100.685  0.00 97.00      PROA   
ATOM   1854  CD2 TYR P 118     -33.554 -96.123 101.764  0.00 97.00      PROA   
ATOM   1855  HD2 TYR P 118     -33.200 -97.095 101.460  0.00 97.00      PROA   
ATOM   1856  CE2 TYR P 118     -34.017 -95.227 100.789  0.00 97.00      PROA   
ATOM   1857  HE2 TYR P 118     -34.033 -95.521  99.749  0.00 97.00      PROA   
ATOM   1858  C   TYR P 118     -32.881 -97.995 106.222  0.00 97.00      PROA   
ATOM   1859  O   TYR P 118     -32.266 -97.470 107.146  0.00 97.00      PROA   
ATOM   1860  N   ARG P 119     -32.795 -99.320 105.965  0.00 97.00      PROA   
ATOM   1861  HN  ARG P 119     -33.348 -99.729 105.241  0.00 97.00      PROA   
ATOM   1862  CA  ARG P 119     -31.823-100.195 106.578  0.00 97.00      PROA   
ATOM   1863  HA  ARG P 119     -31.007 -99.590 106.940  0.00 97.00      PROA   
ATOM   1864  CB  ARG P 119     -32.361-101.005 107.787  0.00 97.00      PROA   
ATOM   1865  HB1 ARG P 119     -33.349-101.441 107.518  0.00 97.00      PROA   
ATOM   1866  HB2 ARG P 119     -32.519-100.280 108.617  0.00 97.00      PROA   
ATOM   1867  CG  ARG P 119     -31.411-102.131 108.250  0.00 97.00      PROA   
ATOM   1868  HG1 ARG P 119     -30.380-101.710 108.269  0.00 97.00      PROA   
ATOM   1869  HG2 ARG P 119     -31.422-102.964 107.514  0.00 97.00      PROA   
ATOM   1870  CD  ARG P 119     -31.656-102.703 109.651  0.00 97.00      PROA   
ATOM   1871  HD1 ARG P 119     -31.768-101.906 110.406  0.00 97.00      PROA   
ATOM   1872  HD2 ARG P 119     -30.787-103.327 109.947  0.00 97.00      PROA   
ATOM   1873  NE  ARG P 119     -32.841-103.612 109.654  0.00 97.00      PROA   
ATOM   1874  HE  ARG P 119     -32.679-104.596 109.642  0.00 97.00      PROA   
ATOM   1875  CZ  ARG P 119     -34.071-103.249 110.074  0.00 97.00      PROA   
ATOM   1876  NH1 ARG P 119     -34.480-101.982 110.126  0.00 97.00      PROA   
ATOM   1877 HH11 ARG P 119     -33.871-101.295 109.745  0.00 97.00      PROA   
ATOM   1878 HH12 ARG P 119     -35.447-101.806 110.289  0.00 97.00      PROA   
ATOM   1879  NH2 ARG P 119     -34.887-104.230 110.486  0.00 97.00      PROA   
ATOM   1880 HH21 ARG P 119     -34.461-105.128 110.584  0.00 97.00      PROA   
ATOM   1881 HH22 ARG P 119     -35.649-104.004 111.090  0.00 97.00      PROA   
ATOM   1882  C   ARG P 119     -31.248-101.111 105.524  0.00 97.00      PROA   
ATOM   1883  O   ARG P 119     -31.982-101.805 104.824  0.00 97.00      PROA   
ATOM   1884  N   ASN P 120     -29.898-101.130 105.395  0.00 97.00      PROA   
ATOM   1885  HN  ASN P 120     -29.342-100.567 106.007  0.00 97.00      PROA   
ATOM   1886  CA  ASN P 120     -29.149-101.989 104.489  0.00 97.00      PROA   
ATOM   1887  HA  ASN P 120     -28.121-101.662 104.550  0.00 97.00      PROA   
ATOM   1888  CB  ASN P 120     -29.198-103.485 104.915  0.00 97.00      PROA   
ATOM   1889  HB1 ASN P 120     -28.589-104.108 104.227  0.00 97.00      PROA   
ATOM   1890  HB2 ASN P 120     -30.248-103.847 104.897  0.00 97.00      PROA   
ATOM   1891  CG  ASN P 120     -28.613-103.635 106.326  0.00 97.00      PROA   
ATOM   1892  OD1 ASN P 120     -27.775-102.839 106.753  0.00 97.00      PROA   
ATOM   1893  ND2 ASN P 120     -29.091-104.659 107.085  0.00 97.00      PROA   
ATOM   1894 HD21 ASN P 120     -28.765-104.746 108.026  0.00 97.00      PROA   
ATOM   1895 HD22 ASN P 120     -29.730-105.316 106.689  0.00 97.00      PROA   
ATOM   1896  C   ASN P 120     -29.551-101.800 103.034  0.00 97.00      PROA   
ATOM   1897  O   ASN P 120     -29.810-102.759 102.309  0.00 97.00      PROA   
ATOM   1898  N   GLY P 121     -29.624-100.524 102.584  0.00 97.00      PROA   
ATOM   1899  HN  GLY P 121     -29.379 -99.776 103.196  0.00 97.00      PROA   
ATOM   1900  CA  GLY P 121     -30.033-100.151 101.239  0.00 97.00      PROA   
ATOM   1901  HA1 GLY P 121     -29.733-100.923 100.542  0.00 97.00      PROA   
ATOM   1902  HA2 GLY P 121     -29.571 -99.200 101.017  0.00 97.00      PROA   
ATOM   1903  C   GLY P 121     -31.521 -99.955 101.094  0.00 97.00      PROA   
ATOM   1904  O   GLY P 121     -31.959 -99.051 100.387  0.00 97.00      PROA   
ATOM   1905  N   LYS P 122     -32.347-100.800 101.742  0.00 97.00      PROA   
ATOM   1906  HN  LYS P 122     -31.973-101.522 102.322  0.00 97.00      PROA   
ATOM   1907  CA  LYS P 122     -33.784-100.778 101.557  0.00 97.00      PROA   
ATOM   1908  HA  LYS P 122     -33.990-100.395 100.567  0.00 97.00      PROA   
ATOM   1909  CB  LYS P 122     -34.393-102.207 101.584  0.00 97.00      PROA   
ATOM   1910  HB1 LYS P 122     -33.957-102.761 102.446  0.00 97.00      PROA   
ATOM   1911  HB2 LYS P 122     -34.081-102.733 100.656  0.00 97.00      PROA   
ATOM   1912  CG  LYS P 122     -35.925-102.228 101.719  0.00 97.00      PROA   
ATOM   1913  HG1 LYS P 122     -36.356-101.488 101.006  0.00 97.00      PROA   
ATOM   1914  HG2 LYS P 122     -36.191-101.910 102.753  0.00 97.00      PROA   
ATOM   1915  CD  LYS P 122     -36.605-103.577 101.467  0.00 97.00      PROA   
ATOM   1916  HD1 LYS P 122     -36.185-104.329 102.172  0.00 97.00      PROA   
ATOM   1917  HD2 LYS P 122     -36.375-103.904 100.428  0.00 97.00      PROA   
ATOM   1918  CE  LYS P 122     -38.123-103.451 101.667  0.00 97.00      PROA   
ATOM   1919  HE1 LYS P 122     -38.538-102.676 100.986  0.00 97.00      PROA   
ATOM   1920  HE2 LYS P 122     -38.351-103.161 102.715  0.00 97.00      PROA   
ATOM   1921  NZ  LYS P 122     -38.815-104.727 101.381  0.00 97.00      PROA   
ATOM   1922  HZ1 LYS P 122     -38.436-105.471 102.000  0.00 97.00      PROA   
ATOM   1923  HZ2 LYS P 122     -38.658-104.988 100.387  0.00 97.00      PROA   
ATOM   1924  HZ3 LYS P 122     -39.835-104.617 101.555  0.00 97.00      PROA   
ATOM   1925  C   LYS P 122     -34.528 -99.872 102.521  0.00 97.00      PROA   
ATOM   1926  O   LYS P 122     -34.386 -99.978 103.733  0.00 97.00      PROA   
ATOM   1927  N   ALA P 123     -35.407 -98.985 101.990  0.00 97.00      PROA   
ATOM   1928  HN  ALA P 123     -35.438 -98.828 101.006  0.00 97.00      PROA   
ATOM   1929  CA  ALA P 123     -36.421 -98.290 102.762  0.00 97.00      PROA   
ATOM   1930  HA  ALA P 123     -35.927 -97.742 103.545  0.00 97.00      PROA   
ATOM   1931  CB  ALA P 123     -37.170 -97.263 101.891  0.00 97.00      PROA   
ATOM   1932  HB1 ALA P 123     -37.707 -97.765 101.059  0.00 97.00      PROA   
ATOM   1933  HB2 ALA P 123     -36.446 -96.545 101.449  0.00 97.00      PROA   
ATOM   1934  HB3 ALA P 123     -37.899 -96.684 102.495  0.00 97.00      PROA   
ATOM   1935  C   ALA P 123     -37.420 -99.249 103.402  0.00 97.00      PROA   
ATOM   1936  O   ALA P 123     -37.979-100.118 102.734  0.00 97.00      PROA   
ATOM   1937  N   PHE P 124     -37.664 -99.115 104.728  0.00 97.00      PROA   
ATOM   1938  HN  PHE P 124     -37.192 -98.413 105.259  0.00 97.00      PROA   
ATOM   1939  CA  PHE P 124     -38.521-100.037 105.451  0.00 97.00      PROA   
ATOM   1940  HA  PHE P 124     -39.027-100.691 104.755  0.00 97.00      PROA   
ATOM   1941  CB  PHE P 124     -37.704-100.943 106.433  0.00 97.00      PROA   
ATOM   1942  HB1 PHE P 124     -36.845-101.382 105.879  0.00 97.00      PROA   
ATOM   1943  HB2 PHE P 124     -38.349-101.783 106.771  0.00 97.00      PROA   
ATOM   1944  CG  PHE P 124     -37.159-100.242 107.662  0.00 97.00      PROA   
ATOM   1945  CD1 PHE P 124     -35.974 -99.492 107.598  0.00 97.00      PROA   
ATOM   1946  HD1 PHE P 124     -35.465 -99.397 106.651  0.00 97.00      PROA   
ATOM   1947  CE1 PHE P 124     -35.468 -98.849 108.735  0.00 97.00      PROA   
ATOM   1948  HE1 PHE P 124     -34.567 -98.258 108.667  0.00 97.00      PROA   
ATOM   1949  CZ  PHE P 124     -36.140 -98.965 109.958  0.00 97.00      PROA   
ATOM   1950  HZ  PHE P 124     -35.766 -98.455 110.833  0.00 97.00      PROA   
ATOM   1951  CD2 PHE P 124     -37.808-100.372 108.905  0.00 97.00      PROA   
ATOM   1952  HD2 PHE P 124     -38.717-100.951 108.972  0.00 97.00      PROA   
ATOM   1953  CE2 PHE P 124     -37.306 -99.735 110.045  0.00 97.00      PROA   
ATOM   1954  HE2 PHE P 124     -37.826 -99.823 110.988  0.00 97.00      PROA   
ATOM   1955  C   PHE P 124     -39.622 -99.299 106.185  0.00 97.00      PROA   
ATOM   1956  O   PHE P 124     -40.598 -99.929 106.591  0.00 97.00      PROA   
ATOM   1957  N   LYS P 125     -39.532 -97.958 106.361  0.00 97.00      PROA   
ATOM   1958  HN  LYS P 125     -38.735 -97.440 106.063  0.00 97.00      PROA   
ATOM   1959  CA  LYS P 125     -40.588 -97.266 107.076  0.00 97.00      PROA   
ATOM   1960  HA  LYS P 125     -41.520 -97.776 106.874  0.00 97.00      PROA   
ATOM   1961  CB  LYS P 125     -40.333 -97.307 108.605  0.00 97.00      PROA   
ATOM   1962  HB1 LYS P 125     -40.049 -96.318 109.015  0.00 97.00      PROA   
ATOM   1963  HB2 LYS P 125     -39.451 -97.967 108.775  0.00 97.00      PROA   
ATOM   1964  CG  LYS P 125     -41.496 -97.938 109.394  0.00 97.00      PROA   
ATOM   1965  HG1 LYS P 125     -41.182 -98.069 110.454  0.00 97.00      PROA   
ATOM   1966  HG2 LYS P 125     -41.698 -98.951 108.981  0.00 97.00      PROA   
ATOM   1967  CD  LYS P 125     -42.797 -97.120 109.355  0.00 97.00      PROA   
ATOM   1968  HD1 LYS P 125     -43.563 -97.658 109.958  0.00 97.00      PROA   
ATOM   1969  HD2 LYS P 125     -43.169 -97.070 108.307  0.00 97.00      PROA   
ATOM   1970  CE  LYS P 125     -42.616 -95.703 109.906  0.00 97.00      PROA   
ATOM   1971  HE1 LYS P 125     -41.889 -95.125 109.295  0.00 97.00      PROA   
ATOM   1972  HE2 LYS P 125     -42.256 -95.743 110.955  0.00 97.00      PROA   
ATOM   1973  NZ  LYS P 125     -43.889 -94.955 109.887  0.00 97.00      PROA   
ATOM   1974  HZ1 LYS P 125     -44.670 -95.532 110.251  0.00 97.00      PROA   
ATOM   1975  HZ2 LYS P 125     -44.090 -94.668 108.904  0.00 97.00      PROA   
ATOM   1976  HZ3 LYS P 125     -43.782 -94.090 110.457  0.00 97.00      PROA   
ATOM   1977  C   LYS P 125     -40.789 -95.844 106.591  0.00 97.00      PROA   
ATOM   1978  O   LYS P 125     -39.908 -94.997 106.689  0.00 97.00      PROA   
ATOM   1979  N   PHE P 126     -42.011 -95.556 106.085  0.00 97.00      PROA   
ATOM   1980  HN  PHE P 126     -42.671 -96.293 105.960  0.00 97.00      PROA   
ATOM   1981  CA  PHE P 126     -42.440 -94.268 105.577  0.00 97.00      PROA   
ATOM   1982  HA  PHE P 126     -41.565 -93.681 105.337  0.00 97.00      PROA   
ATOM   1983  CB  PHE P 126     -43.240 -94.502 104.256  0.00 97.00      PROA   
ATOM   1984  HB1 PHE P 126     -44.013 -95.282 104.437  0.00 97.00      PROA   
ATOM   1985  HB2 PHE P 126     -42.553 -94.896 103.478  0.00 97.00      PROA   
ATOM   1986  CG  PHE P 126     -43.924 -93.281 103.693  0.00 97.00      PROA   
ATOM   1987  CD1 PHE P 126     -43.164 -92.230 103.155  0.00 97.00      PROA   
ATOM   1988  HD1 PHE P 126     -42.086 -92.279 103.174  0.00 97.00      PROA   
ATOM   1989  CE1 PHE P 126     -43.793 -91.121 102.581  0.00 97.00      PROA   
ATOM   1990  HE1 PHE P 126     -43.191 -90.343 102.139  0.00 97.00      PROA   
ATOM   1991  CZ  PHE P 126     -45.191 -91.038 102.562  0.00 97.00      PROA   
ATOM   1992  HZ  PHE P 126     -45.685 -90.186 102.121  0.00 97.00      PROA   
ATOM   1993  CD2 PHE P 126     -45.328 -93.196 103.654  0.00 97.00      PROA   
ATOM   1994  HD2 PHE P 126     -45.928 -94.004 104.046  0.00 97.00      PROA   
ATOM   1995  CE2 PHE P 126     -45.958 -92.076 103.102  0.00 97.00      PROA   
ATOM   1996  HE2 PHE P 126     -47.036 -92.022 103.070  0.00 97.00      PROA   
ATOM   1997  C   PHE P 126     -43.250 -93.464 106.593  0.00 97.00      PROA   
ATOM   1998  O   PHE P 126     -44.058 -94.012 107.332  0.00 97.00      PROA   
ATOM   1999  N   PHE P 127     -43.066 -92.121 106.613  0.00 97.00      PROA   
ATOM   2000  HN  PHE P 127     -42.322 -91.720 106.082  0.00 97.00      PROA   
ATOM   2001  CA  PHE P 127     -43.912 -91.162 107.303  0.00 97.00      PROA   
ATOM   2002  HA  PHE P 127     -44.861 -91.622 107.541  0.00 97.00      PROA   
ATOM   2003  CB  PHE P 127     -43.260 -90.545 108.571  0.00 97.00      PROA   
ATOM   2004  HB1 PHE P 127     -43.909 -89.752 109.002  0.00 97.00      PROA   
ATOM   2005  HB2 PHE P 127     -42.291 -90.071 108.299  0.00 97.00      PROA   
ATOM   2006  CG  PHE P 127     -42.988 -91.540 109.668  0.00 97.00      PROA   
ATOM   2007  CD1 PHE P 127     -43.936 -91.745 110.689  0.00 97.00      PROA   
ATOM   2008  HD1 PHE P 127     -44.901 -91.263 110.627  0.00 97.00      PROA   
ATOM   2009  CE1 PHE P 127     -43.611 -92.492 111.829  0.00 97.00      PROA   
ATOM   2010  HE1 PHE P 127     -44.328 -92.603 112.629  0.00 97.00      PROA   
ATOM   2011  CZ  PHE P 127     -42.331 -93.045 111.957  0.00 97.00      PROA   
ATOM   2012  HZ  PHE P 127     -42.068 -93.597 112.847  0.00 97.00      PROA   
ATOM   2013  CD2 PHE P 127     -41.709 -92.109 109.808  0.00 97.00      PROA   
ATOM   2014  HD2 PHE P 127     -40.958 -91.918 109.054  0.00 97.00      PROA   
ATOM   2015  CE2 PHE P 127     -41.379 -92.852 110.949  0.00 97.00      PROA   
ATOM   2016  HE2 PHE P 127     -40.384 -93.257 111.065  0.00 97.00      PROA   
ATOM   2017  C   PHE P 127     -44.176 -89.992 106.369  0.00 97.00      PROA   
ATOM   2018  O   PHE P 127     -43.297 -89.562 105.633  0.00 97.00      PROA   
ATOM   2019  N   HSD P 128     -45.400 -89.414 106.375  0.00 97.00      PROA   
ATOM   2020  HN  HSD P 128     -46.155 -89.807 106.897  0.00 97.00      PROA   
ATOM   2021  CA  HSD P 128     -45.698 -88.182 105.654  0.00 97.00      PROA   
ATOM   2022  HA  HSD P 128     -45.380 -88.341 104.632  0.00 97.00      PROA   
ATOM   2023  CB  HSD P 128     -47.213 -87.876 105.601  0.00 97.00      PROA   
ATOM   2024  HB1 HSD P 128     -47.420 -86.791 105.472  0.00 97.00      PROA   
ATOM   2025  HB2 HSD P 128     -47.687 -88.194 106.553  0.00 97.00      PROA   
ATOM   2026  ND1 HSD P 128     -47.939 -88.073 103.179  0.00 97.00      PROA   
ATOM   2027  HD1 HSD P 128     -47.620 -87.167 102.899  0.00 97.00      PROA   
ATOM   2028  CG  HSD P 128     -47.859 -88.600 104.453  0.00 97.00      PROA   
ATOM   2029  CE1 HSD P 128     -48.638 -88.961 102.430  0.00 97.00      PROA   
ATOM   2030  HE1 HSD P 128     -48.872 -88.798 101.378  0.00 97.00      PROA   
ATOM   2031  NE2 HSD P 128     -49.024 -90.008 103.132  0.00 97.00      PROA   
ATOM   2032  CD2 HSD P 128     -48.544 -89.775 104.409  0.00 97.00      PROA   
ATOM   2033  HD2 HSD P 128     -48.753 -90.488 105.197  0.00 97.00      PROA   
ATOM   2034  C   HSD P 128     -44.923 -86.954 106.108  0.00 97.00      PROA   
ATOM   2035  O   HSD P 128     -44.578 -86.113 105.283  0.00 97.00      PROA   
ATOM   2036  N   TRP P 129     -44.638 -86.823 107.421  0.00 97.00      PROA   
ATOM   2037  HN  TRP P 129     -44.909 -87.529 108.065  0.00 97.00      PROA   
ATOM   2038  CA  TRP P 129     -43.978 -85.672 108.008  0.00 97.00      PROA   
ATOM   2039  HA  TRP P 129     -43.557 -85.047 107.231  0.00 97.00      PROA   
ATOM   2040  CB  TRP P 129     -44.924 -84.830 108.915  0.00 97.00      PROA   
ATOM   2041  HB1 TRP P 129     -44.407 -83.892 109.213  0.00 97.00      PROA   
ATOM   2042  HB2 TRP P 129     -45.146 -85.393 109.848  0.00 97.00      PROA   
ATOM   2043  CG  TRP P 129     -46.235 -84.479 108.280  0.00 97.00      PROA   
ATOM   2044  CD1 TRP P 129     -46.521 -83.345 107.565  0.00 97.00      PROA   
ATOM   2045  HD1 TRP P 129     -45.822 -82.540 107.390  0.00 97.00      PROA   
ATOM   2046  NE1 TRP P 129     -47.819 -83.397 107.122  0.00 97.00      PROA   
ATOM   2047  HE1 TRP P 129     -48.318 -82.670 106.703  0.00 97.00      PROA   
ATOM   2048  CE2 TRP P 129     -48.400 -84.559 107.536  0.00 97.00      PROA   
ATOM   2049  CD2 TRP P 129     -47.437 -85.270 108.286  0.00 97.00      PROA   
ATOM   2050  CE3 TRP P 129     -47.785 -86.492 108.864  0.00 97.00      PROA   
ATOM   2051  HE3 TRP P 129     -47.083 -87.044 109.472  0.00 97.00      PROA   
ATOM   2052  CZ3 TRP P 129     -49.078 -86.988 108.664  0.00 97.00      PROA   
ATOM   2053  HZ3 TRP P 129     -49.369 -87.927 109.114  0.00 97.00      PROA   
ATOM   2054  CZ2 TRP P 129     -49.679 -85.054 107.328  0.00 97.00      PROA   
ATOM   2055  HZ2 TRP P 129     -50.412 -84.506 106.755  0.00 97.00      PROA   
ATOM   2056  CH2 TRP P 129     -50.005 -86.284 107.901  0.00 97.00      PROA   
ATOM   2057  HH2 TRP P 129     -51.000 -86.685 107.766  0.00 97.00      PROA   
ATOM   2058  C   TRP P 129     -42.846 -86.204 108.855  0.00 97.00      PROA   
ATOM   2059  O   TRP P 129     -42.725 -87.410 109.062  0.00 97.00      PROA   
ATOM   2060  N   ASN P 130     -41.958 -85.313 109.357  0.00 97.00      PROA   
ATOM   2061  HN  ASN P 130     -42.001 -84.348 109.103  0.00 97.00      PROA   
ATOM   2062  CA  ASN P 130     -40.890 -85.686 110.266  0.00 97.00      PROA   
ATOM   2063  HA  ASN P 130     -40.300 -86.422 109.739  0.00 97.00      PROA   
ATOM   2064  CB  ASN P 130     -39.993 -84.456 110.594  0.00 97.00      PROA   
ATOM   2065  HB1 ASN P 130     -40.537 -83.746 111.252  0.00 97.00      PROA   
ATOM   2066  HB2 ASN P 130     -39.729 -83.920 109.656  0.00 97.00      PROA   
ATOM   2067  CG  ASN P 130     -38.701 -84.866 111.297  0.00 97.00      PROA   
ATOM   2068  OD1 ASN P 130     -38.441 -84.469 112.432  0.00 97.00      PROA   
ATOM   2069  ND2 ASN P 130     -37.880 -85.703 110.612  0.00 97.00      PROA   
ATOM   2070 HD21 ASN P 130     -37.010 -85.952 111.039  0.00 97.00      PROA   
ATOM   2071 HD22 ASN P 130     -38.106 -85.983 109.681  0.00 97.00      PROA   
ATOM   2072  C   ASN P 130     -41.393 -86.352 111.553  0.00 97.00      PROA   
ATOM   2073  O   ASN P 130     -42.312 -85.872 112.213  0.00 97.00      PROA   
ATOM   2074  N   SER P 131     -40.780 -87.498 111.925  0.00 97.00      PROA   
ATOM   2075  HN  SER P 131     -40.028 -87.874 111.389  0.00 97.00      PROA   
ATOM   2076  CA  SER P 131     -41.175 -88.282 113.076  0.00 97.00      PROA   
ATOM   2077  HA  SER P 131     -41.413 -87.623 113.899  0.00 97.00      PROA   
ATOM   2078  CB  SER P 131     -42.371 -89.241 112.783  0.00 97.00      PROA   
ATOM   2079  HB1 SER P 131     -42.148 -89.841 111.876  0.00 97.00      PROA   
ATOM   2080  HB2 SER P 131     -43.265 -88.617 112.568  0.00 97.00      PROA   
ATOM   2081  OG  SER P 131     -42.695 -90.121 113.864  0.00 97.00      PROA   
ATOM   2082  HG1 SER P 131     -42.041 -90.830 113.860  0.00 97.00      PROA   
ATOM   2083  C   SER P 131     -39.970 -89.090 113.442  0.00 97.00      PROA   
ATOM   2084  O   SER P 131     -39.098 -89.305 112.611  0.00 97.00      PROA   
ATOM   2085  N   ASN P 132     -39.913 -89.582 114.700  0.00 97.00      PROA   
ATOM   2086  HN  ASN P 132     -40.660 -89.394 115.333  0.00 97.00      PROA   
ATOM   2087  CA  ASN P 132     -38.920 -90.539 115.141  0.00 97.00      PROA   
ATOM   2088  HA  ASN P 132     -37.969 -90.272 114.701  0.00 97.00      PROA   
ATOM   2089  CB  ASN P 132     -38.747 -90.544 116.697  0.00 97.00      PROA   
ATOM   2090  HB1 ASN P 132     -38.631 -89.502 117.062  0.00 97.00      PROA   
ATOM   2091  HB2 ASN P 132     -37.811 -91.091 116.945  0.00 97.00      PROA   
ATOM   2092  CG  ASN P 132     -39.882 -91.253 117.455  0.00 97.00      PROA   
ATOM   2093  OD1 ASN P 132     -39.842 -92.473 117.637  0.00 97.00      PROA   
ATOM   2094  ND2 ASN P 132     -40.899 -90.491 117.935  0.00 97.00      PROA   
ATOM   2095 HD21 ASN P 132     -41.627 -90.959 118.432  0.00 97.00      PROA   
ATOM   2096 HD22 ASN P 132     -40.896 -89.500 117.816  0.00 97.00      PROA   
ATOM   2097  C   ASN P 132     -39.306 -91.914 114.624  0.00 97.00      PROA   
ATOM   2098  O   ASN P 132     -40.434 -92.141 114.193  0.00 97.00      PROA   
ATOM   2099  N   LEU P 133     -38.361 -92.871 114.693  0.00 97.00      PROA   
ATOM   2100  HN  LEU P 133     -37.421 -92.643 114.940  0.00 97.00      PROA   
ATOM   2101  CA  LEU P 133     -38.661 -94.274 114.578  0.00 97.00      PROA   
ATOM   2102  HA  LEU P 133     -39.730 -94.430 114.587  0.00 97.00      PROA   
ATOM   2103  CB  LEU P 133     -38.062 -94.859 113.277  0.00 97.00      PROA   
ATOM   2104  HB1 LEU P 133     -36.954 -94.893 113.319  0.00 97.00      PROA   
ATOM   2105  HB2 LEU P 133     -38.325 -94.136 112.468  0.00 97.00      PROA   
ATOM   2106  CG  LEU P 133     -38.612 -96.234 112.836  0.00 97.00      PROA   
ATOM   2107  HG  LEU P 133     -39.722 -96.221 112.953  0.00 97.00      PROA   
ATOM   2108  CD1 LEU P 133     -38.302 -96.451 111.348  0.00 97.00      PROA   
ATOM   2109 HD11 LEU P 133     -37.203 -96.454 111.190  0.00 97.00      PROA   
ATOM   2110 HD12 LEU P 133     -38.742 -95.636 110.737  0.00 97.00      PROA   
ATOM   2111 HD13 LEU P 133     -38.714 -97.422 111.004  0.00 97.00      PROA   
ATOM   2112  CD2 LEU P 133     -38.051 -97.410 113.653  0.00 97.00      PROA   
ATOM   2113 HD21 LEU P 133     -38.391 -97.367 114.706  0.00 97.00      PROA   
ATOM   2114 HD22 LEU P 133     -36.940 -97.386 113.637  0.00 97.00      PROA   
ATOM   2115 HD23 LEU P 133     -38.389 -98.376 113.223  0.00 97.00      PROA   
ATOM   2116  C   LEU P 133     -38.075 -94.919 115.813  0.00 97.00      PROA   
ATOM   2117  O   LEU P 133     -36.864 -94.939 115.999  0.00 97.00      PROA   
ATOM   2118  N   THR P 134     -38.934 -95.474 116.701  0.00 97.00      PROA   
ATOM   2119  HN  THR P 134     -39.919 -95.416 116.564  0.00 97.00      PROA   
ATOM   2120  CA  THR P 134     -38.486 -96.143 117.912  0.00 97.00      PROA   
ATOM   2121  HA  THR P 134     -37.418 -96.024 118.029  0.00 97.00      PROA   
ATOM   2122  CB  THR P 134     -39.129 -95.621 119.193  0.00 97.00      PROA   
ATOM   2123  HB  THR P 134     -40.239 -95.685 119.128  0.00 97.00      PROA   
ATOM   2124  OG1 THR P 134     -38.760 -94.266 119.407  0.00 97.00      PROA   
ATOM   2125  HG1 THR P 134     -39.159 -93.751 118.700  0.00 97.00      PROA   
ATOM   2126  CG2 THR P 134     -38.634 -96.403 120.427  0.00 97.00      PROA   
ATOM   2127 HG21 THR P 134     -37.523 -96.388 120.464  0.00 97.00      PROA   
ATOM   2128 HG22 THR P 134     -38.981 -97.456 120.417  0.00 97.00      PROA   
ATOM   2129 HG23 THR P 134     -39.019 -95.925 121.353  0.00 97.00      PROA   
ATOM   2130  C   THR P 134     -38.762 -97.618 117.769  0.00 97.00      PROA   
ATOM   2131  O   THR P 134     -39.898 -98.047 117.582  0.00 97.00      PROA   
ATOM   2132  N   ILE P 135     -37.696 -98.438 117.868  0.00 97.00      PROA   
ATOM   2133  HN  ILE P 135     -36.779 -98.054 117.985  0.00 97.00      PROA   
ATOM   2134  CA  ILE P 135     -37.763 -99.881 117.831  0.00 97.00      PROA   
ATOM   2135  HA  ILE P 135     -38.648-100.191 117.293  0.00 97.00      PROA   
ATOM   2136  CB  ILE P 135     -36.524-100.488 117.166  0.00 97.00      PROA   
ATOM   2137  HB  ILE P 135     -35.631-100.130 117.728  0.00 97.00      PROA   
ATOM   2138  CG2 ILE P 135     -36.555-102.031 117.242  0.00 97.00      PROA   
ATOM   2139 HG21 ILE P 135     -37.450-102.431 116.720  0.00 97.00      PROA   
ATOM   2140 HG22 ILE P 135     -36.568-102.382 118.291  0.00 97.00      PROA   
ATOM   2141 HG23 ILE P 135     -35.648-102.457 116.767  0.00 97.00      PROA   
ATOM   2142  CG1 ILE P 135     -36.343-100.009 115.701  0.00 97.00      PROA   
ATOM   2143 HG11 ILE P 135     -36.736 -98.979 115.580  0.00 97.00      PROA   
ATOM   2144 HG12 ILE P 135     -36.937-100.666 115.029  0.00 97.00      PROA   
ATOM   2145  CD  ILE P 135     -34.872 -99.978 115.264  0.00 97.00      PROA   
ATOM   2146  HD1 ILE P 135     -34.355-100.931 115.506  0.00 97.00      PROA   
ATOM   2147  HD2 ILE P 135     -34.346 -99.159 115.798  0.00 97.00      PROA   
ATOM   2148  HD3 ILE P 135     -34.784 -99.790 114.174  0.00 97.00      PROA   
ATOM   2149  C   ILE P 135     -37.865-100.344 119.272  0.00 97.00      PROA   
ATOM   2150  O   ILE P 135     -36.919-100.213 120.038  0.00 97.00      PROA   
ATOM   2151  N   LEU P 136     -39.032-100.891 119.683  0.00 97.00      PROA   
ATOM   2152  HN  LEU P 136     -39.812-100.920 119.062  0.00 97.00      PROA   
ATOM   2153  CA  LEU P 136     -39.320-101.319 121.044  0.00 97.00      PROA   
ATOM   2154  HA  LEU P 136     -39.167-100.458 121.680  0.00 97.00      PROA   
ATOM   2155  CB  LEU P 136     -40.787-101.813 121.200  0.00 97.00      PROA   
ATOM   2156  HB1 LEU P 136     -40.914-102.220 122.229  0.00 97.00      PROA   
ATOM   2157  HB2 LEU P 136     -40.977-102.640 120.483  0.00 97.00      PROA   
ATOM   2158  CG  LEU P 136     -41.908-100.746 121.034  0.00 97.00      PROA   
ATOM   2159  HG  LEU P 136     -42.855-101.253 121.346  0.00 97.00      PROA   
ATOM   2160  CD1 LEU P 136     -41.715 -99.543 121.974  0.00 97.00      PROA   
ATOM   2161 HD11 LEU P 136     -40.824 -98.953 121.672  0.00 97.00      PROA   
ATOM   2162 HD12 LEU P 136     -41.578 -99.885 123.021  0.00 97.00      PROA   
ATOM   2163 HD13 LEU P 136     -42.603 -98.878 121.932  0.00 97.00      PROA   
ATOM   2164  CD2 LEU P 136     -42.139-100.274 119.584  0.00 97.00      PROA   
ATOM   2165 HD21 LEU P 136     -42.227-101.141 118.897  0.00 97.00      PROA   
ATOM   2166 HD22 LEU P 136     -41.308 -99.623 119.246  0.00 97.00      PROA   
ATOM   2167 HD23 LEU P 136     -43.076 -99.681 119.527  0.00 97.00      PROA   
ATOM   2168  C   LEU P 136     -38.389-102.395 121.586  0.00 97.00      PROA   
ATOM   2169  O   LEU P 136     -37.990-102.347 122.749  0.00 97.00      PROA   
ATOM   2170  N   LYS P 137     -38.026-103.392 120.751  0.00 97.00      PROA   
ATOM   2171  HN  LYS P 137     -38.394-103.433 119.828  0.00 97.00      PROA   
ATOM   2172  CA  LYS P 137     -37.019-104.375 121.087  0.00 97.00      PROA   
ATOM   2173  HA  LYS P 137     -36.382-103.990 121.873  0.00 97.00      PROA   
ATOM   2174  CB  LYS P 137     -37.636-105.723 121.545  0.00 97.00      PROA   
ATOM   2175  HB1 LYS P 137     -36.835-106.489 121.627  0.00 97.00      PROA   
ATOM   2176  HB2 LYS P 137     -38.359-106.074 120.776  0.00 97.00      PROA   
ATOM   2177  CG  LYS P 137     -38.358-105.644 122.904  0.00 97.00      PROA   
ATOM   2178  HG1 LYS P 137     -39.201-104.922 122.840  0.00 97.00      PROA   
ATOM   2179  HG2 LYS P 137     -37.641-105.246 123.652  0.00 97.00      PROA   
ATOM   2180  CD  LYS P 137     -38.895-107.010 123.369  0.00 97.00      PROA   
ATOM   2181  HD1 LYS P 137     -38.061-107.748 123.360  0.00 97.00      PROA   
ATOM   2182  HD2 LYS P 137     -39.650-107.359 122.630  0.00 97.00      PROA   
ATOM   2183  CE  LYS P 137     -39.546-107.002 124.760  0.00 97.00      PROA   
ATOM   2184  HE1 LYS P 137     -39.941-108.016 124.995  0.00 97.00      PROA   
ATOM   2185  HE2 LYS P 137     -40.375-106.268 124.819  0.00 97.00      PROA   
ATOM   2186  NZ  LYS P 137     -38.540-106.674 125.796  0.00 97.00      PROA   
ATOM   2187  HZ1 LYS P 137     -38.409-105.645 125.885  0.00 97.00      PROA   
ATOM   2188  HZ2 LYS P 137     -37.640-107.107 125.506  0.00 97.00      PROA   
ATOM   2189  HZ3 LYS P 137     -38.826-107.082 126.709  0.00 97.00      PROA   
ATOM   2190  C   LYS P 137     -36.146-104.606 119.873  0.00 97.00      PROA   
ATOM   2191  O   LYS P 137     -36.603-105.133 118.861  0.00 97.00      PROA   
ATOM   2192  N   THR P 138     -34.846-104.224 119.938  0.00 97.00      PROA   
ATOM   2193  HN  THR P 138     -34.504-103.724 120.736  0.00 97.00      PROA   
ATOM   2194  CA  THR P 138     -33.899-104.426 118.850  0.00 97.00      PROA   
ATOM   2195  HA  THR P 138     -34.450-104.260 117.935  0.00 97.00      PROA   
ATOM   2196  CB  THR P 138     -32.741-103.426 118.838  0.00 97.00      PROA   
ATOM   2197  HB  THR P 138     -33.155-102.419 119.080  0.00 97.00      PROA   
ATOM   2198  OG1 THR P 138     -32.138-103.338 117.552  0.00 97.00      PROA   
ATOM   2199  HG1 THR P 138     -31.413-102.720 117.661  0.00 97.00      PROA   
ATOM   2200  CG2 THR P 138     -31.644-103.769 119.857  0.00 97.00      PROA   
ATOM   2201 HG21 THR P 138     -31.113-104.706 119.586  0.00 97.00      PROA   
ATOM   2202 HG22 THR P 138     -32.075-103.889 120.870  0.00 97.00      PROA   
ATOM   2203 HG23 THR P 138     -30.891-102.953 119.899  0.00 97.00      PROA   
ATOM   2204  C   THR P 138     -33.425-105.869 118.816  0.00 97.00      PROA   
ATOM   2205  O   THR P 138     -33.698-106.661 119.709  0.00 97.00      PROA   
ATOM   2206  N   ASN P 139     -32.758-106.266 117.716  0.00 97.00      PROA   
ATOM   2207  HN  ASN P 139     -32.469-105.597 117.037  0.00 97.00      PROA   
ATOM   2208  CA  ASN P 139     -32.460-107.655 117.451  0.00 97.00      PROA   
ATOM   2209  HA  ASN P 139     -31.978-108.069 118.327  0.00 97.00      PROA   
ATOM   2210  CB  ASN P 139     -33.743-108.481 117.123  0.00 97.00      PROA   
ATOM   2211  HB1 ASN P 139     -34.384-108.526 118.030  0.00 97.00      PROA   
ATOM   2212  HB2 ASN P 139     -33.489-109.527 116.855  0.00 97.00      PROA   
ATOM   2213  CG  ASN P 139     -34.529-107.855 115.962  0.00 97.00      PROA   
ATOM   2214  OD1 ASN P 139     -34.153-108.016 114.798  0.00 97.00      PROA   
ATOM   2215  ND2 ASN P 139     -35.651-107.149 116.272  0.00 97.00      PROA   
ATOM   2216 HD21 ASN P 139     -36.204-106.784 115.524  0.00 97.00      PROA   
ATOM   2217 HD22 ASN P 139     -35.908-106.999 117.226  0.00 97.00      PROA   
ATOM   2218  C   ASN P 139     -31.448-107.686 116.324  0.00 97.00      PROA   
ATOM   2219  O   ASN P 139     -31.110-106.653 115.751  0.00 97.00      PROA   
ATOM   2220  N   MET P 140     -30.932-108.887 115.969  0.00 97.00      PROA   
ATOM   2221  HN  MET P 140     -31.165-109.712 116.482  0.00 97.00      PROA   
ATOM   2222  CA  MET P 140     -29.971-109.083 114.894  0.00 97.00      PROA   
ATOM   2223  HA  MET P 140     -29.091-108.508 115.148  0.00 97.00      PROA   
ATOM   2224  CB  MET P 140     -29.552-110.570 114.800  0.00 97.00      PROA   
ATOM   2225  HB1 MET P 140     -30.440-111.196 114.561  0.00 97.00      PROA   
ATOM   2226  HB2 MET P 140     -29.203-110.870 115.814  0.00 97.00      PROA   
ATOM   2227  CG  MET P 140     -28.436-110.858 113.775  0.00 97.00      PROA   
ATOM   2228  HG1 MET P 140     -27.531-110.285 114.078  0.00 97.00      PROA   
ATOM   2229  HG2 MET P 140     -28.739-110.472 112.780  0.00 97.00      PROA   
ATOM   2230  SD  MET P 140     -28.020-112.621 113.585  0.00 97.00      PROA   
ATOM   2231  CE  MET P 140     -27.452-112.921 115.283  0.00 97.00      PROA   
ATOM   2232  HE1 MET P 140     -28.283-112.824 116.013  0.00 97.00      PROA   
ATOM   2233  HE2 MET P 140     -26.650-112.206 115.565  0.00 97.00      PROA   
ATOM   2234  HE3 MET P 140     -27.050-113.950 115.391  0.00 97.00      PROA   
ATOM   2235  C   MET P 140     -30.444-108.579 113.534  0.00 97.00      PROA   
ATOM   2236  O   MET P 140     -29.667-108.014 112.768  0.00 97.00      PROA   
ATOM   2237  N   SER P 141     -31.752-108.707 113.212  0.00 97.00      PROA   
ATOM   2238  HN  SER P 141     -32.398-109.108 113.857  0.00 97.00      PROA   
ATOM   2239  CA  SER P 141     -32.291-108.306 111.921  0.00 97.00      PROA   
ATOM   2240  HA  SER P 141     -31.568-108.533 111.147  0.00 97.00      PROA   
ATOM   2241  CB  SER P 141     -33.615-109.059 111.609  0.00 97.00      PROA   
ATOM   2242  HB1 SER P 141     -34.430-108.737 112.293  0.00 97.00      PROA   
ATOM   2243  HB2 SER P 141     -33.447-110.144 111.775  0.00 97.00      PROA   
ATOM   2244  OG  SER P 141     -34.026-108.890 110.253  0.00 97.00      PROA   
ATOM   2245  HG1 SER P 141     -34.168-107.948 110.120  0.00 97.00      PROA   
ATOM   2246  C   SER P 141     -32.569-106.810 111.899  0.00 97.00      PROA   
ATOM   2247  O   SER P 141     -33.040-106.284 110.898  0.00 97.00      PROA   
ATOM   2248  N   HSD P 142     -32.238-106.092 112.994  0.00 97.00      PROA   
ATOM   2249  HN  HSD P 142     -31.932-106.574 113.812  0.00 97.00      PROA   
ATOM   2250  CA  HSD P 142     -32.253-104.646 113.087  0.00 97.00      PROA   
ATOM   2251  HA  HSD P 142     -32.690-104.231 112.197  0.00 97.00      PROA   
ATOM   2252  CB  HSD P 142     -33.114-104.153 114.276  0.00 97.00      PROA   
ATOM   2253  HB1 HSD P 142     -32.873-103.096 114.523  0.00 97.00      PROA   
ATOM   2254  HB2 HSD P 142     -32.915-104.763 115.181  0.00 97.00      PROA   
ATOM   2255  ND1 HSD P 142     -35.464-103.172 114.164  0.00 97.00      PROA   
ATOM   2256  HD1 HSD P 142     -35.281-102.358 114.718  0.00 97.00      PROA   
ATOM   2257  CG  HSD P 142     -34.584-104.207 113.930  0.00 97.00      PROA   
ATOM   2258  CE1 HSD P 142     -36.629-103.491 113.552  0.00 97.00      PROA   
ATOM   2259  HE1 HSD P 142     -37.518-102.862 113.595  0.00 97.00      PROA   
ATOM   2260  NE2 HSD P 142     -36.566-104.658 112.946  0.00 97.00      PROA   
ATOM   2261  CD2 HSD P 142     -35.284-105.116 113.196  0.00 97.00      PROA   
ATOM   2262  HD2 HSD P 142     -34.986-106.071 112.785  0.00 97.00      PROA   
ATOM   2263  C   HSD P 142     -30.840-104.094 113.124  0.00 97.00      PROA   
ATOM   2264  O   HSD P 142     -30.626-102.913 113.380  0.00 97.00      PROA   
ATOM   2265  N   SER P 143     -29.827-104.930 112.814  0.00 97.00      PROA   
ATOM   2266  HN  SER P 143     -30.015-105.892 112.631  0.00 97.00      PROA   
ATOM   2267  CA  SER P 143     -28.430-104.536 112.742  0.00 97.00      PROA   
ATOM   2268  HA  SER P 143     -28.262-103.704 113.413  0.00 97.00      PROA   
ATOM   2269  CB  SER P 143     -27.531-105.727 113.158  0.00 97.00      PROA   
ATOM   2270  HB1 SER P 143     -27.521-106.517 112.378  0.00 97.00      PROA   
ATOM   2271  HB2 SER P 143     -27.968-106.177 114.074  0.00 97.00      PROA   
ATOM   2272  OG  SER P 143     -26.199-105.327 113.455  0.00 97.00      PROA   
ATOM   2273  HG1 SER P 143     -25.801-105.036 112.632  0.00 97.00      PROA   
ATOM   2274  C   SER P 143     -28.066-104.107 111.327  0.00 97.00      PROA   
ATOM   2275  O   SER P 143     -28.676-104.554 110.358  0.00 97.00      PROA   
ATOM   2276  N   GLY P 144     -27.038-103.230 111.175  0.00 97.00      PROA   
ATOM   2277  HN  GLY P 144     -26.577-102.837 111.971  0.00 97.00      PROA   
ATOM   2278  CA  GLY P 144     -26.493-102.838 109.884  0.00 97.00      PROA   
ATOM   2279  HA1 GLY P 144     -27.067-103.275 109.084  0.00 97.00      PROA   
ATOM   2280  HA2 GLY P 144     -25.459-103.153 109.873  0.00 97.00      PROA   
ATOM   2281  C   GLY P 144     -26.500-101.348 109.699  0.00 97.00      PROA   
ATOM   2282  O   GLY P 144     -26.440-100.589 110.658  0.00 97.00      PROA   
ATOM   2283  N   THR P 145     -26.539-100.883 108.429  0.00 97.00      PROA   
ATOM   2284  HN  THR P 145     -26.691-101.522 107.675  0.00 97.00      PROA   
ATOM   2285  CA  THR P 145     -26.426 -99.475 108.086  0.00 97.00      PROA   
ATOM   2286  HA  THR P 145     -25.968 -98.962 108.917  0.00 97.00      PROA   
ATOM   2287  CB  THR P 145     -25.506 -99.192 106.892  0.00 97.00      PROA   
ATOM   2288  HB  THR P 145     -24.503 -99.609 107.139  0.00 97.00      PROA   
ATOM   2289  OG1 THR P 145     -25.322 -97.798 106.661  0.00 97.00      PROA   
ATOM   2290  HG1 THR P 145     -25.945 -97.556 105.965  0.00 97.00      PROA   
ATOM   2291  CG2 THR P 145     -25.984 -99.848 105.582  0.00 97.00      PROA   
ATOM   2292 HG21 THR P 145     -26.962 -99.432 105.260  0.00 97.00      PROA   
ATOM   2293 HG22 THR P 145     -26.082-100.945 105.700  0.00 97.00      PROA   
ATOM   2294 HG23 THR P 145     -25.249 -99.648 104.772  0.00 97.00      PROA   
ATOM   2295  C   THR P 145     -27.799 -98.868 107.918  0.00 97.00      PROA   
ATOM   2296  O   THR P 145     -28.634 -99.368 107.178  0.00 97.00      PROA   
ATOM   2297  N   TYR P 146     -28.057 -97.749 108.625  0.00 97.00      PROA   
ATOM   2298  HN  TYR P 146     -27.365 -97.375 109.240  0.00 97.00      PROA   
ATOM   2299  CA  TYR P 146     -29.307 -97.025 108.575  0.00 97.00      PROA   
ATOM   2300  HA  TYR P 146     -30.022 -97.583 107.992  0.00 97.00      PROA   
ATOM   2301  CB  TYR P 146     -29.913 -96.727 109.968  0.00 97.00      PROA   
ATOM   2302  HB1 TYR P 146     -30.704 -95.952 109.886  0.00 97.00      PROA   
ATOM   2303  HB2 TYR P 146     -29.126 -96.352 110.658  0.00 97.00      PROA   
ATOM   2304  CG  TYR P 146     -30.559 -97.932 110.592  0.00 97.00      PROA   
ATOM   2305  CD1 TYR P 146     -29.798 -98.888 111.284  0.00 97.00      PROA   
ATOM   2306  HD1 TYR P 146     -28.720 -98.813 111.288  0.00 97.00      PROA   
ATOM   2307  CE1 TYR P 146     -30.431 -99.909 112.002  0.00 97.00      PROA   
ATOM   2308  HE1 TYR P 146     -29.839-100.640 112.528  0.00 97.00      PROA   
ATOM   2309  CZ  TYR P 146     -31.828 -99.967 112.056  0.00 97.00      PROA   
ATOM   2310  OH  TYR P 146     -32.465-100.977 112.800  0.00 97.00      PROA   
ATOM   2311  HH  TYR P 146     -31.768-101.526 113.174  0.00 97.00      PROA   
ATOM   2312  CD2 TYR P 146     -31.963 -98.033 110.613  0.00 97.00      PROA   
ATOM   2313  HD2 TYR P 146     -32.559 -97.293 110.100  0.00 97.00      PROA   
ATOM   2314  CE2 TYR P 146     -32.594 -99.044 111.345  0.00 97.00      PROA   
ATOM   2315  HE2 TYR P 146     -33.670 -99.095 111.389  0.00 97.00      PROA   
ATOM   2316  C   TYR P 146     -29.102 -95.701 107.884  0.00 97.00      PROA   
ATOM   2317  O   TYR P 146     -28.077 -95.051 108.043  0.00 97.00      PROA   
ATOM   2318  N   HSD P 147     -30.100 -95.266 107.088  0.00 97.00      PROA   
ATOM   2319  HN  HSD P 147     -30.938 -95.799 106.995  0.00 97.00      PROA   
ATOM   2320  CA  HSD P 147     -30.045 -94.005 106.376  0.00 97.00      PROA   
ATOM   2321  HA  HSD P 147     -29.389 -93.317 106.893  0.00 97.00      PROA   
ATOM   2322  CB  HSD P 147     -29.612 -94.162 104.891  0.00 97.00      PROA   
ATOM   2323  HB1 HSD P 147     -29.455 -93.155 104.448  0.00 97.00      PROA   
ATOM   2324  HB2 HSD P 147     -30.405 -94.666 104.302  0.00 97.00      PROA   
ATOM   2325  ND1 HSD P 147     -27.190 -94.519 104.161  0.00 97.00      PROA   
ATOM   2326  HD1 HSD P 147     -26.997 -93.568 103.913  0.00 97.00      PROA   
ATOM   2327  CG  HSD P 147     -28.368 -94.992 104.701  0.00 97.00      PROA   
ATOM   2328  CE1 HSD P 147     -26.360 -95.583 104.031  0.00 97.00      PROA   
ATOM   2329  HE1 HSD P 147     -25.347 -95.503 103.636  0.00 97.00      PROA   
ATOM   2330  NE2 HSD P 147     -26.925 -96.705 104.430  0.00 97.00      PROA   
ATOM   2331  CD2 HSD P 147     -28.189 -96.335 104.847  0.00 97.00      PROA   
ATOM   2332  HD2 HSD P 147     -28.876 -97.088 105.214  0.00 97.00      PROA   
ATOM   2333  C   HSD P 147     -31.446 -93.447 106.408  0.00 97.00      PROA   
ATOM   2334  O   HSD P 147     -32.398 -94.178 106.659  0.00 97.00      PROA   
ATOM   2335  N   CYS P 148     -31.626 -92.131 106.155  0.00 97.00      PROA   
ATOM   2336  HN  CYS P 148     -30.858 -91.495 106.091  0.00 97.00      PROA   
ATOM   2337  CA  CYS P 148     -32.948 -91.577 105.961  0.00 97.00      PROA   
ATOM   2338  HA  CYS P 148     -33.604 -92.379 105.670  0.00 97.00      PROA   
ATOM   2339  CB  CYS P 148     -33.558 -90.932 107.238  0.00 97.00      PROA   
ATOM   2340  HB1 CYS P 148     -33.534 -91.703 108.039  0.00 97.00      PROA   
ATOM   2341  HB2 CYS P 148     -34.631 -90.713 107.048  0.00 97.00      PROA   
ATOM   2342  SG  CYS P 148     -32.710 -89.433 107.845  0.00 97.00      PROA   
ATOM   2343  C   CYS P 148     -32.967 -90.612 104.799  0.00 97.00      PROA   
ATOM   2344  O   CYS P 148     -31.933 -90.141 104.335  0.00 97.00      PROA   
ATOM   2345  N   SER P 149     -34.181 -90.303 104.288  0.00 97.00      PROA   
ATOM   2346  HN  SER P 149     -35.003 -90.747 104.637  0.00 97.00      PROA   
ATOM   2347  CA  SER P 149     -34.355 -89.286 103.273  0.00 97.00      PROA   
ATOM   2348  HA  SER P 149     -33.579 -88.549 103.413  0.00 97.00      PROA   
ATOM   2349  CB  SER P 149     -34.336 -89.796 101.797  0.00 97.00      PROA   
ATOM   2350  HB1 SER P 149     -33.416 -90.403 101.656  0.00 97.00      PROA   
ATOM   2351  HB2 SER P 149     -34.287 -88.935 101.099  0.00 97.00      PROA   
ATOM   2352  OG  SER P 149     -35.466 -90.591 101.441  0.00 97.00      PROA   
ATOM   2353  HG1 SER P 149     -36.247 -90.138 101.767  0.00 97.00      PROA   
ATOM   2354  C   SER P 149     -35.670 -88.603 103.517  0.00 97.00      PROA   
ATOM   2355  O   SER P 149     -36.603 -89.215 104.019  0.00 97.00      PROA   
ATOM   2356  N   GLY P 150     -35.771 -87.313 103.137  0.00 97.00      PROA   
ATOM   2357  HN  GLY P 150     -34.981 -86.853 102.737  0.00 97.00      PROA   
ATOM   2358  CA  GLY P 150     -37.002 -86.549 103.186  0.00 97.00      PROA   
ATOM   2359  HA1 GLY P 150     -37.017 -85.986 104.107  0.00 97.00      PROA   
ATOM   2360  HA2 GLY P 150     -37.851 -87.205 103.054  0.00 97.00      PROA   
ATOM   2361  C   GLY P 150     -36.988 -85.585 102.042  0.00 97.00      PROA   
ATOM   2362  O   GLY P 150     -36.032 -85.534 101.282  0.00 97.00      PROA   
ATOM   2363  N   MET P 151     -38.062 -84.785 101.894  0.00 97.00      PROA   
ATOM   2364  HN  MET P 151     -38.866 -84.908 102.474  0.00 97.00      PROA   
ATOM   2365  CA  MET P 151     -38.236 -83.836 100.820  0.00 97.00      PROA   
ATOM   2366  HA  MET P 151     -37.362 -83.823 100.187  0.00 97.00      PROA   
ATOM   2367  CB  MET P 151     -39.492 -84.223  99.992  0.00 97.00      PROA   
ATOM   2368  HB1 MET P 151     -40.401 -83.721 100.377  0.00 97.00      PROA   
ATOM   2369  HB2 MET P 151     -39.663 -85.316 100.148  0.00 97.00      PROA   
ATOM   2370  CG  MET P 151     -39.371 -84.031  98.467  0.00 97.00      PROA   
ATOM   2371  HG1 MET P 151     -40.291 -84.460  98.010  0.00 97.00      PROA   
ATOM   2372  HG2 MET P 151     -38.512 -84.635  98.101  0.00 97.00      PROA   
ATOM   2373  SD  MET P 151     -39.193 -82.312  97.911  0.00 97.00      PROA   
ATOM   2374  CE  MET P 151     -39.352 -82.698  96.146  0.00 97.00      PROA   
ATOM   2375  HE1 MET P 151     -40.363 -83.101  95.923  0.00 97.00      PROA   
ATOM   2376  HE2 MET P 151     -38.603 -83.456  95.829  0.00 97.00      PROA   
ATOM   2377  HE3 MET P 151     -39.204 -81.787  95.527  0.00 97.00      PROA   
ATOM   2378  C   MET P 151     -38.413 -82.461 101.447  0.00 97.00      PROA   
ATOM   2379  O   MET P 151     -39.096 -82.303 102.455  0.00 97.00      PROA   
ATOM   2380  N   GLY P 152     -37.775 -81.425 100.852  0.00 97.00      PROA   
ATOM   2381  HN  GLY P 152     -37.157 -81.621 100.094  0.00 97.00      PROA   
ATOM   2382  CA  GLY P 152     -38.009 -80.023 101.183  0.00 97.00      PROA   
ATOM   2383  HA1 GLY P 152     -37.130 -79.625 101.660  0.00 97.00      PROA   
ATOM   2384  HA2 GLY P 152     -38.896 -79.933 101.795  0.00 97.00      PROA   
ATOM   2385  C   GLY P 152     -38.273 -79.246  99.924  0.00 97.00      PROA   
ATOM   2386  O   GLY P 152     -39.416 -78.954  99.589  0.00 97.00      PROA   
ATOM   2387  N   LYS P 153     -37.207 -78.867  99.188  0.00 97.00      PROA   
ATOM   2388  HN  LYS P 153     -36.280 -78.963  99.547  0.00 97.00      PROA   
ATOM   2389  CA  LYS P 153     -37.324 -78.366  97.828  0.00 97.00      PROA   
ATOM   2390  HA  LYS P 153     -38.366 -78.326  97.555  0.00 97.00      PROA   
ATOM   2391  CB  LYS P 153     -36.715 -76.948  97.670  0.00 97.00      PROA   
ATOM   2392  HB1 LYS P 153     -36.506 -76.729  96.600  0.00 97.00      PROA   
ATOM   2393  HB2 LYS P 153     -35.747 -76.909  98.214  0.00 97.00      PROA   
ATOM   2394  CG  LYS P 153     -37.637 -75.823  98.185  0.00 97.00      PROA   
ATOM   2395  HG1 LYS P 153     -37.088 -74.857  98.105  0.00 97.00      PROA   
ATOM   2396  HG2 LYS P 153     -37.870 -75.991  99.259  0.00 97.00      PROA   
ATOM   2397  CD  LYS P 153     -38.943 -75.732  97.376  0.00 97.00      PROA   
ATOM   2398  HD1 LYS P 153     -39.542 -76.651  97.562  0.00 97.00      PROA   
ATOM   2399  HD2 LYS P 153     -38.673 -75.710  96.295  0.00 97.00      PROA   
ATOM   2400  CE  LYS P 153     -39.809 -74.512  97.708  0.00 97.00      PROA   
ATOM   2401  HE1 LYS P 153     -39.265 -73.570  97.487  0.00 97.00      PROA   
ATOM   2402  HE2 LYS P 153     -40.107 -74.523  98.778  0.00 97.00      PROA   
ATOM   2403  NZ  LYS P 153     -41.044 -74.537  96.887  0.00 97.00      PROA   
ATOM   2404  HZ1 LYS P 153     -41.570 -75.411  97.091  0.00 97.00      PROA   
ATOM   2405  HZ2 LYS P 153     -40.786 -74.525  95.879  0.00 97.00      PROA   
ATOM   2406  HZ3 LYS P 153     -41.639 -73.714  97.103  0.00 97.00      PROA   
ATOM   2407  C   LYS P 153     -36.745 -79.329  96.817  0.00 97.00      PROA   
ATOM   2408  O   LYS P 153     -36.849 -79.120  95.609  0.00 97.00      PROA   
ATOM   2409  N   HSD P 154     -36.187 -80.452  97.303  0.00 97.00      PROA   
ATOM   2410  HN  HSD P 154     -36.094 -80.583  98.285  0.00 97.00      PROA   
ATOM   2411  CA  HSD P 154     -35.806 -81.592  96.511  0.00 97.00      PROA   
ATOM   2412  HA  HSD P 154     -36.615 -81.833  95.836  0.00 97.00      PROA   
ATOM   2413  CB  HSD P 154     -34.486 -81.398  95.721  0.00 97.00      PROA   
ATOM   2414  HB1 HSD P 154     -33.676 -81.096  96.421  0.00 97.00      PROA   
ATOM   2415  HB2 HSD P 154     -34.630 -80.566  94.998  0.00 97.00      PROA   
ATOM   2416  ND1 HSD P 154     -32.946 -83.368  95.220  0.00 97.00      PROA   
ATOM   2417  HD1 HSD P 154     -32.354 -83.265  96.021  0.00 97.00      PROA   
ATOM   2418  CG  HSD P 154     -34.069 -82.617  94.941  0.00 97.00      PROA   
ATOM   2419  CE1 HSD P 154     -32.918 -84.382  94.322  0.00 97.00      PROA   
ATOM   2420  HE1 HSD P 154     -32.131 -85.135  94.311  0.00 97.00      PROA   
ATOM   2421  NE2 HSD P 154     -33.943 -84.342  93.493  0.00 97.00      PROA   
ATOM   2422  CD2 HSD P 154     -34.659 -83.220  93.872  0.00 97.00      PROA   
ATOM   2423  HD2 HSD P 154     -35.553 -82.943  93.328  0.00 97.00      PROA   
ATOM   2424  C   HSD P 154     -35.687 -82.691  97.536  0.00 97.00      PROA   
ATOM   2425  O   HSD P 154     -35.758 -82.423  98.734  0.00 97.00      PROA   
ATOM   2426  N   ARG P 155     -35.531 -83.971  97.119  0.00 97.00      PROA   
ATOM   2427  HN  ARG P 155     -35.497 -84.199  96.148  0.00 97.00      PROA   
ATOM   2428  CA  ARG P 155     -35.184 -85.025  98.052  0.00 97.00      PROA   
ATOM   2429  HA  ARG P 155     -35.871 -84.937  98.882  0.00 97.00      PROA   
ATOM   2430  CB  ARG P 155     -35.366 -86.464  97.502  0.00 97.00      PROA   
ATOM   2431  HB1 ARG P 155     -36.457 -86.634  97.350  0.00 97.00      PROA   
ATOM   2432  HB2 ARG P 155     -35.036 -87.184  98.283  0.00 97.00      PROA   
ATOM   2433  CG  ARG P 155     -34.639 -86.752  96.169  0.00 97.00      PROA   
ATOM   2434  HG1 ARG P 155     -33.821 -86.016  96.042  0.00 97.00      PROA   
ATOM   2435  HG2 ARG P 155     -35.339 -86.608  95.317  0.00 97.00      PROA   
ATOM   2436  CD  ARG P 155     -33.975 -88.137  96.079  0.00 97.00      PROA   
ATOM   2437  HD1 ARG P 155     -33.154 -88.197  96.830  0.00 97.00      PROA   
ATOM   2438  HD2 ARG P 155     -33.563 -88.313  95.061  0.00 97.00      PROA   
ATOM   2439  NE  ARG P 155     -35.029 -89.162  96.362  0.00 97.00      PROA   
ATOM   2440  HE  ARG P 155     -35.981 -88.912  96.215  0.00 97.00      PROA   
ATOM   2441  CZ  ARG P 155     -34.794 -90.335  96.987  0.00 97.00      PROA   
ATOM   2442  NH1 ARG P 155     -33.560 -90.812  97.200  0.00 97.00      PROA   
ATOM   2443 HH11 ARG P 155     -32.785 -90.330  96.805  0.00 97.00      PROA   
ATOM   2444 HH12 ARG P 155     -33.466 -91.696  97.651  0.00 97.00      PROA   
ATOM   2445  NH2 ARG P 155     -35.834 -91.069  97.425  0.00 97.00      PROA   
ATOM   2446 HH21 ARG P 155     -36.761 -90.732  97.291  0.00 97.00      PROA   
ATOM   2447 HH22 ARG P 155     -35.645 -91.897  97.945  0.00 97.00      PROA   
ATOM   2448  C   ARG P 155     -33.781 -84.861  98.626  0.00 97.00      PROA   
ATOM   2449  O   ARG P 155     -32.820 -84.585  97.912  0.00 97.00      PROA   
ATOM   2450  N   TYR P 156     -33.639 -85.035  99.954  0.00 97.00      PROA   
ATOM   2451  HN  TYR P 156     -34.440 -85.206 100.525  0.00 97.00      PROA   
ATOM   2452  CA  TYR P 156     -32.380 -84.924 100.657  0.00 97.00      PROA   
ATOM   2453  HA  TYR P 156     -31.574 -84.741  99.961  0.00 97.00      PROA   
ATOM   2454  CB  TYR P 156     -32.413 -83.818 101.750  0.00 97.00      PROA   
ATOM   2455  HB1 TYR P 156     -31.412 -83.678 102.208  0.00 97.00      PROA   
ATOM   2456  HB2 TYR P 156     -33.135 -84.111 102.542  0.00 97.00      PROA   
ATOM   2457  CG  TYR P 156     -32.865 -82.485 101.195  0.00 97.00      PROA   
ATOM   2458  CD1 TYR P 156     -32.311 -81.953 100.014  0.00 97.00      PROA   
ATOM   2459  HD1 TYR P 156     -31.549 -82.502  99.482  0.00 97.00      PROA   
ATOM   2460  CE1 TYR P 156     -32.758 -80.729  99.501  0.00 97.00      PROA   
ATOM   2461  HE1 TYR P 156     -32.337 -80.346  98.582  0.00 97.00      PROA   
ATOM   2462  CZ  TYR P 156     -33.755 -80.012 100.174  0.00 97.00      PROA   
ATOM   2463  OH  TYR P 156     -34.208 -78.779  99.665  0.00 97.00      PROA   
ATOM   2464  HH  TYR P 156     -33.549 -78.461  99.045  0.00 97.00      PROA   
ATOM   2465  CD2 TYR P 156     -33.848 -81.739 101.871  0.00 97.00      PROA   
ATOM   2466  HD2 TYR P 156     -34.275 -82.121 102.787  0.00 97.00      PROA   
ATOM   2467  CE2 TYR P 156     -34.289 -80.511 101.366  0.00 97.00      PROA   
ATOM   2468  HE2 TYR P 156     -35.033 -79.946 101.904  0.00 97.00      PROA   
ATOM   2469  C   TYR P 156     -32.135 -86.262 101.310  0.00 97.00      PROA   
ATOM   2470  O   TYR P 156     -33.068 -86.898 101.783  0.00 97.00      PROA   
ATOM   2471  N   THR P 157     -30.865 -86.733 101.323  0.00 97.00      PROA   
ATOM   2472  HN  THR P 157     -30.133 -86.223 100.881  0.00 97.00      PROA   
ATOM   2473  CA  THR P 157     -30.452 -87.999 101.906  0.00 97.00      PROA   
ATOM   2474  HA  THR P 157     -31.305 -88.511 102.333  0.00 97.00      PROA   
ATOM   2475  CB  THR P 157     -29.756 -88.933 100.916  0.00 97.00      PROA   
ATOM   2476  HB  THR P 157     -29.216 -89.759 101.439  0.00 97.00      PROA   
ATOM   2477  OG1 THR P 157     -28.840 -88.225 100.085  0.00 97.00      PROA   
ATOM   2478  HG1 THR P 157     -28.136 -87.916 100.659  0.00 97.00      PROA   
ATOM   2479  CG2 THR P 157     -30.808 -89.570  99.995  0.00 97.00      PROA   
ATOM   2480 HG21 THR P 157     -31.378 -88.784  99.457  0.00 97.00      PROA   
ATOM   2481 HG22 THR P 157     -31.509 -90.195 100.583  0.00 97.00      PROA   
ATOM   2482 HG23 THR P 157     -30.303 -90.218  99.245  0.00 97.00      PROA   
ATOM   2483  C   THR P 157     -29.483 -87.716 103.029  0.00 97.00      PROA   
ATOM   2484  O   THR P 157     -28.623 -86.846 102.912  0.00 97.00      PROA   
ATOM   2485  N   SER P 158     -29.590 -88.461 104.153  0.00 97.00      PROA   
ATOM   2486  HN  SER P 158     -30.316 -89.142 104.256  0.00 97.00      PROA   
ATOM   2487  CA  SER P 158     -28.681 -88.329 105.276  0.00 97.00      PROA   
ATOM   2488  HA  SER P 158     -28.471 -87.278 105.410  0.00 97.00      PROA   
ATOM   2489  CB  SER P 158     -29.289 -88.875 106.603  0.00 97.00      PROA   
ATOM   2490  HB1 SER P 158     -30.297 -88.427 106.723  0.00 97.00      PROA   
ATOM   2491  HB2 SER P 158     -28.674 -88.557 107.471  0.00 97.00      PROA   
ATOM   2492  OG  SER P 158     -29.417 -90.296 106.634  0.00 97.00      PROA   
ATOM   2493  HG1 SER P 158     -28.537 -90.655 106.797  0.00 97.00      PROA   
ATOM   2494  C   SER P 158     -27.369 -89.047 105.031  0.00 97.00      PROA   
ATOM   2495  O   SER P 158     -27.215 -89.832 104.097  0.00 97.00      PROA   
ATOM   2496  N   ALA P 159     -26.398 -88.830 105.945  0.00 97.00      PROA   
ATOM   2497  HN  ALA P 159     -26.479 -88.091 106.611  0.00 97.00      PROA   
ATOM   2498  CA  ALA P 159     -25.298 -89.745 106.165  0.00 97.00      PROA   
ATOM   2499  HA  ALA P 159     -24.771 -89.855 105.226  0.00 97.00      PROA   
ATOM   2500  CB  ALA P 159     -24.331 -89.190 107.230  0.00 97.00      PROA   
ATOM   2501  HB1 ALA P 159     -24.849 -89.069 108.206  0.00 97.00      PROA   
ATOM   2502  HB2 ALA P 159     -23.952 -88.192 106.916  0.00 97.00      PROA   
ATOM   2503  HB3 ALA P 159     -23.461 -89.863 107.373  0.00 97.00      PROA   
ATOM   2504  C   ALA P 159     -25.793 -91.126 106.597  0.00 97.00      PROA   
ATOM   2505  O   ALA P 159     -26.844 -91.253 107.222  0.00 97.00      PROA   
ATOM   2506  N   GLY P 160     -25.052 -92.205 106.247  0.00 97.00      PROA   
ATOM   2507  HN  GLY P 160     -24.201 -92.093 105.741  0.00 97.00      PROA   
ATOM   2508  CA  GLY P 160     -25.355 -93.551 106.708  0.00 97.00      PROA   
ATOM   2509  HA1 GLY P 160     -24.904 -94.247 106.016  0.00 97.00      PROA   
ATOM   2510  HA2 GLY P 160     -26.424 -93.681 106.793  0.00 97.00      PROA   
ATOM   2511  C   GLY P 160     -24.719 -93.794 108.044  0.00 97.00      PROA   
ATOM   2512  O   GLY P 160     -23.546 -93.485 108.234  0.00 97.00      PROA   
ATOM   2513  N   ILE P 161     -25.475 -94.390 108.993  0.00 97.00      PROA   
ATOM   2514  HN  ILE P 161     -26.424 -94.632 108.795  0.00 97.00      PROA   
ATOM   2515  CA  ILE P 161     -24.996 -94.674 110.331  0.00 97.00      PROA   
ATOM   2516  HA  ILE P 161     -23.963 -94.373 110.419  0.00 97.00      PROA   
ATOM   2517  CB  ILE P 161     -25.794 -93.961 111.427  0.00 97.00      PROA   
ATOM   2518  HB  ILE P 161     -26.851 -94.318 111.396  0.00 97.00      PROA   
ATOM   2519  CG2 ILE P 161     -25.208 -94.303 112.818  0.00 97.00      PROA   
ATOM   2520 HG21 ILE P 161     -24.122 -94.074 112.848  0.00 97.00      PROA   
ATOM   2521 HG22 ILE P 161     -25.353 -95.373 113.071  0.00 97.00      PROA   
ATOM   2522 HG23 ILE P 161     -25.710 -93.693 113.598  0.00 97.00      PROA   
ATOM   2523  CG1 ILE P 161     -25.845 -92.422 111.207  0.00 97.00      PROA   
ATOM   2524 HG11 ILE P 161     -26.486 -91.986 112.006  0.00 97.00      PROA   
ATOM   2525 HG12 ILE P 161     -26.343 -92.202 110.239  0.00 97.00      PROA   
ATOM   2526  CD  ILE P 161     -24.483 -91.713 111.244  0.00 97.00      PROA   
ATOM   2527  HD1 ILE P 161     -23.809 -92.102 110.453  0.00 97.00      PROA   
ATOM   2528  HD2 ILE P 161     -23.984 -91.849 112.227  0.00 97.00      PROA   
ATOM   2529  HD3 ILE P 161     -24.614 -90.623 111.080  0.00 97.00      PROA   
ATOM   2530  C   ILE P 161     -25.053 -96.174 110.531  0.00 97.00      PROA   
ATOM   2531  O   ILE P 161     -26.114 -96.788 110.475  0.00 97.00      PROA   
ATOM   2532  N   SER P 162     -23.885 -96.809 110.774  0.00 97.00      PROA   
ATOM   2533  HN  SER P 162     -23.023 -96.307 110.789  0.00 97.00      PROA   
ATOM   2534  CA  SER P 162     -23.787 -98.243 110.964  0.00 97.00      PROA   
ATOM   2535  HA  SER P 162     -24.588 -98.726 110.425  0.00 97.00      PROA   
ATOM   2536  CB  SER P 162     -22.452 -98.813 110.418  0.00 97.00      PROA   
ATOM   2537  HB1 SER P 162     -22.418 -98.642 109.320  0.00 97.00      PROA   
ATOM   2538  HB2 SER P 162     -22.385 -99.908 110.596  0.00 97.00      PROA   
ATOM   2539  OG  SER P 162     -21.325 -98.158 110.999  0.00 97.00      PROA   
ATOM   2540  HG1 SER P 162     -21.457 -98.212 111.951  0.00 97.00      PROA   
ATOM   2541  C   SER P 162     -23.910 -98.630 112.424  0.00 97.00      PROA   
ATOM   2542  O   SER P 162     -23.085 -98.242 113.250  0.00 97.00      PROA   
ATOM   2543  N   VAL P 163     -24.931 -99.449 112.770  0.00 97.00      PROA   
ATOM   2544  HN  VAL P 163     -25.604 -99.742 112.092  0.00 97.00      PROA   
ATOM   2545  CA  VAL P 163     -25.108 -99.964 114.114  0.00 97.00      PROA   
ATOM   2546  HA  VAL P 163     -24.341 -99.550 114.748  0.00 97.00      PROA   
ATOM   2547  CB  VAL P 163     -26.446 -99.617 114.768  0.00 97.00      PROA   
ATOM   2548  HB  VAL P 163     -26.416 -99.929 115.839  0.00 97.00      PROA   
ATOM   2549  CG1 VAL P 163     -26.629 -98.087 114.739  0.00 97.00      PROA   
ATOM   2550 HG11 VAL P 163     -26.738 -97.716 113.697  0.00 97.00      PROA   
ATOM   2551 HG12 VAL P 163     -25.764 -97.577 115.212  0.00 97.00      PROA   
ATOM   2552 HG13 VAL P 163     -27.549 -97.817 115.299  0.00 97.00      PROA   
ATOM   2553  CG2 VAL P 163     -27.638-100.325 114.096  0.00 97.00      PROA   
ATOM   2554 HG21 VAL P 163     -27.605-101.422 114.254  0.00 97.00      PROA   
ATOM   2555 HG22 VAL P 163     -27.641-100.122 113.006  0.00 97.00      PROA   
ATOM   2556 HG23 VAL P 163     -28.592 -99.949 114.525  0.00 97.00      PROA   
ATOM   2557  C   VAL P 163     -24.900-101.460 114.077  0.00 97.00      PROA   
ATOM   2558  O   VAL P 163     -25.357-102.152 113.174  0.00 97.00      PROA   
ATOM   2559  N   THR P 164     -24.162-102.005 115.066  0.00 97.00      PROA   
ATOM   2560  HN  THR P 164     -23.787-101.423 115.787  0.00 97.00      PROA   
ATOM   2561  CA  THR P 164     -23.869-103.430 115.115  0.00 97.00      PROA   
ATOM   2562  HA  THR P 164     -24.320-103.936 114.276  0.00 97.00      PROA   
ATOM   2563  CB  THR P 164     -22.378-103.740 115.062  0.00 97.00      PROA   
ATOM   2564  HB  THR P 164     -21.863-103.375 115.978  0.00 97.00      PROA   
ATOM   2565  OG1 THR P 164     -21.777-103.096 113.946  0.00 97.00      PROA   
ATOM   2566  HG1 THR P 164     -22.155-102.217 113.897  0.00 97.00      PROA   
ATOM   2567  CG2 THR P 164     -22.144-105.252 114.879  0.00 97.00      PROA   
ATOM   2568 HG21 THR P 164     -22.600-105.586 113.922  0.00 97.00      PROA   
ATOM   2569 HG22 THR P 164     -22.581-105.846 115.704  0.00 97.00      PROA   
ATOM   2570 HG23 THR P 164     -21.054-105.461 114.826  0.00 97.00      PROA   
ATOM   2571  C   THR P 164     -24.474-103.969 116.396  0.00 97.00      PROA   
ATOM   2572  O   THR P 164     -24.052-103.597 117.483  0.00 97.00      PROA   
ATOM   2573  N   VAL P 165     -25.493-104.859 116.305  0.00 97.00      PROA   
ATOM   2574  HN  VAL P 165     -25.830-105.113 115.398  0.00 97.00      PROA   
ATOM   2575  CA  VAL P 165     -26.231-105.421 117.440  0.00 97.00      PROA   
ATOM   2576  HA  VAL P 165     -26.240-104.667 118.211  0.00 97.00      PROA   
ATOM   2577  CB  VAL P 165     -27.697-105.688 117.061  0.00 97.00      PROA   
ATOM   2578  HB  VAL P 165     -27.734-106.434 116.237  0.00 97.00      PROA   
ATOM   2579  CG1 VAL P 165     -28.572-106.200 118.229  0.00 97.00      PROA   
ATOM   2580 HG11 VAL P 165     -28.394-105.595 119.143  0.00 97.00      PROA   
ATOM   2581 HG12 VAL P 165     -28.381-107.269 118.447  0.00 97.00      PROA   
ATOM   2582 HG13 VAL P 165     -29.645-106.111 117.965  0.00 97.00      PROA   
ATOM   2583  CG2 VAL P 165     -28.316-104.362 116.565  0.00 97.00      PROA   
ATOM   2584 HG21 VAL P 165     -27.808-103.971 115.662  0.00 97.00      PROA   
ATOM   2585 HG22 VAL P 165     -28.259-103.597 117.369  0.00 97.00      PROA   
ATOM   2586 HG23 VAL P 165     -29.386-104.521 116.314  0.00 97.00      PROA   
ATOM   2587  C   VAL P 165     -25.500-106.668 117.977  0.00 97.00      PROA   
ATOM   2588  O   VAL P 165     -24.480-107.062 117.419  0.00 97.00      PROA   
ATOM   2589  N   LYS P 166     -25.955-107.318 119.085  0.00 97.00      PROA   
ATOM   2590  HN  LYS P 166     -26.755-106.988 119.581  0.00 97.00      PROA   
ATOM   2591  CA  LYS P 166     -25.471-108.623 119.513  0.00 97.00      PROA   
ATOM   2592  HA  LYS P 166     -25.067-109.167 118.668  0.00 97.00      PROA   
ATOM   2593  CB  LYS P 166     -24.502-108.620 120.742  0.00 97.00      PROA   
ATOM   2594  HB1 LYS P 166     -24.073-109.637 120.871  0.00 97.00      PROA   
ATOM   2595  HB2 LYS P 166     -25.084-108.388 121.665  0.00 97.00      PROA   
ATOM   2596  CG  LYS P 166     -23.375-107.571 120.740  0.00 97.00      PROA   
ATOM   2597  HG1 LYS P 166     -22.888-107.578 121.742  0.00 97.00      PROA   
ATOM   2598  HG2 LYS P 166     -23.876-106.585 120.648  0.00 97.00      PROA   
ATOM   2599  CD  LYS P 166     -22.282-107.796 119.673  0.00 97.00      PROA   
ATOM   2600  HD1 LYS P 166     -22.732-108.315 118.798  0.00 97.00      PROA   
ATOM   2601  HD2 LYS P 166     -21.515-108.485 120.089  0.00 97.00      PROA   
ATOM   2602  CE  LYS P 166     -21.574-106.522 119.174  0.00 97.00      PROA   
ATOM   2603  HE1 LYS P 166     -20.976-106.752 118.264  0.00 97.00      PROA   
ATOM   2604  HE2 LYS P 166     -20.916-106.082 119.950  0.00 97.00      PROA   
ATOM   2605  NZ  LYS P 166     -22.590-105.526 118.804  0.00 97.00      PROA   
ATOM   2606  HZ1 LYS P 166     -23.057-105.146 119.652  0.00 97.00      PROA   
ATOM   2607  HZ2 LYS P 166     -23.313-106.040 118.253  0.00 97.00      PROA   
ATOM   2608  HZ3 LYS P 166     -22.237-104.743 118.223  0.00 97.00      PROA   
ATOM   2609  C   LYS P 166     -26.692-109.336 120.038  0.00 97.00      PROA   
ATOM   2610  O   LYS P 166     -27.612-108.688 120.522  0.00 97.00      PROA   
ATOM   2611  N   GLU P 167     -26.654-110.693 120.073  0.00  0.00      PROA   
ATOM   2612  HN  GLU P 167     -25.879-111.204 119.708  0.00  0.00      PROA   
ATOM   2613  CA  GLU P 167     -27.673-111.489 120.720  0.00  0.00      PROA   
ATOM   2614  HA  GLU P 167     -28.456-110.847 121.090  0.00  0.00      PROA   
ATOM   2615  CB  GLU P 167     -28.313-112.552 119.779  0.00  0.00      PROA   
ATOM   2616  HB1 GLU P 167     -28.511-112.068 118.798  0.00  0.00      PROA   
ATOM   2617  HB2 GLU P 167     -29.298-112.830 120.217  0.00  0.00      PROA   
ATOM   2618  CG  GLU P 167     -27.514-113.857 119.573  0.00  0.00      PROA   
ATOM   2619  HG1 GLU P 167     -27.427-114.391 120.543  0.00  0.00      PROA   
ATOM   2620  HG2 GLU P 167     -26.494-113.622 119.201  0.00  0.00      PROA   
ATOM   2621  CD  GLU P 167     -28.222-114.794 118.592  0.00  0.00      PROA   
ATOM   2622  OE1 GLU P 167     -29.426-115.089 118.818  0.00  0.00      PROA   
ATOM   2623  OE2 GLU P 167     -27.563-115.246 117.618  0.00  0.00      PROA   
ATOM   2624  C   GLU P 167     -26.992-112.157 121.893  0.00  0.00      PROA   
ATOM   2625  O   GLU P 167     -25.836-112.573 121.802  0.00  0.00      PROA   
ATOM   2626  N   LEU P 168     -27.708-112.250 123.046  0.00  0.00      PROA   
ATOM   2627  HN  LEU P 168     -28.621-111.855 123.105  0.00  0.00      PROA   
ATOM   2628  CA  LEU P 168     -27.297-112.989 124.226  0.00  0.00      PROA   
ATOM   2629  HA  LEU P 168     -26.290-112.679 124.465  0.00  0.00      PROA   
ATOM   2630  CB  LEU P 168     -28.202-112.799 125.481  0.00  0.00      PROA   
ATOM   2631  HB1 LEU P 168     -27.804-113.455 126.290  0.00  0.00      PROA   
ATOM   2632  HB2 LEU P 168     -29.238-113.132 125.252  0.00  0.00      PROA   
ATOM   2633  CG  LEU P 168     -28.270-111.385 126.115  0.00  0.00      PROA   
ATOM   2634  HG  LEU P 168     -28.687-111.530 127.142  0.00  0.00      PROA   
ATOM   2635  CD1 LEU P 168     -26.878-110.748 126.299  0.00  0.00      PROA   
ATOM   2636 HD11 LEU P 168     -26.413-110.537 125.313  0.00  0.00      PROA   
ATOM   2637 HD12 LEU P 168     -26.213-111.433 126.865  0.00  0.00      PROA   
ATOM   2638 HD13 LEU P 168     -26.964-109.793 126.860  0.00  0.00      PROA   
ATOM   2639  CD2 LEU P 168     -29.261-110.447 125.403  0.00  0.00      PROA   
ATOM   2640 HD21 LEU P 168     -30.272-110.904 125.362  0.00  0.00      PROA   
ATOM   2641 HD22 LEU P 168     -28.922-110.249 124.369  0.00  0.00      PROA   
ATOM   2642 HD23 LEU P 168     -29.334-109.478 125.941  0.00  0.00      PROA   
ATOM   2643  C   LEU P 168     -27.267-114.470 123.938  0.00  0.00      PROA   
ATOM   2644  O   LEU P 168     -28.082-114.961 123.158  0.00  0.00      PROA   
ATOM   2645  N   PHE P 169     -26.323-115.197 124.600  0.00  0.00      PROA   
ATOM   2646  HN  PHE P 169     -25.686-114.730 125.208  0.00  0.00      PROA   
ATOM   2647  CA  PHE P 169     -26.146-116.643 124.579  0.00  0.00      PROA   
ATOM   2648  HA  PHE P 169     -25.123-116.782 124.889  0.00  0.00      PROA   
ATOM   2649  CB  PHE P 169     -26.938-117.436 125.672  0.00  0.00      PROA   
ATOM   2650  HB1 PHE P 169     -26.455-117.221 126.652  0.00  0.00      PROA   
ATOM   2651  HB2 PHE P 169     -26.867-118.533 125.515  0.00  0.00      PROA   
ATOM   2652  CG  PHE P 169     -28.397-117.042 125.804  0.00  0.00      PROA   
ATOM   2653  CD1 PHE P 169     -28.784-116.036 126.709  0.00  0.00      PROA   
ATOM   2654  HD1 PHE P 169     -28.031-115.525 127.291  0.00  0.00      PROA   
ATOM   2655  CE1 PHE P 169     -30.128-115.674 126.854  0.00  0.00      PROA   
ATOM   2656  HE1 PHE P 169     -30.405-114.884 127.536  0.00  0.00      PROA   
ATOM   2657  CZ  PHE P 169     -31.113-116.338 126.114  0.00  0.00      PROA   
ATOM   2658  HZ  PHE P 169     -32.152-116.065 126.229  0.00  0.00      PROA   
ATOM   2659  CD2 PHE P 169     -29.406-117.722 125.094  0.00  0.00      PROA   
ATOM   2660  HD2 PHE P 169     -29.150-118.529 124.426  0.00  0.00      PROA   
ATOM   2661  CE2 PHE P 169     -30.753-117.367 125.238  0.00  0.00      PROA   
ATOM   2662  HE2 PHE P 169     -31.513-117.892 124.677  0.00  0.00      PROA   
ATOM   2663  C   PHE P 169     -26.261-117.276 123.202  0.00  0.00      PROA   
ATOM   2664  O   PHE P 169     -27.201-118.039 122.991  0.00  0.00      PROA   
ATOM   2665  N   PRO P 170     -25.389-116.937 122.240  0.00  0.00      PROA   
ATOM   2666  CD  PRO P 170     -24.040-116.447 122.509  0.00  0.00      PROA   
ATOM   2667  HD1 PRO P 170     -23.599-116.922 123.412  0.00  0.00      PROA   
ATOM   2668  HD2 PRO P 170     -24.083-115.343 122.631  0.00  0.00      PROA   
ATOM   2669  CA  PRO P 170     -25.637-116.983 120.803  0.00  0.00      PROA   
ATOM   2670  HA  PRO P 170     -26.273-116.137 120.606  0.00  0.00      PROA   
ATOM   2671  CB  PRO P 170     -24.275-116.767 120.122  0.00  0.00      PROA   
ATOM   2672  HB1 PRO P 170     -24.258-115.752 119.667  0.00  0.00      PROA   
ATOM   2673  HB2 PRO P 170     -24.048-117.515 119.335  0.00  0.00      PROA   
ATOM   2674  CG  PRO P 170     -23.243-116.827 121.259  0.00  0.00      PROA   
ATOM   2675  HG1 PRO P 170     -22.882-117.874 121.364  0.00  0.00      PROA   
ATOM   2676  HG2 PRO P 170     -22.380-116.155 121.085  0.00  0.00      PROA   
ATOM   2677  C   PRO P 170     -26.419-118.160 120.284  0.00  0.00      PROA   
ATOM   2678  O   PRO P 170     -27.504-117.926 119.754  0.00  0.00      PROA   
ATOM   2679  N   ALA P 171     -25.907-119.401 120.492  0.00  0.00      PROA   
ATOM   2680  HN  ALA P 171     -25.006-119.499 120.908  0.00  0.00      PROA   
ATOM   2681  CA  ALA P 171     -26.580-120.659 120.251  0.00  0.00      PROA   
ATOM   2682  HA  ALA P 171     -25.882-121.382 120.630  0.00  0.00      PROA   
ATOM   2683  CB  ALA P 171     -27.887-120.856 121.050  0.00  0.00      PROA   
ATOM   2684  HB1 ALA P 171     -28.665-120.132 120.728  0.00  0.00      PROA   
ATOM   2685  HB2 ALA P 171     -27.696-120.702 122.133  0.00  0.00      PROA   
ATOM   2686  HB3 ALA P 171     -28.284-121.884 120.911  0.00  0.00      PROA   
ATOM   2687  C   ALA P 171     -26.833-120.934 118.782  0.00  0.00      PROA   
ATOM   2688  O   ALA P 171     -27.380-120.068 118.099  0.00  0.00      PROA   
ATOM   2689  N   PRO P 172     -26.480-122.079 118.199  0.00  0.00      PROA   
ATOM   2690  CD  PRO P 172     -25.837-123.213 118.874  0.00  0.00      PROA   
ATOM   2691  HD1 PRO P 172     -26.308-123.413 119.861  0.00  0.00      PROA   
ATOM   2692  HD2 PRO P 172     -24.758-122.980 119.001  0.00  0.00      PROA   
ATOM   2693  CA  PRO P 172     -26.953-122.439 116.875  0.00  0.00      PROA   
ATOM   2694  HA  PRO P 172     -26.682-121.659 116.182  0.00  0.00      PROA   
ATOM   2695  CB  PRO P 172     -26.239-123.763 116.564  0.00  0.00      PROA   
ATOM   2696  HB1 PRO P 172     -25.242-123.535 116.123  0.00  0.00      PROA   
ATOM   2697  HB2 PRO P 172     -26.797-124.415 115.862  0.00  0.00      PROA   
ATOM   2698  CG  PRO P 172     -26.027-124.413 117.937  0.00  0.00      PROA   
ATOM   2699  HG1 PRO P 172     -26.942-124.971 118.232  0.00  0.00      PROA   
ATOM   2700  HG2 PRO P 172     -25.165-125.104 117.947  0.00  0.00      PROA   
ATOM   2701  C   PRO P 172     -28.460-122.596 116.854  0.00  0.00      PROA   
ATOM   2702  O   PRO P 172     -28.975-123.433 117.594  0.00  0.00      PROA   
ATOM   2703  N   VAL P 173     -29.190-121.827 116.006  0.00 97.00      PROA   
ATOM   2704  HN  VAL P 173     -28.802-121.091 115.451  0.00 97.00      PROA   
ATOM   2705  CA  VAL P 173     -30.577-122.139 115.748  0.00 97.00      PROA   
ATOM   2706  HA  VAL P 173     -31.001-122.559 116.650  0.00 97.00      PROA   
ATOM   2707  CB  VAL P 173     -31.429-120.928 115.379  0.00 97.00      PROA   
ATOM   2708  HB  VAL P 173     -32.470-121.261 115.154  0.00 97.00      PROA   
ATOM   2709  CG1 VAL P 173     -31.493-119.986 116.600  0.00 97.00      PROA   
ATOM   2710 HG11 VAL P 173     -30.484-119.597 116.848  0.00 97.00      PROA   
ATOM   2711 HG12 VAL P 173     -31.895-120.517 117.487  0.00 97.00      PROA   
ATOM   2712 HG13 VAL P 173     -32.151-119.119 116.377  0.00 97.00      PROA   
ATOM   2713  CG2 VAL P 173     -30.871-120.196 114.141  0.00 97.00      PROA   
ATOM   2714 HG21 VAL P 173     -30.820-120.871 113.265  0.00 97.00      PROA   
ATOM   2715 HG22 VAL P 173     -29.856-119.793 114.339  0.00 97.00      PROA   
ATOM   2716 HG23 VAL P 173     -31.531-119.341 113.881  0.00 97.00      PROA   
ATOM   2717  C   VAL P 173     -30.653-123.216 114.686  0.00 97.00      PROA   
ATOM   2718  O   VAL P 173     -29.745-123.380 113.876  0.00 97.00      PROA   
ATOM   2719  N   LEU P 174     -31.756-123.994 114.681  0.00 97.00      PROA   
ATOM   2720  HN  LEU P 174     -32.465-123.881 115.371  0.00 97.00      PROA   
ATOM   2721  CA  LEU P 174     -32.001-125.007 113.680  0.00 97.00      PROA   
ATOM   2722  HA  LEU P 174     -31.097-125.221 113.128  0.00 97.00      PROA   
ATOM   2723  CB  LEU P 174     -32.485-126.318 114.351  0.00 97.00      PROA   
ATOM   2724  HB1 LEU P 174     -33.476-126.179 114.831  0.00 97.00      PROA   
ATOM   2725  HB2 LEU P 174     -31.757-126.525 115.173  0.00 97.00      PROA   
ATOM   2726  CG  LEU P 174     -32.506-127.588 113.467  0.00 97.00      PROA   
ATOM   2727  HG  LEU P 174     -31.538-127.643 112.916  0.00 97.00      PROA   
ATOM   2728  CD1 LEU P 174     -32.603-128.836 114.364  0.00 97.00      PROA   
ATOM   2729 HD11 LEU P 174     -33.544-128.812 114.953  0.00 97.00      PROA   
ATOM   2730 HD12 LEU P 174     -31.745-128.880 115.066  0.00 97.00      PROA   
ATOM   2731 HD13 LEU P 174     -32.602-129.753 113.741  0.00 97.00      PROA   
ATOM   2732  CD2 LEU P 174     -33.642-127.616 112.429  0.00 97.00      PROA   
ATOM   2733 HD21 LEU P 174     -33.474-126.865 111.631  0.00 97.00      PROA   
ATOM   2734 HD22 LEU P 174     -34.616-127.414 112.919  0.00 97.00      PROA   
ATOM   2735 HD23 LEU P 174     -33.691-128.617 111.954  0.00 97.00      PROA   
ATOM   2736  C   LEU P 174     -33.032-124.433 112.731  0.00 97.00      PROA   
ATOM   2737  O   LEU P 174     -34.200-124.269 113.077  0.00 97.00      PROA   
ATOM   2738  N   THR P 175     -32.606-124.102 111.490  0.00 97.00      PROA   
ATOM   2739  HN  THR P 175     -31.647-124.222 111.233  0.00 97.00      PROA   
ATOM   2740  CA  THR P 175     -33.463-123.531 110.467  0.00 97.00      PROA   
ATOM   2741  HA  THR P 175     -34.338-123.119 110.946  0.00 97.00      PROA   
ATOM   2742  CB  THR P 175     -32.839-122.374 109.693  0.00 97.00      PROA   
ATOM   2743  HB  THR P 175     -33.431-122.112 108.786  0.00 97.00      PROA   
ATOM   2744  OG1 THR P 175     -31.508-122.684 109.316  0.00 97.00      PROA   
ATOM   2745  HG1 THR P 175     -31.021-121.850 109.286  0.00 97.00      PROA   
ATOM   2746  CG2 THR P 175     -32.801-121.141 110.615  0.00 97.00      PROA   
ATOM   2747 HG21 THR P 175     -32.173-121.345 111.507  0.00 97.00      PROA   
ATOM   2748 HG22 THR P 175     -33.825-120.880 110.951  0.00 97.00      PROA   
ATOM   2749 HG23 THR P 175     -32.374-120.266 110.078  0.00 97.00      PROA   
ATOM   2750  C   THR P 175     -33.952-124.619 109.535  0.00 97.00      PROA   
ATOM   2751  O   THR P 175     -33.185-125.390 108.965  0.00 97.00      PROA   
ATOM   2752  N   ALA P 176     -35.288-124.701 109.380  0.00 97.00      PROA   
ATOM   2753  HN  ALA P 176     -35.891-124.086 109.879  0.00 97.00      PROA   
ATOM   2754  CA  ALA P 176     -35.953-125.637 108.506  0.00 97.00      PROA   
ATOM   2755  HA  ALA P 176     -35.226-126.162 107.898  0.00 97.00      PROA   
ATOM   2756  CB  ALA P 176     -36.781-126.656 109.316  0.00 97.00      PROA   
ATOM   2757  HB1 ALA P 176     -37.539-126.140 109.943  0.00 97.00      PROA   
ATOM   2758  HB2 ALA P 176     -36.105-127.221 109.996  0.00 97.00      PROA   
ATOM   2759  HB3 ALA P 176     -37.292-127.382 108.652  0.00 97.00      PROA   
ATOM   2760  C   ALA P 176     -36.834-124.815 107.591  0.00 97.00      PROA   
ATOM   2761  O   ALA P 176     -37.375-123.789 107.998  0.00 97.00      PROA   
ATOM   2762  N   SER P 177     -36.970-125.210 106.302  0.00 97.00      PROA   
ATOM   2763  HN  SER P 177     -36.524-126.035 105.958  0.00 97.00      PROA   
ATOM   2764  CA  SER P 177     -37.566-124.349 105.292  0.00 97.00      PROA   
ATOM   2765  HA  SER P 177     -37.452-123.315 105.592  0.00 97.00      PROA   
ATOM   2766  CB  SER P 177     -36.833-124.520 103.935  0.00 97.00      PROA   
ATOM   2767  HB1 SER P 177     -35.772-124.223 104.085  0.00 97.00      PROA   
ATOM   2768  HB2 SER P 177     -37.260-123.854 103.155  0.00 97.00      PROA   
ATOM   2769  OG  SER P 177     -36.848-125.873 103.481  0.00 97.00      PROA   
ATOM   2770  HG1 SER P 177     -37.718-126.027 103.103  0.00 97.00      PROA   
ATOM   2771  C   SER P 177     -39.049-124.576 105.068  0.00 97.00      PROA   
ATOM   2772  O   SER P 177     -39.650-123.895 104.238  0.00 97.00      PROA   
ATOM   2773  N   VAL P 178     -39.682-125.513 105.809  0.00 97.00      PROA   
ATOM   2774  HN  VAL P 178     -39.182-126.045 106.485  0.00 97.00      PROA   
ATOM   2775  CA  VAL P 178     -41.109-125.767 105.718  0.00 97.00      PROA   
ATOM   2776  HA  VAL P 178     -41.614-124.871 105.380  0.00 97.00      PROA   
ATOM   2777  CB  VAL P 178     -41.481-126.943 104.801  0.00 97.00      PROA   
ATOM   2778  HB  VAL P 178     -41.036-127.884 105.198  0.00 97.00      PROA   
ATOM   2779  CG1 VAL P 178     -43.014-127.104 104.720  0.00 97.00      PROA   
ATOM   2780 HG11 VAL P 178     -43.487-126.157 104.385  0.00 97.00      PROA   
ATOM   2781 HG12 VAL P 178     -43.445-127.390 105.696  0.00 97.00      PROA   
ATOM   2782 HG13 VAL P 178     -43.276-127.901 103.992  0.00 97.00      PROA   
ATOM   2783  CG2 VAL P 178     -40.928-126.722 103.377  0.00 97.00      PROA   
ATOM   2784 HG21 VAL P 178     -39.820-126.721 103.372  0.00 97.00      PROA   
ATOM   2785 HG22 VAL P 178     -41.292-125.754 102.971  0.00 97.00      PROA   
ATOM   2786 HG23 VAL P 178     -41.276-127.535 102.703  0.00 97.00      PROA   
ATOM   2787  C   VAL P 178     -41.567-126.066 107.133  0.00 97.00      PROA   
ATOM   2788  O   VAL P 178     -40.926-126.831 107.850  0.00 97.00      PROA   
ATOM   2789  N   THR P 179     -42.696-125.455 107.579  0.00 97.00      PROA   
ATOM   2790  HN  THR P 179     -43.182-124.792 107.015  0.00 97.00      PROA   
ATOM   2791  CA  THR P 179     -43.367-125.774 108.831  0.00 97.00      PROA   
ATOM   2792  HA  THR P 179     -42.621-125.756 109.615  0.00 97.00      PROA   
ATOM   2793  CB  THR P 179     -44.464-124.778 109.191  0.00 97.00      PROA   
ATOM   2794  HB  THR P 179     -45.083-125.136 110.049  0.00 97.00      PROA   
ATOM   2795  OG1 THR P 179     -45.312-124.530 108.075  0.00 97.00      PROA   
ATOM   2796  HG1 THR P 179     -45.727-125.371 107.873  0.00 97.00      PROA   
ATOM   2797  CG2 THR P 179     -43.820-123.443 109.601  0.00 97.00      PROA   
ATOM   2798 HG21 THR P 179     -43.216-123.029 108.767  0.00 97.00      PROA   
ATOM   2799 HG22 THR P 179     -43.168-123.584 110.486  0.00 97.00      PROA   
ATOM   2800 HG23 THR P 179     -44.613-122.708 109.857  0.00 97.00      PROA   
ATOM   2801  C   THR P 179     -43.996-127.156 108.836  0.00 97.00      PROA   
ATOM   2802  O   THR P 179     -44.564-127.601 107.843  0.00 97.00      PROA   
ATOM   2803  N   SER P 180     -43.963-127.845 109.997  0.00 97.00      PROA   
ATOM   2804  HN  SER P 180     -43.485-127.502 110.802  0.00 97.00      PROA   
ATOM   2805  CA  SER P 180     -44.723-129.048 110.264  0.00 97.00      PROA   
ATOM   2806  HA  SER P 180     -44.473-129.739 109.477  0.00 97.00      PROA   
ATOM   2807  CB  SER P 180     -44.283-129.671 111.607  0.00 97.00      PROA   
ATOM   2808  HB1 SER P 180     -43.273-130.115 111.477  0.00 97.00      PROA   
ATOM   2809  HB2 SER P 180     -44.966-130.474 111.947  0.00 97.00      PROA   
ATOM   2810  OG  SER P 180     -44.186-128.678 112.621  0.00 97.00      PROA   
ATOM   2811  HG1 SER P 180     -44.014-129.166 113.437  0.00 97.00      PROA   
ATOM   2812  C   SER P 180     -46.238-128.844 110.212  0.00 97.00      PROA   
ATOM   2813  O   SER P 180     -46.702-127.727 110.450  0.00 97.00      PROA   
ATOM   2814  N   PRO P 181     -47.067-129.837 109.880  0.00 97.00      PROA   
ATOM   2815  CD  PRO P 181     -48.513-129.656 110.050  0.00 97.00      PROA   
ATOM   2816  HD1 PRO P 181     -48.888-128.867 109.364  0.00 97.00      PROA   
ATOM   2817  HD2 PRO P 181     -48.734-129.377 111.106  0.00 97.00      PROA   
ATOM   2818  CA  PRO P 181     -46.711-131.241 109.705  0.00 97.00      PROA   
ATOM   2819  HA  PRO P 181     -45.910-131.519 110.366  0.00 97.00      PROA   
ATOM   2820  CB  PRO P 181     -47.999-131.991 110.081  0.00 97.00      PROA   
ATOM   2821  HB1 PRO P 181     -48.007-132.162 111.182  0.00 97.00      PROA   
ATOM   2822  HB2 PRO P 181     -48.103-132.968 109.570  0.00 97.00      PROA   
ATOM   2823  CG  PRO P 181     -49.130-131.019 109.727  0.00 97.00      PROA   
ATOM   2824  HG1 PRO P 181     -49.340-131.079 108.637  0.00 97.00      PROA   
ATOM   2825  HG2 PRO P 181     -50.062-131.218 110.292  0.00 97.00      PROA   
ATOM   2826  C   PRO P 181     -46.292-131.546 108.274  0.00 97.00      PROA   
ATOM   2827  O   PRO P 181     -47.059-131.328 107.339  0.00 97.00      PROA   
ATOM   2828  N   LEU P 182     -45.063-132.079 108.083  0.00 97.00      PROA   
ATOM   2829  HN  LEU P 182     -44.477-132.275 108.869  0.00 97.00      PROA   
ATOM   2830  CA  LEU P 182     -44.540-132.493 106.794  0.00 97.00      PROA   
ATOM   2831  HA  LEU P 182     -44.753-131.699 106.093  0.00 97.00      PROA   
ATOM   2832  CB  LEU P 182     -43.005-132.757 106.800  0.00 97.00      PROA   
ATOM   2833  HB1 LEU P 182     -42.700-133.018 105.761  0.00 97.00      PROA   
ATOM   2834  HB2 LEU P 182     -42.782-133.635 107.441  0.00 97.00      PROA   
ATOM   2835  CG  LEU P 182     -42.088-131.585 107.256  0.00 97.00      PROA   
ATOM   2836  HG  LEU P 182     -41.074-131.812 106.841  0.00 97.00      PROA   
ATOM   2837  CD1 LEU P 182     -42.514-130.221 106.683  0.00 97.00      PROA   
ATOM   2838 HD11 LEU P 182     -43.501-129.920 107.091  0.00 97.00      PROA   
ATOM   2839 HD12 LEU P 182     -42.583-130.266 105.577  0.00 97.00      PROA   
ATOM   2840 HD13 LEU P 182     -41.777-129.439 106.963  0.00 97.00      PROA   
ATOM   2841  CD2 LEU P 182     -41.904-131.503 108.785  0.00 97.00      PROA   
ATOM   2842 HD21 LEU P 182     -41.560-132.476 109.193  0.00 97.00      PROA   
ATOM   2843 HD22 LEU P 182     -42.854-131.229 109.283  0.00 97.00      PROA   
ATOM   2844 HD23 LEU P 182     -41.152-130.726 109.038  0.00 97.00      PROA   
ATOM   2845  C   LEU P 182     -45.248-133.738 106.288  0.00 97.00      PROA   
ATOM   2846  O   LEU P 182     -45.658-134.587 107.065  0.00 97.00      PROA   
ATOM   2847  N   LEU P 183     -45.425-133.896 104.960  0.00 97.00      PROA   
ATOM   2848  HN  LEU P 183     -45.130-133.201 104.309  0.00 97.00      PROA   
ATOM   2849  CA  LEU P 183     -45.975-135.119 104.400  0.00 97.00      PROA   
ATOM   2850  HA  LEU P 183     -46.824-135.407 105.004  0.00 97.00      PROA   
ATOM   2851  CB  LEU P 183     -46.474-134.934 102.948  0.00 97.00      PROA   
ATOM   2852  HB1 LEU P 183     -46.859-135.905 102.562  0.00 97.00      PROA   
ATOM   2853  HB2 LEU P 183     -45.618-134.626 102.308  0.00 97.00      PROA   
ATOM   2854  CG  LEU P 183     -47.609-133.893 102.783  0.00 97.00      PROA   
ATOM   2855  HG  LEU P 183     -47.229-132.897 103.111  0.00 97.00      PROA   
ATOM   2856  CD1 LEU P 183     -48.008-133.773 101.301  0.00 97.00      PROA   
ATOM   2857 HD11 LEU P 183     -48.397-134.745 100.932  0.00 97.00      PROA   
ATOM   2858 HD12 LEU P 183     -47.129-133.487 100.685  0.00 97.00      PROA   
ATOM   2859 HD13 LEU P 183     -48.798-133.004 101.174  0.00 97.00      PROA   
ATOM   2860  CD2 LEU P 183     -48.845-134.229 103.640  0.00 97.00      PROA   
ATOM   2861 HD21 LEU P 183     -48.598-134.190 104.721  0.00 97.00      PROA   
ATOM   2862 HD22 LEU P 183     -49.215-135.248 103.395  0.00 97.00      PROA   
ATOM   2863 HD23 LEU P 183     -49.659-133.500 103.444  0.00 97.00      PROA   
ATOM   2864  C   LEU P 183     -44.988-136.275 104.449  0.00 97.00      PROA   
ATOM   2865  O   LEU P 183     -43.792-136.107 104.221  0.00 97.00      PROA   
ATOM   2866  N   GLU P 184     -45.481-137.502 104.740  0.00 97.00      PROA   
ATOM   2867  HN  GLU P 184     -46.432-137.601 105.030  0.00 97.00      PROA   
ATOM   2868  CA  GLU P 184     -44.708-138.729 104.699  0.00 97.00      PROA   
ATOM   2869  HA  GLU P 184     -43.874-138.585 105.371  0.00 97.00      PROA   
ATOM   2870  CB  GLU P 184     -45.539-139.921 105.263  0.00 97.00      PROA   
ATOM   2871  HB1 GLU P 184     -46.513-139.934 104.723  0.00 97.00      PROA   
ATOM   2872  HB2 GLU P 184     -45.745-139.684 106.332  0.00 97.00      PROA   
ATOM   2873  CG  GLU P 184     -44.900-141.324 105.158  0.00 97.00      PROA   
ATOM   2874  HG1 GLU P 184     -43.858-141.282 105.519  0.00 97.00      PROA   
ATOM   2875  HG2 GLU P 184     -44.889-141.660 104.101  0.00 97.00      PROA   
ATOM   2876  CD  GLU P 184     -45.599-142.386 106.010  0.00 97.00      PROA   
ATOM   2877  OE1 GLU P 184     -45.688-142.218 107.251  0.00 97.00      PROA   
ATOM   2878  OE2 GLU P 184     -46.001-143.425 105.428  0.00 97.00      PROA   
ATOM   2879  C   GLU P 184     -44.116-139.001 103.315  0.00 97.00      PROA   
ATOM   2880  O   GLU P 184     -44.802-138.919 102.298  0.00 97.00      PROA   
ATOM   2881  N   GLY P 185     -42.795-139.293 103.266  0.00 97.00      PROA   
ATOM   2882  HN  GLY P 185     -42.320-139.439 104.134  0.00 97.00      PROA   
ATOM   2883  CA  GLY P 185     -42.018-139.493 102.052  0.00 97.00      PROA   
ATOM   2884  HA1 GLY P 185     -42.668-139.438 101.191  0.00 97.00      PROA   
ATOM   2885  HA2 GLY P 185     -41.534-140.450 102.127  0.00 97.00      PROA   
ATOM   2886  C   GLY P 185     -40.921-138.482 101.834  0.00 97.00      PROA   
ATOM   2887  O   GLY P 185     -40.000-138.748 101.065  0.00 97.00      PROA   
ATOM   2888  N   THR P 186     -40.963-137.294 102.479  0.00 97.00      PROA   
ATOM   2889  HN  THR P 186     -41.707-137.075 103.107  0.00 97.00      PROA   
ATOM   2890  CA  THR P 186     -40.040-136.210 102.145  0.00 97.00      PROA   
ATOM   2891  HA  THR P 186     -40.020-136.154 101.070  0.00 97.00      PROA   
ATOM   2892  CB  THR P 186     -40.512-134.837 102.622  0.00 97.00      PROA   
ATOM   2893  HB  THR P 186     -39.748-134.057 102.386  0.00 97.00      PROA   
ATOM   2894  OG1 THR P 186     -40.773-134.819 104.023  0.00 97.00      PROA   
ATOM   2895  HG1 THR P 186     -40.011-135.237 104.432  0.00 97.00      PROA   
ATOM   2896  CG2 THR P 186     -41.811-134.455 101.896  0.00 97.00      PROA   
ATOM   2897 HG21 THR P 186     -42.624-135.167 102.147  0.00 97.00      PROA   
ATOM   2898 HG22 THR P 186     -41.664-134.455 100.797  0.00 97.00      PROA   
ATOM   2899 HG23 THR P 186     -42.132-133.439 102.214  0.00 97.00      PROA   
ATOM   2900  C   THR P 186     -38.609-136.388 102.667  0.00 97.00      PROA   
ATOM   2901  O   THR P 186     -38.460-136.490 103.881  0.00 97.00      PROA   
ATOM   2902  N   PRO P 187     -37.510-136.384 101.900  0.00 97.00      PROA   
ATOM   2903  CD  PRO P 187     -37.498-136.550 100.440  0.00 97.00      PROA   
ATOM   2904  HD1 PRO P 187     -38.347-136.038  99.941  0.00 97.00      PROA   
ATOM   2905  HD2 PRO P 187     -37.522-137.638 100.208  0.00 97.00      PROA   
ATOM   2906  CA  PRO P 187     -36.210-135.915 102.397  0.00 97.00      PROA   
ATOM   2907  HA  PRO P 187     -35.927-136.518 103.248  0.00 97.00      PROA   
ATOM   2908  CB  PRO P 187     -35.267-136.110 101.201  0.00 97.00      PROA   
ATOM   2909  HB1 PRO P 187     -34.888-137.156 101.211  0.00 97.00      PROA   
ATOM   2910  HB2 PRO P 187     -34.398-135.423 101.205  0.00 97.00      PROA   
ATOM   2911  CG  PRO P 187     -36.173-135.933  99.979  0.00 97.00      PROA   
ATOM   2912  HG1 PRO P 187     -36.320-134.847  99.786  0.00 97.00      PROA   
ATOM   2913  HG2 PRO P 187     -35.770-136.419  99.069  0.00 97.00      PROA   
ATOM   2914  C   PRO P 187     -36.269-134.463 102.876  0.00 97.00      PROA   
ATOM   2915  O   PRO P 187     -37.086-133.699 102.364  0.00 97.00      PROA   
ATOM   2916  N   VAL P 188     -35.441-134.068 103.879  0.00 97.00      PROA   
ATOM   2917  HN  VAL P 188     -34.746-134.682 104.244  0.00 97.00      PROA   
ATOM   2918  CA  VAL P 188     -35.512-132.754 104.505  0.00 97.00      PROA   
ATOM   2919  HA  VAL P 188     -35.896-132.035 103.795  0.00 97.00      PROA   
ATOM   2920  CB  VAL P 188     -36.355-132.739 105.794  0.00 97.00      PROA   
ATOM   2921  HB  VAL P 188     -35.898-133.422 106.549  0.00 97.00      PROA   
ATOM   2922  CG1 VAL P 188     -36.432-131.320 106.399  0.00 97.00      PROA   
ATOM   2923 HG11 VAL P 188     -36.825-130.601 105.649  0.00 97.00      PROA   
ATOM   2924 HG12 VAL P 188     -35.440-130.972 106.746  0.00 97.00      PROA   
ATOM   2925 HG13 VAL P 188     -37.115-131.320 107.275  0.00 97.00      PROA   
ATOM   2926  CG2 VAL P 188     -37.786-133.247 105.512  0.00 97.00      PROA   
ATOM   2927 HG21 VAL P 188     -37.779-134.317 105.225  0.00 97.00      PROA   
ATOM   2928 HG22 VAL P 188     -38.250-132.657 104.694  0.00 97.00      PROA   
ATOM   2929 HG23 VAL P 188     -38.415-133.143 106.422  0.00 97.00      PROA   
ATOM   2930  C   VAL P 188     -34.086-132.375 104.855  0.00 97.00      PROA   
ATOM   2931  O   VAL P 188     -33.333-133.236 105.296  0.00 97.00      PROA   
ATOM   2932  N   THR P 189     -33.685-131.081 104.693  0.00 97.00      PROA   
ATOM   2933  HN  THR P 189     -34.317-130.395 104.343  0.00 97.00      PROA   
ATOM   2934  CA  THR P 189     -32.386-130.558 105.108  0.00 97.00      PROA   
ATOM   2935  HA  THR P 189     -31.802-131.387 105.472  0.00 97.00      PROA   
ATOM   2936  CB  THR P 189     -31.539-129.895 103.996  0.00 97.00      PROA   
ATOM   2937  HB  THR P 189     -31.024-130.695 103.416  0.00 97.00      PROA   
ATOM   2938  OG1 THR P 189     -30.549-128.971 104.454  0.00 97.00      PROA   
ATOM   2939  HG1 THR P 189     -29.812-129.485 104.803  0.00 97.00      PROA   
ATOM   2940  CG2 THR P 189     -32.444-129.091 103.052  0.00 97.00      PROA   
ATOM   2941 HG21 THR P 189     -32.993-128.315 103.628  0.00 97.00      PROA   
ATOM   2942 HG22 THR P 189     -33.165-129.744 102.522  0.00 97.00      PROA   
ATOM   2943 HG23 THR P 189     -31.819-128.578 102.288  0.00 97.00      PROA   
ATOM   2944  C   THR P 189     -32.603-129.655 106.307  0.00 97.00      PROA   
ATOM   2945  O   THR P 189     -33.562-128.887 106.356  0.00 97.00      PROA   
ATOM   2946  N   LEU P 190     -31.714-129.781 107.323  0.00 97.00      PROA   
ATOM   2947  HN  LEU P 190     -30.929-130.391 107.200  0.00 97.00      PROA   
ATOM   2948  CA  LEU P 190     -31.846-129.133 108.612  0.00 97.00      PROA   
ATOM   2949  HA  LEU P 190     -32.679-128.445 108.588  0.00 97.00      PROA   
ATOM   2950  CB  LEU P 190     -32.043-130.154 109.774  0.00 97.00      PROA   
ATOM   2951  HB1 LEU P 190     -32.060-129.586 110.729  0.00 97.00      PROA   
ATOM   2952  HB2 LEU P 190     -31.170-130.843 109.805  0.00 97.00      PROA   
ATOM   2953  CG  LEU P 190     -33.327-131.033 109.746  0.00 97.00      PROA   
ATOM   2954  HG  LEU P 190     -33.424-131.466 110.774  0.00 97.00      PROA   
ATOM   2955  CD1 LEU P 190     -34.610-130.227 109.473  0.00 97.00      PROA   
ATOM   2956 HD11 LEU P 190     -34.563-129.753 108.474  0.00 97.00      PROA   
ATOM   2957 HD12 LEU P 190     -34.750-129.432 110.232  0.00 97.00      PROA   
ATOM   2958 HD13 LEU P 190     -35.493-130.900 109.491  0.00 97.00      PROA   
ATOM   2959  CD2 LEU P 190     -33.225-132.247 108.798  0.00 97.00      PROA   
ATOM   2960 HD21 LEU P 190     -32.287-132.808 108.986  0.00 97.00      PROA   
ATOM   2961 HD22 LEU P 190     -33.234-131.925 107.739  0.00 97.00      PROA   
ATOM   2962 HD23 LEU P 190     -34.085-132.931 108.954  0.00 97.00      PROA   
ATOM   2963  C   LEU P 190     -30.598-128.317 108.909  0.00 97.00      PROA   
ATOM   2964  O   LEU P 190     -29.547-128.846 109.266  0.00 97.00      PROA   
ATOM   2965  N   SER P 191     -30.696-126.974 108.812  0.00 97.00      PROA   
ATOM   2966  HN  SER P 191     -31.565-126.540 108.574  0.00 97.00      PROA   
ATOM   2967  CA  SER P 191     -29.549-126.092 108.943  0.00 97.00      PROA   
ATOM   2968  HA  SER P 191     -28.666-126.635 108.637  0.00 97.00      PROA   
ATOM   2969  CB  SER P 191     -29.648-124.904 107.934  0.00 97.00      PROA   
ATOM   2970  HB1 SER P 191     -30.704-124.567 107.884  0.00 97.00      PROA   
ATOM   2971  HB2 SER P 191     -29.375-125.280 106.924  0.00 97.00      PROA   
ATOM   2972  OG  SER P 191     -28.831-123.776 108.243  0.00 97.00      PROA   
ATOM   2973  HG1 SER P 191     -29.334-123.266 108.887  0.00 97.00      PROA   
ATOM   2974  C   SER P 191     -29.303-125.666 110.383  0.00 97.00      PROA   
ATOM   2975  O   SER P 191     -29.953-124.772 110.909  0.00 97.00      PROA   
ATOM   2976  N   CYS P 192     -28.306-126.284 111.056  0.00 97.00      PROA   
ATOM   2977  HN  CYS P 192     -27.846-127.068 110.648  0.00 97.00      PROA   
ATOM   2978  CA  CYS P 192     -27.872-125.871 112.385  0.00 97.00      PROA   
ATOM   2979  HA  CYS P 192     -28.710-125.439 112.912  0.00 97.00      PROA   
ATOM   2980  CB  CYS P 192     -27.354-127.066 113.227  0.00 97.00      PROA   
ATOM   2981  HB1 CYS P 192     -26.951-126.693 114.193  0.00 97.00      PROA   
ATOM   2982  HB2 CYS P 192     -26.529-127.576 112.684  0.00 97.00      PROA   
ATOM   2983  SG  CYS P 192     -28.704-128.252 113.541  0.00 97.00      PROA   
ATOM   2984  C   CYS P 192     -26.801-124.799 112.260  0.00 97.00      PROA   
ATOM   2985  O   CYS P 192     -25.643-125.087 111.964  0.00 97.00      PROA   
ATOM   2986  N   GLU P 193     -27.190-123.513 112.453  0.00 97.00      PROA   
ATOM   2987  HN  GLU P 193     -28.114-123.315 112.778  0.00 97.00      PROA   
ATOM   2988  CA  GLU P 193     -26.451-122.379 111.926  0.00 97.00      PROA   
ATOM   2989  HA  GLU P 193     -25.560-122.747 111.436  0.00 97.00      PROA   
ATOM   2990  CB  GLU P 193     -27.297-121.659 110.843  0.00 97.00      PROA   
ATOM   2991  HB1 GLU P 193     -27.477-122.395 110.027  0.00 97.00      PROA   
ATOM   2992  HB2 GLU P 193     -26.699-120.825 110.414  0.00 97.00      PROA   
ATOM   2993  CG  GLU P 193     -28.668-121.138 111.333  0.00 97.00      PROA   
ATOM   2994  HG1 GLU P 193     -28.542-120.546 112.262  0.00 97.00      PROA   
ATOM   2995  HG2 GLU P 193     -29.371-121.973 111.536  0.00 97.00      PROA   
ATOM   2996  CD  GLU P 193     -29.274-120.217 110.289  0.00 97.00      PROA   
ATOM   2997  OE1 GLU P 193     -29.220-118.975 110.495  0.00 97.00      PROA   
ATOM   2998  OE2 GLU P 193     -29.750-120.724 109.242  0.00 97.00      PROA   
ATOM   2999  C   GLU P 193     -25.975-121.356 112.948  0.00 97.00      PROA   
ATOM   3000  O   GLU P 193     -26.685-120.999 113.884  0.00 97.00      PROA   
ATOM   3001  N   THR P 194     -24.730-120.835 112.761  0.00 97.00      PROA   
ATOM   3002  HN  THR P 194     -24.117-121.233 112.083  0.00 97.00      PROA   
ATOM   3003  CA  THR P 194     -24.181-119.735 113.549  0.00 97.00      PROA   
ATOM   3004  HA  THR P 194     -24.784-119.588 114.436  0.00 97.00      PROA   
ATOM   3005  CB  THR P 194     -22.726-119.969 113.989  0.00 97.00      PROA   
ATOM   3006  HB  THR P 194     -22.345-119.076 114.541  0.00 97.00      PROA   
ATOM   3007  OG1 THR P 194     -21.853-120.234 112.891  0.00 97.00      PROA   
ATOM   3008  HG1 THR P 194     -21.056-119.720 113.050  0.00 97.00      PROA   
ATOM   3009  CG2 THR P 194     -22.655-121.174 114.942  0.00 97.00      PROA   
ATOM   3010 HG21 THR P 194     -23.016-122.094 114.437  0.00 97.00      PROA   
ATOM   3011 HG22 THR P 194     -23.271-120.991 115.845  0.00 97.00      PROA   
ATOM   3012 HG23 THR P 194     -21.603-121.341 115.261  0.00 97.00      PROA   
ATOM   3013  C   THR P 194     -24.182-118.416 112.790  0.00 97.00      PROA   
ATOM   3014  O   THR P 194     -24.437-117.368 113.378  0.00 97.00      PROA   
ATOM   3015  N   LYS P 195     -23.816-118.442 111.484  0.00 97.00      PROA   
ATOM   3016  HN  LYS P 195     -23.651-119.332 111.071  0.00 97.00      PROA   
ATOM   3017  CA  LYS P 195     -23.457-117.295 110.650  0.00 97.00      PROA   
ATOM   3018  HA  LYS P 195     -23.199-117.724 109.694  0.00 97.00      PROA   
ATOM   3019  CB  LYS P 195     -24.619-116.294 110.361  0.00 97.00      PROA   
ATOM   3020  HB1 LYS P 195     -24.210-115.263 110.255  0.00 97.00      PROA   
ATOM   3021  HB2 LYS P 195     -25.318-116.268 111.224  0.00 97.00      PROA   
ATOM   3022  CG  LYS P 195     -25.418-116.545 109.064  0.00 97.00      PROA   
ATOM   3023  HG1 LYS P 195     -24.711-116.668 108.214  0.00 97.00      PROA   
ATOM   3024  HG2 LYS P 195     -26.006-115.617 108.867  0.00 97.00      PROA   
ATOM   3025  CD  LYS P 195     -26.420-117.712 109.091  0.00 97.00      PROA   
ATOM   3026  HD1 LYS P 195     -27.053-117.590 109.999  0.00 97.00      PROA   
ATOM   3027  HD2 LYS P 195     -25.882-118.679 109.183  0.00 97.00      PROA   
ATOM   3028  CE  LYS P 195     -27.318-117.712 107.838  0.00 97.00      PROA   
ATOM   3029  HE1 LYS P 195     -26.726-117.919 106.924  0.00 97.00      PROA   
ATOM   3030  HE2 LYS P 195     -27.814-116.722 107.738  0.00 97.00      PROA   
ATOM   3031  NZ  LYS P 195     -28.382-118.725 107.931  0.00 97.00      PROA   
ATOM   3032  HZ1 LYS P 195     -28.785-118.680 108.897  0.00 97.00      PROA   
ATOM   3033  HZ2 LYS P 195     -28.021-119.694 107.842  0.00 97.00      PROA   
ATOM   3034  HZ3 LYS P 195     -29.162-118.579 107.267  0.00 97.00      PROA   
ATOM   3035  C   LYS P 195     -22.183-116.547 111.057  0.00 97.00      PROA   
ATOM   3036  O   LYS P 195     -21.467-116.034 110.198  0.00 97.00      PROA   
ATOM   3037  N   LEU P 196     -21.844-116.506 112.362  0.00 97.00      PROA   
ATOM   3038  HN  LEU P 196     -22.493-116.854 113.034  0.00 97.00      PROA   
ATOM   3039  CA  LEU P 196     -20.675-115.845 112.899  0.00 97.00      PROA   
ATOM   3040  HA  LEU P 196     -20.372-115.060 112.219  0.00 97.00      PROA   
ATOM   3041  CB  LEU P 196     -20.944-115.224 114.302  0.00 97.00      PROA   
ATOM   3042  HB1 LEU P 196     -19.976-114.905 114.744  0.00 97.00      PROA   
ATOM   3043  HB2 LEU P 196     -21.380-116.003 114.965  0.00 97.00      PROA   
ATOM   3044  CG  LEU P 196     -21.846-113.960 114.361  0.00 97.00      PROA   
ATOM   3045  HG  LEU P 196     -21.812-113.611 115.424  0.00 97.00      PROA   
ATOM   3046  CD1 LEU P 196     -21.292-112.811 113.499  0.00 97.00      PROA   
ATOM   3047 HD11 LEU P 196     -21.341-113.077 112.422  0.00 97.00      PROA   
ATOM   3048 HD12 LEU P 196     -20.236-112.597 113.768  0.00 97.00      PROA   
ATOM   3049 HD13 LEU P 196     -21.892-111.890 113.659  0.00 97.00      PROA   
ATOM   3050  CD2 LEU P 196     -23.330-114.223 114.045  0.00 97.00      PROA   
ATOM   3051 HD21 LEU P 196     -23.723-115.046 114.677  0.00 97.00      PROA   
ATOM   3052 HD22 LEU P 196     -23.458-114.497 112.978  0.00 97.00      PROA   
ATOM   3053 HD23 LEU P 196     -23.930-113.308 114.239  0.00 97.00      PROA   
ATOM   3054  C   LEU P 196     -19.502-116.801 113.031  0.00 97.00      PROA   
ATOM   3055  O   LEU P 196     -19.664-117.982 113.338  0.00 97.00      PROA   
ATOM   3056  N   LEU P 197     -18.270-116.271 112.826  0.00 97.00      PROA   
ATOM   3057  HN  LEU P 197     -18.165-115.337 112.497  0.00 97.00      PROA   
ATOM   3058  CA  LEU P 197     -17.033-116.927 113.189  0.00 97.00      PROA   
ATOM   3059  HA  LEU P 197     -17.255-117.768 113.832  0.00 97.00      PROA   
ATOM   3060  CB  LEU P 197     -16.219-117.410 111.962  0.00 97.00      PROA   
ATOM   3061  HB1 LEU P 197     -16.003-116.538 111.306  0.00 97.00      PROA   
ATOM   3062  HB2 LEU P 197     -16.861-118.110 111.382  0.00 97.00      PROA   
ATOM   3063  CG  LEU P 197     -14.884-118.133 112.275  0.00 97.00      PROA   
ATOM   3064  HG  LEU P 197     -14.222-117.432 112.835  0.00 97.00      PROA   
ATOM   3065  CD1 LEU P 197     -15.083-119.393 113.139  0.00 97.00      PROA   
ATOM   3066 HD11 LEU P 197     -15.774-120.095 112.626  0.00 97.00      PROA   
ATOM   3067 HD12 LEU P 197     -15.506-119.131 114.130  0.00 97.00      PROA   
ATOM   3068 HD13 LEU P 197     -14.109-119.903 113.297  0.00 97.00      PROA   
ATOM   3069  CD2 LEU P 197     -14.151-118.499 110.972  0.00 97.00      PROA   
ATOM   3070 HD21 LEU P 197     -13.957-117.588 110.370  0.00 97.00      PROA   
ATOM   3071 HD22 LEU P 197     -14.769-119.198 110.369  0.00 97.00      PROA   
ATOM   3072 HD23 LEU P 197     -13.180-118.988 111.199  0.00 97.00      PROA   
ATOM   3073  C   LEU P 197     -16.230-115.930 113.994  0.00 97.00      PROA   
ATOM   3074  O   LEU P 197     -16.133-114.760 113.630  0.00 97.00      PROA   
ATOM   3075  N   LEU P 198     -15.660-116.379 115.135  0.00 97.00      PROA   
ATOM   3076  HN  LEU P 198     -15.726-117.339 115.390  0.00 97.00      PROA   
ATOM   3077  CA  LEU P 198     -14.895-115.572 116.061  0.00 97.00      PROA   
ATOM   3078  HA  LEU P 198     -14.578-114.656 115.578  0.00 97.00      PROA   
ATOM   3079  CB  LEU P 198     -15.615-115.267 117.412  0.00 97.00      PROA   
ATOM   3080  HB1 LEU P 198     -14.897-114.754 118.092  0.00 97.00      PROA   
ATOM   3081  HB2 LEU P 198     -15.908-116.224 117.898  0.00 97.00      PROA   
ATOM   3082  CG  LEU P 198     -16.875-114.358 117.372  0.00 97.00      PROA   
ATOM   3083  HG  LEU P 198     -17.108-114.118 118.440  0.00 97.00      PROA   
ATOM   3084  CD1 LEU P 198     -16.632-113.016 116.658  0.00 97.00      PROA   
ATOM   3085 HD11 LEU P 198     -16.452-113.179 115.576  0.00 97.00      PROA   
ATOM   3086 HD12 LEU P 198     -15.751-112.497 117.090  0.00 97.00      PROA   
ATOM   3087 HD13 LEU P 198     -17.521-112.360 116.765  0.00 97.00      PROA   
ATOM   3088  CD2 LEU P 198     -18.129-115.059 116.823  0.00 97.00      PROA   
ATOM   3089 HD21 LEU P 198     -18.245-116.063 117.279  0.00 97.00      PROA   
ATOM   3090 HD22 LEU P 198     -18.061-115.171 115.724  0.00 97.00      PROA   
ATOM   3091 HD23 LEU P 198     -19.034-114.458 117.051  0.00 97.00      PROA   
ATOM   3092  C   LEU P 198     -13.665-116.402 116.353  0.00 97.00      PROA   
ATOM   3093  O   LEU P 198     -13.611-117.579 115.999  0.00 97.00      PROA   
ATOM   3094  N   GLN P 199     -12.628-115.802 116.993  0.00 97.00      PROA   
ATOM   3095  HN  GLN P 199     -12.673-114.832 117.221  0.00 97.00      PROA   
ATOM   3096  CA  GLN P 199     -11.386-116.472 117.354  0.00 97.00      PROA   
ATOM   3097  HA  GLN P 199     -10.914-116.770 116.428  0.00 97.00      PROA   
ATOM   3098  CB  GLN P 199     -10.427-115.531 118.136  0.00 97.00      PROA   
ATOM   3099  HB1 GLN P 199      -9.482-116.082 118.339  0.00 97.00      PROA   
ATOM   3100  HB2 GLN P 199     -10.884-115.279 119.120  0.00 97.00      PROA   
ATOM   3101  CG  GLN P 199     -10.061-114.197 117.431  0.00 97.00      PROA   
ATOM   3102  HG1 GLN P 199      -9.166-113.740 117.901  0.00 97.00      PROA   
ATOM   3103  HG2 GLN P 199     -10.906-113.485 117.559  0.00 97.00      PROA   
ATOM   3104  CD  GLN P 199      -9.843-114.329 115.918  0.00 97.00      PROA   
ATOM   3105  OE1 GLN P 199     -10.650-113.838 115.121  0.00 97.00      PROA   
ATOM   3106  NE2 GLN P 199      -8.723-114.981 115.506  0.00 97.00      PROA   
ATOM   3107 HE21 GLN P 199      -8.562-115.041 114.522  0.00 97.00      PROA   
ATOM   3108 HE22 GLN P 199      -8.079-115.356 116.171  0.00 97.00      PROA   
ATOM   3109  C   GLN P 199     -11.611-117.739 118.176  0.00 97.00      PROA   
ATOM   3110  O   GLN P 199     -12.430-117.777 119.093  0.00 97.00      PROA   
ATOM   3111  N   ARG P 200     -10.900-118.832 117.818  0.00 97.00      PROA   
ATOM   3112  HN  ARG P 200     -10.200-118.798 117.110  0.00 97.00      PROA   
ATOM   3113  CA  ARG P 200     -11.260-120.157 118.254  0.00 97.00      PROA   
ATOM   3114  HA  ARG P 200     -11.807-120.115 119.184  0.00 97.00      PROA   
ATOM   3115  CB  ARG P 200     -12.109-120.809 117.130  0.00 97.00      PROA   
ATOM   3116  HB1 ARG P 200     -11.484-120.861 116.209  0.00 97.00      PROA   
ATOM   3117  HB2 ARG P 200     -12.960-120.133 116.889  0.00 97.00      PROA   
ATOM   3118  CG  ARG P 200     -12.650-122.211 117.436  0.00 97.00      PROA   
ATOM   3119  HG1 ARG P 200     -12.050-122.691 118.234  0.00 97.00      PROA   
ATOM   3120  HG2 ARG P 200     -12.490-122.816 116.520  0.00 97.00      PROA   
ATOM   3121  CD  ARG P 200     -14.130-122.282 117.841  0.00 97.00      PROA   
ATOM   3122  HD1 ARG P 200     -14.426-121.401 118.446  0.00 97.00      PROA   
ATOM   3123  HD2 ARG P 200     -14.321-123.198 118.447  0.00 97.00      PROA   
ATOM   3124  NE  ARG P 200     -14.961-122.303 116.590  0.00 97.00      PROA   
ATOM   3125  HE  ARG P 200     -15.216-121.450 116.145  0.00 97.00      PROA   
ATOM   3126  CZ  ARG P 200     -15.342-123.447 115.989  0.00 97.00      PROA   
ATOM   3127  NH1 ARG P 200     -14.996-124.652 116.461  0.00 97.00      PROA   
ATOM   3128 HH11 ARG P 200     -14.113-124.716 116.922  0.00 97.00      PROA   
ATOM   3129 HH12 ARG P 200     -15.267-125.461 115.939  0.00 97.00      PROA   
ATOM   3130  NH2 ARG P 200     -16.017-123.428 114.830  0.00 97.00      PROA   
ATOM   3131 HH21 ARG P 200     -16.121-122.569 114.342  0.00 97.00      PROA   
ATOM   3132 HH22 ARG P 200     -16.057-124.299 114.345  0.00 97.00      PROA   
ATOM   3133  C   ARG P 200      -9.967-120.935 118.415  0.00 97.00      PROA   
ATOM   3134  O   ARG P 200      -9.088-120.759 117.572  0.00 97.00      PROA   
ATOM   3135  N   PRO P 201      -9.756-121.789 119.424  0.00 97.00      PROA   
ATOM   3136  CD  PRO P 201     -10.505-121.796 120.688  0.00 97.00      PROA   
ATOM   3137  HD1 PRO P 201     -11.593-121.945 120.507  0.00 97.00      PROA   
ATOM   3138  HD2 PRO P 201     -10.335-120.833 121.219  0.00 97.00      PROA   
ATOM   3139  CA  PRO P 201      -8.647-122.737 119.423  0.00 97.00      PROA   
ATOM   3140  HA  PRO P 201      -7.737-122.258 119.088  0.00 97.00      PROA   
ATOM   3141  CB  PRO P 201      -8.528-123.171 120.897  0.00 97.00      PROA   
ATOM   3142  HB1 PRO P 201      -7.817-122.484 121.409  0.00 97.00      PROA   
ATOM   3143  HB2 PRO P 201      -8.167-124.210 121.029  0.00 97.00      PROA   
ATOM   3144  CG  PRO P 201      -9.927-122.957 121.502  0.00 97.00      PROA   
ATOM   3145  HG1 PRO P 201     -10.547-123.862 121.338  0.00 97.00      PROA   
ATOM   3146  HG2 PRO P 201      -9.894-122.745 122.589  0.00 97.00      PROA   
ATOM   3147  C   PRO P 201      -8.913-123.901 118.477  0.00 97.00      PROA   
ATOM   3148  O   PRO P 201      -8.225-124.005 117.463  0.00 97.00      PROA   
ATOM   3149  N   GLY P 202      -9.909-124.768 118.761  0.00 97.00      PROA   
ATOM   3150  HN  GLY P 202     -10.371-124.730 119.645  0.00 97.00      PROA   
ATOM   3151  CA  GLY P 202     -10.327-125.834 117.874  0.00 97.00      PROA   
ATOM   3152  HA1 GLY P 202     -10.886-126.502 118.495  0.00 97.00      PROA   
ATOM   3153  HA2 GLY P 202      -9.472-126.301 117.406  0.00 97.00      PROA   
ATOM   3154  C   GLY P 202     -11.279-125.358 116.823  0.00 97.00      PROA   
ATOM   3155  O   GLY P 202     -12.445-125.162 117.124  0.00 97.00      PROA   
ATOM   3156  N   LEU P 203     -10.807-125.184 115.571  0.00 97.00      PROA   
ATOM   3157  HN  LEU P 203      -9.843-125.372 115.403  0.00 97.00      PROA   
ATOM   3158  CA  LEU P 203     -11.542-124.648 114.433  0.00 97.00      PROA   
ATOM   3159  HA  LEU P 203     -11.935-123.696 114.748  0.00 97.00      PROA   
ATOM   3160  CB  LEU P 203     -10.600-124.354 113.229  0.00 97.00      PROA   
ATOM   3161  HB1 LEU P 203     -11.150-124.423 112.265  0.00 97.00      PROA   
ATOM   3162  HB2 LEU P 203      -9.805-125.131 113.211  0.00 97.00      PROA   
ATOM   3163  CG  LEU P 203      -9.928-122.949 113.239  0.00 97.00      PROA   
ATOM   3164  HG  LEU P 203      -9.214-122.936 112.379  0.00 97.00      PROA   
ATOM   3165  CD1 LEU P 203     -10.945-121.817 112.981  0.00 97.00      PROA   
ATOM   3166 HD11 LEU P 203     -11.681-121.755 113.809  0.00 97.00      PROA   
ATOM   3167 HD12 LEU P 203     -11.491-121.994 112.031  0.00 97.00      PROA   
ATOM   3168 HD13 LEU P 203     -10.419-120.841 112.908  0.00 97.00      PROA   
ATOM   3169  CD2 LEU P 203      -9.103-122.661 114.507  0.00 97.00      PROA   
ATOM   3170 HD21 LEU P 203      -8.350-123.460 114.670  0.00 97.00      PROA   
ATOM   3171 HD22 LEU P 203      -9.761-122.608 115.400  0.00 97.00      PROA   
ATOM   3172 HD23 LEU P 203      -8.572-121.690 114.412  0.00 97.00      PROA   
ATOM   3173  C   LEU P 203     -12.775-125.422 113.970  0.00 97.00      PROA   
ATOM   3174  O   LEU P 203     -13.730-124.807 113.500  0.00 97.00      PROA   
ATOM   3175  N   GLN P 204     -12.799-126.771 114.059  0.00 97.00      PROA   
ATOM   3176  HN  GLN P 204     -12.094-127.264 114.571  0.00 97.00      PROA   
ATOM   3177  CA  GLN P 204     -13.801-127.623 113.429  0.00 97.00      PROA   
ATOM   3178  HA  GLN P 204     -13.857-127.332 112.390  0.00 97.00      PROA   
ATOM   3179  CB  GLN P 204     -13.355-129.106 113.543  0.00 97.00      PROA   
ATOM   3180  HB1 GLN P 204     -13.419-129.420 114.608  0.00 97.00      PROA   
ATOM   3181  HB2 GLN P 204     -12.273-129.140 113.277  0.00 97.00      PROA   
ATOM   3182  CG  GLN P 204     -14.085-130.160 112.677  0.00 97.00      PROA   
ATOM   3183  HG1 GLN P 204     -15.073-130.391 113.128  0.00 97.00      PROA   
ATOM   3184  HG2 GLN P 204     -13.496-131.100 112.681  0.00 97.00      PROA   
ATOM   3185  CD  GLN P 204     -14.323-129.696 111.235  0.00 97.00      PROA   
ATOM   3186  OE1 GLN P 204     -15.270-128.969 110.920  0.00 97.00      PROA   
ATOM   3187  NE2 GLN P 204     -13.435-130.143 110.308  0.00 97.00      PROA   
ATOM   3188 HE21 GLN P 204     -13.581-129.869 109.359  0.00 97.00      PROA   
ATOM   3189 HE22 GLN P 204     -12.667-130.714 110.591  0.00 97.00      PROA   
ATOM   3190  C   GLN P 204     -15.188-127.483 114.044  0.00 97.00      PROA   
ATOM   3191  O   GLN P 204     -15.351-126.964 115.138  0.00 97.00      PROA   
ATOM   3192  N   LEU P 205     -16.250-127.958 113.359  0.00 97.00      PROA   
ATOM   3193  HN  LEU P 205     -16.141-128.302 112.427  0.00 97.00      PROA   
ATOM   3194  CA  LEU P 205     -17.504-128.249 114.017  0.00 97.00      PROA   
ATOM   3195  HA  LEU P 205     -17.369-128.222 115.089  0.00 97.00      PROA   
ATOM   3196  CB  LEU P 205     -18.657-127.281 113.655  0.00 97.00      PROA   
ATOM   3197  HB1 LEU P 205     -19.610-127.654 114.092  0.00 97.00      PROA   
ATOM   3198  HB2 LEU P 205     -18.764-127.254 112.548  0.00 97.00      PROA   
ATOM   3199  CG  LEU P 205     -18.466-125.835 114.168  0.00 97.00      PROA   
ATOM   3200  HG  LEU P 205     -17.455-125.497 113.848  0.00 97.00      PROA   
ATOM   3201  CD1 LEU P 205     -19.492-124.881 113.531  0.00 97.00      PROA   
ATOM   3202 HD11 LEU P 205     -20.523-125.192 113.805  0.00 97.00      PROA   
ATOM   3203 HD12 LEU P 205     -19.398-124.894 112.425  0.00 97.00      PROA   
ATOM   3204 HD13 LEU P 205     -19.330-123.843 113.890  0.00 97.00      PROA   
ATOM   3205  CD2 LEU P 205     -18.554-125.756 115.704  0.00 97.00      PROA   
ATOM   3206 HD21 LEU P 205     -17.760-126.365 116.182  0.00 97.00      PROA   
ATOM   3207 HD22 LEU P 205     -19.541-126.135 116.045  0.00 97.00      PROA   
ATOM   3208 HD23 LEU P 205     -18.444-124.705 116.046  0.00 97.00      PROA   
ATOM   3209  C   LEU P 205     -17.909-129.666 113.690  0.00 97.00      PROA   
ATOM   3210  O   LEU P 205     -18.267-129.998 112.561  0.00 97.00      PROA   
ATOM   3211  N   TYR P 206     -17.890-130.540 114.721  0.00 97.00      PROA   
ATOM   3212  HN  TYR P 206     -17.534-130.265 115.610  0.00 97.00      PROA   
ATOM   3213  CA  TYR P 206     -18.500-131.854 114.675  0.00 97.00      PROA   
ATOM   3214  HA  TYR P 206     -18.549-132.197 113.649  0.00 97.00      PROA   
ATOM   3215  CB  TYR P 206     -17.791-132.921 115.554  0.00 97.00      PROA   
ATOM   3216  HB1 TYR P 206     -18.207-133.934 115.371  0.00 97.00      PROA   
ATOM   3217  HB2 TYR P 206     -17.908-132.678 116.633  0.00 97.00      PROA   
ATOM   3218  CG  TYR P 206     -16.318-132.945 115.251  0.00 97.00      PROA   
ATOM   3219  CD1 TYR P 206     -15.785-133.757 114.230  0.00 97.00      PROA   
ATOM   3220  HD1 TYR P 206     -16.442-134.389 113.650  0.00 97.00      PROA   
ATOM   3221  CE1 TYR P 206     -14.408-133.739 113.956  0.00 97.00      PROA   
ATOM   3222  HE1 TYR P 206     -14.003-134.352 113.164  0.00 97.00      PROA   
ATOM   3223  CZ  TYR P 206     -13.561-132.901 114.698  0.00 97.00      PROA   
ATOM   3224  OH  TYR P 206     -12.191-132.793 114.380  0.00 97.00      PROA   
ATOM   3225  HH  TYR P 206     -11.844-132.021 114.847  0.00 97.00      PROA   
ATOM   3226  CD2 TYR P 206     -15.445-132.160 116.023  0.00 97.00      PROA   
ATOM   3227  HD2 TYR P 206     -15.825-131.554 116.832  0.00 97.00      PROA   
ATOM   3228  CE2 TYR P 206     -14.083-132.124 115.737  0.00 97.00      PROA   
ATOM   3229  HE2 TYR P 206     -13.448-131.480 116.322  0.00 97.00      PROA   
ATOM   3230  C   TYR P 206     -19.900-131.654 115.195  0.00 97.00      PROA   
ATOM   3231  O   TYR P 206     -20.152-130.742 115.981  0.00 97.00      PROA   
ATOM   3232  N   PHE P 207     -20.860-132.487 114.746  0.00 97.00      PROA   
ATOM   3233  HN  PHE P 207     -20.650-133.246 114.129  0.00 97.00      PROA   
ATOM   3234  CA  PHE P 207     -22.251-132.292 115.089  0.00 97.00      PROA   
ATOM   3235  HA  PHE P 207     -22.343-131.654 115.956  0.00 97.00      PROA   
ATOM   3236  CB  PHE P 207     -23.100-131.723 113.921  0.00 97.00      PROA   
ATOM   3237  HB1 PHE P 207     -24.183-131.720 114.170  0.00 97.00      PROA   
ATOM   3238  HB2 PHE P 207     -22.957-132.365 113.028  0.00 97.00      PROA   
ATOM   3239  CG  PHE P 207     -22.708-130.312 113.546  0.00 97.00      PROA   
ATOM   3240  CD1 PHE P 207     -21.619-130.068 112.690  0.00 97.00      PROA   
ATOM   3241  HD1 PHE P 207     -21.001-130.890 112.361  0.00 97.00      PROA   
ATOM   3242  CE1 PHE P 207     -21.335-128.772 112.244  0.00 97.00      PROA   
ATOM   3243  HE1 PHE P 207     -20.487-128.602 111.596  0.00 97.00      PROA   
ATOM   3244  CZ  PHE P 207     -22.143-127.701 112.643  0.00 97.00      PROA   
ATOM   3245  HZ  PHE P 207     -21.921-126.700 112.302  0.00 97.00      PROA   
ATOM   3246  CD2 PHE P 207     -23.509-129.225 113.943  0.00 97.00      PROA   
ATOM   3247  HD2 PHE P 207     -24.359-129.396 114.587  0.00 97.00      PROA   
ATOM   3248  CE2 PHE P 207     -23.230-127.928 113.495  0.00 97.00      PROA   
ATOM   3249  HE2 PHE P 207     -23.856-127.102 113.801  0.00 97.00      PROA   
ATOM   3250  C   PHE P 207     -22.838-133.615 115.471  0.00 97.00      PROA   
ATOM   3251  O   PHE P 207     -22.294-134.664 115.161  0.00 97.00      PROA   
ATOM   3252  N   SER P 208     -23.989-133.584 116.168  0.00 97.00      PROA   
ATOM   3253  HN  SER P 208     -24.364-132.723 116.498  0.00 97.00      PROA   
ATOM   3254  CA  SER P 208     -24.764-134.763 116.460  0.00 97.00      PROA   
ATOM   3255  HA  SER P 208     -24.614-135.488 115.672  0.00 97.00      PROA   
ATOM   3256  CB  SER P 208     -24.420-135.426 117.820  0.00 97.00      PROA   
ATOM   3257  HB1 SER P 208     -23.393-135.846 117.753  0.00 97.00      PROA   
ATOM   3258  HB2 SER P 208     -25.120-136.259 118.048  0.00 97.00      PROA   
ATOM   3259  OG  SER P 208     -24.436-134.471 118.876  0.00 97.00      PROA   
ATOM   3260  HG1 SER P 208     -24.578-134.945 119.702  0.00 97.00      PROA   
ATOM   3261  C   SER P 208     -26.211-134.357 116.404  0.00 97.00      PROA   
ATOM   3262  O   SER P 208     -26.549-133.187 116.563  0.00 97.00      PROA   
ATOM   3263  N   PHE P 209     -27.091-135.342 116.127  0.00 97.00      PROA   
ATOM   3264  HN  PHE P 209     -26.780-136.281 116.021  0.00 97.00      PROA   
ATOM   3265  CA  PHE P 209     -28.508-135.145 115.946  0.00 97.00      PROA   
ATOM   3266  HA  PHE P 209     -28.785-134.176 116.342  0.00 97.00      PROA   
ATOM   3267  CB  PHE P 209     -28.925-135.285 114.453  0.00 97.00      PROA   
ATOM   3268  HB1 PHE P 209     -29.764-135.993 114.297  0.00 97.00      PROA   
ATOM   3269  HB2 PHE P 209     -28.062-135.646 113.851  0.00 97.00      PROA   
ATOM   3270  CG  PHE P 209     -29.367-133.953 113.910  0.00 97.00      PROA   
ATOM   3271  CD1 PHE P 209     -30.652-133.477 114.218  0.00 97.00      PROA   
ATOM   3272  HD1 PHE P 209     -31.295-134.053 114.868  0.00 97.00      PROA   
ATOM   3273  CE1 PHE P 209     -31.113-132.269 113.684  0.00 97.00      PROA   
ATOM   3274  HE1 PHE P 209     -32.106-131.922 113.923  0.00 97.00      PROA   
ATOM   3275  CZ  PHE P 209     -30.290-131.524 112.829  0.00 97.00      PROA   
ATOM   3276  HZ  PHE P 209     -30.641-130.593 112.410  0.00 97.00      PROA   
ATOM   3277  CD2 PHE P 209     -28.547-133.196 113.052  0.00 97.00      PROA   
ATOM   3278  HD2 PHE P 209     -27.559-133.550 112.797  0.00 97.00      PROA   
ATOM   3279  CE2 PHE P 209     -29.007-131.987 112.514  0.00 97.00      PROA   
ATOM   3280  HE2 PHE P 209     -28.376-131.412 111.853  0.00 97.00      PROA   
ATOM   3281  C   PHE P 209     -29.207-136.171 116.801  0.00 97.00      PROA   
ATOM   3282  O   PHE P 209     -28.754-137.306 116.933  0.00 97.00      PROA   
ATOM   3283  N   TYR P 210     -30.324-135.764 117.441  0.00 97.00      PROA   
ATOM   3284  HN  TYR P 210     -30.663-134.832 117.336  0.00 97.00      PROA   
ATOM   3285  CA  TYR P 210     -31.028-136.570 118.412  0.00 97.00      PROA   
ATOM   3286  HA  TYR P 210     -30.764-137.614 118.304  0.00 97.00      PROA   
ATOM   3287  CB  TYR P 210     -30.797-136.081 119.874  0.00 97.00      PROA   
ATOM   3288  HB1 TYR P 210     -31.262-136.777 120.604  0.00 97.00      PROA   
ATOM   3289  HB2 TYR P 210     -31.269-135.084 119.999  0.00 97.00      PROA   
ATOM   3290  CG  TYR P 210     -29.333-135.899 120.228  0.00 97.00      PROA   
ATOM   3291  CD1 TYR P 210     -28.657-134.714 119.878  0.00 97.00      PROA   
ATOM   3292  HD1 TYR P 210     -29.173-133.958 119.307  0.00 97.00      PROA   
ATOM   3293  CE1 TYR P 210     -27.341-134.483 120.292  0.00 97.00      PROA   
ATOM   3294  HE1 TYR P 210     -26.846-133.563 120.019  0.00 97.00      PROA   
ATOM   3295  CZ  TYR P 210     -26.683-135.430 121.085  0.00 97.00      PROA   
ATOM   3296  OH  TYR P 210     -25.374-135.195 121.560  0.00 97.00      PROA   
ATOM   3297  HH  TYR P 210     -25.307-134.267 121.818  0.00 97.00      PROA   
ATOM   3298  CD2 TYR P 210     -28.659-136.839 121.028  0.00 97.00      PROA   
ATOM   3299  HD2 TYR P 210     -29.178-137.728 121.353  0.00 97.00      PROA   
ATOM   3300  CE2 TYR P 210     -27.340-136.612 121.445  0.00 97.00      PROA   
ATOM   3301  HE2 TYR P 210     -26.837-137.330 122.075  0.00 97.00      PROA   
ATOM   3302  C   TYR P 210     -32.499-136.409 118.103  0.00 97.00      PROA   
ATOM   3303  O   TYR P 210     -32.899-135.465 117.423  0.00 97.00      PROA   
ATOM   3304  N   MET P 211     -33.344-137.337 118.611  0.00 97.00      PROA   
ATOM   3305  HN  MET P 211     -32.998-138.126 119.115  0.00 97.00      PROA   
ATOM   3306  CA  MET P 211     -34.784-137.195 118.573  0.00 97.00      PROA   
ATOM   3307  HA  MET P 211     -35.057-136.231 118.173  0.00 97.00      PROA   
ATOM   3308  CB  MET P 211     -35.457-138.306 117.724  0.00 97.00      PROA   
ATOM   3309  HB1 MET P 211     -36.558-138.280 117.887  0.00 97.00      PROA   
ATOM   3310  HB2 MET P 211     -35.078-139.296 118.061  0.00 97.00      PROA   
ATOM   3311  CG  MET P 211     -35.201-138.159 116.212  0.00 97.00      PROA   
ATOM   3312  HG1 MET P 211     -34.123-137.949 116.043  0.00 97.00      PROA   
ATOM   3313  HG2 MET P 211     -35.762-137.264 115.869  0.00 97.00      PROA   
ATOM   3314  SD  MET P 211     -35.676-139.606 115.210  0.00 97.00      PROA   
ATOM   3315  CE  MET P 211     -37.464-139.559 115.519  0.00 97.00      PROA   
ATOM   3316  HE1 MET P 211     -37.882-138.563 115.265  0.00 97.00      PROA   
ATOM   3317  HE2 MET P 211     -37.699-139.773 116.583  0.00 97.00      PROA   
ATOM   3318  HE3 MET P 211     -37.987-140.316 114.898  0.00 97.00      PROA   
ATOM   3319  C   MET P 211     -35.295-137.283 119.990  0.00 97.00      PROA   
ATOM   3320  O   MET P 211     -35.400-138.380 120.531  0.00 97.00      PROA   
ATOM   3321  N   GLY P 212     -35.652-136.129 120.623  0.00 97.00      PROA   
ATOM   3322  HN  GLY P 212     -35.668-135.263 120.124  0.00 97.00      PROA   
ATOM   3323  CA  GLY P 212     -36.031-136.025 122.029  0.00 97.00      PROA   
ATOM   3324  HA1 GLY P 212     -37.071-136.302 122.111  0.00 97.00      PROA   
ATOM   3325  HA2 GLY P 212     -35.861-135.000 122.314  0.00 97.00      PROA   
ATOM   3326  C   GLY P 212     -35.209-136.867 122.982  0.00 97.00      PROA   
ATOM   3327  O   GLY P 212     -33.993-136.725 123.088  0.00 97.00      PROA   
ATOM   3328  N   SER P 213     -35.889-137.785 123.701  0.00 97.00      PROA   
ATOM   3329  HN  SER P 213     -36.882-137.822 123.613  0.00 97.00      PROA   
ATOM   3330  CA  SER P 213     -35.280-138.710 124.646  0.00 97.00      PROA   
ATOM   3331  HA  SER P 213     -34.506-138.172 125.176  0.00 97.00      PROA   
ATOM   3332  CB  SER P 213     -36.328-139.184 125.697  0.00 97.00      PROA   
ATOM   3333  HB1 SER P 213     -37.132-139.767 125.198  0.00 97.00      PROA   
ATOM   3334  HB2 SER P 213     -36.792-138.289 126.162  0.00 97.00      PROA   
ATOM   3335  OG  SER P 213     -35.754-139.964 126.746  0.00 97.00      PROA   
ATOM   3336  HG1 SER P 213     -35.280-140.678 126.305  0.00 97.00      PROA   
ATOM   3337  C   SER P 213     -34.617-139.928 123.983  0.00 97.00      PROA   
ATOM   3338  O   SER P 213     -34.558-141.008 124.572  0.00 97.00      PROA   
ATOM   3339  N   LYS P 214     -34.064-139.813 122.753  0.00 97.00      PROA   
ATOM   3340  HN  LYS P 214     -34.168-138.982 122.213  0.00 97.00      PROA   
ATOM   3341  CA  LYS P 214     -33.201-140.861 122.236  0.00 97.00      PROA   
ATOM   3342  HA  LYS P 214     -32.666-141.273 123.083  0.00 97.00      PROA   
ATOM   3343  CB  LYS P 214     -33.943-142.060 121.591  0.00 97.00      PROA   
ATOM   3344  HB1 LYS P 214     -34.463-142.598 122.416  0.00 97.00      PROA   
ATOM   3345  HB2 LYS P 214     -33.206-142.770 121.153  0.00 97.00      PROA   
ATOM   3346  CG  LYS P 214     -34.990-141.683 120.529  0.00 97.00      PROA   
ATOM   3347  HG1 LYS P 214     -34.521-140.990 119.795  0.00 97.00      PROA   
ATOM   3348  HG2 LYS P 214     -35.830-141.137 121.011  0.00 97.00      PROA   
ATOM   3349  CD  LYS P 214     -35.528-142.900 119.752  0.00 97.00      PROA   
ATOM   3350  HD1 LYS P 214     -34.672-143.347 119.195  0.00 97.00      PROA   
ATOM   3351  HD2 LYS P 214     -36.265-142.534 119.002  0.00 97.00      PROA   
ATOM   3352  CE  LYS P 214     -36.179-143.975 120.637  0.00 97.00      PROA   
ATOM   3353  HE1 LYS P 214     -37.073-143.568 121.153  0.00 97.00      PROA   
ATOM   3354  HE2 LYS P 214     -35.466-144.356 121.398  0.00 97.00      PROA   
ATOM   3355  NZ  LYS P 214     -36.607-145.134 119.816  0.00 97.00      PROA   
ATOM   3356  HZ1 LYS P 214     -35.772-145.549 119.357  0.00 97.00      PROA   
ATOM   3357  HZ2 LYS P 214     -37.276-144.813 119.087  0.00 97.00      PROA   
ATOM   3358  HZ3 LYS P 214     -37.061-145.849 120.419  0.00 97.00      PROA   
ATOM   3359  C   LYS P 214     -32.105-140.372 121.311  0.00 97.00      PROA   
ATOM   3360  O   LYS P 214     -32.302-139.545 120.423  0.00 97.00      PROA   
ATOM   3361  N   THR P 215     -30.889-140.930 121.509  0.00 97.00      PROA   
ATOM   3362  HN  THR P 215     -30.734-141.544 122.281  0.00 97.00      PROA   
ATOM   3363  CA  THR P 215     -29.746-140.827 120.625  0.00 97.00      PROA   
ATOM   3364  HA  THR P 215     -29.547-139.777 120.460  0.00 97.00      PROA   
ATOM   3365  CB  THR P 215     -28.508-141.488 121.227  0.00 97.00      PROA   
ATOM   3366  HB  THR P 215     -27.700-141.634 120.472  0.00 97.00      PROA   
ATOM   3367  OG1 THR P 215     -28.839-142.748 121.804  0.00 97.00      PROA   
ATOM   3368  HG1 THR P 215     -29.128-143.305 121.079  0.00 97.00      PROA   
ATOM   3369  CG2 THR P 215     -27.942-140.605 122.352  0.00 97.00      PROA   
ATOM   3370 HG21 THR P 215     -28.718-140.392 123.116  0.00 97.00      PROA   
ATOM   3371 HG22 THR P 215     -27.562-139.647 121.943  0.00 97.00      PROA   
ATOM   3372 HG23 THR P 215     -27.100-141.132 122.851  0.00 97.00      PROA   
ATOM   3373  C   THR P 215     -29.977-141.466 119.268  0.00 97.00      PROA   
ATOM   3374  O   THR P 215     -30.512-142.569 119.169  0.00 97.00      PROA   
ATOM   3375  N   LEU P 216     -29.498-140.803 118.192  0.00 97.00      PROA   
ATOM   3376  HN  LEU P 216     -29.169-139.865 118.270  0.00 97.00      PROA   
ATOM   3377  CA  LEU P 216     -29.287-141.431 116.902  0.00 97.00      PROA   
ATOM   3378  HA  LEU P 216     -29.950-142.277 116.808  0.00 97.00      PROA   
ATOM   3379  CB  LEU P 216     -29.556-140.456 115.731  0.00 97.00      PROA   
ATOM   3380  HB1 LEU P 216     -29.332-140.942 114.758  0.00 97.00      PROA   
ATOM   3381  HB2 LEU P 216     -28.888-139.574 115.833  0.00 97.00      PROA   
ATOM   3382  CG  LEU P 216     -31.021-139.954 115.670  0.00 97.00      PROA   
ATOM   3383  HG  LEU P 216     -31.250-139.410 116.616  0.00 97.00      PROA   
ATOM   3384  CD1 LEU P 216     -31.213-138.958 114.513  0.00 97.00      PROA   
ATOM   3385 HD11 LEU P 216     -31.015-139.457 113.540  0.00 97.00      PROA   
ATOM   3386 HD12 LEU P 216     -30.519-138.101 114.624  0.00 97.00      PROA   
ATOM   3387 HD13 LEU P 216     -32.255-138.577 114.505  0.00 97.00      PROA   
ATOM   3388  CD2 LEU P 216     -32.025-141.113 115.536  0.00 97.00      PROA   
ATOM   3389 HD21 LEU P 216     -31.989-141.780 116.423  0.00 97.00      PROA   
ATOM   3390 HD22 LEU P 216     -31.806-141.708 114.625  0.00 97.00      PROA   
ATOM   3391 HD23 LEU P 216     -33.054-140.712 115.450  0.00 97.00      PROA   
ATOM   3392  C   LEU P 216     -27.876-141.991 116.866  0.00 97.00      PROA   
ATOM   3393  O   LEU P 216     -27.138-141.875 117.841  0.00 97.00      PROA   
ATOM   3394  N   ARG P 217     -27.475-142.663 115.755  0.00 97.00      PROA   
ATOM   3395  HN  ARG P 217     -28.095-142.776 114.982  0.00 97.00      PROA   
ATOM   3396  CA  ARG P 217     -26.154-143.262 115.615  0.00 97.00      PROA   
ATOM   3397  HA  ARG P 217     -25.943-143.795 116.534  0.00 97.00      PROA   
ATOM   3398  CB  ARG P 217     -26.057-144.286 114.453  0.00 97.00      PROA   
ATOM   3399  HB1 ARG P 217     -24.996-144.614 114.349  0.00 97.00      PROA   
ATOM   3400  HB2 ARG P 217     -26.353-143.784 113.506  0.00 97.00      PROA   
ATOM   3401  CG  ARG P 217     -26.889-145.570 114.634  0.00 97.00      PROA   
ATOM   3402  HG1 ARG P 217     -27.964-145.309 114.747  0.00 97.00      PROA   
ATOM   3403  HG2 ARG P 217     -26.563-146.079 115.568  0.00 97.00      PROA   
ATOM   3404  CD  ARG P 217     -26.727-146.518 113.434  0.00 97.00      PROA   
ATOM   3405  HD1 ARG P 217     -25.657-146.750 113.233  0.00 97.00      PROA   
ATOM   3406  HD2 ARG P 217     -27.156-146.048 112.523  0.00 97.00      PROA   
ATOM   3407  NE  ARG P 217     -27.496-147.778 113.690  0.00 97.00      PROA   
ATOM   3408  HE  ARG P 217     -28.420-147.861 113.331  0.00 97.00      PROA   
ATOM   3409  CZ  ARG P 217     -27.001-148.852 114.342  0.00 97.00      PROA   
ATOM   3410  NH1 ARG P 217     -25.780-148.863 114.898  0.00 97.00      PROA   
ATOM   3411 HH11 ARG P 217     -25.240-148.028 114.876  0.00 97.00      PROA   
ATOM   3412 HH12 ARG P 217     -25.468-149.685 115.369  0.00 97.00      PROA   
ATOM   3413  NH2 ARG P 217     -27.759-149.960 114.435  0.00 97.00      PROA   
ATOM   3414 HH21 ARG P 217     -28.665-149.964 114.023  0.00 97.00      PROA   
ATOM   3415 HH22 ARG P 217     -27.386-150.765 114.887  0.00 97.00      PROA   
ATOM   3416  C   ARG P 217     -25.031-142.246 115.444  0.00 97.00      PROA   
ATOM   3417  O   ARG P 217     -24.486-142.064 114.356  0.00 97.00      PROA   
ATOM   3418  N   GLY P 218     -24.653-141.580 116.559  0.00 97.00      PROA   
ATOM   3419  HN  GLY P 218     -25.223-141.688 117.372  0.00 97.00      PROA   
ATOM   3420  CA  GLY P 218     -23.477-140.746 116.715  0.00 97.00      PROA   
ATOM   3421  HA1 GLY P 218     -23.458-140.428 117.746  0.00 97.00      PROA   
ATOM   3422  HA2 GLY P 218     -23.558-139.925 116.017  0.00 97.00      PROA   
ATOM   3423  C   GLY P 218     -22.173-141.450 116.465  0.00 97.00      PROA   
ATOM   3424  O   GLY P 218     -22.095-142.677 116.466  0.00 97.00      PROA   
ATOM   3425  N   ARG P 219     -21.106-140.639 116.296  0.00 97.00      PROA   
ATOM   3426  HN  ARG P 219     -21.223-139.648 116.321  0.00 97.00      PROA   
ATOM   3427  CA  ARG P 219     -19.750-141.079 116.079  0.00 97.00      PROA   
ATOM   3428  HA  ARG P 219     -19.401-141.498 117.011  0.00 97.00      PROA   
ATOM   3429  CB  ARG P 219     -19.560-142.135 114.931  0.00 97.00      PROA   
ATOM   3430  HB1 ARG P 219     -20.027-143.083 115.278  0.00 97.00      PROA   
ATOM   3431  HB2 ARG P 219     -18.486-142.372 114.799  0.00 97.00      PROA   
ATOM   3432  CG  ARG P 219     -20.223-141.797 113.575  0.00 97.00      PROA   
ATOM   3433  HG1 ARG P 219     -19.854-140.818 113.197  0.00 97.00      PROA   
ATOM   3434  HG2 ARG P 219     -21.317-141.698 113.737  0.00 97.00      PROA   
ATOM   3435  CD  ARG P 219     -20.030-142.853 112.474  0.00 97.00      PROA   
ATOM   3436  HD1 ARG P 219     -20.709-142.626 111.618  0.00 97.00      PROA   
ATOM   3437  HD2 ARG P 219     -20.234-143.875 112.859  0.00 97.00      PROA   
ATOM   3438  NE  ARG P 219     -18.607-142.753 112.021  0.00 97.00      PROA   
ATOM   3439  HE  ARG P 219     -17.972-142.176 112.538  0.00 97.00      PROA   
ATOM   3440  CZ  ARG P 219     -18.176-143.062 110.786  0.00 97.00      PROA   
ATOM   3441  NH1 ARG P 219     -18.804-143.985 110.061  0.00 97.00      PROA   
ATOM   3442 HH11 ARG P 219     -19.459-144.524 110.576  0.00 97.00      PROA   
ATOM   3443 HH12 ARG P 219     -18.348-144.320 109.242  0.00 97.00      PROA   
ATOM   3444  NH2 ARG P 219     -17.081-142.453 110.304  0.00 97.00      PROA   
ATOM   3445 HH21 ARG P 219     -16.907-142.451 109.327  0.00 97.00      PROA   
ATOM   3446 HH22 ARG P 219     -16.639-141.760 110.882  0.00 97.00      PROA   
ATOM   3447  C   ARG P 219     -18.984-139.795 115.858  0.00 97.00      PROA   
ATOM   3448  O   ARG P 219     -19.217-138.799 116.539  0.00 97.00      PROA   
ATOM   3449  N   ASP P 220     -18.069-139.778 114.874  0.00 97.00      PROA   
ATOM   3450  HN  ASP P 220     -17.799-140.627 114.420  0.00 97.00      PROA   
ATOM   3451  CA  ASP P 220     -17.451-138.634 114.249  0.00 97.00      PROA   
ATOM   3452  HA  ASP P 220     -17.207-137.899 115.005  0.00 97.00      PROA   
ATOM   3453  CB  ASP P 220     -16.134-139.098 113.540  0.00 97.00      PROA   
ATOM   3454  HB1 ASP P 220     -15.396-139.339 114.339  0.00 97.00      PROA   
ATOM   3455  HB2 ASP P 220     -15.694-138.298 112.917  0.00 97.00      PROA   
ATOM   3456  CG  ASP P 220     -16.272-140.388 112.719  0.00 97.00      PROA   
ATOM   3457  OD1 ASP P 220     -15.900-140.364 111.520  0.00 97.00      PROA   
ATOM   3458  OD2 ASP P 220     -16.667-141.432 113.296  0.00 97.00      PROA   
ATOM   3459  C   ASP P 220     -18.444-138.005 113.262  0.00 97.00      PROA   
ATOM   3460  O   ASP P 220     -18.195-137.888 112.063  0.00 97.00      PROA   
ATOM   3461  N   THR P 221     -19.638-137.597 113.755  0.00 97.00      PROA   
ATOM   3462  HN  THR P 221     -19.842-137.697 114.728  0.00 97.00      PROA   
ATOM   3463  CA  THR P 221     -20.752-137.200 112.908  0.00 97.00      PROA   
ATOM   3464  HA  THR P 221     -20.710-137.865 112.058  0.00 97.00      PROA   
ATOM   3465  CB  THR P 221     -22.126-137.461 113.529  0.00 97.00      PROA   
ATOM   3466  HB  THR P 221     -22.924-136.819 113.089  0.00 97.00      PROA   
ATOM   3467  OG1 THR P 221     -22.103-137.296 114.940  0.00 97.00      PROA   
ATOM   3468  HG1 THR P 221     -22.004-136.349 115.086  0.00 97.00      PROA   
ATOM   3469  CG2 THR P 221     -22.499-138.930 113.274  0.00 97.00      PROA   
ATOM   3470 HG21 THR P 221     -21.755-139.590 113.763  0.00 97.00      PROA   
ATOM   3471 HG22 THR P 221     -22.514-139.157 112.189  0.00 97.00      PROA   
ATOM   3472 HG23 THR P 221     -23.497-139.157 113.706  0.00 97.00      PROA   
ATOM   3473  C   THR P 221     -20.677-135.803 112.302  0.00 97.00      PROA   
ATOM   3474  O   THR P 221     -20.298-134.817 112.931  0.00 97.00      PROA   
ATOM   3475  N   SER P 222     -21.079-135.718 111.013  0.00 97.00      PROA   
ATOM   3476  HN  SER P 222     -21.287-136.552 110.509  0.00 97.00      PROA   
ATOM   3477  CA  SER P 222     -21.185-134.507 110.223  0.00 97.00      PROA   
ATOM   3478  HA  SER P 222     -20.339-133.874 110.460  0.00 97.00      PROA   
ATOM   3479  CB  SER P 222     -21.183-134.838 108.711  0.00 97.00      PROA   
ATOM   3480  HB1 SER P 222     -21.084-133.922 108.091  0.00 97.00      PROA   
ATOM   3481  HB2 SER P 222     -22.136-135.346 108.438  0.00 97.00      PROA   
ATOM   3482  OG  SER P 222     -20.122-135.738 108.398  0.00 97.00      PROA   
ATOM   3483  HG1 SER P 222     -19.341-135.438 108.872  0.00 97.00      PROA   
ATOM   3484  C   SER P 222     -22.464-133.750 110.549  0.00 97.00      PROA   
ATOM   3485  O   SER P 222     -23.302-134.220 111.314  0.00 97.00      PROA   
ATOM   3486  N   SER P 223     -22.633-132.534 109.971  0.00 97.00      PROA   
ATOM   3487  HN  SER P 223     -21.924-132.140 109.387  0.00 97.00      PROA   
ATOM   3488  CA  SER P 223     -23.706-131.590 110.243  0.00 97.00      PROA   
ATOM   3489  HA  SER P 223     -23.622-131.289 111.272  0.00 97.00      PROA   
ATOM   3490  CB  SER P 223     -23.552-130.343 109.344  0.00 97.00      PROA   
ATOM   3491  HB1 SER P 223     -24.255-129.540 109.656  0.00 97.00      PROA   
ATOM   3492  HB2 SER P 223     -23.762-130.604 108.284  0.00 97.00      PROA   
ATOM   3493  OG  SER P 223     -22.220-129.844 109.412  0.00 97.00      PROA   
ATOM   3494  HG1 SER P 223     -22.114-129.454 110.285  0.00 97.00      PROA   
ATOM   3495  C   SER P 223     -25.121-132.096 110.060  0.00 97.00      PROA   
ATOM   3496  O   SER P 223     -25.998-131.760 110.854  0.00 97.00      PROA   
ATOM   3497  N   GLU P 224     -25.374-132.904 109.010  0.00 97.00      PROA   
ATOM   3498  HN  GLU P 224     -24.633-133.223 108.428  0.00 97.00      PROA   
ATOM   3499  CA  GLU P 224     -26.705-133.316 108.621  0.00 97.00      PROA   
ATOM   3500  HA  GLU P 224     -27.422-132.994 109.365  0.00 97.00      PROA   
ATOM   3501  CB  GLU P 224     -27.151-132.724 107.254  0.00 97.00      PROA   
ATOM   3502  HB1 GLU P 224     -28.059-133.276 106.920  0.00 97.00      PROA   
ATOM   3503  HB2 GLU P 224     -26.368-132.896 106.485  0.00 97.00      PROA   
ATOM   3504  CG  GLU P 224     -27.509-131.220 107.298  0.00 97.00      PROA   
ATOM   3505  HG1 GLU P 224     -26.619-130.584 107.118  0.00 97.00      PROA   
ATOM   3506  HG2 GLU P 224     -27.944-130.953 108.286  0.00 97.00      PROA   
ATOM   3507  CD  GLU P 224     -28.573-130.923 106.248  0.00 97.00      PROA   
ATOM   3508  OE1 GLU P 224     -29.689-131.484 106.395  0.00 97.00      PROA   
ATOM   3509  OE2 GLU P 224     -28.286-130.164 105.289  0.00 97.00      PROA   
ATOM   3510  C   GLU P 224     -26.806-134.824 108.552  0.00 97.00      PROA   
ATOM   3511  O   GLU P 224     -25.812-135.548 108.527  0.00 97.00      PROA   
ATOM   3512  N   TYR P 225     -28.065-135.313 108.509  0.00 97.00      PROA   
ATOM   3513  HN  TYR P 225     -28.838-134.683 108.518  0.00 97.00      PROA   
ATOM   3514  CA  TYR P 225     -28.428-136.696 108.311  0.00 97.00      PROA   
ATOM   3515  HA  TYR P 225     -27.559-137.261 108.003  0.00 97.00      PROA   
ATOM   3516  CB  TYR P 225     -29.068-137.328 109.595  0.00 97.00      PROA   
ATOM   3517  HB1 TYR P 225     -28.376-137.172 110.452  0.00 97.00      PROA   
ATOM   3518  HB2 TYR P 225     -29.184-138.423 109.449  0.00 97.00      PROA   
ATOM   3519  CG  TYR P 225     -30.419-136.746 109.974  0.00 97.00      PROA   
ATOM   3520  CD1 TYR P 225     -31.608-137.450 109.697  0.00 97.00      PROA   
ATOM   3521  HD1 TYR P 225     -31.560-138.411 109.205  0.00 97.00      PROA   
ATOM   3522  CE1 TYR P 225     -32.856-136.906 110.028  0.00 97.00      PROA   
ATOM   3523  HE1 TYR P 225     -33.759-137.452 109.801  0.00 97.00      PROA   
ATOM   3524  CZ  TYR P 225     -32.931-135.644 110.629  0.00 97.00      PROA   
ATOM   3525  OH  TYR P 225     -34.185-135.066 110.920  0.00 97.00      PROA   
ATOM   3526  HH  TYR P 225     -34.862-135.728 110.761  0.00 97.00      PROA   
ATOM   3527  CD2 TYR P 225     -30.511-135.500 110.622  0.00 97.00      PROA   
ATOM   3528  HD2 TYR P 225     -29.613-134.949 110.858  0.00 97.00      PROA   
ATOM   3529  CE2 TYR P 225     -31.758-134.946 110.933  0.00 97.00      PROA   
ATOM   3530  HE2 TYR P 225     -31.817-133.972 111.396  0.00 97.00      PROA   
ATOM   3531  C   TYR P 225     -29.407-136.621 107.152  0.00 97.00      PROA   
ATOM   3532  O   TYR P 225     -29.933-135.547 106.868  0.00 97.00      PROA   
ATOM   3533  N   GLN P 226     -29.679-137.741 106.434  0.00 97.00      PROA   
ATOM   3534  HN  GLN P 226     -29.249-138.619 106.631  0.00 97.00      PROA   
ATOM   3535  CA  GLN P 226     -30.660-137.714 105.360  0.00 97.00      PROA   
ATOM   3536  HA  GLN P 226     -31.286-136.853 105.529  0.00 97.00      PROA   
ATOM   3537  CB  GLN P 226     -30.062-137.577 103.927  0.00 97.00      PROA   
ATOM   3538  HB1 GLN P 226     -30.740-138.037 103.173  0.00 97.00      PROA   
ATOM   3539  HB2 GLN P 226     -29.104-138.138 103.881  0.00 97.00      PROA   
ATOM   3540  CG  GLN P 226     -29.830-136.114 103.474  0.00 97.00      PROA   
ATOM   3541  HG1 GLN P 226     -29.523-136.084 102.408  0.00 97.00      PROA   
ATOM   3542  HG2 GLN P 226     -29.024-135.666 104.094  0.00 97.00      PROA   
ATOM   3543  CD  GLN P 226     -31.116-135.290 103.628  0.00 97.00      PROA   
ATOM   3544  OE1 GLN P 226     -32.226-135.801 103.433  0.00 97.00      PROA   
ATOM   3545  NE2 GLN P 226     -30.967-133.999 104.032  0.00 97.00      PROA   
ATOM   3546 HE21 GLN P 226     -31.782-133.531 104.374  0.00 97.00      PROA   
ATOM   3547 HE22 GLN P 226     -30.065-133.626 104.237  0.00 97.00      PROA   
ATOM   3548  C   GLN P 226     -31.669-138.823 105.451  0.00 97.00      PROA   
ATOM   3549  O   GLN P 226     -31.444-139.863 106.066  0.00 97.00      PROA   
ATOM   3550  N   ILE P 227     -32.861-138.556 104.861  0.00 97.00      PROA   
ATOM   3551  HN  ILE P 227     -32.972-137.721 104.325  0.00 97.00      PROA   
ATOM   3552  CA  ILE P 227     -34.067-139.314 105.114  0.00 97.00      PROA   
ATOM   3553  HA  ILE P 227     -33.828-140.147 105.759  0.00 97.00      PROA   
ATOM   3554  CB  ILE P 227     -35.167-138.490 105.788  0.00 97.00      PROA   
ATOM   3555  HB  ILE P 227     -35.764-137.929 105.032  0.00 97.00      PROA   
ATOM   3556  CG2 ILE P 227     -36.091-139.481 106.528  0.00 97.00      PROA   
ATOM   3557 HG21 ILE P 227     -35.531-140.010 107.328  0.00 97.00      PROA   
ATOM   3558 HG22 ILE P 227     -36.512-140.236 105.836  0.00 97.00      PROA   
ATOM   3559 HG23 ILE P 227     -36.936-138.947 107.006  0.00 97.00      PROA   
ATOM   3560  CG1 ILE P 227     -34.588-137.424 106.760  0.00 97.00      PROA   
ATOM   3561 HG11 ILE P 227     -33.935-136.714 106.205  0.00 97.00      PROA   
ATOM   3562 HG12 ILE P 227     -33.966-137.939 107.523  0.00 97.00      PROA   
ATOM   3563  CD  ILE P 227     -35.667-136.583 107.456  0.00 97.00      PROA   
ATOM   3564  HD1 ILE P 227     -36.243-137.195 108.181  0.00 97.00      PROA   
ATOM   3565  HD2 ILE P 227     -36.374-136.169 106.706  0.00 97.00      PROA   
ATOM   3566  HD3 ILE P 227     -35.203-135.737 108.006  0.00 97.00      PROA   
ATOM   3567  C   ILE P 227     -34.554-139.863 103.791  0.00 97.00      PROA   
ATOM   3568  O   ILE P 227     -34.728-139.135 102.818  0.00 97.00      PROA   
ATOM   3569  N   LEU P 228     -34.777-141.192 103.721  0.00 97.00      PROA   
ATOM   3570  HN  LEU P 228     -34.647-141.767 104.525  0.00 97.00      PROA   
ATOM   3571  CA  LEU P 228     -34.996-141.906 102.479  0.00 97.00      PROA   
ATOM   3572  HA  LEU P 228     -34.598-141.334 101.652  0.00 97.00      PROA   
ATOM   3573  CB  LEU P 228     -34.273-143.281 102.520  0.00 97.00      PROA   
ATOM   3574  HB1 LEU P 228     -34.541-143.849 101.602  0.00 97.00      PROA   
ATOM   3575  HB2 LEU P 228     -34.623-143.868 103.396  0.00 97.00      PROA   
ATOM   3576  CG  LEU P 228     -32.717-143.219 102.557  0.00 97.00      PROA   
ATOM   3577  HG  LEU P 228     -32.391-142.465 101.801  0.00 97.00      PROA   
ATOM   3578  CD1 LEU P 228     -32.110-142.822 103.919  0.00 97.00      PROA   
ATOM   3579 HD11 LEU P 228     -32.500-143.483 104.721  0.00 97.00      PROA   
ATOM   3580 HD12 LEU P 228     -32.333-141.769 104.178  0.00 97.00      PROA   
ATOM   3581 HD13 LEU P 228     -31.005-142.927 103.888  0.00 97.00      PROA   
ATOM   3582  CD2 LEU P 228     -32.121-144.575 102.135  0.00 97.00      PROA   
ATOM   3583 HD21 LEU P 228     -32.485-144.867 101.129  0.00 97.00      PROA   
ATOM   3584 HD22 LEU P 228     -32.414-145.360 102.864  0.00 97.00      PROA   
ATOM   3585 HD23 LEU P 228     -31.013-144.516 102.108  0.00 97.00      PROA   
ATOM   3586  C   LEU P 228     -36.483-142.097 102.218  0.00 97.00      PROA   
ATOM   3587  O   LEU P 228     -36.874-142.815 101.301  0.00 97.00      PROA   
ATOM   3588  N   THR P 229     -37.312-141.418 103.040  0.00 97.00      PROA   
ATOM   3589  HN  THR P 229     -36.870-140.808 103.691  0.00 97.00      PROA   
ATOM   3590  CA  THR P 229     -38.759-141.478 103.155  0.00 97.00      PROA   
ATOM   3591  HA  THR P 229     -39.191-140.731 102.506  0.00 97.00      PROA   
ATOM   3592  CB  THR P 229     -39.425-142.850 102.920  0.00 97.00      PROA   
ATOM   3593  HB  THR P 229     -38.787-143.644 103.371  0.00 97.00      PROA   
ATOM   3594  OG1 THR P 229     -39.553-143.096 101.528  0.00 97.00      PROA   
ATOM   3595  HG1 THR P 229     -38.658-143.053 101.182  0.00 97.00      PROA   
ATOM   3596  CG2 THR P 229     -40.854-142.995 103.496  0.00 97.00      PROA   
ATOM   3597 HG21 THR P 229     -41.544-142.250 103.058  0.00 97.00      PROA   
ATOM   3598 HG22 THR P 229     -40.876-142.892 104.595  0.00 97.00      PROA   
ATOM   3599 HG23 THR P 229     -41.249-144.005 103.250  0.00 97.00      PROA   
ATOM   3600  C   THR P 229     -38.967-141.061 104.583  0.00 97.00      PROA   
ATOM   3601  O   THR P 229     -38.820-141.886 105.481  0.00 97.00      PROA   
ATOM   3602  N   ALA P 230     -39.268-139.767 104.869  0.00 97.00      PROA   
ATOM   3603  HN  ALA P 230     -39.281-139.046 104.178  0.00 97.00      PROA   
ATOM   3604  CA  ALA P 230     -39.648-139.365 106.213  0.00 97.00      PROA   
ATOM   3605  HA  ALA P 230     -38.919-139.783 106.889  0.00 97.00      PROA   
ATOM   3606  CB  ALA P 230     -39.660-137.838 106.406  0.00 97.00      PROA   
ATOM   3607  HB1 ALA P 230     -40.406-137.360 105.736  0.00 97.00      PROA   
ATOM   3608  HB2 ALA P 230     -38.654-137.424 106.171  0.00 97.00      PROA   
ATOM   3609  HB3 ALA P 230     -39.894-137.577 107.458  0.00 97.00      PROA   
ATOM   3610  C   ALA P 230     -40.992-139.946 106.589  0.00 97.00      PROA   
ATOM   3611  O   ALA P 230     -41.874-140.036 105.753  0.00 97.00      PROA   
ATOM   3612  N   ARG P 231     -41.167-140.388 107.849  0.00 97.00      PROA   
ATOM   3613  HN  ARG P 231     -40.410-140.312 108.498  0.00 97.00      PROA   
ATOM   3614  CA  ARG P 231     -42.263-141.242 108.250  0.00 97.00      PROA   
ATOM   3615  HA  ARG P 231     -42.948-141.369 107.426  0.00 97.00      PROA   
ATOM   3616  CB  ARG P 231     -41.737-142.648 108.639  0.00 97.00      PROA   
ATOM   3617  HB1 ARG P 231     -42.556-143.224 109.107  0.00 97.00      PROA   
ATOM   3618  HB2 ARG P 231     -40.928-142.556 109.394  0.00 97.00      PROA   
ATOM   3619  CG  ARG P 231     -41.213-143.443 107.426  0.00 97.00      PROA   
ATOM   3620  HG1 ARG P 231     -40.184-143.089 107.210  0.00 97.00      PROA   
ATOM   3621  HG2 ARG P 231     -41.836-143.183 106.543  0.00 97.00      PROA   
ATOM   3622  CD  ARG P 231     -41.164-144.980 107.593  0.00 97.00      PROA   
ATOM   3623  HD1 ARG P 231     -40.502-145.225 108.453  0.00 97.00      PROA   
ATOM   3624  HD2 ARG P 231     -40.774-145.474 106.680  0.00 97.00      PROA   
ATOM   3625  NE  ARG P 231     -42.510-145.555 107.916  0.00 97.00      PROA   
ATOM   3626  HE  ARG P 231     -42.634-145.840 108.868  0.00 97.00      PROA   
ATOM   3627  CZ  ARG P 231     -43.644-145.100 107.357  0.00 97.00      PROA   
ATOM   3628  NH1 ARG P 231     -43.775-144.900 106.048  0.00 97.00      PROA   
ATOM   3629 HH11 ARG P 231     -43.018-145.122 105.450  0.00 97.00      PROA   
ATOM   3630 HH12 ARG P 231     -44.628-144.464 105.750  0.00 97.00      PROA   
ATOM   3631  NH2 ARG P 231     -44.660-144.741 108.156  0.00 97.00      PROA   
ATOM   3632 HH21 ARG P 231     -44.464-144.751 109.138  0.00 97.00      PROA   
ATOM   3633 HH22 ARG P 231     -45.275-144.044 107.787  0.00 97.00      PROA   
ATOM   3634  C   ARG P 231     -43.089-140.703 109.396  0.00 97.00      PROA   
ATOM   3635  O   ARG P 231     -42.688-139.827 110.147  0.00 97.00      PROA   
ATOM   3636  N   ARG P 232     -44.296-141.270 109.577  0.00 97.00      PROA   
ATOM   3637  HN  ARG P 232     -44.677-141.852 108.855  0.00 97.00      PROA   
ATOM   3638  CA  ARG P 232     -45.150-141.095 110.737  0.00 97.00      PROA   
ATOM   3639  HA  ARG P 232     -45.505-140.075 110.726  0.00 97.00      PROA   
ATOM   3640  CB  ARG P 232     -46.341-142.072 110.594  0.00 97.00      PROA   
ATOM   3641  HB1 ARG P 232     -46.693-142.448 111.577  0.00 97.00      PROA   
ATOM   3642  HB2 ARG P 232     -45.972-142.963 110.037  0.00 97.00      PROA   
ATOM   3643  CG  ARG P 232     -47.511-141.457 109.807  0.00 97.00      PROA   
ATOM   3644  HG1 ARG P 232     -48.012-142.249 109.204  0.00 97.00      PROA   
ATOM   3645  HG2 ARG P 232     -47.093-140.730 109.082  0.00 97.00      PROA   
ATOM   3646  CD  ARG P 232     -48.533-140.762 110.715  0.00 97.00      PROA   
ATOM   3647  HD1 ARG P 232     -49.282-140.186 110.136  0.00 97.00      PROA   
ATOM   3648  HD2 ARG P 232     -48.021-140.085 111.434  0.00 97.00      PROA   
ATOM   3649  NE  ARG P 232     -49.253-141.883 111.394  0.00 97.00      PROA   
ATOM   3650  HE  ARG P 232     -49.481-142.668 110.826  0.00 97.00      PROA   
ATOM   3651  CZ  ARG P 232     -49.275-142.097 112.725  0.00 97.00      PROA   
ATOM   3652  NH1 ARG P 232     -48.948-141.156 113.622  0.00 97.00      PROA   
ATOM   3653 HH11 ARG P 232     -48.641-140.268 113.296  0.00 97.00      PROA   
ATOM   3654 HH12 ARG P 232     -48.960-141.383 114.592  0.00 97.00      PROA   
ATOM   3655  NH2 ARG P 232     -49.607-143.328 113.159  0.00 97.00      PROA   
ATOM   3656 HH21 ARG P 232     -49.732-144.051 112.484  0.00 97.00      PROA   
ATOM   3657 HH22 ARG P 232     -49.555-143.523 114.133  0.00 97.00      PROA   
ATOM   3658  C   ARG P 232     -44.489-141.295 112.094  0.00 97.00      PROA   
ATOM   3659  O   ARG P 232     -44.715-140.530 113.024  0.00 97.00      PROA   
ATOM   3660  N   GLU P 233     -43.635-142.320 112.221  0.00 97.00      PROA   
ATOM   3661  HN  GLU P 233     -43.593-143.010 111.498  0.00 97.00      PROA   
ATOM   3662  CA  GLU P 233     -42.823-142.639 113.368  0.00 97.00      PROA   
ATOM   3663  HA  GLU P 233     -43.434-142.503 114.249  0.00 97.00      PROA   
ATOM   3664  CB  GLU P 233     -42.420-144.141 113.315  0.00 97.00      PROA   
ATOM   3665  HB1 GLU P 233     -43.308-144.754 113.591  0.00 97.00      PROA   
ATOM   3666  HB2 GLU P 233     -41.645-144.328 114.090  0.00 97.00      PROA   
ATOM   3667  CG  GLU P 233     -41.875-144.625 111.945  0.00 97.00      PROA   
ATOM   3668  HG1 GLU P 233     -41.136-145.435 112.130  0.00 97.00      PROA   
ATOM   3669  HG2 GLU P 233     -41.348-143.800 111.427  0.00 97.00      PROA   
ATOM   3670  CD  GLU P 233     -42.942-145.210 111.011  0.00 97.00      PROA   
ATOM   3671  OE1 GLU P 233     -43.970-144.539 110.756  0.00 97.00      PROA   
ATOM   3672  OE2 GLU P 233     -42.723-146.342 110.507  0.00 97.00      PROA   
ATOM   3673  C   GLU P 233     -41.631-141.708 113.571  0.00 97.00      PROA   
ATOM   3674  O   GLU P 233     -41.070-141.648 114.665  0.00 97.00      PROA   
ATOM   3675  N   ASP P 234     -41.258-140.907 112.544  0.00 97.00      PROA   
ATOM   3676  HN  ASP P 234     -41.645-141.031 111.634  0.00 97.00      PROA   
ATOM   3677  CA  ASP P 234     -40.273-139.843 112.642  0.00 97.00      PROA   
ATOM   3678  HA  ASP P 234     -39.435-140.207 113.222  0.00 97.00      PROA   
ATOM   3679  CB  ASP P 234     -39.753-139.379 111.246  0.00 97.00      PROA   
ATOM   3680  HB1 ASP P 234     -38.968-138.608 111.365  0.00 97.00      PROA   
ATOM   3681  HB2 ASP P 234     -40.577-138.919 110.664  0.00 97.00      PROA   
ATOM   3682  CG  ASP P 234     -39.136-140.481 110.381  0.00 97.00      PROA   
ATOM   3683  OD1 ASP P 234     -39.009-141.650 110.823  0.00 97.00      PROA   
ATOM   3684  OD2 ASP P 234     -38.756-140.126 109.234  0.00 97.00      PROA   
ATOM   3685  C   ASP P 234     -40.848-138.602 113.333  0.00 97.00      PROA   
ATOM   3686  O   ASP P 234     -40.108-137.699 113.714  0.00 97.00      PROA   
ATOM   3687  N   SER P 235     -42.192-138.509 113.497  0.00 97.00      PROA   
ATOM   3688  HN  SER P 235     -42.766-139.270 113.205  0.00 97.00      PROA   
ATOM   3689  CA  SER P 235     -42.876-137.326 114.017  0.00 97.00      PROA   
ATOM   3690  HA  SER P 235     -42.574-136.506 113.379  0.00 97.00      PROA   
ATOM   3691  CB  SER P 235     -44.436-137.422 113.948  0.00 97.00      PROA   
ATOM   3692  HB1 SER P 235     -44.720-137.775 112.935  0.00 97.00      PROA   
ATOM   3693  HB2 SER P 235     -44.885-136.420 114.104  0.00 97.00      PROA   
ATOM   3694  OG  SER P 235     -45.008-138.328 114.893  0.00 97.00      PROA   
ATOM   3695  HG1 SER P 235     -44.420-138.311 115.657  0.00 97.00      PROA   
ATOM   3696  C   SER P 235     -42.490-136.962 115.447  0.00 97.00      PROA   
ATOM   3697  O   SER P 235     -42.837-137.659 116.399  0.00 97.00      PROA   
ATOM   3698  N   GLY P 236     -41.771-135.838 115.657  0.00 97.00      PROA   
ATOM   3699  HN  GLY P 236     -41.446-135.260 114.912  0.00 97.00      PROA   
ATOM   3700  CA  GLY P 236     -41.420-135.498 117.019  0.00 97.00      PROA   
ATOM   3701  HA1 GLY P 236     -40.881-136.333 117.447  0.00 97.00      PROA   
ATOM   3702  HA2 GLY P 236     -42.329-135.249 117.550  0.00 97.00      PROA   
ATOM   3703  C   GLY P 236     -40.532-134.306 117.098  0.00 97.00      PROA   
ATOM   3704  O   GLY P 236     -40.668-133.352 116.342  0.00 97.00      PROA   
ATOM   3705  N   LEU P 237     -39.595-134.338 118.067  0.00 97.00      PROA   
ATOM   3706  HN  LEU P 237     -39.473-135.147 118.635  0.00 97.00      PROA   
ATOM   3707  CA  LEU P 237     -38.758-133.222 118.416  0.00 97.00      PROA   
ATOM   3708  HA  LEU P 237     -39.034-132.351 117.840  0.00 97.00      PROA   
ATOM   3709  CB  LEU P 237     -38.859-132.891 119.921  0.00 97.00      PROA   
ATOM   3710  HB1 LEU P 237     -38.199-132.028 120.131  0.00 97.00      PROA   
ATOM   3711  HB2 LEU P 237     -38.498-133.755 120.522  0.00 97.00      PROA   
ATOM   3712  CG  LEU P 237     -40.258-132.495 120.447  0.00 97.00      PROA   
ATOM   3713  HG  LEU P 237     -40.970-133.332 120.263  0.00 97.00      PROA   
ATOM   3714  CD1 LEU P 237     -40.185-132.256 121.966  0.00 97.00      PROA   
ATOM   3715 HD11 LEU P 237     -39.458-131.445 122.183  0.00 97.00      PROA   
ATOM   3716 HD12 LEU P 237     -39.837-133.173 122.486  0.00 97.00      PROA   
ATOM   3717 HD13 LEU P 237     -41.176-131.965 122.371  0.00 97.00      PROA   
ATOM   3718  CD2 LEU P 237     -40.792-131.240 119.739  0.00 97.00      PROA   
ATOM   3719 HD21 LEU P 237     -40.918-131.436 118.657  0.00 97.00      PROA   
ATOM   3720 HD22 LEU P 237     -40.079-130.398 119.870  0.00 97.00      PROA   
ATOM   3721 HD23 LEU P 237     -41.776-130.938 120.155  0.00 97.00      PROA   
ATOM   3722  C   LEU P 237     -37.331-133.569 118.064  0.00 97.00      PROA   
ATOM   3723  O   LEU P 237     -36.886-134.697 118.250  0.00 97.00      PROA   
ATOM   3724  N   TYR P 238     -36.604-132.591 117.482  0.00 97.00      PROA   
ATOM   3725  HN  TYR P 238     -37.024-131.700 117.316  0.00 97.00      PROA   
ATOM   3726  CA  TYR P 238     -35.273-132.750 116.937  0.00 97.00      PROA   
ATOM   3727  HA  TYR P 238     -34.867-133.708 117.233  0.00 97.00      PROA   
ATOM   3728  CB  TYR P 238     -35.259-132.605 115.392  0.00 97.00      PROA   
ATOM   3729  HB1 TYR P 238     -34.225-132.502 114.999  0.00 97.00      PROA   
ATOM   3730  HB2 TYR P 238     -35.840-131.707 115.086  0.00 97.00      PROA   
ATOM   3731  CG  TYR P 238     -35.884-133.813 114.752  0.00 97.00      PROA   
ATOM   3732  CD1 TYR P 238     -37.281-133.943 114.650  0.00 97.00      PROA   
ATOM   3733  HD1 TYR P 238     -37.922-133.170 115.049  0.00 97.00      PROA   
ATOM   3734  CE1 TYR P 238     -37.849-135.066 114.035  0.00 97.00      PROA   
ATOM   3735  HE1 TYR P 238     -38.923-135.157 113.963  0.00 97.00      PROA   
ATOM   3736  CZ  TYR P 238     -37.016-136.050 113.490  0.00 97.00      PROA   
ATOM   3737  OH  TYR P 238     -37.553-137.185 112.862  0.00 97.00      PROA   
ATOM   3738  HH  TYR P 238     -38.477-137.257 113.121  0.00 97.00      PROA   
ATOM   3739  CD2 TYR P 238     -35.064-134.813 114.203  0.00 97.00      PROA   
ATOM   3740  HD2 TYR P 238     -33.989-134.722 114.263  0.00 97.00      PROA   
ATOM   3741  CE2 TYR P 238     -35.628-135.924 113.571  0.00 97.00      PROA   
ATOM   3742  HE2 TYR P 238     -34.994-136.695 113.157  0.00 97.00      PROA   
ATOM   3743  C   TYR P 238     -34.354-131.685 117.478  0.00 97.00      PROA   
ATOM   3744  O   TYR P 238     -34.716-130.516 117.538  0.00 97.00      PROA   
ATOM   3745  N   TRP P 239     -33.110-132.054 117.856  0.00 97.00      PROA   
ATOM   3746  HN  TRP P 239     -32.822-133.008 117.855  0.00 97.00      PROA   
ATOM   3747  CA  TRP P 239     -32.132-131.068 118.265  0.00 97.00      PROA   
ATOM   3748  HA  TRP P 239     -32.344-130.136 117.757  0.00 97.00      PROA   
ATOM   3749  CB  TRP P 239     -32.139-130.785 119.796  0.00 97.00      PROA   
ATOM   3750  HB1 TRP P 239     -33.149-130.393 120.037  0.00 97.00      PROA   
ATOM   3751  HB2 TRP P 239     -31.428-129.965 120.034  0.00 97.00      PROA   
ATOM   3752  CG  TRP P 239     -31.884-131.940 120.716  0.00 97.00      PROA   
ATOM   3753  CD1 TRP P 239     -32.810-132.878 121.082  0.00 97.00      PROA   
ATOM   3754  HD1 TRP P 239     -33.813-132.916 120.694  0.00 97.00      PROA   
ATOM   3755  NE1 TRP P 239     -32.282-133.719 122.021  0.00 97.00      PROA   
ATOM   3756  HE1 TRP P 239     -32.769-134.420 122.496  0.00 97.00      PROA   
ATOM   3757  CE2 TRP P 239     -30.993-133.357 122.277  0.00 97.00      PROA   
ATOM   3758  CD2 TRP P 239     -30.698-132.231 121.472  0.00 97.00      PROA   
ATOM   3759  CE3 TRP P 239     -29.439-131.640 121.552  0.00 97.00      PROA   
ATOM   3760  HE3 TRP P 239     -29.189-130.774 120.956  0.00 97.00      PROA   
ATOM   3761  CZ3 TRP P 239     -28.489-132.210 122.403  0.00 97.00      PROA   
ATOM   3762  HZ3 TRP P 239     -27.492-131.800 122.441  0.00 97.00      PROA   
ATOM   3763  CZ2 TRP P 239     -30.053-133.912 123.133  0.00 97.00      PROA   
ATOM   3764  HZ2 TRP P 239     -30.282-134.786 123.722  0.00 97.00      PROA   
ATOM   3765  CH2 TRP P 239     -28.789-133.326 123.180  0.00 97.00      PROA   
ATOM   3766  HH2 TRP P 239     -28.019-133.760 123.803  0.00 97.00      PROA   
ATOM   3767  C   TRP P 239     -30.763-131.487 117.795  0.00 97.00      PROA   
ATOM   3768  O   TRP P 239     -30.511-132.650 117.492  0.00 97.00      PROA   
ATOM   3769  N   CYS P 240     -29.850-130.495 117.708  0.00 97.00      PROA   
ATOM   3770  HN  CYS P 240     -30.125-129.559 117.922  0.00 97.00      PROA   
ATOM   3771  CA  CYS P 240     -28.475-130.683 117.302  0.00 97.00      PROA   
ATOM   3772  HA  CYS P 240     -28.254-131.738 117.337  0.00 97.00      PROA   
ATOM   3773  CB  CYS P 240     -28.188-130.164 115.863  0.00 97.00      PROA   
ATOM   3774  HB1 CYS P 240     -28.733-130.844 115.172  0.00 97.00      PROA   
ATOM   3775  HB2 CYS P 240     -27.108-130.261 115.620  0.00 97.00      PROA   
ATOM   3776  SG  CYS P 240     -28.777-128.462 115.562  0.00 97.00      PROA   
ATOM   3777  C   CYS P 240     -27.544-130.023 118.296  0.00 97.00      PROA   
ATOM   3778  O   CYS P 240     -27.904-129.114 119.036  0.00 97.00      PROA   
ATOM   3779  N   GLU P 241     -26.291-130.511 118.360  0.00 97.00      PROA   
ATOM   3780  HN  GLU P 241     -26.013-131.274 117.783  0.00 97.00      PROA   
ATOM   3781  CA  GLU P 241     -25.322-130.073 119.337  0.00 97.00      PROA   
ATOM   3782  HA  GLU P 241     -25.718-129.246 119.911  0.00 97.00      PROA   
ATOM   3783  CB  GLU P 241     -25.035-131.215 120.337  0.00 97.00      PROA   
ATOM   3784  HB1 GLU P 241     -24.793-132.138 119.771  0.00 97.00      PROA   
ATOM   3785  HB2 GLU P 241     -26.006-131.392 120.853  0.00 97.00      PROA   
ATOM   3786  CG  GLU P 241     -23.915-130.953 121.362  0.00 97.00      PROA   
ATOM   3787  HG1 GLU P 241     -23.991-129.916 121.755  0.00 97.00      PROA   
ATOM   3788  HG2 GLU P 241     -22.917-131.095 120.898  0.00 97.00      PROA   
ATOM   3789  CD  GLU P 241     -24.025-131.886 122.559  0.00 97.00      PROA   
ATOM   3790  OE1 GLU P 241     -24.942-132.744 122.585  0.00 97.00      PROA   
ATOM   3791  OE2 GLU P 241     -23.206-131.709 123.498  0.00 97.00      PROA   
ATOM   3792  C   GLU P 241     -24.078-129.555 118.658  0.00 97.00      PROA   
ATOM   3793  O   GLU P 241     -23.663-130.064 117.618  0.00 97.00      PROA   
ATOM   3794  N   ALA P 242     -23.474-128.485 119.232  0.00 97.00      PROA   
ATOM   3795  HN  ALA P 242     -23.846-128.067 120.055  0.00 97.00      PROA   
ATOM   3796  CA  ALA P 242     -22.298-127.849 118.686  0.00 97.00      PROA   
ATOM   3797  HA  ALA P 242     -21.748-128.564 118.088  0.00 97.00      PROA   
ATOM   3798  CB  ALA P 242     -22.673-126.626 117.827  0.00 97.00      PROA   
ATOM   3799  HB1 ALA P 242     -23.225-125.879 118.436  0.00 97.00      PROA   
ATOM   3800  HB2 ALA P 242     -23.334-126.947 116.992  0.00 97.00      PROA   
ATOM   3801  HB3 ALA P 242     -21.773-126.145 117.393  0.00 97.00      PROA   
ATOM   3802  C   ALA P 242     -21.405-127.413 119.827  0.00 97.00      PROA   
ATOM   3803  O   ALA P 242     -21.875-126.979 120.876  0.00 97.00      PROA   
ATOM   3804  N   ALA P 243     -20.070-127.552 119.650  0.00 97.00      PROA   
ATOM   3805  HN  ALA P 243     -19.691-127.913 118.804  0.00 97.00      PROA   
ATOM   3806  CA  ALA P 243     -19.126-127.351 120.723  0.00 97.00      PROA   
ATOM   3807  HA  ALA P 243     -19.464-126.540 121.355  0.00 97.00      PROA   
ATOM   3808  CB  ALA P 243     -18.972-128.649 121.548  0.00 97.00      PROA   
ATOM   3809  HB1 ALA P 243     -18.620-129.482 120.902  0.00 97.00      PROA   
ATOM   3810  HB2 ALA P 243     -19.956-128.944 121.974  0.00 97.00      PROA   
ATOM   3811  HB3 ALA P 243     -18.256-128.522 122.386  0.00 97.00      PROA   
ATOM   3812  C   ALA P 243     -17.770-126.972 120.164  0.00 97.00      PROA   
ATOM   3813  O   ALA P 243     -17.485-127.138 118.980  0.00 97.00      PROA   
ATOM   3814  N   THR P 244     -16.890-126.438 121.043  0.00 97.00      PROA   
ATOM   3815  HN  THR P 244     -17.194-126.220 121.969  0.00 97.00      PROA   
ATOM   3816  CA  THR P 244     -15.449-126.368 120.856  0.00 97.00      PROA   
ATOM   3817  HA  THR P 244     -15.241-125.893 119.906  0.00 97.00      PROA   
ATOM   3818  CB  THR P 244     -14.775-125.593 121.977  0.00 97.00      PROA   
ATOM   3819  HB  THR P 244     -13.673-125.666 121.896  0.00 97.00      PROA   
ATOM   3820  OG1 THR P 244     -15.178-126.119 123.228  0.00 97.00      PROA   
ATOM   3821  HG1 THR P 244     -15.168-127.073 123.117  0.00 97.00      PROA   
ATOM   3822  CG2 THR P 244     -15.134-124.097 121.944  0.00 97.00      PROA   
ATOM   3823 HG21 THR P 244     -16.231-123.943 121.995  0.00 97.00      PROA   
ATOM   3824 HG22 THR P 244     -14.747-123.626 121.019  0.00 97.00      PROA   
ATOM   3825 HG23 THR P 244     -14.669-123.587 122.817  0.00 97.00      PROA   
ATOM   3826  C   THR P 244     -14.838-127.769 120.846  0.00 97.00      PROA   
ATOM   3827  O   THR P 244     -15.243-128.624 121.628  0.00 97.00      PROA   
ATOM   3828  N   GLU P 245     -13.810-127.999 119.997  0.00 97.00      PROA   
ATOM   3829  HN  GLU P 245     -13.463-127.252 119.434  0.00 97.00      PROA   
ATOM   3830  CA  GLU P 245     -13.101-129.252 119.751  0.00 97.00      PROA   
ATOM   3831  HA  GLU P 245     -13.788-129.978 119.337  0.00 97.00      PROA   
ATOM   3832  CB  GLU P 245     -11.992-128.849 118.734  0.00 97.00      PROA   
ATOM   3833  HB1 GLU P 245     -11.169-128.337 119.277  0.00 97.00      PROA   
ATOM   3834  HB2 GLU P 245     -12.468-128.083 118.076  0.00 97.00      PROA   
ATOM   3835  CG  GLU P 245     -11.377-129.952 117.847  0.00 97.00      PROA   
ATOM   3836  HG1 GLU P 245     -11.969-130.883 117.944  0.00 97.00      PROA   
ATOM   3837  HG2 GLU P 245     -10.339-130.160 118.183  0.00 97.00      PROA   
ATOM   3838  CD  GLU P 245     -11.303-129.589 116.355  0.00 97.00      PROA   
ATOM   3839  OE1 GLU P 245     -11.306-128.385 115.996  0.00 97.00      PROA   
ATOM   3840  OE2 GLU P 245     -11.233-130.547 115.545  0.00 97.00      PROA   
ATOM   3841  C   GLU P 245     -12.488-129.806 121.040  0.00 97.00      PROA   
ATOM   3842  O   GLU P 245     -12.594-130.982 121.384  0.00 97.00      PROA   
ATOM   3843  N   ASP P 246     -11.894-128.883 121.802  0.00 97.00      PROA   
ATOM   3844  HN  ASP P 246     -11.786-127.970 121.409  0.00 97.00      PROA   
ATOM   3845  CA  ASP P 246     -11.263-128.955 123.094  0.00 97.00      PROA   
ATOM   3846  HA  ASP P 246     -10.569-129.786 123.087  0.00 97.00      PROA   
ATOM   3847  CB  ASP P 246     -10.463-127.618 123.266  0.00 97.00      PROA   
ATOM   3848  HB1 ASP P 246      -9.500-127.699 122.713  0.00 97.00      PROA   
ATOM   3849  HB2 ASP P 246     -10.218-127.418 124.327  0.00 97.00      PROA   
ATOM   3850  CG  ASP P 246     -11.209-126.407 122.673  0.00 97.00      PROA   
ATOM   3851  OD1 ASP P 246     -11.256-126.260 121.421  0.00 97.00      PROA   
ATOM   3852  OD2 ASP P 246     -11.802-125.643 123.469  0.00 97.00      PROA   
ATOM   3853  C   ASP P 246     -12.223-129.192 124.274  0.00 97.00      PROA   
ATOM   3854  O   ASP P 246     -11.785-129.554 125.365  0.00 97.00      PROA   
ATOM   3855  N   GLY P 247     -13.557-129.024 124.101  0.00 97.00      PROA   
ATOM   3856  HN  GLY P 247     -13.901-128.829 123.185  0.00 97.00      PROA   
ATOM   3857  CA  GLY P 247     -14.555-129.289 125.144  0.00 97.00      PROA   
ATOM   3858  HA1 GLY P 247     -14.307-130.220 125.636  0.00 97.00      PROA   
ATOM   3859  HA2 GLY P 247     -15.519-129.332 124.659  0.00 97.00      PROA   
ATOM   3860  C   GLY P 247     -14.656-128.228 126.214  0.00 97.00      PROA   
ATOM   3861  O   GLY P 247     -15.255-128.437 127.270  0.00 97.00      PROA   
ATOM   3862  N   ASN P 248     -14.083-127.037 125.959  0.00 97.00      PROA   
ATOM   3863  HN  ASN P 248     -13.541-126.918 125.130  0.00 97.00      PROA   
ATOM   3864  CA  ASN P 248     -14.253-125.859 126.783  0.00 97.00      PROA   
ATOM   3865  HA  ASN P 248     -13.991-126.124 127.797  0.00 97.00      PROA   
ATOM   3866  CB  ASN P 248     -13.328-124.728 126.270  0.00 97.00      PROA   
ATOM   3867  HB1 ASN P 248     -13.631-123.735 126.661  0.00 97.00      PROA   
ATOM   3868  HB2 ASN P 248     -13.350-124.695 125.160  0.00 97.00      PROA   
ATOM   3869  CG  ASN P 248     -11.918-125.013 126.799  0.00 97.00      PROA   
ATOM   3870  OD1 ASN P 248     -11.754-125.385 127.966  0.00 97.00      PROA   
ATOM   3871  ND2 ASN P 248     -10.883-124.883 125.930  0.00 97.00      PROA   
ATOM   3872 HD21 ASN P 248      -9.969-125.113 126.254  0.00 97.00      PROA   
ATOM   3873 HD22 ASN P 248     -11.088-124.844 124.949  0.00 97.00      PROA   
ATOM   3874  C   ASN P 248     -15.689-125.380 126.845  0.00 97.00      PROA   
ATOM   3875  O   ASN P 248     -16.207-125.097 127.924  0.00 97.00      PROA   
ATOM   3876  N   VAL P 249     -16.370-125.322 125.682  0.00 97.00      PROA   
ATOM   3877  HN  VAL P 249     -15.909-125.560 124.829  0.00 97.00      PROA   
ATOM   3878  CA  VAL P 249     -17.715-124.811 125.548  0.00 97.00      PROA   
ATOM   3879  HA  VAL P 249     -18.170-124.702 126.522  0.00 97.00      PROA   
ATOM   3880  CB  VAL P 249     -17.750-123.468 124.824  0.00 97.00      PROA   
ATOM   3881  HB  VAL P 249     -17.398-123.589 123.775  0.00 97.00      PROA   
ATOM   3882  CG1 VAL P 249     -19.189-122.905 124.799  0.00 97.00      PROA   
ATOM   3883 HG11 VAL P 249     -19.578-122.795 125.833  0.00 97.00      PROA   
ATOM   3884 HG12 VAL P 249     -19.879-123.557 124.225  0.00 97.00      PROA   
ATOM   3885 HG13 VAL P 249     -19.190-121.904 124.320  0.00 97.00      PROA   
ATOM   3886  CG2 VAL P 249     -16.789-122.480 125.519  0.00 97.00      PROA   
ATOM   3887 HG21 VAL P 249     -15.745-122.852 125.537  0.00 97.00      PROA   
ATOM   3888 HG22 VAL P 249     -17.120-122.289 126.561  0.00 97.00      PROA   
ATOM   3889 HG23 VAL P 249     -16.782-121.519 124.965  0.00 97.00      PROA   
ATOM   3890  C   VAL P 249     -18.526-125.802 124.745  0.00 97.00      PROA   
ATOM   3891  O   VAL P 249     -18.162-126.160 123.631  0.00 97.00      PROA   
ATOM   3892  N   LEU P 250     -19.683-126.243 125.284  0.00 97.00      PROA   
ATOM   3893  HN  LEU P 250     -19.957-125.978 126.204  0.00 97.00      PROA   
ATOM   3894  CA  LEU P 250     -20.668-126.989 124.535  0.00 97.00      PROA   
ATOM   3895  HA  LEU P 250     -20.405-126.957 123.487  0.00 97.00      PROA   
ATOM   3896  CB  LEU P 250     -20.818-128.503 124.882  0.00 97.00      PROA   
ATOM   3897  HB1 LEU P 250     -19.901-128.997 124.486  0.00 97.00      PROA   
ATOM   3898  HB2 LEU P 250     -21.672-128.917 124.304  0.00 97.00      PROA   
ATOM   3899  CG  LEU P 250     -20.958-128.983 126.358  0.00 97.00      PROA   
ATOM   3900  HG  LEU P 250     -20.957-130.101 126.283  0.00 97.00      PROA   
ATOM   3901  CD1 LEU P 250     -19.772-128.626 127.277  0.00 97.00      PROA   
ATOM   3902 HD11 LEU P 250     -19.797-127.549 127.542  0.00 97.00      PROA   
ATOM   3903 HD12 LEU P 250     -18.809-128.852 126.773  0.00 97.00      PROA   
ATOM   3904 HD13 LEU P 250     -19.833-129.211 128.218  0.00 97.00      PROA   
ATOM   3905  CD2 LEU P 250     -22.298-128.617 127.021  0.00 97.00      PROA   
ATOM   3906 HD21 LEU P 250     -23.143-128.846 126.339  0.00 97.00      PROA   
ATOM   3907 HD22 LEU P 250     -22.324-127.540 127.282  0.00 97.00      PROA   
ATOM   3908 HD23 LEU P 250     -22.429-129.195 127.960  0.00 97.00      PROA   
ATOM   3909  C   LEU P 250     -21.951-126.213 124.637  0.00 97.00      PROA   
ATOM   3910  O   LEU P 250     -22.321-125.721 125.700  0.00 97.00      PROA   
ATOM   3911  N   LYS P 251     -22.634-126.011 123.490  0.00 97.00      PROA   
ATOM   3912  HN  LYS P 251     -22.319-126.385 122.618  0.00 97.00      PROA   
ATOM   3913  CA  LYS P 251     -23.734-125.085 123.428  0.00 97.00      PROA   
ATOM   3914  HA  LYS P 251     -24.136-124.914 124.417  0.00 97.00      PROA   
ATOM   3915  CB  LYS P 251     -23.260-123.734 122.869  0.00 97.00      PROA   
ATOM   3916  HB1 LYS P 251     -22.958-123.806 121.803  0.00 97.00      PROA   
ATOM   3917  HB2 LYS P 251     -22.335-123.490 123.445  0.00 97.00      PROA   
ATOM   3918  CG  LYS P 251     -24.270-122.602 123.097  0.00 97.00      PROA   
ATOM   3919  HG1 LYS P 251     -25.114-122.967 123.726  0.00 97.00      PROA   
ATOM   3920  HG2 LYS P 251     -24.696-122.312 122.115  0.00 97.00      PROA   
ATOM   3921  CD  LYS P 251     -23.639-121.386 123.799  0.00 97.00      PROA   
ATOM   3922  HD1 LYS P 251     -23.290-121.710 124.807  0.00 97.00      PROA   
ATOM   3923  HD2 LYS P 251     -24.419-120.606 123.943  0.00 97.00      PROA   
ATOM   3924  CE  LYS P 251     -22.457-120.787 123.018  0.00 97.00      PROA   
ATOM   3925  HE1 LYS P 251     -22.807-120.486 122.009  0.00 97.00      PROA   
ATOM   3926  HE2 LYS P 251     -21.626-121.517 122.904  0.00 97.00      PROA   
ATOM   3927  NZ  LYS P 251     -21.905-119.590 123.702  0.00 97.00      PROA   
ATOM   3928  HZ1 LYS P 251     -21.688-119.800 124.695  0.00 97.00      PROA   
ATOM   3929  HZ2 LYS P 251     -22.579-118.796 123.659  0.00 97.00      PROA   
ATOM   3930  HZ3 LYS P 251     -21.009-119.304 123.265  0.00 97.00      PROA   
ATOM   3931  C   LYS P 251     -24.823-125.701 122.593  0.00 97.00      PROA   
ATOM   3932  O   LYS P 251     -24.935-125.495 121.386  0.00 97.00      PROA   
ATOM   3933  N   ARG P 252     -25.662-126.516 123.262  0.00 97.00      PROA   
ATOM   3934  HN  ARG P 252     -25.541-126.647 124.244  0.00 97.00      PROA   
ATOM   3935  CA  ARG P 252     -26.772-127.230 122.673  0.00 97.00      PROA   
ATOM   3936  HA  ARG P 252     -26.371-127.781 121.833  0.00 97.00      PROA   
ATOM   3937  CB  ARG P 252     -27.340-128.260 123.682  0.00 97.00      PROA   
ATOM   3938  HB1 ARG P 252     -28.288-128.691 123.292  0.00 97.00      PROA   
ATOM   3939  HB2 ARG P 252     -27.570-127.744 124.640  0.00 97.00      PROA   
ATOM   3940  CG  ARG P 252     -26.372-129.430 123.952  0.00 97.00      PROA   
ATOM   3941  HG1 ARG P 252     -25.393-129.055 124.329  0.00 97.00      PROA   
ATOM   3942  HG2 ARG P 252     -26.179-129.931 122.976  0.00 97.00      PROA   
ATOM   3943  CD  ARG P 252     -26.924-130.453 124.959  0.00 97.00      PROA   
ATOM   3944  HD1 ARG P 252     -27.956-130.747 124.683  0.00 97.00      PROA   
ATOM   3945  HD2 ARG P 252     -26.903-130.036 125.989  0.00 97.00      PROA   
ATOM   3946  NE  ARG P 252     -26.057-131.665 124.855  0.00 97.00      PROA   
ATOM   3947  HE  ARG P 252     -25.642-131.876 123.967  0.00 97.00      PROA   
ATOM   3948  CZ  ARG P 252     -25.500-132.344 125.872  0.00 97.00      PROA   
ATOM   3949  NH1 ARG P 252     -26.056-132.421 127.077  0.00 97.00      PROA   
ATOM   3950 HH11 ARG P 252     -26.991-132.091 127.149  0.00 97.00      PROA   
ATOM   3951 HH12 ARG P 252     -25.683-133.107 127.694  0.00 97.00      PROA   
ATOM   3952  NH2 ARG P 252     -24.348-132.985 125.609  0.00 97.00      PROA   
ATOM   3953 HH21 ARG P 252     -23.926-132.741 124.732  0.00 97.00      PROA   
ATOM   3954 HH22 ARG P 252     -23.793-133.355 126.344  0.00 97.00      PROA   
ATOM   3955  C   ARG P 252     -27.877-126.348 122.106  0.00 97.00      PROA   
ATOM   3956  O   ARG P 252     -28.194-125.297 122.661  0.00 97.00      PROA   
ATOM   3957  N   SER P 253     -28.507-126.767 120.976  0.00 97.00      PROA   
ATOM   3958  HN  SER P 253     -28.215-127.587 120.487  0.00 97.00      PROA   
ATOM   3959  CA  SER P 253     -29.724-126.124 120.501  0.00 97.00      PROA   
ATOM   3960  HA  SER P 253     -29.578-125.061 120.603  0.00 97.00      PROA   
ATOM   3961  CB  SER P 253     -30.041-126.336 118.994  0.00 97.00      PROA   
ATOM   3962  HB1 SER P 253     -29.237-125.872 118.384  0.00 97.00      PROA   
ATOM   3963  HB2 SER P 253     -30.998-125.838 118.730  0.00 97.00      PROA   
ATOM   3964  OG  SER P 253     -30.143-127.706 118.642  0.00 97.00      PROA   
ATOM   3965  HG1 SER P 253     -29.277-128.094 118.817  0.00 97.00      PROA   
ATOM   3966  C   SER P 253     -30.922-126.573 121.339  0.00 97.00      PROA   
ATOM   3967  O   SER P 253     -30.993-127.748 121.698  0.00 97.00      PROA   
ATOM   3968  N   PRO P 254     -31.884-125.717 121.681  0.00 97.00      PROA   
ATOM   3969  CD  PRO P 254     -31.684-124.268 121.782  0.00 97.00      PROA   
ATOM   3970  HD1 PRO P 254     -31.760-123.829 120.763  0.00 97.00      PROA   
ATOM   3971  HD2 PRO P 254     -30.699-124.018 122.237  0.00 97.00      PROA   
ATOM   3972  CA  PRO P 254     -33.242-126.108 122.068  0.00 97.00      PROA   
ATOM   3973  HA  PRO P 254     -33.155-126.679 122.982  0.00 97.00      PROA   
ATOM   3974  CB  PRO P 254     -33.962-124.762 122.273  0.00 97.00      PROA   
ATOM   3975  HB1 PRO P 254     -34.753-124.824 123.047  0.00 97.00      PROA   
ATOM   3976  HB2 PRO P 254     -34.410-124.408 121.318  0.00 97.00      PROA   
ATOM   3977  CG  PRO P 254     -32.837-123.793 122.663  0.00 97.00      PROA   
ATOM   3978  HG1 PRO P 254     -33.098-122.730 122.489  0.00 97.00      PROA   
ATOM   3979  HG2 PRO P 254     -32.568-123.939 123.733  0.00 97.00      PROA   
ATOM   3980  C   PRO P 254     -33.957-126.996 121.051  0.00 97.00      PROA   
ATOM   3981  O   PRO P 254     -33.700-126.851 119.856  0.00 97.00      PROA   
ATOM   3982  N   GLU P 255     -34.856-127.916 121.493  0.00 97.00      PROA   
ATOM   3983  HN  GLU P 255     -35.014-128.062 122.467  0.00 97.00      PROA   
ATOM   3984  CA  GLU P 255     -35.622-128.785 120.614  0.00 97.00      PROA   
ATOM   3985  HA  GLU P 255     -34.906-129.342 120.031  0.00 97.00      PROA   
ATOM   3986  CB  GLU P 255     -36.492-129.822 121.382  0.00 97.00      PROA   
ATOM   3987  HB1 GLU P 255     -37.035-130.404 120.608  0.00 97.00      PROA   
ATOM   3988  HB2 GLU P 255     -37.254-129.300 122.000  0.00 97.00      PROA   
ATOM   3989  CG  GLU P 255     -35.695-130.809 122.277  0.00 97.00      PROA   
ATOM   3990  HG1 GLU P 255     -35.729-130.474 123.334  0.00 97.00      PROA   
ATOM   3991  HG2 GLU P 255     -34.633-130.840 121.956  0.00 97.00      PROA   
ATOM   3992  CD  GLU P 255     -36.222-132.247 122.201  0.00 97.00      PROA   
ATOM   3993  OE1 GLU P 255     -36.714-132.768 123.236  0.00 97.00      PROA   
ATOM   3994  OE2 GLU P 255     -36.112-132.849 121.101  0.00 97.00      PROA   
ATOM   3995  C   GLU P 255     -36.516-128.054 119.613  0.00 97.00      PROA   
ATOM   3996  O   GLU P 255     -37.162-127.055 119.924  0.00 97.00      PROA   
ATOM   3997  N   LEU P 256     -36.566-128.578 118.367  0.00 97.00      PROA   
ATOM   3998  HN  LEU P 256     -35.986-129.357 118.133  0.00 97.00      PROA   
ATOM   3999  CA  LEU P 256     -37.322-128.033 117.261  0.00 97.00      PROA   
ATOM   4000  HA  LEU P 256     -37.891-127.180 117.601  0.00 97.00      PROA   
ATOM   4001  CB  LEU P 256     -36.331-127.619 116.136  0.00 97.00      PROA   
ATOM   4002  HB1 LEU P 256     -35.796-128.515 115.756  0.00 97.00      PROA   
ATOM   4003  HB2 LEU P 256     -35.565-126.979 116.636  0.00 97.00      PROA   
ATOM   4004  CG  LEU P 256     -36.873-126.793 114.941  0.00 97.00      PROA   
ATOM   4005  HG  LEU P 256     -35.977-126.321 114.465  0.00 97.00      PROA   
ATOM   4006  CD1 LEU P 256     -37.522-127.656 113.845  0.00 97.00      PROA   
ATOM   4007 HD11 LEU P 256     -38.471-128.097 114.204  0.00 97.00      PROA   
ATOM   4008 HD12 LEU P 256     -36.842-128.481 113.544  0.00 97.00      PROA   
ATOM   4009 HD13 LEU P 256     -37.747-127.037 112.951  0.00 97.00      PROA   
ATOM   4010  CD2 LEU P 256     -37.798-125.641 115.374  0.00 97.00      PROA   
ATOM   4011 HD21 LEU P 256     -37.294-125.009 116.136  0.00 97.00      PROA   
ATOM   4012 HD22 LEU P 256     -38.741-126.037 115.804  0.00 97.00      PROA   
ATOM   4013 HD23 LEU P 256     -38.052-125.007 114.499  0.00 97.00      PROA   
ATOM   4014  C   LEU P 256     -38.290-129.107 116.805  0.00 97.00      PROA   
ATOM   4015  O   LEU P 256     -37.916-130.261 116.629  0.00 97.00      PROA   
ATOM   4016  N   GLU P 257     -39.588-128.766 116.620  0.00 97.00      PROA   
ATOM   4017  HN  GLU P 257     -39.899-127.827 116.732  0.00 97.00      PROA   
ATOM   4018  CA  GLU P 257     -40.616-129.744 116.313  0.00 97.00      PROA   
ATOM   4019  HA  GLU P 257     -40.352-130.680 116.781  0.00 97.00      PROA   
ATOM   4020  CB  GLU P 257     -42.006-129.317 116.858  0.00 97.00      PROA   
ATOM   4021  HB1 GLU P 257     -42.368-128.404 116.342  0.00 97.00      PROA   
ATOM   4022  HB2 GLU P 257     -41.849-129.033 117.926  0.00 97.00      PROA   
ATOM   4023  CG  GLU P 257     -43.069-130.443 116.855  0.00 97.00      PROA   
ATOM   4024  HG1 GLU P 257     -43.594-130.441 117.834  0.00 97.00      PROA   
ATOM   4025  HG2 GLU P 257     -42.595-131.437 116.723  0.00 97.00      PROA   
ATOM   4026  CD  GLU P 257     -44.132-130.267 115.777  0.00 97.00      PROA   
ATOM   4027  OE1 GLU P 257     -43.784-130.387 114.584  0.00 97.00      PROA   
ATOM   4028  OE2 GLU P 257     -45.315-130.051 116.137  0.00 97.00      PROA   
ATOM   4029  C   GLU P 257     -40.710-129.987 114.823  0.00 97.00      PROA   
ATOM   4030  O   GLU P 257     -40.762-129.056 114.022  0.00 97.00      PROA   
ATOM   4031  N   LEU P 258     -40.740-131.281 114.431  0.00 97.00      PROA   
ATOM   4032  HN  LEU P 258     -40.662-132.006 115.113  0.00 97.00      PROA   
ATOM   4033  CA  LEU P 258     -40.915-131.712 113.063  0.00 97.00      PROA   
ATOM   4034  HA  LEU P 258     -41.409-130.925 112.513  0.00 97.00      PROA   
ATOM   4035  CB  LEU P 258     -39.587-132.069 112.344  0.00 97.00      PROA   
ATOM   4036  HB1 LEU P 258     -39.794-132.463 111.324  0.00 97.00      PROA   
ATOM   4037  HB2 LEU P 258     -39.084-132.872 112.920  0.00 97.00      PROA   
ATOM   4038  CG  LEU P 258     -38.587-130.894 112.202  0.00 97.00      PROA   
ATOM   4039  HG  LEU P 258     -38.473-130.409 113.198  0.00 97.00      PROA   
ATOM   4040  CD1 LEU P 258     -37.194-131.403 111.796  0.00 97.00      PROA   
ATOM   4041 HD11 LEU P 258     -37.241-131.883 110.796  0.00 97.00      PROA   
ATOM   4042 HD12 LEU P 258     -36.821-132.145 112.530  0.00 97.00      PROA   
ATOM   4043 HD13 LEU P 258     -36.478-130.555 111.755  0.00 97.00      PROA   
ATOM   4044  CD2 LEU P 258     -39.070-129.830 111.199  0.00 97.00      PROA   
ATOM   4045 HD21 LEU P 258     -40.045-129.404 111.511  0.00 97.00      PROA   
ATOM   4046 HD22 LEU P 258     -39.181-130.279 110.189  0.00 97.00      PROA   
ATOM   4047 HD23 LEU P 258     -38.331-129.003 111.137  0.00 97.00      PROA   
ATOM   4048  C   LEU P 258     -41.841-132.911 113.043  0.00 97.00      PROA   
ATOM   4049  O   LEU P 258     -41.428-134.051 112.837  0.00 97.00      PROA   
ATOM   4050  N   GLN P 259     -43.155-132.679 113.254  0.00 97.00      PROA   
ATOM   4051  HN  GLN P 259     -43.455-131.790 113.606  0.00 97.00      PROA   
ATOM   4052  CA  GLN P 259     -44.203-133.631 112.948  0.00 97.00      PROA   
ATOM   4053  HA  GLN P 259     -43.946-134.533 113.479  0.00 97.00      PROA   
ATOM   4054  CB  GLN P 259     -45.607-133.187 113.441  0.00 97.00      PROA   
ATOM   4055  HB1 GLN P 259     -46.398-133.762 112.909  0.00 97.00      PROA   
ATOM   4056  HB2 GLN P 259     -45.743-132.112 113.188  0.00 97.00      PROA   
ATOM   4057  CG  GLN P 259     -45.829-133.378 114.955  0.00 97.00      PROA   
ATOM   4058  HG1 GLN P 259     -45.117-132.761 115.537  0.00 97.00      PROA   
ATOM   4059  HG2 GLN P 259     -45.679-134.440 115.242  0.00 97.00      PROA   
ATOM   4060  CD  GLN P 259     -47.274-133.000 115.304  0.00 97.00      PROA   
ATOM   4061  OE1 GLN P 259     -48.193-133.815 115.171  0.00 97.00      PROA   
ATOM   4062  NE2 GLN P 259     -47.482-131.731 115.746  0.00 97.00      PROA   
ATOM   4063 HE21 GLN P 259     -48.406-131.444 115.989  0.00 97.00      PROA   
ATOM   4064 HE22 GLN P 259     -46.706-131.101 115.826  0.00 97.00      PROA   
ATOM   4065  C   GLN P 259     -44.267-134.002 111.477  0.00 97.00      PROA   
ATOM   4066  O   GLN P 259     -44.130-133.157 110.599  0.00 97.00      PROA   
ATOM   4067  N   VAL P 260     -44.468-135.308 111.190  0.00 97.00      PROA   
ATOM   4068  HN  VAL P 260     -44.555-135.979 111.919  0.00 97.00      PROA   
ATOM   4069  CA  VAL P 260     -44.533-135.845 109.850  0.00 97.00      PROA   
ATOM   4070  HA  VAL P 260     -44.641-135.038 109.143  0.00 97.00      PROA   
ATOM   4071  CB  VAL P 260     -43.298-136.663 109.482  0.00 97.00      PROA   
ATOM   4072  HB  VAL P 260     -43.208-137.516 110.185  0.00 97.00      PROA   
ATOM   4073  CG1 VAL P 260     -43.411-137.194 108.036  0.00 97.00      PROA   
ATOM   4074 HG11 VAL P 260     -43.567-136.356 107.324  0.00 97.00      PROA   
ATOM   4075 HG12 VAL P 260     -44.244-137.918 107.932  0.00 97.00      PROA   
ATOM   4076 HG13 VAL P 260     -42.473-137.716 107.757  0.00 97.00      PROA   
ATOM   4077  CG2 VAL P 260     -42.021-135.808 109.642  0.00 97.00      PROA   
ATOM   4078 HG21 VAL P 260     -41.855-135.524 110.700  0.00 97.00      PROA   
ATOM   4079 HG22 VAL P 260     -42.091-134.885 109.034  0.00 97.00      PROA   
ATOM   4080 HG23 VAL P 260     -41.134-136.386 109.304  0.00 97.00      PROA   
ATOM   4081  C   VAL P 260     -45.783-136.703 109.809  0.00 97.00      PROA   
ATOM   4082  O   VAL P 260     -46.006-137.525 110.694  0.00 97.00      PROA   
ATOM   4083  N   LEU P 261     -46.656-136.507 108.791  0.00 97.00      PROA   
ATOM   4084  HN  LEU P 261     -46.446-135.839 108.077  0.00 97.00      PROA   
ATOM   4085  CA  LEU P 261     -47.937-137.178 108.695  0.00 97.00      PROA   
ATOM   4086  HA  LEU P 261     -47.983-137.945 109.452  0.00 97.00      PROA   
ATOM   4087  CB  LEU P 261     -49.139-136.226 108.908  0.00 97.00      PROA   
ATOM   4088  HB1 LEU P 261     -50.091-136.763 108.697  0.00 97.00      PROA   
ATOM   4089  HB2 LEU P 261     -49.059-135.378 108.193  0.00 97.00      PROA   
ATOM   4090  CG  LEU P 261     -49.259-135.649 110.341  0.00 97.00      PROA   
ATOM   4091  HG  LEU P 261     -48.343-135.052 110.557  0.00 97.00      PROA   
ATOM   4092  CD1 LEU P 261     -50.474-134.709 110.434  0.00 97.00      PROA   
ATOM   4093 HD11 LEU P 261     -51.410-135.279 110.251  0.00 97.00      PROA   
ATOM   4094 HD12 LEU P 261     -50.399-133.903 109.675  0.00 97.00      PROA   
ATOM   4095 HD13 LEU P 261     -50.530-134.248 111.443  0.00 97.00      PROA   
ATOM   4096  CD2 LEU P 261     -49.369-136.742 111.421  0.00 97.00      PROA   
ATOM   4097 HD21 LEU P 261     -49.514-136.276 112.419  0.00 97.00      PROA   
ATOM   4098 HD22 LEU P 261     -48.448-137.357 111.461  0.00 97.00      PROA   
ATOM   4099 HD23 LEU P 261     -50.237-137.402 111.210  0.00 97.00      PROA   
ATOM   4100  C   LEU P 261     -48.105-137.912 107.385  0.00 97.00      PROA   
ATOM   4101  O   LEU P 261     -47.863-137.391 106.300  0.00 97.00      PROA   
ATOM   4102  N   GLY P 262     -48.556-139.180 107.492  0.00 97.00      PROA   
ATOM   4103  HN  GLY P 262     -48.786-139.550 108.387  0.00 97.00      PROA   
ATOM   4104  CA  GLY P 262     -48.816-140.074 106.393  0.00 97.00      PROA   
ATOM   4105  HA1 GLY P 262     -47.956-140.714 106.270  0.00 97.00      PROA   
ATOM   4106  HA2 GLY P 262     -49.092-139.517 105.507  0.00 97.00      PROA   
ATOM   4107  C   GLY P 262     -49.959-140.943 106.796  0.00 97.00      PROA   
ATOM   4108  O   GLY P 262     -50.294-141.056 107.972  0.00 97.00      PROA   
ATOM   4109  N   HSD P 263     -50.574-141.609 105.803  0.00 97.00      PROA   
ATOM   4110  HN  HSD P 263     -50.249-141.535 104.864  0.00 97.00      PROA   
ATOM   4111  CA  HSD P 263     -51.662-142.534 106.008  0.00 97.00      PROA   
ATOM   4112  HA  HSD P 263     -51.782-142.751 107.061  0.00 97.00      PROA   
ATOM   4113  CB  HSD P 263     -52.994-142.004 105.428  0.00 97.00      PROA   
ATOM   4114  HB1 HSD P 263     -53.780-142.790 105.470  0.00 97.00      PROA   
ATOM   4115  HB2 HSD P 263     -52.846-141.725 104.362  0.00 97.00      PROA   
ATOM   4116  ND1 HSD P 263     -54.493-140.771 107.099  0.00 97.00      PROA   
ATOM   4117  HD1 HSD P 263     -55.024-141.563 107.402  0.00 97.00      PROA   
ATOM   4118  CG  HSD P 263     -53.468-140.778 106.173  0.00 97.00      PROA   
ATOM   4119  CE1 HSD P 263     -54.671-139.481 107.481  0.00 97.00      PROA   
ATOM   4120  HE1 HSD P 263     -55.420-139.173 108.210  0.00 97.00      PROA   
ATOM   4121  NE2 HSD P 263     -53.845-138.661 106.862  0.00 97.00      PROA   
ATOM   4122  CD2 HSD P 263     -53.096-139.475 106.032  0.00 97.00      PROA   
ATOM   4123  HD2 HSD P 263     -52.338-139.036 105.395  0.00 97.00      PROA   
ATOM   4124  C   HSD P 263     -51.219-143.790 105.312  0.00 97.00      PROA   
ATOM   4125  O   HSD P 263     -50.653-143.720 104.223  0.00 97.00      PROA   
ATOM   4126  N   GLN P 264     -51.412-144.968 105.953  0.00 97.00      PROA   
ATOM   4127  HN  GLN P 264     -51.893-145.006 106.826  0.00 97.00      PROA   
ATOM   4128  CA  GLN P 264     -50.853-146.232 105.507  0.00 97.00      PROA   
ATOM   4129  HA  GLN P 264     -49.780-146.091 105.500  0.00 97.00      PROA   
ATOM   4130  CB  GLN P 264     -51.132-147.367 106.526  0.00 97.00      PROA   
ATOM   4131  HB1 GLN P 264     -50.917-148.360 106.075  0.00 97.00      PROA   
ATOM   4132  HB2 GLN P 264     -52.218-147.331 106.770  0.00 97.00      PROA   
ATOM   4133  CG  GLN P 264     -50.278-147.223 107.810  0.00 97.00      PROA   
ATOM   4134  HG1 GLN P 264     -50.193-146.153 108.095  0.00 97.00      PROA   
ATOM   4135  HG2 GLN P 264     -49.252-147.608 107.633  0.00 97.00      PROA   
ATOM   4136  CD  GLN P 264     -50.897-147.943 109.014  0.00 97.00      PROA   
ATOM   4137  OE1 GLN P 264     -51.240-147.309 110.019  0.00 97.00      PROA   
ATOM   4138  NE2 GLN P 264     -51.038-149.293 108.919  0.00 97.00      PROA   
ATOM   4139 HE21 GLN P 264     -51.445-149.777 109.692  0.00 97.00      PROA   
ATOM   4140 HE22 GLN P 264     -50.732-149.769 108.097  0.00 97.00      PROA   
ATOM   4141  C   GLN P 264     -51.217-146.646 104.090  0.00 97.00      PROA   
ATOM   4142  O   GLN P 264     -52.367-146.575 103.661  0.00 97.00      PROA   
ATOM   4143  N   GLN P 265     -50.185-147.057 103.325  0.00 97.00      PROA   
ATOM   4144  HN  GLN P 265     -49.275-147.141 103.729  0.00 97.00      PROA   
ATOM   4145  CA  GLN P 265     -50.210-147.189 101.891  0.00 97.00      PROA   
ATOM   4146  HA  GLN P 265     -51.084-146.665 101.540  0.00 97.00      PROA   
ATOM   4147  CB  GLN P 265     -48.968-146.518 101.222  0.00 97.00      PROA   
ATOM   4148  HB1 GLN P 265     -49.100-145.415 101.301  0.00 97.00      PROA   
ATOM   4149  HB2 GLN P 265     -48.963-146.759 100.136  0.00 97.00      PROA   
ATOM   4150  CG  GLN P 265     -47.571-146.885 101.799  0.00 97.00      PROA   
ATOM   4151  HG1 GLN P 265     -46.786-146.552 101.084  0.00 97.00      PROA   
ATOM   4152  HG2 GLN P 265     -47.487-147.987 101.894  0.00 97.00      PROA   
ATOM   4153  CD  GLN P 265     -47.277-146.272 103.181  0.00 97.00      PROA   
ATOM   4154  OE1 GLN P 265     -47.505-146.903 104.219  0.00 97.00      PROA   
ATOM   4155  NE2 GLN P 265     -46.748-145.017 103.198  0.00 97.00      PROA   
ATOM   4156 HE21 GLN P 265     -46.574-144.582 104.084  0.00 97.00      PROA   
ATOM   4157 HE22 GLN P 265     -46.541-144.541 102.346  0.00 97.00      PROA   
ATOM   4158  C   GLN P 265     -50.303-148.643 101.457  0.00 97.00      PROA   
ATOM   4159  O   GLN P 265     -49.853-149.528 102.186  0.00 97.00      PROA   
ATOM   4160  N   PRO P 266     -50.860-148.963 100.283  0.00 97.00      PROA   
ATOM   4161  CD  PRO P 266     -51.707-148.055  99.501  0.00 97.00      PROA   
ATOM   4162  HD1 PRO P 266     -51.062-147.263  99.059  0.00 97.00      PROA   
ATOM   4163  HD2 PRO P 266     -52.508-147.601 100.126  0.00 97.00      PROA   
ATOM   4164  CA  PRO P 266     -50.515-150.155  99.508  0.00 97.00      PROA   
ATOM   4165  HA  PRO P 266     -50.974-150.992 100.014  0.00 97.00      PROA   
ATOM   4166  CB  PRO P 266     -51.127-149.896  98.118  0.00 97.00      PROA   
ATOM   4167  HB1 PRO P 266     -51.455-150.829  97.619  0.00 97.00      PROA   
ATOM   4168  HB2 PRO P 266     -50.399-149.369  97.461  0.00 97.00      PROA   
ATOM   4169  CG  PRO P 266     -52.288-148.936  98.397  0.00 97.00      PROA   
ATOM   4170  HG1 PRO P 266     -52.590-148.357  97.502  0.00 97.00      PROA   
ATOM   4171  HG2 PRO P 266     -53.162-149.498  98.792  0.00 97.00      PROA   
ATOM   4172  C   PRO P 266     -49.024-150.458  99.425  0.00 97.00      PROA   
ATOM   4173  O   PRO P 266     -48.232-149.538  99.228  0.00 97.00      PROA   
ATOM   4174  N   THR P 267     -48.621-151.739  99.570  0.00 97.00      PROA   
ATOM   4175  HN  THR P 267     -49.263-152.444  99.863  0.00 97.00      PROA   
ATOM   4176  CA  THR P 267     -47.269-152.207  99.290  0.00 97.00      PROA   
ATOM   4177  HA  THR P 267     -46.620-151.564  99.870  0.00 97.00      PROA   
ATOM   4178  CB  THR P 267     -47.021-153.640  99.748  0.00 97.00      PROA   
ATOM   4179  HB  THR P 267     -47.280-154.375  98.954  0.00 97.00      PROA   
ATOM   4180  OG1 THR P 267     -47.825-153.961 100.874  0.00 97.00      PROA   
ATOM   4181  HG1 THR P 267     -47.603-153.304 101.539  0.00 97.00      PROA   
ATOM   4182  CG2 THR P 267     -45.545-153.823 100.146  0.00 97.00      PROA   
ATOM   4183 HG21 THR P 267     -45.278-153.129 100.972  0.00 97.00      PROA   
ATOM   4184 HG22 THR P 267     -44.875-153.621  99.287  0.00 97.00      PROA   
ATOM   4185 HG23 THR P 267     -45.372-154.865 100.492  0.00 97.00      PROA   
ATOM   4186  C   THR P 267     -46.821-152.054  97.833  0.00 97.00      PROA   
ATOM   4187  O   THR P 267     -45.678-151.635  97.648  0.00 97.00      PROA   
ATOM   4188  N   PRO P 268     -47.585-152.329  96.766  0.00 97.00      PROA   
ATOM   4189  CD  PRO P 268     -48.761-153.214  96.758  0.00 97.00      PROA   
ATOM   4190  HD1 PRO P 268     -49.514-152.908  97.511  0.00 97.00      PROA   
ATOM   4191  HD2 PRO P 268     -48.438-154.262  96.941  0.00 97.00      PROA   
ATOM   4192  CA  PRO P 268     -47.224-151.904  95.417  0.00 97.00      PROA   
ATOM   4193  HA  PRO P 268     -46.168-152.054  95.240  0.00 97.00      PROA   
ATOM   4194  CB  PRO P 268     -48.099-152.781  94.504  0.00 97.00      PROA   
ATOM   4195  HB1 PRO P 268     -47.561-153.734  94.297  0.00 97.00      PROA   
ATOM   4196  HB2 PRO P 268     -48.348-152.301  93.536  0.00 97.00      PROA   
ATOM   4197  CG  PRO P 268     -49.341-153.078  95.349  0.00 97.00      PROA   
ATOM   4198  HG1 PRO P 268     -50.018-152.195  95.318  0.00 97.00      PROA   
ATOM   4199  HG2 PRO P 268     -49.892-153.980  95.016  0.00 97.00      PROA   
ATOM   4200  C   PRO P 268     -47.530-150.431  95.206  0.00 97.00      PROA   
ATOM   4201  O   PRO P 268     -48.472-149.906  95.798  0.00 97.00      PROA   
ATOM   4202  N   VAL P 269     -46.718-149.766  94.356  0.00 97.00      PROA   
ATOM   4203  HN  VAL P 269     -45.983-150.216  93.858  0.00 97.00      PROA   
ATOM   4204  CA  VAL P 269     -46.871-148.406  93.916  0.00 97.00      PROA   
ATOM   4205  HA  VAL P 269     -47.925-148.166  93.886  0.00 97.00      PROA   
ATOM   4206  CB  VAL P 269     -46.129-147.411  94.817  0.00 97.00      PROA   
ATOM   4207  HB  VAL P 269     -46.505-147.556  95.858  0.00 97.00      PROA   
ATOM   4208  CG1 VAL P 269     -44.609-147.679  94.815  0.00 97.00      PROA   
ATOM   4209 HG11 VAL P 269     -44.202-147.550  93.791  0.00 97.00      PROA   
ATOM   4210 HG12 VAL P 269     -44.386-148.709  95.159  0.00 97.00      PROA   
ATOM   4211 HG13 VAL P 269     -44.089-146.962  95.486  0.00 97.00      PROA   
ATOM   4212  CG2 VAL P 269     -46.448-145.963  94.395  0.00 97.00      PROA   
ATOM   4213 HG21 VAL P 269     -47.543-145.788  94.405  0.00 97.00      PROA   
ATOM   4214 HG22 VAL P 269     -46.067-145.776  93.370  0.00 97.00      PROA   
ATOM   4215 HG23 VAL P 269     -45.959-145.240  95.084  0.00 97.00      PROA   
ATOM   4216  C   VAL P 269     -46.351-148.417  92.457  0.00 97.00      PROA   
ATOM   4217  OT1 VAL P 269     -45.571-149.346  92.103  0.00 97.00      PROA   
ATOM   4218  OT2 VAL P 269     -46.748-147.518  91.669  0.00 97.00      PROA   
END
