# Supplementary material for: The solution structure of the unbound IgG Fc receptor CD64 resembles its crystal structure: Implications for function
Source: PLoS One. 2023 Sep 21;18(9):e0288351. doi: 10.1371/journal.pone.0288351 (PMC10513344; doi:10.1371/journal.pone.0288351)
Supplement: S1 File — (ZIP) [file pone.0288351.s003.zip › CD64V03 E11/Top100/EM_done_ready_for_EM_top100_0p11_E11.dcd_72117.pdb.pdb]

REMARK  FINAL COORDINATES WRITTEN BY NAMD AT TIMESTEP 2000
ATOM      1  N   LYS P   1       9.051 -68.837 102.178  0.00 97.00      PROA   
ATOM      2  HT1 LYS P   1       8.555 -68.458 101.344  0.00 97.00      PROA   
ATOM      3  HT2 LYS P   1       9.917 -69.298 101.823  0.00 97.00      PROA   
ATOM      4  HT3 LYS P   1       9.301 -68.049 102.806  0.00 97.00      PROA   
ATOM      5  CA  LYS P   1       8.172 -69.818 102.860  0.00 97.00      PROA   
ATOM      6  HA  LYS P   1       7.700 -70.410 102.091  0.00 97.00      PROA   
ATOM      7  CB  LYS P   1       8.986 -70.768 103.788  0.00 97.00      PROA   
ATOM      8  HB1 LYS P   1       8.275 -71.308 104.451  0.00 97.00      PROA   
ATOM      9  HB2 LYS P   1       9.664 -70.186 104.448  0.00 97.00      PROA   
ATOM     10  CG  LYS P   1       9.800 -71.839 103.028  0.00 97.00      PROA   
ATOM     11  HG1 LYS P   1      10.684 -71.347 102.565  0.00 97.00      PROA   
ATOM     12  HG2 LYS P   1       9.189 -72.264 102.200  0.00 97.00      PROA   
ATOM     13  CD  LYS P   1      10.310 -72.999 103.909  0.00 97.00      PROA   
ATOM     14  HD1 LYS P   1      10.861 -72.573 104.777  0.00 97.00      PROA   
ATOM     15  HD2 LYS P   1      11.037 -73.586 103.303  0.00 97.00      PROA   
ATOM     16  CE  LYS P   1       9.197 -73.936 104.413  0.00 97.00      PROA   
ATOM     17  HE1 LYS P   1       8.599 -74.313 103.556  0.00 97.00      PROA   
ATOM     18  HE2 LYS P   1       8.524 -73.407 105.119  0.00 97.00      PROA   
ATOM     19  NZ  LYS P   1       9.756 -75.115 105.125  0.00 97.00      PROA   
ATOM     20  HZ1 LYS P   1      10.332 -74.800 105.931  0.00 97.00      PROA   
ATOM     21  HZ2 LYS P   1      10.349 -75.670 104.476  0.00 97.00      PROA   
ATOM     22  HZ3 LYS P   1       8.979 -75.712 105.472  0.00 97.00      PROA   
ATOM     23  C   LYS P   1       7.071 -69.116 103.609  0.00 97.00      PROA   
ATOM     24  O   LYS P   1       7.104 -67.901 103.794  0.00 97.00      PROA   
ATOM     25  N   ALA P   2       6.056 -69.883 104.057  0.00 97.00      PROA   
ATOM     26  HN  ALA P   2       5.979 -70.859 103.869  0.00 97.00      PROA   
ATOM     27  CA  ALA P   2       4.998 -69.418 104.902  0.00 97.00      PROA   
ATOM     28  HA  ALA P   2       5.395 -68.770 105.673  0.00 97.00      PROA   
ATOM     29  CB  ALA P   2       3.873 -68.730 104.101  0.00 97.00      PROA   
ATOM     30  HB1 ALA P   2       3.492 -69.406 103.307  0.00 97.00      PROA   
ATOM     31  HB2 ALA P   2       4.265 -67.814 103.609  0.00 97.00      PROA   
ATOM     32  HB3 ALA P   2       3.029 -68.438 104.759  0.00 97.00      PROA   
ATOM     33  C   ALA P   2       4.512 -70.698 105.535  0.00 97.00      PROA   
ATOM     34  O   ALA P   2       5.001 -71.773 105.185  0.00 97.00      PROA   
ATOM     35  N   VAL P   3       3.559 -70.601 106.493  0.00 97.00      PROA   
ATOM     36  HN  VAL P   3       3.256 -69.713 106.826  0.00 97.00      PROA   
ATOM     37  CA  VAL P   3       2.756 -71.704 106.983  0.00 97.00      PROA   
ATOM     38  HA  VAL P   3       2.602 -72.403 106.175  0.00 97.00      PROA   
ATOM     39  CB  VAL P   3       3.278 -72.453 108.220  0.00 97.00      PROA   
ATOM     40  HB  VAL P   3       2.515 -73.211 108.519  0.00 97.00      PROA   
ATOM     41  CG1 VAL P   3       4.563 -73.234 107.878  0.00 97.00      PROA   
ATOM     42 HG11 VAL P   3       5.399 -72.533 107.676  0.00 97.00      PROA   
ATOM     43 HG12 VAL P   3       4.401 -73.872 106.984  0.00 97.00      PROA   
ATOM     44 HG13 VAL P   3       4.852 -73.884 108.732  0.00 97.00      PROA   
ATOM     45  CG2 VAL P   3       3.519 -71.505 109.414  0.00 97.00      PROA   
ATOM     46 HG21 VAL P   3       2.572 -71.041 109.755  0.00 97.00      PROA   
ATOM     47 HG22 VAL P   3       4.231 -70.700 109.140  0.00 97.00      PROA   
ATOM     48 HG23 VAL P   3       3.950 -72.071 110.267  0.00 97.00      PROA   
ATOM     49  C   VAL P   3       1.423 -71.057 107.294  0.00 97.00      PROA   
ATOM     50  O   VAL P   3       1.376 -69.878 107.643  0.00 97.00      PROA   
ATOM     51  N   ILE P   4       0.295 -71.797 107.139  0.00 97.00      PROA   
ATOM     52  HN  ILE P   4       0.332 -72.726 106.772  0.00 97.00      PROA   
ATOM     53  CA  ILE P   4      -1.033 -71.224 107.309  0.00 97.00      PROA   
ATOM     54  HA  ILE P   4      -0.948 -70.148 107.330  0.00 97.00      PROA   
ATOM     55  CB  ILE P   4      -1.965 -71.532 106.135  0.00 97.00      PROA   
ATOM     56  HB  ILE P   4      -2.077 -72.636 106.037  0.00 97.00      PROA   
ATOM     57  CG2 ILE P   4      -3.350 -70.886 106.385  0.00 97.00      PROA   
ATOM     58 HG21 ILE P   4      -3.226 -69.815 106.656  0.00 97.00      PROA   
ATOM     59 HG22 ILE P   4      -3.897 -71.406 107.198  0.00 97.00      PROA   
ATOM     60 HG23 ILE P   4      -3.981 -70.931 105.476  0.00 97.00      PROA   
ATOM     61  CG1 ILE P   4      -1.361 -71.001 104.810  0.00 97.00      PROA   
ATOM     62 HG11 ILE P   4      -0.283 -71.259 104.731  0.00 97.00      PROA   
ATOM     63 HG12 ILE P   4      -1.441 -69.896 104.834  0.00 97.00      PROA   
ATOM     64  CD  ILE P   4      -2.041 -71.536 103.548  0.00 97.00      PROA   
ATOM     65  HD1 ILE P   4      -3.144 -71.434 103.593  0.00 97.00      PROA   
ATOM     66  HD2 ILE P   4      -1.792 -72.609 103.408  0.00 97.00      PROA   
ATOM     67  HD3 ILE P   4      -1.681 -70.974 102.662  0.00 97.00      PROA   
ATOM     68  C   ILE P   4      -1.664 -71.648 108.631  0.00 97.00      PROA   
ATOM     69  O   ILE P   4      -1.670 -72.820 109.002  0.00 97.00      PROA   
ATOM     70  N   LYS P   5      -2.238 -70.672 109.377  0.00 97.00      PROA   
ATOM     71  HN  LYS P   5      -2.126 -69.716 109.107  0.00 97.00      PROA   
ATOM     72  CA  LYS P   5      -2.992 -70.923 110.591  0.00 97.00      PROA   
ATOM     73  HA  LYS P   5      -2.960 -71.974 110.838  0.00 97.00      PROA   
ATOM     74  CB  LYS P   5      -2.454 -70.102 111.790  0.00 97.00      PROA   
ATOM     75  HB1 LYS P   5      -3.038 -70.348 112.705  0.00 97.00      PROA   
ATOM     76  HB2 LYS P   5      -2.584 -69.015 111.584  0.00 97.00      PROA   
ATOM     77  CG  LYS P   5      -0.961 -70.320 112.091  0.00 97.00      PROA   
ATOM     78  HG1 LYS P   5      -0.692 -69.628 112.921  0.00 97.00      PROA   
ATOM     79  HG2 LYS P   5      -0.361 -70.019 111.204  0.00 97.00      PROA   
ATOM     80  CD  LYS P   5      -0.596 -71.763 112.489  0.00 97.00      PROA   
ATOM     81  HD1 LYS P   5      -0.969 -72.459 111.707  0.00 97.00      PROA   
ATOM     82  HD2 LYS P   5      -1.108 -72.020 113.441  0.00 97.00      PROA   
ATOM     83  CE  LYS P   5       0.914 -72.002 112.621  0.00 97.00      PROA   
ATOM     84  HE1 LYS P   5       1.404 -71.814 111.639  0.00 97.00      PROA   
ATOM     85  HE2 LYS P   5       1.142 -73.037 112.947  0.00 97.00      PROA   
ATOM     86  NZ  LYS P   5       1.513 -71.074 113.595  0.00 97.00      PROA   
ATOM     87  HZ1 LYS P   5       1.345 -71.287 114.592  0.00 97.00      PROA   
ATOM     88  HZ2 LYS P   5       1.169 -70.111 113.373  0.00 97.00      PROA   
ATOM     89  HZ3 LYS P   5       2.533 -70.983 113.394  0.00 97.00      PROA   
ATOM     90  C   LYS P   5      -4.445 -70.538 110.400  0.00 97.00      PROA   
ATOM     91  O   LYS P   5      -4.779 -69.370 110.246  0.00 97.00      PROA   
ATOM     92  N   LEU P   6      -5.373 -71.519 110.455  0.00 97.00      PROA   
ATOM     93  HN  LEU P   6      -5.113 -72.480 110.516  0.00 97.00      PROA   
ATOM     94  CA  LEU P   6      -6.799 -71.257 110.504  0.00 97.00      PROA   
ATOM     95  HA  LEU P   6      -7.026 -70.456 109.814  0.00 97.00      PROA   
ATOM     96  CB  LEU P   6      -7.639 -72.494 110.091  0.00 97.00      PROA   
ATOM     97  HB1 LEU P   6      -8.697 -72.167 109.995  0.00 97.00      PROA   
ATOM     98  HB2 LEU P   6      -7.601 -73.276 110.880  0.00 97.00      PROA   
ATOM     99  CG  LEU P   6      -7.225 -73.166 108.755  0.00 97.00      PROA   
ATOM    100  HG  LEU P   6      -6.773 -72.391 108.095  0.00 97.00      PROA   
ATOM    101  CD1 LEU P   6      -6.203 -74.306 108.943  0.00 97.00      PROA   
ATOM    102 HD11 LEU P   6      -6.617 -75.075 109.630  0.00 97.00      PROA   
ATOM    103 HD12 LEU P   6      -5.247 -73.935 109.361  0.00 97.00      PROA   
ATOM    104 HD13 LEU P   6      -5.989 -74.793 107.968  0.00 97.00      PROA   
ATOM    105  CD2 LEU P   6      -8.462 -73.723 108.029  0.00 97.00      PROA   
ATOM    106 HD21 LEU P   6      -9.189 -72.913 107.810  0.00 97.00      PROA   
ATOM    107 HD22 LEU P   6      -8.962 -74.487 108.661  0.00 97.00      PROA   
ATOM    108 HD23 LEU P   6      -8.161 -74.201 107.073  0.00 97.00      PROA   
ATOM    109  C   LEU P   6      -7.178 -70.814 111.914  0.00 97.00      PROA   
ATOM    110  O   LEU P   6      -6.874 -71.501 112.886  0.00 97.00      PROA   
ATOM    111  N   GLN P   7      -7.805 -69.622 112.074  0.00 97.00      PROA   
ATOM    112  HN  GLN P   7      -8.005 -69.039 111.286  0.00 97.00      PROA   
ATOM    113  CA  GLN P   7      -8.176 -69.080 113.375  0.00 97.00      PROA   
ATOM    114  HA  GLN P   7      -7.276 -69.129 113.974  0.00 97.00      PROA   
ATOM    115  CB  GLN P   7      -8.504 -67.566 113.271  0.00 97.00      PROA   
ATOM    116  HB1 GLN P   7      -9.181 -67.426 112.401  0.00 97.00      PROA   
ATOM    117  HB2 GLN P   7      -7.546 -67.056 113.020  0.00 97.00      PROA   
ATOM    118  CG  GLN P   7      -9.146 -66.908 114.512  0.00 97.00      PROA   
ATOM    119  HG1 GLN P   7      -8.512 -67.103 115.404  0.00 97.00      PROA   
ATOM    120  HG2 GLN P   7     -10.160 -67.321 114.695  0.00 97.00      PROA   
ATOM    121  CD  GLN P   7      -9.210 -65.388 114.315  0.00 97.00      PROA   
ATOM    122  OE1 GLN P   7      -8.210 -64.761 113.955  0.00 97.00      PROA   
ATOM    123  NE2 GLN P   7     -10.397 -64.764 114.547  0.00 97.00      PROA   
ATOM    124 HE21 GLN P   7     -10.434 -63.777 114.399  0.00 97.00      PROA   
ATOM    125 HE22 GLN P   7     -11.197 -65.281 114.849  0.00 97.00      PROA   
ATOM    126  C   GLN P   7      -9.191 -69.884 114.188  0.00 97.00      PROA   
ATOM    127  O   GLN P   7      -8.910 -70.164 115.353  0.00 97.00      PROA   
ATOM    128  N   PRO P   8     -10.323 -70.357 113.672  0.00 97.00      PROA   
ATOM    129  CD  PRO P   8     -11.085 -69.717 112.607  0.00 97.00      PROA   
ATOM    130  HD1 PRO P   8     -10.659 -70.049 111.639  0.00 97.00      PROA   
ATOM    131  HD2 PRO P   8     -11.068 -68.608 112.682  0.00 97.00      PROA   
ATOM    132  CA  PRO P   8     -10.894 -71.646 114.046  0.00 97.00      PROA   
ATOM    133  HA  PRO P   8     -10.977 -71.698 115.121  0.00 97.00      PROA   
ATOM    134  CB  PRO P   8     -12.278 -71.676 113.353  0.00 97.00      PROA   
ATOM    135  HB1 PRO P   8     -13.078 -71.950 114.071  0.00 97.00      PROA   
ATOM    136  HB2 PRO P   8     -12.311 -72.389 112.501  0.00 97.00      PROA   
ATOM    137  CG  PRO P   8     -12.501 -70.255 112.808  0.00 97.00      PROA   
ATOM    138  HG1 PRO P   8     -13.101 -70.257 111.878  0.00 97.00      PROA   
ATOM    139  HG2 PRO P   8     -13.024 -69.642 113.576  0.00 97.00      PROA   
ATOM    140  C   PRO P   8      -9.983 -72.753 113.519  0.00 97.00      PROA   
ATOM    141  O   PRO P   8      -9.789 -72.718 112.306  0.00 97.00      PROA   
ATOM    142  N   PRO P   9      -9.414 -73.707 114.259  0.00 97.00      PROA   
ATOM    143  CD  PRO P   9      -9.626 -73.857 115.703  0.00 97.00      PROA   
ATOM    144  HD1 PRO P   9     -10.708 -73.948 115.941  0.00 97.00      PROA   
ATOM    145  HD2 PRO P   9      -9.184 -72.980 116.227  0.00 97.00      PROA   
ATOM    146  CA  PRO P   9      -8.416 -74.650 113.744  0.00 97.00      PROA   
ATOM    147  HA  PRO P   9      -7.713 -74.145 113.097  0.00 97.00      PROA   
ATOM    148  CB  PRO P   9      -7.743 -75.147 115.038  0.00 97.00      PROA   
ATOM    149  HB1 PRO P   9      -6.976 -74.398 115.344  0.00 97.00      PROA   
ATOM    150  HB2 PRO P   9      -7.248 -76.133 114.952  0.00 97.00      PROA   
ATOM    151  CG  PRO P   9      -8.871 -75.133 116.073  0.00 97.00      PROA   
ATOM    152  HG1 PRO P   9      -9.527 -76.016 115.915  0.00 97.00      PROA   
ATOM    153  HG2 PRO P   9      -8.501 -75.132 117.117  0.00 97.00      PROA   
ATOM    154  C   PRO P   9      -9.046 -75.796 112.957  0.00 97.00      PROA   
ATOM    155  O   PRO P   9      -8.618 -76.939 113.103  0.00 97.00      PROA   
ATOM    156  N   TRP P  10     -10.055 -75.523 112.106  0.00 97.00      PROA   
ATOM    157  HN  TRP P  10     -10.309 -74.573 111.941  0.00 97.00      PROA   
ATOM    158  CA  TRP P  10     -10.908 -76.540 111.539  0.00 97.00      PROA   
ATOM    159  HA  TRP P  10     -10.602 -77.516 111.889  0.00 97.00      PROA   
ATOM    160  CB  TRP P  10     -12.386 -76.304 111.943  0.00 97.00      PROA   
ATOM    161  HB1 TRP P  10     -13.003 -77.165 111.612  0.00 97.00      PROA   
ATOM    162  HB2 TRP P  10     -12.760 -75.403 111.404  0.00 97.00      PROA   
ATOM    163  CG  TRP P  10     -12.616 -76.084 113.412  0.00 97.00      PROA   
ATOM    164  CD1 TRP P  10     -13.386 -75.076 113.934  0.00 97.00      PROA   
ATOM    165  HD1 TRP P  10     -13.911 -74.340 113.340  0.00 97.00      PROA   
ATOM    166  NE1 TRP P  10     -13.451 -75.197 115.296  0.00 97.00      PROA   
ATOM    167  HE1 TRP P  10     -14.072 -74.721 115.879  0.00 97.00      PROA   
ATOM    168  CE2 TRP P  10     -12.706 -76.267 115.697  0.00 97.00      PROA   
ATOM    169  CD2 TRP P  10     -12.146 -76.854 114.538  0.00 97.00      PROA   
ATOM    170  CE3 TRP P  10     -11.327 -77.977 114.675  0.00 97.00      PROA   
ATOM    171  HE3 TRP P  10     -10.857 -78.444 113.824  0.00 97.00      PROA   
ATOM    172  CZ3 TRP P  10     -11.108 -78.507 115.950  0.00 97.00      PROA   
ATOM    173  HZ3 TRP P  10     -10.480 -79.380 116.064  0.00 97.00      PROA   
ATOM    174  CZ2 TRP P  10     -12.485 -76.787 116.965  0.00 97.00      PROA   
ATOM    175  HZ2 TRP P  10     -12.918 -76.332 117.843  0.00 97.00      PROA   
ATOM    176  CH2 TRP P  10     -11.680 -77.922 117.076  0.00 97.00      PROA   
ATOM    177  HH2 TRP P  10     -11.486 -78.350 118.050  0.00 97.00      PROA   
ATOM    178  C   TRP P  10     -10.795 -76.541 110.034  0.00 97.00      PROA   
ATOM    179  O   TRP P  10     -11.229 -75.618 109.349  0.00 97.00      PROA   
ATOM    180  N   VAL P  11     -10.205 -77.620 109.474  0.00 97.00      PROA   
ATOM    181  HN  VAL P  11      -9.806 -78.333 110.050  0.00 97.00      PROA   
ATOM    182  CA  VAL P  11      -9.975 -77.754 108.047  0.00 97.00      PROA   
ATOM    183  HA  VAL P  11      -9.739 -76.775 107.653  0.00 97.00      PROA   
ATOM    184  CB  VAL P  11      -8.768 -78.661 107.805  0.00 97.00      PROA   
ATOM    185  HB  VAL P  11      -9.012 -79.706 108.104  0.00 97.00      PROA   
ATOM    186  CG1 VAL P  11      -8.369 -78.637 106.320  0.00 97.00      PROA   
ATOM    187 HG11 VAL P  11      -8.175 -77.597 105.983  0.00 97.00      PROA   
ATOM    188 HG12 VAL P  11      -9.175 -79.069 105.695  0.00 97.00      PROA   
ATOM    189 HG13 VAL P  11      -7.448 -79.236 106.157  0.00 97.00      PROA   
ATOM    190  CG2 VAL P  11      -7.571 -78.178 108.662  0.00 97.00      PROA   
ATOM    191 HG21 VAL P  11      -7.751 -78.319 109.747  0.00 97.00      PROA   
ATOM    192 HG22 VAL P  11      -7.364 -77.105 108.470  0.00 97.00      PROA   
ATOM    193 HG23 VAL P  11      -6.659 -78.756 108.399  0.00 97.00      PROA   
ATOM    194  C   VAL P  11     -11.246 -78.239 107.331  0.00 97.00      PROA   
ATOM    195  O   VAL P  11     -11.399 -78.098 106.119  0.00 97.00      PROA   
ATOM    196  N   SER P  12     -12.222 -78.764 108.103  0.00 97.00      PROA   
ATOM    197  HN  SER P  12     -12.068 -78.816 109.083  0.00 97.00      PROA   
ATOM    198  CA  SER P  12     -13.534 -79.196 107.649  0.00 97.00      PROA   
ATOM    199  HA  SER P  12     -13.643 -79.010 106.590  0.00 97.00      PROA   
ATOM    200  CB  SER P  12     -13.746 -80.723 107.899  0.00 97.00      PROA   
ATOM    201  HB1 SER P  12     -13.394 -80.981 108.920  0.00 97.00      PROA   
ATOM    202  HB2 SER P  12     -13.124 -81.288 107.170  0.00 97.00      PROA   
ATOM    203  OG  SER P  12     -15.098 -81.156 107.770  0.00 97.00      PROA   
ATOM    204  HG1 SER P  12     -15.284 -81.209 106.828  0.00 97.00      PROA   
ATOM    205  C   SER P  12     -14.557 -78.341 108.383  0.00 97.00      PROA   
ATOM    206  O   SER P  12     -14.529 -78.252 109.609  0.00 97.00      PROA   
ATOM    207  N   VAL P  13     -15.468 -77.654 107.640  0.00 97.00      PROA   
ATOM    208  HN  VAL P  13     -15.460 -77.722 106.643  0.00 97.00      PROA   
ATOM    209  CA  VAL P  13     -16.320 -76.624 108.223  0.00 97.00      PROA   
ATOM    210  HA  VAL P  13     -16.523 -76.897 109.249  0.00 97.00      PROA   
ATOM    211  CB  VAL P  13     -15.594 -75.271 108.204  0.00 97.00      PROA   
ATOM    212  HB  VAL P  13     -14.560 -75.449 108.588  0.00 97.00      PROA   
ATOM    213  CG1 VAL P  13     -15.465 -74.705 106.773  0.00 97.00      PROA   
ATOM    214 HG11 VAL P  13     -16.462 -74.449 106.356  0.00 97.00      PROA   
ATOM    215 HG12 VAL P  13     -14.972 -75.433 106.099  0.00 97.00      PROA   
ATOM    216 HG13 VAL P  13     -14.856 -73.776 106.787  0.00 97.00      PROA   
ATOM    217  CG2 VAL P  13     -16.256 -74.260 109.159  0.00 97.00      PROA   
ATOM    218 HG21 VAL P  13     -16.379 -74.692 110.174  0.00 97.00      PROA   
ATOM    219 HG22 VAL P  13     -17.248 -73.946 108.778  0.00 97.00      PROA   
ATOM    220 HG23 VAL P  13     -15.627 -73.348 109.240  0.00 97.00      PROA   
ATOM    221  C   VAL P  13     -17.672 -76.561 107.515  0.00 97.00      PROA   
ATOM    222  O   VAL P  13     -17.818 -77.006 106.383  0.00 97.00      PROA   
ATOM    223  N   PHE P  14     -18.732 -76.027 108.176  0.00 97.00      PROA   
ATOM    224  HN  PHE P  14     -18.652 -75.719 109.122  0.00 97.00      PROA   
ATOM    225  CA  PHE P  14     -20.022 -75.795 107.540  0.00 97.00      PROA   
ATOM    226  HA  PHE P  14     -20.212 -76.615 106.864  0.00 97.00      PROA   
ATOM    227  CB  PHE P  14     -21.197 -75.699 108.552  0.00 97.00      PROA   
ATOM    228  HB1 PHE P  14     -22.146 -75.412 108.051  0.00 97.00      PROA   
ATOM    229  HB2 PHE P  14     -20.967 -74.932 109.325  0.00 97.00      PROA   
ATOM    230  CG  PHE P  14     -21.477 -77.016 109.220  0.00 97.00      PROA   
ATOM    231  CD1 PHE P  14     -21.811 -78.153 108.461  0.00 97.00      PROA   
ATOM    232  HD1 PHE P  14     -21.802 -78.100 107.383  0.00 97.00      PROA   
ATOM    233  CE1 PHE P  14     -22.188 -79.345 109.092  0.00 97.00      PROA   
ATOM    234  HE1 PHE P  14     -22.452 -80.210 108.502  0.00 97.00      PROA   
ATOM    235  CZ  PHE P  14     -22.221 -79.416 110.490  0.00 97.00      PROA   
ATOM    236  HZ  PHE P  14     -22.514 -80.333 110.979  0.00 97.00      PROA   
ATOM    237  CD2 PHE P  14     -21.524 -77.099 110.621  0.00 97.00      PROA   
ATOM    238  HD2 PHE P  14     -21.303 -76.224 111.213  0.00 97.00      PROA   
ATOM    239  CE2 PHE P  14     -21.874 -78.296 111.255  0.00 97.00      PROA   
ATOM    240  HE2 PHE P  14     -21.879 -78.346 112.334  0.00 97.00      PROA   
ATOM    241  C   PHE P  14     -20.074 -74.525 106.709  0.00 97.00      PROA   
ATOM    242  O   PHE P  14     -19.313 -73.583 106.912  0.00 97.00      PROA   
ATOM    243  N   GLN P  15     -21.047 -74.461 105.766  0.00 97.00      PROA   
ATOM    244  HN  GLN P  15     -21.522 -75.293 105.481  0.00 97.00      PROA   
ATOM    245  CA  GLN P  15     -21.541 -73.221 105.184  0.00 97.00      PROA   
ATOM    246  HA  GLN P  15     -20.715 -72.761 104.660  0.00 97.00      PROA   
ATOM    247  CB  GLN P  15     -22.698 -73.479 104.177  0.00 97.00      PROA   
ATOM    248  HB1 GLN P  15     -22.274 -74.048 103.317  0.00 97.00      PROA   
ATOM    249  HB2 GLN P  15     -23.048 -72.506 103.770  0.00 97.00      PROA   
ATOM    250  CG  GLN P  15     -23.871 -74.303 104.778  0.00 97.00      PROA   
ATOM    251  HG1 GLN P  15     -23.755 -74.389 105.878  0.00 97.00      PROA   
ATOM    252  HG2 GLN P  15     -23.849 -75.336 104.375  0.00 97.00      PROA   
ATOM    253  CD  GLN P  15     -25.246 -73.686 104.466  0.00 97.00      PROA   
ATOM    254  OE1 GLN P  15     -25.684 -73.636 103.312  0.00 97.00      PROA   
ATOM    255  NE2 GLN P  15     -25.949 -73.204 105.531  0.00 97.00      PROA   
ATOM    256 HE21 GLN P  15     -25.570 -73.277 106.453  0.00 97.00      PROA   
ATOM    257 HE22 GLN P  15     -26.811 -72.728 105.364  0.00 97.00      PROA   
ATOM    258  C   GLN P  15     -22.041 -72.231 106.240  0.00 97.00      PROA   
ATOM    259  O   GLN P  15     -22.561 -72.642 107.275  0.00 97.00      PROA   
ATOM    260  N   GLU P  16     -21.854 -70.906 106.000  0.00 97.00      PROA   
ATOM    261  HN  GLU P  16     -21.396 -70.635 105.153  0.00 97.00      PROA   
ATOM    262  CA  GLU P  16     -22.291 -69.791 106.836  0.00 97.00      PROA   
ATOM    263  HA  GLU P  16     -22.310 -68.942 106.169  0.00 97.00      PROA   
ATOM    264  CB  GLU P  16     -23.750 -69.911 107.397  0.00 97.00      PROA   
ATOM    265  HB1 GLU P  16     -23.774 -70.766 108.104  0.00 97.00      PROA   
ATOM    266  HB2 GLU P  16     -24.438 -70.148 106.555  0.00 97.00      PROA   
ATOM    267  CG  GLU P  16     -24.292 -68.665 108.141  0.00 97.00      PROA   
ATOM    268  HG1 GLU P  16     -24.567 -67.880 107.406  0.00 97.00      PROA   
ATOM    269  HG2 GLU P  16     -23.519 -68.240 108.812  0.00 97.00      PROA   
ATOM    270  CD  GLU P  16     -25.514 -68.947 109.027  0.00 97.00      PROA   
ATOM    271  OE1 GLU P  16     -26.006 -70.103 109.089  0.00 97.00      PROA   
ATOM    272  OE2 GLU P  16     -25.959 -67.974 109.694  0.00 97.00      PROA   
ATOM    273  C   GLU P  16     -21.268 -69.429 107.913  0.00 97.00      PROA   
ATOM    274  O   GLU P  16     -21.107 -68.259 108.252  0.00 97.00      PROA   
ATOM    275  N   GLU P  17     -20.519 -70.414 108.458  0.00 97.00      PROA   
ATOM    276  HN  GLU P  17     -20.684 -71.359 108.186  0.00 97.00      PROA   
ATOM    277  CA  GLU P  17     -19.481 -70.234 109.466  0.00 97.00      PROA   
ATOM    278  HA  GLU P  17     -19.955 -69.762 110.316  0.00 97.00      PROA   
ATOM    279  CB  GLU P  17     -18.970 -71.619 109.947  0.00 97.00      PROA   
ATOM    280  HB1 GLU P  17     -18.665 -72.179 109.032  0.00 97.00      PROA   
ATOM    281  HB2 GLU P  17     -19.829 -72.172 110.389  0.00 97.00      PROA   
ATOM    282  CG  GLU P  17     -17.779 -71.644 110.936  0.00 97.00      PROA   
ATOM    283  HG1 GLU P  17     -16.898 -71.113 110.524  0.00 97.00      PROA   
ATOM    284  HG2 GLU P  17     -17.481 -72.702 111.101  0.00 97.00      PROA   
ATOM    285  CD  GLU P  17     -18.125 -71.052 112.305  0.00 97.00      PROA   
ATOM    286  OE1 GLU P  17     -18.429 -69.834 112.387  0.00 97.00      PROA   
ATOM    287  OE2 GLU P  17     -18.069 -71.819 113.303  0.00 97.00      PROA   
ATOM    288  C   GLU P  17     -18.326 -69.318 109.054  0.00 97.00      PROA   
ATOM    289  O   GLU P  17     -17.935 -69.259 107.894  0.00 97.00      PROA   
ATOM    290  N   SER P  18     -17.753 -68.560 110.018  0.00 97.00      PROA   
ATOM    291  HN  SER P  18     -18.018 -68.723 110.969  0.00 97.00      PROA   
ATOM    292  CA  SER P  18     -16.715 -67.573 109.776  0.00 97.00      PROA   
ATOM    293  HA  SER P  18     -16.778 -67.251 108.747  0.00 97.00      PROA   
ATOM    294  CB  SER P  18     -16.867 -66.323 110.682  0.00 97.00      PROA   
ATOM    295  HB1 SER P  18     -16.744 -66.614 111.749  0.00 97.00      PROA   
ATOM    296  HB2 SER P  18     -17.893 -65.916 110.558  0.00 97.00      PROA   
ATOM    297  OG  SER P  18     -15.924 -65.301 110.354  0.00 97.00      PROA   
ATOM    298  HG1 SER P  18     -16.120 -65.031 109.453  0.00 97.00      PROA   
ATOM    299  C   SER P  18     -15.346 -68.177 110.007  0.00 97.00      PROA   
ATOM    300  O   SER P  18     -15.072 -68.771 111.047  0.00 97.00      PROA   
ATOM    301  N   VAL P  19     -14.433 -68.021 109.025  0.00 97.00      PROA   
ATOM    302  HN  VAL P  19     -14.657 -67.511 108.197  0.00 97.00      PROA   
ATOM    303  CA  VAL P  19     -13.107 -68.593 109.134  0.00 97.00      PROA   
ATOM    304  HA  VAL P  19     -12.844 -68.645 110.180  0.00 97.00      PROA   
ATOM    305  CB  VAL P  19     -13.051 -70.028 108.590  0.00 97.00      PROA   
ATOM    306  HB  VAL P  19     -13.699 -70.652 109.253  0.00 97.00      PROA   
ATOM    307  CG1 VAL P  19     -13.639 -70.125 107.167  0.00 97.00      PROA   
ATOM    308 HG11 VAL P  19     -13.037 -69.516 106.466  0.00 97.00      PROA   
ATOM    309 HG12 VAL P  19     -14.692 -69.779 107.133  0.00 97.00      PROA   
ATOM    310 HG13 VAL P  19     -13.614 -71.178 106.814  0.00 97.00      PROA   
ATOM    311  CG2 VAL P  19     -11.623 -70.611 108.642  0.00 97.00      PROA   
ATOM    312 HG21 VAL P  19     -11.213 -70.564 109.668  0.00 97.00      PROA   
ATOM    313 HG22 VAL P  19     -10.948 -70.061 107.955  0.00 97.00      PROA   
ATOM    314 HG23 VAL P  19     -11.643 -71.675 108.324  0.00 97.00      PROA   
ATOM    315  C   VAL P  19     -12.088 -67.653 108.528  0.00 97.00      PROA   
ATOM    316  O   VAL P  19     -12.213 -67.218 107.391  0.00 97.00      PROA   
ATOM    317  N   THR P  20     -11.024 -67.296 109.288  0.00 97.00      PROA   
ATOM    318  HN  THR P  20     -10.926 -67.635 110.220  0.00 97.00      PROA   
ATOM    319  CA  THR P  20      -9.970 -66.430 108.783  0.00 97.00      PROA   
ATOM    320  HA  THR P  20     -10.128 -66.279 107.729  0.00 97.00      PROA   
ATOM    321  CB  THR P  20      -9.945 -65.032 109.411  0.00 97.00      PROA   
ATOM    322  HB  THR P  20     -10.997 -64.660 109.414  0.00 97.00      PROA   
ATOM    323  OG1 THR P  20      -9.206 -64.093 108.635  0.00 97.00      PROA   
ATOM    324  HG1 THR P  20      -8.271 -64.303 108.716  0.00 97.00      PROA   
ATOM    325  CG2 THR P  20      -9.434 -65.002 110.858  0.00 97.00      PROA   
ATOM    326 HG21 THR P  20      -8.398 -65.392 110.928  0.00 97.00      PROA   
ATOM    327 HG22 THR P  20     -10.094 -65.606 111.510  0.00 97.00      PROA   
ATOM    328 HG23 THR P  20      -9.433 -63.958 111.240  0.00 97.00      PROA   
ATOM    329  C   THR P  20      -8.676 -67.192 108.909  0.00 97.00      PROA   
ATOM    330  O   THR P  20      -8.422 -67.865 109.901  0.00 97.00      PROA   
ATOM    331  N   LEU P  21      -7.851 -67.148 107.844  0.00 97.00      PROA   
ATOM    332  HN  LEU P  21      -8.103 -66.595 107.051  0.00 97.00      PROA   
ATOM    333  CA  LEU P  21      -6.686 -67.986 107.685  0.00 97.00      PROA   
ATOM    334  HA  LEU P  21      -6.563 -68.621 108.549  0.00 97.00      PROA   
ATOM    335  CB  LEU P  21      -6.775 -68.875 106.413  0.00 97.00      PROA   
ATOM    336  HB1 LEU P  21      -5.854 -69.497 106.373  0.00 97.00      PROA   
ATOM    337  HB2 LEU P  21      -6.796 -68.244 105.498  0.00 97.00      PROA   
ATOM    338  CG  LEU P  21      -7.990 -69.842 106.341  0.00 97.00      PROA   
ATOM    339  HG  LEU P  21      -8.237 -70.173 107.377  0.00 97.00      PROA   
ATOM    340  CD1 LEU P  21      -9.247 -69.208 105.709  0.00 97.00      PROA   
ATOM    341 HD11 LEU P  21      -9.023 -68.879 104.673  0.00 97.00      PROA   
ATOM    342 HD12 LEU P  21      -9.608 -68.336 106.287  0.00 97.00      PROA   
ATOM    343 HD13 LEU P  21     -10.068 -69.955 105.662  0.00 97.00      PROA   
ATOM    344  CD2 LEU P  21      -7.620 -71.095 105.524  0.00 97.00      PROA   
ATOM    345 HD21 LEU P  21      -6.751 -71.617 105.974  0.00 97.00      PROA   
ATOM    346 HD22 LEU P  21      -7.357 -70.803 104.486  0.00 97.00      PROA   
ATOM    347 HD23 LEU P  21      -8.477 -71.800 105.485  0.00 97.00      PROA   
ATOM    348  C   LEU P  21      -5.476 -67.086 107.580  0.00 97.00      PROA   
ATOM    349  O   LEU P  21      -5.417 -66.224 106.716  0.00 97.00      PROA   
ATOM    350  N   HSD P  22      -4.471 -67.258 108.466  0.00 97.00      PROA   
ATOM    351  HN  HSD P  22      -4.526 -67.989 109.145  0.00 97.00      PROA   
ATOM    352  CA  HSD P  22      -3.351 -66.347 108.609  0.00 97.00      PROA   
ATOM    353  HA  HSD P  22      -3.543 -65.442 108.051  0.00 97.00      PROA   
ATOM    354  CB  HSD P  22      -3.119 -65.961 110.092  0.00 97.00      PROA   
ATOM    355  HB1 HSD P  22      -2.188 -65.362 110.189  0.00 97.00      PROA   
ATOM    356  HB2 HSD P  22      -3.007 -66.874 110.716  0.00 97.00      PROA   
ATOM    357  ND1 HSD P  22      -5.363 -65.590 111.267  0.00 97.00      PROA   
ATOM    358  HD1 HSD P  22      -5.585 -66.553 111.429  0.00 97.00      PROA   
ATOM    359  CG  HSD P  22      -4.230 -65.113 110.639  0.00 97.00      PROA   
ATOM    360  CE1 HSD P  22      -6.065 -64.506 111.679  0.00 97.00      PROA   
ATOM    361  HE1 HSD P  22      -7.006 -64.577 112.218  0.00 97.00      PROA   
ATOM    362  NE2 HSD P  22      -5.461 -63.374 111.378  0.00 97.00      PROA   
ATOM    363  CD2 HSD P  22      -4.296 -63.759 110.739  0.00 97.00      PROA   
ATOM    364  HD2 HSD P  22      -3.583 -63.012 110.413  0.00 97.00      PROA   
ATOM    365  C   HSD P  22      -2.059 -66.947 108.104  0.00 97.00      PROA   
ATOM    366  O   HSD P  22      -1.682 -68.046 108.490  0.00 97.00      PROA   
ATOM    367  N   CYS P  23      -1.323 -66.206 107.246  0.00 97.00      PROA   
ATOM    368  HN  CYS P  23      -1.685 -65.338 106.905  0.00 97.00      PROA   
ATOM    369  CA  CYS P  23      -0.004 -66.577 106.770  0.00 97.00      PROA   
ATOM    370  HA  CYS P  23       0.150 -67.638 106.910  0.00 97.00      PROA   
ATOM    371  CB  CYS P  23       0.179 -66.247 105.274  0.00 97.00      PROA   
ATOM    372  HB1 CYS P  23       1.231 -66.426 104.980  0.00 97.00      PROA   
ATOM    373  HB2 CYS P  23      -0.072 -65.181 105.087  0.00 97.00      PROA   
ATOM    374  SG  CYS P  23      -0.874 -67.303 104.261  0.00 97.00      PROA   
ATOM    375  C   CYS P  23       1.067 -65.845 107.546  0.00 97.00      PROA   
ATOM    376  O   CYS P  23       1.350 -64.672 107.318  0.00 97.00      PROA   
ATOM    377  N   GLU P  24       1.717 -66.555 108.487  0.00 97.00      PROA   
ATOM    378  HN  GLU P  24       1.508 -67.518 108.640  0.00 97.00      PROA   
ATOM    379  CA  GLU P  24       2.660 -65.974 109.413  0.00 97.00      PROA   
ATOM    380  HA  GLU P  24       2.442 -64.921 109.540  0.00 97.00      PROA   
ATOM    381  CB  GLU P  24       2.546 -66.668 110.792  0.00 97.00      PROA   
ATOM    382  HB1 GLU P  24       1.468 -66.638 111.075  0.00 97.00      PROA   
ATOM    383  HB2 GLU P  24       3.105 -66.088 111.559  0.00 97.00      PROA   
ATOM    384  CG  GLU P  24       3.055 -68.124 110.785  0.00 97.00      PROA   
ATOM    385  HG1 GLU P  24       4.159 -68.160 110.671  0.00 97.00      PROA   
ATOM    386  HG2 GLU P  24       2.592 -68.687 109.946  0.00 97.00      PROA   
ATOM    387  CD  GLU P  24       2.707 -68.839 112.073  0.00 97.00      PROA   
ATOM    388  OE1 GLU P  24       3.534 -69.685 112.511  0.00 97.00      PROA   
ATOM    389  OE2 GLU P  24       1.599 -68.580 112.614  0.00 97.00      PROA   
ATOM    390  C   GLU P  24       4.081 -66.114 108.919  0.00 97.00      PROA   
ATOM    391  O   GLU P  24       4.399 -66.918 108.043  0.00 97.00      PROA   
ATOM    392  N   VAL P  25       4.976 -65.312 109.534  0.00 97.00      PROA   
ATOM    393  HN  VAL P  25       4.668 -64.617 110.178  0.00 97.00      PROA   
ATOM    394  CA  VAL P  25       6.403 -65.527 109.539  0.00 97.00      PROA   
ATOM    395  HA  VAL P  25       6.603 -66.582 109.423  0.00 97.00      PROA   
ATOM    396  CB  VAL P  25       7.187 -64.706 108.508  0.00 97.00      PROA   
ATOM    397  HB  VAL P  25       7.063 -63.616 108.709  0.00 97.00      PROA   
ATOM    398  CG1 VAL P  25       8.683 -65.071 108.593  0.00 97.00      PROA   
ATOM    399 HG11 VAL P  25       8.834 -66.134 108.310  0.00 97.00      PROA   
ATOM    400 HG12 VAL P  25       9.086 -64.917 109.613  0.00 97.00      PROA   
ATOM    401 HG13 VAL P  25       9.261 -64.434 107.891  0.00 97.00      PROA   
ATOM    402  CG2 VAL P  25       6.666 -64.976 107.080  0.00 97.00      PROA   
ATOM    403 HG21 VAL P  25       5.620 -64.628 106.963  0.00 97.00      PROA   
ATOM    404 HG22 VAL P  25       6.706 -66.063 106.855  0.00 97.00      PROA   
ATOM    405 HG23 VAL P  25       7.293 -64.442 106.333  0.00 97.00      PROA   
ATOM    406  C   VAL P  25       6.755 -65.032 110.933  0.00 97.00      PROA   
ATOM    407  O   VAL P  25       6.229 -63.975 111.279  0.00 97.00      PROA   
ATOM    408  N   PRO P  26       7.580 -65.660 111.782  0.00 97.00      PROA   
ATOM    409  CD  PRO P  26       7.796 -67.115 111.723  0.00 97.00      PROA   
ATOM    410  HD1 PRO P  26       8.762 -67.310 111.209  0.00 97.00      PROA   
ATOM    411  HD2 PRO P  26       6.972 -67.658 111.208  0.00 97.00      PROA   
ATOM    412  CA  PRO P  26       7.853 -65.140 113.131  0.00 97.00      PROA   
ATOM    413  HA  PRO P  26       6.912 -64.882 113.599  0.00 97.00      PROA   
ATOM    414  CB  PRO P  26       8.512 -66.331 113.848  0.00 97.00      PROA   
ATOM    415  HB1 PRO P  26       8.334 -66.304 114.942  0.00 97.00      PROA   
ATOM    416  HB2 PRO P  26       9.608 -66.364 113.657  0.00 97.00      PROA   
ATOM    417  CG  PRO P  26       7.870 -67.550 113.186  0.00 97.00      PROA   
ATOM    418  HG1 PRO P  26       8.451 -68.481 113.333  0.00 97.00      PROA   
ATOM    419  HG2 PRO P  26       6.840 -67.691 113.585  0.00 97.00      PROA   
ATOM    420  C   PRO P  26       8.761 -63.912 113.207  0.00 97.00      PROA   
ATOM    421  O   PRO P  26       9.536 -63.800 114.156  0.00 97.00      PROA   
ATOM    422  N   HSD P  27       8.648 -62.953 112.266  0.00 97.00      PROA   
ATOM    423  HN  HSD P  27       7.937 -63.048 111.574  0.00 97.00      PROA   
ATOM    424  CA  HSD P  27       9.381 -61.706 112.285  0.00 97.00      PROA   
ATOM    425  HA  HSD P  27      10.131 -61.719 113.065  0.00 97.00      PROA   
ATOM    426  CB  HSD P  27      10.066 -61.370 110.934  0.00 97.00      PROA   
ATOM    427  HB1 HSD P  27      10.403 -60.310 110.933  0.00 97.00      PROA   
ATOM    428  HB2 HSD P  27       9.341 -61.492 110.099  0.00 97.00      PROA   
ATOM    429  ND1 HSD P  27      11.305 -63.370 109.938  0.00 97.00      PROA   
ATOM    430  HD1 HSD P  27      10.502 -63.853 109.588  0.00 97.00      PROA   
ATOM    431  CG  HSD P  27      11.297 -62.194 110.659  0.00 97.00      PROA   
ATOM    432  CE1 HSD P  27      12.605 -63.712 109.754  0.00 97.00      PROA   
ATOM    433  HE1 HSD P  27      12.916 -64.602 109.209  0.00 97.00      PROA   
ATOM    434  NE2 HSD P  27      13.430 -62.835 110.290  0.00 97.00      PROA   
ATOM    435  CD2 HSD P  27      12.607 -61.875 110.851  0.00 97.00      PROA   
ATOM    436  HD2 HSD P  27      13.046 -61.010 111.332  0.00 97.00      PROA   
ATOM    437  C   HSD P  27       8.394 -60.611 112.588  0.00 97.00      PROA   
ATOM    438  O   HSD P  27       7.409 -60.441 111.876  0.00 97.00      PROA   
ATOM    439  N   LEU P  28       8.637 -59.829 113.663  0.00 97.00      PROA   
ATOM    440  HN  LEU P  28       9.380 -60.045 114.294  0.00 97.00      PROA   
ATOM    441  CA  LEU P  28       7.823 -58.681 114.020  0.00 97.00      PROA   
ATOM    442  HA  LEU P  28       6.814 -59.052 114.135  0.00 97.00      PROA   
ATOM    443  CB  LEU P  28       8.251 -58.074 115.383  0.00 97.00      PROA   
ATOM    444  HB1 LEU P  28       7.542 -57.262 115.657  0.00 97.00      PROA   
ATOM    445  HB2 LEU P  28       9.265 -57.629 115.297  0.00 97.00      PROA   
ATOM    446  CG  LEU P  28       8.284 -59.079 116.565  0.00 97.00      PROA   
ATOM    447  HG  LEU P  28       9.019 -59.885 116.332  0.00 97.00      PROA   
ATOM    448  CD1 LEU P  28       8.770 -58.383 117.851  0.00 97.00      PROA   
ATOM    449 HD11 LEU P  28       8.064 -57.576 118.138  0.00 97.00      PROA   
ATOM    450 HD12 LEU P  28       9.776 -57.939 117.699  0.00 97.00      PROA   
ATOM    451 HD13 LEU P  28       8.827 -59.114 118.685  0.00 97.00      PROA   
ATOM    452  CD2 LEU P  28       6.918 -59.747 116.808  0.00 97.00      PROA   
ATOM    453 HD21 LEU P  28       6.600 -60.336 115.923  0.00 97.00      PROA   
ATOM    454 HD22 LEU P  28       6.147 -58.975 117.018  0.00 97.00      PROA   
ATOM    455 HD23 LEU P  28       6.976 -60.433 117.679  0.00 97.00      PROA   
ATOM    456  C   LEU P  28       7.727 -57.589 112.948  0.00 97.00      PROA   
ATOM    457  O   LEU P  28       6.599 -57.169 112.690  0.00 97.00      PROA   
ATOM    458  N   PRO P  29       8.753 -57.105 112.237  0.00 97.00      PROA   
ATOM    459  CD  PRO P  29      10.171 -57.204 112.615  0.00 97.00      PROA   
ATOM    460  HD1 PRO P  29      10.484 -58.253 112.791  0.00 97.00      PROA   
ATOM    461  HD2 PRO P  29      10.344 -56.593 113.529  0.00 97.00      PROA   
ATOM    462  CA  PRO P  29       8.565 -56.292 111.033  0.00 97.00      PROA   
ATOM    463  HA  PRO P  29       7.762 -55.580 111.168  0.00 97.00      PROA   
ATOM    464  CB  PRO P  29       9.928 -55.586 110.892  0.00 97.00      PROA   
ATOM    465  HB1 PRO P  29       9.934 -54.694 111.560  0.00 97.00      PROA   
ATOM    466  HB2 PRO P  29      10.166 -55.245 109.867  0.00 97.00      PROA   
ATOM    467  CG  PRO P  29      10.932 -56.604 111.433  0.00 97.00      PROA   
ATOM    468  HG1 PRO P  29      11.115 -57.388 110.665  0.00 97.00      PROA   
ATOM    469  HG2 PRO P  29      11.896 -56.145 111.729  0.00 97.00      PROA   
ATOM    470  C   PRO P  29       8.240 -57.148 109.806  0.00 97.00      PROA   
ATOM    471  O   PRO P  29       8.721 -56.826 108.722  0.00 97.00      PROA   
ATOM    472  N   GLY P  30       7.415 -58.218 109.930  0.00 97.00      PROA   
ATOM    473  HN  GLY P  30       7.025 -58.425 110.825  0.00 97.00      PROA   
ATOM    474  CA  GLY P  30       7.131 -59.182 108.873  0.00 97.00      PROA   
ATOM    475  HA1 GLY P  30       6.696 -60.046 109.356  0.00 97.00      PROA   
ATOM    476  HA2 GLY P  30       8.052 -59.420 108.360  0.00 97.00      PROA   
ATOM    477  C   GLY P  30       6.130 -58.693 107.856  0.00 97.00      PROA   
ATOM    478  O   GLY P  30       5.055 -59.267 107.715  0.00 97.00      PROA   
ATOM    479  N   SER P  31       6.514 -57.623 107.122  0.00 97.00      PROA   
ATOM    480  HN  SER P  31       7.410 -57.259 107.373  0.00 97.00      PROA   
ATOM    481  CA  SER P  31       5.814 -56.818 106.121  0.00 97.00      PROA   
ATOM    482  HA  SER P  31       5.439 -55.965 106.666  0.00 97.00      PROA   
ATOM    483  CB  SER P  31       6.815 -56.289 105.050  0.00 97.00      PROA   
ATOM    484  HB1 SER P  31       7.241 -57.156 104.497  0.00 97.00      PROA   
ATOM    485  HB2 SER P  31       7.654 -55.770 105.562  0.00 97.00      PROA   
ATOM    486  OG  SER P  31       6.226 -55.399 104.099  0.00 97.00      PROA   
ATOM    487  HG1 SER P  31       6.443 -54.503 104.369  0.00 97.00      PROA   
ATOM    488  C   SER P  31       4.616 -57.436 105.420  0.00 97.00      PROA   
ATOM    489  O   SER P  31       4.654 -58.578 104.988  0.00 97.00      PROA   
ATOM    490  N   SER P  32       3.518 -56.659 105.279  0.00 97.00      PROA   
ATOM    491  HN  SER P  32       3.541 -55.700 105.552  0.00 97.00      PROA   
ATOM    492  CA  SER P  32       2.213 -57.117 104.840  0.00 97.00      PROA   
ATOM    493  HA  SER P  32       2.046 -58.094 105.270  0.00 97.00      PROA   
ATOM    494  CB  SER P  32       1.109 -56.169 105.378  0.00 97.00      PROA   
ATOM    495  HB1 SER P  32       1.101 -56.242 106.488  0.00 97.00      PROA   
ATOM    496  HB2 SER P  32       0.098 -56.453 105.018  0.00 97.00      PROA   
ATOM    497  OG  SER P  32       1.382 -54.810 105.039  0.00 97.00      PROA   
ATOM    498  HG1 SER P  32       1.250 -54.738 104.089  0.00 97.00      PROA   
ATOM    499  C   SER P  32       2.063 -57.267 103.333  0.00 97.00      PROA   
ATOM    500  O   SER P  32       1.160 -56.695 102.725  0.00 97.00      PROA   
ATOM    501  N   SER P  33       2.930 -58.088 102.703  0.00 97.00      PROA   
ATOM    502  HN  SER P  33       3.690 -58.476 103.220  0.00 97.00      PROA   
ATOM    503  CA  SER P  33       2.840 -58.456 101.303  0.00 97.00      PROA   
ATOM    504  HA  SER P  33       1.965 -58.001 100.859  0.00 97.00      PROA   
ATOM    505  CB  SER P  33       4.102 -58.027 100.505  0.00 97.00      PROA   
ATOM    506  HB1 SER P  33       5.003 -58.519 100.930  0.00 97.00      PROA   
ATOM    507  HB2 SER P  33       4.236 -56.927 100.611  0.00 97.00      PROA   
ATOM    508  OG  SER P  33       4.010 -58.347  99.116  0.00 97.00      PROA   
ATOM    509  HG1 SER P  33       3.479 -57.664  98.698  0.00 97.00      PROA   
ATOM    510  C   SER P  33       2.670 -59.959 101.246  0.00 97.00      PROA   
ATOM    511  O   SER P  33       3.377 -60.702 101.921  0.00 97.00      PROA   
ATOM    512  N   THR P  34       1.689 -60.445 100.447  0.00 97.00      PROA   
ATOM    513  HN  THR P  34       1.143 -59.836  99.878  0.00 97.00      PROA   
ATOM    514  CA  THR P  34       1.338 -61.854 100.412  0.00 97.00      PROA   
ATOM    515  HA  THR P  34       2.218 -62.447 100.621  0.00 97.00      PROA   
ATOM    516  CB  THR P  34       0.203 -62.241 101.364  0.00 97.00      PROA   
ATOM    517  HB  THR P  34      -0.776 -61.837 101.018  0.00 97.00      PROA   
ATOM    518  OG1 THR P  34       0.425 -61.682 102.646  0.00 97.00      PROA   
ATOM    519  HG1 THR P  34       0.166 -60.763 102.559  0.00 97.00      PROA   
ATOM    520  CG2 THR P  34       0.087 -63.771 101.505  0.00 97.00      PROA   
ATOM    521 HG21 THR P  34       1.087 -64.230 101.647  0.00 97.00      PROA   
ATOM    522 HG22 THR P  34      -0.380 -64.214 100.604  0.00 97.00      PROA   
ATOM    523 HG23 THR P  34      -0.554 -64.033 102.374  0.00 97.00      PROA   
ATOM    524  C   THR P  34       0.864 -62.182  99.027  0.00 97.00      PROA   
ATOM    525  O   THR P  34       0.158 -61.400  98.398  0.00 97.00      PROA   
ATOM    526  N   GLN P  35       1.209 -63.391  98.538  0.00 97.00      PROA   
ATOM    527  HN  GLN P  35       1.898 -63.953  98.991  0.00 97.00      PROA   
ATOM    528  CA  GLN P  35       0.558 -63.983  97.395  0.00 97.00      PROA   
ATOM    529  HA  GLN P  35      -0.145 -63.294  96.947  0.00 97.00      PROA   
ATOM    530  CB  GLN P  35       1.586 -64.455  96.336  0.00 97.00      PROA   
ATOM    531  HB1 GLN P  35       1.036 -64.812  95.437  0.00 97.00      PROA   
ATOM    532  HB2 GLN P  35       2.167 -65.312  96.745  0.00 97.00      PROA   
ATOM    533  CG  GLN P  35       2.583 -63.344  95.942  0.00 97.00      PROA   
ATOM    534  HG1 GLN P  35       3.180 -63.031  96.827  0.00 97.00      PROA   
ATOM    535  HG2 GLN P  35       2.039 -62.457  95.558  0.00 97.00      PROA   
ATOM    536  CD  GLN P  35       3.578 -63.863  94.906  0.00 97.00      PROA   
ATOM    537  OE1 GLN P  35       4.408 -64.714  95.222  0.00 97.00      PROA   
ATOM    538  NE2 GLN P  35       3.521 -63.337  93.654  0.00 97.00      PROA   
ATOM    539 HE21 GLN P  35       4.190 -63.652  92.982  0.00 97.00      PROA   
ATOM    540 HE22 GLN P  35       2.847 -62.633  93.441  0.00 97.00      PROA   
ATOM    541  C   GLN P  35      -0.195 -65.173  97.940  0.00 97.00      PROA   
ATOM    542  O   GLN P  35       0.394 -66.032  98.581  0.00 97.00      PROA   
ATOM    543  N   TRP P  36      -1.526 -65.241  97.713  0.00 97.00      PROA   
ATOM    544  HN  TRP P  36      -1.989 -64.507  97.222  0.00 97.00      PROA   
ATOM    545  CA  TRP P  36      -2.372 -66.350  98.119  0.00 97.00      PROA   
ATOM    546  HA  TRP P  36      -1.828 -67.018  98.773  0.00 97.00      PROA   
ATOM    547  CB  TRP P  36      -3.671 -65.885  98.829  0.00 97.00      PROA   
ATOM    548  HB1 TRP P  36      -4.435 -66.690  98.795  0.00 97.00      PROA   
ATOM    549  HB2 TRP P  36      -4.084 -65.019  98.262  0.00 97.00      PROA   
ATOM    550  CG  TRP P  36      -3.529 -65.496 100.266  0.00 97.00      PROA   
ATOM    551  CD1 TRP P  36      -3.286 -64.244 100.759  0.00 97.00      PROA   
ATOM    552  HD1 TRP P  36      -3.005 -63.398 100.159  0.00 97.00      PROA   
ATOM    553  NE1 TRP P  36      -3.398 -64.249 102.121  0.00 97.00      PROA   
ATOM    554  HE1 TRP P  36      -3.322 -63.463 102.699  0.00 97.00      PROA   
ATOM    555  CE2 TRP P  36      -3.693 -65.507 102.550  0.00 97.00      PROA   
ATOM    556  CD2 TRP P  36      -3.774 -66.336 101.407  0.00 97.00      PROA   
ATOM    557  CE3 TRP P  36      -4.065 -67.693 101.560  0.00 97.00      PROA   
ATOM    558  HE3 TRP P  36      -4.121 -68.356 100.709  0.00 97.00      PROA   
ATOM    559  CZ3 TRP P  36      -4.265 -68.193 102.849  0.00 97.00      PROA   
ATOM    560  HZ3 TRP P  36      -4.468 -69.246 102.992  0.00 97.00      PROA   
ATOM    561  CZ2 TRP P  36      -3.912 -65.999 103.827  0.00 97.00      PROA   
ATOM    562  HZ2 TRP P  36      -3.850 -65.362 104.696  0.00 97.00      PROA   
ATOM    563  CH2 TRP P  36      -4.200 -67.358 103.960  0.00 97.00      PROA   
ATOM    564  HH2 TRP P  36      -4.341 -67.778 104.945  0.00 97.00      PROA   
ATOM    565  C   TRP P  36      -2.762 -67.134  96.892  0.00 97.00      PROA   
ATOM    566  O   TRP P  36      -2.876 -66.574  95.809  0.00 97.00      PROA   
ATOM    567  N   PHE P  37      -2.960 -68.465  97.031  0.00 97.00      PROA   
ATOM    568  HN  PHE P  37      -2.793 -68.909  97.910  0.00 97.00      PROA   
ATOM    569  CA  PHE P  37      -3.276 -69.346  95.926  0.00 97.00      PROA   
ATOM    570  HA  PHE P  37      -3.638 -68.760  95.095  0.00 97.00      PROA   
ATOM    571  CB  PHE P  37      -2.067 -70.216  95.468  0.00 97.00      PROA   
ATOM    572  HB1 PHE P  37      -2.328 -70.783  94.548  0.00 97.00      PROA   
ATOM    573  HB2 PHE P  37      -1.789 -70.941  96.262  0.00 97.00      PROA   
ATOM    574  CG  PHE P  37      -0.849 -69.368  95.180  0.00 97.00      PROA   
ATOM    575  CD1 PHE P  37      -0.568 -68.943  93.870  0.00 97.00      PROA   
ATOM    576  HD1 PHE P  37      -1.233 -69.217  93.065  0.00 97.00      PROA   
ATOM    577  CE1 PHE P  37       0.558 -68.154  93.599  0.00 97.00      PROA   
ATOM    578  HE1 PHE P  37       0.756 -67.827  92.589  0.00 97.00      PROA   
ATOM    579  CZ  PHE P  37       1.418 -67.780  94.640  0.00 97.00      PROA   
ATOM    580  HZ  PHE P  37       2.277 -67.157  94.435  0.00 97.00      PROA   
ATOM    581  CD2 PHE P  37       0.044 -69.012  96.209  0.00 97.00      PROA   
ATOM    582  HD2 PHE P  37      -0.155 -69.331  97.221  0.00 97.00      PROA   
ATOM    583  CE2 PHE P  37       1.157 -68.208  95.947  0.00 97.00      PROA   
ATOM    584  HE2 PHE P  37       1.803 -67.904  96.756  0.00 97.00      PROA   
ATOM    585  C   PHE P  37      -4.384 -70.286  96.357  0.00 97.00      PROA   
ATOM    586  O   PHE P  37      -4.348 -70.837  97.453  0.00 97.00      PROA   
ATOM    587  N   LEU P  38      -5.391 -70.502  95.474  0.00 97.00      PROA   
ATOM    588  HN  LEU P  38      -5.427 -69.982  94.622  0.00 97.00      PROA   
ATOM    589  CA  LEU P  38      -6.426 -71.506  95.625  0.00 97.00      PROA   
ATOM    590  HA  LEU P  38      -6.314 -72.019  96.566  0.00 97.00      PROA   
ATOM    591  CB  LEU P  38      -7.867 -70.945  95.501  0.00 97.00      PROA   
ATOM    592  HB1 LEU P  38      -8.606 -71.773  95.580  0.00 97.00      PROA   
ATOM    593  HB2 LEU P  38      -7.996 -70.460  94.506  0.00 97.00      PROA   
ATOM    594  CG  LEU P  38      -8.228 -69.896  96.570  0.00 97.00      PROA   
ATOM    595  HG  LEU P  38      -7.503 -69.062  96.463  0.00 97.00      PROA   
ATOM    596  CD1 LEU P  38      -9.640 -69.325  96.347  0.00 97.00      PROA   
ATOM    597 HD11 LEU P  38     -10.396 -70.133  96.439  0.00 97.00      PROA   
ATOM    598 HD12 LEU P  38      -9.724 -68.869  95.338  0.00 97.00      PROA   
ATOM    599 HD13 LEU P  38      -9.864 -68.548  97.109  0.00 97.00      PROA   
ATOM    600  CD2 LEU P  38      -8.109 -70.457  97.995  0.00 97.00      PROA   
ATOM    601 HD21 LEU P  38      -7.078 -70.801  98.214  0.00 97.00      PROA   
ATOM    602 HD22 LEU P  38      -8.807 -71.310  98.129  0.00 97.00      PROA   
ATOM    603 HD23 LEU P  38      -8.377 -69.667  98.726  0.00 97.00      PROA   
ATOM    604  C   LEU P  38      -6.244 -72.497  94.508  0.00 97.00      PROA   
ATOM    605  O   LEU P  38      -6.423 -72.156  93.343  0.00 97.00      PROA   
ATOM    606  N   ASN P  39      -5.877 -73.761  94.830  0.00 97.00      PROA   
ATOM    607  HN  ASN P  39      -5.784 -74.023  95.790  0.00 97.00      PROA   
ATOM    608  CA  ASN P  39      -5.696 -74.825  93.845  0.00 97.00      PROA   
ATOM    609  HA  ASN P  39      -5.296 -75.675  94.379  0.00 97.00      PROA   
ATOM    610  CB  ASN P  39      -7.040 -75.246  93.178  0.00 97.00      PROA   
ATOM    611  HB1 ASN P  39      -6.896 -76.159  92.562  0.00 97.00      PROA   
ATOM    612  HB2 ASN P  39      -7.407 -74.429  92.522  0.00 97.00      PROA   
ATOM    613  CG  ASN P  39      -8.095 -75.561  94.246  0.00 97.00      PROA   
ATOM    614  OD1 ASN P  39      -7.785 -76.111  95.304  0.00 97.00      PROA   
ATOM    615  ND2 ASN P  39      -9.372 -75.168  93.986  0.00 97.00      PROA   
ATOM    616 HD21 ASN P  39     -10.064 -75.307  94.693  0.00 97.00      PROA   
ATOM    617 HD22 ASN P  39      -9.589 -74.706  93.128  0.00 97.00      PROA   
ATOM    618  C   ASN P  39      -4.675 -74.457  92.768  0.00 97.00      PROA   
ATOM    619  O   ASN P  39      -4.873 -74.712  91.581  0.00 97.00      PROA   
ATOM    620  N   GLY P  40      -3.562 -73.804  93.176  0.00 97.00      PROA   
ATOM    621  HN  GLY P  40      -3.420 -73.663  94.152  0.00 97.00      PROA   
ATOM    622  CA  GLY P  40      -2.558 -73.255  92.272  0.00 97.00      PROA   
ATOM    623  HA1 GLY P  40      -2.447 -73.921  91.426  0.00 97.00      PROA   
ATOM    624  HA2 GLY P  40      -1.642 -73.166  92.836  0.00 97.00      PROA   
ATOM    625  C   GLY P  40      -2.870 -71.876  91.724  0.00 97.00      PROA   
ATOM    626  O   GLY P  40      -1.955 -71.154  91.332  0.00 97.00      PROA   
ATOM    627  N   THR P  41      -4.155 -71.458  91.670  0.00 97.00      PROA   
ATOM    628  HN  THR P  41      -4.883 -72.032  92.042  0.00 97.00      PROA   
ATOM    629  CA  THR P  41      -4.567 -70.199  91.055  0.00 97.00      PROA   
ATOM    630  HA  THR P  41      -3.916 -70.003  90.214  0.00 97.00      PROA   
ATOM    631  CB  THR P  41      -5.998 -70.232  90.527  0.00 97.00      PROA   
ATOM    632  HB  THR P  41      -6.708 -70.476  91.349  0.00 97.00      PROA   
ATOM    633  OG1 THR P  41      -6.114 -71.228  89.519  0.00 97.00      PROA   
ATOM    634  HG1 THR P  41      -5.843 -72.054  89.920  0.00 97.00      PROA   
ATOM    635  CG2 THR P  41      -6.412 -68.891  89.884  0.00 97.00      PROA   
ATOM    636 HG21 THR P  41      -5.699 -68.613  89.080  0.00 97.00      PROA   
ATOM    637 HG22 THR P  41      -6.455 -68.071  90.629  0.00 97.00      PROA   
ATOM    638 HG23 THR P  41      -7.422 -68.991  89.432  0.00 97.00      PROA   
ATOM    639  C   THR P  41      -4.427 -69.050  92.030  0.00 97.00      PROA   
ATOM    640  O   THR P  41      -5.018 -69.058  93.102  0.00 97.00      PROA   
ATOM    641  N   ALA P  42      -3.635 -68.015  91.672  0.00 97.00      PROA   
ATOM    642  HN  ALA P  42      -3.153 -68.025  90.800  0.00 97.00      PROA   
ATOM    643  CA  ALA P  42      -3.405 -66.847  92.499  0.00 97.00      PROA   
ATOM    644  HA  ALA P  42      -3.042 -67.211  93.449  0.00 97.00      PROA   
ATOM    645  CB  ALA P  42      -2.299 -65.968  91.886  0.00 97.00      PROA   
ATOM    646  HB1 ALA P  42      -2.620 -65.570  90.900  0.00 97.00      PROA   
ATOM    647  HB2 ALA P  42      -1.378 -66.574  91.732  0.00 97.00      PROA   
ATOM    648  HB3 ALA P  42      -2.046 -65.119  92.554  0.00 97.00      PROA   
ATOM    649  C   ALA P  42      -4.635 -65.982  92.773  0.00 97.00      PROA   
ATOM    650  O   ALA P  42      -5.391 -65.630  91.869  0.00 97.00      PROA   
ATOM    651  N   ILE P  43      -4.832 -65.584  94.053  0.00 97.00      PROA   
ATOM    652  HN  ILE P  43      -4.208 -65.899  94.767  0.00 97.00      PROA   
ATOM    653  CA  ILE P  43      -5.855 -64.642  94.474  0.00 97.00      PROA   
ATOM    654  HA  ILE P  43      -6.652 -64.661  93.744  0.00 97.00      PROA   
ATOM    655  CB  ILE P  43      -6.462 -64.913  95.864  0.00 97.00      PROA   
ATOM    656  HB  ILE P  43      -5.838 -64.434  96.656  0.00 97.00      PROA   
ATOM    657  CG2 ILE P  43      -7.888 -64.308  95.918  0.00 97.00      PROA   
ATOM    658 HG21 ILE P  43      -8.536 -64.790  95.155  0.00 97.00      PROA   
ATOM    659 HG22 ILE P  43      -7.886 -63.215  95.745  0.00 97.00      PROA   
ATOM    660 HG23 ILE P  43      -8.351 -64.475  96.910  0.00 97.00      PROA   
ATOM    661  CG1 ILE P  43      -6.501 -66.421  96.223  0.00 97.00      PROA   
ATOM    662 HG11 ILE P  43      -5.477 -66.845  96.182  0.00 97.00      PROA   
ATOM    663 HG12 ILE P  43      -7.121 -66.962  95.476  0.00 97.00      PROA   
ATOM    664  CD  ILE P  43      -7.049 -66.679  97.635  0.00 97.00      PROA   
ATOM    665  HD1 ILE P  43      -6.646 -65.937  98.358  0.00 97.00      PROA   
ATOM    666  HD2 ILE P  43      -6.762 -67.691  97.990  0.00 97.00      PROA   
ATOM    667  HD3 ILE P  43      -8.157 -66.616  97.643  0.00 97.00      PROA   
ATOM    668  C   ILE P  43      -5.206 -63.267  94.467  0.00 97.00      PROA   
ATOM    669  O   ILE P  43      -3.992 -63.136  94.607  0.00 97.00      PROA   
ATOM    670  N   GLN P  44      -6.008 -62.188  94.326  0.00 97.00      PROA   
ATOM    671  HN  GLN P  44      -6.986 -62.298  94.162  0.00 97.00      PROA   
ATOM    672  CA  GLN P  44      -5.518 -60.823  94.350  0.00 97.00      PROA   
ATOM    673  HA  GLN P  44      -4.544 -60.785  93.881  0.00 97.00      PROA   
ATOM    674  CB  GLN P  44      -6.491 -59.899  93.570  0.00 97.00      PROA   
ATOM    675  HB1 GLN P  44      -6.062 -58.873  93.551  0.00 97.00      PROA   
ATOM    676  HB2 GLN P  44      -7.466 -59.847  94.106  0.00 97.00      PROA   
ATOM    677  CG  GLN P  44      -6.775 -60.324  92.104  0.00 97.00      PROA   
ATOM    678  HG1 GLN P  44      -7.352 -59.517  91.604  0.00 97.00      PROA   
ATOM    679  HG2 GLN P  44      -7.395 -61.245  92.076  0.00 97.00      PROA   
ATOM    680  CD  GLN P  44      -5.493 -60.535  91.285  0.00 97.00      PROA   
ATOM    681  OE1 GLN P  44      -4.916 -59.571  90.770  0.00 97.00      PROA   
ATOM    682  NE2 GLN P  44      -5.040 -61.810  91.133  0.00 97.00      PROA   
ATOM    683 HE21 GLN P  44      -4.204 -61.941  90.602  0.00 97.00      PROA   
ATOM    684 HE22 GLN P  44      -5.505 -62.577  91.573  0.00 97.00      PROA   
ATOM    685  C   GLN P  44      -5.357 -60.317  95.785  0.00 97.00      PROA   
ATOM    686  O   GLN P  44      -4.809 -59.241  96.021  0.00 97.00      PROA   
ATOM    687  N   THR P  45      -5.808 -61.111  96.788  0.00 97.00      PROA   
ATOM    688  HN  THR P  45      -6.274 -61.961  96.559  0.00 97.00      PROA   
ATOM    689  CA  THR P  45      -5.673 -60.845  98.216  0.00 97.00      PROA   
ATOM    690  HA  THR P  45      -6.179 -59.912  98.420  0.00 97.00      PROA   
ATOM    691  CB  THR P  45      -6.315 -61.946  99.061  0.00 97.00      PROA   
ATOM    692  HB  THR P  45      -5.793 -62.918  98.898  0.00 97.00      PROA   
ATOM    693  OG1 THR P  45      -7.675 -62.112  98.688  0.00 97.00      PROA   
ATOM    694  HG1 THR P  45      -8.027 -62.785  99.277  0.00 97.00      PROA   
ATOM    695  CG2 THR P  45      -6.299 -61.590 100.559  0.00 97.00      PROA   
ATOM    696 HG21 THR P  45      -6.827 -60.626 100.720  0.00 97.00      PROA   
ATOM    697 HG22 THR P  45      -5.267 -61.513 100.955  0.00 97.00      PROA   
ATOM    698 HG23 THR P  45      -6.823 -62.370 101.151  0.00 97.00      PROA   
ATOM    699  C   THR P  45      -4.222 -60.714  98.646  0.00 97.00      PROA   
ATOM    700  O   THR P  45      -3.494 -61.700  98.672  0.00 97.00      PROA   
ATOM    701  N   SER P  46      -3.760 -59.491  98.998  0.00 97.00      PROA   
ATOM    702  HN  SER P  46      -4.321 -58.680  98.847  0.00 97.00      PROA   
ATOM    703  CA  SER P  46      -2.375 -59.278  99.400  0.00 97.00      PROA   
ATOM    704  HA  SER P  46      -1.767 -60.103  99.059  0.00 97.00      PROA   
ATOM    705  CB  SER P  46      -1.803 -57.990  98.761  0.00 97.00      PROA   
ATOM    706  HB1 SER P  46      -0.769 -57.800  99.126  0.00 97.00      PROA   
ATOM    707  HB2 SER P  46      -2.434 -57.113  99.022  0.00 97.00      PROA   
ATOM    708  OG  SER P  46      -1.726 -58.122  97.344  0.00 97.00      PROA   
ATOM    709  HG1 SER P  46      -2.586 -58.412  97.026  0.00 97.00      PROA   
ATOM    710  C   SER P  46      -2.183 -59.184 100.905  0.00 97.00      PROA   
ATOM    711  O   SER P  46      -1.053 -59.188 101.392  0.00 97.00      PROA   
ATOM    712  N   THR P  47      -3.282 -59.138 101.692  0.00 97.00      PROA   
ATOM    713  HN  THR P  47      -4.183 -59.160 101.270  0.00 97.00      PROA   
ATOM    714  CA  THR P  47      -3.240 -59.161 103.153  0.00 97.00      PROA   
ATOM    715  HA  THR P  47      -2.540 -58.387 103.424  0.00 97.00      PROA   
ATOM    716  CB  THR P  47      -4.561 -58.746 103.831  0.00 97.00      PROA   
ATOM    717  HB  THR P  47      -4.707 -57.651 103.694  0.00 97.00      PROA   
ATOM    718  OG1 THR P  47      -4.602 -59.024 105.231  0.00 97.00      PROA   
ATOM    719  HG1 THR P  47      -5.522 -58.928 105.489  0.00 97.00      PROA   
ATOM    720  CG2 THR P  47      -5.746 -59.481 103.188  0.00 97.00      PROA   
ATOM    721 HG21 THR P  47      -5.563 -60.575 103.183  0.00 97.00      PROA   
ATOM    722 HG22 THR P  47      -5.909 -59.138 102.148  0.00 97.00      PROA   
ATOM    723 HG23 THR P  47      -6.681 -59.292 103.758  0.00 97.00      PROA   
ATOM    724  C   THR P  47      -2.713 -60.495 103.693  0.00 97.00      PROA   
ATOM    725  O   THR P  47      -3.020 -61.526 103.100  0.00 97.00      PROA   
ATOM    726  N   PRO P  48      -1.969 -60.565 104.805  0.00 97.00      PROA   
ATOM    727  CD  PRO P  48      -1.121 -59.463 105.280  0.00 97.00      PROA   
ATOM    728  HD1 PRO P  48      -1.688 -58.888 106.044  0.00 97.00      PROA   
ATOM    729  HD2 PRO P  48      -0.794 -58.790 104.456  0.00 97.00      PROA   
ATOM    730  CA  PRO P  48      -1.553 -61.843 105.377  0.00 97.00      PROA   
ATOM    731  HA  PRO P  48      -1.133 -62.452 104.588  0.00 97.00      PROA   
ATOM    732  CB  PRO P  48      -0.516 -61.445 106.443  0.00 97.00      PROA   
ATOM    733  HB1 PRO P  48       0.240 -62.240 106.602  0.00 97.00      PROA   
ATOM    734  HB2 PRO P  48      -1.005 -61.211 107.415  0.00 97.00      PROA   
ATOM    735  CG  PRO P  48       0.093 -60.153 105.899  0.00 97.00      PROA   
ATOM    736  HG1 PRO P  48       0.589 -59.545 106.681  0.00 97.00      PROA   
ATOM    737  HG2 PRO P  48       0.825 -60.397 105.097  0.00 97.00      PROA   
ATOM    738  C   PRO P  48      -2.664 -62.635 106.040  0.00 97.00      PROA   
ATOM    739  O   PRO P  48      -2.361 -63.714 106.535  0.00 97.00      PROA   
ATOM    740  N   THR P  49      -3.933 -62.163 106.061  0.00 97.00      PROA   
ATOM    741  HN  THR P  49      -4.144 -61.266 105.681  0.00 97.00      PROA   
ATOM    742  CA  THR P  49      -5.047 -62.954 106.562  0.00 97.00      PROA   
ATOM    743  HA  THR P  49      -4.704 -63.970 106.676  0.00 97.00      PROA   
ATOM    744  CB  THR P  49      -5.574 -62.525 107.934  0.00 97.00      PROA   
ATOM    745  HB  THR P  49      -4.687 -62.322 108.575  0.00 97.00      PROA   
ATOM    746  OG1 THR P  49      -6.311 -63.571 108.554  0.00 97.00      PROA   
ATOM    747  HG1 THR P  49      -6.213 -63.421 109.502  0.00 97.00      PROA   
ATOM    748  CG2 THR P  49      -6.451 -61.260 107.918  0.00 97.00      PROA   
ATOM    749 HG21 THR P  49      -7.406 -61.445 107.381  0.00 97.00      PROA   
ATOM    750 HG22 THR P  49      -5.914 -60.422 107.431  0.00 97.00      PROA   
ATOM    751 HG23 THR P  49      -6.702 -60.964 108.960  0.00 97.00      PROA   
ATOM    752  C   THR P  49      -6.130 -62.981 105.511  0.00 97.00      PROA   
ATOM    753  O   THR P  49      -6.547 -61.955 104.981  0.00 97.00      PROA   
ATOM    754  N   TYR P  50      -6.613 -64.194 105.174  0.00 97.00      PROA   
ATOM    755  HN  TYR P  50      -6.237 -65.016 105.602  0.00 97.00      PROA   
ATOM    756  CA  TYR P  50      -7.688 -64.393 104.232  0.00 97.00      PROA   
ATOM    757  HA  TYR P  50      -7.816 -63.505 103.628  0.00 97.00      PROA   
ATOM    758  CB  TYR P  50      -7.413 -65.610 103.307  0.00 97.00      PROA   
ATOM    759  HB1 TYR P  50      -7.382 -66.560 103.880  0.00 97.00      PROA   
ATOM    760  HB2 TYR P  50      -6.419 -65.475 102.829  0.00 97.00      PROA   
ATOM    761  CG  TYR P  50      -8.438 -65.722 102.206  0.00 97.00      PROA   
ATOM    762  CD1 TYR P  50      -9.596 -66.504 102.365  0.00 97.00      PROA   
ATOM    763  HD1 TYR P  50      -9.769 -67.025 103.295  0.00 97.00      PROA   
ATOM    764  CE1 TYR P  50     -10.517 -66.634 101.318  0.00 97.00      PROA   
ATOM    765  HE1 TYR P  50     -11.390 -67.259 101.435  0.00 97.00      PROA   
ATOM    766  CZ  TYR P  50     -10.299 -65.967 100.108  0.00 97.00      PROA   
ATOM    767  OH  TYR P  50     -11.221 -66.101  99.050  0.00 97.00      PROA   
ATOM    768  HH  TYR P  50     -11.907 -66.711  99.335  0.00 97.00      PROA   
ATOM    769  CD2 TYR P  50      -8.218 -65.078 100.976  0.00 97.00      PROA   
ATOM    770  HD2 TYR P  50      -7.313 -64.507 100.831  0.00 97.00      PROA   
ATOM    771  CE2 TYR P  50      -9.154 -65.183  99.941  0.00 97.00      PROA   
ATOM    772  HE2 TYR P  50      -8.987 -64.684  98.999  0.00 97.00      PROA   
ATOM    773  C   TYR P  50      -8.933 -64.608 105.060  0.00 97.00      PROA   
ATOM    774  O   TYR P  50      -9.064 -65.618 105.740  0.00 97.00      PROA   
ATOM    775  N   HSD P  51      -9.877 -63.641 105.026  0.00 97.00      PROA   
ATOM    776  HN  HSD P  51      -9.765 -62.846 104.435  0.00 97.00      PROA   
ATOM    777  CA  HSD P  51     -11.017 -63.617 105.917  0.00 97.00      PROA   
ATOM    778  HA  HSD P  51     -10.881 -64.332 106.716  0.00 97.00      PROA   
ATOM    779  CB  HSD P  51     -11.189 -62.214 106.562  0.00 97.00      PROA   
ATOM    780  HB1 HSD P  51     -11.241 -61.441 105.765  0.00 97.00      PROA   
ATOM    781  HB2 HSD P  51     -10.273 -62.009 107.159  0.00 97.00      PROA   
ATOM    782  ND1 HSD P  51     -13.671 -61.820 107.031  0.00 97.00      PROA   
ATOM    783  HD1 HSD P  51     -13.987 -61.878 106.082  0.00 97.00      PROA   
ATOM    784  CG  HSD P  51     -12.383 -62.048 107.472  0.00 97.00      PROA   
ATOM    785  CE1 HSD P  51     -14.428 -61.575 108.127  0.00 97.00      PROA   
ATOM    786  HE1 HSD P  51     -15.497 -61.371 108.069  0.00 97.00      PROA   
ATOM    787  NE2 HSD P  51     -13.721 -61.618 109.239  0.00 97.00      PROA   
ATOM    788  CD2 HSD P  51     -12.431 -61.909 108.825  0.00 97.00      PROA   
ATOM    789  HD2 HSD P  51     -11.632 -61.974 109.553  0.00 97.00      PROA   
ATOM    790  C   HSD P  51     -12.279 -63.992 105.185  0.00 97.00      PROA   
ATOM    791  O   HSD P  51     -12.803 -63.225 104.379  0.00 97.00      PROA   
ATOM    792  N   ILE P  52     -12.833 -65.181 105.504  0.00 97.00      PROA   
ATOM    793  HN  ILE P  52     -12.386 -65.818 106.131  0.00 97.00      PROA   
ATOM    794  CA  ILE P  52     -14.118 -65.621 105.015  0.00 97.00      PROA   
ATOM    795  HA  ILE P  52     -14.356 -65.112 104.092  0.00 97.00      PROA   
ATOM    796  CB  ILE P  52     -14.145 -67.120 104.740  0.00 97.00      PROA   
ATOM    797  HB  ILE P  52     -13.816 -67.656 105.654  0.00 97.00      PROA   
ATOM    798  CG2 ILE P  52     -15.569 -67.603 104.404  0.00 97.00      PROA   
ATOM    799 HG21 ILE P  52     -15.970 -67.065 103.519  0.00 97.00      PROA   
ATOM    800 HG22 ILE P  52     -16.266 -67.482 105.258  0.00 97.00      PROA   
ATOM    801 HG23 ILE P  52     -15.538 -68.683 104.152  0.00 97.00      PROA   
ATOM    802  CG1 ILE P  52     -13.162 -67.482 103.600  0.00 97.00      PROA   
ATOM    803 HG11 ILE P  52     -12.248 -66.856 103.662  0.00 97.00      PROA   
ATOM    804 HG12 ILE P  52     -13.657 -67.253 102.631  0.00 97.00      PROA   
ATOM    805  CD  ILE P  52     -12.726 -68.951 103.605  0.00 97.00      PROA   
ATOM    806  HD1 ILE P  52     -13.607 -69.622 103.541  0.00 97.00      PROA   
ATOM    807  HD2 ILE P  52     -12.153 -69.193 104.525  0.00 97.00      PROA   
ATOM    808  HD3 ILE P  52     -12.079 -69.155 102.728  0.00 97.00      PROA   
ATOM    809  C   ILE P  52     -15.130 -65.231 106.067  0.00 97.00      PROA   
ATOM    810  O   ILE P  52     -15.186 -65.804 107.153  0.00 97.00      PROA   
ATOM    811  N   THR P  53     -15.955 -64.204 105.763  0.00 97.00      PROA   
ATOM    812  HN  THR P  53     -15.829 -63.709 104.907  0.00 97.00      PROA   
ATOM    813  CA  THR P  53     -16.980 -63.682 106.657  0.00 97.00      PROA   
ATOM    814  HA  THR P  53     -16.484 -63.395 107.574  0.00 97.00      PROA   
ATOM    815  CB  THR P  53     -17.683 -62.458 106.080  0.00 97.00      PROA   
ATOM    816  HB  THR P  53     -18.294 -62.741 105.192  0.00 97.00      PROA   
ATOM    817  OG1 THR P  53     -16.720 -61.501 105.662  0.00 97.00      PROA   
ATOM    818  HG1 THR P  53     -17.226 -60.740 105.366  0.00 97.00      PROA   
ATOM    819  CG2 THR P  53     -18.579 -61.777 107.134  0.00 97.00      PROA   
ATOM    820 HG21 THR P  53     -17.980 -61.509 108.030  0.00 97.00      PROA   
ATOM    821 HG22 THR P  53     -19.410 -62.440 107.447  0.00 97.00      PROA   
ATOM    822 HG23 THR P  53     -19.025 -60.847 106.719  0.00 97.00      PROA   
ATOM    823  C   THR P  53     -18.019 -64.723 107.017  0.00 97.00      PROA   
ATOM    824  O   THR P  53     -18.414 -64.836 108.176  0.00 97.00      PROA   
ATOM    825  N   SER P  54     -18.461 -65.521 106.020  0.00 97.00      PROA   
ATOM    826  HN  SER P  54     -18.077 -65.452 105.104  0.00 97.00      PROA   
ATOM    827  CA  SER P  54     -19.504 -66.503 106.204  0.00 97.00      PROA   
ATOM    828  HA  SER P  54     -19.321 -67.034 107.128  0.00 97.00      PROA   
ATOM    829  CB  SER P  54     -20.946 -65.912 106.155  0.00 97.00      PROA   
ATOM    830  HB1 SER P  54     -21.698 -66.707 106.338  0.00 97.00      PROA   
ATOM    831  HB2 SER P  54     -21.147 -65.467 105.158  0.00 97.00      PROA   
ATOM    832  OG  SER P  54     -21.134 -64.880 107.117  0.00 97.00      PROA   
ATOM    833  HG1 SER P  54     -20.851 -65.242 107.961  0.00 97.00      PROA   
ATOM    834  C   SER P  54     -19.372 -67.458 105.042  0.00 97.00      PROA   
ATOM    835  O   SER P  54     -19.660 -67.093 103.906  0.00 97.00      PROA   
ATOM    836  N   ALA P  55     -18.890 -68.694 105.294  0.00 97.00      PROA   
ATOM    837  HN  ALA P  55     -18.659 -68.960 106.231  0.00 97.00      PROA   
ATOM    838  CA  ALA P  55     -18.440 -69.631 104.281  0.00 97.00      PROA   
ATOM    839  HA  ALA P  55     -17.652 -69.126 103.749  0.00 97.00      PROA   
ATOM    840  CB  ALA P  55     -17.826 -70.874 104.953  0.00 97.00      PROA   
ATOM    841  HB1 ALA P  55     -18.594 -71.428 105.534  0.00 97.00      PROA   
ATOM    842  HB2 ALA P  55     -17.027 -70.560 105.662  0.00 97.00      PROA   
ATOM    843  HB3 ALA P  55     -17.374 -71.553 104.202  0.00 97.00      PROA   
ATOM    844  C   ALA P  55     -19.440 -70.079 103.221  0.00 97.00      PROA   
ATOM    845  O   ALA P  55     -20.592 -70.389 103.507  0.00 97.00      PROA   
ATOM    846  N   SER P  56     -18.974 -70.141 101.947  0.00 97.00      PROA   
ATOM    847  HN  SER P  56     -18.047 -69.820 101.748  0.00 97.00      PROA   
ATOM    848  CA  SER P  56     -19.692 -70.682 100.805  0.00 97.00      PROA   
ATOM    849  HA  SER P  56     -20.725 -70.822 101.083  0.00 97.00      PROA   
ATOM    850  CB  SER P  56     -19.662 -69.762  99.550  0.00 97.00      PROA   
ATOM    851  HB1 SER P  56     -20.030 -68.756  99.842  0.00 97.00      PROA   
ATOM    852  HB2 SER P  56     -20.343 -70.159  98.766  0.00 97.00      PROA   
ATOM    853  OG  SER P  56     -18.355 -69.608  99.001  0.00 97.00      PROA   
ATOM    854  HG1 SER P  56     -18.479 -69.398  98.065  0.00 97.00      PROA   
ATOM    855  C   SER P  56     -19.131 -72.049 100.463  0.00 97.00      PROA   
ATOM    856  O   SER P  56     -18.108 -72.472 100.991  0.00 97.00      PROA   
ATOM    857  N   GLU P  57     -19.810 -72.795  99.559  0.00 97.00      PROA   
ATOM    858  HN  GLU P  57     -20.627 -72.437  99.114  0.00 97.00      PROA   
ATOM    859  CA  GLU P  57     -19.369 -74.085  99.052  0.00 97.00      PROA   
ATOM    860  HA  GLU P  57     -19.245 -74.764  99.885  0.00 97.00      PROA   
ATOM    861  CB  GLU P  57     -20.422 -74.621  98.040  0.00 97.00      PROA   
ATOM    862  HB1 GLU P  57     -20.107 -75.612  97.652  0.00 97.00      PROA   
ATOM    863  HB2 GLU P  57     -20.437 -73.916  97.173  0.00 97.00      PROA   
ATOM    864  CG  GLU P  57     -21.899 -74.686  98.528  0.00 97.00      PROA   
ATOM    865  HG1 GLU P  57     -22.531 -74.873  97.629  0.00 97.00      PROA   
ATOM    866  HG2 GLU P  57     -22.218 -73.715  98.958  0.00 97.00      PROA   
ATOM    867  CD  GLU P  57     -22.231 -75.786  99.542  0.00 97.00      PROA   
ATOM    868  OE1 GLU P  57     -22.931 -76.754  99.144  0.00 97.00      PROA   
ATOM    869  OE2 GLU P  57     -21.871 -75.640 100.739  0.00 97.00      PROA   
ATOM    870  C   GLU P  57     -18.031 -73.932  98.321  0.00 97.00      PROA   
ATOM    871  O   GLU P  57     -17.095 -74.712  98.467  0.00 97.00      PROA   
ATOM    872  N   ASP P  58     -17.963 -72.845  97.535  0.00 97.00      PROA   
ATOM    873  HN  ASP P  58     -18.793 -72.297  97.456  0.00 97.00      PROA   
ATOM    874  CA  ASP P  58     -16.961 -72.372  96.613  0.00 97.00      PROA   
ATOM    875  HA  ASP P  58     -16.642 -73.219  96.024  0.00 97.00      PROA   
ATOM    876  CB  ASP P  58     -17.606 -71.326  95.633  0.00 97.00      PROA   
ATOM    877  HB1 ASP P  58     -17.927 -71.879  94.721  0.00 97.00      PROA   
ATOM    878  HB2 ASP P  58     -16.880 -70.552  95.322  0.00 97.00      PROA   
ATOM    879  CG  ASP P  58     -18.882 -70.643  96.164  0.00 97.00      PROA   
ATOM    880  OD1 ASP P  58     -19.904 -71.341  96.407  0.00 97.00      PROA   
ATOM    881  OD2 ASP P  58     -18.855 -69.393  96.310  0.00 97.00      PROA   
ATOM    882  C   ASP P  58     -15.684 -71.854  97.269  0.00 97.00      PROA   
ATOM    883  O   ASP P  58     -14.639 -71.811  96.620  0.00 97.00      PROA   
ATOM    884  N   ASP P  59     -15.702 -71.535  98.586  0.00 97.00      PROA   
ATOM    885  HN  ASP P  59     -16.571 -71.399  99.057  0.00 97.00      PROA   
ATOM    886  CA  ASP P  59     -14.515 -71.356  99.416  0.00 97.00      PROA   
ATOM    887  HA  ASP P  59     -13.921 -70.557  98.990  0.00 97.00      PROA   
ATOM    888  CB  ASP P  59     -14.933 -70.987 100.869  0.00 97.00      PROA   
ATOM    889  HB1 ASP P  59     -14.087 -71.130 101.575  0.00 97.00      PROA   
ATOM    890  HB2 ASP P  59     -15.775 -71.629 101.197  0.00 97.00      PROA   
ATOM    891  CG  ASP P  59     -15.334 -69.519 101.018  0.00 97.00      PROA   
ATOM    892  OD1 ASP P  59     -14.606 -68.634 100.499  0.00 97.00      PROA   
ATOM    893  OD2 ASP P  59     -16.301 -69.267 101.780  0.00 97.00      PROA   
ATOM    894  C   ASP P  59     -13.612 -72.601  99.479  0.00 97.00      PROA   
ATOM    895  O   ASP P  59     -12.422 -72.495  99.756  0.00 97.00      PROA   
ATOM    896  N   SER P  60     -14.151 -73.817  99.233  0.00 97.00      PROA   
ATOM    897  HN  SER P  60     -15.121 -73.864  99.007  0.00 97.00      PROA   
ATOM    898  CA  SER P  60     -13.418 -75.086  99.277  0.00 97.00      PROA   
ATOM    899  HA  SER P  60     -13.018 -75.173 100.278  0.00 97.00      PROA   
ATOM    900  CB  SER P  60     -14.312 -76.323  99.006  0.00 97.00      PROA   
ATOM    901  HB1 SER P  60     -13.721 -77.259  99.112  0.00 97.00      PROA   
ATOM    902  HB2 SER P  60     -14.729 -76.277  97.976  0.00 97.00      PROA   
ATOM    903  OG  SER P  60     -15.394 -76.399  99.920  0.00 97.00      PROA   
ATOM    904  HG1 SER P  60     -16.059 -75.779  99.603  0.00 97.00      PROA   
ATOM    905  C   SER P  60     -12.249 -75.218  98.301  0.00 97.00      PROA   
ATOM    906  O   SER P  60     -12.328 -74.813  97.143  0.00 97.00      PROA   
ATOM    907  N   GLY P  61     -11.135 -75.853  98.743  0.00 97.00      PROA   
ATOM    908  HN  GLY P  61     -11.101 -76.224  99.671  0.00 97.00      PROA   
ATOM    909  CA  GLY P  61      -9.958 -76.028  97.905  0.00 97.00      PROA   
ATOM    910  HA1 GLY P  61      -9.891 -75.212  97.199  0.00 97.00      PROA   
ATOM    911  HA2 GLY P  61     -10.018 -77.002  97.442  0.00 97.00      PROA   
ATOM    912  C   GLY P  61      -8.712 -75.970  98.728  0.00 97.00      PROA   
ATOM    913  O   GLY P  61      -8.767 -75.813  99.940  0.00 97.00      PROA   
ATOM    914  N   GLU P  62      -7.527 -76.092  98.085  0.00 97.00      PROA   
ATOM    915  HN  GLU P  62      -7.487 -76.226  97.095  0.00 97.00      PROA   
ATOM    916  CA  GLU P  62      -6.263 -76.014  98.781  0.00 97.00      PROA   
ATOM    917  HA  GLU P  62      -6.435 -76.277  99.808  0.00 97.00      PROA   
ATOM    918  CB  GLU P  62      -5.200 -77.030  98.293  0.00 97.00      PROA   
ATOM    919  HB1 GLU P  62      -5.695 -78.028  98.281  0.00 97.00      PROA   
ATOM    920  HB2 GLU P  62      -4.398 -77.060  99.065  0.00 97.00      PROA   
ATOM    921  CG  GLU P  62      -4.575 -76.816  96.903  0.00 97.00      PROA   
ATOM    922  HG1 GLU P  62      -4.260 -75.763  96.754  0.00 97.00      PROA   
ATOM    923  HG2 GLU P  62      -5.297 -77.097  96.109  0.00 97.00      PROA   
ATOM    924  CD  GLU P  62      -3.337 -77.694  96.755  0.00 97.00      PROA   
ATOM    925  OE1 GLU P  62      -3.355 -78.865  97.204  0.00 97.00      PROA   
ATOM    926  OE2 GLU P  62      -2.349 -77.193  96.175  0.00 97.00      PROA   
ATOM    927  C   GLU P  62      -5.738 -74.603  98.823  0.00 97.00      PROA   
ATOM    928  O   GLU P  62      -5.547 -73.933  97.812  0.00 97.00      PROA   
ATOM    929  N   TYR P  63      -5.512 -74.127 100.063  0.00 97.00      PROA   
ATOM    930  HN  TYR P  63      -5.692 -74.708 100.854  0.00 97.00      PROA   
ATOM    931  CA  TYR P  63      -5.044 -72.803 100.381  0.00 97.00      PROA   
ATOM    932  HA  TYR P  63      -5.295 -72.129  99.573  0.00 97.00      PROA   
ATOM    933  CB  TYR P  63      -5.652 -72.276 101.711  0.00 97.00      PROA   
ATOM    934  HB1 TYR P  63      -5.057 -71.438 102.130  0.00 97.00      PROA   
ATOM    935  HB2 TYR P  63      -5.683 -73.097 102.455  0.00 97.00      PROA   
ATOM    936  CG  TYR P  63      -7.066 -71.798 101.507  0.00 97.00      PROA   
ATOM    937  CD1 TYR P  63      -8.109 -72.703 101.238  0.00 97.00      PROA   
ATOM    938  HD1 TYR P  63      -7.908 -73.762 101.196  0.00 97.00      PROA   
ATOM    939  CE1 TYR P  63      -9.407 -72.244 100.993  0.00 97.00      PROA   
ATOM    940  HE1 TYR P  63     -10.183 -72.951 100.746  0.00 97.00      PROA   
ATOM    941  CZ  TYR P  63      -9.689 -70.875 101.067  0.00 97.00      PROA   
ATOM    942  OH  TYR P  63     -10.976 -70.382 100.776  0.00 97.00      PROA   
ATOM    943  HH  TYR P  63     -11.498 -71.106 100.416  0.00 97.00      PROA   
ATOM    944  CD2 TYR P  63      -7.370 -70.428 101.608  0.00 97.00      PROA   
ATOM    945  HD2 TYR P  63      -6.591 -69.716 101.835  0.00 97.00      PROA   
ATOM    946  CE2 TYR P  63      -8.674 -69.972 101.397  0.00 97.00      PROA   
ATOM    947  HE2 TYR P  63      -8.890 -68.918 101.438  0.00 97.00      PROA   
ATOM    948  C   TYR P  63      -3.545 -72.835 100.503  0.00 97.00      PROA   
ATOM    949  O   TYR P  63      -2.977 -73.736 101.117  0.00 97.00      PROA   
ATOM    950  N   ARG P  64      -2.852 -71.852  99.889  0.00 97.00      PROA   
ATOM    951  HN  ARG P  64      -3.313 -71.183  99.310  0.00 97.00      PROA   
ATOM    952  CA  ARG P  64      -1.410 -71.786  99.968  0.00 97.00      PROA   
ATOM    953  HA  ARG P  64      -1.074 -72.199 100.910  0.00 97.00      PROA   
ATOM    954  CB  ARG P  64      -0.698 -72.483  98.776  0.00 97.00      PROA   
ATOM    955  HB1 ARG P  64       0.302 -72.815  99.132  0.00 97.00      PROA   
ATOM    956  HB2 ARG P  64      -0.530 -71.778  97.930  0.00 97.00      PROA   
ATOM    957  CG  ARG P  64      -1.482 -73.672  98.186  0.00 97.00      PROA   
ATOM    958  HG1 ARG P  64      -2.405 -73.293  97.696  0.00 97.00      PROA   
ATOM    959  HG2 ARG P  64      -1.799 -74.366  98.997  0.00 97.00      PROA   
ATOM    960  CD  ARG P  64      -0.695 -74.464  97.149  0.00 97.00      PROA   
ATOM    961  HD1 ARG P  64      -0.169 -73.800  96.432  0.00 97.00      PROA   
ATOM    962  HD2 ARG P  64      -1.373 -75.135  96.589  0.00 97.00      PROA   
ATOM    963  NE  ARG P  64       0.315 -75.237  97.927  0.00 97.00      PROA   
ATOM    964  HE  ARG P  64       0.500 -74.967  98.871  0.00 97.00      PROA   
ATOM    965  CZ  ARG P  64       0.820 -76.426  97.557  0.00 97.00      PROA   
ATOM    966  NH1 ARG P  64       0.267 -77.202  96.621  0.00 97.00      PROA   
ATOM    967 HH11 ARG P  64      -0.692 -77.017  96.401  0.00 97.00      PROA   
ATOM    968 HH12 ARG P  64       0.537 -78.157  96.583  0.00 97.00      PROA   
ATOM    969  NH2 ARG P  64       1.900 -76.868  98.214  0.00 97.00      PROA   
ATOM    970 HH21 ARG P  64       2.323 -76.239  98.865  0.00 97.00      PROA   
ATOM    971 HH22 ARG P  64       2.320 -77.721  97.924  0.00 97.00      PROA   
ATOM    972  C   ARG P  64      -1.054 -70.325  99.915  0.00 97.00      PROA   
ATOM    973  O   ARG P  64      -1.787 -69.525  99.347  0.00 97.00      PROA   
ATOM    974  N   CYS P  65       0.100 -69.931 100.496  0.00 97.00      PROA   
ATOM    975  HN  CYS P  65       0.614 -70.532 101.104  0.00 97.00      PROA   
ATOM    976  CA  CYS P  65       0.605 -68.588 100.330  0.00 97.00      PROA   
ATOM    977  HA  CYS P  65       0.228 -68.209  99.394  0.00 97.00      PROA   
ATOM    978  CB  CYS P  65       0.132 -67.648 101.464  0.00 97.00      PROA   
ATOM    979  HB1 CYS P  65      -0.966 -67.520 101.334  0.00 97.00      PROA   
ATOM    980  HB2 CYS P  65       0.585 -66.639 101.372  0.00 97.00      PROA   
ATOM    981  SG  CYS P  65       0.419 -68.348 103.114  0.00 97.00      PROA   
ATOM    982  C   CYS P  65       2.111 -68.552 100.197  0.00 97.00      PROA   
ATOM    983  O   CYS P  65       2.825 -69.494 100.523  0.00 97.00      PROA   
ATOM    984  N   GLN P  66       2.621 -67.420  99.668  0.00 97.00      PROA   
ATOM    985  HN  GLN P  66       1.995 -66.715  99.339  0.00 97.00      PROA   
ATOM    986  CA  GLN P  66       4.031 -67.137  99.536  0.00 97.00      PROA   
ATOM    987  HA  GLN P  66       4.613 -67.884 100.056  0.00 97.00      PROA   
ATOM    988  CB  GLN P  66       4.415 -67.095  98.020  0.00 97.00      PROA   
ATOM    989  HB1 GLN P  66       4.059 -66.164  97.538  0.00 97.00      PROA   
ATOM    990  HB2 GLN P  66       3.848 -67.936  97.555  0.00 97.00      PROA   
ATOM    991  CG  GLN P  66       5.910 -67.345  97.714  0.00 97.00      PROA   
ATOM    992  HG1 GLN P  66       6.238 -68.189  98.358  0.00 97.00      PROA   
ATOM    993  HG2 GLN P  66       6.533 -66.464  97.957  0.00 97.00      PROA   
ATOM    994  CD  GLN P  66       6.185 -67.813  96.273  0.00 97.00      PROA   
ATOM    995  OE1 GLN P  66       6.711 -68.911  96.101  0.00 97.00      PROA   
ATOM    996  NE2 GLN P  66       5.849 -67.019  95.227  0.00 97.00      PROA   
ATOM    997 HE21 GLN P  66       5.971 -67.361  94.297  0.00 97.00      PROA   
ATOM    998 HE22 GLN P  66       5.414 -66.130  95.376  0.00 97.00      PROA   
ATOM    999  C   GLN P  66       4.197 -65.792 100.234  0.00 97.00      PROA   
ATOM   1000  O   GLN P  66       3.683 -64.775  99.773  0.00 97.00      PROA   
ATOM   1001  N   ARG P  67       4.901 -65.760 101.399  0.00 97.00      PROA   
ATOM   1002  HN  ARG P  67       5.271 -66.594 101.801  0.00 97.00      PROA   
ATOM   1003  CA  ARG P  67       5.093 -64.550 102.186  0.00 97.00      PROA   
ATOM   1004  HA  ARG P  67       4.467 -63.749 101.819  0.00 97.00      PROA   
ATOM   1005  CB  ARG P  67       4.768 -64.805 103.687  0.00 97.00      PROA   
ATOM   1006  HB1 ARG P  67       5.159 -63.990 104.334  0.00 97.00      PROA   
ATOM   1007  HB2 ARG P  67       5.286 -65.743 103.996  0.00 97.00      PROA   
ATOM   1008  CG  ARG P  67       3.269 -64.969 103.989  0.00 97.00      PROA   
ATOM   1009  HG1 ARG P  67       3.170 -65.500 104.965  0.00 97.00      PROA   
ATOM   1010  HG2 ARG P  67       2.811 -65.619 103.213  0.00 97.00      PROA   
ATOM   1011  CD  ARG P  67       2.484 -63.652 104.048  0.00 97.00      PROA   
ATOM   1012  HD1 ARG P  67       1.395 -63.849 103.980  0.00 97.00      PROA   
ATOM   1013  HD2 ARG P  67       2.770 -62.965 103.223  0.00 97.00      PROA   
ATOM   1014  NE  ARG P  67       2.708 -63.047 105.396  0.00 97.00      PROA   
ATOM   1015  HE  ARG P  67       2.340 -63.527 106.192  0.00 97.00      PROA   
ATOM   1016  CZ  ARG P  67       3.394 -61.916 105.635  0.00 97.00      PROA   
ATOM   1017  NH1 ARG P  67       3.899 -61.153 104.662  0.00 97.00      PROA   
ATOM   1018 HH11 ARG P  67       3.641 -61.325 103.715  0.00 97.00      PROA   
ATOM   1019 HH12 ARG P  67       4.314 -60.280 104.919  0.00 97.00      PROA   
ATOM   1020  NH2 ARG P  67       3.557 -61.513 106.906  0.00 97.00      PROA   
ATOM   1021 HH21 ARG P  67       3.190 -62.071 107.642  0.00 97.00      PROA   
ATOM   1022 HH22 ARG P  67       4.085 -60.681 107.079  0.00 97.00      PROA   
ATOM   1023  C   ARG P  67       6.530 -64.085 102.134  0.00 97.00      PROA   
ATOM   1024  O   ARG P  67       7.350 -64.583 102.901  0.00 97.00      PROA   
ATOM   1025  N   GLY P  68       6.848 -63.083 101.269  0.00 97.00      PROA   
ATOM   1026  HN  GLY P  68       6.125 -62.722 100.682  0.00 97.00      PROA   
ATOM   1027  CA  GLY P  68       8.116 -62.347 101.185  0.00 97.00      PROA   
ATOM   1028  HA1 GLY P  68       8.153 -61.694 102.045  0.00 97.00      PROA   
ATOM   1029  HA2 GLY P  68       8.084 -61.792 100.259  0.00 97.00      PROA   
ATOM   1030  C   GLY P  68       9.432 -63.103 101.172  0.00 97.00      PROA   
ATOM   1031  O   GLY P  68      10.488 -62.502 101.359  0.00 97.00      PROA   
ATOM   1032  N   LEU P  69       9.407 -64.435 100.980  0.00 97.00      PROA   
ATOM   1033  HN  LEU P  69       8.532 -64.880 100.823  0.00 97.00      PROA   
ATOM   1034  CA  LEU P  69      10.521 -65.300 101.294  0.00 97.00      PROA   
ATOM   1035  HA  LEU P  69      11.455 -64.771 101.157  0.00 97.00      PROA   
ATOM   1036  CB  LEU P  69      10.400 -65.880 102.731  0.00 97.00      PROA   
ATOM   1037  HB1 LEU P  69      11.127 -66.708 102.884  0.00 97.00      PROA   
ATOM   1038  HB2 LEU P  69       9.367 -66.280 102.843  0.00 97.00      PROA   
ATOM   1039  CG  LEU P  69      10.602 -64.893 103.901  0.00 97.00      PROA   
ATOM   1040  HG  LEU P  69       9.914 -64.027 103.769  0.00 97.00      PROA   
ATOM   1041  CD1 LEU P  69      10.223 -65.574 105.229  0.00 97.00      PROA   
ATOM   1042 HD11 LEU P  69      10.869 -66.461 105.406  0.00 97.00      PROA   
ATOM   1043 HD12 LEU P  69       9.161 -65.900 105.210  0.00 97.00      PROA   
ATOM   1044 HD13 LEU P  69      10.364 -64.863 106.067  0.00 97.00      PROA   
ATOM   1045  CD2 LEU P  69      12.043 -64.363 103.964  0.00 97.00      PROA   
ATOM   1046 HD21 LEU P  69      12.288 -63.791 103.046  0.00 97.00      PROA   
ATOM   1047 HD22 LEU P  69      12.759 -65.206 104.066  0.00 97.00      PROA   
ATOM   1048 HD23 LEU P  69      12.163 -63.691 104.840  0.00 97.00      PROA   
ATOM   1049  C   LEU P  69      10.493 -66.474 100.347  0.00 97.00      PROA   
ATOM   1050  O   LEU P  69       9.429 -66.907  99.912  0.00 97.00      PROA   
ATOM   1051  N   SER P  70      11.685 -67.034 100.026  0.00 97.00      PROA   
ATOM   1052  HN  SER P  70      12.526 -66.659 100.413  0.00 97.00      PROA   
ATOM   1053  CA  SER P  70      11.892 -68.197  99.171  0.00 97.00      PROA   
ATOM   1054  HA  SER P  70      11.715 -67.848  98.164  0.00 97.00      PROA   
ATOM   1055  CB  SER P  70      13.371 -68.669  99.224  0.00 97.00      PROA   
ATOM   1056  HB1 SER P  70      13.997 -67.873  98.763  0.00 97.00      PROA   
ATOM   1057  HB2 SER P  70      13.528 -69.604  98.646  0.00 97.00      PROA   
ATOM   1058  OG  SER P  70      13.804 -68.841 100.574  0.00 97.00      PROA   
ATOM   1059  HG1 SER P  70      14.744 -69.037 100.555  0.00 97.00      PROA   
ATOM   1060  C   SER P  70      10.951 -69.385  99.383  0.00 97.00      PROA   
ATOM   1061  O   SER P  70      10.862 -69.945 100.469  0.00 97.00      PROA   
ATOM   1062  N   GLY P  71      10.230 -69.810  98.318  0.00 97.00      PROA   
ATOM   1063  HN  GLY P  71      10.366 -69.361  97.438  0.00 97.00      PROA   
ATOM   1064  CA  GLY P  71       9.238 -70.881  98.366  0.00 97.00      PROA   
ATOM   1065  HA1 GLY P  71       9.643 -71.690  98.958  0.00 97.00      PROA   
ATOM   1066  HA2 GLY P  71       9.060 -71.183  97.346  0.00 97.00      PROA   
ATOM   1067  C   GLY P  71       7.895 -70.512  98.973  0.00 97.00      PROA   
ATOM   1068  O   GLY P  71       7.773 -69.602  99.784  0.00 97.00      PROA   
ATOM   1069  N   ARG P  72       6.836 -71.260  98.582  0.00 97.00      PROA   
ATOM   1070  HN  ARG P  72       6.969 -71.991  97.920  0.00 97.00      PROA   
ATOM   1071  CA  ARG P  72       5.462 -71.101  99.023  0.00 97.00      PROA   
ATOM   1072  HA  ARG P  72       5.391 -70.235  99.670  0.00 97.00      PROA   
ATOM   1073  CB  ARG P  72       4.431 -70.930  97.861  0.00 97.00      PROA   
ATOM   1074  HB1 ARG P  72       4.737 -70.054  97.253  0.00 97.00      PROA   
ATOM   1075  HB2 ARG P  72       3.448 -70.654  98.307  0.00 97.00      PROA   
ATOM   1076  CG  ARG P  72       4.142 -72.136  96.924  0.00 97.00      PROA   
ATOM   1077  HG1 ARG P  72       3.457 -71.768  96.124  0.00 97.00      PROA   
ATOM   1078  HG2 ARG P  72       3.582 -72.904  97.500  0.00 97.00      PROA   
ATOM   1079  CD  ARG P  72       5.326 -72.839  96.236  0.00 97.00      PROA   
ATOM   1080  HD1 ARG P  72       4.960 -73.499  95.419  0.00 97.00      PROA   
ATOM   1081  HD2 ARG P  72       5.906 -73.440  96.970  0.00 97.00      PROA   
ATOM   1082  NE  ARG P  72       6.189 -71.766  95.659  0.00 97.00      PROA   
ATOM   1083  HE  ARG P  72       5.983 -70.820  95.904  0.00 97.00      PROA   
ATOM   1084  CZ  ARG P  72       7.361 -71.949  95.020  0.00 97.00      PROA   
ATOM   1085  NH1 ARG P  72       7.803 -73.133  94.589  0.00 97.00      PROA   
ATOM   1086 HH11 ARG P  72       7.202 -73.921  94.652  0.00 97.00      PROA   
ATOM   1087 HH12 ARG P  72       8.680 -73.164  94.115  0.00 97.00      PROA   
ATOM   1088  NH2 ARG P  72       8.111 -70.854  94.806  0.00 97.00      PROA   
ATOM   1089 HH21 ARG P  72       7.743 -69.987  95.144  0.00 97.00      PROA   
ATOM   1090 HH22 ARG P  72       8.930 -70.905  94.245  0.00 97.00      PROA   
ATOM   1091  C   ARG P  72       5.080 -72.317  99.835  0.00 97.00      PROA   
ATOM   1092  O   ARG P  72       5.728 -73.360  99.775  0.00 97.00      PROA   
ATOM   1093  N   SER P  73       4.013 -72.153 100.647  0.00 97.00      PROA   
ATOM   1094  HN  SER P  73       3.591 -71.249 100.692  0.00 97.00      PROA   
ATOM   1095  CA  SER P  73       3.339 -73.103 101.509  0.00 97.00      PROA   
ATOM   1096  HA  SER P  73       3.995 -73.212 102.361  0.00 97.00      PROA   
ATOM   1097  CB  SER P  73       2.007 -72.497 102.035  0.00 97.00      PROA   
ATOM   1098  HB1 SER P  73       1.209 -73.226 102.282  0.00 97.00      PROA   
ATOM   1099  HB2 SER P  73       1.599 -71.843 101.244  0.00 97.00      PROA   
ATOM   1100  OG  SER P  73       2.235 -71.733 103.209  0.00 97.00      PROA   
ATOM   1101  HG1 SER P  73       2.260 -72.382 103.922  0.00 97.00      PROA   
ATOM   1102  C   SER P  73       3.046 -74.525 101.083  0.00 97.00      PROA   
ATOM   1103  O   SER P  73       3.029 -74.922  99.923  0.00 97.00      PROA   
ATOM   1104  N   ASP P  74       2.709 -75.266 102.152  0.00 97.00      PROA   
ATOM   1105  HN  ASP P  74       2.882 -74.850 103.045  0.00 97.00      PROA   
ATOM   1106  CA  ASP P  74       1.794 -76.359 102.346  0.00 97.00      PROA   
ATOM   1107  HA  ASP P  74       2.371 -77.252 102.178  0.00 97.00      PROA   
ATOM   1108  CB  ASP P  74       1.344 -76.334 103.855  0.00 97.00      PROA   
ATOM   1109  HB1 ASP P  74       2.108 -76.879 104.453  0.00 97.00      PROA   
ATOM   1110  HB2 ASP P  74       0.374 -76.845 104.006  0.00 97.00      PROA   
ATOM   1111  CG  ASP P  74       1.264 -74.918 104.469  0.00 97.00      PROA   
ATOM   1112  OD1 ASP P  74       2.326 -74.251 104.601  0.00 97.00      PROA   
ATOM   1113  OD2 ASP P  74       0.137 -74.489 104.826  0.00 97.00      PROA   
ATOM   1114  C   ASP P  74       0.562 -76.370 101.423  0.00 97.00      PROA   
ATOM   1115  O   ASP P  74       0.122 -75.322 100.951  0.00 97.00      PROA   
ATOM   1116  N   PRO P  75      -0.018 -77.527 101.108  0.00 97.00      PROA   
ATOM   1117  CD  PRO P  75       0.652 -78.830 101.160  0.00 97.00      PROA   
ATOM   1118  HD1 PRO P  75       0.764 -79.148 102.220  0.00 97.00      PROA   
ATOM   1119  HD2 PRO P  75       1.649 -78.767 100.671  0.00 97.00      PROA   
ATOM   1120  CA  PRO P  75      -1.372 -77.630 100.590  0.00 97.00      PROA   
ATOM   1121  HA  PRO P  75      -1.670 -76.760 100.019  0.00 97.00      PROA   
ATOM   1122  CB  PRO P  75      -1.274 -78.876  99.694  0.00 97.00      PROA   
ATOM   1123  HB1 PRO P  75      -0.870 -78.570  98.705  0.00 97.00      PROA   
ATOM   1124  HB2 PRO P  75      -2.246 -79.376  99.514  0.00 97.00      PROA   
ATOM   1125  CG  PRO P  75      -0.257 -79.796 100.390  0.00 97.00      PROA   
ATOM   1126  HG1 PRO P  75      -0.793 -80.452 101.110  0.00 97.00      PROA   
ATOM   1127  HG2 PRO P  75       0.297 -80.426  99.667  0.00 97.00      PROA   
ATOM   1128  C   PRO P  75      -2.378 -77.851 101.712  0.00 97.00      PROA   
ATOM   1129  O   PRO P  75      -2.777 -78.993 101.938  0.00 97.00      PROA   
ATOM   1130  N   ILE P  76      -2.858 -76.806 102.428  0.00 97.00      PROA   
ATOM   1131  HN  ILE P  76      -2.522 -75.872 102.312  0.00 97.00      PROA   
ATOM   1132  CA  ILE P  76      -3.941 -77.033 103.380  0.00 97.00      PROA   
ATOM   1133  HA  ILE P  76      -3.818 -78.019 103.804  0.00 97.00      PROA   
ATOM   1134  CB  ILE P  76      -3.955 -76.133 104.611  0.00 97.00      PROA   
ATOM   1135  HB  ILE P  76      -4.895 -76.322 105.184  0.00 97.00      PROA   
ATOM   1136  CG2 ILE P  76      -2.781 -76.548 105.527  0.00 97.00      PROA   
ATOM   1137 HG21 ILE P  76      -1.811 -76.348 105.025  0.00 97.00      PROA   
ATOM   1138 HG22 ILE P  76      -2.832 -77.626 105.783  0.00 97.00      PROA   
ATOM   1139 HG23 ILE P  76      -2.806 -75.961 106.468  0.00 97.00      PROA   
ATOM   1140  CG1 ILE P  76      -3.886 -74.630 104.274  0.00 97.00      PROA   
ATOM   1141 HG11 ILE P  76      -4.004 -74.483 103.183  0.00 97.00      PROA   
ATOM   1142 HG12 ILE P  76      -2.876 -74.252 104.547  0.00 97.00      PROA   
ATOM   1143  CD  ILE P  76      -4.963 -73.812 104.990  0.00 97.00      PROA   
ATOM   1144  HD1 ILE P  76      -4.851 -73.891 106.091  0.00 97.00      PROA   
ATOM   1145  HD2 ILE P  76      -5.975 -74.171 104.704  0.00 97.00      PROA   
ATOM   1146  HD3 ILE P  76      -4.882 -72.745 104.699  0.00 97.00      PROA   
ATOM   1147  C   ILE P  76      -5.284 -77.055 102.659  0.00 97.00      PROA   
ATOM   1148  O   ILE P  76      -5.875 -76.035 102.313  0.00 97.00      PROA   
ATOM   1149  N   GLN P  77      -5.781 -78.282 102.394  0.00 97.00      PROA   
ATOM   1150  HN  GLN P  77      -5.229 -79.086 102.604  0.00 97.00      PROA   
ATOM   1151  CA  GLN P  77      -6.967 -78.521 101.604  0.00 97.00      PROA   
ATOM   1152  HA  GLN P  77      -7.035 -77.769 100.840  0.00 97.00      PROA   
ATOM   1153  CB  GLN P  77      -6.859 -79.898 100.892  0.00 97.00      PROA   
ATOM   1154  HB1 GLN P  77      -7.605 -79.913 100.068  0.00 97.00      PROA   
ATOM   1155  HB2 GLN P  77      -7.108 -80.726 101.591  0.00 97.00      PROA   
ATOM   1156  CG  GLN P  77      -5.436 -80.163 100.327  0.00 97.00      PROA   
ATOM   1157  HG1 GLN P  77      -4.748 -80.467 101.144  0.00 97.00      PROA   
ATOM   1158  HG2 GLN P  77      -5.023 -79.241  99.874  0.00 97.00      PROA   
ATOM   1159  CD  GLN P  77      -5.439 -81.299  99.298  0.00 97.00      PROA   
ATOM   1160  OE1 GLN P  77      -5.971 -82.380  99.569  0.00 97.00      PROA   
ATOM   1161  NE2 GLN P  77      -4.819 -81.071  98.105  0.00 97.00      PROA   
ATOM   1162 HE21 GLN P  77      -4.340 -80.207  97.921  0.00 97.00      PROA   
ATOM   1163 HE22 GLN P  77      -4.820 -81.794  97.418  0.00 97.00      PROA   
ATOM   1164  C   GLN P  77      -8.206 -78.411 102.482  0.00 97.00      PROA   
ATOM   1165  O   GLN P  77      -8.446 -79.255 103.340  0.00 97.00      PROA   
ATOM   1166  N   LEU P  78      -9.005 -77.333 102.272  0.00 97.00      PROA   
ATOM   1167  HN  LEU P  78      -8.788 -76.707 101.523  0.00 97.00      PROA   
ATOM   1168  CA  LEU P  78     -10.132 -76.892 103.074  0.00 97.00      PROA   
ATOM   1169  HA  LEU P  78     -10.036 -77.290 104.074  0.00 97.00      PROA   
ATOM   1170  CB  LEU P  78     -10.157 -75.337 103.106  0.00 97.00      PROA   
ATOM   1171  HB1 LEU P  78     -10.303 -74.973 102.064  0.00 97.00      PROA   
ATOM   1172  HB2 LEU P  78      -9.156 -74.975 103.432  0.00 97.00      PROA   
ATOM   1173  CG  LEU P  78     -11.226 -74.665 104.003  0.00 97.00      PROA   
ATOM   1174  HG  LEU P  78     -12.199 -75.192 103.878  0.00 97.00      PROA   
ATOM   1175  CD1 LEU P  78     -10.831 -74.724 105.486  0.00 97.00      PROA   
ATOM   1176 HD11 LEU P  78      -9.904 -74.134 105.645  0.00 97.00      PROA   
ATOM   1177 HD12 LEU P  78     -10.643 -75.767 105.803  0.00 97.00      PROA   
ATOM   1178 HD13 LEU P  78     -11.635 -74.297 106.120  0.00 97.00      PROA   
ATOM   1179  CD2 LEU P  78     -11.457 -73.201 103.584  0.00 97.00      PROA   
ATOM   1180 HD21 LEU P  78     -11.808 -73.148 102.533  0.00 97.00      PROA   
ATOM   1181 HD22 LEU P  78     -10.513 -72.622 103.673  0.00 97.00      PROA   
ATOM   1182 HD23 LEU P  78     -12.224 -72.729 104.234  0.00 97.00      PROA   
ATOM   1183  C   LEU P  78     -11.436 -77.377 102.471  0.00 97.00      PROA   
ATOM   1184  O   LEU P  78     -11.642 -77.284 101.264  0.00 97.00      PROA   
ATOM   1185  N   GLU P  79     -12.357 -77.912 103.311  0.00 97.00      PROA   
ATOM   1186  HN  GLU P  79     -12.163 -78.015 104.284  0.00 97.00      PROA   
ATOM   1187  CA  GLU P  79     -13.610 -78.487 102.864  0.00 97.00      PROA   
ATOM   1188  HA  GLU P  79     -13.722 -78.371 101.794  0.00 97.00      PROA   
ATOM   1189  CB  GLU P  79     -13.677 -79.993 103.227  0.00 97.00      PROA   
ATOM   1190  HB1 GLU P  79     -14.666 -80.406 102.939  0.00 97.00      PROA   
ATOM   1191  HB2 GLU P  79     -13.587 -80.062 104.335  0.00 97.00      PROA   
ATOM   1192  CG  GLU P  79     -12.581 -80.856 102.553  0.00 97.00      PROA   
ATOM   1193  HG1 GLU P  79     -11.678 -80.246 102.339  0.00 97.00      PROA   
ATOM   1194  HG2 GLU P  79     -12.952 -81.263 101.589  0.00 97.00      PROA   
ATOM   1195  CD  GLU P  79     -12.102 -82.002 103.449  0.00 97.00      PROA   
ATOM   1196  OE1 GLU P  79     -11.761 -81.729 104.630  0.00 97.00      PROA   
ATOM   1197  OE2 GLU P  79     -11.996 -83.151 102.947  0.00 97.00      PROA   
ATOM   1198  C   GLU P  79     -14.782 -77.791 103.524  0.00 97.00      PROA   
ATOM   1199  O   GLU P  79     -14.865 -77.694 104.745  0.00 97.00      PROA   
ATOM   1200  N   VAL P  80     -15.750 -77.323 102.705  0.00  0.00      PROA   
ATOM   1201  HN  VAL P  80     -15.672 -77.407 101.715  0.00  0.00      PROA   
ATOM   1202  CA  VAL P  80     -16.959 -76.688 103.173  0.00  0.00      PROA   
ATOM   1203  HA  VAL P  80     -16.931 -76.628 104.247  0.00  0.00      PROA   
ATOM   1204  CB  VAL P  80     -17.202 -75.280 102.639  0.00  0.00      PROA   
ATOM   1205  HB  VAL P  80     -17.414 -75.293 101.547  0.00  0.00      PROA   
ATOM   1206  CG1 VAL P  80     -18.412 -74.671 103.384  0.00  0.00      PROA   
ATOM   1207 HG11 VAL P  80     -18.259 -74.754 104.480  0.00  0.00      PROA   
ATOM   1208 HG12 VAL P  80     -19.353 -75.192 103.113  0.00  0.00      PROA   
ATOM   1209 HG13 VAL P  80     -18.530 -73.597 103.137  0.00  0.00      PROA   
ATOM   1210  CG2 VAL P  80     -15.930 -74.433 102.868  0.00  0.00      PROA   
ATOM   1211 HG21 VAL P  80     -15.081 -74.806 102.258  0.00  0.00      PROA   
ATOM   1212 HG22 VAL P  80     -15.638 -74.456 103.938  0.00  0.00      PROA   
ATOM   1213 HG23 VAL P  80     -16.119 -73.378 102.582  0.00  0.00      PROA   
ATOM   1214  C   VAL P  80     -18.057 -77.632 102.763  0.00  0.00      PROA   
ATOM   1215  O   VAL P  80     -18.031 -78.183 101.663  0.00  0.00      PROA   
ATOM   1216  N   HSD P  81     -19.020 -77.876 103.683  0.00  0.00      PROA   
ATOM   1217  HN  HSD P  81     -19.047 -77.375 104.544  0.00  0.00      PROA   
ATOM   1218  CA  HSD P  81     -19.956 -78.965 103.586  0.00  0.00      PROA   
ATOM   1219  HA  HSD P  81     -19.944 -79.385 102.589  0.00  0.00      PROA   
ATOM   1220  CB  HSD P  81     -19.659 -80.070 104.629  0.00  0.00      PROA   
ATOM   1221  HB1 HSD P  81     -20.413 -80.885 104.578  0.00  0.00      PROA   
ATOM   1222  HB2 HSD P  81     -19.697 -79.630 105.651  0.00  0.00      PROA   
ATOM   1223  ND1 HSD P  81     -17.976 -81.591 103.469  0.00  0.00      PROA   
ATOM   1224  HD1 HSD P  81     -18.566 -81.872 102.711  0.00  0.00      PROA   
ATOM   1225  CG  HSD P  81     -18.302 -80.690 104.461  0.00  0.00      PROA   
ATOM   1226  CE1 HSD P  81     -16.720 -82.029 103.738  0.00  0.00      PROA   
ATOM   1227  HE1 HSD P  81     -16.202 -82.755 103.114  0.00  0.00      PROA   
ATOM   1228  NE2 HSD P  81     -16.224 -81.481 104.831  0.00  0.00      PROA   
ATOM   1229  CD2 HSD P  81     -17.221 -80.638 105.285  0.00  0.00      PROA   
ATOM   1230  HD2 HSD P  81     -17.074 -80.066 106.192  0.00  0.00      PROA   
ATOM   1231  C   HSD P  81     -21.337 -78.456 103.869  0.00  0.00      PROA   
ATOM   1232  O   HSD P  81     -21.528 -77.384 104.441  0.00  0.00      PROA   
ATOM   1233  N   ARG P  82     -22.336 -79.272 103.465  0.00  0.00      PROA   
ATOM   1234  HN  ARG P  82     -22.136 -80.104 102.953  0.00  0.00      PROA   
ATOM   1235  CA  ARG P  82     -23.715 -79.118 103.840  0.00  0.00      PROA   
ATOM   1236  HA  ARG P  82     -23.773 -78.612 104.795  0.00  0.00      PROA   
ATOM   1237  CB  ARG P  82     -24.591 -78.402 102.775  0.00  0.00      PROA   
ATOM   1238  HB1 ARG P  82     -24.039 -77.503 102.423  0.00  0.00      PROA   
ATOM   1239  HB2 ARG P  82     -25.511 -78.048 103.294  0.00  0.00      PROA   
ATOM   1240  CG  ARG P  82     -25.028 -79.243 101.556  0.00  0.00      PROA   
ATOM   1241  HG1 ARG P  82     -25.737 -80.035 101.887  0.00  0.00      PROA   
ATOM   1242  HG2 ARG P  82     -24.135 -79.746 101.126  0.00  0.00      PROA   
ATOM   1243  CD  ARG P  82     -25.710 -78.444 100.431  0.00  0.00      PROA   
ATOM   1244  HD1 ARG P  82     -26.137 -79.144  99.680  0.00  0.00      PROA   
ATOM   1245  HD2 ARG P  82     -24.984 -77.788  99.918  0.00  0.00      PROA   
ATOM   1246  NE  ARG P  82     -26.846 -77.639 100.989  0.00  0.00      PROA   
ATOM   1247  HE  ARG P  82     -27.681 -78.127 101.244  0.00  0.00      PROA   
ATOM   1248  CZ  ARG P  82     -26.806 -76.295 101.195  0.00  0.00      PROA   
ATOM   1249  NH1 ARG P  82     -25.718 -75.552 100.883  0.00  0.00      PROA   
ATOM   1250 HH11 ARG P  82     -25.719 -74.568 101.057  0.00  0.00      PROA   
ATOM   1251 HH12 ARG P  82     -24.910 -75.991 100.490  0.00  0.00      PROA   
ATOM   1252  NH2 ARG P  82     -27.888 -75.684 101.738  0.00  0.00      PROA   
ATOM   1253 HH21 ARG P  82     -27.874 -74.698 101.898  0.00  0.00      PROA   
ATOM   1254 HH22 ARG P  82     -28.700 -76.220 101.970  0.00  0.00      PROA   
ATOM   1255  C   ARG P  82     -24.159 -80.545 103.998  0.00  0.00      PROA   
ATOM   1256  O   ARG P  82     -23.447 -81.474 103.614  0.00  0.00      PROA   
ATOM   1257  N   GLY P  83     -25.357 -80.751 104.592  0.00  0.00      PROA   
ATOM   1258  HN  GLY P  83     -25.919 -79.990 104.904  0.00  0.00      PROA   
ATOM   1259  CA  GLY P  83     -25.906 -82.067 104.808  0.00  0.00      PROA   
ATOM   1260  HA1 GLY P  83     -25.913 -82.245 105.873  0.00  0.00      PROA   
ATOM   1261  HA2 GLY P  83     -25.356 -82.814 104.252  0.00  0.00      PROA   
ATOM   1262  C   GLY P  83     -27.313 -82.080 104.313  0.00  0.00      PROA   
ATOM   1263  O   GLY P  83     -27.665 -82.930 103.497  0.00  0.00      PROA   
ATOM   1264  N   TRP P  84     -28.143 -81.152 104.854  0.00  0.00      PROA   
ATOM   1265  HN  TRP P  84     -27.767 -80.464 105.470  0.00  0.00      PROA   
ATOM   1266  CA  TRP P  84     -29.586 -81.084 104.733  0.00  0.00      PROA   
ATOM   1267  HA  TRP P  84     -29.826 -80.082 105.059  0.00  0.00      PROA   
ATOM   1268  CB  TRP P  84     -30.243 -81.268 103.330  0.00  0.00      PROA   
ATOM   1269  HB1 TRP P  84     -31.332 -81.453 103.467  0.00  0.00      PROA   
ATOM   1270  HB2 TRP P  84     -29.841 -82.169 102.828  0.00  0.00      PROA   
ATOM   1271  CG  TRP P  84     -30.146 -80.095 102.408  0.00  0.00      PROA   
ATOM   1272  CD1 TRP P  84     -29.522 -80.016 101.192  0.00  0.00      PROA   
ATOM   1273  HD1 TRP P  84     -28.931 -80.802 100.745  0.00  0.00      PROA   
ATOM   1274  NE1 TRP P  84     -29.791 -78.804 100.614  0.00  0.00      PROA   
ATOM   1275  HE1 TRP P  84     -29.454 -78.506  99.747  0.00  0.00      PROA   
ATOM   1276  CE2 TRP P  84     -30.579 -78.061 101.448  0.00  0.00      PROA   
ATOM   1277  CD2 TRP P  84     -30.825 -78.843 102.599  0.00  0.00      PROA   
ATOM   1278  CE3 TRP P  84     -31.621 -78.328 103.620  0.00  0.00      PROA   
ATOM   1279  HE3 TRP P  84     -31.835 -78.900 104.511  0.00  0.00      PROA   
ATOM   1280  CZ3 TRP P  84     -32.145 -77.041 103.484  0.00  0.00      PROA   
ATOM   1281  HZ3 TRP P  84     -32.755 -76.629 104.275  0.00  0.00      PROA   
ATOM   1282  CZ2 TRP P  84     -31.110 -76.784 101.304  0.00  0.00      PROA   
ATOM   1283  HZ2 TRP P  84     -30.925 -76.183 100.426  0.00  0.00      PROA   
ATOM   1284  CH2 TRP P  84     -31.894 -76.282 102.344  0.00  0.00      PROA   
ATOM   1285  HH2 TRP P  84     -32.313 -75.289 102.264  0.00  0.00      PROA   
ATOM   1286  C   TRP P  84     -30.259 -81.987 105.727  0.00  0.00      PROA   
ATOM   1287  O   TRP P  84     -31.223 -81.569 106.365  0.00  0.00      PROA   
ATOM   1288  N   LEU P  85     -29.761 -83.236 105.887  0.00  0.00      PROA   
ATOM   1289  HN  LEU P  85     -28.977 -83.554 105.359  0.00  0.00      PROA   
ATOM   1290  CA  LEU P  85     -30.294 -84.177 106.834  0.00  0.00      PROA   
ATOM   1291  HA  LEU P  85     -30.852 -83.639 107.582  0.00  0.00      PROA   
ATOM   1292  CB  LEU P  85     -31.175 -85.298 106.225  0.00  0.00      PROA   
ATOM   1293  HB1 LEU P  85     -31.460 -86.038 107.006  0.00  0.00      PROA   
ATOM   1294  HB2 LEU P  85     -30.581 -85.833 105.449  0.00  0.00      PROA   
ATOM   1295  CG  LEU P  85     -32.491 -84.820 105.571  0.00  0.00      PROA   
ATOM   1296  HG  LEU P  85     -32.237 -84.057 104.800  0.00  0.00      PROA   
ATOM   1297  CD1 LEU P  85     -33.169 -85.994 104.849  0.00  0.00      PROA   
ATOM   1298 HD11 LEU P  85     -33.534 -86.746 105.578  0.00  0.00      PROA   
ATOM   1299 HD12 LEU P  85     -32.446 -86.492 104.171  0.00  0.00      PROA   
ATOM   1300 HD13 LEU P  85     -34.030 -85.624 104.254  0.00  0.00      PROA   
ATOM   1301  CD2 LEU P  85     -33.471 -84.180 106.572  0.00  0.00      PROA   
ATOM   1302 HD21 LEU P  85     -33.026 -83.282 107.043  0.00  0.00      PROA   
ATOM   1303 HD22 LEU P  85     -33.736 -84.905 107.371  0.00  0.00      PROA   
ATOM   1304 HD23 LEU P  85     -34.402 -83.874 106.050  0.00  0.00      PROA   
ATOM   1305  C   LEU P  85     -29.143 -84.840 107.526  0.00  0.00      PROA   
ATOM   1306  O   LEU P  85     -28.007 -84.844 107.055  0.00  0.00      PROA   
ATOM   1307  N   LEU P  86     -29.472 -85.419 108.695  0.00  0.00      PROA   
ATOM   1308  HN  LEU P  86     -30.409 -85.366 109.030  0.00  0.00      PROA   
ATOM   1309  CA  LEU P  86     -28.594 -86.163 109.542  0.00  0.00      PROA   
ATOM   1310  HA  LEU P  86     -27.875 -86.693 108.932  0.00  0.00      PROA   
ATOM   1311  CB  LEU P  86     -27.915 -85.282 110.624  0.00  0.00      PROA   
ATOM   1312  HB1 LEU P  86     -28.701 -84.737 111.193  0.00  0.00      PROA   
ATOM   1313  HB2 LEU P  86     -27.299 -84.519 110.100  0.00  0.00      PROA   
ATOM   1314  CG  LEU P  86     -26.998 -86.018 111.636  0.00  0.00      PROA   
ATOM   1315  HG  LEU P  86     -27.619 -86.754 112.196  0.00  0.00      PROA   
ATOM   1316  CD1 LEU P  86     -25.859 -86.798 110.948  0.00  0.00      PROA   
ATOM   1317 HD11 LEU P  86     -25.208 -86.103 110.377  0.00  0.00      PROA   
ATOM   1318 HD12 LEU P  86     -26.265 -87.558 110.249  0.00  0.00      PROA   
ATOM   1319 HD13 LEU P  86     -25.239 -87.321 111.707  0.00  0.00      PROA   
ATOM   1320  CD2 LEU P  86     -26.440 -85.036 112.686  0.00  0.00      PROA   
ATOM   1321 HD21 LEU P  86     -27.271 -84.520 113.213  0.00  0.00      PROA   
ATOM   1322 HD22 LEU P  86     -25.800 -84.271 112.198  0.00  0.00      PROA   
ATOM   1323 HD23 LEU P  86     -25.831 -85.581 113.438  0.00  0.00      PROA   
ATOM   1324  C   LEU P  86     -29.528 -87.142 110.186  0.00  0.00      PROA   
ATOM   1325  O   LEU P  86     -30.694 -86.840 110.418  0.00  0.00      PROA   
ATOM   1326  N   LEU P  87     -29.026 -88.353 110.480  0.00 97.00      PROA   
ATOM   1327  HN  LEU P  87     -28.067 -88.546 110.298  0.00 97.00      PROA   
ATOM   1328  CA  LEU P  87     -29.774 -89.394 111.138  0.00 97.00      PROA   
ATOM   1329  HA  LEU P  87     -30.817 -89.122 111.214  0.00 97.00      PROA   
ATOM   1330  CB  LEU P  87     -29.669 -90.736 110.377  0.00 97.00      PROA   
ATOM   1331  HB1 LEU P  87     -28.595 -91.003 110.261  0.00 97.00      PROA   
ATOM   1332  HB2 LEU P  87     -30.085 -90.598 109.354  0.00 97.00      PROA   
ATOM   1333  CG  LEU P  87     -30.402 -91.920 111.043  0.00 97.00      PROA   
ATOM   1334  HG  LEU P  87     -30.027 -92.033 112.085  0.00 97.00      PROA   
ATOM   1335  CD1 LEU P  87     -31.924 -91.708 111.113  0.00 97.00      PROA   
ATOM   1336 HD11 LEU P  87     -32.336 -91.550 110.094  0.00 97.00      PROA   
ATOM   1337 HD12 LEU P  87     -32.166 -90.825 111.737  0.00 97.00      PROA   
ATOM   1338 HD13 LEU P  87     -32.413 -92.598 111.559  0.00 97.00      PROA   
ATOM   1339  CD2 LEU P  87     -30.078 -93.229 110.315  0.00 97.00      PROA   
ATOM   1340 HD21 LEU P  87     -28.980 -93.387 110.265  0.00 97.00      PROA   
ATOM   1341 HD22 LEU P  87     -30.484 -93.206 109.282  0.00 97.00      PROA   
ATOM   1342 HD23 LEU P  87     -30.535 -94.076 110.867  0.00 97.00      PROA   
ATOM   1343  C   LEU P  87     -29.217 -89.538 112.533  0.00 97.00      PROA   
ATOM   1344  O   LEU P  87     -28.098 -90.000 112.739  0.00 97.00      PROA   
ATOM   1345  N   GLN P  88     -30.011 -89.140 113.544  0.00 97.00      PROA   
ATOM   1346  HN  GLN P  88     -30.926 -88.777 113.366  0.00 97.00      PROA   
ATOM   1347  CA  GLN P  88     -29.620 -89.173 114.930  0.00 97.00      PROA   
ATOM   1348  HA  GLN P  88     -28.554 -89.006 114.998  0.00 97.00      PROA   
ATOM   1349  CB  GLN P  88     -30.344 -88.065 115.737  0.00 97.00      PROA   
ATOM   1350  HB1 GLN P  88     -29.963 -88.093 116.779  0.00 97.00      PROA   
ATOM   1351  HB2 GLN P  88     -31.435 -88.279 115.754  0.00 97.00      PROA   
ATOM   1352  CG  GLN P  88     -30.119 -86.645 115.169  0.00 97.00      PROA   
ATOM   1353  HG1 GLN P  88     -30.491 -86.581 114.125  0.00 97.00      PROA   
ATOM   1354  HG2 GLN P  88     -29.032 -86.417 115.163  0.00 97.00      PROA   
ATOM   1355  CD  GLN P  88     -30.891 -85.595 115.983  0.00 97.00      PROA   
ATOM   1356  OE1 GLN P  88     -32.123 -85.622 116.054  0.00 97.00      PROA   
ATOM   1357  NE2 GLN P  88     -30.149 -84.612 116.567  0.00 97.00      PROA   
ATOM   1358 HE21 GLN P  88     -30.623 -83.812 116.931  0.00 97.00      PROA   
ATOM   1359 HE22 GLN P  88     -29.155 -84.614 116.474  0.00 97.00      PROA   
ATOM   1360  C   GLN P  88     -29.942 -90.541 115.505  0.00 97.00      PROA   
ATOM   1361  O   GLN P  88     -31.082 -90.991 115.474  0.00 97.00      PROA   
ATOM   1362  N   VAL P  89     -28.916 -91.257 116.018  0.00 97.00      PROA   
ATOM   1363  HN  VAL P  89     -27.994 -90.883 116.010  0.00 97.00      PROA   
ATOM   1364  CA  VAL P  89     -29.036 -92.641 116.442  0.00 97.00      PROA   
ATOM   1365  HA  VAL P  89     -30.062 -92.970 116.346  0.00 97.00      PROA   
ATOM   1366  CB  VAL P  89     -28.158 -93.551 115.584  0.00 97.00      PROA   
ATOM   1367  HB  VAL P  89     -27.099 -93.203 115.629  0.00 97.00      PROA   
ATOM   1368  CG1 VAL P  89     -28.213 -95.016 116.054  0.00 97.00      PROA   
ATOM   1369 HG11 VAL P  89     -29.262 -95.374 116.102  0.00 97.00      PROA   
ATOM   1370 HG12 VAL P  89     -27.734 -95.149 117.044  0.00 97.00      PROA   
ATOM   1371 HG13 VAL P  89     -27.662 -95.644 115.326  0.00 97.00      PROA   
ATOM   1372  CG2 VAL P  89     -28.629 -93.460 114.117  0.00 97.00      PROA   
ATOM   1373 HG21 VAL P  89     -28.408 -92.461 113.689  0.00 97.00      PROA   
ATOM   1374 HG22 VAL P  89     -29.721 -93.643 114.047  0.00 97.00      PROA   
ATOM   1375 HG23 VAL P  89     -28.107 -94.220 113.499  0.00 97.00      PROA   
ATOM   1376  C   VAL P  89     -28.657 -92.760 117.906  0.00 97.00      PROA   
ATOM   1377  O   VAL P  89     -27.685 -92.152 118.353  0.00 97.00      PROA   
ATOM   1378  N   SER P  90     -29.436 -93.558 118.689  0.00 97.00      PROA   
ATOM   1379  HN  SER P  90     -30.262 -93.957 118.296  0.00 97.00      PROA   
ATOM   1380  CA  SER P  90     -29.244 -93.775 120.122  0.00 97.00      PROA   
ATOM   1381  HA  SER P  90     -29.373 -92.819 120.610  0.00 97.00      PROA   
ATOM   1382  CB  SER P  90     -30.279 -94.766 120.720  0.00 97.00      PROA   
ATOM   1383  HB1 SER P  90     -30.096 -94.903 121.809  0.00 97.00      PROA   
ATOM   1384  HB2 SER P  90     -30.207 -95.760 120.234  0.00 97.00      PROA   
ATOM   1385  OG  SER P  90     -31.604 -94.267 120.601  0.00 97.00      PROA   
ATOM   1386  HG1 SER P  90     -31.764 -94.066 119.671  0.00 97.00      PROA   
ATOM   1387  C   SER P  90     -27.878 -94.310 120.530  0.00 97.00      PROA   
ATOM   1388  O   SER P  90     -27.285 -93.807 121.483  0.00 97.00      PROA   
ATOM   1389  N   SER P  91     -27.335 -95.327 119.820  0.00 97.00      PROA   
ATOM   1390  HN  SER P  91     -27.821 -95.740 119.056  0.00 97.00      PROA   
ATOM   1391  CA  SER P  91     -25.992 -95.815 120.081  0.00 97.00      PROA   
ATOM   1392  HA  SER P  91     -25.351 -94.943 120.076  0.00 97.00      PROA   
ATOM   1393  CB  SER P  91     -25.801 -96.543 121.441  0.00 97.00      PROA   
ATOM   1394  HB1 SER P  91     -25.053 -97.361 121.400  0.00 97.00      PROA   
ATOM   1395  HB2 SER P  91     -26.764 -96.987 121.773  0.00 97.00      PROA   
ATOM   1396  OG  SER P  91     -25.344 -95.614 122.418  0.00 97.00      PROA   
ATOM   1397  HG1 SER P  91     -26.019 -94.928 122.469  0.00 97.00      PROA   
ATOM   1398  C   SER P  91     -25.485 -96.652 118.936  0.00 97.00      PROA   
ATOM   1399  O   SER P  91     -26.243 -97.092 118.077  0.00 97.00      PROA   
ATOM   1400  N   ARG P  92     -24.146 -96.858 118.885  0.00 97.00      PROA   
ATOM   1401  HN  ARG P  92     -23.554 -96.488 119.598  0.00 97.00      PROA   
ATOM   1402  CA  ARG P  92     -23.475 -97.523 117.781  0.00 97.00      PROA   
ATOM   1403  HA  ARG P  92     -23.971 -97.251 116.857  0.00 97.00      PROA   
ATOM   1404  CB  ARG P  92     -21.984 -97.085 117.713  0.00 97.00      PROA   
ATOM   1405  HB1 ARG P  92     -21.586 -97.368 116.714  0.00 97.00      PROA   
ATOM   1406  HB2 ARG P  92     -21.390 -97.629 118.482  0.00 97.00      PROA   
ATOM   1407  CG  ARG P  92     -21.755 -95.574 117.954  0.00 97.00      PROA   
ATOM   1408  HG1 ARG P  92     -21.965 -95.344 119.022  0.00 97.00      PROA   
ATOM   1409  HG2 ARG P  92     -22.476 -94.982 117.347  0.00 97.00      PROA   
ATOM   1410  CD  ARG P  92     -20.317 -95.099 117.675  0.00 97.00      PROA   
ATOM   1411  HD1 ARG P  92     -19.575 -95.854 118.006  0.00 97.00      PROA   
ATOM   1412  HD2 ARG P  92     -20.102 -94.144 118.206  0.00 97.00      PROA   
ATOM   1413  NE  ARG P  92     -20.167 -94.903 116.198  0.00 97.00      PROA   
ATOM   1414  HE  ARG P  92     -19.976 -95.683 115.609  0.00 97.00      PROA   
ATOM   1415  CZ  ARG P  92     -20.579 -93.787 115.570  0.00 97.00      PROA   
ATOM   1416  NH1 ARG P  92     -20.901 -92.645 116.197  0.00 97.00      PROA   
ATOM   1417 HH11 ARG P  92     -20.438 -92.428 117.052  0.00 97.00      PROA   
ATOM   1418 HH12 ARG P  92     -21.169 -91.900 115.589  0.00 97.00      PROA   
ATOM   1419  NH2 ARG P  92     -20.603 -93.739 114.225  0.00 97.00      PROA   
ATOM   1420 HH21 ARG P  92     -20.148 -94.454 113.706  0.00 97.00      PROA   
ATOM   1421 HH22 ARG P  92     -20.666 -92.827 113.825  0.00 97.00      PROA   
ATOM   1422  C   ARG P  92     -23.540 -99.040 117.934  0.00 97.00      PROA   
ATOM   1423  O   ARG P  92     -23.377 -99.786 116.969  0.00 97.00      PROA   
ATOM   1424  N   VAL P  93     -23.810 -99.528 119.164  0.00 97.00      PROA   
ATOM   1425  HN  VAL P  93     -23.987 -98.913 119.925  0.00 97.00      PROA   
ATOM   1426  CA  VAL P  93     -23.916-100.931 119.488  0.00 97.00      PROA   
ATOM   1427  HA  VAL P  93     -24.269-101.462 118.617  0.00 97.00      PROA   
ATOM   1428  CB  VAL P  93     -22.633-101.590 120.022  0.00 97.00      PROA   
ATOM   1429  HB  VAL P  93     -22.872-102.627 120.359  0.00 97.00      PROA   
ATOM   1430  CG1 VAL P  93     -21.585-101.703 118.894  0.00 97.00      PROA   
ATOM   1431 HG11 VAL P  93     -21.259-100.694 118.566  0.00 97.00      PROA   
ATOM   1432 HG12 VAL P  93     -22.002-102.236 118.017  0.00 97.00      PROA   
ATOM   1433 HG13 VAL P  93     -20.689-102.252 119.255  0.00 97.00      PROA   
ATOM   1434  CG2 VAL P  93     -22.047-100.819 121.227  0.00 97.00      PROA   
ATOM   1435 HG21 VAL P  93     -22.758-100.793 122.077  0.00 97.00      PROA   
ATOM   1436 HG22 VAL P  93     -21.792 -99.776 120.943  0.00 97.00      PROA   
ATOM   1437 HG23 VAL P  93     -21.117-101.316 121.577  0.00 97.00      PROA   
ATOM   1438  C   VAL P  93     -25.001-101.018 120.528  0.00 97.00      PROA   
ATOM   1439  O   VAL P  93     -25.144-100.125 121.360  0.00 97.00      PROA   
ATOM   1440  N   LEU P  94     -25.808-102.103 120.464  0.00 97.00      PROA   
ATOM   1441  HN  LEU P  94     -25.698-102.781 119.745  0.00 97.00      PROA   
ATOM   1442  CA  LEU P  94     -26.846-102.423 121.415  0.00 97.00      PROA   
ATOM   1443  HA  LEU P  94     -26.563-102.067 122.398  0.00 97.00      PROA   
ATOM   1444  CB  LEU P  94     -28.268-101.904 121.050  0.00 97.00      PROA   
ATOM   1445  HB1 LEU P  94     -28.945-102.202 121.884  0.00 97.00      PROA   
ATOM   1446  HB2 LEU P  94     -28.642-102.391 120.124  0.00 97.00      PROA   
ATOM   1447  CG  LEU P  94     -28.425-100.370 120.891  0.00 97.00      PROA   
ATOM   1448  HG  LEU P  94     -27.703 -99.877 121.583  0.00 97.00      PROA   
ATOM   1449  CD1 LEU P  94     -28.158 -99.872 119.457  0.00 97.00      PROA   
ATOM   1450 HD11 LEU P  94     -28.914-100.295 118.761  0.00 97.00      PROA   
ATOM   1451 HD12 LEU P  94     -27.151-100.163 119.102  0.00 97.00      PROA   
ATOM   1452 HD13 LEU P  94     -28.227 -98.764 119.424  0.00 97.00      PROA   
ATOM   1453  CD2 LEU P  94     -29.834 -99.938 121.341  0.00 97.00      PROA   
ATOM   1454 HD21 LEU P  94     -29.986-100.193 122.410  0.00 97.00      PROA   
ATOM   1455 HD22 LEU P  94     -30.606-100.469 120.746  0.00 97.00      PROA   
ATOM   1456 HD23 LEU P  94     -29.970 -98.844 121.217  0.00 97.00      PROA   
ATOM   1457  C   LEU P  94     -26.893-103.935 121.442  0.00 97.00      PROA   
ATOM   1458  O   LEU P  94     -26.329-104.601 120.577  0.00 97.00      PROA   
ATOM   1459  N   THR P  95     -27.569-104.514 122.458  0.00 97.00      PROA   
ATOM   1460  HN  THR P  95     -27.908-103.954 123.215  0.00 97.00      PROA   
ATOM   1461  CA  THR P  95     -27.867-105.930 122.590  0.00 97.00      PROA   
ATOM   1462  HA  THR P  95     -27.214-106.487 121.936  0.00 97.00      PROA   
ATOM   1463  CB  THR P  95     -27.718-106.464 124.021  0.00 97.00      PROA   
ATOM   1464  HB  THR P  95     -28.664-106.363 124.603  0.00 97.00      PROA   
ATOM   1465  OG1 THR P  95     -26.732-105.740 124.740  0.00 97.00      PROA   
ATOM   1466  HG1 THR P  95     -27.143-104.885 124.912  0.00 97.00      PROA   
ATOM   1467  CG2 THR P  95     -27.268-107.931 124.003  0.00 97.00      PROA   
ATOM   1468 HG21 THR P  95     -26.277-108.017 123.510  0.00 97.00      PROA   
ATOM   1469 HG22 THR P  95     -27.995-108.568 123.465  0.00 97.00      PROA   
ATOM   1470 HG23 THR P  95     -27.173-108.304 125.045  0.00 97.00      PROA   
ATOM   1471  C   THR P  95     -29.306-106.109 122.139  0.00 97.00      PROA   
ATOM   1472  O   THR P  95     -30.070-105.154 122.047  0.00 97.00      PROA   
ATOM   1473  N   GLU P  96     -29.727-107.353 121.828  0.00 97.00      PROA   
ATOM   1474  HN  GLU P  96     -29.075-108.110 121.792  0.00 97.00      PROA   
ATOM   1475  CA  GLU P  96     -31.106-107.692 121.539  0.00 97.00      PROA   
ATOM   1476  HA  GLU P  96     -31.408-107.049 120.725  0.00 97.00      PROA   
ATOM   1477  CB  GLU P  96     -31.259-109.171 121.085  0.00 97.00      PROA   
ATOM   1478  HB1 GLU P  96     -30.546-109.358 120.250  0.00 97.00      PROA   
ATOM   1479  HB2 GLU P  96     -32.286-109.313 120.682  0.00 97.00      PROA   
ATOM   1480  CG  GLU P  96     -30.998-110.188 122.219  0.00 97.00      PROA   
ATOM   1481  HG1 GLU P  96     -31.600-109.934 123.113  0.00 97.00      PROA   
ATOM   1482  HG2 GLU P  96     -29.928-110.142 122.510  0.00 97.00      PROA   
ATOM   1483  CD  GLU P  96     -31.345-111.635 121.869  0.00 97.00      PROA   
ATOM   1484  OE1 GLU P  96     -32.183-111.878 120.962  0.00 97.00      PROA   
ATOM   1485  OE2 GLU P  96     -30.769-112.534 122.539  0.00 97.00      PROA   
ATOM   1486  C   GLU P  96     -32.026-107.405 122.725  0.00 97.00      PROA   
ATOM   1487  O   GLU P  96     -31.635-107.492 123.887  0.00 97.00      PROA   
ATOM   1488  N   GLY P  97     -33.290-107.020 122.446  0.00 97.00      PROA   
ATOM   1489  HN  GLY P  97     -33.577-106.940 121.491  0.00 97.00      PROA   
ATOM   1490  CA  GLY P  97     -34.281-106.714 123.463  0.00 97.00      PROA   
ATOM   1491  HA1 GLY P  97     -34.077-107.291 124.354  0.00 97.00      PROA   
ATOM   1492  HA2 GLY P  97     -35.249-106.942 123.046  0.00 97.00      PROA   
ATOM   1493  C   GLY P  97     -34.293-105.262 123.853  0.00 97.00      PROA   
ATOM   1494  O   GLY P  97     -35.326-104.750 124.277  0.00 97.00      PROA   
ATOM   1495  N   GLU P  98     -33.142-104.563 123.730  0.00 97.00      PROA   
ATOM   1496  HN  GLU P  98     -32.302-105.029 123.461  0.00 97.00      PROA   
ATOM   1497  CA  GLU P  98     -32.994-103.149 124.007  0.00 97.00      PROA   
ATOM   1498  HA  GLU P  98     -33.278-103.021 125.038  0.00 97.00      PROA   
ATOM   1499  CB  GLU P  98     -31.512-102.703 123.899  0.00 97.00      PROA   
ATOM   1500  HB1 GLU P  98     -31.457-101.595 123.990  0.00 97.00      PROA   
ATOM   1501  HB2 GLU P  98     -31.117-102.979 122.898  0.00 97.00      PROA   
ATOM   1502  CG  GLU P  98     -30.617-103.309 125.003  0.00 97.00      PROA   
ATOM   1503  HG1 GLU P  98     -30.582-104.417 124.914  0.00 97.00      PROA   
ATOM   1504  HG2 GLU P  98     -31.023-103.049 126.003  0.00 97.00      PROA   
ATOM   1505  CD  GLU P  98     -29.196-102.755 124.930  0.00 97.00      PROA   
ATOM   1506  OE1 GLU P  98     -28.251-103.574 124.947  0.00 97.00      PROA   
ATOM   1507  OE2 GLU P  98     -29.026-101.510 124.882  0.00 97.00      PROA   
ATOM   1508  C   GLU P  98     -33.851-102.244 123.119  0.00 97.00      PROA   
ATOM   1509  O   GLU P  98     -33.939-102.486 121.920  0.00 97.00      PROA   
ATOM   1510  N   PRO P  99     -34.491-101.188 123.613  0.00 97.00      PROA   
ATOM   1511  CD  PRO P  99     -34.850-101.032 125.023  0.00 97.00      PROA   
ATOM   1512  HD1 PRO P  99     -33.971-100.615 125.560  0.00 97.00      PROA   
ATOM   1513  HD2 PRO P  99     -35.162-101.998 125.479  0.00 97.00      PROA   
ATOM   1514  CA  PRO P  99     -35.020-100.099 122.798  0.00 97.00      PROA   
ATOM   1515  HA  PRO P  99     -35.770-100.529 122.153  0.00 97.00      PROA   
ATOM   1516  CB  PRO P  99     -35.631 -99.129 123.823  0.00 97.00      PROA   
ATOM   1517  HB1 PRO P  99     -36.506 -98.586 123.412  0.00 97.00      PROA   
ATOM   1518  HB2 PRO P  99     -34.873 -98.396 124.178  0.00 97.00      PROA   
ATOM   1519  CG  PRO P  99     -36.007-100.036 125.001  0.00 97.00      PROA   
ATOM   1520  HG1 PRO P  99     -36.116 -99.486 125.956  0.00 97.00      PROA   
ATOM   1521  HG2 PRO P  99     -36.951-100.577 124.768  0.00 97.00      PROA   
ATOM   1522  C   PRO P  99     -33.989 -99.401 121.919  0.00 97.00      PROA   
ATOM   1523  O   PRO P  99     -32.915 -99.064 122.411  0.00 97.00      PROA   
ATOM   1524  N   LEU P 100     -34.302 -99.140 120.631  0.00 97.00      PROA   
ATOM   1525  HN  LEU P 100     -35.168 -99.463 120.252  0.00 97.00      PROA   
ATOM   1526  CA  LEU P 100     -33.436 -98.359 119.766  0.00 97.00      PROA   
ATOM   1527  HA  LEU P 100     -32.657 -97.891 120.351  0.00 97.00      PROA   
ATOM   1528  CB  LEU P 100     -32.755 -99.246 118.689  0.00 97.00      PROA   
ATOM   1529  HB1 LEU P 100     -33.524 -99.896 118.222  0.00 97.00      PROA   
ATOM   1530  HB2 LEU P 100     -32.046 -99.920 119.217  0.00 97.00      PROA   
ATOM   1531  CG  LEU P 100     -31.986 -98.526 117.552  0.00 97.00      PROA   
ATOM   1532  HG  LEU P 100     -32.717 -97.944 116.944  0.00 97.00      PROA   
ATOM   1533  CD1 LEU P 100     -30.923 -97.544 118.073  0.00 97.00      PROA   
ATOM   1534 HD11 LEU P 100     -30.238 -98.063 118.774  0.00 97.00      PROA   
ATOM   1535 HD12 LEU P 100     -31.399 -96.695 118.603  0.00 97.00      PROA   
ATOM   1536 HD13 LEU P 100     -30.326 -97.141 117.229  0.00 97.00      PROA   
ATOM   1537  CD2 LEU P 100     -31.330 -99.557 116.614  0.00 97.00      PROA   
ATOM   1538 HD21 LEU P 100     -32.086-100.272 116.230  0.00 97.00      PROA   
ATOM   1539 HD22 LEU P 100     -30.550-100.127 117.162  0.00 97.00      PROA   
ATOM   1540 HD23 LEU P 100     -30.852 -99.046 115.752  0.00 97.00      PROA   
ATOM   1541  C   LEU P 100     -34.233 -97.241 119.139  0.00 97.00      PROA   
ATOM   1542  O   LEU P 100     -35.123 -97.478 118.332  0.00 97.00      PROA   
ATOM   1543  N   ALA P 101     -33.913 -95.971 119.481  0.00 97.00      PROA   
ATOM   1544  HN  ALA P 101     -33.212 -95.778 120.165  0.00 97.00      PROA   
ATOM   1545  CA  ALA P 101     -34.589 -94.811 118.940  0.00 97.00      PROA   
ATOM   1546  HA  ALA P 101     -35.512 -95.117 118.469  0.00 97.00      PROA   
ATOM   1547  CB  ALA P 101     -34.966 -93.814 120.052  0.00 97.00      PROA   
ATOM   1548  HB1 ALA P 101     -34.066 -93.435 120.578  0.00 97.00      PROA   
ATOM   1549  HB2 ALA P 101     -35.609 -94.325 120.803  0.00 97.00      PROA   
ATOM   1550  HB3 ALA P 101     -35.534 -92.954 119.643  0.00 97.00      PROA   
ATOM   1551  C   ALA P 101     -33.741 -94.135 117.875  0.00 97.00      PROA   
ATOM   1552  O   ALA P 101     -32.541 -93.921 118.027  0.00 97.00      PROA   
ATOM   1553  N   LEU P 102     -34.382 -93.811 116.730  0.00 97.00      PROA   
ATOM   1554  HN  LEU P 102     -35.333 -94.083 116.604  0.00 97.00      PROA   
ATOM   1555  CA  LEU P 102     -33.781 -93.186 115.573  0.00 97.00      PROA   
ATOM   1556  HA  LEU P 102     -32.750 -92.934 115.780  0.00 97.00      PROA   
ATOM   1557  CB  LEU P 102     -33.884 -94.098 114.320  0.00 97.00      PROA   
ATOM   1558  HB1 LEU P 102     -33.320 -93.642 113.478  0.00 97.00      PROA   
ATOM   1559  HB2 LEU P 102     -34.953 -94.172 114.017  0.00 97.00      PROA   
ATOM   1560  CG  LEU P 102     -33.392 -95.553 114.509  0.00 97.00      PROA   
ATOM   1561  HG  LEU P 102     -33.938 -96.013 115.367  0.00 97.00      PROA   
ATOM   1562  CD1 LEU P 102     -33.728 -96.393 113.266  0.00 97.00      PROA   
ATOM   1563 HD11 LEU P 102     -33.177 -95.999 112.385  0.00 97.00      PROA   
ATOM   1564 HD12 LEU P 102     -34.816 -96.359 113.051  0.00 97.00      PROA   
ATOM   1565 HD13 LEU P 102     -33.428 -97.449 113.433  0.00 97.00      PROA   
ATOM   1566  CD2 LEU P 102     -31.885 -95.622 114.801  0.00 97.00      PROA   
ATOM   1567 HD21 LEU P 102     -31.635 -95.037 115.709  0.00 97.00      PROA   
ATOM   1568 HD22 LEU P 102     -31.316 -95.212 113.941  0.00 97.00      PROA   
ATOM   1569 HD23 LEU P 102     -31.571 -96.676 114.959  0.00 97.00      PROA   
ATOM   1570  C   LEU P 102     -34.544 -91.916 115.261  0.00 97.00      PROA   
ATOM   1571  O   LEU P 102     -35.770 -91.903 115.289  0.00 97.00      PROA   
ATOM   1572  N   ARG P 103     -33.847 -90.802 114.938  0.00 97.00      PROA   
ATOM   1573  HN  ARG P 103     -32.853 -90.772 115.027  0.00 97.00      PROA   
ATOM   1574  CA  ARG P 103     -34.513 -89.627 114.415  0.00 97.00      PROA   
ATOM   1575  HA  ARG P 103     -35.503 -89.898 114.084  0.00 97.00      PROA   
ATOM   1576  CB  ARG P 103     -34.689 -88.502 115.470  0.00 97.00      PROA   
ATOM   1577  HB1 ARG P 103     -33.694 -88.172 115.840  0.00 97.00      PROA   
ATOM   1578  HB2 ARG P 103     -35.250 -88.916 116.337  0.00 97.00      PROA   
ATOM   1579  CG  ARG P 103     -35.447 -87.296 114.897  0.00 97.00      PROA   
ATOM   1580  HG1 ARG P 103     -36.452 -87.637 114.556  0.00 97.00      PROA   
ATOM   1581  HG2 ARG P 103     -34.885 -86.923 114.013  0.00 97.00      PROA   
ATOM   1582  CD  ARG P 103     -35.597 -86.086 115.811  0.00 97.00      PROA   
ATOM   1583  HD1 ARG P 103     -34.596 -85.695 116.094  0.00 97.00      PROA   
ATOM   1584  HD2 ARG P 103     -36.189 -86.307 116.723  0.00 97.00      PROA   
ATOM   1585  NE  ARG P 103     -36.346 -85.100 114.969  0.00 97.00      PROA   
ATOM   1586  HE  ARG P 103     -36.961 -85.434 114.258  0.00 97.00      PROA   
ATOM   1587  CZ  ARG P 103     -36.054 -83.797 114.881  0.00 97.00      PROA   
ATOM   1588  NH1 ARG P 103     -35.111 -83.174 115.593  0.00 97.00      PROA   
ATOM   1589 HH11 ARG P 103     -34.427 -83.689 116.093  0.00 97.00      PROA   
ATOM   1590 HH12 ARG P 103     -35.003 -82.201 115.372  0.00 97.00      PROA   
ATOM   1591  NH2 ARG P 103     -36.705 -83.042 113.982  0.00 97.00      PROA   
ATOM   1592 HH21 ARG P 103     -37.378 -83.466 113.378  0.00 97.00      PROA   
ATOM   1593 HH22 ARG P 103     -36.351 -82.119 113.841  0.00 97.00      PROA   
ATOM   1594  C   ARG P 103     -33.811 -89.064 113.195  0.00 97.00      PROA   
ATOM   1595  O   ARG P 103     -32.696 -88.566 113.265  0.00 97.00      PROA   
ATOM   1596  N   CYS P 104     -34.497 -89.052 112.031  0.00 97.00      PROA   
ATOM   1597  HN  CYS P 104     -35.361 -89.550 111.959  0.00 97.00      PROA   
ATOM   1598  CA  CYS P 104     -34.143 -88.230 110.887  0.00 97.00      PROA   
ATOM   1599  HA  CYS P 104     -33.090 -88.379 110.691  0.00 97.00      PROA   
ATOM   1600  CB  CYS P 104     -34.968 -88.641 109.642  0.00 97.00      PROA   
ATOM   1601  HB1 CYS P 104     -36.012 -88.271 109.733  0.00 97.00      PROA   
ATOM   1602  HB2 CYS P 104     -35.029 -89.753 109.634  0.00 97.00      PROA   
ATOM   1603  SG  CYS P 104     -34.230 -88.107 108.070  0.00 97.00      PROA   
ATOM   1604  C   CYS P 104     -34.377 -86.757 111.200  0.00 97.00      PROA   
ATOM   1605  O   CYS P 104     -35.426 -86.392 111.717  0.00 97.00      PROA   
ATOM   1606  N   HSD P 105     -33.392 -85.876 110.925  0.00 97.00      PROA   
ATOM   1607  HN  HSD P 105     -32.540 -86.177 110.502  0.00 97.00      PROA   
ATOM   1608  CA  HSD P 105     -33.372 -84.534 111.473  0.00 97.00      PROA   
ATOM   1609  HA  HSD P 105     -34.382 -84.168 111.606  0.00 97.00      PROA   
ATOM   1610  CB  HSD P 105     -32.671 -84.573 112.855  0.00 97.00      PROA   
ATOM   1611  HB1 HSD P 105     -31.915 -85.388 112.797  0.00 97.00      PROA   
ATOM   1612  HB2 HSD P 105     -33.410 -84.880 113.627  0.00 97.00      PROA   
ATOM   1613  ND1 HSD P 105     -32.485 -82.211 113.818  0.00 97.00      PROA   
ATOM   1614  HD1 HSD P 105     -33.398 -81.861 113.591  0.00 97.00      PROA   
ATOM   1615  CG  HSD P 105     -31.916 -83.374 113.348  0.00 97.00      PROA   
ATOM   1616  CE1 HSD P 105     -31.508 -81.528 114.463  0.00 97.00      PROA   
ATOM   1617  HE1 HSD P 105     -31.679 -80.565 114.944  0.00 97.00      PROA   
ATOM   1618  NE2 HSD P 105     -30.354 -82.163 114.432  0.00 97.00      PROA   
ATOM   1619  CD2 HSD P 105     -30.611 -83.322 113.724  0.00 97.00      PROA   
ATOM   1620  HD2 HSD P 105     -29.829 -84.058 113.580  0.00 97.00      PROA   
ATOM   1621  C   HSD P 105     -32.713 -83.601 110.488  0.00 97.00      PROA   
ATOM   1622  O   HSD P 105     -31.866 -84.014 109.707  0.00 97.00      PROA   
ATOM   1623  N   ALA P 106     -33.134 -82.316 110.462  0.00 97.00      PROA   
ATOM   1624  HN  ALA P 106     -33.744 -81.945 111.165  0.00 97.00      PROA   
ATOM   1625  CA  ALA P 106     -32.873 -81.417 109.363  0.00 97.00      PROA   
ATOM   1626  HA  ALA P 106     -32.309 -81.922 108.597  0.00 97.00      PROA   
ATOM   1627  CB  ALA P 106     -34.209 -80.922 108.774  0.00 97.00      PROA   
ATOM   1628  HB1 ALA P 106     -34.839 -80.485 109.578  0.00 97.00      PROA   
ATOM   1629  HB2 ALA P 106     -34.770 -81.783 108.348  0.00 97.00      PROA   
ATOM   1630  HB3 ALA P 106     -34.059 -80.171 107.973  0.00 97.00      PROA   
ATOM   1631  C   ALA P 106     -32.038 -80.252 109.825  0.00 97.00      PROA   
ATOM   1632  O   ALA P 106     -32.075 -79.868 110.990  0.00 97.00      PROA   
ATOM   1633  N   TRP P 107     -31.206 -79.679 108.918  0.00 97.00      PROA   
ATOM   1634  HN  TRP P 107     -31.113 -80.065 108.001  0.00 97.00      PROA   
ATOM   1635  CA  TRP P 107     -30.336 -78.567 109.254  0.00 97.00      PROA   
ATOM   1636  HA  TRP P 107     -29.782 -78.915 110.114  0.00 97.00      PROA   
ATOM   1637  CB  TRP P 107     -29.236 -78.281 108.184  0.00 97.00      PROA   
ATOM   1638  HB1 TRP P 107     -29.738 -78.194 107.194  0.00 97.00      PROA   
ATOM   1639  HB2 TRP P 107     -28.567 -79.166 108.142  0.00 97.00      PROA   
ATOM   1640  CG  TRP P 107     -28.405 -77.054 108.425  0.00 97.00      PROA   
ATOM   1641  CD1 TRP P 107     -28.286 -75.976 107.589  0.00 97.00      PROA   
ATOM   1642  HD1 TRP P 107     -28.608 -75.970 106.557  0.00 97.00      PROA   
ATOM   1643  NE1 TRP P 107     -27.731 -74.923 108.273  0.00 97.00      PROA   
ATOM   1644  HE1 TRP P 107     -27.426 -74.077 107.894  0.00 97.00      PROA   
ATOM   1645  CE2 TRP P 107     -27.485 -75.293 109.563  0.00 97.00      PROA   
ATOM   1646  CD2 TRP P 107     -27.849 -76.651 109.691  0.00 97.00      PROA   
ATOM   1647  CE3 TRP P 107     -27.661 -77.297 110.915  0.00 97.00      PROA   
ATOM   1648  HE3 TRP P 107     -27.885 -78.346 111.041  0.00 97.00      PROA   
ATOM   1649  CZ3 TRP P 107     -27.210 -76.552 112.007  0.00 97.00      PROA   
ATOM   1650  HZ3 TRP P 107     -27.094 -77.026 112.973  0.00 97.00      PROA   
ATOM   1651  CZ2 TRP P 107     -27.037 -74.551 110.648  0.00 97.00      PROA   
ATOM   1652  HZ2 TRP P 107     -26.812 -73.499 110.563  0.00 97.00      PROA   
ATOM   1653  CH2 TRP P 107     -26.925 -75.197 111.880  0.00 97.00      PROA   
ATOM   1654  HH2 TRP P 107     -26.606 -74.642 112.752  0.00 97.00      PROA   
ATOM   1655  C   TRP P 107     -31.074 -77.317 109.740  0.00 97.00      PROA   
ATOM   1656  O   TRP P 107     -31.757 -76.612 108.995  0.00 97.00      PROA   
ATOM   1657  N   LYS P 108     -30.927 -77.066 111.065  0.00 97.00      PROA   
ATOM   1658  HN  LYS P 108     -30.309 -77.652 111.582  0.00 97.00      PROA   
ATOM   1659  CA  LYS P 108     -31.583 -76.048 111.856  0.00 97.00      PROA   
ATOM   1660  HA  LYS P 108     -31.259 -76.239 112.866  0.00 97.00      PROA   
ATOM   1661  CB  LYS P 108     -31.113 -74.628 111.427  0.00 97.00      PROA   
ATOM   1662  HB1 LYS P 108     -31.590 -74.349 110.465  0.00 97.00      PROA   
ATOM   1663  HB2 LYS P 108     -30.016 -74.706 111.231  0.00 97.00      PROA   
ATOM   1664  CG  LYS P 108     -31.297 -73.509 112.473  0.00 97.00      PROA   
ATOM   1665  HG1 LYS P 108     -32.383 -73.332 112.627  0.00 97.00      PROA   
ATOM   1666  HG2 LYS P 108     -30.858 -72.574 112.057  0.00 97.00      PROA   
ATOM   1667  CD  LYS P 108     -30.638 -73.854 113.828  0.00 97.00      PROA   
ATOM   1668  HD1 LYS P 108     -29.632 -74.296 113.641  0.00 97.00      PROA   
ATOM   1669  HD2 LYS P 108     -31.262 -74.643 114.305  0.00 97.00      PROA   
ATOM   1670  CE  LYS P 108     -30.505 -72.715 114.856  0.00 97.00      PROA   
ATOM   1671  HE1 LYS P 108     -30.225 -73.139 115.848  0.00 97.00      PROA   
ATOM   1672  HE2 LYS P 108     -31.455 -72.157 114.978  0.00 97.00      PROA   
ATOM   1673  NZ  LYS P 108     -29.427 -71.764 114.488  0.00 97.00      PROA   
ATOM   1674  HZ1 LYS P 108     -28.578 -72.286 114.196  0.00 97.00      PROA   
ATOM   1675  HZ2 LYS P 108     -29.120 -71.243 115.329  0.00 97.00      PROA   
ATOM   1676  HZ3 LYS P 108     -29.725 -71.100 113.744  0.00 97.00      PROA   
ATOM   1677  C   LYS P 108     -33.094 -76.265 111.837  0.00 97.00      PROA   
ATOM   1678  O   LYS P 108     -33.874 -75.329 111.695  0.00 97.00      PROA   
ATOM   1679  N   ASP P 109     -33.497 -77.552 112.008  0.00 97.00      PROA   
ATOM   1680  HN  ASP P 109     -32.786 -78.229 112.183  0.00 97.00      PROA   
ATOM   1681  CA  ASP P 109     -34.794 -78.196 111.842  0.00 97.00      PROA   
ATOM   1682  HA  ASP P 109     -34.533 -79.020 111.200  0.00 97.00      PROA   
ATOM   1683  CB  ASP P 109     -35.335 -78.780 113.175  0.00 97.00      PROA   
ATOM   1684  HB1 ASP P 109     -36.432 -78.656 113.288  0.00 97.00      PROA   
ATOM   1685  HB2 ASP P 109     -34.847 -78.244 114.021  0.00 97.00      PROA   
ATOM   1686  CG  ASP P 109     -35.047 -80.267 113.349  0.00 97.00      PROA   
ATOM   1687  OD1 ASP P 109     -34.782 -80.999 112.364  0.00 97.00      PROA   
ATOM   1688  OD2 ASP P 109     -35.211 -80.706 114.511  0.00 97.00      PROA   
ATOM   1689  C   ASP P 109     -35.908 -77.510 111.069  0.00 97.00      PROA   
ATOM   1690  O   ASP P 109     -36.558 -76.577 111.537  0.00 97.00      PROA   
ATOM   1691  N   LYS P 110     -36.163 -78.026 109.844  0.00 97.00      PROA   
ATOM   1692  HN  LYS P 110     -35.677 -78.843 109.546  0.00 97.00      PROA   
ATOM   1693  CA  LYS P 110     -37.178 -77.550 108.933  0.00 97.00      PROA   
ATOM   1694  HA  LYS P 110     -37.789 -76.806 109.425  0.00 97.00      PROA   
ATOM   1695  CB  LYS P 110     -36.564 -76.986 107.620  0.00 97.00      PROA   
ATOM   1696  HB1 LYS P 110     -37.371 -76.539 107.000  0.00 97.00      PROA   
ATOM   1697  HB2 LYS P 110     -36.111 -77.820 107.038  0.00 97.00      PROA   
ATOM   1698  CG  LYS P 110     -35.454 -75.932 107.840  0.00 97.00      PROA   
ATOM   1699  HG1 LYS P 110     -35.100 -75.583 106.844  0.00 97.00      PROA   
ATOM   1700  HG2 LYS P 110     -34.587 -76.422 108.338  0.00 97.00      PROA   
ATOM   1701  CD  LYS P 110     -35.899 -74.727 108.693  0.00 97.00      PROA   
ATOM   1702  HD1 LYS P 110     -36.337 -75.103 109.639  0.00 97.00      PROA   
ATOM   1703  HD2 LYS P 110     -36.708 -74.169 108.174  0.00 97.00      PROA   
ATOM   1704  CE  LYS P 110     -34.765 -73.779 109.106  0.00 97.00      PROA   
ATOM   1705  HE1 LYS P 110     -33.950 -74.337 109.606  0.00 97.00      PROA   
ATOM   1706  HE2 LYS P 110     -35.144 -72.989 109.790  0.00 97.00      PROA   
ATOM   1707  NZ  LYS P 110     -34.159 -73.133 107.928  0.00 97.00      PROA   
ATOM   1708  HZ1 LYS P 110     -34.908 -72.724 107.334  0.00 97.00      PROA   
ATOM   1709  HZ2 LYS P 110     -33.643 -73.863 107.397  0.00 97.00      PROA   
ATOM   1710  HZ3 LYS P 110     -33.499 -72.391 108.235  0.00 97.00      PROA   
ATOM   1711  C   LYS P 110     -38.041 -78.756 108.638  0.00 97.00      PROA   
ATOM   1712  O   LYS P 110     -37.524 -79.864 108.522  0.00 97.00      PROA   
ATOM   1713  N   LEU P 111     -39.384 -78.575 108.556  0.00 97.00      PROA   
ATOM   1714  HN  LEU P 111     -39.782 -77.666 108.664  0.00 97.00      PROA   
ATOM   1715  CA  LEU P 111     -40.367 -79.645 108.518  0.00 97.00      PROA   
ATOM   1716  HA  LEU P 111     -40.102 -80.359 109.286  0.00 97.00      PROA   
ATOM   1717  CB  LEU P 111     -41.803 -79.111 108.810  0.00 97.00      PROA   
ATOM   1718  HB1 LEU P 111     -42.535 -79.939 108.667  0.00 97.00      PROA   
ATOM   1719  HB2 LEU P 111     -42.050 -78.314 108.075  0.00 97.00      PROA   
ATOM   1720  CG  LEU P 111     -42.078 -78.564 110.240  0.00 97.00      PROA   
ATOM   1721  HG  LEU P 111     -43.182 -78.392 110.287  0.00 97.00      PROA   
ATOM   1722  CD1 LEU P 111     -41.738 -79.591 111.335  0.00 97.00      PROA   
ATOM   1723 HD11 LEU P 111     -40.643 -79.769 111.372  0.00 97.00      PROA   
ATOM   1724 HD12 LEU P 111     -42.252 -80.555 111.138  0.00 97.00      PROA   
ATOM   1725 HD13 LEU P 111     -42.062 -79.211 112.327  0.00 97.00      PROA   
ATOM   1726  CD2 LEU P 111     -41.425 -77.202 110.546  0.00 97.00      PROA   
ATOM   1727 HD21 LEU P 111     -41.638 -76.474 109.736  0.00 97.00      PROA   
ATOM   1728 HD22 LEU P 111     -40.327 -77.309 110.665  0.00 97.00      PROA   
ATOM   1729 HD23 LEU P 111     -41.828 -76.798 111.499  0.00 97.00      PROA   
ATOM   1730  C   LEU P 111     -40.411 -80.427 107.209  0.00 97.00      PROA   
ATOM   1731  O   LEU P 111     -41.383 -80.359 106.459  0.00 97.00      PROA   
ATOM   1732  N   VAL P 112     -39.364 -81.238 106.928  0.00 97.00      PROA   
ATOM   1733  HN  VAL P 112     -38.529 -81.152 107.470  0.00 97.00      PROA   
ATOM   1734  CA  VAL P 112     -39.304 -82.150 105.800  0.00 97.00      PROA   
ATOM   1735  HA  VAL P 112     -39.417 -81.528 104.923  0.00 97.00      PROA   
ATOM   1736  CB  VAL P 112     -37.962 -82.872 105.649  0.00 97.00      PROA   
ATOM   1737  HB  VAL P 112     -38.017 -83.578 104.786  0.00 97.00      PROA   
ATOM   1738  CG1 VAL P 112     -36.883 -81.822 105.309  0.00 97.00      PROA   
ATOM   1739 HG11 VAL P 112     -36.726 -81.130 106.163  0.00 97.00      PROA   
ATOM   1740 HG12 VAL P 112     -37.191 -81.232 104.421  0.00 97.00      PROA   
ATOM   1741 HG13 VAL P 112     -35.917 -82.319 105.081  0.00 97.00      PROA   
ATOM   1742  CG2 VAL P 112     -37.587 -83.679 106.913  0.00 97.00      PROA   
ATOM   1743 HG21 VAL P 112     -38.373 -84.419 107.163  0.00 97.00      PROA   
ATOM   1744 HG22 VAL P 112     -37.439 -83.008 107.785  0.00 97.00      PROA   
ATOM   1745 HG23 VAL P 112     -36.638 -84.231 106.741  0.00 97.00      PROA   
ATOM   1746  C   VAL P 112     -40.452 -83.147 105.757  0.00 97.00      PROA   
ATOM   1747  O   VAL P 112     -40.903 -83.679 106.771  0.00 97.00      PROA   
ATOM   1748  N   TYR P 113     -40.956 -83.381 104.528  0.00 97.00      PROA   
ATOM   1749  HN  TYR P 113     -40.555 -82.927 103.735  0.00 97.00      PROA   
ATOM   1750  CA  TYR P 113     -42.093 -84.221 104.242  0.00 97.00      PROA   
ATOM   1751  HA  TYR P 113     -42.500 -84.581 105.175  0.00 97.00      PROA   
ATOM   1752  CB  TYR P 113     -43.255 -83.472 103.514  0.00 97.00      PROA   
ATOM   1753  HB1 TYR P 113     -43.704 -82.758 104.240  0.00 97.00      PROA   
ATOM   1754  HB2 TYR P 113     -44.056 -84.175 103.205  0.00 97.00      PROA   
ATOM   1755  CG  TYR P 113     -42.817 -82.655 102.316  0.00 97.00      PROA   
ATOM   1756  CD1 TYR P 113     -42.253 -81.376 102.486  0.00 97.00      PROA   
ATOM   1757  HD1 TYR P 113     -42.094 -80.989 103.482  0.00 97.00      PROA   
ATOM   1758  CE1 TYR P 113     -41.878 -80.606 101.380  0.00 97.00      PROA   
ATOM   1759  HE1 TYR P 113     -41.424 -79.637 101.528  0.00 97.00      PROA   
ATOM   1760  CZ  TYR P 113     -42.105 -81.087 100.085  0.00 97.00      PROA   
ATOM   1761  OH  TYR P 113     -41.706 -80.324  98.972  0.00 97.00      PROA   
ATOM   1762  HH  TYR P 113     -40.947 -79.801  99.249  0.00 97.00      PROA   
ATOM   1763  CD2 TYR P 113     -43.059 -83.114 101.009  0.00 97.00      PROA   
ATOM   1764  HD2 TYR P 113     -43.519 -84.077 100.858  0.00 97.00      PROA   
ATOM   1765  CE2 TYR P 113     -42.709 -82.334  99.898  0.00 97.00      PROA   
ATOM   1766  HE2 TYR P 113     -42.882 -82.705  98.898  0.00 97.00      PROA   
ATOM   1767  C   TYR P 113     -41.604 -85.446 103.505  0.00 97.00      PROA   
ATOM   1768  O   TYR P 113     -40.487 -85.481 103.008  0.00 97.00      PROA   
ATOM   1769  N   ASN P 114     -42.416 -86.523 103.479  0.00 97.00      PROA   
ATOM   1770  HN  ASN P 114     -43.311 -86.453 103.917  0.00 97.00      PROA   
ATOM   1771  CA  ASN P 114     -42.093 -87.801 102.860  0.00 97.00      PROA   
ATOM   1772  HA  ASN P 114     -42.903 -88.454 103.143  0.00 97.00      PROA   
ATOM   1773  CB  ASN P 114     -42.015 -87.732 101.305  0.00 97.00      PROA   
ATOM   1774  HB1 ASN P 114     -41.794 -88.732 100.875  0.00 97.00      PROA   
ATOM   1775  HB2 ASN P 114     -41.203 -87.037 101.003  0.00 97.00      PROA   
ATOM   1776  CG  ASN P 114     -43.310 -87.222 100.659  0.00 97.00      PROA   
ATOM   1777  OD1 ASN P 114     -43.276 -86.360  99.774  0.00 97.00      PROA   
ATOM   1778  ND2 ASN P 114     -44.482 -87.751 101.099  0.00 97.00      PROA   
ATOM   1779 HD21 ASN P 114     -45.317 -87.445 100.645  0.00 97.00      PROA   
ATOM   1780 HD22 ASN P 114     -44.482 -88.479 101.783  0.00 97.00      PROA   
ATOM   1781  C   ASN P 114     -40.841 -88.465 103.422  0.00 97.00      PROA   
ATOM   1782  O   ASN P 114     -39.929 -88.846 102.689  0.00 97.00      PROA   
ATOM   1783  N   VAL P 115     -40.781 -88.622 104.762  0.00 97.00      PROA   
ATOM   1784  HN  VAL P 115     -41.573 -88.396 105.325  0.00 97.00      PROA   
ATOM   1785  CA  VAL P 115     -39.626 -89.142 105.462  0.00 97.00      PROA   
ATOM   1786  HA  VAL P 115     -38.753 -88.766 104.952  0.00 97.00      PROA   
ATOM   1787  CB  VAL P 115     -39.530 -88.638 106.899  0.00 97.00      PROA   
ATOM   1788  HB  VAL P 115     -40.450 -88.917 107.461  0.00 97.00      PROA   
ATOM   1789  CG1 VAL P 115     -38.299 -89.236 107.619  0.00 97.00      PROA   
ATOM   1790 HG11 VAL P 115     -37.376 -89.025 107.038  0.00 97.00      PROA   
ATOM   1791 HG12 VAL P 115     -38.395 -90.333 107.748  0.00 97.00      PROA   
ATOM   1792 HG13 VAL P 115     -38.189 -88.781 108.626  0.00 97.00      PROA   
ATOM   1793  CG2 VAL P 115     -39.424 -87.098 106.855  0.00 97.00      PROA   
ATOM   1794 HG21 VAL P 115     -40.357 -86.638 106.470  0.00 97.00      PROA   
ATOM   1795 HG22 VAL P 115     -38.580 -86.789 106.202  0.00 97.00      PROA   
ATOM   1796 HG23 VAL P 115     -39.237 -86.696 107.873  0.00 97.00      PROA   
ATOM   1797  C   VAL P 115     -39.571 -90.657 105.388  0.00 97.00      PROA   
ATOM   1798  O   VAL P 115     -40.485 -91.361 105.801  0.00 97.00      PROA   
ATOM   1799  N   LEU P 116     -38.456 -91.183 104.847  0.00 97.00      PROA   
ATOM   1800  HN  LEU P 116     -37.754 -90.565 104.499  0.00 97.00      PROA   
ATOM   1801  CA  LEU P 116     -38.204 -92.593 104.661  0.00 97.00      PROA   
ATOM   1802  HA  LEU P 116     -39.062 -93.172 104.966  0.00 97.00      PROA   
ATOM   1803  CB  LEU P 116     -37.842 -92.910 103.187  0.00 97.00      PROA   
ATOM   1804  HB1 LEU P 116     -37.430 -93.939 103.089  0.00 97.00      PROA   
ATOM   1805  HB2 LEU P 116     -37.051 -92.196 102.869  0.00 97.00      PROA   
ATOM   1806  CG  LEU P 116     -39.018 -92.791 102.192  0.00 97.00      PROA   
ATOM   1807  HG  LEU P 116     -39.567 -91.842 102.398  0.00 97.00      PROA   
ATOM   1808  CD1 LEU P 116     -38.505 -92.727 100.742  0.00 97.00      PROA   
ATOM   1809 HD11 LEU P 116     -37.948 -93.657 100.495  0.00 97.00      PROA   
ATOM   1810 HD12 LEU P 116     -37.828 -91.859 100.608  0.00 97.00      PROA   
ATOM   1811 HD13 LEU P 116     -39.358 -92.627 100.038  0.00 97.00      PROA   
ATOM   1812  CD2 LEU P 116     -39.992 -93.969 102.354  0.00 97.00      PROA   
ATOM   1813 HD21 LEU P 116     -40.377 -94.015 103.392  0.00 97.00      PROA   
ATOM   1814 HD22 LEU P 116     -39.474 -94.925 102.127  0.00 97.00      PROA   
ATOM   1815 HD23 LEU P 116     -40.850 -93.860 101.658  0.00 97.00      PROA   
ATOM   1816  C   LEU P 116     -37.029 -93.008 105.510  0.00 97.00      PROA   
ATOM   1817  O   LEU P 116     -35.956 -92.423 105.432  0.00 97.00      PROA   
ATOM   1818  N   TYR P 117     -37.209 -94.065 106.330  0.00 97.00      PROA   
ATOM   1819  HN  TYR P 117     -38.121 -94.459 106.435  0.00 97.00      PROA   
ATOM   1820  CA  TYR P 117     -36.144 -94.726 107.058  0.00 97.00      PROA   
ATOM   1821  HA  TYR P 117     -35.285 -94.071 107.113  0.00 97.00      PROA   
ATOM   1822  CB  TYR P 117     -36.552 -95.126 108.501  0.00 97.00      PROA   
ATOM   1823  HB1 TYR P 117     -35.812 -95.826 108.945  0.00 97.00      PROA   
ATOM   1824  HB2 TYR P 117     -37.544 -95.628 108.494  0.00 97.00      PROA   
ATOM   1825  CG  TYR P 117     -36.633 -93.911 109.398  0.00 97.00      PROA   
ATOM   1826  CD1 TYR P 117     -35.580 -93.623 110.287  0.00 97.00      PROA   
ATOM   1827  HD1 TYR P 117     -34.698 -94.247 110.297  0.00 97.00      PROA   
ATOM   1828  CE1 TYR P 117     -35.665 -92.542 111.171  0.00 97.00      PROA   
ATOM   1829  HE1 TYR P 117     -34.855 -92.335 111.856  0.00 97.00      PROA   
ATOM   1830  CZ  TYR P 117     -36.807 -91.739 111.179  0.00 97.00      PROA   
ATOM   1831  OH  TYR P 117     -36.878 -90.671 112.087  0.00 97.00      PROA   
ATOM   1832  HH  TYR P 117     -37.775 -90.324 112.090  0.00 97.00      PROA   
ATOM   1833  CD2 TYR P 117     -37.780 -93.094 109.423  0.00 97.00      PROA   
ATOM   1834  HD2 TYR P 117     -38.602 -93.308 108.756  0.00 97.00      PROA   
ATOM   1835  CE2 TYR P 117     -37.865 -92.007 110.304  0.00 97.00      PROA   
ATOM   1836  HE2 TYR P 117     -38.745 -91.380 110.312  0.00 97.00      PROA   
ATOM   1837  C   TYR P 117     -35.710 -95.964 106.301  0.00 97.00      PROA   
ATOM   1838  O   TYR P 117     -36.537 -96.770 105.887  0.00 97.00      PROA   
ATOM   1839  N   TYR P 118     -34.381 -96.125 106.099  0.00 97.00      PROA   
ATOM   1840  HN  TYR P 118     -33.740 -95.441 106.444  0.00 97.00      PROA   
ATOM   1841  CA  TYR P 118     -33.769 -97.176 105.313  0.00 97.00      PROA   
ATOM   1842  HA  TYR P 118     -34.532 -97.830 104.931  0.00 97.00      PROA   
ATOM   1843  CB  TYR P 118     -32.851 -96.671 104.148  0.00 97.00      PROA   
ATOM   1844  HB1 TYR P 118     -32.426 -97.545 103.607  0.00 97.00      PROA   
ATOM   1845  HB2 TYR P 118     -32.007 -96.093 104.579  0.00 97.00      PROA   
ATOM   1846  CG  TYR P 118     -33.508 -95.761 103.126  0.00 97.00      PROA   
ATOM   1847  CD1 TYR P 118     -33.923 -94.465 103.474  0.00 97.00      PROA   
ATOM   1848  HD1 TYR P 118     -33.857 -94.134 104.495  0.00 97.00      PROA   
ATOM   1849  CE1 TYR P 118     -34.392 -93.571 102.509  0.00 97.00      PROA   
ATOM   1850  HE1 TYR P 118     -34.700 -92.587 102.818  0.00 97.00      PROA   
ATOM   1851  CZ  TYR P 118     -34.435 -93.945 101.163  0.00 97.00      PROA   
ATOM   1852  OH  TYR P 118     -34.871 -93.012 100.201  0.00 97.00      PROA   
ATOM   1853  HH  TYR P 118     -35.098 -92.209 100.685  0.00 97.00      PROA   
ATOM   1854  CD2 TYR P 118     -33.554 -96.123 101.764  0.00 97.00      PROA   
ATOM   1855  HD2 TYR P 118     -33.200 -97.095 101.460  0.00 97.00      PROA   
ATOM   1856  CE2 TYR P 118     -34.017 -95.227 100.788  0.00 97.00      PROA   
ATOM   1857  HE2 TYR P 118     -34.033 -95.521  99.749  0.00 97.00      PROA   
ATOM   1858  C   TYR P 118     -32.881 -97.995 106.222  0.00 97.00      PROA   
ATOM   1859  O   TYR P 118     -32.266 -97.470 107.146  0.00 97.00      PROA   
ATOM   1860  N   ARG P 119     -32.795 -99.320 105.965  0.00 97.00      PROA   
ATOM   1861  HN  ARG P 119     -33.348 -99.729 105.240  0.00 97.00      PROA   
ATOM   1862  CA  ARG P 119     -31.823-100.195 106.578  0.00 97.00      PROA   
ATOM   1863  HA  ARG P 119     -31.007 -99.590 106.940  0.00 97.00      PROA   
ATOM   1864  CB  ARG P 119     -32.361-101.005 107.787  0.00 97.00      PROA   
ATOM   1865  HB1 ARG P 119     -33.349-101.441 107.518  0.00 97.00      PROA   
ATOM   1866  HB2 ARG P 119     -32.519-100.280 108.617  0.00 97.00      PROA   
ATOM   1867  CG  ARG P 119     -31.411-102.131 108.250  0.00 97.00      PROA   
ATOM   1868  HG1 ARG P 119     -30.380-101.710 108.269  0.00 97.00      PROA   
ATOM   1869  HG2 ARG P 119     -31.422-102.964 107.514  0.00 97.00      PROA   
ATOM   1870  CD  ARG P 119     -31.656-102.703 109.651  0.00 97.00      PROA   
ATOM   1871  HD1 ARG P 119     -31.768-101.906 110.406  0.00 97.00      PROA   
ATOM   1872  HD2 ARG P 119     -30.787-103.327 109.947  0.00 97.00      PROA   
ATOM   1873  NE  ARG P 119     -32.841-103.612 109.654  0.00 97.00      PROA   
ATOM   1874  HE  ARG P 119     -32.679-104.596 109.642  0.00 97.00      PROA   
ATOM   1875  CZ  ARG P 119     -34.071-103.250 110.074  0.00 97.00      PROA   
ATOM   1876  NH1 ARG P 119     -34.480-101.981 110.126  0.00 97.00      PROA   
ATOM   1877 HH11 ARG P 119     -33.871-101.295 109.745  0.00 97.00      PROA   
ATOM   1878 HH12 ARG P 119     -35.447-101.806 110.289  0.00 97.00      PROA   
ATOM   1879  NH2 ARG P 119     -34.887-104.230 110.486  0.00 97.00      PROA   
ATOM   1880 HH21 ARG P 119     -34.461-105.128 110.584  0.00 97.00      PROA   
ATOM   1881 HH22 ARG P 119     -35.649-104.004 111.090  0.00 97.00      PROA   
ATOM   1882  C   ARG P 119     -31.248-101.111 105.524  0.00 97.00      PROA   
ATOM   1883  O   ARG P 119     -31.982-101.805 104.824  0.00 97.00      PROA   
ATOM   1884  N   ASN P 120     -29.898-101.130 105.395  0.00 97.00      PROA   
ATOM   1885  HN  ASN P 120     -29.342-100.567 106.007  0.00 97.00      PROA   
ATOM   1886  CA  ASN P 120     -29.150-101.989 104.489  0.00 97.00      PROA   
ATOM   1887  HA  ASN P 120     -28.121-101.662 104.550  0.00 97.00      PROA   
ATOM   1888  CB  ASN P 120     -29.198-103.485 104.915  0.00 97.00      PROA   
ATOM   1889  HB1 ASN P 120     -28.589-104.108 104.227  0.00 97.00      PROA   
ATOM   1890  HB2 ASN P 120     -30.247-103.847 104.897  0.00 97.00      PROA   
ATOM   1891  CG  ASN P 120     -28.613-103.635 106.326  0.00 97.00      PROA   
ATOM   1892  OD1 ASN P 120     -27.775-102.839 106.753  0.00 97.00      PROA   
ATOM   1893  ND2 ASN P 120     -29.091-104.659 107.085  0.00 97.00      PROA   
ATOM   1894 HD21 ASN P 120     -28.765-104.746 108.026  0.00 97.00      PROA   
ATOM   1895 HD22 ASN P 120     -29.730-105.316 106.689  0.00 97.00      PROA   
ATOM   1896  C   ASN P 120     -29.551-101.800 103.034  0.00 97.00      PROA   
ATOM   1897  O   ASN P 120     -29.810-102.759 102.309  0.00 97.00      PROA   
ATOM   1898  N   GLY P 121     -29.623-100.524 102.584  0.00 97.00      PROA   
ATOM   1899  HN  GLY P 121     -29.379 -99.776 103.196  0.00 97.00      PROA   
ATOM   1900  CA  GLY P 121     -30.033-100.151 101.238  0.00 97.00      PROA   
ATOM   1901  HA1 GLY P 121     -29.733-100.923 100.542  0.00 97.00      PROA   
ATOM   1902  HA2 GLY P 121     -29.571 -99.200 101.017  0.00 97.00      PROA   
ATOM   1903  C   GLY P 121     -31.521 -99.955 101.094  0.00 97.00      PROA   
ATOM   1904  O   GLY P 121     -31.959 -99.051 100.387  0.00 97.00      PROA   
ATOM   1905  N   LYS P 122     -32.347-100.800 101.742  0.00 97.00      PROA   
ATOM   1906  HN  LYS P 122     -31.973-101.522 102.322  0.00 97.00      PROA   
ATOM   1907  CA  LYS P 122     -33.784-100.778 101.557  0.00 97.00      PROA   
ATOM   1908  HA  LYS P 122     -33.990-100.395 100.567  0.00 97.00      PROA   
ATOM   1909  CB  LYS P 122     -34.394-102.207 101.584  0.00 97.00      PROA   
ATOM   1910  HB1 LYS P 122     -33.957-102.761 102.446  0.00 97.00      PROA   
ATOM   1911  HB2 LYS P 122     -34.081-102.733 100.656  0.00 97.00      PROA   
ATOM   1912  CG  LYS P 122     -35.925-102.228 101.719  0.00 97.00      PROA   
ATOM   1913  HG1 LYS P 122     -36.356-101.488 101.006  0.00 97.00      PROA   
ATOM   1914  HG2 LYS P 122     -36.191-101.910 102.753  0.00 97.00      PROA   
ATOM   1915  CD  LYS P 122     -36.605-103.577 101.467  0.00 97.00      PROA   
ATOM   1916  HD1 LYS P 122     -36.185-104.329 102.172  0.00 97.00      PROA   
ATOM   1917  HD2 LYS P 122     -36.375-103.904 100.428  0.00 97.00      PROA   
ATOM   1918  CE  LYS P 122     -38.123-103.451 101.667  0.00 97.00      PROA   
ATOM   1919  HE1 LYS P 122     -38.538-102.676 100.986  0.00 97.00      PROA   
ATOM   1920  HE2 LYS P 122     -38.351-103.161 102.715  0.00 97.00      PROA   
ATOM   1921  NZ  LYS P 122     -38.815-104.727 101.381  0.00 97.00      PROA   
ATOM   1922  HZ1 LYS P 122     -38.436-105.471 102.000  0.00 97.00      PROA   
ATOM   1923  HZ2 LYS P 122     -38.658-104.988 100.387  0.00 97.00      PROA   
ATOM   1924  HZ3 LYS P 122     -39.835-104.617 101.555  0.00 97.00      PROA   
ATOM   1925  C   LYS P 122     -34.528 -99.872 102.521  0.00 97.00      PROA   
ATOM   1926  O   LYS P 122     -34.386 -99.978 103.733  0.00 97.00      PROA   
ATOM   1927  N   ALA P 123     -35.407 -98.985 101.990  0.00 97.00      PROA   
ATOM   1928  HN  ALA P 123     -35.438 -98.828 101.006  0.00 97.00      PROA   
ATOM   1929  CA  ALA P 123     -36.421 -98.290 102.762  0.00 97.00      PROA   
ATOM   1930  HA  ALA P 123     -35.927 -97.742 103.545  0.00 97.00      PROA   
ATOM   1931  CB  ALA P 123     -37.170 -97.263 101.891  0.00 97.00      PROA   
ATOM   1932  HB1 ALA P 123     -37.707 -97.765 101.059  0.00 97.00      PROA   
ATOM   1933  HB2 ALA P 123     -36.446 -96.545 101.449  0.00 97.00      PROA   
ATOM   1934  HB3 ALA P 123     -37.899 -96.684 102.495  0.00 97.00      PROA   
ATOM   1935  C   ALA P 123     -37.421 -99.249 103.401  0.00 97.00      PROA   
ATOM   1936  O   ALA P 123     -37.979-100.118 102.734  0.00 97.00      PROA   
ATOM   1937  N   PHE P 124     -37.664 -99.115 104.728  0.00 97.00      PROA   
ATOM   1938  HN  PHE P 124     -37.192 -98.413 105.259  0.00 97.00      PROA   
ATOM   1939  CA  PHE P 124     -38.521-100.037 105.451  0.00 97.00      PROA   
ATOM   1940  HA  PHE P 124     -39.027-100.691 104.755  0.00 97.00      PROA   
ATOM   1941  CB  PHE P 124     -37.704-100.943 106.433  0.00 97.00      PROA   
ATOM   1942  HB1 PHE P 124     -36.845-101.382 105.879  0.00 97.00      PROA   
ATOM   1943  HB2 PHE P 124     -38.349-101.783 106.771  0.00 97.00      PROA   
ATOM   1944  CG  PHE P 124     -37.159-100.242 107.662  0.00 97.00      PROA   
ATOM   1945  CD1 PHE P 124     -35.974 -99.492 107.598  0.00 97.00      PROA   
ATOM   1946  HD1 PHE P 124     -35.466 -99.397 106.651  0.00 97.00      PROA   
ATOM   1947  CE1 PHE P 124     -35.468 -98.849 108.735  0.00 97.00      PROA   
ATOM   1948  HE1 PHE P 124     -34.567 -98.258 108.667  0.00 97.00      PROA   
ATOM   1949  CZ  PHE P 124     -36.140 -98.965 109.958  0.00 97.00      PROA   
ATOM   1950  HZ  PHE P 124     -35.765 -98.454 110.833  0.00 97.00      PROA   
ATOM   1951  CD2 PHE P 124     -37.808-100.372 108.904  0.00 97.00      PROA   
ATOM   1952  HD2 PHE P 124     -38.717-100.951 108.972  0.00 97.00      PROA   
ATOM   1953  CE2 PHE P 124     -37.306 -99.735 110.045  0.00 97.00      PROA   
ATOM   1954  HE2 PHE P 124     -37.826 -99.823 110.988  0.00 97.00      PROA   
ATOM   1955  C   PHE P 124     -39.622 -99.299 106.185  0.00 97.00      PROA   
ATOM   1956  O   PHE P 124     -40.598 -99.929 106.591  0.00 97.00      PROA   
ATOM   1957  N   LYS P 125     -39.532 -97.958 106.361  0.00 97.00      PROA   
ATOM   1958  HN  LYS P 125     -38.735 -97.440 106.063  0.00 97.00      PROA   
ATOM   1959  CA  LYS P 125     -40.588 -97.266 107.076  0.00 97.00      PROA   
ATOM   1960  HA  LYS P 125     -41.520 -97.776 106.874  0.00 97.00      PROA   
ATOM   1961  CB  LYS P 125     -40.333 -97.307 108.605  0.00 97.00      PROA   
ATOM   1962  HB1 LYS P 125     -40.049 -96.318 109.015  0.00 97.00      PROA   
ATOM   1963  HB2 LYS P 125     -39.451 -97.967 108.775  0.00 97.00      PROA   
ATOM   1964  CG  LYS P 125     -41.496 -97.938 109.394  0.00 97.00      PROA   
ATOM   1965  HG1 LYS P 125     -41.182 -98.069 110.454  0.00 97.00      PROA   
ATOM   1966  HG2 LYS P 125     -41.698 -98.951 108.981  0.00 97.00      PROA   
ATOM   1967  CD  LYS P 125     -42.797 -97.120 109.355  0.00 97.00      PROA   
ATOM   1968  HD1 LYS P 125     -43.563 -97.658 109.958  0.00 97.00      PROA   
ATOM   1969  HD2 LYS P 125     -43.169 -97.070 108.307  0.00 97.00      PROA   
ATOM   1970  CE  LYS P 125     -42.616 -95.703 109.906  0.00 97.00      PROA   
ATOM   1971  HE1 LYS P 125     -41.889 -95.125 109.295  0.00 97.00      PROA   
ATOM   1972  HE2 LYS P 125     -42.256 -95.743 110.956  0.00 97.00      PROA   
ATOM   1973  NZ  LYS P 125     -43.889 -94.955 109.887  0.00 97.00      PROA   
ATOM   1974  HZ1 LYS P 125     -44.670 -95.532 110.251  0.00 97.00      PROA   
ATOM   1975  HZ2 LYS P 125     -44.090 -94.668 108.904  0.00 97.00      PROA   
ATOM   1976  HZ3 LYS P 125     -43.782 -94.090 110.457  0.00 97.00      PROA   
ATOM   1977  C   LYS P 125     -40.789 -95.844 106.591  0.00 97.00      PROA   
ATOM   1978  O   LYS P 125     -39.908 -94.997 106.689  0.00 97.00      PROA   
ATOM   1979  N   PHE P 126     -42.011 -95.556 106.085  0.00 97.00      PROA   
ATOM   1980  HN  PHE P 126     -42.671 -96.293 105.960  0.00 97.00      PROA   
ATOM   1981  CA  PHE P 126     -42.440 -94.268 105.577  0.00 97.00      PROA   
ATOM   1982  HA  PHE P 126     -41.565 -93.681 105.337  0.00 97.00      PROA   
ATOM   1983  CB  PHE P 126     -43.240 -94.502 104.256  0.00 97.00      PROA   
ATOM   1984  HB1 PHE P 126     -44.013 -95.282 104.437  0.00 97.00      PROA   
ATOM   1985  HB2 PHE P 126     -42.553 -94.896 103.478  0.00 97.00      PROA   
ATOM   1986  CG  PHE P 126     -43.924 -93.281 103.693  0.00 97.00      PROA   
ATOM   1987  CD1 PHE P 126     -43.164 -92.230 103.155  0.00 97.00      PROA   
ATOM   1988  HD1 PHE P 126     -42.086 -92.279 103.174  0.00 97.00      PROA   
ATOM   1989  CE1 PHE P 126     -43.793 -91.121 102.581  0.00 97.00      PROA   
ATOM   1990  HE1 PHE P 126     -43.191 -90.343 102.139  0.00 97.00      PROA   
ATOM   1991  CZ  PHE P 126     -45.191 -91.038 102.562  0.00 97.00      PROA   
ATOM   1992  HZ  PHE P 126     -45.685 -90.186 102.121  0.00 97.00      PROA   
ATOM   1993  CD2 PHE P 126     -45.328 -93.196 103.654  0.00 97.00      PROA   
ATOM   1994  HD2 PHE P 126     -45.928 -94.004 104.046  0.00 97.00      PROA   
ATOM   1995  CE2 PHE P 126     -45.958 -92.076 103.102  0.00 97.00      PROA   
ATOM   1996  HE2 PHE P 126     -47.036 -92.022 103.070  0.00 97.00      PROA   
ATOM   1997  C   PHE P 126     -43.250 -93.464 106.593  0.00 97.00      PROA   
ATOM   1998  O   PHE P 126     -44.058 -94.012 107.332  0.00 97.00      PROA   
ATOM   1999  N   PHE P 127     -43.066 -92.121 106.613  0.00 97.00      PROA   
ATOM   2000  HN  PHE P 127     -42.322 -91.720 106.082  0.00 97.00      PROA   
ATOM   2001  CA  PHE P 127     -43.912 -91.162 107.303  0.00 97.00      PROA   
ATOM   2002  HA  PHE P 127     -44.861 -91.622 107.541  0.00 97.00      PROA   
ATOM   2003  CB  PHE P 127     -43.260 -90.545 108.571  0.00 97.00      PROA   
ATOM   2004  HB1 PHE P 127     -43.909 -89.752 109.002  0.00 97.00      PROA   
ATOM   2005  HB2 PHE P 127     -42.291 -90.071 108.299  0.00 97.00      PROA   
ATOM   2006  CG  PHE P 127     -42.988 -91.540 109.668  0.00 97.00      PROA   
ATOM   2007  CD1 PHE P 127     -43.936 -91.745 110.688  0.00 97.00      PROA   
ATOM   2008  HD1 PHE P 127     -44.901 -91.262 110.627  0.00 97.00      PROA   
ATOM   2009  CE1 PHE P 127     -43.611 -92.492 111.829  0.00 97.00      PROA   
ATOM   2010  HE1 PHE P 127     -44.328 -92.603 112.629  0.00 97.00      PROA   
ATOM   2011  CZ  PHE P 127     -42.331 -93.045 111.957  0.00 97.00      PROA   
ATOM   2012  HZ  PHE P 127     -42.068 -93.597 112.847  0.00 97.00      PROA   
ATOM   2013  CD2 PHE P 127     -41.709 -92.109 109.808  0.00 97.00      PROA   
ATOM   2014  HD2 PHE P 127     -40.958 -91.918 109.054  0.00 97.00      PROA   
ATOM   2015  CE2 PHE P 127     -41.379 -92.852 110.949  0.00 97.00      PROA   
ATOM   2016  HE2 PHE P 127     -40.384 -93.257 111.065  0.00 97.00      PROA   
ATOM   2017  C   PHE P 127     -44.176 -89.992 106.369  0.00 97.00      PROA   
ATOM   2018  O   PHE P 127     -43.297 -89.562 105.633  0.00 97.00      PROA   
ATOM   2019  N   HSD P 128     -45.400 -89.414 106.375  0.00 97.00      PROA   
ATOM   2020  HN  HSD P 128     -46.155 -89.807 106.897  0.00 97.00      PROA   
ATOM   2021  CA  HSD P 128     -45.698 -88.182 105.654  0.00 97.00      PROA   
ATOM   2022  HA  HSD P 128     -45.380 -88.341 104.632  0.00 97.00      PROA   
ATOM   2023  CB  HSD P 128     -47.213 -87.876 105.601  0.00 97.00      PROA   
ATOM   2024  HB1 HSD P 128     -47.420 -86.791 105.472  0.00 97.00      PROA   
ATOM   2025  HB2 HSD P 128     -47.687 -88.194 106.553  0.00 97.00      PROA   
ATOM   2026  ND1 HSD P 128     -47.939 -88.073 103.180  0.00 97.00      PROA   
ATOM   2027  HD1 HSD P 128     -47.620 -87.167 102.899  0.00 97.00      PROA   
ATOM   2028  CG  HSD P 128     -47.859 -88.600 104.453  0.00 97.00      PROA   
ATOM   2029  CE1 HSD P 128     -48.638 -88.961 102.430  0.00 97.00      PROA   
ATOM   2030  HE1 HSD P 128     -48.872 -88.798 101.378  0.00 97.00      PROA   
ATOM   2031  NE2 HSD P 128     -49.024 -90.008 103.132  0.00 97.00      PROA   
ATOM   2032  CD2 HSD P 128     -48.544 -89.775 104.409  0.00 97.00      PROA   
ATOM   2033  HD2 HSD P 128     -48.753 -90.488 105.197  0.00 97.00      PROA   
ATOM   2034  C   HSD P 128     -44.923 -86.954 106.108  0.00 97.00      PROA   
ATOM   2035  O   HSD P 128     -44.578 -86.113 105.283  0.00 97.00      PROA   
ATOM   2036  N   TRP P 129     -44.638 -86.823 107.421  0.00 97.00      PROA   
ATOM   2037  HN  TRP P 129     -44.909 -87.529 108.065  0.00 97.00      PROA   
ATOM   2038  CA  TRP P 129     -43.978 -85.672 108.009  0.00 97.00      PROA   
ATOM   2039  HA  TRP P 129     -43.557 -85.047 107.231  0.00 97.00      PROA   
ATOM   2040  CB  TRP P 129     -44.924 -84.830 108.915  0.00 97.00      PROA   
ATOM   2041  HB1 TRP P 129     -44.407 -83.891 109.213  0.00 97.00      PROA   
ATOM   2042  HB2 TRP P 129     -45.146 -85.393 109.848  0.00 97.00      PROA   
ATOM   2043  CG  TRP P 129     -46.235 -84.479 108.280  0.00 97.00      PROA   
ATOM   2044  CD1 TRP P 129     -46.521 -83.345 107.565  0.00 97.00      PROA   
ATOM   2045  HD1 TRP P 129     -45.821 -82.540 107.390  0.00 97.00      PROA   
ATOM   2046  NE1 TRP P 129     -47.819 -83.397 107.122  0.00 97.00      PROA   
ATOM   2047  HE1 TRP P 129     -48.318 -82.670 106.703  0.00 97.00      PROA   
ATOM   2048  CE2 TRP P 129     -48.400 -84.559 107.536  0.00 97.00      PROA   
ATOM   2049  CD2 TRP P 129     -47.437 -85.270 108.286  0.00 97.00      PROA   
ATOM   2050  CE3 TRP P 129     -47.785 -86.492 108.864  0.00 97.00      PROA   
ATOM   2051  HE3 TRP P 129     -47.083 -87.044 109.472  0.00 97.00      PROA   
ATOM   2052  CZ3 TRP P 129     -49.078 -86.988 108.665  0.00 97.00      PROA   
ATOM   2053  HZ3 TRP P 129     -49.369 -87.927 109.114  0.00 97.00      PROA   
ATOM   2054  CZ2 TRP P 129     -49.679 -85.054 107.328  0.00 97.00      PROA   
ATOM   2055  HZ2 TRP P 129     -50.412 -84.506 106.755  0.00 97.00      PROA   
ATOM   2056  CH2 TRP P 129     -50.005 -86.284 107.901  0.00 97.00      PROA   
ATOM   2057  HH2 TRP P 129     -51.000 -86.685 107.766  0.00 97.00      PROA   
ATOM   2058  C   TRP P 129     -42.846 -86.204 108.855  0.00 97.00      PROA   
ATOM   2059  O   TRP P 129     -42.725 -87.410 109.062  0.00 97.00      PROA   
ATOM   2060  N   ASN P 130     -41.958 -85.313 109.357  0.00 97.00      PROA   
ATOM   2061  HN  ASN P 130     -42.001 -84.348 109.103  0.00 97.00      PROA   
ATOM   2062  CA  ASN P 130     -40.890 -85.686 110.266  0.00 97.00      PROA   
ATOM   2063  HA  ASN P 130     -40.300 -86.422 109.739  0.00 97.00      PROA   
ATOM   2064  CB  ASN P 130     -39.993 -84.456 110.594  0.00 97.00      PROA   
ATOM   2065  HB1 ASN P 130     -40.537 -83.746 111.252  0.00 97.00      PROA   
ATOM   2066  HB2 ASN P 130     -39.729 -83.920 109.656  0.00 97.00      PROA   
ATOM   2067  CG  ASN P 130     -38.701 -84.866 111.297  0.00 97.00      PROA   
ATOM   2068  OD1 ASN P 130     -38.441 -84.469 112.432  0.00 97.00      PROA   
ATOM   2069  ND2 ASN P 130     -37.880 -85.704 110.612  0.00 97.00      PROA   
ATOM   2070 HD21 ASN P 130     -37.010 -85.952 111.040  0.00 97.00      PROA   
ATOM   2071 HD22 ASN P 130     -38.106 -85.983 109.681  0.00 97.00      PROA   
ATOM   2072  C   ASN P 130     -41.393 -86.352 111.553  0.00 97.00      PROA   
ATOM   2073  O   ASN P 130     -42.312 -85.871 112.213  0.00 97.00      PROA   
ATOM   2074  N   SER P 131     -40.780 -87.498 111.925  0.00 97.00      PROA   
ATOM   2075  HN  SER P 131     -40.028 -87.874 111.389  0.00 97.00      PROA   
ATOM   2076  CA  SER P 131     -41.175 -88.282 113.076  0.00 97.00      PROA   
ATOM   2077  HA  SER P 131     -41.413 -87.623 113.899  0.00 97.00      PROA   
ATOM   2078  CB  SER P 131     -42.371 -89.241 112.783  0.00 97.00      PROA   
ATOM   2079  HB1 SER P 131     -42.148 -89.841 111.876  0.00 97.00      PROA   
ATOM   2080  HB2 SER P 131     -43.265 -88.617 112.568  0.00 97.00      PROA   
ATOM   2081  OG  SER P 131     -42.695 -90.121 113.864  0.00 97.00      PROA   
ATOM   2082  HG1 SER P 131     -42.041 -90.830 113.860  0.00 97.00      PROA   
ATOM   2083  C   SER P 131     -39.970 -89.090 113.442  0.00 97.00      PROA   
ATOM   2084  O   SER P 131     -39.098 -89.305 112.611  0.00 97.00      PROA   
ATOM   2085  N   ASN P 132     -39.913 -89.581 114.700  0.00 97.00      PROA   
ATOM   2086  HN  ASN P 132     -40.660 -89.393 115.333  0.00 97.00      PROA   
ATOM   2087  CA  ASN P 132     -38.920 -90.539 115.141  0.00 97.00      PROA   
ATOM   2088  HA  ASN P 132     -37.969 -90.272 114.701  0.00 97.00      PROA   
ATOM   2089  CB  ASN P 132     -38.747 -90.544 116.697  0.00 97.00      PROA   
ATOM   2090  HB1 ASN P 132     -38.630 -89.502 117.062  0.00 97.00      PROA   
ATOM   2091  HB2 ASN P 132     -37.811 -91.091 116.945  0.00 97.00      PROA   
ATOM   2092  CG  ASN P 132     -39.882 -91.253 117.455  0.00 97.00      PROA   
ATOM   2093  OD1 ASN P 132     -39.842 -92.473 117.637  0.00 97.00      PROA   
ATOM   2094  ND2 ASN P 132     -40.899 -90.491 117.935  0.00 97.00      PROA   
ATOM   2095 HD21 ASN P 132     -41.627 -90.959 118.432  0.00 97.00      PROA   
ATOM   2096 HD22 ASN P 132     -40.896 -89.500 117.816  0.00 97.00      PROA   
ATOM   2097  C   ASN P 132     -39.306 -91.914 114.624  0.00 97.00      PROA   
ATOM   2098  O   ASN P 132     -40.434 -92.141 114.193  0.00 97.00      PROA   
ATOM   2099  N   LEU P 133     -38.361 -92.871 114.694  0.00 97.00      PROA   
ATOM   2100  HN  LEU P 133     -37.421 -92.643 114.940  0.00 97.00      PROA   
ATOM   2101  CA  LEU P 133     -38.661 -94.274 114.578  0.00 97.00      PROA   
ATOM   2102  HA  LEU P 133     -39.730 -94.430 114.587  0.00 97.00      PROA   
ATOM   2103  CB  LEU P 133     -38.062 -94.859 113.277  0.00 97.00      PROA   
ATOM   2104  HB1 LEU P 133     -36.954 -94.893 113.319  0.00 97.00      PROA   
ATOM   2105  HB2 LEU P 133     -38.325 -94.136 112.468  0.00 97.00      PROA   
ATOM   2106  CG  LEU P 133     -38.612 -96.234 112.836  0.00 97.00      PROA   
ATOM   2107  HG  LEU P 133     -39.722 -96.221 112.953  0.00 97.00      PROA   
ATOM   2108  CD1 LEU P 133     -38.302 -96.451 111.348  0.00 97.00      PROA   
ATOM   2109 HD11 LEU P 133     -37.203 -96.454 111.190  0.00 97.00      PROA   
ATOM   2110 HD12 LEU P 133     -38.742 -95.636 110.737  0.00 97.00      PROA   
ATOM   2111 HD13 LEU P 133     -38.714 -97.422 111.004  0.00 97.00      PROA   
ATOM   2112  CD2 LEU P 133     -38.051 -97.410 113.653  0.00 97.00      PROA   
ATOM   2113 HD21 LEU P 133     -38.391 -97.367 114.705  0.00 97.00      PROA   
ATOM   2114 HD22 LEU P 133     -36.940 -97.386 113.637  0.00 97.00      PROA   
ATOM   2115 HD23 LEU P 133     -38.389 -98.376 113.223  0.00 97.00      PROA   
ATOM   2116  C   LEU P 133     -38.075 -94.919 115.813  0.00 97.00      PROA   
ATOM   2117  O   LEU P 133     -36.864 -94.939 115.998  0.00 97.00      PROA   
ATOM   2118  N   THR P 134     -38.934 -95.475 116.701  0.00 97.00      PROA   
ATOM   2119  HN  THR P 134     -39.919 -95.417 116.564  0.00 97.00      PROA   
ATOM   2120  CA  THR P 134     -38.486 -96.143 117.912  0.00 97.00      PROA   
ATOM   2121  HA  THR P 134     -37.419 -96.024 118.029  0.00 97.00      PROA   
ATOM   2122  CB  THR P 134     -39.129 -95.622 119.193  0.00 97.00      PROA   
ATOM   2123  HB  THR P 134     -40.239 -95.685 119.128  0.00 97.00      PROA   
ATOM   2124  OG1 THR P 134     -38.760 -94.265 119.407  0.00 97.00      PROA   
ATOM   2125  HG1 THR P 134     -39.159 -93.751 118.700  0.00 97.00      PROA   
ATOM   2126  CG2 THR P 134     -38.634 -96.403 120.427  0.00 97.00      PROA   
ATOM   2127 HG21 THR P 134     -37.523 -96.388 120.464  0.00 97.00      PROA   
ATOM   2128 HG22 THR P 134     -38.981 -97.456 120.417  0.00 97.00      PROA   
ATOM   2129 HG23 THR P 134     -39.019 -95.925 121.353  0.00 97.00      PROA   
ATOM   2130  C   THR P 134     -38.762 -97.618 117.769  0.00 97.00      PROA   
ATOM   2131  O   THR P 134     -39.898 -98.047 117.582  0.00 97.00      PROA   
ATOM   2132  N   ILE P 135     -37.696 -98.438 117.868  0.00 97.00      PROA   
ATOM   2133  HN  ILE P 135     -36.779 -98.054 117.985  0.00 97.00      PROA   
ATOM   2134  CA  ILE P 135     -37.763 -99.881 117.831  0.00 97.00      PROA   
ATOM   2135  HA  ILE P 135     -38.648-100.191 117.293  0.00 97.00      PROA   
ATOM   2136  CB  ILE P 135     -36.524-100.488 117.166  0.00 97.00      PROA   
ATOM   2137  HB  ILE P 135     -35.631-100.130 117.728  0.00 97.00      PROA   
ATOM   2138  CG2 ILE P 135     -36.555-102.031 117.242  0.00 97.00      PROA   
ATOM   2139 HG21 ILE P 135     -37.450-102.431 116.720  0.00 97.00      PROA   
ATOM   2140 HG22 ILE P 135     -36.568-102.382 118.291  0.00 97.00      PROA   
ATOM   2141 HG23 ILE P 135     -35.648-102.457 116.767  0.00 97.00      PROA   
ATOM   2142  CG1 ILE P 135     -36.343-100.009 115.701  0.00 97.00      PROA   
ATOM   2143 HG11 ILE P 135     -36.736 -98.979 115.580  0.00 97.00      PROA   
ATOM   2144 HG12 ILE P 135     -36.938-100.666 115.029  0.00 97.00      PROA   
ATOM   2145  CD  ILE P 135     -34.872 -99.978 115.264  0.00 97.00      PROA   
ATOM   2146  HD1 ILE P 135     -34.354-100.931 115.506  0.00 97.00      PROA   
ATOM   2147  HD2 ILE P 135     -34.346 -99.159 115.798  0.00 97.00      PROA   
ATOM   2148  HD3 ILE P 135     -34.784 -99.790 114.174  0.00 97.00      PROA   
ATOM   2149  C   ILE P 135     -37.865-100.344 119.272  0.00 97.00      PROA   
ATOM   2150  O   ILE P 135     -36.919-100.213 120.039  0.00 97.00      PROA   
ATOM   2151  N   LEU P 136     -39.032-100.891 119.683  0.00 97.00      PROA   
ATOM   2152  HN  LEU P 136     -39.812-100.920 119.062  0.00 97.00      PROA   
ATOM   2153  CA  LEU P 136     -39.320-101.319 121.044  0.00 97.00      PROA   
ATOM   2154  HA  LEU P 136     -39.167-100.458 121.680  0.00 97.00      PROA   
ATOM   2155  CB  LEU P 136     -40.787-101.813 121.200  0.00 97.00      PROA   
ATOM   2156  HB1 LEU P 136     -40.914-102.220 122.229  0.00 97.00      PROA   
ATOM   2157  HB2 LEU P 136     -40.977-102.640 120.483  0.00 97.00      PROA   
ATOM   2158  CG  LEU P 136     -41.908-100.746 121.034  0.00 97.00      PROA   
ATOM   2159  HG  LEU P 136     -42.855-101.253 121.346  0.00 97.00      PROA   
ATOM   2160  CD1 LEU P 136     -41.715 -99.543 121.974  0.00 97.00      PROA   
ATOM   2161 HD11 LEU P 136     -40.824 -98.953 121.672  0.00 97.00      PROA   
ATOM   2162 HD12 LEU P 136     -41.578 -99.885 123.021  0.00 97.00      PROA   
ATOM   2163 HD13 LEU P 136     -42.603 -98.878 121.932  0.00 97.00      PROA   
ATOM   2164  CD2 LEU P 136     -42.139-100.274 119.584  0.00 97.00      PROA   
ATOM   2165 HD21 LEU P 136     -42.227-101.141 118.897  0.00 97.00      PROA   
ATOM   2166 HD22 LEU P 136     -41.308 -99.623 119.246  0.00 97.00      PROA   
ATOM   2167 HD23 LEU P 136     -43.076 -99.681 119.527  0.00 97.00      PROA   
ATOM   2168  C   LEU P 136     -38.389-102.395 121.586  0.00 97.00      PROA   
ATOM   2169  O   LEU P 136     -37.990-102.347 122.749  0.00 97.00      PROA   
ATOM   2170  N   LYS P 137     -38.026-103.392 120.751  0.00 97.00      PROA   
ATOM   2171  HN  LYS P 137     -38.394-103.433 119.828  0.00 97.00      PROA   
ATOM   2172  CA  LYS P 137     -37.019-104.375 121.087  0.00 97.00      PROA   
ATOM   2173  HA  LYS P 137     -36.382-103.990 121.873  0.00 97.00      PROA   
ATOM   2174  CB  LYS P 137     -37.636-105.723 121.545  0.00 97.00      PROA   
ATOM   2175  HB1 LYS P 137     -36.835-106.489 121.628  0.00 97.00      PROA   
ATOM   2176  HB2 LYS P 137     -38.359-106.074 120.776  0.00 97.00      PROA   
ATOM   2177  CG  LYS P 137     -38.358-105.644 122.904  0.00 97.00      PROA   
ATOM   2178  HG1 LYS P 137     -39.201-104.922 122.840  0.00 97.00      PROA   
ATOM   2179  HG2 LYS P 137     -37.641-105.246 123.652  0.00 97.00      PROA   
ATOM   2180  CD  LYS P 137     -38.895-107.010 123.369  0.00 97.00      PROA   
ATOM   2181  HD1 LYS P 137     -38.061-107.748 123.359  0.00 97.00      PROA   
ATOM   2182  HD2 LYS P 137     -39.650-107.359 122.630  0.00 97.00      PROA   
ATOM   2183  CE  LYS P 137     -39.546-107.003 124.760  0.00 97.00      PROA   
ATOM   2184  HE1 LYS P 137     -39.941-108.016 124.995  0.00 97.00      PROA   
ATOM   2185  HE2 LYS P 137     -40.375-106.268 124.819  0.00 97.00      PROA   
ATOM   2186  NZ  LYS P 137     -38.540-106.674 125.796  0.00 97.00      PROA   
ATOM   2187  HZ1 LYS P 137     -38.409-105.645 125.885  0.00 97.00      PROA   
ATOM   2188  HZ2 LYS P 137     -37.640-107.107 125.507  0.00 97.00      PROA   
ATOM   2189  HZ3 LYS P 137     -38.826-107.082 126.709  0.00 97.00      PROA   
ATOM   2190  C   LYS P 137     -36.146-104.606 119.874  0.00 97.00      PROA   
ATOM   2191  O   LYS P 137     -36.603-105.133 118.862  0.00 97.00      PROA   
ATOM   2192  N   THR P 138     -34.846-104.224 119.938  0.00 97.00      PROA   
ATOM   2193  HN  THR P 138     -34.504-103.724 120.736  0.00 97.00      PROA   
ATOM   2194  CA  THR P 138     -33.899-104.426 118.850  0.00 97.00      PROA   
ATOM   2195  HA  THR P 138     -34.450-104.260 117.935  0.00 97.00      PROA   
ATOM   2196  CB  THR P 138     -32.741-103.426 118.838  0.00 97.00      PROA   
ATOM   2197  HB  THR P 138     -33.155-102.419 119.080  0.00 97.00      PROA   
ATOM   2198  OG1 THR P 138     -32.138-103.338 117.552  0.00 97.00      PROA   
ATOM   2199  HG1 THR P 138     -31.413-102.720 117.661  0.00 97.00      PROA   
ATOM   2200  CG2 THR P 138     -31.644-103.769 119.857  0.00 97.00      PROA   
ATOM   2201 HG21 THR P 138     -31.113-104.706 119.586  0.00 97.00      PROA   
ATOM   2202 HG22 THR P 138     -32.074-103.889 120.870  0.00 97.00      PROA   
ATOM   2203 HG23 THR P 138     -30.892-102.953 119.899  0.00 97.00      PROA   
ATOM   2204  C   THR P 138     -33.425-105.869 118.816  0.00 97.00      PROA   
ATOM   2205  O   THR P 138     -33.698-106.661 119.709  0.00 97.00      PROA   
ATOM   2206  N   ASN P 139     -32.759-106.266 117.716  0.00 97.00      PROA   
ATOM   2207  HN  ASN P 139     -32.469-105.597 117.037  0.00 97.00      PROA   
ATOM   2208  CA  ASN P 139     -32.460-107.654 117.452  0.00 97.00      PROA   
ATOM   2209  HA  ASN P 139     -31.978-108.069 118.327  0.00 97.00      PROA   
ATOM   2210  CB  ASN P 139     -33.743-108.481 117.123  0.00 97.00      PROA   
ATOM   2211  HB1 ASN P 139     -34.385-108.526 118.030  0.00 97.00      PROA   
ATOM   2212  HB2 ASN P 139     -33.489-109.526 116.855  0.00 97.00      PROA   
ATOM   2213  CG  ASN P 139     -34.529-107.855 115.962  0.00 97.00      PROA   
ATOM   2214  OD1 ASN P 139     -34.153-108.016 114.798  0.00 97.00      PROA   
ATOM   2215  ND2 ASN P 139     -35.652-107.149 116.272  0.00 97.00      PROA   
ATOM   2216 HD21 ASN P 139     -36.204-106.784 115.524  0.00 97.00      PROA   
ATOM   2217 HD22 ASN P 139     -35.908-106.999 117.226  0.00 97.00      PROA   
ATOM   2218  C   ASN P 139     -31.449-107.684 116.325  0.00 97.00      PROA   
ATOM   2219  O   ASN P 139     -31.111-106.652 115.752  0.00 97.00      PROA   
ATOM   2220  N   MET P 140     -30.934-108.884 115.971  0.00 97.00      PROA   
ATOM   2221  HN  MET P 140     -31.165-109.711 116.482  0.00 97.00      PROA   
ATOM   2222  CA  MET P 140     -29.976-109.073 114.898  0.00 97.00      PROA   
ATOM   2223  HA  MET P 140     -29.092-108.504 115.150  0.00 97.00      PROA   
ATOM   2224  CB  MET P 140     -29.561-110.549 114.808  0.00 97.00      PROA   
ATOM   2225  HB1 MET P 140     -30.444-111.186 114.564  0.00 97.00      PROA   
ATOM   2226  HB2 MET P 140     -29.208-110.861 115.819  0.00 97.00      PROA   
ATOM   2227  CG  MET P 140     -28.450-110.804 113.795  0.00 97.00      PROA   
ATOM   2228  HG1 MET P 140     -27.527-110.266 114.084  0.00 97.00      PROA   
ATOM   2229  HG2 MET P 140     -28.741-110.463 112.781  0.00 97.00      PROA   
ATOM   2230  SD  MET P 140     -28.122-112.515 113.708  0.00 97.00      PROA   
ATOM   2231  CE  MET P 140     -27.453-112.909 115.318  0.00 97.00      PROA   
ATOM   2232  HE1 MET P 140     -28.274-112.821 116.050  0.00 97.00      PROA   
ATOM   2233  HE2 MET P 140     -26.642-112.202 115.578  0.00 97.00      PROA   
ATOM   2234  HE3 MET P 140     -27.058-113.946 115.383  0.00 97.00      PROA   
ATOM   2235  C   MET P 140     -30.446-108.575 113.535  0.00 97.00      PROA   
ATOM   2236  O   MET P 140     -29.667-108.013 112.768  0.00 97.00      PROA   
ATOM   2237  N   SER P 141     -31.752-108.706 113.211  0.00 97.00      PROA   
ATOM   2238  HN  SER P 141     -32.398-109.108 113.857  0.00 97.00      PROA   
ATOM   2239  CA  SER P 141     -32.291-108.306 111.920  0.00 97.00      PROA   
ATOM   2240  HA  SER P 141     -31.568-108.533 111.147  0.00 97.00      PROA   
ATOM   2241  CB  SER P 141     -33.615-109.059 111.609  0.00 97.00      PROA   
ATOM   2242  HB1 SER P 141     -34.430-108.737 112.293  0.00 97.00      PROA   
ATOM   2243  HB2 SER P 141     -33.447-110.145 111.775  0.00 97.00      PROA   
ATOM   2244  OG  SER P 141     -34.026-108.890 110.253  0.00 97.00      PROA   
ATOM   2245  HG1 SER P 141     -34.168-107.948 110.120  0.00 97.00      PROA   
ATOM   2246  C   SER P 141     -32.569-106.810 111.899  0.00 97.00      PROA   
ATOM   2247  O   SER P 141     -33.040-106.284 110.897  0.00 97.00      PROA   
ATOM   2248  N   HSD P 142     -32.238-106.091 112.994  0.00 97.00      PROA   
ATOM   2249  HN  HSD P 142     -31.932-106.574 113.812  0.00 97.00      PROA   
ATOM   2250  CA  HSD P 142     -32.253-104.646 113.087  0.00 97.00      PROA   
ATOM   2251  HA  HSD P 142     -32.690-104.231 112.197  0.00 97.00      PROA   
ATOM   2252  CB  HSD P 142     -33.114-104.153 114.276  0.00 97.00      PROA   
ATOM   2253  HB1 HSD P 142     -32.873-103.096 114.523  0.00 97.00      PROA   
ATOM   2254  HB2 HSD P 142     -32.914-104.763 115.181  0.00 97.00      PROA   
ATOM   2255  ND1 HSD P 142     -35.464-103.172 114.164  0.00 97.00      PROA   
ATOM   2256  HD1 HSD P 142     -35.281-102.358 114.718  0.00 97.00      PROA   
ATOM   2257  CG  HSD P 142     -34.584-104.208 113.930  0.00 97.00      PROA   
ATOM   2258  CE1 HSD P 142     -36.629-103.491 113.552  0.00 97.00      PROA   
ATOM   2259  HE1 HSD P 142     -37.518-102.862 113.595  0.00 97.00      PROA   
ATOM   2260  NE2 HSD P 142     -36.566-104.658 112.946  0.00 97.00      PROA   
ATOM   2261  CD2 HSD P 142     -35.284-105.116 113.196  0.00 97.00      PROA   
ATOM   2262  HD2 HSD P 142     -34.986-106.071 112.785  0.00 97.00      PROA   
ATOM   2263  C   HSD P 142     -30.840-104.094 113.124  0.00 97.00      PROA   
ATOM   2264  O   HSD P 142     -30.626-102.913 113.380  0.00 97.00      PROA   
ATOM   2265  N   SER P 143     -29.827-104.930 112.814  0.00 97.00      PROA   
ATOM   2266  HN  SER P 143     -30.015-105.892 112.631  0.00 97.00      PROA   
ATOM   2267  CA  SER P 143     -28.430-104.536 112.742  0.00 97.00      PROA   
ATOM   2268  HA  SER P 143     -28.262-103.704 113.413  0.00 97.00      PROA   
ATOM   2269  CB  SER P 143     -27.531-105.727 113.158  0.00 97.00      PROA   
ATOM   2270  HB1 SER P 143     -27.521-106.517 112.378  0.00 97.00      PROA   
ATOM   2271  HB2 SER P 143     -27.968-106.177 114.074  0.00 97.00      PROA   
ATOM   2272  OG  SER P 143     -26.199-105.327 113.455  0.00 97.00      PROA   
ATOM   2273  HG1 SER P 143     -25.801-105.036 112.632  0.00 97.00      PROA   
ATOM   2274  C   SER P 143     -28.066-104.107 111.327  0.00 97.00      PROA   
ATOM   2275  O   SER P 143     -28.676-104.554 110.358  0.00 97.00      PROA   
ATOM   2276  N   GLY P 144     -27.038-103.230 111.175  0.00 97.00      PROA   
ATOM   2277  HN  GLY P 144     -26.577-102.837 111.971  0.00 97.00      PROA   
ATOM   2278  CA  GLY P 144     -26.493-102.838 109.884  0.00 97.00      PROA   
ATOM   2279  HA1 GLY P 144     -27.067-103.275 109.084  0.00 97.00      PROA   
ATOM   2280  HA2 GLY P 144     -25.459-103.153 109.873  0.00 97.00      PROA   
ATOM   2281  C   GLY P 144     -26.500-101.348 109.699  0.00 97.00      PROA   
ATOM   2282  O   GLY P 144     -26.440-100.589 110.658  0.00 97.00      PROA   
ATOM   2283  N   THR P 145     -26.539-100.883 108.429  0.00 97.00      PROA   
ATOM   2284  HN  THR P 145     -26.691-101.522 107.675  0.00 97.00      PROA   
ATOM   2285  CA  THR P 145     -26.426 -99.475 108.086  0.00 97.00      PROA   
ATOM   2286  HA  THR P 145     -25.968 -98.962 108.917  0.00 97.00      PROA   
ATOM   2287  CB  THR P 145     -25.506 -99.192 106.892  0.00 97.00      PROA   
ATOM   2288  HB  THR P 145     -24.503 -99.609 107.139  0.00 97.00      PROA   
ATOM   2289  OG1 THR P 145     -25.322 -97.798 106.661  0.00 97.00      PROA   
ATOM   2290  HG1 THR P 145     -25.945 -97.556 105.965  0.00 97.00      PROA   
ATOM   2291  CG2 THR P 145     -25.984 -99.848 105.582  0.00 97.00      PROA   
ATOM   2292 HG21 THR P 145     -26.962 -99.432 105.260  0.00 97.00      PROA   
ATOM   2293 HG22 THR P 145     -26.082-100.945 105.701  0.00 97.00      PROA   
ATOM   2294 HG23 THR P 145     -25.249 -99.648 104.772  0.00 97.00      PROA   
ATOM   2295  C   THR P 145     -27.799 -98.868 107.918  0.00 97.00      PROA   
ATOM   2296  O   THR P 145     -28.634 -99.368 107.178  0.00 97.00      PROA   
ATOM   2297  N   TYR P 146     -28.057 -97.749 108.625  0.00 97.00      PROA   
ATOM   2298  HN  TYR P 146     -27.365 -97.375 109.240  0.00 97.00      PROA   
ATOM   2299  CA  TYR P 146     -29.307 -97.025 108.575  0.00 97.00      PROA   
ATOM   2300  HA  TYR P 146     -30.022 -97.583 107.992  0.00 97.00      PROA   
ATOM   2301  CB  TYR P 146     -29.913 -96.727 109.968  0.00 97.00      PROA   
ATOM   2302  HB1 TYR P 146     -30.704 -95.952 109.886  0.00 97.00      PROA   
ATOM   2303  HB2 TYR P 146     -29.126 -96.352 110.658  0.00 97.00      PROA   
ATOM   2304  CG  TYR P 146     -30.559 -97.932 110.592  0.00 97.00      PROA   
ATOM   2305  CD1 TYR P 146     -29.798 -98.888 111.284  0.00 97.00      PROA   
ATOM   2306  HD1 TYR P 146     -28.720 -98.813 111.288  0.00 97.00      PROA   
ATOM   2307  CE1 TYR P 146     -30.431 -99.909 112.002  0.00 97.00      PROA   
ATOM   2308  HE1 TYR P 146     -29.839-100.640 112.528  0.00 97.00      PROA   
ATOM   2309  CZ  TYR P 146     -31.828 -99.967 112.056  0.00 97.00      PROA   
ATOM   2310  OH  TYR P 146     -32.465-100.977 112.800  0.00 97.00      PROA   
ATOM   2311  HH  TYR P 146     -31.768-101.526 113.174  0.00 97.00      PROA   
ATOM   2312  CD2 TYR P 146     -31.963 -98.033 110.613  0.00 97.00      PROA   
ATOM   2313  HD2 TYR P 146     -32.559 -97.293 110.100  0.00 97.00      PROA   
ATOM   2314  CE2 TYR P 146     -32.594 -99.044 111.345  0.00 97.00      PROA   
ATOM   2315  HE2 TYR P 146     -33.670 -99.095 111.389  0.00 97.00      PROA   
ATOM   2316  C   TYR P 146     -29.102 -95.701 107.884  0.00 97.00      PROA   
ATOM   2317  O   TYR P 146     -28.077 -95.051 108.043  0.00 97.00      PROA   
ATOM   2318  N   HSD P 147     -30.100 -95.266 107.088  0.00 97.00      PROA   
ATOM   2319  HN  HSD P 147     -30.938 -95.799 106.995  0.00 97.00      PROA   
ATOM   2320  CA  HSD P 147     -30.045 -94.005 106.376  0.00 97.00      PROA   
ATOM   2321  HA  HSD P 147     -29.389 -93.318 106.893  0.00 97.00      PROA   
ATOM   2322  CB  HSD P 147     -29.612 -94.162 104.891  0.00 97.00      PROA   
ATOM   2323  HB1 HSD P 147     -29.455 -93.155 104.448  0.00 97.00      PROA   
ATOM   2324  HB2 HSD P 147     -30.405 -94.666 104.302  0.00 97.00      PROA   
ATOM   2325  ND1 HSD P 147     -27.190 -94.519 104.161  0.00 97.00      PROA   
ATOM   2326  HD1 HSD P 147     -26.997 -93.568 103.913  0.00 97.00      PROA   
ATOM   2327  CG  HSD P 147     -28.368 -94.992 104.701  0.00 97.00      PROA   
ATOM   2328  CE1 HSD P 147     -26.360 -95.583 104.031  0.00 97.00      PROA   
ATOM   2329  HE1 HSD P 147     -25.347 -95.503 103.636  0.00 97.00      PROA   
ATOM   2330  NE2 HSD P 147     -26.925 -96.705 104.430  0.00 97.00      PROA   
ATOM   2331  CD2 HSD P 147     -28.189 -96.335 104.847  0.00 97.00      PROA   
ATOM   2332  HD2 HSD P 147     -28.876 -97.088 105.214  0.00 97.00      PROA   
ATOM   2333  C   HSD P 147     -31.446 -93.447 106.408  0.00 97.00      PROA   
ATOM   2334  O   HSD P 147     -32.398 -94.178 106.659  0.00 97.00      PROA   
ATOM   2335  N   CYS P 148     -31.626 -92.131 106.154  0.00 97.00      PROA   
ATOM   2336  HN  CYS P 148     -30.858 -91.495 106.091  0.00 97.00      PROA   
ATOM   2337  CA  CYS P 148     -32.948 -91.577 105.961  0.00 97.00      PROA   
ATOM   2338  HA  CYS P 148     -33.604 -92.379 105.670  0.00 97.00      PROA   
ATOM   2339  CB  CYS P 148     -33.558 -90.932 107.238  0.00 97.00      PROA   
ATOM   2340  HB1 CYS P 148     -33.534 -91.703 108.039  0.00 97.00      PROA   
ATOM   2341  HB2 CYS P 148     -34.631 -90.713 107.048  0.00 97.00      PROA   
ATOM   2342  SG  CYS P 148     -32.710 -89.433 107.845  0.00 97.00      PROA   
ATOM   2343  C   CYS P 148     -32.967 -90.612 104.799  0.00 97.00      PROA   
ATOM   2344  O   CYS P 148     -31.933 -90.141 104.335  0.00 97.00      PROA   
ATOM   2345  N   SER P 149     -34.181 -90.303 104.288  0.00 97.00      PROA   
ATOM   2346  HN  SER P 149     -35.003 -90.747 104.637  0.00 97.00      PROA   
ATOM   2347  CA  SER P 149     -34.354 -89.286 103.273  0.00 97.00      PROA   
ATOM   2348  HA  SER P 149     -33.579 -88.549 103.413  0.00 97.00      PROA   
ATOM   2349  CB  SER P 149     -34.336 -89.796 101.797  0.00 97.00      PROA   
ATOM   2350  HB1 SER P 149     -33.416 -90.403 101.656  0.00 97.00      PROA   
ATOM   2351  HB2 SER P 149     -34.287 -88.935 101.099  0.00 97.00      PROA   
ATOM   2352  OG  SER P 149     -35.466 -90.591 101.441  0.00 97.00      PROA   
ATOM   2353  HG1 SER P 149     -36.247 -90.138 101.767  0.00 97.00      PROA   
ATOM   2354  C   SER P 149     -35.670 -88.603 103.517  0.00 97.00      PROA   
ATOM   2355  O   SER P 149     -36.602 -89.214 104.018  0.00 97.00      PROA   
ATOM   2356  N   GLY P 150     -35.770 -87.312 103.139  0.00 97.00      PROA   
ATOM   2357  HN  GLY P 150     -34.980 -86.852 102.737  0.00 97.00      PROA   
ATOM   2358  CA  GLY P 150     -37.001 -86.549 103.186  0.00 97.00      PROA   
ATOM   2359  HA1 GLY P 150     -37.017 -85.986 104.107  0.00 97.00      PROA   
ATOM   2360  HA2 GLY P 150     -37.850 -87.206 103.054  0.00 97.00      PROA   
ATOM   2361  C   GLY P 150     -36.988 -85.585 102.043  0.00 97.00      PROA   
ATOM   2362  O   GLY P 150     -36.032 -85.534 101.282  0.00 97.00      PROA   
ATOM   2363  N   MET P 151     -38.062 -84.785 101.894  0.00 97.00      PROA   
ATOM   2364  HN  MET P 151     -38.866 -84.908 102.474  0.00 97.00      PROA   
ATOM   2365  CA  MET P 151     -38.236 -83.836 100.820  0.00 97.00      PROA   
ATOM   2366  HA  MET P 151     -37.362 -83.823 100.187  0.00 97.00      PROA   
ATOM   2367  CB  MET P 151     -39.492 -84.223  99.992  0.00 97.00      PROA   
ATOM   2368  HB1 MET P 151     -40.401 -83.721 100.377  0.00 97.00      PROA   
ATOM   2369  HB2 MET P 151     -39.663 -85.316 100.148  0.00 97.00      PROA   
ATOM   2370  CG  MET P 151     -39.371 -84.031  98.468  0.00 97.00      PROA   
ATOM   2371  HG1 MET P 151     -40.291 -84.460  98.010  0.00 97.00      PROA   
ATOM   2372  HG2 MET P 151     -38.512 -84.635  98.101  0.00 97.00      PROA   
ATOM   2373  SD  MET P 151     -39.193 -82.312  97.911  0.00 97.00      PROA   
ATOM   2374  CE  MET P 151     -39.352 -82.698  96.146  0.00 97.00      PROA   
ATOM   2375  HE1 MET P 151     -40.363 -83.101  95.923  0.00 97.00      PROA   
ATOM   2376  HE2 MET P 151     -38.603 -83.456  95.829  0.00 97.00      PROA   
ATOM   2377  HE3 MET P 151     -39.204 -81.787  95.527  0.00 97.00      PROA   
ATOM   2378  C   MET P 151     -38.413 -82.461 101.447  0.00 97.00      PROA   
ATOM   2379  O   MET P 151     -39.096 -82.303 102.455  0.00 97.00      PROA   
ATOM   2380  N   GLY P 152     -37.775 -81.425 100.852  0.00 97.00      PROA   
ATOM   2381  HN  GLY P 152     -37.157 -81.621 100.094  0.00 97.00      PROA   
ATOM   2382  CA  GLY P 152     -38.009 -80.023 101.183  0.00 97.00      PROA   
ATOM   2383  HA1 GLY P 152     -37.130 -79.625 101.660  0.00 97.00      PROA   
ATOM   2384  HA2 GLY P 152     -38.896 -79.933 101.795  0.00 97.00      PROA   
ATOM   2385  C   GLY P 152     -38.272 -79.246  99.924  0.00 97.00      PROA   
ATOM   2386  O   GLY P 152     -39.416 -78.954  99.589  0.00 97.00      PROA   
ATOM   2387  N   LYS P 153     -37.207 -78.867  99.188  0.00 97.00      PROA   
ATOM   2388  HN  LYS P 153     -36.280 -78.963  99.547  0.00 97.00      PROA   
ATOM   2389  CA  LYS P 153     -37.324 -78.366  97.828  0.00 97.00      PROA   
ATOM   2390  HA  LYS P 153     -38.366 -78.326  97.555  0.00 97.00      PROA   
ATOM   2391  CB  LYS P 153     -36.715 -76.948  97.670  0.00 97.00      PROA   
ATOM   2392  HB1 LYS P 153     -36.506 -76.729  96.600  0.00 97.00      PROA   
ATOM   2393  HB2 LYS P 153     -35.747 -76.909  98.214  0.00 97.00      PROA   
ATOM   2394  CG  LYS P 153     -37.637 -75.823  98.185  0.00 97.00      PROA   
ATOM   2395  HG1 LYS P 153     -37.088 -74.857  98.105  0.00 97.00      PROA   
ATOM   2396  HG2 LYS P 153     -37.871 -75.991  99.259  0.00 97.00      PROA   
ATOM   2397  CD  LYS P 153     -38.943 -75.732  97.376  0.00 97.00      PROA   
ATOM   2398  HD1 LYS P 153     -39.542 -76.651  97.562  0.00 97.00      PROA   
ATOM   2399  HD2 LYS P 153     -38.673 -75.710  96.295  0.00 97.00      PROA   
ATOM   2400  CE  LYS P 153     -39.809 -74.512  97.708  0.00 97.00      PROA   
ATOM   2401  HE1 LYS P 153     -39.265 -73.570  97.487  0.00 97.00      PROA   
ATOM   2402  HE2 LYS P 153     -40.107 -74.523  98.778  0.00 97.00      PROA   
ATOM   2403  NZ  LYS P 153     -41.044 -74.537  96.887  0.00 97.00      PROA   
ATOM   2404  HZ1 LYS P 153     -41.570 -75.411  97.091  0.00 97.00      PROA   
ATOM   2405  HZ2 LYS P 153     -40.786 -74.525  95.879  0.00 97.00      PROA   
ATOM   2406  HZ3 LYS P 153     -41.639 -73.714  97.103  0.00 97.00      PROA   
ATOM   2407  C   LYS P 153     -36.745 -79.329  96.817  0.00 97.00      PROA   
ATOM   2408  O   LYS P 153     -36.849 -79.120  95.609  0.00 97.00      PROA   
ATOM   2409  N   HSD P 154     -36.187 -80.452  97.303  0.00 97.00      PROA   
ATOM   2410  HN  HSD P 154     -36.094 -80.583  98.285  0.00 97.00      PROA   
ATOM   2411  CA  HSD P 154     -35.806 -81.592  96.511  0.00 97.00      PROA   
ATOM   2412  HA  HSD P 154     -36.615 -81.833  95.836  0.00 97.00      PROA   
ATOM   2413  CB  HSD P 154     -34.486 -81.398  95.721  0.00 97.00      PROA   
ATOM   2414  HB1 HSD P 154     -33.676 -81.096  96.421  0.00 97.00      PROA   
ATOM   2415  HB2 HSD P 154     -34.630 -80.566  94.998  0.00 97.00      PROA   
ATOM   2416  ND1 HSD P 154     -32.946 -83.368  95.220  0.00 97.00      PROA   
ATOM   2417  HD1 HSD P 154     -32.354 -83.265  96.021  0.00 97.00      PROA   
ATOM   2418  CG  HSD P 154     -34.069 -82.617  94.941  0.00 97.00      PROA   
ATOM   2419  CE1 HSD P 154     -32.918 -84.382  94.322  0.00 97.00      PROA   
ATOM   2420  HE1 HSD P 154     -32.131 -85.135  94.311  0.00 97.00      PROA   
ATOM   2421  NE2 HSD P 154     -33.943 -84.342  93.493  0.00 97.00      PROA   
ATOM   2422  CD2 HSD P 154     -34.659 -83.220  93.872  0.00 97.00      PROA   
ATOM   2423  HD2 HSD P 154     -35.553 -82.943  93.328  0.00 97.00      PROA   
ATOM   2424  C   HSD P 154     -35.686 -82.691  97.536  0.00 97.00      PROA   
ATOM   2425  O   HSD P 154     -35.758 -82.423  98.734  0.00 97.00      PROA   
ATOM   2426  N   ARG P 155     -35.531 -83.971  97.119  0.00 97.00      PROA   
ATOM   2427  HN  ARG P 155     -35.497 -84.199  96.148  0.00 97.00      PROA   
ATOM   2428  CA  ARG P 155     -35.184 -85.025  98.053  0.00 97.00      PROA   
ATOM   2429  HA  ARG P 155     -35.872 -84.937  98.882  0.00 97.00      PROA   
ATOM   2430  CB  ARG P 155     -35.366 -86.464  97.502  0.00 97.00      PROA   
ATOM   2431  HB1 ARG P 155     -36.457 -86.634  97.350  0.00 97.00      PROA   
ATOM   2432  HB2 ARG P 155     -35.036 -87.184  98.283  0.00 97.00      PROA   
ATOM   2433  CG  ARG P 155     -34.639 -86.752  96.169  0.00 97.00      PROA   
ATOM   2434  HG1 ARG P 155     -33.821 -86.016  96.042  0.00 97.00      PROA   
ATOM   2435  HG2 ARG P 155     -35.339 -86.608  95.317  0.00 97.00      PROA   
ATOM   2436  CD  ARG P 155     -33.975 -88.137  96.079  0.00 97.00      PROA   
ATOM   2437  HD1 ARG P 155     -33.154 -88.197  96.830  0.00 97.00      PROA   
ATOM   2438  HD2 ARG P 155     -33.563 -88.313  95.061  0.00 97.00      PROA   
ATOM   2439  NE  ARG P 155     -35.029 -89.162  96.362  0.00 97.00      PROA   
ATOM   2440  HE  ARG P 155     -35.981 -88.912  96.215  0.00 97.00      PROA   
ATOM   2441  CZ  ARG P 155     -34.794 -90.335  96.987  0.00 97.00      PROA   
ATOM   2442  NH1 ARG P 155     -33.560 -90.812  97.200  0.00 97.00      PROA   
ATOM   2443 HH11 ARG P 155     -32.785 -90.330  96.805  0.00 97.00      PROA   
ATOM   2444 HH12 ARG P 155     -33.466 -91.696  97.651  0.00 97.00      PROA   
ATOM   2445  NH2 ARG P 155     -35.834 -91.069  97.425  0.00 97.00      PROA   
ATOM   2446 HH21 ARG P 155     -36.761 -90.732  97.291  0.00 97.00      PROA   
ATOM   2447 HH22 ARG P 155     -35.645 -91.897  97.945  0.00 97.00      PROA   
ATOM   2448  C   ARG P 155     -33.781 -84.861  98.626  0.00 97.00      PROA   
ATOM   2449  O   ARG P 155     -32.820 -84.585  97.912  0.00 97.00      PROA   
ATOM   2450  N   TYR P 156     -33.639 -85.035  99.953  0.00 97.00      PROA   
ATOM   2451  HN  TYR P 156     -34.440 -85.206 100.525  0.00 97.00      PROA   
ATOM   2452  CA  TYR P 156     -32.381 -84.924 100.657  0.00 97.00      PROA   
ATOM   2453  HA  TYR P 156     -31.574 -84.741  99.961  0.00 97.00      PROA   
ATOM   2454  CB  TYR P 156     -32.414 -83.818 101.749  0.00 97.00      PROA   
ATOM   2455  HB1 TYR P 156     -31.413 -83.680 102.207  0.00 97.00      PROA   
ATOM   2456  HB2 TYR P 156     -33.135 -84.111 102.542  0.00 97.00      PROA   
ATOM   2457  CG  TYR P 156     -32.867 -82.486 101.193  0.00 97.00      PROA   
ATOM   2458  CD1 TYR P 156     -32.312 -81.954 100.013  0.00 97.00      PROA   
ATOM   2459  HD1 TYR P 156     -31.549 -82.502  99.482  0.00 97.00      PROA   
ATOM   2460  CE1 TYR P 156     -32.759 -80.729  99.500  0.00 97.00      PROA   
ATOM   2461  HE1 TYR P 156     -32.337 -80.346  98.582  0.00 97.00      PROA   
ATOM   2462  CZ  TYR P 156     -33.754 -80.012 100.174  0.00 97.00      PROA   
ATOM   2463  OH  TYR P 156     -34.207 -78.778  99.666  0.00 97.00      PROA   
ATOM   2464  HH  TYR P 156     -33.549 -78.461  99.045  0.00 97.00      PROA   
ATOM   2465  CD2 TYR P 156     -33.848 -81.739 101.871  0.00 97.00      PROA   
ATOM   2466  HD2 TYR P 156     -34.275 -82.121 102.787  0.00 97.00      PROA   
ATOM   2467  CE2 TYR P 156     -34.288 -80.511 101.366  0.00 97.00      PROA   
ATOM   2468  HE2 TYR P 156     -35.033 -79.946 101.904  0.00 97.00      PROA   
ATOM   2469  C   TYR P 156     -32.135 -86.262 101.310  0.00 97.00      PROA   
ATOM   2470  O   TYR P 156     -33.068 -86.897 101.785  0.00 97.00      PROA   
ATOM   2471  N   THR P 157     -30.865 -86.733 101.323  0.00 97.00      PROA   
ATOM   2472  HN  THR P 157     -30.133 -86.223 100.881  0.00 97.00      PROA   
ATOM   2473  CA  THR P 157     -30.452 -87.999 101.906  0.00 97.00      PROA   
ATOM   2474  HA  THR P 157     -31.305 -88.511 102.333  0.00 97.00      PROA   
ATOM   2475  CB  THR P 157     -29.756 -88.933 100.916  0.00 97.00      PROA   
ATOM   2476  HB  THR P 157     -29.216 -89.759 101.439  0.00 97.00      PROA   
ATOM   2477  OG1 THR P 157     -28.840 -88.225 100.085  0.00 97.00      PROA   
ATOM   2478  HG1 THR P 157     -28.136 -87.916 100.659  0.00 97.00      PROA   
ATOM   2479  CG2 THR P 157     -30.808 -89.570  99.995  0.00 97.00      PROA   
ATOM   2480 HG21 THR P 157     -31.378 -88.784  99.457  0.00 97.00      PROA   
ATOM   2481 HG22 THR P 157     -31.509 -90.195 100.583  0.00 97.00      PROA   
ATOM   2482 HG23 THR P 157     -30.303 -90.218  99.245  0.00 97.00      PROA   
ATOM   2483  C   THR P 157     -29.483 -87.716 103.029  0.00 97.00      PROA   
ATOM   2484  O   THR P 157     -28.623 -86.846 102.912  0.00 97.00      PROA   
ATOM   2485  N   SER P 158     -29.590 -88.461 104.153  0.00 97.00      PROA   
ATOM   2486  HN  SER P 158     -30.316 -89.142 104.256  0.00 97.00      PROA   
ATOM   2487  CA  SER P 158     -28.681 -88.329 105.276  0.00 97.00      PROA   
ATOM   2488  HA  SER P 158     -28.471 -87.277 105.410  0.00 97.00      PROA   
ATOM   2489  CB  SER P 158     -29.288 -88.874 106.603  0.00 97.00      PROA   
ATOM   2490  HB1 SER P 158     -30.297 -88.427 106.723  0.00 97.00      PROA   
ATOM   2491  HB2 SER P 158     -28.675 -88.556 107.472  0.00 97.00      PROA   
ATOM   2492  OG  SER P 158     -29.417 -90.296 106.634  0.00 97.00      PROA   
ATOM   2493  HG1 SER P 158     -28.537 -90.655 106.797  0.00 97.00      PROA   
ATOM   2494  C   SER P 158     -27.369 -89.047 105.031  0.00 97.00      PROA   
ATOM   2495  O   SER P 158     -27.215 -89.832 104.097  0.00 97.00      PROA   
ATOM   2496  N   ALA P 159     -26.398 -88.830 105.945  0.00 97.00      PROA   
ATOM   2497  HN  ALA P 159     -26.479 -88.091 106.611  0.00 97.00      PROA   
ATOM   2498  CA  ALA P 159     -25.298 -89.745 106.165  0.00 97.00      PROA   
ATOM   2499  HA  ALA P 159     -24.771 -89.855 105.226  0.00 97.00      PROA   
ATOM   2500  CB  ALA P 159     -24.331 -89.190 107.230  0.00 97.00      PROA   
ATOM   2501  HB1 ALA P 159     -24.849 -89.069 108.206  0.00 97.00      PROA   
ATOM   2502  HB2 ALA P 159     -23.952 -88.192 106.916  0.00 97.00      PROA   
ATOM   2503  HB3 ALA P 159     -23.461 -89.863 107.373  0.00 97.00      PROA   
ATOM   2504  C   ALA P 159     -25.793 -91.126 106.598  0.00 97.00      PROA   
ATOM   2505  O   ALA P 159     -26.844 -91.253 107.222  0.00 97.00      PROA   
ATOM   2506  N   GLY P 160     -25.052 -92.205 106.247  0.00 97.00      PROA   
ATOM   2507  HN  GLY P 160     -24.201 -92.093 105.741  0.00 97.00      PROA   
ATOM   2508  CA  GLY P 160     -25.355 -93.551 106.708  0.00 97.00      PROA   
ATOM   2509  HA1 GLY P 160     -24.904 -94.247 106.016  0.00 97.00      PROA   
ATOM   2510  HA2 GLY P 160     -26.424 -93.681 106.793  0.00 97.00      PROA   
ATOM   2511  C   GLY P 160     -24.719 -93.794 108.044  0.00 97.00      PROA   
ATOM   2512  O   GLY P 160     -23.546 -93.485 108.234  0.00 97.00      PROA   
ATOM   2513  N   ILE P 161     -25.475 -94.390 108.993  0.00 97.00      PROA   
ATOM   2514  HN  ILE P 161     -26.424 -94.632 108.795  0.00 97.00      PROA   
ATOM   2515  CA  ILE P 161     -24.996 -94.674 110.331  0.00 97.00      PROA   
ATOM   2516  HA  ILE P 161     -23.963 -94.373 110.419  0.00 97.00      PROA   
ATOM   2517  CB  ILE P 161     -25.794 -93.961 111.427  0.00 97.00      PROA   
ATOM   2518  HB  ILE P 161     -26.851 -94.318 111.396  0.00 97.00      PROA   
ATOM   2519  CG2 ILE P 161     -25.208 -94.303 112.818  0.00 97.00      PROA   
ATOM   2520 HG21 ILE P 161     -24.122 -94.074 112.848  0.00 97.00      PROA   
ATOM   2521 HG22 ILE P 161     -25.353 -95.373 113.071  0.00 97.00      PROA   
ATOM   2522 HG23 ILE P 161     -25.710 -93.693 113.598  0.00 97.00      PROA   
ATOM   2523  CG1 ILE P 161     -25.845 -92.422 111.207  0.00 97.00      PROA   
ATOM   2524 HG11 ILE P 161     -26.486 -91.986 112.006  0.00 97.00      PROA   
ATOM   2525 HG12 ILE P 161     -26.343 -92.202 110.239  0.00 97.00      PROA   
ATOM   2526  CD  ILE P 161     -24.483 -91.713 111.244  0.00 97.00      PROA   
ATOM   2527  HD1 ILE P 161     -23.809 -92.102 110.453  0.00 97.00      PROA   
ATOM   2528  HD2 ILE P 161     -23.984 -91.849 112.227  0.00 97.00      PROA   
ATOM   2529  HD3 ILE P 161     -24.614 -90.622 111.080  0.00 97.00      PROA   
ATOM   2530  C   ILE P 161     -25.053 -96.174 110.530  0.00 97.00      PROA   
ATOM   2531  O   ILE P 161     -26.114 -96.788 110.476  0.00 97.00      PROA   
ATOM   2532  N   SER P 162     -23.885 -96.809 110.774  0.00 97.00      PROA   
ATOM   2533  HN  SER P 162     -23.023 -96.306 110.789  0.00 97.00      PROA   
ATOM   2534  CA  SER P 162     -23.787 -98.243 110.964  0.00 97.00      PROA   
ATOM   2535  HA  SER P 162     -24.588 -98.726 110.425  0.00 97.00      PROA   
ATOM   2536  CB  SER P 162     -22.452 -98.813 110.418  0.00 97.00      PROA   
ATOM   2537  HB1 SER P 162     -22.417 -98.642 109.320  0.00 97.00      PROA   
ATOM   2538  HB2 SER P 162     -22.385 -99.908 110.596  0.00 97.00      PROA   
ATOM   2539  OG  SER P 162     -21.326 -98.158 110.998  0.00 97.00      PROA   
ATOM   2540  HG1 SER P 162     -21.457 -98.212 111.951  0.00 97.00      PROA   
ATOM   2541  C   SER P 162     -23.910 -98.630 112.424  0.00 97.00      PROA   
ATOM   2542  O   SER P 162     -23.085 -98.242 113.250  0.00 97.00      PROA   
ATOM   2543  N   VAL P 163     -24.931 -99.449 112.770  0.00 97.00      PROA   
ATOM   2544  HN  VAL P 163     -25.604 -99.742 112.093  0.00 97.00      PROA   
ATOM   2545  CA  VAL P 163     -25.108 -99.964 114.114  0.00 97.00      PROA   
ATOM   2546  HA  VAL P 163     -24.341 -99.550 114.748  0.00 97.00      PROA   
ATOM   2547  CB  VAL P 163     -26.446 -99.617 114.768  0.00 97.00      PROA   
ATOM   2548  HB  VAL P 163     -26.416 -99.929 115.839  0.00 97.00      PROA   
ATOM   2549  CG1 VAL P 163     -26.629 -98.087 114.739  0.00 97.00      PROA   
ATOM   2550 HG11 VAL P 163     -26.738 -97.716 113.697  0.00 97.00      PROA   
ATOM   2551 HG12 VAL P 163     -25.764 -97.577 115.212  0.00 97.00      PROA   
ATOM   2552 HG13 VAL P 163     -27.549 -97.816 115.299  0.00 97.00      PROA   
ATOM   2553  CG2 VAL P 163     -27.638-100.325 114.096  0.00 97.00      PROA   
ATOM   2554 HG21 VAL P 163     -27.605-101.422 114.254  0.00 97.00      PROA   
ATOM   2555 HG22 VAL P 163     -27.641-100.122 113.006  0.00 97.00      PROA   
ATOM   2556 HG23 VAL P 163     -28.592 -99.949 114.525  0.00 97.00      PROA   
ATOM   2557  C   VAL P 163     -24.900-101.460 114.077  0.00 97.00      PROA   
ATOM   2558  O   VAL P 163     -25.357-102.152 113.175  0.00 97.00      PROA   
ATOM   2559  N   THR P 164     -24.162-102.005 115.066  0.00 97.00      PROA   
ATOM   2560  HN  THR P 164     -23.787-101.423 115.787  0.00 97.00      PROA   
ATOM   2561  CA  THR P 164     -23.869-103.430 115.115  0.00 97.00      PROA   
ATOM   2562  HA  THR P 164     -24.320-103.936 114.276  0.00 97.00      PROA   
ATOM   2563  CB  THR P 164     -22.378-103.740 115.062  0.00 97.00      PROA   
ATOM   2564  HB  THR P 164     -21.863-103.375 115.978  0.00 97.00      PROA   
ATOM   2565  OG1 THR P 164     -21.777-103.096 113.946  0.00 97.00      PROA   
ATOM   2566  HG1 THR P 164     -22.155-102.217 113.897  0.00 97.00      PROA   
ATOM   2567  CG2 THR P 164     -22.144-105.252 114.879  0.00 97.00      PROA   
ATOM   2568 HG21 THR P 164     -22.600-105.586 113.922  0.00 97.00      PROA   
ATOM   2569 HG22 THR P 164     -22.581-105.846 115.704  0.00 97.00      PROA   
ATOM   2570 HG23 THR P 164     -21.054-105.461 114.826  0.00 97.00      PROA   
ATOM   2571  C   THR P 164     -24.474-103.969 116.396  0.00 97.00      PROA   
ATOM   2572  O   THR P 164     -24.052-103.597 117.483  0.00 97.00      PROA   
ATOM   2573  N   VAL P 165     -25.493-104.859 116.305  0.00 97.00      PROA   
ATOM   2574  HN  VAL P 165     -25.829-105.113 115.398  0.00 97.00      PROA   
ATOM   2575  CA  VAL P 165     -26.231-105.421 117.440  0.00 97.00      PROA   
ATOM   2576  HA  VAL P 165     -26.240-104.666 118.211  0.00 97.00      PROA   
ATOM   2577  CB  VAL P 165     -27.697-105.688 117.061  0.00 97.00      PROA   
ATOM   2578  HB  VAL P 165     -27.733-106.434 116.237  0.00 97.00      PROA   
ATOM   2579  CG1 VAL P 165     -28.572-106.200 118.229  0.00 97.00      PROA   
ATOM   2580 HG11 VAL P 165     -28.394-105.595 119.143  0.00 97.00      PROA   
ATOM   2581 HG12 VAL P 165     -28.381-107.268 118.447  0.00 97.00      PROA   
ATOM   2582 HG13 VAL P 165     -29.645-106.111 117.965  0.00 97.00      PROA   
ATOM   2583  CG2 VAL P 165     -28.316-104.362 116.565  0.00 97.00      PROA   
ATOM   2584 HG21 VAL P 165     -27.808-103.971 115.662  0.00 97.00      PROA   
ATOM   2585 HG22 VAL P 165     -28.259-103.597 117.370  0.00 97.00      PROA   
ATOM   2586 HG23 VAL P 165     -29.386-104.521 116.314  0.00 97.00      PROA   
ATOM   2587  C   VAL P 165     -25.498-106.666 117.976  0.00 97.00      PROA   
ATOM   2588  O   VAL P 165     -24.479-107.061 117.419  0.00 97.00      PROA   
ATOM   2589  N   LYS P 166     -25.955-107.318 119.082  0.00 97.00      PROA   
ATOM   2590  HN  LYS P 166     -26.755-106.989 119.580  0.00 97.00      PROA   
ATOM   2591  CA  LYS P 166     -25.470-108.621 119.508  0.00 97.00      PROA   
ATOM   2592  HA  LYS P 166     -25.062-109.163 118.665  0.00 97.00      PROA   
ATOM   2593  CB  LYS P 166     -24.506-108.621 120.741  0.00 97.00      PROA   
ATOM   2594  HB1 LYS P 166     -24.076-109.638 120.870  0.00 97.00      PROA   
ATOM   2595  HB2 LYS P 166     -25.089-108.390 121.662  0.00 97.00      PROA   
ATOM   2596  CG  LYS P 166     -23.376-107.572 120.740  0.00 97.00      PROA   
ATOM   2597  HG1 LYS P 166     -22.890-107.579 121.742  0.00 97.00      PROA   
ATOM   2598  HG2 LYS P 166     -23.877-106.585 120.648  0.00 97.00      PROA   
ATOM   2599  CD  LYS P 166     -22.282-107.796 119.673  0.00 97.00      PROA   
ATOM   2600  HD1 LYS P 166     -22.732-108.315 118.798  0.00 97.00      PROA   
ATOM   2601  HD2 LYS P 166     -21.515-108.485 120.089  0.00 97.00      PROA   
ATOM   2602  CE  LYS P 166     -21.574-106.523 119.174  0.00 97.00      PROA   
ATOM   2603  HE1 LYS P 166     -20.977-106.752 118.264  0.00 97.00      PROA   
ATOM   2604  HE2 LYS P 166     -20.916-106.082 119.950  0.00 97.00      PROA   
ATOM   2605  NZ  LYS P 166     -22.590-105.526 118.804  0.00 97.00      PROA   
ATOM   2606  HZ1 LYS P 166     -23.057-105.146 119.652  0.00 97.00      PROA   
ATOM   2607  HZ2 LYS P 166     -23.314-106.039 118.253  0.00 97.00      PROA   
ATOM   2608  HZ3 LYS P 166     -22.237-104.743 118.223  0.00 97.00      PROA   
ATOM   2609  C   LYS P 166     -26.711-109.323 119.989  0.00 97.00      PROA   
ATOM   2610  O   LYS P 166     -27.590-108.683 120.555  0.00 97.00      PROA   
ATOM   2611  N   GLU P 167     -26.785-110.663 119.815  0.00  0.00      PROA   
ATOM   2612  HN  GLU P 167     -26.090-111.173 119.317  0.00  0.00      PROA   
ATOM   2613  CA  GLU P 167     -27.794-111.454 120.477  0.00  0.00      PROA   
ATOM   2614  HA  GLU P 167     -28.480-110.812 121.007  0.00  0.00      PROA   
ATOM   2615  CB  GLU P 167     -28.631-112.381 119.546  0.00  0.00      PROA   
ATOM   2616  HB1 GLU P 167     -28.953-111.795 118.658  0.00  0.00      PROA   
ATOM   2617  HB2 GLU P 167     -29.550-112.631 120.122  0.00  0.00      PROA   
ATOM   2618  CG  GLU P 167     -27.998-113.713 119.090  0.00  0.00      PROA   
ATOM   2619  HG1 GLU P 167     -27.548-114.263 119.942  0.00  0.00      PROA   
ATOM   2620  HG2 GLU P 167     -27.201-113.508 118.346  0.00  0.00      PROA   
ATOM   2621  CD  GLU P 167     -29.073-114.630 118.494  0.00  0.00      PROA   
ATOM   2622  OE1 GLU P 167     -29.992-115.032 119.258  0.00  0.00      PROA   
ATOM   2623  OE2 GLU P 167     -28.985-114.956 117.281  0.00  0.00      PROA   
ATOM   2624  C   GLU P 167     -27.025-112.254 121.483  0.00  0.00      PROA   
ATOM   2625  O   GLU P 167     -25.840-112.535 121.302  0.00  0.00      PROA   
ATOM   2626  N   LEU P 168     -27.706-112.634 122.589  0.00  0.00      PROA   
ATOM   2627  HN  LEU P 168     -28.656-112.365 122.728  0.00  0.00      PROA   
ATOM   2628  CA  LEU P 168     -27.160-113.506 123.597  0.00  0.00      PROA   
ATOM   2629  HA  LEU P 168     -26.103-113.300 123.703  0.00  0.00      PROA   
ATOM   2630  CB  LEU P 168     -27.846-113.414 124.989  0.00  0.00      PROA   
ATOM   2631  HB1 LEU P 168     -27.353-114.156 125.659  0.00  0.00      PROA   
ATOM   2632  HB2 LEU P 168     -28.919-113.693 124.906  0.00  0.00      PROA   
ATOM   2633  CG  LEU P 168     -27.762-112.039 125.710  0.00  0.00      PROA   
ATOM   2634  HG  LEU P 168     -28.020-112.240 126.778  0.00  0.00      PROA   
ATOM   2635  CD1 LEU P 168     -26.341-111.441 125.703  0.00  0.00      PROA   
ATOM   2636 HD11 LEU P 168     -26.040-111.165 124.670  0.00  0.00      PROA   
ATOM   2637 HD12 LEU P 168     -25.612-112.176 126.103  0.00  0.00      PROA   
ATOM   2638 HD13 LEU P 168     -26.306-110.527 126.332  0.00  0.00      PROA   
ATOM   2639  CD2 LEU P 168     -28.810-111.021 125.215  0.00  0.00      PROA   
ATOM   2640 HD21 LEU P 168     -29.827-111.466 125.243  0.00  0.00      PROA   
ATOM   2641 HD22 LEU P 168     -28.587-110.706 124.177  0.00  0.00      PROA   
ATOM   2642 HD23 LEU P 168     -28.803-110.117 125.861  0.00  0.00      PROA   
ATOM   2643  C   LEU P 168     -27.330-114.903 123.072  0.00  0.00      PROA   
ATOM   2644  O   LEU P 168     -28.443-115.305 122.737  0.00  0.00      PROA   
ATOM   2645  N   PHE P 169     -26.197-115.644 122.980  0.00  0.00      PROA   
ATOM   2646  HN  PHE P 169     -25.334-115.253 123.286  0.00  0.00      PROA   
ATOM   2647  CA  PHE P 169     -26.061-116.969 122.408  0.00  0.00      PROA   
ATOM   2648  HA  PHE P 169     -25.003-117.047 122.221  0.00  0.00      PROA   
ATOM   2649  CB  PHE P 169     -26.279-118.173 123.379  0.00  0.00      PROA   
ATOM   2650  HB1 PHE P 169     -25.447-118.173 124.118  0.00  0.00      PROA   
ATOM   2651  HB2 PHE P 169     -26.227-119.140 122.832  0.00  0.00      PROA   
ATOM   2652  CG  PHE P 169     -27.567-118.114 124.168  0.00  0.00      PROA   
ATOM   2653  CD1 PHE P 169     -27.641-117.394 125.376  0.00  0.00      PROA   
ATOM   2654  HD1 PHE P 169     -26.779-116.847 125.727  0.00  0.00      PROA   
ATOM   2655  CE1 PHE P 169     -28.827-117.365 126.120  0.00  0.00      PROA   
ATOM   2656  HE1 PHE P 169     -28.873-116.800 127.039  0.00  0.00      PROA   
ATOM   2657  CZ  PHE P 169     -29.949-118.074 125.674  0.00  0.00      PROA   
ATOM   2658  HZ  PHE P 169     -30.865-118.052 126.246  0.00  0.00      PROA   
ATOM   2659  CD2 PHE P 169     -28.694-118.844 123.750  0.00  0.00      PROA   
ATOM   2660  HD2 PHE P 169     -28.648-119.430 122.843  0.00  0.00      PROA   
ATOM   2661  CE2 PHE P 169     -29.881-118.818 124.490  0.00  0.00      PROA   
ATOM   2662  HE2 PHE P 169     -30.742-119.375 124.151  0.00  0.00      PROA   
ATOM   2663  C   PHE P 169     -26.740-117.176 121.061  0.00  0.00      PROA   
ATOM   2664  O   PHE P 169     -27.897-117.594 121.034  0.00  0.00      PROA   
ATOM   2665  N   PRO P 170     -26.094-116.919 119.918  0.00  0.00      PROA   
ATOM   2666  CD  PRO P 170     -24.947-116.013 119.809  0.00  0.00      PROA   
ATOM   2667  HD1 PRO P 170     -24.142-116.281 120.520  0.00  0.00      PROA   
ATOM   2668  HD2 PRO P 170     -25.296-114.977 120.010  0.00  0.00      PROA   
ATOM   2669  CA  PRO P 170     -26.563-117.357 118.606  0.00  0.00      PROA   
ATOM   2670  HA  PRO P 170     -27.628-117.201 118.510  0.00  0.00      PROA   
ATOM   2671  CB  PRO P 170     -25.772-116.469 117.624  0.00  0.00      PROA   
ATOM   2672  HB1 PRO P 170     -26.333-115.519 117.479  0.00  0.00      PROA   
ATOM   2673  HB2 PRO P 170     -25.602-116.909 116.623  0.00  0.00      PROA   
ATOM   2674  CG  PRO P 170     -24.474-116.142 118.361  0.00  0.00      PROA   
ATOM   2675  HG1 PRO P 170     -23.768-116.995 118.265  0.00  0.00      PROA   
ATOM   2676  HG2 PRO P 170     -23.992-115.218 117.985  0.00  0.00      PROA   
ATOM   2677  C   PRO P 170     -26.272-118.836 118.392  0.00  0.00      PROA   
ATOM   2678  O   PRO P 170     -25.790-119.208 117.323  0.00  0.00      PROA   
ATOM   2679  N   ALA P 171     -26.588-119.699 119.392  0.00  0.00      PROA   
ATOM   2680  HN  ALA P 171     -26.945-119.349 120.254  0.00  0.00      PROA   
ATOM   2681  CA  ALA P 171     -26.552-121.139 119.312  0.00  0.00      PROA   
ATOM   2682  HA  ALA P 171     -25.551-121.401 119.014  0.00  0.00      PROA   
ATOM   2683  CB  ALA P 171     -26.932-121.806 120.654  0.00  0.00      PROA   
ATOM   2684  HB1 ALA P 171     -27.976-121.550 120.938  0.00  0.00      PROA   
ATOM   2685  HB2 ALA P 171     -26.261-121.445 121.461  0.00  0.00      PROA   
ATOM   2686  HB3 ALA P 171     -26.841-122.912 120.596  0.00  0.00      PROA   
ATOM   2687  C   ALA P 171     -27.527-121.622 118.275  0.00  0.00      PROA   
ATOM   2688  O   ALA P 171     -28.583-121.004 118.136  0.00  0.00      PROA   
ATOM   2689  N   PRO P 172     -27.245-122.677 117.512  0.00  0.00      PROA   
ATOM   2690  CD  PRO P 172     -26.031-123.495 117.607  0.00  0.00      PROA   
ATOM   2691  HD1 PRO P 172     -25.761-123.697 118.665  0.00  0.00      PROA   
ATOM   2692  HD2 PRO P 172     -25.206-122.956 117.094  0.00  0.00      PROA   
ATOM   2693  CA  PRO P 172     -28.207-123.253 116.599  0.00  0.00      PROA   
ATOM   2694  HA  PRO P 172     -28.539-122.474 115.935  0.00  0.00      PROA   
ATOM   2695  CB  PRO P 172     -27.442-124.369 115.873  0.00  0.00      PROA   
ATOM   2696  HB1 PRO P 172     -26.946-123.936 114.976  0.00  0.00      PROA   
ATOM   2697  HB2 PRO P 172     -28.083-125.214 115.550  0.00  0.00      PROA   
ATOM   2698  CG  PRO P 172     -26.364-124.799 116.873  0.00  0.00      PROA   
ATOM   2699  HG1 PRO P 172     -26.791-125.532 117.592  0.00  0.00      PROA   
ATOM   2700  HG2 PRO P 172     -25.487-125.248 116.371  0.00  0.00      PROA   
ATOM   2701  C   PRO P 172     -29.408-123.789 117.334  0.00  0.00      PROA   
ATOM   2702  O   PRO P 172     -29.237-124.570 118.268  0.00  0.00      PROA   
ATOM   2703  N   VAL P 173     -30.631-123.398 116.909  0.00 97.00      PROA   
ATOM   2704  HN  VAL P 173     -30.753-122.715 116.189  0.00 97.00      PROA   
ATOM   2705  CA  VAL P 173     -31.825-124.095 117.322  0.00 97.00      PROA   
ATOM   2706  HA  VAL P 173     -31.695-124.407 118.350  0.00 97.00      PROA   
ATOM   2707  CB  VAL P 173     -33.089-123.243 117.266  0.00 97.00      PROA   
ATOM   2708  HB  VAL P 173     -33.970-123.865 117.550  0.00 97.00      PROA   
ATOM   2709  CG1 VAL P 173     -32.961-122.111 118.308  0.00 97.00      PROA   
ATOM   2710 HG11 VAL P 173     -32.115-121.438 118.054  0.00 97.00      PROA   
ATOM   2711 HG12 VAL P 173     -32.789-122.526 119.322  0.00 97.00      PROA   
ATOM   2712 HG13 VAL P 173     -33.891-121.503 118.326  0.00 97.00      PROA   
ATOM   2713  CG2 VAL P 173     -33.328-122.671 115.853  0.00 97.00      PROA   
ATOM   2714 HG21 VAL P 173     -33.415-123.481 115.102  0.00 97.00      PROA   
ATOM   2715 HG22 VAL P 173     -32.502-121.994 115.551  0.00 97.00      PROA   
ATOM   2716 HG23 VAL P 173     -34.271-122.084 115.839  0.00 97.00      PROA   
ATOM   2717  C   VAL P 173     -31.969-125.356 116.494  0.00 97.00      PROA   
ATOM   2718  O   VAL P 173     -31.452-125.453 115.385  0.00 97.00      PROA   
ATOM   2719  N   LEU P 174     -32.674-126.369 117.038  0.00 97.00      PROA   
ATOM   2720  HN  LEU P 174     -33.048-126.294 117.958  0.00 97.00      PROA   
ATOM   2721  CA  LEU P 174     -32.958-127.598 116.335  0.00 97.00      PROA   
ATOM   2722  HA  LEU P 174     -32.328-127.689 115.461  0.00 97.00      PROA   
ATOM   2723  CB  LEU P 174     -32.696-128.816 117.256  0.00 97.00      PROA   
ATOM   2724  HB1 LEU P 174     -33.406-128.832 118.109  0.00 97.00      PROA   
ATOM   2725  HB2 LEU P 174     -31.678-128.656 117.688  0.00 97.00      PROA   
ATOM   2726  CG  LEU P 174     -32.660-130.208 116.580  0.00 97.00      PROA   
ATOM   2727  HG  LEU P 174     -32.025-130.133 115.666  0.00 97.00      PROA   
ATOM   2728  CD1 LEU P 174     -31.994-131.222 117.527  0.00 97.00      PROA   
ATOM   2729 HD11 LEU P 174     -32.581-131.310 118.466  0.00 97.00      PROA   
ATOM   2730 HD12 LEU P 174     -30.963-130.900 117.783  0.00 97.00      PROA   
ATOM   2731 HD13 LEU P 174     -31.948-132.219 117.046  0.00 97.00      PROA   
ATOM   2732  CD2 LEU P 174     -34.040-130.738 116.152  0.00 97.00      PROA   
ATOM   2733 HD21 LEU P 174     -34.448-130.155 115.303  0.00 97.00      PROA   
ATOM   2734 HD22 LEU P 174     -34.751-130.687 117.002  0.00 97.00      PROA   
ATOM   2735 HD23 LEU P 174     -33.952-131.796 115.833  0.00 97.00      PROA   
ATOM   2736  C   LEU P 174     -34.404-127.514 115.891  0.00 97.00      PROA   
ATOM   2737  O   LEU P 174     -35.327-127.579 116.701  0.00 97.00      PROA   
ATOM   2738  N   THR P 175     -34.632-127.355 114.567  0.00 97.00      PROA   
ATOM   2739  HN  THR P 175     -33.869-127.282 113.925  0.00 97.00      PROA   
ATOM   2740  CA  THR P 175     -35.955-127.247 113.982  0.00 97.00      PROA   
ATOM   2741  HA  THR P 175     -36.652-126.977 114.760  0.00 97.00      PROA   
ATOM   2742  CB  THR P 175     -36.089-126.159 112.919  0.00 97.00      PROA   
ATOM   2743  HB  THR P 175     -37.041-126.252 112.347  0.00 97.00      PROA   
ATOM   2744  OG1 THR P 175     -34.992-126.198 112.023  0.00 97.00      PROA   
ATOM   2745  HG1 THR P 175     -34.848-125.294 111.713  0.00 97.00      PROA   
ATOM   2746  CG2 THR P 175     -36.084-124.791 113.625  0.00 97.00      PROA   
ATOM   2747 HG21 THR P 175     -35.125-124.639 114.164  0.00 97.00      PROA   
ATOM   2748 HG22 THR P 175     -36.917-124.731 114.355  0.00 97.00      PROA   
ATOM   2749 HG23 THR P 175     -36.205-123.970 112.886  0.00 97.00      PROA   
ATOM   2750  C   THR P 175     -36.400-128.594 113.453  0.00 97.00      PROA   
ATOM   2751  O   THR P 175     -35.718-129.250 112.670  0.00 97.00      PROA   
ATOM   2752  N   ALA P 176     -37.588-129.039 113.908  0.00 97.00      PROA   
ATOM   2753  HN  ALA P 176     -38.106-128.504 114.569  0.00 97.00      PROA   
ATOM   2754  CA  ALA P 176     -38.208-130.274 113.497  0.00 97.00      PROA   
ATOM   2755  HA  ALA P 176     -37.656-130.716 112.677  0.00 97.00      PROA   
ATOM   2756  CB  ALA P 176     -38.280-131.274 114.669  0.00 97.00      PROA   
ATOM   2757  HB1 ALA P 176     -38.850-130.845 115.521  0.00 97.00      PROA   
ATOM   2758  HB2 ALA P 176     -37.250-131.496 115.027  0.00 97.00      PROA   
ATOM   2759  HB3 ALA P 176     -38.753-132.228 114.361  0.00 97.00      PROA   
ATOM   2760  C   ALA P 176     -39.591-129.912 112.998  0.00 97.00      PROA   
ATOM   2761  O   ALA P 176     -40.222-128.992 113.515  0.00 97.00      PROA   
ATOM   2762  N   SER P 177     -40.091-130.591 111.938  0.00 97.00      PROA   
ATOM   2763  HN  SER P 177     -39.581-131.330 111.502  0.00 97.00      PROA   
ATOM   2764  CA  SER P 177     -41.276-130.140 111.225  0.00 97.00      PROA   
ATOM   2765  HA  SER P 177     -41.388-129.071 111.357  0.00 97.00      PROA   
ATOM   2766  CB  SER P 177     -41.126-130.403 109.703  0.00 97.00      PROA   
ATOM   2767  HB1 SER P 177     -40.245-129.825 109.345  0.00 97.00      PROA   
ATOM   2768  HB2 SER P 177     -42.013-130.045 109.138  0.00 97.00      PROA   
ATOM   2769  OG  SER P 177     -40.889-131.780 109.416  0.00 97.00      PROA   
ATOM   2770  HG1 SER P 177     -41.740-132.224 109.473  0.00 97.00      PROA   
ATOM   2771  C   SER P 177     -42.572-130.773 111.695  0.00 97.00      PROA   
ATOM   2772  O   SER P 177     -43.634-130.456 111.160  0.00 97.00      PROA   
ATOM   2773  N   VAL P 178     -42.529-131.661 112.714  0.00 97.00      PROA   
ATOM   2774  HN  VAL P 178     -41.662-131.895 113.143  0.00 97.00      PROA   
ATOM   2775  CA  VAL P 178     -43.714-132.278 113.281  0.00 97.00      PROA   
ATOM   2776  HA  VAL P 178     -44.567-131.630 113.127  0.00 97.00      PROA   
ATOM   2777  CB  VAL P 178     -44.024-133.676 112.722  0.00 97.00      PROA   
ATOM   2778  HB  VAL P 178     -43.186-134.370 112.958  0.00 97.00      PROA   
ATOM   2779  CG1 VAL P 178     -45.328-134.230 113.336  0.00 97.00      PROA   
ATOM   2780 HG11 VAL P 178     -46.168-133.524 113.166  0.00 97.00      PROA   
ATOM   2781 HG12 VAL P 178     -45.222-134.403 114.422  0.00 97.00      PROA   
ATOM   2782 HG13 VAL P 178     -45.588-135.202 112.866  0.00 97.00      PROA   
ATOM   2783  CG2 VAL P 178     -44.180-133.628 111.186  0.00 97.00      PROA   
ATOM   2784 HG21 VAL P 178     -43.226-133.350 110.695  0.00 97.00      PROA   
ATOM   2785 HG22 VAL P 178     -44.960-132.891 110.904  0.00 97.00      PROA   
ATOM   2786 HG23 VAL P 178     -44.487-134.626 110.804  0.00 97.00      PROA   
ATOM   2787  C   VAL P 178     -43.456-132.378 114.773  0.00 97.00      PROA   
ATOM   2788  O   VAL P 178     -42.378-132.789 115.195  0.00 97.00      PROA   
ATOM   2789  N   THR P 179     -44.447-131.990 115.617  0.00 97.00      PROA   
ATOM   2790  HN  THR P 179     -45.299-131.604 115.271  0.00 97.00      PROA   
ATOM   2791  CA  THR P 179     -44.431-132.196 117.058  0.00 97.00      PROA   
ATOM   2792  HA  THR P 179     -43.484-131.826 117.430  0.00 97.00      PROA   
ATOM   2793  CB  THR P 179     -45.551-131.454 117.780  0.00 97.00      PROA   
ATOM   2794  HB  THR P 179     -45.632-131.766 118.849  0.00 97.00      PROA   
ATOM   2795  OG1 THR P 179     -46.802-131.668 117.134  0.00 97.00      PROA   
ATOM   2796  HG1 THR P 179     -46.972-132.609 117.205  0.00 97.00      PROA   
ATOM   2797  CG2 THR P 179     -45.257-129.946 117.753  0.00 97.00      PROA   
ATOM   2798 HG21 THR P 179     -45.196-129.578 116.707  0.00 97.00      PROA   
ATOM   2799 HG22 THR P 179     -44.300-129.727 118.269  0.00 97.00      PROA   
ATOM   2800 HG23 THR P 179     -46.072-129.395 118.270  0.00 97.00      PROA   
ATOM   2801  C   THR P 179     -44.533-133.659 117.453  0.00 97.00      PROA   
ATOM   2802  O   THR P 179     -45.273-134.431 116.851  0.00 97.00      PROA   
ATOM   2803  N   SER P 180     -43.828-134.056 118.534  0.00 97.00      PROA   
ATOM   2804  HN  SER P 180     -43.206-133.442 119.016  0.00 97.00      PROA   
ATOM   2805  CA  SER P 180     -43.997-135.327 119.207  0.00 97.00      PROA   
ATOM   2806  HA  SER P 180     -43.873-136.084 118.450  0.00 97.00      PROA   
ATOM   2807  CB  SER P 180     -42.890-135.522 120.266  0.00 97.00      PROA   
ATOM   2808  HB1 SER P 180     -41.929-135.716 119.741  0.00 97.00      PROA   
ATOM   2809  HB2 SER P 180     -43.090-136.381 120.936  0.00 97.00      PROA   
ATOM   2810  OG  SER P 180     -42.721-134.346 121.048  0.00 97.00      PROA   
ATOM   2811  HG1 SER P 180     -42.096-134.592 121.742  0.00 97.00      PROA   
ATOM   2812  C   SER P 180     -45.389-135.526 119.809  0.00 97.00      PROA   
ATOM   2813  O   SER P 180     -46.049-134.537 120.134  0.00 97.00      PROA   
ATOM   2814  N   PRO P 181     -45.919-136.742 119.959  0.00 97.00      PROA   
ATOM   2815  CD  PRO P 181     -47.157-136.898 120.732  0.00 97.00      PROA   
ATOM   2816  HD1 PRO P 181     -48.002-136.391 120.217  0.00 97.00      PROA   
ATOM   2817  HD2 PRO P 181     -47.020-136.468 121.750  0.00 97.00      PROA   
ATOM   2818  CA  PRO P 181     -45.237-138.016 119.762  0.00 97.00      PROA   
ATOM   2819  HA  PRO P 181     -44.196-137.939 120.024  0.00 97.00      PROA   
ATOM   2820  CB  PRO P 181     -45.961-138.969 120.726  0.00 97.00      PROA   
ATOM   2821  HB1 PRO P 181     -45.479-138.900 121.729  0.00 97.00      PROA   
ATOM   2822  HB2 PRO P 181     -45.944-140.026 120.396  0.00 97.00      PROA   
ATOM   2823  CG  PRO P 181     -47.384-138.408 120.827  0.00 97.00      PROA   
ATOM   2824  HG1 PRO P 181     -47.977-138.748 119.949  0.00 97.00      PROA   
ATOM   2825  HG2 PRO P 181     -47.902-138.711 121.757  0.00 97.00      PROA   
ATOM   2826  C   PRO P 181     -45.343-138.500 118.323  0.00 97.00      PROA   
ATOM   2827  O   PRO P 181     -46.443-138.684 117.806  0.00 97.00      PROA   
ATOM   2828  N   LEU P 182     -44.190-138.736 117.656  0.00 97.00      PROA   
ATOM   2829  HN  LEU P 182     -43.312-138.609 118.118  0.00 97.00      PROA   
ATOM   2830  CA  LEU P 182     -44.116-139.267 116.307  0.00 97.00      PROA   
ATOM   2831  HA  LEU P 182     -44.828-138.718 115.708  0.00 97.00      PROA   
ATOM   2832  CB  LEU P 182     -42.706-139.131 115.660  0.00 97.00      PROA   
ATOM   2833  HB1 LEU P 182     -42.770-139.519 114.619  0.00 97.00      PROA   
ATOM   2834  HB2 LEU P 182     -41.982-139.768 116.208  0.00 97.00      PROA   
ATOM   2835  CG  LEU P 182     -42.107-137.697 115.568  0.00 97.00      PROA   
ATOM   2836  HG  LEU P 182     -41.324-137.744 114.770  0.00 97.00      PROA   
ATOM   2837  CD1 LEU P 182     -43.133-136.636 115.130  0.00 97.00      PROA   
ATOM   2838 HD11 LEU P 182     -43.918-136.514 115.904  0.00 97.00      PROA   
ATOM   2839 HD12 LEU P 182     -43.615-136.928 114.174  0.00 97.00      PROA   
ATOM   2840 HD13 LEU P 182     -42.635-135.653 114.992  0.00 97.00      PROA   
ATOM   2841  CD2 LEU P 182     -41.371-137.251 116.848  0.00 97.00      PROA   
ATOM   2842 HD21 LEU P 182     -40.605-137.998 117.141  0.00 97.00      PROA   
ATOM   2843 HD22 LEU P 182     -42.081-137.126 117.688  0.00 97.00      PROA   
ATOM   2844 HD23 LEU P 182     -40.870-136.274 116.678  0.00 97.00      PROA   
ATOM   2845  C   LEU P 182     -44.531-140.728 116.269  0.00 97.00      PROA   
ATOM   2846  O   LEU P 182     -44.309-141.469 117.215  0.00 97.00      PROA   
ATOM   2847  N   LEU P 183     -45.158-141.201 115.172  0.00 97.00      PROA   
ATOM   2848  HN  LEU P 183     -45.381-140.608 114.403  0.00 97.00      PROA   
ATOM   2849  CA  LEU P 183     -45.466-142.612 115.014  0.00 97.00      PROA   
ATOM   2850  HA  LEU P 183     -45.868-142.971 115.952  0.00 97.00      PROA   
ATOM   2851  CB  LEU P 183     -46.528-142.870 113.919  0.00 97.00      PROA   
ATOM   2852  HB1 LEU P 183     -46.704-143.964 113.824  0.00 97.00      PROA   
ATOM   2853  HB2 LEU P 183     -46.140-142.499 112.945  0.00 97.00      PROA   
ATOM   2854  CG  LEU P 183     -47.902-142.206 114.185  0.00 97.00      PROA   
ATOM   2855  HG  LEU P 183     -47.761-141.100 114.229  0.00 97.00      PROA   
ATOM   2856  CD1 LEU P 183     -48.868-142.504 113.025  0.00 97.00      PROA   
ATOM   2857 HD11 LEU P 183     -49.041-143.599 112.947  0.00 97.00      PROA   
ATOM   2858 HD12 LEU P 183     -48.445-142.144 112.064  0.00 97.00      PROA   
ATOM   2859 HD13 LEU P 183     -49.844-142.003 113.196  0.00 97.00      PROA   
ATOM   2860  CD2 LEU P 183     -48.523-142.653 115.523  0.00 97.00      PROA   
ATOM   2861 HD21 LEU P 183     -47.897-142.326 116.378  0.00 97.00      PROA   
ATOM   2862 HD22 LEU P 183     -48.616-143.759 115.550  0.00 97.00      PROA   
ATOM   2863 HD23 LEU P 183     -49.534-142.209 115.644  0.00 97.00      PROA   
ATOM   2864  C   LEU P 183     -44.228-143.447 114.719  0.00 97.00      PROA   
ATOM   2865  O   LEU P 183     -43.341-143.036 113.976  0.00 97.00      PROA   
ATOM   2866  N   GLU P 184     -44.150-144.669 115.298  0.00 97.00      PROA   
ATOM   2867  HN  GLU P 184     -44.824-144.939 115.984  0.00 97.00      PROA   
ATOM   2868  CA  GLU P 184     -43.110-145.643 115.023  0.00 97.00      PROA   
ATOM   2869  HA  GLU P 184     -42.171-145.156 115.245  0.00 97.00      PROA   
ATOM   2870  CB  GLU P 184     -43.227-146.859 115.991  0.00 97.00      PROA   
ATOM   2871  HB1 GLU P 184     -44.276-147.228 115.938  0.00 97.00      PROA   
ATOM   2872  HB2 GLU P 184     -43.057-146.461 117.018  0.00 97.00      PROA   
ATOM   2873  CG  GLU P 184     -42.272-148.045 115.733  0.00 97.00      PROA   
ATOM   2874  HG1 GLU P 184     -41.244-147.669 115.594  0.00 97.00      PROA   
ATOM   2875  HG2 GLU P 184     -42.573-148.583 114.811  0.00 97.00      PROA   
ATOM   2876  CD  GLU P 184     -42.202-149.045 116.890  0.00 97.00      PROA   
ATOM   2877  OE1 GLU P 184     -41.843-148.648 118.025  0.00 97.00      PROA   
ATOM   2878  OE2 GLU P 184     -42.449-150.250 116.632  0.00 97.00      PROA   
ATOM   2879  C   GLU P 184     -43.060-146.043 113.548  0.00 97.00      PROA   
ATOM   2880  O   GLU P 184     -44.078-146.351 112.933  0.00 97.00      PROA   
ATOM   2881  N   GLY P 185     -41.847-145.997 112.948  0.00 97.00      PROA   
ATOM   2882  HN  GLY P 185     -41.048-145.833 113.527  0.00 97.00      PROA   
ATOM   2883  CA  GLY P 185     -41.593-146.247 111.537  0.00 97.00      PROA   
ATOM   2884  HA1 GLY P 185     -42.510-146.540 111.048  0.00 97.00      PROA   
ATOM   2885  HA2 GLY P 185     -40.842-147.014 111.470  0.00 97.00      PROA   
ATOM   2886  C   GLY P 185     -41.053-145.063 110.776  0.00 97.00      PROA   
ATOM   2887  O   GLY P 185     -40.478-145.245 109.705  0.00 97.00      PROA   
ATOM   2888  N   THR P 186     -41.211-143.815 111.272  0.00 97.00      PROA   
ATOM   2889  HN  THR P 186     -41.674-143.663 112.143  0.00 97.00      PROA   
ATOM   2890  CA  THR P 186     -40.891-142.630 110.479  0.00 97.00      PROA   
ATOM   2891  HA  THR P 186     -41.316-142.798 109.503  0.00 97.00      PROA   
ATOM   2892  CB  THR P 186     -41.545-141.350 110.999  0.00 97.00      PROA   
ATOM   2893  HB  THR P 186     -41.227-140.472 110.388  0.00 97.00      PROA   
ATOM   2894  OG1 THR P 186     -41.224-141.104 112.365  0.00 97.00      PROA   
ATOM   2895  HG1 THR P 186     -40.273-141.221 112.432  0.00 97.00      PROA   
ATOM   2896  CG2 THR P 186     -43.074-141.468 110.889  0.00 97.00      PROA   
ATOM   2897 HG21 THR P 186     -43.449-142.293 111.530  0.00 97.00      PROA   
ATOM   2898 HG22 THR P 186     -43.380-141.663 109.841  0.00 97.00      PROA   
ATOM   2899 HG23 THR P 186     -43.546-140.523 111.230  0.00 97.00      PROA   
ATOM   2900  C   THR P 186     -39.395-142.329 110.331  0.00 97.00      PROA   
ATOM   2901  O   THR P 186     -38.755-142.131 111.359  0.00 97.00      PROA   
ATOM   2902  N   PRO P 187     -38.751-142.211 109.161  0.00 97.00      PROA   
ATOM   2903  CD  PRO P 187     -39.264-142.672 107.864  0.00 97.00      PROA   
ATOM   2904  HD1 PRO P 187     -40.355-142.506 107.749  0.00 97.00      PROA   
ATOM   2905  HD2 PRO P 187     -39.031-143.755 107.757  0.00 97.00      PROA   
ATOM   2906  CA  PRO P 187     -37.582-141.337 108.996  0.00 97.00      PROA   
ATOM   2907  HA  PRO P 187     -36.811-141.656 109.682  0.00 97.00      PROA   
ATOM   2908  CB  PRO P 187     -37.179-141.536 107.528  0.00 97.00      PROA   
ATOM   2909  HB1 PRO P 187     -36.516-142.427 107.456  0.00 97.00      PROA   
ATOM   2910  HB2 PRO P 187     -36.646-140.668 107.092  0.00 97.00      PROA   
ATOM   2911  CG  PRO P 187     -38.498-141.853 106.818  0.00 97.00      PROA   
ATOM   2912  HG1 PRO P 187     -39.046-140.905 106.621  0.00 97.00      PROA   
ATOM   2913  HG2 PRO P 187     -38.355-142.404 105.868  0.00 97.00      PROA   
ATOM   2914  C   PRO P 187     -37.905-139.878 109.330  0.00 97.00      PROA   
ATOM   2915  O   PRO P 187     -39.054-139.470 109.168  0.00 97.00      PROA   
ATOM   2916  N   VAL P 188     -36.920-139.086 109.830  0.00 97.00      PROA   
ATOM   2917  HN  VAL P 188     -35.982-139.415 109.902  0.00 97.00      PROA   
ATOM   2918  CA  VAL P 188     -37.150-137.731 110.312  0.00 97.00      PROA   
ATOM   2919  HA  VAL P 188     -37.990-137.297 109.788  0.00 97.00      PROA   
ATOM   2920  CB  VAL P 188     -37.373-137.656 111.835  0.00 97.00      PROA   
ATOM   2921  HB  VAL P 188     -36.465-138.028 112.366  0.00 97.00      PROA   
ATOM   2922  CG1 VAL P 188     -37.651-136.207 112.292  0.00 97.00      PROA   
ATOM   2923 HG11 VAL P 188     -38.514-135.785 111.735  0.00 97.00      PROA   
ATOM   2924 HG12 VAL P 188     -36.769-135.557 112.138  0.00 97.00      PROA   
ATOM   2925 HG13 VAL P 188     -37.895-136.194 113.376  0.00 97.00      PROA   
ATOM   2926  CG2 VAL P 188     -38.557-138.554 112.254  0.00 97.00      PROA   
ATOM   2927 HG21 VAL P 188     -38.325-139.624 112.083  0.00 97.00      PROA   
ATOM   2928 HG22 VAL P 188     -39.468-138.286 111.678  0.00 97.00      PROA   
ATOM   2929 HG23 VAL P 188     -38.774-138.423 113.336  0.00 97.00      PROA   
ATOM   2930  C   VAL P 188     -35.903-136.941 109.968  0.00 97.00      PROA   
ATOM   2931  O   VAL P 188     -34.807-137.473 110.103  0.00 97.00      PROA   
ATOM   2932  N   THR P 189     -36.032-135.652 109.540  0.00 97.00      PROA   
ATOM   2933  HN  THR P 189     -36.932-135.236 109.447  0.00 97.00      PROA   
ATOM   2934  CA  THR P 189     -34.913-134.744 109.297  0.00 97.00      PROA   
ATOM   2935  HA  THR P 189     -34.003-135.305 109.434  0.00 97.00      PROA   
ATOM   2936  CB  THR P 189     -34.831-134.140 107.874  0.00 97.00      PROA   
ATOM   2937  HB  THR P 189     -34.363-134.889 107.196  0.00 97.00      PROA   
ATOM   2938  OG1 THR P 189     -34.090-132.922 107.773  0.00 97.00      PROA   
ATOM   2939  HG1 THR P 189     -33.153-133.148 107.804  0.00 97.00      PROA   
ATOM   2940  CG2 THR P 189     -36.240-133.806 107.361  0.00 97.00      PROA   
ATOM   2941 HG21 THR P 189     -36.732-133.090 108.054  0.00 97.00      PROA   
ATOM   2942 HG22 THR P 189     -36.863-134.716 107.259  0.00 97.00      PROA   
ATOM   2943 HG23 THR P 189     -36.164-133.324 106.362  0.00 97.00      PROA   
ATOM   2944  C   THR P 189     -34.913-133.693 110.389  0.00 97.00      PROA   
ATOM   2945  O   THR P 189     -35.964-133.198 110.791  0.00 97.00      PROA   
ATOM   2946  N   LEU P 190     -33.705-133.375 110.918  0.00 97.00      PROA   
ATOM   2947  HN  LEU P 190     -32.884-133.781 110.513  0.00 97.00      PROA   
ATOM   2948  CA  LEU P 190     -33.516-132.524 112.075  0.00 97.00      PROA   
ATOM   2949  HA  LEU P 190     -34.463-132.089 112.362  0.00 97.00      PROA   
ATOM   2950  CB  LEU P 190     -32.904-133.293 113.285  0.00 97.00      PROA   
ATOM   2951  HB1 LEU P 190     -32.722-132.560 114.100  0.00 97.00      PROA   
ATOM   2952  HB2 LEU P 190     -31.920-133.718 112.986  0.00 97.00      PROA   
ATOM   2953  CG  LEU P 190     -33.744-134.452 113.898  0.00 97.00      PROA   
ATOM   2954  HG  LEU P 190     -33.286-134.669 114.895  0.00 97.00      PROA   
ATOM   2955  CD1 LEU P 190     -35.214-134.070 114.151  0.00 97.00      PROA   
ATOM   2956 HD11 LEU P 190     -35.718-133.821 113.198  0.00 97.00      PROA   
ATOM   2957 HD12 LEU P 190     -35.287-133.194 114.826  0.00 97.00      PROA   
ATOM   2958 HD13 LEU P 190     -35.755-134.923 114.611  0.00 97.00      PROA   
ATOM   2959  CD2 LEU P 190     -33.645-135.773 113.105  0.00 97.00      PROA   
ATOM   2960 HD21 LEU P 190     -32.584-136.028 112.906  0.00 97.00      PROA   
ATOM   2961 HD22 LEU P 190     -34.172-135.694 112.135  0.00 97.00      PROA   
ATOM   2962 HD23 LEU P 190     -34.108-136.603 113.679  0.00 97.00      PROA   
ATOM   2963  C   LEU P 190     -32.582-131.378 111.725  0.00 97.00      PROA   
ATOM   2964  O   LEU P 190     -31.367-131.539 111.625  0.00 97.00      PROA   
ATOM   2965  N   SER P 191     -33.131-130.154 111.570  0.00 97.00      PROA   
ATOM   2966  HN  SER P 191     -34.111-130.012 111.704  0.00 97.00      PROA   
ATOM   2967  CA  SER P 191     -32.370-129.006 111.110  0.00 97.00      PROA   
ATOM   2968  HA  SER P 191     -31.556-129.361 110.493  0.00 97.00      PROA   
ATOM   2969  CB  SER P 191     -33.230-128.120 110.153  0.00 97.00      PROA   
ATOM   2970  HB1 SER P 191     -34.267-128.076 110.544  0.00 97.00      PROA   
ATOM   2971  HB2 SER P 191     -33.273-128.619 109.160  0.00 97.00      PROA   
ATOM   2972  OG  SER P 191     -32.760-126.784 109.977  0.00 97.00      PROA   
ATOM   2973  HG1 SER P 191     -33.102-126.292 110.731  0.00 97.00      PROA   
ATOM   2974  C   SER P 191     -31.724-128.237 112.254  0.00 97.00      PROA   
ATOM   2975  O   SER P 191     -32.361-127.445 112.937  0.00 97.00      PROA   
ATOM   2976  N   CYS P 192     -30.403-128.429 112.469  0.00 97.00      PROA   
ATOM   2977  HN  CYS P 192     -29.918-129.141 111.966  0.00 97.00      PROA   
ATOM   2978  CA  CYS P 192     -29.635-127.650 113.433  0.00 97.00      PROA   
ATOM   2979  HA  CYS P 192     -30.287-127.341 114.237  0.00 97.00      PROA   
ATOM   2980  CB  CYS P 192     -28.477-128.472 114.058  0.00 97.00      PROA   
ATOM   2981  HB1 CYS P 192     -27.867-127.814 114.713  0.00 97.00      PROA   
ATOM   2982  HB2 CYS P 192     -27.818-128.861 113.251  0.00 97.00      PROA   
ATOM   2983  SG  CYS P 192     -29.141-129.864 115.029  0.00 97.00      PROA   
ATOM   2984  C   CYS P 192     -29.100-126.395 112.761  0.00 97.00      PROA   
ATOM   2985  O   CYS P 192     -28.127-126.438 112.011  0.00 97.00      PROA   
ATOM   2986  N   GLU P 193     -29.768-125.237 112.999  0.00 97.00      PROA   
ATOM   2987  HN  GLU P 193     -30.499-125.214 113.679  0.00 97.00      PROA   
ATOM   2988  CA  GLU P 193     -29.698-124.091 112.108  0.00 97.00      PROA   
ATOM   2989  HA  GLU P 193     -29.006-124.319 111.309  0.00 97.00      PROA   
ATOM   2990  CB  GLU P 193     -31.083-123.851 111.452  0.00 97.00      PROA   
ATOM   2991  HB1 GLU P 193     -31.326-124.763 110.862  0.00 97.00      PROA   
ATOM   2992  HB2 GLU P 193     -31.001-123.004 110.737  0.00 97.00      PROA   
ATOM   2993  CG  GLU P 193     -32.237-123.600 112.450  0.00 97.00      PROA   
ATOM   2994  HG1 GLU P 193     -31.950-122.813 113.177  0.00 97.00      PROA   
ATOM   2995  HG2 GLU P 193     -32.498-124.523 113.010  0.00 97.00      PROA   
ATOM   2996  CD  GLU P 193     -33.464-123.102 111.707  0.00 97.00      PROA   
ATOM   2997  OE1 GLU P 193     -33.729-121.872 111.765  0.00 97.00      PROA   
ATOM   2998  OE2 GLU P 193     -34.126-123.921 111.021  0.00 97.00      PROA   
ATOM   2999  C   GLU P 193     -29.209-122.789 112.725  0.00 97.00      PROA   
ATOM   3000  O   GLU P 193     -29.571-122.429 113.842  0.00 97.00      PROA   
ATOM   3001  N   THR P 194     -28.373-122.025 111.970  0.00 97.00      PROA   
ATOM   3002  HN  THR P 194     -27.985-122.389 111.128  0.00 97.00      PROA   
ATOM   3003  CA  THR P 194     -27.938-120.682 112.344  0.00 97.00      PROA   
ATOM   3004  HA  THR P 194     -28.154-120.508 113.390  0.00 97.00      PROA   
ATOM   3005  CB  THR P 194     -26.435-120.445 112.117  0.00 97.00      PROA   
ATOM   3006  HB  THR P 194     -26.173-119.389 112.369  0.00 97.00      PROA   
ATOM   3007  OG1 THR P 194     -26.032-120.707 110.773  0.00 97.00      PROA   
ATOM   3008  HG1 THR P 194     -25.445-119.988 110.522  0.00 97.00      PROA   
ATOM   3009  CG2 THR P 194     -25.616-121.364 113.038  0.00 97.00      PROA   
ATOM   3010 HG21 THR P 194     -25.835-122.430 112.821  0.00 97.00      PROA   
ATOM   3011 HG22 THR P 194     -25.849-121.156 114.102  0.00 97.00      PROA   
ATOM   3012 HG23 THR P 194     -24.530-121.191 112.875  0.00 97.00      PROA   
ATOM   3013  C   THR P 194     -28.656-119.595 111.556  0.00 97.00      PROA   
ATOM   3014  O   THR P 194     -28.976-118.545 112.108  0.00 97.00      PROA   
ATOM   3015  N   LYS P 195     -28.849-119.804 110.229  0.00 97.00      PROA   
ATOM   3016  HN  LYS P 195     -28.587-120.690 109.861  0.00 97.00      PROA   
ATOM   3017  CA  LYS P 195     -29.232-118.806 109.231  0.00 97.00      PROA   
ATOM   3018  HA  LYS P 195     -29.250-119.348 108.297  0.00 97.00      PROA   
ATOM   3019  CB  LYS P 195     -30.665-118.211 109.401  0.00 97.00      PROA   
ATOM   3020  HB1 LYS P 195     -30.681-117.157 109.041  0.00 97.00      PROA   
ATOM   3021  HB2 LYS P 195     -30.936-118.180 110.477  0.00 97.00      PROA   
ATOM   3022  CG  LYS P 195     -31.787-118.923 108.612  0.00 97.00      PROA   
ATOM   3023  HG1 LYS P 195     -31.473-119.041 107.552  0.00 97.00      PROA   
ATOM   3024  HG2 LYS P 195     -32.665-118.234 108.618  0.00 97.00      PROA   
ATOM   3025  CD  LYS P 195     -32.269-120.270 109.174  0.00 97.00      PROA   
ATOM   3026  HD1 LYS P 195     -32.496-120.123 110.254  0.00 97.00      PROA   
ATOM   3027  HD2 LYS P 195     -31.463-121.031 109.099  0.00 97.00      PROA   
ATOM   3028  CE  LYS P 195     -33.539-120.760 108.448  0.00 97.00      PROA   
ATOM   3029  HE1 LYS P 195     -33.323-121.000 107.387  0.00 97.00      PROA   
ATOM   3030  HE2 LYS P 195     -34.320-119.970 108.495  0.00 97.00      PROA   
ATOM   3031  NZ  LYS P 195     -34.097-121.964 109.083  0.00 97.00      PROA   
ATOM   3032  HZ1 LYS P 195     -34.078-121.820 110.120  0.00 97.00      PROA   
ATOM   3033  HZ2 LYS P 195     -33.515-122.808 108.924  0.00 97.00      PROA   
ATOM   3034  HZ3 LYS P 195     -35.079-122.162 108.820  0.00 97.00      PROA   
ATOM   3035  C   LYS P 195     -28.210-117.695 108.972  0.00 97.00      PROA   
ATOM   3036  O   LYS P 195     -28.094-117.211 107.847  0.00 97.00      PROA   
ATOM   3037  N   LEU P 196     -27.414-117.298 109.984  0.00 97.00      PROA   
ATOM   3038  HN  LEU P 196     -27.599-117.643 110.902  0.00 97.00      PROA   
ATOM   3039  CA  LEU P 196     -26.400-116.273 109.888  0.00 97.00      PROA   
ATOM   3040  HA  LEU P 196     -26.659-115.592 109.089  0.00 97.00      PROA   
ATOM   3041  CB  LEU P 196     -26.270-115.471 111.199  0.00 97.00      PROA   
ATOM   3042  HB1 LEU P 196     -25.368-114.819 111.156  0.00 97.00      PROA   
ATOM   3043  HB2 LEU P 196     -26.144-116.162 112.062  0.00 97.00      PROA   
ATOM   3044  CG  LEU P 196     -27.428-114.508 111.519  0.00 97.00      PROA   
ATOM   3045  HG  LEU P 196     -26.986-114.018 112.392  0.00 97.00      PROA   
ATOM   3046  CD1 LEU P 196     -27.658-113.431 110.444  0.00 97.00      PROA   
ATOM   3047 HD11 LEU P 196     -28.046-113.911 109.524  0.00 97.00      PROA   
ATOM   3048 HD12 LEU P 196     -26.710-112.903 110.211  0.00 97.00      PROA   
ATOM   3049 HD13 LEU P 196     -28.403-112.680 110.786  0.00 97.00      PROA   
ATOM   3050  CD2 LEU P 196     -28.754-115.171 111.945  0.00 97.00      PROA   
ATOM   3051 HD21 LEU P 196     -28.583-115.903 112.761  0.00 97.00      PROA   
ATOM   3052 HD22 LEU P 196     -29.209-115.683 111.077  0.00 97.00      PROA   
ATOM   3053 HD23 LEU P 196     -29.483-114.412 112.306  0.00 97.00      PROA   
ATOM   3054  C   LEU P 196     -25.035-116.849 109.576  0.00 97.00      PROA   
ATOM   3055  O   LEU P 196     -24.679-117.938 110.023  0.00 97.00      PROA   
ATOM   3056  N   LEU P 197     -24.223-116.078 108.811  0.00 97.00      PROA   
ATOM   3057  HN  LEU P 197     -24.559-115.238 108.394  0.00 97.00      PROA   
ATOM   3058  CA  LEU P 197     -22.805-116.311 108.647  0.00 97.00      PROA   
ATOM   3059  HA  LEU P 197     -22.477-117.025 109.389  0.00 97.00      PROA   
ATOM   3060  CB  LEU P 197     -22.434-116.821 107.232  0.00 97.00      PROA   
ATOM   3061  HB1 LEU P 197     -22.784-116.081 106.478  0.00 97.00      PROA   
ATOM   3062  HB2 LEU P 197     -22.996-117.765 107.053  0.00 97.00      PROA   
ATOM   3063  CG  LEU P 197     -20.931-117.103 106.984  0.00 97.00      PROA   
ATOM   3064  HG  LEU P 197     -20.361-116.157 107.137  0.00 97.00      PROA   
ATOM   3065  CD1 LEU P 197     -20.362-118.161 107.949  0.00 97.00      PROA   
ATOM   3066 HD11 LEU P 197     -20.937-119.107 107.851  0.00 97.00      PROA   
ATOM   3067 HD12 LEU P 197     -20.419-117.812 109.000  0.00 97.00      PROA   
ATOM   3068 HD13 LEU P 197     -19.298-118.365 107.704  0.00 97.00      PROA   
ATOM   3069  CD2 LEU P 197     -20.696-117.539 105.527  0.00 97.00      PROA   
ATOM   3070 HD21 LEU P 197     -21.056-116.756 104.828  0.00 97.00      PROA   
ATOM   3071 HD22 LEU P 197     -21.246-118.481 105.318  0.00 97.00      PROA   
ATOM   3072 HD23 LEU P 197     -19.615-117.710 105.344  0.00 97.00      PROA   
ATOM   3073  C   LEU P 197     -22.112-114.997 108.932  0.00 97.00      PROA   
ATOM   3074  O   LEU P 197     -22.543-113.944 108.466  0.00 97.00      PROA   
ATOM   3075  N   LEU P 198     -21.028-115.038 109.739  0.00 97.00      PROA   
ATOM   3076  HN  LEU P 198     -20.680-115.908 110.075  0.00 97.00      PROA   
ATOM   3077  CA  LEU P 198     -20.258-113.889 110.164  0.00 97.00      PROA   
ATOM   3078  HA  LEU P 198     -20.466-113.046 109.517  0.00 97.00      PROA   
ATOM   3079  CB  LEU P 198     -20.443-113.497 111.664  0.00 97.00      PROA   
ATOM   3080  HB1 LEU P 198     -19.718-112.689 111.913  0.00 97.00      PROA   
ATOM   3081  HB2 LEU P 198     -20.200-114.372 112.306  0.00 97.00      PROA   
ATOM   3082  CG  LEU P 198     -21.834-112.962 112.107  0.00 97.00      PROA   
ATOM   3083  HG  LEU P 198     -21.689-112.569 113.144  0.00 97.00      PROA   
ATOM   3084  CD1 LEU P 198     -22.331-111.784 111.250  0.00 97.00      PROA   
ATOM   3085 HD11 LEU P 198     -22.552-112.120 110.217  0.00 97.00      PROA   
ATOM   3086 HD12 LEU P 198     -21.566-110.981 111.206  0.00 97.00      PROA   
ATOM   3087 HD13 LEU P 198     -23.264-111.364 111.682  0.00 97.00      PROA   
ATOM   3088  CD2 LEU P 198     -22.910-114.055 112.225  0.00 97.00      PROA   
ATOM   3089 HD21 LEU P 198     -22.511-114.936 112.767  0.00 97.00      PROA   
ATOM   3090 HD22 LEU P 198     -23.249-114.374 111.221  0.00 97.00      PROA   
ATOM   3091 HD23 LEU P 198     -23.791-113.666 112.777  0.00 97.00      PROA   
ATOM   3092  C   LEU P 198     -18.819-114.302 109.953  0.00 97.00      PROA   
ATOM   3093  O   LEU P 198     -18.539-115.475 109.710  0.00 97.00      PROA   
ATOM   3094  N   GLN P 199     -17.863-113.340 110.020  0.00 97.00      PROA   
ATOM   3095  HN  GLN P 199     -18.119-112.387 110.163  0.00 97.00      PROA   
ATOM   3096  CA  GLN P 199     -16.437-113.586 109.852  0.00 97.00      PROA   
ATOM   3097  HA  GLN P 199     -16.300-113.943 108.841  0.00 97.00      PROA   
ATOM   3098  CB  GLN P 199     -15.600-112.291 110.052  0.00 97.00      PROA   
ATOM   3099  HB1 GLN P 199     -14.529-112.532 109.864  0.00 97.00      PROA   
ATOM   3100  HB2 GLN P 199     -15.685-111.961 111.112  0.00 97.00      PROA   
ATOM   3101  CG  GLN P 199     -15.985-111.088 109.151  0.00 97.00      PROA   
ATOM   3102  HG1 GLN P 199     -15.172-110.333 109.140  0.00 97.00      PROA   
ATOM   3103  HG2 GLN P 199     -16.889-110.599 109.577  0.00 97.00      PROA   
ATOM   3104  CD  GLN P 199     -16.352-111.476 107.712  0.00 97.00      PROA   
ATOM   3105  OE1 GLN P 199     -17.518-111.383 107.314  0.00 97.00      PROA   
ATOM   3106  NE2 GLN P 199     -15.342-111.899 106.905  0.00 97.00      PROA   
ATOM   3107 HE21 GLN P 199     -15.573-112.122 105.959  0.00 97.00      PROA   
ATOM   3108 HE22 GLN P 199     -14.406-111.951 107.248  0.00 97.00      PROA   
ATOM   3109  C   GLN P 199     -15.904-114.666 110.791  0.00 97.00      PROA   
ATOM   3110  O   GLN P 199     -16.237-114.714 111.974  0.00 97.00      PROA   
ATOM   3111  N   ARG P 200     -15.086-115.595 110.249  0.00 97.00      PROA   
ATOM   3112  HN  ARG P 200     -14.772-115.537 109.305  0.00 97.00      PROA   
ATOM   3113  CA  ARG P 200     -14.805-116.846 110.906  0.00 97.00      PROA   
ATOM   3114  HA  ARG P 200     -14.923-116.748 111.975  0.00 97.00      PROA   
ATOM   3115  CB  ARG P 200     -15.773-117.911 110.328  0.00 97.00      PROA   
ATOM   3116  HB1 ARG P 200     -15.582-117.999 109.234  0.00 97.00      PROA   
ATOM   3117  HB2 ARG P 200     -16.817-117.537 110.431  0.00 97.00      PROA   
ATOM   3118  CG  ARG P 200     -15.676-119.308 110.955  0.00 97.00      PROA   
ATOM   3119  HG1 ARG P 200     -14.690-119.443 111.445  0.00 97.00      PROA   
ATOM   3120  HG2 ARG P 200     -15.707-120.033 110.116  0.00 97.00      PROA   
ATOM   3121  CD  ARG P 200     -16.769-119.661 111.974  0.00 97.00      PROA   
ATOM   3122  HD1 ARG P 200     -17.065-118.776 112.573  0.00 97.00      PROA   
ATOM   3123  HD2 ARG P 200     -16.404-120.447 112.676  0.00 97.00      PROA   
ATOM   3124  NE  ARG P 200     -17.972-120.153 111.222  0.00 97.00      PROA   
ATOM   3125  HE  ARG P 200     -18.638-119.505 110.866  0.00 97.00      PROA   
ATOM   3126  CZ  ARG P 200     -18.175-121.456 110.947  0.00 97.00      PROA   
ATOM   3127  NH1 ARG P 200     -17.309-122.408 111.317  0.00 97.00      PROA   
ATOM   3128 HH11 ARG P 200     -16.345-122.150 111.346  0.00 97.00      PROA   
ATOM   3129 HH12 ARG P 200     -17.492-123.350 111.036  0.00 97.00      PROA   
ATOM   3130  NH2 ARG P 200     -19.221-121.852 110.206  0.00 97.00      PROA   
ATOM   3131 HH21 ARG P 200     -19.776-121.169 109.744  0.00 97.00      PROA   
ATOM   3132 HH22 ARG P 200     -19.170-122.787 109.862  0.00 97.00      PROA   
ATOM   3133  C   ARG P 200     -13.379-117.222 110.547  0.00 97.00      PROA   
ATOM   3134  O   ARG P 200     -13.010-117.014 109.392  0.00 97.00      PROA   
ATOM   3135  N   PRO P 201     -12.528-117.763 111.427  0.00 97.00      PROA   
ATOM   3136  CD  PRO P 201     -12.674-117.692 112.887  0.00 97.00      PROA   
ATOM   3137  HD1 PRO P 201     -13.635-118.145 113.215  0.00 97.00      PROA   
ATOM   3138  HD2 PRO P 201     -12.624-116.628 113.208  0.00 97.00      PROA   
ATOM   3139  CA  PRO P 201     -11.272-118.381 111.016  0.00 97.00      PROA   
ATOM   3140  HA  PRO P 201     -10.771-117.771 110.277  0.00 97.00      PROA   
ATOM   3141  CB  PRO P 201     -10.450-118.451 112.319  0.00 97.00      PROA   
ATOM   3142  HB1 PRO P 201      -9.851-117.516 112.407  0.00 97.00      PROA   
ATOM   3143  HB2 PRO P 201      -9.757-119.314 112.363  0.00 97.00      PROA   
ATOM   3144  CG  PRO P 201     -11.485-118.473 113.457  0.00 97.00      PROA   
ATOM   3145  HG1 PRO P 201     -11.798-119.518 113.658  0.00 97.00      PROA   
ATOM   3146  HG2 PRO P 201     -11.096-118.035 114.397  0.00 97.00      PROA   
ATOM   3147  C   PRO P 201     -11.506-119.747 110.383  0.00 97.00      PROA   
ATOM   3148  O   PRO P 201     -11.279-119.887 109.183  0.00 97.00      PROA   
ATOM   3149  N   GLY P 202     -11.977-120.757 111.147  0.00 97.00      PROA   
ATOM   3150  HN  GLY P 202     -12.039-120.650 112.138  0.00 97.00      PROA   
ATOM   3151  CA  GLY P 202     -12.350-122.055 110.626  0.00 97.00      PROA   
ATOM   3152  HA1 GLY P 202     -12.375-122.696 111.483  0.00 97.00      PROA   
ATOM   3153  HA2 GLY P 202     -11.649-122.380 109.870  0.00 97.00      PROA   
ATOM   3154  C   GLY P 202     -13.736-122.066 110.066  0.00 97.00      PROA   
ATOM   3155  O   GLY P 202     -14.685-122.110 110.831  0.00 97.00      PROA   
ATOM   3156  N   LEU P 203     -13.878-122.046 108.724  0.00 97.00      PROA   
ATOM   3157  HN  LEU P 203     -13.054-122.018 108.165  0.00 97.00      PROA   
ATOM   3158  CA  LEU P 203     -15.131-121.965 107.985  0.00 97.00      PROA   
ATOM   3159  HA  LEU P 203     -15.648-121.098 108.360  0.00 97.00      PROA   
ATOM   3160  CB  LEU P 203     -14.887-121.705 106.469  0.00 97.00      PROA   
ATOM   3161  HB1 LEU P 203     -15.720-122.111 105.855  0.00 97.00      PROA   
ATOM   3162  HB2 LEU P 203     -13.962-122.243 106.168  0.00 97.00      PROA   
ATOM   3163  CG  LEU P 203     -14.750-120.206 106.067  0.00 97.00      PROA   
ATOM   3164  HG  LEU P 203     -14.477-120.195 104.982  0.00 97.00      PROA   
ATOM   3165  CD1 LEU P 203     -16.087-119.447 106.189  0.00 97.00      PROA   
ATOM   3166 HD11 LEU P 203     -16.415-119.399 107.248  0.00 97.00      PROA   
ATOM   3167 HD12 LEU P 203     -16.877-119.952 105.594  0.00 97.00      PROA   
ATOM   3168 HD13 LEU P 203     -15.972-118.408 105.812  0.00 97.00      PROA   
ATOM   3169  CD2 LEU P 203     -13.628-119.460 106.814  0.00 97.00      PROA   
ATOM   3170 HD21 LEU P 203     -12.662-119.991 106.695  0.00 97.00      PROA   
ATOM   3171 HD22 LEU P 203     -13.860-119.386 107.897  0.00 97.00      PROA   
ATOM   3172 HD23 LEU P 203     -13.516-118.430 106.415  0.00 97.00      PROA   
ATOM   3173  C   LEU P 203     -16.132-123.103 108.177  0.00 97.00      PROA   
ATOM   3174  O   LEU P 203     -17.336-122.861 108.125  0.00 97.00      PROA   
ATOM   3175  N   GLN P 204     -15.689-124.365 108.378  0.00 97.00      PROA   
ATOM   3176  HN  GLN P 204     -14.723-124.546 108.566  0.00 97.00      PROA   
ATOM   3177  CA  GLN P 204     -16.532-125.554 108.325  0.00 97.00      PROA   
ATOM   3178  HA  GLN P 204     -17.083-125.512 107.398  0.00 97.00      PROA   
ATOM   3179  CB  GLN P 204     -15.632-126.820 108.354  0.00 97.00      PROA   
ATOM   3180  HB1 GLN P 204     -15.168-126.908 109.361  0.00 97.00      PROA   
ATOM   3181  HB2 GLN P 204     -14.793-126.636 107.643  0.00 97.00      PROA   
ATOM   3182  CG  GLN P 204     -16.270-128.181 107.988  0.00 97.00      PROA   
ATOM   3183  HG1 GLN P 204     -16.870-128.552 108.844  0.00 97.00      PROA   
ATOM   3184  HG2 GLN P 204     -15.462-128.920 107.809  0.00 97.00      PROA   
ATOM   3185  CD  GLN P 204     -17.191-128.106 106.764  0.00 97.00      PROA   
ATOM   3186  OE1 GLN P 204     -18.362-127.724 106.838  0.00 97.00      PROA   
ATOM   3187  NE2 GLN P 204     -16.650-128.501 105.581  0.00 97.00      PROA   
ATOM   3188 HE21 GLN P 204     -17.237-128.478 104.774  0.00 97.00      PROA   
ATOM   3189 HE22 GLN P 204     -15.694-128.788 105.544  0.00 97.00      PROA   
ATOM   3190  C   GLN P 204     -17.530-125.641 109.474  0.00 97.00      PROA   
ATOM   3191  O   GLN P 204     -17.404-124.960 110.480  0.00 97.00      PROA   
ATOM   3192  N   LEU P 205     -18.566-126.500 109.367  0.00 97.00      PROA   
ATOM   3193  HN  LEU P 205     -18.731-126.993 108.514  0.00 97.00      PROA   
ATOM   3194  CA  LEU P 205     -19.296-126.951 110.531  0.00 97.00      PROA   
ATOM   3195  HA  LEU P 205     -18.764-126.665 111.428  0.00 97.00      PROA   
ATOM   3196  CB  LEU P 205     -20.740-126.402 110.634  0.00 97.00      PROA   
ATOM   3197  HB1 LEU P 205     -21.271-126.902 111.474  0.00 97.00      PROA   
ATOM   3198  HB2 LEU P 205     -21.277-126.636 109.689  0.00 97.00      PROA   
ATOM   3199  CG  LEU P 205     -20.830-124.880 110.889  0.00 97.00      PROA   
ATOM   3200  HG  LEU P 205     -20.192-124.374 110.130  0.00 97.00      PROA   
ATOM   3201  CD1 LEU P 205     -22.269-124.370 110.692  0.00 97.00      PROA   
ATOM   3202 HD11 LEU P 205     -22.951-124.865 111.416  0.00 97.00      PROA   
ATOM   3203 HD12 LEU P 205     -22.621-124.592 109.663  0.00 97.00      PROA   
ATOM   3204 HD13 LEU P 205     -22.317-123.272 110.856  0.00 97.00      PROA   
ATOM   3205  CD2 LEU P 205     -20.325-124.504 112.295  0.00 97.00      PROA   
ATOM   3206 HD21 LEU P 205     -19.259-124.779 112.424  0.00 97.00      PROA   
ATOM   3207 HD22 LEU P 205     -20.922-125.037 113.066  0.00 97.00      PROA   
ATOM   3208 HD23 LEU P 205     -20.430-123.411 112.465  0.00 97.00      PROA   
ATOM   3209  C   LEU P 205     -19.324-128.461 110.533  0.00 97.00      PROA   
ATOM   3210  O   LEU P 205     -19.973-129.102 109.710  0.00 97.00      PROA   
ATOM   3211  N   TYR P 206     -18.624-129.064 111.519  0.00 97.00      PROA   
ATOM   3212  HN  TYR P 206     -18.053-128.527 112.135  0.00 97.00      PROA   
ATOM   3213  CA  TYR P 206     -18.751-130.468 111.855  0.00 97.00      PROA   
ATOM   3214  HA  TYR P 206     -19.090-131.020 110.988  0.00 97.00      PROA   
ATOM   3215  CB  TYR P 206     -17.455-131.113 112.418  0.00 97.00      PROA   
ATOM   3216  HB1 TYR P 206     -17.565-132.214 112.521  0.00 97.00      PROA   
ATOM   3217  HB2 TYR P 206     -17.208-130.686 113.414  0.00 97.00      PROA   
ATOM   3218  CG  TYR P 206     -16.297-130.830 111.501  0.00 97.00      PROA   
ATOM   3219  CD1 TYR P 206     -15.983-131.678 110.421  0.00 97.00      PROA   
ATOM   3220  HD1 TYR P 206     -16.578-132.564 110.244  0.00 97.00      PROA   
ATOM   3221  CE1 TYR P 206     -14.909-131.374 109.570  0.00 97.00      PROA   
ATOM   3222  HE1 TYR P 206     -14.677-132.018 108.733  0.00 97.00      PROA   
ATOM   3223  CZ  TYR P 206     -14.151-130.213 109.791  0.00 97.00      PROA   
ATOM   3224  OH  TYR P 206     -13.129-129.834 108.896  0.00 97.00      PROA   
ATOM   3225  HH  TYR P 206     -12.890-128.919 109.097  0.00 97.00      PROA   
ATOM   3226  CD2 TYR P 206     -15.488-129.707 111.743  0.00 97.00      PROA   
ATOM   3227  HD2 TYR P 206     -15.689-129.059 112.584  0.00 97.00      PROA   
ATOM   3228  CE2 TYR P 206     -14.438-129.392 110.885  0.00 97.00      PROA   
ATOM   3229  HE2 TYR P 206     -13.864-128.500 111.076  0.00 97.00      PROA   
ATOM   3230  C   TYR P 206     -19.817-130.521 112.919  0.00 97.00      PROA   
ATOM   3231  O   TYR P 206     -20.013-129.557 113.658  0.00 97.00      PROA   
ATOM   3232  N   PHE P 207     -20.558-131.643 113.008  0.00 97.00      PROA   
ATOM   3233  HN  PHE P 207     -20.380-132.438 112.427  0.00 97.00      PROA   
ATOM   3234  CA  PHE P 207     -21.684-131.736 113.911  0.00 97.00      PROA   
ATOM   3235  HA  PHE P 207     -21.624-130.973 114.674  0.00 97.00      PROA   
ATOM   3236  CB  PHE P 207     -23.057-131.658 113.193  0.00 97.00      PROA   
ATOM   3237  HB1 PHE P 207     -23.894-131.874 113.891  0.00 97.00      PROA   
ATOM   3238  HB2 PHE P 207     -23.083-132.417 112.384  0.00 97.00      PROA   
ATOM   3239  CG  PHE P 207     -23.316-130.305 112.569  0.00 97.00      PROA   
ATOM   3240  CD1 PHE P 207     -22.792-129.982 111.304  0.00 97.00      PROA   
ATOM   3241  HD1 PHE P 207     -22.127-130.673 110.806  0.00 97.00      PROA   
ATOM   3242  CE1 PHE P 207     -23.134-128.781 110.673  0.00 97.00      PROA   
ATOM   3243  HE1 PHE P 207     -22.712-128.544 109.707  0.00 97.00      PROA   
ATOM   3244  CZ  PHE P 207     -24.012-127.887 111.296  0.00 97.00      PROA   
ATOM   3245  HZ  PHE P 207     -24.272-126.957 110.811  0.00 97.00      PROA   
ATOM   3246  CD2 PHE P 207     -24.194-129.395 113.186  0.00 97.00      PROA   
ATOM   3247  HD2 PHE P 207     -24.619-129.635 114.149  0.00 97.00      PROA   
ATOM   3248  CE2 PHE P 207     -24.542-128.194 112.555  0.00 97.00      PROA   
ATOM   3249  HE2 PHE P 207     -25.223-127.507 113.036  0.00 97.00      PROA   
ATOM   3250  C   PHE P 207     -21.621-133.053 114.620  0.00 97.00      PROA   
ATOM   3251  O   PHE P 207     -20.941-133.972 114.190  0.00 97.00      PROA   
ATOM   3252  N   SER P 208     -22.348-133.165 115.747  0.00 97.00      PROA   
ATOM   3253  HN  SER P 208     -22.814-132.377 116.136  0.00 97.00      PROA   
ATOM   3254  CA  SER P 208     -22.527-134.412 116.447  0.00 97.00      PROA   
ATOM   3255  HA  SER P 208     -22.479-135.226 115.735  0.00 97.00      PROA   
ATOM   3256  CB  SER P 208     -21.483-134.666 117.567  0.00 97.00      PROA   
ATOM   3257  HB1 SER P 208     -20.491-134.820 117.089  0.00 97.00      PROA   
ATOM   3258  HB2 SER P 208     -21.733-135.581 118.147  0.00 97.00      PROA   
ATOM   3259  OG  SER P 208     -21.384-133.545 118.439  0.00 97.00      PROA   
ATOM   3260  HG1 SER P 208     -21.029-133.855 119.279  0.00 97.00      PROA   
ATOM   3261  C   SER P 208     -23.925-134.404 116.999  0.00 97.00      PROA   
ATOM   3262  O   SER P 208     -24.525-133.350 117.194  0.00 97.00      PROA   
ATOM   3263  N   PHE P 209     -24.482-135.613 117.218  0.00 97.00      PROA   
ATOM   3264  HN  PHE P 209     -23.958-136.446 117.064  0.00 97.00      PROA   
ATOM   3265  CA  PHE P 209     -25.837-135.821 117.664  0.00 97.00      PROA   
ATOM   3266  HA  PHE P 209     -26.228-134.892 118.059  0.00 97.00      PROA   
ATOM   3267  CB  PHE P 209     -26.742-136.372 116.523  0.00 97.00      PROA   
ATOM   3268  HB1 PHE P 209     -27.303-137.285 116.811  0.00 97.00      PROA   
ATOM   3269  HB2 PHE P 209     -26.120-136.624 115.636  0.00 97.00      PROA   
ATOM   3270  CG  PHE P 209     -27.759-135.339 116.122  0.00 97.00      PROA   
ATOM   3271  CD1 PHE P 209     -28.898-135.147 116.923  0.00 97.00      PROA   
ATOM   3272  HD1 PHE P 209     -29.013-135.716 117.835  0.00 97.00      PROA   
ATOM   3273  CE1 PHE P 209     -29.889-134.234 116.548  0.00 97.00      PROA   
ATOM   3274  HE1 PHE P 209     -30.761-134.106 117.169  0.00 97.00      PROA   
ATOM   3275  CZ  PHE P 209     -29.753-133.505 115.360  0.00 97.00      PROA   
ATOM   3276  HZ  PHE P 209     -30.516-132.801 115.063  0.00 97.00      PROA   
ATOM   3277  CD2 PHE P 209     -27.631-134.599 114.932  0.00 97.00      PROA   
ATOM   3278  HD2 PHE P 209     -26.767-134.740 114.298  0.00 97.00      PROA   
ATOM   3279  CE2 PHE P 209     -28.624-133.686 114.553  0.00 97.00      PROA   
ATOM   3280  HE2 PHE P 209     -28.523-133.124 113.637  0.00 97.00      PROA   
ATOM   3281  C   PHE P 209     -25.778-136.786 118.821  0.00 97.00      PROA   
ATOM   3282  O   PHE P 209     -24.975-137.717 118.834  0.00 97.00      PROA   
ATOM   3283  N   TYR P 210     -26.618-136.547 119.851  0.00 97.00      PROA   
ATOM   3284  HN  TYR P 210     -27.247-135.773 119.829  0.00 97.00      PROA   
ATOM   3285  CA  TYR P 210     -26.586-137.281 121.095  0.00 97.00      PROA   
ATOM   3286  HA  TYR P 210     -26.070-138.223 120.969  0.00 97.00      PROA   
ATOM   3287  CB  TYR P 210     -25.965-136.452 122.261  0.00 97.00      PROA   
ATOM   3288  HB1 TYR P 210     -25.858-137.073 123.176  0.00 97.00      PROA   
ATOM   3289  HB2 TYR P 210     -26.638-135.603 122.498  0.00 97.00      PROA   
ATOM   3290  CG  TYR P 210     -24.621-135.839 121.918  0.00 97.00      PROA   
ATOM   3291  CD1 TYR P 210     -24.551-134.623 121.210  0.00 97.00      PROA   
ATOM   3292  HD1 TYR P 210     -25.461-134.159 120.864  0.00 97.00      PROA   
ATOM   3293  CE1 TYR P 210     -23.326-133.987 120.983  0.00 97.00      PROA   
ATOM   3294  HE1 TYR P 210     -23.298-133.051 120.446  0.00 97.00      PROA   
ATOM   3295  CZ  TYR P 210     -22.145-134.550 121.481  0.00 97.00      PROA   
ATOM   3296  OH  TYR P 210     -20.904-133.900 121.313  0.00 97.00      PROA   
ATOM   3297  HH  TYR P 210     -21.038-132.951 121.436  0.00 97.00      PROA   
ATOM   3298  CD2 TYR P 210     -23.426-136.390 122.415  0.00 97.00      PROA   
ATOM   3299  HD2 TYR P 210     -23.463-137.291 123.008  0.00 97.00      PROA   
ATOM   3300  CE2 TYR P 210     -22.195-135.756 122.190  0.00 97.00      PROA   
ATOM   3301  HE2 TYR P 210     -21.285-136.176 122.592  0.00 97.00      PROA   
ATOM   3302  C   TYR P 210     -28.028-137.562 121.452  0.00 97.00      PROA   
ATOM   3303  O   TYR P 210     -28.940-136.913 120.942  0.00 97.00      PROA   
ATOM   3304  N   MET P 211     -28.261-138.545 122.354  0.00 97.00      PROA   
ATOM   3305  HN  MET P 211     -27.514-139.097 122.719  0.00 97.00      PROA   
ATOM   3306  CA  MET P 211     -29.564-138.779 122.941  0.00 97.00      PROA   
ATOM   3307  HA  MET P 211     -30.262-138.021 122.624  0.00 97.00      PROA   
ATOM   3308  CB  MET P 211     -30.127-140.177 122.571  0.00 97.00      PROA   
ATOM   3309  HB1 MET P 211     -31.020-140.394 123.198  0.00 97.00      PROA   
ATOM   3310  HB2 MET P 211     -29.353-140.946 122.788  0.00 97.00      PROA   
ATOM   3311  CG  MET P 211     -30.549-140.293 121.093  0.00 97.00      PROA   
ATOM   3312  HG1 MET P 211     -29.754-139.859 120.451  0.00 97.00      PROA   
ATOM   3313  HG2 MET P 211     -31.453-139.661 120.960  0.00 97.00      PROA   
ATOM   3314  SD  MET P 211     -30.895-141.990 120.526  0.00 97.00      PROA   
ATOM   3315  CE  MET P 211     -32.330-142.329 121.584  0.00 97.00      PROA   
ATOM   3316  HE1 MET P 211     -33.107-141.547 121.458  0.00 97.00      PROA   
ATOM   3317  HE2 MET P 211     -32.045-142.366 122.657  0.00 97.00      PROA   
ATOM   3318  HE3 MET P 211     -32.786-143.307 121.321  0.00 97.00      PROA   
ATOM   3319  C   MET P 211     -29.417-138.692 124.442  0.00 97.00      PROA   
ATOM   3320  O   MET P 211     -28.946-139.642 125.063  0.00 97.00      PROA   
ATOM   3321  N   GLY P 212     -29.841-137.558 125.069  0.00 97.00      PROA   
ATOM   3322  HN  GLY P 212     -30.326-136.849 124.559  0.00 97.00      PROA   
ATOM   3323  CA  GLY P 212     -29.646-137.259 126.485  0.00 97.00      PROA   
ATOM   3324  HA1 GLY P 212     -30.423-137.764 127.039  0.00 97.00      PROA   
ATOM   3325  HA2 GLY P 212     -29.712-136.188 126.580  0.00 97.00      PROA   
ATOM   3326  C   GLY P 212     -28.295-137.647 127.046  0.00 97.00      PROA   
ATOM   3327  O   GLY P 212     -27.248-137.185 126.594  0.00 97.00      PROA   
ATOM   3328  N   SER P 213     -28.306-138.534 128.064  0.00 97.00      PROA   
ATOM   3329  HN  SER P 213     -29.185-138.837 128.423  0.00 97.00      PROA   
ATOM   3330  CA  SER P 213     -27.115-139.056 128.717  0.00 97.00      PROA   
ATOM   3331  HA  SER P 213     -26.408-138.241 128.806  0.00 97.00      PROA   
ATOM   3332  CB  SER P 213     -27.453-139.545 130.157  0.00 97.00      PROA   
ATOM   3333  HB1 SER P 213     -28.158-140.403 130.112  0.00 97.00      PROA   
ATOM   3334  HB2 SER P 213     -27.954-138.717 130.703  0.00 97.00      PROA   
ATOM   3335  OG  SER P 213     -26.297-139.917 130.907  0.00 97.00      PROA   
ATOM   3336  HG1 SER P 213     -25.836-140.566 130.363  0.00 97.00      PROA   
ATOM   3337  C   SER P 213     -26.418-140.180 127.934  0.00 97.00      PROA   
ATOM   3338  O   SER P 213     -25.792-141.061 128.523  0.00 97.00      PROA   
ATOM   3339  N   LYS P 214     -26.463-140.192 126.581  0.00 97.00      PROA   
ATOM   3340  HN  LYS P 214     -27.030-139.547 126.075  0.00 97.00      PROA   
ATOM   3341  CA  LYS P 214     -25.590-141.074 125.826  0.00 97.00      PROA   
ATOM   3342  HA  LYS P 214     -24.665-141.151 126.381  0.00 97.00      PROA   
ATOM   3343  CB  LYS P 214     -26.105-142.529 125.673  0.00 97.00      PROA   
ATOM   3344  HB1 LYS P 214     -26.057-142.994 126.685  0.00 97.00      PROA   
ATOM   3345  HB2 LYS P 214     -25.417-143.107 125.017  0.00 97.00      PROA   
ATOM   3346  CG  LYS P 214     -27.546-142.659 125.153  0.00 97.00      PROA   
ATOM   3347  HG1 LYS P 214     -27.651-142.042 124.233  0.00 97.00      PROA   
ATOM   3348  HG2 LYS P 214     -28.254-142.253 125.908  0.00 97.00      PROA   
ATOM   3349  CD  LYS P 214     -27.931-144.107 124.795  0.00 97.00      PROA   
ATOM   3350  HD1 LYS P 214     -27.271-144.433 123.958  0.00 97.00      PROA   
ATOM   3351  HD2 LYS P 214     -28.978-144.105 124.418  0.00 97.00      PROA   
ATOM   3352  CE  LYS P 214     -27.802-145.100 125.962  0.00 97.00      PROA   
ATOM   3353  HE1 LYS P 214     -28.499-144.831 126.783  0.00 97.00      PROA   
ATOM   3354  HE2 LYS P 214     -26.766-145.121 126.361  0.00 97.00      PROA   
ATOM   3355  NZ  LYS P 214     -28.128-146.475 125.512  0.00 97.00      PROA   
ATOM   3356  HZ1 LYS P 214     -27.457-146.756 124.768  0.00 97.00      PROA   
ATOM   3357  HZ2 LYS P 214     -29.094-146.493 125.127  0.00 97.00      PROA   
ATOM   3358  HZ3 LYS P 214     -28.055-147.138 126.310  0.00 97.00      PROA   
ATOM   3359  C   LYS P 214     -25.166-140.532 124.476  0.00 97.00      PROA   
ATOM   3360  O   LYS P 214     -25.948-139.987 123.700  0.00 97.00      PROA   
ATOM   3361  N   THR P 215     -23.861-140.713 124.164  0.00 97.00      PROA   
ATOM   3362  HN  THR P 215     -23.229-141.091 124.837  0.00 97.00      PROA   
ATOM   3363  CA  THR P 215     -23.257-140.514 122.862  0.00 97.00      PROA   
ATOM   3364  HA  THR P 215     -23.484-139.507 122.540  0.00 97.00      PROA   
ATOM   3365  CB  THR P 215     -21.742-140.701 122.912  0.00 97.00      PROA   
ATOM   3366  HB  THR P 215     -21.297-140.795 121.894  0.00 97.00      PROA   
ATOM   3367  OG1 THR P 215     -21.401-141.854 123.678  0.00 97.00      PROA   
ATOM   3368  HG1 THR P 215     -21.759-142.605 123.202  0.00 97.00      PROA   
ATOM   3369  CG2 THR P 215     -21.090-139.488 123.596  0.00 97.00      PROA   
ATOM   3370 HG21 THR P 215     -21.526-139.321 124.603  0.00 97.00      PROA   
ATOM   3371 HG22 THR P 215     -21.229-138.573 122.984  0.00 97.00      PROA   
ATOM   3372 HG23 THR P 215     -20.000-139.669 123.716  0.00 97.00      PROA   
ATOM   3373  C   THR P 215     -23.789-141.462 121.804  0.00 97.00      PROA   
ATOM   3374  O   THR P 215     -23.940-142.659 122.041  0.00 97.00      PROA   
ATOM   3375  N   LEU P 216     -24.011-140.942 120.576  0.00 97.00      PROA   
ATOM   3376  HN  LEU P 216     -23.993-139.957 120.423  0.00 97.00      PROA   
ATOM   3377  CA  LEU P 216     -24.139-141.754 119.382  0.00 97.00      PROA   
ATOM   3378  HA  LEU P 216     -24.480-142.740 119.659  0.00 97.00      PROA   
ATOM   3379  CB  LEU P 216     -25.142-141.147 118.372  0.00 97.00      PROA   
ATOM   3380  HB1 LEU P 216     -25.180-141.755 117.443  0.00 97.00      PROA   
ATOM   3381  HB2 LEU P 216     -24.806-140.125 118.096  0.00 97.00      PROA   
ATOM   3382  CG  LEU P 216     -26.589-141.054 118.919  0.00 97.00      PROA   
ATOM   3383  HG  LEU P 216     -26.585-140.397 119.821  0.00 97.00      PROA   
ATOM   3384  CD1 LEU P 216     -27.527-140.405 117.886  0.00 97.00      PROA   
ATOM   3385 HD11 LEU P 216     -27.581-141.032 116.971  0.00 97.00      PROA   
ATOM   3386 HD12 LEU P 216     -27.157-139.397 117.610  0.00 97.00      PROA   
ATOM   3387 HD13 LEU P 216     -28.550-140.307 118.306  0.00 97.00      PROA   
ATOM   3388  CD2 LEU P 216     -27.140-142.429 119.337  0.00 97.00      PROA   
ATOM   3389 HD21 LEU P 216     -26.548-142.863 120.169  0.00 97.00      PROA   
ATOM   3390 HD22 LEU P 216     -27.122-143.128 118.475  0.00 97.00      PROA   
ATOM   3391 HD23 LEU P 216     -28.189-142.327 119.679  0.00 97.00      PROA   
ATOM   3392  C   LEU P 216     -22.760-141.938 118.775  0.00 97.00      PROA   
ATOM   3393  O   LEU P 216     -21.775-141.437 119.313  0.00 97.00      PROA   
ATOM   3394  N   ARG P 217     -22.639-142.705 117.661  0.00 97.00      PROA   
ATOM   3395  HN  ARG P 217     -23.443-143.130 117.252  0.00 97.00      PROA   
ATOM   3396  CA  ARG P 217     -21.364-142.969 117.004  0.00 97.00      PROA   
ATOM   3397  HA  ARG P 217     -20.651-143.226 117.777  0.00 97.00      PROA   
ATOM   3398  CB  ARG P 217     -21.414-144.157 116.007  0.00 97.00      PROA   
ATOM   3399  HB1 ARG P 217     -20.437-144.223 115.475  0.00 97.00      PROA   
ATOM   3400  HB2 ARG P 217     -22.202-143.957 115.248  0.00 97.00      PROA   
ATOM   3401  CG  ARG P 217     -21.654-145.541 116.641  0.00 97.00      PROA   
ATOM   3402  HG1 ARG P 217     -22.619-145.540 117.193  0.00 97.00      PROA   
ATOM   3403  HG2 ARG P 217     -20.842-145.742 117.375  0.00 97.00      PROA   
ATOM   3404  CD  ARG P 217     -21.687-146.649 115.575  0.00 97.00      PROA   
ATOM   3405  HD1 ARG P 217     -20.770-146.642 114.944  0.00 97.00      PROA   
ATOM   3406  HD2 ARG P 217     -22.566-146.505 114.909  0.00 97.00      PROA   
ATOM   3407  NE  ARG P 217     -21.849-147.978 116.246  0.00 97.00      PROA   
ATOM   3408  HE  ARG P 217     -22.762-148.364 116.338  0.00 97.00      PROA   
ATOM   3409  CZ  ARG P 217     -20.825-148.732 116.699  0.00 97.00      PROA   
ATOM   3410  NH1 ARG P 217     -19.549-148.319 116.661  0.00 97.00      PROA   
ATOM   3411 HH11 ARG P 217     -19.357-147.399 116.335  0.00 97.00      PROA   
ATOM   3412 HH12 ARG P 217     -18.834-148.918 117.014  0.00 97.00      PROA   
ATOM   3413  NH2 ARG P 217     -21.091-149.949 117.208  0.00 97.00      PROA   
ATOM   3414 HH21 ARG P 217     -22.034-150.267 117.238  0.00 97.00      PROA   
ATOM   3415 HH22 ARG P 217     -20.335-150.520 117.516  0.00 97.00      PROA   
ATOM   3416  C   ARG P 217     -20.785-141.764 116.274  0.00 97.00      PROA   
ATOM   3417  O   ARG P 217     -20.803-141.684 115.046  0.00 97.00      PROA   
ATOM   3418  N   GLY P 218     -20.230-140.805 117.050  0.00 97.00      PROA   
ATOM   3419  HN  GLY P 218     -20.367-140.879 118.036  0.00 97.00      PROA   
ATOM   3420  CA  GLY P 218     -19.420-139.688 116.603  0.00 97.00      PROA   
ATOM   3421  HA1 GLY P 218     -19.098-139.166 117.491  0.00 97.00      PROA   
ATOM   3422  HA2 GLY P 218     -20.025-139.080 115.947  0.00 97.00      PROA   
ATOM   3423  C   GLY P 218     -18.170-140.078 115.865  0.00 97.00      PROA   
ATOM   3424  O   GLY P 218     -17.714-141.218 115.932  0.00 97.00      PROA   
ATOM   3425  N   ARG P 219     -17.574-139.080 115.177  0.00 97.00      PROA   
ATOM   3426  HN  ARG P 219     -17.979-138.168 115.169  0.00 97.00      PROA   
ATOM   3427  CA  ARG P 219     -16.351-139.202 114.423  0.00 97.00      PROA   
ATOM   3428  HA  ARG P 219     -15.549-139.313 115.139  0.00 97.00      PROA   
ATOM   3429  CB  ARG P 219     -16.305-140.394 113.400  0.00 97.00      PROA   
ATOM   3430  HB1 ARG P 219     -16.270-141.333 113.994  0.00 97.00      PROA   
ATOM   3431  HB2 ARG P 219     -15.356-140.376 112.830  0.00 97.00      PROA   
ATOM   3432  CG  ARG P 219     -17.520-140.526 112.451  0.00 97.00      PROA   
ATOM   3433  HG1 ARG P 219     -17.661-139.589 111.870  0.00 97.00      PROA   
ATOM   3434  HG2 ARG P 219     -18.430-140.673 113.069  0.00 97.00      PROA   
ATOM   3435  CD  ARG P 219     -17.452-141.708 111.469  0.00 97.00      PROA   
ATOM   3436  HD1 ARG P 219     -18.448-141.844 110.983  0.00 97.00      PROA   
ATOM   3437  HD2 ARG P 219     -17.152-142.643 111.988  0.00 97.00      PROA   
ATOM   3438  NE  ARG P 219     -16.435-141.352 110.430  0.00 97.00      PROA   
ATOM   3439  HE  ARG P 219     -15.866-140.538 110.566  0.00 97.00      PROA   
ATOM   3440  CZ  ARG P 219     -16.453-141.796 109.161  0.00 97.00      PROA   
ATOM   3441  NH1 ARG P 219     -16.988-142.978 108.866  0.00 97.00      PROA   
ATOM   3442 HH11 ARG P 219     -17.180-143.543 109.658  0.00 97.00      PROA   
ATOM   3443 HH12 ARG P 219     -16.812-143.352 107.960  0.00 97.00      PROA   
ATOM   3444  NH2 ARG P 219     -15.891-141.047 108.199  0.00 97.00      PROA   
ATOM   3445 HH21 ARG P 219     -16.128-141.208 107.248  0.00 97.00      PROA   
ATOM   3446 HH22 ARG P 219     -15.502-140.159 108.463  0.00 97.00      PROA   
ATOM   3447  C   ARG P 219     -16.184-137.843 113.783  0.00 97.00      PROA   
ATOM   3448  O   ARG P 219     -16.432-136.816 114.412  0.00 97.00      PROA   
ATOM   3449  N   ASP P 220     -15.789-137.804 112.499  0.00 97.00      PROA   
ATOM   3450  HN  ASP P 220     -15.466-138.635 112.045  0.00 97.00      PROA   
ATOM   3451  CA  ASP P 220     -15.865-136.701 111.574  0.00 97.00      PROA   
ATOM   3452  HA  ASP P 220     -15.589-135.785 112.082  0.00 97.00      PROA   
ATOM   3453  CB  ASP P 220     -14.862-136.958 110.399  0.00 97.00      PROA   
ATOM   3454  HB1 ASP P 220     -13.833-136.832 110.809  0.00 97.00      PROA   
ATOM   3455  HB2 ASP P 220     -14.982-136.222 109.583  0.00 97.00      PROA   
ATOM   3456  CG  ASP P 220     -14.896-138.385 109.832  0.00 97.00      PROA   
ATOM   3457  OD1 ASP P 220     -15.056-138.521 108.595  0.00 97.00      PROA   
ATOM   3458  OD2 ASP P 220     -14.678-139.348 110.609  0.00 97.00      PROA   
ATOM   3459  C   ASP P 220     -17.311-136.564 111.076  0.00 97.00      PROA   
ATOM   3460  O   ASP P 220     -17.606-136.643 109.884  0.00 97.00      PROA   
ATOM   3461  N   THR P 221     -18.276-136.373 112.008  0.00 97.00      PROA   
ATOM   3462  HN  THR P 221     -18.036-136.314 112.976  0.00 97.00      PROA   
ATOM   3463  CA  THR P 221     -19.696-136.456 111.708  0.00 97.00      PROA   
ATOM   3464  HA  THR P 221     -19.784-137.253 110.983  0.00 97.00      PROA   
ATOM   3465  CB  THR P 221     -20.553-136.918 112.888  0.00 97.00      PROA   
ATOM   3466  HB  THR P 221     -21.619-136.603 112.792  0.00 97.00      PROA   
ATOM   3467  OG1 THR P 221     -20.029-136.458 114.127  0.00 97.00      PROA   
ATOM   3468  HG1 THR P 221     -20.185-135.508 114.135  0.00 97.00      PROA   
ATOM   3469  CG2 THR P 221     -20.509-138.453 112.945  0.00 97.00      PROA   
ATOM   3470 HG21 THR P 221     -19.466-138.786 113.110  0.00 97.00      PROA   
ATOM   3471 HG22 THR P 221     -20.879-138.899 112.000  0.00 97.00      PROA   
ATOM   3472 HG23 THR P 221     -21.128-138.826 113.789  0.00 97.00      PROA   
ATOM   3473  C   THR P 221     -20.314-135.245 111.017  0.00 97.00      PROA   
ATOM   3474  O   THR P 221     -20.051-134.086 111.331  0.00 97.00      PROA   
ATOM   3475  N   SER P 222     -21.195-135.537 110.033  0.00 97.00      PROA   
ATOM   3476  HN  SER P 222     -21.310-136.484 109.743  0.00 97.00      PROA   
ATOM   3477  CA  SER P 222     -21.983-134.586 109.274  0.00 97.00      PROA   
ATOM   3478  HA  SER P 222     -21.360-133.727 109.061  0.00 97.00      PROA   
ATOM   3479  CB  SER P 222     -22.473-135.218 107.948  0.00 97.00      PROA   
ATOM   3480  HB1 SER P 222     -22.922-134.457 107.274  0.00 97.00      PROA   
ATOM   3481  HB2 SER P 222     -23.241-135.994 108.165  0.00 97.00      PROA   
ATOM   3482  OG  SER P 222     -21.396-135.867 107.276  0.00 97.00      PROA   
ATOM   3483  HG1 SER P 222     -20.630-135.289 107.332  0.00 97.00      PROA   
ATOM   3484  C   SER P 222     -23.197-134.123 110.064  0.00 97.00      PROA   
ATOM   3485  O   SER P 222     -23.469-134.617 111.156  0.00 97.00      PROA   
ATOM   3486  N   SER P 223     -23.956-133.138 109.521  0.00 97.00      PROA   
ATOM   3487  HN  SER P 223     -23.700-132.711 108.655  0.00 97.00      PROA   
ATOM   3488  CA  SER P 223     -25.074-132.459 110.158  0.00 97.00      PROA   
ATOM   3489  HA  SER P 223     -24.691-131.937 111.017  0.00 97.00      PROA   
ATOM   3490  CB  SER P 223     -25.691-131.431 109.183  0.00 97.00      PROA   
ATOM   3491  HB1 SER P 223     -26.429-130.783 109.705  0.00 97.00      PROA   
ATOM   3492  HB2 SER P 223     -26.208-131.954 108.350  0.00 97.00      PROA   
ATOM   3493  OG  SER P 223     -24.674-130.611 108.618  0.00 97.00      PROA   
ATOM   3494  HG1 SER P 223     -24.362-130.033 109.320  0.00 97.00      PROA   
ATOM   3495  C   SER P 223     -26.206-133.331 110.658  0.00 97.00      PROA   
ATOM   3496  O   SER P 223     -26.756-133.067 111.726  0.00 97.00      PROA   
ATOM   3497  N   GLU P 224     -26.583-134.379 109.897  0.00 97.00      PROA   
ATOM   3498  HN  GLU P 224     -26.072-134.617 109.078  0.00 97.00      PROA   
ATOM   3499  CA  GLU P 224     -27.753-135.184 110.169  0.00 97.00      PROA   
ATOM   3500  HA  GLU P 224     -28.180-134.903 111.122  0.00 97.00      PROA   
ATOM   3501  CB  GLU P 224     -28.865-135.025 109.094  0.00 97.00      PROA   
ATOM   3502  HB1 GLU P 224     -29.604-135.845 109.240  0.00 97.00      PROA   
ATOM   3503  HB2 GLU P 224     -28.438-135.153 108.075  0.00 97.00      PROA   
ATOM   3504  CG  GLU P 224     -29.633-133.685 109.166  0.00 97.00      PROA   
ATOM   3505  HG1 GLU P 224     -29.138-132.899 108.560  0.00 97.00      PROA   
ATOM   3506  HG2 GLU P 224     -29.703-133.334 110.218  0.00 97.00      PROA   
ATOM   3507  CD  GLU P 224     -31.059-133.893 108.670  0.00 97.00      PROA   
ATOM   3508  OE1 GLU P 224     -31.785-134.671 109.338  0.00 97.00      PROA   
ATOM   3509  OE2 GLU P 224     -31.430-133.305 107.623  0.00 97.00      PROA   
ATOM   3510  C   GLU P 224     -27.389-136.649 110.276  0.00 97.00      PROA   
ATOM   3511  O   GLU P 224     -26.312-137.089 109.877  0.00 97.00      PROA   
ATOM   3512  N   TYR P 225     -28.337-137.436 110.831  0.00 97.00      PROA   
ATOM   3513  HN  TYR P 225     -29.200-137.033 111.127  0.00 97.00      PROA   
ATOM   3514  CA  TYR P 225     -28.290-138.876 110.929  0.00 97.00      PROA   
ATOM   3515  HA  TYR P 225     -27.484-139.256 110.318  0.00 97.00      PROA   
ATOM   3516  CB  TYR P 225     -28.134-139.363 112.410  0.00 97.00      PROA   
ATOM   3517  HB1 TYR P 225     -27.250-138.861 112.860  0.00 97.00      PROA   
ATOM   3518  HB2 TYR P 225     -27.945-140.457 112.422  0.00 97.00      PROA   
ATOM   3519  CG  TYR P 225     -29.335-139.072 113.295  0.00 97.00      PROA   
ATOM   3520  CD1 TYR P 225     -30.246-140.094 113.628  0.00 97.00      PROA   
ATOM   3521  HD1 TYR P 225     -30.094-141.093 113.247  0.00 97.00      PROA   
ATOM   3522  CE1 TYR P 225     -31.364-139.823 114.428  0.00 97.00      PROA   
ATOM   3523  HE1 TYR P 225     -32.060-140.614 114.667  0.00 97.00      PROA   
ATOM   3524  CZ  TYR P 225     -31.593-138.523 114.894  0.00 97.00      PROA   
ATOM   3525  OH  TYR P 225     -32.742-138.231 115.658  0.00 97.00      PROA   
ATOM   3526  HH  TYR P 225     -33.178-139.060 115.869  0.00 97.00      PROA   
ATOM   3527  CD2 TYR P 225     -29.554-137.782 113.812  0.00 97.00      PROA   
ATOM   3528  HD2 TYR P 225     -28.861-136.985 113.583  0.00 97.00      PROA   
ATOM   3529  CE2 TYR P 225     -30.682-137.505 114.592  0.00 97.00      PROA   
ATOM   3530  HE2 TYR P 225     -30.858-136.502 114.952  0.00 97.00      PROA   
ATOM   3531  C   TYR P 225     -29.615-139.295 110.316  0.00 97.00      PROA   
ATOM   3532  O   TYR P 225     -30.522-138.471 110.204  0.00 97.00      PROA   
ATOM   3533  N   GLN P 226     -29.778-140.572 109.886  0.00 97.00      PROA   
ATOM   3534  HN  GLN P 226     -29.051-141.252 109.945  0.00 97.00      PROA   
ATOM   3535  CA  GLN P 226     -31.056-141.019 109.355  0.00 97.00      PROA   
ATOM   3536  HA  GLN P 226     -31.803-140.328 109.710  0.00 97.00      PROA   
ATOM   3537  CB  GLN P 226     -31.150-141.041 107.799  0.00 97.00      PROA   
ATOM   3538  HB1 GLN P 226     -31.886-141.805 107.461  0.00 97.00      PROA   
ATOM   3539  HB2 GLN P 226     -30.163-141.341 107.383  0.00 97.00      PROA   
ATOM   3540  CG  GLN P 226     -31.591-139.697 107.170  0.00 97.00      PROA   
ATOM   3541  HG1 GLN P 226     -31.757-139.815 106.080  0.00 97.00      PROA   
ATOM   3542  HG2 GLN P 226     -30.794-138.940 107.333  0.00 97.00      PROA   
ATOM   3543  CD  GLN P 226     -32.901-139.209 107.806  0.00 97.00      PROA   
ATOM   3544  OE1 GLN P 226     -33.773-140.011 108.162  0.00 97.00      PROA   
ATOM   3545  NE2 GLN P 226     -33.023-137.866 107.994  0.00 97.00      PROA   
ATOM   3546 HE21 GLN P 226     -33.740-137.556 108.620  0.00 97.00      PROA   
ATOM   3547 HE22 GLN P 226     -32.283-137.244 107.751  0.00 97.00      PROA   
ATOM   3548  C   GLN P 226     -31.539-142.301 109.972  0.00 97.00      PROA   
ATOM   3549  O   GLN P 226     -30.772-143.097 110.509  0.00 97.00      PROA   
ATOM   3550  N   ILE P 227     -32.884-142.472 109.946  0.00 97.00      PROA   
ATOM   3551  HN  ILE P 227     -33.456-141.824 109.446  0.00 97.00      PROA   
ATOM   3552  CA  ILE P 227     -33.584-143.437 110.764  0.00 97.00      PROA   
ATOM   3553  HA  ILE P 227     -32.859-144.029 111.305  0.00 97.00      PROA   
ATOM   3554  CB  ILE P 227     -34.528-142.793 111.783  0.00 97.00      PROA   
ATOM   3555  HB  ILE P 227     -35.519-142.572 111.323  0.00 97.00      PROA   
ATOM   3556  CG2 ILE P 227     -34.719-143.805 112.933  0.00 97.00      PROA   
ATOM   3557 HG21 ILE P 227     -33.753-143.995 113.447  0.00 97.00      PROA   
ATOM   3558 HG22 ILE P 227     -35.116-144.770 112.562  0.00 97.00      PROA   
ATOM   3559 HG23 ILE P 227     -35.428-143.412 113.688  0.00 97.00      PROA   
ATOM   3560  CG1 ILE P 227     -33.984-141.435 112.309  0.00 97.00      PROA   
ATOM   3561 HG11 ILE P 227     -33.864-140.718 111.467  0.00 97.00      PROA   
ATOM   3562 HG12 ILE P 227     -32.982-141.606 112.760  0.00 97.00      PROA   
ATOM   3563  CD  ILE P 227     -34.906-140.766 113.337  0.00 97.00      PROA   
ATOM   3564  HD1 ILE P 227     -34.922-141.336 114.289  0.00 97.00      PROA   
ATOM   3565  HD2 ILE P 227     -35.943-140.709 112.942  0.00 97.00      PROA   
ATOM   3566  HD3 ILE P 227     -34.557-139.734 113.555  0.00 97.00      PROA   
ATOM   3567  C   ILE P 227     -34.353-144.357 109.841  0.00 97.00      PROA   
ATOM   3568  O   ILE P 227     -35.117-143.918 108.987  0.00 97.00      PROA   
ATOM   3569  N   LEU P 228     -34.151-145.684 109.986  0.00 97.00      PROA   
ATOM   3570  HN  LEU P 228     -33.539-146.025 110.696  0.00 97.00      PROA   
ATOM   3571  CA  LEU P 228     -34.604-146.675 109.030  0.00 97.00      PROA   
ATOM   3572  HA  LEU P 228     -34.768-146.209 108.068  0.00 97.00      PROA   
ATOM   3573  CB  LEU P 228     -33.528-147.784 108.863  0.00 97.00      PROA   
ATOM   3574  HB1 LEU P 228     -33.941-148.581 108.207  0.00 97.00      PROA   
ATOM   3575  HB2 LEU P 228     -33.298-148.242 109.849  0.00 97.00      PROA   
ATOM   3576  CG  LEU P 228     -32.191-147.327 108.207  0.00 97.00      PROA   
ATOM   3577  HG  LEU P 228     -32.447-146.692 107.326  0.00 97.00      PROA   
ATOM   3578  CD1 LEU P 228     -31.255-146.512 109.126  0.00 97.00      PROA   
ATOM   3579 HD11 LEU P 228     -31.066-147.066 110.070  0.00 97.00      PROA   
ATOM   3580 HD12 LEU P 228     -31.680-145.519 109.368  0.00 97.00      PROA   
ATOM   3581 HD13 LEU P 228     -30.281-146.341 108.621  0.00 97.00      PROA   
ATOM   3582  CD2 LEU P 228     -31.413-148.547 107.680  0.00 97.00      PROA   
ATOM   3583 HD21 LEU P 228     -32.032-149.126 106.964  0.00 97.00      PROA   
ATOM   3584 HD22 LEU P 228     -31.130-149.209 108.526  0.00 97.00      PROA   
ATOM   3585 HD23 LEU P 228     -30.486-148.218 107.164  0.00 97.00      PROA   
ATOM   3586  C   LEU P 228     -35.928-147.283 109.467  0.00 97.00      PROA   
ATOM   3587  O   LEU P 228     -36.400-148.254 108.878  0.00 97.00      PROA   
ATOM   3588  N   THR P 229     -36.534-146.676 110.510  0.00 97.00      PROA   
ATOM   3589  HN  THR P 229     -36.090-145.852 110.847  0.00 97.00      PROA   
ATOM   3590  CA  THR P 229     -37.718-147.072 111.254  0.00 97.00      PROA   
ATOM   3591  HA  THR P 229     -38.583-146.612 110.802  0.00 97.00      PROA   
ATOM   3592  CB  THR P 229     -37.950-148.585 111.450  0.00 97.00      PROA   
ATOM   3593  HB  THR P 229     -36.970-149.080 111.638  0.00 97.00      PROA   
ATOM   3594  OG1 THR P 229     -38.532-149.143 110.282  0.00 97.00      PROA   
ATOM   3595  HG1 THR P 229     -37.910-148.951 109.575  0.00 97.00      PROA   
ATOM   3596  CG2 THR P 229     -38.909-148.960 112.606  0.00 97.00      PROA   
ATOM   3597 HG21 THR P 229     -39.913-148.522 112.456  0.00 97.00      PROA   
ATOM   3598 HG22 THR P 229     -38.526-148.635 113.590  0.00 97.00      PROA   
ATOM   3599 HG23 THR P 229     -39.027-150.065 112.643  0.00 97.00      PROA   
ATOM   3600  C   THR P 229     -37.465-146.429 112.588  0.00 97.00      PROA   
ATOM   3601  O   THR P 229     -36.723-146.982 113.396  0.00 97.00      PROA   
ATOM   3602  N   ALA P 230     -38.022-145.222 112.869  0.00 97.00      PROA   
ATOM   3603  HN  ALA P 230     -38.535-144.690 112.198  0.00 97.00      PROA   
ATOM   3604  CA  ALA P 230     -37.947-144.654 114.205  0.00 97.00      PROA   
ATOM   3605  HA  ALA P 230     -36.919-144.723 114.524  0.00 97.00      PROA   
ATOM   3606  CB  ALA P 230     -38.366-143.175 114.256  0.00 97.00      PROA   
ATOM   3607  HB1 ALA P 230     -39.425-143.051 113.946  0.00 97.00      PROA   
ATOM   3608  HB2 ALA P 230     -37.722-142.580 113.571  0.00 97.00      PROA   
ATOM   3609  HB3 ALA P 230     -38.235-142.765 115.280  0.00 97.00      PROA   
ATOM   3610  C   ALA P 230     -38.774-145.462 115.181  0.00 97.00      PROA   
ATOM   3611  O   ALA P 230     -39.836-145.945 114.828  0.00 97.00      PROA   
ATOM   3612  N   ARG P 231     -38.287-145.657 116.421  0.00 97.00      PROA   
ATOM   3613  HN  ARG P 231     -37.402-145.259 116.662  0.00 97.00      PROA   
ATOM   3614  CA  ARG P 231     -38.804-146.655 117.332  0.00 97.00      PROA   
ATOM   3615  HA  ARG P 231     -39.679-147.121 116.907  0.00 97.00      PROA   
ATOM   3616  CB  ARG P 231     -37.751-147.770 117.565  0.00 97.00      PROA   
ATOM   3617  HB1 ARG P 231     -38.090-148.421 118.391  0.00 97.00      PROA   
ATOM   3618  HB2 ARG P 231     -36.784-147.320 117.877  0.00 97.00      PROA   
ATOM   3619  CG  ARG P 231     -37.526-148.645 116.315  0.00 97.00      PROA   
ATOM   3620  HG1 ARG P 231     -36.835-148.097 115.641  0.00 97.00      PROA   
ATOM   3621  HG2 ARG P 231     -38.493-148.741 115.779  0.00 97.00      PROA   
ATOM   3622  CD  ARG P 231     -36.930-150.049 116.571  0.00 97.00      PROA   
ATOM   3623  HD1 ARG P 231     -35.942-149.934 117.068  0.00 97.00      PROA   
ATOM   3624  HD2 ARG P 231     -36.797-150.610 115.623  0.00 97.00      PROA   
ATOM   3625  NE  ARG P 231     -37.781-150.862 117.498  0.00 97.00      PROA   
ATOM   3626  HE  ARG P 231     -37.423-150.962 118.428  0.00 97.00      PROA   
ATOM   3627  CZ  ARG P 231     -39.124-150.834 117.459  0.00 97.00      PROA   
ATOM   3628  NH1 ARG P 231     -39.817-150.955 116.330  0.00 97.00      PROA   
ATOM   3629 HH11 ARG P 231     -39.329-151.100 115.480  0.00 97.00      PROA   
ATOM   3630 HH12 ARG P 231     -40.808-150.819 116.402  0.00 97.00      PROA   
ATOM   3631  NH2 ARG P 231     -39.800-150.582 118.590  0.00 97.00      PROA   
ATOM   3632 HH21 ARG P 231     -39.239-150.336 119.383  0.00 97.00      PROA   
ATOM   3633 HH22 ARG P 231     -40.695-150.155 118.473  0.00 97.00      PROA   
ATOM   3634  C   ARG P 231     -39.235-146.112 118.675  0.00 97.00      PROA   
ATOM   3635  O   ARG P 231     -38.871-145.025 119.098  0.00 97.00      PROA   
ATOM   3636  N   ARG P 232     -40.024-146.913 119.415  0.00 97.00      PROA   
ATOM   3637  HN  ARG P 232     -40.453-147.710 118.985  0.00 97.00      PROA   
ATOM   3638  CA  ARG P 232     -40.359-146.717 120.813  0.00 97.00      PROA   
ATOM   3639  HA  ARG P 232     -40.992-145.844 120.875  0.00 97.00      PROA   
ATOM   3640  CB  ARG P 232     -41.132-147.969 121.290  0.00 97.00      PROA   
ATOM   3641  HB1 ARG P 232     -40.929-148.206 122.354  0.00 97.00      PROA   
ATOM   3642  HB2 ARG P 232     -40.751-148.836 120.703  0.00 97.00      PROA   
ATOM   3643  CG  ARG P 232     -42.647-147.848 121.050  0.00 97.00      PROA   
ATOM   3644  HG1 ARG P 232     -43.067-148.849 120.796  0.00 97.00      PROA   
ATOM   3645  HG2 ARG P 232     -42.804-147.208 120.157  0.00 97.00      PROA   
ATOM   3646  CD  ARG P 232     -43.390-147.256 122.253  0.00 97.00      PROA   
ATOM   3647  HD1 ARG P 232     -44.448-147.021 122.017  0.00 97.00      PROA   
ATOM   3648  HD2 ARG P 232     -42.880-146.336 122.616  0.00 97.00      PROA   
ATOM   3649  NE  ARG P 232     -43.388-148.352 123.270  0.00 97.00      PROA   
ATOM   3650  HE  ARG P 232     -43.560-149.271 122.927  0.00 97.00      PROA   
ATOM   3651  CZ  ARG P 232     -42.814-148.280 124.488  0.00 97.00      PROA   
ATOM   3652  NH1 ARG P 232     -42.477-147.120 125.069  0.00 97.00      PROA   
ATOM   3653 HH11 ARG P 232     -42.622-146.272 124.568  0.00 97.00      PROA   
ATOM   3654 HH12 ARG P 232     -42.033-147.133 125.960  0.00 97.00      PROA   
ATOM   3655  NH2 ARG P 232     -42.539-149.434 125.123  0.00 97.00      PROA   
ATOM   3656 HH21 ARG P 232     -42.684-150.291 124.635  0.00 97.00      PROA   
ATOM   3657 HH22 ARG P 232     -42.048-149.401 125.988  0.00 97.00      PROA   
ATOM   3658  C   ARG P 232     -39.191-146.454 121.753  0.00 97.00      PROA   
ATOM   3659  O   ARG P 232     -39.261-145.592 122.621  0.00 97.00      PROA   
ATOM   3660  N   GLU P 233     -38.078-147.181 121.576  0.00 97.00      PROA   
ATOM   3661  HN  GLU P 233     -38.108-147.975 120.967  0.00 97.00      PROA   
ATOM   3662  CA  GLU P 233     -36.824-147.037 122.271  0.00 97.00      PROA   
ATOM   3663  HA  GLU P 233     -37.047-146.876 123.316  0.00 97.00      PROA   
ATOM   3664  CB  GLU P 233     -36.021-148.366 122.170  0.00 97.00      PROA   
ATOM   3665  HB1 GLU P 233     -36.483-149.110 122.858  0.00 97.00      PROA   
ATOM   3666  HB2 GLU P 233     -34.988-148.185 122.538  0.00 97.00      PROA   
ATOM   3667  CG  GLU P 233     -35.939-148.975 120.746  0.00 97.00      PROA   
ATOM   3668  HG1 GLU P 233     -34.971-149.515 120.653  0.00 97.00      PROA   
ATOM   3669  HG2 GLU P 233     -35.950-148.172 119.982  0.00 97.00      PROA   
ATOM   3670  CD  GLU P 233     -37.041-149.992 120.428  0.00 97.00      PROA   
ATOM   3671  OE1 GLU P 233     -38.242-149.671 120.597  0.00 97.00      PROA   
ATOM   3672  OE2 GLU P 233     -36.692-151.113 119.975  0.00 97.00      PROA   
ATOM   3673  C   GLU P 233     -36.012-145.816 121.852  0.00 97.00      PROA   
ATOM   3674  O   GLU P 233     -35.115-145.387 122.578  0.00 97.00      PROA   
ATOM   3675  N   ASP P 234     -36.349-145.182 120.703  0.00 97.00      PROA   
ATOM   3676  HN  ASP P 234     -37.002-145.589 120.069  0.00 97.00      PROA   
ATOM   3677  CA  ASP P 234     -35.798-143.909 120.270  0.00 97.00      PROA   
ATOM   3678  HA  ASP P 234     -34.732-143.920 120.450  0.00 97.00      PROA   
ATOM   3679  CB  ASP P 234     -36.048-143.634 118.754  0.00 97.00      PROA   
ATOM   3680  HB1 ASP P 234     -35.568-142.683 118.452  0.00 97.00      PROA   
ATOM   3681  HB2 ASP P 234     -37.133-143.529 118.558  0.00 97.00      PROA   
ATOM   3682  CG  ASP P 234     -35.507-144.702 117.800  0.00 97.00      PROA   
ATOM   3683  OD1 ASP P 234     -34.852-145.683 118.236  0.00 97.00      PROA   
ATOM   3684  OD2 ASP P 234     -35.744-144.513 116.578  0.00 97.00      PROA   
ATOM   3685  C   ASP P 234     -36.415-142.735 121.038  0.00 97.00      PROA   
ATOM   3686  O   ASP P 234     -35.913-141.616 120.978  0.00 97.00      PROA   
ATOM   3687  N   SER P 235     -37.539-142.950 121.768  0.00 97.00      PROA   
ATOM   3688  HN  SER P 235     -37.908-143.874 121.821  0.00 97.00      PROA   
ATOM   3689  CA  SER P 235     -38.299-141.894 122.436  0.00 97.00      PROA   
ATOM   3690  HA  SER P 235     -38.549-141.178 121.664  0.00 97.00      PROA   
ATOM   3691  CB  SER P 235     -39.640-142.391 123.068  0.00 97.00      PROA   
ATOM   3692  HB1 SER P 235     -40.174-143.009 122.316  0.00 97.00      PROA   
ATOM   3693  HB2 SER P 235     -40.284-141.524 123.321  0.00 97.00      PROA   
ATOM   3694  OG  SER P 235     -39.474-143.191 124.239  0.00 97.00      PROA   
ATOM   3695  HG1 SER P 235     -38.671-142.866 124.663  0.00 97.00      PROA   
ATOM   3696  C   SER P 235     -37.516-141.152 123.515  0.00 97.00      PROA   
ATOM   3697  O   SER P 235     -37.219-141.697 124.577  0.00 97.00      PROA   
ATOM   3698  N   GLY P 236     -37.170-139.866 123.293  0.00 97.00      PROA   
ATOM   3699  HN  GLY P 236     -37.367-139.395 122.436  0.00 97.00      PROA   
ATOM   3700  CA  GLY P 236     -36.438-139.169 124.329  0.00 97.00      PROA   
ATOM   3701  HA1 GLY P 236     -35.540-139.732 124.544  0.00 97.00      PROA   
ATOM   3702  HA2 GLY P 236     -37.092-139.051 125.183  0.00 97.00      PROA   
ATOM   3703  C   GLY P 236     -36.019-137.803 123.910  0.00 97.00      PROA   
ATOM   3704  O   GLY P 236     -36.737-137.096 123.215  0.00 97.00      PROA   
ATOM   3705  N   LEU P 237     -34.818-137.395 124.368  0.00 97.00      PROA   
ATOM   3706  HN  LEU P 237     -34.232-138.008 124.889  0.00 97.00      PROA   
ATOM   3707  CA  LEU P 237     -34.313-136.057 124.220  0.00 97.00      PROA   
ATOM   3708  HA  LEU P 237     -35.055-135.424 123.755  0.00 97.00      PROA   
ATOM   3709  CB  LEU P 237     -33.911-135.451 125.584  0.00 97.00      PROA   
ATOM   3710  HB1 LEU P 237     -33.532-134.427 125.410  0.00 97.00      PROA   
ATOM   3711  HB2 LEU P 237     -33.088-136.051 126.033  0.00 97.00      PROA   
ATOM   3712  CG  LEU P 237     -35.036-135.317 126.636  0.00 97.00      PROA   
ATOM   3713  HG  LEU P 237     -35.457-136.326 126.854  0.00 97.00      PROA   
ATOM   3714  CD1 LEU P 237     -34.448-134.754 127.943  0.00 97.00      PROA   
ATOM   3715 HD11 LEU P 237     -33.993-133.759 127.751  0.00 97.00      PROA   
ATOM   3716 HD12 LEU P 237     -33.653-135.424 128.331  0.00 97.00      PROA   
ATOM   3717 HD13 LEU P 237     -35.236-134.642 128.717  0.00 97.00      PROA   
ATOM   3718  CD2 LEU P 237     -36.174-134.415 126.134  0.00 97.00      PROA   
ATOM   3719 HD21 LEU P 237     -36.647-134.860 125.237  0.00 97.00      PROA   
ATOM   3720 HD22 LEU P 237     -35.774-133.413 125.868  0.00 97.00      PROA   
ATOM   3721 HD23 LEU P 237     -36.953-134.289 126.914  0.00 97.00      PROA   
ATOM   3722  C   LEU P 237     -33.111-136.101 123.307  0.00 97.00      PROA   
ATOM   3723  O   LEU P 237     -32.296-137.016 123.371  0.00 97.00      PROA   
ATOM   3724  N   TYR P 238     -33.023-135.116 122.386  0.00 97.00      PROA   
ATOM   3725  HN  TYR P 238     -33.734-134.416 122.348  0.00 97.00      PROA   
ATOM   3726  CA  TYR P 238     -32.040-135.047 121.326  0.00 97.00      PROA   
ATOM   3727  HA  TYR P 238     -31.270-135.789 121.492  0.00 97.00      PROA   
ATOM   3728  CB  TYR P 238     -32.683-135.232 119.926  0.00 97.00      PROA   
ATOM   3729  HB1 TYR P 238     -31.979-134.959 119.111  0.00 97.00      PROA   
ATOM   3730  HB2 TYR P 238     -33.590-134.594 119.834  0.00 97.00      PROA   
ATOM   3731  CG  TYR P 238     -33.092-136.665 119.729  0.00 97.00      PROA   
ATOM   3732  CD1 TYR P 238     -34.297-137.160 120.262  0.00 97.00      PROA   
ATOM   3733  HD1 TYR P 238     -34.937-136.506 120.837  0.00 97.00      PROA   
ATOM   3734  CE1 TYR P 238     -34.673-138.493 120.054  0.00 97.00      PROA   
ATOM   3735  HE1 TYR P 238     -35.599-138.864 120.470  0.00 97.00      PROA   
ATOM   3736  CZ  TYR P 238     -33.857-139.329 119.283  0.00 97.00      PROA   
ATOM   3737  OH  TYR P 238     -34.208-140.668 119.051  0.00 97.00      PROA   
ATOM   3738  HH  TYR P 238     -34.880-140.914 119.695  0.00 97.00      PROA   
ATOM   3739  CD2 TYR P 238     -32.285-137.520 118.960  0.00 97.00      PROA   
ATOM   3740  HD2 TYR P 238     -31.363-137.152 118.533  0.00 97.00      PROA   
ATOM   3741  CE2 TYR P 238     -32.669-138.844 118.735  0.00 97.00      PROA   
ATOM   3742  HE2 TYR P 238     -32.041-139.500 118.149  0.00 97.00      PROA   
ATOM   3743  C   TYR P 238     -31.372-133.697 121.319  0.00 97.00      PROA   
ATOM   3744  O   TYR P 238     -32.031-132.671 121.435  0.00 97.00      PROA   
ATOM   3745  N   TRP P 239     -30.033-133.654 121.141  0.00 97.00      PROA   
ATOM   3746  HN  TRP P 239     -29.482-134.483 121.091  0.00 97.00      PROA   
ATOM   3747  CA  TRP P 239     -29.340-132.391 120.994  0.00 97.00      PROA   
ATOM   3748  HA  TRP P 239     -30.019-131.670 120.556  0.00 97.00      PROA   
ATOM   3749  CB  TRP P 239     -28.832-131.801 122.343  0.00 97.00      PROA   
ATOM   3750  HB1 TRP P 239     -29.732-131.634 122.970  0.00 97.00      PROA   
ATOM   3751  HB2 TRP P 239     -28.385-130.799 122.175  0.00 97.00      PROA   
ATOM   3752  CG  TRP P 239     -27.883-132.635 123.149  0.00 97.00      PROA   
ATOM   3753  CD1 TRP P 239     -28.240-133.677 123.962  0.00 97.00      PROA   
ATOM   3754  HD1 TRP P 239     -29.246-134.046 124.058  0.00 97.00      PROA   
ATOM   3755  NE1 TRP P 239     -27.147-134.141 124.639  0.00 97.00      PROA   
ATOM   3756  HE1 TRP P 239     -27.158-134.826 125.336  0.00 97.00      PROA   
ATOM   3757  CE2 TRP P 239     -26.049-133.422 124.271  0.00 97.00      PROA   
ATOM   3758  CD2 TRP P 239     -26.470-132.453 123.328  0.00 97.00      PROA   
ATOM   3759  CE3 TRP P 239     -25.540-131.562 122.798  0.00 97.00      PROA   
ATOM   3760  HE3 TRP P 239     -25.834-130.807 122.083  0.00 97.00      PROA   
ATOM   3761  CZ3 TRP P 239     -24.204-131.683 123.188  0.00 97.00      PROA   
ATOM   3762  HZ3 TRP P 239     -23.459-131.037 122.750  0.00 97.00      PROA   
ATOM   3763  CZ2 TRP P 239     -24.725-133.529 124.669  0.00 97.00      PROA   
ATOM   3764  HZ2 TRP P 239     -24.412-134.289 125.369  0.00 97.00      PROA   
ATOM   3765  CH2 TRP P 239     -23.802-132.649 124.107  0.00 97.00      PROA   
ATOM   3766  HH2 TRP P 239     -22.754-132.735 124.362  0.00 97.00      PROA   
ATOM   3767  C   TRP P 239     -28.213-132.541 120.007  0.00 97.00      PROA   
ATOM   3768  O   TRP P 239     -27.746-133.641 119.721  0.00 97.00      PROA   
ATOM   3769  N   CYS P 240     -27.774-131.394 119.445  0.00 97.00      PROA   
ATOM   3770  HN  CYS P 240     -28.223-130.533 119.681  0.00 97.00      PROA   
ATOM   3771  CA  CYS P 240     -26.689-131.312 118.493  0.00 97.00      PROA   
ATOM   3772  HA  CYS P 240     -26.151-132.246 118.514  0.00 97.00      PROA   
ATOM   3773  CB  CYS P 240     -27.174-131.053 117.037  0.00 97.00      PROA   
ATOM   3774  HB1 CYS P 240     -27.701-131.977 116.715  0.00 97.00      PROA   
ATOM   3775  HB2 CYS P 240     -26.308-130.925 116.353  0.00 97.00      PROA   
ATOM   3776  SG  CYS P 240     -28.340-129.655 116.886  0.00 97.00      PROA   
ATOM   3777  C   CYS P 240     -25.703-130.246 118.919  0.00 97.00      PROA   
ATOM   3778  O   CYS P 240     -26.010-129.322 119.664  0.00 97.00      PROA   
ATOM   3779  N   GLU P 241     -24.442-130.378 118.465  0.00 97.00      PROA   
ATOM   3780  HN  GLU P 241     -24.189-131.151 117.890  0.00 97.00      PROA   
ATOM   3781  CA  GLU P 241     -23.360-129.515 118.877  0.00 97.00      PROA   
ATOM   3782  HA  GLU P 241     -23.737-128.712 119.496  0.00 97.00      PROA   
ATOM   3783  CB  GLU P 241     -22.356-130.311 119.739  0.00 97.00      PROA   
ATOM   3784  HB1 GLU P 241     -22.078-131.242 119.203  0.00 97.00      PROA   
ATOM   3785  HB2 GLU P 241     -22.935-130.614 120.643  0.00 97.00      PROA   
ATOM   3786  CG  GLU P 241     -21.069-129.567 120.143  0.00 97.00      PROA   
ATOM   3787  HG1 GLU P 241     -21.308-128.524 120.441  0.00 97.00      PROA   
ATOM   3788  HG2 GLU P 241     -20.347-129.548 119.300  0.00 97.00      PROA   
ATOM   3789  CD  GLU P 241     -20.395-130.224 121.338  0.00 97.00      PROA   
ATOM   3790  OE1 GLU P 241     -20.903-131.259 121.835  0.00 97.00      PROA   
ATOM   3791  OE2 GLU P 241     -19.374-129.653 121.803  0.00 97.00      PROA   
ATOM   3792  C   GLU P 241     -22.719-128.857 117.680  0.00 97.00      PROA   
ATOM   3793  O   GLU P 241     -22.610-129.452 116.609  0.00 97.00      PROA   
ATOM   3794  N   ALA P 242     -22.312-127.573 117.839  0.00 97.00      PROA   
ATOM   3795  HN  ALA P 242     -22.440-127.098 118.705  0.00 97.00      PROA   
ATOM   3796  CA  ALA P 242     -21.714-126.793 116.781  0.00 97.00      PROA   
ATOM   3797  HA  ALA P 242     -21.249-127.456 116.064  0.00 97.00      PROA   
ATOM   3798  CB  ALA P 242     -22.763-125.912 116.077  0.00 97.00      PROA   
ATOM   3799  HB1 ALA P 242     -23.240-125.218 116.803  0.00 97.00      PROA   
ATOM   3800  HB2 ALA P 242     -23.561-126.558 115.646  0.00 97.00      PROA   
ATOM   3801  HB3 ALA P 242     -22.312-125.323 115.253  0.00 97.00      PROA   
ATOM   3802  C   ALA P 242     -20.633-125.916 117.373  0.00 97.00      PROA   
ATOM   3803  O   ALA P 242     -20.761-125.402 118.481  0.00 97.00      PROA   
ATOM   3804  N   ALA P 243     -19.506-125.749 116.639  0.00 97.00      PROA   
ATOM   3805  HN  ALA P 243     -19.399-126.174 115.746  0.00 97.00      PROA   
ATOM   3806  CA  ALA P 243     -18.333-125.097 117.167  0.00 97.00      PROA   
ATOM   3807  HA  ALA P 243     -18.632-124.282 117.813  0.00 97.00      PROA   
ATOM   3808  CB  ALA P 243     -17.462-126.111 117.945  0.00 97.00      PROA   
ATOM   3809  HB1 ALA P 243     -17.150-126.945 117.281  0.00 97.00      PROA   
ATOM   3810  HB2 ALA P 243     -18.050-126.547 118.783  0.00 97.00      PROA   
ATOM   3811  HB3 ALA P 243     -16.555-125.634 118.369  0.00 97.00      PROA   
ATOM   3812  C   ALA P 243     -17.504-124.517 116.041  0.00 97.00      PROA   
ATOM   3813  O   ALA P 243     -17.672-124.851 114.870  0.00 97.00      PROA   
ATOM   3814  N   THR P 244     -16.568-123.606 116.395  0.00 97.00      PROA   
ATOM   3815  HN  THR P 244     -16.534-123.281 117.340  0.00 97.00      PROA   
ATOM   3816  CA  THR P 244     -15.421-123.217 115.589  0.00 97.00      PROA   
ATOM   3817  HA  THR P 244     -15.767-122.916 114.609  0.00 97.00      PROA   
ATOM   3818  CB  THR P 244     -14.644-122.079 116.231  0.00 97.00      PROA   
ATOM   3819  HB  THR P 244     -13.702-121.889 115.680  0.00 97.00      PROA   
ATOM   3820  OG1 THR P 244     -14.330-122.414 117.571  0.00 97.00      PROA   
ATOM   3821  HG1 THR P 244     -14.063-123.337 117.545  0.00 97.00      PROA   
ATOM   3822  CG2 THR P 244     -15.440-120.763 116.236  0.00 97.00      PROA   
ATOM   3823 HG21 THR P 244     -16.414-120.882 116.751  0.00 97.00      PROA   
ATOM   3824 HG22 THR P 244     -15.621-120.416 115.199  0.00 97.00      PROA   
ATOM   3825 HG23 THR P 244     -14.856-119.980 116.770  0.00 97.00      PROA   
ATOM   3826  C   THR P 244     -14.453-124.389 115.427  0.00 97.00      PROA   
ATOM   3827  O   THR P 244     -14.224-125.135 116.376  0.00 97.00      PROA   
ATOM   3828  N   GLU P 245     -13.828-124.528 114.235  0.00 97.00      PROA   
ATOM   3829  HN  GLU P 245     -13.989-123.854 113.517  0.00 97.00      PROA   
ATOM   3830  CA  GLU P 245     -12.917-125.586 113.807  0.00 97.00      PROA   
ATOM   3831  HA  GLU P 245     -13.443-126.530 113.798  0.00 97.00      PROA   
ATOM   3832  CB  GLU P 245     -12.490-125.141 112.376  0.00 97.00      PROA   
ATOM   3833  HB1 GLU P 245     -11.728-124.336 112.457  0.00 97.00      PROA   
ATOM   3834  HB2 GLU P 245     -13.404-124.675 111.933  0.00 97.00      PROA   
ATOM   3835  CG  GLU P 245     -11.960-126.215 111.404  0.00 97.00      PROA   
ATOM   3836  HG1 GLU P 245     -12.136-127.224 111.827  0.00 97.00      PROA   
ATOM   3837  HG2 GLU P 245     -10.867-126.081 111.265  0.00 97.00      PROA   
ATOM   3838  CD  GLU P 245     -12.600-126.168 110.007  0.00 97.00      PROA   
ATOM   3839  OE1 GLU P 245     -13.126-125.107 109.588  0.00 97.00      PROA   
ATOM   3840  OE2 GLU P 245     -12.555-127.226 109.331  0.00 97.00      PROA   
ATOM   3841  C   GLU P 245     -11.705-125.683 114.735  0.00 97.00      PROA   
ATOM   3842  O   GLU P 245     -11.288-126.749 115.187  0.00 97.00      PROA   
ATOM   3843  N   ASP P 246     -11.184-124.502 115.080  0.00 97.00      PROA   
ATOM   3844  HN  ASP P 246     -11.536-123.695 114.605  0.00 97.00      PROA   
ATOM   3845  CA  ASP P 246     -10.107-124.140 115.964  0.00 97.00      PROA   
ATOM   3846  HA  ASP P 246      -9.249-124.752 115.722  0.00 97.00      PROA   
ATOM   3847  CB  ASP P 246      -9.773-122.639 115.655  0.00 97.00      PROA   
ATOM   3848  HB1 ASP P 246      -9.135-122.591 114.744  0.00 97.00      PROA   
ATOM   3849  HB2 ASP P 246      -9.207-122.166 116.480  0.00 97.00      PROA   
ATOM   3850  CG  ASP P 246     -11.035-121.808 115.353  0.00 97.00      PROA   
ATOM   3851  OD1 ASP P 246     -11.616-121.944 114.241  0.00 97.00      PROA   
ATOM   3852  OD2 ASP P 246     -11.474-121.067 116.262  0.00 97.00      PROA   
ATOM   3853  C   ASP P 246     -10.394-124.356 117.461  0.00 97.00      PROA   
ATOM   3854  O   ASP P 246      -9.471-124.357 118.274  0.00 97.00      PROA   
ATOM   3855  N   GLY P 247     -11.667-124.567 117.879  0.00 97.00      PROA   
ATOM   3856  HN  GLY P 247     -12.387-124.664 117.195  0.00 97.00      PROA   
ATOM   3857  CA  GLY P 247     -12.031-124.849 119.272  0.00 97.00      PROA   
ATOM   3858  HA1 GLY P 247     -11.329-125.563 119.681  0.00 97.00      PROA   
ATOM   3859  HA2 GLY P 247     -13.041-125.233 119.266  0.00 97.00      PROA   
ATOM   3860  C   GLY P 247     -12.033-123.646 120.186  0.00 97.00      PROA   
ATOM   3861  O   GLY P 247     -12.066-123.772 121.411  0.00 97.00      PROA   
ATOM   3862  N   ASN P 248     -12.017-122.432 119.607  0.00 97.00      PROA   
ATOM   3863  HN  ASN P 248     -11.915-122.358 118.618  0.00 97.00      PROA   
ATOM   3864  CA  ASN P 248     -12.212-121.188 120.321  0.00 97.00      PROA   
ATOM   3865  HA  ASN P 248     -11.502-121.158 121.135  0.00 97.00      PROA   
ATOM   3866  CB  ASN P 248     -11.976-119.995 119.363  0.00 97.00      PROA   
ATOM   3867  HB1 ASN P 248     -12.397-119.051 119.764  0.00 97.00      PROA   
ATOM   3868  HB2 ASN P 248     -12.443-120.203 118.377  0.00 97.00      PROA   
ATOM   3869  CG  ASN P 248     -10.461-119.798 119.240  0.00 97.00      PROA   
ATOM   3870  OD1 ASN P 248      -9.740-119.863 120.242  0.00 97.00      PROA   
ATOM   3871  ND2 ASN P 248      -9.952-119.600 117.997  0.00 97.00      PROA   
ATOM   3872 HD21 ASN P 248      -8.963-119.519 117.903  0.00 97.00      PROA   
ATOM   3873 HD22 ASN P 248     -10.528-119.820 117.206  0.00 97.00      PROA   
ATOM   3874  C   ASN P 248     -13.579-121.082 120.969  0.00 97.00      PROA   
ATOM   3875  O   ASN P 248     -13.689-120.718 122.139  0.00 97.00      PROA   
ATOM   3876  N   VAL P 249     -14.643-121.443 120.224  0.00 97.00      PROA   
ATOM   3877  HN  VAL P 249     -14.506-121.732 119.278  0.00 97.00      PROA   
ATOM   3878  CA  VAL P 249     -16.018-121.326 120.652  0.00 97.00      PROA   
ATOM   3879  HA  VAL P 249     -16.060-121.133 121.714  0.00 97.00      PROA   
ATOM   3880  CB  VAL P 249     -16.759-120.219 119.909  0.00 97.00      PROA   
ATOM   3881  HB  VAL P 249     -16.831-120.465 118.826  0.00 97.00      PROA   
ATOM   3882  CG1 VAL P 249     -18.189-120.053 120.473  0.00 97.00      PROA   
ATOM   3883 HG11 VAL P 249     -18.151-119.829 121.560  0.00 97.00      PROA   
ATOM   3884 HG12 VAL P 249     -18.803-120.963 120.316  0.00 97.00      PROA   
ATOM   3885 HG13 VAL P 249     -18.696-119.209 119.963  0.00 97.00      PROA   
ATOM   3886  CG2 VAL P 249     -15.969-118.898 120.026  0.00 97.00      PROA   
ATOM   3887 HG21 VAL P 249     -14.943-118.984 119.614  0.00 97.00      PROA   
ATOM   3888 HG22 VAL P 249     -15.904-118.581 121.088  0.00 97.00      PROA   
ATOM   3889 HG23 VAL P 249     -16.486-118.105 119.449  0.00 97.00      PROA   
ATOM   3890  C   VAL P 249     -16.719-122.636 120.373  0.00 97.00      PROA   
ATOM   3891  O   VAL P 249     -16.732-123.117 119.246  0.00 97.00      PROA   
ATOM   3892  N   LEU P 250     -17.365-123.229 121.400  0.00 97.00      PROA   
ATOM   3893  HN  LEU P 250     -17.322-122.853 122.320  0.00 97.00      PROA   
ATOM   3894  CA  LEU P 250     -18.273-124.339 121.225  0.00 97.00      PROA   
ATOM   3895  HA  LEU P 250     -18.470-124.463 120.169  0.00 97.00      PROA   
ATOM   3896  CB  LEU P 250     -17.785-125.733 121.727  0.00 97.00      PROA   
ATOM   3897  HB1 LEU P 250     -16.994-126.054 121.010  0.00 97.00      PROA   
ATOM   3898  HB2 LEU P 250     -18.619-126.461 121.619  0.00 97.00      PROA   
ATOM   3899  CG  LEU P 250     -17.171-125.911 123.148  0.00 97.00      PROA   
ATOM   3900  HG  LEU P 250     -16.846-126.983 123.172  0.00 97.00      PROA   
ATOM   3901  CD1 LEU P 250     -15.900-125.082 123.418  0.00 97.00      PROA   
ATOM   3902 HD11 LEU P 250     -16.158-124.015 123.577  0.00 97.00      PROA   
ATOM   3903 HD12 LEU P 250     -15.196-125.161 122.563  0.00 97.00      PROA   
ATOM   3904 HD13 LEU P 250     -15.396-125.452 124.336  0.00 97.00      PROA   
ATOM   3905  CD2 LEU P 250     -18.182-125.762 124.299  0.00 97.00      PROA   
ATOM   3906 HD21 LEU P 250     -19.107-126.334 124.080  0.00 97.00      PROA   
ATOM   3907 HD22 LEU P 250     -18.443-124.696 124.455  0.00 97.00      PROA   
ATOM   3908 HD23 LEU P 250     -17.741-126.143 125.244  0.00 97.00      PROA   
ATOM   3909  C   LEU P 250     -19.586-123.906 121.816  0.00 97.00      PROA   
ATOM   3910  O   LEU P 250     -19.641-123.310 122.889  0.00 97.00      PROA   
ATOM   3911  N   LYS P 251     -20.691-124.129 121.073  0.00 97.00      PROA   
ATOM   3912  HN  LYS P 251     -20.645-124.586 120.186  0.00 97.00      PROA   
ATOM   3913  CA  LYS P 251     -21.957-123.543 121.426  0.00 97.00      PROA   
ATOM   3914  HA  LYS P 251     -21.968-123.273 122.472  0.00 97.00      PROA   
ATOM   3915  CB  LYS P 251     -22.196-122.265 120.606  0.00 97.00      PROA   
ATOM   3916  HB1 LYS P 251     -22.336-122.481 119.526  0.00 97.00      PROA   
ATOM   3917  HB2 LYS P 251     -21.249-121.680 120.693  0.00 97.00      PROA   
ATOM   3918  CG  LYS P 251     -23.332-121.400 121.164  0.00 97.00      PROA   
ATOM   3919  HG1 LYS P 251     -23.701-121.825 122.125  0.00 97.00      PROA   
ATOM   3920  HG2 LYS P 251     -24.173-121.440 120.449  0.00 97.00      PROA   
ATOM   3921  CD  LYS P 251     -22.900-119.945 121.410  0.00 97.00      PROA   
ATOM   3922  HD1 LYS P 251     -22.100-119.951 122.185  0.00 97.00      PROA   
ATOM   3923  HD2 LYS P 251     -23.765-119.374 121.816  0.00 97.00      PROA   
ATOM   3924  CE  LYS P 251     -22.380-119.248 120.142  0.00 97.00      PROA   
ATOM   3925  HE1 LYS P 251     -23.177-119.263 119.369  0.00 97.00      PROA   
ATOM   3926  HE2 LYS P 251     -21.479-119.754 119.734  0.00 97.00      PROA   
ATOM   3927  NZ  LYS P 251     -22.009-117.837 120.413  0.00 97.00      PROA   
ATOM   3928  HZ1 LYS P 251     -21.366-117.770 121.223  0.00 97.00      PROA   
ATOM   3929  HZ2 LYS P 251     -22.861-117.265 120.605  0.00 97.00      PROA   
ATOM   3930  HZ3 LYS P 251     -21.502-117.432 119.604  0.00 97.00      PROA   
ATOM   3931  C   LYS P 251     -23.032-124.574 121.208  0.00 97.00      PROA   
ATOM   3932  O   LYS P 251     -23.670-124.661 120.160  0.00 97.00      PROA   
ATOM   3933  N   ARG P 252     -23.232-125.413 122.242  0.00 97.00      PROA   
ATOM   3934  HN  ARG P 252     -22.699-125.299 123.078  0.00 97.00      PROA   
ATOM   3935  CA  ARG P 252     -24.196-126.491 122.262  0.00 97.00      PROA   
ATOM   3936  HA  ARG P 252     -24.007-127.087 121.381  0.00 97.00      PROA   
ATOM   3937  CB  ARG P 252     -23.961-127.393 123.500  0.00 97.00      PROA   
ATOM   3938  HB1 ARG P 252     -24.795-128.121 123.604  0.00 97.00      PROA   
ATOM   3939  HB2 ARG P 252     -23.945-126.761 124.416  0.00 97.00      PROA   
ATOM   3940  CG  ARG P 252     -22.648-128.199 123.413  0.00 97.00      PROA   
ATOM   3941  HG1 ARG P 252     -21.775-127.519 123.289  0.00 97.00      PROA   
ATOM   3942  HG2 ARG P 252     -22.708-128.830 122.497  0.00 97.00      PROA   
ATOM   3943  CD  ARG P 252     -22.402-129.092 124.641  0.00 97.00      PROA   
ATOM   3944  HD1 ARG P 252     -23.309-129.687 124.872  0.00 97.00      PROA   
ATOM   3945  HD2 ARG P 252     -22.111-128.476 125.518  0.00 97.00      PROA   
ATOM   3946  NE  ARG P 252     -21.312-130.042 124.266  0.00 97.00      PROA   
ATOM   3947  HE  ARG P 252     -21.237-130.323 123.308  0.00 97.00      PROA   
ATOM   3948  CZ  ARG P 252     -20.215-130.329 124.988  0.00 97.00      PROA   
ATOM   3949  NH1 ARG P 252     -20.195-130.287 126.317  0.00 97.00      PROA   
ATOM   3950 HH11 ARG P 252     -21.076-130.195 126.765  0.00 97.00      PROA   
ATOM   3951 HH12 ARG P 252     -19.412-130.711 126.761  0.00 97.00      PROA   
ATOM   3952  NH2 ARG P 252     -19.122-130.701 124.299  0.00 97.00      PROA   
ATOM   3953 HH21 ARG P 252     -19.182-130.549 123.309  0.00 97.00      PROA   
ATOM   3954 HH22 ARG P 252     -18.236-130.756 124.743  0.00 97.00      PROA   
ATOM   3955  C   ARG P 252     -25.651-126.054 122.169  0.00 97.00      PROA   
ATOM   3956  O   ARG P 252     -26.040-125.024 122.718  0.00 97.00      PROA   
ATOM   3957  N   SER P 253     -26.509-126.846 121.470  0.00 97.00      PROA   
ATOM   3958  HN  SER P 253     -26.189-127.650 120.971  0.00 97.00      PROA   
ATOM   3959  CA  SER P 253     -27.950-126.644 121.527  0.00 97.00      PROA   
ATOM   3960  HA  SER P 253     -28.120-125.582 121.466  0.00 97.00      PROA   
ATOM   3961  CB  SER P 253     -28.750-127.241 120.335  0.00 97.00      PROA   
ATOM   3962  HB1 SER P 253     -28.445-126.729 119.398  0.00 97.00      PROA   
ATOM   3963  HB2 SER P 253     -29.838-127.067 120.479  0.00 97.00      PROA   
ATOM   3964  OG  SER P 253     -28.543-128.636 120.178  0.00 97.00      PROA   
ATOM   3965  HG1 SER P 253     -27.603-128.747 119.987  0.00 97.00      PROA   
ATOM   3966  C   SER P 253     -28.510-127.192 122.839  0.00 97.00      PROA   
ATOM   3967  O   SER P 253     -28.056-128.244 123.289  0.00 97.00      PROA   
ATOM   3968  N   PRO P 254     -29.476-126.553 123.497  0.00 97.00      PROA   
ATOM   3969  CD  PRO P 254     -29.723-125.112 123.381  0.00 97.00      PROA   
ATOM   3970  HD1 PRO P 254     -30.330-124.931 122.467  0.00 97.00      PROA   
ATOM   3971  HD2 PRO P 254     -28.773-124.533 123.334  0.00 97.00      PROA   
ATOM   3972  CA  PRO P 254     -30.370-127.182 124.474  0.00 97.00      PROA   
ATOM   3973  HA  PRO P 254     -29.753-127.506 125.300  0.00 97.00      PROA   
ATOM   3974  CB  PRO P 254     -31.337-126.047 124.862  0.00 97.00      PROA   
ATOM   3975  HB1 PRO P 254     -31.694-126.141 125.906  0.00 97.00      PROA   
ATOM   3976  HB2 PRO P 254     -32.212-126.027 124.175  0.00 97.00      PROA   
ATOM   3977  CG  PRO P 254     -30.520-124.767 124.637  0.00 97.00      PROA   
ATOM   3978  HG1 PRO P 254     -31.151-123.865 124.507  0.00 97.00      PROA   
ATOM   3979  HG2 PRO P 254     -29.820-124.612 125.487  0.00 97.00      PROA   
ATOM   3980  C   PRO P 254     -31.106-128.414 123.951  0.00 97.00      PROA   
ATOM   3981  O   PRO P 254     -31.402-128.465 122.758  0.00 97.00      PROA   
ATOM   3982  N   GLU P 255     -31.416-129.416 124.818  0.00 97.00      PROA   
ATOM   3983  HN  GLU P 255     -31.121-129.388 125.771  0.00 97.00      PROA   
ATOM   3984  CA  GLU P 255     -32.148-130.615 124.440  0.00 97.00      PROA   
ATOM   3985  HA  GLU P 255     -31.584-131.084 123.650  0.00 97.00      PROA   
ATOM   3986  CB  GLU P 255     -32.266-131.651 125.596  0.00 97.00      PROA   
ATOM   3987  HB1 GLU P 255     -32.855-132.500 125.192  0.00 97.00      PROA   
ATOM   3988  HB2 GLU P 255     -32.845-131.217 126.440  0.00 97.00      PROA   
ATOM   3989  CG  GLU P 255     -30.912-132.195 126.127  0.00 97.00      PROA   
ATOM   3990  HG1 GLU P 255     -30.631-131.663 127.060  0.00 97.00      PROA   
ATOM   3991  HG2 GLU P 255     -30.114-132.025 125.376  0.00 97.00      PROA   
ATOM   3992  CD  GLU P 255     -30.941-133.701 126.410  0.00 97.00      PROA   
ATOM   3993  OE1 GLU P 255     -30.792-134.100 127.595  0.00 97.00      PROA   
ATOM   3994  OE2 GLU P 255     -31.089-134.475 125.428  0.00 97.00      PROA   
ATOM   3995  C   GLU P 255     -33.546-130.360 123.878  0.00 97.00      PROA   
ATOM   3996  O   GLU P 255     -34.296-129.511 124.358  0.00 97.00      PROA   
ATOM   3997  N   LEU P 256     -33.915-131.129 122.828  0.00 97.00      PROA   
ATOM   3998  HN  LEU P 256     -33.258-131.769 122.429  0.00 97.00      PROA   
ATOM   3999  CA  LEU P 256     -35.176-131.037 122.127  0.00 97.00      PROA   
ATOM   4000  HA  LEU P 256     -35.802-130.302 122.611  0.00 97.00      PROA   
ATOM   4001  CB  LEU P 256     -34.896-130.634 120.651  0.00 97.00      PROA   
ATOM   4002  HB1 LEU P 256     -34.300-131.426 120.150  0.00 97.00      PROA   
ATOM   4003  HB2 LEU P 256     -34.242-129.732 120.708  0.00 97.00      PROA   
ATOM   4004  CG  LEU P 256     -36.096-130.241 119.752  0.00 97.00      PROA   
ATOM   4005  HG  LEU P 256     -35.661-129.671 118.893  0.00 97.00      PROA   
ATOM   4006  CD1 LEU P 256     -36.815-131.451 119.128  0.00 97.00      PROA   
ATOM   4007 HD11 LEU P 256     -37.352-132.030 119.903  0.00 97.00      PROA   
ATOM   4008 HD12 LEU P 256     -36.086-132.122 118.629  0.00 97.00      PROA   
ATOM   4009 HD13 LEU P 256     -37.558-131.111 118.377  0.00 97.00      PROA   
ATOM   4010  CD2 LEU P 256     -37.088-129.294 120.451  0.00 97.00      PROA   
ATOM   4011 HD21 LEU P 256     -36.554-128.410 120.858  0.00 97.00      PROA   
ATOM   4012 HD22 LEU P 256     -37.607-129.815 121.282  0.00 97.00      PROA   
ATOM   4013 HD23 LEU P 256     -37.854-128.943 119.727  0.00 97.00      PROA   
ATOM   4014  C   LEU P 256     -35.849-132.391 122.234  0.00 97.00      PROA   
ATOM   4015  O   LEU P 256     -35.230-133.424 122.007  0.00 97.00      PROA   
ATOM   4016  N   GLU P 257     -37.150-132.434 122.611  0.00 97.00      PROA   
ATOM   4017  HN  GLU P 257     -37.672-131.600 122.770  0.00 97.00      PROA   
ATOM   4018  CA  GLU P 257     -37.848-133.680 122.869  0.00 97.00      PROA   
ATOM   4019  HA  GLU P 257     -37.138-134.399 123.249  0.00 97.00      PROA   
ATOM   4020  CB  GLU P 257     -38.967-133.510 123.932  0.00 97.00      PROA   
ATOM   4021  HB1 GLU P 257     -39.773-132.847 123.554  0.00 97.00      PROA   
ATOM   4022  HB2 GLU P 257     -38.499-132.977 124.794  0.00 97.00      PROA   
ATOM   4023  CG  GLU P 257     -39.528-134.841 124.489  0.00 97.00      PROA   
ATOM   4024  HG1 GLU P 257     -39.594-134.766 125.596  0.00 97.00      PROA   
ATOM   4025  HG2 GLU P 257     -38.855-135.689 124.245  0.00 97.00      PROA   
ATOM   4026  CD  GLU P 257     -40.925-135.170 123.978  0.00 97.00      PROA   
ATOM   4027  OE1 GLU P 257     -41.058-135.447 122.768  0.00 97.00      PROA   
ATOM   4028  OE2 GLU P 257     -41.872-135.187 124.802  0.00 97.00      PROA   
ATOM   4029  C   GLU P 257     -38.439-134.247 121.598  0.00 97.00      PROA   
ATOM   4030  O   GLU P 257     -39.095-133.550 120.826  0.00 97.00      PROA   
ATOM   4031  N   LEU P 258     -38.210-135.560 121.367  0.00 97.00      PROA   
ATOM   4032  HN  LEU P 258     -37.643-136.081 122.003  0.00 97.00      PROA   
ATOM   4033  CA  LEU P 258     -38.763-136.299 120.256  0.00 97.00      PROA   
ATOM   4034  HA  LEU P 258     -39.657-135.795 119.917  0.00 97.00      PROA   
ATOM   4035  CB  LEU P 258     -37.789-136.454 119.058  0.00 97.00      PROA   
ATOM   4036  HB1 LEU P 258     -38.245-137.093 118.270  0.00 97.00      PROA   
ATOM   4037  HB2 LEU P 258     -36.873-136.965 119.419  0.00 97.00      PROA   
ATOM   4038  CG  LEU P 258     -37.355-135.124 118.395  0.00 97.00      PROA   
ATOM   4039  HG  LEU P 258     -37.019-134.426 119.195  0.00 97.00      PROA   
ATOM   4040  CD1 LEU P 258     -36.152-135.340 117.462  0.00 97.00      PROA   
ATOM   4041 HD11 LEU P 258     -36.435-136.016 116.628  0.00 97.00      PROA   
ATOM   4042 HD12 LEU P 258     -35.306-135.793 118.016  0.00 97.00      PROA   
ATOM   4043 HD13 LEU P 258     -35.821-134.367 117.040  0.00 97.00      PROA   
ATOM   4044  CD2 LEU P 258     -38.505-134.450 117.622  0.00 97.00      PROA   
ATOM   4045 HD21 LEU P 258     -39.358-134.227 118.294  0.00 97.00      PROA   
ATOM   4046 HD22 LEU P 258     -38.857-135.115 116.805  0.00 97.00      PROA   
ATOM   4047 HD23 LEU P 258     -38.154-133.497 117.173  0.00 97.00      PROA   
ATOM   4048  C   LEU P 258     -39.190-137.669 120.744  0.00 97.00      PROA   
ATOM   4049  O   LEU P 258     -38.553-138.685 120.472  0.00 97.00      PROA   
ATOM   4050  N   GLN P 259     -40.313-137.735 121.492  0.00 97.00      PROA   
ATOM   4051  HN  GLN P 259     -40.715-136.896 121.864  0.00 97.00      PROA   
ATOM   4052  CA  GLN P 259     -41.036-138.961 121.757  0.00 97.00      PROA   
ATOM   4053  HA  GLN P 259     -40.319-139.637 122.194  0.00 97.00      PROA   
ATOM   4054  CB  GLN P 259     -42.193-138.791 122.779  0.00 97.00      PROA   
ATOM   4055  HB1 GLN P 259     -42.903-139.644 122.698  0.00 97.00      PROA   
ATOM   4056  HB2 GLN P 259     -42.751-137.863 122.523  0.00 97.00      PROA   
ATOM   4057  CG  GLN P 259     -41.727-138.708 124.247  0.00 97.00      PROA   
ATOM   4058  HG1 GLN P 259     -41.079-137.823 124.404  0.00 97.00      PROA   
ATOM   4059  HG2 GLN P 259     -41.148-139.613 124.526  0.00 97.00      PROA   
ATOM   4060  CD  GLN P 259     -42.956-138.639 125.162  0.00 97.00      PROA   
ATOM   4061  OE1 GLN P 259     -43.542-139.668 125.515  0.00 97.00      PROA   
ATOM   4062  NE2 GLN P 259     -43.363-137.399 125.544  0.00 97.00      PROA   
ATOM   4063 HE21 GLN P 259     -44.154-137.310 126.144  0.00 97.00      PROA   
ATOM   4064 HE22 GLN P 259     -42.861-136.592 125.223  0.00 97.00      PROA   
ATOM   4065  C   GLN P 259     -41.555-139.638 120.500  0.00 97.00      PROA   
ATOM   4066  O   GLN P 259     -42.051-138.990 119.585  0.00 97.00      PROA   
ATOM   4067  N   VAL P 260     -41.427-140.982 120.440  0.00 97.00      PROA   
ATOM   4068  HN  VAL P 260     -41.001-141.485 121.186  0.00 97.00      PROA   
ATOM   4069  CA  VAL P 260     -41.842-141.788 119.314  0.00 97.00      PROA   
ATOM   4070  HA  VAL P 260     -42.469-141.202 118.663  0.00 97.00      PROA   
ATOM   4071  CB  VAL P 260     -40.663-142.329 118.510  0.00 97.00      PROA   
ATOM   4072  HB  VAL P 260     -40.036-142.965 119.170  0.00 97.00      PROA   
ATOM   4073  CG1 VAL P 260     -41.162-143.163 117.311  0.00 97.00      PROA   
ATOM   4074 HG11 VAL P 260     -41.843-142.561 116.673  0.00 97.00      PROA   
ATOM   4075 HG12 VAL P 260     -41.692-144.079 117.643  0.00 97.00      PROA   
ATOM   4076 HG13 VAL P 260     -40.298-143.480 116.692  0.00 97.00      PROA   
ATOM   4077  CG2 VAL P 260     -39.768-141.167 118.021  0.00 97.00      PROA   
ATOM   4078 HG21 VAL P 260     -39.298-140.634 118.871  0.00 97.00      PROA   
ATOM   4079 HG22 VAL P 260     -40.362-140.440 117.432  0.00 97.00      PROA   
ATOM   4080 HG23 VAL P 260     -38.953-141.562 117.377  0.00 97.00      PROA   
ATOM   4081  C   VAL P 260     -42.664-142.922 119.898  0.00 97.00      PROA   
ATOM   4082  O   VAL P 260     -42.245-143.568 120.856  0.00 97.00      PROA   
ATOM   4083  N   LEU P 261     -43.880-143.170 119.356  0.00 97.00      PROA   
ATOM   4084  HN  LEU P 261     -44.192-142.637 118.570  0.00 97.00      PROA   
ATOM   4085  CA  LEU P 261     -44.809-144.146 119.889  0.00 97.00      PROA   
ATOM   4086  HA  LEU P 261     -44.308-144.723 120.649  0.00 97.00      PROA   
ATOM   4087  CB  LEU P 261     -46.064-143.503 120.529  0.00 97.00      PROA   
ATOM   4088  HB1 LEU P 261     -46.799-144.293 120.803  0.00 97.00      PROA   
ATOM   4089  HB2 LEU P 261     -46.547-142.833 119.784  0.00 97.00      PROA   
ATOM   4090  CG  LEU P 261     -45.786-142.686 121.816  0.00 97.00      PROA   
ATOM   4091  HG  LEU P 261     -45.099-141.847 121.557  0.00 97.00      PROA   
ATOM   4092  CD1 LEU P 261     -47.095-142.083 122.355  0.00 97.00      PROA   
ATOM   4093 HD11 LEU P 261     -47.794-142.896 122.650  0.00 97.00      PROA   
ATOM   4094 HD12 LEU P 261     -47.585-141.463 121.576  0.00 97.00      PROA   
ATOM   4095 HD13 LEU P 261     -46.892-141.449 123.243  0.00 97.00      PROA   
ATOM   4096  CD2 LEU P 261     -45.108-143.519 122.920  0.00 97.00      PROA   
ATOM   4097 HD21 LEU P 261     -44.987-142.905 123.837  0.00 97.00      PROA   
ATOM   4098 HD22 LEU P 261     -44.103-143.860 122.602  0.00 97.00      PROA   
ATOM   4099 HD23 LEU P 261     -45.730-144.405 123.167  0.00 97.00      PROA   
ATOM   4100  C   LEU P 261     -45.240-145.157 118.851  0.00 97.00      PROA   
ATOM   4101  O   LEU P 261     -45.624-144.833 117.732  0.00 97.00      PROA   
ATOM   4102  N   GLY P 262     -45.184-146.446 119.250  0.00 97.00      PROA   
ATOM   4103  HN  GLY P 262     -44.912-146.665 120.182  0.00 97.00      PROA   
ATOM   4104  CA  GLY P 262     -45.558-147.587 118.455  0.00 97.00      PROA   
ATOM   4105  HA1 GLY P 262     -44.662-148.002 118.021  0.00 97.00      PROA   
ATOM   4106  HA2 GLY P 262     -46.322-147.318 117.739  0.00 97.00      PROA   
ATOM   4107  C   GLY P 262     -46.110-148.610 119.390  0.00 97.00      PROA   
ATOM   4108  O   GLY P 262     -45.898-148.554 120.599  0.00 97.00      PROA   
ATOM   4109  N   HSD P 263     -46.821-149.604 118.827  0.00 97.00      PROA   
ATOM   4110  HN  HSD P 263     -46.935-149.649 117.838  0.00 97.00      PROA   
ATOM   4111  CA  HSD P 263     -47.385-150.707 119.565  0.00 97.00      PROA   
ATOM   4112  HA  HSD P 263     -47.004-150.721 120.578  0.00 97.00      PROA   
ATOM   4113  CB  HSD P 263     -48.930-150.663 119.589  0.00 97.00      PROA   
ATOM   4114  HB1 HSD P 263     -49.342-151.593 120.038  0.00 97.00      PROA   
ATOM   4115  HB2 HSD P 263     -49.312-150.587 118.547  0.00 97.00      PROA   
ATOM   4116  ND1 HSD P 263     -49.955-149.522 121.640  0.00 97.00      PROA   
ATOM   4117  HD1 HSD P 263     -50.042-150.340 122.210  0.00 97.00      PROA   
ATOM   4118  CG  HSD P 263     -49.434-149.467 120.362  0.00 97.00      PROA   
ATOM   4119  CE1 HSD P 263     -50.367-148.267 121.953  0.00 97.00      PROA   
ATOM   4120  HE1 HSD P 263     -50.822-148.011 122.910  0.00 97.00      PROA   
ATOM   4121  NE2 HSD P 263     -50.159-147.415 120.969  0.00 97.00      PROA   
ATOM   4122  CD2 HSD P 263     -49.582-148.172 119.964  0.00 97.00      PROA   
ATOM   4123  HD2 HSD P 263     -49.319-147.702 119.025  0.00 97.00      PROA   
ATOM   4124  C   HSD P 263     -46.879-151.928 118.852  0.00 97.00      PROA   
ATOM   4125  O   HSD P 263     -46.843-151.951 117.624  0.00 97.00      PROA   
ATOM   4126  N   GLN P 264     -46.419-152.956 119.608  0.00 97.00      PROA   
ATOM   4127  HN  GLN P 264     -46.478-152.928 120.603  0.00 97.00      PROA   
ATOM   4128  CA  GLN P 264     -45.712-154.103 119.068  0.00 97.00      PROA   
ATOM   4129  HA  GLN P 264     -44.834-153.702 118.578  0.00 97.00      PROA   
ATOM   4130  CB  GLN P 264     -45.191-155.031 120.196  0.00 97.00      PROA   
ATOM   4131  HB1 GLN P 264     -44.868-156.010 119.780  0.00 97.00      PROA   
ATOM   4132  HB2 GLN P 264     -46.043-155.218 120.889  0.00 97.00      PROA   
ATOM   4133  CG  GLN P 264     -43.993-154.410 120.957  0.00 97.00      PROA   
ATOM   4134  HG1 GLN P 264     -44.146-153.318 121.085  0.00 97.00      PROA   
ATOM   4135  HG2 GLN P 264     -43.056-154.555 120.378  0.00 97.00      PROA   
ATOM   4136  CD  GLN P 264     -43.823-154.992 122.365  0.00 97.00      PROA   
ATOM   4137  OE1 GLN P 264     -43.923-154.267 123.362  0.00 97.00      PROA   
ATOM   4138  NE2 GLN P 264     -43.555-156.322 122.454  0.00 97.00      PROA   
ATOM   4139 HE21 GLN P 264     -43.447-156.719 123.364  0.00 97.00      PROA   
ATOM   4140 HE22 GLN P 264     -43.464-156.869 121.623  0.00 97.00      PROA   
ATOM   4141  C   GLN P 264     -46.455-154.884 117.995  0.00 97.00      PROA   
ATOM   4142  O   GLN P 264     -47.638-155.196 118.110  0.00 97.00      PROA   
ATOM   4143  N   GLN P 265     -45.735-155.174 116.891  0.00 97.00      PROA   
ATOM   4144  HN  GLN P 265     -44.765-154.940 116.858  0.00 97.00      PROA   
ATOM   4145  CA  GLN P 265     -46.281-155.608 115.630  0.00 97.00      PROA   
ATOM   4146  HA  GLN P 265     -47.339-155.406 115.657  0.00 97.00      PROA   
ATOM   4147  CB  GLN P 265     -45.686-154.803 114.430  0.00 97.00      PROA   
ATOM   4148  HB1 GLN P 265     -46.119-153.778 114.468  0.00 97.00      PROA   
ATOM   4149  HB2 GLN P 265     -46.034-155.259 113.476  0.00 97.00      PROA   
ATOM   4150  CG  GLN P 265     -44.138-154.678 114.362  0.00 97.00      PROA   
ATOM   4151  HG1 GLN P 265     -43.849-154.316 113.351  0.00 97.00      PROA   
ATOM   4152  HG2 GLN P 265     -43.679-155.678 114.502  0.00 97.00      PROA   
ATOM   4153  CD  GLN P 265     -43.533-153.734 115.418  0.00 97.00      PROA   
ATOM   4154  OE1 GLN P 265     -43.121-154.169 116.499  0.00 97.00      PROA   
ATOM   4155  NE2 GLN P 265     -43.468-152.412 115.097  0.00 97.00      PROA   
ATOM   4156 HE21 GLN P 265     -43.106-151.770 115.777  0.00 97.00      PROA   
ATOM   4157 HE22 GLN P 265     -43.777-152.090 114.205  0.00 97.00      PROA   
ATOM   4158  C   GLN P 265     -46.071-157.097 115.403  0.00 97.00      PROA   
ATOM   4159  O   GLN P 265     -45.115-157.666 115.930  0.00 97.00      PROA   
ATOM   4160  N   PRO P 266     -46.914-157.786 114.624  0.00 97.00      PROA   
ATOM   4161  CD  PRO P 266     -48.240-157.305 114.223  0.00 97.00      PROA   
ATOM   4162  HD1 PRO P 266     -48.109-156.488 113.479  0.00 97.00      PROA   
ATOM   4163  HD2 PRO P 266     -48.829-156.945 115.095  0.00 97.00      PROA   
ATOM   4164  CA  PRO P 266     -46.544-158.989 113.878  0.00 97.00      PROA   
ATOM   4165  HA  PRO P 266     -46.475-159.788 114.602  0.00 97.00      PROA   
ATOM   4166  CB  PRO P 266     -47.702-159.191 112.882  0.00 97.00      PROA   
ATOM   4167  HB1 PRO P 266     -47.886-160.260 112.658  0.00 97.00      PROA   
ATOM   4168  HB2 PRO P 266     -47.501-158.649 111.932  0.00 97.00      PROA   
ATOM   4169  CG  PRO P 266     -48.897-158.516 113.563  0.00 97.00      PROA   
ATOM   4170  HG1 PRO P 266     -49.695-158.233 112.848  0.00 97.00      PROA   
ATOM   4171  HG2 PRO P 266     -49.317-159.183 114.348  0.00 97.00      PROA   
ATOM   4172  C   PRO P 266     -45.195-158.918 113.173  0.00 97.00      PROA   
ATOM   4173  O   PRO P 266     -44.881-157.892 112.573  0.00 97.00      PROA   
ATOM   4174  N   THR P 267     -44.384-159.997 113.232  0.00 97.00      PROA   
ATOM   4175  HN  THR P 267     -44.599-160.762 113.834  0.00 97.00      PROA   
ATOM   4176  CA  THR P 267     -43.180-160.159 112.425  0.00 97.00      PROA   
ATOM   4177  HA  THR P 267     -42.595-159.266 112.606  0.00 97.00      PROA   
ATOM   4178  CB  THR P 267     -42.331-161.354 112.845  0.00 97.00      PROA   
ATOM   4179  HB  THR P 267     -42.634-162.281 112.310  0.00 97.00      PROA   
ATOM   4180  OG1 THR P 267     -42.478-161.621 114.232  0.00 97.00      PROA   
ATOM   4181  HG1 THR P 267     -42.233-160.805 114.675  0.00 97.00      PROA   
ATOM   4182  CG2 THR P 267     -40.843-161.073 112.567  0.00 97.00      PROA   
ATOM   4183 HG21 THR P 267     -40.506-160.176 113.131  0.00 97.00      PROA   
ATOM   4184 HG22 THR P 267     -40.668-160.895 111.487  0.00 97.00      PROA   
ATOM   4185 HG23 THR P 267     -40.227-161.940 112.887  0.00 97.00      PROA   
ATOM   4186  C   THR P 267     -43.417-160.209 110.913  0.00 97.00      PROA   
ATOM   4187  O   THR P 267     -42.637-159.565 110.210  0.00 97.00      PROA   
ATOM   4188  N   PRO P 268     -44.409-160.886 110.317  0.00 97.00      PROA   
ATOM   4189  CD  PRO P 268     -45.146-162.018 110.900  0.00 97.00      PROA   
ATOM   4190  HD1 PRO P 268     -45.596-161.760 111.880  0.00 97.00      PROA   
ATOM   4191  HD2 PRO P 268     -44.463-162.889 111.009  0.00 97.00      PROA   
ATOM   4192  CA  PRO P 268     -44.766-160.678 108.917  0.00 97.00      PROA   
ATOM   4193  HA  PRO P 268     -43.877-160.591 108.306  0.00 97.00      PROA   
ATOM   4194  CB  PRO P 268     -45.602-161.919 108.558  0.00 97.00      PROA   
ATOM   4195  HB1 PRO P 268     -44.918-162.727 108.215  0.00 97.00      PROA   
ATOM   4196  HB2 PRO P 268     -46.351-161.731 107.762  0.00 97.00      PROA   
ATOM   4197  CG  PRO P 268     -46.246-162.332 109.884  0.00 97.00      PROA   
ATOM   4198  HG1 PRO P 268     -47.122-161.675 110.080  0.00 97.00      PROA   
ATOM   4199  HG2 PRO P 268     -46.566-163.392 109.903  0.00 97.00      PROA   
ATOM   4200  C   PRO P 268     -45.580-159.407 108.741  0.00 97.00      PROA   
ATOM   4201  O   PRO P 268     -46.325-159.023 109.641  0.00 97.00      PROA   
ATOM   4202  N   VAL P 269     -45.425-158.754 107.569  0.00 97.00      PROA   
ATOM   4203  HN  VAL P 269     -44.845-159.100 106.838  0.00 97.00      PROA   
ATOM   4204  CA  VAL P 269     -46.163-157.600 107.130  0.00 97.00      PROA   
ATOM   4205  HA  VAL P 269     -47.159-157.644 107.547  0.00 97.00      PROA   
ATOM   4206  CB  VAL P 269     -45.483-156.284 107.528  0.00 97.00      PROA   
ATOM   4207  HB  VAL P 269     -45.350-156.296 108.636  0.00 97.00      PROA   
ATOM   4208  CG1 VAL P 269     -44.087-156.157 106.880  0.00 97.00      PROA   
ATOM   4209 HG11 VAL P 269     -44.181-156.148 105.774  0.00 97.00      PROA   
ATOM   4210 HG12 VAL P 269     -43.433-157.002 107.175  0.00 97.00      PROA   
ATOM   4211 HG13 VAL P 269     -43.602-155.207 107.193  0.00 97.00      PROA   
ATOM   4212  CG2 VAL P 269     -46.383-155.085 107.171  0.00 97.00      PROA   
ATOM   4213 HG21 VAL P 269     -47.379-155.192 107.646  0.00 97.00      PROA   
ATOM   4214 HG22 VAL P 269     -46.519-155.028 106.071  0.00 97.00      PROA   
ATOM   4215 HG23 VAL P 269     -45.919-154.134 107.512  0.00 97.00      PROA   
ATOM   4216  C   VAL P 269     -46.286-157.787 105.598  0.00 97.00      PROA   
ATOM   4217  OT1 VAL P 269     -45.459-158.544 105.015  0.00 97.00      PROA   
ATOM   4218  OT2 VAL P 269     -47.224-157.203 104.993  0.00 97.00      PROA   
END
