# Supplementary material for: The solution structure of the unbound IgG Fc receptor CD64 resembles its crystal structure: Implications for function
Source: PLoS One. 2023 Sep 21;18(9):e0288351. doi: 10.1371/journal.pone.0288351 (PMC10513344; doi:10.1371/journal.pone.0288351)
Supplement: S1 File — (ZIP) [file pone.0288351.s003.zip › CD64V03 E11/Top100/EM_done_ready_for_EM_top100_0p11_E11.dcd_75599.pdb.pdb]

REMARK  FINAL COORDINATES WRITTEN BY NAMD AT TIMESTEP 2000
ATOM      1  N   LYS P   1     -16.727 -45.523 108.164  0.00 97.00      PROA   
ATOM      2  HT1 LYS P   1     -16.955 -45.858 109.124  0.00 97.00      PROA   
ATOM      3  HT2 LYS P   1     -17.306 -44.671 108.004  0.00 97.00      PROA   
ATOM      4  HT3 LYS P   1     -15.719 -45.278 108.126  0.00 97.00      PROA   
ATOM      5  CA  LYS P   1     -17.066 -46.585 107.186  0.00 97.00      PROA   
ATOM      6  HA  LYS P   1     -18.011 -47.008 107.491  0.00 97.00      PROA   
ATOM      7  CB  LYS P   1     -17.223 -46.009 105.747  0.00 97.00      PROA   
ATOM      8  HB1 LYS P   1     -17.230 -46.856 105.027  0.00 97.00      PROA   
ATOM      9  HB2 LYS P   1     -16.355 -45.368 105.484  0.00 97.00      PROA   
ATOM     10  CG  LYS P   1     -18.532 -45.218 105.529  0.00 97.00      PROA   
ATOM     11  HG1 LYS P   1     -18.437 -44.232 106.037  0.00 97.00      PROA   
ATOM     12  HG2 LYS P   1     -19.383 -45.753 106.007  0.00 97.00      PROA   
ATOM     13  CD  LYS P   1     -18.883 -44.957 104.049  0.00 97.00      PROA   
ATOM     14  HD1 LYS P   1     -18.006 -44.486 103.552  0.00 97.00      PROA   
ATOM     15  HD2 LYS P   1     -19.719 -44.221 104.027  0.00 97.00      PROA   
ATOM     16  CE  LYS P   1     -19.300 -46.220 103.274  0.00 97.00      PROA   
ATOM     17  HE1 LYS P   1     -20.132 -46.734 103.802  0.00 97.00      PROA   
ATOM     18  HE2 LYS P   1     -18.447 -46.923 103.174  0.00 97.00      PROA   
ATOM     19  NZ  LYS P   1     -19.771 -45.891 101.904  0.00 97.00      PROA   
ATOM     20  HZ1 LYS P   1     -19.019 -45.399 101.381  0.00 97.00      PROA   
ATOM     21  HZ2 LYS P   1     -20.610 -45.278 101.958  0.00 97.00      PROA   
ATOM     22  HZ3 LYS P   1     -20.021 -46.767 101.403  0.00 97.00      PROA   
ATOM     23  C   LYS P   1     -16.053 -47.696 107.234  0.00 97.00      PROA   
ATOM     24  O   LYS P   1     -14.989 -47.560 107.836  0.00 97.00      PROA   
ATOM     25  N   ALA P   2     -16.372 -48.838 106.590  0.00 97.00      PROA   
ATOM     26  HN  ALA P   2     -17.251 -48.991 106.145  0.00 97.00      PROA   
ATOM     27  CA  ALA P   2     -15.482 -49.945 106.410  0.00 97.00      PROA   
ATOM     28  HA  ALA P   2     -14.493 -49.589 106.151  0.00 97.00      PROA   
ATOM     29  CB  ALA P   2     -15.450 -50.873 107.643  0.00 97.00      PROA   
ATOM     30  HB1 ALA P   2     -16.476 -51.213 107.900  0.00 97.00      PROA   
ATOM     31  HB2 ALA P   2     -15.044 -50.323 108.519  0.00 97.00      PROA   
ATOM     32  HB3 ALA P   2     -14.812 -51.762 107.464  0.00 97.00      PROA   
ATOM     33  C   ALA P   2     -16.084 -50.645 105.217  0.00 97.00      PROA   
ATOM     34  O   ALA P   2     -17.140 -50.229 104.738  0.00 97.00      PROA   
ATOM     35  N   VAL P   3     -15.410 -51.703 104.705  0.00 97.00      PROA   
ATOM     36  HN  VAL P   3     -14.510 -51.952 105.050  0.00 97.00      PROA   
ATOM     37  CA  VAL P   3     -15.964 -52.677 103.786  0.00 97.00      PROA   
ATOM     38  HA  VAL P   3     -17.016 -52.794 104.001  0.00 97.00      PROA   
ATOM     39  CB  VAL P   3     -15.772 -52.409 102.284  0.00 97.00      PROA   
ATOM     40  HB  VAL P   3     -16.176 -53.282 101.717  0.00 97.00      PROA   
ATOM     41  CG1 VAL P   3     -16.592 -51.180 101.844  0.00 97.00      PROA   
ATOM     42 HG11 VAL P   3     -16.170 -50.255 102.288  0.00 97.00      PROA   
ATOM     43 HG12 VAL P   3     -17.650 -51.286 102.164  0.00 97.00      PROA   
ATOM     44 HG13 VAL P   3     -16.562 -51.080 100.737  0.00 97.00      PROA   
ATOM     45  CG2 VAL P   3     -14.285 -52.233 101.912  0.00 97.00      PROA   
ATOM     46 HG21 VAL P   3     -13.711 -53.163 102.099  0.00 97.00      PROA   
ATOM     47 HG22 VAL P   3     -13.827 -51.409 102.497  0.00 97.00      PROA   
ATOM     48 HG23 VAL P   3     -14.190 -51.983 100.834  0.00 97.00      PROA   
ATOM     49  C   VAL P   3     -15.268 -53.964 104.175  0.00 97.00      PROA   
ATOM     50  O   VAL P   3     -14.130 -53.932 104.644  0.00 97.00      PROA   
ATOM     51  N   ILE P   4     -15.944 -55.132 104.032  0.00 97.00      PROA   
ATOM     52  HN  ILE P   4     -16.898 -55.144 103.733  0.00 97.00      PROA   
ATOM     53  CA  ILE P   4     -15.394 -56.403 104.483  0.00 97.00      PROA   
ATOM     54  HA  ILE P   4     -14.542 -56.209 105.116  0.00 97.00      PROA   
ATOM     55  CB  ILE P   4     -16.372 -57.195 105.354  0.00 97.00      PROA   
ATOM     56  HB  ILE P   4     -17.293 -57.409 104.766  0.00 97.00      PROA   
ATOM     57  CG2 ILE P   4     -15.715 -58.525 105.798  0.00 97.00      PROA   
ATOM     58 HG21 ILE P   4     -14.711 -58.326 106.231  0.00 97.00      PROA   
ATOM     59 HG22 ILE P   4     -15.612 -59.228 104.947  0.00 97.00      PROA   
ATOM     60 HG23 ILE P   4     -16.321 -59.029 106.576  0.00 97.00      PROA   
ATOM     61  CG1 ILE P   4     -16.787 -56.365 106.594  0.00 97.00      PROA   
ATOM     62 HG11 ILE P   4     -17.035 -55.320 106.311  0.00 97.00      PROA   
ATOM     63 HG12 ILE P   4     -15.911 -56.330 107.273  0.00 97.00      PROA   
ATOM     64  CD  ILE P   4     -17.996 -56.921 107.350  0.00 97.00      PROA   
ATOM     65  HD1 ILE P   4     -17.891 -58.003 107.567  0.00 97.00      PROA   
ATOM     66  HD2 ILE P   4     -18.920 -56.770 106.752  0.00 97.00      PROA   
ATOM     67  HD3 ILE P   4     -18.113 -56.387 108.315  0.00 97.00      PROA   
ATOM     68  C   ILE P   4     -14.898 -57.248 103.314  0.00 97.00      PROA   
ATOM     69  O   ILE P   4     -15.578 -57.428 102.307  0.00 97.00      PROA   
ATOM     70  N   LYS P   5     -13.671 -57.811 103.443  0.00 97.00      PROA   
ATOM     71  HN  LYS P   5     -13.095 -57.563 104.222  0.00 97.00      PROA   
ATOM     72  CA  LYS P   5     -13.107 -58.744 102.486  0.00 97.00      PROA   
ATOM     73  HA  LYS P   5     -13.771 -58.857 101.641  0.00 97.00      PROA   
ATOM     74  CB  LYS P   5     -11.714 -58.290 101.980  0.00 97.00      PROA   
ATOM     75  HB1 LYS P   5     -11.334 -59.014 101.227  0.00 97.00      PROA   
ATOM     76  HB2 LYS P   5     -10.997 -58.275 102.832  0.00 97.00      PROA   
ATOM     77  CG  LYS P   5     -11.692 -56.883 101.358  0.00 97.00      PROA   
ATOM     78  HG1 LYS P   5     -10.633 -56.656 101.102  0.00 97.00      PROA   
ATOM     79  HG2 LYS P   5     -12.012 -56.140 102.122  0.00 97.00      PROA   
ATOM     80  CD  LYS P   5     -12.567 -56.729 100.099  0.00 97.00      PROA   
ATOM     81  HD1 LYS P   5     -13.601 -57.064 100.333  0.00 97.00      PROA   
ATOM     82  HD2 LYS P   5     -12.172 -57.390  99.297  0.00 97.00      PROA   
ATOM     83  CE  LYS P   5     -12.667 -55.285  99.590  0.00 97.00      PROA   
ATOM     84  HE1 LYS P   5     -13.135 -54.650 100.377  0.00 97.00      PROA   
ATOM     85  HE2 LYS P   5     -13.269 -55.213  98.663  0.00 97.00      PROA   
ATOM     86  NZ  LYS P   5     -11.333 -54.728  99.314  0.00 97.00      PROA   
ATOM     87  HZ1 LYS P   5     -10.874 -55.051  98.446  0.00 97.00      PROA   
ATOM     88  HZ2 LYS P   5     -10.722 -54.935 100.138  0.00 97.00      PROA   
ATOM     89  HZ3 LYS P   5     -11.386 -53.686  99.349  0.00 97.00      PROA   
ATOM     90  C   LYS P   5     -12.930 -60.109 103.120  0.00 97.00      PROA   
ATOM     91  O   LYS P   5     -12.117 -60.294 104.017  0.00 97.00      PROA   
ATOM     92  N   LEU P   6     -13.663 -61.135 102.631  0.00 97.00      PROA   
ATOM     93  HN  LEU P   6     -14.373 -60.989 101.947  0.00 97.00      PROA   
ATOM     94  CA  LEU P   6     -13.431 -62.518 103.000  0.00 97.00      PROA   
ATOM     95  HA  LEU P   6     -13.240 -62.565 104.064  0.00 97.00      PROA   
ATOM     96  CB  LEU P   6     -14.655 -63.421 102.696  0.00 97.00      PROA   
ATOM     97  HB1 LEU P   6     -14.462 -64.416 103.155  0.00 97.00      PROA   
ATOM     98  HB2 LEU P   6     -14.769 -63.573 101.602  0.00 97.00      PROA   
ATOM     99  CG  LEU P   6     -16.015 -62.904 103.236  0.00 97.00      PROA   
ATOM    100  HG  LEU P   6     -15.823 -62.288 104.144  0.00 97.00      PROA   
ATOM    101  CD1 LEU P   6     -16.783 -62.043 102.212  0.00 97.00      PROA   
ATOM    102 HD11 LEU P   6     -16.953 -62.625 101.281  0.00 97.00      PROA   
ATOM    103 HD12 LEU P   6     -16.230 -61.118 101.957  0.00 97.00      PROA   
ATOM    104 HD13 LEU P   6     -17.773 -61.752 102.623  0.00 97.00      PROA   
ATOM    105  CD2 LEU P   6     -16.907 -64.084 103.662  0.00 97.00      PROA   
ATOM    106 HD21 LEU P   6     -16.414 -64.684 104.455  0.00 97.00      PROA   
ATOM    107 HD22 LEU P   6     -17.107 -64.742 102.791  0.00 97.00      PROA   
ATOM    108 HD23 LEU P   6     -17.877 -63.708 104.050  0.00 97.00      PROA   
ATOM    109  C   LEU P   6     -12.203 -63.035 102.256  0.00 97.00      PROA   
ATOM    110  O   LEU P   6     -12.128 -62.940 101.034  0.00 97.00      PROA   
ATOM    111  N   GLN P   7     -11.175 -63.548 102.977  0.00 97.00      PROA   
ATOM    112  HN  GLN P   7     -11.215 -63.578 103.977  0.00 97.00      PROA   
ATOM    113  CA  GLN P   7      -9.938 -64.033 102.377  0.00 97.00      PROA   
ATOM    114  HA  GLN P   7      -9.599 -63.232 101.733  0.00 97.00      PROA   
ATOM    115  CB  GLN P   7      -8.824 -64.181 103.449  0.00 97.00      PROA   
ATOM    116  HB1 GLN P   7      -9.261 -64.716 104.319  0.00 97.00      PROA   
ATOM    117  HB2 GLN P   7      -8.582 -63.150 103.792  0.00 97.00      PROA   
ATOM    118  CG  GLN P   7      -7.535 -64.912 103.012  0.00 97.00      PROA   
ATOM    119  HG1 GLN P   7      -7.127 -64.429 102.099  0.00 97.00      PROA   
ATOM    120  HG2 GLN P   7      -7.744 -65.979 102.791  0.00 97.00      PROA   
ATOM    121  CD  GLN P   7      -6.474 -64.788 104.114  0.00 97.00      PROA   
ATOM    122  OE1 GLN P   7      -6.208 -63.687 104.606  0.00 97.00      PROA   
ATOM    123  NE2 GLN P   7      -5.845 -65.922 104.524  0.00 97.00      PROA   
ATOM    124 HE21 GLN P   7      -5.168 -65.833 105.254  0.00 97.00      PROA   
ATOM    125 HE22 GLN P   7      -6.060 -66.805 104.111  0.00 97.00      PROA   
ATOM    126  C   GLN P   7     -10.057 -65.227 101.432  0.00 97.00      PROA   
ATOM    127  O   GLN P   7      -9.545 -65.137 100.315  0.00 97.00      PROA   
ATOM    128  N   PRO P   8     -10.752 -66.324 101.729  0.00 97.00      PROA   
ATOM    129  CD  PRO P   8     -10.922 -66.862 103.073  0.00 97.00      PROA   
ATOM    130  HD1 PRO P   8     -11.787 -66.347 103.538  0.00 97.00      PROA   
ATOM    131  HD2 PRO P   8     -10.011 -66.738 103.697  0.00 97.00      PROA   
ATOM    132  CA  PRO P   8     -11.523 -67.073 100.744  0.00 97.00      PROA   
ATOM    133  HA  PRO P   8     -10.890 -67.306  99.901  0.00 97.00      PROA   
ATOM    134  CB  PRO P   8     -11.984 -68.345 101.495  0.00 97.00      PROA   
ATOM    135  HB1 PRO P   8     -11.749 -69.260 100.913  0.00 97.00      PROA   
ATOM    136  HB2 PRO P   8     -13.074 -68.339 101.715  0.00 97.00      PROA   
ATOM    137  CG  PRO P   8     -11.218 -68.341 102.829  0.00 97.00      PROA   
ATOM    138  HG1 PRO P   8     -11.804 -68.806 103.645  0.00 97.00      PROA   
ATOM    139  HG2 PRO P   8     -10.261 -68.895 102.708  0.00 97.00      PROA   
ATOM    140  C   PRO P   8     -12.714 -66.221 100.309  0.00 97.00      PROA   
ATOM    141  O   PRO P   8     -13.447 -65.863 101.228  0.00 97.00      PROA   
ATOM    142  N   PRO P   9     -12.992 -65.862  99.054  0.00 97.00      PROA   
ATOM    143  CD  PRO P   9     -12.205 -66.281  97.890  0.00 97.00      PROA   
ATOM    144  HD1 PRO P   9     -12.129 -67.389  97.836  0.00 97.00      PROA   
ATOM    145  HD2 PRO P   9     -11.192 -65.824  97.953  0.00 97.00      PROA   
ATOM    146  CA  PRO P   9     -14.048 -64.908  98.695  0.00 97.00      PROA   
ATOM    147  HA  PRO P   9     -14.059 -64.075  99.383  0.00 97.00      PROA   
ATOM    148  CB  PRO P   9     -13.623 -64.473  97.279  0.00 97.00      PROA   
ATOM    149  HB1 PRO P   9     -12.846 -63.680  97.375  0.00 97.00      PROA   
ATOM    150  HB2 PRO P   9     -14.444 -64.077  96.652  0.00 97.00      PROA   
ATOM    151  CG  PRO P   9     -12.966 -65.722  96.687  0.00 97.00      PROA   
ATOM    152  HG1 PRO P   9     -13.755 -66.441  96.377  0.00 97.00      PROA   
ATOM    153  HG2 PRO P   9     -12.310 -65.500  95.823  0.00 97.00      PROA   
ATOM    154  C   PRO P   9     -15.436 -65.544  98.700  0.00 97.00      PROA   
ATOM    155  O   PRO P   9     -16.235 -65.264  97.808  0.00 97.00      PROA   
ATOM    156  N   TRP P  10     -15.758 -66.394  99.694  0.00 97.00      PROA   
ATOM    157  HN  TRP P  10     -15.122 -66.521 100.451  0.00 97.00      PROA   
ATOM    158  CA  TRP P  10     -16.908 -67.266  99.647  0.00 97.00      PROA   
ATOM    159  HA  TRP P  10     -17.449 -67.115  98.724  0.00 97.00      PROA   
ATOM    160  CB  TRP P  10     -16.474 -68.752  99.738  0.00 97.00      PROA   
ATOM    161  HB1 TRP P  10     -17.354 -69.406  99.566  0.00 97.00      PROA   
ATOM    162  HB2 TRP P  10     -16.110 -68.951 100.772  0.00 97.00      PROA   
ATOM    163  CG  TRP P  10     -15.383 -69.153  98.786  0.00 97.00      PROA   
ATOM    164  CD1 TRP P  10     -14.272 -69.875  99.139  0.00 97.00      PROA   
ATOM    165  HD1 TRP P  10     -14.072 -70.235 100.140  0.00 97.00      PROA   
ATOM    166  NE1 TRP P  10     -13.514 -70.136  98.030  0.00 97.00      PROA   
ATOM    167  HE1 TRP P  10     -12.778 -70.776  97.983  0.00 97.00      PROA   
ATOM    168  CE2 TRP P  10     -14.094 -69.571  96.934  0.00 97.00      PROA   
ATOM    169  CD2 TRP P  10     -15.276 -68.925  97.365  0.00 97.00      PROA   
ATOM    170  CE3 TRP P  10     -16.064 -68.255  96.426  0.00 97.00      PROA   
ATOM    171  HE3 TRP P  10     -16.960 -67.725  96.710  0.00 97.00      PROA   
ATOM    172  CZ3 TRP P  10     -15.677 -68.268  95.082  0.00 97.00      PROA   
ATOM    173  HZ3 TRP P  10     -16.285 -67.757  94.348  0.00 97.00      PROA   
ATOM    174  CZ2 TRP P  10     -13.704 -69.578  95.601  0.00 97.00      PROA   
ATOM    175  HZ2 TRP P  10     -12.801 -70.075  95.283  0.00 97.00      PROA   
ATOM    176  CH2 TRP P  10     -14.518 -68.921  94.677  0.00 97.00      PROA   
ATOM    177  HH2 TRP P  10     -14.240 -68.906  93.632  0.00 97.00      PROA   
ATOM    178  C   TRP P  10     -17.852 -66.951 100.783  0.00 97.00      PROA   
ATOM    179  O   TRP P  10     -17.562 -67.189 101.953  0.00 97.00      PROA   
ATOM    180  N   VAL P  11     -19.043 -66.409 100.445  0.00 97.00      PROA   
ATOM    181  HN  VAL P  11     -19.236 -66.168  99.495  0.00 97.00      PROA   
ATOM    182  CA  VAL P  11     -20.040 -66.004 101.419  0.00 97.00      PROA   
ATOM    183  HA  VAL P  11     -19.524 -65.614 102.285  0.00 97.00      PROA   
ATOM    184  CB  VAL P  11     -20.897 -64.877 100.837  0.00 97.00      PROA   
ATOM    185  HB  VAL P  11     -21.524 -65.268 100.004  0.00 97.00      PROA   
ATOM    186  CG1 VAL P  11     -21.808 -64.282 101.923  0.00 97.00      PROA   
ATOM    187 HG11 VAL P  11     -21.208 -63.935 102.791  0.00 97.00      PROA   
ATOM    188 HG12 VAL P  11     -22.538 -65.036 102.274  0.00 97.00      PROA   
ATOM    189 HG13 VAL P  11     -22.375 -63.416 101.520  0.00 97.00      PROA   
ATOM    190  CG2 VAL P  11     -19.981 -63.763 100.272  0.00 97.00      PROA   
ATOM    191 HG21 VAL P  11     -19.411 -64.102  99.383  0.00 97.00      PROA   
ATOM    192 HG22 VAL P  11     -19.264 -63.419 101.047  0.00 97.00      PROA   
ATOM    193 HG23 VAL P  11     -20.593 -62.890  99.960  0.00 97.00      PROA   
ATOM    194  C   VAL P  11     -20.870 -67.210 101.887  0.00 97.00      PROA   
ATOM    195  O   VAL P  11     -21.520 -67.182 102.930  0.00 97.00      PROA   
ATOM    196  N   SER P  12     -20.798 -68.331 101.138  0.00 97.00      PROA   
ATOM    197  HN  SER P  12     -20.224 -68.317 100.327  0.00 97.00      PROA   
ATOM    198  CA  SER P  12     -21.421 -69.609 101.444  0.00 97.00      PROA   
ATOM    199  HA  SER P  12     -21.940 -69.552 102.391  0.00 97.00      PROA   
ATOM    200  CB  SER P  12     -22.456 -70.013 100.347  0.00 97.00      PROA   
ATOM    201  HB1 SER P  12     -22.016 -69.832  99.342  0.00 97.00      PROA   
ATOM    202  HB2 SER P  12     -23.351 -69.360 100.450  0.00 97.00      PROA   
ATOM    203  OG  SER P  12     -22.879 -71.374 100.413  0.00 97.00      PROA   
ATOM    204  HG1 SER P  12     -23.512 -71.434 101.134  0.00 97.00      PROA   
ATOM    205  C   SER P  12     -20.297 -70.625 101.585  0.00 97.00      PROA   
ATOM    206  O   SER P  12     -19.459 -70.754 100.694  0.00 97.00      PROA   
ATOM    207  N   VAL P  13     -20.230 -71.348 102.736  0.00 97.00      PROA   
ATOM    208  HN  VAL P  13     -20.908 -71.214 103.458  0.00 97.00      PROA   
ATOM    209  CA  VAL P  13     -19.064 -72.158 103.071  0.00 97.00      PROA   
ATOM    210  HA  VAL P  13     -18.634 -72.526 102.150  0.00 97.00      PROA   
ATOM    211  CB  VAL P  13     -18.019 -71.297 103.796  0.00 97.00      PROA   
ATOM    212  HB  VAL P  13     -17.914 -70.349 103.214  0.00 97.00      PROA   
ATOM    213  CG1 VAL P  13     -18.474 -70.917 105.222  0.00 97.00      PROA   
ATOM    214 HG11 VAL P  13     -18.538 -71.815 105.871  0.00 97.00      PROA   
ATOM    215 HG12 VAL P  13     -19.463 -70.417 105.205  0.00 97.00      PROA   
ATOM    216 HG13 VAL P  13     -17.740 -70.221 105.680  0.00 97.00      PROA   
ATOM    217  CG2 VAL P  13     -16.634 -71.971 103.801  0.00 97.00      PROA   
ATOM    218 HG21 VAL P  13     -16.335 -72.275 102.776  0.00 97.00      PROA   
ATOM    219 HG22 VAL P  13     -16.631 -72.864 104.458  0.00 97.00      PROA   
ATOM    220 HG23 VAL P  13     -15.871 -71.267 104.195  0.00 97.00      PROA   
ATOM    221  C   VAL P  13     -19.462 -73.388 103.885  0.00 97.00      PROA   
ATOM    222  O   VAL P  13     -20.518 -73.426 104.506  0.00 97.00      PROA   
ATOM    223  N   PHE P  14     -18.633 -74.465 103.890  0.00 97.00      PROA   
ATOM    224  HN  PHE P  14     -17.800 -74.481 103.340  0.00 97.00      PROA   
ATOM    225  CA  PHE P  14     -18.853 -75.625 104.742  0.00 97.00      PROA   
ATOM    226  HA  PHE P  14     -19.917 -75.808 104.788  0.00 97.00      PROA   
ATOM    227  CB  PHE P  14     -18.147 -76.909 104.226  0.00 97.00      PROA   
ATOM    228  HB1 PHE P  14     -18.239 -77.746 104.950  0.00 97.00      PROA   
ATOM    229  HB2 PHE P  14     -17.065 -76.707 104.067  0.00 97.00      PROA   
ATOM    230  CG  PHE P  14     -18.756 -77.415 102.948  0.00 97.00      PROA   
ATOM    231  CD1 PHE P  14     -20.118 -77.762 102.886  0.00 97.00      PROA   
ATOM    232  HD1 PHE P  14     -20.752 -77.602 103.745  0.00 97.00      PROA   
ATOM    233  CE1 PHE P  14     -20.653 -78.344 101.730  0.00 97.00      PROA   
ATOM    234  HE1 PHE P  14     -21.697 -78.616 101.694  0.00 97.00      PROA   
ATOM    235  CZ  PHE P  14     -19.832 -78.573 100.618  0.00 97.00      PROA   
ATOM    236  HZ  PHE P  14     -20.241 -79.025  99.727  0.00 97.00      PROA   
ATOM    237  CD2 PHE P  14     -17.943 -77.659 101.830  0.00 97.00      PROA   
ATOM    238  HD2 PHE P  14     -16.890 -77.429 101.877  0.00 97.00      PROA   
ATOM    239  CE2 PHE P  14     -18.479 -78.216 100.664  0.00 97.00      PROA   
ATOM    240  HE2 PHE P  14     -17.843 -78.373  99.806  0.00 97.00      PROA   
ATOM    241  C   PHE P  14     -18.385 -75.430 106.173  0.00 97.00      PROA   
ATOM    242  O   PHE P  14     -17.522 -74.607 106.468  0.00 97.00      PROA   
ATOM    243  N   GLN P  15     -18.928 -76.255 107.103  0.00 97.00      PROA   
ATOM    244  HN  GLN P  15     -19.756 -76.772 106.890  0.00 97.00      PROA   
ATOM    245  CA  GLN P  15     -18.327 -76.531 108.401  0.00 97.00      PROA   
ATOM    246  HA  GLN P  15     -18.295 -75.597 108.945  0.00 97.00      PROA   
ATOM    247  CB  GLN P  15     -19.162 -77.562 109.213  0.00 97.00      PROA   
ATOM    248  HB1 GLN P  15     -20.143 -77.089 109.450  0.00 97.00      PROA   
ATOM    249  HB2 GLN P  15     -18.659 -77.749 110.186  0.00 97.00      PROA   
ATOM    250  CG  GLN P  15     -19.430 -78.885 108.445  0.00 97.00      PROA   
ATOM    251  HG1 GLN P  15     -18.807 -78.929 107.527  0.00 97.00      PROA   
ATOM    252  HG2 GLN P  15     -20.487 -78.919 108.111  0.00 97.00      PROA   
ATOM    253  CD  GLN P  15     -19.149 -80.132 109.302  0.00 97.00      PROA   
ATOM    254  OE1 GLN P  15     -19.839 -80.403 110.291  0.00 97.00      PROA   
ATOM    255  NE2 GLN P  15     -18.106 -80.917 108.904  0.00 97.00      PROA   
ATOM    256 HE21 GLN P  15     -17.585 -80.678 108.085  0.00 97.00      PROA   
ATOM    257 HE22 GLN P  15     -17.843 -81.695 109.472  0.00 97.00      PROA   
ATOM    258  C   GLN P  15     -16.895 -77.061 108.288  0.00 97.00      PROA   
ATOM    259  O   GLN P  15     -16.567 -77.756 107.329  0.00 97.00      PROA   
ATOM    260  N   GLU P  16     -16.013 -76.705 109.258  0.00 97.00      PROA   
ATOM    261  HN  GLU P  16     -16.331 -76.110 109.996  0.00 97.00      PROA   
ATOM    262  CA  GLU P  16     -14.621 -77.130 109.380  0.00 97.00      PROA   
ATOM    263  HA  GLU P  16     -14.377 -76.968 110.420  0.00 97.00      PROA   
ATOM    264  CB  GLU P  16     -14.366 -78.655 109.126  0.00 97.00      PROA   
ATOM    265  HB1 GLU P  16     -14.589 -78.865 108.060  0.00 97.00      PROA   
ATOM    266  HB2 GLU P  16     -15.079 -79.245 109.744  0.00 97.00      PROA   
ATOM    267  CG  GLU P  16     -12.929 -79.158 109.417  0.00 97.00      PROA   
ATOM    268  HG1 GLU P  16     -12.779 -79.246 110.513  0.00 97.00      PROA   
ATOM    269  HG2 GLU P  16     -12.176 -78.442 109.032  0.00 97.00      PROA   
ATOM    270  CD  GLU P  16     -12.597 -80.511 108.774  0.00 97.00      PROA   
ATOM    271  OE1 GLU P  16     -13.460 -81.127 108.096  0.00 97.00      PROA   
ATOM    272  OE2 GLU P  16     -11.421 -80.936 108.939  0.00 97.00      PROA   
ATOM    273  C   GLU P  16     -13.662 -76.229 108.602  0.00 97.00      PROA   
ATOM    274  O   GLU P  16     -12.537 -75.993 109.036  0.00 97.00      PROA   
ATOM    275  N   GLU P  17     -14.086 -75.669 107.446  0.00 97.00      PROA   
ATOM    276  HN  GLU P  17     -14.993 -75.895 107.099  0.00 97.00      PROA   
ATOM    277  CA  GLU P  17     -13.312 -74.764 106.605  0.00 97.00      PROA   
ATOM    278  HA  GLU P  17     -12.412 -75.296 106.326  0.00 97.00      PROA   
ATOM    279  CB  GLU P  17     -14.089 -74.472 105.293  0.00 97.00      PROA   
ATOM    280  HB1 GLU P  17     -15.098 -74.107 105.597  0.00 97.00      PROA   
ATOM    281  HB2 GLU P  17     -14.244 -75.437 104.760  0.00 97.00      PROA   
ATOM    282  CG  GLU P  17     -13.486 -73.434 104.315  0.00 97.00      PROA   
ATOM    283  HG1 GLU P  17     -13.328 -72.454 104.807  0.00 97.00      PROA   
ATOM    284  HG2 GLU P  17     -14.206 -73.275 103.484  0.00 97.00      PROA   
ATOM    285  CD  GLU P  17     -12.167 -73.898 103.688  0.00 97.00      PROA   
ATOM    286  OE1 GLU P  17     -11.168 -74.080 104.430  0.00 97.00      PROA   
ATOM    287  OE2 GLU P  17     -12.139 -74.059 102.439  0.00 97.00      PROA   
ATOM    288  C   GLU P  17     -12.853 -73.474 107.289  0.00 97.00      PROA   
ATOM    289  O   GLU P  17     -13.534 -72.925 108.149  0.00 97.00      PROA   
ATOM    290  N   SER P  18     -11.657 -72.959 106.919  0.00 97.00      PROA   
ATOM    291  HN  SER P  18     -11.189 -73.366 106.133  0.00 97.00      PROA   
ATOM    292  CA  SER P  18     -11.037 -71.799 107.536  0.00 97.00      PROA   
ATOM    293  HA  SER P  18     -11.431 -71.689 108.536  0.00 97.00      PROA   
ATOM    294  CB  SER P  18      -9.496 -71.939 107.639  0.00 97.00      PROA   
ATOM    295  HB1 SER P  18      -9.054 -71.992 106.619  0.00 97.00      PROA   
ATOM    296  HB2 SER P  18      -9.259 -72.890 108.161  0.00 97.00      PROA   
ATOM    297  OG  SER P  18      -8.903 -70.858 108.360  0.00 97.00      PROA   
ATOM    298  HG1 SER P  18      -9.258 -70.900 109.253  0.00 97.00      PROA   
ATOM    299  C   SER P  18     -11.361 -70.545 106.751  0.00 97.00      PROA   
ATOM    300  O   SER P  18     -11.171 -70.480 105.538  0.00 97.00      PROA   
ATOM    301  N   VAL P  19     -11.852 -69.497 107.444  0.00 97.00      PROA   
ATOM    302  HN  VAL P  19     -11.974 -69.551 108.434  0.00 97.00      PROA   
ATOM    303  CA  VAL P  19     -12.226 -68.265 106.780  0.00 97.00      PROA   
ATOM    304  HA  VAL P  19     -11.612 -68.154 105.899  0.00 97.00      PROA   
ATOM    305  CB  VAL P  19     -13.685 -68.289 106.301  0.00 97.00      PROA   
ATOM    306  HB  VAL P  19     -13.758 -69.083 105.518  0.00 97.00      PROA   
ATOM    307  CG1 VAL P  19     -14.654 -68.686 107.435  0.00 97.00      PROA   
ATOM    308 HG11 VAL P  19     -14.617 -67.934 108.246  0.00 97.00      PROA   
ATOM    309 HG12 VAL P  19     -14.409 -69.682 107.855  0.00 97.00      PROA   
ATOM    310 HG13 VAL P  19     -15.695 -68.726 107.051  0.00 97.00      PROA   
ATOM    311  CG2 VAL P  19     -14.105 -66.951 105.657  0.00 97.00      PROA   
ATOM    312 HG21 VAL P  19     -13.424 -66.681 104.827  0.00 97.00      PROA   
ATOM    313 HG22 VAL P  19     -14.105 -66.135 106.407  0.00 97.00      PROA   
ATOM    314 HG23 VAL P  19     -15.133 -67.040 105.246  0.00 97.00      PROA   
ATOM    315  C   VAL P  19     -11.872 -67.080 107.651  0.00 97.00      PROA   
ATOM    316  O   VAL P  19     -12.245 -67.003 108.814  0.00 97.00      PROA   
ATOM    317  N   THR P  20     -11.115 -66.097 107.105  0.00 97.00      PROA   
ATOM    318  HN  THR P  20     -10.795 -66.162 106.163  0.00 97.00      PROA   
ATOM    319  CA  THR P  20     -10.754 -64.899 107.846  0.00 97.00      PROA   
ATOM    320  HA  THR P  20     -11.297 -64.896 108.776  0.00 97.00      PROA   
ATOM    321  CB  THR P  20      -9.271 -64.811 108.224  0.00 97.00      PROA   
ATOM    322  HB  THR P  20      -8.982 -65.809 108.631  0.00 97.00      PROA   
ATOM    323  OG1 THR P  20      -9.023 -63.879 109.273  0.00 97.00      PROA   
ATOM    324  HG1 THR P  20      -9.134 -62.991 108.920  0.00 97.00      PROA   
ATOM    325  CG2 THR P  20      -8.340 -64.500 107.044  0.00 97.00      PROA   
ATOM    326 HG21 THR P  20      -8.598 -63.530 106.572  0.00 97.00      PROA   
ATOM    327 HG22 THR P  20      -8.403 -65.303 106.284  0.00 97.00      PROA   
ATOM    328 HG23 THR P  20      -7.287 -64.440 107.395  0.00 97.00      PROA   
ATOM    329  C   THR P  20     -11.266 -63.722 107.057  0.00 97.00      PROA   
ATOM    330  O   THR P  20     -11.168 -63.677 105.836  0.00 97.00      PROA   
ATOM    331  N   LEU P  21     -11.898 -62.761 107.760  0.00 97.00      PROA   
ATOM    332  HN  LEU P  21     -11.964 -62.843 108.753  0.00 97.00      PROA   
ATOM    333  CA  LEU P  21     -12.648 -61.680 107.165  0.00 97.00      PROA   
ATOM    334  HA  LEU P  21     -12.602 -61.743 106.088  0.00 97.00      PROA   
ATOM    335  CB  LEU P  21     -14.138 -61.690 107.607  0.00 97.00      PROA   
ATOM    336  HB1 LEU P  21     -14.645 -60.843 107.096  0.00 97.00      PROA   
ATOM    337  HB2 LEU P  21     -14.219 -61.520 108.703  0.00 97.00      PROA   
ATOM    338  CG  LEU P  21     -14.939 -62.980 107.273  0.00 97.00      PROA   
ATOM    339  HG  LEU P  21     -14.548 -63.398 106.316  0.00 97.00      PROA   
ATOM    340  CD1 LEU P  21     -14.844 -64.066 108.366  0.00 97.00      PROA   
ATOM    341 HD11 LEU P  21     -15.235 -63.670 109.326  0.00 97.00      PROA   
ATOM    342 HD12 LEU P  21     -13.802 -64.407 108.523  0.00 97.00      PROA   
ATOM    343 HD13 LEU P  21     -15.457 -64.947 108.082  0.00 97.00      PROA   
ATOM    344  CD2 LEU P  21     -16.427 -62.638 107.063  0.00 97.00      PROA   
ATOM    345 HD21 LEU P  21     -16.550 -61.898 106.246  0.00 97.00      PROA   
ATOM    346 HD22 LEU P  21     -16.849 -62.207 107.995  0.00 97.00      PROA   
ATOM    347 HD23 LEU P  21     -17.003 -63.551 106.805  0.00 97.00      PROA   
ATOM    348  C   LEU P  21     -12.009 -60.378 107.593  0.00 97.00      PROA   
ATOM    349  O   LEU P  21     -11.878 -60.112 108.778  0.00 97.00      PROA   
ATOM    350  N   HSD P  22     -11.586 -59.526 106.634  0.00 97.00      PROA   
ATOM    351  HN  HSD P  22     -11.730 -59.750 105.671  0.00 97.00      PROA   
ATOM    352  CA  HSD P  22     -10.784 -58.346 106.894  0.00 97.00      PROA   
ATOM    353  HA  HSD P  22     -10.429 -58.364 107.915  0.00 97.00      PROA   
ATOM    354  CB  HSD P  22      -9.553 -58.277 105.956  0.00 97.00      PROA   
ATOM    355  HB1 HSD P  22      -9.024 -57.309 106.091  0.00 97.00      PROA   
ATOM    356  HB2 HSD P  22      -9.873 -58.347 104.893  0.00 97.00      PROA   
ATOM    357  ND1 HSD P  22      -8.533 -60.607 105.668  0.00 97.00      PROA   
ATOM    358  HD1 HSD P  22      -9.182 -60.950 104.987  0.00 97.00      PROA   
ATOM    359  CG  HSD P  22      -8.552 -59.356 106.250  0.00 97.00      PROA   
ATOM    360  CE1 HSD P  22      -7.431 -61.240 106.142  0.00 97.00      PROA   
ATOM    361  HE1 HSD P  22      -7.151 -62.247 105.845  0.00 97.00      PROA   
ATOM    362  NE2 HSD P  22      -6.736 -60.484 106.968  0.00 97.00      PROA   
ATOM    363  CD2 HSD P  22      -7.434 -59.291 107.021  0.00 97.00      PROA   
ATOM    364  HD2 HSD P  22      -7.055 -58.466 107.610  0.00 97.00      PROA   
ATOM    365  C   HSD P  22     -11.566 -57.069 106.690  0.00 97.00      PROA   
ATOM    366  O   HSD P  22     -12.180 -56.865 105.651  0.00 97.00      PROA   
ATOM    367  N   CYS P  23     -11.523 -56.149 107.681  0.00 97.00      PROA   
ATOM    368  HN  CYS P  23     -11.061 -56.368 108.540  0.00 97.00      PROA   
ATOM    369  CA  CYS P  23     -12.108 -54.824 107.590  0.00 97.00      PROA   
ATOM    370  HA  CYS P  23     -12.847 -54.804 106.801  0.00 97.00      PROA   
ATOM    371  CB  CYS P  23     -12.788 -54.407 108.910  0.00 97.00      PROA   
ATOM    372  HB1 CYS P  23     -13.110 -53.350 108.845  0.00 97.00      PROA   
ATOM    373  HB2 CYS P  23     -12.074 -54.516 109.756  0.00 97.00      PROA   
ATOM    374  SG  CYS P  23     -14.248 -55.419 109.217  0.00 97.00      PROA   
ATOM    375  C   CYS P  23     -11.048 -53.796 107.262  0.00 97.00      PROA   
ATOM    376  O   CYS P  23     -10.277 -53.362 108.114  0.00 97.00      PROA   
ATOM    377  N   GLU P  24     -11.011 -53.358 105.990  0.00 97.00      PROA   
ATOM    378  HN  GLU P  24     -11.666 -53.687 105.315  0.00 97.00      PROA   
ATOM    379  CA  GLU P  24      -9.976 -52.493 105.477  0.00 97.00      PROA   
ATOM    380  HA  GLU P  24      -9.077 -52.613 106.067  0.00 97.00      PROA   
ATOM    381  CB  GLU P  24      -9.653 -52.865 104.010  0.00 97.00      PROA   
ATOM    382  HB1 GLU P  24      -9.455 -53.963 103.996  0.00 97.00      PROA   
ATOM    383  HB2 GLU P  24      -8.720 -52.357 103.683  0.00 97.00      PROA   
ATOM    384  CG  GLU P  24     -10.792 -52.517 103.028  0.00 97.00      PROA   
ATOM    385  HG1 GLU P  24     -10.888 -51.418 102.903  0.00 97.00      PROA   
ATOM    386  HG2 GLU P  24     -11.757 -52.920 103.403  0.00 97.00      PROA   
ATOM    387  CD  GLU P  24     -10.542 -53.111 101.658  0.00 97.00      PROA   
ATOM    388  OE1 GLU P  24     -10.924 -52.444 100.657  0.00 97.00      PROA   
ATOM    389  OE2 GLU P  24     -10.004 -54.247 101.593  0.00 97.00      PROA   
ATOM    390  C   GLU P  24     -10.392 -51.042 105.525  0.00 97.00      PROA   
ATOM    391  O   GLU P  24     -11.566 -50.695 105.647  0.00 97.00      PROA   
ATOM    392  N   VAL P  25      -9.379 -50.158 105.395  0.00 97.00      PROA   
ATOM    393  HN  VAL P  25      -8.434 -50.475 105.383  0.00 97.00      PROA   
ATOM    394  CA  VAL P  25      -9.541 -48.776 105.014  0.00 97.00      PROA   
ATOM    395  HA  VAL P  25     -10.435 -48.675 104.417  0.00 97.00      PROA   
ATOM    396  CB  VAL P  25      -9.545 -47.778 106.177  0.00 97.00      PROA   
ATOM    397  HB  VAL P  25      -8.570 -47.811 106.717  0.00 97.00      PROA   
ATOM    398  CG1 VAL P  25      -9.773 -46.354 105.630  0.00 97.00      PROA   
ATOM    399 HG11 VAL P  25     -10.778 -46.280 105.164  0.00 97.00      PROA   
ATOM    400 HG12 VAL P  25      -9.013 -46.078 104.873  0.00 97.00      PROA   
ATOM    401 HG13 VAL P  25      -9.715 -45.622 106.463  0.00 97.00      PROA   
ATOM    402  CG2 VAL P  25     -10.652 -48.125 107.196  0.00 97.00      PROA   
ATOM    403 HG21 VAL P  25     -10.457 -49.104 107.679  0.00 97.00      PROA   
ATOM    404 HG22 VAL P  25     -11.640 -48.171 106.690  0.00 97.00      PROA   
ATOM    405 HG23 VAL P  25     -10.702 -47.351 107.991  0.00 97.00      PROA   
ATOM    406  C   VAL P  25      -8.281 -48.565 104.189  0.00 97.00      PROA   
ATOM    407  O   VAL P  25      -7.242 -49.018 104.666  0.00 97.00      PROA   
ATOM    408  N   PRO P  26      -8.236 -47.933 103.007  0.00 97.00      PROA   
ATOM    409  CD  PRO P  26      -9.406 -47.867 102.118  0.00 97.00      PROA   
ATOM    410  HD1 PRO P  26      -9.879 -46.866 102.226  0.00 97.00      PROA   
ATOM    411  HD2 PRO P  26     -10.154 -48.667 102.319  0.00 97.00      PROA   
ATOM    412  CA  PRO P  26      -6.985 -47.792 102.246  0.00 97.00      PROA   
ATOM    413  HA  PRO P  26      -6.493 -48.754 102.208  0.00 97.00      PROA   
ATOM    414  CB  PRO P  26      -7.462 -47.365 100.847  0.00 97.00      PROA   
ATOM    415  HB1 PRO P  26      -6.756 -47.686 100.055  0.00 97.00      PROA   
ATOM    416  HB2 PRO P  26      -7.606 -46.263 100.786  0.00 97.00      PROA   
ATOM    417  CG  PRO P  26      -8.829 -48.038 100.712  0.00 97.00      PROA   
ATOM    418  HG1 PRO P  26      -9.461 -47.583  99.925  0.00 97.00      PROA   
ATOM    419  HG2 PRO P  26      -8.691 -49.121 100.496  0.00 97.00      PROA   
ATOM    420  C   PRO P  26      -5.978 -46.777 102.791  0.00 97.00      PROA   
ATOM    421  O   PRO P  26      -5.295 -46.130 101.999  0.00 97.00      PROA   
ATOM    422  N   HSD P  27      -5.821 -46.659 104.124  0.00 97.00      PROA   
ATOM    423  HN  HSD P  27      -6.330 -47.278 104.719  0.00 97.00      PROA   
ATOM    424  CA  HSD P  27      -4.836 -45.808 104.754  0.00 97.00      PROA   
ATOM    425  HA  HSD P  27      -4.356 -45.177 104.019  0.00 97.00      PROA   
ATOM    426  CB  HSD P  27      -5.419 -44.915 105.882  0.00 97.00      PROA   
ATOM    427  HB1 HSD P  27      -4.593 -44.471 106.479  0.00 97.00      PROA   
ATOM    428  HB2 HSD P  27      -6.039 -45.530 106.571  0.00 97.00      PROA   
ATOM    429  ND1 HSD P  27      -7.599 -43.772 105.197  0.00 97.00      PROA   
ATOM    430  HD1 HSD P  27      -8.196 -44.567 105.306  0.00 97.00      PROA   
ATOM    431  CG  HSD P  27      -6.231 -43.753 105.372  0.00 97.00      PROA   
ATOM    432  CE1 HSD P  27      -7.978 -42.503 104.905  0.00 97.00      PROA   
ATOM    433  HE1 HSD P  27      -9.013 -42.217 104.720  0.00 97.00      PROA   
ATOM    434  NE2 HSD P  27      -6.957 -41.670 104.893  0.00 97.00      PROA   
ATOM    435  CD2 HSD P  27      -5.859 -42.455 105.196  0.00 97.00      PROA   
ATOM    436  HD2 HSD P  27      -4.883 -41.995 105.286  0.00 97.00      PROA   
ATOM    437  C   HSD P  27      -3.795 -46.705 105.368  0.00 97.00      PROA   
ATOM    438  O   HSD P  27      -4.110 -47.562 106.188  0.00 97.00      PROA   
ATOM    439  N   LEU P  28      -2.511 -46.528 104.983  0.00 97.00      PROA   
ATOM    440  HN  LEU P  28      -2.283 -45.905 104.239  0.00 97.00      PROA   
ATOM    441  CA  LEU P  28      -1.394 -47.257 105.558  0.00 97.00      PROA   
ATOM    442  HA  LEU P  28      -1.614 -48.306 105.414  0.00 97.00      PROA   
ATOM    443  CB  LEU P  28      -0.066 -46.956 104.813  0.00 97.00      PROA   
ATOM    444  HB1 LEU P  28       0.737 -47.605 105.226  0.00 97.00      PROA   
ATOM    445  HB2 LEU P  28       0.228 -45.898 104.980  0.00 97.00      PROA   
ATOM    446  CG  LEU P  28      -0.109 -47.189 103.280  0.00 97.00      PROA   
ATOM    447  HG  LEU P  28      -0.881 -46.519 102.835  0.00 97.00      PROA   
ATOM    448  CD1 LEU P  28       1.240 -46.810 102.639  0.00 97.00      PROA   
ATOM    449 HD11 LEU P  28       2.048 -47.459 103.040  0.00 97.00      PROA   
ATOM    450 HD12 LEU P  28       1.494 -45.752 102.857  0.00 97.00      PROA   
ATOM    451 HD13 LEU P  28       1.194 -46.945 101.538  0.00 97.00      PROA   
ATOM    452  CD2 LEU P  28      -0.480 -48.639 102.916  0.00 97.00      PROA   
ATOM    453 HD21 LEU P  28      -1.494 -48.894 103.286  0.00 97.00      PROA   
ATOM    454 HD22 LEU P  28       0.251 -49.344 103.364  0.00 97.00      PROA   
ATOM    455 HD23 LEU P  28      -0.468 -48.772 101.814  0.00 97.00      PROA   
ATOM    456  C   LEU P  28      -1.215 -47.091 107.072  0.00 97.00      PROA   
ATOM    457  O   LEU P  28      -1.052 -48.124 107.723  0.00 97.00      PROA   
ATOM    458  N   PRO P  29      -1.281 -45.933 107.740  0.00 97.00      PROA   
ATOM    459  CD  PRO P  29      -1.119 -44.598 107.146  0.00 97.00      PROA   
ATOM    460  HD1 PRO P  29      -1.825 -44.425 106.309  0.00 97.00      PROA   
ATOM    461  HD2 PRO P  29      -0.069 -44.487 106.792  0.00 97.00      PROA   
ATOM    462  CA  PRO P  29      -1.403 -45.870 109.199  0.00 97.00      PROA   
ATOM    463  HA  PRO P  29      -0.766 -46.604 109.673  0.00 97.00      PROA   
ATOM    464  CB  PRO P  29      -0.938 -44.434 109.509  0.00 97.00      PROA   
ATOM    465  HB1 PRO P  29       0.176 -44.423 109.546  0.00 97.00      PROA   
ATOM    466  HB2 PRO P  29      -1.314 -44.024 110.466  0.00 97.00      PROA   
ATOM    467  CG  PRO P  29      -1.390 -43.625 108.293  0.00 97.00      PROA   
ATOM    468  HG1 PRO P  29      -2.482 -43.425 108.367  0.00 97.00      PROA   
ATOM    469  HG2 PRO P  29      -0.844 -42.667 108.183  0.00 97.00      PROA   
ATOM    470  C   PRO P  29      -2.839 -46.115 109.668  0.00 97.00      PROA   
ATOM    471  O   PRO P  29      -3.267 -45.460 110.617  0.00 97.00      PROA   
ATOM    472  N   GLY P  30      -3.598 -47.057 109.054  0.00 97.00      PROA   
ATOM    473  HN  GLY P  30      -3.199 -47.585 108.306  0.00 97.00      PROA   
ATOM    474  CA  GLY P  30      -5.012 -47.296 109.318  0.00 97.00      PROA   
ATOM    475  HA1 GLY P  30      -5.383 -47.881 108.489  0.00 97.00      PROA   
ATOM    476  HA2 GLY P  30      -5.516 -46.344 109.408  0.00 97.00      PROA   
ATOM    477  C   GLY P  30      -5.270 -48.094 110.572  0.00 97.00      PROA   
ATOM    478  O   GLY P  30      -5.807 -49.194 110.510  0.00 97.00      PROA   
ATOM    479  N   SER P  31      -4.895 -47.503 111.731  0.00 97.00      PROA   
ATOM    480  HN  SER P  31      -4.452 -46.615 111.608  0.00 97.00      PROA   
ATOM    481  CA  SER P  31      -4.896 -47.972 113.117  0.00 97.00      PROA   
ATOM    482  HA  SER P  31      -3.891 -48.325 113.290  0.00 97.00      PROA   
ATOM    483  CB  SER P  31      -5.154 -46.785 114.094  0.00 97.00      PROA   
ATOM    484  HB1 SER P  31      -6.174 -46.382 113.909  0.00 97.00      PROA   
ATOM    485  HB2 SER P  31      -4.426 -45.973 113.877  0.00 97.00      PROA   
ATOM    486  OG  SER P  31      -5.057 -47.142 115.475  0.00 97.00      PROA   
ATOM    487  HG1 SER P  31      -4.189 -46.870 115.783  0.00 97.00      PROA   
ATOM    488  C   SER P  31      -5.820 -49.123 113.479  0.00 97.00      PROA   
ATOM    489  O   SER P  31      -6.980 -49.148 113.098  0.00 97.00      PROA   
ATOM    490  N   SER P  32      -5.305 -50.104 114.255  0.00 97.00      PROA   
ATOM    491  HN  SER P  32      -4.387 -50.015 114.633  0.00 97.00      PROA   
ATOM    492  CA  SER P  32      -5.940 -51.378 114.533  0.00 97.00      PROA   
ATOM    493  HA  SER P  32      -6.433 -51.704 113.628  0.00 97.00      PROA   
ATOM    494  CB  SER P  32      -4.867 -52.438 114.895  0.00 97.00      PROA   
ATOM    495  HB1 SER P  32      -4.228 -52.603 114.000  0.00 97.00      PROA   
ATOM    496  HB2 SER P  32      -5.317 -53.415 115.170  0.00 97.00      PROA   
ATOM    497  OG  SER P  32      -4.019 -51.979 115.947  0.00 97.00      PROA   
ATOM    498  HG1 SER P  32      -4.558 -51.973 116.744  0.00 97.00      PROA   
ATOM    499  C   SER P  32      -7.002 -51.338 115.622  0.00 97.00      PROA   
ATOM    500  O   SER P  32      -6.939 -52.086 116.597  0.00 97.00      PROA   
ATOM    501  N   SER P  33      -8.034 -50.485 115.450  0.00 97.00      PROA   
ATOM    502  HN  SER P  33      -8.011 -49.848 114.683  0.00 97.00      PROA   
ATOM    503  CA  SER P  33      -9.198 -50.424 116.313  0.00 97.00      PROA   
ATOM    504  HA  SER P  33      -9.125 -51.178 117.085  0.00 97.00      PROA   
ATOM    505  CB  SER P  33      -9.361 -49.028 116.974  0.00 97.00      PROA   
ATOM    506  HB1 SER P  33      -9.477 -48.249 116.189  0.00 97.00      PROA   
ATOM    507  HB2 SER P  33      -8.438 -48.793 117.549  0.00 97.00      PROA   
ATOM    508  OG  SER P  33     -10.481 -48.964 117.858  0.00 97.00      PROA   
ATOM    509  HG1 SER P  33     -10.212 -49.359 118.692  0.00 97.00      PROA   
ATOM    510  C   SER P  33     -10.406 -50.743 115.458  0.00 97.00      PROA   
ATOM    511  O   SER P  33     -10.560 -50.216 114.360  0.00 97.00      PROA   
ATOM    512  N   THR P  34     -11.287 -51.653 115.939  0.00 97.00      PROA   
ATOM    513  HN  THR P  34     -11.171 -52.050 116.846  0.00 97.00      PROA   
ATOM    514  CA  THR P  34     -12.409 -52.143 115.156  0.00 97.00      PROA   
ATOM    515  HA  THR P  34     -12.738 -51.367 114.478  0.00 97.00      PROA   
ATOM    516  CB  THR P  34     -12.117 -53.431 114.382  0.00 97.00      PROA   
ATOM    517  HB  THR P  34     -12.020 -54.306 115.065  0.00 97.00      PROA   
ATOM    518  OG1 THR P  34     -10.877 -53.326 113.705  0.00 97.00      PROA   
ATOM    519  HG1 THR P  34     -10.215 -53.472 114.383  0.00 97.00      PROA   
ATOM    520  CG2 THR P  34     -13.220 -53.726 113.348  0.00 97.00      PROA   
ATOM    521 HG21 THR P  34     -13.487 -52.808 112.783  0.00 97.00      PROA   
ATOM    522 HG22 THR P  34     -14.132 -54.111 113.847  0.00 97.00      PROA   
ATOM    523 HG23 THR P  34     -12.881 -54.503 112.629  0.00 97.00      PROA   
ATOM    524  C   THR P  34     -13.533 -52.457 116.098  0.00 97.00      PROA   
ATOM    525  O   THR P  34     -13.319 -52.985 117.185  0.00 97.00      PROA   
ATOM    526  N   GLN P  35     -14.781 -52.180 115.667  0.00 97.00      PROA   
ATOM    527  HN  GLN P  35     -14.934 -51.622 114.854  0.00 97.00      PROA   
ATOM    528  CA  GLN P  35     -15.960 -52.729 116.291  0.00 97.00      PROA   
ATOM    529  HA  GLN P  35     -15.705 -53.288 117.181  0.00 97.00      PROA   
ATOM    530  CB  GLN P  35     -16.989 -51.624 116.636  0.00 97.00      PROA   
ATOM    531  HB1 GLN P  35     -17.831 -52.081 117.200  0.00 97.00      PROA   
ATOM    532  HB2 GLN P  35     -17.400 -51.198 115.693  0.00 97.00      PROA   
ATOM    533  CG  GLN P  35     -16.367 -50.470 117.453  0.00 97.00      PROA   
ATOM    534  HG1 GLN P  35     -15.568 -49.969 116.865  0.00 97.00      PROA   
ATOM    535  HG2 GLN P  35     -15.919 -50.860 118.389  0.00 97.00      PROA   
ATOM    536  CD  GLN P  35     -17.419 -49.404 117.757  0.00 97.00      PROA   
ATOM    537  OE1 GLN P  35     -17.883 -48.721 116.846  0.00 97.00      PROA   
ATOM    538  NE2 GLN P  35     -17.794 -49.235 119.052  0.00 97.00      PROA   
ATOM    539 HE21 GLN P  35     -18.459 -48.520 119.259  0.00 97.00      PROA   
ATOM    540 HE22 GLN P  35     -17.380 -49.797 119.766  0.00 97.00      PROA   
ATOM    541  C   GLN P  35     -16.547 -53.671 115.267  0.00 97.00      PROA   
ATOM    542  O   GLN P  35     -16.814 -53.268 114.144  0.00 97.00      PROA   
ATOM    543  N   TRP P  36     -16.746 -54.958 115.628  0.00 97.00      PROA   
ATOM    544  HN  TRP P  36     -16.483 -55.271 116.537  0.00 97.00      PROA   
ATOM    545  CA  TRP P  36     -17.357 -55.964 114.776  0.00 97.00      PROA   
ATOM    546  HA  TRP P  36     -17.467 -55.587 113.769  0.00 97.00      PROA   
ATOM    547  CB  TRP P  36     -16.553 -57.291 114.742  0.00 97.00      PROA   
ATOM    548  HB1 TRP P  36     -17.203 -58.124 114.401  0.00 97.00      PROA   
ATOM    549  HB2 TRP P  36     -16.234 -57.529 115.782  0.00 97.00      PROA   
ATOM    550  CG  TRP P  36     -15.349 -57.303 113.854  0.00 97.00      PROA   
ATOM    551  CD1 TRP P  36     -14.064 -56.998 114.207  0.00 97.00      PROA   
ATOM    552  HD1 TRP P  36     -13.780 -56.551 115.142  0.00 97.00      PROA   
ATOM    553  NE1 TRP P  36     -13.214 -57.294 113.178  0.00 97.00      PROA   
ATOM    554  HE1 TRP P  36     -12.239 -57.214 113.208  0.00 97.00      PROA   
ATOM    555  CE2 TRP P  36     -13.927 -57.775 112.123  0.00 97.00      PROA   
ATOM    556  CD2 TRP P  36     -15.289 -57.788 112.502  0.00 97.00      PROA   
ATOM    557  CE3 TRP P  36     -16.251 -58.239 111.596  0.00 97.00      PROA   
ATOM    558  HE3 TRP P  36     -17.302 -58.249 111.850  0.00 97.00      PROA   
ATOM    559  CZ3 TRP P  36     -15.834 -58.664 110.332  0.00 97.00      PROA   
ATOM    560  HZ3 TRP P  36     -16.565 -58.994 109.607  0.00 97.00      PROA   
ATOM    561  CZ2 TRP P  36     -13.511 -58.215 110.877  0.00 97.00      PROA   
ATOM    562  HZ2 TRP P  36     -12.470 -58.204 110.592  0.00 97.00      PROA   
ATOM    563  CH2 TRP P  36     -14.487 -58.661 109.984  0.00 97.00      PROA   
ATOM    564  HH2 TRP P  36     -14.197 -58.978 108.993  0.00 97.00      PROA   
ATOM    565  C   TRP P  36     -18.738 -56.265 115.301  0.00 97.00      PROA   
ATOM    566  O   TRP P  36     -18.980 -56.172 116.497  0.00 97.00      PROA   
ATOM    567  N   PHE P  37     -19.688 -56.620 114.406  0.00 97.00      PROA   
ATOM    568  HN  PHE P  37     -19.483 -56.622 113.429  0.00 97.00      PROA   
ATOM    569  CA  PHE P  37     -21.068 -56.876 114.765  0.00 97.00      PROA   
ATOM    570  HA  PHE P  37     -21.133 -57.058 115.827  0.00 97.00      PROA   
ATOM    571  CB  PHE P  37     -22.031 -55.715 114.371  0.00 97.00      PROA   
ATOM    572  HB1 PHE P  37     -23.049 -55.908 114.772  0.00 97.00      PROA   
ATOM    573  HB2 PHE P  37     -22.098 -55.626 113.266  0.00 97.00      PROA   
ATOM    574  CG  PHE P  37     -21.548 -54.386 114.907  0.00 97.00      PROA   
ATOM    575  CD1 PHE P  37     -22.036 -53.887 116.127  0.00 97.00      PROA   
ATOM    576  HD1 PHE P  37     -22.756 -54.462 116.689  0.00 97.00      PROA   
ATOM    577  CE1 PHE P  37     -21.588 -52.658 116.628  0.00 97.00      PROA   
ATOM    578  HE1 PHE P  37     -21.967 -52.291 117.571  0.00 97.00      PROA   
ATOM    579  CZ  PHE P  37     -20.643 -51.911 115.913  0.00 97.00      PROA   
ATOM    580  HZ  PHE P  37     -20.284 -50.971 116.307  0.00 97.00      PROA   
ATOM    581  CD2 PHE P  37     -20.623 -53.608 114.183  0.00 97.00      PROA   
ATOM    582  HD2 PHE P  37     -20.239 -53.975 113.244  0.00 97.00      PROA   
ATOM    583  CE2 PHE P  37     -20.158 -52.390 114.690  0.00 97.00      PROA   
ATOM    584  HE2 PHE P  37     -19.414 -51.832 114.145  0.00 97.00      PROA   
ATOM    585  C   PHE P  37     -21.534 -58.125 114.043  0.00 97.00      PROA   
ATOM    586  O   PHE P  37     -21.276 -58.296 112.855  0.00 97.00      PROA   
ATOM    587  N   LEU P  38     -22.257 -59.020 114.760  0.00 97.00      PROA   
ATOM    588  HN  LEU P  38     -22.386 -58.885 115.742  0.00 97.00      PROA   
ATOM    589  CA  LEU P  38     -22.947 -60.167 114.202  0.00 97.00      PROA   
ATOM    590  HA  LEU P  38     -22.758 -60.238 113.144  0.00 97.00      PROA   
ATOM    591  CB  LEU P  38     -22.591 -61.510 114.891  0.00 97.00      PROA   
ATOM    592  HB1 LEU P  38     -23.188 -62.336 114.446  0.00 97.00      PROA   
ATOM    593  HB2 LEU P  38     -22.836 -61.452 115.976  0.00 97.00      PROA   
ATOM    594  CG  LEU P  38     -21.104 -61.899 114.780  0.00 97.00      PROA   
ATOM    595  HG  LEU P  38     -20.520 -61.083 115.253  0.00 97.00      PROA   
ATOM    596  CD1 LEU P  38     -20.802 -63.200 115.547  0.00 97.00      PROA   
ATOM    597 HD11 LEU P  38     -21.375 -64.043 115.107  0.00 97.00      PROA   
ATOM    598 HD12 LEU P  38     -21.080 -63.098 116.617  0.00 97.00      PROA   
ATOM    599 HD13 LEU P  38     -19.720 -63.442 115.480  0.00 97.00      PROA   
ATOM    600  CD2 LEU P  38     -20.648 -62.034 113.320  0.00 97.00      PROA   
ATOM    601 HD21 LEU P  38     -20.777 -61.084 112.762  0.00 97.00      PROA   
ATOM    602 HD22 LEU P  38     -21.231 -62.831 112.810  0.00 97.00      PROA   
ATOM    603 HD23 LEU P  38     -19.575 -62.313 113.293  0.00 97.00      PROA   
ATOM    604  C   LEU P  38     -24.419 -59.942 114.417  0.00 97.00      PROA   
ATOM    605  O   LEU P  38     -24.883 -59.924 115.552  0.00 97.00      PROA   
ATOM    606  N   ASN P  39     -25.202 -59.757 113.326  0.00 97.00      PROA   
ATOM    607  HN  ASN P  39     -24.804 -59.823 112.410  0.00 97.00      PROA   
ATOM    608  CA  ASN P  39     -26.648 -59.558 113.393  0.00 97.00      PROA   
ATOM    609  HA  ASN P  39     -26.974 -59.327 112.390  0.00 97.00      PROA   
ATOM    610  CB  ASN P  39     -27.397 -60.837 113.876  0.00 97.00      PROA   
ATOM    611  HB1 ASN P  39     -28.493 -60.708 113.760  0.00 97.00      PROA   
ATOM    612  HB2 ASN P  39     -27.172 -61.024 114.948  0.00 97.00      PROA   
ATOM    613  CG  ASN P  39     -26.975 -62.054 113.043  0.00 97.00      PROA   
ATOM    614  OD1 ASN P  39     -26.740 -61.950 111.838  0.00 97.00      PROA   
ATOM    615  ND2 ASN P  39     -26.834 -63.236 113.704  0.00 97.00      PROA   
ATOM    616 HD21 ASN P  39     -26.501 -64.027 113.193  0.00 97.00      PROA   
ATOM    617 HD22 ASN P  39     -27.013 -63.285 114.685  0.00 97.00      PROA   
ATOM    618  C   ASN P  39     -27.033 -58.368 114.272  0.00 97.00      PROA   
ATOM    619  O   ASN P  39     -27.976 -58.430 115.059  0.00 97.00      PROA   
ATOM    620  N   GLY P  40     -26.267 -57.258 114.171  0.00 97.00      PROA   
ATOM    621  HN  GLY P  40     -25.545 -57.235 113.485  0.00 97.00      PROA   
ATOM    622  CA  GLY P  40     -26.403 -56.089 115.031  0.00 97.00      PROA   
ATOM    623  HA1 GLY P  40     -27.451 -55.935 115.251  0.00 97.00      PROA   
ATOM    624  HA2 GLY P  40     -25.978 -55.253 114.496  0.00 97.00      PROA   
ATOM    625  C   GLY P  40     -25.672 -56.175 116.358  0.00 97.00      PROA   
ATOM    626  O   GLY P  40     -25.354 -55.145 116.947  0.00 97.00      PROA   
ATOM    627  N   THR P  41     -25.382 -57.390 116.877  0.00 97.00      PROA   
ATOM    628  HN  THR P  41     -25.599 -58.218 116.363  0.00 97.00      PROA   
ATOM    629  CA  THR P  41     -24.788 -57.579 118.197  0.00 97.00      PROA   
ATOM    630  HA  THR P  41     -25.161 -56.803 118.852  0.00 97.00      PROA   
ATOM    631  CB  THR P  41     -25.148 -58.921 118.829  0.00 97.00      PROA   
ATOM    632  HB  THR P  41     -24.824 -59.758 118.168  0.00 97.00      PROA   
ATOM    633  OG1 THR P  41     -26.555 -59.005 119.007  0.00 97.00      PROA   
ATOM    634  HG1 THR P  41     -26.948 -58.879 118.143  0.00 97.00      PROA   
ATOM    635  CG2 THR P  41     -24.506 -59.101 120.221  0.00 97.00      PROA   
ATOM    636 HG21 THR P  41     -24.792 -58.260 120.888  0.00 97.00      PROA   
ATOM    637 HG22 THR P  41     -23.400 -59.156 120.163  0.00 97.00      PROA   
ATOM    638 HG23 THR P  41     -24.870 -60.045 120.680  0.00 97.00      PROA   
ATOM    639  C   THR P  41     -23.282 -57.452 118.135  0.00 97.00      PROA   
ATOM    640  O   THR P  41     -22.617 -58.179 117.409  0.00 97.00      PROA   
ATOM    641  N   ALA P  42     -22.697 -56.514 118.913  0.00 97.00      PROA   
ATOM    642  HN  ALA P  42     -23.251 -55.922 119.494  0.00 97.00      PROA   
ATOM    643  CA  ALA P  42     -21.268 -56.275 118.960  0.00 97.00      PROA   
ATOM    644  HA  ALA P  42     -20.956 -56.085 117.944  0.00 97.00      PROA   
ATOM    645  CB  ALA P  42     -20.965 -55.009 119.783  0.00 97.00      PROA   
ATOM    646  HB1 ALA P  42     -21.273 -55.150 120.842  0.00 97.00      PROA   
ATOM    647  HB2 ALA P  42     -21.531 -54.145 119.370  0.00 97.00      PROA   
ATOM    648  HB3 ALA P  42     -19.884 -54.761 119.752  0.00 97.00      PROA   
ATOM    649  C   ALA P  42     -20.425 -57.432 119.496  0.00 97.00      PROA   
ATOM    650  O   ALA P  42     -20.718 -58.017 120.537  0.00 97.00      PROA   
ATOM    651  N   ILE P  43     -19.313 -57.757 118.793  0.00 97.00      PROA   
ATOM    652  HN  ILE P  43     -19.111 -57.272 117.942  0.00 97.00      PROA   
ATOM    653  CA  ILE P  43     -18.318 -58.722 119.227  0.00 97.00      PROA   
ATOM    654  HA  ILE P  43     -18.792 -59.410 119.912  0.00 97.00      PROA   
ATOM    655  CB  ILE P  43     -17.659 -59.536 118.097  0.00 97.00      PROA   
ATOM    656  HB  ILE P  43     -16.788 -58.979 117.678  0.00 97.00      PROA   
ATOM    657  CG2 ILE P  43     -17.157 -60.884 118.674  0.00 97.00      PROA   
ATOM    658 HG21 ILE P  43     -18.012 -61.470 119.073  0.00 97.00      PROA   
ATOM    659 HG22 ILE P  43     -16.413 -60.744 119.481  0.00 97.00      PROA   
ATOM    660 HG23 ILE P  43     -16.667 -61.492 117.889  0.00 97.00      PROA   
ATOM    661  CG1 ILE P  43     -18.610 -59.783 116.897  0.00 97.00      PROA   
ATOM    662 HG11 ILE P  43     -18.964 -58.814 116.491  0.00 97.00      PROA   
ATOM    663 HG12 ILE P  43     -19.501 -60.350 117.243  0.00 97.00      PROA   
ATOM    664  CD  ILE P  43     -17.927 -60.541 115.748  0.00 97.00      PROA   
ATOM    665  HD1 ILE P  43     -16.895 -60.164 115.583  0.00 97.00      PROA   
ATOM    666  HD2 ILE P  43     -18.493 -60.413 114.802  0.00 97.00      PROA   
ATOM    667  HD3 ILE P  43     -17.876 -61.628 115.971  0.00 97.00      PROA   
ATOM    668  C   ILE P  43     -17.249 -57.936 119.970  0.00 97.00      PROA   
ATOM    669  O   ILE P  43     -17.057 -56.745 119.736  0.00 97.00      PROA   
ATOM    670  N   GLN P  44     -16.499 -58.593 120.882  0.00 97.00      PROA   
ATOM    671  HN  GLN P  44     -16.689 -59.546 121.108  0.00 97.00      PROA   
ATOM    672  CA  GLN P  44     -15.419 -57.969 121.623  0.00 97.00      PROA   
ATOM    673  HA  GLN P  44     -15.681 -56.942 121.839  0.00 97.00      PROA   
ATOM    674  CB  GLN P  44     -15.189 -58.724 122.959  0.00 97.00      PROA   
ATOM    675  HB1 GLN P  44     -14.401 -58.191 123.534  0.00 97.00      PROA   
ATOM    676  HB2 GLN P  44     -14.814 -59.751 122.747  0.00 97.00      PROA   
ATOM    677  CG  GLN P  44     -16.440 -58.851 123.870  0.00 97.00      PROA   
ATOM    678  HG1 GLN P  44     -16.125 -59.267 124.852  0.00 97.00      PROA   
ATOM    679  HG2 GLN P  44     -17.177 -59.556 123.430  0.00 97.00      PROA   
ATOM    680  CD  GLN P  44     -17.114 -57.500 124.149  0.00 97.00      PROA   
ATOM    681  OE1 GLN P  44     -16.685 -56.759 125.040  0.00 97.00      PROA   
ATOM    682  NE2 GLN P  44     -18.203 -57.167 123.401  0.00 97.00      PROA   
ATOM    683 HE21 GLN P  44     -18.635 -56.286 123.584  0.00 97.00      PROA   
ATOM    684 HE22 GLN P  44     -18.525 -57.766 122.669  0.00 97.00      PROA   
ATOM    685  C   GLN P  44     -14.125 -57.951 120.805  0.00 97.00      PROA   
ATOM    686  O   GLN P  44     -13.137 -57.328 121.195  0.00 97.00      PROA   
ATOM    687  N   THR P  45     -14.115 -58.615 119.623  0.00 97.00      PROA   
ATOM    688  HN  THR P  45     -14.923 -59.132 119.354  0.00 97.00      PROA   
ATOM    689  CA  THR P  45     -13.013 -58.647 118.669  0.00 97.00      PROA   
ATOM    690  HA  THR P  45     -12.160 -59.074 119.176  0.00 97.00      PROA   
ATOM    691  CB  THR P  45     -13.343 -59.510 117.450  0.00 97.00      PROA   
ATOM    692  HB  THR P  45     -14.202 -59.076 116.885  0.00 97.00      PROA   
ATOM    693  OG1 THR P  45     -13.710 -60.817 117.867  0.00 97.00      PROA   
ATOM    694  HG1 THR P  45     -13.865 -61.314 117.060  0.00 97.00      PROA   
ATOM    695  CG2 THR P  45     -12.127 -59.659 116.517  0.00 97.00      PROA   
ATOM    696 HG21 THR P  45     -11.277 -60.100 117.079  0.00 97.00      PROA   
ATOM    697 HG22 THR P  45     -11.817 -58.687 116.084  0.00 97.00      PROA   
ATOM    698 HG23 THR P  45     -12.365 -60.337 115.671  0.00 97.00      PROA   
ATOM    699  C   THR P  45     -12.639 -57.262 118.170  0.00 97.00      PROA   
ATOM    700  O   THR P  45     -13.389 -56.652 117.417  0.00 97.00      PROA   
ATOM    701  N   SER P  46     -11.464 -56.724 118.576  0.00 97.00      PROA   
ATOM    702  HN  SER P  46     -10.928 -57.170 119.289  0.00 97.00      PROA   
ATOM    703  CA  SER P  46     -11.043 -55.392 118.161  0.00 97.00      PROA   
ATOM    704  HA  SER P  46     -11.898 -54.835 117.809  0.00 97.00      PROA   
ATOM    705  CB  SER P  46     -10.439 -54.605 119.348  0.00 97.00      PROA   
ATOM    706  HB1 SER P  46     -10.060 -53.616 119.009  0.00 97.00      PROA   
ATOM    707  HB2 SER P  46      -9.593 -55.169 119.798  0.00 97.00      PROA   
ATOM    708  OG  SER P  46     -11.430 -54.352 120.342  0.00 97.00      PROA   
ATOM    709  HG1 SER P  46     -11.857 -55.187 120.555  0.00 97.00      PROA   
ATOM    710  C   SER P  46     -10.027 -55.396 117.032  0.00 97.00      PROA   
ATOM    711  O   SER P  46      -9.721 -54.349 116.461  0.00 97.00      PROA   
ATOM    712  N   THR P  47      -9.499 -56.580 116.644  0.00 97.00      PROA   
ATOM    713  HN  THR P  47      -9.783 -57.413 117.109  0.00 97.00      PROA   
ATOM    714  CA  THR P  47      -8.602 -56.738 115.502  0.00 97.00      PROA   
ATOM    715  HA  THR P  47      -7.828 -56.004 115.651  0.00 97.00      PROA   
ATOM    716  CB  THR P  47      -7.857 -58.087 115.464  0.00 97.00      PROA   
ATOM    717  HB  THR P  47      -7.090 -58.097 116.270  0.00 97.00      PROA   
ATOM    718  OG1 THR P  47      -7.197 -58.347 114.226  0.00 97.00      PROA   
ATOM    719  HG1 THR P  47      -6.963 -59.278 114.244  0.00 97.00      PROA   
ATOM    720  CG2 THR P  47      -8.836 -59.246 115.707  0.00 97.00      PROA   
ATOM    721 HG21 THR P  47      -9.691 -59.180 115.004  0.00 97.00      PROA   
ATOM    722 HG22 THR P  47      -9.220 -59.230 116.746  0.00 97.00      PROA   
ATOM    723 HG23 THR P  47      -8.333 -60.224 115.547  0.00 97.00      PROA   
ATOM    724  C   THR P  47      -9.303 -56.433 114.173  0.00 97.00      PROA   
ATOM    725  O   THR P  47     -10.478 -56.765 114.044  0.00 97.00      PROA   
ATOM    726  N   PRO P  48      -8.659 -55.858 113.148  0.00 97.00      PROA   
ATOM    727  CD  PRO P  48      -7.500 -54.970 113.319  0.00 97.00      PROA   
ATOM    728  HD1 PRO P  48      -6.574 -55.571 113.185  0.00 97.00      PROA   
ATOM    729  HD2 PRO P  48      -7.491 -54.466 114.311  0.00 97.00      PROA   
ATOM    730  CA  PRO P  48      -9.295 -55.661 111.849  0.00 97.00      PROA   
ATOM    731  HA  PRO P  48     -10.263 -55.206 112.006  0.00 97.00      PROA   
ATOM    732  CB  PRO P  48      -8.315 -54.741 111.098  0.00 97.00      PROA   
ATOM    733  HB1 PRO P  48      -8.833 -54.102 110.357  0.00 97.00      PROA   
ATOM    734  HB2 PRO P  48      -7.524 -55.330 110.581  0.00 97.00      PROA   
ATOM    735  CG  PRO P  48      -7.648 -53.931 112.209  0.00 97.00      PROA   
ATOM    736  HG1 PRO P  48      -6.682 -53.484 111.900  0.00 97.00      PROA   
ATOM    737  HG2 PRO P  48      -8.338 -53.127 112.548  0.00 97.00      PROA   
ATOM    738  C   PRO P  48      -9.499 -56.929 111.041  0.00 97.00      PROA   
ATOM    739  O   PRO P  48     -10.029 -56.811 109.944  0.00 97.00      PROA   
ATOM    740  N   THR P  49      -9.121 -58.132 111.534  0.00 97.00      PROA   
ATOM    741  HN  THR P  49      -8.660 -58.193 112.416  0.00 97.00      PROA   
ATOM    742  CA  THR P  49      -9.426 -59.381 110.852  0.00 97.00      PROA   
ATOM    743  HA  THR P  49     -10.146 -59.166 110.079  0.00 97.00      PROA   
ATOM    744  CB  THR P  49      -8.232 -60.040 110.155  0.00 97.00      PROA   
ATOM    745  HB  THR P  49      -7.671 -59.232 109.636  0.00 97.00      PROA   
ATOM    746  OG1 THR P  49      -8.661 -60.961 109.160  0.00 97.00      PROA   
ATOM    747  HG1 THR P  49      -7.950 -60.976 108.508  0.00 97.00      PROA   
ATOM    748  CG2 THR P  49      -7.259 -60.768 111.100  0.00 97.00      PROA   
ATOM    749 HG21 THR P  49      -7.741 -61.656 111.561  0.00 97.00      PROA   
ATOM    750 HG22 THR P  49      -6.910 -60.084 111.898  0.00 97.00      PROA   
ATOM    751 HG23 THR P  49      -6.376 -61.125 110.526  0.00 97.00      PROA   
ATOM    752  C   THR P  49     -10.108 -60.308 111.829  0.00 97.00      PROA   
ATOM    753  O   THR P  49      -9.642 -60.539 112.941  0.00 97.00      PROA   
ATOM    754  N   TYR P  50     -11.265 -60.868 111.421  0.00 97.00      PROA   
ATOM    755  HN  TYR P  50     -11.636 -60.642 110.520  0.00 97.00      PROA   
ATOM    756  CA  TYR P  50     -12.013 -61.821 112.206  0.00 97.00      PROA   
ATOM    757  HA  TYR P  50     -11.701 -61.771 113.240  0.00 97.00      PROA   
ATOM    758  CB  TYR P  50     -13.541 -61.553 112.117  0.00 97.00      PROA   
ATOM    759  HB1 TYR P  50     -13.922 -61.701 111.085  0.00 97.00      PROA   
ATOM    760  HB2 TYR P  50     -13.733 -60.495 112.397  0.00 97.00      PROA   
ATOM    761  CG  TYR P  50     -14.320 -62.426 113.069  0.00 97.00      PROA   
ATOM    762  CD1 TYR P  50     -14.832 -63.671 112.662  0.00 97.00      PROA   
ATOM    763  HD1 TYR P  50     -14.655 -64.022 111.656  0.00 97.00      PROA   
ATOM    764  CE1 TYR P  50     -15.592 -64.451 113.544  0.00 97.00      PROA   
ATOM    765  HE1 TYR P  50     -16.007 -65.392 113.218  0.00 97.00      PROA   
ATOM    766  CZ  TYR P  50     -15.830 -64.002 114.847  0.00 97.00      PROA   
ATOM    767  OH  TYR P  50     -16.599 -64.782 115.735  0.00 97.00      PROA   
ATOM    768  HH  TYR P  50     -16.898 -65.560 115.258  0.00 97.00      PROA   
ATOM    769  CD2 TYR P  50     -14.589 -61.975 114.372  0.00 97.00      PROA   
ATOM    770  HD2 TYR P  50     -14.232 -61.003 114.680  0.00 97.00      PROA   
ATOM    771  CE2 TYR P  50     -15.321 -62.768 115.263  0.00 97.00      PROA   
ATOM    772  HE2 TYR P  50     -15.521 -62.423 116.265  0.00 97.00      PROA   
ATOM    773  C   TYR P  50     -11.664 -63.182 111.652  0.00 97.00      PROA   
ATOM    774  O   TYR P  50     -12.026 -63.509 110.528  0.00 97.00      PROA   
ATOM    775  N   HSD P  51     -10.934 -64.004 112.437  0.00 97.00      PROA   
ATOM    776  HN  HSD P  51     -10.686 -63.731 113.362  0.00 97.00      PROA   
ATOM    777  CA  HSD P  51     -10.360 -65.246 111.963  0.00 97.00      PROA   
ATOM    778  HA  HSD P  51     -10.416 -65.295 110.885  0.00 97.00      PROA   
ATOM    779  CB  HSD P  51      -8.863 -65.354 112.364  0.00 97.00      PROA   
ATOM    780  HB1 HSD P  51      -8.760 -65.215 113.462  0.00 97.00      PROA   
ATOM    781  HB2 HSD P  51      -8.327 -64.510 111.875  0.00 97.00      PROA   
ATOM    782  ND1 HSD P  51      -8.267 -67.820 112.674  0.00 97.00      PROA   
ATOM    783  HD1 HSD P  51      -8.908 -68.010 113.420  0.00 97.00      PROA   
ATOM    784  CG  HSD P  51      -8.166 -66.635 111.973  0.00 97.00      PROA   
ATOM    785  CE1 HSD P  51      -7.391 -68.688 112.114  0.00 97.00      PROA   
ATOM    786  HE1 HSD P  51      -7.271 -69.712 112.468  0.00 97.00      PROA   
ATOM    787  NE2 HSD P  51      -6.727 -68.146 111.112  0.00 97.00      PROA   
ATOM    788  CD2 HSD P  51      -7.209 -66.851 111.029  0.00 97.00      PROA   
ATOM    789  HD2 HSD P  51      -6.803 -66.169 110.293  0.00 97.00      PROA   
ATOM    790  C   HSD P  51     -11.113 -66.430 112.510  0.00 97.00      PROA   
ATOM    791  O   HSD P  51     -11.023 -66.756 113.692  0.00 97.00      PROA   
ATOM    792  N   ILE P  52     -11.842 -67.144 111.626  0.00 97.00      PROA   
ATOM    793  HN  ILE P  52     -11.944 -66.856 110.674  0.00 97.00      PROA   
ATOM    794  CA  ILE P  52     -12.494 -68.390 111.950  0.00 97.00      PROA   
ATOM    795  HA  ILE P  52     -12.676 -68.447 113.014  0.00 97.00      PROA   
ATOM    796  CB  ILE P  52     -13.835 -68.539 111.240  0.00 97.00      PROA   
ATOM    797  HB  ILE P  52     -13.679 -68.395 110.151  0.00 97.00      PROA   
ATOM    798  CG2 ILE P  52     -14.425 -69.947 111.444  0.00 97.00      PROA   
ATOM    799 HG21 ILE P  52     -14.560 -70.165 112.524  0.00 97.00      PROA   
ATOM    800 HG22 ILE P  52     -13.797 -70.736 110.983  0.00 97.00      PROA   
ATOM    801 HG23 ILE P  52     -15.424 -69.997 110.964  0.00 97.00      PROA   
ATOM    802  CG1 ILE P  52     -14.829 -67.454 111.722  0.00 97.00      PROA   
ATOM    803 HG11 ILE P  52     -14.300 -66.496 111.905  0.00 97.00      PROA   
ATOM    804 HG12 ILE P  52     -15.259 -67.787 112.694  0.00 97.00      PROA   
ATOM    805  CD  ILE P  52     -15.970 -67.181 110.737  0.00 97.00      PROA   
ATOM    806  HD1 ILE P  52     -16.534 -68.112 110.523  0.00 97.00      PROA   
ATOM    807  HD2 ILE P  52     -15.580 -66.767 109.784  0.00 97.00      PROA   
ATOM    808  HD3 ILE P  52     -16.676 -66.447 111.172  0.00 97.00      PROA   
ATOM    809  C   ILE P  52     -11.533 -69.489 111.557  0.00 97.00      PROA   
ATOM    810  O   ILE P  52     -11.300 -69.751 110.380  0.00 97.00      PROA   
ATOM    811  N   THR P  53     -10.925 -70.152 112.566  0.00 97.00      PROA   
ATOM    812  HN  THR P  53     -11.075 -69.859 113.508  0.00 97.00      PROA   
ATOM    813  CA  THR P  53      -9.960 -71.227 112.378  0.00 97.00      PROA   
ATOM    814  HA  THR P  53      -9.161 -70.832 111.766  0.00 97.00      PROA   
ATOM    815  CB  THR P  53      -9.370 -71.712 113.698  0.00 97.00      PROA   
ATOM    816  HB  THR P  53     -10.148 -72.223 114.310  0.00 97.00      PROA   
ATOM    817  OG1 THR P  53      -8.884 -70.605 114.445  0.00 97.00      PROA   
ATOM    818  HG1 THR P  53      -8.477 -70.982 115.229  0.00 97.00      PROA   
ATOM    819  CG2 THR P  53      -8.180 -72.665 113.463  0.00 97.00      PROA   
ATOM    820 HG21 THR P  53      -7.409 -72.167 112.838  0.00 97.00      PROA   
ATOM    821 HG22 THR P  53      -8.502 -73.596 112.956  0.00 97.00      PROA   
ATOM    822 HG23 THR P  53      -7.716 -72.949 114.432  0.00 97.00      PROA   
ATOM    823  C   THR P  53     -10.548 -72.409 111.638  0.00 97.00      PROA   
ATOM    824  O   THR P  53      -9.910 -72.967 110.747  0.00 97.00      PROA   
ATOM    825  N   SER P  54     -11.796 -72.795 111.986  0.00 97.00      PROA   
ATOM    826  HN  SER P  54     -12.316 -72.286 112.666  0.00 97.00      PROA   
ATOM    827  CA  SER P  54     -12.449 -73.951 111.418  0.00 97.00      PROA   
ATOM    828  HA  SER P  54     -12.283 -73.952 110.349  0.00 97.00      PROA   
ATOM    829  CB  SER P  54     -12.021 -75.302 112.068  0.00 97.00      PROA   
ATOM    830  HB1 SER P  54     -12.528 -76.152 111.565  0.00 97.00      PROA   
ATOM    831  HB2 SER P  54     -12.301 -75.318 113.142  0.00 97.00      PROA   
ATOM    832  OG  SER P  54     -10.615 -75.508 112.000  0.00 97.00      PROA   
ATOM    833  HG1 SER P  54     -10.368 -75.381 111.080  0.00 97.00      PROA   
ATOM    834  C   SER P  54     -13.920 -73.765 111.697  0.00 97.00      PROA   
ATOM    835  O   SER P  54     -14.349 -73.856 112.844  0.00 97.00      PROA   
ATOM    836  N   ALA P  55     -14.725 -73.454 110.657  0.00 97.00      PROA   
ATOM    837  HN  ALA P  55     -14.344 -73.382 109.734  0.00 97.00      PROA   
ATOM    838  CA  ALA P  55     -16.089 -72.973 110.779  0.00 97.00      PROA   
ATOM    839  HA  ALA P  55     -16.026 -72.072 111.364  0.00 97.00      PROA   
ATOM    840  CB  ALA P  55     -16.635 -72.591 109.389  0.00 97.00      PROA   
ATOM    841  HB1 ALA P  55     -16.705 -73.486 108.734  0.00 97.00      PROA   
ATOM    842  HB2 ALA P  55     -15.944 -71.867 108.902  0.00 97.00      PROA   
ATOM    843  HB3 ALA P  55     -17.634 -72.117 109.469  0.00 97.00      PROA   
ATOM    844  C   ALA P  55     -17.103 -73.863 111.487  0.00 97.00      PROA   
ATOM    845  O   ALA P  55     -17.168 -75.069 111.274  0.00 97.00      PROA   
ATOM    846  N   SER P  56     -17.949 -73.238 112.347  0.00 97.00      PROA   
ATOM    847  HN  SER P  56     -17.822 -72.264 112.538  0.00 97.00      PROA   
ATOM    848  CA  SER P  56     -19.087 -73.848 113.012  0.00 97.00      PROA   
ATOM    849  HA  SER P  56     -19.025 -74.919 112.890  0.00 97.00      PROA   
ATOM    850  CB  SER P  56     -19.157 -73.552 114.539  0.00 97.00      PROA   
ATOM    851  HB1 SER P  56     -18.191 -73.848 115.000  0.00 97.00      PROA   
ATOM    852  HB2 SER P  56     -19.959 -74.160 115.012  0.00 97.00      PROA   
ATOM    853  OG  SER P  56     -19.379 -72.174 114.831  0.00 97.00      PROA   
ATOM    854  HG1 SER P  56     -19.803 -72.148 115.700  0.00 97.00      PROA   
ATOM    855  C   SER P  56     -20.363 -73.395 112.334  0.00 97.00      PROA   
ATOM    856  O   SER P  56     -20.361 -72.504 111.491  0.00 97.00      PROA   
ATOM    857  N   GLU P  57     -21.510 -74.020 112.683  0.00 97.00      PROA   
ATOM    858  HN  GLU P  57     -21.515 -74.727 113.387  0.00 97.00      PROA   
ATOM    859  CA  GLU P  57     -22.826 -73.652 112.201  0.00 97.00      PROA   
ATOM    860  HA  GLU P  57     -22.842 -73.717 111.121  0.00 97.00      PROA   
ATOM    861  CB  GLU P  57     -23.866 -74.611 112.834  0.00 97.00      PROA   
ATOM    862  HB1 GLU P  57     -24.847 -74.322 112.451  0.00 97.00      PROA   
ATOM    863  HB2 GLU P  57     -23.879 -74.434 113.936  0.00 97.00      PROA   
ATOM    864  CG  GLU P  57     -23.636 -76.141 112.665  0.00 97.00      PROA   
ATOM    865  HG1 GLU P  57     -24.352 -76.659 113.345  0.00 97.00      PROA   
ATOM    866  HG2 GLU P  57     -22.613 -76.413 112.994  0.00 97.00      PROA   
ATOM    867  CD  GLU P  57     -23.844 -76.725 111.261  0.00 97.00      PROA   
ATOM    868  OE1 GLU P  57     -24.817 -77.499 111.084  0.00 97.00      PROA   
ATOM    869  OE2 GLU P  57     -22.986 -76.495 110.371  0.00 97.00      PROA   
ATOM    870  C   GLU P  57     -23.170 -72.220 112.627  0.00 97.00      PROA   
ATOM    871  O   GLU P  57     -23.688 -71.402 111.872  0.00 97.00      PROA   
ATOM    872  N   ASP P  58     -22.819 -71.932 113.890  0.00 97.00      PROA   
ATOM    873  HN  ASP P  58     -22.443 -72.681 114.431  0.00 97.00      PROA   
ATOM    874  CA  ASP P  58     -23.027 -70.771 114.717  0.00 97.00      PROA   
ATOM    875  HA  ASP P  58     -24.055 -70.467 114.591  0.00 97.00      PROA   
ATOM    876  CB  ASP P  58     -22.827 -71.163 116.226  0.00 97.00      PROA   
ATOM    877  HB1 ASP P  58     -23.830 -71.414 116.640  0.00 97.00      PROA   
ATOM    878  HB2 ASP P  58     -22.416 -70.323 116.819  0.00 97.00      PROA   
ATOM    879  CG  ASP P  58     -21.965 -72.420 116.460  0.00 97.00      PROA   
ATOM    880  OD1 ASP P  58     -22.359 -73.533 116.016  0.00 97.00      PROA   
ATOM    881  OD2 ASP P  58     -20.899 -72.281 117.115  0.00 97.00      PROA   
ATOM    882  C   ASP P  58     -22.209 -69.546 114.315  0.00 97.00      PROA   
ATOM    883  O   ASP P  58     -22.580 -68.425 114.660  0.00 97.00      PROA   
ATOM    884  N   ASP P  59     -21.135 -69.708 113.504  0.00 97.00      PROA   
ATOM    885  HN  ASP P  59     -20.736 -70.614 113.376  0.00 97.00      PROA   
ATOM    886  CA  ASP P  59     -20.473 -68.632 112.773  0.00 97.00      PROA   
ATOM    887  HA  ASP P  59     -20.116 -67.904 113.492  0.00 97.00      PROA   
ATOM    888  CB  ASP P  59     -19.275 -69.202 111.958  0.00 97.00      PROA   
ATOM    889  HB1 ASP P  59     -18.943 -68.479 111.183  0.00 97.00      PROA   
ATOM    890  HB2 ASP P  59     -19.572 -70.143 111.453  0.00 97.00      PROA   
ATOM    891  CG  ASP P  59     -18.039 -69.461 112.819  0.00 97.00      PROA   
ATOM    892  OD1 ASP P  59     -17.672 -68.580 113.639  0.00 97.00      PROA   
ATOM    893  OD2 ASP P  59     -17.367 -70.490 112.556  0.00 97.00      PROA   
ATOM    894  C   ASP P  59     -21.401 -67.883 111.801  0.00 97.00      PROA   
ATOM    895  O   ASP P  59     -21.143 -66.737 111.450  0.00 97.00      PROA   
ATOM    896  N   SER P  60     -22.505 -68.510 111.331  0.00 97.00      PROA   
ATOM    897  HN  SER P  60     -22.685 -69.440 111.643  0.00 97.00      PROA   
ATOM    898  CA  SER P  60     -23.464 -67.928 110.389  0.00 97.00      PROA   
ATOM    899  HA  SER P  60     -22.904 -67.679 109.498  0.00 97.00      PROA   
ATOM    900  CB  SER P  60     -24.600 -68.903 109.986  0.00 97.00      PROA   
ATOM    901  HB1 SER P  60     -25.261 -68.434 109.224  0.00 97.00      PROA   
ATOM    902  HB2 SER P  60     -25.210 -69.169 110.876  0.00 97.00      PROA   
ATOM    903  OG  SER P  60     -24.089 -70.100 109.423  0.00 97.00      PROA   
ATOM    904  HG1 SER P  60     -23.805 -70.647 110.163  0.00 97.00      PROA   
ATOM    905  C   SER P  60     -24.176 -66.658 110.855  0.00 97.00      PROA   
ATOM    906  O   SER P  60     -24.586 -66.536 112.007  0.00 97.00      PROA   
ATOM    907  N   GLY P  61     -24.391 -65.688 109.932  0.00 97.00      PROA   
ATOM    908  HN  GLY P  61     -24.099 -65.819 108.985  0.00 97.00      PROA   
ATOM    909  CA  GLY P  61     -25.050 -64.433 110.266  0.00 97.00      PROA   
ATOM    910  HA1 GLY P  61     -24.857 -64.186 111.301  0.00 97.00      PROA   
ATOM    911  HA2 GLY P  61     -26.099 -64.533 110.029  0.00 97.00      PROA   
ATOM    912  C   GLY P  61     -24.487 -63.311 109.456  0.00 97.00      PROA   
ATOM    913  O   GLY P  61     -23.605 -63.512 108.632  0.00 97.00      PROA   
ATOM    914  N   GLU P  62     -24.983 -62.070 109.670  0.00 97.00      PROA   
ATOM    915  HN  GLU P  62     -25.706 -61.910 110.342  0.00 97.00      PROA   
ATOM    916  CA  GLU P  62     -24.483 -60.910 108.968  0.00 97.00      PROA   
ATOM    917  HA  GLU P  62     -24.044 -61.246 108.047  0.00 97.00      PROA   
ATOM    918  CB  GLU P  62     -25.578 -59.905 108.533  0.00 97.00      PROA   
ATOM    919  HB1 GLU P  62     -26.363 -60.496 108.010  0.00 97.00      PROA   
ATOM    920  HB2 GLU P  62     -25.116 -59.222 107.784  0.00 97.00      PROA   
ATOM    921  CG  GLU P  62     -26.281 -59.079 109.624  0.00 97.00      PROA   
ATOM    922  HG1 GLU P  62     -25.553 -58.636 110.335  0.00 97.00      PROA   
ATOM    923  HG2 GLU P  62     -26.998 -59.713 110.183  0.00 97.00      PROA   
ATOM    924  CD  GLU P  62     -27.055 -57.932 108.983  0.00 97.00      PROA   
ATOM    925  OE1 GLU P  62     -27.686 -58.133 107.919  0.00 97.00      PROA   
ATOM    926  OE2 GLU P  62     -27.026 -56.827 109.568  0.00 97.00      PROA   
ATOM    927  C   GLU P  62     -23.356 -60.250 109.717  0.00 97.00      PROA   
ATOM    928  O   GLU P  62     -23.466 -59.854 110.873  0.00 97.00      PROA   
ATOM    929  N   TYR P  63     -22.207 -60.144 109.021  0.00 97.00      PROA   
ATOM    930  HN  TYR P  63     -22.164 -60.489 108.085  0.00 97.00      PROA   
ATOM    931  CA  TYR P  63     -20.974 -59.585 109.514  0.00 97.00      PROA   
ATOM    932  HA  TYR P  63     -20.956 -59.652 110.593  0.00 97.00      PROA   
ATOM    933  CB  TYR P  63     -19.732 -60.309 108.923  0.00 97.00      PROA   
ATOM    934  HB1 TYR P  63     -18.815 -59.690 109.016  0.00 97.00      PROA   
ATOM    935  HB2 TYR P  63     -19.906 -60.527 107.850  0.00 97.00      PROA   
ATOM    936  CG  TYR P  63     -19.490 -61.623 109.617  0.00 97.00      PROA   
ATOM    937  CD1 TYR P  63     -20.366 -62.710 109.443  0.00 97.00      PROA   
ATOM    938  HD1 TYR P  63     -21.217 -62.618 108.788  0.00 97.00      PROA   
ATOM    939  CE1 TYR P  63     -20.165 -63.907 110.138  0.00 97.00      PROA   
ATOM    940  HE1 TYR P  63     -20.872 -64.713 110.025  0.00 97.00      PROA   
ATOM    941  CZ  TYR P  63     -19.052 -64.049 110.976  0.00 97.00      PROA   
ATOM    942  OH  TYR P  63     -18.854 -65.226 111.725  0.00 97.00      PROA   
ATOM    943  HH  TYR P  63     -19.645 -65.769 111.643  0.00 97.00      PROA   
ATOM    944  CD2 TYR P  63     -18.361 -61.791 110.438  0.00 97.00      PROA   
ATOM    945  HD2 TYR P  63     -17.662 -60.979 110.569  0.00 97.00      PROA   
ATOM    946  CE2 TYR P  63     -18.140 -62.999 111.106  0.00 97.00      PROA   
ATOM    947  HE2 TYR P  63     -17.293 -63.106 111.761  0.00 97.00      PROA   
ATOM    948  C   TYR P  63     -20.920 -58.128 109.142  0.00 97.00      PROA   
ATOM    949  O   TYR P  63     -21.236 -57.748 108.018  0.00 97.00      PROA   
ATOM    950  N   ARG P  64     -20.537 -57.259 110.102  0.00 97.00      PROA   
ATOM    951  HN  ARG P  64     -20.379 -57.563 111.039  0.00 97.00      PROA   
ATOM    952  CA  ARG P  64     -20.433 -55.841 109.835  0.00 97.00      PROA   
ATOM    953  HA  ARG P  64     -20.164 -55.682 108.799  0.00 97.00      PROA   
ATOM    954  CB  ARG P  64     -21.721 -55.053 110.198  0.00 97.00      PROA   
ATOM    955  HB1 ARG P  64     -21.755 -54.151 109.548  0.00 97.00      PROA   
ATOM    956  HB2 ARG P  64     -21.702 -54.699 111.253  0.00 97.00      PROA   
ATOM    957  CG  ARG P  64     -23.020 -55.871 110.050  0.00 97.00      PROA   
ATOM    958  HG1 ARG P  64     -23.033 -56.675 110.818  0.00 97.00      PROA   
ATOM    959  HG2 ARG P  64     -23.053 -56.367 109.054  0.00 97.00      PROA   
ATOM    960  CD  ARG P  64     -24.285 -55.040 110.222  0.00 97.00      PROA   
ATOM    961  HD1 ARG P  64     -24.217 -54.354 111.092  0.00 97.00      PROA   
ATOM    962  HD2 ARG P  64     -25.160 -55.703 110.354  0.00 97.00      PROA   
ATOM    963  NE  ARG P  64     -24.398 -54.232 108.974  0.00 97.00      PROA   
ATOM    964  HE  ARG P  64     -23.596 -54.149 108.384  0.00 97.00      PROA   
ATOM    965  CZ  ARG P  64     -25.555 -53.810 108.437  0.00 97.00      PROA   
ATOM    966  NH1 ARG P  64     -26.747 -54.311 108.771  0.00 97.00      PROA   
ATOM    967 HH11 ARG P  64     -26.743 -55.207 109.219  0.00 97.00      PROA   
ATOM    968 HH12 ARG P  64     -27.514 -54.141 108.163  0.00 97.00      PROA   
ATOM    969  NH2 ARG P  64     -25.486 -52.882 107.474  0.00 97.00      PROA   
ATOM    970 HH21 ARG P  64     -24.586 -52.487 107.291  0.00 97.00      PROA   
ATOM    971 HH22 ARG P  64     -26.330 -52.519 107.098  0.00 97.00      PROA   
ATOM    972  C   ARG P  64     -19.327 -55.329 110.717  0.00 97.00      PROA   
ATOM    973  O   ARG P  64     -19.061 -55.890 111.773  0.00 97.00      PROA   
ATOM    974  N   CYS P  65     -18.653 -54.229 110.316  0.00 97.00      PROA   
ATOM    975  HN  CYS P  65     -18.740 -53.868 109.391  0.00 97.00      PROA   
ATOM    976  CA  CYS P  65     -17.709 -53.567 111.186  0.00 97.00      PROA   
ATOM    977  HA  CYS P  65     -18.001 -53.772 112.203  0.00 97.00      PROA   
ATOM    978  CB  CYS P  65     -16.267 -54.086 110.978  0.00 97.00      PROA   
ATOM    979  HB1 CYS P  65     -16.252 -55.138 111.345  0.00 97.00      PROA   
ATOM    980  HB2 CYS P  65     -15.538 -53.521 111.593  0.00 97.00      PROA   
ATOM    981  SG  CYS P  65     -15.778 -54.100 109.230  0.00 97.00      PROA   
ATOM    982  C   CYS P  65     -17.761 -52.062 111.052  0.00 97.00      PROA   
ATOM    983  O   CYS P  65     -18.289 -51.502 110.097  0.00 97.00      PROA   
ATOM    984  N   GLN P  66     -17.209 -51.368 112.070  0.00 97.00      PROA   
ATOM    985  HN  GLN P  66     -16.867 -51.866 112.865  0.00 97.00      PROA   
ATOM    986  CA  GLN P  66     -17.068 -49.931 112.104  0.00 97.00      PROA   
ATOM    987  HA  GLN P  66     -17.323 -49.507 111.143  0.00 97.00      PROA   
ATOM    988  CB  GLN P  66     -17.985 -49.343 113.228  0.00 97.00      PROA   
ATOM    989  HB1 GLN P  66     -17.562 -49.530 114.234  0.00 97.00      PROA   
ATOM    990  HB2 GLN P  66     -18.933 -49.928 113.163  0.00 97.00      PROA   
ATOM    991  CG  GLN P  66     -18.368 -47.856 113.051  0.00 97.00      PROA   
ATOM    992  HG1 GLN P  66     -18.623 -47.709 111.979  0.00 97.00      PROA   
ATOM    993  HG2 GLN P  66     -17.528 -47.181 113.301  0.00 97.00      PROA   
ATOM    994  CD  GLN P  66     -19.636 -47.440 113.821  0.00 97.00      PROA   
ATOM    995  OE1 GLN P  66     -20.598 -47.014 113.184  0.00 97.00      PROA   
ATOM    996  NE2 GLN P  66     -19.672 -47.546 115.172  0.00 97.00      PROA   
ATOM    997 HE21 GLN P  66     -20.522 -47.335 115.653  0.00 97.00      PROA   
ATOM    998 HE22 GLN P  66     -18.887 -47.899 115.680  0.00 97.00      PROA   
ATOM    999  C   GLN P  66     -15.583 -49.719 112.370  0.00 97.00      PROA   
ATOM   1000  O   GLN P  66     -15.080 -50.056 113.440  0.00 97.00      PROA   
ATOM   1001  N   ARG P  67     -14.826 -49.180 111.375  0.00 97.00      PROA   
ATOM   1002  HN  ARG P  67     -15.223 -48.958 110.488  0.00 97.00      PROA   
ATOM   1003  CA  ARG P  67     -13.389 -48.969 111.485  0.00 97.00      PROA   
ATOM   1004  HA  ARG P  67     -12.996 -49.452 112.369  0.00 97.00      PROA   
ATOM   1005  CB  ARG P  67     -12.649 -49.519 110.232  0.00 97.00      PROA   
ATOM   1006  HB1 ARG P  67     -11.607 -49.135 110.172  0.00 97.00      PROA   
ATOM   1007  HB2 ARG P  67     -13.184 -49.150 109.326  0.00 97.00      PROA   
ATOM   1008  CG  ARG P  67     -12.591 -51.054 110.155  0.00 97.00      PROA   
ATOM   1009  HG1 ARG P  67     -12.393 -51.339 109.096  0.00 97.00      PROA   
ATOM   1010  HG2 ARG P  67     -13.584 -51.469 110.428  0.00 97.00      PROA   
ATOM   1011  CD  ARG P  67     -11.529 -51.695 111.058  0.00 97.00      PROA   
ATOM   1012  HD1 ARG P  67     -11.727 -52.780 111.176  0.00 97.00      PROA   
ATOM   1013  HD2 ARG P  67     -11.510 -51.229 112.066  0.00 97.00      PROA   
ATOM   1014  NE  ARG P  67     -10.212 -51.593 110.359  0.00 97.00      PROA   
ATOM   1015  HE  ARG P  67     -10.088 -52.114 109.515  0.00 97.00      PROA   
ATOM   1016  CZ  ARG P  67      -9.179 -50.831 110.757  0.00 97.00      PROA   
ATOM   1017  NH1 ARG P  67      -9.193 -50.120 111.888  0.00 97.00      PROA   
ATOM   1018 HH11 ARG P  67      -9.921 -50.265 112.553  0.00 97.00      PROA   
ATOM   1019 HH12 ARG P  67      -8.351 -49.654 112.158  0.00 97.00      PROA   
ATOM   1020  NH2 ARG P  67      -8.069 -50.798 110.002  0.00 97.00      PROA   
ATOM   1021 HH21 ARG P  67      -8.043 -51.319 109.156  0.00 97.00      PROA   
ATOM   1022 HH22 ARG P  67      -7.310 -50.213 110.292  0.00 97.00      PROA   
ATOM   1023  C   ARG P  67     -13.057 -47.497 111.565  0.00 97.00      PROA   
ATOM   1024  O   ARG P  67     -12.962 -46.846 110.528  0.00 97.00      PROA   
ATOM   1025  N   GLY P  68     -12.817 -46.961 112.794  0.00 97.00      PROA   
ATOM   1026  HN  GLY P  68     -12.905 -47.555 113.591  0.00 97.00      PROA   
ATOM   1027  CA  GLY P  68     -12.294 -45.622 113.095  0.00 97.00      PROA   
ATOM   1028  HA1 GLY P  68     -11.246 -45.633 112.833  0.00 97.00      PROA   
ATOM   1029  HA2 GLY P  68     -12.441 -45.470 114.154  0.00 97.00      PROA   
ATOM   1030  C   GLY P  68     -12.888 -44.404 112.412  0.00 97.00      PROA   
ATOM   1031  O   GLY P  68     -12.300 -43.325 112.459  0.00 97.00      PROA   
ATOM   1032  N   LEU P  69     -14.046 -44.544 111.741  0.00 97.00      PROA   
ATOM   1033  HN  LEU P  69     -14.494 -45.432 111.737  0.00 97.00      PROA   
ATOM   1034  CA  LEU P  69     -14.521 -43.581 110.775  0.00 97.00      PROA   
ATOM   1035  HA  LEU P  69     -14.193 -42.586 111.046  0.00 97.00      PROA   
ATOM   1036  CB  LEU P  69     -14.073 -43.955 109.335  0.00 97.00      PROA   
ATOM   1037  HB1 LEU P  69     -14.621 -43.347 108.580  0.00 97.00      PROA   
ATOM   1038  HB2 LEU P  69     -14.317 -45.031 109.179  0.00 97.00      PROA   
ATOM   1039  CG  LEU P  69     -12.570 -43.810 109.011  0.00 97.00      PROA   
ATOM   1040  HG  LEU P  69     -11.979 -44.378 109.765  0.00 97.00      PROA   
ATOM   1041  CD1 LEU P  69     -12.270 -44.435 107.637  0.00 97.00      PROA   
ATOM   1042 HD11 LEU P  69     -12.848 -43.916 106.842  0.00 97.00      PROA   
ATOM   1043 HD12 LEU P  69     -12.538 -45.513 107.632  0.00 97.00      PROA   
ATOM   1044 HD13 LEU P  69     -11.190 -44.334 107.408  0.00 97.00      PROA   
ATOM   1045  CD2 LEU P  69     -12.114 -42.343 109.043  0.00 97.00      PROA   
ATOM   1046 HD21 LEU P  69     -12.242 -41.916 110.059  0.00 97.00      PROA   
ATOM   1047 HD22 LEU P  69     -12.706 -41.741 108.321  0.00 97.00      PROA   
ATOM   1048 HD23 LEU P  69     -11.041 -42.272 108.765  0.00 97.00      PROA   
ATOM   1049  C   LEU P  69     -16.030 -43.604 110.781  0.00 97.00      PROA   
ATOM   1050  O   LEU P  69     -16.642 -44.640 111.030  0.00 97.00      PROA   
ATOM   1051  N   SER P  70     -16.664 -42.446 110.477  0.00 97.00      PROA   
ATOM   1052  HN  SER P  70     -16.128 -41.630 110.268  0.00 97.00      PROA   
ATOM   1053  CA  SER P  70     -18.106 -42.250 110.380  0.00 97.00      PROA   
ATOM   1054  HA  SER P  70     -18.466 -42.251 111.398  0.00 97.00      PROA   
ATOM   1055  CB  SER P  70     -18.437 -40.850 109.794  0.00 97.00      PROA   
ATOM   1056  HB1 SER P  70     -18.105 -40.086 110.532  0.00 97.00      PROA   
ATOM   1057  HB2 SER P  70     -19.528 -40.716 109.633  0.00 97.00      PROA   
ATOM   1058  OG  SER P  70     -17.725 -40.624 108.577  0.00 97.00      PROA   
ATOM   1059  HG1 SER P  70     -17.888 -39.716 108.310  0.00 97.00      PROA   
ATOM   1060  C   SER P  70     -18.902 -43.331 109.645  0.00 97.00      PROA   
ATOM   1061  O   SER P  70     -18.657 -43.626 108.481  0.00 97.00      PROA   
ATOM   1062  N   GLY P  71     -19.901 -43.942 110.324  0.00 97.00      PROA   
ATOM   1063  HN  GLY P  71     -20.103 -43.642 111.253  0.00 97.00      PROA   
ATOM   1064  CA  GLY P  71     -20.709 -45.040 109.796  0.00 97.00      PROA   
ATOM   1065  HA1 GLY P  71     -20.966 -44.806 108.772  0.00 97.00      PROA   
ATOM   1066  HA2 GLY P  71     -21.583 -45.109 110.422  0.00 97.00      PROA   
ATOM   1067  C   GLY P  71     -20.043 -46.405 109.788  0.00 97.00      PROA   
ATOM   1068  O   GLY P  71     -18.826 -46.539 109.749  0.00 97.00      PROA   
ATOM   1069  N   ARG P  72     -20.873 -47.476 109.808  0.00 97.00      PROA   
ATOM   1070  HN  ARG P  72     -21.857 -47.332 109.842  0.00 97.00      PROA   
ATOM   1071  CA  ARG P  72     -20.476 -48.872 109.804  0.00 97.00      PROA   
ATOM   1072  HA  ARG P  72     -19.396 -48.937 109.854  0.00 97.00      PROA   
ATOM   1073  CB  ARG P  72     -21.073 -49.712 110.978  0.00 97.00      PROA   
ATOM   1074  HB1 ARG P  72     -20.771 -49.236 111.933  0.00 97.00      PROA   
ATOM   1075  HB2 ARG P  72     -20.581 -50.711 110.975  0.00 97.00      PROA   
ATOM   1076  CG  ARG P  72     -22.601 -49.998 111.001  0.00 97.00      PROA   
ATOM   1077  HG1 ARG P  72     -22.817 -50.525 111.960  0.00 97.00      PROA   
ATOM   1078  HG2 ARG P  72     -22.840 -50.709 110.182  0.00 97.00      PROA   
ATOM   1079  CD  ARG P  72     -23.577 -48.813 110.893  0.00 97.00      PROA   
ATOM   1080  HD1 ARG P  72     -24.604 -49.133 111.175  0.00 97.00      PROA   
ATOM   1081  HD2 ARG P  72     -23.584 -48.405 109.858  0.00 97.00      PROA   
ATOM   1082  NE  ARG P  72     -23.100 -47.771 111.850  0.00 97.00      PROA   
ATOM   1083  HE  ARG P  72     -22.210 -47.907 112.282  0.00 97.00      PROA   
ATOM   1084  CZ  ARG P  72     -23.641 -46.550 112.025  0.00 97.00      PROA   
ATOM   1085  NH1 ARG P  72     -24.833 -46.181 111.550  0.00 97.00      PROA   
ATOM   1086 HH11 ARG P  72     -25.409 -46.865 111.118  0.00 97.00      PROA   
ATOM   1087 HH12 ARG P  72     -25.153 -45.257 111.745  0.00 97.00      PROA   
ATOM   1088  NH2 ARG P  72     -22.921 -45.665 112.738  0.00 97.00      PROA   
ATOM   1089 HH21 ARG P  72     -22.034 -45.982 113.078  0.00 97.00      PROA   
ATOM   1090 HH22 ARG P  72     -23.309 -44.789 112.997  0.00 97.00      PROA   
ATOM   1091  C   ARG P  72     -20.916 -49.486 108.495  0.00 97.00      PROA   
ATOM   1092  O   ARG P  72     -21.765 -48.951 107.786  0.00 97.00      PROA   
ATOM   1093  N   SER P  73     -20.282 -50.630 108.156  0.00 97.00      PROA   
ATOM   1094  HN  SER P  73     -19.549 -50.956 108.753  0.00 97.00      PROA   
ATOM   1095  CA  SER P  73     -20.483 -51.511 107.024  0.00 97.00      PROA   
ATOM   1096  HA  SER P  73     -20.033 -50.991 106.190  0.00 97.00      PROA   
ATOM   1097  CB  SER P  73     -19.685 -52.830 107.223  0.00 97.00      PROA   
ATOM   1098  HB1 SER P  73     -20.100 -53.727 106.721  0.00 97.00      PROA   
ATOM   1099  HB2 SER P  73     -19.672 -53.056 108.304  0.00 97.00      PROA   
ATOM   1100  OG  SER P  73     -18.353 -52.683 106.754  0.00 97.00      PROA   
ATOM   1101  HG1 SER P  73     -18.412 -52.824 105.802  0.00 97.00      PROA   
ATOM   1102  C   SER P  73     -21.859 -51.892 106.523  0.00 97.00      PROA   
ATOM   1103  O   SER P  73     -22.895 -51.795 107.171  0.00 97.00      PROA   
ATOM   1104  N   ASP P  74     -21.767 -52.447 105.302  0.00 97.00      PROA   
ATOM   1105  HN  ASP P  74     -20.883 -52.354 104.844  0.00 97.00      PROA   
ATOM   1106  CA  ASP P  74     -22.500 -53.491 104.635  0.00 97.00      PROA   
ATOM   1107  HA  ASP P  74     -23.300 -52.995 104.114  0.00 97.00      PROA   
ATOM   1108  CB  ASP P  74     -21.536 -54.136 103.570  0.00 97.00      PROA   
ATOM   1109  HB1 ASP P  74     -21.584 -53.521 102.643  0.00 97.00      PROA   
ATOM   1110  HB2 ASP P  74     -21.842 -55.165 103.305  0.00 97.00      PROA   
ATOM   1111  CG  ASP P  74     -20.047 -54.148 103.986  0.00 97.00      PROA   
ATOM   1112  OD1 ASP P  74     -19.442 -53.048 104.115  0.00 97.00      PROA   
ATOM   1113  OD2 ASP P  74     -19.492 -55.260 104.171  0.00 97.00      PROA   
ATOM   1114  C   ASP P  74     -23.089 -54.581 105.548  0.00 97.00      PROA   
ATOM   1115  O   ASP P  74     -22.569 -54.840 106.634  0.00 97.00      PROA   
ATOM   1116  N   PRO P  75     -24.190 -55.232 105.175  0.00 97.00      PROA   
ATOM   1117  CD  PRO P  75     -25.171 -54.717 104.215  0.00 97.00      PROA   
ATOM   1118  HD1 PRO P  75     -24.755 -54.784 103.187  0.00 97.00      PROA   
ATOM   1119  HD2 PRO P  75     -25.426 -53.662 104.459  0.00 97.00      PROA   
ATOM   1120  CA  PRO P  75     -24.597 -56.507 105.742  0.00 97.00      PROA   
ATOM   1121  HA  PRO P  75     -24.278 -56.631 106.768  0.00 97.00      PROA   
ATOM   1122  CB  PRO P  75     -26.130 -56.422 105.643  0.00 97.00      PROA   
ATOM   1123  HB1 PRO P  75     -26.510 -55.858 106.521  0.00 97.00      PROA   
ATOM   1124  HB2 PRO P  75     -26.634 -57.408 105.639  0.00 97.00      PROA   
ATOM   1125  CG  PRO P  75     -26.408 -55.611 104.366  0.00 97.00      PROA   
ATOM   1126  HG1 PRO P  75     -26.469 -56.305 103.500  0.00 97.00      PROA   
ATOM   1127  HG2 PRO P  75     -27.351 -55.035 104.437  0.00 97.00      PROA   
ATOM   1128  C   PRO P  75     -24.069 -57.673 104.916  0.00 97.00      PROA   
ATOM   1129  O   PRO P  75     -24.818 -58.218 104.106  0.00 97.00      PROA   
ATOM   1130  N   ILE P  76     -22.807 -58.133 105.095  0.00 97.00      PROA   
ATOM   1131  HN  ILE P  76     -22.151 -57.688 105.703  0.00 97.00      PROA   
ATOM   1132  CA  ILE P  76     -22.389 -59.352 104.410  0.00 97.00      PROA   
ATOM   1133  HA  ILE P  76     -22.892 -59.392 103.454  0.00 97.00      PROA   
ATOM   1134  CB  ILE P  76     -20.917 -59.437 104.023  0.00 97.00      PROA   
ATOM   1135  HB  ILE P  76     -20.707 -60.460 103.628  0.00 97.00      PROA   
ATOM   1136  CG2 ILE P  76     -20.664 -58.447 102.862  0.00 97.00      PROA   
ATOM   1137 HG21 ILE P  76     -20.821 -57.403 103.204  0.00 97.00      PROA   
ATOM   1138 HG22 ILE P  76     -21.343 -58.647 102.008  0.00 97.00      PROA   
ATOM   1139 HG23 ILE P  76     -19.616 -58.537 102.507  0.00 97.00      PROA   
ATOM   1140  CG1 ILE P  76     -19.957 -59.164 105.198  0.00 97.00      PROA   
ATOM   1141 HG11 ILE P  76     -20.526 -59.117 106.147  0.00 97.00      PROA   
ATOM   1142 HG12 ILE P  76     -19.489 -58.167 105.049  0.00 97.00      PROA   
ATOM   1143  CD  ILE P  76     -18.873 -60.235 105.339  0.00 97.00      PROA   
ATOM   1144  HD1 ILE P  76     -18.245 -60.282 104.425  0.00 97.00      PROA   
ATOM   1145  HD2 ILE P  76     -19.334 -61.232 105.511  0.00 97.00      PROA   
ATOM   1146  HD3 ILE P  76     -18.223 -60.003 106.207  0.00 97.00      PROA   
ATOM   1147  C   ILE P  76     -22.861 -60.579 105.180  0.00 97.00      PROA   
ATOM   1148  O   ILE P  76     -22.284 -61.007 106.177  0.00 97.00      PROA   
ATOM   1149  N   GLN P  77     -23.984 -61.163 104.711  0.00 97.00      PROA   
ATOM   1150  HN  GLN P  77     -24.479 -60.734 103.960  0.00 97.00      PROA   
ATOM   1151  CA  GLN P  77     -24.669 -62.251 105.374  0.00 97.00      PROA   
ATOM   1152  HA  GLN P  77     -24.562 -62.135 106.436  0.00 97.00      PROA   
ATOM   1153  CB  GLN P  77     -26.188 -62.194 105.051  0.00 97.00      PROA   
ATOM   1154  HB1 GLN P  77     -26.718 -62.819 105.803  0.00 97.00      PROA   
ATOM   1155  HB2 GLN P  77     -26.395 -62.621 104.046  0.00 97.00      PROA   
ATOM   1156  CG  GLN P  77     -26.745 -60.743 105.077  0.00 97.00      PROA   
ATOM   1157  HG1 GLN P  77     -26.469 -60.208 104.144  0.00 97.00      PROA   
ATOM   1158  HG2 GLN P  77     -26.310 -60.178 105.923  0.00 97.00      PROA   
ATOM   1159  CD  GLN P  77     -28.275 -60.728 105.166  0.00 97.00      PROA   
ATOM   1160  OE1 GLN P  77     -28.949 -61.403 104.381  0.00 97.00      PROA   
ATOM   1161  NE2 GLN P  77     -28.844 -59.931 106.116  0.00 97.00      PROA   
ATOM   1162 HE21 GLN P  77     -28.285 -59.343 106.707  0.00 97.00      PROA   
ATOM   1163 HE22 GLN P  77     -29.838 -59.916 106.196  0.00 97.00      PROA   
ATOM   1164  C   GLN P  77     -24.036 -63.579 104.980  0.00 97.00      PROA   
ATOM   1165  O   GLN P  77     -24.156 -64.020 103.842  0.00 97.00      PROA   
ATOM   1166  N   LEU P  78     -23.329 -64.223 105.945  0.00 97.00      PROA   
ATOM   1167  HN  LEU P  78     -23.310 -63.841 106.868  0.00 97.00      PROA   
ATOM   1168  CA  LEU P  78     -22.485 -65.395 105.795  0.00 97.00      PROA   
ATOM   1169  HA  LEU P  78     -22.169 -65.478 104.766  0.00 97.00      PROA   
ATOM   1170  CB  LEU P  78     -21.253 -65.259 106.735  0.00 97.00      PROA   
ATOM   1171  HB1 LEU P  78     -21.623 -65.224 107.784  0.00 97.00      PROA   
ATOM   1172  HB2 LEU P  78     -20.765 -64.279 106.536  0.00 97.00      PROA   
ATOM   1173  CG  LEU P  78     -20.170 -66.362 106.644  0.00 97.00      PROA   
ATOM   1174  HG  LEU P  78     -20.661 -67.360 106.582  0.00 97.00      PROA   
ATOM   1175  CD1 LEU P  78     -19.285 -66.179 105.402  0.00 97.00      PROA   
ATOM   1176 HD11 LEU P  78     -18.724 -65.225 105.485  0.00 97.00      PROA   
ATOM   1177 HD12 LEU P  78     -19.900 -66.148 104.483  0.00 97.00      PROA   
ATOM   1178 HD13 LEU P  78     -18.557 -67.012 105.318  0.00 97.00      PROA   
ATOM   1179  CD2 LEU P  78     -19.291 -66.379 107.910  0.00 97.00      PROA   
ATOM   1180 HD21 LEU P  78     -19.911 -66.577 108.810  0.00 97.00      PROA   
ATOM   1181 HD22 LEU P  78     -18.783 -65.399 108.037  0.00 97.00      PROA   
ATOM   1182 HD23 LEU P  78     -18.519 -67.171 107.835  0.00 97.00      PROA   
ATOM   1183  C   LEU P  78     -23.243 -66.650 106.182  0.00 97.00      PROA   
ATOM   1184  O   LEU P  78     -23.928 -66.679 107.202  0.00 97.00      PROA   
ATOM   1185  N   GLU P  79     -23.135 -67.726 105.365  0.00 97.00      PROA   
ATOM   1186  HN  GLU P  79     -22.606 -67.678 104.520  0.00 97.00      PROA   
ATOM   1187  CA  GLU P  79     -23.867 -68.960 105.567  0.00 97.00      PROA   
ATOM   1188  HA  GLU P  79     -24.448 -68.913 106.479  0.00 97.00      PROA   
ATOM   1189  CB  GLU P  79     -24.813 -69.235 104.369  0.00 97.00      PROA   
ATOM   1190  HB1 GLU P  79     -25.318 -70.215 104.505  0.00 97.00      PROA   
ATOM   1191  HB2 GLU P  79     -24.173 -69.304 103.461  0.00 97.00      PROA   
ATOM   1192  CG  GLU P  79     -25.907 -68.156 104.167  0.00 97.00      PROA   
ATOM   1193  HG1 GLU P  79     -25.563 -67.173 104.552  0.00 97.00      PROA   
ATOM   1194  HG2 GLU P  79     -26.829 -68.436 104.720  0.00 97.00      PROA   
ATOM   1195  CD  GLU P  79     -26.237 -67.927 102.690  0.00 97.00      PROA   
ATOM   1196  OE1 GLU P  79     -25.284 -67.721 101.893  0.00 97.00      PROA   
ATOM   1197  OE2 GLU P  79     -27.447 -67.877 102.346  0.00 97.00      PROA   
ATOM   1198  C   GLU P  79     -22.931 -70.143 105.688  0.00 97.00      PROA   
ATOM   1199  O   GLU P  79     -22.068 -70.371 104.843  0.00 97.00      PROA   
ATOM   1200  N   VAL P  80     -23.155 -70.968 106.736  0.00  0.00      PROA   
ATOM   1201  HN  VAL P  80     -23.865 -70.763 107.405  0.00  0.00      PROA   
ATOM   1202  CA  VAL P  80     -22.453 -72.207 106.962  0.00  0.00      PROA   
ATOM   1203  HA  VAL P  80     -21.745 -72.361 106.168  0.00  0.00      PROA   
ATOM   1204  CB  VAL P  80     -21.707 -72.281 108.293  0.00  0.00      PROA   
ATOM   1205  HB  VAL P  80     -22.418 -72.263 109.149  0.00  0.00      PROA   
ATOM   1206  CG1 VAL P  80     -20.892 -73.593 108.352  0.00  0.00      PROA   
ATOM   1207 HG11 VAL P  80     -20.245 -73.677 107.454  0.00  0.00      PROA   
ATOM   1208 HG12 VAL P  80     -21.560 -74.478 108.396  0.00  0.00      PROA   
ATOM   1209 HG13 VAL P  80     -20.241 -73.611 109.248  0.00  0.00      PROA   
ATOM   1210  CG2 VAL P  80     -20.787 -71.045 108.413  0.00  0.00      PROA   
ATOM   1211 HG21 VAL P  80     -21.378 -70.108 108.482  0.00  0.00      PROA   
ATOM   1212 HG22 VAL P  80     -20.115 -70.977 107.533  0.00  0.00      PROA   
ATOM   1213 HG23 VAL P  80     -20.159 -71.120 109.324  0.00  0.00      PROA   
ATOM   1214  C   VAL P  80     -23.522 -73.265 106.875  0.00  0.00      PROA   
ATOM   1215  O   VAL P  80     -24.615 -73.093 107.416  0.00  0.00      PROA   
ATOM   1216  N   HSD P  81     -23.230 -74.369 106.145  0.00  0.00      PROA   
ATOM   1217  HN  HSD P  81     -22.326 -74.497 105.746  0.00  0.00      PROA   
ATOM   1218  CA  HSD P  81     -24.199 -75.382 105.806  0.00  0.00      PROA   
ATOM   1219  HA  HSD P  81     -25.078 -75.277 106.427  0.00  0.00      PROA   
ATOM   1220  CB  HSD P  81     -24.605 -75.362 104.310  0.00  0.00      PROA   
ATOM   1221  HB1 HSD P  81     -25.396 -76.117 104.109  0.00  0.00      PROA   
ATOM   1222  HB2 HSD P  81     -23.723 -75.610 103.679  0.00  0.00      PROA   
ATOM   1223  ND1 HSD P  81     -26.298 -73.458 104.244  0.00  0.00      PROA   
ATOM   1224  HD1 HSD P  81     -26.917 -73.819 104.944  0.00  0.00      PROA   
ATOM   1225  CG  HSD P  81     -25.113 -74.032 103.838  0.00  0.00      PROA   
ATOM   1226  CE1 HSD P  81     -26.466 -72.340 103.493  0.00  0.00      PROA   
ATOM   1227  HE1 HSD P  81     -27.325 -71.681 103.603  0.00  0.00      PROA   
ATOM   1228  NE2 HSD P  81     -25.479 -72.161 102.635  0.00  0.00      PROA   
ATOM   1229  CD2 HSD P  81     -24.628 -73.227 102.854  0.00  0.00      PROA   
ATOM   1230  HD2 HSD P  81     -23.733 -73.337 102.256  0.00  0.00      PROA   
ATOM   1231  C   HSD P  81     -23.586 -76.726 106.072  0.00  0.00      PROA   
ATOM   1232  O   HSD P  81     -22.376 -76.857 106.254  0.00  0.00      PROA   
ATOM   1233  N   ARG P  82     -24.459 -77.759 106.093  0.00  0.00      PROA   
ATOM   1234  HN  ARG P  82     -25.435 -77.598 105.973  0.00  0.00      PROA   
ATOM   1235  CA  ARG P  82     -24.090 -79.147 106.192  0.00  0.00      PROA   
ATOM   1236  HA  ARG P  82     -23.040 -79.253 105.957  0.00  0.00      PROA   
ATOM   1237  CB  ARG P  82     -24.352 -79.760 107.595  0.00  0.00      PROA   
ATOM   1238  HB1 ARG P  82     -23.712 -79.215 108.324  0.00  0.00      PROA   
ATOM   1239  HB2 ARG P  82     -24.010 -80.817 107.598  0.00  0.00      PROA   
ATOM   1240  CG  ARG P  82     -25.809 -79.670 108.089  0.00  0.00      PROA   
ATOM   1241  HG1 ARG P  82     -26.494 -80.125 107.343  0.00  0.00      PROA   
ATOM   1242  HG2 ARG P  82     -26.075 -78.594 108.174  0.00  0.00      PROA   
ATOM   1243  CD  ARG P  82     -26.072 -80.327 109.458  0.00  0.00      PROA   
ATOM   1244  HD1 ARG P  82     -27.135 -80.177 109.742  0.00  0.00      PROA   
ATOM   1245  HD2 ARG P  82     -25.435 -79.878 110.248  0.00  0.00      PROA   
ATOM   1246  NE  ARG P  82     -25.849 -81.809 109.370  0.00  0.00      PROA   
ATOM   1247  HE  ARG P  82     -26.563 -82.362 108.941  0.00  0.00      PROA   
ATOM   1248  CZ  ARG P  82     -24.729 -82.440 109.813  0.00  0.00      PROA   
ATOM   1249  NH1 ARG P  82     -23.714 -81.772 110.411  0.00  0.00      PROA   
ATOM   1250 HH11 ARG P  82     -22.901 -82.265 110.719  0.00  0.00      PROA   
ATOM   1251 HH12 ARG P  82     -23.778 -80.782 110.541  0.00  0.00      PROA   
ATOM   1252  NH2 ARG P  82     -24.621 -83.780 109.639  0.00  0.00      PROA   
ATOM   1253 HH21 ARG P  82     -23.803 -84.260 109.956  0.00  0.00      PROA   
ATOM   1254 HH22 ARG P  82     -25.363 -84.288 109.201  0.00  0.00      PROA   
ATOM   1255  C   ARG P  82     -24.870 -79.846 105.102  0.00  0.00      PROA   
ATOM   1256  O   ARG P  82     -25.288 -79.215 104.131  0.00  0.00      PROA   
ATOM   1257  N   GLY P  83     -25.047 -81.187 105.222  0.00  0.00      PROA   
ATOM   1258  HN  GLY P  83     -24.720 -81.666 106.032  0.00  0.00      PROA   
ATOM   1259  CA  GLY P  83     -25.621 -82.047 104.209  0.00  0.00      PROA   
ATOM   1260  HA1 GLY P  83     -25.425 -83.060 104.530  0.00  0.00      PROA   
ATOM   1261  HA2 GLY P  83     -25.150 -81.811 103.265  0.00  0.00      PROA   
ATOM   1262  C   GLY P  83     -27.110 -81.903 104.046  0.00  0.00      PROA   
ATOM   1263  O   GLY P  83     -27.653 -82.366 103.044  0.00  0.00      PROA   
ATOM   1264  N   TRP P  84     -27.787 -81.280 105.043  0.00  0.00      PROA   
ATOM   1265  HN  TRP P  84     -27.287 -80.976 105.849  0.00  0.00      PROA   
ATOM   1266  CA  TRP P  84     -29.187 -80.898 105.059  0.00  0.00      PROA   
ATOM   1267  HA  TRP P  84     -29.220 -80.045 105.722  0.00  0.00      PROA   
ATOM   1268  CB  TRP P  84     -29.831 -80.437 103.716  0.00  0.00      PROA   
ATOM   1269  HB1 TRP P  84     -30.898 -80.180 103.891  0.00  0.00      PROA   
ATOM   1270  HB2 TRP P  84     -29.829 -81.266 102.978  0.00  0.00      PROA   
ATOM   1271  CG  TRP P  84     -29.177 -79.229 103.119  0.00  0.00      PROA   
ATOM   1272  CD1 TRP P  84     -28.219 -79.179 102.140  0.00  0.00      PROA   
ATOM   1273  HD1 TRP P  84     -27.795 -80.036 101.639  0.00  0.00      PROA   
ATOM   1274  NE1 TRP P  84     -27.870 -77.878 101.901  0.00  0.00      PROA   
ATOM   1275  HE1 TRP P  84     -27.209 -77.585 101.245  0.00  0.00      PROA   
ATOM   1276  CE2 TRP P  84     -28.602 -77.052 102.703  0.00  0.00      PROA   
ATOM   1277  CD2 TRP P  84     -29.446 -77.868 103.489  0.00  0.00      PROA   
ATOM   1278  CE3 TRP P  84     -30.324 -77.276 104.394  0.00  0.00      PROA   
ATOM   1279  HE3 TRP P  84     -30.986 -77.869 105.008  0.00  0.00      PROA   
ATOM   1280  CZ3 TRP P  84     -30.351 -75.883 104.495  0.00  0.00      PROA   
ATOM   1281  HZ3 TRP P  84     -31.030 -75.414 105.194  0.00  0.00      PROA   
ATOM   1282  CZ2 TRP P  84     -28.615 -75.667 102.815  0.00  0.00      PROA   
ATOM   1283  HZ2 TRP P  84     -27.967 -75.040 102.220  0.00  0.00      PROA   
ATOM   1284  CH2 TRP P  84     -29.505 -75.093 103.723  0.00  0.00      PROA   
ATOM   1285  HH2 TRP P  84     -29.538 -74.017 103.827  0.00  0.00      PROA   
ATOM   1286  C   TRP P  84     -30.029 -81.957 105.717  0.00  0.00      PROA   
ATOM   1287  O   TRP P  84     -31.223 -81.750 105.926  0.00  0.00      PROA   
ATOM   1288  N   LEU P  85     -29.405 -83.088 106.116  0.00  0.00      PROA   
ATOM   1289  HN  LEU P  85     -28.440 -83.239 105.920  0.00  0.00      PROA   
ATOM   1290  CA  LEU P  85     -30.034 -84.104 106.914  0.00  0.00      PROA   
ATOM   1291  HA  LEU P  85     -30.694 -83.620 107.615  0.00  0.00      PROA   
ATOM   1292  CB  LEU P  85     -30.778 -85.237 106.151  0.00  0.00      PROA   
ATOM   1293  HB1 LEU P  85     -30.978 -86.093 106.837  0.00  0.00      PROA   
ATOM   1294  HB2 LEU P  85     -30.120 -85.607 105.335  0.00  0.00      PROA   
ATOM   1295  CG  LEU P  85     -32.156 -84.873 105.547  0.00  0.00      PROA   
ATOM   1296  HG  LEU P  85     -31.998 -84.080 104.783  0.00  0.00      PROA   
ATOM   1297  CD1 LEU P  85     -32.742 -86.103 104.835  0.00  0.00      PROA   
ATOM   1298 HD11 LEU P  85     -32.981 -86.902 105.568  0.00  0.00      PROA   
ATOM   1299 HD12 LEU P  85     -32.008 -86.509 104.110  0.00  0.00      PROA   
ATOM   1300 HD13 LEU P  85     -33.671 -85.828 104.293  0.00  0.00      PROA   
ATOM   1301  CD2 LEU P  85     -33.167 -84.348 106.586  0.00  0.00      PROA   
ATOM   1302 HD21 LEU P  85     -32.804 -83.415 107.060  0.00  0.00      PROA   
ATOM   1303 HD22 LEU P  85     -33.333 -85.106 107.380  0.00  0.00      PROA   
ATOM   1304 HD23 LEU P  85     -34.140 -84.130 106.096  0.00  0.00      PROA   
ATOM   1305  C   LEU P  85     -28.940 -84.752 107.704  0.00  0.00      PROA   
ATOM   1306  O   LEU P  85     -27.768 -84.743 107.329  0.00  0.00      PROA   
ATOM   1307  N   LEU P  86     -29.353 -85.337 108.844  0.00  0.00      PROA   
ATOM   1308  HN  LEU P  86     -30.310 -85.288 109.116  0.00  0.00      PROA   
ATOM   1309  CA  LEU P  86     -28.531 -86.112 109.719  0.00  0.00      PROA   
ATOM   1310  HA  LEU P  86     -27.781 -86.632 109.139  0.00  0.00      PROA   
ATOM   1311  CB  LEU P  86     -27.900 -85.265 110.854  0.00  0.00      PROA   
ATOM   1312  HB1 LEU P  86     -28.706 -84.694 111.366  0.00  0.00      PROA   
ATOM   1313  HB2 LEU P  86     -27.223 -84.521 110.382  0.00  0.00      PROA   
ATOM   1314  CG  LEU P  86     -27.095 -86.040 111.930  0.00  0.00      PROA   
ATOM   1315  HG  LEU P  86     -27.798 -86.727 112.456  0.00  0.00      PROA   
ATOM   1316  CD1 LEU P  86     -25.964 -86.906 111.336  0.00  0.00      PROA   
ATOM   1317 HD11 LEU P  86     -25.225 -86.270 110.806  0.00  0.00      PROA   
ATOM   1318 HD12 LEU P  86     -26.366 -87.651 110.619  0.00  0.00      PROA   
ATOM   1319 HD13 LEU P  86     -25.439 -87.455 112.147  0.00  0.00      PROA   
ATOM   1320  CD2 LEU P  86     -26.547 -85.075 113.000  0.00  0.00      PROA   
ATOM   1321 HD21 LEU P  86     -27.376 -84.498 113.460  0.00  0.00      PROA   
ATOM   1322 HD22 LEU P  86     -25.828 -84.361 112.544  0.00  0.00      PROA   
ATOM   1323 HD23 LEU P  86     -26.025 -85.643 113.799  0.00  0.00      PROA   
ATOM   1324  C   LEU P  86     -29.494 -87.105 110.290  0.00  0.00      PROA   
ATOM   1325  O   LEU P  86     -30.649 -86.784 110.553  0.00  0.00      PROA   
ATOM   1326  N   LEU P  87     -29.024 -88.349 110.491  0.00 97.00      PROA   
ATOM   1327  HN  LEU P  87     -28.070 -88.549 110.292  0.00 97.00      PROA   
ATOM   1328  CA  LEU P  87     -29.775 -89.395 111.138  0.00 97.00      PROA   
ATOM   1329  HA  LEU P  87     -30.818 -89.121 111.213  0.00 97.00      PROA   
ATOM   1330  CB  LEU P  87     -29.669 -90.736 110.377  0.00 97.00      PROA   
ATOM   1331  HB1 LEU P  87     -28.595 -91.003 110.261  0.00 97.00      PROA   
ATOM   1332  HB2 LEU P  87     -30.085 -90.597 109.353  0.00 97.00      PROA   
ATOM   1333  CG  LEU P  87     -30.402 -91.920 111.043  0.00 97.00      PROA   
ATOM   1334  HG  LEU P  87     -30.027 -92.033 112.085  0.00 97.00      PROA   
ATOM   1335  CD1 LEU P  87     -31.924 -91.708 111.113  0.00 97.00      PROA   
ATOM   1336 HD11 LEU P  87     -32.336 -91.550 110.094  0.00 97.00      PROA   
ATOM   1337 HD12 LEU P  87     -32.166 -90.825 111.737  0.00 97.00      PROA   
ATOM   1338 HD13 LEU P  87     -32.413 -92.598 111.559  0.00 97.00      PROA   
ATOM   1339  CD2 LEU P  87     -30.078 -93.229 110.315  0.00 97.00      PROA   
ATOM   1340 HD21 LEU P  87     -28.980 -93.387 110.265  0.00 97.00      PROA   
ATOM   1341 HD22 LEU P  87     -30.484 -93.206 109.282  0.00 97.00      PROA   
ATOM   1342 HD23 LEU P  87     -30.535 -94.076 110.867  0.00 97.00      PROA   
ATOM   1343  C   LEU P  87     -29.218 -89.539 112.533  0.00 97.00      PROA   
ATOM   1344  O   LEU P  87     -28.099 -90.001 112.740  0.00 97.00      PROA   
ATOM   1345  N   GLN P  88     -30.011 -89.140 113.544  0.00 97.00      PROA   
ATOM   1346  HN  GLN P  88     -30.926 -88.777 113.366  0.00 97.00      PROA   
ATOM   1347  CA  GLN P  88     -29.621 -89.173 114.930  0.00 97.00      PROA   
ATOM   1348  HA  GLN P  88     -28.554 -89.006 114.998  0.00 97.00      PROA   
ATOM   1349  CB  GLN P  88     -30.344 -88.065 115.737  0.00 97.00      PROA   
ATOM   1350  HB1 GLN P  88     -29.963 -88.093 116.779  0.00 97.00      PROA   
ATOM   1351  HB2 GLN P  88     -31.435 -88.279 115.754  0.00 97.00      PROA   
ATOM   1352  CG  GLN P  88     -30.119 -86.645 115.169  0.00 97.00      PROA   
ATOM   1353  HG1 GLN P  88     -30.490 -86.581 114.125  0.00 97.00      PROA   
ATOM   1354  HG2 GLN P  88     -29.033 -86.417 115.163  0.00 97.00      PROA   
ATOM   1355  CD  GLN P  88     -30.891 -85.595 115.983  0.00 97.00      PROA   
ATOM   1356  OE1 GLN P  88     -32.123 -85.622 116.053  0.00 97.00      PROA   
ATOM   1357  NE2 GLN P  88     -30.149 -84.612 116.567  0.00 97.00      PROA   
ATOM   1358 HE21 GLN P  88     -30.623 -83.812 116.931  0.00 97.00      PROA   
ATOM   1359 HE22 GLN P  88     -29.155 -84.614 116.474  0.00 97.00      PROA   
ATOM   1360  C   GLN P  88     -29.942 -90.541 115.505  0.00 97.00      PROA   
ATOM   1361  O   GLN P  88     -31.082 -90.991 115.474  0.00 97.00      PROA   
ATOM   1362  N   VAL P  89     -28.916 -91.257 116.018  0.00 97.00      PROA   
ATOM   1363  HN  VAL P  89     -27.993 -90.883 116.010  0.00 97.00      PROA   
ATOM   1364  CA  VAL P  89     -29.036 -92.641 116.442  0.00 97.00      PROA   
ATOM   1365  HA  VAL P  89     -30.062 -92.970 116.346  0.00 97.00      PROA   
ATOM   1366  CB  VAL P  89     -28.158 -93.551 115.584  0.00 97.00      PROA   
ATOM   1367  HB  VAL P  89     -27.099 -93.203 115.629  0.00 97.00      PROA   
ATOM   1368  CG1 VAL P  89     -28.213 -95.016 116.054  0.00 97.00      PROA   
ATOM   1369 HG11 VAL P  89     -29.262 -95.374 116.102  0.00 97.00      PROA   
ATOM   1370 HG12 VAL P  89     -27.734 -95.149 117.044  0.00 97.00      PROA   
ATOM   1371 HG13 VAL P  89     -27.662 -95.644 115.326  0.00 97.00      PROA   
ATOM   1372  CG2 VAL P  89     -28.629 -93.460 114.117  0.00 97.00      PROA   
ATOM   1373 HG21 VAL P  89     -28.408 -92.461 113.689  0.00 97.00      PROA   
ATOM   1374 HG22 VAL P  89     -29.721 -93.643 114.047  0.00 97.00      PROA   
ATOM   1375 HG23 VAL P  89     -28.107 -94.220 113.499  0.00 97.00      PROA   
ATOM   1376  C   VAL P  89     -28.657 -92.760 117.906  0.00 97.00      PROA   
ATOM   1377  O   VAL P  89     -27.685 -92.152 118.352  0.00 97.00      PROA   
ATOM   1378  N   SER P  90     -29.436 -93.558 118.689  0.00 97.00      PROA   
ATOM   1379  HN  SER P  90     -30.262 -93.957 118.296  0.00 97.00      PROA   
ATOM   1380  CA  SER P  90     -29.244 -93.775 120.122  0.00 97.00      PROA   
ATOM   1381  HA  SER P  90     -29.373 -92.819 120.610  0.00 97.00      PROA   
ATOM   1382  CB  SER P  90     -30.279 -94.766 120.720  0.00 97.00      PROA   
ATOM   1383  HB1 SER P  90     -30.096 -94.903 121.809  0.00 97.00      PROA   
ATOM   1384  HB2 SER P  90     -30.207 -95.760 120.234  0.00 97.00      PROA   
ATOM   1385  OG  SER P  90     -31.604 -94.267 120.601  0.00 97.00      PROA   
ATOM   1386  HG1 SER P  90     -31.764 -94.066 119.671  0.00 97.00      PROA   
ATOM   1387  C   SER P  90     -27.878 -94.309 120.530  0.00 97.00      PROA   
ATOM   1388  O   SER P  90     -27.285 -93.807 121.483  0.00 97.00      PROA   
ATOM   1389  N   SER P  91     -27.336 -95.327 119.820  0.00 97.00      PROA   
ATOM   1390  HN  SER P  91     -27.821 -95.740 119.056  0.00 97.00      PROA   
ATOM   1391  CA  SER P  91     -25.992 -95.815 120.080  0.00 97.00      PROA   
ATOM   1392  HA  SER P  91     -25.351 -94.943 120.076  0.00 97.00      PROA   
ATOM   1393  CB  SER P  91     -25.801 -96.543 121.441  0.00 97.00      PROA   
ATOM   1394  HB1 SER P  91     -25.053 -97.361 121.400  0.00 97.00      PROA   
ATOM   1395  HB2 SER P  91     -26.764 -96.987 121.774  0.00 97.00      PROA   
ATOM   1396  OG  SER P  91     -25.344 -95.614 122.418  0.00 97.00      PROA   
ATOM   1397  HG1 SER P  91     -26.019 -94.928 122.469  0.00 97.00      PROA   
ATOM   1398  C   SER P  91     -25.485 -96.652 118.936  0.00 97.00      PROA   
ATOM   1399  O   SER P  91     -26.243 -97.092 118.077  0.00 97.00      PROA   
ATOM   1400  N   ARG P  92     -24.146 -96.858 118.885  0.00 97.00      PROA   
ATOM   1401  HN  ARG P  92     -23.554 -96.488 119.598  0.00 97.00      PROA   
ATOM   1402  CA  ARG P  92     -23.475 -97.523 117.781  0.00 97.00      PROA   
ATOM   1403  HA  ARG P  92     -23.971 -97.251 116.857  0.00 97.00      PROA   
ATOM   1404  CB  ARG P  92     -21.984 -97.085 117.713  0.00 97.00      PROA   
ATOM   1405  HB1 ARG P  92     -21.586 -97.368 116.714  0.00 97.00      PROA   
ATOM   1406  HB2 ARG P  92     -21.390 -97.629 118.482  0.00 97.00      PROA   
ATOM   1407  CG  ARG P  92     -21.755 -95.574 117.954  0.00 97.00      PROA   
ATOM   1408  HG1 ARG P  92     -21.965 -95.344 119.022  0.00 97.00      PROA   
ATOM   1409  HG2 ARG P  92     -22.476 -94.982 117.347  0.00 97.00      PROA   
ATOM   1410  CD  ARG P  92     -20.317 -95.099 117.675  0.00 97.00      PROA   
ATOM   1411  HD1 ARG P  92     -19.575 -95.854 118.006  0.00 97.00      PROA   
ATOM   1412  HD2 ARG P  92     -20.102 -94.144 118.206  0.00 97.00      PROA   
ATOM   1413  NE  ARG P  92     -20.166 -94.903 116.198  0.00 97.00      PROA   
ATOM   1414  HE  ARG P  92     -19.976 -95.683 115.610  0.00 97.00      PROA   
ATOM   1415  CZ  ARG P  92     -20.579 -93.787 115.570  0.00 97.00      PROA   
ATOM   1416  NH1 ARG P  92     -20.901 -92.645 116.197  0.00 97.00      PROA   
ATOM   1417 HH11 ARG P  92     -20.438 -92.428 117.052  0.00 97.00      PROA   
ATOM   1418 HH12 ARG P  92     -21.169 -91.900 115.589  0.00 97.00      PROA   
ATOM   1419  NH2 ARG P  92     -20.602 -93.739 114.225  0.00 97.00      PROA   
ATOM   1420 HH21 ARG P  92     -20.149 -94.454 113.706  0.00 97.00      PROA   
ATOM   1421 HH22 ARG P  92     -20.666 -92.826 113.825  0.00 97.00      PROA   
ATOM   1422  C   ARG P  92     -23.540 -99.040 117.934  0.00 97.00      PROA   
ATOM   1423  O   ARG P  92     -23.377 -99.786 116.969  0.00 97.00      PROA   
ATOM   1424  N   VAL P  93     -23.811 -99.528 119.164  0.00 97.00      PROA   
ATOM   1425  HN  VAL P  93     -23.987 -98.913 119.925  0.00 97.00      PROA   
ATOM   1426  CA  VAL P  93     -23.916-100.931 119.488  0.00 97.00      PROA   
ATOM   1427  HA  VAL P  93     -24.269-101.462 118.617  0.00 97.00      PROA   
ATOM   1428  CB  VAL P  93     -22.633-101.590 120.022  0.00 97.00      PROA   
ATOM   1429  HB  VAL P  93     -22.872-102.627 120.359  0.00 97.00      PROA   
ATOM   1430  CG1 VAL P  93     -21.585-101.703 118.894  0.00 97.00      PROA   
ATOM   1431 HG11 VAL P  93     -21.259-100.695 118.565  0.00 97.00      PROA   
ATOM   1432 HG12 VAL P  93     -22.002-102.236 118.017  0.00 97.00      PROA   
ATOM   1433 HG13 VAL P  93     -20.689-102.252 119.255  0.00 97.00      PROA   
ATOM   1434  CG2 VAL P  93     -22.047-100.819 121.227  0.00 97.00      PROA   
ATOM   1435 HG21 VAL P  93     -22.758-100.793 122.077  0.00 97.00      PROA   
ATOM   1436 HG22 VAL P  93     -21.792 -99.776 120.943  0.00 97.00      PROA   
ATOM   1437 HG23 VAL P  93     -21.117-101.316 121.577  0.00 97.00      PROA   
ATOM   1438  C   VAL P  93     -25.001-101.018 120.528  0.00 97.00      PROA   
ATOM   1439  O   VAL P  93     -25.144-100.125 121.360  0.00 97.00      PROA   
ATOM   1440  N   LEU P  94     -25.808-102.103 120.465  0.00 97.00      PROA   
ATOM   1441  HN  LEU P  94     -25.698-102.781 119.745  0.00 97.00      PROA   
ATOM   1442  CA  LEU P  94     -26.846-102.423 121.415  0.00 97.00      PROA   
ATOM   1443  HA  LEU P  94     -26.563-102.067 122.398  0.00 97.00      PROA   
ATOM   1444  CB  LEU P  94     -28.268-101.904 121.050  0.00 97.00      PROA   
ATOM   1445  HB1 LEU P  94     -28.945-102.202 121.884  0.00 97.00      PROA   
ATOM   1446  HB2 LEU P  94     -28.642-102.391 120.124  0.00 97.00      PROA   
ATOM   1447  CG  LEU P  94     -28.425-100.370 120.891  0.00 97.00      PROA   
ATOM   1448  HG  LEU P  94     -27.703 -99.877 121.583  0.00 97.00      PROA   
ATOM   1449  CD1 LEU P  94     -28.158 -99.872 119.457  0.00 97.00      PROA   
ATOM   1450 HD11 LEU P  94     -28.914-100.295 118.761  0.00 97.00      PROA   
ATOM   1451 HD12 LEU P  94     -27.151-100.163 119.102  0.00 97.00      PROA   
ATOM   1452 HD13 LEU P  94     -28.227 -98.764 119.424  0.00 97.00      PROA   
ATOM   1453  CD2 LEU P  94     -29.834 -99.938 121.341  0.00 97.00      PROA   
ATOM   1454 HD21 LEU P  94     -29.986-100.193 122.410  0.00 97.00      PROA   
ATOM   1455 HD22 LEU P  94     -30.606-100.469 120.746  0.00 97.00      PROA   
ATOM   1456 HD23 LEU P  94     -29.970 -98.844 121.217  0.00 97.00      PROA   
ATOM   1457  C   LEU P  94     -26.893-103.935 121.442  0.00 97.00      PROA   
ATOM   1458  O   LEU P  94     -26.329-104.601 120.577  0.00 97.00      PROA   
ATOM   1459  N   THR P  95     -27.569-104.514 122.458  0.00 97.00      PROA   
ATOM   1460  HN  THR P  95     -27.908-103.954 123.215  0.00 97.00      PROA   
ATOM   1461  CA  THR P  95     -27.867-105.930 122.590  0.00 97.00      PROA   
ATOM   1462  HA  THR P  95     -27.214-106.487 121.936  0.00 97.00      PROA   
ATOM   1463  CB  THR P  95     -27.718-106.464 124.021  0.00 97.00      PROA   
ATOM   1464  HB  THR P  95     -28.664-106.363 124.603  0.00 97.00      PROA   
ATOM   1465  OG1 THR P  95     -26.732-105.740 124.740  0.00 97.00      PROA   
ATOM   1466  HG1 THR P  95     -27.143-104.885 124.912  0.00 97.00      PROA   
ATOM   1467  CG2 THR P  95     -27.268-107.931 124.003  0.00 97.00      PROA   
ATOM   1468 HG21 THR P  95     -26.277-108.017 123.511  0.00 97.00      PROA   
ATOM   1469 HG22 THR P  95     -27.995-108.569 123.465  0.00 97.00      PROA   
ATOM   1470 HG23 THR P  95     -27.173-108.304 125.045  0.00 97.00      PROA   
ATOM   1471  C   THR P  95     -29.306-106.109 122.138  0.00 97.00      PROA   
ATOM   1472  O   THR P  95     -30.070-105.154 122.047  0.00 97.00      PROA   
ATOM   1473  N   GLU P  96     -29.726-107.353 121.828  0.00 97.00      PROA   
ATOM   1474  HN  GLU P  96     -29.075-108.110 121.791  0.00 97.00      PROA   
ATOM   1475  CA  GLU P  96     -31.106-107.692 121.539  0.00 97.00      PROA   
ATOM   1476  HA  GLU P  96     -31.408-107.049 120.725  0.00 97.00      PROA   
ATOM   1477  CB  GLU P  96     -31.259-109.171 121.085  0.00 97.00      PROA   
ATOM   1478  HB1 GLU P  96     -30.546-109.358 120.250  0.00 97.00      PROA   
ATOM   1479  HB2 GLU P  96     -32.286-109.313 120.682  0.00 97.00      PROA   
ATOM   1480  CG  GLU P  96     -30.997-110.189 122.219  0.00 97.00      PROA   
ATOM   1481  HG1 GLU P  96     -31.599-109.934 123.113  0.00 97.00      PROA   
ATOM   1482  HG2 GLU P  96     -29.927-110.142 122.510  0.00 97.00      PROA   
ATOM   1483  CD  GLU P  96     -31.342-111.636 121.867  0.00 97.00      PROA   
ATOM   1484  OE1 GLU P  96     -32.182-111.878 120.963  0.00 97.00      PROA   
ATOM   1485  OE2 GLU P  96     -30.762-112.534 122.535  0.00 97.00      PROA   
ATOM   1486  C   GLU P  96     -32.026-107.405 122.725  0.00 97.00      PROA   
ATOM   1487  O   GLU P  96     -31.635-107.492 123.887  0.00 97.00      PROA   
ATOM   1488  N   GLY P  97     -33.290-107.020 122.446  0.00 97.00      PROA   
ATOM   1489  HN  GLY P  97     -33.577-106.940 121.491  0.00 97.00      PROA   
ATOM   1490  CA  GLY P  97     -34.281-106.714 123.463  0.00 97.00      PROA   
ATOM   1491  HA1 GLY P  97     -34.077-107.291 124.354  0.00 97.00      PROA   
ATOM   1492  HA2 GLY P  97     -35.249-106.943 123.046  0.00 97.00      PROA   
ATOM   1493  C   GLY P  97     -34.293-105.263 123.853  0.00 97.00      PROA   
ATOM   1494  O   GLY P  97     -35.326-104.750 124.277  0.00 97.00      PROA   
ATOM   1495  N   GLU P  98     -33.142-104.563 123.730  0.00 97.00      PROA   
ATOM   1496  HN  GLU P  98     -32.302-105.029 123.461  0.00 97.00      PROA   
ATOM   1497  CA  GLU P  98     -32.994-103.149 124.007  0.00 97.00      PROA   
ATOM   1498  HA  GLU P  98     -33.278-103.021 125.038  0.00 97.00      PROA   
ATOM   1499  CB  GLU P  98     -31.512-102.703 123.899  0.00 97.00      PROA   
ATOM   1500  HB1 GLU P  98     -31.457-101.595 123.990  0.00 97.00      PROA   
ATOM   1501  HB2 GLU P  98     -31.117-102.979 122.898  0.00 97.00      PROA   
ATOM   1502  CG  GLU P  98     -30.617-103.309 125.003  0.00 97.00      PROA   
ATOM   1503  HG1 GLU P  98     -30.582-104.417 124.914  0.00 97.00      PROA   
ATOM   1504  HG2 GLU P  98     -31.023-103.049 126.003  0.00 97.00      PROA   
ATOM   1505  CD  GLU P  98     -29.196-102.755 124.930  0.00 97.00      PROA   
ATOM   1506  OE1 GLU P  98     -28.251-103.574 124.947  0.00 97.00      PROA   
ATOM   1507  OE2 GLU P  98     -29.026-101.510 124.882  0.00 97.00      PROA   
ATOM   1508  C   GLU P  98     -33.851-102.244 123.119  0.00 97.00      PROA   
ATOM   1509  O   GLU P  98     -33.939-102.486 121.920  0.00 97.00      PROA   
ATOM   1510  N   PRO P  99     -34.491-101.188 123.613  0.00 97.00      PROA   
ATOM   1511  CD  PRO P  99     -34.850-101.032 125.023  0.00 97.00      PROA   
ATOM   1512  HD1 PRO P  99     -33.971-100.615 125.560  0.00 97.00      PROA   
ATOM   1513  HD2 PRO P  99     -35.162-101.998 125.479  0.00 97.00      PROA   
ATOM   1514  CA  PRO P  99     -35.020-100.099 122.798  0.00 97.00      PROA   
ATOM   1515  HA  PRO P  99     -35.771-100.529 122.153  0.00 97.00      PROA   
ATOM   1516  CB  PRO P  99     -35.631 -99.129 123.823  0.00 97.00      PROA   
ATOM   1517  HB1 PRO P  99     -36.505 -98.586 123.412  0.00 97.00      PROA   
ATOM   1518  HB2 PRO P  99     -34.873 -98.396 124.178  0.00 97.00      PROA   
ATOM   1519  CG  PRO P  99     -36.007-100.035 125.001  0.00 97.00      PROA   
ATOM   1520  HG1 PRO P  99     -36.116 -99.486 125.956  0.00 97.00      PROA   
ATOM   1521  HG2 PRO P  99     -36.951-100.577 124.768  0.00 97.00      PROA   
ATOM   1522  C   PRO P  99     -33.989 -99.401 121.919  0.00 97.00      PROA   
ATOM   1523  O   PRO P  99     -32.914 -99.064 122.411  0.00 97.00      PROA   
ATOM   1524  N   LEU P 100     -34.302 -99.140 120.631  0.00 97.00      PROA   
ATOM   1525  HN  LEU P 100     -35.168 -99.463 120.252  0.00 97.00      PROA   
ATOM   1526  CA  LEU P 100     -33.436 -98.359 119.766  0.00 97.00      PROA   
ATOM   1527  HA  LEU P 100     -32.657 -97.891 120.352  0.00 97.00      PROA   
ATOM   1528  CB  LEU P 100     -32.755 -99.246 118.689  0.00 97.00      PROA   
ATOM   1529  HB1 LEU P 100     -33.524 -99.896 118.222  0.00 97.00      PROA   
ATOM   1530  HB2 LEU P 100     -32.046 -99.920 119.217  0.00 97.00      PROA   
ATOM   1531  CG  LEU P 100     -31.986 -98.526 117.552  0.00 97.00      PROA   
ATOM   1532  HG  LEU P 100     -32.717 -97.944 116.944  0.00 97.00      PROA   
ATOM   1533  CD1 LEU P 100     -30.923 -97.544 118.073  0.00 97.00      PROA   
ATOM   1534 HD11 LEU P 100     -30.238 -98.063 118.774  0.00 97.00      PROA   
ATOM   1535 HD12 LEU P 100     -31.399 -96.695 118.603  0.00 97.00      PROA   
ATOM   1536 HD13 LEU P 100     -30.326 -97.141 117.229  0.00 97.00      PROA   
ATOM   1537  CD2 LEU P 100     -31.330 -99.557 116.614  0.00 97.00      PROA   
ATOM   1538 HD21 LEU P 100     -32.086-100.272 116.230  0.00 97.00      PROA   
ATOM   1539 HD22 LEU P 100     -30.550-100.127 117.162  0.00 97.00      PROA   
ATOM   1540 HD23 LEU P 100     -30.852 -99.046 115.752  0.00 97.00      PROA   
ATOM   1541  C   LEU P 100     -34.233 -97.241 119.139  0.00 97.00      PROA   
ATOM   1542  O   LEU P 100     -35.123 -97.477 118.332  0.00 97.00      PROA   
ATOM   1543  N   ALA P 101     -33.913 -95.971 119.481  0.00 97.00      PROA   
ATOM   1544  HN  ALA P 101     -33.212 -95.778 120.165  0.00 97.00      PROA   
ATOM   1545  CA  ALA P 101     -34.589 -94.811 118.940  0.00 97.00      PROA   
ATOM   1546  HA  ALA P 101     -35.512 -95.117 118.469  0.00 97.00      PROA   
ATOM   1547  CB  ALA P 101     -34.966 -93.814 120.052  0.00 97.00      PROA   
ATOM   1548  HB1 ALA P 101     -34.066 -93.435 120.578  0.00 97.00      PROA   
ATOM   1549  HB2 ALA P 101     -35.609 -94.325 120.803  0.00 97.00      PROA   
ATOM   1550  HB3 ALA P 101     -35.534 -92.954 119.643  0.00 97.00      PROA   
ATOM   1551  C   ALA P 101     -33.741 -94.135 117.875  0.00 97.00      PROA   
ATOM   1552  O   ALA P 101     -32.541 -93.921 118.027  0.00 97.00      PROA   
ATOM   1553  N   LEU P 102     -34.382 -93.811 116.730  0.00 97.00      PROA   
ATOM   1554  HN  LEU P 102     -35.334 -94.083 116.604  0.00 97.00      PROA   
ATOM   1555  CA  LEU P 102     -33.781 -93.186 115.573  0.00 97.00      PROA   
ATOM   1556  HA  LEU P 102     -32.750 -92.934 115.780  0.00 97.00      PROA   
ATOM   1557  CB  LEU P 102     -33.884 -94.098 114.320  0.00 97.00      PROA   
ATOM   1558  HB1 LEU P 102     -33.320 -93.642 113.478  0.00 97.00      PROA   
ATOM   1559  HB2 LEU P 102     -34.953 -94.172 114.017  0.00 97.00      PROA   
ATOM   1560  CG  LEU P 102     -33.392 -95.553 114.509  0.00 97.00      PROA   
ATOM   1561  HG  LEU P 102     -33.938 -96.013 115.367  0.00 97.00      PROA   
ATOM   1562  CD1 LEU P 102     -33.727 -96.393 113.266  0.00 97.00      PROA   
ATOM   1563 HD11 LEU P 102     -33.177 -95.999 112.385  0.00 97.00      PROA   
ATOM   1564 HD12 LEU P 102     -34.816 -96.359 113.051  0.00 97.00      PROA   
ATOM   1565 HD13 LEU P 102     -33.428 -97.449 113.433  0.00 97.00      PROA   
ATOM   1566  CD2 LEU P 102     -31.885 -95.622 114.801  0.00 97.00      PROA   
ATOM   1567 HD21 LEU P 102     -31.635 -95.037 115.709  0.00 97.00      PROA   
ATOM   1568 HD22 LEU P 102     -31.316 -95.212 113.941  0.00 97.00      PROA   
ATOM   1569 HD23 LEU P 102     -31.571 -96.676 114.959  0.00 97.00      PROA   
ATOM   1570  C   LEU P 102     -34.544 -91.916 115.261  0.00 97.00      PROA   
ATOM   1571  O   LEU P 102     -35.770 -91.903 115.289  0.00 97.00      PROA   
ATOM   1572  N   ARG P 103     -33.847 -90.802 114.938  0.00 97.00      PROA   
ATOM   1573  HN  ARG P 103     -32.852 -90.772 115.027  0.00 97.00      PROA   
ATOM   1574  CA  ARG P 103     -34.513 -89.627 114.415  0.00 97.00      PROA   
ATOM   1575  HA  ARG P 103     -35.504 -89.898 114.084  0.00 97.00      PROA   
ATOM   1576  CB  ARG P 103     -34.689 -88.502 115.470  0.00 97.00      PROA   
ATOM   1577  HB1 ARG P 103     -33.694 -88.173 115.840  0.00 97.00      PROA   
ATOM   1578  HB2 ARG P 103     -35.250 -88.916 116.337  0.00 97.00      PROA   
ATOM   1579  CG  ARG P 103     -35.447 -87.296 114.897  0.00 97.00      PROA   
ATOM   1580  HG1 ARG P 103     -36.452 -87.637 114.556  0.00 97.00      PROA   
ATOM   1581  HG2 ARG P 103     -34.885 -86.923 114.013  0.00 97.00      PROA   
ATOM   1582  CD  ARG P 103     -35.597 -86.086 115.811  0.00 97.00      PROA   
ATOM   1583  HD1 ARG P 103     -34.596 -85.695 116.094  0.00 97.00      PROA   
ATOM   1584  HD2 ARG P 103     -36.189 -86.307 116.723  0.00 97.00      PROA   
ATOM   1585  NE  ARG P 103     -36.345 -85.100 114.969  0.00 97.00      PROA   
ATOM   1586  HE  ARG P 103     -36.961 -85.434 114.258  0.00 97.00      PROA   
ATOM   1587  CZ  ARG P 103     -36.054 -83.797 114.881  0.00 97.00      PROA   
ATOM   1588  NH1 ARG P 103     -35.111 -83.174 115.593  0.00 97.00      PROA   
ATOM   1589 HH11 ARG P 103     -34.427 -83.689 116.093  0.00 97.00      PROA   
ATOM   1590 HH12 ARG P 103     -35.003 -82.201 115.372  0.00 97.00      PROA   
ATOM   1591  NH2 ARG P 103     -36.705 -83.042 113.982  0.00 97.00      PROA   
ATOM   1592 HH21 ARG P 103     -37.378 -83.466 113.378  0.00 97.00      PROA   
ATOM   1593 HH22 ARG P 103     -36.351 -82.119 113.841  0.00 97.00      PROA   
ATOM   1594  C   ARG P 103     -33.811 -89.064 113.195  0.00 97.00      PROA   
ATOM   1595  O   ARG P 103     -32.696 -88.566 113.265  0.00 97.00      PROA   
ATOM   1596  N   CYS P 104     -34.497 -89.052 112.031  0.00 97.00      PROA   
ATOM   1597  HN  CYS P 104     -35.361 -89.550 111.959  0.00 97.00      PROA   
ATOM   1598  CA  CYS P 104     -34.143 -88.230 110.887  0.00 97.00      PROA   
ATOM   1599  HA  CYS P 104     -33.090 -88.379 110.691  0.00 97.00      PROA   
ATOM   1600  CB  CYS P 104     -34.968 -88.641 109.642  0.00 97.00      PROA   
ATOM   1601  HB1 CYS P 104     -36.012 -88.271 109.733  0.00 97.00      PROA   
ATOM   1602  HB2 CYS P 104     -35.029 -89.753 109.634  0.00 97.00      PROA   
ATOM   1603  SG  CYS P 104     -34.230 -88.107 108.069  0.00 97.00      PROA   
ATOM   1604  C   CYS P 104     -34.377 -86.757 111.200  0.00 97.00      PROA   
ATOM   1605  O   CYS P 104     -35.426 -86.391 111.717  0.00 97.00      PROA   
ATOM   1606  N   HSD P 105     -33.392 -85.876 110.925  0.00 97.00      PROA   
ATOM   1607  HN  HSD P 105     -32.539 -86.177 110.502  0.00 97.00      PROA   
ATOM   1608  CA  HSD P 105     -33.372 -84.534 111.472  0.00 97.00      PROA   
ATOM   1609  HA  HSD P 105     -34.382 -84.168 111.606  0.00 97.00      PROA   
ATOM   1610  CB  HSD P 105     -32.671 -84.573 112.855  0.00 97.00      PROA   
ATOM   1611  HB1 HSD P 105     -31.915 -85.388 112.797  0.00 97.00      PROA   
ATOM   1612  HB2 HSD P 105     -33.410 -84.880 113.627  0.00 97.00      PROA   
ATOM   1613  ND1 HSD P 105     -32.485 -82.211 113.818  0.00 97.00      PROA   
ATOM   1614  HD1 HSD P 105     -33.398 -81.861 113.591  0.00 97.00      PROA   
ATOM   1615  CG  HSD P 105     -31.916 -83.374 113.348  0.00 97.00      PROA   
ATOM   1616  CE1 HSD P 105     -31.508 -81.528 114.463  0.00 97.00      PROA   
ATOM   1617  HE1 HSD P 105     -31.679 -80.565 114.944  0.00 97.00      PROA   
ATOM   1618  NE2 HSD P 105     -30.354 -82.163 114.432  0.00 97.00      PROA   
ATOM   1619  CD2 HSD P 105     -30.611 -83.322 113.724  0.00 97.00      PROA   
ATOM   1620  HD2 HSD P 105     -29.830 -84.058 113.581  0.00 97.00      PROA   
ATOM   1621  C   HSD P 105     -32.713 -83.601 110.488  0.00 97.00      PROA   
ATOM   1622  O   HSD P 105     -31.865 -84.014 109.705  0.00 97.00      PROA   
ATOM   1623  N   ALA P 106     -33.134 -82.316 110.461  0.00 97.00      PROA   
ATOM   1624  HN  ALA P 106     -33.744 -81.945 111.164  0.00 97.00      PROA   
ATOM   1625  CA  ALA P 106     -32.872 -81.417 109.362  0.00 97.00      PROA   
ATOM   1626  HA  ALA P 106     -32.308 -81.921 108.593  0.00 97.00      PROA   
ATOM   1627  CB  ALA P 106     -34.209 -80.922 108.774  0.00 97.00      PROA   
ATOM   1628  HB1 ALA P 106     -34.839 -80.485 109.578  0.00 97.00      PROA   
ATOM   1629  HB2 ALA P 106     -34.770 -81.783 108.348  0.00 97.00      PROA   
ATOM   1630  HB3 ALA P 106     -34.059 -80.171 107.972  0.00 97.00      PROA   
ATOM   1631  C   ALA P 106     -32.037 -80.252 109.824  0.00 97.00      PROA   
ATOM   1632  O   ALA P 106     -32.075 -79.868 110.989  0.00 97.00      PROA   
ATOM   1633  N   TRP P 107     -31.206 -79.680 108.917  0.00 97.00      PROA   
ATOM   1634  HN  TRP P 107     -31.112 -80.065 108.000  0.00 97.00      PROA   
ATOM   1635  CA  TRP P 107     -30.336 -78.567 109.254  0.00 97.00      PROA   
ATOM   1636  HA  TRP P 107     -29.782 -78.916 110.113  0.00 97.00      PROA   
ATOM   1637  CB  TRP P 107     -29.238 -78.280 108.183  0.00 97.00      PROA   
ATOM   1638  HB1 TRP P 107     -29.739 -78.193 107.194  0.00 97.00      PROA   
ATOM   1639  HB2 TRP P 107     -28.571 -79.166 108.140  0.00 97.00      PROA   
ATOM   1640  CG  TRP P 107     -28.406 -77.054 108.424  0.00 97.00      PROA   
ATOM   1641  CD1 TRP P 107     -28.283 -75.976 107.588  0.00 97.00      PROA   
ATOM   1642  HD1 TRP P 107     -28.602 -75.970 106.557  0.00 97.00      PROA   
ATOM   1643  NE1 TRP P 107     -27.728 -74.925 108.272  0.00 97.00      PROA   
ATOM   1644  HE1 TRP P 107     -27.425 -74.077 107.893  0.00 97.00      PROA   
ATOM   1645  CE2 TRP P 107     -27.487 -75.294 109.562  0.00 97.00      PROA   
ATOM   1646  CD2 TRP P 107     -27.856 -76.652 109.690  0.00 97.00      PROA   
ATOM   1647  CE3 TRP P 107     -27.682 -77.297 110.916  0.00 97.00      PROA   
ATOM   1648  HE3 TRP P 107     -27.890 -78.348 111.040  0.00 97.00      PROA   
ATOM   1649  CZ3 TRP P 107     -27.252 -76.549 112.014  0.00 97.00      PROA   
ATOM   1650  HZ3 TRP P 107     -27.106 -77.025 112.974  0.00 97.00      PROA   
ATOM   1651  CZ2 TRP P 107     -27.048 -74.552 110.648  0.00 97.00      PROA   
ATOM   1652  HZ2 TRP P 107     -26.814 -73.501 110.565  0.00 97.00      PROA   
ATOM   1653  CH2 TRP P 107     -26.977 -75.197 111.882  0.00 97.00      PROA   
ATOM   1654  HH2 TRP P 107     -26.675 -74.647 112.763  0.00 97.00      PROA   
ATOM   1655  C   TRP P 107     -31.075 -77.317 109.740  0.00 97.00      PROA   
ATOM   1656  O   TRP P 107     -31.756 -76.612 108.995  0.00 97.00      PROA   
ATOM   1657  N   LYS P 108     -30.927 -77.067 111.065  0.00 97.00      PROA   
ATOM   1658  HN  LYS P 108     -30.309 -77.652 111.582  0.00 97.00      PROA   
ATOM   1659  CA  LYS P 108     -31.583 -76.048 111.856  0.00 97.00      PROA   
ATOM   1660  HA  LYS P 108     -31.259 -76.239 112.866  0.00 97.00      PROA   
ATOM   1661  CB  LYS P 108     -31.113 -74.628 111.427  0.00 97.00      PROA   
ATOM   1662  HB1 LYS P 108     -31.590 -74.349 110.465  0.00 97.00      PROA   
ATOM   1663  HB2 LYS P 108     -30.016 -74.706 111.230  0.00 97.00      PROA   
ATOM   1664  CG  LYS P 108     -31.297 -73.509 112.473  0.00 97.00      PROA   
ATOM   1665  HG1 LYS P 108     -32.383 -73.332 112.627  0.00 97.00      PROA   
ATOM   1666  HG2 LYS P 108     -30.858 -72.574 112.057  0.00 97.00      PROA   
ATOM   1667  CD  LYS P 108     -30.638 -73.854 113.828  0.00 97.00      PROA   
ATOM   1668  HD1 LYS P 108     -29.632 -74.296 113.641  0.00 97.00      PROA   
ATOM   1669  HD2 LYS P 108     -31.262 -74.643 114.305  0.00 97.00      PROA   
ATOM   1670  CE  LYS P 108     -30.505 -72.715 114.856  0.00 97.00      PROA   
ATOM   1671  HE1 LYS P 108     -30.225 -73.139 115.848  0.00 97.00      PROA   
ATOM   1672  HE2 LYS P 108     -31.455 -72.157 114.978  0.00 97.00      PROA   
ATOM   1673  NZ  LYS P 108     -29.427 -71.764 114.488  0.00 97.00      PROA   
ATOM   1674  HZ1 LYS P 108     -28.578 -72.286 114.196  0.00 97.00      PROA   
ATOM   1675  HZ2 LYS P 108     -29.120 -71.243 115.329  0.00 97.00      PROA   
ATOM   1676  HZ3 LYS P 108     -29.725 -71.100 113.744  0.00 97.00      PROA   
ATOM   1677  C   LYS P 108     -33.094 -76.265 111.837  0.00 97.00      PROA   
ATOM   1678  O   LYS P 108     -33.874 -75.329 111.695  0.00 97.00      PROA   
ATOM   1679  N   ASP P 109     -33.497 -77.552 112.008  0.00 97.00      PROA   
ATOM   1680  HN  ASP P 109     -32.786 -78.229 112.183  0.00 97.00      PROA   
ATOM   1681  CA  ASP P 109     -34.794 -78.196 111.842  0.00 97.00      PROA   
ATOM   1682  HA  ASP P 109     -34.533 -79.020 111.200  0.00 97.00      PROA   
ATOM   1683  CB  ASP P 109     -35.335 -78.780 113.175  0.00 97.00      PROA   
ATOM   1684  HB1 ASP P 109     -36.432 -78.656 113.288  0.00 97.00      PROA   
ATOM   1685  HB2 ASP P 109     -34.847 -78.244 114.020  0.00 97.00      PROA   
ATOM   1686  CG  ASP P 109     -35.047 -80.267 113.348  0.00 97.00      PROA   
ATOM   1687  OD1 ASP P 109     -34.781 -80.999 112.364  0.00 97.00      PROA   
ATOM   1688  OD2 ASP P 109     -35.211 -80.706 114.511  0.00 97.00      PROA   
ATOM   1689  C   ASP P 109     -35.908 -77.510 111.069  0.00 97.00      PROA   
ATOM   1690  O   ASP P 109     -36.558 -76.577 111.537  0.00 97.00      PROA   
ATOM   1691  N   LYS P 110     -36.163 -78.026 109.844  0.00 97.00      PROA   
ATOM   1692  HN  LYS P 110     -35.677 -78.843 109.546  0.00 97.00      PROA   
ATOM   1693  CA  LYS P 110     -37.178 -77.550 108.933  0.00 97.00      PROA   
ATOM   1694  HA  LYS P 110     -37.789 -76.806 109.425  0.00 97.00      PROA   
ATOM   1695  CB  LYS P 110     -36.564 -76.986 107.620  0.00 97.00      PROA   
ATOM   1696  HB1 LYS P 110     -37.371 -76.539 107.000  0.00 97.00      PROA   
ATOM   1697  HB2 LYS P 110     -36.111 -77.820 107.038  0.00 97.00      PROA   
ATOM   1698  CG  LYS P 110     -35.454 -75.932 107.840  0.00 97.00      PROA   
ATOM   1699  HG1 LYS P 110     -35.100 -75.583 106.844  0.00 97.00      PROA   
ATOM   1700  HG2 LYS P 110     -34.586 -76.422 108.338  0.00 97.00      PROA   
ATOM   1701  CD  LYS P 110     -35.899 -74.727 108.693  0.00 97.00      PROA   
ATOM   1702  HD1 LYS P 110     -36.337 -75.103 109.639  0.00 97.00      PROA   
ATOM   1703  HD2 LYS P 110     -36.708 -74.170 108.174  0.00 97.00      PROA   
ATOM   1704  CE  LYS P 110     -34.765 -73.779 109.106  0.00 97.00      PROA   
ATOM   1705  HE1 LYS P 110     -33.950 -74.337 109.606  0.00 97.00      PROA   
ATOM   1706  HE2 LYS P 110     -35.144 -72.989 109.790  0.00 97.00      PROA   
ATOM   1707  NZ  LYS P 110     -34.159 -73.133 107.928  0.00 97.00      PROA   
ATOM   1708  HZ1 LYS P 110     -34.907 -72.724 107.334  0.00 97.00      PROA   
ATOM   1709  HZ2 LYS P 110     -33.643 -73.863 107.397  0.00 97.00      PROA   
ATOM   1710  HZ3 LYS P 110     -33.499 -72.391 108.235  0.00 97.00      PROA   
ATOM   1711  C   LYS P 110     -38.041 -78.756 108.638  0.00 97.00      PROA   
ATOM   1712  O   LYS P 110     -37.524 -79.863 108.522  0.00 97.00      PROA   
ATOM   1713  N   LEU P 111     -39.384 -78.575 108.556  0.00 97.00      PROA   
ATOM   1714  HN  LEU P 111     -39.782 -77.666 108.664  0.00 97.00      PROA   
ATOM   1715  CA  LEU P 111     -40.367 -79.645 108.518  0.00 97.00      PROA   
ATOM   1716  HA  LEU P 111     -40.102 -80.359 109.286  0.00 97.00      PROA   
ATOM   1717  CB  LEU P 111     -41.803 -79.111 108.810  0.00 97.00      PROA   
ATOM   1718  HB1 LEU P 111     -42.535 -79.938 108.667  0.00 97.00      PROA   
ATOM   1719  HB2 LEU P 111     -42.050 -78.314 108.075  0.00 97.00      PROA   
ATOM   1720  CG  LEU P 111     -42.078 -78.564 110.240  0.00 97.00      PROA   
ATOM   1721  HG  LEU P 111     -43.182 -78.392 110.287  0.00 97.00      PROA   
ATOM   1722  CD1 LEU P 111     -41.738 -79.591 111.335  0.00 97.00      PROA   
ATOM   1723 HD11 LEU P 111     -40.643 -79.769 111.372  0.00 97.00      PROA   
ATOM   1724 HD12 LEU P 111     -42.252 -80.555 111.138  0.00 97.00      PROA   
ATOM   1725 HD13 LEU P 111     -42.062 -79.211 112.327  0.00 97.00      PROA   
ATOM   1726  CD2 LEU P 111     -41.425 -77.202 110.546  0.00 97.00      PROA   
ATOM   1727 HD21 LEU P 111     -41.638 -76.474 109.736  0.00 97.00      PROA   
ATOM   1728 HD22 LEU P 111     -40.327 -77.309 110.665  0.00 97.00      PROA   
ATOM   1729 HD23 LEU P 111     -41.829 -76.798 111.499  0.00 97.00      PROA   
ATOM   1730  C   LEU P 111     -40.411 -80.427 107.209  0.00 97.00      PROA   
ATOM   1731  O   LEU P 111     -41.383 -80.359 106.459  0.00 97.00      PROA   
ATOM   1732  N   VAL P 112     -39.364 -81.238 106.928  0.00 97.00      PROA   
ATOM   1733  HN  VAL P 112     -38.529 -81.152 107.470  0.00 97.00      PROA   
ATOM   1734  CA  VAL P 112     -39.304 -82.150 105.800  0.00 97.00      PROA   
ATOM   1735  HA  VAL P 112     -39.417 -81.528 104.923  0.00 97.00      PROA   
ATOM   1736  CB  VAL P 112     -37.962 -82.872 105.649  0.00 97.00      PROA   
ATOM   1737  HB  VAL P 112     -38.017 -83.578 104.786  0.00 97.00      PROA   
ATOM   1738  CG1 VAL P 112     -36.883 -81.822 105.309  0.00 97.00      PROA   
ATOM   1739 HG11 VAL P 112     -36.726 -81.130 106.163  0.00 97.00      PROA   
ATOM   1740 HG12 VAL P 112     -37.190 -81.232 104.421  0.00 97.00      PROA   
ATOM   1741 HG13 VAL P 112     -35.917 -82.320 105.081  0.00 97.00      PROA   
ATOM   1742  CG2 VAL P 112     -37.587 -83.679 106.913  0.00 97.00      PROA   
ATOM   1743 HG21 VAL P 112     -38.373 -84.419 107.163  0.00 97.00      PROA   
ATOM   1744 HG22 VAL P 112     -37.439 -83.008 107.785  0.00 97.00      PROA   
ATOM   1745 HG23 VAL P 112     -36.637 -84.231 106.740  0.00 97.00      PROA   
ATOM   1746  C   VAL P 112     -40.452 -83.147 105.757  0.00 97.00      PROA   
ATOM   1747  O   VAL P 112     -40.903 -83.679 106.771  0.00 97.00      PROA   
ATOM   1748  N   TYR P 113     -40.956 -83.382 104.528  0.00 97.00      PROA   
ATOM   1749  HN  TYR P 113     -40.555 -82.927 103.735  0.00 97.00      PROA   
ATOM   1750  CA  TYR P 113     -42.093 -84.221 104.242  0.00 97.00      PROA   
ATOM   1751  HA  TYR P 113     -42.500 -84.581 105.174  0.00 97.00      PROA   
ATOM   1752  CB  TYR P 113     -43.255 -83.472 103.514  0.00 97.00      PROA   
ATOM   1753  HB1 TYR P 113     -43.704 -82.758 104.240  0.00 97.00      PROA   
ATOM   1754  HB2 TYR P 113     -44.056 -84.175 103.205  0.00 97.00      PROA   
ATOM   1755  CG  TYR P 113     -42.817 -82.655 102.316  0.00 97.00      PROA   
ATOM   1756  CD1 TYR P 113     -42.253 -81.376 102.486  0.00 97.00      PROA   
ATOM   1757  HD1 TYR P 113     -42.094 -80.989 103.482  0.00 97.00      PROA   
ATOM   1758  CE1 TYR P 113     -41.878 -80.606 101.380  0.00 97.00      PROA   
ATOM   1759  HE1 TYR P 113     -41.424 -79.637 101.528  0.00 97.00      PROA   
ATOM   1760  CZ  TYR P 113     -42.105 -81.087 100.085  0.00 97.00      PROA   
ATOM   1761  OH  TYR P 113     -41.706 -80.324  98.972  0.00 97.00      PROA   
ATOM   1762  HH  TYR P 113     -40.946 -79.801  99.249  0.00 97.00      PROA   
ATOM   1763  CD2 TYR P 113     -43.059 -83.114 101.009  0.00 97.00      PROA   
ATOM   1764  HD2 TYR P 113     -43.519 -84.077 100.858  0.00 97.00      PROA   
ATOM   1765  CE2 TYR P 113     -42.709 -82.334  99.898  0.00 97.00      PROA   
ATOM   1766  HE2 TYR P 113     -42.882 -82.705  98.898  0.00 97.00      PROA   
ATOM   1767  C   TYR P 113     -41.604 -85.446 103.505  0.00 97.00      PROA   
ATOM   1768  O   TYR P 113     -40.487 -85.481 103.008  0.00 97.00      PROA   
ATOM   1769  N   ASN P 114     -42.416 -86.523 103.479  0.00 97.00      PROA   
ATOM   1770  HN  ASN P 114     -43.311 -86.453 103.917  0.00 97.00      PROA   
ATOM   1771  CA  ASN P 114     -42.093 -87.801 102.860  0.00 97.00      PROA   
ATOM   1772  HA  ASN P 114     -42.903 -88.454 103.143  0.00 97.00      PROA   
ATOM   1773  CB  ASN P 114     -42.015 -87.732 101.304  0.00 97.00      PROA   
ATOM   1774  HB1 ASN P 114     -41.794 -88.732 100.875  0.00 97.00      PROA   
ATOM   1775  HB2 ASN P 114     -41.203 -87.037 101.003  0.00 97.00      PROA   
ATOM   1776  CG  ASN P 114     -43.310 -87.222 100.659  0.00 97.00      PROA   
ATOM   1777  OD1 ASN P 114     -43.277 -86.360  99.774  0.00 97.00      PROA   
ATOM   1778  ND2 ASN P 114     -44.482 -87.751 101.099  0.00 97.00      PROA   
ATOM   1779 HD21 ASN P 114     -45.317 -87.445 100.645  0.00 97.00      PROA   
ATOM   1780 HD22 ASN P 114     -44.482 -88.479 101.783  0.00 97.00      PROA   
ATOM   1781  C   ASN P 114     -40.841 -88.465 103.422  0.00 97.00      PROA   
ATOM   1782  O   ASN P 114     -39.929 -88.846 102.689  0.00 97.00      PROA   
ATOM   1783  N   VAL P 115     -40.781 -88.622 104.762  0.00 97.00      PROA   
ATOM   1784  HN  VAL P 115     -41.573 -88.396 105.325  0.00 97.00      PROA   
ATOM   1785  CA  VAL P 115     -39.626 -89.142 105.462  0.00 97.00      PROA   
ATOM   1786  HA  VAL P 115     -38.753 -88.766 104.952  0.00 97.00      PROA   
ATOM   1787  CB  VAL P 115     -39.530 -88.638 106.899  0.00 97.00      PROA   
ATOM   1788  HB  VAL P 115     -40.450 -88.917 107.461  0.00 97.00      PROA   
ATOM   1789  CG1 VAL P 115     -38.299 -89.236 107.619  0.00 97.00      PROA   
ATOM   1790 HG11 VAL P 115     -37.376 -89.025 107.038  0.00 97.00      PROA   
ATOM   1791 HG12 VAL P 115     -38.395 -90.333 107.748  0.00 97.00      PROA   
ATOM   1792 HG13 VAL P 115     -38.189 -88.781 108.626  0.00 97.00      PROA   
ATOM   1793  CG2 VAL P 115     -39.424 -87.098 106.855  0.00 97.00      PROA   
ATOM   1794 HG21 VAL P 115     -40.357 -86.638 106.470  0.00 97.00      PROA   
ATOM   1795 HG22 VAL P 115     -38.580 -86.790 106.202  0.00 97.00      PROA   
ATOM   1796 HG23 VAL P 115     -39.237 -86.696 107.872  0.00 97.00      PROA   
ATOM   1797  C   VAL P 115     -39.571 -90.657 105.388  0.00 97.00      PROA   
ATOM   1798  O   VAL P 115     -40.485 -91.361 105.801  0.00 97.00      PROA   
ATOM   1799  N   LEU P 116     -38.456 -91.183 104.847  0.00 97.00      PROA   
ATOM   1800  HN  LEU P 116     -37.754 -90.565 104.499  0.00 97.00      PROA   
ATOM   1801  CA  LEU P 116     -38.204 -92.593 104.661  0.00 97.00      PROA   
ATOM   1802  HA  LEU P 116     -39.062 -93.172 104.966  0.00 97.00      PROA   
ATOM   1803  CB  LEU P 116     -37.842 -92.910 103.187  0.00 97.00      PROA   
ATOM   1804  HB1 LEU P 116     -37.430 -93.939 103.089  0.00 97.00      PROA   
ATOM   1805  HB2 LEU P 116     -37.051 -92.196 102.869  0.00 97.00      PROA   
ATOM   1806  CG  LEU P 116     -39.018 -92.791 102.192  0.00 97.00      PROA   
ATOM   1807  HG  LEU P 116     -39.567 -91.842 102.398  0.00 97.00      PROA   
ATOM   1808  CD1 LEU P 116     -38.505 -92.727 100.742  0.00 97.00      PROA   
ATOM   1809 HD11 LEU P 116     -37.948 -93.657 100.495  0.00 97.00      PROA   
ATOM   1810 HD12 LEU P 116     -37.828 -91.859 100.608  0.00 97.00      PROA   
ATOM   1811 HD13 LEU P 116     -39.358 -92.627 100.038  0.00 97.00      PROA   
ATOM   1812  CD2 LEU P 116     -39.992 -93.969 102.354  0.00 97.00      PROA   
ATOM   1813 HD21 LEU P 116     -40.377 -94.015 103.392  0.00 97.00      PROA   
ATOM   1814 HD22 LEU P 116     -39.474 -94.925 102.127  0.00 97.00      PROA   
ATOM   1815 HD23 LEU P 116     -40.850 -93.860 101.658  0.00 97.00      PROA   
ATOM   1816  C   LEU P 116     -37.029 -93.008 105.510  0.00 97.00      PROA   
ATOM   1817  O   LEU P 116     -35.956 -92.423 105.432  0.00 97.00      PROA   
ATOM   1818  N   TYR P 117     -37.209 -94.065 106.330  0.00 97.00      PROA   
ATOM   1819  HN  TYR P 117     -38.121 -94.459 106.435  0.00 97.00      PROA   
ATOM   1820  CA  TYR P 117     -36.144 -94.726 107.058  0.00 97.00      PROA   
ATOM   1821  HA  TYR P 117     -35.285 -94.071 107.113  0.00 97.00      PROA   
ATOM   1822  CB  TYR P 117     -36.552 -95.126 108.501  0.00 97.00      PROA   
ATOM   1823  HB1 TYR P 117     -35.812 -95.826 108.945  0.00 97.00      PROA   
ATOM   1824  HB2 TYR P 117     -37.544 -95.628 108.494  0.00 97.00      PROA   
ATOM   1825  CG  TYR P 117     -36.633 -93.911 109.398  0.00 97.00      PROA   
ATOM   1826  CD1 TYR P 117     -35.580 -93.623 110.287  0.00 97.00      PROA   
ATOM   1827  HD1 TYR P 117     -34.698 -94.247 110.297  0.00 97.00      PROA   
ATOM   1828  CE1 TYR P 117     -35.665 -92.542 111.171  0.00 97.00      PROA   
ATOM   1829  HE1 TYR P 117     -34.855 -92.335 111.856  0.00 97.00      PROA   
ATOM   1830  CZ  TYR P 117     -36.807 -91.739 111.179  0.00 97.00      PROA   
ATOM   1831  OH  TYR P 117     -36.878 -90.671 112.087  0.00 97.00      PROA   
ATOM   1832  HH  TYR P 117     -37.775 -90.324 112.090  0.00 97.00      PROA   
ATOM   1833  CD2 TYR P 117     -37.780 -93.094 109.423  0.00 97.00      PROA   
ATOM   1834  HD2 TYR P 117     -38.602 -93.308 108.756  0.00 97.00      PROA   
ATOM   1835  CE2 TYR P 117     -37.865 -92.007 110.304  0.00 97.00      PROA   
ATOM   1836  HE2 TYR P 117     -38.745 -91.380 110.312  0.00 97.00      PROA   
ATOM   1837  C   TYR P 117     -35.710 -95.964 106.301  0.00 97.00      PROA   
ATOM   1838  O   TYR P 117     -36.537 -96.770 105.887  0.00 97.00      PROA   
ATOM   1839  N   TYR P 118     -34.381 -96.125 106.099  0.00 97.00      PROA   
ATOM   1840  HN  TYR P 118     -33.740 -95.441 106.444  0.00 97.00      PROA   
ATOM   1841  CA  TYR P 118     -33.769 -97.176 105.313  0.00 97.00      PROA   
ATOM   1842  HA  TYR P 118     -34.532 -97.830 104.931  0.00 97.00      PROA   
ATOM   1843  CB  TYR P 118     -32.851 -96.671 104.148  0.00 97.00      PROA   
ATOM   1844  HB1 TYR P 118     -32.426 -97.545 103.607  0.00 97.00      PROA   
ATOM   1845  HB2 TYR P 118     -32.007 -96.093 104.579  0.00 97.00      PROA   
ATOM   1846  CG  TYR P 118     -33.508 -95.761 103.126  0.00 97.00      PROA   
ATOM   1847  CD1 TYR P 118     -33.923 -94.465 103.474  0.00 97.00      PROA   
ATOM   1848  HD1 TYR P 118     -33.857 -94.134 104.495  0.00 97.00      PROA   
ATOM   1849  CE1 TYR P 118     -34.392 -93.571 102.509  0.00 97.00      PROA   
ATOM   1850  HE1 TYR P 118     -34.700 -92.587 102.818  0.00 97.00      PROA   
ATOM   1851  CZ  TYR P 118     -34.435 -93.945 101.163  0.00 97.00      PROA   
ATOM   1852  OH  TYR P 118     -34.871 -93.012 100.201  0.00 97.00      PROA   
ATOM   1853  HH  TYR P 118     -35.098 -92.209 100.685  0.00 97.00      PROA   
ATOM   1854  CD2 TYR P 118     -33.554 -96.123 101.764  0.00 97.00      PROA   
ATOM   1855  HD2 TYR P 118     -33.200 -97.095 101.460  0.00 97.00      PROA   
ATOM   1856  CE2 TYR P 118     -34.017 -95.227 100.789  0.00 97.00      PROA   
ATOM   1857  HE2 TYR P 118     -34.033 -95.521  99.749  0.00 97.00      PROA   
ATOM   1858  C   TYR P 118     -32.881 -97.995 106.222  0.00 97.00      PROA   
ATOM   1859  O   TYR P 118     -32.266 -97.470 107.146  0.00 97.00      PROA   
ATOM   1860  N   ARG P 119     -32.795 -99.320 105.965  0.00 97.00      PROA   
ATOM   1861  HN  ARG P 119     -33.348 -99.729 105.240  0.00 97.00      PROA   
ATOM   1862  CA  ARG P 119     -31.823-100.195 106.578  0.00 97.00      PROA   
ATOM   1863  HA  ARG P 119     -31.007 -99.590 106.940  0.00 97.00      PROA   
ATOM   1864  CB  ARG P 119     -32.361-101.005 107.787  0.00 97.00      PROA   
ATOM   1865  HB1 ARG P 119     -33.349-101.441 107.518  0.00 97.00      PROA   
ATOM   1866  HB2 ARG P 119     -32.519-100.280 108.617  0.00 97.00      PROA   
ATOM   1867  CG  ARG P 119     -31.411-102.131 108.250  0.00 97.00      PROA   
ATOM   1868  HG1 ARG P 119     -30.380-101.710 108.269  0.00 97.00      PROA   
ATOM   1869  HG2 ARG P 119     -31.422-102.964 107.514  0.00 97.00      PROA   
ATOM   1870  CD  ARG P 119     -31.656-102.703 109.651  0.00 97.00      PROA   
ATOM   1871  HD1 ARG P 119     -31.768-101.906 110.406  0.00 97.00      PROA   
ATOM   1872  HD2 ARG P 119     -30.787-103.327 109.947  0.00 97.00      PROA   
ATOM   1873  NE  ARG P 119     -32.841-103.612 109.654  0.00 97.00      PROA   
ATOM   1874  HE  ARG P 119     -32.679-104.596 109.642  0.00 97.00      PROA   
ATOM   1875  CZ  ARG P 119     -34.071-103.250 110.074  0.00 97.00      PROA   
ATOM   1876  NH1 ARG P 119     -34.480-101.982 110.126  0.00 97.00      PROA   
ATOM   1877 HH11 ARG P 119     -33.871-101.295 109.745  0.00 97.00      PROA   
ATOM   1878 HH12 ARG P 119     -35.447-101.806 110.290  0.00 97.00      PROA   
ATOM   1879  NH2 ARG P 119     -34.887-104.230 110.486  0.00 97.00      PROA   
ATOM   1880 HH21 ARG P 119     -34.461-105.128 110.584  0.00 97.00      PROA   
ATOM   1881 HH22 ARG P 119     -35.649-104.004 111.090  0.00 97.00      PROA   
ATOM   1882  C   ARG P 119     -31.248-101.111 105.524  0.00 97.00      PROA   
ATOM   1883  O   ARG P 119     -31.982-101.805 104.824  0.00 97.00      PROA   
ATOM   1884  N   ASN P 120     -29.898-101.130 105.395  0.00 97.00      PROA   
ATOM   1885  HN  ASN P 120     -29.342-100.567 106.007  0.00 97.00      PROA   
ATOM   1886  CA  ASN P 120     -29.149-101.989 104.489  0.00 97.00      PROA   
ATOM   1887  HA  ASN P 120     -28.121-101.662 104.550  0.00 97.00      PROA   
ATOM   1888  CB  ASN P 120     -29.198-103.485 104.915  0.00 97.00      PROA   
ATOM   1889  HB1 ASN P 120     -28.589-104.108 104.227  0.00 97.00      PROA   
ATOM   1890  HB2 ASN P 120     -30.247-103.847 104.897  0.00 97.00      PROA   
ATOM   1891  CG  ASN P 120     -28.613-103.635 106.326  0.00 97.00      PROA   
ATOM   1892  OD1 ASN P 120     -27.775-102.839 106.753  0.00 97.00      PROA   
ATOM   1893  ND2 ASN P 120     -29.091-104.659 107.085  0.00 97.00      PROA   
ATOM   1894 HD21 ASN P 120     -28.765-104.746 108.026  0.00 97.00      PROA   
ATOM   1895 HD22 ASN P 120     -29.730-105.316 106.689  0.00 97.00      PROA   
ATOM   1896  C   ASN P 120     -29.551-101.800 103.034  0.00 97.00      PROA   
ATOM   1897  O   ASN P 120     -29.810-102.759 102.309  0.00 97.00      PROA   
ATOM   1898  N   GLY P 121     -29.623-100.524 102.584  0.00 97.00      PROA   
ATOM   1899  HN  GLY P 121     -29.379 -99.776 103.196  0.00 97.00      PROA   
ATOM   1900  CA  GLY P 121     -30.033-100.151 101.239  0.00 97.00      PROA   
ATOM   1901  HA1 GLY P 121     -29.733-100.923 100.542  0.00 97.00      PROA   
ATOM   1902  HA2 GLY P 121     -29.571 -99.200 101.017  0.00 97.00      PROA   
ATOM   1903  C   GLY P 121     -31.521 -99.955 101.094  0.00 97.00      PROA   
ATOM   1904  O   GLY P 121     -31.959 -99.051 100.387  0.00 97.00      PROA   
ATOM   1905  N   LYS P 122     -32.347-100.800 101.742  0.00 97.00      PROA   
ATOM   1906  HN  LYS P 122     -31.973-101.522 102.322  0.00 97.00      PROA   
ATOM   1907  CA  LYS P 122     -33.784-100.778 101.557  0.00 97.00      PROA   
ATOM   1908  HA  LYS P 122     -33.990-100.395 100.567  0.00 97.00      PROA   
ATOM   1909  CB  LYS P 122     -34.393-102.207 101.584  0.00 97.00      PROA   
ATOM   1910  HB1 LYS P 122     -33.957-102.761 102.446  0.00 97.00      PROA   
ATOM   1911  HB2 LYS P 122     -34.081-102.733 100.656  0.00 97.00      PROA   
ATOM   1912  CG  LYS P 122     -35.925-102.228 101.719  0.00 97.00      PROA   
ATOM   1913  HG1 LYS P 122     -36.356-101.488 101.006  0.00 97.00      PROA   
ATOM   1914  HG2 LYS P 122     -36.191-101.910 102.753  0.00 97.00      PROA   
ATOM   1915  CD  LYS P 122     -36.605-103.577 101.467  0.00 97.00      PROA   
ATOM   1916  HD1 LYS P 122     -36.185-104.329 102.172  0.00 97.00      PROA   
ATOM   1917  HD2 LYS P 122     -36.375-103.904 100.428  0.00 97.00      PROA   
ATOM   1918  CE  LYS P 122     -38.123-103.451 101.667  0.00 97.00      PROA   
ATOM   1919  HE1 LYS P 122     -38.538-102.676 100.986  0.00 97.00      PROA   
ATOM   1920  HE2 LYS P 122     -38.351-103.161 102.715  0.00 97.00      PROA   
ATOM   1921  NZ  LYS P 122     -38.815-104.727 101.381  0.00 97.00      PROA   
ATOM   1922  HZ1 LYS P 122     -38.436-105.471 102.000  0.00 97.00      PROA   
ATOM   1923  HZ2 LYS P 122     -38.658-104.988 100.387  0.00 97.00      PROA   
ATOM   1924  HZ3 LYS P 122     -39.835-104.617 101.555  0.00 97.00      PROA   
ATOM   1925  C   LYS P 122     -34.528 -99.872 102.521  0.00 97.00      PROA   
ATOM   1926  O   LYS P 122     -34.386 -99.978 103.733  0.00 97.00      PROA   
ATOM   1927  N   ALA P 123     -35.407 -98.985 101.990  0.00 97.00      PROA   
ATOM   1928  HN  ALA P 123     -35.438 -98.828 101.006  0.00 97.00      PROA   
ATOM   1929  CA  ALA P 123     -36.421 -98.290 102.762  0.00 97.00      PROA   
ATOM   1930  HA  ALA P 123     -35.927 -97.742 103.545  0.00 97.00      PROA   
ATOM   1931  CB  ALA P 123     -37.170 -97.263 101.891  0.00 97.00      PROA   
ATOM   1932  HB1 ALA P 123     -37.707 -97.765 101.059  0.00 97.00      PROA   
ATOM   1933  HB2 ALA P 123     -36.446 -96.545 101.449  0.00 97.00      PROA   
ATOM   1934  HB3 ALA P 123     -37.899 -96.684 102.495  0.00 97.00      PROA   
ATOM   1935  C   ALA P 123     -37.421 -99.249 103.402  0.00 97.00      PROA   
ATOM   1936  O   ALA P 123     -37.979-100.118 102.734  0.00 97.00      PROA   
ATOM   1937  N   PHE P 124     -37.664 -99.115 104.728  0.00 97.00      PROA   
ATOM   1938  HN  PHE P 124     -37.192 -98.413 105.259  0.00 97.00      PROA   
ATOM   1939  CA  PHE P 124     -38.521-100.037 105.451  0.00 97.00      PROA   
ATOM   1940  HA  PHE P 124     -39.027-100.691 104.755  0.00 97.00      PROA   
ATOM   1941  CB  PHE P 124     -37.704-100.943 106.433  0.00 97.00      PROA   
ATOM   1942  HB1 PHE P 124     -36.845-101.382 105.879  0.00 97.00      PROA   
ATOM   1943  HB2 PHE P 124     -38.349-101.783 106.771  0.00 97.00      PROA   
ATOM   1944  CG  PHE P 124     -37.159-100.242 107.662  0.00 97.00      PROA   
ATOM   1945  CD1 PHE P 124     -35.974 -99.492 107.598  0.00 97.00      PROA   
ATOM   1946  HD1 PHE P 124     -35.466 -99.397 106.651  0.00 97.00      PROA   
ATOM   1947  CE1 PHE P 124     -35.468 -98.849 108.735  0.00 97.00      PROA   
ATOM   1948  HE1 PHE P 124     -34.567 -98.258 108.667  0.00 97.00      PROA   
ATOM   1949  CZ  PHE P 124     -36.140 -98.965 109.958  0.00 97.00      PROA   
ATOM   1950  HZ  PHE P 124     -35.765 -98.454 110.833  0.00 97.00      PROA   
ATOM   1951  CD2 PHE P 124     -37.808-100.372 108.904  0.00 97.00      PROA   
ATOM   1952  HD2 PHE P 124     -38.717-100.951 108.972  0.00 97.00      PROA   
ATOM   1953  CE2 PHE P 124     -37.306 -99.735 110.045  0.00 97.00      PROA   
ATOM   1954  HE2 PHE P 124     -37.826 -99.823 110.988  0.00 97.00      PROA   
ATOM   1955  C   PHE P 124     -39.622 -99.299 106.185  0.00 97.00      PROA   
ATOM   1956  O   PHE P 124     -40.598 -99.929 106.591  0.00 97.00      PROA   
ATOM   1957  N   LYS P 125     -39.532 -97.958 106.361  0.00 97.00      PROA   
ATOM   1958  HN  LYS P 125     -38.735 -97.440 106.063  0.00 97.00      PROA   
ATOM   1959  CA  LYS P 125     -40.588 -97.266 107.076  0.00 97.00      PROA   
ATOM   1960  HA  LYS P 125     -41.520 -97.776 106.874  0.00 97.00      PROA   
ATOM   1961  CB  LYS P 125     -40.333 -97.307 108.605  0.00 97.00      PROA   
ATOM   1962  HB1 LYS P 125     -40.049 -96.318 109.015  0.00 97.00      PROA   
ATOM   1963  HB2 LYS P 125     -39.451 -97.967 108.775  0.00 97.00      PROA   
ATOM   1964  CG  LYS P 125     -41.496 -97.938 109.394  0.00 97.00      PROA   
ATOM   1965  HG1 LYS P 125     -41.182 -98.069 110.454  0.00 97.00      PROA   
ATOM   1966  HG2 LYS P 125     -41.698 -98.951 108.981  0.00 97.00      PROA   
ATOM   1967  CD  LYS P 125     -42.797 -97.120 109.355  0.00 97.00      PROA   
ATOM   1968  HD1 LYS P 125     -43.563 -97.658 109.958  0.00 97.00      PROA   
ATOM   1969  HD2 LYS P 125     -43.169 -97.070 108.307  0.00 97.00      PROA   
ATOM   1970  CE  LYS P 125     -42.616 -95.703 109.906  0.00 97.00      PROA   
ATOM   1971  HE1 LYS P 125     -41.889 -95.125 109.295  0.00 97.00      PROA   
ATOM   1972  HE2 LYS P 125     -42.256 -95.743 110.955  0.00 97.00      PROA   
ATOM   1973  NZ  LYS P 125     -43.889 -94.955 109.887  0.00 97.00      PROA   
ATOM   1974  HZ1 LYS P 125     -44.670 -95.532 110.251  0.00 97.00      PROA   
ATOM   1975  HZ2 LYS P 125     -44.090 -94.668 108.904  0.00 97.00      PROA   
ATOM   1976  HZ3 LYS P 125     -43.782 -94.090 110.457  0.00 97.00      PROA   
ATOM   1977  C   LYS P 125     -40.789 -95.844 106.591  0.00 97.00      PROA   
ATOM   1978  O   LYS P 125     -39.908 -94.997 106.689  0.00 97.00      PROA   
ATOM   1979  N   PHE P 126     -42.011 -95.556 106.085  0.00 97.00      PROA   
ATOM   1980  HN  PHE P 126     -42.671 -96.293 105.960  0.00 97.00      PROA   
ATOM   1981  CA  PHE P 126     -42.440 -94.268 105.577  0.00 97.00      PROA   
ATOM   1982  HA  PHE P 126     -41.565 -93.681 105.337  0.00 97.00      PROA   
ATOM   1983  CB  PHE P 126     -43.240 -94.502 104.256  0.00 97.00      PROA   
ATOM   1984  HB1 PHE P 126     -44.013 -95.282 104.437  0.00 97.00      PROA   
ATOM   1985  HB2 PHE P 126     -42.553 -94.896 103.478  0.00 97.00      PROA   
ATOM   1986  CG  PHE P 126     -43.924 -93.281 103.693  0.00 97.00      PROA   
ATOM   1987  CD1 PHE P 126     -43.164 -92.230 103.155  0.00 97.00      PROA   
ATOM   1988  HD1 PHE P 126     -42.086 -92.279 103.174  0.00 97.00      PROA   
ATOM   1989  CE1 PHE P 126     -43.793 -91.121 102.581  0.00 97.00      PROA   
ATOM   1990  HE1 PHE P 126     -43.191 -90.343 102.139  0.00 97.00      PROA   
ATOM   1991  CZ  PHE P 126     -45.191 -91.038 102.562  0.00 97.00      PROA   
ATOM   1992  HZ  PHE P 126     -45.685 -90.186 102.121  0.00 97.00      PROA   
ATOM   1993  CD2 PHE P 126     -45.328 -93.196 103.654  0.00 97.00      PROA   
ATOM   1994  HD2 PHE P 126     -45.928 -94.004 104.046  0.00 97.00      PROA   
ATOM   1995  CE2 PHE P 126     -45.958 -92.076 103.102  0.00 97.00      PROA   
ATOM   1996  HE2 PHE P 126     -47.036 -92.022 103.070  0.00 97.00      PROA   
ATOM   1997  C   PHE P 126     -43.251 -93.464 106.593  0.00 97.00      PROA   
ATOM   1998  O   PHE P 126     -44.058 -94.012 107.332  0.00 97.00      PROA   
ATOM   1999  N   PHE P 127     -43.066 -92.121 106.613  0.00 97.00      PROA   
ATOM   2000  HN  PHE P 127     -42.322 -91.720 106.082  0.00 97.00      PROA   
ATOM   2001  CA  PHE P 127     -43.912 -91.162 107.303  0.00 97.00      PROA   
ATOM   2002  HA  PHE P 127     -44.861 -91.622 107.541  0.00 97.00      PROA   
ATOM   2003  CB  PHE P 127     -43.260 -90.545 108.571  0.00 97.00      PROA   
ATOM   2004  HB1 PHE P 127     -43.909 -89.752 109.002  0.00 97.00      PROA   
ATOM   2005  HB2 PHE P 127     -42.291 -90.071 108.299  0.00 97.00      PROA   
ATOM   2006  CG  PHE P 127     -42.988 -91.540 109.668  0.00 97.00      PROA   
ATOM   2007  CD1 PHE P 127     -43.936 -91.745 110.689  0.00 97.00      PROA   
ATOM   2008  HD1 PHE P 127     -44.901 -91.262 110.627  0.00 97.00      PROA   
ATOM   2009  CE1 PHE P 127     -43.611 -92.492 111.829  0.00 97.00      PROA   
ATOM   2010  HE1 PHE P 127     -44.328 -92.603 112.629  0.00 97.00      PROA   
ATOM   2011  CZ  PHE P 127     -42.331 -93.045 111.957  0.00 97.00      PROA   
ATOM   2012  HZ  PHE P 127     -42.068 -93.597 112.847  0.00 97.00      PROA   
ATOM   2013  CD2 PHE P 127     -41.709 -92.109 109.808  0.00 97.00      PROA   
ATOM   2014  HD2 PHE P 127     -40.958 -91.918 109.054  0.00 97.00      PROA   
ATOM   2015  CE2 PHE P 127     -41.379 -92.852 110.949  0.00 97.00      PROA   
ATOM   2016  HE2 PHE P 127     -40.384 -93.257 111.065  0.00 97.00      PROA   
ATOM   2017  C   PHE P 127     -44.176 -89.992 106.369  0.00 97.00      PROA   
ATOM   2018  O   PHE P 127     -43.297 -89.562 105.633  0.00 97.00      PROA   
ATOM   2019  N   HSD P 128     -45.400 -89.414 106.375  0.00 97.00      PROA   
ATOM   2020  HN  HSD P 128     -46.155 -89.807 106.897  0.00 97.00      PROA   
ATOM   2021  CA  HSD P 128     -45.698 -88.182 105.654  0.00 97.00      PROA   
ATOM   2022  HA  HSD P 128     -45.380 -88.341 104.632  0.00 97.00      PROA   
ATOM   2023  CB  HSD P 128     -47.213 -87.876 105.601  0.00 97.00      PROA   
ATOM   2024  HB1 HSD P 128     -47.420 -86.791 105.472  0.00 97.00      PROA   
ATOM   2025  HB2 HSD P 128     -47.687 -88.194 106.553  0.00 97.00      PROA   
ATOM   2026  ND1 HSD P 128     -47.939 -88.073 103.180  0.00 97.00      PROA   
ATOM   2027  HD1 HSD P 128     -47.620 -87.167 102.899  0.00 97.00      PROA   
ATOM   2028  CG  HSD P 128     -47.859 -88.600 104.453  0.00 97.00      PROA   
ATOM   2029  CE1 HSD P 128     -48.638 -88.961 102.430  0.00 97.00      PROA   
ATOM   2030  HE1 HSD P 128     -48.872 -88.798 101.378  0.00 97.00      PROA   
ATOM   2031  NE2 HSD P 128     -49.024 -90.008 103.132  0.00 97.00      PROA   
ATOM   2032  CD2 HSD P 128     -48.544 -89.775 104.409  0.00 97.00      PROA   
ATOM   2033  HD2 HSD P 128     -48.753 -90.488 105.197  0.00 97.00      PROA   
ATOM   2034  C   HSD P 128     -44.923 -86.954 106.108  0.00 97.00      PROA   
ATOM   2035  O   HSD P 128     -44.578 -86.113 105.283  0.00 97.00      PROA   
ATOM   2036  N   TRP P 129     -44.638 -86.823 107.421  0.00 97.00      PROA   
ATOM   2037  HN  TRP P 129     -44.909 -87.529 108.065  0.00 97.00      PROA   
ATOM   2038  CA  TRP P 129     -43.978 -85.672 108.009  0.00 97.00      PROA   
ATOM   2039  HA  TRP P 129     -43.557 -85.047 107.231  0.00 97.00      PROA   
ATOM   2040  CB  TRP P 129     -44.924 -84.830 108.915  0.00 97.00      PROA   
ATOM   2041  HB1 TRP P 129     -44.407 -83.891 109.213  0.00 97.00      PROA   
ATOM   2042  HB2 TRP P 129     -45.146 -85.393 109.848  0.00 97.00      PROA   
ATOM   2043  CG  TRP P 129     -46.234 -84.479 108.280  0.00 97.00      PROA   
ATOM   2044  CD1 TRP P 129     -46.521 -83.345 107.565  0.00 97.00      PROA   
ATOM   2045  HD1 TRP P 129     -45.822 -82.540 107.390  0.00 97.00      PROA   
ATOM   2046  NE1 TRP P 129     -47.819 -83.397 107.122  0.00 97.00      PROA   
ATOM   2047  HE1 TRP P 129     -48.318 -82.670 106.703  0.00 97.00      PROA   
ATOM   2048  CE2 TRP P 129     -48.400 -84.559 107.536  0.00 97.00      PROA   
ATOM   2049  CD2 TRP P 129     -47.437 -85.270 108.286  0.00 97.00      PROA   
ATOM   2050  CE3 TRP P 129     -47.785 -86.492 108.864  0.00 97.00      PROA   
ATOM   2051  HE3 TRP P 129     -47.083 -87.044 109.472  0.00 97.00      PROA   
ATOM   2052  CZ3 TRP P 129     -49.078 -86.988 108.665  0.00 97.00      PROA   
ATOM   2053  HZ3 TRP P 129     -49.369 -87.927 109.114  0.00 97.00      PROA   
ATOM   2054  CZ2 TRP P 129     -49.679 -85.054 107.328  0.00 97.00      PROA   
ATOM   2055  HZ2 TRP P 129     -50.412 -84.506 106.755  0.00 97.00      PROA   
ATOM   2056  CH2 TRP P 129     -50.005 -86.284 107.901  0.00 97.00      PROA   
ATOM   2057  HH2 TRP P 129     -51.000 -86.685 107.766  0.00 97.00      PROA   
ATOM   2058  C   TRP P 129     -42.846 -86.204 108.855  0.00 97.00      PROA   
ATOM   2059  O   TRP P 129     -42.725 -87.410 109.062  0.00 97.00      PROA   
ATOM   2060  N   ASN P 130     -41.958 -85.313 109.357  0.00 97.00      PROA   
ATOM   2061  HN  ASN P 130     -42.001 -84.348 109.103  0.00 97.00      PROA   
ATOM   2062  CA  ASN P 130     -40.890 -85.686 110.266  0.00 97.00      PROA   
ATOM   2063  HA  ASN P 130     -40.300 -86.422 109.739  0.00 97.00      PROA   
ATOM   2064  CB  ASN P 130     -39.993 -84.456 110.594  0.00 97.00      PROA   
ATOM   2065  HB1 ASN P 130     -40.537 -83.746 111.252  0.00 97.00      PROA   
ATOM   2066  HB2 ASN P 130     -39.729 -83.920 109.656  0.00 97.00      PROA   
ATOM   2067  CG  ASN P 130     -38.701 -84.866 111.297  0.00 97.00      PROA   
ATOM   2068  OD1 ASN P 130     -38.441 -84.469 112.432  0.00 97.00      PROA   
ATOM   2069  ND2 ASN P 130     -37.880 -85.703 110.612  0.00 97.00      PROA   
ATOM   2070 HD21 ASN P 130     -37.010 -85.952 111.040  0.00 97.00      PROA   
ATOM   2071 HD22 ASN P 130     -38.106 -85.983 109.681  0.00 97.00      PROA   
ATOM   2072  C   ASN P 130     -41.393 -86.352 111.553  0.00 97.00      PROA   
ATOM   2073  O   ASN P 130     -42.312 -85.871 112.213  0.00 97.00      PROA   
ATOM   2074  N   SER P 131     -40.780 -87.498 111.925  0.00 97.00      PROA   
ATOM   2075  HN  SER P 131     -40.028 -87.874 111.389  0.00 97.00      PROA   
ATOM   2076  CA  SER P 131     -41.175 -88.282 113.076  0.00 97.00      PROA   
ATOM   2077  HA  SER P 131     -41.413 -87.623 113.899  0.00 97.00      PROA   
ATOM   2078  CB  SER P 131     -42.371 -89.241 112.783  0.00 97.00      PROA   
ATOM   2079  HB1 SER P 131     -42.148 -89.841 111.876  0.00 97.00      PROA   
ATOM   2080  HB2 SER P 131     -43.265 -88.618 112.568  0.00 97.00      PROA   
ATOM   2081  OG  SER P 131     -42.695 -90.121 113.864  0.00 97.00      PROA   
ATOM   2082  HG1 SER P 131     -42.041 -90.830 113.860  0.00 97.00      PROA   
ATOM   2083  C   SER P 131     -39.970 -89.090 113.442  0.00 97.00      PROA   
ATOM   2084  O   SER P 131     -39.098 -89.305 112.611  0.00 97.00      PROA   
ATOM   2085  N   ASN P 132     -39.913 -89.581 114.700  0.00 97.00      PROA   
ATOM   2086  HN  ASN P 132     -40.660 -89.393 115.333  0.00 97.00      PROA   
ATOM   2087  CA  ASN P 132     -38.920 -90.539 115.141  0.00 97.00      PROA   
ATOM   2088  HA  ASN P 132     -37.969 -90.272 114.701  0.00 97.00      PROA   
ATOM   2089  CB  ASN P 132     -38.747 -90.544 116.697  0.00 97.00      PROA   
ATOM   2090  HB1 ASN P 132     -38.631 -89.502 117.062  0.00 97.00      PROA   
ATOM   2091  HB2 ASN P 132     -37.811 -91.091 116.945  0.00 97.00      PROA   
ATOM   2092  CG  ASN P 132     -39.882 -91.253 117.455  0.00 97.00      PROA   
ATOM   2093  OD1 ASN P 132     -39.842 -92.473 117.637  0.00 97.00      PROA   
ATOM   2094  ND2 ASN P 132     -40.899 -90.491 117.935  0.00 97.00      PROA   
ATOM   2095 HD21 ASN P 132     -41.627 -90.959 118.432  0.00 97.00      PROA   
ATOM   2096 HD22 ASN P 132     -40.896 -89.500 117.816  0.00 97.00      PROA   
ATOM   2097  C   ASN P 132     -39.306 -91.914 114.624  0.00 97.00      PROA   
ATOM   2098  O   ASN P 132     -40.434 -92.141 114.193  0.00 97.00      PROA   
ATOM   2099  N   LEU P 133     -38.361 -92.871 114.694  0.00 97.00      PROA   
ATOM   2100  HN  LEU P 133     -37.421 -92.642 114.940  0.00 97.00      PROA   
ATOM   2101  CA  LEU P 133     -38.661 -94.274 114.578  0.00 97.00      PROA   
ATOM   2102  HA  LEU P 133     -39.730 -94.430 114.587  0.00 97.00      PROA   
ATOM   2103  CB  LEU P 133     -38.062 -94.859 113.277  0.00 97.00      PROA   
ATOM   2104  HB1 LEU P 133     -36.954 -94.893 113.320  0.00 97.00      PROA   
ATOM   2105  HB2 LEU P 133     -38.325 -94.136 112.468  0.00 97.00      PROA   
ATOM   2106  CG  LEU P 133     -38.612 -96.234 112.836  0.00 97.00      PROA   
ATOM   2107  HG  LEU P 133     -39.722 -96.221 112.953  0.00 97.00      PROA   
ATOM   2108  CD1 LEU P 133     -38.302 -96.451 111.348  0.00 97.00      PROA   
ATOM   2109 HD11 LEU P 133     -37.203 -96.454 111.190  0.00 97.00      PROA   
ATOM   2110 HD12 LEU P 133     -38.742 -95.636 110.737  0.00 97.00      PROA   
ATOM   2111 HD13 LEU P 133     -38.714 -97.422 111.004  0.00 97.00      PROA   
ATOM   2112  CD2 LEU P 133     -38.051 -97.410 113.652  0.00 97.00      PROA   
ATOM   2113 HD21 LEU P 133     -38.391 -97.367 114.705  0.00 97.00      PROA   
ATOM   2114 HD22 LEU P 133     -36.940 -97.386 113.637  0.00 97.00      PROA   
ATOM   2115 HD23 LEU P 133     -38.389 -98.376 113.223  0.00 97.00      PROA   
ATOM   2116  C   LEU P 133     -38.075 -94.919 115.813  0.00 97.00      PROA   
ATOM   2117  O   LEU P 133     -36.864 -94.939 115.998  0.00 97.00      PROA   
ATOM   2118  N   THR P 134     -38.934 -95.475 116.701  0.00 97.00      PROA   
ATOM   2119  HN  THR P 134     -39.919 -95.416 116.564  0.00 97.00      PROA   
ATOM   2120  CA  THR P 134     -38.486 -96.143 117.912  0.00 97.00      PROA   
ATOM   2121  HA  THR P 134     -37.418 -96.024 118.029  0.00 97.00      PROA   
ATOM   2122  CB  THR P 134     -39.129 -95.621 119.193  0.00 97.00      PROA   
ATOM   2123  HB  THR P 134     -40.239 -95.685 119.128  0.00 97.00      PROA   
ATOM   2124  OG1 THR P 134     -38.760 -94.265 119.407  0.00 97.00      PROA   
ATOM   2125  HG1 THR P 134     -39.159 -93.751 118.700  0.00 97.00      PROA   
ATOM   2126  CG2 THR P 134     -38.634 -96.403 120.427  0.00 97.00      PROA   
ATOM   2127 HG21 THR P 134     -37.523 -96.388 120.464  0.00 97.00      PROA   
ATOM   2128 HG22 THR P 134     -38.981 -97.456 120.417  0.00 97.00      PROA   
ATOM   2129 HG23 THR P 134     -39.019 -95.925 121.353  0.00 97.00      PROA   
ATOM   2130  C   THR P 134     -38.762 -97.618 117.769  0.00 97.00      PROA   
ATOM   2131  O   THR P 134     -39.898 -98.047 117.582  0.00 97.00      PROA   
ATOM   2132  N   ILE P 135     -37.696 -98.438 117.868  0.00 97.00      PROA   
ATOM   2133  HN  ILE P 135     -36.779 -98.054 117.985  0.00 97.00      PROA   
ATOM   2134  CA  ILE P 135     -37.764 -99.881 117.831  0.00 97.00      PROA   
ATOM   2135  HA  ILE P 135     -38.648-100.191 117.293  0.00 97.00      PROA   
ATOM   2136  CB  ILE P 135     -36.524-100.488 117.166  0.00 97.00      PROA   
ATOM   2137  HB  ILE P 135     -35.631-100.130 117.728  0.00 97.00      PROA   
ATOM   2138  CG2 ILE P 135     -36.555-102.031 117.242  0.00 97.00      PROA   
ATOM   2139 HG21 ILE P 135     -37.450-102.431 116.720  0.00 97.00      PROA   
ATOM   2140 HG22 ILE P 135     -36.568-102.382 118.291  0.00 97.00      PROA   
ATOM   2141 HG23 ILE P 135     -35.648-102.457 116.767  0.00 97.00      PROA   
ATOM   2142  CG1 ILE P 135     -36.343-100.009 115.701  0.00 97.00      PROA   
ATOM   2143 HG11 ILE P 135     -36.736 -98.979 115.580  0.00 97.00      PROA   
ATOM   2144 HG12 ILE P 135     -36.937-100.666 115.029  0.00 97.00      PROA   
ATOM   2145  CD  ILE P 135     -34.872 -99.978 115.264  0.00 97.00      PROA   
ATOM   2146  HD1 ILE P 135     -34.354-100.931 115.506  0.00 97.00      PROA   
ATOM   2147  HD2 ILE P 135     -34.346 -99.159 115.798  0.00 97.00      PROA   
ATOM   2148  HD3 ILE P 135     -34.784 -99.790 114.174  0.00 97.00      PROA   
ATOM   2149  C   ILE P 135     -37.865-100.344 119.272  0.00 97.00      PROA   
ATOM   2150  O   ILE P 135     -36.919-100.213 120.038  0.00 97.00      PROA   
ATOM   2151  N   LEU P 136     -39.032-100.891 119.683  0.00 97.00      PROA   
ATOM   2152  HN  LEU P 136     -39.812-100.920 119.062  0.00 97.00      PROA   
ATOM   2153  CA  LEU P 136     -39.320-101.319 121.044  0.00 97.00      PROA   
ATOM   2154  HA  LEU P 136     -39.167-100.458 121.680  0.00 97.00      PROA   
ATOM   2155  CB  LEU P 136     -40.787-101.813 121.200  0.00 97.00      PROA   
ATOM   2156  HB1 LEU P 136     -40.914-102.219 122.229  0.00 97.00      PROA   
ATOM   2157  HB2 LEU P 136     -40.977-102.640 120.483  0.00 97.00      PROA   
ATOM   2158  CG  LEU P 136     -41.908-100.746 121.034  0.00 97.00      PROA   
ATOM   2159  HG  LEU P 136     -42.855-101.253 121.346  0.00 97.00      PROA   
ATOM   2160  CD1 LEU P 136     -41.715 -99.543 121.974  0.00 97.00      PROA   
ATOM   2161 HD11 LEU P 136     -40.824 -98.953 121.671  0.00 97.00      PROA   
ATOM   2162 HD12 LEU P 136     -41.578 -99.885 123.021  0.00 97.00      PROA   
ATOM   2163 HD13 LEU P 136     -42.603 -98.878 121.932  0.00 97.00      PROA   
ATOM   2164  CD2 LEU P 136     -42.139-100.274 119.584  0.00 97.00      PROA   
ATOM   2165 HD21 LEU P 136     -42.227-101.141 118.897  0.00 97.00      PROA   
ATOM   2166 HD22 LEU P 136     -41.308 -99.623 119.246  0.00 97.00      PROA   
ATOM   2167 HD23 LEU P 136     -43.076 -99.681 119.527  0.00 97.00      PROA   
ATOM   2168  C   LEU P 136     -38.389-102.395 121.586  0.00 97.00      PROA   
ATOM   2169  O   LEU P 136     -37.990-102.347 122.749  0.00 97.00      PROA   
ATOM   2170  N   LYS P 137     -38.026-103.392 120.751  0.00 97.00      PROA   
ATOM   2171  HN  LYS P 137     -38.394-103.433 119.828  0.00 97.00      PROA   
ATOM   2172  CA  LYS P 137     -37.019-104.375 121.087  0.00 97.00      PROA   
ATOM   2173  HA  LYS P 137     -36.382-103.990 121.873  0.00 97.00      PROA   
ATOM   2174  CB  LYS P 137     -37.636-105.723 121.545  0.00 97.00      PROA   
ATOM   2175  HB1 LYS P 137     -36.835-106.490 121.627  0.00 97.00      PROA   
ATOM   2176  HB2 LYS P 137     -38.359-106.074 120.776  0.00 97.00      PROA   
ATOM   2177  CG  LYS P 137     -38.358-105.644 122.904  0.00 97.00      PROA   
ATOM   2178  HG1 LYS P 137     -39.201-104.923 122.840  0.00 97.00      PROA   
ATOM   2179  HG2 LYS P 137     -37.641-105.245 123.652  0.00 97.00      PROA   
ATOM   2180  CD  LYS P 137     -38.895-107.010 123.369  0.00 97.00      PROA   
ATOM   2181  HD1 LYS P 137     -38.061-107.748 123.359  0.00 97.00      PROA   
ATOM   2182  HD2 LYS P 137     -39.650-107.359 122.630  0.00 97.00      PROA   
ATOM   2183  CE  LYS P 137     -39.546-107.002 124.760  0.00 97.00      PROA   
ATOM   2184  HE1 LYS P 137     -39.941-108.016 124.995  0.00 97.00      PROA   
ATOM   2185  HE2 LYS P 137     -40.375-106.268 124.819  0.00 97.00      PROA   
ATOM   2186  NZ  LYS P 137     -38.540-106.674 125.796  0.00 97.00      PROA   
ATOM   2187  HZ1 LYS P 137     -38.409-105.645 125.885  0.00 97.00      PROA   
ATOM   2188  HZ2 LYS P 137     -37.640-107.107 125.506  0.00 97.00      PROA   
ATOM   2189  HZ3 LYS P 137     -38.826-107.082 126.709  0.00 97.00      PROA   
ATOM   2190  C   LYS P 137     -36.146-104.606 119.873  0.00 97.00      PROA   
ATOM   2191  O   LYS P 137     -36.603-105.133 118.861  0.00 97.00      PROA   
ATOM   2192  N   THR P 138     -34.846-104.224 119.938  0.00 97.00      PROA   
ATOM   2193  HN  THR P 138     -34.504-103.724 120.736  0.00 97.00      PROA   
ATOM   2194  CA  THR P 138     -33.899-104.426 118.850  0.00 97.00      PROA   
ATOM   2195  HA  THR P 138     -34.450-104.260 117.935  0.00 97.00      PROA   
ATOM   2196  CB  THR P 138     -32.741-103.426 118.838  0.00 97.00      PROA   
ATOM   2197  HB  THR P 138     -33.155-102.419 119.080  0.00 97.00      PROA   
ATOM   2198  OG1 THR P 138     -32.138-103.338 117.552  0.00 97.00      PROA   
ATOM   2199  HG1 THR P 138     -31.413-102.719 117.661  0.00 97.00      PROA   
ATOM   2200  CG2 THR P 138     -31.644-103.769 119.857  0.00 97.00      PROA   
ATOM   2201 HG21 THR P 138     -31.113-104.706 119.586  0.00 97.00      PROA   
ATOM   2202 HG22 THR P 138     -32.074-103.889 120.870  0.00 97.00      PROA   
ATOM   2203 HG23 THR P 138     -30.891-102.953 119.899  0.00 97.00      PROA   
ATOM   2204  C   THR P 138     -33.425-105.869 118.816  0.00 97.00      PROA   
ATOM   2205  O   THR P 138     -33.698-106.661 119.709  0.00 97.00      PROA   
ATOM   2206  N   ASN P 139     -32.758-106.266 117.716  0.00 97.00      PROA   
ATOM   2207  HN  ASN P 139     -32.468-105.597 117.037  0.00 97.00      PROA   
ATOM   2208  CA  ASN P 139     -32.460-107.655 117.451  0.00 97.00      PROA   
ATOM   2209  HA  ASN P 139     -31.978-108.069 118.327  0.00 97.00      PROA   
ATOM   2210  CB  ASN P 139     -33.743-108.481 117.123  0.00 97.00      PROA   
ATOM   2211  HB1 ASN P 139     -34.384-108.526 118.030  0.00 97.00      PROA   
ATOM   2212  HB2 ASN P 139     -33.489-109.527 116.855  0.00 97.00      PROA   
ATOM   2213  CG  ASN P 139     -34.529-107.855 115.962  0.00 97.00      PROA   
ATOM   2214  OD1 ASN P 139     -34.153-108.016 114.798  0.00 97.00      PROA   
ATOM   2215  ND2 ASN P 139     -35.651-107.149 116.272  0.00 97.00      PROA   
ATOM   2216 HD21 ASN P 139     -36.203-106.784 115.524  0.00 97.00      PROA   
ATOM   2217 HD22 ASN P 139     -35.908-106.999 117.226  0.00 97.00      PROA   
ATOM   2218  C   ASN P 139     -31.448-107.686 116.324  0.00 97.00      PROA   
ATOM   2219  O   ASN P 139     -31.110-106.653 115.751  0.00 97.00      PROA   
ATOM   2220  N   MET P 140     -30.932-108.887 115.969  0.00 97.00      PROA   
ATOM   2221  HN  MET P 140     -31.165-109.712 116.482  0.00 97.00      PROA   
ATOM   2222  CA  MET P 140     -29.971-109.082 114.894  0.00 97.00      PROA   
ATOM   2223  HA  MET P 140     -29.091-108.508 115.148  0.00 97.00      PROA   
ATOM   2224  CB  MET P 140     -29.553-110.569 114.800  0.00 97.00      PROA   
ATOM   2225  HB1 MET P 140     -30.441-111.196 114.561  0.00 97.00      PROA   
ATOM   2226  HB2 MET P 140     -29.203-110.868 115.814  0.00 97.00      PROA   
ATOM   2227  CG  MET P 140     -28.439-110.856 113.773  0.00 97.00      PROA   
ATOM   2228  HG1 MET P 140     -27.533-110.286 114.077  0.00 97.00      PROA   
ATOM   2229  HG2 MET P 140     -28.740-110.468 112.779  0.00 97.00      PROA   
ATOM   2230  SD  MET P 140     -28.036-112.617 113.570  0.00 97.00      PROA   
ATOM   2231  CE  MET P 140     -27.537-112.941 115.276  0.00 97.00      PROA   
ATOM   2232  HE1 MET P 140     -28.344-112.835 116.012  0.00 97.00      PROA   
ATOM   2233  HE2 MET P 140     -26.767-112.245 115.626  0.00 97.00      PROA   
ATOM   2234  HE3 MET P 140     -27.119-113.965 115.376  0.00 97.00      PROA   
ATOM   2235  C   MET P 140     -30.444-108.578 113.534  0.00 97.00      PROA   
ATOM   2236  O   MET P 140     -29.667-108.014 112.768  0.00 97.00      PROA   
ATOM   2237  N   SER P 141     -31.752-108.707 113.212  0.00 97.00      PROA   
ATOM   2238  HN  SER P 141     -32.398-109.108 113.857  0.00 97.00      PROA   
ATOM   2239  CA  SER P 141     -32.291-108.306 111.920  0.00 97.00      PROA   
ATOM   2240  HA  SER P 141     -31.568-108.533 111.147  0.00 97.00      PROA   
ATOM   2241  CB  SER P 141     -33.615-109.059 111.609  0.00 97.00      PROA   
ATOM   2242  HB1 SER P 141     -34.430-108.737 112.293  0.00 97.00      PROA   
ATOM   2243  HB2 SER P 141     -33.447-110.145 111.775  0.00 97.00      PROA   
ATOM   2244  OG  SER P 141     -34.026-108.890 110.253  0.00 97.00      PROA   
ATOM   2245  HG1 SER P 141     -34.168-107.948 110.120  0.00 97.00      PROA   
ATOM   2246  C   SER P 141     -32.569-106.810 111.899  0.00 97.00      PROA   
ATOM   2247  O   SER P 141     -33.040-106.284 110.898  0.00 97.00      PROA   
ATOM   2248  N   HSD P 142     -32.238-106.092 112.994  0.00 97.00      PROA   
ATOM   2249  HN  HSD P 142     -31.932-106.574 113.812  0.00 97.00      PROA   
ATOM   2250  CA  HSD P 142     -32.253-104.647 113.087  0.00 97.00      PROA   
ATOM   2251  HA  HSD P 142     -32.690-104.231 112.197  0.00 97.00      PROA   
ATOM   2252  CB  HSD P 142     -33.114-104.153 114.276  0.00 97.00      PROA   
ATOM   2253  HB1 HSD P 142     -32.873-103.096 114.523  0.00 97.00      PROA   
ATOM   2254  HB2 HSD P 142     -32.914-104.763 115.181  0.00 97.00      PROA   
ATOM   2255  ND1 HSD P 142     -35.464-103.172 114.164  0.00 97.00      PROA   
ATOM   2256  HD1 HSD P 142     -35.281-102.358 114.718  0.00 97.00      PROA   
ATOM   2257  CG  HSD P 142     -34.584-104.207 113.930  0.00 97.00      PROA   
ATOM   2258  CE1 HSD P 142     -36.629-103.491 113.552  0.00 97.00      PROA   
ATOM   2259  HE1 HSD P 142     -37.518-102.862 113.595  0.00 97.00      PROA   
ATOM   2260  NE2 HSD P 142     -36.566-104.658 112.946  0.00 97.00      PROA   
ATOM   2261  CD2 HSD P 142     -35.284-105.116 113.196  0.00 97.00      PROA   
ATOM   2262  HD2 HSD P 142     -34.986-106.071 112.785  0.00 97.00      PROA   
ATOM   2263  C   HSD P 142     -30.840-104.094 113.124  0.00 97.00      PROA   
ATOM   2264  O   HSD P 142     -30.626-102.913 113.380  0.00 97.00      PROA   
ATOM   2265  N   SER P 143     -29.827-104.930 112.814  0.00 97.00      PROA   
ATOM   2266  HN  SER P 143     -30.015-105.892 112.631  0.00 97.00      PROA   
ATOM   2267  CA  SER P 143     -28.430-104.536 112.742  0.00 97.00      PROA   
ATOM   2268  HA  SER P 143     -28.262-103.704 113.414  0.00 97.00      PROA   
ATOM   2269  CB  SER P 143     -27.531-105.727 113.158  0.00 97.00      PROA   
ATOM   2270  HB1 SER P 143     -27.520-106.517 112.378  0.00 97.00      PROA   
ATOM   2271  HB2 SER P 143     -27.968-106.177 114.074  0.00 97.00      PROA   
ATOM   2272  OG  SER P 143     -26.199-105.327 113.455  0.00 97.00      PROA   
ATOM   2273  HG1 SER P 143     -25.801-105.036 112.632  0.00 97.00      PROA   
ATOM   2274  C   SER P 143     -28.066-104.107 111.327  0.00 97.00      PROA   
ATOM   2275  O   SER P 143     -28.676-104.554 110.358  0.00 97.00      PROA   
ATOM   2276  N   GLY P 144     -27.038-103.230 111.175  0.00 97.00      PROA   
ATOM   2277  HN  GLY P 144     -26.577-102.837 111.971  0.00 97.00      PROA   
ATOM   2278  CA  GLY P 144     -26.493-102.838 109.884  0.00 97.00      PROA   
ATOM   2279  HA1 GLY P 144     -27.067-103.275 109.084  0.00 97.00      PROA   
ATOM   2280  HA2 GLY P 144     -25.459-103.153 109.874  0.00 97.00      PROA   
ATOM   2281  C   GLY P 144     -26.500-101.348 109.699  0.00 97.00      PROA   
ATOM   2282  O   GLY P 144     -26.440-100.589 110.658  0.00 97.00      PROA   
ATOM   2283  N   THR P 145     -26.539-100.883 108.429  0.00 97.00      PROA   
ATOM   2284  HN  THR P 145     -26.691-101.522 107.675  0.00 97.00      PROA   
ATOM   2285  CA  THR P 145     -26.426 -99.475 108.086  0.00 97.00      PROA   
ATOM   2286  HA  THR P 145     -25.968 -98.962 108.917  0.00 97.00      PROA   
ATOM   2287  CB  THR P 145     -25.506 -99.192 106.892  0.00 97.00      PROA   
ATOM   2288  HB  THR P 145     -24.503 -99.609 107.139  0.00 97.00      PROA   
ATOM   2289  OG1 THR P 145     -25.322 -97.798 106.661  0.00 97.00      PROA   
ATOM   2290  HG1 THR P 145     -25.945 -97.556 105.965  0.00 97.00      PROA   
ATOM   2291  CG2 THR P 145     -25.984 -99.848 105.582  0.00 97.00      PROA   
ATOM   2292 HG21 THR P 145     -26.962 -99.432 105.260  0.00 97.00      PROA   
ATOM   2293 HG22 THR P 145     -26.082-100.945 105.700  0.00 97.00      PROA   
ATOM   2294 HG23 THR P 145     -25.249 -99.648 104.772  0.00 97.00      PROA   
ATOM   2295  C   THR P 145     -27.799 -98.868 107.918  0.00 97.00      PROA   
ATOM   2296  O   THR P 145     -28.634 -99.368 107.178  0.00 97.00      PROA   
ATOM   2297  N   TYR P 146     -28.057 -97.749 108.625  0.00 97.00      PROA   
ATOM   2298  HN  TYR P 146     -27.365 -97.375 109.240  0.00 97.00      PROA   
ATOM   2299  CA  TYR P 146     -29.307 -97.025 108.575  0.00 97.00      PROA   
ATOM   2300  HA  TYR P 146     -30.022 -97.583 107.992  0.00 97.00      PROA   
ATOM   2301  CB  TYR P 146     -29.913 -96.727 109.968  0.00 97.00      PROA   
ATOM   2302  HB1 TYR P 146     -30.704 -95.952 109.886  0.00 97.00      PROA   
ATOM   2303  HB2 TYR P 146     -29.126 -96.352 110.658  0.00 97.00      PROA   
ATOM   2304  CG  TYR P 146     -30.559 -97.932 110.592  0.00 97.00      PROA   
ATOM   2305  CD1 TYR P 146     -29.798 -98.888 111.284  0.00 97.00      PROA   
ATOM   2306  HD1 TYR P 146     -28.720 -98.813 111.288  0.00 97.00      PROA   
ATOM   2307  CE1 TYR P 146     -30.431 -99.909 112.002  0.00 97.00      PROA   
ATOM   2308  HE1 TYR P 146     -29.839-100.640 112.528  0.00 97.00      PROA   
ATOM   2309  CZ  TYR P 146     -31.828 -99.967 112.056  0.00 97.00      PROA   
ATOM   2310  OH  TYR P 146     -32.465-100.977 112.800  0.00 97.00      PROA   
ATOM   2311  HH  TYR P 146     -31.768-101.526 113.174  0.00 97.00      PROA   
ATOM   2312  CD2 TYR P 146     -31.963 -98.033 110.613  0.00 97.00      PROA   
ATOM   2313  HD2 TYR P 146     -32.559 -97.293 110.100  0.00 97.00      PROA   
ATOM   2314  CE2 TYR P 146     -32.594 -99.044 111.345  0.00 97.00      PROA   
ATOM   2315  HE2 TYR P 146     -33.670 -99.095 111.389  0.00 97.00      PROA   
ATOM   2316  C   TYR P 146     -29.102 -95.701 107.884  0.00 97.00      PROA   
ATOM   2317  O   TYR P 146     -28.077 -95.051 108.043  0.00 97.00      PROA   
ATOM   2318  N   HSD P 147     -30.100 -95.266 107.088  0.00 97.00      PROA   
ATOM   2319  HN  HSD P 147     -30.938 -95.799 106.995  0.00 97.00      PROA   
ATOM   2320  CA  HSD P 147     -30.045 -94.005 106.376  0.00 97.00      PROA   
ATOM   2321  HA  HSD P 147     -29.389 -93.318 106.893  0.00 97.00      PROA   
ATOM   2322  CB  HSD P 147     -29.612 -94.162 104.891  0.00 97.00      PROA   
ATOM   2323  HB1 HSD P 147     -29.455 -93.155 104.447  0.00 97.00      PROA   
ATOM   2324  HB2 HSD P 147     -30.405 -94.666 104.302  0.00 97.00      PROA   
ATOM   2325  ND1 HSD P 147     -27.190 -94.519 104.161  0.00 97.00      PROA   
ATOM   2326  HD1 HSD P 147     -26.997 -93.568 103.913  0.00 97.00      PROA   
ATOM   2327  CG  HSD P 147     -28.368 -94.992 104.701  0.00 97.00      PROA   
ATOM   2328  CE1 HSD P 147     -26.360 -95.583 104.031  0.00 97.00      PROA   
ATOM   2329  HE1 HSD P 147     -25.347 -95.503 103.636  0.00 97.00      PROA   
ATOM   2330  NE2 HSD P 147     -26.925 -96.705 104.430  0.00 97.00      PROA   
ATOM   2331  CD2 HSD P 147     -28.189 -96.335 104.847  0.00 97.00      PROA   
ATOM   2332  HD2 HSD P 147     -28.876 -97.088 105.214  0.00 97.00      PROA   
ATOM   2333  C   HSD P 147     -31.446 -93.447 106.408  0.00 97.00      PROA   
ATOM   2334  O   HSD P 147     -32.398 -94.178 106.659  0.00 97.00      PROA   
ATOM   2335  N   CYS P 148     -31.626 -92.131 106.155  0.00 97.00      PROA   
ATOM   2336  HN  CYS P 148     -30.858 -91.495 106.091  0.00 97.00      PROA   
ATOM   2337  CA  CYS P 148     -32.948 -91.577 105.961  0.00 97.00      PROA   
ATOM   2338  HA  CYS P 148     -33.604 -92.379 105.670  0.00 97.00      PROA   
ATOM   2339  CB  CYS P 148     -33.558 -90.932 107.238  0.00 97.00      PROA   
ATOM   2340  HB1 CYS P 148     -33.534 -91.703 108.039  0.00 97.00      PROA   
ATOM   2341  HB2 CYS P 148     -34.631 -90.713 107.048  0.00 97.00      PROA   
ATOM   2342  SG  CYS P 148     -32.710 -89.433 107.845  0.00 97.00      PROA   
ATOM   2343  C   CYS P 148     -32.967 -90.612 104.799  0.00 97.00      PROA   
ATOM   2344  O   CYS P 148     -31.933 -90.141 104.335  0.00 97.00      PROA   
ATOM   2345  N   SER P 149     -34.181 -90.303 104.288  0.00 97.00      PROA   
ATOM   2346  HN  SER P 149     -35.003 -90.747 104.637  0.00 97.00      PROA   
ATOM   2347  CA  SER P 149     -34.354 -89.286 103.273  0.00 97.00      PROA   
ATOM   2348  HA  SER P 149     -33.578 -88.549 103.413  0.00 97.00      PROA   
ATOM   2349  CB  SER P 149     -34.336 -89.796 101.797  0.00 97.00      PROA   
ATOM   2350  HB1 SER P 149     -33.416 -90.403 101.656  0.00 97.00      PROA   
ATOM   2351  HB2 SER P 149     -34.287 -88.935 101.099  0.00 97.00      PROA   
ATOM   2352  OG  SER P 149     -35.466 -90.591 101.441  0.00 97.00      PROA   
ATOM   2353  HG1 SER P 149     -36.247 -90.138 101.767  0.00 97.00      PROA   
ATOM   2354  C   SER P 149     -35.669 -88.602 103.518  0.00 97.00      PROA   
ATOM   2355  O   SER P 149     -36.602 -89.214 104.018  0.00 97.00      PROA   
ATOM   2356  N   GLY P 150     -35.767 -87.309 103.142  0.00 97.00      PROA   
ATOM   2357  HN  GLY P 150     -34.979 -86.851 102.738  0.00 97.00      PROA   
ATOM   2358  CA  GLY P 150     -37.001 -86.549 103.187  0.00 97.00      PROA   
ATOM   2359  HA1 GLY P 150     -37.018 -85.985 104.107  0.00 97.00      PROA   
ATOM   2360  HA2 GLY P 150     -37.849 -87.206 103.055  0.00 97.00      PROA   
ATOM   2361  C   GLY P 150     -36.988 -85.585 102.043  0.00 97.00      PROA   
ATOM   2362  O   GLY P 150     -36.032 -85.534 101.282  0.00 97.00      PROA   
ATOM   2363  N   MET P 151     -38.062 -84.785 101.894  0.00 97.00      PROA   
ATOM   2364  HN  MET P 151     -38.866 -84.908 102.474  0.00 97.00      PROA   
ATOM   2365  CA  MET P 151     -38.236 -83.836 100.820  0.00 97.00      PROA   
ATOM   2366  HA  MET P 151     -37.362 -83.823 100.187  0.00 97.00      PROA   
ATOM   2367  CB  MET P 151     -39.492 -84.223  99.992  0.00 97.00      PROA   
ATOM   2368  HB1 MET P 151     -40.401 -83.721 100.377  0.00 97.00      PROA   
ATOM   2369  HB2 MET P 151     -39.663 -85.316 100.148  0.00 97.00      PROA   
ATOM   2370  CG  MET P 151     -39.371 -84.031  98.468  0.00 97.00      PROA   
ATOM   2371  HG1 MET P 151     -40.291 -84.460  98.010  0.00 97.00      PROA   
ATOM   2372  HG2 MET P 151     -38.512 -84.635  98.101  0.00 97.00      PROA   
ATOM   2373  SD  MET P 151     -39.193 -82.312  97.911  0.00 97.00      PROA   
ATOM   2374  CE  MET P 151     -39.352 -82.698  96.146  0.00 97.00      PROA   
ATOM   2375  HE1 MET P 151     -40.363 -83.101  95.923  0.00 97.00      PROA   
ATOM   2376  HE2 MET P 151     -38.603 -83.456  95.829  0.00 97.00      PROA   
ATOM   2377  HE3 MET P 151     -39.204 -81.787  95.527  0.00 97.00      PROA   
ATOM   2378  C   MET P 151     -38.413 -82.461 101.447  0.00 97.00      PROA   
ATOM   2379  O   MET P 151     -39.096 -82.303 102.455  0.00 97.00      PROA   
ATOM   2380  N   GLY P 152     -37.775 -81.425 100.852  0.00 97.00      PROA   
ATOM   2381  HN  GLY P 152     -37.157 -81.621 100.094  0.00 97.00      PROA   
ATOM   2382  CA  GLY P 152     -38.009 -80.023 101.183  0.00 97.00      PROA   
ATOM   2383  HA1 GLY P 152     -37.130 -79.625 101.660  0.00 97.00      PROA   
ATOM   2384  HA2 GLY P 152     -38.896 -79.933 101.795  0.00 97.00      PROA   
ATOM   2385  C   GLY P 152     -38.273 -79.246  99.924  0.00 97.00      PROA   
ATOM   2386  O   GLY P 152     -39.416 -78.954  99.589  0.00 97.00      PROA   
ATOM   2387  N   LYS P 153     -37.207 -78.867  99.188  0.00 97.00      PROA   
ATOM   2388  HN  LYS P 153     -36.280 -78.963  99.547  0.00 97.00      PROA   
ATOM   2389  CA  LYS P 153     -37.324 -78.366  97.828  0.00 97.00      PROA   
ATOM   2390  HA  LYS P 153     -38.366 -78.326  97.555  0.00 97.00      PROA   
ATOM   2391  CB  LYS P 153     -36.715 -76.948  97.670  0.00 97.00      PROA   
ATOM   2392  HB1 LYS P 153     -36.506 -76.729  96.600  0.00 97.00      PROA   
ATOM   2393  HB2 LYS P 153     -35.747 -76.909  98.214  0.00 97.00      PROA   
ATOM   2394  CG  LYS P 153     -37.637 -75.823  98.185  0.00 97.00      PROA   
ATOM   2395  HG1 LYS P 153     -37.088 -74.857  98.105  0.00 97.00      PROA   
ATOM   2396  HG2 LYS P 153     -37.870 -75.991  99.259  0.00 97.00      PROA   
ATOM   2397  CD  LYS P 153     -38.943 -75.732  97.376  0.00 97.00      PROA   
ATOM   2398  HD1 LYS P 153     -39.542 -76.651  97.562  0.00 97.00      PROA   
ATOM   2399  HD2 LYS P 153     -38.674 -75.710  96.295  0.00 97.00      PROA   
ATOM   2400  CE  LYS P 153     -39.809 -74.512  97.708  0.00 97.00      PROA   
ATOM   2401  HE1 LYS P 153     -39.265 -73.570  97.487  0.00 97.00      PROA   
ATOM   2402  HE2 LYS P 153     -40.107 -74.523  98.778  0.00 97.00      PROA   
ATOM   2403  NZ  LYS P 153     -41.044 -74.537  96.887  0.00 97.00      PROA   
ATOM   2404  HZ1 LYS P 153     -41.570 -75.411  97.091  0.00 97.00      PROA   
ATOM   2405  HZ2 LYS P 153     -40.786 -74.525  95.879  0.00 97.00      PROA   
ATOM   2406  HZ3 LYS P 153     -41.639 -73.714  97.103  0.00 97.00      PROA   
ATOM   2407  C   LYS P 153     -36.745 -79.329  96.817  0.00 97.00      PROA   
ATOM   2408  O   LYS P 153     -36.849 -79.120  95.609  0.00 97.00      PROA   
ATOM   2409  N   HSD P 154     -36.187 -80.452  97.303  0.00 97.00      PROA   
ATOM   2410  HN  HSD P 154     -36.094 -80.583  98.285  0.00 97.00      PROA   
ATOM   2411  CA  HSD P 154     -35.806 -81.592  96.511  0.00 97.00      PROA   
ATOM   2412  HA  HSD P 154     -36.615 -81.833  95.836  0.00 97.00      PROA   
ATOM   2413  CB  HSD P 154     -34.486 -81.398  95.721  0.00 97.00      PROA   
ATOM   2414  HB1 HSD P 154     -33.676 -81.096  96.421  0.00 97.00      PROA   
ATOM   2415  HB2 HSD P 154     -34.630 -80.566  94.998  0.00 97.00      PROA   
ATOM   2416  ND1 HSD P 154     -32.946 -83.368  95.220  0.00 97.00      PROA   
ATOM   2417  HD1 HSD P 154     -32.354 -83.265  96.021  0.00 97.00      PROA   
ATOM   2418  CG  HSD P 154     -34.069 -82.617  94.941  0.00 97.00      PROA   
ATOM   2419  CE1 HSD P 154     -32.918 -84.382  94.322  0.00 97.00      PROA   
ATOM   2420  HE1 HSD P 154     -32.131 -85.135  94.311  0.00 97.00      PROA   
ATOM   2421  NE2 HSD P 154     -33.943 -84.342  93.493  0.00 97.00      PROA   
ATOM   2422  CD2 HSD P 154     -34.659 -83.220  93.872  0.00 97.00      PROA   
ATOM   2423  HD2 HSD P 154     -35.553 -82.943  93.328  0.00 97.00      PROA   
ATOM   2424  C   HSD P 154     -35.687 -82.691  97.536  0.00 97.00      PROA   
ATOM   2425  O   HSD P 154     -35.758 -82.424  98.734  0.00 97.00      PROA   
ATOM   2426  N   ARG P 155     -35.531 -83.971  97.119  0.00 97.00      PROA   
ATOM   2427  HN  ARG P 155     -35.497 -84.199  96.148  0.00 97.00      PROA   
ATOM   2428  CA  ARG P 155     -35.184 -85.025  98.053  0.00 97.00      PROA   
ATOM   2429  HA  ARG P 155     -35.871 -84.937  98.882  0.00 97.00      PROA   
ATOM   2430  CB  ARG P 155     -35.366 -86.464  97.502  0.00 97.00      PROA   
ATOM   2431  HB1 ARG P 155     -36.457 -86.634  97.350  0.00 97.00      PROA   
ATOM   2432  HB2 ARG P 155     -35.036 -87.184  98.283  0.00 97.00      PROA   
ATOM   2433  CG  ARG P 155     -34.639 -86.753  96.169  0.00 97.00      PROA   
ATOM   2434  HG1 ARG P 155     -33.821 -86.016  96.042  0.00 97.00      PROA   
ATOM   2435  HG2 ARG P 155     -35.339 -86.608  95.317  0.00 97.00      PROA   
ATOM   2436  CD  ARG P 155     -33.975 -88.137  96.079  0.00 97.00      PROA   
ATOM   2437  HD1 ARG P 155     -33.154 -88.197  96.830  0.00 97.00      PROA   
ATOM   2438  HD2 ARG P 155     -33.563 -88.313  95.061  0.00 97.00      PROA   
ATOM   2439  NE  ARG P 155     -35.029 -89.162  96.362  0.00 97.00      PROA   
ATOM   2440  HE  ARG P 155     -35.981 -88.912  96.215  0.00 97.00      PROA   
ATOM   2441  CZ  ARG P 155     -34.794 -90.335  96.987  0.00 97.00      PROA   
ATOM   2442  NH1 ARG P 155     -33.560 -90.812  97.200  0.00 97.00      PROA   
ATOM   2443 HH11 ARG P 155     -32.785 -90.330  96.805  0.00 97.00      PROA   
ATOM   2444 HH12 ARG P 155     -33.466 -91.696  97.651  0.00 97.00      PROA   
ATOM   2445  NH2 ARG P 155     -35.834 -91.069  97.425  0.00 97.00      PROA   
ATOM   2446 HH21 ARG P 155     -36.761 -90.732  97.291  0.00 97.00      PROA   
ATOM   2447 HH22 ARG P 155     -35.645 -91.897  97.945  0.00 97.00      PROA   
ATOM   2448  C   ARG P 155     -33.781 -84.861  98.626  0.00 97.00      PROA   
ATOM   2449  O   ARG P 155     -32.820 -84.585  97.912  0.00 97.00      PROA   
ATOM   2450  N   TYR P 156     -33.639 -85.035  99.953  0.00 97.00      PROA   
ATOM   2451  HN  TYR P 156     -34.440 -85.206 100.525  0.00 97.00      PROA   
ATOM   2452  CA  TYR P 156     -32.380 -84.924 100.657  0.00 97.00      PROA   
ATOM   2453  HA  TYR P 156     -31.574 -84.741  99.961  0.00 97.00      PROA   
ATOM   2454  CB  TYR P 156     -32.412 -83.818 101.750  0.00 97.00      PROA   
ATOM   2455  HB1 TYR P 156     -31.412 -83.676 102.208  0.00 97.00      PROA   
ATOM   2456  HB2 TYR P 156     -33.134 -84.112 102.543  0.00 97.00      PROA   
ATOM   2457  CG  TYR P 156     -32.865 -82.485 101.195  0.00 97.00      PROA   
ATOM   2458  CD1 TYR P 156     -32.311 -81.954 100.014  0.00 97.00      PROA   
ATOM   2459  HD1 TYR P 156     -31.549 -82.502  99.482  0.00 97.00      PROA   
ATOM   2460  CE1 TYR P 156     -32.759 -80.730  99.500  0.00 97.00      PROA   
ATOM   2461  HE1 TYR P 156     -32.338 -80.347  98.582  0.00 97.00      PROA   
ATOM   2462  CZ  TYR P 156     -33.755 -80.013 100.173  0.00 97.00      PROA   
ATOM   2463  OH  TYR P 156     -34.208 -78.779  99.665  0.00 97.00      PROA   
ATOM   2464  HH  TYR P 156     -33.549 -78.461  99.045  0.00 97.00      PROA   
ATOM   2465  CD2 TYR P 156     -33.848 -81.739 101.872  0.00 97.00      PROA   
ATOM   2466  HD2 TYR P 156     -34.275 -82.121 102.787  0.00 97.00      PROA   
ATOM   2467  CE2 TYR P 156     -34.289 -80.512 101.366  0.00 97.00      PROA   
ATOM   2468  HE2 TYR P 156     -35.033 -79.946 101.904  0.00 97.00      PROA   
ATOM   2469  C   TYR P 156     -32.135 -86.262 101.309  0.00 97.00      PROA   
ATOM   2470  O   TYR P 156     -33.068 -86.896 101.786  0.00 97.00      PROA   
ATOM   2471  N   THR P 157     -30.866 -86.733 101.322  0.00 97.00      PROA   
ATOM   2472  HN  THR P 157     -30.133 -86.223 100.881  0.00 97.00      PROA   
ATOM   2473  CA  THR P 157     -30.452 -87.999 101.906  0.00 97.00      PROA   
ATOM   2474  HA  THR P 157     -31.305 -88.511 102.333  0.00 97.00      PROA   
ATOM   2475  CB  THR P 157     -29.756 -88.933 100.916  0.00 97.00      PROA   
ATOM   2476  HB  THR P 157     -29.215 -89.759 101.439  0.00 97.00      PROA   
ATOM   2477  OG1 THR P 157     -28.840 -88.225 100.085  0.00 97.00      PROA   
ATOM   2478  HG1 THR P 157     -28.136 -87.916 100.659  0.00 97.00      PROA   
ATOM   2479  CG2 THR P 157     -30.808 -89.570  99.995  0.00 97.00      PROA   
ATOM   2480 HG21 THR P 157     -31.378 -88.784  99.457  0.00 97.00      PROA   
ATOM   2481 HG22 THR P 157     -31.509 -90.195 100.583  0.00 97.00      PROA   
ATOM   2482 HG23 THR P 157     -30.303 -90.218  99.245  0.00 97.00      PROA   
ATOM   2483  C   THR P 157     -29.482 -87.717 103.028  0.00 97.00      PROA   
ATOM   2484  O   THR P 157     -28.623 -86.847 102.912  0.00 97.00      PROA   
ATOM   2485  N   SER P 158     -29.590 -88.461 104.153  0.00 97.00      PROA   
ATOM   2486  HN  SER P 158     -30.316 -89.142 104.256  0.00 97.00      PROA   
ATOM   2487  CA  SER P 158     -28.681 -88.330 105.276  0.00 97.00      PROA   
ATOM   2488  HA  SER P 158     -28.470 -87.278 105.410  0.00 97.00      PROA   
ATOM   2489  CB  SER P 158     -29.288 -88.874 106.604  0.00 97.00      PROA   
ATOM   2490  HB1 SER P 158     -30.297 -88.428 106.723  0.00 97.00      PROA   
ATOM   2491  HB2 SER P 158     -28.675 -88.556 107.472  0.00 97.00      PROA   
ATOM   2492  OG  SER P 158     -29.417 -90.296 106.634  0.00 97.00      PROA   
ATOM   2493  HG1 SER P 158     -28.537 -90.656 106.797  0.00 97.00      PROA   
ATOM   2494  C   SER P 158     -27.369 -89.047 105.031  0.00 97.00      PROA   
ATOM   2495  O   SER P 158     -27.215 -89.832 104.097  0.00 97.00      PROA   
ATOM   2496  N   ALA P 159     -26.398 -88.830 105.945  0.00 97.00      PROA   
ATOM   2497  HN  ALA P 159     -26.479 -88.091 106.611  0.00 97.00      PROA   
ATOM   2498  CA  ALA P 159     -25.298 -89.745 106.165  0.00 97.00      PROA   
ATOM   2499  HA  ALA P 159     -24.771 -89.855 105.226  0.00 97.00      PROA   
ATOM   2500  CB  ALA P 159     -24.331 -89.190 107.230  0.00 97.00      PROA   
ATOM   2501  HB1 ALA P 159     -24.849 -89.069 108.206  0.00 97.00      PROA   
ATOM   2502  HB2 ALA P 159     -23.952 -88.192 106.916  0.00 97.00      PROA   
ATOM   2503  HB3 ALA P 159     -23.461 -89.863 107.373  0.00 97.00      PROA   
ATOM   2504  C   ALA P 159     -25.793 -91.126 106.598  0.00 97.00      PROA   
ATOM   2505  O   ALA P 159     -26.844 -91.253 107.223  0.00 97.00      PROA   
ATOM   2506  N   GLY P 160     -25.052 -92.205 106.247  0.00 97.00      PROA   
ATOM   2507  HN  GLY P 160     -24.201 -92.093 105.741  0.00 97.00      PROA   
ATOM   2508  CA  GLY P 160     -25.355 -93.551 106.708  0.00 97.00      PROA   
ATOM   2509  HA1 GLY P 160     -24.904 -94.247 106.016  0.00 97.00      PROA   
ATOM   2510  HA2 GLY P 160     -26.424 -93.681 106.793  0.00 97.00      PROA   
ATOM   2511  C   GLY P 160     -24.719 -93.794 108.044  0.00 97.00      PROA   
ATOM   2512  O   GLY P 160     -23.546 -93.485 108.234  0.00 97.00      PROA   
ATOM   2513  N   ILE P 161     -25.475 -94.390 108.993  0.00 97.00      PROA   
ATOM   2514  HN  ILE P 161     -26.424 -94.632 108.795  0.00 97.00      PROA   
ATOM   2515  CA  ILE P 161     -24.996 -94.674 110.331  0.00 97.00      PROA   
ATOM   2516  HA  ILE P 161     -23.963 -94.373 110.419  0.00 97.00      PROA   
ATOM   2517  CB  ILE P 161     -25.794 -93.961 111.427  0.00 97.00      PROA   
ATOM   2518  HB  ILE P 161     -26.851 -94.318 111.396  0.00 97.00      PROA   
ATOM   2519  CG2 ILE P 161     -25.208 -94.303 112.818  0.00 97.00      PROA   
ATOM   2520 HG21 ILE P 161     -24.122 -94.074 112.848  0.00 97.00      PROA   
ATOM   2521 HG22 ILE P 161     -25.353 -95.373 113.071  0.00 97.00      PROA   
ATOM   2522 HG23 ILE P 161     -25.710 -93.693 113.598  0.00 97.00      PROA   
ATOM   2523  CG1 ILE P 161     -25.845 -92.421 111.207  0.00 97.00      PROA   
ATOM   2524 HG11 ILE P 161     -26.486 -91.986 112.006  0.00 97.00      PROA   
ATOM   2525 HG12 ILE P 161     -26.343 -92.202 110.239  0.00 97.00      PROA   
ATOM   2526  CD  ILE P 161     -24.483 -91.713 111.244  0.00 97.00      PROA   
ATOM   2527  HD1 ILE P 161     -23.809 -92.103 110.453  0.00 97.00      PROA   
ATOM   2528  HD2 ILE P 161     -23.984 -91.849 112.227  0.00 97.00      PROA   
ATOM   2529  HD3 ILE P 161     -24.614 -90.622 111.080  0.00 97.00      PROA   
ATOM   2530  C   ILE P 161     -25.053 -96.174 110.530  0.00 97.00      PROA   
ATOM   2531  O   ILE P 161     -26.114 -96.788 110.475  0.00 97.00      PROA   
ATOM   2532  N   SER P 162     -23.885 -96.809 110.774  0.00 97.00      PROA   
ATOM   2533  HN  SER P 162     -23.023 -96.307 110.789  0.00 97.00      PROA   
ATOM   2534  CA  SER P 162     -23.787 -98.243 110.964  0.00 97.00      PROA   
ATOM   2535  HA  SER P 162     -24.588 -98.726 110.425  0.00 97.00      PROA   
ATOM   2536  CB  SER P 162     -22.452 -98.813 110.418  0.00 97.00      PROA   
ATOM   2537  HB1 SER P 162     -22.417 -98.642 109.320  0.00 97.00      PROA   
ATOM   2538  HB2 SER P 162     -22.385 -99.908 110.596  0.00 97.00      PROA   
ATOM   2539  OG  SER P 162     -21.325 -98.158 110.999  0.00 97.00      PROA   
ATOM   2540  HG1 SER P 162     -21.457 -98.212 111.951  0.00 97.00      PROA   
ATOM   2541  C   SER P 162     -23.910 -98.630 112.424  0.00 97.00      PROA   
ATOM   2542  O   SER P 162     -23.085 -98.242 113.250  0.00 97.00      PROA   
ATOM   2543  N   VAL P 163     -24.931 -99.448 112.770  0.00 97.00      PROA   
ATOM   2544  HN  VAL P 163     -25.604 -99.742 112.092  0.00 97.00      PROA   
ATOM   2545  CA  VAL P 163     -25.109 -99.962 114.113  0.00 97.00      PROA   
ATOM   2546  HA  VAL P 163     -24.342 -99.550 114.748  0.00 97.00      PROA   
ATOM   2547  CB  VAL P 163     -26.446 -99.616 114.767  0.00 97.00      PROA   
ATOM   2548  HB  VAL P 163     -26.416 -99.928 115.839  0.00 97.00      PROA   
ATOM   2549  CG1 VAL P 163     -26.629 -98.087 114.739  0.00 97.00      PROA   
ATOM   2550 HG11 VAL P 163     -26.738 -97.716 113.697  0.00 97.00      PROA   
ATOM   2551 HG12 VAL P 163     -25.764 -97.577 115.212  0.00 97.00      PROA   
ATOM   2552 HG13 VAL P 163     -27.549 -97.816 115.299  0.00 97.00      PROA   
ATOM   2553  CG2 VAL P 163     -27.638-100.325 114.096  0.00 97.00      PROA   
ATOM   2554 HG21 VAL P 163     -27.605-101.422 114.254  0.00 97.00      PROA   
ATOM   2555 HG22 VAL P 163     -27.641-100.122 113.006  0.00 97.00      PROA   
ATOM   2556 HG23 VAL P 163     -28.592 -99.949 114.525  0.00 97.00      PROA   
ATOM   2557  C   VAL P 163     -24.903-101.456 114.076  0.00 97.00      PROA   
ATOM   2558  O   VAL P 163     -25.357-102.150 113.174  0.00 97.00      PROA   
ATOM   2559  N   THR P 164     -24.172-101.997 115.068  0.00 97.00      PROA   
ATOM   2560  HN  THR P 164     -23.790-101.419 115.787  0.00 97.00      PROA   
ATOM   2561  CA  THR P 164     -23.884-103.414 115.116  0.00 97.00      PROA   
ATOM   2562  HA  THR P 164     -24.324-103.930 114.276  0.00 97.00      PROA   
ATOM   2563  CB  THR P 164     -22.407-103.696 115.062  0.00 97.00      PROA   
ATOM   2564  HB  THR P 164     -21.871-103.363 115.979  0.00 97.00      PROA   
ATOM   2565  OG1 THR P 164     -21.791-103.074 113.943  0.00 97.00      PROA   
ATOM   2566  HG1 THR P 164     -22.159-102.195 113.891  0.00 97.00      PROA   
ATOM   2567  CG2 THR P 164     -22.222-105.165 114.846  0.00 97.00      PROA   
ATOM   2568 HG21 THR P 164     -22.641-105.559 113.903  0.00 97.00      PROA   
ATOM   2569 HG22 THR P 164     -22.583-105.798 115.692  0.00 97.00      PROA   
ATOM   2570 HG23 THR P 164     -21.129-105.241 114.711  0.00 97.00      PROA   
ATOM   2571  C   THR P 164     -24.479-103.964 116.397  0.00 97.00      PROA   
ATOM   2572  O   THR P 164     -24.052-103.597 117.484  0.00 97.00      PROA   
ATOM   2573  N   VAL P 165     -25.494-104.858 116.305  0.00 97.00      PROA   
ATOM   2574  HN  VAL P 165     -25.830-105.112 115.398  0.00 97.00      PROA   
ATOM   2575  CA  VAL P 165     -26.231-105.421 117.440  0.00 97.00      PROA   
ATOM   2576  HA  VAL P 165     -26.240-104.667 118.211  0.00 97.00      PROA   
ATOM   2577  CB  VAL P 165     -27.697-105.688 117.061  0.00 97.00      PROA   
ATOM   2578  HB  VAL P 165     -27.733-106.434 116.237  0.00 97.00      PROA   
ATOM   2579  CG1 VAL P 165     -28.572-106.200 118.229  0.00 97.00      PROA   
ATOM   2580 HG11 VAL P 165     -28.394-105.595 119.143  0.00 97.00      PROA   
ATOM   2581 HG12 VAL P 165     -28.381-107.268 118.448  0.00 97.00      PROA   
ATOM   2582 HG13 VAL P 165     -29.645-106.111 117.965  0.00 97.00      PROA   
ATOM   2583  CG2 VAL P 165     -28.316-104.362 116.565  0.00 97.00      PROA   
ATOM   2584 HG21 VAL P 165     -27.808-103.971 115.662  0.00 97.00      PROA   
ATOM   2585 HG22 VAL P 165     -28.259-103.597 117.369  0.00 97.00      PROA   
ATOM   2586 HG23 VAL P 165     -29.386-104.521 116.314  0.00 97.00      PROA   
ATOM   2587  C   VAL P 165     -25.498-106.667 117.976  0.00 97.00      PROA   
ATOM   2588  O   VAL P 165     -24.479-107.061 117.419  0.00 97.00      PROA   
ATOM   2589  N   LYS P 166     -25.956-107.318 119.082  0.00 97.00      PROA   
ATOM   2590  HN  LYS P 166     -26.755-106.988 119.580  0.00 97.00      PROA   
ATOM   2591  CA  LYS P 166     -25.470-108.620 119.507  0.00 97.00      PROA   
ATOM   2592  HA  LYS P 166     -25.061-109.162 118.665  0.00 97.00      PROA   
ATOM   2593  CB  LYS P 166     -24.506-108.620 120.741  0.00 97.00      PROA   
ATOM   2594  HB1 LYS P 166     -24.077-109.638 120.869  0.00 97.00      PROA   
ATOM   2595  HB2 LYS P 166     -25.090-108.390 121.662  0.00 97.00      PROA   
ATOM   2596  CG  LYS P 166     -23.377-107.572 120.740  0.00 97.00      PROA   
ATOM   2597  HG1 LYS P 166     -22.889-107.579 121.741  0.00 97.00      PROA   
ATOM   2598  HG2 LYS P 166     -23.877-106.585 120.648  0.00 97.00      PROA   
ATOM   2599  CD  LYS P 166     -22.282-107.796 119.673  0.00 97.00      PROA   
ATOM   2600  HD1 LYS P 166     -22.731-108.316 118.798  0.00 97.00      PROA   
ATOM   2601  HD2 LYS P 166     -21.515-108.485 120.089  0.00 97.00      PROA   
ATOM   2602  CE  LYS P 166     -21.575-106.522 119.174  0.00 97.00      PROA   
ATOM   2603  HE1 LYS P 166     -20.977-106.751 118.265  0.00 97.00      PROA   
ATOM   2604  HE2 LYS P 166     -20.916-106.082 119.950  0.00 97.00      PROA   
ATOM   2605  NZ  LYS P 166     -22.590-105.526 118.804  0.00 97.00      PROA   
ATOM   2606  HZ1 LYS P 166     -23.057-105.146 119.652  0.00 97.00      PROA   
ATOM   2607  HZ2 LYS P 166     -23.314-106.039 118.253  0.00 97.00      PROA   
ATOM   2608  HZ3 LYS P 166     -22.237-104.743 118.223  0.00 97.00      PROA   
ATOM   2609  C   LYS P 166     -26.709-109.330 119.982  0.00 97.00      PROA   
ATOM   2610  O   LYS P 166     -27.592-108.700 120.555  0.00 97.00      PROA   
ATOM   2611  N   GLU P 167     -26.763-110.671 119.784  0.00  0.00      PROA   
ATOM   2612  HN  GLU P 167     -26.053-111.150 119.273  0.00  0.00      PROA   
ATOM   2613  CA  GLU P 167     -27.745-111.514 120.423  0.00  0.00      PROA   
ATOM   2614  HA  GLU P 167     -28.417-110.909 121.015  0.00  0.00      PROA   
ATOM   2615  CB  GLU P 167     -28.590-112.413 119.466  0.00  0.00      PROA   
ATOM   2616  HB1 GLU P 167     -28.872-111.817 118.571  0.00  0.00      PROA   
ATOM   2617  HB2 GLU P 167     -29.529-112.631 120.024  0.00  0.00      PROA   
ATOM   2618  CG  GLU P 167     -27.993-113.772 119.029  0.00  0.00      PROA   
ATOM   2619  HG1 GLU P 167     -27.641-114.354 119.908  0.00  0.00      PROA   
ATOM   2620  HG2 GLU P 167     -27.132-113.599 118.351  0.00  0.00      PROA   
ATOM   2621  CD  GLU P 167     -29.053-114.641 118.339  0.00  0.00      PROA   
ATOM   2622  OE1 GLU P 167     -30.115-114.887 118.969  0.00  0.00      PROA   
ATOM   2623  OE2 GLU P 167     -28.805-115.091 117.190  0.00  0.00      PROA   
ATOM   2624  C   GLU P 167     -26.904-112.350 121.341  0.00  0.00      PROA   
ATOM   2625  O   GLU P 167     -25.773-112.712 121.010  0.00  0.00      PROA   
ATOM   2626  N   LEU P 168     -27.436-112.638 122.552  0.00  0.00      PROA   
ATOM   2627  HN  LEU P 168     -28.340-112.305 122.807  0.00  0.00      PROA   
ATOM   2628  CA  LEU P 168     -26.785-113.461 123.543  0.00  0.00      PROA   
ATOM   2629  HA  LEU P 168     -25.778-113.084 123.656  0.00  0.00      PROA   
ATOM   2630  CB  LEU P 168     -27.468-113.456 124.939  0.00  0.00      PROA   
ATOM   2631  HB1 LEU P 168     -26.889-114.134 125.609  0.00  0.00      PROA   
ATOM   2632  HB2 LEU P 168     -28.497-113.867 124.854  0.00  0.00      PROA   
ATOM   2633  CG  LEU P 168     -27.550-112.085 125.669  0.00  0.00      PROA   
ATOM   2634  HG  LEU P 168     -27.791-112.326 126.733  0.00  0.00      PROA   
ATOM   2635  CD1 LEU P 168     -26.208-111.325 125.686  0.00  0.00      PROA   
ATOM   2636 HD11 LEU P 168     -25.933-110.994 124.663  0.00  0.00      PROA   
ATOM   2637 HD12 LEU P 168     -25.399-111.975 126.081  0.00  0.00      PROA   
ATOM   2638 HD13 LEU P 168     -26.286-110.426 126.334  0.00  0.00      PROA   
ATOM   2639  CD2 LEU P 168     -28.707-111.192 125.174  0.00  0.00      PROA   
ATOM   2640 HD21 LEU P 168     -29.664-111.756 125.188  0.00  0.00      PROA   
ATOM   2641 HD22 LEU P 168     -28.517-110.838 124.141  0.00  0.00      PROA   
ATOM   2642 HD23 LEU P 168     -28.812-110.303 125.831  0.00  0.00      PROA   
ATOM   2643  C   LEU P 168     -26.686-114.891 123.074  0.00  0.00      PROA   
ATOM   2644  O   LEU P 168     -27.653-115.442 122.550  0.00  0.00      PROA   
ATOM   2645  N   PHE P 169     -25.492-115.486 123.296  0.00  0.00      PROA   
ATOM   2646  HN  PHE P 169     -24.753-114.950 123.696  0.00  0.00      PROA   
ATOM   2647  CA  PHE P 169     -25.136-116.873 123.083  0.00  0.00      PROA   
ATOM   2648  HA  PHE P 169     -25.432-117.386 123.985  0.00  0.00      PROA   
ATOM   2649  CB  PHE P 169     -25.818-117.678 121.916  0.00  0.00      PROA   
ATOM   2650  HB1 PHE P 169     -26.893-117.791 122.173  0.00  0.00      PROA   
ATOM   2651  HB2 PHE P 169     -25.388-118.703 121.898  0.00  0.00      PROA   
ATOM   2652  CG  PHE P 169     -25.766-117.145 120.492  0.00  0.00      PROA   
ATOM   2653  CD1 PHE P 169     -26.423-117.905 119.504  0.00  0.00      PROA   
ATOM   2654  HD1 PHE P 169     -26.954-118.802 119.790  0.00  0.00      PROA   
ATOM   2655  CE1 PHE P 169     -26.391-117.528 118.158  0.00  0.00      PROA   
ATOM   2656  HE1 PHE P 169     -26.899-118.126 117.415  0.00  0.00      PROA   
ATOM   2657  CZ  PHE P 169     -25.699-116.375 117.773  0.00  0.00      PROA   
ATOM   2658  HZ  PHE P 169     -25.676-116.088 116.733  0.00  0.00      PROA   
ATOM   2659  CD2 PHE P 169     -25.090-115.975 120.087  0.00  0.00      PROA   
ATOM   2660  HD2 PHE P 169     -24.571-115.356 120.801  0.00  0.00      PROA   
ATOM   2661  CE2 PHE P 169     -25.051-115.598 118.740  0.00  0.00      PROA   
ATOM   2662  HE2 PHE P 169     -24.523-114.701 118.454  0.00  0.00      PROA   
ATOM   2663  C   PHE P 169     -23.622-116.937 122.990  0.00  0.00      PROA   
ATOM   2664  O   PHE P 169     -23.108-117.319 121.940  0.00  0.00      PROA   
ATOM   2665  N   PRO P 170     -22.855-116.539 124.021  0.00  0.00      PROA   
ATOM   2666  CD  PRO P 170     -23.342-116.413 125.402  0.00  0.00      PROA   
ATOM   2667  HD1 PRO P 170     -24.076-117.210 125.652  0.00  0.00      PROA   
ATOM   2668  HD2 PRO P 170     -23.805-115.410 125.520  0.00  0.00      PROA   
ATOM   2669  CA  PRO P 170     -21.398-116.455 123.972  0.00  0.00      PROA   
ATOM   2670  HA  PRO P 170     -21.133-115.730 123.216  0.00  0.00      PROA   
ATOM   2671  CB  PRO P 170     -20.983-116.004 125.380  0.00  0.00      PROA   
ATOM   2672  HB1 PRO P 170     -20.991-114.891 125.416  0.00  0.00      PROA   
ATOM   2673  HB2 PRO P 170     -19.980-116.361 125.686  0.00  0.00      PROA   
ATOM   2674  CG  PRO P 170     -22.098-116.530 126.288  0.00  0.00      PROA   
ATOM   2675  HG1 PRO P 170     -21.912-117.601 126.523  0.00  0.00      PROA   
ATOM   2676  HG2 PRO P 170     -22.191-115.955 127.230  0.00  0.00      PROA   
ATOM   2677  C   PRO P 170     -20.746-117.764 123.588  0.00  0.00      PROA   
ATOM   2678  O   PRO P 170     -21.215-118.815 124.024  0.00  0.00      PROA   
ATOM   2679  N   ALA P 171     -19.684-117.681 122.751  0.00  0.00      PROA   
ATOM   2680  HN  ALA P 171     -19.366-116.786 122.449  0.00  0.00      PROA   
ATOM   2681  CA  ALA P 171     -18.931-118.780 122.192  0.00  0.00      PROA   
ATOM   2682  HA  ALA P 171     -18.078-118.285 121.771  0.00  0.00      PROA   
ATOM   2683  CB  ALA P 171     -18.444-119.837 123.213  0.00  0.00      PROA   
ATOM   2684  HB1 ALA P 171     -19.295-120.414 123.632  0.00  0.00      PROA   
ATOM   2685  HB2 ALA P 171     -17.917-119.336 124.052  0.00  0.00      PROA   
ATOM   2686  HB3 ALA P 171     -17.741-120.555 122.743  0.00  0.00      PROA   
ATOM   2687  C   ALA P 171     -19.670-119.436 121.052  0.00  0.00      PROA   
ATOM   2688  O   ALA P 171     -20.897-119.521 121.099  0.00  0.00      PROA   
ATOM   2689  N   PRO P 172     -18.996-119.899 119.991  0.00  0.00      PROA   
ATOM   2690  CD  PRO P 172     -17.543-119.810 119.799  0.00  0.00      PROA   
ATOM   2691  HD1 PRO P 172     -16.988-120.022 120.736  0.00  0.00      PROA   
ATOM   2692  HD2 PRO P 172     -17.304-118.787 119.435  0.00  0.00      PROA   
ATOM   2693  CA  PRO P 172     -19.616-120.687 118.943  0.00  0.00      PROA   
ATOM   2694  HA  PRO P 172     -20.438-120.120 118.529  0.00  0.00      PROA   
ATOM   2695  CB  PRO P 172     -18.502-120.936 117.915  0.00  0.00      PROA   
ATOM   2696  HB1 PRO P 172     -18.510-120.105 117.175  0.00  0.00      PROA   
ATOM   2697  HB2 PRO P 172     -18.602-121.895 117.367  0.00  0.00      PROA   
ATOM   2698  CG  PRO P 172     -17.209-120.852 118.728  0.00  0.00      PROA   
ATOM   2699  HG1 PRO P 172     -17.005-121.833 119.212  0.00  0.00      PROA   
ATOM   2700  HG2 PRO P 172     -16.345-120.560 118.103  0.00  0.00      PROA   
ATOM   2701  C   PRO P 172     -20.168-121.976 119.492  0.00  0.00      PROA   
ATOM   2702  O   PRO P 172     -19.468-122.664 120.235  0.00  0.00      PROA   
ATOM   2703  N   VAL P 173     -21.424-122.307 119.128  0.00 97.00      PROA   
ATOM   2704  HN  VAL P 173     -21.964-121.708 118.541  0.00 97.00      PROA   
ATOM   2705  CA  VAL P 173     -22.028-123.573 119.466  0.00 97.00      PROA   
ATOM   2706  HA  VAL P 173     -21.622-123.899 120.415  0.00 97.00      PROA   
ATOM   2707  CB  VAL P 173     -23.544-123.497 119.624  0.00 97.00      PROA   
ATOM   2708  HB  VAL P 173     -23.949-124.514 119.836  0.00 97.00      PROA   
ATOM   2709  CG1 VAL P 173     -23.864-122.602 120.841  0.00 97.00      PROA   
ATOM   2710 HG11 VAL P 173     -23.512-121.563 120.669  0.00 97.00      PROA   
ATOM   2711 HG12 VAL P 173     -23.374-122.993 121.757  0.00 97.00      PROA   
ATOM   2712 HG13 VAL P 173     -24.962-122.570 121.012  0.00 97.00      PROA   
ATOM   2713  CG2 VAL P 173     -24.223-122.956 118.347  0.00 97.00      PROA   
ATOM   2714 HG21 VAL P 173     -23.993-123.592 117.470  0.00 97.00      PROA   
ATOM   2715 HG22 VAL P 173     -23.897-121.918 118.129  0.00 97.00      PROA   
ATOM   2716 HG23 VAL P 173     -25.326-122.943 118.485  0.00 97.00      PROA   
ATOM   2717  C   VAL P 173     -21.628-124.608 118.437  0.00 97.00      PROA   
ATOM   2718  O   VAL P 173     -21.287-124.283 117.303  0.00 97.00      PROA   
ATOM   2719  N   LEU P 174     -21.654-125.900 118.827  0.00 97.00      PROA   
ATOM   2720  HN  LEU P 174     -21.890-126.146 119.763  0.00 97.00      PROA   
ATOM   2721  CA  LEU P 174     -21.376-127.000 117.933  0.00 97.00      PROA   
ATOM   2722  HA  LEU P 174     -20.908-126.642 117.026  0.00 97.00      PROA   
ATOM   2723  CB  LEU P 174     -20.418-128.013 118.610  0.00 97.00      PROA   
ATOM   2724  HB1 LEU P 174     -20.903-128.501 119.480  0.00 97.00      PROA   
ATOM   2725  HB2 LEU P 174     -19.570-127.407 119.013  0.00 97.00      PROA   
ATOM   2726  CG  LEU P 174     -19.780-129.088 117.697  0.00 97.00      PROA   
ATOM   2727  HG  LEU P 174     -19.396-128.582 116.781  0.00 97.00      PROA   
ATOM   2728  CD1 LEU P 174     -18.576-129.723 118.417  0.00 97.00      PROA   
ATOM   2729 HD11 LEU P 174     -18.908-130.220 119.353  0.00 97.00      PROA   
ATOM   2730 HD12 LEU P 174     -17.822-128.950 118.673  0.00 97.00      PROA   
ATOM   2731 HD13 LEU P 174     -18.101-130.484 117.765  0.00 97.00      PROA   
ATOM   2732  CD2 LEU P 174     -20.751-130.195 117.252  0.00 97.00      PROA   
ATOM   2733 HD21 LEU P 174     -21.506-129.805 116.540  0.00 97.00      PROA   
ATOM   2734 HD22 LEU P 174     -21.272-130.627 118.132  0.00 97.00      PROA   
ATOM   2735 HD23 LEU P 174     -20.189-131.006 116.746  0.00 97.00      PROA   
ATOM   2736  C   LEU P 174     -22.713-127.619 117.583  0.00 97.00      PROA   
ATOM   2737  O   LEU P 174     -23.361-128.253 118.413  0.00 97.00      PROA   
ATOM   2738  N   THR P 175     -23.164-127.434 116.320  0.00 97.00      PROA   
ATOM   2739  HN  THR P 175     -22.632-126.897 115.665  0.00 97.00      PROA   
ATOM   2740  CA  THR P 175     -24.427-127.952 115.829  0.00 97.00      PROA   
ATOM   2741  HA  THR P 175     -25.054-128.181 116.677  0.00 97.00      PROA   
ATOM   2742  CB  THR P 175     -25.228-126.966 114.983  0.00 97.00      PROA   
ATOM   2743  HB  THR P 175     -26.072-127.463 114.452  0.00 97.00      PROA   
ATOM   2744  OG1 THR P 175     -24.390-126.319 114.041  0.00 97.00      PROA   
ATOM   2745  HG1 THR P 175     -24.761-125.440 113.890  0.00 97.00      PROA   
ATOM   2746  CG2 THR P 175     -25.815-125.893 115.919  0.00 97.00      PROA   
ATOM   2747 HG21 THR P 175     -25.000-125.337 116.428  0.00 97.00      PROA   
ATOM   2748 HG22 THR P 175     -26.460-126.364 116.688  0.00 97.00      PROA   
ATOM   2749 HG23 THR P 175     -26.429-125.167 115.344  0.00 97.00      PROA   
ATOM   2750  C   THR P 175     -24.203-129.256 115.094  0.00 97.00      PROA   
ATOM   2751  O   THR P 175     -23.395-129.361 114.174  0.00 97.00      PROA   
ATOM   2752  N   ALA P 176     -24.935-130.304 115.522  0.00 97.00      PROA   
ATOM   2753  HN  ALA P 176     -25.558-130.201 116.292  0.00 97.00      PROA   
ATOM   2754  CA  ALA P 176     -24.901-131.619 114.930  0.00 97.00      PROA   
ATOM   2755  HA  ALA P 176     -24.316-131.604 114.018  0.00 97.00      PROA   
ATOM   2756  CB  ALA P 176     -24.306-132.650 115.909  0.00 97.00      PROA   
ATOM   2757  HB1 ALA P 176     -24.895-132.689 116.850  0.00 97.00      PROA   
ATOM   2758  HB2 ALA P 176     -23.266-132.352 116.170  0.00 97.00      PROA   
ATOM   2759  HB3 ALA P 176     -24.273-133.664 115.460  0.00 97.00      PROA   
ATOM   2760  C   ALA P 176     -26.331-131.961 114.572  0.00 97.00      PROA   
ATOM   2761  O   ALA P 176     -27.263-131.574 115.274  0.00 97.00      PROA   
ATOM   2762  N   SER P 177     -26.560-132.661 113.434  0.00 97.00      PROA   
ATOM   2763  HN  SER P 177     -25.811-132.969 112.850  0.00 97.00      PROA   
ATOM   2764  CA  SER P 177     -27.895-132.800 112.871  0.00 97.00      PROA   
ATOM   2765  HA  SER P 177     -28.508-131.969 113.196  0.00 97.00      PROA   
ATOM   2766  CB  SER P 177     -27.837-132.753 111.322  0.00 97.00      PROA   
ATOM   2767  HB1 SER P 177     -27.421-131.765 111.029  0.00 97.00      PROA   
ATOM   2768  HB2 SER P 177     -28.850-132.837 110.873  0.00 97.00      PROA   
ATOM   2769  OG  SER P 177     -26.982-133.762 110.784  0.00 97.00      PROA   
ATOM   2770  HG1 SER P 177     -27.480-134.584 110.803  0.00 97.00      PROA   
ATOM   2771  C   SER P 177     -28.623-134.065 113.286  0.00 97.00      PROA   
ATOM   2772  O   SER P 177     -29.761-134.277 112.869  0.00 97.00      PROA   
ATOM   2773  N   VAL P 178     -28.005-134.924 114.129  0.00 97.00      PROA   
ATOM   2774  HN  VAL P 178     -27.089-134.729 114.465  0.00 97.00      PROA   
ATOM   2775  CA  VAL P 178     -28.634-136.130 114.636  0.00 97.00      PROA   
ATOM   2776  HA  VAL P 178     -29.709-136.002 114.640  0.00 97.00      PROA   
ATOM   2777  CB  VAL P 178     -28.273-137.404 113.854  0.00 97.00      PROA   
ATOM   2778  HB  VAL P 178     -27.177-137.589 113.923  0.00 97.00      PROA   
ATOM   2779  CG1 VAL P 178     -29.028-138.623 114.425  0.00 97.00      PROA   
ATOM   2780 HG11 VAL P 178     -30.123-138.437 114.423  0.00 97.00      PROA   
ATOM   2781 HG12 VAL P 178     -28.707-138.853 115.457  0.00 97.00      PROA   
ATOM   2782 HG13 VAL P 178     -28.827-139.521 113.804  0.00 97.00      PROA   
ATOM   2783  CG2 VAL P 178     -28.634-137.249 112.361  0.00 97.00      PROA   
ATOM   2784 HG21 VAL P 178     -28.024-136.460 111.880  0.00 97.00      PROA   
ATOM   2785 HG22 VAL P 178     -29.709-136.991 112.252  0.00 97.00      PROA   
ATOM   2786 HG23 VAL P 178     -28.449-138.205 111.824  0.00 97.00      PROA   
ATOM   2787  C   VAL P 178     -28.165-136.269 116.071  0.00 97.00      PROA   
ATOM   2788  O   VAL P 178     -26.981-136.114 116.360  0.00 97.00      PROA   
ATOM   2789  N   THR P 179     -29.094-136.558 117.019  0.00 97.00      PROA   
ATOM   2790  HN  THR P 179     -30.062-136.628 116.789  0.00 97.00      PROA   
ATOM   2791  CA  THR P 179     -28.786-136.908 118.398  0.00 97.00      PROA   
ATOM   2792  HA  THR P 179     -28.112-136.152 118.782  0.00 97.00      PROA   
ATOM   2793  CB  THR P 179     -30.019-136.948 119.294  0.00 97.00      PROA   
ATOM   2794  HB  THR P 179     -29.789-137.390 120.294  0.00 97.00      PROA   
ATOM   2795  OG1 THR P 179     -31.068-137.693 118.683  0.00 97.00      PROA   
ATOM   2796  HG1 THR P 179     -30.732-138.587 118.596  0.00 97.00      PROA   
ATOM   2797  CG2 THR P 179     -30.528-135.515 119.519  0.00 97.00      PROA   
ATOM   2798 HG21 THR P 179     -30.799-135.040 118.554  0.00 97.00      PROA   
ATOM   2799 HG22 THR P 179     -29.749-134.902 120.018  0.00 97.00      PROA   
ATOM   2800 HG23 THR P 179     -31.431-135.534 120.166  0.00 97.00      PROA   
ATOM   2801  C   THR P 179     -28.087-138.249 118.533  0.00 97.00      PROA   
ATOM   2802  O   THR P 179     -28.414-139.209 117.842  0.00 97.00      PROA   
ATOM   2803  N   SER P 180     -27.142-138.359 119.490  0.00 97.00      PROA   
ATOM   2804  HN  SER P 180     -26.853-137.579 120.042  0.00 97.00      PROA   
ATOM   2805  CA  SER P 180     -26.560-139.607 119.936  0.00 97.00      PROA   
ATOM   2806  HA  SER P 180     -26.175-140.089 119.052  0.00 97.00      PROA   
ATOM   2807  CB  SER P 180     -25.374-139.335 120.888  0.00 97.00      PROA   
ATOM   2808  HB1 SER P 180     -24.526-138.937 120.291  0.00 97.00      PROA   
ATOM   2809  HB2 SER P 180     -25.026-140.250 121.404  0.00 97.00      PROA   
ATOM   2810  OG  SER P 180     -25.715-138.350 121.856  0.00 97.00      PROA   
ATOM   2811  HG1 SER P 180     -24.965-138.324 122.464  0.00 97.00      PROA   
ATOM   2812  C   SER P 180     -27.571-140.570 120.561  0.00 97.00      PROA   
ATOM   2813  O   SER P 180     -28.587-140.114 121.087  0.00 97.00      PROA   
ATOM   2814  N   PRO P 181     -27.395-141.893 120.520  0.00 97.00      PROA   
ATOM   2815  CD  PRO P 181     -28.272-142.762 121.313  0.00 97.00      PROA   
ATOM   2816  HD1 PRO P 181     -29.317-142.703 120.939  0.00 97.00      PROA   
ATOM   2817  HD2 PRO P 181     -28.235-142.455 122.384  0.00 97.00      PROA   
ATOM   2818  CA  PRO P 181     -26.199-142.595 120.068  0.00 97.00      PROA   
ATOM   2819  HA  PRO P 181     -25.313-142.026 120.288  0.00 97.00      PROA   
ATOM   2820  CB  PRO P 181     -26.212-143.898 120.883  0.00 97.00      PROA   
ATOM   2821  HB1 PRO P 181     -25.701-143.717 121.857  0.00 97.00      PROA   
ATOM   2822  HB2 PRO P 181     -25.712-144.743 120.371  0.00 97.00      PROA   
ATOM   2823  CG  PRO P 181     -27.697-144.170 121.151  0.00 97.00      PROA   
ATOM   2824  HG1 PRO P 181     -28.150-144.653 120.258  0.00 97.00      PROA   
ATOM   2825  HG2 PRO P 181     -27.864-144.812 122.038  0.00 97.00      PROA   
ATOM   2826  C   PRO P 181     -26.238-142.879 118.573  0.00 97.00      PROA   
ATOM   2827  O   PRO P 181     -27.156-143.537 118.087  0.00 97.00      PROA   
ATOM   2828  N   LEU P 182     -25.223-142.399 117.819  0.00 97.00      PROA   
ATOM   2829  HN  LEU P 182     -24.475-141.897 118.251  0.00 97.00      PROA   
ATOM   2830  CA  LEU P 182     -25.073-142.641 116.395  0.00 97.00      PROA   
ATOM   2831  HA  LEU P 182     -26.037-142.467 115.939  0.00 97.00      PROA   
ATOM   2832  CB  LEU P 182     -24.023-141.716 115.713  0.00 97.00      PROA   
ATOM   2833  HB1 LEU P 182     -24.021-141.946 114.624  0.00 97.00      PROA   
ATOM   2834  HB2 LEU P 182     -23.011-141.952 116.103  0.00 97.00      PROA   
ATOM   2835  CG  LEU P 182     -24.240-140.180 115.846  0.00 97.00      PROA   
ATOM   2836  HG  LEU P 182     -23.654-139.715 115.015  0.00 97.00      PROA   
ATOM   2837  CD1 LEU P 182     -25.707-139.755 115.654  0.00 97.00      PROA   
ATOM   2838 HD11 LEU P 182     -26.338-140.155 116.475  0.00 97.00      PROA   
ATOM   2839 HD12 LEU P 182     -26.100-140.131 114.687  0.00 97.00      PROA   
ATOM   2840 HD13 LEU P 182     -25.793-138.649 115.667  0.00 97.00      PROA   
ATOM   2841  CD2 LEU P 182     -23.664-139.584 117.147  0.00 97.00      PROA   
ATOM   2842 HD21 LEU P 182     -22.596-139.859 117.266  0.00 97.00      PROA   
ATOM   2843 HD22 LEU P 182     -24.223-139.950 118.030  0.00 97.00      PROA   
ATOM   2844 HD23 LEU P 182     -23.747-138.477 117.129  0.00 97.00      PROA   
ATOM   2845  C   LEU P 182     -24.701-144.088 116.120  0.00 97.00      PROA   
ATOM   2846  O   LEU P 182     -24.014-144.720 116.908  0.00 97.00      PROA   
ATOM   2847  N   LEU P 183     -25.146-144.673 114.989  0.00 97.00      PROA   
ATOM   2848  HN  LEU P 183     -25.736-144.189 114.349  0.00 97.00      PROA   
ATOM   2849  CA  LEU P 183     -24.723-146.008 114.600  0.00 97.00      PROA   
ATOM   2850  HA  LEU P 183     -24.763-146.637 115.478  0.00 97.00      PROA   
ATOM   2851  CB  LEU P 183     -25.648-146.636 113.531  0.00 97.00      PROA   
ATOM   2852  HB1 LEU P 183     -25.263-147.642 113.252  0.00 97.00      PROA   
ATOM   2853  HB2 LEU P 183     -25.632-145.999 112.619  0.00 97.00      PROA   
ATOM   2854  CG  LEU P 183     -27.121-146.816 113.977  0.00 97.00      PROA   
ATOM   2855  HG  LEU P 183     -27.548-145.812 114.209  0.00 97.00      PROA   
ATOM   2856  CD1 LEU P 183     -27.953-147.420 112.831  0.00 97.00      PROA   
ATOM   2857 HD11 LEU P 183     -27.562-148.427 112.570  0.00 97.00      PROA   
ATOM   2858 HD12 LEU P 183     -27.898-146.775 111.930  0.00 97.00      PROA   
ATOM   2859 HD13 LEU P 183     -29.015-147.521 113.136  0.00 97.00      PROA   
ATOM   2860  CD2 LEU P 183     -27.250-147.684 115.244  0.00 97.00      PROA   
ATOM   2861 HD21 LEU P 183     -26.764-147.192 116.111  0.00 97.00      PROA   
ATOM   2862 HD22 LEU P 183     -26.772-148.673 115.080  0.00 97.00      PROA   
ATOM   2863 HD23 LEU P 183     -28.320-147.844 115.492  0.00 97.00      PROA   
ATOM   2864  C   LEU P 183     -23.286-146.039 114.101  0.00 97.00      PROA   
ATOM   2865  O   LEU P 183     -22.833-145.139 113.400  0.00 97.00      PROA   
ATOM   2866  N   GLU P 184     -22.530-147.106 114.450  0.00 97.00      PROA   
ATOM   2867  HN  GLU P 184     -22.880-147.770 115.111  0.00 97.00      PROA   
ATOM   2868  CA  GLU P 184     -21.189-147.360 113.956  0.00 97.00      PROA   
ATOM   2869  HA  GLU P 184     -20.601-146.492 114.214  0.00 97.00      PROA   
ATOM   2870  CB  GLU P 184     -20.551-148.574 114.699  0.00 97.00      PROA   
ATOM   2871  HB1 GLU P 184     -21.270-149.421 114.633  0.00 97.00      PROA   
ATOM   2872  HB2 GLU P 184     -20.469-148.279 115.771  0.00 97.00      PROA   
ATOM   2873  CG  GLU P 184     -19.175-149.054 114.188  0.00 97.00      PROA   
ATOM   2874  HG1 GLU P 184     -18.502-148.186 114.068  0.00 97.00      PROA   
ATOM   2875  HG2 GLU P 184     -19.285-149.547 113.202  0.00 97.00      PROA   
ATOM   2876  CD  GLU P 184     -18.460-150.011 115.145  0.00 97.00      PROA   
ATOM   2877  OE1 GLU P 184     -18.200-149.632 116.313  0.00 97.00      PROA   
ATOM   2878  OE2 GLU P 184     -18.101-151.126 114.691  0.00 97.00      PROA   
ATOM   2879  C   GLU P 184     -21.142-147.487 112.433  0.00 97.00      PROA   
ATOM   2880  O   GLU P 184     -21.941-148.196 111.824  0.00 97.00      PROA   
ATOM   2881  N   GLY P 185     -20.208-146.747 111.791  0.00 97.00      PROA   
ATOM   2882  HN  GLY P 185     -19.530-146.269 112.350  0.00 97.00      PROA   
ATOM   2883  CA  GLY P 185     -20.053-146.649 110.347  0.00 97.00      PROA   
ATOM   2884  HA1 GLY P 185     -20.756-147.309 109.860  0.00 97.00      PROA   
ATOM   2885  HA2 GLY P 185     -19.036-146.903 110.109  0.00 97.00      PROA   
ATOM   2886  C   GLY P 185     -20.287-145.271 109.782  0.00 97.00      PROA   
ATOM   2887  O   GLY P 185     -19.846-144.993 108.669  0.00 97.00      PROA   
ATOM   2888  N   THR P 186     -20.981-144.359 110.498  0.00 97.00      PROA   
ATOM   2889  HN  THR P 186     -21.337-144.578 111.404  0.00 97.00      PROA   
ATOM   2890  CA  THR P 186     -21.406-143.089 109.912  0.00 97.00      PROA   
ATOM   2891  HA  THR P 186     -21.815-143.327 108.944  0.00 97.00      PROA   
ATOM   2892  CB  THR P 186     -22.537-142.408 110.682  0.00 97.00      PROA   
ATOM   2893  HB  THR P 186     -22.787-141.422 110.220  0.00 97.00      PROA   
ATOM   2894  OG1 THR P 186     -22.204-142.206 112.052  0.00 97.00      PROA   
ATOM   2895  HG1 THR P 186     -21.324-141.823 112.049  0.00 97.00      PROA   
ATOM   2896  CG2 THR P 186     -23.800-143.283 110.628  0.00 97.00      PROA   
ATOM   2897 HG21 THR P 186     -23.623-144.256 111.132  0.00 97.00      PROA   
ATOM   2898 HG22 THR P 186     -24.104-143.474 109.579  0.00 97.00      PROA   
ATOM   2899 HG23 THR P 186     -24.633-142.769 111.154  0.00 97.00      PROA   
ATOM   2900  C   THR P 186     -20.297-142.043 109.746  0.00 97.00      PROA   
ATOM   2901  O   THR P 186     -19.712-141.675 110.760  0.00 97.00      PROA   
ATOM   2902  N   PRO P 187     -19.961-141.463 108.585  0.00 97.00      PROA   
ATOM   2903  CD  PRO P 187     -20.341-141.954 107.253  0.00 97.00      PROA   
ATOM   2904  HD1 PRO P 187     -21.373-142.363 107.224  0.00 97.00      PROA   
ATOM   2905  HD2 PRO P 187     -19.614-142.739 106.946  0.00 97.00      PROA   
ATOM   2906  CA  PRO P 187     -19.422-140.098 108.519  0.00 97.00      PROA   
ATOM   2907  HA  PRO P 187     -18.511-140.058 109.099  0.00 97.00      PROA   
ATOM   2908  CB  PRO P 187     -19.173-139.874 107.021  0.00 97.00      PROA   
ATOM   2909  HB1 PRO P 187     -18.169-140.278 106.760  0.00 97.00      PROA   
ATOM   2910  HB2 PRO P 187     -19.209-138.808 106.720  0.00 97.00      PROA   
ATOM   2911  CG  PRO P 187     -20.237-140.734 106.333  0.00 97.00      PROA   
ATOM   2912  HG1 PRO P 187     -21.206-140.188 106.333  0.00 97.00      PROA   
ATOM   2913  HG2 PRO P 187     -19.965-141.006 105.293  0.00 97.00      PROA   
ATOM   2914  C   PRO P 187     -20.384-139.072 109.122  0.00 97.00      PROA   
ATOM   2915  O   PRO P 187     -21.593-139.298 109.091  0.00 97.00      PROA   
ATOM   2916  N   VAL P 188     -19.872-137.956 109.704  0.00 97.00      PROA   
ATOM   2917  HN  VAL P 188     -18.895-137.759 109.670  0.00 97.00      PROA   
ATOM   2918  CA  VAL P 188     -20.684-136.987 110.429  0.00 97.00      PROA   
ATOM   2919  HA  VAL P 188     -21.689-136.986 110.032  0.00 97.00      PROA   
ATOM   2920  CB  VAL P 188     -20.709-137.231 111.950  0.00 97.00      PROA   
ATOM   2921  HB  VAL P 188     -19.676-137.145 112.361  0.00 97.00      PROA   
ATOM   2922  CG1 VAL P 188     -21.613-136.205 112.669  0.00 97.00      PROA   
ATOM   2923 HG11 VAL P 188     -22.636-136.222 112.239  0.00 97.00      PROA   
ATOM   2924 HG12 VAL P 188     -21.205-135.179 112.589  0.00 97.00      PROA   
ATOM   2925 HG13 VAL P 188     -21.683-136.456 113.749  0.00 97.00      PROA   
ATOM   2926  CG2 VAL P 188     -21.216-138.656 112.262  0.00 97.00      PROA   
ATOM   2927 HG21 VAL P 188     -20.505-139.421 111.892  0.00 97.00      PROA   
ATOM   2928 HG22 VAL P 188     -22.206-138.826 111.788  0.00 97.00      PROA   
ATOM   2929 HG23 VAL P 188     -21.323-138.794 113.359  0.00 97.00      PROA   
ATOM   2930  C   VAL P 188     -20.059-135.631 110.168  0.00 97.00      PROA   
ATOM   2931  O   VAL P 188     -18.838-135.532 110.153  0.00 97.00      PROA   
ATOM   2932  N   THR P 189     -20.872-134.551 109.981  0.00 97.00      PROA   
ATOM   2933  HN  THR P 189     -21.863-134.651 110.009  0.00 97.00      PROA   
ATOM   2934  CA  THR P 189     -20.403-133.174 109.848  0.00 97.00      PROA   
ATOM   2935  HA  THR P 189     -19.326-133.197 109.838  0.00 97.00      PROA   
ATOM   2936  CB  THR P 189     -20.825-132.440 108.552  0.00 97.00      PROA   
ATOM   2937  HB  THR P 189     -20.139-132.747 107.730  0.00 97.00      PROA   
ATOM   2938  OG1 THR P 189     -20.815-131.014 108.631  0.00 97.00      PROA   
ATOM   2939  HG1 THR P 189     -19.896-130.726 108.575  0.00 97.00      PROA   
ATOM   2940  CG2 THR P 189     -22.265-132.819 108.176  0.00 97.00      PROA   
ATOM   2941 HG21 THR P 189     -22.952-132.554 109.008  0.00 97.00      PROA   
ATOM   2942 HG22 THR P 189     -22.356-133.899 107.946  0.00 97.00      PROA   
ATOM   2943 HG23 THR P 189     -22.575-132.247 107.275  0.00 97.00      PROA   
ATOM   2944  C   THR P 189     -20.784-132.421 111.108  0.00 97.00      PROA   
ATOM   2945  O   THR P 189     -21.877-132.595 111.642  0.00 97.00      PROA   
ATOM   2946  N   LEU P 190     -19.840-131.596 111.623  0.00 97.00      PROA   
ATOM   2947  HN  LEU P 190     -18.989-131.464 111.113  0.00 97.00      PROA   
ATOM   2948  CA  LEU P 190     -19.951-130.923 112.902  0.00 97.00      PROA   
ATOM   2949  HA  LEU P 190     -20.940-131.079 113.309  0.00 97.00      PROA   
ATOM   2950  CB  LEU P 190     -18.881-131.412 113.925  0.00 97.00      PROA   
ATOM   2951  HB1 LEU P 190     -18.984-130.800 114.848  0.00 97.00      PROA   
ATOM   2952  HB2 LEU P 190     -17.867-131.227 113.507  0.00 97.00      PROA   
ATOM   2953  CG  LEU P 190     -18.937-132.905 114.364  0.00 97.00      PROA   
ATOM   2954  HG  LEU P 190     -18.304-132.977 115.284  0.00 97.00      PROA   
ATOM   2955  CD1 LEU P 190     -20.351-133.371 114.754  0.00 97.00      PROA   
ATOM   2956 HD11 LEU P 190     -21.035-133.299 113.886  0.00 97.00      PROA   
ATOM   2957 HD12 LEU P 190     -20.763-132.752 115.576  0.00 97.00      PROA   
ATOM   2958 HD13 LEU P 190     -20.326-134.431 115.081  0.00 97.00      PROA   
ATOM   2959  CD2 LEU P 190     -18.296-133.872 113.347  0.00 97.00      PROA   
ATOM   2960 HD21 LEU P 190     -17.287-133.516 113.054  0.00 97.00      PROA   
ATOM   2961 HD22 LEU P 190     -18.916-133.956 112.434  0.00 97.00      PROA   
ATOM   2962 HD23 LEU P 190     -18.199-134.887 113.788  0.00 97.00      PROA   
ATOM   2963  C   LEU P 190     -19.773-129.426 112.714  0.00 97.00      PROA   
ATOM   2964  O   LEU P 190     -18.666-128.922 112.527  0.00 97.00      PROA   
ATOM   2965  N   SER P 191     -20.876-128.652 112.805  0.00 97.00      PROA   
ATOM   2966  HN  SER P 191     -21.768-129.055 113.011  0.00 97.00      PROA   
ATOM   2967  CA  SER P 191     -20.862-127.229 112.518  0.00 97.00      PROA   
ATOM   2968  HA  SER P 191     -20.070-127.032 111.808  0.00 97.00      PROA   
ATOM   2969  CB  SER P 191     -22.169-126.801 111.776  0.00 97.00      PROA   
ATOM   2970  HB1 SER P 191     -23.025-127.349 112.220  0.00 97.00      PROA   
ATOM   2971  HB2 SER P 191     -22.087-127.122 110.715  0.00 97.00      PROA   
ATOM   2972  OG  SER P 191     -22.460-125.406 111.816  0.00 97.00      PROA   
ATOM   2973  HG1 SER P 191     -22.898-125.260 112.661  0.00 97.00      PROA   
ATOM   2974  C   SER P 191     -20.543-126.389 113.747  0.00 97.00      PROA   
ATOM   2975  O   SER P 191     -21.393-126.133 114.590  0.00 97.00      PROA   
ATOM   2976  N   CYS P 192     -19.288-125.897 113.859  0.00 97.00      PROA   
ATOM   2977  HN  CYS P 192     -18.584-126.186 113.215  0.00 97.00      PROA   
ATOM   2978  CA  CYS P 192     -18.893-124.963 114.906  0.00 97.00      PROA   
ATOM   2979  HA  CYS P 192     -19.498-125.139 115.784  0.00 97.00      PROA   
ATOM   2980  CB  CYS P 192     -17.408-125.140 115.318  0.00 97.00      PROA   
ATOM   2981  HB1 CYS P 192     -17.129-124.351 116.049  0.00 97.00      PROA   
ATOM   2982  HB2 CYS P 192     -16.758-125.028 114.423  0.00 97.00      PROA   
ATOM   2983  SG  CYS P 192     -17.149-126.786 116.059  0.00 97.00      PROA   
ATOM   2984  C   CYS P 192     -19.154-123.538 114.441  0.00 97.00      PROA   
ATOM   2985  O   CYS P 192     -18.400-122.978 113.648  0.00 97.00      PROA   
ATOM   2986  N   GLU P 193     -20.274-122.932 114.913  0.00 97.00      PROA   
ATOM   2987  HN  GLU P 193     -20.820-123.375 115.622  0.00 97.00      PROA   
ATOM   2988  CA  GLU P 193     -20.907-121.813 114.236  0.00 97.00      PROA   
ATOM   2989  HA  GLU P 193     -20.308-121.547 113.376  0.00 97.00      PROA   
ATOM   2990  CB  GLU P 193     -22.299-122.241 113.702  0.00 97.00      PROA   
ATOM   2991  HB1 GLU P 193     -22.128-123.065 112.973  0.00 97.00      PROA   
ATOM   2992  HB2 GLU P 193     -22.749-121.391 113.145  0.00 97.00      PROA   
ATOM   2993  CG  GLU P 193     -23.278-122.750 114.785  0.00 97.00      PROA   
ATOM   2994  HG1 GLU P 193     -23.330-122.026 115.624  0.00 97.00      PROA   
ATOM   2995  HG2 GLU P 193     -22.965-123.737 115.185  0.00 97.00      PROA   
ATOM   2996  CD  GLU P 193     -24.676-122.867 114.203  0.00 97.00      PROA   
ATOM   2997  OE1 GLU P 193     -25.512-121.969 114.490  0.00 97.00      PROA   
ATOM   2998  OE2 GLU P 193     -24.923-123.816 113.417  0.00 97.00      PROA   
ATOM   2999  C   GLU P 193     -21.058-120.535 115.052  0.00 97.00      PROA   
ATOM   3000  O   GLU P 193     -21.391-120.558 116.234  0.00 97.00      PROA   
ATOM   3001  N   THR P 194     -20.828-119.361 114.401  0.00 97.00      PROA   
ATOM   3002  HN  THR P 194     -20.426-119.364 113.489  0.00 97.00      PROA   
ATOM   3003  CA  THR P 194     -21.079-118.046 114.983  0.00 97.00      PROA   
ATOM   3004  HA  THR P 194     -21.212-118.142 116.053  0.00 97.00      PROA   
ATOM   3005  CB  THR P 194     -19.943-117.041 114.727  0.00 97.00      PROA   
ATOM   3006  HB  THR P 194     -20.214-116.042 115.150  0.00 97.00      PROA   
ATOM   3007  OG1 THR P 194     -19.645-116.885 113.340  0.00 97.00      PROA   
ATOM   3008  HG1 THR P 194     -19.537-115.941 113.192  0.00 97.00      PROA   
ATOM   3009  CG2 THR P 194     -18.659-117.512 115.429  0.00 97.00      PROA   
ATOM   3010 HG21 THR P 194     -18.341-118.502 115.039  0.00 97.00      PROA   
ATOM   3011 HG22 THR P 194     -18.821-117.592 116.524  0.00 97.00      PROA   
ATOM   3012 HG23 THR P 194     -17.838-116.785 115.246  0.00 97.00      PROA   
ATOM   3013  C   THR P 194     -22.342-117.397 114.436  0.00 97.00      PROA   
ATOM   3014  O   THR P 194     -23.069-116.742 115.180  0.00 97.00      PROA   
ATOM   3015  N   LYS P 195     -22.579-117.504 113.105  0.00 97.00      PROA   
ATOM   3016  HN  LYS P 195     -21.959-118.074 112.573  0.00 97.00      PROA   
ATOM   3017  CA  LYS P 195     -23.539-116.730 112.319  0.00 97.00      PROA   
ATOM   3018  HA  LYS P 195     -23.407-117.081 111.306  0.00 97.00      PROA   
ATOM   3019  CB  LYS P 195     -25.040-116.988 112.662  0.00 97.00      PROA   
ATOM   3020  HB1 LYS P 195     -25.630-116.058 112.495  0.00 97.00      PROA   
ATOM   3021  HB2 LYS P 195     -25.144-117.238 113.739  0.00 97.00      PROA   
ATOM   3022  CG  LYS P 195     -25.747-118.070 111.816  0.00 97.00      PROA   
ATOM   3023  HG1 LYS P 195     -25.561-117.874 110.738  0.00 97.00      PROA   
ATOM   3024  HG2 LYS P 195     -26.842-117.942 111.987  0.00 97.00      PROA   
ATOM   3025  CD  LYS P 195     -25.410-119.532 112.153  0.00 97.00      PROA   
ATOM   3026  HD1 LYS P 195     -25.533-119.661 113.253  0.00 97.00      PROA   
ATOM   3027  HD2 LYS P 195     -24.349-119.750 111.906  0.00 97.00      PROA   
ATOM   3028  CE  LYS P 195     -26.347-120.510 111.416  0.00 97.00      PROA   
ATOM   3029  HE1 LYS P 195     -26.183-120.468 110.320  0.00 97.00      PROA   
ATOM   3030  HE2 LYS P 195     -27.404-120.250 111.641  0.00 97.00      PROA   
ATOM   3031  NZ  LYS P 195     -26.137-121.899 111.855  0.00 97.00      PROA   
ATOM   3032  HZ1 LYS P 195     -26.055-121.899 112.899  0.00 97.00      PROA   
ATOM   3033  HZ2 LYS P 195     -25.236-122.293 111.521  0.00 97.00      PROA   
ATOM   3034  HZ3 LYS P 195     -26.912-122.541 111.610  0.00 97.00      PROA   
ATOM   3035  C   LYS P 195     -23.257-115.228 112.211  0.00 97.00      PROA   
ATOM   3036  O   LYS P 195     -23.549-114.616 111.185  0.00 97.00      PROA   
ATOM   3037  N   LEU P 196     -22.641-114.608 113.239  0.00 97.00      PROA   
ATOM   3038  HN  LEU P 196     -22.503-115.115 114.087  0.00 97.00      PROA   
ATOM   3039  CA  LEU P 196     -22.305-113.201 113.285  0.00 97.00      PROA   
ATOM   3040  HA  LEU P 196     -22.969-112.661 112.625  0.00 97.00      PROA   
ATOM   3041  CB  LEU P 196     -22.423-112.613 114.722  0.00 97.00      PROA   
ATOM   3042  HB1 LEU P 196     -21.977-111.597 114.733  0.00 97.00      PROA   
ATOM   3043  HB2 LEU P 196     -21.847-113.251 115.426  0.00 97.00      PROA   
ATOM   3044  CG  LEU P 196     -23.851-112.419 115.289  0.00 97.00      PROA   
ATOM   3045  HG  LEU P 196     -23.731-111.884 116.264  0.00 97.00      PROA   
ATOM   3046  CD1 LEU P 196     -24.689-111.504 114.378  0.00 97.00      PROA   
ATOM   3047 HD11 LEU P 196     -24.926-112.010 113.419  0.00 97.00      PROA   
ATOM   3048 HD12 LEU P 196     -24.175-110.547 114.185  0.00 97.00      PROA   
ATOM   3049 HD13 LEU P 196     -25.629-111.213 114.853  0.00 97.00      PROA   
ATOM   3050  CD2 LEU P 196     -24.556-113.742 115.620  0.00 97.00      PROA   
ATOM   3051 HD21 LEU P 196     -23.936-114.389 116.263  0.00 97.00      PROA   
ATOM   3052 HD22 LEU P 196     -24.835-114.291 114.696  0.00 97.00      PROA   
ATOM   3053 HD23 LEU P 196     -25.466-113.542 116.204  0.00 97.00      PROA   
ATOM   3054  C   LEU P 196     -20.888-112.949 112.801  0.00 97.00      PROA   
ATOM   3055  O   LEU P 196     -19.979-113.746 113.027  0.00 97.00      PROA   
ATOM   3056  N   LEU P 197     -20.680-111.782 112.141  0.00 97.00      PROA   
ATOM   3057  HN  LEU P 197     -21.443-111.191 111.895  0.00 97.00      PROA   
ATOM   3058  CA  LEU P 197     -19.372-111.227 111.868  0.00 97.00      PROA   
ATOM   3059  HA  LEU P 197     -18.635-111.757 112.455  0.00 97.00      PROA   
ATOM   3060  CB  LEU P 197     -18.988-111.289 110.368  0.00 97.00      PROA   
ATOM   3061  HB1 LEU P 197     -19.757-110.747 109.775  0.00 97.00      PROA   
ATOM   3062  HB2 LEU P 197     -19.018-112.356 110.052  0.00 97.00      PROA   
ATOM   3063  CG  LEU P 197     -17.593-110.721 110.001  0.00 97.00      PROA   
ATOM   3064  HG  LEU P 197     -17.559-109.644 110.290  0.00 97.00      PROA   
ATOM   3065  CD1 LEU P 197     -16.448-111.446 110.734  0.00 97.00      PROA   
ATOM   3066 HD11 LEU P 197     -16.479-112.531 110.499  0.00 97.00      PROA   
ATOM   3067 HD12 LEU P 197     -16.533-111.312 111.831  0.00 97.00      PROA   
ATOM   3068 HD13 LEU P 197     -15.469-111.039 110.404  0.00 97.00      PROA   
ATOM   3069  CD2 LEU P 197     -17.368-110.786 108.480  0.00 97.00      PROA   
ATOM   3070 HD21 LEU P 197     -18.161-110.219 107.949  0.00 97.00      PROA   
ATOM   3071 HD22 LEU P 197     -17.393-111.841 108.134  0.00 97.00      PROA   
ATOM   3072 HD23 LEU P 197     -16.381-110.349 108.216  0.00 97.00      PROA   
ATOM   3073  C   LEU P 197     -19.400-109.792 112.345  0.00 97.00      PROA   
ATOM   3074  O   LEU P 197     -20.358-109.064 112.095  0.00 97.00      PROA   
ATOM   3075  N   LEU P 198     -18.343-109.370 113.077  0.00 97.00      PROA   
ATOM   3076  HN  LEU P 198     -17.565-109.970 113.237  0.00 97.00      PROA   
ATOM   3077  CA  LEU P 198     -18.205-108.054 113.661  0.00 97.00      PROA   
ATOM   3078  HA  LEU P 198     -18.891-107.364 113.186  0.00 97.00      PROA   
ATOM   3079  CB  LEU P 198     -18.352-108.015 115.215  0.00 97.00      PROA   
ATOM   3080  HB1 LEU P 198     -18.116-106.984 115.568  0.00 97.00      PROA   
ATOM   3081  HB2 LEU P 198     -17.616-108.705 115.677  0.00 97.00      PROA   
ATOM   3082  CG  LEU P 198     -19.735-108.378 115.826  0.00 97.00      PROA   
ATOM   3083  HG  LEU P 198     -19.682-108.071 116.902  0.00 97.00      PROA   
ATOM   3084  CD1 LEU P 198     -20.855-107.593 115.220  0.00 97.00      PROA   
ATOM   3085 HD11 LEU P 198     -21.026-107.762 114.139  0.00 97.00      PROA   
ATOM   3086 HD12 LEU P 198     -20.480-106.585 115.382  0.00 97.00      PROA   
ATOM   3087 HD13 LEU P 198     -21.821-107.697 115.759  0.00 97.00      PROA   
ATOM   3088  CD2 LEU P 198     -20.107-109.850 115.793  0.00 97.00      PROA   
ATOM   3089 HD21 LEU P 198     -19.254-110.454 116.149  0.00 97.00      PROA   
ATOM   3090 HD22 LEU P 198     -20.376-110.151 114.762  0.00 97.00      PROA   
ATOM   3091 HD23 LEU P 198     -20.988-110.027 116.446  0.00 97.00      PROA   
ATOM   3092  C   LEU P 198     -16.795-107.633 113.309  0.00 97.00      PROA   
ATOM   3093  O   LEU P 198     -16.000-108.451 112.848  0.00 97.00      PROA   
ATOM   3094  N   GLN P 199     -16.451-106.333 113.498  0.00 97.00      PROA   
ATOM   3095  HN  GLN P 199     -17.128-105.676 113.820  0.00 97.00      PROA   
ATOM   3096  CA  GLN P 199     -15.131-105.784 113.219  0.00 97.00      PROA   
ATOM   3097  HA  GLN P 199     -14.969-105.889 112.155  0.00 97.00      PROA   
ATOM   3098  CB  GLN P 199     -15.037-104.281 113.603  0.00 97.00      PROA   
ATOM   3099  HB1 GLN P 199     -14.026-103.908 113.323  0.00 97.00      PROA   
ATOM   3100  HB2 GLN P 199     -15.134-104.179 114.708  0.00 97.00      PROA   
ATOM   3101  CG  GLN P 199     -16.090-103.346 112.948  0.00 97.00      PROA   
ATOM   3102  HG1 GLN P 199     -15.774-102.285 113.031  0.00 97.00      PROA   
ATOM   3103  HG2 GLN P 199     -17.051-103.452 113.499  0.00 97.00      PROA   
ATOM   3104  CD  GLN P 199     -16.400-103.682 111.484  0.00 97.00      PROA   
ATOM   3105  OE1 GLN P 199     -17.497-104.155 111.167  0.00 97.00      PROA   
ATOM   3106  NE2 GLN P 199     -15.433-103.418 110.566  0.00 97.00      PROA   
ATOM   3107 HE21 GLN P 199     -15.644-103.606 109.608  0.00 97.00      PROA   
ATOM   3108 HE22 GLN P 199     -14.560-103.022 110.847  0.00 97.00      PROA   
ATOM   3109  C   GLN P 199     -14.009-106.543 113.924  0.00 97.00      PROA   
ATOM   3110  O   GLN P 199     -14.112-106.905 115.095  0.00 97.00      PROA   
ATOM   3111  N   ARG P 200     -12.916-106.840 113.187  0.00 97.00      PROA   
ATOM   3112  HN  ARG P 200     -12.802-106.509 112.254  0.00 97.00      PROA   
ATOM   3113  CA  ARG P 200     -11.961-107.837 113.598  0.00 97.00      PROA   
ATOM   3114  HA  ARG P 200     -11.969-107.949 114.672  0.00 97.00      PROA   
ATOM   3115  CB  ARG P 200     -12.332-109.166 112.890  0.00 97.00      PROA   
ATOM   3116  HB1 ARG P 200     -12.270-109.003 111.789  0.00 97.00      PROA   
ATOM   3117  HB2 ARG P 200     -13.398-109.401 113.108  0.00 97.00      PROA   
ATOM   3118  CG  ARG P 200     -11.466-110.378 113.255  0.00 97.00      PROA   
ATOM   3119  HG1 ARG P 200     -10.490-110.046 113.664  0.00 97.00      PROA   
ATOM   3120  HG2 ARG P 200     -11.241-110.902 112.303  0.00 97.00      PROA   
ATOM   3121  CD  ARG P 200     -12.088-111.370 114.248  0.00 97.00      PROA   
ATOM   3122  HD1 ARG P 200     -12.705-110.849 115.007  0.00 97.00      PROA   
ATOM   3123  HD2 ARG P 200     -11.289-111.937 114.781  0.00 97.00      PROA   
ATOM   3124  NE  ARG P 200     -12.971-112.313 113.481  0.00 97.00      PROA   
ATOM   3125  HE  ARG P 200     -13.912-112.063 113.278  0.00 97.00      PROA   
ATOM   3126  CZ  ARG P 200     -12.527-113.488 112.991  0.00 97.00      PROA   
ATOM   3127  NH1 ARG P 200     -11.261-113.893 113.144  0.00 97.00      PROA   
ATOM   3128 HH11 ARG P 200     -10.563-113.181 113.170  0.00 97.00      PROA   
ATOM   3129 HH12 ARG P 200     -10.983-114.750 112.710  0.00 97.00      PROA   
ATOM   3130  NH2 ARG P 200     -13.322-114.268 112.244  0.00 97.00      PROA   
ATOM   3131 HH21 ARG P 200     -14.200-113.918 111.937  0.00 97.00      PROA   
ATOM   3132 HH22 ARG P 200     -12.856-114.991 111.738  0.00 97.00      PROA   
ATOM   3133  C   ARG P 200     -10.602-107.375 113.108  0.00 97.00      PROA   
ATOM   3134  O   ARG P 200     -10.544-106.861 111.991  0.00 97.00      PROA   
ATOM   3135  N   PRO P 201      -9.485-107.505 113.835  0.00 97.00      PROA   
ATOM   3136  CD  PRO P 201      -9.451-107.705 115.291  0.00 97.00      PROA   
ATOM   3137  HD1 PRO P 201     -10.003-108.625 115.581  0.00 97.00      PROA   
ATOM   3138  HD2 PRO P 201      -9.899-106.817 115.791  0.00 97.00      PROA   
ATOM   3139  CA  PRO P 201      -8.156-107.329 113.261  0.00 97.00      PROA   
ATOM   3140  HA  PRO P 201      -8.132-106.459 112.617  0.00 97.00      PROA   
ATOM   3141  CB  PRO P 201      -7.245-107.128 114.488  0.00 97.00      PROA   
ATOM   3142  HB1 PRO P 201      -7.191-106.038 114.711  0.00 97.00      PROA   
ATOM   3143  HB2 PRO P 201      -6.214-107.507 114.345  0.00 97.00      PROA   
ATOM   3144  CG  PRO P 201      -7.968-107.825 115.654  0.00 97.00      PROA   
ATOM   3145  HG1 PRO P 201      -7.685-108.897 115.682  0.00 97.00      PROA   
ATOM   3146  HG2 PRO P 201      -7.729-107.371 116.636  0.00 97.00      PROA   
ATOM   3147  C   PRO P 201      -7.756-108.526 112.408  0.00 97.00      PROA   
ATOM   3148  O   PRO P 201      -7.652-108.376 111.193  0.00 97.00      PROA   
ATOM   3149  N   GLY P 202      -7.551-109.721 113.005  0.00 97.00      PROA   
ATOM   3150  HN  GLY P 202      -7.527-109.788 114.000  0.00 97.00      PROA   
ATOM   3151  CA  GLY P 202      -7.289-110.948 112.281  0.00 97.00      PROA   
ATOM   3152  HA1 GLY P 202      -6.875-111.612 113.011  0.00 97.00      PROA   
ATOM   3153  HA2 GLY P 202      -6.627-110.766 111.446  0.00 97.00      PROA   
ATOM   3154  C   GLY P 202      -8.544-111.601 111.797  0.00 97.00      PROA   
ATOM   3155  O   GLY P 202      -9.231-112.225 112.588  0.00 97.00      PROA   
ATOM   3156  N   LEU P 203      -8.854-111.489 110.488  0.00 97.00      PROA   
ATOM   3157  HN  LEU P 203      -8.238-110.969 109.903  0.00 97.00      PROA   
ATOM   3158  CA  LEU P 203     -10.065-111.973 109.838  0.00 97.00      PROA   
ATOM   3159  HA  LEU P 203     -10.891-111.553 110.386  0.00 97.00      PROA   
ATOM   3160  CB  LEU P 203     -10.188-111.436 108.382  0.00 97.00      PROA   
ATOM   3161  HB1 LEU P 203     -10.778-112.132 107.748  0.00 97.00      PROA   
ATOM   3162  HB2 LEU P 203      -9.167-111.376 107.945  0.00 97.00      PROA   
ATOM   3163  CG  LEU P 203     -10.874-110.044 108.244  0.00 97.00      PROA   
ATOM   3164  HG  LEU P 203     -10.791-109.758 107.167  0.00 97.00      PROA   
ATOM   3165  CD1 LEU P 203     -12.383-110.106 108.565  0.00 97.00      PROA   
ATOM   3166 HD11 LEU P 203     -12.546-110.369 109.631  0.00 97.00      PROA   
ATOM   3167 HD12 LEU P 203     -12.884-110.866 107.930  0.00 97.00      PROA   
ATOM   3168 HD13 LEU P 203     -12.855-109.119 108.372  0.00 97.00      PROA   
ATOM   3169  CD2 LEU P 203     -10.190-108.928 109.055  0.00 97.00      PROA   
ATOM   3170 HD21 LEU P 203      -9.113-108.864 108.797  0.00 97.00      PROA   
ATOM   3171 HD22 LEU P 203     -10.282-109.121 110.145  0.00 97.00      PROA   
ATOM   3172 HD23 LEU P 203     -10.663-107.946 108.839  0.00 97.00      PROA   
ATOM   3173  C   LEU P 203     -10.325-113.478 109.876  0.00 97.00      PROA   
ATOM   3174  O   LEU P 203     -11.482-113.888 109.927  0.00 97.00      PROA   
ATOM   3175  N   GLN P 204      -9.287-114.344 109.828  0.00 97.00      PROA   
ATOM   3176  HN  GLN P 204      -8.345-114.022 109.933  0.00 97.00      PROA   
ATOM   3177  CA  GLN P 204      -9.418-115.780 109.608  0.00 97.00      PROA   
ATOM   3178  HA  GLN P 204     -10.034-115.912 108.730  0.00 97.00      PROA   
ATOM   3179  CB  GLN P 204      -8.011-116.391 109.368  0.00 97.00      PROA   
ATOM   3180  HB1 GLN P 204      -7.436-116.354 110.319  0.00 97.00      PROA   
ATOM   3181  HB2 GLN P 204      -7.480-115.713 108.660  0.00 97.00      PROA   
ATOM   3182  CG  GLN P 204      -7.923-117.827 108.799  0.00 97.00      PROA   
ATOM   3183  HG1 GLN P 204      -8.137-118.560 109.605  0.00 97.00      PROA   
ATOM   3184  HG2 GLN P 204      -6.885-118.015 108.453  0.00 97.00      PROA   
ATOM   3185  CD  GLN P 204      -8.911-118.084 107.655  0.00 97.00      PROA   
ATOM   3186  OE1 GLN P 204     -10.094-118.374 107.853  0.00 97.00      PROA   
ATOM   3187  NE2 GLN P 204      -8.408-117.990 106.395  0.00 97.00      PROA   
ATOM   3188 HE21 GLN P 204      -9.029-118.172 105.636  0.00 97.00      PROA   
ATOM   3189 HE22 GLN P 204      -7.452-117.736 106.261  0.00 97.00      PROA   
ATOM   3190  C   GLN P 204     -10.076-116.513 110.771  0.00 97.00      PROA   
ATOM   3191  O   GLN P 204     -10.175-115.999 111.874  0.00 97.00      PROA   
ATOM   3192  N   LEU P 205     -10.545-117.762 110.565  0.00 97.00      PROA   
ATOM   3193  HN  LEU P 205     -10.552-118.158 109.648  0.00 97.00      PROA   
ATOM   3194  CA  LEU P 205     -10.788-118.668 111.666  0.00 97.00      PROA   
ATOM   3195  HA  LEU P 205     -10.358-118.265 112.571  0.00 97.00      PROA   
ATOM   3196  CB  LEU P 205     -12.285-118.962 111.935  0.00 97.00      PROA   
ATOM   3197  HB1 LEU P 205     -12.376-119.765 112.700  0.00 97.00      PROA   
ATOM   3198  HB2 LEU P 205     -12.752-119.318 110.992  0.00 97.00      PROA   
ATOM   3199  CG  LEU P 205     -13.091-117.751 112.459  0.00 97.00      PROA   
ATOM   3200  HG  LEU P 205     -12.900-116.897 111.772  0.00 97.00      PROA   
ATOM   3201  CD1 LEU P 205     -14.603-118.036 112.427  0.00 97.00      PROA   
ATOM   3202 HD11 LEU P 205     -14.842-118.899 113.085  0.00 97.00      PROA   
ATOM   3203 HD12 LEU P 205     -14.929-118.276 111.394  0.00 97.00      PROA   
ATOM   3204 HD13 LEU P 205     -15.172-117.152 112.785  0.00 97.00      PROA   
ATOM   3205  CD2 LEU P 205     -12.661-117.349 113.884  0.00 97.00      PROA   
ATOM   3206 HD21 LEU P 205     -11.594-117.048 113.909  0.00 97.00      PROA   
ATOM   3207 HD22 LEU P 205     -12.801-118.206 114.576  0.00 97.00      PROA   
ATOM   3208 HD23 LEU P 205     -13.274-116.499 114.249  0.00 97.00      PROA   
ATOM   3209  C   LEU P 205     -10.056-119.962 111.403  0.00 97.00      PROA   
ATOM   3210  O   LEU P 205     -10.400-120.736 110.512  0.00 97.00      PROA   
ATOM   3211  N   TYR P 206      -9.024-120.237 112.231  0.00 97.00      PROA   
ATOM   3212  HN  TYR P 206      -8.723-119.565 112.903  0.00 97.00      PROA   
ATOM   3213  CA  TYR P 206      -8.384-121.534 112.319  0.00 97.00      PROA   
ATOM   3214  HA  TYR P 206      -8.513-122.067 111.386  0.00 97.00      PROA   
ATOM   3215  CB  TYR P 206      -6.878-121.483 112.694  0.00 97.00      PROA   
ATOM   3216  HB1 TYR P 206      -6.406-122.485 112.607  0.00 97.00      PROA   
ATOM   3217  HB2 TYR P 206      -6.747-121.119 113.737  0.00 97.00      PROA   
ATOM   3218  CG  TYR P 206      -6.151-120.529 111.786  0.00 97.00      PROA   
ATOM   3219  CD1 TYR P 206      -5.601-120.950 110.559  0.00 97.00      PROA   
ATOM   3220  HD1 TYR P 206      -5.690-121.984 110.258  0.00 97.00      PROA   
ATOM   3221  CE1 TYR P 206      -4.949-120.030 109.723  0.00 97.00      PROA   
ATOM   3222  HE1 TYR P 206      -4.539-120.350 108.775  0.00 97.00      PROA   
ATOM   3223  CZ  TYR P 206      -4.853-118.684 110.108  0.00 97.00      PROA   
ATOM   3224  OH  TYR P 206      -4.288-117.722 109.244  0.00 97.00      PROA   
ATOM   3225  HH  TYR P 206      -4.515-116.849 109.591  0.00 97.00      PROA   
ATOM   3226  CD2 TYR P 206      -5.991-119.192 112.182  0.00 97.00      PROA   
ATOM   3227  HD2 TYR P 206      -6.375-118.853 113.133  0.00 97.00      PROA   
ATOM   3228  CE2 TYR P 206      -5.365-118.274 111.343  0.00 97.00      PROA   
ATOM   3229  HE2 TYR P 206      -5.295-117.246 111.660  0.00 97.00      PROA   
ATOM   3230  C   TYR P 206      -9.128-122.264 113.409  0.00 97.00      PROA   
ATOM   3231  O   TYR P 206      -9.679-121.641 114.315  0.00 97.00      PROA   
ATOM   3232  N   PHE P 207      -9.187-123.608 113.334  0.00 97.00      PROA   
ATOM   3233  HN  PHE P 207      -8.714-124.115 112.614  0.00 97.00      PROA   
ATOM   3234  CA  PHE P 207      -9.984-124.382 114.261  0.00 97.00      PROA   
ATOM   3235  HA  PHE P 207     -10.213-123.801 115.143  0.00 97.00      PROA   
ATOM   3236  CB  PHE P 207     -11.293-124.933 113.637  0.00 97.00      PROA   
ATOM   3237  HB1 PHE P 207     -11.807-125.637 114.326  0.00 97.00      PROA   
ATOM   3238  HB2 PHE P 207     -11.042-125.487 112.708  0.00 97.00      PROA   
ATOM   3239  CG  PHE P 207     -12.274-123.842 113.275  0.00 97.00      PROA   
ATOM   3240  CD1 PHE P 207     -12.157-123.137 112.063  0.00 97.00      PROA   
ATOM   3241  HD1 PHE P 207     -11.308-123.317 111.419  0.00 97.00      PROA   
ATOM   3242  CE1 PHE P 207     -13.134-122.217 111.672  0.00 97.00      PROA   
ATOM   3243  HE1 PHE P 207     -13.021-121.675 110.743  0.00 97.00      PROA   
ATOM   3244  CZ  PHE P 207     -14.251-121.991 112.486  0.00 97.00      PROA   
ATOM   3245  HZ  PHE P 207     -15.004-121.277 112.186  0.00 97.00      PROA   
ATOM   3246  CD2 PHE P 207     -13.399-123.603 114.086  0.00 97.00      PROA   
ATOM   3247  HD2 PHE P 207     -13.514-124.146 115.012  0.00 97.00      PROA   
ATOM   3248  CE2 PHE P 207     -14.382-122.684 113.695  0.00 97.00      PROA   
ATOM   3249  HE2 PHE P 207     -15.245-122.514 114.323  0.00 97.00      PROA   
ATOM   3250  C   PHE P 207      -9.175-125.554 114.723  0.00 97.00      PROA   
ATOM   3251  O   PHE P 207      -8.190-125.927 114.104  0.00 97.00      PROA   
ATOM   3252  N   SER P 208      -9.591-126.167 115.846  0.00 97.00      PROA   
ATOM   3253  HN  SER P 208     -10.333-125.789 116.391  0.00 97.00      PROA   
ATOM   3254  CA  SER P 208      -9.026-127.404 116.322  0.00 97.00      PROA   
ATOM   3255  HA  SER P 208      -8.672-127.979 115.477  0.00 97.00      PROA   
ATOM   3256  CB  SER P 208      -7.857-127.222 117.327  0.00 97.00      PROA   
ATOM   3257  HB1 SER P 208      -6.995-126.779 116.782  0.00 97.00      PROA   
ATOM   3258  HB2 SER P 208      -7.535-128.199 117.748  0.00 97.00      PROA   
ATOM   3259  OG  SER P 208      -8.217-126.331 118.377  0.00 97.00      PROA   
ATOM   3260  HG1 SER P 208      -7.648-126.517 119.131  0.00 97.00      PROA   
ATOM   3261  C   SER P 208     -10.152-128.188 116.936  0.00 97.00      PROA   
ATOM   3262  O   SER P 208     -11.167-127.629 117.344  0.00 97.00      PROA   
ATOM   3263  N   PHE P 209      -9.993-129.528 116.966  0.00 97.00      PROA   
ATOM   3264  HN  PHE P 209      -9.149-129.943 116.641  0.00 97.00      PROA   
ATOM   3265  CA  PHE P 209     -10.989-130.460 117.434  0.00 97.00      PROA   
ATOM   3266  HA  PHE P 209     -11.735-129.924 118.007  0.00 97.00      PROA   
ATOM   3267  CB  PHE P 209     -11.638-131.249 116.260  0.00 97.00      PROA   
ATOM   3268  HB1 PHE P 209     -11.622-132.348 116.409  0.00 97.00      PROA   
ATOM   3269  HB2 PHE P 209     -11.099-131.030 115.312  0.00 97.00      PROA   
ATOM   3270  CG  PHE P 209     -13.079-130.848 116.098  0.00 97.00      PROA   
ATOM   3271  CD1 PHE P 209     -14.042-131.374 116.977  0.00 97.00      PROA   
ATOM   3272  HD1 PHE P 209     -13.734-132.031 117.778  0.00 97.00      PROA   
ATOM   3273  CE1 PHE P 209     -15.397-131.065 116.818  0.00 97.00      PROA   
ATOM   3274  HE1 PHE P 209     -16.125-131.485 117.494  0.00 97.00      PROA   
ATOM   3275  CZ  PHE P 209     -15.804-130.226 115.772  0.00 97.00      PROA   
ATOM   3276  HZ  PHE P 209     -16.849-129.987 115.642  0.00 97.00      PROA   
ATOM   3277  CD2 PHE P 209     -13.499-130.005 115.053  0.00 97.00      PROA   
ATOM   3278  HD2 PHE P 209     -12.773-129.598 114.363  0.00 97.00      PROA   
ATOM   3279  CE2 PHE P 209     -14.855-129.696 114.890  0.00 97.00      PROA   
ATOM   3280  HE2 PHE P 209     -15.172-129.052 114.084  0.00 97.00      PROA   
ATOM   3281  C   PHE P 209     -10.300-131.393 118.398  0.00 97.00      PROA   
ATOM   3282  O   PHE P 209      -9.146-131.769 118.206  0.00 97.00      PROA   
ATOM   3283  N   TYR P 210     -11.001-131.754 119.494  0.00 97.00      PROA   
ATOM   3284  HN  TYR P 210     -11.930-131.420 119.640  0.00 97.00      PROA   
ATOM   3285  CA  TYR P 210     -10.441-132.516 120.586  0.00 97.00      PROA   
ATOM   3286  HA  TYR P 210      -9.544-133.032 120.270  0.00 97.00      PROA   
ATOM   3287  CB  TYR P 210     -10.170-131.640 121.847  0.00 97.00      PROA   
ATOM   3288  HB1 TYR P 210      -9.645-132.226 122.632  0.00 97.00      PROA   
ATOM   3289  HB2 TYR P 210     -11.140-131.299 122.264  0.00 97.00      PROA   
ATOM   3290  CG  TYR P 210      -9.373-130.384 121.553  0.00 97.00      PROA   
ATOM   3291  CD1 TYR P 210     -10.017-129.229 121.068  0.00 97.00      PROA   
ATOM   3292  HD1 TYR P 210     -11.074-129.262 120.855  0.00 97.00      PROA   
ATOM   3293  CE1 TYR P 210      -9.318-128.029 120.897  0.00 97.00      PROA   
ATOM   3294  HE1 TYR P 210      -9.835-127.154 120.532  0.00 97.00      PROA   
ATOM   3295  CZ  TYR P 210      -7.960-127.960 121.228  0.00 97.00      PROA   
ATOM   3296  OH  TYR P 210      -7.247-126.747 121.116  0.00 97.00      PROA   
ATOM   3297  HH  TYR P 210      -7.821-126.028 121.412  0.00 97.00      PROA   
ATOM   3298  CD2 TYR P 210      -8.009-130.297 121.885  0.00 97.00      PROA   
ATOM   3299  HD2 TYR P 210      -7.511-131.154 122.310  0.00 97.00      PROA   
ATOM   3300  CE2 TYR P 210      -7.305-129.096 121.714  0.00 97.00      PROA   
ATOM   3301  HE2 TYR P 210      -6.263-129.033 121.990  0.00 97.00      PROA   
ATOM   3302  C   TYR P 210     -11.485-133.544 120.958  0.00 97.00      PROA   
ATOM   3303  O   TYR P 210     -12.658-133.400 120.617  0.00 97.00      PROA   
ATOM   3304  N   MET P 211     -11.072-134.611 121.683  0.00 97.00      PROA   
ATOM   3305  HN  MET P 211     -10.108-134.739 121.907  0.00 97.00      PROA   
ATOM   3306  CA  MET P 211     -11.991-135.556 122.283  0.00 97.00      PROA   
ATOM   3307  HA  MET P 211     -13.010-135.234 122.140  0.00 97.00      PROA   
ATOM   3308  CB  MET P 211     -11.821-136.983 121.700  0.00 97.00      PROA   
ATOM   3309  HB1 MET P 211     -12.393-137.707 122.321  0.00 97.00      PROA   
ATOM   3310  HB2 MET P 211     -10.745-137.263 121.739  0.00 97.00      PROA   
ATOM   3311  CG  MET P 211     -12.321-137.113 120.248  0.00 97.00      PROA   
ATOM   3312  HG1 MET P 211     -11.943-136.253 119.654  0.00 97.00      PROA   
ATOM   3313  HG2 MET P 211     -13.428-137.027 120.273  0.00 97.00      PROA   
ATOM   3314  SD  MET P 211     -11.842-138.658 119.407  0.00 97.00      PROA   
ATOM   3315  CE  MET P 211     -12.758-139.819 120.459  0.00 97.00      PROA   
ATOM   3316  HE1 MET P 211     -13.831-139.541 120.512  0.00 97.00      PROA   
ATOM   3317  HE2 MET P 211     -12.353-139.839 121.492  0.00 97.00      PROA   
ATOM   3318  HE3 MET P 211     -12.694-140.850 120.050  0.00 97.00      PROA   
ATOM   3319  C   MET P 211     -11.709-135.596 123.766  0.00 97.00      PROA   
ATOM   3320  O   MET P 211     -10.749-136.236 124.185  0.00 97.00      PROA   
ATOM   3321  N   GLY P 212     -12.557-134.933 124.604  0.00 97.00      PROA   
ATOM   3322  HN  GLY P 212     -13.395-134.518 124.252  0.00 97.00      PROA   
ATOM   3323  CA  GLY P 212     -12.351-134.758 126.039  0.00 97.00      PROA   
ATOM   3324  HA1 GLY P 212     -12.689-135.657 126.533  0.00 97.00      PROA   
ATOM   3325  HA2 GLY P 212     -12.932-133.896 126.325  0.00 97.00      PROA   
ATOM   3326  C   GLY P 212     -10.927-134.460 126.455  0.00 97.00      PROA   
ATOM   3327  O   GLY P 212     -10.324-133.472 126.041  0.00 97.00      PROA   
ATOM   3328  N   SER P 213     -10.356-135.346 127.299  0.00 97.00      PROA   
ATOM   3329  HN  SER P 213     -10.909-136.101 127.644  0.00 97.00      PROA   
ATOM   3330  CA  SER P 213      -8.990-135.255 127.790  0.00 97.00      PROA   
ATOM   3331  HA  SER P 213      -8.781-134.212 127.988  0.00 97.00      PROA   
ATOM   3332  CB  SER P 213      -8.842-136.027 129.136  0.00 97.00      PROA   
ATOM   3333  HB1 SER P 213      -9.021-137.112 128.975  0.00 97.00      PROA   
ATOM   3334  HB2 SER P 213      -9.612-135.653 129.844  0.00 97.00      PROA   
ATOM   3335  OG  SER P 213      -7.567-135.840 129.751  0.00 97.00      PROA   
ATOM   3336  HG1 SER P 213      -6.920-136.083 129.079  0.00 97.00      PROA   
ATOM   3337  C   SER P 213      -7.934-135.750 126.788  0.00 97.00      PROA   
ATOM   3338  O   SER P 213      -6.879-136.247 127.180  0.00 97.00      PROA   
ATOM   3339  N   LYS P 214      -8.147-135.612 125.458  0.00 97.00      PROA   
ATOM   3340  HN  LYS P 214      -9.022-135.294 125.102  0.00 97.00      PROA   
ATOM   3341  CA  LYS P 214      -7.059-135.813 124.517  0.00 97.00      PROA   
ATOM   3342  HA  LYS P 214      -6.156-135.471 125.004  0.00 97.00      PROA   
ATOM   3343  CB  LYS P 214      -6.791-137.293 124.135  0.00 97.00      PROA   
ATOM   3344  HB1 LYS P 214      -6.382-137.789 125.045  0.00 97.00      PROA   
ATOM   3345  HB2 LYS P 214      -6.001-137.344 123.354  0.00 97.00      PROA   
ATOM   3346  CG  LYS P 214      -8.027-138.081 123.672  0.00 97.00      PROA   
ATOM   3347  HG1 LYS P 214      -8.549-137.495 122.882  0.00 97.00      PROA   
ATOM   3348  HG2 LYS P 214      -8.735-138.198 124.521  0.00 97.00      PROA   
ATOM   3349  CD  LYS P 214      -7.678-139.461 123.084  0.00 97.00      PROA   
ATOM   3350  HD1 LYS P 214      -7.062-139.290 122.170  0.00 97.00      PROA   
ATOM   3351  HD2 LYS P 214      -8.625-139.952 122.764  0.00 97.00      PROA   
ATOM   3352  CE  LYS P 214      -6.915-140.383 124.049  0.00 97.00      PROA   
ATOM   3353  HE1 LYS P 214      -7.537-140.619 124.938  0.00 97.00      PROA   
ATOM   3354  HE2 LYS P 214      -5.966-139.917 124.386  0.00 97.00      PROA   
ATOM   3355  NZ  LYS P 214      -6.565-141.659 123.380  0.00 97.00      PROA   
ATOM   3356  HZ1 LYS P 214      -5.951-141.457 122.565  0.00 97.00      PROA   
ATOM   3357  HZ2 LYS P 214      -7.433-142.125 123.046  0.00 97.00      PROA   
ATOM   3358  HZ3 LYS P 214      -6.064-142.284 124.043  0.00 97.00      PROA   
ATOM   3359  C   LYS P 214      -7.148-134.965 123.264  0.00 97.00      PROA   
ATOM   3360  O   LYS P 214      -8.193-134.809 122.636  0.00 97.00      PROA   
ATOM   3361  N   THR P 215      -5.983-134.405 122.862  0.00 97.00      PROA   
ATOM   3362  HN  THR P 215      -5.163-134.484 123.425  0.00 97.00      PROA   
ATOM   3363  CA  THR P 215      -5.739-133.761 121.587  0.00 97.00      PROA   
ATOM   3364  HA  THR P 215      -6.481-132.984 121.460  0.00 97.00      PROA   
ATOM   3365  CB  THR P 215      -4.343-133.144 121.528  0.00 97.00      PROA   
ATOM   3366  HB  THR P 215      -4.051-132.865 120.488  0.00 97.00      PROA   
ATOM   3367  OG1 THR P 215      -3.372-134.040 122.060  0.00 97.00      PROA   
ATOM   3368  HG1 THR P 215      -3.365-134.802 121.478  0.00 97.00      PROA   
ATOM   3369  CG2 THR P 215      -4.303-131.866 122.383  0.00 97.00      PROA   
ATOM   3370 HG21 THR P 215      -4.625-132.077 123.424  0.00 97.00      PROA   
ATOM   3371 HG22 THR P 215      -4.961-131.086 121.950  0.00 97.00      PROA   
ATOM   3372 HG23 THR P 215      -3.263-131.473 122.415  0.00 97.00      PROA   
ATOM   3373  C   THR P 215      -5.861-134.705 120.406  0.00 97.00      PROA   
ATOM   3374  O   THR P 215      -5.357-135.826 120.435  0.00 97.00      PROA   
ATOM   3375  N   LEU P 216      -6.474-134.224 119.302  0.00 97.00      PROA   
ATOM   3376  HN  LEU P 216      -6.973-133.361 119.324  0.00 97.00      PROA   
ATOM   3377  CA  LEU P 216      -6.335-134.826 117.990  0.00 97.00      PROA   
ATOM   3378  HA  LEU P 216      -6.095-135.873 118.105  0.00 97.00      PROA   
ATOM   3379  CB  LEU P 216      -7.631-134.703 117.154  0.00 97.00      PROA   
ATOM   3380  HB1 LEU P 216      -7.482-135.120 116.136  0.00 97.00      PROA   
ATOM   3381  HB2 LEU P 216      -7.893-133.628 117.047  0.00 97.00      PROA   
ATOM   3382  CG  LEU P 216      -8.843-135.439 117.780  0.00 97.00      PROA   
ATOM   3383  HG  LEU P 216      -9.048-134.995 118.783  0.00 97.00      PROA   
ATOM   3384  CD1 LEU P 216     -10.107-135.243 116.926  0.00 97.00      PROA   
ATOM   3385 HD11 LEU P 216      -9.962-135.687 115.918  0.00 97.00      PROA   
ATOM   3386 HD12 LEU P 216     -10.332-134.163 116.813  0.00 97.00      PROA   
ATOM   3387 HD13 LEU P 216     -10.975-135.741 117.407  0.00 97.00      PROA   
ATOM   3388  CD2 LEU P 216      -8.569-136.942 117.976  0.00 97.00      PROA   
ATOM   3389 HD21 LEU P 216      -7.735-137.108 118.688  0.00 97.00      PROA   
ATOM   3390 HD22 LEU P 216      -8.318-137.416 117.003  0.00 97.00      PROA   
ATOM   3391 HD23 LEU P 216      -9.472-137.439 118.381  0.00 97.00      PROA   
ATOM   3392  C   LEU P 216      -5.144-134.193 117.293  0.00 97.00      PROA   
ATOM   3393  O   LEU P 216      -4.482-133.329 117.862  0.00 97.00      PROA   
ATOM   3394  N   ARG P 217      -4.805-134.640 116.056  0.00 97.00      PROA   
ATOM   3395  HN  ARG P 217      -5.333-135.364 115.619  0.00 97.00      PROA   
ATOM   3396  CA  ARG P 217      -3.670-134.123 115.302  0.00 97.00      PROA   
ATOM   3397  HA  ARG P 217      -2.829-134.071 115.980  0.00 97.00      PROA   
ATOM   3398  CB  ARG P 217      -3.250-135.030 114.114  0.00 97.00      PROA   
ATOM   3399  HB1 ARG P 217      -2.453-134.514 113.530  0.00 97.00      PROA   
ATOM   3400  HB2 ARG P 217      -4.126-135.171 113.442  0.00 97.00      PROA   
ATOM   3401  CG  ARG P 217      -2.677-136.406 114.503  0.00 97.00      PROA   
ATOM   3402  HG1 ARG P 217      -3.430-136.973 115.094  0.00 97.00      PROA   
ATOM   3403  HG2 ARG P 217      -1.785-136.251 115.150  0.00 97.00      PROA   
ATOM   3404  CD  ARG P 217      -2.292-137.227 113.262  0.00 97.00      PROA   
ATOM   3405  HD1 ARG P 217      -1.596-136.669 112.597  0.00 97.00      PROA   
ATOM   3406  HD2 ARG P 217      -3.205-137.475 112.677  0.00 97.00      PROA   
ATOM   3407  NE  ARG P 217      -1.676-138.522 113.695  0.00 97.00      PROA   
ATOM   3408  HE  ARG P 217      -2.251-139.332 113.762  0.00 97.00      PROA   
ATOM   3409  CZ  ARG P 217      -0.361-138.689 113.957  0.00 97.00      PROA   
ATOM   3410  NH1 ARG P 217       0.517-137.675 113.929  0.00 97.00      PROA   
ATOM   3411 HH11 ARG P 217       0.177-136.756 113.762  0.00 97.00      PROA   
ATOM   3412 HH12 ARG P 217       1.476-137.858 114.134  0.00 97.00      PROA   
ATOM   3413  NH2 ARG P 217       0.089-139.921 114.255  0.00 97.00      PROA   
ATOM   3414 HH21 ARG P 217      -0.555-140.681 114.275  0.00 97.00      PROA   
ATOM   3415 HH22 ARG P 217       1.062-140.055 114.419  0.00 97.00      PROA   
ATOM   3416  C   ARG P 217      -3.876-132.711 114.768  0.00 97.00      PROA   
ATOM   3417  O   ARG P 217      -4.094-132.498 113.576  0.00 97.00      PROA   
ATOM   3418  N   GLY P 218      -3.779-131.711 115.672  0.00 97.00      PROA   
ATOM   3419  HN  GLY P 218      -3.727-131.968 116.636  0.00 97.00      PROA   
ATOM   3420  CA  GLY P 218      -3.704-130.290 115.390  0.00 97.00      PROA   
ATOM   3421  HA1 GLY P 218      -3.572-129.793 116.340  0.00 97.00      PROA   
ATOM   3422  HA2 GLY P 218      -4.614-130.004 114.882  0.00 97.00      PROA   
ATOM   3423  C   GLY P 218      -2.539-129.882 114.534  0.00 97.00      PROA   
ATOM   3424  O   GLY P 218      -1.568-130.621 114.376  0.00 97.00      PROA   
ATOM   3425  N   ARG P 219      -2.621-128.642 114.005  0.00 97.00      PROA   
ATOM   3426  HN  ARG P 219      -3.424-128.078 114.178  0.00 97.00      PROA   
ATOM   3427  CA  ARG P 219      -1.614-128.019 113.182  0.00 97.00      PROA   
ATOM   3428  HA  ARG P 219      -0.777-127.790 113.825  0.00 97.00      PROA   
ATOM   3429  CB  ARG P 219      -1.114-128.876 111.963  0.00 97.00      PROA   
ATOM   3430  HB1 ARG P 219      -0.534-129.729 112.379  0.00 97.00      PROA   
ATOM   3431  HB2 ARG P 219      -0.387-128.299 111.359  0.00 97.00      PROA   
ATOM   3432  CG  ARG P 219      -2.212-129.495 111.066  0.00 97.00      PROA   
ATOM   3433  HG1 ARG P 219      -2.880-128.700 110.668  0.00 97.00      PROA   
ATOM   3434  HG2 ARG P 219      -2.835-130.168 111.693  0.00 97.00      PROA   
ATOM   3435  CD  ARG P 219      -1.693-130.337 109.889  0.00 97.00      PROA   
ATOM   3436  HD1 ARG P 219      -2.541-130.905 109.437  0.00 97.00      PROA   
ATOM   3437  HD2 ARG P 219      -0.899-131.040 110.218  0.00 97.00      PROA   
ATOM   3438  NE  ARG P 219      -1.140-129.379 108.881  0.00 97.00      PROA   
ATOM   3439  HE  ARG P 219      -1.043-128.414 109.130  0.00 97.00      PROA   
ATOM   3440  CZ  ARG P 219      -1.102-129.604 107.556  0.00 97.00      PROA   
ATOM   3441  NH1 ARG P 219      -1.007-130.844 107.083  0.00 97.00      PROA   
ATOM   3442 HH11 ARG P 219      -0.781-131.522 107.772  0.00 97.00      PROA   
ATOM   3443 HH12 ARG P 219      -0.789-130.956 106.118  0.00 97.00      PROA   
ATOM   3444  NH2 ARG P 219      -1.125-128.559 106.714  0.00 97.00      PROA   
ATOM   3445 HH21 ARG P 219      -1.374-128.697 105.763  0.00 97.00      PROA   
ATOM   3446 HH22 ARG P 219      -1.202-127.640 107.112  0.00 97.00      PROA   
ATOM   3447  C   ARG P 219      -2.237-126.701 112.784  0.00 97.00      PROA   
ATOM   3448  O   ARG P 219      -2.880-126.039 113.596  0.00 97.00      PROA   
ATOM   3449  N   ASP P 220      -2.089-126.302 111.510  0.00 97.00      PROA   
ATOM   3450  HN  ASP P 220      -1.457-126.781 110.901  0.00 97.00      PROA   
ATOM   3451  CA  ASP P 220      -2.831-125.289 110.799  0.00 97.00      PROA   
ATOM   3452  HA  ASP P 220      -2.986-124.436 111.446  0.00 97.00      PROA   
ATOM   3453  CB  ASP P 220      -2.000-124.841 109.549  0.00 97.00      PROA   
ATOM   3454  HB1 ASP P 220      -1.130-124.255 109.923  0.00 97.00      PROA   
ATOM   3455  HB2 ASP P 220      -2.581-124.178 108.882  0.00 97.00      PROA   
ATOM   3456  CG  ASP P 220      -1.390-125.996 108.742  0.00 97.00      PROA   
ATOM   3457  OD1 ASP P 220      -1.623-126.038 107.509  0.00 97.00      PROA   
ATOM   3458  OD2 ASP P 220      -0.618-126.798 109.324  0.00 97.00      PROA   
ATOM   3459  C   ASP P 220      -4.202-125.856 110.405  0.00 97.00      PROA   
ATOM   3460  O   ASP P 220      -4.573-125.925 109.234  0.00 97.00      PROA   
ATOM   3461  N   THR P 221      -4.999-126.311 111.402  0.00 97.00      PROA   
ATOM   3462  HN  THR P 221      -4.695-126.259 112.353  0.00 97.00      PROA   
ATOM   3463  CA  THR P 221      -6.212-127.076 111.163  0.00 97.00      PROA   
ATOM   3464  HA  THR P 221      -5.983-127.705 110.314  0.00 97.00      PROA   
ATOM   3465  CB  THR P 221      -6.556-128.059 112.284  0.00 97.00      PROA   
ATOM   3466  HB  THR P 221      -7.638-128.330 112.298  0.00 97.00      PROA   
ATOM   3467  OG1 THR P 221      -6.173-127.554 113.557  0.00 97.00      PROA   
ATOM   3468  HG1 THR P 221      -6.782-126.832 113.740  0.00 97.00      PROA   
ATOM   3469  CG2 THR P 221      -5.742-129.344 112.067  0.00 97.00      PROA   
ATOM   3470 HG21 THR P 221      -4.661-129.108 112.119  0.00 97.00      PROA   
ATOM   3471 HG22 THR P 221      -5.960-129.794 111.078  0.00 97.00      PROA   
ATOM   3472 HG23 THR P 221      -5.972-130.086 112.861  0.00 97.00      PROA   
ATOM   3473  C   THR P 221      -7.438-126.282 110.728  0.00 97.00      PROA   
ATOM   3474  O   THR P 221      -7.752-125.204 111.229  0.00 97.00      PROA   
ATOM   3475  N   SER P 222      -8.177-126.860 109.754  0.00 97.00      PROA   
ATOM   3476  HN  SER P 222      -7.839-127.685 109.307  0.00 97.00      PROA   
ATOM   3477  CA  SER P 222      -9.428-126.364 109.214  0.00 97.00      PROA   
ATOM   3478  HA  SER P 222      -9.355-125.288 109.125  0.00 97.00      PROA   
ATOM   3479  CB  SER P 222      -9.707-126.985 107.823  0.00 97.00      PROA   
ATOM   3480  HB1 SER P 222     -10.562-126.487 107.317  0.00 97.00      PROA   
ATOM   3481  HB2 SER P 222      -9.946-128.066 107.937  0.00 97.00      PROA   
ATOM   3482  OG  SER P 222      -8.550-126.894 106.994  0.00 97.00      PROA   
ATOM   3483  HG1 SER P 222      -8.178-126.016 107.114  0.00 97.00      PROA   
ATOM   3484  C   SER P 222     -10.593-126.699 110.133  0.00 97.00      PROA   
ATOM   3485  O   SER P 222     -10.433-127.395 111.133  0.00 97.00      PROA   
ATOM   3486  N   SER P 223     -11.809-126.188 109.810  0.00 97.00      PROA   
ATOM   3487  HN  SER P 223     -11.918-125.584 109.022  0.00 97.00      PROA   
ATOM   3488  CA  SER P 223     -13.019-126.269 110.612  0.00 97.00      PROA   
ATOM   3489  HA  SER P 223     -12.840-125.738 111.530  0.00 97.00      PROA   
ATOM   3490  CB  SER P 223     -14.192-125.594 109.866  0.00 97.00      PROA   
ATOM   3491  HB1 SER P 223     -15.078-125.492 110.530  0.00 97.00      PROA   
ATOM   3492  HB2 SER P 223     -14.482-126.198 108.980  0.00 97.00      PROA   
ATOM   3493  OG  SER P 223     -13.808-124.302 109.404  0.00 97.00      PROA   
ATOM   3494  HG1 SER P 223     -13.738-123.740 110.181  0.00 97.00      PROA   
ATOM   3495  C   SER P 223     -13.485-127.656 111.006  0.00 97.00      PROA   
ATOM   3496  O   SER P 223     -13.944-127.850 112.129  0.00 97.00      PROA   
ATOM   3497  N   GLU P 224     -13.382-128.642 110.091  0.00 97.00      PROA   
ATOM   3498  HN  GLU P 224     -12.935-128.476 109.218  0.00 97.00      PROA   
ATOM   3499  CA  GLU P 224     -13.944-129.962 110.273  0.00 97.00      PROA   
ATOM   3500  HA  GLU P 224     -14.322-130.065 111.281  0.00 97.00      PROA   
ATOM   3501  CB  GLU P 224     -15.117-130.265 109.299  0.00 97.00      PROA   
ATOM   3502  HB1 GLU P 224     -15.319-131.359 109.335  0.00 97.00      PROA   
ATOM   3503  HB2 GLU P 224     -14.823-130.025 108.254  0.00 97.00      PROA   
ATOM   3504  CG  GLU P 224     -16.436-129.535 109.646  0.00 97.00      PROA   
ATOM   3505  HG1 GLU P 224     -16.487-128.537 109.165  0.00 97.00      PROA   
ATOM   3506  HG2 GLU P 224     -16.531-129.407 110.745  0.00 97.00      PROA   
ATOM   3507  CD  GLU P 224     -17.617-130.385 109.191  0.00 97.00      PROA   
ATOM   3508  OE1 GLU P 224     -17.760-131.503 109.747  0.00 97.00      PROA   
ATOM   3509  OE2 GLU P 224     -18.368-129.946 108.284  0.00 97.00      PROA   
ATOM   3510  C   GLU P 224     -12.884-131.029 110.102  0.00 97.00      PROA   
ATOM   3511  O   GLU P 224     -11.796-130.795 109.578  0.00 97.00      PROA   
ATOM   3512  N   TYR P 225     -13.227-132.254 110.556  0.00 97.00      PROA   
ATOM   3513  HN  TYR P 225     -14.127-132.396 110.960  0.00 97.00      PROA   
ATOM   3514  CA  TYR P 225     -12.452-133.462 110.395  0.00 97.00      PROA   
ATOM   3515  HA  TYR P 225     -11.653-133.291 109.687  0.00 97.00      PROA   
ATOM   3516  CB  TYR P 225     -11.878-133.982 111.757  0.00 97.00      PROA   
ATOM   3517  HB1 TYR P 225     -11.313-133.156 112.244  0.00 97.00      PROA   
ATOM   3518  HB2 TYR P 225     -11.166-134.813 111.565  0.00 97.00      PROA   
ATOM   3519  CG  TYR P 225     -12.932-134.467 112.738  0.00 97.00      PROA   
ATOM   3520  CD1 TYR P 225     -13.155-135.844 112.930  0.00 97.00      PROA   
ATOM   3521  HD1 TYR P 225     -12.575-136.565 112.371  0.00 97.00      PROA   
ATOM   3522  CE1 TYR P 225     -14.140-136.293 113.819  0.00 97.00      PROA   
ATOM   3523  HE1 TYR P 225     -14.307-137.352 113.949  0.00 97.00      PROA   
ATOM   3524  CZ  TYR P 225     -14.925-135.369 114.518  0.00 97.00      PROA   
ATOM   3525  OH  TYR P 225     -15.952-135.811 115.378  0.00 97.00      PROA   
ATOM   3526  HH  TYR P 225     -15.882-136.765 115.460  0.00 97.00      PROA   
ATOM   3527  CD2 TYR P 225     -13.697-133.552 113.484  0.00 97.00      PROA   
ATOM   3528  HD2 TYR P 225     -13.534-132.491 113.366  0.00 97.00      PROA   
ATOM   3529  CE2 TYR P 225     -14.696-133.998 114.357  0.00 97.00      PROA   
ATOM   3530  HE2 TYR P 225     -15.302-133.286 114.897  0.00 97.00      PROA   
ATOM   3531  C   TYR P 225     -13.457-134.424 109.784  0.00 97.00      PROA   
ATOM   3532  O   TYR P 225     -14.659-134.180 109.864  0.00 97.00      PROA   
ATOM   3533  N   GLN P 226     -13.013-135.536 109.143  0.00 97.00      PROA   
ATOM   3534  HN  GLN P 226     -12.043-135.744 109.046  0.00 97.00      PROA   
ATOM   3535  CA  GLN P 226     -13.952-136.507 108.605  0.00 97.00      PROA   
ATOM   3536  HA  GLN P 226     -14.890-136.351 109.114  0.00 97.00      PROA   
ATOM   3537  CB  GLN P 226     -14.229-136.378 107.077  0.00 97.00      PROA   
ATOM   3538  HB1 GLN P 226     -14.520-137.362 106.646  0.00 97.00      PROA   
ATOM   3539  HB2 GLN P 226     -13.291-136.070 106.566  0.00 97.00      PROA   
ATOM   3540  CG  GLN P 226     -15.364-135.387 106.718  0.00 97.00      PROA   
ATOM   3541  HG1 GLN P 226     -15.591-135.436 105.633  0.00 97.00      PROA   
ATOM   3542  HG2 GLN P 226     -15.039-134.355 106.973  0.00 97.00      PROA   
ATOM   3543  CD  GLN P 226     -16.644-135.730 107.494  0.00 97.00      PROA   
ATOM   3544  OE1 GLN P 226     -16.940-136.904 107.745  0.00 97.00      PROA   
ATOM   3545  NE2 GLN P 226     -17.396-134.679 107.923  0.00 97.00      PROA   
ATOM   3546 HE21 GLN P 226     -18.080-134.865 108.628  0.00 97.00      PROA   
ATOM   3547 HE22 GLN P 226     -17.107-133.739 107.756  0.00 97.00      PROA   
ATOM   3548  C   GLN P 226     -13.642-137.920 109.009  0.00 97.00      PROA   
ATOM   3549  O   GLN P 226     -12.516-138.267 109.359  0.00 97.00      PROA   
ATOM   3550  N   ILE P 227     -14.709-138.756 109.020  0.00 97.00      PROA   
ATOM   3551  HN  ILE P 227     -15.590-138.439 108.671  0.00 97.00      PROA   
ATOM   3552  CA  ILE P 227     -14.715-140.038 109.688  0.00 97.00      PROA   
ATOM   3553  HA  ILE P 227     -13.727-140.234 110.080  0.00 97.00      PROA   
ATOM   3554  CB  ILE P 227     -15.710-140.108 110.851  0.00 97.00      PROA   
ATOM   3555  HB  ILE P 227     -16.729-140.374 110.486  0.00 97.00      PROA   
ATOM   3556  CG2 ILE P 227     -15.213-141.210 111.812  0.00 97.00      PROA   
ATOM   3557 HG21 ILE P 227     -14.223-140.937 112.235  0.00 97.00      PROA   
ATOM   3558 HG22 ILE P 227     -15.117-142.185 111.296  0.00 97.00      PROA   
ATOM   3559 HG23 ILE P 227     -15.916-141.338 112.658  0.00 97.00      PROA   
ATOM   3560  CG1 ILE P 227     -15.855-138.744 111.581  0.00 97.00      PROA   
ATOM   3561 HG11 ILE P 227     -16.224-137.968 110.874  0.00 97.00      PROA   
ATOM   3562 HG12 ILE P 227     -14.853-138.428 111.945  0.00 97.00      PROA   
ATOM   3563  CD  ILE P 227     -16.842-138.782 112.755  0.00 97.00      PROA   
ATOM   3564  HD1 ILE P 227     -16.443-139.393 113.592  0.00 97.00      PROA   
ATOM   3565  HD2 ILE P 227     -17.810-139.220 112.428  0.00 97.00      PROA   
ATOM   3566  HD3 ILE P 227     -17.032-137.756 113.134  0.00 97.00      PROA   
ATOM   3567  C   ILE P 227     -15.035-141.097 108.656  0.00 97.00      PROA   
ATOM   3568  O   ILE P 227     -16.022-141.012 107.932  0.00 97.00      PROA   
ATOM   3569  N   LEU P 228     -14.178-142.135 108.555  0.00 97.00      PROA   
ATOM   3570  HN  LEU P 228     -13.390-142.198 109.162  0.00 97.00      PROA   
ATOM   3571  CA  LEU P 228     -14.195-143.088 107.463  0.00 97.00      PROA   
ATOM   3572  HA  LEU P 228     -14.697-142.656 106.608  0.00 97.00      PROA   
ATOM   3573  CB  LEU P 228     -12.742-143.451 107.049  0.00 97.00      PROA   
ATOM   3574  HB1 LEU P 228     -12.783-144.258 106.283  0.00 97.00      PROA   
ATOM   3575  HB2 LEU P 228     -12.186-143.845 107.926  0.00 97.00      PROA   
ATOM   3576  CG  LEU P 228     -11.915-142.291 106.419  0.00 97.00      PROA   
ATOM   3577  HG  LEU P 228     -12.569-141.775 105.677  0.00 97.00      PROA   
ATOM   3578  CD1 LEU P 228     -11.401-141.234 107.420  0.00 97.00      PROA   
ATOM   3579 HD11 LEU P 228     -10.837-141.725 108.240  0.00 97.00      PROA   
ATOM   3580 HD12 LEU P 228     -12.230-140.643 107.854  0.00 97.00      PROA   
ATOM   3581 HD13 LEU P 228     -10.721-140.523 106.905  0.00 97.00      PROA   
ATOM   3582  CD2 LEU P 228     -10.709-142.857 105.647  0.00 97.00      PROA   
ATOM   3583 HD21 LEU P 228     -11.043-143.577 104.871  0.00 97.00      PROA   
ATOM   3584 HD22 LEU P 228     -10.022-143.378 106.347  0.00 97.00      PROA   
ATOM   3585 HD23 LEU P 228     -10.150-142.035 105.152  0.00 97.00      PROA   
ATOM   3586  C   LEU P 228     -14.965-144.342 107.850  0.00 97.00      PROA   
ATOM   3587  O   LEU P 228     -14.961-145.333 107.123  0.00 97.00      PROA   
ATOM   3588  N   THR P 229     -15.649-144.273 109.012  0.00 97.00      PROA   
ATOM   3589  HN  THR P 229     -15.637-143.388 109.467  0.00 97.00      PROA   
ATOM   3590  CA  THR P 229     -16.363-145.313 109.733  0.00 97.00      PROA   
ATOM   3591  HA  THR P 229     -17.394-145.313 109.412  0.00 97.00      PROA   
ATOM   3592  CB  THR P 229     -15.778-146.739 109.669  0.00 97.00      PROA   
ATOM   3593  HB  THR P 229     -14.667-146.677 109.719  0.00 97.00      PROA   
ATOM   3594  OG1 THR P 229     -16.151-147.364 108.451  0.00 97.00      PROA   
ATOM   3595  HG1 THR P 229     -15.810-146.791 107.760  0.00 97.00      PROA   
ATOM   3596  CG2 THR P 229     -16.257-147.697 110.786  0.00 97.00      PROA   
ATOM   3597 HG21 THR P 229     -17.355-147.825 110.766  0.00 97.00      PROA   
ATOM   3598 HG22 THR P 229     -15.961-147.349 111.792  0.00 97.00      PROA   
ATOM   3599 HG23 THR P 229     -15.799-148.699 110.633  0.00 97.00      PROA   
ATOM   3600  C   THR P 229     -16.293-144.806 111.145  0.00 97.00      PROA   
ATOM   3601  O   THR P 229     -15.273-144.994 111.805  0.00 97.00      PROA   
ATOM   3602  N   ALA P 230     -17.336-144.107 111.662  0.00 97.00      PROA   
ATOM   3603  HN  ALA P 230     -18.131-143.836 111.121  0.00 97.00      PROA   
ATOM   3604  CA  ALA P 230     -17.379-143.755 113.072  0.00 97.00      PROA   
ATOM   3605  HA  ALA P 230     -16.423-143.324 113.323  0.00 97.00      PROA   
ATOM   3606  CB  ALA P 230     -18.471-142.724 113.404  0.00 97.00      PROA   
ATOM   3607  HB1 ALA P 230     -19.481-143.127 113.173  0.00 97.00      PROA   
ATOM   3608  HB2 ALA P 230     -18.310-141.802 112.803  0.00 97.00      PROA   
ATOM   3609  HB3 ALA P 230     -18.428-142.439 114.476  0.00 97.00      PROA   
ATOM   3610  C   ALA P 230     -17.551-144.989 113.929  0.00 97.00      PROA   
ATOM   3611  O   ALA P 230     -18.265-145.902 113.550  0.00 97.00      PROA   
ATOM   3612  N   ARG P 231     -16.872-145.061 115.089  0.00 97.00      PROA   
ATOM   3613  HN  ARG P 231     -16.283-144.297 115.353  0.00 97.00      PROA   
ATOM   3614  CA  ARG P 231     -16.692-146.288 115.834  0.00 97.00      PROA   
ATOM   3615  HA  ARG P 231     -17.265-147.081 115.378  0.00 97.00      PROA   
ATOM   3616  CB  ARG P 231     -15.203-146.718 115.815  0.00 97.00      PROA   
ATOM   3617  HB1 ARG P 231     -15.057-147.549 116.529  0.00 97.00      PROA   
ATOM   3618  HB2 ARG P 231     -14.559-145.878 116.153  0.00 97.00      PROA   
ATOM   3619  CG  ARG P 231     -14.738-147.186 114.420  0.00 97.00      PROA   
ATOM   3620  HG1 ARG P 231     -14.512-146.280 113.820  0.00 97.00      PROA   
ATOM   3621  HG2 ARG P 231     -15.588-147.699 113.924  0.00 97.00      PROA   
ATOM   3622  CD  ARG P 231     -13.491-148.100 114.394  0.00 97.00      PROA   
ATOM   3623  HD1 ARG P 231     -12.638-147.555 114.855  0.00 97.00      PROA   
ATOM   3624  HD2 ARG P 231     -13.222-148.387 113.357  0.00 97.00      PROA   
ATOM   3625  NE  ARG P 231     -13.688-149.345 115.204  0.00 97.00      PROA   
ATOM   3626  HE  ARG P 231     -13.208-149.362 116.083  0.00 97.00      PROA   
ATOM   3627  CZ  ARG P 231     -14.855-150.009 115.237  0.00 97.00      PROA   
ATOM   3628  NH1 ARG P 231     -15.538-150.326 114.140  0.00 97.00      PROA   
ATOM   3629 HH11 ARG P 231     -15.160-150.091 113.255  0.00 97.00      PROA   
ATOM   3630 HH12 ARG P 231     -16.444-150.733 114.283  0.00 97.00      PROA   
ATOM   3631  NH2 ARG P 231     -15.409-150.287 116.427  0.00 97.00      PROA   
ATOM   3632 HH21 ARG P 231     -14.948-149.889 117.222  0.00 97.00      PROA   
ATOM   3633 HH22 ARG P 231     -16.405-150.374 116.431  0.00 97.00      PROA   
ATOM   3634  C   ARG P 231     -17.154-146.220 117.272  0.00 97.00      PROA   
ATOM   3635  O   ARG P 231     -17.331-145.165 117.862  0.00 97.00      PROA   
ATOM   3636  N   ARG P 232     -17.330-147.399 117.897  0.00 97.00      PROA   
ATOM   3637  HN  ARG P 232     -17.355-148.241 117.354  0.00 97.00      PROA   
ATOM   3638  CA  ARG P 232     -17.528-147.582 119.322  0.00 97.00      PROA   
ATOM   3639  HA  ARG P 232     -18.499-147.178 119.568  0.00 97.00      PROA   
ATOM   3640  CB  ARG P 232     -17.499-149.103 119.608  0.00 97.00      PROA   
ATOM   3641  HB1 ARG P 232     -17.065-149.333 120.603  0.00 97.00      PROA   
ATOM   3642  HB2 ARG P 232     -16.816-149.565 118.859  0.00 97.00      PROA   
ATOM   3643  CG  ARG P 232     -18.887-149.751 119.468  0.00 97.00      PROA   
ATOM   3644  HG1 ARG P 232     -18.778-150.783 119.062  0.00 97.00      PROA   
ATOM   3645  HG2 ARG P 232     -19.460-149.177 118.712  0.00 97.00      PROA   
ATOM   3646  CD  ARG P 232     -19.659-149.785 120.792  0.00 97.00      PROA   
ATOM   3647  HD1 ARG P 232     -20.712-150.102 120.654  0.00 97.00      PROA   
ATOM   3648  HD2 ARG P 232     -19.635-148.788 121.286  0.00 97.00      PROA   
ATOM   3649  NE  ARG P 232     -18.972-150.841 121.599  0.00 97.00      PROA   
ATOM   3650  HE  ARG P 232     -18.704-151.665 121.107  0.00 97.00      PROA   
ATOM   3651  CZ  ARG P 232     -18.355-150.638 122.780  0.00 97.00      PROA   
ATOM   3652  NH1 ARG P 232     -18.571-149.554 123.539  0.00 97.00      PROA   
ATOM   3653 HH11 ARG P 232     -19.186-148.848 123.204  0.00 97.00      PROA   
ATOM   3654 HH12 ARG P 232     -18.066-149.448 124.391  0.00 97.00      PROA   
ATOM   3655  NH2 ARG P 232     -17.457-151.554 123.187  0.00 97.00      PROA   
ATOM   3656 HH21 ARG P 232     -17.217-152.293 122.563  0.00 97.00      PROA   
ATOM   3657 HH22 ARG P 232     -16.938-151.381 124.019  0.00 97.00      PROA   
ATOM   3658  C   ARG P 232     -16.536-146.875 120.235  0.00 97.00      PROA   
ATOM   3659  O   ARG P 232     -16.912-146.291 121.244  0.00 97.00      PROA   
ATOM   3660  N   GLU P 233     -15.244-146.895 119.877  0.00 97.00      PROA   
ATOM   3661  HN  GLU P 233     -14.953-147.506 119.141  0.00 97.00      PROA   
ATOM   3662  CA  GLU P 233     -14.151-146.214 120.524  0.00 97.00      PROA   
ATOM   3663  HA  GLU P 233     -14.283-146.325 121.591  0.00 97.00      PROA   
ATOM   3664  CB  GLU P 233     -12.812-146.912 120.151  0.00 97.00      PROA   
ATOM   3665  HB1 GLU P 233     -12.743-147.868 120.718  0.00 97.00      PROA   
ATOM   3666  HB2 GLU P 233     -11.970-146.272 120.493  0.00 97.00      PROA   
ATOM   3667  CG  GLU P 233     -12.625-147.206 118.639  0.00 97.00      PROA   
ATOM   3668  HG1 GLU P 233     -11.540-147.153 118.405  0.00 97.00      PROA   
ATOM   3669  HG2 GLU P 233     -13.139-146.435 118.031  0.00 97.00      PROA   
ATOM   3670  CD  GLU P 233     -13.101-148.596 118.201  0.00 97.00      PROA   
ATOM   3671  OE1 GLU P 233     -14.266-148.965 118.483  0.00 97.00      PROA   
ATOM   3672  OE2 GLU P 233     -12.301-149.308 117.540  0.00 97.00      PROA   
ATOM   3673  C   GLU P 233     -14.124-144.706 120.288  0.00 97.00      PROA   
ATOM   3674  O   GLU P 233     -13.475-143.972 121.033  0.00 97.00      PROA   
ATOM   3675  N   ASP P 234     -14.883-144.198 119.287  0.00 97.00      PROA   
ATOM   3676  HN  ASP P 234     -15.322-144.800 118.624  0.00 97.00      PROA   
ATOM   3677  CA  ASP P 234     -15.108-142.781 119.059  0.00 97.00      PROA   
ATOM   3678  HA  ASP P 234     -14.166-142.262 119.181  0.00 97.00      PROA   
ATOM   3679  CB  ASP P 234     -15.660-142.486 117.630  0.00 97.00      PROA   
ATOM   3680  HB1 ASP P 234     -15.766-141.394 117.477  0.00 97.00      PROA   
ATOM   3681  HB2 ASP P 234     -16.667-142.932 117.509  0.00 97.00      PROA   
ATOM   3682  CG  ASP P 234     -14.790-142.991 116.477  0.00 97.00      PROA   
ATOM   3683  OD1 ASP P 234     -13.681-143.539 116.699  0.00 97.00      PROA   
ATOM   3684  OD2 ASP P 234     -15.250-142.799 115.321  0.00 97.00      PROA   
ATOM   3685  C   ASP P 234     -16.121-142.202 120.052  0.00 97.00      PROA   
ATOM   3686  O   ASP P 234     -16.260-140.987 120.167  0.00 97.00      PROA   
ATOM   3687  N   SER P 235     -16.877-143.056 120.787  0.00 97.00      PROA   
ATOM   3688  HN  SER P 235     -16.722-144.036 120.694  0.00 97.00      PROA   
ATOM   3689  CA  SER P 235     -17.967-142.638 121.668  0.00 97.00      PROA   
ATOM   3690  HA  SER P 235     -18.643-142.063 121.048  0.00 97.00      PROA   
ATOM   3691  CB  SER P 235     -18.781-143.831 122.268  0.00 97.00      PROA   
ATOM   3692  HB1 SER P 235     -19.028-144.535 121.446  0.00 97.00      PROA   
ATOM   3693  HB2 SER P 235     -19.732-143.461 122.702  0.00 97.00      PROA   
ATOM   3694  OG  SER P 235     -18.082-144.571 123.269  0.00 97.00      PROA   
ATOM   3695  HG1 SER P 235     -17.502-143.935 123.704  0.00 97.00      PROA   
ATOM   3696  C   SER P 235     -17.527-141.742 122.820  0.00 97.00      PROA   
ATOM   3697  O   SER P 235     -16.858-142.185 123.753  0.00 97.00      PROA   
ATOM   3698  N   GLY P 236     -17.904-140.446 122.813  0.00 97.00      PROA   
ATOM   3699  HN  GLY P 236     -18.422-140.040 122.064  0.00 97.00      PROA   
ATOM   3700  CA  GLY P 236     -17.490-139.608 123.919  0.00 97.00      PROA   
ATOM   3701  HA1 GLY P 236     -16.411-139.650 123.986  0.00 97.00      PROA   
ATOM   3702  HA2 GLY P 236     -17.994-139.954 124.812  0.00 97.00      PROA   
ATOM   3703  C   GLY P 236     -17.871-138.182 123.728  0.00 97.00      PROA   
ATOM   3704  O   GLY P 236     -18.931-137.865 123.205  0.00 97.00      PROA   
ATOM   3705  N   LEU P 237     -16.988-137.274 124.190  0.00 97.00      PROA   
ATOM   3706  HN  LEU P 237     -16.110-137.557 124.565  0.00 97.00      PROA   
ATOM   3707  CA  LEU P 237     -17.246-135.861 124.256  0.00 97.00      PROA   
ATOM   3708  HA  LEU P 237     -18.259-135.649 123.947  0.00 97.00      PROA   
ATOM   3709  CB  LEU P 237     -17.024-135.313 125.684  0.00 97.00      PROA   
ATOM   3710  HB1 LEU P 237     -17.237-134.227 125.675  0.00 97.00      PROA   
ATOM   3711  HB2 LEU P 237     -15.960-135.453 125.979  0.00 97.00      PROA   
ATOM   3712  CG  LEU P 237     -17.913-135.913 126.798  0.00 97.00      PROA   
ATOM   3713  HG  LEU P 237     -17.738-137.013 126.854  0.00 97.00      PROA   
ATOM   3714  CD1 LEU P 237     -17.519-135.298 128.153  0.00 97.00      PROA   
ATOM   3715 HD11 LEU P 237     -17.654-134.196 128.117  0.00 97.00      PROA   
ATOM   3716 HD12 LEU P 237     -16.451-135.504 128.376  0.00 97.00      PROA   
ATOM   3717 HD13 LEU P 237     -18.146-135.707 128.972  0.00 97.00      PROA   
ATOM   3718  CD2 LEU P 237     -19.405-135.673 126.520  0.00 97.00      PROA   
ATOM   3719 HD21 LEU P 237     -19.706-136.181 125.583  0.00 97.00      PROA   
ATOM   3720 HD22 LEU P 237     -19.600-134.584 126.415  0.00 97.00      PROA   
ATOM   3721 HD23 LEU P 237     -20.031-136.067 127.346  0.00 97.00      PROA   
ATOM   3722  C   LEU P 237     -16.317-135.163 123.291  0.00 97.00      PROA   
ATOM   3723  O   LEU P 237     -15.154-135.525 123.152  0.00 97.00      PROA   
ATOM   3724  N   TYR P 238     -16.858-134.167 122.555  0.00 97.00      PROA   
ATOM   3725  HN  TYR P 238     -17.822-133.936 122.678  0.00 97.00      PROA   
ATOM   3726  CA  TYR P 238     -16.193-133.467 121.478  0.00 97.00      PROA   
ATOM   3727  HA  TYR P 238     -15.141-133.720 121.471  0.00 97.00      PROA   
ATOM   3728  CB  TYR P 238     -16.837-133.780 120.101  0.00 97.00      PROA   
ATOM   3729  HB1 TYR P 238     -16.480-133.082 119.313  0.00 97.00      PROA   
ATOM   3730  HB2 TYR P 238     -17.945-133.695 120.167  0.00 97.00      PROA   
ATOM   3731  CG  TYR P 238     -16.495-135.179 119.673  0.00 97.00      PROA   
ATOM   3732  CD1 TYR P 238     -17.205-136.288 120.170  0.00 97.00      PROA   
ATOM   3733  HD1 TYR P 238     -18.005-136.137 120.881  0.00 97.00      PROA   
ATOM   3734  CE1 TYR P 238     -16.887-137.585 119.749  0.00 97.00      PROA   
ATOM   3735  HE1 TYR P 238     -17.438-138.430 120.137  0.00 97.00      PROA   
ATOM   3736  CZ  TYR P 238     -15.874-137.775 118.802  0.00 97.00      PROA   
ATOM   3737  OH  TYR P 238     -15.534-139.061 118.355  0.00 97.00      PROA   
ATOM   3738  HH  TYR P 238     -15.900-139.698 118.978  0.00 97.00      PROA   
ATOM   3739  CD2 TYR P 238     -15.478-135.390 118.727  0.00 97.00      PROA   
ATOM   3740  HD2 TYR P 238     -14.931-134.548 118.327  0.00 97.00      PROA   
ATOM   3741  CE2 TYR P 238     -15.173-136.682 118.290  0.00 97.00      PROA   
ATOM   3742  HE2 TYR P 238     -14.385-136.840 117.568  0.00 97.00      PROA   
ATOM   3743  C   TYR P 238     -16.299-131.978 121.675  0.00 97.00      PROA   
ATOM   3744  O   TYR P 238     -17.362-131.464 122.003  0.00 97.00      PROA   
ATOM   3745  N   TRP P 239     -15.200-131.228 121.442  0.00 97.00      PROA   
ATOM   3746  HN  TRP P 239     -14.320-131.640 121.220  0.00 97.00      PROA   
ATOM   3747  CA  TRP P 239     -15.260-129.782 121.487  0.00 97.00      PROA   
ATOM   3748  HA  TRP P 239     -16.260-129.466 121.217  0.00 97.00      PROA   
ATOM   3749  CB  TRP P 239     -14.941-129.191 122.892  0.00 97.00      PROA   
ATOM   3750  HB1 TRP P 239     -15.711-129.593 123.582  0.00 97.00      PROA   
ATOM   3751  HB2 TRP P 239     -15.083-128.089 122.881  0.00 97.00      PROA   
ATOM   3752  CG  TRP P 239     -13.605-129.510 123.490  0.00 97.00      PROA   
ATOM   3753  CD1 TRP P 239     -13.280-130.679 124.123  0.00 97.00      PROA   
ATOM   3754  HD1 TRP P 239     -13.942-131.523 124.202  0.00 97.00      PROA   
ATOM   3755  NE1 TRP P 239     -12.023-130.594 124.652  0.00 97.00      PROA   
ATOM   3756  HE1 TRP P 239     -11.595-131.267 125.216  0.00 97.00      PROA   
ATOM   3757  CE2 TRP P 239     -11.493-129.371 124.363  0.00 97.00      PROA   
ATOM   3758  CD2 TRP P 239     -12.463-128.649 123.628  0.00 97.00      PROA   
ATOM   3759  CE3 TRP P 239     -12.185-127.347 123.218  0.00 97.00      PROA   
ATOM   3760  HE3 TRP P 239     -12.909-126.768 122.663  0.00 97.00      PROA   
ATOM   3761  CZ3 TRP P 239     -10.930-126.809 123.514  0.00 97.00      PROA   
ATOM   3762  HZ3 TRP P 239     -10.675-125.822 123.162  0.00 97.00      PROA   
ATOM   3763  CZ2 TRP P 239     -10.254-128.830 124.670  0.00 97.00      PROA   
ATOM   3764  HZ2 TRP P 239      -9.513-129.400 125.209  0.00 97.00      PROA   
ATOM   3765  CH2 TRP P 239      -9.980-127.536 124.228  0.00 97.00      PROA   
ATOM   3766  HH2 TRP P 239      -9.007-127.100 124.411  0.00 97.00      PROA   
ATOM   3767  C   TRP P 239     -14.352-129.203 120.434  0.00 97.00      PROA   
ATOM   3768  O   TRP P 239     -13.439-129.858 119.936  0.00 97.00      PROA   
ATOM   3769  N   CYS P 240     -14.627-127.933 120.063  0.00 97.00      PROA   
ATOM   3770  HN  CYS P 240     -15.410-127.465 120.469  0.00 97.00      PROA   
ATOM   3771  CA  CYS P 240     -13.866-127.183 119.088  0.00 97.00      PROA   
ATOM   3772  HA  CYS P 240     -12.935-127.700 118.917  0.00 97.00      PROA   
ATOM   3773  CB  CYS P 240     -14.605-127.031 117.726  0.00 97.00      PROA   
ATOM   3774  HB1 CYS P 240     -14.635-128.045 117.273  0.00 97.00      PROA   
ATOM   3775  HB2 CYS P 240     -14.018-126.389 117.034  0.00 97.00      PROA   
ATOM   3776  SG  CYS P 240     -16.322-126.430 117.882  0.00 97.00      PROA   
ATOM   3777  C   CYS P 240     -13.500-125.825 119.646  0.00 97.00      PROA   
ATOM   3778  O   CYS P 240     -14.127-125.295 120.557  0.00 97.00      PROA   
ATOM   3779  N   GLU P 241     -12.416-125.230 119.114  0.00 97.00      PROA   
ATOM   3780  HN  GLU P 241     -11.889-125.681 118.400  0.00 97.00      PROA   
ATOM   3781  CA  GLU P 241     -11.868-123.992 119.618  0.00 97.00      PROA   
ATOM   3782  HA  GLU P 241     -12.511-123.585 120.387  0.00 97.00      PROA   
ATOM   3783  CB  GLU P 241     -10.496-124.257 120.275  0.00 97.00      PROA   
ATOM   3784  HB1 GLU P 241      -9.863-124.835 119.570  0.00 97.00      PROA   
ATOM   3785  HB2 GLU P 241     -10.719-124.926 121.139  0.00 97.00      PROA   
ATOM   3786  CG  GLU P 241      -9.715-123.014 120.740  0.00 97.00      PROA   
ATOM   3787  HG1 GLU P 241     -10.402-122.291 121.230  0.00 97.00      PROA   
ATOM   3788  HG2 GLU P 241      -9.219-122.518 119.879  0.00 97.00      PROA   
ATOM   3789  CD  GLU P 241      -8.650-123.374 121.765  0.00 97.00      PROA   
ATOM   3790  OE1 GLU P 241      -8.500-124.576 122.097  0.00 97.00      PROA   
ATOM   3791  OE2 GLU P 241      -8.001-122.422 122.273  0.00 97.00      PROA   
ATOM   3792  C   GLU P 241     -11.810-122.953 118.526  0.00 97.00      PROA   
ATOM   3793  O   GLU P 241     -11.560-123.266 117.363  0.00 97.00      PROA   
ATOM   3794  N   ALA P 242     -12.083-121.675 118.889  0.00 97.00      PROA   
ATOM   3795  HN  ALA P 242     -12.317-121.448 119.830  0.00 97.00      PROA   
ATOM   3796  CA  ALA P 242     -12.104-120.572 117.958  0.00 97.00      PROA   
ATOM   3797  HA  ALA P 242     -11.470-120.803 117.112  0.00 97.00      PROA   
ATOM   3798  CB  ALA P 242     -13.537-120.279 117.473  0.00 97.00      PROA   
ATOM   3799  HB1 ALA P 242     -14.194-120.028 118.333  0.00 97.00      PROA   
ATOM   3800  HB2 ALA P 242     -13.953-121.182 116.975  0.00 97.00      PROA   
ATOM   3801  HB3 ALA P 242     -13.555-119.442 116.745  0.00 97.00      PROA   
ATOM   3802  C   ALA P 242     -11.540-119.345 118.641  0.00 97.00      PROA   
ATOM   3803  O   ALA P 242     -11.759-119.117 119.828  0.00 97.00      PROA   
ATOM   3804  N   ALA P 243     -10.758-118.531 117.894  0.00 97.00      PROA   
ATOM   3805  HN  ALA P 243     -10.572-118.722 116.935  0.00 97.00      PROA   
ATOM   3806  CA  ALA P 243     -10.011-117.439 118.470  0.00 97.00      PROA   
ATOM   3807  HA  ALA P 243     -10.589-116.984 119.264  0.00 97.00      PROA   
ATOM   3808  CB  ALA P 243      -8.655-117.947 119.012  0.00 97.00      PROA   
ATOM   3809  HB1 ALA P 243      -8.058-118.409 118.197  0.00 97.00      PROA   
ATOM   3810  HB2 ALA P 243      -8.827-118.725 119.788  0.00 97.00      PROA   
ATOM   3811  HB3 ALA P 243      -8.061-117.128 119.468  0.00 97.00      PROA   
ATOM   3812  C   ALA P 243      -9.743-116.377 117.424  0.00 97.00      PROA   
ATOM   3813  O   ALA P 243      -9.875-116.599 116.222  0.00 97.00      PROA   
ATOM   3814  N   THR P 244      -9.351-115.167 117.886  0.00 97.00      PROA   
ATOM   3815  HN  THR P 244      -9.360-114.993 118.871  0.00 97.00      PROA   
ATOM   3816  CA  THR P 244      -8.673-114.144 117.107  0.00 97.00      PROA   
ATOM   3817  HA  THR P 244      -9.250-113.943 116.213  0.00 97.00      PROA   
ATOM   3818  CB  THR P 244      -8.493-112.860 117.900  0.00 97.00      PROA   
ATOM   3819  HB  THR P 244      -7.856-112.143 117.345  0.00 97.00      PROA   
ATOM   3820  OG1 THR P 244      -7.878-113.151 119.142  0.00 97.00      PROA   
ATOM   3821  HG1 THR P 244      -7.192-113.792 118.941  0.00 97.00      PROA   
ATOM   3822  CG2 THR P 244      -9.833-112.157 118.177  0.00 97.00      PROA   
ATOM   3823 HG21 THR P 244     -10.537-112.826 118.710  0.00 97.00      PROA   
ATOM   3824 HG22 THR P 244     -10.299-111.824 117.228  0.00 97.00      PROA   
ATOM   3825 HG23 THR P 244      -9.655-111.260 118.811  0.00 97.00      PROA   
ATOM   3826  C   THR P 244      -7.280-114.617 116.692  0.00 97.00      PROA   
ATOM   3827  O   THR P 244      -6.583-115.250 117.481  0.00 97.00      PROA   
ATOM   3828  N   GLU P 245      -6.835-114.262 115.465  0.00 97.00      PROA   
ATOM   3829  HN  GLU P 245      -7.405-113.684 114.886  0.00 97.00      PROA   
ATOM   3830  CA  GLU P 245      -5.582-114.634 114.812  0.00 97.00      PROA   
ATOM   3831  HA  GLU P 245      -5.560-115.704 114.662  0.00 97.00      PROA   
ATOM   3832  CB  GLU P 245      -5.630-113.856 113.463  0.00 97.00      PROA   
ATOM   3833  HB1 GLU P 245      -5.372-112.791 113.648  0.00 97.00      PROA   
ATOM   3834  HB2 GLU P 245      -6.704-113.877 113.156  0.00 97.00      PROA   
ATOM   3835  CG  GLU P 245      -4.768-114.370 112.291  0.00 97.00      PROA   
ATOM   3836  HG1 GLU P 245      -4.357-115.368 112.538  0.00 97.00      PROA   
ATOM   3837  HG2 GLU P 245      -3.919-113.674 112.124  0.00 97.00      PROA   
ATOM   3838  CD  GLU P 245      -5.525-114.483 110.958  0.00 97.00      PROA   
ATOM   3839  OE1 GLU P 245      -6.562-113.803 110.759  0.00 97.00      PROA   
ATOM   3840  OE2 GLU P 245      -5.047-115.271 110.104  0.00 97.00      PROA   
ATOM   3841  C   GLU P 245      -4.373-114.208 115.648  0.00 97.00      PROA   
ATOM   3842  O   GLU P 245      -3.423-114.952 115.883  0.00 97.00      PROA   
ATOM   3843  N   ASP P 246      -4.473-112.982 116.169  0.00 97.00      PROA   
ATOM   3844  HN  ASP P 246      -5.242-112.421 115.863  0.00 97.00      PROA   
ATOM   3845  CA  ASP P 246      -3.617-112.230 117.049  0.00 97.00      PROA   
ATOM   3846  HA  ASP P 246      -2.608-112.276 116.661  0.00 97.00      PROA   
ATOM   3847  CB  ASP P 246      -4.124-110.748 116.994  0.00 97.00      PROA   
ATOM   3848  HB1 ASP P 246      -3.724-110.263 116.076  0.00 97.00      PROA   
ATOM   3849  HB2 ASP P 246      -3.767-110.159 117.861  0.00 97.00      PROA   
ATOM   3850  CG  ASP P 246      -5.660-110.657 116.906  0.00 97.00      PROA   
ATOM   3851  OD1 ASP P 246      -6.236-110.932 115.818  0.00 97.00      PROA   
ATOM   3852  OD2 ASP P 246      -6.286-110.371 117.953  0.00 97.00      PROA   
ATOM   3853  C   ASP P 246      -3.555-112.751 118.497  0.00 97.00      PROA   
ATOM   3854  O   ASP P 246      -2.656-112.379 119.250  0.00 97.00      PROA   
ATOM   3855  N   GLY P 247      -4.481-113.640 118.933  0.00 97.00      PROA   
ATOM   3856  HN  GLY P 247      -5.140-114.006 118.279  0.00 97.00      PROA   
ATOM   3857  CA  GLY P 247      -4.466-114.243 120.271  0.00 97.00      PROA   
ATOM   3858  HA1 GLY P 247      -3.453-114.537 120.512  0.00 97.00      PROA   
ATOM   3859  HA2 GLY P 247      -5.138-115.089 120.247  0.00 97.00      PROA   
ATOM   3860  C   GLY P 247      -4.948-113.340 121.382  0.00 97.00      PROA   
ATOM   3861  O   GLY P 247      -4.751-113.618 122.565  0.00 97.00      PROA   
ATOM   3862  N   ASN P 248      -5.621-112.230 121.027  0.00 97.00      PROA   
ATOM   3863  HN  ASN P 248      -5.702-111.990 120.062  0.00 97.00      PROA   
ATOM   3864  CA  ASN P 248      -6.316-111.367 121.958  0.00 97.00      PROA   
ATOM   3865  HA  ASN P 248      -5.615-111.078 122.728  0.00 97.00      PROA   
ATOM   3866  CB  ASN P 248      -6.839-110.113 121.215  0.00 97.00      PROA   
ATOM   3867  HB1 ASN P 248      -7.619-109.581 121.797  0.00 97.00      PROA   
ATOM   3868  HB2 ASN P 248      -7.266-110.406 120.232  0.00 97.00      PROA   
ATOM   3869  CG  ASN P 248      -5.658-109.149 121.054  0.00 97.00      PROA   
ATOM   3870  OD1 ASN P 248      -4.876-108.959 121.992  0.00 97.00      PROA   
ATOM   3871  ND2 ASN P 248      -5.488-108.561 119.842  0.00 97.00      PROA   
ATOM   3872 HD21 ASN P 248      -4.695-107.971 119.715  0.00 97.00      PROA   
ATOM   3873 HD22 ASN P 248      -5.976-108.945 119.055  0.00 97.00      PROA   
ATOM   3874  C   ASN P 248      -7.451-112.064 122.681  0.00 97.00      PROA   
ATOM   3875  O   ASN P 248      -7.572-111.960 123.901  0.00 97.00      PROA   
ATOM   3876  N   VAL P 249      -8.280-112.825 121.937  0.00 97.00      PROA   
ATOM   3877  HN  VAL P 249      -8.144-112.880 120.949  0.00 97.00      PROA   
ATOM   3878  CA  VAL P 249      -9.457-113.490 122.447  0.00 97.00      PROA   
ATOM   3879  HA  VAL P 249      -9.449-113.482 123.528  0.00 97.00      PROA   
ATOM   3880  CB  VAL P 249     -10.745-112.840 121.949  0.00 97.00      PROA   
ATOM   3881  HB  VAL P 249     -10.827-112.950 120.845  0.00 97.00      PROA   
ATOM   3882  CG1 VAL P 249     -11.975-113.509 122.604  0.00 97.00      PROA   
ATOM   3883 HG11 VAL P 249     -11.910-113.437 123.710  0.00 97.00      PROA   
ATOM   3884 HG12 VAL P 249     -12.065-114.577 122.319  0.00 97.00      PROA   
ATOM   3885 HG13 VAL P 249     -12.900-112.990 122.277  0.00 97.00      PROA   
ATOM   3886  CG2 VAL P 249     -10.715-111.328 122.258  0.00 97.00      PROA   
ATOM   3887 HG21 VAL P 249      -9.850-110.819 121.787  0.00 97.00      PROA   
ATOM   3888 HG22 VAL P 249     -10.678-111.161 123.355  0.00 97.00      PROA   
ATOM   3889 HG23 VAL P 249     -11.632-110.850 121.856  0.00 97.00      PROA   
ATOM   3890  C   VAL P 249      -9.438-114.926 121.976  0.00 97.00      PROA   
ATOM   3891  O   VAL P 249      -9.357-115.198 120.783  0.00 97.00      PROA   
ATOM   3892  N   LEU P 250      -9.556-115.891 122.912  0.00 97.00      PROA   
ATOM   3893  HN  LEU P 250      -9.585-115.668 123.882  0.00 97.00      PROA   
ATOM   3894  CA  LEU P 250      -9.800-117.278 122.589  0.00 97.00      PROA   
ATOM   3895  HA  LEU P 250     -10.047-117.352 121.539  0.00 97.00      PROA   
ATOM   3896  CB  LEU P 250      -8.617-118.271 122.812  0.00 97.00      PROA   
ATOM   3897  HB1 LEU P 250      -7.875-118.044 122.011  0.00 97.00      PROA   
ATOM   3898  HB2 LEU P 250      -8.979-119.304 122.619  0.00 97.00      PROA   
ATOM   3899  CG  LEU P 250      -7.814-118.284 124.147  0.00 97.00      PROA   
ATOM   3900  HG  LEU P 250      -6.995-119.028 123.966  0.00 97.00      PROA   
ATOM   3901  CD1 LEU P 250      -7.106-116.960 124.497  0.00 97.00      PROA   
ATOM   3902 HD11 LEU P 250      -7.840-116.210 124.855  0.00 97.00      PROA   
ATOM   3903 HD12 LEU P 250      -6.578-116.556 123.607  0.00 97.00      PROA   
ATOM   3904 HD13 LEU P 250      -6.367-117.129 125.308  0.00 97.00      PROA   
ATOM   3905  CD2 LEU P 250      -8.600-118.825 125.356  0.00 97.00      PROA   
ATOM   3906 HD21 LEU P 250      -9.133-119.760 125.085  0.00 97.00      PROA   
ATOM   3907 HD22 LEU P 250      -9.336-118.076 125.710  0.00 97.00      PROA   
ATOM   3908 HD23 LEU P 250      -7.905-119.040 126.196  0.00 97.00      PROA   
ATOM   3909  C   LEU P 250     -11.061-117.664 123.311  0.00 97.00      PROA   
ATOM   3910  O   LEU P 250     -11.264-117.323 124.474  0.00 97.00      PROA   
ATOM   3911  N   LYS P 251     -11.993-118.329 122.596  0.00 97.00      PROA   
ATOM   3912  HN  LYS P 251     -11.843-118.580 121.642  0.00 97.00      PROA   
ATOM   3913  CA  LYS P 251     -13.322-118.530 123.109  0.00 97.00      PROA   
ATOM   3914  HA  LYS P 251     -13.327-118.440 124.186  0.00 97.00      PROA   
ATOM   3915  CB  LYS P 251     -14.275-117.468 122.542  0.00 97.00      PROA   
ATOM   3916  HB1 LYS P 251     -14.430-117.586 121.448  0.00 97.00      PROA   
ATOM   3917  HB2 LYS P 251     -13.748-116.494 122.684  0.00 97.00      PROA   
ATOM   3918  CG  LYS P 251     -15.607-117.393 123.298  0.00 97.00      PROA   
ATOM   3919  HG1 LYS P 251     -15.581-118.064 124.186  0.00 97.00      PROA   
ATOM   3920  HG2 LYS P 251     -16.400-117.772 122.629  0.00 97.00      PROA   
ATOM   3921  CD  LYS P 251     -15.933-115.967 123.776  0.00 97.00      PROA   
ATOM   3922  HD1 LYS P 251     -15.143-115.657 124.497  0.00 97.00      PROA   
ATOM   3923  HD2 LYS P 251     -16.904-115.981 124.320  0.00 97.00      PROA   
ATOM   3924  CE  LYS P 251     -16.007-114.948 122.628  0.00 97.00      PROA   
ATOM   3925  HE1 LYS P 251     -16.782-115.275 121.904  0.00 97.00      PROA   
ATOM   3926  HE2 LYS P 251     -15.036-114.859 122.093  0.00 97.00      PROA   
ATOM   3927  NZ  LYS P 251     -16.366-113.595 123.124  0.00 97.00      PROA   
ATOM   3928  HZ1 LYS P 251     -15.739-113.309 123.900  0.00 97.00      PROA   
ATOM   3929  HZ2 LYS P 251     -17.353-113.574 123.457  0.00 97.00      PROA   
ATOM   3930  HZ3 LYS P 251     -16.240-112.888 122.376  0.00 97.00      PROA   
ATOM   3931  C   LYS P 251     -13.754-119.931 122.766  0.00 97.00      PROA   
ATOM   3932  O   LYS P 251     -14.395-120.201 121.753  0.00 97.00      PROA   
ATOM   3933  N   ARG P 252     -13.367-120.876 123.645  0.00 97.00      PROA   
ATOM   3934  HN  ARG P 252     -12.856-120.610 124.460  0.00 97.00      PROA   
ATOM   3935  CA  ARG P 252     -13.648-122.289 123.522  0.00 97.00      PROA   
ATOM   3936  HA  ARG P 252     -13.305-122.585 122.540  0.00 97.00      PROA   
ATOM   3937  CB  ARG P 252     -12.830-123.088 124.567  0.00 97.00      PROA   
ATOM   3938  HB1 ARG P 252     -13.165-124.148 124.582  0.00 97.00      PROA   
ATOM   3939  HB2 ARG P 252     -13.012-122.660 125.578  0.00 97.00      PROA   
ATOM   3940  CG  ARG P 252     -11.316-123.082 124.275  0.00 97.00      PROA   
ATOM   3941  HG1 ARG P 252     -10.926-122.040 124.229  0.00 97.00      PROA   
ATOM   3942  HG2 ARG P 252     -11.172-123.532 123.265  0.00 97.00      PROA   
ATOM   3943  CD  ARG P 252     -10.494-123.867 125.311  0.00 97.00      PROA   
ATOM   3944  HD1 ARG P 252     -10.941-124.868 125.479  0.00 97.00      PROA   
ATOM   3945  HD2 ARG P 252     -10.437-123.305 126.268  0.00 97.00      PROA   
ATOM   3946  NE  ARG P 252      -9.136-124.062 124.721  0.00 97.00      PROA   
ATOM   3947  HE  ARG P 252      -9.059-124.141 123.726  0.00 97.00      PROA   
ATOM   3948  CZ  ARG P 252      -7.958-123.831 125.326  0.00 97.00      PROA   
ATOM   3949  NH1 ARG P 252      -7.785-123.953 126.638  0.00 97.00      PROA   
ATOM   3950 HH11 ARG P 252      -8.526-124.387 127.138  0.00 97.00      PROA   
ATOM   3951 HH12 ARG P 252      -6.844-123.963 126.961  0.00 97.00      PROA   
ATOM   3952  NH2 ARG P 252      -6.929-123.494 124.529  0.00 97.00      PROA   
ATOM   3953 HH21 ARG P 252      -7.188-123.272 123.586  0.00 97.00      PROA   
ATOM   3954 HH22 ARG P 252      -6.085-123.140 124.913  0.00 97.00      PROA   
ATOM   3955  C   ARG P 252     -15.124-122.658 123.579  0.00 97.00      PROA   
ATOM   3956  O   ARG P 252     -15.899-122.056 124.320  0.00 97.00      PROA   
ATOM   3957  N   SER P 253     -15.553-123.683 122.794  0.00 97.00      PROA   
ATOM   3958  HN  SER P 253     -14.944-124.137 122.146  0.00 97.00      PROA   
ATOM   3959  CA  SER P 253     -16.879-124.263 122.957  0.00 97.00      PROA   
ATOM   3960  HA  SER P 253     -17.565-123.443 123.094  0.00 97.00      PROA   
ATOM   3961  CB  SER P 253     -17.423-125.031 121.719  0.00 97.00      PROA   
ATOM   3962  HB1 SER P 253     -17.544-124.321 120.874  0.00 97.00      PROA   
ATOM   3963  HB2 SER P 253     -18.421-125.463 121.945  0.00 97.00      PROA   
ATOM   3964  OG  SER P 253     -16.568-126.086 121.309  0.00 97.00      PROA   
ATOM   3965  HG1 SER P 253     -15.734-125.671 121.055  0.00 97.00      PROA   
ATOM   3966  C   SER P 253     -16.909-125.182 124.178  0.00 97.00      PROA   
ATOM   3967  O   SER P 253     -15.935-125.896 124.412  0.00 97.00      PROA   
ATOM   3968  N   PRO P 254     -17.968-125.222 124.986  0.00 97.00      PROA   
ATOM   3969  CD  PRO P 254     -18.917-124.115 125.138  0.00 97.00      PROA   
ATOM   3970  HD1 PRO P 254     -19.648-124.159 124.301  0.00 97.00      PROA   
ATOM   3971  HD2 PRO P 254     -18.402-123.128 125.148  0.00 97.00      PROA   
ATOM   3972  CA  PRO P 254     -18.287-126.340 125.879  0.00 97.00      PROA   
ATOM   3973  HA  PRO P 254     -17.487-126.400 126.602  0.00 97.00      PROA   
ATOM   3974  CB  PRO P 254     -19.631-125.926 126.508  0.00 97.00      PROA   
ATOM   3975  HB1 PRO P 254     -19.750-126.323 127.536  0.00 97.00      PROA   
ATOM   3976  HB2 PRO P 254     -20.481-126.274 125.881  0.00 97.00      PROA   
ATOM   3977  CG  PRO P 254     -19.604-124.392 126.473  0.00 97.00      PROA   
ATOM   3978  HG1 PRO P 254     -20.612-123.938 126.536  0.00 97.00      PROA   
ATOM   3979  HG2 PRO P 254     -18.970-124.007 127.302  0.00 97.00      PROA   
ATOM   3980  C   PRO P 254     -18.369-127.698 125.183  0.00 97.00      PROA   
ATOM   3981  O   PRO P 254     -18.756-127.742 124.017  0.00 97.00      PROA   
ATOM   3982  N   GLU P 255     -18.016-128.815 125.874  0.00 97.00      PROA   
ATOM   3983  HN  GLU P 255     -17.651-128.760 126.801  0.00 97.00      PROA   
ATOM   3984  CA  GLU P 255     -18.092-130.161 125.327  0.00 97.00      PROA   
ATOM   3985  HA  GLU P 255     -17.480-130.168 124.439  0.00 97.00      PROA   
ATOM   3986  CB  GLU P 255     -17.520-131.246 126.286  0.00 97.00      PROA   
ATOM   3987  HB1 GLU P 255     -17.652-132.219 125.767  0.00 97.00      PROA   
ATOM   3988  HB2 GLU P 255     -18.120-131.285 127.221  0.00 97.00      PROA   
ATOM   3989  CG  GLU P 255     -16.019-131.076 126.645  0.00 97.00      PROA   
ATOM   3990  HG1 GLU P 255     -15.921-130.598 127.642  0.00 97.00      PROA   
ATOM   3991  HG2 GLU P 255     -15.521-130.424 125.897  0.00 97.00      PROA   
ATOM   3992  CD  GLU P 255     -15.252-132.402 126.658  0.00 97.00      PROA   
ATOM   3993  OE1 GLU P 255     -14.766-132.812 127.746  0.00 97.00      PROA   
ATOM   3994  OE2 GLU P 255     -15.121-133.010 125.563  0.00 97.00      PROA   
ATOM   3995  C   GLU P 255     -19.490-130.596 124.888  0.00 97.00      PROA   
ATOM   3996  O   GLU P 255     -20.493-130.324 125.547  0.00 97.00      PROA   
ATOM   3997  N   LEU P 256     -19.560-131.305 123.739  0.00 97.00      PROA   
ATOM   3998  HN  LEU P 256     -18.731-131.458 123.201  0.00 97.00      PROA   
ATOM   3999  CA  LEU P 256     -20.777-131.789 123.128  0.00 97.00      PROA   
ATOM   4000  HA  LEU P 256     -21.617-131.551 123.764  0.00 97.00      PROA   
ATOM   4001  CB  LEU P 256     -20.936-131.117 121.734  0.00 97.00      PROA   
ATOM   4002  HB1 LEU P 256     -20.097-131.418 121.073  0.00 97.00      PROA   
ATOM   4003  HB2 LEU P 256     -20.821-130.022 121.918  0.00 97.00      PROA   
ATOM   4004  CG  LEU P 256     -22.280-131.290 120.980  0.00 97.00      PROA   
ATOM   4005  HG  LEU P 256     -22.307-130.474 120.215  0.00 97.00      PROA   
ATOM   4006  CD1 LEU P 256     -22.371-132.607 120.188  0.00 97.00      PROA   
ATOM   4007 HD11 LEU P 256     -22.437-133.473 120.874  0.00 97.00      PROA   
ATOM   4008 HD12 LEU P 256     -21.477-132.737 119.543  0.00 97.00      PROA   
ATOM   4009 HD13 LEU P 256     -23.277-132.608 119.547  0.00 97.00      PROA   
ATOM   4010  CD2 LEU P 256     -23.510-131.088 121.883  0.00 97.00      PROA   
ATOM   4011 HD21 LEU P 256     -23.441-130.114 122.413  0.00 97.00      PROA   
ATOM   4012 HD22 LEU P 256     -23.581-131.902 122.634  0.00 97.00      PROA   
ATOM   4013 HD23 LEU P 256     -24.436-131.094 121.271  0.00 97.00      PROA   
ATOM   4014  C   LEU P 256     -20.661-133.298 123.027  0.00 97.00      PROA   
ATOM   4015  O   LEU P 256     -19.644-133.824 122.591  0.00 97.00      PROA   
ATOM   4016  N   GLU P 257     -21.702-134.053 123.455  0.00 97.00      PROA   
ATOM   4017  HN  GLU P 257     -22.544-133.636 123.785  0.00 97.00      PROA   
ATOM   4018  CA  GLU P 257     -21.640-135.501 123.523  0.00 97.00      PROA   
ATOM   4019  HA  GLU P 257     -20.622-135.792 123.734  0.00 97.00      PROA   
ATOM   4020  CB  GLU P 257     -22.539-136.069 124.653  0.00 97.00      PROA   
ATOM   4021  HB1 GLU P 257     -23.611-135.876 124.439  0.00 97.00      PROA   
ATOM   4022  HB2 GLU P 257     -22.293-135.486 125.572  0.00 97.00      PROA   
ATOM   4023  CG  GLU P 257     -22.279-137.557 124.993  0.00 97.00      PROA   
ATOM   4024  HG1 GLU P 257     -22.226-137.667 126.098  0.00 97.00      PROA   
ATOM   4025  HG2 GLU P 257     -21.311-137.897 124.571  0.00 97.00      PROA   
ATOM   4026  CD  GLU P 257     -23.376-138.491 124.502  0.00 97.00      PROA   
ATOM   4027  OE1 GLU P 257     -23.512-138.642 123.269  0.00 97.00      PROA   
ATOM   4028  OE2 GLU P 257     -24.068-139.099 125.355  0.00 97.00      PROA   
ATOM   4029  C   GLU P 257     -22.030-136.126 122.202  0.00 97.00      PROA   
ATOM   4030  O   GLU P 257     -23.042-135.777 121.599  0.00 97.00      PROA   
ATOM   4031  N   LEU P 258     -21.207-137.091 121.732  0.00 97.00      PROA   
ATOM   4032  HN  LEU P 258     -20.376-137.321 122.237  0.00 97.00      PROA   
ATOM   4033  CA  LEU P 258     -21.458-137.862 120.537  0.00 97.00      PROA   
ATOM   4034  HA  LEU P 258     -22.519-137.854 120.336  0.00 97.00      PROA   
ATOM   4035  CB  LEU P 258     -20.706-137.340 119.283  0.00 97.00      PROA   
ATOM   4036  HB1 LEU P 258     -20.881-138.017 118.418  0.00 97.00      PROA   
ATOM   4037  HB2 LEU P 258     -19.619-137.346 119.503  0.00 97.00      PROA   
ATOM   4038  CG  LEU P 258     -21.090-135.905 118.845  0.00 97.00      PROA   
ATOM   4039  HG  LEU P 258     -21.045-135.241 119.739  0.00 97.00      PROA   
ATOM   4040  CD1 LEU P 258     -20.078-135.349 117.831  0.00 97.00      PROA   
ATOM   4041 HD11 LEU P 258     -20.091-135.963 116.905  0.00 97.00      PROA   
ATOM   4042 HD12 LEU P 258     -19.053-135.367 118.253  0.00 97.00      PROA   
ATOM   4043 HD13 LEU P 258     -20.337-134.301 117.571  0.00 97.00      PROA   
ATOM   4044  CD2 LEU P 258     -22.513-135.830 118.261  0.00 97.00      PROA   
ATOM   4045 HD21 LEU P 258     -23.265-136.166 119.004  0.00 97.00      PROA   
ATOM   4046 HD22 LEU P 258     -22.590-136.472 117.358  0.00 97.00      PROA   
ATOM   4047 HD23 LEU P 258     -22.751-134.785 117.971  0.00 97.00      PROA   
ATOM   4048  C   LEU P 258     -21.071-139.305 120.796  0.00 97.00      PROA   
ATOM   4049  O   LEU P 258     -20.054-139.803 120.318  0.00 97.00      PROA   
ATOM   4050  N   GLN P 259     -21.899-140.035 121.574  0.00 97.00      PROA   
ATOM   4051  HN  GLN P 259     -22.614-139.579 122.109  0.00 97.00      PROA   
ATOM   4052  CA  GLN P 259     -21.868-141.481 121.654  0.00 97.00      PROA   
ATOM   4053  HA  GLN P 259     -20.857-141.738 121.928  0.00 97.00      PROA   
ATOM   4054  CB  GLN P 259     -22.806-142.062 122.746  0.00 97.00      PROA   
ATOM   4055  HB1 GLN P 259     -22.997-143.141 122.550  0.00 97.00      PROA   
ATOM   4056  HB2 GLN P 259     -23.783-141.532 122.686  0.00 97.00      PROA   
ATOM   4057  CG  GLN P 259     -22.254-141.937 124.180  0.00 97.00      PROA   
ATOM   4058  HG1 GLN P 259     -22.123-140.873 124.459  0.00 97.00      PROA   
ATOM   4059  HG2 GLN P 259     -21.268-142.440 124.266  0.00 97.00      PROA   
ATOM   4060  CD  GLN P 259     -23.217-142.629 125.153  0.00 97.00      PROA   
ATOM   4061  OE1 GLN P 259     -23.156-143.847 125.347  0.00 97.00      PROA   
ATOM   4062  NE2 GLN P 259     -24.136-141.837 125.768  0.00 97.00      PROA   
ATOM   4063 HE21 GLN P 259     -24.778-142.245 126.412  0.00 97.00      PROA   
ATOM   4064 HE22 GLN P 259     -24.154-140.853 125.570  0.00 97.00      PROA   
ATOM   4065  C   GLN P 259     -22.139-142.163 120.325  0.00 97.00      PROA   
ATOM   4066  O   GLN P 259     -23.010-141.754 119.564  0.00 97.00      PROA   
ATOM   4067  N   VAL P 260     -21.364-143.228 120.022  0.00 97.00      PROA   
ATOM   4068  HN  VAL P 260     -20.649-143.528 120.645  0.00 97.00      PROA   
ATOM   4069  CA  VAL P 260     -21.465-143.983 118.793  0.00 97.00      PROA   
ATOM   4070  HA  VAL P 260     -22.382-143.728 118.287  0.00 97.00      PROA   
ATOM   4071  CB  VAL P 260     -20.293-143.731 117.848  0.00 97.00      PROA   
ATOM   4072  HB  VAL P 260     -19.351-144.029 118.354  0.00 97.00      PROA   
ATOM   4073  CG1 VAL P 260     -20.461-144.544 116.547  0.00 97.00      PROA   
ATOM   4074 HG11 VAL P 260     -21.430-144.304 116.060  0.00 97.00      PROA   
ATOM   4075 HG12 VAL P 260     -20.412-145.635 116.738  0.00 97.00      PROA   
ATOM   4076 HG13 VAL P 260     -19.645-144.288 115.840  0.00 97.00      PROA   
ATOM   4077  CG2 VAL P 260     -20.175-142.223 117.529  0.00 97.00      PROA   
ATOM   4078 HG21 VAL P 260     -19.926-141.636 118.436  0.00 97.00      PROA   
ATOM   4079 HG22 VAL P 260     -21.126-141.839 117.108  0.00 97.00      PROA   
ATOM   4080 HG23 VAL P 260     -19.367-142.056 116.786  0.00 97.00      PROA   
ATOM   4081  C   VAL P 260     -21.523-145.441 119.208  0.00 97.00      PROA   
ATOM   4082  O   VAL P 260     -20.714-145.893 120.014  0.00 97.00      PROA   
ATOM   4083  N   LEU P 261     -22.510-146.210 118.690  0.00 97.00      PROA   
ATOM   4084  HN  LEU P 261     -23.149-145.821 118.027  0.00 97.00      PROA   
ATOM   4085  CA  LEU P 261     -22.745-147.584 119.088  0.00 97.00      PROA   
ATOM   4086  HA  LEU P 261     -21.926-147.910 119.709  0.00 97.00      PROA   
ATOM   4087  CB  LEU P 261     -24.055-147.768 119.893  0.00 97.00      PROA   
ATOM   4088  HB1 LEU P 261     -24.250-148.851 120.059  0.00 97.00      PROA   
ATOM   4089  HB2 LEU P 261     -24.903-147.354 119.303  0.00 97.00      PROA   
ATOM   4090  CG  LEU P 261     -24.055-147.095 121.288  0.00 97.00      PROA   
ATOM   4091  HG  LEU P 261     -23.923-145.996 121.148  0.00 97.00      PROA   
ATOM   4092  CD1 LEU P 261     -25.405-147.327 121.989  0.00 97.00      PROA   
ATOM   4093 HD11 LEU P 261     -25.556-148.414 122.170  0.00 97.00      PROA   
ATOM   4094 HD12 LEU P 261     -26.238-146.957 121.359  0.00 97.00      PROA   
ATOM   4095 HD13 LEU P 261     -25.430-146.798 122.965  0.00 97.00      PROA   
ATOM   4096  CD2 LEU P 261     -22.911-147.590 122.194  0.00 97.00      PROA   
ATOM   4097 HD21 LEU P 261     -22.994-147.123 123.198  0.00 97.00      PROA   
ATOM   4098 HD22 LEU P 261     -21.923-147.320 121.771  0.00 97.00      PROA   
ATOM   4099 HD23 LEU P 261     -22.967-148.693 122.311  0.00 97.00      PROA   
ATOM   4100  C   LEU P 261     -22.744-148.532 117.911  0.00 97.00      PROA   
ATOM   4101  O   LEU P 261     -23.385-148.315 116.887  0.00 97.00      PROA   
ATOM   4102  N   GLY P 262     -21.999-149.646 118.073  0.00 97.00      PROA   
ATOM   4103  HN  GLY P 262     -21.533-149.808 118.936  0.00 97.00      PROA   
ATOM   4104  CA  GLY P 262     -21.852-150.705 117.107  0.00 97.00      PROA   
ATOM   4105  HA1 GLY P 262     -20.936-150.539 116.563  0.00 97.00      PROA   
ATOM   4106  HA2 GLY P 262     -22.735-150.780 116.489  0.00 97.00      PROA   
ATOM   4107  C   GLY P 262     -21.686-151.974 117.873  0.00 97.00      PROA   
ATOM   4108  O   GLY P 262     -21.373-151.970 119.061  0.00 97.00      PROA   
ATOM   4109  N   HSD P 263     -21.872-153.112 117.180  0.00 97.00      PROA   
ATOM   4110  HN  HSD P 263     -22.078-153.085 116.205  0.00 97.00      PROA   
ATOM   4111  CA  HSD P 263     -21.703-154.431 117.738  0.00 97.00      PROA   
ATOM   4112  HA  HSD P 263     -21.236-154.374 118.712  0.00 97.00      PROA   
ATOM   4113  CB  HSD P 263     -23.043-155.194 117.846  0.00 97.00      PROA   
ATOM   4114  HB1 HSD P 263     -22.870-156.251 118.142  0.00 97.00      PROA   
ATOM   4115  HB2 HSD P 263     -23.546-155.195 116.854  0.00 97.00      PROA   
ATOM   4116  ND1 HSD P 263     -24.219-155.015 120.114  0.00 97.00      PROA   
ATOM   4117  HD1 HSD P 263     -23.808-155.825 120.534  0.00 97.00      PROA   
ATOM   4118  CG  HSD P 263     -23.971-154.539 118.842  0.00 97.00      PROA   
ATOM   4119  CE1 HSD P 263     -25.157-154.204 120.664  0.00 97.00      PROA   
ATOM   4120  HE1 HSD P 263     -25.549-154.343 121.672  0.00 97.00      PROA   
ATOM   4121  NE2 HSD P 263     -25.537-153.251 119.837  0.00 97.00      PROA   
ATOM   4122  CD2 HSD P 263     -24.799-153.467 118.687  0.00 97.00      PROA   
ATOM   4123  HD2 HSD P 263     -24.934-152.814 117.834  0.00 97.00      PROA   
ATOM   4124  C   HSD P 263     -20.753-155.114 116.796  0.00 97.00      PROA   
ATOM   4125  O   HSD P 263     -20.874-154.959 115.584  0.00 97.00      PROA   
ATOM   4126  N   GLN P 264     -19.744-155.843 117.335  0.00 97.00      PROA   
ATOM   4127  HN  GLN P 264     -19.676-155.975 118.321  0.00 97.00      PROA   
ATOM   4128  CA  GLN P 264     -18.637-156.382 116.567  0.00 97.00      PROA   
ATOM   4129  HA  GLN P 264     -18.153-155.527 116.113  0.00 97.00      PROA   
ATOM   4130  CB  GLN P 264     -17.577-157.041 117.486  0.00 97.00      PROA   
ATOM   4131  HB1 GLN P 264     -16.866-157.652 116.888  0.00 97.00      PROA   
ATOM   4132  HB2 GLN P 264     -18.119-157.726 118.176  0.00 97.00      PROA   
ATOM   4133  CG  GLN P 264     -16.762-155.994 118.284  0.00 97.00      PROA   
ATOM   4134  HG1 GLN P 264     -17.423-155.163 118.611  0.00 97.00      PROA   
ATOM   4135  HG2 GLN P 264     -15.965-155.559 117.644  0.00 97.00      PROA   
ATOM   4136  CD  GLN P 264     -16.138-156.577 119.558  0.00 97.00      PROA   
ATOM   4137  OE1 GLN P 264     -16.454-156.140 120.670  0.00 97.00      PROA   
ATOM   4138  NE2 GLN P 264     -15.230-157.576 119.396  0.00 97.00      PROA   
ATOM   4139 HE21 GLN P 264     -14.818-157.972 120.215  0.00 97.00      PROA   
ATOM   4140 HE22 GLN P 264     -14.989-157.888 118.478  0.00 97.00      PROA   
ATOM   4141  C   GLN P 264     -19.024-157.291 115.410  0.00 97.00      PROA   
ATOM   4142  O   GLN P 264     -19.863-158.181 115.527  0.00 97.00      PROA   
ATOM   4143  N   GLN P 265     -18.410-157.026 114.238  0.00 97.00      PROA   
ATOM   4144  HN  GLN P 265     -17.701-156.323 114.200  0.00 97.00      PROA   
ATOM   4145  CA  GLN P 265     -18.827-157.516 112.949  0.00 97.00      PROA   
ATOM   4146  HA  GLN P 265     -19.829-157.894 113.063  0.00 97.00      PROA   
ATOM   4147  CB  GLN P 265     -18.881-156.375 111.882  0.00 97.00      PROA   
ATOM   4148  HB1 GLN P 265     -19.760-155.735 112.122  0.00 97.00      PROA   
ATOM   4149  HB2 GLN P 265     -19.077-156.821 110.882  0.00 97.00      PROA   
ATOM   4150  CG  GLN P 265     -17.629-155.462 111.761  0.00 97.00      PROA   
ATOM   4151  HG1 GLN P 265     -17.698-154.879 110.817  0.00 97.00      PROA   
ATOM   4152  HG2 GLN P 265     -16.717-156.090 111.699  0.00 97.00      PROA   
ATOM   4153  CD  GLN P 265     -17.444-154.483 112.936  0.00 97.00      PROA   
ATOM   4154  OE1 GLN P 265     -16.730-154.775 113.901  0.00 97.00      PROA   
ATOM   4155  NE2 GLN P 265     -18.093-153.289 112.851  0.00 97.00      PROA   
ATOM   4156 HE21 GLN P 265     -18.016-152.645 113.615  0.00 97.00      PROA   
ATOM   4157 HE22 GLN P 265     -18.638-153.063 112.046  0.00 97.00      PROA   
ATOM   4158  C   GLN P 265     -17.932-158.640 112.452  0.00 97.00      PROA   
ATOM   4159  O   GLN P 265     -16.759-158.696 112.823  0.00 97.00      PROA   
ATOM   4160  N   PRO P 266     -18.411-159.561 111.606  0.00 97.00      PROA   
ATOM   4161  CD  PRO P 266     -19.839-159.787 111.362  0.00 97.00      PROA   
ATOM   4162  HD1 PRO P 266     -20.237-158.934 110.769  0.00 97.00      PROA   
ATOM   4163  HD2 PRO P 266     -20.407-159.896 112.313  0.00 97.00      PROA   
ATOM   4164  CA  PRO P 266     -17.591-160.295 110.642  0.00 97.00      PROA   
ATOM   4165  HA  PRO P 266     -17.035-161.027 111.210  0.00 97.00      PROA   
ATOM   4166  CB  PRO P 266     -18.613-160.938 109.685  0.00 97.00      PROA   
ATOM   4167  HB1 PRO P 266     -18.265-161.910 109.284  0.00 97.00      PROA   
ATOM   4168  HB2 PRO P 266     -18.839-160.254 108.837  0.00 97.00      PROA   
ATOM   4169  CG  PRO P 266     -19.882-161.068 110.533  0.00 97.00      PROA   
ATOM   4170  HG1 PRO P 266     -20.801-161.150 109.919  0.00 97.00      PROA   
ATOM   4171  HG2 PRO P 266     -19.803-161.950 111.207  0.00 97.00      PROA   
ATOM   4172  C   PRO P 266     -16.567-159.449 109.895  0.00 97.00      PROA   
ATOM   4173  O   PRO P 266     -16.892-158.342 109.471  0.00 97.00      PROA   
ATOM   4174  N   THR P 267     -15.325-159.952 109.722  0.00 97.00      PROA   
ATOM   4175  HN  THR P 267     -15.045-160.787 110.190  0.00 97.00      PROA   
ATOM   4176  CA  THR P 267     -14.322-159.366 108.841  0.00 97.00      PROA   
ATOM   4177  HA  THR P 267     -14.245-158.331 109.148  0.00 97.00      PROA   
ATOM   4178  CB  THR P 267     -12.941-159.994 109.000  0.00 97.00      PROA   
ATOM   4179  HB  THR P 267     -12.808-160.867 108.325  0.00 97.00      PROA   
ATOM   4180  OG1 THR P 267     -12.748-160.471 110.324  0.00 97.00      PROA   
ATOM   4181  HG1 THR P 267     -12.888-159.710 110.892  0.00 97.00      PROA   
ATOM   4182  CG2 THR P 267     -11.846-158.952 108.704  0.00 97.00      PROA   
ATOM   4183 HG21 THR P 267     -11.933-158.090 109.400  0.00 97.00      PROA   
ATOM   4184 HG22 THR P 267     -11.930-158.575 107.665  0.00 97.00      PROA   
ATOM   4185 HG23 THR P 267     -10.842-159.410 108.834  0.00 97.00      PROA   
ATOM   4186  C   THR P 267     -14.700-159.340 107.357  0.00 97.00      PROA   
ATOM   4187  O   THR P 267     -14.449-158.303 106.742  0.00 97.00      PROA   
ATOM   4188  N   PRO P 268     -15.289-160.350 106.701  0.00 97.00      PROA   
ATOM   4189  CD  PRO P 268     -15.274-161.764 107.110  0.00 97.00      PROA   
ATOM   4190  HD1 PRO P 268     -15.658-161.900 108.141  0.00 97.00      PROA   
ATOM   4191  HD2 PRO P 268     -14.239-162.162 107.030  0.00 97.00      PROA   
ATOM   4192  CA  PRO P 268     -15.885-160.181 105.379  0.00 97.00      PROA   
ATOM   4193  HA  PRO P 268     -15.250-159.572 104.751  0.00 97.00      PROA   
ATOM   4194  CB  PRO P 268     -16.026-161.619 104.848  0.00 97.00      PROA   
ATOM   4195  HB1 PRO P 268     -15.081-161.907 104.335  0.00 97.00      PROA   
ATOM   4196  HB2 PRO P 268     -16.866-161.746 104.136  0.00 97.00      PROA   
ATOM   4197  CG  PRO P 268     -16.192-162.469 106.110  0.00 97.00      PROA   
ATOM   4198  HG1 PRO P 268     -17.245-162.389 106.464  0.00 97.00      PROA   
ATOM   4199  HG2 PRO P 268     -15.933-163.535 105.957  0.00 97.00      PROA   
ATOM   4200  C   PRO P 268     -17.241-159.503 105.471  0.00 97.00      PROA   
ATOM   4201  O   PRO P 268     -17.950-159.675 106.461  0.00 97.00      PROA   
ATOM   4202  N   VAL P 269     -17.592-158.721 104.426  0.00 97.00      PROA   
ATOM   4203  HN  VAL P 269     -17.020-158.622 103.618  0.00 97.00      PROA   
ATOM   4204  CA  VAL P 269     -18.859-158.069 104.236  0.00 97.00      PROA   
ATOM   4205  HA  VAL P 269     -19.634-158.673 104.687  0.00 97.00      PROA   
ATOM   4206  CB  VAL P 269     -18.884-156.653 104.825  0.00 97.00      PROA   
ATOM   4207  HB  VAL P 269     -18.617-156.735 105.906  0.00 97.00      PROA   
ATOM   4208  CG1 VAL P 269     -17.841-155.743 104.142  0.00 97.00      PROA   
ATOM   4209 HG11 VAL P 269     -18.073-155.645 103.061  0.00 97.00      PROA   
ATOM   4210 HG12 VAL P 269     -16.818-156.159 104.251  0.00 97.00      PROA   
ATOM   4211 HG13 VAL P 269     -17.860-154.728 104.593  0.00 97.00      PROA   
ATOM   4212  CG2 VAL P 269     -20.302-156.057 104.731  0.00 97.00      PROA   
ATOM   4213 HG21 VAL P 269     -21.038-156.721 105.229  0.00 97.00      PROA   
ATOM   4214 HG22 VAL P 269     -20.593-155.940 103.667  0.00 97.00      PROA   
ATOM   4215 HG23 VAL P 269     -20.336-155.055 105.211  0.00 97.00      PROA   
ATOM   4216  C   VAL P 269     -19.074-158.098 102.702  0.00 97.00      PROA   
ATOM   4217  OT1 VAL P 269     -18.065-158.238 101.955  0.00 97.00      PROA   
ATOM   4218  OT2 VAL P 269     -20.250-158.011 102.257  0.00 97.00      PROA   
END
