# Supplementary material for: The solution structure of the unbound IgG Fc receptor CD64 resembles its crystal structure: Implications for function
Source: PLoS One. 2023 Sep 21;18(9):e0288351. doi: 10.1371/journal.pone.0288351 (PMC10513344; doi:10.1371/journal.pone.0288351)
Supplement: S1 File — (ZIP) [file pone.0288351.s003.zip › CD64V03 E11/Top100/EM_done_ready_for_EM_top100_0p11_E11.dcd_77521.pdb.pdb]

REMARK  FINAL COORDINATES WRITTEN BY NAMD AT TIMESTEP 2000
ATOM      1  N   LYS P   1      -1.646 -55.095 113.709  0.00 97.00      PROA   
ATOM      2  HT1 LYS P   1      -2.258 -55.131 114.552  0.00 97.00      PROA   
ATOM      3  HT2 LYS P   1      -1.640 -54.102 113.392  0.00 97.00      PROA   
ATOM      4  HT3 LYS P   1      -0.687 -55.387 113.979  0.00 97.00      PROA   
ATOM      5  CA  LYS P   1      -2.210 -55.982 112.663  0.00 97.00      PROA   
ATOM      6  HA  LYS P   1      -3.280 -55.835 112.666  0.00 97.00      PROA   
ATOM      7  CB  LYS P   1      -1.664 -55.619 111.250  0.00 97.00      PROA   
ATOM      8  HB1 LYS P   1      -1.914 -56.447 110.552  0.00 97.00      PROA   
ATOM      9  HB2 LYS P   1      -0.556 -55.535 111.267  0.00 97.00      PROA   
ATOM     10  CG  LYS P   1      -2.270 -54.328 110.657  0.00 97.00      PROA   
ATOM     11  HG1 LYS P   1      -1.820 -53.455 111.180  0.00 97.00      PROA   
ATOM     12  HG2 LYS P   1      -3.365 -54.299 110.851  0.00 97.00      PROA   
ATOM     13  CD  LYS P   1      -2.033 -54.147 109.143  0.00 97.00      PROA   
ATOM     14  HD1 LYS P   1      -0.943 -54.246 108.938  0.00 97.00      PROA   
ATOM     15  HD2 LYS P   1      -2.332 -53.107 108.878  0.00 97.00      PROA   
ATOM     16  CE  LYS P   1      -2.818 -55.138 108.265  0.00 97.00      PROA   
ATOM     17  HE1 LYS P   1      -3.900 -55.093 108.512  0.00 97.00      PROA   
ATOM     18  HE2 LYS P   1      -2.455 -56.176 108.419  0.00 97.00      PROA   
ATOM     19  NZ  LYS P   1      -2.672 -54.823 106.820  0.00 97.00      PROA   
ATOM     20  HZ1 LYS P   1      -1.667 -54.846 106.553  0.00 97.00      PROA   
ATOM     21  HZ2 LYS P   1      -3.056 -53.876 106.625  0.00 97.00      PROA   
ATOM     22  HZ3 LYS P   1      -3.193 -55.525 106.257  0.00 97.00      PROA   
ATOM     23  C   LYS P   1      -1.965 -57.427 113.001  0.00 97.00      PROA   
ATOM     24  O   LYS P   1      -1.186 -57.746 113.897  0.00 97.00      PROA   
ATOM     25  N   ALA P   2      -2.642 -58.343 112.279  0.00 97.00      PROA   
ATOM     26  HN  ALA P   2      -3.322 -58.108 111.589  0.00 97.00      PROA   
ATOM     27  CA  ALA P   2      -2.437 -59.758 112.363  0.00 97.00      PROA   
ATOM     28  HA  ALA P   2      -1.378 -59.977 112.418  0.00 97.00      PROA   
ATOM     29  CB  ALA P   2      -3.212 -60.390 113.538  0.00 97.00      PROA   
ATOM     30  HB1 ALA P   2      -4.291 -60.140 113.471  0.00 97.00      PROA   
ATOM     31  HB2 ALA P   2      -2.829 -59.991 114.503  0.00 97.00      PROA   
ATOM     32  HB3 ALA P   2      -3.099 -61.494 113.550  0.00 97.00      PROA   
ATOM     33  C   ALA P   2      -2.973 -60.236 111.037  0.00 97.00      PROA   
ATOM     34  O   ALA P   2      -3.496 -59.429 110.267  0.00 97.00      PROA   
ATOM     35  N   VAL P   3      -2.831 -61.551 110.740  0.00 97.00      PROA   
ATOM     36  HN  VAL P   3      -2.314 -62.157 111.337  0.00 97.00      PROA   
ATOM     37  CA  VAL P   3      -3.541 -62.247 109.686  0.00 97.00      PROA   
ATOM     38  HA  VAL P   3      -4.517 -61.798 109.573  0.00 97.00      PROA   
ATOM     39  CB  VAL P   3      -2.851 -62.330 108.315  0.00 97.00      PROA   
ATOM     40  HB  VAL P   3      -3.479 -62.962 107.643  0.00 97.00      PROA   
ATOM     41  CG1 VAL P   3      -2.774 -60.935 107.661  0.00 97.00      PROA   
ATOM     42 HG11 VAL P   3      -2.071 -60.285 108.222  0.00 97.00      PROA   
ATOM     43 HG12 VAL P   3      -3.776 -60.459 107.647  0.00 97.00      PROA   
ATOM     44 HG13 VAL P   3      -2.406 -61.025 106.616  0.00 97.00      PROA   
ATOM     45  CG2 VAL P   3      -1.447 -62.966 108.409  0.00 97.00      PROA   
ATOM     46 HG21 VAL P   3      -1.505 -64.018 108.750  0.00 97.00      PROA   
ATOM     47 HG22 VAL P   3      -0.804 -62.399 109.113  0.00 97.00      PROA   
ATOM     48 HG23 VAL P   3      -0.957 -62.954 107.412  0.00 97.00      PROA   
ATOM     49  C   VAL P   3      -3.735 -63.637 110.253  0.00 97.00      PROA   
ATOM     50  O   VAL P   3      -2.913 -64.102 111.042  0.00 97.00      PROA   
ATOM     51  N   ILE P   4      -4.849 -64.328 109.899  0.00 97.00      PROA   
ATOM     52  HN  ILE P   4      -5.556 -63.913 109.328  0.00 97.00      PROA   
ATOM     53  CA  ILE P   4      -5.171 -65.624 110.481  0.00 97.00      PROA   
ATOM     54  HA  ILE P   4      -4.542 -65.784 111.344  0.00 97.00      PROA   
ATOM     55  CB  ILE P   4      -6.606 -65.696 111.009  0.00 97.00      PROA   
ATOM     56  HB  ILE P   4      -7.313 -65.511 110.169  0.00 97.00      PROA   
ATOM     57  CG2 ILE P   4      -6.869 -67.096 111.616  0.00 97.00      PROA   
ATOM     58 HG21 ILE P   4      -6.060 -67.357 112.332  0.00 97.00      PROA   
ATOM     59 HG22 ILE P   4      -6.921 -67.874 110.827  0.00 97.00      PROA   
ATOM     60 HG23 ILE P   4      -7.827 -67.116 112.170  0.00 97.00      PROA   
ATOM     61  CG1 ILE P   4      -6.845 -64.598 112.077  0.00 97.00      PROA   
ATOM     62 HG11 ILE P   4      -6.437 -63.620 111.743  0.00 97.00      PROA   
ATOM     63 HG12 ILE P   4      -6.291 -64.901 112.987  0.00 97.00      PROA   
ATOM     64  CD  ILE P   4      -8.318 -64.370 112.427  0.00 97.00      PROA   
ATOM     65  HD1 ILE P   4      -8.844 -65.319 112.655  0.00 97.00      PROA   
ATOM     66  HD2 ILE P   4      -8.837 -63.873 111.580  0.00 97.00      PROA   
ATOM     67  HD3 ILE P   4      -8.393 -63.714 113.318  0.00 97.00      PROA   
ATOM     68  C   ILE P   4      -4.891 -66.764 109.507  0.00 97.00      PROA   
ATOM     69  O   ILE P   4      -5.274 -66.730 108.340  0.00 97.00      PROA   
ATOM     70  N   LYS P   5      -4.212 -67.832 109.993  0.00 97.00      PROA   
ATOM     71  HN  LYS P   5      -3.820 -67.789 110.912  0.00 97.00      PROA   
ATOM     72  CA  LYS P   5      -3.978 -69.049 109.240  0.00 97.00      PROA   
ATOM     73  HA  LYS P   5      -4.356 -68.942 108.233  0.00 97.00      PROA   
ATOM     74  CB  LYS P   5      -2.474 -69.418 109.181  0.00 97.00      PROA   
ATOM     75  HB1 LYS P   5      -2.337 -70.337 108.569  0.00 97.00      PROA   
ATOM     76  HB2 LYS P   5      -2.105 -69.635 110.210  0.00 97.00      PROA   
ATOM     77  CG  LYS P   5      -1.570 -68.312 108.610  0.00 97.00      PROA   
ATOM     78  HG1 LYS P   5      -0.521 -68.676 108.687  0.00 97.00      PROA   
ATOM     79  HG2 LYS P   5      -1.652 -67.406 109.250  0.00 97.00      PROA   
ATOM     80  CD  LYS P   5      -1.874 -67.933 107.148  0.00 97.00      PROA   
ATOM     81  HD1 LYS P   5      -2.952 -67.678 107.056  0.00 97.00      PROA   
ATOM     82  HD2 LYS P   5      -1.679 -68.811 106.495  0.00 97.00      PROA   
ATOM     83  CE  LYS P   5      -1.081 -66.718 106.648  0.00 97.00      PROA   
ATOM     84  HE1 LYS P   5      -1.344 -65.828 107.265  0.00 97.00      PROA   
ATOM     85  HE2 LYS P   5      -1.291 -66.495 105.583  0.00 97.00      PROA   
ATOM     86  NZ  LYS P   5       0.368 -66.937 106.792  0.00 97.00      PROA   
ATOM     87  HZ1 LYS P   5       0.805 -67.567 106.098  0.00 97.00      PROA   
ATOM     88  HZ2 LYS P   5       0.544 -67.295 107.759  0.00 97.00      PROA   
ATOM     89  HZ3 LYS P   5       0.850 -66.012 106.820  0.00 97.00      PROA   
ATOM     90  C   LYS P   5      -4.701 -70.215 109.882  0.00 97.00      PROA   
ATOM     91  O   LYS P   5      -4.368 -70.644 110.981  0.00 97.00      PROA   
ATOM     92  N   LEU P   6      -5.697 -70.807 109.185  0.00 97.00      PROA   
ATOM     93  HN  LEU P   6      -6.022 -70.432 108.320  0.00 97.00      PROA   
ATOM     94  CA  LEU P   6      -6.315 -72.054 109.591  0.00 97.00      PROA   
ATOM     95  HA  LEU P   6      -6.462 -72.034 110.663  0.00 97.00      PROA   
ATOM     96  CB  LEU P   6      -7.698 -72.271 108.923  0.00 97.00      PROA   
ATOM     97  HB1 LEU P   6      -8.172 -73.153 109.407  0.00 97.00      PROA   
ATOM     98  HB2 LEU P   6      -7.581 -72.504 107.843  0.00 97.00      PROA   
ATOM     99  CG  LEU P   6      -8.686 -71.079 109.035  0.00 97.00      PROA   
ATOM    100  HG  LEU P   6      -8.452 -70.512 109.965  0.00 97.00      PROA   
ATOM    101  CD1 LEU P   6      -8.602 -70.111 107.837  0.00 97.00      PROA   
ATOM    102 HD11 LEU P   6      -8.794 -70.662 106.891  0.00 97.00      PROA   
ATOM    103 HD12 LEU P   6      -7.608 -69.627 107.770  0.00 97.00      PROA   
ATOM    104 HD13 LEU P   6      -9.368 -69.314 107.934  0.00 97.00      PROA   
ATOM    105  CD2 LEU P   6     -10.132 -71.591 109.160  0.00 97.00      PROA   
ATOM    106 HD21 LEU P   6     -10.247 -72.233 110.057  0.00 97.00      PROA   
ATOM    107 HD22 LEU P   6     -10.404 -72.184 108.262  0.00 97.00      PROA   
ATOM    108 HD23 LEU P   6     -10.834 -70.734 109.241  0.00 97.00      PROA   
ATOM    109  C   LEU P   6      -5.381 -73.211 109.246  0.00 97.00      PROA   
ATOM    110  O   LEU P   6      -4.950 -73.344 108.104  0.00 97.00      PROA   
ATOM    111  N   GLN P   7      -4.995 -74.052 110.237  0.00 97.00      PROA   
ATOM    112  HN  GLN P   7      -5.306 -73.912 111.178  0.00 97.00      PROA   
ATOM    113  CA  GLN P   7      -4.075 -75.164 110.032  0.00 97.00      PROA   
ATOM    114  HA  GLN P   7      -3.217 -74.738 109.528  0.00 97.00      PROA   
ATOM    115  CB  GLN P   7      -3.523 -75.684 111.387  0.00 97.00      PROA   
ATOM    116  HB1 GLN P   7      -4.384 -75.801 112.079  0.00 97.00      PROA   
ATOM    117  HB2 GLN P   7      -2.886 -74.868 111.798  0.00 97.00      PROA   
ATOM    118  CG  GLN P   7      -2.730 -77.009 111.350  0.00 97.00      PROA   
ATOM    119  HG1 GLN P   7      -1.908 -76.929 110.607  0.00 97.00      PROA   
ATOM    120  HG2 GLN P   7      -3.391 -77.854 111.065  0.00 97.00      PROA   
ATOM    121  CD  GLN P   7      -2.090 -77.264 112.721  0.00 97.00      PROA   
ATOM    122  OE1 GLN P   7      -1.438 -76.379 113.282  0.00 97.00      PROA   
ATOM    123  NE2 GLN P   7      -2.267 -78.488 113.290  0.00 97.00      PROA   
ATOM    124 HE21 GLN P   7      -1.861 -78.639 114.190  0.00 97.00      PROA   
ATOM    125 HE22 GLN P   7      -2.787 -79.200 112.821  0.00 97.00      PROA   
ATOM    126  C   GLN P   7      -4.536 -76.268 109.081  0.00 97.00      PROA   
ATOM    127  O   GLN P   7      -3.777 -76.605 108.171  0.00 97.00      PROA   
ATOM    128  N   PRO P   8      -5.744 -76.823 109.144  0.00 97.00      PROA   
ATOM    129  CD  PRO P   8      -6.514 -77.007 110.368  0.00 97.00      PROA   
ATOM    130  HD1 PRO P   8      -7.078 -76.072 110.556  0.00 97.00      PROA   
ATOM    131  HD2 PRO P   8      -5.870 -77.258 111.239  0.00 97.00      PROA   
ATOM    132  CA  PRO P   8      -6.499 -77.231 107.964  0.00 97.00      PROA   
ATOM    133  HA  PRO P   8      -5.879 -77.864 107.348  0.00 97.00      PROA   
ATOM    134  CB  PRO P   8      -7.726 -77.986 108.528  0.00 97.00      PROA   
ATOM    135  HB1 PRO P   8      -7.850 -78.972 108.032  0.00 97.00      PROA   
ATOM    136  HB2 PRO P   8      -8.671 -77.412 108.409  0.00 97.00      PROA   
ATOM    137  CG  PRO P   8      -7.450 -78.166 110.030  0.00 97.00      PROA   
ATOM    138  HG1 PRO P   8      -8.383 -78.158 110.627  0.00 97.00      PROA   
ATOM    139  HG2 PRO P   8      -6.921 -79.130 110.197  0.00 97.00      PROA   
ATOM    140  C   PRO P   8      -6.920 -75.977 107.200  0.00 97.00      PROA   
ATOM    141  O   PRO P   8      -7.578 -75.175 107.859  0.00 97.00      PROA   
ATOM    142  N   PRO P   9      -6.632 -75.714 105.923  0.00 97.00      PROA   
ATOM    143  CD  PRO P   9      -5.898 -76.631 105.045  0.00 97.00      PROA   
ATOM    144  HD1 PRO P   9      -6.390 -77.626 105.005  0.00 97.00      PROA   
ATOM    145  HD2 PRO P   9      -4.853 -76.728 105.416  0.00 97.00      PROA   
ATOM    146  CA  PRO P   9      -6.911 -74.428 105.274  0.00 97.00      PROA   
ATOM    147  HA  PRO P   9      -6.673 -73.608 105.936  0.00 97.00      PROA   
ATOM    148  CB  PRO P   9      -5.967 -74.470 104.057  0.00 97.00      PROA   
ATOM    149  HB1 PRO P   9      -4.951 -74.157 104.390  0.00 97.00      PROA   
ATOM    150  HB2 PRO P   9      -6.270 -73.817 103.216  0.00 97.00      PROA   
ATOM    151  CG  PRO P   9      -5.915 -75.951 103.676  0.00 97.00      PROA   
ATOM    152  HG1 PRO P   9      -6.847 -76.225 103.135  0.00 97.00      PROA   
ATOM    153  HG2 PRO P   9      -5.037 -76.209 103.052  0.00 97.00      PROA   
ATOM    154  C   PRO P   9      -8.372 -74.289 104.854  0.00 97.00      PROA   
ATOM    155  O   PRO P   9      -8.645 -73.786 103.766  0.00 97.00      PROA   
ATOM    156  N   TRP P  10      -9.333 -74.716 105.696  0.00 97.00      PROA   
ATOM    157  HN  TRP P  10      -9.078 -75.028 106.608  0.00 97.00      PROA   
ATOM    158  CA  TRP P  10     -10.708 -74.905 105.296  0.00 97.00      PROA   
ATOM    159  HA  TRP P  10     -10.829 -74.643 104.255  0.00 97.00      PROA   
ATOM    160  CB  TRP P  10     -11.139 -76.381 105.497  0.00 97.00      PROA   
ATOM    161  HB1 TRP P  10     -12.149 -76.534 105.060  0.00 97.00      PROA   
ATOM    162  HB2 TRP P  10     -11.218 -76.581 106.590  0.00 97.00      PROA   
ATOM    163  CG  TRP P  10     -10.203 -77.400 104.913  0.00 97.00      PROA   
ATOM    164  CD1 TRP P  10      -9.760 -78.516 105.576  0.00 97.00      PROA   
ATOM    165  HD1 TRP P  10     -10.044 -78.777 106.587  0.00 97.00      PROA   
ATOM    166  NE1 TRP P  10      -8.982 -79.274 104.744  0.00 97.00      PROA   
ATOM    167  HE1 TRP P  10      -8.697 -80.193 104.913  0.00 97.00      PROA   
ATOM    168  CE2 TRP P  10      -8.877 -78.663 103.530  0.00 97.00      PROA   
ATOM    169  CD2 TRP P  10      -9.624 -77.464 103.593  0.00 97.00      PROA   
ATOM    170  CE3 TRP P  10      -9.677 -76.638 102.467  0.00 97.00      PROA   
ATOM    171  HE3 TRP P  10     -10.212 -75.701 102.475  0.00 97.00      PROA   
ATOM    172  CZ3 TRP P  10      -9.013 -77.035 101.303  0.00 97.00      PROA   
ATOM    173  HZ3 TRP P  10      -9.055 -76.404 100.424  0.00 97.00      PROA   
ATOM    174  CZ2 TRP P  10      -8.212 -79.055 102.377  0.00 97.00      PROA   
ATOM    175  HZ2 TRP P  10      -7.644 -79.972 102.339  0.00 97.00      PROA   
ATOM    176  CH2 TRP P  10      -8.295 -78.225 101.258  0.00 97.00      PROA   
ATOM    177  HH2 TRP P  10      -7.785 -78.501 100.345  0.00 97.00      PROA   
ATOM    178  C   TRP P  10     -11.616 -74.005 106.099  0.00 97.00      PROA   
ATOM    179  O   TRP P  10     -11.810 -74.181 107.300  0.00 97.00      PROA   
ATOM    180  N   VAL P  11     -12.222 -73.003 105.424  0.00 97.00      PROA   
ATOM    181  HN  VAL P  11     -12.006 -72.840 104.462  0.00 97.00      PROA   
ATOM    182  CA  VAL P  11     -13.085 -72.022 106.057  0.00 97.00      PROA   
ATOM    183  HA  VAL P  11     -12.691 -71.816 107.043  0.00 97.00      PROA   
ATOM    184  CB  VAL P  11     -13.053 -70.718 105.257  0.00 97.00      PROA   
ATOM    185  HB  VAL P  11     -13.547 -70.866 104.270  0.00 97.00      PROA   
ATOM    186  CG1 VAL P  11     -13.778 -69.601 106.025  0.00 97.00      PROA   
ATOM    187 HG11 VAL P  11     -13.338 -69.472 107.037  0.00 97.00      PROA   
ATOM    188 HG12 VAL P  11     -14.854 -69.839 106.132  0.00 97.00      PROA   
ATOM    189 HG13 VAL P  11     -13.691 -68.637 105.480  0.00 97.00      PROA   
ATOM    190  CG2 VAL P  11     -11.584 -70.295 105.006  0.00 97.00      PROA   
ATOM    191 HG21 VAL P  11     -11.058 -70.996 104.326  0.00 97.00      PROA   
ATOM    192 HG22 VAL P  11     -11.027 -70.240 105.964  0.00 97.00      PROA   
ATOM    193 HG23 VAL P  11     -11.554 -69.290 104.534  0.00 97.00      PROA   
ATOM    194  C   VAL P  11     -14.505 -72.581 106.241  0.00 97.00      PROA   
ATOM    195  O   VAL P  11     -15.296 -72.085 107.041  0.00 97.00      PROA   
ATOM    196  N   SER P  12     -14.824 -73.688 105.537  0.00 97.00      PROA   
ATOM    197  HN  SER P  12     -14.134 -74.076 104.935  0.00 97.00      PROA   
ATOM    198  CA  SER P  12     -16.070 -74.433 105.627  0.00 97.00      PROA   
ATOM    199  HA  SER P  12     -16.714 -73.991 106.374  0.00 97.00      PROA   
ATOM    200  CB  SER P  12     -16.833 -74.430 104.264  0.00 97.00      PROA   
ATOM    201  HB1 SER P  12     -16.116 -74.636 103.441  0.00 97.00      PROA   
ATOM    202  HB2 SER P  12     -17.257 -73.414 104.101  0.00 97.00      PROA   
ATOM    203  OG  SER P  12     -17.893 -75.381 104.184  0.00 97.00      PROA   
ATOM    204  HG1 SER P  12     -18.631 -75.017 104.682  0.00 97.00      PROA   
ATOM    205  C   SER P  12     -15.710 -75.838 106.088  0.00 97.00      PROA   
ATOM    206  O   SER P  12     -14.857 -76.490 105.489  0.00 97.00      PROA   
ATOM    207  N   VAL P  13     -16.330 -76.325 107.198  0.00 97.00      PROA   
ATOM    208  HN  VAL P  13     -17.005 -75.771 107.684  0.00 97.00      PROA   
ATOM    209  CA  VAL P  13     -15.881 -77.545 107.859  0.00 97.00      PROA   
ATOM    210  HA  VAL P  13     -15.476 -78.206 107.106  0.00 97.00      PROA   
ATOM    211  CB  VAL P  13     -14.778 -77.214 108.874  0.00 97.00      PROA   
ATOM    212  HB  VAL P  13     -14.052 -76.537 108.361  0.00 97.00      PROA   
ATOM    213  CG1 VAL P  13     -15.330 -76.457 110.102  0.00 97.00      PROA   
ATOM    214 HG11 VAL P  13     -16.015 -77.101 110.691  0.00 97.00      PROA   
ATOM    215 HG12 VAL P  13     -15.876 -75.542 109.794  0.00 97.00      PROA   
ATOM    216 HG13 VAL P  13     -14.494 -76.154 110.767  0.00 97.00      PROA   
ATOM    217  CG2 VAL P  13     -13.993 -78.474 109.289  0.00 97.00      PROA   
ATOM    218 HG21 VAL P  13     -13.635 -79.031 108.398  0.00 97.00      PROA   
ATOM    219 HG22 VAL P  13     -14.622 -79.146 109.906  0.00 97.00      PROA   
ATOM    220 HG23 VAL P  13     -13.112 -78.187 109.901  0.00 97.00      PROA   
ATOM    221  C   VAL P  13     -17.051 -78.287 108.502  0.00 97.00      PROA   
ATOM    222  O   VAL P  13     -18.097 -77.710 108.773  0.00 97.00      PROA   
ATOM    223  N   PHE P  14     -16.929 -79.617 108.744  0.00 97.00      PROA   
ATOM    224  HN  PHE P  14     -16.111 -80.121 108.471  0.00 97.00      PROA   
ATOM    225  CA  PHE P  14     -17.928 -80.380 109.479  0.00 97.00      PROA   
ATOM    226  HA  PHE P  14     -18.903 -80.007 109.200  0.00 97.00      PROA   
ATOM    227  CB  PHE P  14     -17.876 -81.905 109.185  0.00 97.00      PROA   
ATOM    228  HB1 PHE P  14     -18.571 -82.472 109.839  0.00 97.00      PROA   
ATOM    229  HB2 PHE P  14     -16.845 -82.287 109.362  0.00 97.00      PROA   
ATOM    230  CG  PHE P  14     -18.295 -82.225 107.778  0.00 97.00      PROA   
ATOM    231  CD1 PHE P  14     -19.569 -81.862 107.305  0.00 97.00      PROA   
ATOM    232  HD1 PHE P  14     -20.232 -81.287 107.935  0.00 97.00      PROA   
ATOM    233  CE1 PHE P  14     -20.000 -82.266 106.036  0.00 97.00      PROA   
ATOM    234  HE1 PHE P  14     -20.984 -81.991 105.684  0.00 97.00      PROA   
ATOM    235  CZ  PHE P  14     -19.154 -83.029 105.220  0.00 97.00      PROA   
ATOM    236  HZ  PHE P  14     -19.485 -83.345 104.242  0.00 97.00      PROA   
ATOM    237  CD2 PHE P  14     -17.462 -82.998 106.953  0.00 97.00      PROA   
ATOM    238  HD2 PHE P  14     -16.495 -83.311 107.317  0.00 97.00      PROA   
ATOM    239  CE2 PHE P  14     -17.878 -83.382 105.674  0.00 97.00      PROA   
ATOM    240  HE2 PHE P  14     -17.212 -83.954 105.046  0.00 97.00      PROA   
ATOM    241  C   PHE P  14     -17.822 -80.236 110.986  0.00 97.00      PROA   
ATOM    242  O   PHE P  14     -16.773 -79.910 111.536  0.00 97.00      PROA   
ATOM    243  N   GLN P  15     -18.934 -80.542 111.701  0.00 97.00      PROA   
ATOM    244  HN  GLN P  15     -19.820 -80.608 111.244  0.00 97.00      PROA   
ATOM    245  CA  GLN P  15     -18.927 -80.885 113.117  0.00 97.00      PROA   
ATOM    246  HA  GLN P  15     -18.566 -80.019 113.655  0.00 97.00      PROA   
ATOM    247  CB  GLN P  15     -20.352 -81.240 113.628  0.00 97.00      PROA   
ATOM    248  HB1 GLN P  15     -20.974 -80.317 113.563  0.00 97.00      PROA   
ATOM    249  HB2 GLN P  15     -20.295 -81.506 114.706  0.00 97.00      PROA   
ATOM    250  CG  GLN P  15     -21.048 -82.356 112.801  0.00 97.00      PROA   
ATOM    251  HG1 GLN P  15     -20.320 -82.834 112.112  0.00 97.00      PROA   
ATOM    252  HG2 GLN P  15     -21.841 -81.914 112.164  0.00 97.00      PROA   
ATOM    253  CD  GLN P  15     -21.685 -83.439 113.688  0.00 97.00      PROA   
ATOM    254  OE1 GLN P  15     -22.648 -83.189 114.421  0.00 97.00      PROA   
ATOM    255  NE2 GLN P  15     -21.132 -84.685 113.614  0.00 97.00      PROA   
ATOM    256 HE21 GLN P  15     -20.367 -84.855 112.993  0.00 97.00      PROA   
ATOM    257 HE22 GLN P  15     -21.465 -85.398 114.228  0.00 97.00      PROA   
ATOM    258  C   GLN P  15     -18.000 -82.061 113.433  0.00 97.00      PROA   
ATOM    259  O   GLN P  15     -17.837 -82.958 112.610  0.00 97.00      PROA   
ATOM    260  N   GLU P  16     -17.353 -82.048 114.628  0.00 97.00      PROA   
ATOM    261  HN  GLU P  16     -17.503 -81.274 115.243  0.00 97.00      PROA   
ATOM    262  CA  GLU P  16     -16.466 -83.081 115.158  0.00 97.00      PROA   
ATOM    263  HA  GLU P  16     -16.457 -82.910 116.225  0.00 97.00      PROA   
ATOM    264  CB  GLU P  16     -16.973 -84.552 114.976  0.00 97.00      PROA   
ATOM    265  HB1 GLU P  16     -16.982 -84.777 113.890  0.00 97.00      PROA   
ATOM    266  HB2 GLU P  16     -18.022 -84.617 115.344  0.00 97.00      PROA   
ATOM    267  CG  GLU P  16     -16.135 -85.648 115.680  0.00 97.00      PROA   
ATOM    268  HG1 GLU P  16     -16.346 -85.639 116.770  0.00 97.00      PROA   
ATOM    269  HG2 GLU P  16     -15.051 -85.461 115.548  0.00 97.00      PROA   
ATOM    270  CD  GLU P  16     -16.388 -87.067 115.152  0.00 97.00      PROA   
ATOM    271  OE1 GLU P  16     -17.230 -87.270 114.239  0.00 97.00      PROA   
ATOM    272  OE2 GLU P  16     -15.690 -87.987 115.658  0.00 97.00      PROA   
ATOM    273  C   GLU P  16     -15.015 -82.893 114.714  0.00 97.00      PROA   
ATOM    274  O   GLU P  16     -14.090 -83.180 115.470  0.00 97.00      PROA   
ATOM    275  N   GLU P  17     -14.770 -82.371 113.491  0.00 97.00      PROA   
ATOM    276  HN  GLU P  17     -15.535 -82.169 112.884  0.00 97.00      PROA   
ATOM    277  CA  GLU P  17     -13.451 -82.098 112.932  0.00 97.00      PROA   
ATOM    278  HA  GLU P  17     -12.915 -83.038 112.930  0.00 97.00      PROA   
ATOM    279  CB  GLU P  17     -13.590 -81.656 111.450  0.00 97.00      PROA   
ATOM    280  HB1 GLU P  17     -14.307 -80.802 111.441  0.00 97.00      PROA   
ATOM    281  HB2 GLU P  17     -14.072 -82.484 110.884  0.00 97.00      PROA   
ATOM    282  CG  GLU P  17     -12.308 -81.204 110.709  0.00 97.00      PROA   
ATOM    283  HG1 GLU P  17     -11.806 -80.370 111.238  0.00 97.00      PROA   
ATOM    284  HG2 GLU P  17     -12.595 -80.834 109.702  0.00 97.00      PROA   
ATOM    285  CD  GLU P  17     -11.303 -82.343 110.504  0.00 97.00      PROA   
ATOM    286  OE1 GLU P  17     -10.776 -82.882 111.510  0.00 97.00      PROA   
ATOM    287  OE2 GLU P  17     -11.033 -82.676 109.319  0.00 97.00      PROA   
ATOM    288  C   GLU P  17     -12.595 -81.117 113.736  0.00 97.00      PROA   
ATOM    289  O   GLU P  17     -13.096 -80.186 114.356  0.00 97.00      PROA   
ATOM    290  N   SER P  18     -11.257 -81.318 113.749  0.00 97.00      PROA   
ATOM    291  HN  SER P  18     -10.875 -82.012 113.136  0.00 97.00      PROA   
ATOM    292  CA  SER P  18     -10.317 -80.538 114.535  0.00 97.00      PROA   
ATOM    293  HA  SER P  18     -10.845 -80.103 115.372  0.00 97.00      PROA   
ATOM    294  CB  SER P  18      -9.157 -81.401 115.095  0.00 97.00      PROA   
ATOM    295  HB1 SER P  18      -8.555 -81.813 114.256  0.00 97.00      PROA   
ATOM    296  HB2 SER P  18      -9.589 -82.258 115.655  0.00 97.00      PROA   
ATOM    297  OG  SER P  18      -8.308 -80.661 115.974  0.00 97.00      PROA   
ATOM    298  HG1 SER P  18      -8.855 -80.392 116.717  0.00 97.00      PROA   
ATOM    299  C   SER P  18      -9.731 -79.417 113.703  0.00 97.00      PROA   
ATOM    300  O   SER P  18      -9.223 -79.630 112.605  0.00 97.00      PROA   
ATOM    301  N   VAL P  19      -9.777 -78.174 114.228  0.00 97.00      PROA   
ATOM    302  HN  VAL P  19     -10.166 -78.017 115.134  0.00 97.00      PROA   
ATOM    303  CA  VAL P  19      -9.276 -77.030 113.495  0.00 97.00      PROA   
ATOM    304  HA  VAL P  19      -8.484 -77.365 112.842  0.00 97.00      PROA   
ATOM    305  CB  VAL P  19     -10.354 -76.401 112.600  0.00 97.00      PROA   
ATOM    306  HB  VAL P  19     -10.614 -77.161 111.823  0.00 97.00      PROA   
ATOM    307  CG1 VAL P  19     -11.647 -76.100 113.385  0.00 97.00      PROA   
ATOM    308 HG11 VAL P  19     -11.446 -75.355 114.178  0.00 97.00      PROA   
ATOM    309 HG12 VAL P  19     -12.069 -77.015 113.849  0.00 97.00      PROA   
ATOM    310 HG13 VAL P  19     -12.417 -75.678 112.705  0.00 97.00      PROA   
ATOM    311  CG2 VAL P  19      -9.840 -75.141 111.873  0.00 97.00      PROA   
ATOM    312 HG21 VAL P  19      -8.927 -75.364 111.290  0.00 97.00      PROA   
ATOM    313 HG22 VAL P  19      -9.619 -74.331 112.598  0.00 97.00      PROA   
ATOM    314 HG23 VAL P  19     -10.618 -74.771 111.171  0.00 97.00      PROA   
ATOM    315  C   VAL P  19      -8.607 -76.060 114.446  0.00 97.00      PROA   
ATOM    316  O   VAL P  19      -9.179 -75.642 115.443  0.00 97.00      PROA   
ATOM    317  N   THR P  20      -7.341 -75.669 114.163  0.00 97.00      PROA   
ATOM    318  HN  THR P  20      -6.866 -76.019 113.360  0.00 97.00      PROA   
ATOM    319  CA  THR P  20      -6.627 -74.710 114.992  0.00 97.00      PROA   
ATOM    320  HA  THR P  20      -7.314 -74.305 115.716  0.00 97.00      PROA   
ATOM    321  CB  THR P  20      -5.470 -75.310 115.799  0.00 97.00      PROA   
ATOM    322  HB  THR P  20      -5.853 -76.249 116.264  0.00 97.00      PROA   
ATOM    323  OG1 THR P  20      -5.065 -74.479 116.884  0.00 97.00      PROA   
ATOM    324  HG1 THR P  20      -4.608 -73.714 116.524  0.00 97.00      PROA   
ATOM    325  CG2 THR P  20      -4.239 -75.672 114.957  0.00 97.00      PROA   
ATOM    326 HG21 THR P  20      -3.827 -74.782 114.440  0.00 97.00      PROA   
ATOM    327 HG22 THR P  20      -4.502 -76.441 114.204  0.00 97.00      PROA   
ATOM    328 HG23 THR P  20      -3.441 -76.089 115.610  0.00 97.00      PROA   
ATOM    329  C   THR P  20      -6.233 -73.563 114.098  0.00 97.00      PROA   
ATOM    330  O   THR P  20      -5.808 -73.750 112.963  0.00 97.00      PROA   
ATOM    331  N   LEU P  21      -6.441 -72.325 114.589  0.00 97.00      PROA   
ATOM    332  HN  LEU P  21      -6.800 -72.218 115.515  0.00 97.00      PROA   
ATOM    333  CA  LEU P  21      -6.342 -71.115 113.808  0.00 97.00      PROA   
ATOM    334  HA  LEU P  21      -6.053 -71.348 112.794  0.00 97.00      PROA   
ATOM    335  CB  LEU P  21      -7.681 -70.325 113.781  0.00 97.00      PROA   
ATOM    336  HB1 LEU P  21      -7.527 -69.423 113.150  0.00 97.00      PROA   
ATOM    337  HB2 LEU P  21      -7.949 -69.980 114.803  0.00 97.00      PROA   
ATOM    338  CG  LEU P  21      -8.910 -71.086 113.208  0.00 97.00      PROA   
ATOM    339  HG  LEU P  21      -8.552 -71.777 112.408  0.00 97.00      PROA   
ATOM    340  CD1 LEU P  21      -9.677 -71.906 114.266  0.00 97.00      PROA   
ATOM    341 HD11 LEU P  21     -10.047 -71.234 115.069  0.00 97.00      PROA   
ATOM    342 HD12 LEU P  21      -9.042 -72.689 114.725  0.00 97.00      PROA   
ATOM    343 HD13 LEU P  21     -10.555 -72.402 113.802  0.00 97.00      PROA   
ATOM    344  CD2 LEU P  21      -9.893 -70.091 112.563  0.00 97.00      PROA   
ATOM    345 HD21 LEU P  21      -9.399 -69.514 111.756  0.00 97.00      PROA   
ATOM    346 HD22 LEU P  21     -10.263 -69.378 113.330  0.00 97.00      PROA   
ATOM    347 HD23 LEU P  21     -10.765 -70.629 112.135  0.00 97.00      PROA   
ATOM    348  C   LEU P  21      -5.265 -70.250 114.423  0.00 97.00      PROA   
ATOM    349  O   LEU P  21      -5.334 -69.913 115.595  0.00 97.00      PROA   
ATOM    350  N   HSD P  22      -4.230 -69.866 113.644  0.00 97.00      PROA   
ATOM    351  HN  HSD P  22      -4.209 -70.127 112.680  0.00 97.00      PROA   
ATOM    352  CA  HSD P  22      -3.037 -69.210 114.147  0.00 97.00      PROA   
ATOM    353  HA  HSD P  22      -3.026 -69.252 115.227  0.00 97.00      PROA   
ATOM    354  CB  HSD P  22      -1.750 -69.893 113.622  0.00 97.00      PROA   
ATOM    355  HB1 HSD P  22      -0.856 -69.303 113.921  0.00 97.00      PROA   
ATOM    356  HB2 HSD P  22      -1.767 -69.950 112.512  0.00 97.00      PROA   
ATOM    357  ND1 HSD P  22      -2.036 -72.437 113.629  0.00 97.00      PROA   
ATOM    358  HD1 HSD P  22      -2.563 -72.511 112.781  0.00 97.00      PROA   
ATOM    359  CG  HSD P  22      -1.563 -71.269 114.192  0.00 97.00      PROA   
ATOM    360  CE1 HSD P  22      -1.586 -73.453 114.406  0.00 97.00      PROA   
ATOM    361  HE1 HSD P  22      -1.796 -74.499 114.197  0.00 97.00      PROA   
ATOM    362  NE2 HSD P  22      -0.848 -73.026 115.412  0.00 97.00      PROA   
ATOM    363  CD2 HSD P  22      -0.820 -71.651 115.264  0.00 97.00      PROA   
ATOM    364  HD2 HSD P  22      -0.242 -71.044 115.949  0.00 97.00      PROA   
ATOM    365  C   HSD P  22      -2.966 -67.759 113.730  0.00 97.00      PROA   
ATOM    366  O   HSD P  22      -3.090 -67.434 112.557  0.00 97.00      PROA   
ATOM    367  N   CYS P  23      -2.722 -66.846 114.698  0.00 97.00      PROA   
ATOM    368  HN  CYS P  23      -2.683 -67.136 115.653  0.00 97.00      PROA   
ATOM    369  CA  CYS P  23      -2.495 -65.435 114.450  0.00 97.00      PROA   
ATOM    370  HA  CYS P  23      -2.880 -65.168 113.475  0.00 97.00      PROA   
ATOM    371  CB  CYS P  23      -3.185 -64.550 115.509  0.00 97.00      PROA   
ATOM    372  HB1 CYS P  23      -2.887 -63.494 115.361  0.00 97.00      PROA   
ATOM    373  HB2 CYS P  23      -2.881 -64.872 116.529  0.00 97.00      PROA   
ATOM    374  SG  CYS P  23      -4.977 -64.656 115.351  0.00 97.00      PROA   
ATOM    375  C   CYS P  23      -1.016 -65.122 114.468  0.00 97.00      PROA   
ATOM    376  O   CYS P  23      -0.387 -65.005 115.516  0.00 97.00      PROA   
ATOM    377  N   GLU P  24      -0.425 -64.949 113.270  0.00 97.00      PROA   
ATOM    378  HN  GLU P  24      -0.952 -65.007 112.426  0.00 97.00      PROA   
ATOM    379  CA  GLU P  24       0.999 -64.791 113.101  0.00 97.00      PROA   
ATOM    380  HA  GLU P  24       1.516 -65.251 113.933  0.00 97.00      PROA   
ATOM    381  CB  GLU P  24       1.459 -65.482 111.795  0.00 97.00      PROA   
ATOM    382  HB1 GLU P  24       1.061 -66.524 111.830  0.00 97.00      PROA   
ATOM    383  HB2 GLU P  24       2.568 -65.554 111.769  0.00 97.00      PROA   
ATOM    384  CG  GLU P  24       0.966 -64.766 110.520  0.00 97.00      PROA   
ATOM    385  HG1 GLU P  24       1.484 -63.793 110.385  0.00 97.00      PROA   
ATOM    386  HG2 GLU P  24      -0.127 -64.582 110.584  0.00 97.00      PROA   
ATOM    387  CD  GLU P  24       1.226 -65.597 109.282  0.00 97.00      PROA   
ATOM    388  OE1 GLU P  24       1.520 -64.983 108.220  0.00 97.00      PROA   
ATOM    389  OE2 GLU P  24       1.100 -66.847 109.370  0.00 97.00      PROA   
ATOM    390  C   GLU P  24       1.392 -63.334 113.038  0.00 97.00      PROA   
ATOM    391  O   GLU P  24       0.579 -62.440 112.805  0.00 97.00      PROA   
ATOM    392  N   VAL P  25       2.706 -63.092 113.229  0.00 97.00      PROA   
ATOM    393  HN  VAL P  25       3.319 -63.831 113.498  0.00 97.00      PROA   
ATOM    394  CA  VAL P  25       3.385 -61.882 112.831  0.00 97.00      PROA   
ATOM    395  HA  VAL P  25       2.863 -61.442 111.994  0.00 97.00      PROA   
ATOM    396  CB  VAL P  25       3.587 -60.854 113.950  0.00 97.00      PROA   
ATOM    397  HB  VAL P  25       4.224 -61.284 114.758  0.00 97.00      PROA   
ATOM    398  CG1 VAL P  25       4.275 -59.599 113.376  0.00 97.00      PROA   
ATOM    399 HG11 VAL P  25       3.615 -59.109 112.630  0.00 97.00      PROA   
ATOM    400 HG12 VAL P  25       5.237 -59.847 112.886  0.00 97.00      PROA   
ATOM    401 HG13 VAL P  25       4.479 -58.878 114.195  0.00 97.00      PROA   
ATOM    402  CG2 VAL P  25       2.235 -60.459 114.585  0.00 97.00      PROA   
ATOM    403 HG21 VAL P  25       1.766 -61.325 115.095  0.00 97.00      PROA   
ATOM    404 HG22 VAL P  25       1.539 -60.085 113.805  0.00 97.00      PROA   
ATOM    405 HG23 VAL P  25       2.383 -59.654 115.337  0.00 97.00      PROA   
ATOM    406  C   VAL P  25       4.739 -62.441 112.426  0.00 97.00      PROA   
ATOM    407  O   VAL P  25       5.230 -63.272 113.189  0.00 97.00      PROA   
ATOM    408  N   PRO P  26       5.412 -62.093 111.320  0.00 97.00      PROA   
ATOM    409  CD  PRO P  26       4.724 -61.589 110.120  0.00 97.00      PROA   
ATOM    410  HD1 PRO P  26       4.822 -60.482 110.092  0.00 97.00      PROA   
ATOM    411  HD2 PRO P  26       3.649 -61.879 110.078  0.00 97.00      PROA   
ATOM    412  CA  PRO P  26       6.707 -62.698 110.972  0.00 97.00      PROA   
ATOM    413  HA  PRO P  26       6.625 -63.772 111.073  0.00 97.00      PROA   
ATOM    414  CB  PRO P  26       6.904 -62.301 109.499  0.00 97.00      PROA   
ATOM    415  HB1 PRO P  26       7.525 -63.039 108.952  0.00 97.00      PROA   
ATOM    416  HB2 PRO P  26       7.369 -61.293 109.409  0.00 97.00      PROA   
ATOM    417  CG  PRO P  26       5.478 -62.225 108.952  0.00 97.00      PROA   
ATOM    418  HG1 PRO P  26       5.403 -61.638 108.016  0.00 97.00      PROA   
ATOM    419  HG2 PRO P  26       5.092 -63.254 108.775  0.00 97.00      PROA   
ATOM    420  C   PRO P  26       7.907 -62.244 111.805  0.00 97.00      PROA   
ATOM    421  O   PRO P  26       9.005 -62.140 111.262  0.00 97.00      PROA   
ATOM    422  N   HSD P  27       7.744 -62.026 113.125  0.00 97.00      PROA   
ATOM    423  HN  HSD P  27       6.854 -62.220 113.532  0.00 97.00      PROA   
ATOM    424  CA  HSD P  27       8.819 -61.689 114.031  0.00 97.00      PROA   
ATOM    425  HA  HSD P  27       9.729 -61.490 113.482  0.00 97.00      PROA   
ATOM    426  CB  HSD P  27       8.504 -60.471 114.941  0.00 97.00      PROA   
ATOM    427  HB1 HSD P  27       9.249 -60.410 115.764  0.00 97.00      PROA   
ATOM    428  HB2 HSD P  27       7.500 -60.594 115.406  0.00 97.00      PROA   
ATOM    429  ND1 HSD P  27       7.490 -58.517 113.645  0.00 97.00      PROA   
ATOM    430  HD1 HSD P  27       6.565 -58.889 113.560  0.00 97.00      PROA   
ATOM    431  CG  HSD P  27       8.571 -59.149 114.224  0.00 97.00      PROA   
ATOM    432  CE1 HSD P  27       7.909 -57.284 113.266  0.00 97.00      PROA   
ATOM    433  HE1 HSD P  27       7.259 -56.555 112.781  0.00 97.00      PROA   
ATOM    434  NE2 HSD P  27       9.174 -57.073 113.571  0.00 97.00      PROA   
ATOM    435  CD2 HSD P  27       9.587 -58.243 114.182  0.00 97.00      PROA   
ATOM    436  HD2 HSD P  27      10.597 -58.316 114.566  0.00 97.00      PROA   
ATOM    437  C   HSD P  27       9.047 -62.882 114.920  0.00 97.00      PROA   
ATOM    438  O   HSD P  27       8.135 -63.343 115.598  0.00 97.00      PROA   
ATOM    439  N   LEU P  28      10.288 -63.418 114.941  0.00 97.00      PROA   
ATOM    440  HN  LEU P  28      10.991 -63.104 114.306  0.00 97.00      PROA   
ATOM    441  CA  LEU P  28      10.675 -64.510 115.817  0.00 97.00      PROA   
ATOM    442  HA  LEU P  28       9.995 -65.323 115.602  0.00 97.00      PROA   
ATOM    443  CB  LEU P  28      12.110 -65.013 115.510  0.00 97.00      PROA   
ATOM    444  HB1 LEU P  28      12.325 -65.905 116.138  0.00 97.00      PROA   
ATOM    445  HB2 LEU P  28      12.850 -64.226 115.769  0.00 97.00      PROA   
ATOM    446  CG  LEU P  28      12.360 -65.415 114.032  0.00 97.00      PROA   
ATOM    447  HG  LEU P  28      12.190 -64.525 113.382  0.00 97.00      PROA   
ATOM    448  CD1 LEU P  28      13.825 -65.847 113.831  0.00 97.00      PROA   
ATOM    449 HD11 LEU P  28      14.046 -66.744 114.448  0.00 97.00      PROA   
ATOM    450 HD12 LEU P  28      14.517 -65.032 114.127  0.00 97.00      PROA   
ATOM    451 HD13 LEU P  28      14.008 -66.100 112.766  0.00 97.00      PROA   
ATOM    452  CD2 LEU P  28      11.409 -66.529 113.557  0.00 97.00      PROA   
ATOM    453 HD21 LEU P  28      10.352 -66.195 113.603  0.00 97.00      PROA   
ATOM    454 HD22 LEU P  28      11.526 -67.430 114.197  0.00 97.00      PROA   
ATOM    455 HD23 LEU P  28      11.640 -66.810 112.509  0.00 97.00      PROA   
ATOM    456  C   LEU P  28      10.507 -64.235 117.317  0.00 97.00      PROA   
ATOM    457  O   LEU P  28       9.939 -65.107 117.975  0.00 97.00      PROA   
ATOM    458  N   PRO P  29      10.872 -63.112 117.947  0.00 97.00      PROA   
ATOM    459  CD  PRO P  29      11.846 -62.133 117.444  0.00 97.00      PROA   
ATOM    460  HD1 PRO P  29      11.577 -61.757 116.435  0.00 97.00      PROA   
ATOM    461  HD2 PRO P  29      12.853 -62.604 117.423  0.00 97.00      PROA   
ATOM    462  CA  PRO P  29      10.420 -62.785 119.302  0.00 97.00      PROA   
ATOM    463  HA  PRO P  29      10.439 -63.660 119.938  0.00 97.00      PROA   
ATOM    464  CB  PRO P  29      11.455 -61.736 119.754  0.00 97.00      PROA   
ATOM    465  HB1 PRO P  29      12.361 -62.270 120.124  0.00 97.00      PROA   
ATOM    466  HB2 PRO P  29      11.107 -61.061 120.557  0.00 97.00      PROA   
ATOM    467  CG  PRO P  29      11.822 -60.997 118.466  0.00 97.00      PROA   
ATOM    468  HG1 PRO P  29      11.013 -60.276 118.210  0.00 97.00      PROA   
ATOM    469  HG2 PRO P  29      12.788 -60.459 118.537  0.00 97.00      PROA   
ATOM    470  C   PRO P  29       8.998 -62.220 119.315  0.00 97.00      PROA   
ATOM    471  O   PRO P  29       8.735 -61.309 120.098  0.00 97.00      PROA   
ATOM    472  N   GLY P  30       8.057 -62.745 118.491  0.00 97.00      PROA   
ATOM    473  HN  GLY P  30       8.308 -63.503 117.891  0.00 97.00      PROA   
ATOM    474  CA  GLY P  30       6.709 -62.216 118.314  0.00 97.00      PROA   
ATOM    475  HA1 GLY P  30       6.324 -62.656 117.405  0.00 97.00      PROA   
ATOM    476  HA2 GLY P  30       6.762 -61.138 118.258  0.00 97.00      PROA   
ATOM    477  C   GLY P  30       5.758 -62.591 119.424  0.00 97.00      PROA   
ATOM    478  O   GLY P  30       4.771 -63.279 119.192  0.00 97.00      PROA   
ATOM    479  N   SER P  31       6.063 -62.100 120.648  0.00 97.00      PROA   
ATOM    480  HN  SER P  31       6.912 -61.574 120.674  0.00 97.00      PROA   
ATOM    481  CA  SER P  31       5.456 -62.300 121.964  0.00 97.00      PROA   
ATOM    482  HA  SER P  31       6.050 -63.072 122.428  0.00 97.00      PROA   
ATOM    483  CB  SER P  31       5.597 -61.012 122.831  0.00 97.00      PROA   
ATOM    484  HB1 SER P  31       5.019 -60.192 122.353  0.00 97.00      PROA   
ATOM    485  HB2 SER P  31       6.665 -60.705 122.853  0.00 97.00      PROA   
ATOM    486  OG  SER P  31       5.129 -61.166 124.173  0.00 97.00      PROA   
ATOM    487  HG1 SER P  31       5.896 -61.314 124.732  0.00 97.00      PROA   
ATOM    488  C   SER P  31       4.015 -62.781 122.019  0.00 97.00      PROA   
ATOM    489  O   SER P  31       3.155 -62.286 121.307  0.00 97.00      PROA   
ATOM    490  N   SER P  32       3.728 -63.762 122.904  0.00 97.00      PROA   
ATOM    491  HN  SER P  32       4.423 -64.083 123.542  0.00 97.00      PROA   
ATOM    492  CA  SER P  32       2.482 -64.503 122.964  0.00 97.00      PROA   
ATOM    493  HA  SER P  32       2.151 -64.672 121.949  0.00 97.00      PROA   
ATOM    494  CB  SER P  32       2.719 -65.889 123.621  0.00 97.00      PROA   
ATOM    495  HB1 SER P  32       3.392 -66.475 122.958  0.00 97.00      PROA   
ATOM    496  HB2 SER P  32       1.778 -66.466 123.737  0.00 97.00      PROA   
ATOM    497  OG  SER P  32       3.369 -65.759 124.884  0.00 97.00      PROA   
ATOM    498  HG1 SER P  32       2.723 -65.372 125.482  0.00 97.00      PROA   
ATOM    499  C   SER P  32       1.348 -63.788 123.684  0.00 97.00      PROA   
ATOM    500  O   SER P  32       0.760 -64.318 124.625  0.00 97.00      PROA   
ATOM    501  N   SER P  33       0.988 -62.573 123.219  0.00 97.00      PROA   
ATOM    502  HN  SER P  33       1.535 -62.149 122.501  0.00 97.00      PROA   
ATOM    503  CA  SER P  33      -0.159 -61.821 123.692  0.00 97.00      PROA   
ATOM    504  HA  SER P  33      -0.689 -62.392 124.442  0.00 97.00      PROA   
ATOM    505  CB  SER P  33       0.250 -60.447 124.289  0.00 97.00      PROA   
ATOM    506  HB1 SER P  33       0.762 -59.836 123.514  0.00 97.00      PROA   
ATOM    507  HB2 SER P  33       0.973 -60.617 125.116  0.00 97.00      PROA   
ATOM    508  OG  SER P  33      -0.865 -59.713 124.796  0.00 97.00      PROA   
ATOM    509  HG1 SER P  33      -1.068 -60.063 125.668  0.00 97.00      PROA   
ATOM    510  C   SER P  33      -1.084 -61.626 122.509  0.00 97.00      PROA   
ATOM    511  O   SER P  33      -0.650 -61.257 121.422  0.00 97.00      PROA   
ATOM    512  N   THR P  34      -2.398 -61.903 122.694  0.00 97.00      PROA   
ATOM    513  HN  THR P  34      -2.746 -62.169 123.589  0.00 97.00      PROA   
ATOM    514  CA  THR P  34      -3.359 -61.885 121.604  0.00 97.00      PROA   
ATOM    515  HA  THR P  34      -3.051 -61.156 120.867  0.00 97.00      PROA   
ATOM    516  CB  THR P  34      -3.577 -63.247 120.940  0.00 97.00      PROA   
ATOM    517  HB  THR P  34      -4.128 -63.945 121.611  0.00 97.00      PROA   
ATOM    518  OG1 THR P  34      -2.332 -63.865 120.668  0.00 97.00      PROA   
ATOM    519  HG1 THR P  34      -2.045 -64.218 121.512  0.00 97.00      PROA   
ATOM    520  CG2 THR P  34      -4.358 -63.107 119.618  0.00 97.00      PROA   
ATOM    521 HG21 THR P  34      -3.956 -62.271 119.010  0.00 97.00      PROA   
ATOM    522 HG22 THR P  34      -5.431 -62.917 119.816  0.00 97.00      PROA   
ATOM    523 HG23 THR P  34      -4.290 -64.045 119.027  0.00 97.00      PROA   
ATOM    524  C   THR P  34      -4.687 -61.464 122.161  0.00 97.00      PROA   
ATOM    525  O   THR P  34      -5.069 -61.864 123.256  0.00 97.00      PROA   
ATOM    526  N   GLN P  35      -5.450 -60.674 121.377  0.00 97.00      PROA   
ATOM    527  HN  GLN P  35      -5.074 -60.238 120.562  0.00 97.00      PROA   
ATOM    528  CA  GLN P  35      -6.859 -60.474 121.612  0.00 97.00      PROA   
ATOM    529  HA  GLN P  35      -7.173 -60.951 122.531  0.00 97.00      PROA   
ATOM    530  CB  GLN P  35      -7.224 -58.969 121.643  0.00 97.00      PROA   
ATOM    531  HB1 GLN P  35      -8.295 -58.865 121.923  0.00 97.00      PROA   
ATOM    532  HB2 GLN P  35      -7.092 -58.539 120.625  0.00 97.00      PROA   
ATOM    533  CG  GLN P  35      -6.339 -58.167 122.622  0.00 97.00      PROA   
ATOM    534  HG1 GLN P  35      -5.274 -58.215 122.307  0.00 97.00      PROA   
ATOM    535  HG2 GLN P  35      -6.420 -58.586 123.646  0.00 97.00      PROA   
ATOM    536  CD  GLN P  35      -6.732 -56.690 122.607  0.00 97.00      PROA   
ATOM    537  OE1 GLN P  35      -6.519 -56.007 121.606  0.00 97.00      PROA   
ATOM    538  NE2 GLN P  35      -7.292 -56.172 123.732  0.00 97.00      PROA   
ATOM    539 HE21 GLN P  35      -7.523 -55.201 123.737  0.00 97.00      PROA   
ATOM    540 HE22 GLN P  35      -7.430 -56.754 124.531  0.00 97.00      PROA   
ATOM    541  C   GLN P  35      -7.552 -61.143 120.448  0.00 97.00      PROA   
ATOM    542  O   GLN P  35      -7.267 -60.829 119.301  0.00 97.00      PROA   
ATOM    543  N   TRP P  36      -8.470 -62.097 120.719  0.00 97.00      PROA   
ATOM    544  HN  TRP P  36      -8.655 -62.363 121.661  0.00 97.00      PROA   
ATOM    545  CA  TRP P  36      -9.261 -62.784 119.712  0.00 97.00      PROA   
ATOM    546  HA  TRP P  36      -8.893 -62.553 118.722  0.00 97.00      PROA   
ATOM    547  CB  TRP P  36      -9.276 -64.323 119.906  0.00 97.00      PROA   
ATOM    548  HB1 TRP P  36     -10.145 -64.768 119.377  0.00 97.00      PROA   
ATOM    549  HB2 TRP P  36      -9.412 -64.533 120.992  0.00 97.00      PROA   
ATOM    550  CG  TRP P  36      -8.065 -65.055 119.422  0.00 97.00      PROA   
ATOM    551  CD1 TRP P  36      -6.952 -65.375 120.148  0.00 97.00      PROA   
ATOM    552  HD1 TRP P  36      -6.737 -64.995 121.130  0.00 97.00      PROA   
ATOM    553  NE1 TRP P  36      -6.139 -66.196 119.419  0.00 97.00      PROA   
ATOM    554  HE1 TRP P  36      -5.309 -66.603 119.742  0.00 97.00      PROA   
ATOM    555  CE2 TRP P  36      -6.690 -66.412 118.193  0.00 97.00      PROA   
ATOM    556  CD2 TRP P  36      -7.909 -65.697 118.145  0.00 97.00      PROA   
ATOM    557  CE3 TRP P  36      -8.688 -65.743 116.988  0.00 97.00      PROA   
ATOM    558  HE3 TRP P  36      -9.618 -65.198 116.913  0.00 97.00      PROA   
ATOM    559  CZ3 TRP P  36      -8.232 -66.497 115.903  0.00 97.00      PROA   
ATOM    560  HZ3 TRP P  36      -8.807 -66.527 114.988  0.00 97.00      PROA   
ATOM    561  CZ2 TRP P  36      -6.247 -67.176 117.125  0.00 97.00      PROA   
ATOM    562  HZ2 TRP P  36      -5.316 -67.721 117.167  0.00 97.00      PROA   
ATOM    563  CH2 TRP P  36      -7.038 -67.208 115.976  0.00 97.00      PROA   
ATOM    564  HH2 TRP P  36      -6.703 -67.767 115.114  0.00 97.00      PROA   
ATOM    565  C   TRP P  36     -10.683 -62.286 119.794  0.00 97.00      PROA   
ATOM    566  O   TRP P  36     -11.148 -61.914 120.862  0.00 97.00      PROA   
ATOM    567  N   PHE P  37     -11.405 -62.253 118.650  0.00 97.00      PROA   
ATOM    568  HN  PHE P  37     -10.980 -62.498 117.780  0.00 97.00      PROA   
ATOM    569  CA  PHE P  37     -12.757 -61.742 118.575  0.00 97.00      PROA   
ATOM    570  HA  PHE P  37     -13.184 -61.711 119.566  0.00 97.00      PROA   
ATOM    571  CB  PHE P  37     -12.844 -60.329 117.922  0.00 97.00      PROA   
ATOM    572  HB1 PHE P  37     -13.881 -59.935 117.996  0.00 97.00      PROA   
ATOM    573  HB2 PHE P  37     -12.563 -60.379 116.849  0.00 97.00      PROA   
ATOM    574  CG  PHE P  37     -11.909 -59.348 118.593  0.00 97.00      PROA   
ATOM    575  CD1 PHE P  37     -12.373 -58.501 119.615  0.00 97.00      PROA   
ATOM    576  HD1 PHE P  37     -13.405 -58.559 119.929  0.00 97.00      PROA   
ATOM    577  CE1 PHE P  37     -11.509 -57.594 120.241  0.00 97.00      PROA   
ATOM    578  HE1 PHE P  37     -11.879 -56.955 121.030  0.00 97.00      PROA   
ATOM    579  CZ  PHE P  37     -10.166 -57.522 119.851  0.00 97.00      PROA   
ATOM    580  HZ  PHE P  37      -9.494 -56.835 120.345  0.00 97.00      PROA   
ATOM    581  CD2 PHE P  37     -10.564 -59.240 118.190  0.00 97.00      PROA   
ATOM    582  HD2 PHE P  37     -10.190 -59.881 117.406  0.00 97.00      PROA   
ATOM    583  CE2 PHE P  37      -9.693 -58.350 118.826  0.00 97.00      PROA   
ATOM    584  HE2 PHE P  37      -8.654 -58.317 118.537  0.00 97.00      PROA   
ATOM    585  C   PHE P  37     -13.589 -62.689 117.733  0.00 97.00      PROA   
ATOM    586  O   PHE P  37     -13.154 -63.136 116.676  0.00 97.00      PROA   
ATOM    587  N   LEU P  38     -14.828 -62.997 118.189  0.00 97.00      PROA   
ATOM    588  HN  LEU P  38     -15.122 -62.675 119.088  0.00 97.00      PROA   
ATOM    589  CA  LEU P  38     -15.833 -63.722 117.437  0.00 97.00      PROA   
ATOM    590  HA  LEU P  38     -15.436 -64.031 116.484  0.00 97.00      PROA   
ATOM    591  CB  LEU P  38     -16.413 -64.951 118.187  0.00 97.00      PROA   
ATOM    592  HB1 LEU P  38     -17.208 -65.430 117.573  0.00 97.00      PROA   
ATOM    593  HB2 LEU P  38     -16.869 -64.622 119.148  0.00 97.00      PROA   
ATOM    594  CG  LEU P  38     -15.369 -66.032 118.524  0.00 97.00      PROA   
ATOM    595  HG  LEU P  38     -14.597 -65.550 119.160  0.00 97.00      PROA   
ATOM    596  CD1 LEU P  38     -15.991 -67.186 119.332  0.00 97.00      PROA   
ATOM    597 HD11 LEU P  38     -16.776 -67.691 118.730  0.00 97.00      PROA   
ATOM    598 HD12 LEU P  38     -16.448 -66.807 120.269  0.00 97.00      PROA   
ATOM    599 HD13 LEU P  38     -15.215 -67.936 119.591  0.00 97.00      PROA   
ATOM    600  CD2 LEU P  38     -14.681 -66.585 117.267  0.00 97.00      PROA   
ATOM    601 HD21 LEU P  38     -14.152 -65.787 116.707  0.00 97.00      PROA   
ATOM    602 HD22 LEU P  38     -15.431 -67.056 116.597  0.00 97.00      PROA   
ATOM    603 HD23 LEU P  38     -13.940 -67.357 117.561  0.00 97.00      PROA   
ATOM    604  C   LEU P  38     -16.976 -62.774 117.201  0.00 97.00      PROA   
ATOM    605  O   LEU P  38     -17.646 -62.365 118.144  0.00 97.00      PROA   
ATOM    606  N   ASN P  39     -17.234 -62.388 115.927  0.00 97.00      PROA   
ATOM    607  HN  ASN P  39     -16.701 -62.774 115.174  0.00 97.00      PROA   
ATOM    608  CA  ASN P  39     -18.330 -61.496 115.559  0.00 97.00      PROA   
ATOM    609  HA  ASN P  39     -18.214 -61.282 114.506  0.00 97.00      PROA   
ATOM    610  CB  ASN P  39     -19.726 -62.155 115.780  0.00 97.00      PROA   
ATOM    611  HB1 ASN P  39     -20.524 -61.521 115.340  0.00 97.00      PROA   
ATOM    612  HB2 ASN P  39     -19.920 -62.270 116.867  0.00 97.00      PROA   
ATOM    613  CG  ASN P  39     -19.786 -63.529 115.099  0.00 97.00      PROA   
ATOM    614  OD1 ASN P  39     -19.223 -63.730 114.022  0.00 97.00      PROA   
ATOM    615  ND2 ASN P  39     -20.451 -64.516 115.759  0.00 97.00      PROA   
ATOM    616 HD21 ASN P  39     -20.451 -65.433 115.364  0.00 97.00      PROA   
ATOM    617 HD22 ASN P  39     -20.881 -64.327 116.640  0.00 97.00      PROA   
ATOM    618  C   ASN P  39     -18.266 -60.158 116.294  0.00 97.00      PROA   
ATOM    619  O   ASN P  39     -19.276 -59.632 116.760  0.00 97.00      PROA   
ATOM    620  N   GLY P  40     -17.043 -59.596 116.441  0.00 97.00      PROA   
ATOM    621  HN  GLY P  40     -16.261 -60.032 116.004  0.00 97.00      PROA   
ATOM    622  CA  GLY P  40     -16.781 -58.401 117.233  0.00 97.00      PROA   
ATOM    623  HA1 GLY P  40     -17.617 -57.721 117.128  0.00 97.00      PROA   
ATOM    624  HA2 GLY P  40     -15.864 -57.970 116.859  0.00 97.00      PROA   
ATOM    625  C   GLY P  40     -16.579 -58.642 118.716  0.00 97.00      PROA   
ATOM    626  O   GLY P  40     -15.945 -57.829 119.385  0.00 97.00      PROA   
ATOM    627  N   THR P  41     -17.102 -59.752 119.286  0.00 97.00      PROA   
ATOM    628  HN  THR P  41     -17.569 -60.430 118.721  0.00 97.00      PROA   
ATOM    629  CA  THR P  41     -17.062 -60.014 120.721  0.00 97.00      PROA   
ATOM    630  HA  THR P  41     -17.141 -59.070 121.242  0.00 97.00      PROA   
ATOM    631  CB  THR P  41     -18.210 -60.897 121.200  0.00 97.00      PROA   
ATOM    632  HB  THR P  41     -18.202 -61.871 120.659  0.00 97.00      PROA   
ATOM    633  OG1 THR P  41     -19.450 -60.250 120.946  0.00 97.00      PROA   
ATOM    634  HG1 THR P  41     -19.479 -60.075 120.005  0.00 97.00      PROA   
ATOM    635  CG2 THR P  41     -18.145 -61.165 122.719  0.00 97.00      PROA   
ATOM    636 HG21 THR P  41     -18.123 -60.205 123.279  0.00 97.00      PROA   
ATOM    637 HG22 THR P  41     -17.256 -61.765 122.996  0.00 97.00      PROA   
ATOM    638 HG23 THR P  41     -19.048 -61.730 123.037  0.00 97.00      PROA   
ATOM    639  C   THR P  41     -15.749 -60.656 121.116  0.00 97.00      PROA   
ATOM    640  O   THR P  41     -15.388 -61.713 120.616  0.00 97.00      PROA   
ATOM    641  N   ALA P  42     -14.996 -60.025 122.044  0.00 97.00      PROA   
ATOM    642  HN  ALA P  42     -15.297 -59.161 122.439  0.00 97.00      PROA   
ATOM    643  CA  ALA P  42     -13.718 -60.517 122.522  0.00 97.00      PROA   
ATOM    644  HA  ALA P  42     -13.098 -60.655 121.649  0.00 97.00      PROA   
ATOM    645  CB  ALA P  42     -13.038 -59.460 123.412  0.00 97.00      PROA   
ATOM    646  HB1 ALA P  42     -13.641 -59.275 124.327  0.00 97.00      PROA   
ATOM    647  HB2 ALA P  42     -12.948 -58.500 122.857  0.00 97.00      PROA   
ATOM    648  HB3 ALA P  42     -12.020 -59.784 123.710  0.00 97.00      PROA   
ATOM    649  C   ALA P  42     -13.765 -61.847 123.273  0.00 97.00      PROA   
ATOM    650  O   ALA P  42     -14.579 -62.054 124.171  0.00 97.00      PROA   
ATOM    651  N   ILE P  43     -12.837 -62.775 122.934  0.00 97.00      PROA   
ATOM    652  HN  ILE P  43     -12.199 -62.583 122.189  0.00 97.00      PROA   
ATOM    653  CA  ILE P  43     -12.635 -64.031 123.637  0.00 97.00      PROA   
ATOM    654  HA  ILE P  43     -13.556 -64.289 124.140  0.00 97.00      PROA   
ATOM    655  CB  ILE P  43     -12.216 -65.218 122.748  0.00 97.00      PROA   
ATOM    656  HB  ILE P  43     -11.108 -65.229 122.617  0.00 97.00      PROA   
ATOM    657  CG2 ILE P  43     -12.651 -66.538 123.435  0.00 97.00      PROA   
ATOM    658 HG21 ILE P  43     -13.755 -66.562 123.552  0.00 97.00      PROA   
ATOM    659 HG22 ILE P  43     -12.183 -66.666 124.431  0.00 97.00      PROA   
ATOM    660 HG23 ILE P  43     -12.355 -67.415 122.828  0.00 97.00      PROA   
ATOM    661  CG1 ILE P  43     -12.803 -65.137 121.316  0.00 97.00      PROA   
ATOM    662 HG11 ILE P  43     -12.489 -64.190 120.832  0.00 97.00      PROA   
ATOM    663 HG12 ILE P  43     -13.913 -65.134 121.371  0.00 97.00      PROA   
ATOM    664  CD  ILE P  43     -12.332 -66.290 120.417  0.00 97.00      PROA   
ATOM    665  HD1 ILE P  43     -11.252 -66.498 120.573  0.00 97.00      PROA   
ATOM    666  HD2 ILE P  43     -12.479 -66.039 119.346  0.00 97.00      PROA   
ATOM    667  HD3 ILE P  43     -12.906 -67.215 120.633  0.00 97.00      PROA   
ATOM    668  C   ILE P  43     -11.554 -63.774 124.676  0.00 97.00      PROA   
ATOM    669  O   ILE P  43     -10.724 -62.881 124.523  0.00 97.00      PROA   
ATOM    670  N   GLN P  44     -11.518 -64.575 125.764  0.00 97.00      PROA   
ATOM    671  HN  GLN P  44     -12.222 -65.266 125.912  0.00 97.00      PROA   
ATOM    672  CA  GLN P  44     -10.511 -64.463 126.802  0.00 97.00      PROA   
ATOM    673  HA  GLN P  44     -10.255 -63.420 126.940  0.00 97.00      PROA   
ATOM    674  CB  GLN P  44     -11.064 -65.029 128.137  0.00 97.00      PROA   
ATOM    675  HB1 GLN P  44     -10.297 -64.876 128.929  0.00 97.00      PROA   
ATOM    676  HB2 GLN P  44     -11.228 -66.126 128.036  0.00 97.00      PROA   
ATOM    677  CG  GLN P  44     -12.390 -64.390 128.628  0.00 97.00      PROA   
ATOM    678  HG1 GLN P  44     -12.605 -64.759 129.655  0.00 97.00      PROA   
ATOM    679  HG2 GLN P  44     -13.238 -64.697 127.980  0.00 97.00      PROA   
ATOM    680  CD  GLN P  44     -12.321 -62.858 128.706  0.00 97.00      PROA   
ATOM    681  OE1 GLN P  44     -11.826 -62.304 129.693  0.00 97.00      PROA   
ATOM    682  NE2 GLN P  44     -12.843 -62.146 127.668  0.00 97.00      PROA   
ATOM    683 HE21 GLN P  44     -12.792 -61.150 127.722  0.00 97.00      PROA   
ATOM    684 HE22 GLN P  44     -13.221 -62.608 126.867  0.00 97.00      PROA   
ATOM    685  C   GLN P  44      -9.230 -65.203 126.412  0.00 97.00      PROA   
ATOM    686  O   GLN P  44      -8.206 -65.098 127.087  0.00 97.00      PROA   
ATOM    687  N   THR P  45      -9.251 -65.949 125.280  0.00 97.00      PROA   
ATOM    688  HN  THR P  45     -10.105 -66.035 124.775  0.00 97.00      PROA   
ATOM    689  CA  THR P  45      -8.116 -66.658 124.701  0.00 97.00      PROA   
ATOM    690  HA  THR P  45      -7.771 -67.371 125.436  0.00 97.00      PROA   
ATOM    691  CB  THR P  45      -8.507 -67.414 123.430  0.00 97.00      PROA   
ATOM    692  HB  THR P  45      -8.837 -66.701 122.638  0.00 97.00      PROA   
ATOM    693  OG1 THR P  45      -9.587 -68.294 123.704  0.00 97.00      PROA   
ATOM    694  HG1 THR P  45      -9.757 -68.762 122.882  0.00 97.00      PROA   
ATOM    695  CG2 THR P  45      -7.344 -68.276 122.905  0.00 97.00      PROA   
ATOM    696 HG21 THR P  45      -7.024 -68.990 123.692  0.00 97.00      PROA   
ATOM    697 HG22 THR P  45      -6.478 -67.658 122.595  0.00 97.00      PROA   
ATOM    698 HG23 THR P  45      -7.664 -68.864 122.019  0.00 97.00      PROA   
ATOM    699  C   THR P  45      -6.968 -65.726 124.353  0.00 97.00      PROA   
ATOM    700  O   THR P  45      -7.069 -64.943 123.416  0.00 97.00      PROA   
ATOM    701  N   SER P  46      -5.839 -65.784 125.099  0.00 97.00      PROA   
ATOM    702  HN  SER P  46      -5.818 -66.327 125.936  0.00 97.00      PROA   
ATOM    703  CA  SER P  46      -4.703 -64.908 124.845  0.00 97.00      PROA   
ATOM    704  HA  SER P  46      -5.022 -64.060 124.258  0.00 97.00      PROA   
ATOM    705  CB  SER P  46      -4.118 -64.358 126.168  0.00 97.00      PROA   
ATOM    706  HB1 SER P  46      -3.211 -63.745 125.969  0.00 97.00      PROA   
ATOM    707  HB2 SER P  46      -3.835 -65.193 126.845  0.00 97.00      PROA   
ATOM    708  OG  SER P  46      -5.059 -63.509 126.821  0.00 97.00      PROA   
ATOM    709  HG1 SER P  46      -5.893 -63.984 126.885  0.00 97.00      PROA   
ATOM    710  C   SER P  46      -3.577 -65.576 124.074  0.00 97.00      PROA   
ATOM    711  O   SER P  46      -2.640 -64.911 123.633  0.00 97.00      PROA   
ATOM    712  N   THR P  47      -3.651 -66.908 123.850  0.00 97.00      PROA   
ATOM    713  HN  THR P  47      -4.433 -67.416 124.199  0.00 97.00      PROA   
ATOM    714  CA  THR P  47      -2.698 -67.652 123.029  0.00 97.00      PROA   
ATOM    715  HA  THR P  47      -1.729 -67.381 123.412  0.00 97.00      PROA   
ATOM    716  CB  THR P  47      -2.772 -69.182 123.202  0.00 97.00      PROA   
ATOM    717  HB  THR P  47      -2.363 -69.450 124.202  0.00 97.00      PROA   
ATOM    718  OG1 THR P  47      -2.040 -69.910 122.217  0.00 97.00      PROA   
ATOM    719  HG1 THR P  47      -2.331 -70.822 122.295  0.00 97.00      PROA   
ATOM    720  CG2 THR P  47      -4.230 -69.659 123.127  0.00 97.00      PROA   
ATOM    721 HG21 THR P  47      -4.710 -69.284 122.200  0.00 97.00      PROA   
ATOM    722 HG22 THR P  47      -4.809 -69.305 124.003  0.00 97.00      PROA   
ATOM    723 HG23 THR P  47      -4.279 -70.770 123.115  0.00 97.00      PROA   
ATOM    724  C   THR P  47      -2.764 -67.239 121.554  0.00 97.00      PROA   
ATOM    725  O   THR P  47      -3.861 -66.964 121.074  0.00 97.00      PROA   
ATOM    726  N   PRO P  48      -1.673 -67.211 120.777  0.00 97.00      PROA   
ATOM    727  CD  PRO P  48      -0.316 -66.995 121.298  0.00 97.00      PROA   
ATOM    728  HD1 PRO P  48       0.166 -67.986 121.442  0.00 97.00      PROA   
ATOM    729  HD2 PRO P  48      -0.311 -66.422 122.252  0.00 97.00      PROA   
ATOM    730  CA  PRO P  48      -1.750 -66.918 119.348  0.00 97.00      PROA   
ATOM    731  HA  PRO P  48      -2.347 -66.027 119.212  0.00 97.00      PROA   
ATOM    732  CB  PRO P  48      -0.279 -66.720 118.937  0.00 97.00      PROA   
ATOM    733  HB1 PRO P  48      -0.179 -66.025 118.081  0.00 97.00      PROA   
ATOM    734  HB2 PRO P  48       0.201 -67.690 118.675  0.00 97.00      PROA   
ATOM    735  CG  PRO P  48       0.389 -66.192 120.206  0.00 97.00      PROA   
ATOM    736  HG1 PRO P  48       1.489 -66.328 120.206  0.00 97.00      PROA   
ATOM    737  HG2 PRO P  48       0.149 -65.113 120.330  0.00 97.00      PROA   
ATOM    738  C   PRO P  48      -2.354 -68.023 118.503  0.00 97.00      PROA   
ATOM    739  O   PRO P  48      -2.437 -67.820 117.298  0.00 97.00      PROA   
ATOM    740  N   THR P  49      -2.792 -69.170 119.074  0.00 97.00      PROA   
ATOM    741  HN  THR P  49      -2.680 -69.321 120.052  0.00 97.00      PROA   
ATOM    742  CA  THR P  49      -3.502 -70.191 118.318  0.00 97.00      PROA   
ATOM    743  HA  THR P  49      -3.776 -69.765 117.366  0.00 97.00      PROA   
ATOM    744  CB  THR P  49      -2.682 -71.445 118.005  0.00 97.00      PROA   
ATOM    745  HB  THR P  49      -1.672 -71.104 117.688  0.00 97.00      PROA   
ATOM    746  OG1 THR P  49      -3.242 -72.170 116.917  0.00 97.00      PROA   
ATOM    747  HG1 THR P  49      -2.498 -72.627 116.509  0.00 97.00      PROA   
ATOM    748  CG2 THR P  49      -2.509 -72.412 119.191  0.00 97.00      PROA   
ATOM    749 HG21 THR P  49      -3.481 -72.869 119.476  0.00 97.00      PROA   
ATOM    750 HG22 THR P  49      -2.084 -71.880 120.065  0.00 97.00      PROA   
ATOM    751 HG23 THR P  49      -1.820 -73.237 118.905  0.00 97.00      PROA   
ATOM    752  C   THR P  49      -4.793 -70.509 119.035  0.00 97.00      PROA   
ATOM    753  O   THR P  49      -4.823 -70.775 120.233  0.00 97.00      PROA   
ATOM    754  N   TYR P  50      -5.918 -70.478 118.291  0.00 97.00      PROA   
ATOM    755  HN  TYR P  50      -5.868 -70.233 117.323  0.00 97.00      PROA   
ATOM    756  CA  TYR P  50      -7.225 -70.814 118.804  0.00 97.00      PROA   
ATOM    757  HA  TYR P  50      -7.216 -70.775 119.885  0.00 97.00      PROA   
ATOM    758  CB  TYR P  50      -8.312 -69.846 118.263  0.00 97.00      PROA   
ATOM    759  HB1 TYR P  50      -8.427 -69.935 117.162  0.00 97.00      PROA   
ATOM    760  HB2 TYR P  50      -7.999 -68.803 118.484  0.00 97.00      PROA   
ATOM    761  CG  TYR P  50      -9.647 -70.073 118.927  0.00 97.00      PROA   
ATOM    762  CD1 TYR P  50     -10.597 -70.948 118.371  0.00 97.00      PROA   
ATOM    763  HD1 TYR P  50     -10.368 -71.483 117.461  0.00 97.00      PROA   
ATOM    764  CE1 TYR P  50     -11.850 -71.115 118.975  0.00 97.00      PROA   
ATOM    765  HE1 TYR P  50     -12.587 -71.767 118.529  0.00 97.00      PROA   
ATOM    766  CZ  TYR P  50     -12.157 -70.424 120.151  0.00 97.00      PROA   
ATOM    767  OH  TYR P  50     -13.420 -70.585 120.757  0.00 97.00      PROA   
ATOM    768  HH  TYR P  50     -13.937 -71.175 120.204  0.00 97.00      PROA   
ATOM    769  CD2 TYR P  50      -9.978 -69.364 120.094  0.00 97.00      PROA   
ATOM    770  HD2 TYR P  50      -9.270 -68.660 120.506  0.00 97.00      PROA   
ATOM    771  CE2 TYR P  50     -11.218 -69.554 120.714  0.00 97.00      PROA   
ATOM    772  HE2 TYR P  50     -11.469 -69.014 121.614  0.00 97.00      PROA   
ATOM    773  C   TYR P  50      -7.492 -72.235 118.366  0.00 97.00      PROA   
ATOM    774  O   TYR P  50      -7.660 -72.501 117.182  0.00 97.00      PROA   
ATOM    775  N   HSD P  51      -7.524 -73.185 119.325  0.00 97.00      PROA   
ATOM    776  HN  HSD P  51      -7.425 -72.939 120.285  0.00 97.00      PROA   
ATOM    777  CA  HSD P  51      -7.568 -74.603 119.033  0.00 97.00      PROA   
ATOM    778  HA  HSD P  51      -7.355 -74.774 117.987  0.00 97.00      PROA   
ATOM    779  CB  HSD P  51      -6.506 -75.374 119.864  0.00 97.00      PROA   
ATOM    780  HB1 HSD P  51      -6.640 -75.146 120.944  0.00 97.00      PROA   
ATOM    781  HB2 HSD P  51      -5.507 -74.984 119.569  0.00 97.00      PROA   
ATOM    782  ND1 HSD P  51      -7.367 -77.739 120.312  0.00 97.00      PROA   
ATOM    783  HD1 HSD P  51      -8.184 -77.477 120.829  0.00 97.00      PROA   
ATOM    784  CG  HSD P  51      -6.491 -76.874 119.687  0.00 97.00      PROA   
ATOM    785  CE1 HSD P  51      -6.949 -78.997 120.031  0.00 97.00      PROA   
ATOM    786  HE1 HSD P  51      -7.470 -79.883 120.394  0.00 97.00      PROA   
ATOM    787  NE2 HSD P  51      -5.864 -79.004 119.283  0.00 97.00      PROA   
ATOM    788  CD2 HSD P  51      -5.572 -77.667 119.072  0.00 97.00      PROA   
ATOM    789  HD2 HSD P  51      -4.695 -77.389 118.500  0.00 97.00      PROA   
ATOM    790  C   HSD P  51      -8.935 -75.169 119.315  0.00 97.00      PROA   
ATOM    791  O   HSD P  51      -9.339 -75.321 120.466  0.00 97.00      PROA   
ATOM    792  N   ILE P  52      -9.663 -75.552 118.245  0.00 97.00      PROA   
ATOM    793  HN  ILE P  52      -9.348 -75.392 117.310  0.00 97.00      PROA   
ATOM    794  CA  ILE P  52     -10.921 -76.253 118.344  0.00 97.00      PROA   
ATOM    795  HA  ILE P  52     -11.379 -76.058 119.303  0.00 97.00      PROA   
ATOM    796  CB  ILE P  52     -11.905 -75.824 117.262  0.00 97.00      PROA   
ATOM    797  HB  ILE P  52     -11.417 -75.935 116.272  0.00 97.00      PROA   
ATOM    798  CG2 ILE P  52     -13.164 -76.713 117.264  0.00 97.00      PROA   
ATOM    799 HG21 ILE P  52     -13.671 -76.676 118.251  0.00 97.00      PROA   
ATOM    800 HG22 ILE P  52     -12.934 -77.766 117.005  0.00 97.00      PROA   
ATOM    801 HG23 ILE P  52     -13.879 -76.333 116.505  0.00 97.00      PROA   
ATOM    802  CG1 ILE P  52     -12.288 -74.334 117.435  0.00 97.00      PROA   
ATOM    803 HG11 ILE P  52     -11.412 -73.745 117.778  0.00 97.00      PROA   
ATOM    804 HG12 ILE P  52     -13.065 -74.266 118.228  0.00 97.00      PROA   
ATOM    805  CD  ILE P  52     -12.820 -73.681 116.154  0.00 97.00      PROA   
ATOM    806  HD1 ILE P  52     -13.702 -74.233 115.771  0.00 97.00      PROA   
ATOM    807  HD2 ILE P  52     -12.038 -73.656 115.367  0.00 97.00      PROA   
ATOM    808  HD3 ILE P  52     -13.135 -72.640 116.365  0.00 97.00      PROA   
ATOM    809  C   ILE P  52     -10.596 -77.726 118.246  0.00 97.00      PROA   
ATOM    810  O   ILE P  52     -10.230 -78.238 117.191  0.00 97.00      PROA   
ATOM    811  N   THR P  53     -10.705 -78.447 119.384  0.00 97.00      PROA   
ATOM    812  HN  THR P  53     -10.925 -77.985 120.240  0.00 97.00      PROA   
ATOM    813  CA  THR P  53     -10.420 -79.872 119.484  0.00 97.00      PROA   
ATOM    814  HA  THR P  53      -9.402 -80.015 119.145  0.00 97.00      PROA   
ATOM    815  CB  THR P  53     -10.534 -80.387 120.915  0.00 97.00      PROA   
ATOM    816  HB  THR P  53     -11.594 -80.355 121.258  0.00 97.00      PROA   
ATOM    817  OG1 THR P  53      -9.766 -79.568 121.785  0.00 97.00      PROA   
ATOM    818  HG1 THR P  53      -9.834 -79.978 122.651  0.00 97.00      PROA   
ATOM    819  CG2 THR P  53      -9.990 -81.825 121.038  0.00 97.00      PROA   
ATOM    820 HG21 THR P  53      -8.939 -81.869 120.679  0.00 97.00      PROA   
ATOM    821 HG22 THR P  53     -10.597 -82.539 120.448  0.00 97.00      PROA   
ATOM    822 HG23 THR P  53     -10.012 -82.156 122.099  0.00 97.00      PROA   
ATOM    823  C   THR P  53     -11.311 -80.705 118.588  0.00 97.00      PROA   
ATOM    824  O   THR P  53     -10.842 -81.628 117.924  0.00 97.00      PROA   
ATOM    825  N   SER P  54     -12.620 -80.372 118.540  0.00 97.00      PROA   
ATOM    826  HN  SER P  54     -12.962 -79.580 119.038  0.00 97.00      PROA   
ATOM    827  CA  SER P  54     -13.597 -81.125 117.789  0.00 97.00      PROA   
ATOM    828  HA  SER P  54     -13.180 -81.363 116.820  0.00 97.00      PROA   
ATOM    829  CB  SER P  54     -14.113 -82.400 118.523  0.00 97.00      PROA   
ATOM    830  HB1 SER P  54     -14.830 -82.953 117.882  0.00 97.00      PROA   
ATOM    831  HB2 SER P  54     -14.632 -82.120 119.464  0.00 97.00      PROA   
ATOM    832  OG  SER P  54     -13.052 -83.280 118.879  0.00 97.00      PROA   
ATOM    833  HG1 SER P  54     -12.542 -83.426 118.078  0.00 97.00      PROA   
ATOM    834  C   SER P  54     -14.777 -80.200 117.616  0.00 97.00      PROA   
ATOM    835  O   SER P  54     -15.477 -79.901 118.579  0.00 97.00      PROA   
ATOM    836  N   ALA P  55     -15.001 -79.689 116.385  0.00 97.00      PROA   
ATOM    837  HN  ALA P  55     -14.409 -79.948 115.620  0.00 97.00      PROA   
ATOM    838  CA  ALA P  55     -15.900 -78.587 116.096  0.00 97.00      PROA   
ATOM    839  HA  ALA P  55     -15.541 -77.760 116.683  0.00 97.00      PROA   
ATOM    840  CB  ALA P  55     -15.784 -78.192 114.611  0.00 97.00      PROA   
ATOM    841  HB1 ALA P  55     -16.128 -79.021 113.955  0.00 97.00      PROA   
ATOM    842  HB2 ALA P  55     -14.720 -77.982 114.361  0.00 97.00      PROA   
ATOM    843  HB3 ALA P  55     -16.378 -77.282 114.391  0.00 97.00      PROA   
ATOM    844  C   ALA P  55     -17.373 -78.748 116.456  0.00 97.00      PROA   
ATOM    845  O   ALA P  55     -17.989 -79.783 116.221  0.00 97.00      PROA   
ATOM    846  N   SER P  56     -17.969 -77.671 117.028  0.00 97.00      PROA   
ATOM    847  HN  SER P  56     -17.416 -76.869 117.260  0.00 97.00      PROA   
ATOM    848  CA  SER P  56     -19.388 -77.537 117.314  0.00 97.00      PROA   
ATOM    849  HA  SER P  56     -19.855 -78.504 117.204  0.00 97.00      PROA   
ATOM    850  CB  SER P  56     -19.695 -77.026 118.752  0.00 97.00      PROA   
ATOM    851  HB1 SER P  56     -19.179 -77.689 119.479  0.00 97.00      PROA   
ATOM    852  HB2 SER P  56     -20.786 -77.084 118.955  0.00 97.00      PROA   
ATOM    853  OG  SER P  56     -19.246 -75.692 118.979  0.00 97.00      PROA   
ATOM    854  HG1 SER P  56     -19.807 -75.335 119.681  0.00 97.00      PROA   
ATOM    855  C   SER P  56     -20.021 -76.617 116.288  0.00 97.00      PROA   
ATOM    856  O   SER P  56     -19.339 -75.976 115.496  0.00 97.00      PROA   
ATOM    857  N   GLU P  57     -21.373 -76.537 116.269  0.00 97.00      PROA   
ATOM    858  HN  GLU P  57     -21.922 -77.041 116.931  0.00 97.00      PROA   
ATOM    859  CA  GLU P  57     -22.137 -75.642 115.414  0.00 97.00      PROA   
ATOM    860  HA  GLU P  57     -21.891 -75.849 114.382  0.00 97.00      PROA   
ATOM    861  CB  GLU P  57     -23.654 -75.853 115.685  0.00 97.00      PROA   
ATOM    862  HB1 GLU P  57     -24.254 -75.188 115.030  0.00 97.00      PROA   
ATOM    863  HB2 GLU P  57     -23.850 -75.543 116.741  0.00 97.00      PROA   
ATOM    864  CG  GLU P  57     -24.187 -77.311 115.593  0.00 97.00      PROA   
ATOM    865  HG1 GLU P  57     -25.217 -77.310 116.021  0.00 97.00      PROA   
ATOM    866  HG2 GLU P  57     -23.576 -78.000 116.210  0.00 97.00      PROA   
ATOM    867  CD  GLU P  57     -24.284 -77.914 114.190  0.00 97.00      PROA   
ATOM    868  OE1 GLU P  57     -25.432 -78.119 113.733  0.00 97.00      PROA   
ATOM    869  OE2 GLU P  57     -23.237 -78.274 113.595  0.00 97.00      PROA   
ATOM    870  C   GLU P  57     -21.789 -74.185 115.735  0.00 97.00      PROA   
ATOM    871  O   GLU P  57     -21.590 -73.338 114.870  0.00 97.00      PROA   
ATOM    872  N   ASP P  58     -21.684 -73.928 117.049  0.00 97.00      PROA   
ATOM    873  HN  ASP P  58     -21.903 -74.678 117.671  0.00 97.00      PROA   
ATOM    874  CA  ASP P  58     -21.475 -72.709 117.789  0.00 97.00      PROA   
ATOM    875  HA  ASP P  58     -22.126 -71.960 117.362  0.00 97.00      PROA   
ATOM    876  CB  ASP P  58     -21.911 -72.924 119.283  0.00 97.00      PROA   
ATOM    877  HB1 ASP P  58     -22.968 -72.586 119.374  0.00 97.00      PROA   
ATOM    878  HB2 ASP P  58     -21.301 -72.320 119.981  0.00 97.00      PROA   
ATOM    879  CG  ASP P  58     -21.913 -74.394 119.753  0.00 97.00      PROA   
ATOM    880  OD1 ASP P  58     -22.689 -75.219 119.199  0.00 97.00      PROA   
ATOM    881  OD2 ASP P  58     -21.144 -74.703 120.699  0.00 97.00      PROA   
ATOM    882  C   ASP P  58     -20.073 -72.119 117.664  0.00 97.00      PROA   
ATOM    883  O   ASP P  58     -19.891 -70.924 117.894  0.00 97.00      PROA   
ATOM    884  N   ASP P  59     -19.065 -72.905 117.213  0.00 97.00      PROA   
ATOM    885  HN  ASP P  59     -19.169 -73.897 117.200  0.00 97.00      PROA   
ATOM    886  CA  ASP P  59     -17.780 -72.414 116.726  0.00 97.00      PROA   
ATOM    887  HA  ASP P  59     -17.304 -71.860 117.527  0.00 97.00      PROA   
ATOM    888  CB  ASP P  59     -16.878 -73.610 116.303  0.00 97.00      PROA   
ATOM    889  HB1 ASP P  59     -16.032 -73.266 115.671  0.00 97.00      PROA   
ATOM    890  HB2 ASP P  59     -17.472 -74.345 115.723  0.00 97.00      PROA   
ATOM    891  CG  ASP P  59     -16.229 -74.316 117.493  0.00 97.00      PROA   
ATOM    892  OD1 ASP P  59     -15.693 -73.621 118.395  0.00 97.00      PROA   
ATOM    893  OD2 ASP P  59     -16.138 -75.567 117.433  0.00 97.00      PROA   
ATOM    894  C   ASP P  59     -17.898 -71.455 115.529  0.00 97.00      PROA   
ATOM    895  O   ASP P  59     -17.006 -70.649 115.284  0.00 97.00      PROA   
ATOM    896  N   SER P  60     -18.997 -71.518 114.741  0.00 97.00      PROA   
ATOM    897  HN  SER P  60     -19.703 -72.182 114.974  0.00 97.00      PROA   
ATOM    898  CA  SER P  60     -19.233 -70.683 113.560  0.00 97.00      PROA   
ATOM    899  HA  SER P  60     -18.412 -70.875 112.882  0.00 97.00      PROA   
ATOM    900  CB  SER P  60     -20.555 -71.020 112.823  0.00 97.00      PROA   
ATOM    901  HB1 SER P  60     -20.655 -70.403 111.904  0.00 97.00      PROA   
ATOM    902  HB2 SER P  60     -21.424 -70.819 113.486  0.00 97.00      PROA   
ATOM    903  OG  SER P  60     -20.603 -72.381 112.426  0.00 97.00      PROA   
ATOM    904  HG1 SER P  60     -20.848 -72.882 113.212  0.00 97.00      PROA   
ATOM    905  C   SER P  60     -19.286 -69.175 113.805  0.00 97.00      PROA   
ATOM    906  O   SER P  60     -19.863 -68.702 114.781  0.00 97.00      PROA   
ATOM    907  N   GLY P  61     -18.721 -68.371 112.871  0.00 97.00      PROA   
ATOM    908  HN  GLY P  61     -18.300 -68.765 112.054  0.00 97.00      PROA   
ATOM    909  CA  GLY P  61     -18.704 -66.921 113.004  0.00 97.00      PROA   
ATOM    910  HA1 GLY P  61     -18.691 -66.654 114.051  0.00 97.00      PROA   
ATOM    911  HA2 GLY P  61     -19.549 -66.525 112.461  0.00 97.00      PROA   
ATOM    912  C   GLY P  61     -17.454 -66.353 112.413  0.00 97.00      PROA   
ATOM    913  O   GLY P  61     -16.619 -67.080 111.891  0.00 97.00      PROA   
ATOM    914  N   GLU P  62     -17.278 -65.013 112.482  0.00 97.00      PROA   
ATOM    915  HN  GLU P  62     -17.965 -64.422 112.906  0.00 97.00      PROA   
ATOM    916  CA  GLU P  62     -16.090 -64.366 111.975  0.00 97.00      PROA   
ATOM    917  HA  GLU P  62     -15.661 -65.004 111.226  0.00 97.00      PROA   
ATOM    918  CB  GLU P  62     -16.353 -63.028 111.242  0.00 97.00      PROA   
ATOM    919  HB1 GLU P  62     -17.161 -63.224 110.501  0.00 97.00      PROA   
ATOM    920  HB2 GLU P  62     -15.428 -62.777 110.674  0.00 97.00      PROA   
ATOM    921  CG  GLU P  62     -16.791 -61.814 112.080  0.00 97.00      PROA   
ATOM    922  HG1 GLU P  62     -16.157 -61.689 112.982  0.00 97.00      PROA   
ATOM    923  HG2 GLU P  62     -17.850 -61.923 112.391  0.00 97.00      PROA   
ATOM    924  CD  GLU P  62     -16.666 -60.541 111.249  0.00 97.00      PROA   
ATOM    925  OE1 GLU P  62     -17.004 -60.559 110.041  0.00 97.00      PROA   
ATOM    926  OE2 GLU P  62     -16.229 -59.523 111.828  0.00 97.00      PROA   
ATOM    927  C   GLU P  62     -15.028 -64.245 113.036  0.00 97.00      PROA   
ATOM    928  O   GLU P  62     -15.220 -63.683 114.110  0.00 97.00      PROA   
ATOM    929  N   TYR P  63     -13.851 -64.821 112.719  0.00 97.00      PROA   
ATOM    930  HN  TYR P  63     -13.747 -65.274 111.835  0.00 97.00      PROA   
ATOM    931  CA  TYR P  63     -12.688 -64.877 113.566  0.00 97.00      PROA   
ATOM    932  HA  TYR P  63     -12.992 -64.786 114.600  0.00 97.00      PROA   
ATOM    933  CB  TYR P  63     -11.889 -66.195 113.368  0.00 97.00      PROA   
ATOM    934  HB1 TYR P  63     -10.847 -66.101 113.740  0.00 97.00      PROA   
ATOM    935  HB2 TYR P  63     -11.860 -66.452 112.290  0.00 97.00      PROA   
ATOM    936  CG  TYR P  63     -12.549 -67.340 114.089  0.00 97.00      PROA   
ATOM    937  CD1 TYR P  63     -13.776 -67.868 113.647  0.00 97.00      PROA   
ATOM    938  HD1 TYR P  63     -14.251 -67.465 112.767  0.00 97.00      PROA   
ATOM    939  CE1 TYR P  63     -14.409 -68.893 114.357  0.00 97.00      PROA   
ATOM    940  HE1 TYR P  63     -15.371 -69.253 114.027  0.00 97.00      PROA   
ATOM    941  CZ  TYR P  63     -13.794 -69.441 115.489  0.00 97.00      PROA   
ATOM    942  OH  TYR P  63     -14.433 -70.440 116.250  0.00 97.00      PROA   
ATOM    943  HH  TYR P  63     -15.336 -70.528 115.929  0.00 97.00      PROA   
ATOM    944  CD2 TYR P  63     -11.928 -67.922 115.209  0.00 97.00      PROA   
ATOM    945  HD2 TYR P  63     -10.975 -67.550 115.554  0.00 97.00      PROA   
ATOM    946  CE2 TYR P  63     -12.544 -68.970 115.899  0.00 97.00      PROA   
ATOM    947  HE2 TYR P  63     -12.079 -69.383 116.778  0.00 97.00      PROA   
ATOM    948  C   TYR P  63     -11.798 -63.707 113.244  0.00 97.00      PROA   
ATOM    949  O   TYR P  63     -11.564 -63.388 112.080  0.00 97.00      PROA   
ATOM    950  N   ARG P  64     -11.292 -63.009 114.284  0.00 97.00      PROA   
ATOM    951  HN  ARG P  64     -11.566 -63.212 115.222  0.00 97.00      PROA   
ATOM    952  CA  ARG P  64     -10.408 -61.883 114.076  0.00 97.00      PROA   
ATOM    953  HA  ARG P  64      -9.834 -62.030 113.171  0.00 97.00      PROA   
ATOM    954  CB  ARG P  64     -11.152 -60.520 114.042  0.00 97.00      PROA   
ATOM    955  HB1 ARG P  64     -10.546 -59.823 113.422  0.00 97.00      PROA   
ATOM    956  HB2 ARG P  64     -11.233 -60.072 115.058  0.00 97.00      PROA   
ATOM    957  CG  ARG P  64     -12.594 -60.604 113.502  0.00 97.00      PROA   
ATOM    958  HG1 ARG P  64     -13.219 -61.175 114.222  0.00 97.00      PROA   
ATOM    959  HG2 ARG P  64     -12.613 -61.159 112.537  0.00 97.00      PROA   
ATOM    960  CD  ARG P  64     -13.246 -59.243 113.295  0.00 97.00      PROA   
ATOM    961  HD1 ARG P  64     -13.067 -58.562 114.153  0.00 97.00      PROA   
ATOM    962  HD2 ARG P  64     -14.336 -59.363 113.150  0.00 97.00      PROA   
ATOM    963  NE  ARG P  64     -12.595 -58.675 112.080  0.00 97.00      PROA   
ATOM    964  HE  ARG P  64     -11.741 -59.084 111.759  0.00 97.00      PROA   
ATOM    965  CZ  ARG P  64     -13.182 -57.822 111.224  0.00 97.00      PROA   
ATOM    966  NH1 ARG P  64     -14.502 -57.617 111.178  0.00 97.00      PROA   
ATOM    967 HH11 ARG P  64     -15.076 -58.322 111.597  0.00 97.00      PROA   
ATOM    968 HH12 ARG P  64     -14.880 -57.181 110.370  0.00 97.00      PROA   
ATOM    969  NH2 ARG P  64     -12.395 -57.199 110.337  0.00 97.00      PROA   
ATOM    970 HH21 ARG P  64     -11.410 -57.330 110.438  0.00 97.00      PROA   
ATOM    971 HH22 ARG P  64     -12.800 -56.527 109.728  0.00 97.00      PROA   
ATOM    972  C   ARG P  64      -9.475 -61.859 115.255  0.00 97.00      PROA   
ATOM    973  O   ARG P  64      -9.823 -62.318 116.336  0.00 97.00      PROA   
ATOM    974  N   CYS P  65      -8.254 -61.306 115.087  0.00 97.00      PROA   
ATOM    975  HN  CYS P  65      -7.896 -61.088 114.183  0.00 97.00      PROA   
ATOM    976  CA  CYS P  65      -7.373 -61.076 116.208  0.00 97.00      PROA   
ATOM    977  HA  CYS P  65      -7.984 -60.959 117.088  0.00 97.00      PROA   
ATOM    978  CB  CYS P  65      -6.407 -62.261 116.438  0.00 97.00      PROA   
ATOM    979  HB1 CYS P  65      -7.030 -63.117 116.781  0.00 97.00      PROA   
ATOM    980  HB2 CYS P  65      -5.683 -62.045 117.250  0.00 97.00      PROA   
ATOM    981  SG  CYS P  65      -5.554 -62.768 114.918  0.00 97.00      PROA   
ATOM    982  C   CYS P  65      -6.608 -59.778 116.081  0.00 97.00      PROA   
ATOM    983  O   CYS P  65      -6.500 -59.177 115.018  0.00 97.00      PROA   
ATOM    984  N   GLN P  66      -6.069 -59.306 117.225  0.00 97.00      PROA   
ATOM    985  HN  GLN P  66      -6.255 -59.786 118.081  0.00 97.00      PROA   
ATOM    986  CA  GLN P  66      -5.226 -58.137 117.316  0.00 97.00      PROA   
ATOM    987  HA  GLN P  66      -4.963 -57.787 116.327  0.00 97.00      PROA   
ATOM    988  CB  GLN P  66      -5.969 -57.018 118.118  0.00 97.00      PROA   
ATOM    989  HB1 GLN P  66      -5.985 -57.240 119.203  0.00 97.00      PROA   
ATOM    990  HB2 GLN P  66      -7.026 -57.063 117.764  0.00 97.00      PROA   
ATOM    991  CG  GLN P  66      -5.472 -55.579 117.851  0.00 97.00      PROA   
ATOM    992  HG1 GLN P  66      -5.322 -55.483 116.754  0.00 97.00      PROA   
ATOM    993  HG2 GLN P  66      -4.506 -55.377 118.349  0.00 97.00      PROA   
ATOM    994  CD  GLN P  66      -6.497 -54.485 118.208  0.00 97.00      PROA   
ATOM    995  OE1 GLN P  66      -6.897 -53.739 117.316  0.00 97.00      PROA   
ATOM    996  NE2 GLN P  66      -6.937 -54.362 119.484  0.00 97.00      PROA   
ATOM    997 HE21 GLN P  66      -7.650 -53.692 119.690  0.00 97.00      PROA   
ATOM    998 HE22 GLN P  66      -6.612 -54.978 120.202  0.00 97.00      PROA   
ATOM    999  C   GLN P  66      -3.974 -58.648 118.019  0.00 97.00      PROA   
ATOM   1000  O   GLN P  66      -4.018 -59.028 119.187  0.00 97.00      PROA   
ATOM   1001  N   ARG P  67      -2.817 -58.702 117.304  0.00 97.00      PROA   
ATOM   1002  HN  ARG P  67      -2.793 -58.445 116.340  0.00 97.00      PROA   
ATOM   1003  CA  ARG P  67      -1.563 -59.212 117.843  0.00 97.00      PROA   
ATOM   1004  HA  ARG P  67      -1.723 -59.691 118.799  0.00 97.00      PROA   
ATOM   1005  CB  ARG P  67      -0.910 -60.231 116.864  0.00 97.00      PROA   
ATOM   1006  HB1 ARG P  67       0.153 -60.423 117.124  0.00 97.00      PROA   
ATOM   1007  HB2 ARG P  67      -0.921 -59.782 115.844  0.00 97.00      PROA   
ATOM   1008  CG  ARG P  67      -1.631 -61.588 116.792  0.00 97.00      PROA   
ATOM   1009  HG1 ARG P  67      -1.336 -62.085 115.838  0.00 97.00      PROA   
ATOM   1010  HG2 ARG P  67      -2.727 -61.416 116.749  0.00 97.00      PROA   
ATOM   1011  CD  ARG P  67      -1.330 -62.530 117.966  0.00 97.00      PROA   
ATOM   1012  HD1 ARG P  67      -2.080 -63.346 118.007  0.00 97.00      PROA   
ATOM   1013  HD2 ARG P  67      -1.341 -61.993 118.938  0.00 97.00      PROA   
ATOM   1014  NE  ARG P  67      -0.019 -63.192 117.696  0.00 97.00      PROA   
ATOM   1015  HE  ARG P  67       0.038 -63.823 116.923  0.00 97.00      PROA   
ATOM   1016  CZ  ARG P  67       1.112 -62.988 118.395  0.00 97.00      PROA   
ATOM   1017  NH1 ARG P  67       1.167 -62.207 119.476  0.00 97.00      PROA   
ATOM   1018 HH11 ARG P  67       0.323 -61.876 119.890  0.00 97.00      PROA   
ATOM   1019 HH12 ARG P  67       2.023 -62.182 119.993  0.00 97.00      PROA   
ATOM   1020  NH2 ARG P  67       2.235 -63.617 118.009  0.00 97.00      PROA   
ATOM   1021 HH21 ARG P  67       2.211 -64.199 117.204  0.00 97.00      PROA   
ATOM   1022 HH22 ARG P  67       3.078 -63.447 118.520  0.00 97.00      PROA   
ATOM   1023  C   ARG P  67      -0.558 -58.101 118.035  0.00 97.00      PROA   
ATOM   1024  O   ARG P  67       0.127 -57.739 117.082  0.00 97.00      PROA   
ATOM   1025  N   GLY P  68      -0.411 -57.580 119.285  0.00 97.00      PROA   
ATOM   1026  HN  GLY P  68      -0.997 -57.930 120.013  0.00 97.00      PROA   
ATOM   1027  CA  GLY P  68       0.625 -56.645 119.744  0.00 97.00      PROA   
ATOM   1028  HA1 GLY P  68       1.544 -57.208 119.809  0.00 97.00      PROA   
ATOM   1029  HA2 GLY P  68       0.304 -56.288 120.711  0.00 97.00      PROA   
ATOM   1030  C   GLY P  68       0.944 -55.407 118.927  0.00 97.00      PROA   
ATOM   1031  O   GLY P  68       1.966 -54.763 119.160  0.00 97.00      PROA   
ATOM   1032  N   LEU P  69       0.103 -55.054 117.938  0.00 97.00      PROA   
ATOM   1033  HN  LEU P  69      -0.717 -55.596 117.790  0.00 97.00      PROA   
ATOM   1034  CA  LEU P  69       0.464 -54.134 116.884  0.00 97.00      PROA   
ATOM   1035  HA  LEU P  69       1.171 -53.402 117.252  0.00 97.00      PROA   
ATOM   1036  CB  LEU P  69       1.017 -54.885 115.641  0.00 97.00      PROA   
ATOM   1037  HB1 LEU P  69       1.081 -54.204 114.764  0.00 97.00      PROA   
ATOM   1038  HB2 LEU P  69       0.307 -55.711 115.407  0.00 97.00      PROA   
ATOM   1039  CG  LEU P  69       2.404 -55.548 115.786  0.00 97.00      PROA   
ATOM   1040  HG  LEU P  69       2.397 -56.216 116.677  0.00 97.00      PROA   
ATOM   1041  CD1 LEU P  69       2.692 -56.431 114.559  0.00 97.00      PROA   
ATOM   1042 HD11 LEU P  69       2.695 -55.817 113.633  0.00 97.00      PROA   
ATOM   1043 HD12 LEU P  69       1.921 -57.226 114.462  0.00 97.00      PROA   
ATOM   1044 HD13 LEU P  69       3.686 -56.910 114.667  0.00 97.00      PROA   
ATOM   1045  CD2 LEU P  69       3.522 -54.509 115.970  0.00 97.00      PROA   
ATOM   1046 HD21 LEU P  69       3.369 -53.931 116.905  0.00 97.00      PROA   
ATOM   1047 HD22 LEU P  69       3.538 -53.805 115.110  0.00 97.00      PROA   
ATOM   1048 HD23 LEU P  69       4.508 -55.016 116.028  0.00 97.00      PROA   
ATOM   1049  C   LEU P  69      -0.782 -53.411 116.435  0.00 97.00      PROA   
ATOM   1050  O   LEU P  69      -1.879 -53.962 116.478  0.00 97.00      PROA   
ATOM   1051  N   SER P  70      -0.626 -52.149 115.968  0.00 97.00      PROA   
ATOM   1052  HN  SER P  70       0.287 -51.743 115.938  0.00 97.00      PROA   
ATOM   1053  CA  SER P  70      -1.677 -51.284 115.443  0.00 97.00      PROA   
ATOM   1054  HA  SER P  70      -2.240 -50.961 116.306  0.00 97.00      PROA   
ATOM   1055  CB  SER P  70      -1.075 -50.006 114.800  0.00 97.00      PROA   
ATOM   1056  HB1 SER P  70      -0.605 -49.406 115.612  0.00 97.00      PROA   
ATOM   1057  HB2 SER P  70      -1.855 -49.377 114.320  0.00 97.00      PROA   
ATOM   1058  OG  SER P  70      -0.057 -50.340 113.856  0.00 97.00      PROA   
ATOM   1059  HG1 SER P  70       0.347 -49.519 113.562  0.00 97.00      PROA   
ATOM   1060  C   SER P  70      -2.688 -51.928 114.491  0.00 97.00      PROA   
ATOM   1061  O   SER P  70      -2.333 -52.470 113.451  0.00 97.00      PROA   
ATOM   1062  N   GLY P  71      -3.997 -51.862 114.832  0.00 97.00      PROA   
ATOM   1063  HN  GLY P  71      -4.253 -51.369 115.660  0.00 97.00      PROA   
ATOM   1064  CA  GLY P  71      -5.081 -52.483 114.073  0.00 97.00      PROA   
ATOM   1065  HA1 GLY P  71      -4.901 -52.304 113.022  0.00 97.00      PROA   
ATOM   1066  HA2 GLY P  71      -5.996 -52.021 114.406  0.00 97.00      PROA   
ATOM   1067  C   GLY P  71      -5.236 -53.984 114.251  0.00 97.00      PROA   
ATOM   1068  O   GLY P  71      -4.300 -54.704 114.578  0.00 97.00      PROA   
ATOM   1069  N   ARG P  72      -6.469 -54.491 114.008  0.00 97.00      PROA   
ATOM   1070  HN  ARG P  72      -7.207 -53.879 113.746  0.00 97.00      PROA   
ATOM   1071  CA  ARG P  72      -6.860 -55.885 114.109  0.00 97.00      PROA   
ATOM   1072  HA  ARG P  72      -6.024 -56.465 114.481  0.00 97.00      PROA   
ATOM   1073  CB  ARG P  72      -8.088 -56.142 115.040  0.00 97.00      PROA   
ATOM   1074  HB1 ARG P  72      -7.848 -55.743 116.047  0.00 97.00      PROA   
ATOM   1075  HB2 ARG P  72      -8.198 -57.242 115.174  0.00 97.00      PROA   
ATOM   1076  CG  ARG P  72      -9.489 -55.632 114.600  0.00 97.00      PROA   
ATOM   1077  HG1 ARG P  72     -10.189 -55.838 115.444  0.00 97.00      PROA   
ATOM   1078  HG2 ARG P  72      -9.832 -56.243 113.738  0.00 97.00      PROA   
ATOM   1079  CD  ARG P  72      -9.649 -54.150 114.216  0.00 97.00      PROA   
ATOM   1080  HD1 ARG P  72     -10.727 -53.877 114.172  0.00 97.00      PROA   
ATOM   1081  HD2 ARG P  72      -9.172 -53.947 113.231  0.00 97.00      PROA   
ATOM   1082  NE  ARG P  72      -8.977 -53.351 115.283  0.00 97.00      PROA   
ATOM   1083  HE  ARG P  72      -8.434 -53.843 115.962  0.00 97.00      PROA   
ATOM   1084  CZ  ARG P  72      -8.838 -52.011 115.301  0.00 97.00      PROA   
ATOM   1085  NH1 ARG P  72      -9.497 -51.177 114.493  0.00 97.00      PROA   
ATOM   1086 HH11 ARG P  72     -10.205 -51.544 113.900  0.00 97.00      PROA   
ATOM   1087 HH12 ARG P  72      -9.336 -50.198 114.592  0.00 97.00      PROA   
ATOM   1088  NH2 ARG P  72      -7.984 -51.503 116.207  0.00 97.00      PROA   
ATOM   1089 HH21 ARG P  72      -7.512 -52.163 116.794  0.00 97.00      PROA   
ATOM   1090 HH22 ARG P  72      -7.920 -50.522 116.346  0.00 97.00      PROA   
ATOM   1091  C   ARG P  72      -7.189 -56.387 112.721  0.00 97.00      PROA   
ATOM   1092  O   ARG P  72      -7.421 -55.612 111.796  0.00 97.00      PROA   
ATOM   1093  N   SER P  73      -7.168 -57.729 112.576  0.00 97.00      PROA   
ATOM   1094  HN  SER P  73      -6.895 -58.283 113.362  0.00 97.00      PROA   
ATOM   1095  CA  SER P  73      -7.487 -58.551 111.427  0.00 97.00      PROA   
ATOM   1096  HA  SER P  73      -6.633 -58.447 110.773  0.00 97.00      PROA   
ATOM   1097  CB  SER P  73      -7.564 -60.047 111.843  0.00 97.00      PROA   
ATOM   1098  HB1 SER P  73      -8.231 -60.686 111.229  0.00 97.00      PROA   
ATOM   1099  HB2 SER P  73      -7.954 -60.090 112.875  0.00 97.00      PROA   
ATOM   1100  OG  SER P  73      -6.277 -60.645 111.798  0.00 97.00      PROA   
ATOM   1101  HG1 SER P  73      -6.147 -60.875 110.870  0.00 97.00      PROA   
ATOM   1102  C   SER P  73      -8.675 -58.274 110.531  0.00 97.00      PROA   
ATOM   1103  O   SER P  73      -9.642 -57.586 110.839  0.00 97.00      PROA   
ATOM   1104  N   ASP P  74      -8.563 -58.973 109.389  0.00 97.00      PROA   
ATOM   1105  HN  ASP P  74      -7.672 -59.395 109.219  0.00 97.00      PROA   
ATOM   1106  CA  ASP P  74      -9.521 -59.605 108.521  0.00 97.00      PROA   
ATOM   1107  HA  ASP P  74      -9.782 -58.861 107.788  0.00 97.00      PROA   
ATOM   1108  CB  ASP P  74      -8.784 -60.788 107.788  0.00 97.00      PROA   
ATOM   1109  HB1 ASP P  74      -8.263 -60.371 106.896  0.00 97.00      PROA   
ATOM   1110  HB2 ASP P  74      -9.492 -61.559 107.432  0.00 97.00      PROA   
ATOM   1111  CG  ASP P  74      -7.683 -61.470 108.633  0.00 97.00      PROA   
ATOM   1112  OD1 ASP P  74      -6.659 -60.806 108.949  0.00 97.00      PROA   
ATOM   1113  OD2 ASP P  74      -7.849 -62.671 108.964  0.00 97.00      PROA   
ATOM   1114  C   ASP P  74     -10.803 -60.117 109.202  0.00 97.00      PROA   
ATOM   1115  O   ASP P  74     -10.797 -60.438 110.391  0.00 97.00      PROA   
ATOM   1116  N   PRO P  75     -11.937 -60.188 108.509  0.00 97.00      PROA   
ATOM   1117  CD  PRO P  75     -12.222 -59.404 107.303  0.00 97.00      PROA   
ATOM   1118  HD1 PRO P  75     -11.644 -59.815 106.447  0.00 97.00      PROA   
ATOM   1119  HD2 PRO P  75     -11.952 -58.337 107.470  0.00 97.00      PROA   
ATOM   1120  CA  PRO P  75     -13.073 -61.000 108.912  0.00 97.00      PROA   
ATOM   1121  HA  PRO P  75     -13.147 -61.115 109.986  0.00 97.00      PROA   
ATOM   1122  CB  PRO P  75     -14.255 -60.187 108.358  0.00 97.00      PROA   
ATOM   1123  HB1 PRO P  75     -14.508 -59.388 109.087  0.00 97.00      PROA   
ATOM   1124  HB2 PRO P  75     -15.172 -60.785 108.192  0.00 97.00      PROA   
ATOM   1125  CG  PRO P  75     -13.731 -59.540 107.065  0.00 97.00      PROA   
ATOM   1126  HG1 PRO P  75     -13.909 -60.232 106.214  0.00 97.00      PROA   
ATOM   1127  HG2 PRO P  75     -14.224 -58.570 106.856  0.00 97.00      PROA   
ATOM   1128  C   PRO P  75     -13.023 -62.381 108.271  0.00 97.00      PROA   
ATOM   1129  O   PRO P  75     -13.701 -62.598 107.268  0.00 97.00      PROA   
ATOM   1130  N   ILE P  76     -12.274 -63.371 108.817  0.00 97.00      PROA   
ATOM   1131  HN  ILE P  76     -11.671 -63.223 109.598  0.00 97.00      PROA   
ATOM   1132  CA  ILE P  76     -12.379 -64.722 108.276  0.00 97.00      PROA   
ATOM   1133  HA  ILE P  76     -12.559 -64.648 107.213  0.00 97.00      PROA   
ATOM   1134  CB  ILE P  76     -11.118 -65.576 108.349  0.00 97.00      PROA   
ATOM   1135  HB  ILE P  76     -11.367 -66.615 108.024  0.00 97.00      PROA   
ATOM   1136  CG2 ILE P  76     -10.098 -65.020 107.329  0.00 97.00      PROA   
ATOM   1137 HG21 ILE P  76      -9.780 -63.997 107.619  0.00 97.00      PROA   
ATOM   1138 HG22 ILE P  76     -10.530 -64.981 106.307  0.00 97.00      PROA   
ATOM   1139 HG23 ILE P  76      -9.194 -65.664 107.304  0.00 97.00      PROA   
ATOM   1140  CG1 ILE P  76     -10.504 -65.643 109.761  0.00 97.00      PROA   
ATOM   1141 HG11 ILE P  76     -11.194 -65.186 110.495  0.00 97.00      PROA   
ATOM   1142 HG12 ILE P  76      -9.570 -65.040 109.771  0.00 97.00      PROA   
ATOM   1143  CD  ILE P  76     -10.205 -67.076 110.209  0.00 97.00      PROA   
ATOM   1144  HD1 ILE P  76      -9.475 -67.558 109.527  0.00 97.00      PROA   
ATOM   1145  HD2 ILE P  76     -11.138 -67.679 110.224  0.00 97.00      PROA   
ATOM   1146  HD3 ILE P  76      -9.784 -67.070 111.235  0.00 97.00      PROA   
ATOM   1147  C   ILE P  76     -13.597 -65.431 108.855  0.00 97.00      PROA   
ATOM   1148  O   ILE P  76     -13.609 -65.937 109.974  0.00 97.00      PROA   
ATOM   1149  N   GLN P  77     -14.691 -65.448 108.063  0.00 97.00      PROA   
ATOM   1150  HN  GLN P  77     -14.676 -64.945 107.202  0.00 97.00      PROA   
ATOM   1151  CA  GLN P  77     -15.982 -65.948 108.477  0.00 97.00      PROA   
ATOM   1152  HA  GLN P  77     -16.115 -65.747 109.524  0.00 97.00      PROA   
ATOM   1153  CB  GLN P  77     -17.109 -65.198 107.713  0.00 97.00      PROA   
ATOM   1154  HB1 GLN P  77     -18.060 -65.364 108.264  0.00 97.00      PROA   
ATOM   1155  HB2 GLN P  77     -17.233 -65.609 106.688  0.00 97.00      PROA   
ATOM   1156  CG  GLN P  77     -16.826 -63.675 107.586  0.00 97.00      PROA   
ATOM   1157  HG1 GLN P  77     -16.080 -63.488 106.786  0.00 97.00      PROA   
ATOM   1158  HG2 GLN P  77     -16.404 -63.281 108.531  0.00 97.00      PROA   
ATOM   1159  CD  GLN P  77     -18.092 -62.895 107.211  0.00 97.00      PROA   
ATOM   1160  OE1 GLN P  77     -18.782 -63.258 106.252  0.00 97.00      PROA   
ATOM   1161  NE2 GLN P  77     -18.398 -61.794 107.954  0.00 97.00      PROA   
ATOM   1162 HE21 GLN P  77     -17.796 -61.478 108.694  0.00 97.00      PROA   
ATOM   1163 HE22 GLN P  77     -19.223 -61.280 107.732  0.00 97.00      PROA   
ATOM   1164  C   GLN P  77     -16.043 -67.456 108.278  0.00 97.00      PROA   
ATOM   1165  O   GLN P  77     -16.068 -67.942 107.152  0.00 97.00      PROA   
ATOM   1166  N   LEU P  78     -16.050 -68.217 109.404  0.00 97.00      PROA   
ATOM   1167  HN  LEU P  78     -16.083 -67.764 110.294  0.00 97.00      PROA   
ATOM   1168  CA  LEU P  78     -15.924 -69.660 109.502  0.00 97.00      PROA   
ATOM   1169  HA  LEU P  78     -15.436 -70.036 108.614  0.00 97.00      PROA   
ATOM   1170  CB  LEU P  78     -15.095 -70.013 110.770  0.00 97.00      PROA   
ATOM   1171  HB1 LEU P  78     -15.655 -69.648 111.660  0.00 97.00      PROA   
ATOM   1172  HB2 LEU P  78     -14.140 -69.441 110.737  0.00 97.00      PROA   
ATOM   1173  CG  LEU P  78     -14.752 -71.506 110.998  0.00 97.00      PROA   
ATOM   1174  HG  LEU P  78     -15.649 -72.130 110.779  0.00 97.00      PROA   
ATOM   1175  CD1 LEU P  78     -13.609 -71.965 110.081  0.00 97.00      PROA   
ATOM   1176 HD11 LEU P  78     -12.682 -71.410 110.339  0.00 97.00      PROA   
ATOM   1177 HD12 LEU P  78     -13.853 -71.769 109.020  0.00 97.00      PROA   
ATOM   1178 HD13 LEU P  78     -13.419 -73.051 110.210  0.00 97.00      PROA   
ATOM   1179  CD2 LEU P  78     -14.376 -71.768 112.468  0.00 97.00      PROA   
ATOM   1180 HD21 LEU P  78     -15.221 -71.502 113.138  0.00 97.00      PROA   
ATOM   1181 HD22 LEU P  78     -13.492 -71.160 112.754  0.00 97.00      PROA   
ATOM   1182 HD23 LEU P  78     -14.133 -72.840 112.621  0.00 97.00      PROA   
ATOM   1183  C   LEU P  78     -17.289 -70.308 109.629  0.00 97.00      PROA   
ATOM   1184  O   LEU P  78     -18.132 -69.847 110.395  0.00 97.00      PROA   
ATOM   1185  N   GLU P  79     -17.539 -71.405 108.871  0.00 97.00      PROA   
ATOM   1186  HN  GLU P  79     -16.859 -71.746 108.225  0.00 97.00      PROA   
ATOM   1187  CA  GLU P  79     -18.824 -72.076 108.830  0.00 97.00      PROA   
ATOM   1188  HA  GLU P  79     -19.513 -71.617 109.526  0.00 97.00      PROA   
ATOM   1189  CB  GLU P  79     -19.421 -72.017 107.400  0.00 97.00      PROA   
ATOM   1190  HB1 GLU P  79     -20.372 -72.590 107.365  0.00 97.00      PROA   
ATOM   1191  HB2 GLU P  79     -18.693 -72.522 106.726  0.00 97.00      PROA   
ATOM   1192  CG  GLU P  79     -19.706 -70.582 106.890  0.00 97.00      PROA   
ATOM   1193  HG1 GLU P  79     -19.023 -69.852 107.371  0.00 97.00      PROA   
ATOM   1194  HG2 GLU P  79     -20.748 -70.287 107.137  0.00 97.00      PROA   
ATOM   1195  CD  GLU P  79     -19.468 -70.438 105.384  0.00 97.00      PROA   
ATOM   1196  OE1 GLU P  79     -18.375 -70.847 104.913  0.00 97.00      PROA   
ATOM   1197  OE2 GLU P  79     -20.341 -69.848 104.693  0.00 97.00      PROA   
ATOM   1198  C   GLU P  79     -18.698 -73.540 109.207  0.00 97.00      PROA   
ATOM   1199  O   GLU P  79     -17.875 -74.271 108.663  0.00 97.00      PROA   
ATOM   1200  N   VAL P  80     -19.587 -74.018 110.113  0.00  0.00      PROA   
ATOM   1201  HN  VAL P  80     -20.266 -73.419 110.530  0.00  0.00      PROA   
ATOM   1202  CA  VAL P  80     -19.636 -75.398 110.551  0.00  0.00      PROA   
ATOM   1203  HA  VAL P  80     -18.862 -75.946 110.046  0.00  0.00      PROA   
ATOM   1204  CB  VAL P  80     -19.414 -75.587 112.051  0.00  0.00      PROA   
ATOM   1205  HB  VAL P  80     -20.256 -75.150 112.633  0.00  0.00      PROA   
ATOM   1206  CG1 VAL P  80     -19.304 -77.094 112.373  0.00  0.00      PROA   
ATOM   1207 HG11 VAL P  80     -18.551 -77.566 111.708  0.00  0.00      PROA   
ATOM   1208 HG12 VAL P  80     -20.278 -77.607 112.236  0.00  0.00      PROA   
ATOM   1209 HG13 VAL P  80     -18.980 -77.251 113.420  0.00  0.00      PROA   
ATOM   1210  CG2 VAL P  80     -18.116 -74.850 112.456  0.00  0.00      PROA   
ATOM   1211 HG21 VAL P  80     -18.219 -73.752 112.339  0.00  0.00      PROA   
ATOM   1212 HG22 VAL P  80     -17.266 -75.196 111.832  0.00  0.00      PROA   
ATOM   1213 HG23 VAL P  80     -17.874 -75.059 113.518  0.00  0.00      PROA   
ATOM   1214  C   VAL P  80     -20.980 -75.933 110.100  0.00  0.00      PROA   
ATOM   1215  O   VAL P  80     -21.966 -75.195 110.078  0.00  0.00      PROA   
ATOM   1216  N   HSD P  81     -21.028 -77.225 109.676  0.00  0.00      PROA   
ATOM   1217  HN  HSD P  81     -20.225 -77.812 109.751  0.00  0.00      PROA   
ATOM   1218  CA  HSD P  81     -22.149 -77.819 108.975  0.00  0.00      PROA   
ATOM   1219  HA  HSD P  81     -23.051 -77.272 109.212  0.00  0.00      PROA   
ATOM   1220  CB  HSD P  81     -21.926 -77.855 107.443  0.00  0.00      PROA   
ATOM   1221  HB1 HSD P  81     -22.822 -78.248 106.917  0.00  0.00      PROA   
ATOM   1222  HB2 HSD P  81     -21.065 -78.519 107.206  0.00  0.00      PROA   
ATOM   1223  ND1 HSD P  81     -22.526 -75.505 106.661  0.00  0.00      PROA   
ATOM   1224  HD1 HSD P  81     -23.493 -75.534 106.920  0.00  0.00      PROA   
ATOM   1225  CG  HSD P  81     -21.602 -76.506 106.873  0.00  0.00      PROA   
ATOM   1226  CE1 HSD P  81     -21.870 -74.499 106.030  0.00  0.00      PROA   
ATOM   1227  HE1 HSD P  81     -22.358 -73.571 105.739  0.00  0.00      PROA   
ATOM   1228  NE2 HSD P  81     -20.601 -74.786 105.816  0.00  0.00      PROA   
ATOM   1229  CD2 HSD P  81     -20.433 -76.051 106.345  0.00  0.00      PROA   
ATOM   1230  HD2 HSD P  81     -19.468 -76.538 106.291  0.00  0.00      PROA   
ATOM   1231  C   HSD P  81     -22.311 -79.243 109.448  0.00  0.00      PROA   
ATOM   1232  O   HSD P  81     -21.560 -79.712 110.301  0.00  0.00      PROA   
ATOM   1233  N   ARG P  82     -23.324 -79.963 108.899  0.00  0.00      PROA   
ATOM   1234  HN  ARG P  82     -23.932 -79.572 108.212  0.00  0.00      PROA   
ATOM   1235  CA  ARG P  82     -23.593 -81.339 109.253  0.00  0.00      PROA   
ATOM   1236  HA  ARG P  82     -22.655 -81.872 109.328  0.00  0.00      PROA   
ATOM   1237  CB  ARG P  82     -24.413 -81.466 110.571  0.00  0.00      PROA   
ATOM   1238  HB1 ARG P  82     -23.898 -80.861 111.350  0.00  0.00      PROA   
ATOM   1239  HB2 ARG P  82     -24.386 -82.525 110.913  0.00  0.00      PROA   
ATOM   1240  CG  ARG P  82     -25.886 -81.012 110.488  0.00  0.00      PROA   
ATOM   1241  HG1 ARG P  82     -26.488 -81.749 109.913  0.00  0.00      PROA   
ATOM   1242  HG2 ARG P  82     -25.925 -80.043 109.939  0.00  0.00      PROA   
ATOM   1243  CD  ARG P  82     -26.549 -80.787 111.856  0.00  0.00      PROA   
ATOM   1244  HD1 ARG P  82     -27.591 -80.425 111.728  0.00  0.00      PROA   
ATOM   1245  HD2 ARG P  82     -25.954 -80.042 112.418  0.00  0.00      PROA   
ATOM   1246  NE  ARG P  82     -26.597 -82.063 112.639  0.00  0.00      PROA   
ATOM   1247  HE  ARG P  82     -26.438 -82.927 112.162  0.00  0.00      PROA   
ATOM   1248  CZ  ARG P  82     -26.876 -82.088 113.970  0.00  0.00      PROA   
ATOM   1249  NH1 ARG P  82     -27.086 -80.948 114.671  0.00  0.00      PROA   
ATOM   1250 HH11 ARG P  82     -27.279 -80.992 115.651  0.00  0.00      PROA   
ATOM   1251 HH12 ARG P  82     -27.022 -80.062 114.212  0.00  0.00      PROA   
ATOM   1252  NH2 ARG P  82     -26.944 -83.280 114.611  0.00  0.00      PROA   
ATOM   1253 HH21 ARG P  82     -27.139 -83.308 115.592  0.00  0.00      PROA   
ATOM   1254 HH22 ARG P  82     -26.780 -84.127 114.106  0.00  0.00      PROA   
ATOM   1255  C   ARG P  82     -24.410 -81.953 108.139  0.00  0.00      PROA   
ATOM   1256  O   ARG P  82     -24.871 -83.088 108.266  0.00  0.00      PROA   
ATOM   1257  N   GLY P  83     -24.587 -81.226 107.005  0.00  0.00      PROA   
ATOM   1258  HN  GLY P  83     -24.179 -80.322 106.909  0.00  0.00      PROA   
ATOM   1259  CA  GLY P  83     -25.381 -81.662 105.875  0.00  0.00      PROA   
ATOM   1260  HA1 GLY P  83     -25.268 -82.730 105.751  0.00  0.00      PROA   
ATOM   1261  HA2 GLY P  83     -25.031 -81.100 105.021  0.00  0.00      PROA   
ATOM   1262  C   GLY P  83     -26.838 -81.353 106.082  0.00  0.00      PROA   
ATOM   1263  O   GLY P  83     -27.271 -81.061 107.195  0.00  0.00      PROA   
ATOM   1264  N   TRP P  84     -27.627 -81.409 104.975  0.00  0.00      PROA   
ATOM   1265  HN  TRP P  84     -27.234 -81.663 104.094  0.00  0.00      PROA   
ATOM   1266  CA  TRP P  84     -29.042 -81.089 104.929  0.00  0.00      PROA   
ATOM   1267  HA  TRP P  84     -29.132 -80.090 105.329  0.00  0.00      PROA   
ATOM   1268  CB  TRP P  84     -29.640 -81.084 103.495  0.00  0.00      PROA   
ATOM   1269  HB1 TRP P  84     -30.749 -81.016 103.547  0.00  0.00      PROA   
ATOM   1270  HB2 TRP P  84     -29.392 -82.041 102.987  0.00  0.00      PROA   
ATOM   1271  CG  TRP P  84     -29.174 -79.931 102.661  0.00  0.00      PROA   
ATOM   1272  CD1 TRP P  84     -28.404 -79.956 101.528  0.00  0.00      PROA   
ATOM   1273  HD1 TRP P  84     -28.023 -80.849 101.055  0.00  0.00      PROA   
ATOM   1274  NE1 TRP P  84     -28.197 -78.678 101.081  0.00  0.00      PROA   
ATOM   1275  HE1 TRP P  84     -27.675 -78.434 100.294  0.00  0.00      PROA   
ATOM   1276  CE2 TRP P  84     -28.820 -77.793 101.914  0.00  0.00      PROA   
ATOM   1277  CD2 TRP P  84     -29.449 -78.545 102.931  0.00  0.00      PROA   
ATOM   1278  CE3 TRP P  84     -30.164 -77.882 103.929  0.00  0.00      PROA   
ATOM   1279  HE3 TRP P  84     -30.659 -78.422 104.723  0.00  0.00      PROA   
ATOM   1280  CZ3 TRP P  84     -30.237 -76.488 103.896  0.00  0.00      PROA   
ATOM   1281  HZ3 TRP P  84     -30.785 -75.965 104.668  0.00  0.00      PROA   
ATOM   1282  CZ2 TRP P  84     -28.896 -76.405 101.876  0.00  0.00      PROA   
ATOM   1283  HZ2 TRP P  84     -28.421 -75.826 101.099  0.00  0.00      PROA   
ATOM   1284  CH2 TRP P  84     -29.615 -75.762 102.885  0.00  0.00      PROA   
ATOM   1285  HH2 TRP P  84     -29.691 -74.683 102.879  0.00  0.00      PROA   
ATOM   1286  C   TRP P  84     -29.886 -81.960 105.817  0.00  0.00      PROA   
ATOM   1287  O   TRP P  84     -30.832 -81.473 106.430  0.00  0.00      PROA   
ATOM   1288  N   LEU P  85     -29.542 -83.262 105.918  0.00  0.00      PROA   
ATOM   1289  HN  LEU P  85     -28.779 -83.643 105.403  0.00  0.00      PROA   
ATOM   1290  CA  LEU P  85     -30.154 -84.148 106.871  0.00  0.00      PROA   
ATOM   1291  HA  LEU P  85     -30.701 -83.577 107.605  0.00  0.00      PROA   
ATOM   1292  CB  LEU P  85     -31.056 -85.256 106.268  0.00  0.00      PROA   
ATOM   1293  HB1 LEU P  85     -31.379 -85.964 107.065  0.00  0.00      PROA   
ATOM   1294  HB2 LEU P  85     -30.463 -85.830 105.522  0.00  0.00      PROA   
ATOM   1295  CG  LEU P  85     -32.343 -84.763 105.570  0.00  0.00      PROA   
ATOM   1296  HG  LEU P  85     -32.052 -84.034 104.779  0.00  0.00      PROA   
ATOM   1297  CD1 LEU P  85     -33.037 -85.948 104.878  0.00  0.00      PROA   
ATOM   1298 HD11 LEU P  85     -33.392 -86.685 105.628  0.00  0.00      PROA   
ATOM   1299 HD12 LEU P  85     -32.323 -86.460 104.200  0.00  0.00      PROA   
ATOM   1300 HD13 LEU P  85     -33.907 -85.593 104.286  0.00  0.00      PROA   
ATOM   1301  CD2 LEU P  85     -33.316 -84.055 106.532  0.00  0.00      PROA   
ATOM   1302 HD21 LEU P  85     -32.849 -83.144 106.956  0.00  0.00      PROA   
ATOM   1303 HD22 LEU P  85     -33.598 -84.732 107.366  0.00  0.00      PROA   
ATOM   1304 HD23 LEU P  85     -34.239 -83.754 105.994  0.00  0.00      PROA   
ATOM   1305  C   LEU P  85     -29.032 -84.837 107.575  0.00  0.00      PROA   
ATOM   1306  O   LEU P  85     -27.909 -84.924 107.078  0.00  0.00      PROA   
ATOM   1307  N   LEU P  86     -29.353 -85.358 108.772  0.00  0.00      PROA   
ATOM   1308  HN  LEU P  86     -30.260 -85.226 109.166  0.00  0.00      PROA   
ATOM   1309  CA  LEU P  86     -28.490 -86.220 109.510  0.00  0.00      PROA   
ATOM   1310  HA  LEU P  86     -27.949 -86.831 108.802  0.00  0.00      PROA   
ATOM   1311  CB  LEU P  86     -27.510 -85.468 110.451  0.00  0.00      PROA   
ATOM   1312  HB1 LEU P  86     -28.081 -84.881 111.202  0.00  0.00      PROA   
ATOM   1313  HB2 LEU P  86     -26.948 -84.742 109.821  0.00  0.00      PROA   
ATOM   1314  CG  LEU P  86     -26.461 -86.351 111.178  0.00  0.00      PROA   
ATOM   1315  HG  LEU P  86     -27.002 -86.992 111.912  0.00  0.00      PROA   
ATOM   1316  CD1 LEU P  86     -25.694 -87.285 110.221  0.00  0.00      PROA   
ATOM   1317 HD11 LEU P  86     -25.176 -86.690 109.439  0.00  0.00      PROA   
ATOM   1318 HD12 LEU P  86     -26.380 -88.002 109.726  0.00  0.00      PROA   
ATOM   1319 HD13 LEU P  86     -24.935 -87.868 110.784  0.00  0.00      PROA   
ATOM   1320  CD2 LEU P  86     -25.463 -85.490 111.974  0.00  0.00      PROA   
ATOM   1321 HD21 LEU P  86     -25.999 -84.858 112.709  0.00  0.00      PROA   
ATOM   1322 HD22 LEU P  86     -24.890 -84.831 111.287  0.00  0.00      PROA   
ATOM   1323 HD23 LEU P  86     -24.746 -86.137 112.523  0.00  0.00      PROA   
ATOM   1324  C   LEU P  86     -29.442 -87.098 110.266  0.00  0.00      PROA   
ATOM   1325  O   LEU P  86     -30.548 -86.696 110.619  0.00  0.00      PROA   
ATOM   1326  N   LEU P  87     -29.016 -88.350 110.495  0.00 97.00      PROA   
ATOM   1327  HN  LEU P  87     -28.069 -88.562 110.284  0.00 97.00      PROA   
ATOM   1328  CA  LEU P  87     -29.774 -89.391 111.141  0.00 97.00      PROA   
ATOM   1329  HA  LEU P  87     -30.817 -89.114 111.212  0.00 97.00      PROA   
ATOM   1330  CB  LEU P  87     -29.669 -90.734 110.378  0.00 97.00      PROA   
ATOM   1331  HB1 LEU P  87     -28.596 -91.002 110.261  0.00 97.00      PROA   
ATOM   1332  HB2 LEU P  87     -30.084 -90.596 109.354  0.00 97.00      PROA   
ATOM   1333  CG  LEU P  87     -30.402 -91.919 111.043  0.00 97.00      PROA   
ATOM   1334  HG  LEU P  87     -30.027 -92.033 112.085  0.00 97.00      PROA   
ATOM   1335  CD1 LEU P  87     -31.924 -91.707 111.113  0.00 97.00      PROA   
ATOM   1336 HD11 LEU P  87     -32.336 -91.550 110.094  0.00 97.00      PROA   
ATOM   1337 HD12 LEU P  87     -32.166 -90.825 111.737  0.00 97.00      PROA   
ATOM   1338 HD13 LEU P  87     -32.413 -92.598 111.559  0.00 97.00      PROA   
ATOM   1339  CD2 LEU P  87     -30.078 -93.229 110.315  0.00 97.00      PROA   
ATOM   1340 HD21 LEU P  87     -28.980 -93.387 110.265  0.00 97.00      PROA   
ATOM   1341 HD22 LEU P  87     -30.484 -93.205 109.282  0.00 97.00      PROA   
ATOM   1342 HD23 LEU P  87     -30.535 -94.076 110.867  0.00 97.00      PROA   
ATOM   1343  C   LEU P  87     -29.218 -89.538 112.534  0.00 97.00      PROA   
ATOM   1344  O   LEU P  87     -28.099 -90.000 112.740  0.00 97.00      PROA   
ATOM   1345  N   GLN P  88     -30.011 -89.140 113.545  0.00 97.00      PROA   
ATOM   1346  HN  GLN P  88     -30.926 -88.777 113.366  0.00 97.00      PROA   
ATOM   1347  CA  GLN P  88     -29.621 -89.173 114.931  0.00 97.00      PROA   
ATOM   1348  HA  GLN P  88     -28.554 -89.006 114.998  0.00 97.00      PROA   
ATOM   1349  CB  GLN P  88     -30.344 -88.065 115.737  0.00 97.00      PROA   
ATOM   1350  HB1 GLN P  88     -29.963 -88.093 116.779  0.00 97.00      PROA   
ATOM   1351  HB2 GLN P  88     -31.435 -88.279 115.754  0.00 97.00      PROA   
ATOM   1352  CG  GLN P  88     -30.119 -86.645 115.169  0.00 97.00      PROA   
ATOM   1353  HG1 GLN P  88     -30.491 -86.581 114.125  0.00 97.00      PROA   
ATOM   1354  HG2 GLN P  88     -29.032 -86.417 115.163  0.00 97.00      PROA   
ATOM   1355  CD  GLN P  88     -30.890 -85.594 115.983  0.00 97.00      PROA   
ATOM   1356  OE1 GLN P  88     -32.123 -85.622 116.054  0.00 97.00      PROA   
ATOM   1357  NE2 GLN P  88     -30.149 -84.611 116.567  0.00 97.00      PROA   
ATOM   1358 HE21 GLN P  88     -30.623 -83.812 116.931  0.00 97.00      PROA   
ATOM   1359 HE22 GLN P  88     -29.155 -84.614 116.473  0.00 97.00      PROA   
ATOM   1360  C   GLN P  88     -29.942 -90.541 115.505  0.00 97.00      PROA   
ATOM   1361  O   GLN P  88     -31.082 -90.991 115.474  0.00 97.00      PROA   
ATOM   1362  N   VAL P  89     -28.916 -91.257 116.018  0.00 97.00      PROA   
ATOM   1363  HN  VAL P  89     -27.994 -90.883 116.010  0.00 97.00      PROA   
ATOM   1364  CA  VAL P  89     -29.035 -92.641 116.442  0.00 97.00      PROA   
ATOM   1365  HA  VAL P  89     -30.062 -92.970 116.346  0.00 97.00      PROA   
ATOM   1366  CB  VAL P  89     -28.158 -93.551 115.584  0.00 97.00      PROA   
ATOM   1367  HB  VAL P  89     -27.099 -93.203 115.629  0.00 97.00      PROA   
ATOM   1368  CG1 VAL P  89     -28.213 -95.016 116.054  0.00 97.00      PROA   
ATOM   1369 HG11 VAL P  89     -29.262 -95.374 116.102  0.00 97.00      PROA   
ATOM   1370 HG12 VAL P  89     -27.734 -95.149 117.044  0.00 97.00      PROA   
ATOM   1371 HG13 VAL P  89     -27.662 -95.644 115.325  0.00 97.00      PROA   
ATOM   1372  CG2 VAL P  89     -28.629 -93.460 114.117  0.00 97.00      PROA   
ATOM   1373 HG21 VAL P  89     -28.408 -92.461 113.689  0.00 97.00      PROA   
ATOM   1374 HG22 VAL P  89     -29.721 -93.643 114.047  0.00 97.00      PROA   
ATOM   1375 HG23 VAL P  89     -28.107 -94.220 113.499  0.00 97.00      PROA   
ATOM   1376  C   VAL P  89     -28.657 -92.760 117.906  0.00 97.00      PROA   
ATOM   1377  O   VAL P  89     -27.685 -92.152 118.352  0.00 97.00      PROA   
ATOM   1378  N   SER P  90     -29.436 -93.558 118.689  0.00 97.00      PROA   
ATOM   1379  HN  SER P  90     -30.262 -93.957 118.296  0.00 97.00      PROA   
ATOM   1380  CA  SER P  90     -29.244 -93.776 120.122  0.00 97.00      PROA   
ATOM   1381  HA  SER P  90     -29.373 -92.819 120.610  0.00 97.00      PROA   
ATOM   1382  CB  SER P  90     -30.279 -94.766 120.721  0.00 97.00      PROA   
ATOM   1383  HB1 SER P  90     -30.096 -94.903 121.809  0.00 97.00      PROA   
ATOM   1384  HB2 SER P  90     -30.207 -95.760 120.234  0.00 97.00      PROA   
ATOM   1385  OG  SER P  90     -31.604 -94.267 120.601  0.00 97.00      PROA   
ATOM   1386  HG1 SER P  90     -31.764 -94.065 119.671  0.00 97.00      PROA   
ATOM   1387  C   SER P  90     -27.878 -94.310 120.530  0.00 97.00      PROA   
ATOM   1388  O   SER P  90     -27.285 -93.807 121.483  0.00 97.00      PROA   
ATOM   1389  N   SER P  91     -27.335 -95.327 119.820  0.00 97.00      PROA   
ATOM   1390  HN  SER P  91     -27.821 -95.740 119.056  0.00 97.00      PROA   
ATOM   1391  CA  SER P  91     -25.992 -95.815 120.080  0.00 97.00      PROA   
ATOM   1392  HA  SER P  91     -25.351 -94.943 120.076  0.00 97.00      PROA   
ATOM   1393  CB  SER P  91     -25.801 -96.543 121.441  0.00 97.00      PROA   
ATOM   1394  HB1 SER P  91     -25.053 -97.361 121.400  0.00 97.00      PROA   
ATOM   1395  HB2 SER P  91     -26.764 -96.987 121.773  0.00 97.00      PROA   
ATOM   1396  OG  SER P  91     -25.344 -95.614 122.418  0.00 97.00      PROA   
ATOM   1397  HG1 SER P  91     -26.019 -94.928 122.469  0.00 97.00      PROA   
ATOM   1398  C   SER P  91     -25.485 -96.652 118.936  0.00 97.00      PROA   
ATOM   1399  O   SER P  91     -26.243 -97.092 118.077  0.00 97.00      PROA   
ATOM   1400  N   ARG P  92     -24.146 -96.858 118.885  0.00 97.00      PROA   
ATOM   1401  HN  ARG P  92     -23.554 -96.488 119.598  0.00 97.00      PROA   
ATOM   1402  CA  ARG P  92     -23.475 -97.523 117.781  0.00 97.00      PROA   
ATOM   1403  HA  ARG P  92     -23.971 -97.251 116.857  0.00 97.00      PROA   
ATOM   1404  CB  ARG P  92     -21.983 -97.085 117.713  0.00 97.00      PROA   
ATOM   1405  HB1 ARG P  92     -21.587 -97.368 116.714  0.00 97.00      PROA   
ATOM   1406  HB2 ARG P  92     -21.390 -97.629 118.482  0.00 97.00      PROA   
ATOM   1407  CG  ARG P  92     -21.755 -95.574 117.954  0.00 97.00      PROA   
ATOM   1408  HG1 ARG P  92     -21.965 -95.344 119.022  0.00 97.00      PROA   
ATOM   1409  HG2 ARG P  92     -22.476 -94.982 117.347  0.00 97.00      PROA   
ATOM   1410  CD  ARG P  92     -20.317 -95.099 117.675  0.00 97.00      PROA   
ATOM   1411  HD1 ARG P  92     -19.575 -95.854 118.006  0.00 97.00      PROA   
ATOM   1412  HD2 ARG P  92     -20.102 -94.144 118.206  0.00 97.00      PROA   
ATOM   1413  NE  ARG P  92     -20.166 -94.903 116.198  0.00 97.00      PROA   
ATOM   1414  HE  ARG P  92     -19.976 -95.683 115.609  0.00 97.00      PROA   
ATOM   1415  CZ  ARG P  92     -20.579 -93.787 115.571  0.00 97.00      PROA   
ATOM   1416  NH1 ARG P  92     -20.901 -92.645 116.197  0.00 97.00      PROA   
ATOM   1417 HH11 ARG P  92     -20.438 -92.428 117.052  0.00 97.00      PROA   
ATOM   1418 HH12 ARG P  92     -21.168 -91.900 115.589  0.00 97.00      PROA   
ATOM   1419  NH2 ARG P  92     -20.602 -93.739 114.225  0.00 97.00      PROA   
ATOM   1420 HH21 ARG P  92     -20.149 -94.453 113.706  0.00 97.00      PROA   
ATOM   1421 HH22 ARG P  92     -20.666 -92.826 113.825  0.00 97.00      PROA   
ATOM   1422  C   ARG P  92     -23.540 -99.040 117.934  0.00 97.00      PROA   
ATOM   1423  O   ARG P  92     -23.377 -99.785 116.969  0.00 97.00      PROA   
ATOM   1424  N   VAL P  93     -23.810 -99.528 119.164  0.00 97.00      PROA   
ATOM   1425  HN  VAL P  93     -23.987 -98.913 119.925  0.00 97.00      PROA   
ATOM   1426  CA  VAL P  93     -23.916-100.931 119.488  0.00 97.00      PROA   
ATOM   1427  HA  VAL P  93     -24.269-101.462 118.617  0.00 97.00      PROA   
ATOM   1428  CB  VAL P  93     -22.633-101.590 120.022  0.00 97.00      PROA   
ATOM   1429  HB  VAL P  93     -22.872-102.626 120.358  0.00 97.00      PROA   
ATOM   1430  CG1 VAL P  93     -21.585-101.703 118.894  0.00 97.00      PROA   
ATOM   1431 HG11 VAL P  93     -21.259-100.695 118.566  0.00 97.00      PROA   
ATOM   1432 HG12 VAL P  93     -22.002-102.236 118.017  0.00 97.00      PROA   
ATOM   1433 HG13 VAL P  93     -20.689-102.252 119.255  0.00 97.00      PROA   
ATOM   1434  CG2 VAL P  93     -22.047-100.819 121.227  0.00 97.00      PROA   
ATOM   1435 HG21 VAL P  93     -22.758-100.793 122.077  0.00 97.00      PROA   
ATOM   1436 HG22 VAL P  93     -21.792 -99.777 120.943  0.00 97.00      PROA   
ATOM   1437 HG23 VAL P  93     -21.117-101.316 121.577  0.00 97.00      PROA   
ATOM   1438  C   VAL P  93     -25.001-101.018 120.528  0.00 97.00      PROA   
ATOM   1439  O   VAL P  93     -25.145-100.124 121.360  0.00 97.00      PROA   
ATOM   1440  N   LEU P  94     -25.808-102.103 120.465  0.00 97.00      PROA   
ATOM   1441  HN  LEU P  94     -25.698-102.781 119.745  0.00 97.00      PROA   
ATOM   1442  CA  LEU P  94     -26.846-102.423 121.415  0.00 97.00      PROA   
ATOM   1443  HA  LEU P  94     -26.564-102.067 122.398  0.00 97.00      PROA   
ATOM   1444  CB  LEU P  94     -28.268-101.904 121.050  0.00 97.00      PROA   
ATOM   1445  HB1 LEU P  94     -28.945-102.202 121.884  0.00 97.00      PROA   
ATOM   1446  HB2 LEU P  94     -28.642-102.391 120.124  0.00 97.00      PROA   
ATOM   1447  CG  LEU P  94     -28.425-100.370 120.891  0.00 97.00      PROA   
ATOM   1448  HG  LEU P  94     -27.703 -99.877 121.583  0.00 97.00      PROA   
ATOM   1449  CD1 LEU P  94     -28.158 -99.872 119.457  0.00 97.00      PROA   
ATOM   1450 HD11 LEU P  94     -28.914-100.295 118.762  0.00 97.00      PROA   
ATOM   1451 HD12 LEU P  94     -27.152-100.163 119.102  0.00 97.00      PROA   
ATOM   1452 HD13 LEU P  94     -28.227 -98.764 119.424  0.00 97.00      PROA   
ATOM   1453  CD2 LEU P  94     -29.834 -99.938 121.341  0.00 97.00      PROA   
ATOM   1454 HD21 LEU P  94     -29.986-100.193 122.410  0.00 97.00      PROA   
ATOM   1455 HD22 LEU P  94     -30.606-100.469 120.746  0.00 97.00      PROA   
ATOM   1456 HD23 LEU P  94     -29.970 -98.844 121.217  0.00 97.00      PROA   
ATOM   1457  C   LEU P  94     -26.893-103.935 121.442  0.00 97.00      PROA   
ATOM   1458  O   LEU P  94     -26.329-104.601 120.577  0.00 97.00      PROA   
ATOM   1459  N   THR P  95     -27.569-104.513 122.458  0.00 97.00      PROA   
ATOM   1460  HN  THR P  95     -27.908-103.954 123.215  0.00 97.00      PROA   
ATOM   1461  CA  THR P  95     -27.867-105.929 122.590  0.00 97.00      PROA   
ATOM   1462  HA  THR P  95     -27.214-106.487 121.936  0.00 97.00      PROA   
ATOM   1463  CB  THR P  95     -27.718-106.464 124.021  0.00 97.00      PROA   
ATOM   1464  HB  THR P  95     -28.664-106.363 124.603  0.00 97.00      PROA   
ATOM   1465  OG1 THR P  95     -26.731-105.740 124.740  0.00 97.00      PROA   
ATOM   1466  HG1 THR P  95     -27.143-104.885 124.912  0.00 97.00      PROA   
ATOM   1467  CG2 THR P  95     -27.267-107.929 124.002  0.00 97.00      PROA   
ATOM   1468 HG21 THR P  95     -26.276-108.016 123.510  0.00 97.00      PROA   
ATOM   1469 HG22 THR P  95     -27.993-108.565 123.463  0.00 97.00      PROA   
ATOM   1470 HG23 THR P  95     -27.172-108.303 125.044  0.00 97.00      PROA   
ATOM   1471  C   THR P  95     -29.306-106.109 122.139  0.00 97.00      PROA   
ATOM   1472  O   THR P  95     -30.070-105.154 122.047  0.00 97.00      PROA   
ATOM   1473  N   GLU P  96     -29.727-107.353 121.828  0.00 97.00      PROA   
ATOM   1474  HN  GLU P  96     -29.075-108.110 121.792  0.00 97.00      PROA   
ATOM   1475  CA  GLU P  96     -31.106-107.692 121.539  0.00 97.00      PROA   
ATOM   1476  HA  GLU P  96     -31.408-107.049 120.725  0.00 97.00      PROA   
ATOM   1477  CB  GLU P  96     -31.261-109.170 121.084  0.00 97.00      PROA   
ATOM   1478  HB1 GLU P  96     -30.546-109.357 120.250  0.00 97.00      PROA   
ATOM   1479  HB2 GLU P  96     -32.287-109.312 120.681  0.00 97.00      PROA   
ATOM   1480  CG  GLU P  96     -31.000-110.187 122.217  0.00 97.00      PROA   
ATOM   1481  HG1 GLU P  96     -31.600-109.933 123.113  0.00 97.00      PROA   
ATOM   1482  HG2 GLU P  96     -29.930-110.140 122.503  0.00 97.00      PROA   
ATOM   1483  CD  GLU P  96     -31.348-111.632 121.867  0.00 97.00      PROA   
ATOM   1484  OE1 GLU P  96     -32.186-111.877 120.962  0.00 97.00      PROA   
ATOM   1485  OE2 GLU P  96     -30.773-112.527 122.540  0.00 97.00      PROA   
ATOM   1486  C   GLU P  96     -32.027-107.405 122.725  0.00 97.00      PROA   
ATOM   1487  O   GLU P  96     -31.635-107.493 123.887  0.00 97.00      PROA   
ATOM   1488  N   GLY P  97     -33.290-107.020 122.446  0.00 97.00      PROA   
ATOM   1489  HN  GLY P  97     -33.577-106.940 121.491  0.00 97.00      PROA   
ATOM   1490  CA  GLY P  97     -34.281-106.714 123.463  0.00 97.00      PROA   
ATOM   1491  HA1 GLY P  97     -34.077-107.291 124.354  0.00 97.00      PROA   
ATOM   1492  HA2 GLY P  97     -35.249-106.943 123.046  0.00 97.00      PROA   
ATOM   1493  C   GLY P  97     -34.293-105.263 123.853  0.00 97.00      PROA   
ATOM   1494  O   GLY P  97     -35.326-104.750 124.277  0.00 97.00      PROA   
ATOM   1495  N   GLU P  98     -33.142-104.563 123.730  0.00 97.00      PROA   
ATOM   1496  HN  GLU P  98     -32.302-105.029 123.461  0.00 97.00      PROA   
ATOM   1497  CA  GLU P  98     -32.994-103.149 124.007  0.00 97.00      PROA   
ATOM   1498  HA  GLU P  98     -33.278-103.021 125.038  0.00 97.00      PROA   
ATOM   1499  CB  GLU P  98     -31.512-102.703 123.899  0.00 97.00      PROA   
ATOM   1500  HB1 GLU P  98     -31.457-101.595 123.990  0.00 97.00      PROA   
ATOM   1501  HB2 GLU P  98     -31.117-102.979 122.898  0.00 97.00      PROA   
ATOM   1502  CG  GLU P  98     -30.617-103.309 125.003  0.00 97.00      PROA   
ATOM   1503  HG1 GLU P  98     -30.582-104.417 124.914  0.00 97.00      PROA   
ATOM   1504  HG2 GLU P  98     -31.023-103.049 126.003  0.00 97.00      PROA   
ATOM   1505  CD  GLU P  98     -29.196-102.755 124.930  0.00 97.00      PROA   
ATOM   1506  OE1 GLU P  98     -28.251-103.574 124.947  0.00 97.00      PROA   
ATOM   1507  OE2 GLU P  98     -29.026-101.510 124.882  0.00 97.00      PROA   
ATOM   1508  C   GLU P  98     -33.851-102.244 123.119  0.00 97.00      PROA   
ATOM   1509  O   GLU P  98     -33.939-102.487 121.920  0.00 97.00      PROA   
ATOM   1510  N   PRO P  99     -34.491-101.189 123.613  0.00 97.00      PROA   
ATOM   1511  CD  PRO P  99     -34.850-101.032 125.023  0.00 97.00      PROA   
ATOM   1512  HD1 PRO P  99     -33.971-100.615 125.560  0.00 97.00      PROA   
ATOM   1513  HD2 PRO P  99     -35.162-101.998 125.479  0.00 97.00      PROA   
ATOM   1514  CA  PRO P  99     -35.020-100.099 122.798  0.00 97.00      PROA   
ATOM   1515  HA  PRO P  99     -35.771-100.529 122.153  0.00 97.00      PROA   
ATOM   1516  CB  PRO P  99     -35.631 -99.129 123.823  0.00 97.00      PROA   
ATOM   1517  HB1 PRO P  99     -36.506 -98.586 123.412  0.00 97.00      PROA   
ATOM   1518  HB2 PRO P  99     -34.873 -98.396 124.178  0.00 97.00      PROA   
ATOM   1519  CG  PRO P  99     -36.007-100.035 125.001  0.00 97.00      PROA   
ATOM   1520  HG1 PRO P  99     -36.116 -99.486 125.956  0.00 97.00      PROA   
ATOM   1521  HG2 PRO P  99     -36.951-100.577 124.768  0.00 97.00      PROA   
ATOM   1522  C   PRO P  99     -33.989 -99.401 121.919  0.00 97.00      PROA   
ATOM   1523  O   PRO P  99     -32.915 -99.064 122.411  0.00 97.00      PROA   
ATOM   1524  N   LEU P 100     -34.302 -99.140 120.631  0.00 97.00      PROA   
ATOM   1525  HN  LEU P 100     -35.168 -99.463 120.252  0.00 97.00      PROA   
ATOM   1526  CA  LEU P 100     -33.436 -98.359 119.766  0.00 97.00      PROA   
ATOM   1527  HA  LEU P 100     -32.657 -97.891 120.352  0.00 97.00      PROA   
ATOM   1528  CB  LEU P 100     -32.755 -99.246 118.689  0.00 97.00      PROA   
ATOM   1529  HB1 LEU P 100     -33.524 -99.896 118.222  0.00 97.00      PROA   
ATOM   1530  HB2 LEU P 100     -32.046 -99.920 119.217  0.00 97.00      PROA   
ATOM   1531  CG  LEU P 100     -31.986 -98.526 117.552  0.00 97.00      PROA   
ATOM   1532  HG  LEU P 100     -32.717 -97.944 116.944  0.00 97.00      PROA   
ATOM   1533  CD1 LEU P 100     -30.923 -97.544 118.073  0.00 97.00      PROA   
ATOM   1534 HD11 LEU P 100     -30.238 -98.063 118.774  0.00 97.00      PROA   
ATOM   1535 HD12 LEU P 100     -31.399 -96.695 118.603  0.00 97.00      PROA   
ATOM   1536 HD13 LEU P 100     -30.326 -97.141 117.229  0.00 97.00      PROA   
ATOM   1537  CD2 LEU P 100     -31.329 -99.557 116.614  0.00 97.00      PROA   
ATOM   1538 HD21 LEU P 100     -32.086-100.272 116.230  0.00 97.00      PROA   
ATOM   1539 HD22 LEU P 100     -30.550-100.127 117.162  0.00 97.00      PROA   
ATOM   1540 HD23 LEU P 100     -30.852 -99.046 115.752  0.00 97.00      PROA   
ATOM   1541  C   LEU P 100     -34.233 -97.241 119.139  0.00 97.00      PROA   
ATOM   1542  O   LEU P 100     -35.124 -97.477 118.332  0.00 97.00      PROA   
ATOM   1543  N   ALA P 101     -33.913 -95.971 119.481  0.00 97.00      PROA   
ATOM   1544  HN  ALA P 101     -33.212 -95.778 120.165  0.00 97.00      PROA   
ATOM   1545  CA  ALA P 101     -34.589 -94.811 118.940  0.00 97.00      PROA   
ATOM   1546  HA  ALA P 101     -35.512 -95.117 118.469  0.00 97.00      PROA   
ATOM   1547  CB  ALA P 101     -34.966 -93.814 120.052  0.00 97.00      PROA   
ATOM   1548  HB1 ALA P 101     -34.066 -93.435 120.578  0.00 97.00      PROA   
ATOM   1549  HB2 ALA P 101     -35.609 -94.325 120.803  0.00 97.00      PROA   
ATOM   1550  HB3 ALA P 101     -35.534 -92.954 119.643  0.00 97.00      PROA   
ATOM   1551  C   ALA P 101     -33.741 -94.135 117.874  0.00 97.00      PROA   
ATOM   1552  O   ALA P 101     -32.541 -93.921 118.027  0.00 97.00      PROA   
ATOM   1553  N   LEU P 102     -34.382 -93.811 116.730  0.00 97.00      PROA   
ATOM   1554  HN  LEU P 102     -35.333 -94.083 116.604  0.00 97.00      PROA   
ATOM   1555  CA  LEU P 102     -33.781 -93.186 115.573  0.00 97.00      PROA   
ATOM   1556  HA  LEU P 102     -32.751 -92.934 115.780  0.00 97.00      PROA   
ATOM   1557  CB  LEU P 102     -33.884 -94.098 114.320  0.00 97.00      PROA   
ATOM   1558  HB1 LEU P 102     -33.320 -93.643 113.478  0.00 97.00      PROA   
ATOM   1559  HB2 LEU P 102     -34.953 -94.172 114.017  0.00 97.00      PROA   
ATOM   1560  CG  LEU P 102     -33.392 -95.553 114.509  0.00 97.00      PROA   
ATOM   1561  HG  LEU P 102     -33.938 -96.013 115.367  0.00 97.00      PROA   
ATOM   1562  CD1 LEU P 102     -33.727 -96.393 113.266  0.00 97.00      PROA   
ATOM   1563 HD11 LEU P 102     -33.177 -95.999 112.385  0.00 97.00      PROA   
ATOM   1564 HD12 LEU P 102     -34.816 -96.359 113.051  0.00 97.00      PROA   
ATOM   1565 HD13 LEU P 102     -33.428 -97.449 113.433  0.00 97.00      PROA   
ATOM   1566  CD2 LEU P 102     -31.885 -95.623 114.802  0.00 97.00      PROA   
ATOM   1567 HD21 LEU P 102     -31.635 -95.037 115.709  0.00 97.00      PROA   
ATOM   1568 HD22 LEU P 102     -31.316 -95.212 113.941  0.00 97.00      PROA   
ATOM   1569 HD23 LEU P 102     -31.571 -96.676 114.959  0.00 97.00      PROA   
ATOM   1570  C   LEU P 102     -34.544 -91.916 115.261  0.00 97.00      PROA   
ATOM   1571  O   LEU P 102     -35.770 -91.903 115.289  0.00 97.00      PROA   
ATOM   1572  N   ARG P 103     -33.847 -90.802 114.938  0.00 97.00      PROA   
ATOM   1573  HN  ARG P 103     -32.853 -90.772 115.027  0.00 97.00      PROA   
ATOM   1574  CA  ARG P 103     -34.513 -89.627 114.415  0.00 97.00      PROA   
ATOM   1575  HA  ARG P 103     -35.503 -89.898 114.084  0.00 97.00      PROA   
ATOM   1576  CB  ARG P 103     -34.689 -88.502 115.470  0.00 97.00      PROA   
ATOM   1577  HB1 ARG P 103     -33.694 -88.173 115.840  0.00 97.00      PROA   
ATOM   1578  HB2 ARG P 103     -35.250 -88.916 116.337  0.00 97.00      PROA   
ATOM   1579  CG  ARG P 103     -35.447 -87.296 114.897  0.00 97.00      PROA   
ATOM   1580  HG1 ARG P 103     -36.452 -87.637 114.556  0.00 97.00      PROA   
ATOM   1581  HG2 ARG P 103     -34.885 -86.923 114.013  0.00 97.00      PROA   
ATOM   1582  CD  ARG P 103     -35.597 -86.086 115.811  0.00 97.00      PROA   
ATOM   1583  HD1 ARG P 103     -34.596 -85.695 116.094  0.00 97.00      PROA   
ATOM   1584  HD2 ARG P 103     -36.189 -86.307 116.723  0.00 97.00      PROA   
ATOM   1585  NE  ARG P 103     -36.346 -85.100 114.969  0.00 97.00      PROA   
ATOM   1586  HE  ARG P 103     -36.961 -85.434 114.258  0.00 97.00      PROA   
ATOM   1587  CZ  ARG P 103     -36.054 -83.797 114.882  0.00 97.00      PROA   
ATOM   1588  NH1 ARG P 103     -35.111 -83.174 115.593  0.00 97.00      PROA   
ATOM   1589 HH11 ARG P 103     -34.428 -83.689 116.093  0.00 97.00      PROA   
ATOM   1590 HH12 ARG P 103     -35.004 -82.201 115.372  0.00 97.00      PROA   
ATOM   1591  NH2 ARG P 103     -36.705 -83.042 113.982  0.00 97.00      PROA   
ATOM   1592 HH21 ARG P 103     -37.378 -83.466 113.378  0.00 97.00      PROA   
ATOM   1593 HH22 ARG P 103     -36.351 -82.119 113.841  0.00 97.00      PROA   
ATOM   1594  C   ARG P 103     -33.811 -89.064 113.194  0.00 97.00      PROA   
ATOM   1595  O   ARG P 103     -32.697 -88.566 113.265  0.00 97.00      PROA   
ATOM   1596  N   CYS P 104     -34.497 -89.052 112.031  0.00 97.00      PROA   
ATOM   1597  HN  CYS P 104     -35.361 -89.550 111.959  0.00 97.00      PROA   
ATOM   1598  CA  CYS P 104     -34.143 -88.230 110.887  0.00 97.00      PROA   
ATOM   1599  HA  CYS P 104     -33.089 -88.379 110.691  0.00 97.00      PROA   
ATOM   1600  CB  CYS P 104     -34.968 -88.641 109.642  0.00 97.00      PROA   
ATOM   1601  HB1 CYS P 104     -36.012 -88.271 109.733  0.00 97.00      PROA   
ATOM   1602  HB2 CYS P 104     -35.029 -89.753 109.634  0.00 97.00      PROA   
ATOM   1603  SG  CYS P 104     -34.230 -88.107 108.070  0.00 97.00      PROA   
ATOM   1604  C   CYS P 104     -34.376 -86.757 111.200  0.00 97.00      PROA   
ATOM   1605  O   CYS P 104     -35.425 -86.391 111.717  0.00 97.00      PROA   
ATOM   1606  N   HSD P 105     -33.390 -85.877 110.925  0.00 97.00      PROA   
ATOM   1607  HN  HSD P 105     -32.538 -86.177 110.501  0.00 97.00      PROA   
ATOM   1608  CA  HSD P 105     -33.371 -84.534 111.472  0.00 97.00      PROA   
ATOM   1609  HA  HSD P 105     -34.381 -84.168 111.605  0.00 97.00      PROA   
ATOM   1610  CB  HSD P 105     -32.671 -84.573 112.855  0.00 97.00      PROA   
ATOM   1611  HB1 HSD P 105     -31.915 -85.388 112.798  0.00 97.00      PROA   
ATOM   1612  HB2 HSD P 105     -33.410 -84.880 113.627  0.00 97.00      PROA   
ATOM   1613  ND1 HSD P 105     -32.485 -82.211 113.818  0.00 97.00      PROA   
ATOM   1614  HD1 HSD P 105     -33.398 -81.862 113.591  0.00 97.00      PROA   
ATOM   1615  CG  HSD P 105     -31.916 -83.374 113.348  0.00 97.00      PROA   
ATOM   1616  CE1 HSD P 105     -31.508 -81.528 114.463  0.00 97.00      PROA   
ATOM   1617  HE1 HSD P 105     -31.680 -80.565 114.944  0.00 97.00      PROA   
ATOM   1618  NE2 HSD P 105     -30.355 -82.163 114.432  0.00 97.00      PROA   
ATOM   1619  CD2 HSD P 105     -30.611 -83.322 113.724  0.00 97.00      PROA   
ATOM   1620  HD2 HSD P 105     -29.829 -84.057 113.580  0.00 97.00      PROA   
ATOM   1621  C   HSD P 105     -32.712 -83.601 110.487  0.00 97.00      PROA   
ATOM   1622  O   HSD P 105     -31.865 -84.015 109.704  0.00 97.00      PROA   
ATOM   1623  N   ALA P 106     -33.134 -82.316 110.462  0.00 97.00      PROA   
ATOM   1624  HN  ALA P 106     -33.744 -81.945 111.164  0.00 97.00      PROA   
ATOM   1625  CA  ALA P 106     -32.872 -81.416 109.363  0.00 97.00      PROA   
ATOM   1626  HA  ALA P 106     -32.307 -81.920 108.596  0.00 97.00      PROA   
ATOM   1627  CB  ALA P 106     -34.209 -80.922 108.774  0.00 97.00      PROA   
ATOM   1628  HB1 ALA P 106     -34.839 -80.485 109.578  0.00 97.00      PROA   
ATOM   1629  HB2 ALA P 106     -34.770 -81.783 108.348  0.00 97.00      PROA   
ATOM   1630  HB3 ALA P 106     -34.059 -80.171 107.973  0.00 97.00      PROA   
ATOM   1631  C   ALA P 106     -32.038 -80.251 109.825  0.00 97.00      PROA   
ATOM   1632  O   ALA P 106     -32.074 -79.868 110.991  0.00 97.00      PROA   
ATOM   1633  N   TRP P 107     -31.206 -79.678 108.919  0.00 97.00      PROA   
ATOM   1634  HN  TRP P 107     -31.112 -80.064 108.002  0.00 97.00      PROA   
ATOM   1635  CA  TRP P 107     -30.336 -78.566 109.255  0.00 97.00      PROA   
ATOM   1636  HA  TRP P 107     -29.781 -78.915 110.114  0.00 97.00      PROA   
ATOM   1637  CB  TRP P 107     -29.238 -78.279 108.184  0.00 97.00      PROA   
ATOM   1638  HB1 TRP P 107     -29.738 -78.194 107.194  0.00 97.00      PROA   
ATOM   1639  HB2 TRP P 107     -28.569 -79.163 108.145  0.00 97.00      PROA   
ATOM   1640  CG  TRP P 107     -28.404 -77.054 108.424  0.00 97.00      PROA   
ATOM   1641  CD1 TRP P 107     -28.287 -75.975 107.588  0.00 97.00      PROA   
ATOM   1642  HD1 TRP P 107     -28.608 -75.970 106.556  0.00 97.00      PROA   
ATOM   1643  NE1 TRP P 107     -27.732 -74.923 108.272  0.00 97.00      PROA   
ATOM   1644  HE1 TRP P 107     -27.426 -74.077 107.893  0.00 97.00      PROA   
ATOM   1645  CE2 TRP P 107     -27.485 -75.292 109.560  0.00 97.00      PROA   
ATOM   1646  CD2 TRP P 107     -27.848 -76.651 109.688  0.00 97.00      PROA   
ATOM   1647  CE3 TRP P 107     -27.663 -77.295 110.911  0.00 97.00      PROA   
ATOM   1648  HE3 TRP P 107     -27.889 -78.342 111.039  0.00 97.00      PROA   
ATOM   1649  CZ3 TRP P 107     -27.225 -76.542 111.999  0.00 97.00      PROA   
ATOM   1650  HZ3 TRP P 107     -27.147 -77.001 112.968  0.00 97.00      PROA   
ATOM   1651  CZ2 TRP P 107     -27.035 -74.549 110.645  0.00 97.00      PROA   
ATOM   1652  HZ2 TRP P 107     -26.810 -73.497 110.561  0.00 97.00      PROA   
ATOM   1653  CH2 TRP P 107     -26.927 -75.192 111.877  0.00 97.00      PROA   
ATOM   1654  HH2 TRP P 107     -26.609 -74.641 112.752  0.00 97.00      PROA   
ATOM   1655  C   TRP P 107     -31.074 -77.317 109.740  0.00 97.00      PROA   
ATOM   1656  O   TRP P 107     -31.756 -76.612 108.995  0.00 97.00      PROA   
ATOM   1657  N   LYS P 108     -30.927 -77.067 111.065  0.00 97.00      PROA   
ATOM   1658  HN  LYS P 108     -30.309 -77.652 111.582  0.00 97.00      PROA   
ATOM   1659  CA  LYS P 108     -31.583 -76.048 111.856  0.00 97.00      PROA   
ATOM   1660  HA  LYS P 108     -31.259 -76.239 112.866  0.00 97.00      PROA   
ATOM   1661  CB  LYS P 108     -31.113 -74.628 111.427  0.00 97.00      PROA   
ATOM   1662  HB1 LYS P 108     -31.590 -74.349 110.466  0.00 97.00      PROA   
ATOM   1663  HB2 LYS P 108     -30.016 -74.706 111.230  0.00 97.00      PROA   
ATOM   1664  CG  LYS P 108     -31.296 -73.509 112.473  0.00 97.00      PROA   
ATOM   1665  HG1 LYS P 108     -32.383 -73.332 112.627  0.00 97.00      PROA   
ATOM   1666  HG2 LYS P 108     -30.858 -72.574 112.057  0.00 97.00      PROA   
ATOM   1667  CD  LYS P 108     -30.638 -73.854 113.828  0.00 97.00      PROA   
ATOM   1668  HD1 LYS P 108     -29.632 -74.296 113.641  0.00 97.00      PROA   
ATOM   1669  HD2 LYS P 108     -31.262 -74.643 114.305  0.00 97.00      PROA   
ATOM   1670  CE  LYS P 108     -30.505 -72.715 114.856  0.00 97.00      PROA   
ATOM   1671  HE1 LYS P 108     -30.225 -73.139 115.848  0.00 97.00      PROA   
ATOM   1672  HE2 LYS P 108     -31.455 -72.157 114.978  0.00 97.00      PROA   
ATOM   1673  NZ  LYS P 108     -29.427 -71.764 114.488  0.00 97.00      PROA   
ATOM   1674  HZ1 LYS P 108     -28.578 -72.286 114.196  0.00 97.00      PROA   
ATOM   1675  HZ2 LYS P 108     -29.120 -71.243 115.329  0.00 97.00      PROA   
ATOM   1676  HZ3 LYS P 108     -29.725 -71.101 113.744  0.00 97.00      PROA   
ATOM   1677  C   LYS P 108     -33.094 -76.265 111.837  0.00 97.00      PROA   
ATOM   1678  O   LYS P 108     -33.874 -75.329 111.695  0.00 97.00      PROA   
ATOM   1679  N   ASP P 109     -33.497 -77.552 112.008  0.00 97.00      PROA   
ATOM   1680  HN  ASP P 109     -32.786 -78.229 112.183  0.00 97.00      PROA   
ATOM   1681  CA  ASP P 109     -34.794 -78.196 111.842  0.00 97.00      PROA   
ATOM   1682  HA  ASP P 109     -34.533 -79.020 111.200  0.00 97.00      PROA   
ATOM   1683  CB  ASP P 109     -35.335 -78.780 113.176  0.00 97.00      PROA   
ATOM   1684  HB1 ASP P 109     -36.432 -78.656 113.288  0.00 97.00      PROA   
ATOM   1685  HB2 ASP P 109     -34.847 -78.244 114.021  0.00 97.00      PROA   
ATOM   1686  CG  ASP P 109     -35.047 -80.267 113.349  0.00 97.00      PROA   
ATOM   1687  OD1 ASP P 109     -34.781 -80.999 112.364  0.00 97.00      PROA   
ATOM   1688  OD2 ASP P 109     -35.211 -80.706 114.511  0.00 97.00      PROA   
ATOM   1689  C   ASP P 109     -35.908 -77.510 111.069  0.00 97.00      PROA   
ATOM   1690  O   ASP P 109     -36.558 -76.577 111.537  0.00 97.00      PROA   
ATOM   1691  N   LYS P 110     -36.163 -78.027 109.844  0.00 97.00      PROA   
ATOM   1692  HN  LYS P 110     -35.677 -78.843 109.546  0.00 97.00      PROA   
ATOM   1693  CA  LYS P 110     -37.178 -77.550 108.933  0.00 97.00      PROA   
ATOM   1694  HA  LYS P 110     -37.789 -76.806 109.425  0.00 97.00      PROA   
ATOM   1695  CB  LYS P 110     -36.564 -76.986 107.620  0.00 97.00      PROA   
ATOM   1696  HB1 LYS P 110     -37.371 -76.539 107.000  0.00 97.00      PROA   
ATOM   1697  HB2 LYS P 110     -36.111 -77.820 107.038  0.00 97.00      PROA   
ATOM   1698  CG  LYS P 110     -35.454 -75.932 107.840  0.00 97.00      PROA   
ATOM   1699  HG1 LYS P 110     -35.100 -75.583 106.844  0.00 97.00      PROA   
ATOM   1700  HG2 LYS P 110     -34.587 -76.422 108.338  0.00 97.00      PROA   
ATOM   1701  CD  LYS P 110     -35.899 -74.727 108.693  0.00 97.00      PROA   
ATOM   1702  HD1 LYS P 110     -36.337 -75.103 109.639  0.00 97.00      PROA   
ATOM   1703  HD2 LYS P 110     -36.708 -74.169 108.174  0.00 97.00      PROA   
ATOM   1704  CE  LYS P 110     -34.765 -73.779 109.106  0.00 97.00      PROA   
ATOM   1705  HE1 LYS P 110     -33.950 -74.337 109.606  0.00 97.00      PROA   
ATOM   1706  HE2 LYS P 110     -35.144 -72.989 109.790  0.00 97.00      PROA   
ATOM   1707  NZ  LYS P 110     -34.159 -73.133 107.928  0.00 97.00      PROA   
ATOM   1708  HZ1 LYS P 110     -34.908 -72.724 107.334  0.00 97.00      PROA   
ATOM   1709  HZ2 LYS P 110     -33.643 -73.863 107.397  0.00 97.00      PROA   
ATOM   1710  HZ3 LYS P 110     -33.499 -72.391 108.235  0.00 97.00      PROA   
ATOM   1711  C   LYS P 110     -38.041 -78.756 108.638  0.00 97.00      PROA   
ATOM   1712  O   LYS P 110     -37.524 -79.864 108.522  0.00 97.00      PROA   
ATOM   1713  N   LEU P 111     -39.384 -78.575 108.556  0.00 97.00      PROA   
ATOM   1714  HN  LEU P 111     -39.782 -77.666 108.664  0.00 97.00      PROA   
ATOM   1715  CA  LEU P 111     -40.367 -79.645 108.518  0.00 97.00      PROA   
ATOM   1716  HA  LEU P 111     -40.102 -80.359 109.286  0.00 97.00      PROA   
ATOM   1717  CB  LEU P 111     -41.803 -79.111 108.810  0.00 97.00      PROA   
ATOM   1718  HB1 LEU P 111     -42.535 -79.939 108.667  0.00 97.00      PROA   
ATOM   1719  HB2 LEU P 111     -42.050 -78.314 108.075  0.00 97.00      PROA   
ATOM   1720  CG  LEU P 111     -42.078 -78.564 110.240  0.00 97.00      PROA   
ATOM   1721  HG  LEU P 111     -43.182 -78.392 110.287  0.00 97.00      PROA   
ATOM   1722  CD1 LEU P 111     -41.738 -79.591 111.335  0.00 97.00      PROA   
ATOM   1723 HD11 LEU P 111     -40.643 -79.769 111.372  0.00 97.00      PROA   
ATOM   1724 HD12 LEU P 111     -42.252 -80.555 111.138  0.00 97.00      PROA   
ATOM   1725 HD13 LEU P 111     -42.062 -79.211 112.327  0.00 97.00      PROA   
ATOM   1726  CD2 LEU P 111     -41.425 -77.202 110.546  0.00 97.00      PROA   
ATOM   1727 HD21 LEU P 111     -41.638 -76.474 109.736  0.00 97.00      PROA   
ATOM   1728 HD22 LEU P 111     -40.327 -77.309 110.665  0.00 97.00      PROA   
ATOM   1729 HD23 LEU P 111     -41.828 -76.798 111.499  0.00 97.00      PROA   
ATOM   1730  C   LEU P 111     -40.411 -80.427 107.209  0.00 97.00      PROA   
ATOM   1731  O   LEU P 111     -41.383 -80.359 106.459  0.00 97.00      PROA   
ATOM   1732  N   VAL P 112     -39.364 -81.239 106.928  0.00 97.00      PROA   
ATOM   1733  HN  VAL P 112     -38.529 -81.152 107.470  0.00 97.00      PROA   
ATOM   1734  CA  VAL P 112     -39.304 -82.150 105.800  0.00 97.00      PROA   
ATOM   1735  HA  VAL P 112     -39.416 -81.528 104.923  0.00 97.00      PROA   
ATOM   1736  CB  VAL P 112     -37.962 -82.872 105.649  0.00 97.00      PROA   
ATOM   1737  HB  VAL P 112     -38.017 -83.578 104.786  0.00 97.00      PROA   
ATOM   1738  CG1 VAL P 112     -36.883 -81.822 105.309  0.00 97.00      PROA   
ATOM   1739 HG11 VAL P 112     -36.726 -81.130 106.163  0.00 97.00      PROA   
ATOM   1740 HG12 VAL P 112     -37.191 -81.232 104.421  0.00 97.00      PROA   
ATOM   1741 HG13 VAL P 112     -35.917 -82.319 105.081  0.00 97.00      PROA   
ATOM   1742  CG2 VAL P 112     -37.587 -83.679 106.913  0.00 97.00      PROA   
ATOM   1743 HG21 VAL P 112     -38.373 -84.419 107.163  0.00 97.00      PROA   
ATOM   1744 HG22 VAL P 112     -37.439 -83.008 107.785  0.00 97.00      PROA   
ATOM   1745 HG23 VAL P 112     -36.637 -84.231 106.740  0.00 97.00      PROA   
ATOM   1746  C   VAL P 112     -40.452 -83.147 105.757  0.00 97.00      PROA   
ATOM   1747  O   VAL P 112     -40.903 -83.679 106.771  0.00 97.00      PROA   
ATOM   1748  N   TYR P 113     -40.956 -83.381 104.528  0.00 97.00      PROA   
ATOM   1749  HN  TYR P 113     -40.555 -82.927 103.735  0.00 97.00      PROA   
ATOM   1750  CA  TYR P 113     -42.093 -84.221 104.242  0.00 97.00      PROA   
ATOM   1751  HA  TYR P 113     -42.500 -84.581 105.174  0.00 97.00      PROA   
ATOM   1752  CB  TYR P 113     -43.255 -83.472 103.514  0.00 97.00      PROA   
ATOM   1753  HB1 TYR P 113     -43.704 -82.758 104.240  0.00 97.00      PROA   
ATOM   1754  HB2 TYR P 113     -44.056 -84.175 103.205  0.00 97.00      PROA   
ATOM   1755  CG  TYR P 113     -42.817 -82.655 102.316  0.00 97.00      PROA   
ATOM   1756  CD1 TYR P 113     -42.253 -81.376 102.486  0.00 97.00      PROA   
ATOM   1757  HD1 TYR P 113     -42.094 -80.989 103.482  0.00 97.00      PROA   
ATOM   1758  CE1 TYR P 113     -41.878 -80.606 101.380  0.00 97.00      PROA   
ATOM   1759  HE1 TYR P 113     -41.424 -79.637 101.528  0.00 97.00      PROA   
ATOM   1760  CZ  TYR P 113     -42.105 -81.087 100.085  0.00 97.00      PROA   
ATOM   1761  OH  TYR P 113     -41.706 -80.324  98.972  0.00 97.00      PROA   
ATOM   1762  HH  TYR P 113     -40.947 -79.800  99.249  0.00 97.00      PROA   
ATOM   1763  CD2 TYR P 113     -43.059 -83.114 101.009  0.00 97.00      PROA   
ATOM   1764  HD2 TYR P 113     -43.519 -84.077 100.858  0.00 97.00      PROA   
ATOM   1765  CE2 TYR P 113     -42.709 -82.334  99.898  0.00 97.00      PROA   
ATOM   1766  HE2 TYR P 113     -42.882 -82.705  98.898  0.00 97.00      PROA   
ATOM   1767  C   TYR P 113     -41.604 -85.446 103.505  0.00 97.00      PROA   
ATOM   1768  O   TYR P 113     -40.487 -85.480 103.008  0.00 97.00      PROA   
ATOM   1769  N   ASN P 114     -42.416 -86.523 103.479  0.00 97.00      PROA   
ATOM   1770  HN  ASN P 114     -43.311 -86.453 103.917  0.00 97.00      PROA   
ATOM   1771  CA  ASN P 114     -42.093 -87.801 102.861  0.00 97.00      PROA   
ATOM   1772  HA  ASN P 114     -42.903 -88.454 103.143  0.00 97.00      PROA   
ATOM   1773  CB  ASN P 114     -42.015 -87.732 101.304  0.00 97.00      PROA   
ATOM   1774  HB1 ASN P 114     -41.794 -88.732 100.875  0.00 97.00      PROA   
ATOM   1775  HB2 ASN P 114     -41.203 -87.037 101.003  0.00 97.00      PROA   
ATOM   1776  CG  ASN P 114     -43.310 -87.222 100.659  0.00 97.00      PROA   
ATOM   1777  OD1 ASN P 114     -43.277 -86.360  99.774  0.00 97.00      PROA   
ATOM   1778  ND2 ASN P 114     -44.482 -87.751 101.099  0.00 97.00      PROA   
ATOM   1779 HD21 ASN P 114     -45.317 -87.445 100.645  0.00 97.00      PROA   
ATOM   1780 HD22 ASN P 114     -44.482 -88.479 101.783  0.00 97.00      PROA   
ATOM   1781  C   ASN P 114     -40.841 -88.465 103.422  0.00 97.00      PROA   
ATOM   1782  O   ASN P 114     -39.929 -88.846 102.689  0.00 97.00      PROA   
ATOM   1783  N   VAL P 115     -40.781 -88.622 104.762  0.00 97.00      PROA   
ATOM   1784  HN  VAL P 115     -41.573 -88.396 105.325  0.00 97.00      PROA   
ATOM   1785  CA  VAL P 115     -39.626 -89.142 105.462  0.00 97.00      PROA   
ATOM   1786  HA  VAL P 115     -38.754 -88.766 104.952  0.00 97.00      PROA   
ATOM   1787  CB  VAL P 115     -39.530 -88.638 106.899  0.00 97.00      PROA   
ATOM   1788  HB  VAL P 115     -40.450 -88.917 107.461  0.00 97.00      PROA   
ATOM   1789  CG1 VAL P 115     -38.299 -89.236 107.619  0.00 97.00      PROA   
ATOM   1790 HG11 VAL P 115     -37.376 -89.025 107.038  0.00 97.00      PROA   
ATOM   1791 HG12 VAL P 115     -38.395 -90.333 107.748  0.00 97.00      PROA   
ATOM   1792 HG13 VAL P 115     -38.189 -88.781 108.626  0.00 97.00      PROA   
ATOM   1793  CG2 VAL P 115     -39.424 -87.098 106.855  0.00 97.00      PROA   
ATOM   1794 HG21 VAL P 115     -40.357 -86.638 106.470  0.00 97.00      PROA   
ATOM   1795 HG22 VAL P 115     -38.580 -86.789 106.202  0.00 97.00      PROA   
ATOM   1796 HG23 VAL P 115     -39.237 -86.696 107.873  0.00 97.00      PROA   
ATOM   1797  C   VAL P 115     -39.571 -90.657 105.388  0.00 97.00      PROA   
ATOM   1798  O   VAL P 115     -40.485 -91.361 105.801  0.00 97.00      PROA   
ATOM   1799  N   LEU P 116     -38.456 -91.183 104.847  0.00 97.00      PROA   
ATOM   1800  HN  LEU P 116     -37.754 -90.565 104.499  0.00 97.00      PROA   
ATOM   1801  CA  LEU P 116     -38.204 -92.593 104.661  0.00 97.00      PROA   
ATOM   1802  HA  LEU P 116     -39.062 -93.172 104.966  0.00 97.00      PROA   
ATOM   1803  CB  LEU P 116     -37.842 -92.910 103.187  0.00 97.00      PROA   
ATOM   1804  HB1 LEU P 116     -37.431 -93.939 103.089  0.00 97.00      PROA   
ATOM   1805  HB2 LEU P 116     -37.051 -92.196 102.869  0.00 97.00      PROA   
ATOM   1806  CG  LEU P 116     -39.018 -92.791 102.192  0.00 97.00      PROA   
ATOM   1807  HG  LEU P 116     -39.567 -91.842 102.398  0.00 97.00      PROA   
ATOM   1808  CD1 LEU P 116     -38.505 -92.727 100.742  0.00 97.00      PROA   
ATOM   1809 HD11 LEU P 116     -37.948 -93.657 100.495  0.00 97.00      PROA   
ATOM   1810 HD12 LEU P 116     -37.828 -91.859 100.608  0.00 97.00      PROA   
ATOM   1811 HD13 LEU P 116     -39.358 -92.627 100.038  0.00 97.00      PROA   
ATOM   1812  CD2 LEU P 116     -39.992 -93.969 102.354  0.00 97.00      PROA   
ATOM   1813 HD21 LEU P 116     -40.377 -94.015 103.392  0.00 97.00      PROA   
ATOM   1814 HD22 LEU P 116     -39.474 -94.925 102.127  0.00 97.00      PROA   
ATOM   1815 HD23 LEU P 116     -40.850 -93.860 101.658  0.00 97.00      PROA   
ATOM   1816  C   LEU P 116     -37.029 -93.008 105.510  0.00 97.00      PROA   
ATOM   1817  O   LEU P 116     -35.956 -92.423 105.432  0.00 97.00      PROA   
ATOM   1818  N   TYR P 117     -37.209 -94.065 106.330  0.00 97.00      PROA   
ATOM   1819  HN  TYR P 117     -38.121 -94.459 106.435  0.00 97.00      PROA   
ATOM   1820  CA  TYR P 117     -36.144 -94.727 107.058  0.00 97.00      PROA   
ATOM   1821  HA  TYR P 117     -35.285 -94.071 107.113  0.00 97.00      PROA   
ATOM   1822  CB  TYR P 117     -36.552 -95.126 108.501  0.00 97.00      PROA   
ATOM   1823  HB1 TYR P 117     -35.812 -95.826 108.945  0.00 97.00      PROA   
ATOM   1824  HB2 TYR P 117     -37.544 -95.628 108.494  0.00 97.00      PROA   
ATOM   1825  CG  TYR P 117     -36.633 -93.911 109.398  0.00 97.00      PROA   
ATOM   1826  CD1 TYR P 117     -35.580 -93.623 110.287  0.00 97.00      PROA   
ATOM   1827  HD1 TYR P 117     -34.698 -94.247 110.297  0.00 97.00      PROA   
ATOM   1828  CE1 TYR P 117     -35.664 -92.542 111.172  0.00 97.00      PROA   
ATOM   1829  HE1 TYR P 117     -34.855 -92.335 111.856  0.00 97.00      PROA   
ATOM   1830  CZ  TYR P 117     -36.807 -91.739 111.179  0.00 97.00      PROA   
ATOM   1831  OH  TYR P 117     -36.878 -90.671 112.087  0.00 97.00      PROA   
ATOM   1832  HH  TYR P 117     -37.775 -90.324 112.090  0.00 97.00      PROA   
ATOM   1833  CD2 TYR P 117     -37.780 -93.094 109.423  0.00 97.00      PROA   
ATOM   1834  HD2 TYR P 117     -38.602 -93.307 108.756  0.00 97.00      PROA   
ATOM   1835  CE2 TYR P 117     -37.865 -92.007 110.304  0.00 97.00      PROA   
ATOM   1836  HE2 TYR P 117     -38.745 -91.380 110.312  0.00 97.00      PROA   
ATOM   1837  C   TYR P 117     -35.710 -95.964 106.301  0.00 97.00      PROA   
ATOM   1838  O   TYR P 117     -36.537 -96.769 105.887  0.00 97.00      PROA   
ATOM   1839  N   TYR P 118     -34.381 -96.124 106.099  0.00 97.00      PROA   
ATOM   1840  HN  TYR P 118     -33.739 -95.441 106.444  0.00 97.00      PROA   
ATOM   1841  CA  TYR P 118     -33.769 -97.176 105.313  0.00 97.00      PROA   
ATOM   1842  HA  TYR P 118     -34.532 -97.830 104.931  0.00 97.00      PROA   
ATOM   1843  CB  TYR P 118     -32.851 -96.671 104.148  0.00 97.00      PROA   
ATOM   1844  HB1 TYR P 118     -32.426 -97.545 103.607  0.00 97.00      PROA   
ATOM   1845  HB2 TYR P 118     -32.007 -96.093 104.579  0.00 97.00      PROA   
ATOM   1846  CG  TYR P 118     -33.508 -95.761 103.126  0.00 97.00      PROA   
ATOM   1847  CD1 TYR P 118     -33.923 -94.465 103.474  0.00 97.00      PROA   
ATOM   1848  HD1 TYR P 118     -33.857 -94.134 104.495  0.00 97.00      PROA   
ATOM   1849  CE1 TYR P 118     -34.392 -93.571 102.509  0.00 97.00      PROA   
ATOM   1850  HE1 TYR P 118     -34.700 -92.587 102.818  0.00 97.00      PROA   
ATOM   1851  CZ  TYR P 118     -34.435 -93.945 101.163  0.00 97.00      PROA   
ATOM   1852  OH  TYR P 118     -34.871 -93.012 100.201  0.00 97.00      PROA   
ATOM   1853  HH  TYR P 118     -35.098 -92.209 100.685  0.00 97.00      PROA   
ATOM   1854  CD2 TYR P 118     -33.554 -96.123 101.764  0.00 97.00      PROA   
ATOM   1855  HD2 TYR P 118     -33.200 -97.095 101.460  0.00 97.00      PROA   
ATOM   1856  CE2 TYR P 118     -34.017 -95.227 100.789  0.00 97.00      PROA   
ATOM   1857  HE2 TYR P 118     -34.033 -95.521  99.749  0.00 97.00      PROA   
ATOM   1858  C   TYR P 118     -32.881 -97.995 106.222  0.00 97.00      PROA   
ATOM   1859  O   TYR P 118     -32.266 -97.470 107.146  0.00 97.00      PROA   
ATOM   1860  N   ARG P 119     -32.795 -99.320 105.965  0.00 97.00      PROA   
ATOM   1861  HN  ARG P 119     -33.348 -99.729 105.240  0.00 97.00      PROA   
ATOM   1862  CA  ARG P 119     -31.823-100.195 106.578  0.00 97.00      PROA   
ATOM   1863  HA  ARG P 119     -31.007 -99.590 106.940  0.00 97.00      PROA   
ATOM   1864  CB  ARG P 119     -32.361-101.005 107.787  0.00 97.00      PROA   
ATOM   1865  HB1 ARG P 119     -33.349-101.441 107.518  0.00 97.00      PROA   
ATOM   1866  HB2 ARG P 119     -32.519-100.280 108.617  0.00 97.00      PROA   
ATOM   1867  CG  ARG P 119     -31.411-102.131 108.250  0.00 97.00      PROA   
ATOM   1868  HG1 ARG P 119     -30.380-101.710 108.269  0.00 97.00      PROA   
ATOM   1869  HG2 ARG P 119     -31.422-102.964 107.514  0.00 97.00      PROA   
ATOM   1870  CD  ARG P 119     -31.656-102.703 109.651  0.00 97.00      PROA   
ATOM   1871  HD1 ARG P 119     -31.768-101.906 110.406  0.00 97.00      PROA   
ATOM   1872  HD2 ARG P 119     -30.787-103.327 109.947  0.00 97.00      PROA   
ATOM   1873  NE  ARG P 119     -32.842-103.612 109.654  0.00 97.00      PROA   
ATOM   1874  HE  ARG P 119     -32.679-104.596 109.642  0.00 97.00      PROA   
ATOM   1875  CZ  ARG P 119     -34.071-103.249 110.074  0.00 97.00      PROA   
ATOM   1876  NH1 ARG P 119     -34.480-101.982 110.126  0.00 97.00      PROA   
ATOM   1877 HH11 ARG P 119     -33.871-101.295 109.745  0.00 97.00      PROA   
ATOM   1878 HH12 ARG P 119     -35.447-101.806 110.289  0.00 97.00      PROA   
ATOM   1879  NH2 ARG P 119     -34.887-104.230 110.486  0.00 97.00      PROA   
ATOM   1880 HH21 ARG P 119     -34.461-105.128 110.584  0.00 97.00      PROA   
ATOM   1881 HH22 ARG P 119     -35.649-104.004 111.090  0.00 97.00      PROA   
ATOM   1882  C   ARG P 119     -31.248-101.111 105.525  0.00 97.00      PROA   
ATOM   1883  O   ARG P 119     -31.982-101.805 104.824  0.00 97.00      PROA   
ATOM   1884  N   ASN P 120     -29.898-101.130 105.395  0.00 97.00      PROA   
ATOM   1885  HN  ASN P 120     -29.342-100.567 106.007  0.00 97.00      PROA   
ATOM   1886  CA  ASN P 120     -29.149-101.989 104.489  0.00 97.00      PROA   
ATOM   1887  HA  ASN P 120     -28.121-101.662 104.550  0.00 97.00      PROA   
ATOM   1888  CB  ASN P 120     -29.198-103.485 104.915  0.00 97.00      PROA   
ATOM   1889  HB1 ASN P 120     -28.589-104.108 104.227  0.00 97.00      PROA   
ATOM   1890  HB2 ASN P 120     -30.248-103.847 104.896  0.00 97.00      PROA   
ATOM   1891  CG  ASN P 120     -28.613-103.635 106.326  0.00 97.00      PROA   
ATOM   1892  OD1 ASN P 120     -27.775-102.839 106.753  0.00 97.00      PROA   
ATOM   1893  ND2 ASN P 120     -29.091-104.659 107.085  0.00 97.00      PROA   
ATOM   1894 HD21 ASN P 120     -28.765-104.746 108.026  0.00 97.00      PROA   
ATOM   1895 HD22 ASN P 120     -29.730-105.316 106.689  0.00 97.00      PROA   
ATOM   1896  C   ASN P 120     -29.551-101.800 103.034  0.00 97.00      PROA   
ATOM   1897  O   ASN P 120     -29.810-102.758 102.309  0.00 97.00      PROA   
ATOM   1898  N   GLY P 121     -29.623-100.524 102.584  0.00 97.00      PROA   
ATOM   1899  HN  GLY P 121     -29.379 -99.776 103.196  0.00 97.00      PROA   
ATOM   1900  CA  GLY P 121     -30.033-100.151 101.238  0.00 97.00      PROA   
ATOM   1901  HA1 GLY P 121     -29.733-100.923 100.542  0.00 97.00      PROA   
ATOM   1902  HA2 GLY P 121     -29.571 -99.200 101.017  0.00 97.00      PROA   
ATOM   1903  C   GLY P 121     -31.521 -99.955 101.094  0.00 97.00      PROA   
ATOM   1904  O   GLY P 121     -31.959 -99.051 100.387  0.00 97.00      PROA   
ATOM   1905  N   LYS P 122     -32.347-100.800 101.742  0.00 97.00      PROA   
ATOM   1906  HN  LYS P 122     -31.973-101.522 102.322  0.00 97.00      PROA   
ATOM   1907  CA  LYS P 122     -33.784-100.778 101.557  0.00 97.00      PROA   
ATOM   1908  HA  LYS P 122     -33.990-100.395 100.567  0.00 97.00      PROA   
ATOM   1909  CB  LYS P 122     -34.393-102.207 101.584  0.00 97.00      PROA   
ATOM   1910  HB1 LYS P 122     -33.957-102.761 102.446  0.00 97.00      PROA   
ATOM   1911  HB2 LYS P 122     -34.081-102.733 100.656  0.00 97.00      PROA   
ATOM   1912  CG  LYS P 122     -35.925-102.228 101.719  0.00 97.00      PROA   
ATOM   1913  HG1 LYS P 122     -36.356-101.488 101.006  0.00 97.00      PROA   
ATOM   1914  HG2 LYS P 122     -36.191-101.910 102.753  0.00 97.00      PROA   
ATOM   1915  CD  LYS P 122     -36.604-103.577 101.467  0.00 97.00      PROA   
ATOM   1916  HD1 LYS P 122     -36.185-104.329 102.172  0.00 97.00      PROA   
ATOM   1917  HD2 LYS P 122     -36.375-103.904 100.428  0.00 97.00      PROA   
ATOM   1918  CE  LYS P 122     -38.123-103.451 101.667  0.00 97.00      PROA   
ATOM   1919  HE1 LYS P 122     -38.538-102.676 100.986  0.00 97.00      PROA   
ATOM   1920  HE2 LYS P 122     -38.351-103.161 102.715  0.00 97.00      PROA   
ATOM   1921  NZ  LYS P 122     -38.815-104.727 101.381  0.00 97.00      PROA   
ATOM   1922  HZ1 LYS P 122     -38.436-105.471 102.000  0.00 97.00      PROA   
ATOM   1923  HZ2 LYS P 122     -38.658-104.988 100.387  0.00 97.00      PROA   
ATOM   1924  HZ3 LYS P 122     -39.835-104.617 101.555  0.00 97.00      PROA   
ATOM   1925  C   LYS P 122     -34.528 -99.872 102.521  0.00 97.00      PROA   
ATOM   1926  O   LYS P 122     -34.386 -99.978 103.733  0.00 97.00      PROA   
ATOM   1927  N   ALA P 123     -35.407 -98.985 101.990  0.00 97.00      PROA   
ATOM   1928  HN  ALA P 123     -35.438 -98.828 101.006  0.00 97.00      PROA   
ATOM   1929  CA  ALA P 123     -36.421 -98.290 102.762  0.00 97.00      PROA   
ATOM   1930  HA  ALA P 123     -35.927 -97.742 103.545  0.00 97.00      PROA   
ATOM   1931  CB  ALA P 123     -37.170 -97.263 101.891  0.00 97.00      PROA   
ATOM   1932  HB1 ALA P 123     -37.707 -97.765 101.059  0.00 97.00      PROA   
ATOM   1933  HB2 ALA P 123     -36.446 -96.545 101.449  0.00 97.00      PROA   
ATOM   1934  HB3 ALA P 123     -37.899 -96.683 102.495  0.00 97.00      PROA   
ATOM   1935  C   ALA P 123     -37.420 -99.249 103.401  0.00 97.00      PROA   
ATOM   1936  O   ALA P 123     -37.979-100.118 102.734  0.00 97.00      PROA   
ATOM   1937  N   PHE P 124     -37.664 -99.115 104.728  0.00 97.00      PROA   
ATOM   1938  HN  PHE P 124     -37.192 -98.413 105.259  0.00 97.00      PROA   
ATOM   1939  CA  PHE P 124     -38.521-100.037 105.451  0.00 97.00      PROA   
ATOM   1940  HA  PHE P 124     -39.027-100.691 104.755  0.00 97.00      PROA   
ATOM   1941  CB  PHE P 124     -37.704-100.943 106.433  0.00 97.00      PROA   
ATOM   1942  HB1 PHE P 124     -36.845-101.382 105.879  0.00 97.00      PROA   
ATOM   1943  HB2 PHE P 124     -38.349-101.783 106.771  0.00 97.00      PROA   
ATOM   1944  CG  PHE P 124     -37.159-100.242 107.662  0.00 97.00      PROA   
ATOM   1945  CD1 PHE P 124     -35.974 -99.492 107.598  0.00 97.00      PROA   
ATOM   1946  HD1 PHE P 124     -35.465 -99.397 106.651  0.00 97.00      PROA   
ATOM   1947  CE1 PHE P 124     -35.468 -98.849 108.735  0.00 97.00      PROA   
ATOM   1948  HE1 PHE P 124     -34.567 -98.258 108.667  0.00 97.00      PROA   
ATOM   1949  CZ  PHE P 124     -36.140 -98.965 109.958  0.00 97.00      PROA   
ATOM   1950  HZ  PHE P 124     -35.765 -98.454 110.833  0.00 97.00      PROA   
ATOM   1951  CD2 PHE P 124     -37.808-100.372 108.904  0.00 97.00      PROA   
ATOM   1952  HD2 PHE P 124     -38.717-100.951 108.972  0.00 97.00      PROA   
ATOM   1953  CE2 PHE P 124     -37.306 -99.735 110.045  0.00 97.00      PROA   
ATOM   1954  HE2 PHE P 124     -37.826 -99.823 110.988  0.00 97.00      PROA   
ATOM   1955  C   PHE P 124     -39.622 -99.299 106.185  0.00 97.00      PROA   
ATOM   1956  O   PHE P 124     -40.598 -99.929 106.591  0.00 97.00      PROA   
ATOM   1957  N   LYS P 125     -39.532 -97.958 106.361  0.00 97.00      PROA   
ATOM   1958  HN  LYS P 125     -38.735 -97.440 106.063  0.00 97.00      PROA   
ATOM   1959  CA  LYS P 125     -40.588 -97.266 107.076  0.00 97.00      PROA   
ATOM   1960  HA  LYS P 125     -41.520 -97.776 106.874  0.00 97.00      PROA   
ATOM   1961  CB  LYS P 125     -40.333 -97.307 108.605  0.00 97.00      PROA   
ATOM   1962  HB1 LYS P 125     -40.049 -96.318 109.015  0.00 97.00      PROA   
ATOM   1963  HB2 LYS P 125     -39.451 -97.967 108.775  0.00 97.00      PROA   
ATOM   1964  CG  LYS P 125     -41.496 -97.938 109.394  0.00 97.00      PROA   
ATOM   1965  HG1 LYS P 125     -41.182 -98.069 110.454  0.00 97.00      PROA   
ATOM   1966  HG2 LYS P 125     -41.698 -98.951 108.981  0.00 97.00      PROA   
ATOM   1967  CD  LYS P 125     -42.797 -97.120 109.355  0.00 97.00      PROA   
ATOM   1968  HD1 LYS P 125     -43.563 -97.658 109.958  0.00 97.00      PROA   
ATOM   1969  HD2 LYS P 125     -43.169 -97.070 108.307  0.00 97.00      PROA   
ATOM   1970  CE  LYS P 125     -42.616 -95.703 109.906  0.00 97.00      PROA   
ATOM   1971  HE1 LYS P 125     -41.889 -95.125 109.295  0.00 97.00      PROA   
ATOM   1972  HE2 LYS P 125     -42.256 -95.743 110.955  0.00 97.00      PROA   
ATOM   1973  NZ  LYS P 125     -43.889 -94.955 109.887  0.00 97.00      PROA   
ATOM   1974  HZ1 LYS P 125     -44.670 -95.532 110.251  0.00 97.00      PROA   
ATOM   1975  HZ2 LYS P 125     -44.090 -94.668 108.904  0.00 97.00      PROA   
ATOM   1976  HZ3 LYS P 125     -43.782 -94.090 110.457  0.00 97.00      PROA   
ATOM   1977  C   LYS P 125     -40.789 -95.844 106.591  0.00 97.00      PROA   
ATOM   1978  O   LYS P 125     -39.908 -94.997 106.689  0.00 97.00      PROA   
ATOM   1979  N   PHE P 126     -42.011 -95.556 106.085  0.00 97.00      PROA   
ATOM   1980  HN  PHE P 126     -42.671 -96.293 105.960  0.00 97.00      PROA   
ATOM   1981  CA  PHE P 126     -42.440 -94.268 105.577  0.00 97.00      PROA   
ATOM   1982  HA  PHE P 126     -41.565 -93.681 105.337  0.00 97.00      PROA   
ATOM   1983  CB  PHE P 126     -43.240 -94.502 104.256  0.00 97.00      PROA   
ATOM   1984  HB1 PHE P 126     -44.013 -95.282 104.437  0.00 97.00      PROA   
ATOM   1985  HB2 PHE P 126     -42.553 -94.896 103.478  0.00 97.00      PROA   
ATOM   1986  CG  PHE P 126     -43.924 -93.281 103.693  0.00 97.00      PROA   
ATOM   1987  CD1 PHE P 126     -43.164 -92.230 103.155  0.00 97.00      PROA   
ATOM   1988  HD1 PHE P 126     -42.086 -92.279 103.174  0.00 97.00      PROA   
ATOM   1989  CE1 PHE P 126     -43.793 -91.121 102.581  0.00 97.00      PROA   
ATOM   1990  HE1 PHE P 126     -43.191 -90.343 102.139  0.00 97.00      PROA   
ATOM   1991  CZ  PHE P 126     -45.191 -91.038 102.562  0.00 97.00      PROA   
ATOM   1992  HZ  PHE P 126     -45.685 -90.186 102.121  0.00 97.00      PROA   
ATOM   1993  CD2 PHE P 126     -45.328 -93.196 103.654  0.00 97.00      PROA   
ATOM   1994  HD2 PHE P 126     -45.928 -94.004 104.046  0.00 97.00      PROA   
ATOM   1995  CE2 PHE P 126     -45.958 -92.076 103.102  0.00 97.00      PROA   
ATOM   1996  HE2 PHE P 126     -47.036 -92.022 103.070  0.00 97.00      PROA   
ATOM   1997  C   PHE P 126     -43.250 -93.464 106.593  0.00 97.00      PROA   
ATOM   1998  O   PHE P 126     -44.058 -94.012 107.332  0.00 97.00      PROA   
ATOM   1999  N   PHE P 127     -43.066 -92.121 106.613  0.00 97.00      PROA   
ATOM   2000  HN  PHE P 127     -42.322 -91.720 106.082  0.00 97.00      PROA   
ATOM   2001  CA  PHE P 127     -43.912 -91.162 107.303  0.00 97.00      PROA   
ATOM   2002  HA  PHE P 127     -44.861 -91.622 107.541  0.00 97.00      PROA   
ATOM   2003  CB  PHE P 127     -43.260 -90.545 108.571  0.00 97.00      PROA   
ATOM   2004  HB1 PHE P 127     -43.909 -89.753 109.002  0.00 97.00      PROA   
ATOM   2005  HB2 PHE P 127     -42.291 -90.071 108.299  0.00 97.00      PROA   
ATOM   2006  CG  PHE P 127     -42.988 -91.540 109.668  0.00 97.00      PROA   
ATOM   2007  CD1 PHE P 127     -43.936 -91.745 110.688  0.00 97.00      PROA   
ATOM   2008  HD1 PHE P 127     -44.901 -91.263 110.627  0.00 97.00      PROA   
ATOM   2009  CE1 PHE P 127     -43.611 -92.492 111.829  0.00 97.00      PROA   
ATOM   2010  HE1 PHE P 127     -44.328 -92.603 112.629  0.00 97.00      PROA   
ATOM   2011  CZ  PHE P 127     -42.331 -93.045 111.957  0.00 97.00      PROA   
ATOM   2012  HZ  PHE P 127     -42.068 -93.597 112.847  0.00 97.00      PROA   
ATOM   2013  CD2 PHE P 127     -41.709 -92.109 109.808  0.00 97.00      PROA   
ATOM   2014  HD2 PHE P 127     -40.958 -91.918 109.055  0.00 97.00      PROA   
ATOM   2015  CE2 PHE P 127     -41.379 -92.852 110.949  0.00 97.00      PROA   
ATOM   2016  HE2 PHE P 127     -40.384 -93.257 111.065  0.00 97.00      PROA   
ATOM   2017  C   PHE P 127     -44.176 -89.992 106.369  0.00 97.00      PROA   
ATOM   2018  O   PHE P 127     -43.297 -89.562 105.634  0.00 97.00      PROA   
ATOM   2019  N   HSD P 128     -45.400 -89.414 106.375  0.00 97.00      PROA   
ATOM   2020  HN  HSD P 128     -46.155 -89.807 106.897  0.00 97.00      PROA   
ATOM   2021  CA  HSD P 128     -45.698 -88.182 105.654  0.00 97.00      PROA   
ATOM   2022  HA  HSD P 128     -45.380 -88.341 104.632  0.00 97.00      PROA   
ATOM   2023  CB  HSD P 128     -47.213 -87.876 105.601  0.00 97.00      PROA   
ATOM   2024  HB1 HSD P 128     -47.420 -86.791 105.472  0.00 97.00      PROA   
ATOM   2025  HB2 HSD P 128     -47.687 -88.194 106.553  0.00 97.00      PROA   
ATOM   2026  ND1 HSD P 128     -47.939 -88.073 103.179  0.00 97.00      PROA   
ATOM   2027  HD1 HSD P 128     -47.620 -87.167 102.899  0.00 97.00      PROA   
ATOM   2028  CG  HSD P 128     -47.859 -88.600 104.453  0.00 97.00      PROA   
ATOM   2029  CE1 HSD P 128     -48.638 -88.961 102.430  0.00 97.00      PROA   
ATOM   2030  HE1 HSD P 128     -48.872 -88.798 101.378  0.00 97.00      PROA   
ATOM   2031  NE2 HSD P 128     -49.024 -90.008 103.132  0.00 97.00      PROA   
ATOM   2032  CD2 HSD P 128     -48.544 -89.775 104.409  0.00 97.00      PROA   
ATOM   2033  HD2 HSD P 128     -48.753 -90.488 105.197  0.00 97.00      PROA   
ATOM   2034  C   HSD P 128     -44.923 -86.954 106.108  0.00 97.00      PROA   
ATOM   2035  O   HSD P 128     -44.578 -86.113 105.283  0.00 97.00      PROA   
ATOM   2036  N   TRP P 129     -44.638 -86.823 107.421  0.00 97.00      PROA   
ATOM   2037  HN  TRP P 129     -44.909 -87.529 108.065  0.00 97.00      PROA   
ATOM   2038  CA  TRP P 129     -43.978 -85.672 108.009  0.00 97.00      PROA   
ATOM   2039  HA  TRP P 129     -43.557 -85.047 107.231  0.00 97.00      PROA   
ATOM   2040  CB  TRP P 129     -44.924 -84.830 108.915  0.00 97.00      PROA   
ATOM   2041  HB1 TRP P 129     -44.407 -83.891 109.213  0.00 97.00      PROA   
ATOM   2042  HB2 TRP P 129     -45.146 -85.393 109.848  0.00 97.00      PROA   
ATOM   2043  CG  TRP P 129     -46.234 -84.479 108.280  0.00 97.00      PROA   
ATOM   2044  CD1 TRP P 129     -46.521 -83.345 107.565  0.00 97.00      PROA   
ATOM   2045  HD1 TRP P 129     -45.822 -82.540 107.390  0.00 97.00      PROA   
ATOM   2046  NE1 TRP P 129     -47.819 -83.397 107.122  0.00 97.00      PROA   
ATOM   2047  HE1 TRP P 129     -48.318 -82.670 106.703  0.00 97.00      PROA   
ATOM   2048  CE2 TRP P 129     -48.400 -84.559 107.536  0.00 97.00      PROA   
ATOM   2049  CD2 TRP P 129     -47.437 -85.270 108.286  0.00 97.00      PROA   
ATOM   2050  CE3 TRP P 129     -47.785 -86.492 108.864  0.00 97.00      PROA   
ATOM   2051  HE3 TRP P 129     -47.083 -87.044 109.472  0.00 97.00      PROA   
ATOM   2052  CZ3 TRP P 129     -49.078 -86.988 108.664  0.00 97.00      PROA   
ATOM   2053  HZ3 TRP P 129     -49.369 -87.927 109.114  0.00 97.00      PROA   
ATOM   2054  CZ2 TRP P 129     -49.679 -85.054 107.328  0.00 97.00      PROA   
ATOM   2055  HZ2 TRP P 129     -50.412 -84.506 106.755  0.00 97.00      PROA   
ATOM   2056  CH2 TRP P 129     -50.005 -86.284 107.901  0.00 97.00      PROA   
ATOM   2057  HH2 TRP P 129     -51.000 -86.685 107.766  0.00 97.00      PROA   
ATOM   2058  C   TRP P 129     -42.846 -86.204 108.855  0.00 97.00      PROA   
ATOM   2059  O   TRP P 129     -42.725 -87.410 109.062  0.00 97.00      PROA   
ATOM   2060  N   ASN P 130     -41.958 -85.313 109.358  0.00 97.00      PROA   
ATOM   2061  HN  ASN P 130     -42.001 -84.348 109.103  0.00 97.00      PROA   
ATOM   2062  CA  ASN P 130     -40.890 -85.686 110.266  0.00 97.00      PROA   
ATOM   2063  HA  ASN P 130     -40.300 -86.422 109.739  0.00 97.00      PROA   
ATOM   2064  CB  ASN P 130     -39.993 -84.456 110.594  0.00 97.00      PROA   
ATOM   2065  HB1 ASN P 130     -40.537 -83.746 111.252  0.00 97.00      PROA   
ATOM   2066  HB2 ASN P 130     -39.729 -83.920 109.656  0.00 97.00      PROA   
ATOM   2067  CG  ASN P 130     -38.700 -84.866 111.297  0.00 97.00      PROA   
ATOM   2068  OD1 ASN P 130     -38.441 -84.469 112.432  0.00 97.00      PROA   
ATOM   2069  ND2 ASN P 130     -37.881 -85.703 110.612  0.00 97.00      PROA   
ATOM   2070 HD21 ASN P 130     -37.010 -85.952 111.040  0.00 97.00      PROA   
ATOM   2071 HD22 ASN P 130     -38.106 -85.983 109.682  0.00 97.00      PROA   
ATOM   2072  C   ASN P 130     -41.393 -86.352 111.554  0.00 97.00      PROA   
ATOM   2073  O   ASN P 130     -42.312 -85.872 112.213  0.00 97.00      PROA   
ATOM   2074  N   SER P 131     -40.780 -87.498 111.925  0.00 97.00      PROA   
ATOM   2075  HN  SER P 131     -40.028 -87.874 111.389  0.00 97.00      PROA   
ATOM   2076  CA  SER P 131     -41.175 -88.282 113.076  0.00 97.00      PROA   
ATOM   2077  HA  SER P 131     -41.413 -87.623 113.899  0.00 97.00      PROA   
ATOM   2078  CB  SER P 131     -42.371 -89.241 112.783  0.00 97.00      PROA   
ATOM   2079  HB1 SER P 131     -42.148 -89.841 111.876  0.00 97.00      PROA   
ATOM   2080  HB2 SER P 131     -43.265 -88.617 112.568  0.00 97.00      PROA   
ATOM   2081  OG  SER P 131     -42.695 -90.121 113.864  0.00 97.00      PROA   
ATOM   2082  HG1 SER P 131     -42.041 -90.830 113.859  0.00 97.00      PROA   
ATOM   2083  C   SER P 131     -39.970 -89.090 113.442  0.00 97.00      PROA   
ATOM   2084  O   SER P 131     -39.098 -89.305 112.611  0.00 97.00      PROA   
ATOM   2085  N   ASN P 132     -39.913 -89.582 114.700  0.00 97.00      PROA   
ATOM   2086  HN  ASN P 132     -40.660 -89.394 115.333  0.00 97.00      PROA   
ATOM   2087  CA  ASN P 132     -38.920 -90.539 115.141  0.00 97.00      PROA   
ATOM   2088  HA  ASN P 132     -37.969 -90.272 114.701  0.00 97.00      PROA   
ATOM   2089  CB  ASN P 132     -38.747 -90.544 116.697  0.00 97.00      PROA   
ATOM   2090  HB1 ASN P 132     -38.631 -89.502 117.062  0.00 97.00      PROA   
ATOM   2091  HB2 ASN P 132     -37.811 -91.091 116.945  0.00 97.00      PROA   
ATOM   2092  CG  ASN P 132     -39.882 -91.253 117.455  0.00 97.00      PROA   
ATOM   2093  OD1 ASN P 132     -39.842 -92.473 117.637  0.00 97.00      PROA   
ATOM   2094  ND2 ASN P 132     -40.899 -90.491 117.935  0.00 97.00      PROA   
ATOM   2095 HD21 ASN P 132     -41.627 -90.959 118.432  0.00 97.00      PROA   
ATOM   2096 HD22 ASN P 132     -40.896 -89.500 117.816  0.00 97.00      PROA   
ATOM   2097  C   ASN P 132     -39.306 -91.914 114.624  0.00 97.00      PROA   
ATOM   2098  O   ASN P 132     -40.434 -92.141 114.193  0.00 97.00      PROA   
ATOM   2099  N   LEU P 133     -38.361 -92.871 114.694  0.00 97.00      PROA   
ATOM   2100  HN  LEU P 133     -37.421 -92.643 114.940  0.00 97.00      PROA   
ATOM   2101  CA  LEU P 133     -38.661 -94.274 114.578  0.00 97.00      PROA   
ATOM   2102  HA  LEU P 133     -39.730 -94.430 114.587  0.00 97.00      PROA   
ATOM   2103  CB  LEU P 133     -38.062 -94.859 113.277  0.00 97.00      PROA   
ATOM   2104  HB1 LEU P 133     -36.954 -94.893 113.319  0.00 97.00      PROA   
ATOM   2105  HB2 LEU P 133     -38.325 -94.136 112.468  0.00 97.00      PROA   
ATOM   2106  CG  LEU P 133     -38.612 -96.234 112.836  0.00 97.00      PROA   
ATOM   2107  HG  LEU P 133     -39.722 -96.221 112.953  0.00 97.00      PROA   
ATOM   2108  CD1 LEU P 133     -38.302 -96.451 111.348  0.00 97.00      PROA   
ATOM   2109 HD11 LEU P 133     -37.203 -96.454 111.190  0.00 97.00      PROA   
ATOM   2110 HD12 LEU P 133     -38.742 -95.636 110.737  0.00 97.00      PROA   
ATOM   2111 HD13 LEU P 133     -38.714 -97.422 111.004  0.00 97.00      PROA   
ATOM   2112  CD2 LEU P 133     -38.051 -97.410 113.653  0.00 97.00      PROA   
ATOM   2113 HD21 LEU P 133     -38.391 -97.367 114.705  0.00 97.00      PROA   
ATOM   2114 HD22 LEU P 133     -36.940 -97.386 113.637  0.00 97.00      PROA   
ATOM   2115 HD23 LEU P 133     -38.389 -98.376 113.223  0.00 97.00      PROA   
ATOM   2116  C   LEU P 133     -38.075 -94.919 115.813  0.00 97.00      PROA   
ATOM   2117  O   LEU P 133     -36.864 -94.939 115.998  0.00 97.00      PROA   
ATOM   2118  N   THR P 134     -38.934 -95.474 116.701  0.00 97.00      PROA   
ATOM   2119  HN  THR P 134     -39.919 -95.416 116.564  0.00 97.00      PROA   
ATOM   2120  CA  THR P 134     -38.486 -96.143 117.912  0.00 97.00      PROA   
ATOM   2121  HA  THR P 134     -37.418 -96.024 118.029  0.00 97.00      PROA   
ATOM   2122  CB  THR P 134     -39.129 -95.621 119.193  0.00 97.00      PROA   
ATOM   2123  HB  THR P 134     -40.239 -95.685 119.128  0.00 97.00      PROA   
ATOM   2124  OG1 THR P 134     -38.760 -94.265 119.407  0.00 97.00      PROA   
ATOM   2125  HG1 THR P 134     -39.159 -93.751 118.700  0.00 97.00      PROA   
ATOM   2126  CG2 THR P 134     -38.634 -96.403 120.427  0.00 97.00      PROA   
ATOM   2127 HG21 THR P 134     -37.523 -96.388 120.464  0.00 97.00      PROA   
ATOM   2128 HG22 THR P 134     -38.981 -97.456 120.417  0.00 97.00      PROA   
ATOM   2129 HG23 THR P 134     -39.019 -95.925 121.353  0.00 97.00      PROA   
ATOM   2130  C   THR P 134     -38.762 -97.618 117.769  0.00 97.00      PROA   
ATOM   2131  O   THR P 134     -39.898 -98.047 117.582  0.00 97.00      PROA   
ATOM   2132  N   ILE P 135     -37.696 -98.438 117.868  0.00 97.00      PROA   
ATOM   2133  HN  ILE P 135     -36.779 -98.054 117.985  0.00 97.00      PROA   
ATOM   2134  CA  ILE P 135     -37.763 -99.881 117.831  0.00 97.00      PROA   
ATOM   2135  HA  ILE P 135     -38.648-100.191 117.293  0.00 97.00      PROA   
ATOM   2136  CB  ILE P 135     -36.524-100.488 117.166  0.00 97.00      PROA   
ATOM   2137  HB  ILE P 135     -35.631-100.130 117.728  0.00 97.00      PROA   
ATOM   2138  CG2 ILE P 135     -36.555-102.031 117.242  0.00 97.00      PROA   
ATOM   2139 HG21 ILE P 135     -37.450-102.431 116.720  0.00 97.00      PROA   
ATOM   2140 HG22 ILE P 135     -36.568-102.382 118.291  0.00 97.00      PROA   
ATOM   2141 HG23 ILE P 135     -35.648-102.457 116.767  0.00 97.00      PROA   
ATOM   2142  CG1 ILE P 135     -36.343-100.009 115.701  0.00 97.00      PROA   
ATOM   2143 HG11 ILE P 135     -36.736 -98.979 115.580  0.00 97.00      PROA   
ATOM   2144 HG12 ILE P 135     -36.938-100.665 115.029  0.00 97.00      PROA   
ATOM   2145  CD  ILE P 135     -34.872 -99.978 115.264  0.00 97.00      PROA   
ATOM   2146  HD1 ILE P 135     -34.355-100.931 115.506  0.00 97.00      PROA   
ATOM   2147  HD2 ILE P 135     -34.346 -99.159 115.798  0.00 97.00      PROA   
ATOM   2148  HD3 ILE P 135     -34.784 -99.790 114.174  0.00 97.00      PROA   
ATOM   2149  C   ILE P 135     -37.865-100.344 119.272  0.00 97.00      PROA   
ATOM   2150  O   ILE P 135     -36.919-100.213 120.039  0.00 97.00      PROA   
ATOM   2151  N   LEU P 136     -39.032-100.891 119.682  0.00 97.00      PROA   
ATOM   2152  HN  LEU P 136     -39.812-100.920 119.062  0.00 97.00      PROA   
ATOM   2153  CA  LEU P 136     -39.320-101.319 121.044  0.00 97.00      PROA   
ATOM   2154  HA  LEU P 136     -39.167-100.458 121.680  0.00 97.00      PROA   
ATOM   2155  CB  LEU P 136     -40.787-101.813 121.200  0.00 97.00      PROA   
ATOM   2156  HB1 LEU P 136     -40.914-102.220 122.229  0.00 97.00      PROA   
ATOM   2157  HB2 LEU P 136     -40.977-102.640 120.483  0.00 97.00      PROA   
ATOM   2158  CG  LEU P 136     -41.908-100.746 121.034  0.00 97.00      PROA   
ATOM   2159  HG  LEU P 136     -42.855-101.253 121.346  0.00 97.00      PROA   
ATOM   2160  CD1 LEU P 136     -41.715 -99.542 121.974  0.00 97.00      PROA   
ATOM   2161 HD11 LEU P 136     -40.824 -98.953 121.672  0.00 97.00      PROA   
ATOM   2162 HD12 LEU P 136     -41.578 -99.885 123.021  0.00 97.00      PROA   
ATOM   2163 HD13 LEU P 136     -42.603 -98.877 121.932  0.00 97.00      PROA   
ATOM   2164  CD2 LEU P 136     -42.139-100.274 119.584  0.00 97.00      PROA   
ATOM   2165 HD21 LEU P 136     -42.227-101.141 118.897  0.00 97.00      PROA   
ATOM   2166 HD22 LEU P 136     -41.308 -99.623 119.246  0.00 97.00      PROA   
ATOM   2167 HD23 LEU P 136     -43.076 -99.681 119.527  0.00 97.00      PROA   
ATOM   2168  C   LEU P 136     -38.389-102.395 121.586  0.00 97.00      PROA   
ATOM   2169  O   LEU P 136     -37.990-102.347 122.749  0.00 97.00      PROA   
ATOM   2170  N   LYS P 137     -38.026-103.392 120.751  0.00 97.00      PROA   
ATOM   2171  HN  LYS P 137     -38.394-103.433 119.828  0.00 97.00      PROA   
ATOM   2172  CA  LYS P 137     -37.019-104.375 121.087  0.00 97.00      PROA   
ATOM   2173  HA  LYS P 137     -36.382-103.990 121.873  0.00 97.00      PROA   
ATOM   2174  CB  LYS P 137     -37.636-105.723 121.545  0.00 97.00      PROA   
ATOM   2175  HB1 LYS P 137     -36.835-106.490 121.627  0.00 97.00      PROA   
ATOM   2176  HB2 LYS P 137     -38.359-106.074 120.776  0.00 97.00      PROA   
ATOM   2177  CG  LYS P 137     -38.358-105.644 122.904  0.00 97.00      PROA   
ATOM   2178  HG1 LYS P 137     -39.201-104.922 122.840  0.00 97.00      PROA   
ATOM   2179  HG2 LYS P 137     -37.641-105.246 123.652  0.00 97.00      PROA   
ATOM   2180  CD  LYS P 137     -38.895-107.010 123.369  0.00 97.00      PROA   
ATOM   2181  HD1 LYS P 137     -38.061-107.748 123.360  0.00 97.00      PROA   
ATOM   2182  HD2 LYS P 137     -39.650-107.359 122.631  0.00 97.00      PROA   
ATOM   2183  CE  LYS P 137     -39.546-107.002 124.760  0.00 97.00      PROA   
ATOM   2184  HE1 LYS P 137     -39.941-108.016 124.995  0.00 97.00      PROA   
ATOM   2185  HE2 LYS P 137     -40.375-106.268 124.819  0.00 97.00      PROA   
ATOM   2186  NZ  LYS P 137     -38.540-106.674 125.796  0.00 97.00      PROA   
ATOM   2187  HZ1 LYS P 137     -38.409-105.645 125.885  0.00 97.00      PROA   
ATOM   2188  HZ2 LYS P 137     -37.640-107.107 125.506  0.00 97.00      PROA   
ATOM   2189  HZ3 LYS P 137     -38.826-107.082 126.709  0.00 97.00      PROA   
ATOM   2190  C   LYS P 137     -36.146-104.606 119.873  0.00 97.00      PROA   
ATOM   2191  O   LYS P 137     -36.603-105.133 118.861  0.00 97.00      PROA   
ATOM   2192  N   THR P 138     -34.846-104.224 119.938  0.00 97.00      PROA   
ATOM   2193  HN  THR P 138     -34.505-103.724 120.736  0.00 97.00      PROA   
ATOM   2194  CA  THR P 138     -33.899-104.426 118.850  0.00 97.00      PROA   
ATOM   2195  HA  THR P 138     -34.450-104.260 117.935  0.00 97.00      PROA   
ATOM   2196  CB  THR P 138     -32.741-103.426 118.838  0.00 97.00      PROA   
ATOM   2197  HB  THR P 138     -33.155-102.419 119.080  0.00 97.00      PROA   
ATOM   2198  OG1 THR P 138     -32.138-103.338 117.552  0.00 97.00      PROA   
ATOM   2199  HG1 THR P 138     -31.413-102.720 117.661  0.00 97.00      PROA   
ATOM   2200  CG2 THR P 138     -31.644-103.769 119.857  0.00 97.00      PROA   
ATOM   2201 HG21 THR P 138     -31.113-104.706 119.586  0.00 97.00      PROA   
ATOM   2202 HG22 THR P 138     -32.074-103.889 120.870  0.00 97.00      PROA   
ATOM   2203 HG23 THR P 138     -30.891-102.953 119.899  0.00 97.00      PROA   
ATOM   2204  C   THR P 138     -33.425-105.869 118.816  0.00 97.00      PROA   
ATOM   2205  O   THR P 138     -33.698-106.661 119.709  0.00 97.00      PROA   
ATOM   2206  N   ASN P 139     -32.758-106.266 117.715  0.00 97.00      PROA   
ATOM   2207  HN  ASN P 139     -32.469-105.597 117.037  0.00 97.00      PROA   
ATOM   2208  CA  ASN P 139     -32.460-107.655 117.451  0.00 97.00      PROA   
ATOM   2209  HA  ASN P 139     -31.978-108.069 118.327  0.00 97.00      PROA   
ATOM   2210  CB  ASN P 139     -33.743-108.481 117.123  0.00 97.00      PROA   
ATOM   2211  HB1 ASN P 139     -34.384-108.526 118.030  0.00 97.00      PROA   
ATOM   2212  HB2 ASN P 139     -33.489-109.527 116.855  0.00 97.00      PROA   
ATOM   2213  CG  ASN P 139     -34.529-107.855 115.962  0.00 97.00      PROA   
ATOM   2214  OD1 ASN P 139     -34.152-108.016 114.798  0.00 97.00      PROA   
ATOM   2215  ND2 ASN P 139     -35.651-107.149 116.272  0.00 97.00      PROA   
ATOM   2216 HD21 ASN P 139     -36.204-106.785 115.524  0.00 97.00      PROA   
ATOM   2217 HD22 ASN P 139     -35.908-106.999 117.226  0.00 97.00      PROA   
ATOM   2218  C   ASN P 139     -31.448-107.686 116.324  0.00 97.00      PROA   
ATOM   2219  O   ASN P 139     -31.110-106.653 115.751  0.00 97.00      PROA   
ATOM   2220  N   MET P 140     -30.931-108.888 115.969  0.00 97.00      PROA   
ATOM   2221  HN  MET P 140     -31.165-109.713 116.482  0.00 97.00      PROA   
ATOM   2222  CA  MET P 140     -29.971-109.083 114.894  0.00 97.00      PROA   
ATOM   2223  HA  MET P 140     -29.091-108.508 115.149  0.00 97.00      PROA   
ATOM   2224  CB  MET P 140     -29.552-110.570 114.800  0.00 97.00      PROA   
ATOM   2225  HB1 MET P 140     -30.440-111.196 114.561  0.00 97.00      PROA   
ATOM   2226  HB2 MET P 140     -29.203-110.870 115.814  0.00 97.00      PROA   
ATOM   2227  CG  MET P 140     -28.436-110.858 113.776  0.00 97.00      PROA   
ATOM   2228  HG1 MET P 140     -27.531-110.286 114.078  0.00 97.00      PROA   
ATOM   2229  HG2 MET P 140     -28.739-110.472 112.780  0.00 97.00      PROA   
ATOM   2230  SD  MET P 140     -28.021-112.621 113.586  0.00 97.00      PROA   
ATOM   2231  CE  MET P 140     -27.451-112.922 115.283  0.00 97.00      PROA   
ATOM   2232  HE1 MET P 140     -28.282-112.822 116.012  0.00 97.00      PROA   
ATOM   2233  HE2 MET P 140     -26.650-112.207 115.565  0.00 97.00      PROA   
ATOM   2234  HE3 MET P 140     -27.052-113.952 115.394  0.00 97.00      PROA   
ATOM   2235  C   MET P 140     -30.444-108.579 113.534  0.00 97.00      PROA   
ATOM   2236  O   MET P 140     -29.667-108.014 112.768  0.00 97.00      PROA   
ATOM   2237  N   SER P 141     -31.752-108.707 113.212  0.00 97.00      PROA   
ATOM   2238  HN  SER P 141     -32.398-109.108 113.857  0.00 97.00      PROA   
ATOM   2239  CA  SER P 141     -32.291-108.306 111.921  0.00 97.00      PROA   
ATOM   2240  HA  SER P 141     -31.568-108.533 111.147  0.00 97.00      PROA   
ATOM   2241  CB  SER P 141     -33.615-109.059 111.609  0.00 97.00      PROA   
ATOM   2242  HB1 SER P 141     -34.430-108.737 112.293  0.00 97.00      PROA   
ATOM   2243  HB2 SER P 141     -33.447-110.144 111.775  0.00 97.00      PROA   
ATOM   2244  OG  SER P 141     -34.026-108.890 110.253  0.00 97.00      PROA   
ATOM   2245  HG1 SER P 141     -34.168-107.948 110.120  0.00 97.00      PROA   
ATOM   2246  C   SER P 141     -32.569-106.810 111.899  0.00 97.00      PROA   
ATOM   2247  O   SER P 141     -33.040-106.284 110.898  0.00 97.00      PROA   
ATOM   2248  N   HSD P 142     -32.238-106.092 112.994  0.00 97.00      PROA   
ATOM   2249  HN  HSD P 142     -31.932-106.574 113.812  0.00 97.00      PROA   
ATOM   2250  CA  HSD P 142     -32.253-104.647 113.087  0.00 97.00      PROA   
ATOM   2251  HA  HSD P 142     -32.690-104.231 112.197  0.00 97.00      PROA   
ATOM   2252  CB  HSD P 142     -33.114-104.153 114.276  0.00 97.00      PROA   
ATOM   2253  HB1 HSD P 142     -32.873-103.096 114.523  0.00 97.00      PROA   
ATOM   2254  HB2 HSD P 142     -32.914-104.763 115.181  0.00 97.00      PROA   
ATOM   2255  ND1 HSD P 142     -35.464-103.172 114.164  0.00 97.00      PROA   
ATOM   2256  HD1 HSD P 142     -35.281-102.358 114.718  0.00 97.00      PROA   
ATOM   2257  CG  HSD P 142     -34.584-104.207 113.930  0.00 97.00      PROA   
ATOM   2258  CE1 HSD P 142     -36.629-103.491 113.552  0.00 97.00      PROA   
ATOM   2259  HE1 HSD P 142     -37.518-102.862 113.595  0.00 97.00      PROA   
ATOM   2260  NE2 HSD P 142     -36.566-104.658 112.946  0.00 97.00      PROA   
ATOM   2261  CD2 HSD P 142     -35.284-105.116 113.196  0.00 97.00      PROA   
ATOM   2262  HD2 HSD P 142     -34.986-106.071 112.785  0.00 97.00      PROA   
ATOM   2263  C   HSD P 142     -30.840-104.094 113.124  0.00 97.00      PROA   
ATOM   2264  O   HSD P 142     -30.626-102.914 113.380  0.00 97.00      PROA   
ATOM   2265  N   SER P 143     -29.827-104.930 112.814  0.00 97.00      PROA   
ATOM   2266  HN  SER P 143     -30.015-105.892 112.631  0.00 97.00      PROA   
ATOM   2267  CA  SER P 143     -28.430-104.536 112.742  0.00 97.00      PROA   
ATOM   2268  HA  SER P 143     -28.262-103.704 113.413  0.00 97.00      PROA   
ATOM   2269  CB  SER P 143     -27.531-105.727 113.158  0.00 97.00      PROA   
ATOM   2270  HB1 SER P 143     -27.521-106.517 112.378  0.00 97.00      PROA   
ATOM   2271  HB2 SER P 143     -27.968-106.177 114.074  0.00 97.00      PROA   
ATOM   2272  OG  SER P 143     -26.199-105.327 113.455  0.00 97.00      PROA   
ATOM   2273  HG1 SER P 143     -25.801-105.036 112.632  0.00 97.00      PROA   
ATOM   2274  C   SER P 143     -28.066-104.107 111.327  0.00 97.00      PROA   
ATOM   2275  O   SER P 143     -28.676-104.554 110.358  0.00 97.00      PROA   
ATOM   2276  N   GLY P 144     -27.038-103.230 111.175  0.00 97.00      PROA   
ATOM   2277  HN  GLY P 144     -26.577-102.837 111.971  0.00 97.00      PROA   
ATOM   2278  CA  GLY P 144     -26.493-102.838 109.884  0.00 97.00      PROA   
ATOM   2279  HA1 GLY P 144     -27.068-103.275 109.084  0.00 97.00      PROA   
ATOM   2280  HA2 GLY P 144     -25.459-103.153 109.873  0.00 97.00      PROA   
ATOM   2281  C   GLY P 144     -26.500-101.348 109.699  0.00 97.00      PROA   
ATOM   2282  O   GLY P 144     -26.440-100.589 110.658  0.00 97.00      PROA   
ATOM   2283  N   THR P 145     -26.539-100.883 108.429  0.00 97.00      PROA   
ATOM   2284  HN  THR P 145     -26.690-101.522 107.675  0.00 97.00      PROA   
ATOM   2285  CA  THR P 145     -26.426 -99.475 108.086  0.00 97.00      PROA   
ATOM   2286  HA  THR P 145     -25.968 -98.962 108.917  0.00 97.00      PROA   
ATOM   2287  CB  THR P 145     -25.506 -99.192 106.892  0.00 97.00      PROA   
ATOM   2288  HB  THR P 145     -24.503 -99.609 107.139  0.00 97.00      PROA   
ATOM   2289  OG1 THR P 145     -25.322 -97.798 106.661  0.00 97.00      PROA   
ATOM   2290  HG1 THR P 145     -25.945 -97.556 105.965  0.00 97.00      PROA   
ATOM   2291  CG2 THR P 145     -25.984 -99.848 105.582  0.00 97.00      PROA   
ATOM   2292 HG21 THR P 145     -26.962 -99.432 105.260  0.00 97.00      PROA   
ATOM   2293 HG22 THR P 145     -26.082-100.945 105.701  0.00 97.00      PROA   
ATOM   2294 HG23 THR P 145     -25.249 -99.648 104.772  0.00 97.00      PROA   
ATOM   2295  C   THR P 145     -27.799 -98.868 107.918  0.00 97.00      PROA   
ATOM   2296  O   THR P 145     -28.634 -99.368 107.178  0.00 97.00      PROA   
ATOM   2297  N   TYR P 146     -28.057 -97.749 108.625  0.00 97.00      PROA   
ATOM   2298  HN  TYR P 146     -27.365 -97.375 109.240  0.00 97.00      PROA   
ATOM   2299  CA  TYR P 146     -29.307 -97.025 108.575  0.00 97.00      PROA   
ATOM   2300  HA  TYR P 146     -30.022 -97.583 107.992  0.00 97.00      PROA   
ATOM   2301  CB  TYR P 146     -29.913 -96.727 109.968  0.00 97.00      PROA   
ATOM   2302  HB1 TYR P 146     -30.704 -95.952 109.886  0.00 97.00      PROA   
ATOM   2303  HB2 TYR P 146     -29.126 -96.352 110.658  0.00 97.00      PROA   
ATOM   2304  CG  TYR P 146     -30.559 -97.932 110.592  0.00 97.00      PROA   
ATOM   2305  CD1 TYR P 146     -29.798 -98.888 111.284  0.00 97.00      PROA   
ATOM   2306  HD1 TYR P 146     -28.720 -98.813 111.288  0.00 97.00      PROA   
ATOM   2307  CE1 TYR P 146     -30.431 -99.909 112.002  0.00 97.00      PROA   
ATOM   2308  HE1 TYR P 146     -29.839-100.640 112.528  0.00 97.00      PROA   
ATOM   2309  CZ  TYR P 146     -31.828 -99.967 112.056  0.00 97.00      PROA   
ATOM   2310  OH  TYR P 146     -32.465-100.977 112.800  0.00 97.00      PROA   
ATOM   2311  HH  TYR P 146     -31.768-101.526 113.174  0.00 97.00      PROA   
ATOM   2312  CD2 TYR P 146     -31.963 -98.033 110.613  0.00 97.00      PROA   
ATOM   2313  HD2 TYR P 146     -32.559 -97.293 110.100  0.00 97.00      PROA   
ATOM   2314  CE2 TYR P 146     -32.594 -99.044 111.345  0.00 97.00      PROA   
ATOM   2315  HE2 TYR P 146     -33.670 -99.095 111.389  0.00 97.00      PROA   
ATOM   2316  C   TYR P 146     -29.102 -95.701 107.884  0.00 97.00      PROA   
ATOM   2317  O   TYR P 146     -28.077 -95.051 108.043  0.00 97.00      PROA   
ATOM   2318  N   HSD P 147     -30.100 -95.266 107.088  0.00 97.00      PROA   
ATOM   2319  HN  HSD P 147     -30.938 -95.799 106.995  0.00 97.00      PROA   
ATOM   2320  CA  HSD P 147     -30.045 -94.005 106.376  0.00 97.00      PROA   
ATOM   2321  HA  HSD P 147     -29.389 -93.318 106.893  0.00 97.00      PROA   
ATOM   2322  CB  HSD P 147     -29.612 -94.162 104.891  0.00 97.00      PROA   
ATOM   2323  HB1 HSD P 147     -29.455 -93.155 104.448  0.00 97.00      PROA   
ATOM   2324  HB2 HSD P 147     -30.405 -94.666 104.302  0.00 97.00      PROA   
ATOM   2325  ND1 HSD P 147     -27.190 -94.519 104.161  0.00 97.00      PROA   
ATOM   2326  HD1 HSD P 147     -26.997 -93.568 103.913  0.00 97.00      PROA   
ATOM   2327  CG  HSD P 147     -28.368 -94.992 104.701  0.00 97.00      PROA   
ATOM   2328  CE1 HSD P 147     -26.360 -95.583 104.031  0.00 97.00      PROA   
ATOM   2329  HE1 HSD P 147     -25.347 -95.503 103.636  0.00 97.00      PROA   
ATOM   2330  NE2 HSD P 147     -26.925 -96.705 104.430  0.00 97.00      PROA   
ATOM   2331  CD2 HSD P 147     -28.189 -96.335 104.847  0.00 97.00      PROA   
ATOM   2332  HD2 HSD P 147     -28.876 -97.088 105.214  0.00 97.00      PROA   
ATOM   2333  C   HSD P 147     -31.446 -93.447 106.408  0.00 97.00      PROA   
ATOM   2334  O   HSD P 147     -32.398 -94.178 106.659  0.00 97.00      PROA   
ATOM   2335  N   CYS P 148     -31.626 -92.131 106.155  0.00 97.00      PROA   
ATOM   2336  HN  CYS P 148     -30.858 -91.495 106.091  0.00 97.00      PROA   
ATOM   2337  CA  CYS P 148     -32.948 -91.577 105.961  0.00 97.00      PROA   
ATOM   2338  HA  CYS P 148     -33.604 -92.379 105.670  0.00 97.00      PROA   
ATOM   2339  CB  CYS P 148     -33.558 -90.932 107.238  0.00 97.00      PROA   
ATOM   2340  HB1 CYS P 148     -33.534 -91.703 108.039  0.00 97.00      PROA   
ATOM   2341  HB2 CYS P 148     -34.631 -90.713 107.048  0.00 97.00      PROA   
ATOM   2342  SG  CYS P 148     -32.710 -89.433 107.845  0.00 97.00      PROA   
ATOM   2343  C   CYS P 148     -32.967 -90.612 104.799  0.00 97.00      PROA   
ATOM   2344  O   CYS P 148     -31.933 -90.141 104.335  0.00 97.00      PROA   
ATOM   2345  N   SER P 149     -34.180 -90.303 104.288  0.00 97.00      PROA   
ATOM   2346  HN  SER P 149     -35.003 -90.747 104.637  0.00 97.00      PROA   
ATOM   2347  CA  SER P 149     -34.354 -89.285 103.273  0.00 97.00      PROA   
ATOM   2348  HA  SER P 149     -33.579 -88.549 103.413  0.00 97.00      PROA   
ATOM   2349  CB  SER P 149     -34.336 -89.796 101.797  0.00 97.00      PROA   
ATOM   2350  HB1 SER P 149     -33.416 -90.403 101.656  0.00 97.00      PROA   
ATOM   2351  HB2 SER P 149     -34.287 -88.935 101.099  0.00 97.00      PROA   
ATOM   2352  OG  SER P 149     -35.466 -90.591 101.441  0.00 97.00      PROA   
ATOM   2353  HG1 SER P 149     -36.247 -90.138 101.767  0.00 97.00      PROA   
ATOM   2354  C   SER P 149     -35.669 -88.602 103.518  0.00 97.00      PROA   
ATOM   2355  O   SER P 149     -36.602 -89.214 104.018  0.00 97.00      PROA   
ATOM   2356  N   GLY P 150     -35.768 -87.310 103.141  0.00 97.00      PROA   
ATOM   2357  HN  GLY P 150     -34.979 -86.851 102.738  0.00 97.00      PROA   
ATOM   2358  CA  GLY P 150     -37.001 -86.549 103.186  0.00 97.00      PROA   
ATOM   2359  HA1 GLY P 150     -37.017 -85.985 104.107  0.00 97.00      PROA   
ATOM   2360  HA2 GLY P 150     -37.850 -87.206 103.054  0.00 97.00      PROA   
ATOM   2361  C   GLY P 150     -36.988 -85.585 102.043  0.00 97.00      PROA   
ATOM   2362  O   GLY P 150     -36.032 -85.534 101.282  0.00 97.00      PROA   
ATOM   2363  N   MET P 151     -38.062 -84.785 101.894  0.00 97.00      PROA   
ATOM   2364  HN  MET P 151     -38.866 -84.908 102.474  0.00 97.00      PROA   
ATOM   2365  CA  MET P 151     -38.236 -83.836 100.820  0.00 97.00      PROA   
ATOM   2366  HA  MET P 151     -37.362 -83.823 100.187  0.00 97.00      PROA   
ATOM   2367  CB  MET P 151     -39.492 -84.223  99.992  0.00 97.00      PROA   
ATOM   2368  HB1 MET P 151     -40.401 -83.721 100.377  0.00 97.00      PROA   
ATOM   2369  HB2 MET P 151     -39.663 -85.316 100.148  0.00 97.00      PROA   
ATOM   2370  CG  MET P 151     -39.371 -84.031  98.468  0.00 97.00      PROA   
ATOM   2371  HG1 MET P 151     -40.291 -84.460  98.010  0.00 97.00      PROA   
ATOM   2372  HG2 MET P 151     -38.512 -84.635  98.101  0.00 97.00      PROA   
ATOM   2373  SD  MET P 151     -39.193 -82.312  97.911  0.00 97.00      PROA   
ATOM   2374  CE  MET P 151     -39.352 -82.698  96.146  0.00 97.00      PROA   
ATOM   2375  HE1 MET P 151     -40.363 -83.101  95.923  0.00 97.00      PROA   
ATOM   2376  HE2 MET P 151     -38.603 -83.456  95.829  0.00 97.00      PROA   
ATOM   2377  HE3 MET P 151     -39.204 -81.787  95.527  0.00 97.00      PROA   
ATOM   2378  C   MET P 151     -38.413 -82.461 101.447  0.00 97.00      PROA   
ATOM   2379  O   MET P 151     -39.096 -82.303 102.455  0.00 97.00      PROA   
ATOM   2380  N   GLY P 152     -37.775 -81.425 100.852  0.00 97.00      PROA   
ATOM   2381  HN  GLY P 152     -37.157 -81.621 100.094  0.00 97.00      PROA   
ATOM   2382  CA  GLY P 152     -38.009 -80.023 101.183  0.00 97.00      PROA   
ATOM   2383  HA1 GLY P 152     -37.130 -79.625 101.660  0.00 97.00      PROA   
ATOM   2384  HA2 GLY P 152     -38.896 -79.933 101.795  0.00 97.00      PROA   
ATOM   2385  C   GLY P 152     -38.273 -79.246  99.924  0.00 97.00      PROA   
ATOM   2386  O   GLY P 152     -39.416 -78.954  99.589  0.00 97.00      PROA   
ATOM   2387  N   LYS P 153     -37.207 -78.867  99.188  0.00 97.00      PROA   
ATOM   2388  HN  LYS P 153     -36.280 -78.963  99.547  0.00 97.00      PROA   
ATOM   2389  CA  LYS P 153     -37.324 -78.366  97.828  0.00 97.00      PROA   
ATOM   2390  HA  LYS P 153     -38.366 -78.326  97.555  0.00 97.00      PROA   
ATOM   2391  CB  LYS P 153     -36.715 -76.948  97.670  0.00 97.00      PROA   
ATOM   2392  HB1 LYS P 153     -36.506 -76.729  96.600  0.00 97.00      PROA   
ATOM   2393  HB2 LYS P 153     -35.747 -76.909  98.214  0.00 97.00      PROA   
ATOM   2394  CG  LYS P 153     -37.637 -75.823  98.185  0.00 97.00      PROA   
ATOM   2395  HG1 LYS P 153     -37.088 -74.858  98.105  0.00 97.00      PROA   
ATOM   2396  HG2 LYS P 153     -37.871 -75.991  99.259  0.00 97.00      PROA   
ATOM   2397  CD  LYS P 153     -38.943 -75.732  97.376  0.00 97.00      PROA   
ATOM   2398  HD1 LYS P 153     -39.542 -76.651  97.562  0.00 97.00      PROA   
ATOM   2399  HD2 LYS P 153     -38.674 -75.711  96.295  0.00 97.00      PROA   
ATOM   2400  CE  LYS P 153     -39.809 -74.512  97.708  0.00 97.00      PROA   
ATOM   2401  HE1 LYS P 153     -39.265 -73.570  97.487  0.00 97.00      PROA   
ATOM   2402  HE2 LYS P 153     -40.107 -74.523  98.778  0.00 97.00      PROA   
ATOM   2403  NZ  LYS P 153     -41.044 -74.537  96.887  0.00 97.00      PROA   
ATOM   2404  HZ1 LYS P 153     -41.570 -75.411  97.091  0.00 97.00      PROA   
ATOM   2405  HZ2 LYS P 153     -40.786 -74.525  95.879  0.00 97.00      PROA   
ATOM   2406  HZ3 LYS P 153     -41.639 -73.714  97.103  0.00 97.00      PROA   
ATOM   2407  C   LYS P 153     -36.745 -79.329  96.817  0.00 97.00      PROA   
ATOM   2408  O   LYS P 153     -36.849 -79.120  95.609  0.00 97.00      PROA   
ATOM   2409  N   HSD P 154     -36.187 -80.452  97.303  0.00 97.00      PROA   
ATOM   2410  HN  HSD P 154     -36.094 -80.583  98.285  0.00 97.00      PROA   
ATOM   2411  CA  HSD P 154     -35.806 -81.591  96.511  0.00 97.00      PROA   
ATOM   2412  HA  HSD P 154     -36.615 -81.833  95.836  0.00 97.00      PROA   
ATOM   2413  CB  HSD P 154     -34.486 -81.398  95.721  0.00 97.00      PROA   
ATOM   2414  HB1 HSD P 154     -33.676 -81.096  96.421  0.00 97.00      PROA   
ATOM   2415  HB2 HSD P 154     -34.630 -80.566  94.998  0.00 97.00      PROA   
ATOM   2416  ND1 HSD P 154     -32.946 -83.368  95.220  0.00 97.00      PROA   
ATOM   2417  HD1 HSD P 154     -32.354 -83.265  96.021  0.00 97.00      PROA   
ATOM   2418  CG  HSD P 154     -34.069 -82.617  94.941  0.00 97.00      PROA   
ATOM   2419  CE1 HSD P 154     -32.918 -84.382  94.322  0.00 97.00      PROA   
ATOM   2420  HE1 HSD P 154     -32.131 -85.135  94.311  0.00 97.00      PROA   
ATOM   2421  NE2 HSD P 154     -33.943 -84.342  93.493  0.00 97.00      PROA   
ATOM   2422  CD2 HSD P 154     -34.659 -83.220  93.872  0.00 97.00      PROA   
ATOM   2423  HD2 HSD P 154     -35.553 -82.943  93.328  0.00 97.00      PROA   
ATOM   2424  C   HSD P 154     -35.686 -82.691  97.536  0.00 97.00      PROA   
ATOM   2425  O   HSD P 154     -35.758 -82.424  98.734  0.00 97.00      PROA   
ATOM   2426  N   ARG P 155     -35.531 -83.971  97.119  0.00 97.00      PROA   
ATOM   2427  HN  ARG P 155     -35.497 -84.199  96.149  0.00 97.00      PROA   
ATOM   2428  CA  ARG P 155     -35.184 -85.026  98.053  0.00 97.00      PROA   
ATOM   2429  HA  ARG P 155     -35.871 -84.937  98.882  0.00 97.00      PROA   
ATOM   2430  CB  ARG P 155     -35.366 -86.464  97.502  0.00 97.00      PROA   
ATOM   2431  HB1 ARG P 155     -36.457 -86.634  97.350  0.00 97.00      PROA   
ATOM   2432  HB2 ARG P 155     -35.036 -87.184  98.283  0.00 97.00      PROA   
ATOM   2433  CG  ARG P 155     -34.639 -86.753  96.169  0.00 97.00      PROA   
ATOM   2434  HG1 ARG P 155     -33.821 -86.016  96.042  0.00 97.00      PROA   
ATOM   2435  HG2 ARG P 155     -35.339 -86.608  95.317  0.00 97.00      PROA   
ATOM   2436  CD  ARG P 155     -33.975 -88.137  96.079  0.00 97.00      PROA   
ATOM   2437  HD1 ARG P 155     -33.154 -88.197  96.830  0.00 97.00      PROA   
ATOM   2438  HD2 ARG P 155     -33.563 -88.313  95.061  0.00 97.00      PROA   
ATOM   2439  NE  ARG P 155     -35.029 -89.162  96.362  0.00 97.00      PROA   
ATOM   2440  HE  ARG P 155     -35.981 -88.912  96.215  0.00 97.00      PROA   
ATOM   2441  CZ  ARG P 155     -34.794 -90.335  96.987  0.00 97.00      PROA   
ATOM   2442  NH1 ARG P 155     -33.560 -90.812  97.200  0.00 97.00      PROA   
ATOM   2443 HH11 ARG P 155     -32.785 -90.329  96.805  0.00 97.00      PROA   
ATOM   2444 HH12 ARG P 155     -33.466 -91.696  97.651  0.00 97.00      PROA   
ATOM   2445  NH2 ARG P 155     -35.834 -91.068  97.425  0.00 97.00      PROA   
ATOM   2446 HH21 ARG P 155     -36.761 -90.732  97.291  0.00 97.00      PROA   
ATOM   2447 HH22 ARG P 155     -35.645 -91.897  97.945  0.00 97.00      PROA   
ATOM   2448  C   ARG P 155     -33.781 -84.861  98.626  0.00 97.00      PROA   
ATOM   2449  O   ARG P 155     -32.820 -84.585  97.912  0.00 97.00      PROA   
ATOM   2450  N   TYR P 156     -33.639 -85.035  99.953  0.00 97.00      PROA   
ATOM   2451  HN  TYR P 156     -34.440 -85.206 100.525  0.00 97.00      PROA   
ATOM   2452  CA  TYR P 156     -32.380 -84.924 100.657  0.00 97.00      PROA   
ATOM   2453  HA  TYR P 156     -31.574 -84.741  99.961  0.00 97.00      PROA   
ATOM   2454  CB  TYR P 156     -32.412 -83.817 101.750  0.00 97.00      PROA   
ATOM   2455  HB1 TYR P 156     -31.412 -83.676 102.208  0.00 97.00      PROA   
ATOM   2456  HB2 TYR P 156     -33.135 -84.111 102.542  0.00 97.00      PROA   
ATOM   2457  CG  TYR P 156     -32.865 -82.485 101.195  0.00 97.00      PROA   
ATOM   2458  CD1 TYR P 156     -32.311 -81.953 100.014  0.00 97.00      PROA   
ATOM   2459  HD1 TYR P 156     -31.549 -82.502  99.482  0.00 97.00      PROA   
ATOM   2460  CE1 TYR P 156     -32.758 -80.729  99.500  0.00 97.00      PROA   
ATOM   2461  HE1 TYR P 156     -32.338 -80.347  98.582  0.00 97.00      PROA   
ATOM   2462  CZ  TYR P 156     -33.755 -80.013 100.174  0.00 97.00      PROA   
ATOM   2463  OH  TYR P 156     -34.208 -78.779  99.665  0.00 97.00      PROA   
ATOM   2464  HH  TYR P 156     -33.549 -78.461  99.045  0.00 97.00      PROA   
ATOM   2465  CD2 TYR P 156     -33.847 -81.739 101.872  0.00 97.00      PROA   
ATOM   2466  HD2 TYR P 156     -34.275 -82.121 102.787  0.00 97.00      PROA   
ATOM   2467  CE2 TYR P 156     -34.289 -80.512 101.366  0.00 97.00      PROA   
ATOM   2468  HE2 TYR P 156     -35.033 -79.946 101.904  0.00 97.00      PROA   
ATOM   2469  C   TYR P 156     -32.135 -86.262 101.311  0.00 97.00      PROA   
ATOM   2470  O   TYR P 156     -33.067 -86.896 101.789  0.00 97.00      PROA   
ATOM   2471  N   THR P 157     -30.866 -86.733 101.323  0.00 97.00      PROA   
ATOM   2472  HN  THR P 157     -30.133 -86.223 100.881  0.00 97.00      PROA   
ATOM   2473  CA  THR P 157     -30.452 -87.999 101.906  0.00 97.00      PROA   
ATOM   2474  HA  THR P 157     -31.305 -88.511 102.333  0.00 97.00      PROA   
ATOM   2475  CB  THR P 157     -29.756 -88.933 100.916  0.00 97.00      PROA   
ATOM   2476  HB  THR P 157     -29.216 -89.759 101.439  0.00 97.00      PROA   
ATOM   2477  OG1 THR P 157     -28.840 -88.225 100.085  0.00 97.00      PROA   
ATOM   2478  HG1 THR P 157     -28.136 -87.916 100.659  0.00 97.00      PROA   
ATOM   2479  CG2 THR P 157     -30.808 -89.570  99.995  0.00 97.00      PROA   
ATOM   2480 HG21 THR P 157     -31.378 -88.784  99.457  0.00 97.00      PROA   
ATOM   2481 HG22 THR P 157     -31.509 -90.195 100.583  0.00 97.00      PROA   
ATOM   2482 HG23 THR P 157     -30.303 -90.218  99.245  0.00 97.00      PROA   
ATOM   2483  C   THR P 157     -29.482 -87.716 103.029  0.00 97.00      PROA   
ATOM   2484  O   THR P 157     -28.623 -86.846 102.912  0.00 97.00      PROA   
ATOM   2485  N   SER P 158     -29.590 -88.461 104.153  0.00 97.00      PROA   
ATOM   2486  HN  SER P 158     -30.316 -89.142 104.256  0.00 97.00      PROA   
ATOM   2487  CA  SER P 158     -28.681 -88.329 105.276  0.00 97.00      PROA   
ATOM   2488  HA  SER P 158     -28.471 -87.277 105.410  0.00 97.00      PROA   
ATOM   2489  CB  SER P 158     -29.288 -88.874 106.603  0.00 97.00      PROA   
ATOM   2490  HB1 SER P 158     -30.297 -88.427 106.723  0.00 97.00      PROA   
ATOM   2491  HB2 SER P 158     -28.675 -88.557 107.472  0.00 97.00      PROA   
ATOM   2492  OG  SER P 158     -29.418 -90.296 106.634  0.00 97.00      PROA   
ATOM   2493  HG1 SER P 158     -28.537 -90.655 106.797  0.00 97.00      PROA   
ATOM   2494  C   SER P 158     -27.369 -89.047 105.031  0.00 97.00      PROA   
ATOM   2495  O   SER P 158     -27.215 -89.832 104.098  0.00 97.00      PROA   
ATOM   2496  N   ALA P 159     -26.398 -88.830 105.945  0.00 97.00      PROA   
ATOM   2497  HN  ALA P 159     -26.479 -88.091 106.611  0.00 97.00      PROA   
ATOM   2498  CA  ALA P 159     -25.298 -89.746 106.165  0.00 97.00      PROA   
ATOM   2499  HA  ALA P 159     -24.771 -89.855 105.226  0.00 97.00      PROA   
ATOM   2500  CB  ALA P 159     -24.330 -89.190 107.229  0.00 97.00      PROA   
ATOM   2501  HB1 ALA P 159     -24.848 -89.072 108.204  0.00 97.00      PROA   
ATOM   2502  HB2 ALA P 159     -23.952 -88.192 106.916  0.00 97.00      PROA   
ATOM   2503  HB3 ALA P 159     -23.460 -89.863 107.372  0.00 97.00      PROA   
ATOM   2504  C   ALA P 159     -25.793 -91.126 106.597  0.00 97.00      PROA   
ATOM   2505  O   ALA P 159     -26.844 -91.253 107.223  0.00 97.00      PROA   
ATOM   2506  N   GLY P 160     -25.052 -92.205 106.247  0.00 97.00      PROA   
ATOM   2507  HN  GLY P 160     -24.202 -92.093 105.741  0.00 97.00      PROA   
ATOM   2508  CA  GLY P 160     -25.355 -93.551 106.708  0.00 97.00      PROA   
ATOM   2509  HA1 GLY P 160     -24.904 -94.247 106.016  0.00 97.00      PROA   
ATOM   2510  HA2 GLY P 160     -26.424 -93.681 106.793  0.00 97.00      PROA   
ATOM   2511  C   GLY P 160     -24.719 -93.794 108.044  0.00 97.00      PROA   
ATOM   2512  O   GLY P 160     -23.546 -93.485 108.234  0.00 97.00      PROA   
ATOM   2513  N   ILE P 161     -25.475 -94.390 108.993  0.00 97.00      PROA   
ATOM   2514  HN  ILE P 161     -26.424 -94.632 108.795  0.00 97.00      PROA   
ATOM   2515  CA  ILE P 161     -24.996 -94.674 110.331  0.00 97.00      PROA   
ATOM   2516  HA  ILE P 161     -23.963 -94.373 110.419  0.00 97.00      PROA   
ATOM   2517  CB  ILE P 161     -25.794 -93.961 111.427  0.00 97.00      PROA   
ATOM   2518  HB  ILE P 161     -26.851 -94.318 111.396  0.00 97.00      PROA   
ATOM   2519  CG2 ILE P 161     -25.208 -94.303 112.818  0.00 97.00      PROA   
ATOM   2520 HG21 ILE P 161     -24.122 -94.074 112.848  0.00 97.00      PROA   
ATOM   2521 HG22 ILE P 161     -25.353 -95.373 113.071  0.00 97.00      PROA   
ATOM   2522 HG23 ILE P 161     -25.710 -93.693 113.598  0.00 97.00      PROA   
ATOM   2523  CG1 ILE P 161     -25.845 -92.421 111.207  0.00 97.00      PROA   
ATOM   2524 HG11 ILE P 161     -26.486 -91.986 112.006  0.00 97.00      PROA   
ATOM   2525 HG12 ILE P 161     -26.343 -92.202 110.239  0.00 97.00      PROA   
ATOM   2526  CD  ILE P 161     -24.483 -91.713 111.244  0.00 97.00      PROA   
ATOM   2527  HD1 ILE P 161     -23.809 -92.102 110.453  0.00 97.00      PROA   
ATOM   2528  HD2 ILE P 161     -23.984 -91.849 112.227  0.00 97.00      PROA   
ATOM   2529  HD3 ILE P 161     -24.614 -90.622 111.080  0.00 97.00      PROA   
ATOM   2530  C   ILE P 161     -25.053 -96.174 110.530  0.00 97.00      PROA   
ATOM   2531  O   ILE P 161     -26.114 -96.788 110.475  0.00 97.00      PROA   
ATOM   2532  N   SER P 162     -23.885 -96.809 110.774  0.00 97.00      PROA   
ATOM   2533  HN  SER P 162     -23.023 -96.306 110.789  0.00 97.00      PROA   
ATOM   2534  CA  SER P 162     -23.787 -98.243 110.964  0.00 97.00      PROA   
ATOM   2535  HA  SER P 162     -24.588 -98.726 110.425  0.00 97.00      PROA   
ATOM   2536  CB  SER P 162     -22.452 -98.813 110.418  0.00 97.00      PROA   
ATOM   2537  HB1 SER P 162     -22.417 -98.642 109.320  0.00 97.00      PROA   
ATOM   2538  HB2 SER P 162     -22.385 -99.908 110.596  0.00 97.00      PROA   
ATOM   2539  OG  SER P 162     -21.325 -98.158 110.999  0.00 97.00      PROA   
ATOM   2540  HG1 SER P 162     -21.457 -98.212 111.951  0.00 97.00      PROA   
ATOM   2541  C   SER P 162     -23.910 -98.630 112.424  0.00 97.00      PROA   
ATOM   2542  O   SER P 162     -23.085 -98.242 113.250  0.00 97.00      PROA   
ATOM   2543  N   VAL P 163     -24.931 -99.449 112.770  0.00 97.00      PROA   
ATOM   2544  HN  VAL P 163     -25.604 -99.742 112.092  0.00 97.00      PROA   
ATOM   2545  CA  VAL P 163     -25.108 -99.964 114.114  0.00 97.00      PROA   
ATOM   2546  HA  VAL P 163     -24.341 -99.550 114.748  0.00 97.00      PROA   
ATOM   2547  CB  VAL P 163     -26.446 -99.617 114.768  0.00 97.00      PROA   
ATOM   2548  HB  VAL P 163     -26.416 -99.929 115.839  0.00 97.00      PROA   
ATOM   2549  CG1 VAL P 163     -26.629 -98.087 114.739  0.00 97.00      PROA   
ATOM   2550 HG11 VAL P 163     -26.738 -97.716 113.697  0.00 97.00      PROA   
ATOM   2551 HG12 VAL P 163     -25.764 -97.577 115.212  0.00 97.00      PROA   
ATOM   2552 HG13 VAL P 163     -27.549 -97.817 115.299  0.00 97.00      PROA   
ATOM   2553  CG2 VAL P 163     -27.638-100.325 114.096  0.00 97.00      PROA   
ATOM   2554 HG21 VAL P 163     -27.605-101.422 114.254  0.00 97.00      PROA   
ATOM   2555 HG22 VAL P 163     -27.641-100.122 113.006  0.00 97.00      PROA   
ATOM   2556 HG23 VAL P 163     -28.592 -99.949 114.525  0.00 97.00      PROA   
ATOM   2557  C   VAL P 163     -24.900-101.460 114.077  0.00 97.00      PROA   
ATOM   2558  O   VAL P 163     -25.357-102.152 113.175  0.00 97.00      PROA   
ATOM   2559  N   THR P 164     -24.162-102.005 115.066  0.00 97.00      PROA   
ATOM   2560  HN  THR P 164     -23.787-101.423 115.787  0.00 97.00      PROA   
ATOM   2561  CA  THR P 164     -23.869-103.430 115.115  0.00 97.00      PROA   
ATOM   2562  HA  THR P 164     -24.320-103.936 114.277  0.00 97.00      PROA   
ATOM   2563  CB  THR P 164     -22.378-103.740 115.063  0.00 97.00      PROA   
ATOM   2564  HB  THR P 164     -21.863-103.375 115.978  0.00 97.00      PROA   
ATOM   2565  OG1 THR P 164     -21.777-103.096 113.946  0.00 97.00      PROA   
ATOM   2566  HG1 THR P 164     -22.155-102.217 113.897  0.00 97.00      PROA   
ATOM   2567  CG2 THR P 164     -22.144-105.252 114.879  0.00 97.00      PROA   
ATOM   2568 HG21 THR P 164     -22.601-105.586 113.922  0.00 97.00      PROA   
ATOM   2569 HG22 THR P 164     -22.581-105.847 115.704  0.00 97.00      PROA   
ATOM   2570 HG23 THR P 164     -21.054-105.461 114.826  0.00 97.00      PROA   
ATOM   2571  C   THR P 164     -24.474-103.969 116.396  0.00 97.00      PROA   
ATOM   2572  O   THR P 164     -24.052-103.598 117.482  0.00 97.00      PROA   
ATOM   2573  N   VAL P 165     -25.493-104.859 116.305  0.00 97.00      PROA   
ATOM   2574  HN  VAL P 165     -25.829-105.113 115.398  0.00 97.00      PROA   
ATOM   2575  CA  VAL P 165     -26.231-105.421 117.440  0.00 97.00      PROA   
ATOM   2576  HA  VAL P 165     -26.240-104.666 118.211  0.00 97.00      PROA   
ATOM   2577  CB  VAL P 165     -27.697-105.688 117.061  0.00 97.00      PROA   
ATOM   2578  HB  VAL P 165     -27.733-106.434 116.237  0.00 97.00      PROA   
ATOM   2579  CG1 VAL P 165     -28.572-106.200 118.229  0.00 97.00      PROA   
ATOM   2580 HG11 VAL P 165     -28.394-105.595 119.143  0.00 97.00      PROA   
ATOM   2581 HG12 VAL P 165     -28.381-107.268 118.447  0.00 97.00      PROA   
ATOM   2582 HG13 VAL P 165     -29.645-106.111 117.965  0.00 97.00      PROA   
ATOM   2583  CG2 VAL P 165     -28.315-104.362 116.565  0.00 97.00      PROA   
ATOM   2584 HG21 VAL P 165     -27.808-103.971 115.662  0.00 97.00      PROA   
ATOM   2585 HG22 VAL P 165     -28.259-103.597 117.369  0.00 97.00      PROA   
ATOM   2586 HG23 VAL P 165     -29.386-104.521 116.314  0.00 97.00      PROA   
ATOM   2587  C   VAL P 165     -25.498-106.667 117.977  0.00 97.00      PROA   
ATOM   2588  O   VAL P 165     -24.480-107.061 117.419  0.00 97.00      PROA   
ATOM   2589  N   LYS P 166     -25.954-107.317 119.085  0.00 97.00      PROA   
ATOM   2590  HN  LYS P 166     -26.756-106.988 119.581  0.00 97.00      PROA   
ATOM   2591  CA  LYS P 166     -25.469-108.620 119.513  0.00 97.00      PROA   
ATOM   2592  HA  LYS P 166     -25.065-109.165 118.669  0.00 97.00      PROA   
ATOM   2593  CB  LYS P 166     -24.504-108.620 120.743  0.00 97.00      PROA   
ATOM   2594  HB1 LYS P 166     -24.075-109.638 120.870  0.00 97.00      PROA   
ATOM   2595  HB2 LYS P 166     -25.087-108.389 121.665  0.00 97.00      PROA   
ATOM   2596  CG  LYS P 166     -23.376-107.571 120.740  0.00 97.00      PROA   
ATOM   2597  HG1 LYS P 166     -22.889-107.579 121.742  0.00 97.00      PROA   
ATOM   2598  HG2 LYS P 166     -23.877-106.584 120.648  0.00 97.00      PROA   
ATOM   2599  CD  LYS P 166     -22.282-107.796 119.673  0.00 97.00      PROA   
ATOM   2600  HD1 LYS P 166     -22.732-108.315 118.798  0.00 97.00      PROA   
ATOM   2601  HD2 LYS P 166     -21.515-108.485 120.089  0.00 97.00      PROA   
ATOM   2602  CE  LYS P 166     -21.574-106.522 119.174  0.00 97.00      PROA   
ATOM   2603  HE1 LYS P 166     -20.977-106.752 118.264  0.00 97.00      PROA   
ATOM   2604  HE2 LYS P 166     -20.916-106.082 119.950  0.00 97.00      PROA   
ATOM   2605  NZ  LYS P 166     -22.590-105.526 118.804  0.00 97.00      PROA   
ATOM   2606  HZ1 LYS P 166     -23.057-105.146 119.652  0.00 97.00      PROA   
ATOM   2607  HZ2 LYS P 166     -23.313-106.039 118.253  0.00 97.00      PROA   
ATOM   2608  HZ3 LYS P 166     -22.237-104.743 118.223  0.00 97.00      PROA   
ATOM   2609  C   LYS P 166     -26.703-109.322 120.010  0.00 97.00      PROA   
ATOM   2610  O   LYS P 166     -27.601-108.681 120.543  0.00 97.00      PROA   
ATOM   2611  N   GLU P 167     -26.741-110.664 119.895  0.00  0.00      PROA   
ATOM   2612  HN  GLU P 167     -25.993-111.173 119.476  0.00  0.00      PROA   
ATOM   2613  CA  GLU P 167     -27.851-111.458 120.355  0.00  0.00      PROA   
ATOM   2614  HA  GLU P 167     -28.499-110.851 120.970  0.00  0.00      PROA   
ATOM   2615  CB  GLU P 167     -28.704-111.967 119.161  0.00  0.00      PROA   
ATOM   2616  HB1 GLU P 167     -28.020-112.052 118.284  0.00  0.00      PROA   
ATOM   2617  HB2 GLU P 167     -29.449-111.170 118.933  0.00  0.00      PROA   
ATOM   2618  CG  GLU P 167     -29.411-113.323 119.313  0.00  0.00      PROA   
ATOM   2619  HG1 GLU P 167     -30.090-113.328 120.188  0.00  0.00      PROA   
ATOM   2620  HG2 GLU P 167     -28.652-114.121 119.452  0.00  0.00      PROA   
ATOM   2621  CD  GLU P 167     -30.223-113.599 118.045  0.00  0.00      PROA   
ATOM   2622  OE1 GLU P 167     -31.201-112.844 117.793  0.00  0.00      PROA   
ATOM   2623  OE2 GLU P 167     -29.871-114.556 117.306  0.00  0.00      PROA   
ATOM   2624  C   GLU P 167     -27.322-112.534 121.262  0.00  0.00      PROA   
ATOM   2625  O   GLU P 167     -26.451-113.314 120.877  0.00  0.00      PROA   
ATOM   2626  N   LEU P 168     -27.829-112.554 122.527  0.00  0.00      PROA   
ATOM   2627  HN  LEU P 168     -28.522-111.891 122.797  0.00  0.00      PROA   
ATOM   2628  CA  LEU P 168     -27.458-113.484 123.574  0.00  0.00      PROA   
ATOM   2629  HA  LEU P 168     -26.386-113.405 123.695  0.00  0.00      PROA   
ATOM   2630  CB  LEU P 168     -28.151-113.255 124.954  0.00  0.00      PROA   
ATOM   2631  HB1 LEU P 168     -27.757-114.025 125.661  0.00  0.00      PROA   
ATOM   2632  HB2 LEU P 168     -29.248-113.417 124.867  0.00  0.00      PROA   
ATOM   2633  CG  LEU P 168     -27.929-111.887 125.653  0.00  0.00      PROA   
ATOM   2634  HG  LEU P 168     -28.177-112.049 126.731  0.00  0.00      PROA   
ATOM   2635  CD1 LEU P 168     -26.467-111.402 125.602  0.00  0.00      PROA   
ATOM   2636 HD11 LEU P 168     -26.169-111.164 124.559  0.00  0.00      PROA   
ATOM   2637 HD12 LEU P 168     -25.787-112.183 126.001  0.00  0.00      PROA   
ATOM   2638 HD13 LEU P 168     -26.350-110.484 126.217  0.00  0.00      PROA   
ATOM   2639  CD2 LEU P 168     -28.913-110.810 125.164  0.00  0.00      PROA   
ATOM   2640 HD21 LEU P 168     -29.957-111.183 125.209  0.00  0.00      PROA   
ATOM   2641 HD22 LEU P 168     -28.674-110.535 124.119  0.00  0.00      PROA   
ATOM   2642 HD23 LEU P 168     -28.836-109.900 125.796  0.00  0.00      PROA   
ATOM   2643  C   LEU P 168     -27.772-114.904 123.198  0.00  0.00      PROA   
ATOM   2644  O   LEU P 168     -26.953-115.788 123.442  0.00  0.00      PROA   
ATOM   2645  N   PHE P 169     -28.967-115.145 122.600  0.00  0.00      PROA   
ATOM   2646  HN  PHE P 169     -29.603-114.407 122.391  0.00  0.00      PROA   
ATOM   2647  CA  PHE P 169     -29.403-116.473 122.248  0.00  0.00      PROA   
ATOM   2648  HA  PHE P 169     -28.720-117.192 122.662  0.00  0.00      PROA   
ATOM   2649  CB  PHE P 169     -30.787-116.881 122.858  0.00  0.00      PROA   
ATOM   2650  HB1 PHE P 169     -30.622-117.047 123.947  0.00  0.00      PROA   
ATOM   2651  HB2 PHE P 169     -31.129-117.846 122.428  0.00  0.00      PROA   
ATOM   2652  CG  PHE P 169     -31.927-115.895 122.728  0.00  0.00      PROA   
ATOM   2653  CD1 PHE P 169     -32.198-114.967 123.750  0.00  0.00      PROA   
ATOM   2654  HD1 PHE P 169     -31.533-114.895 124.599  0.00  0.00      PROA   
ATOM   2655  CE1 PHE P 169     -33.333-114.148 123.693  0.00  0.00      PROA   
ATOM   2656  HE1 PHE P 169     -33.527-113.440 124.484  0.00  0.00      PROA   
ATOM   2657  CZ  PHE P 169     -34.219-114.251 122.614  0.00  0.00      PROA   
ATOM   2658  HZ  PHE P 169     -35.095-113.621 122.568  0.00  0.00      PROA   
ATOM   2659  CD2 PHE P 169     -32.848-116.011 121.668  0.00  0.00      PROA   
ATOM   2660  HD2 PHE P 169     -32.692-116.758 120.903  0.00  0.00      PROA   
ATOM   2661  CE2 PHE P 169     -33.976-115.185 121.601  0.00  0.00      PROA   
ATOM   2662  HE2 PHE P 169     -34.664-115.279 120.773  0.00  0.00      PROA   
ATOM   2663  C   PHE P 169     -29.391-116.612 120.745  0.00  0.00      PROA   
ATOM   2664  O   PHE P 169     -30.328-116.155 120.097  0.00  0.00      PROA   
ATOM   2665  N   PRO P 170     -28.392-117.237 120.116  0.00  0.00      PROA   
ATOM   2666  CD  PRO P 170     -27.052-117.440 120.673  0.00  0.00      PROA   
ATOM   2667  HD1 PRO P 170     -27.089-117.977 121.644  0.00  0.00      PROA   
ATOM   2668  HD2 PRO P 170     -26.570-116.445 120.793  0.00  0.00      PROA   
ATOM   2669  CA  PRO P 170     -28.414-117.504 118.689  0.00  0.00      PROA   
ATOM   2670  HA  PRO P 170     -28.772-116.631 118.166  0.00  0.00      PROA   
ATOM   2671  CB  PRO P 170     -26.957-117.824 118.312  0.00  0.00      PROA   
ATOM   2672  HB1 PRO P 170     -26.467-116.886 117.967  0.00  0.00      PROA   
ATOM   2673  HB2 PRO P 170     -26.857-118.586 117.514  0.00  0.00      PROA   
ATOM   2674  CG  PRO P 170     -26.301-118.264 119.625  0.00  0.00      PROA   
ATOM   2675  HG1 PRO P 170     -26.502-119.345 119.795  0.00  0.00      PROA   
ATOM   2676  HG2 PRO P 170     -25.208-118.084 119.640  0.00  0.00      PROA   
ATOM   2677  C   PRO P 170     -29.333-118.654 118.375  0.00  0.00      PROA   
ATOM   2678  O   PRO P 170     -29.963-118.613 117.319  0.00  0.00      PROA   
ATOM   2679  N   ALA P 171     -29.342-119.696 119.247  0.00  0.00      PROA   
ATOM   2680  HN  ALA P 171     -28.842-119.620 120.105  0.00  0.00      PROA   
ATOM   2681  CA  ALA P 171     -29.902-121.009 119.022  0.00  0.00      PROA   
ATOM   2682  HA  ALA P 171     -29.951-121.441 120.006  0.00  0.00      PROA   
ATOM   2683  CB  ALA P 171     -31.329-121.077 118.433  0.00  0.00      PROA   
ATOM   2684  HB1 ALA P 171     -31.359-120.704 117.388  0.00  0.00      PROA   
ATOM   2685  HB2 ALA P 171     -32.025-120.466 119.044  0.00  0.00      PROA   
ATOM   2686  HB3 ALA P 171     -31.693-122.126 118.431  0.00  0.00      PROA   
ATOM   2687  C   ALA P 171     -28.956-121.796 118.140  0.00  0.00      PROA   
ATOM   2688  O   ALA P 171     -28.639-121.305 117.057  0.00  0.00      PROA   
ATOM   2689  N   PRO P 172     -28.445-122.981 118.498  0.00  0.00      PROA   
ATOM   2690  CD  PRO P 172     -28.768-123.683 119.745  0.00  0.00      PROA   
ATOM   2691  HD1 PRO P 172     -29.853-123.606 119.980  0.00  0.00      PROA   
ATOM   2692  HD2 PRO P 172     -28.164-123.238 120.564  0.00  0.00      PROA   
ATOM   2693  CA  PRO P 172     -27.750-123.854 117.559  0.00  0.00      PROA   
ATOM   2694  HA  PRO P 172     -26.900-123.325 117.151  0.00  0.00      PROA   
ATOM   2695  CB  PRO P 172     -27.334-125.072 118.393  0.00  0.00      PROA   
ATOM   2696  HB1 PRO P 172     -26.339-124.867 118.846  0.00  0.00      PROA   
ATOM   2697  HB2 PRO P 172     -27.267-126.010 117.806  0.00  0.00      PROA   
ATOM   2698  CG  PRO P 172     -28.378-125.148 119.513  0.00  0.00      PROA   
ATOM   2699  HG1 PRO P 172     -29.265-125.717 119.160  0.00  0.00      PROA   
ATOM   2700  HG2 PRO P 172     -27.973-125.625 120.425  0.00  0.00      PROA   
ATOM   2701  C   PRO P 172     -28.666-124.227 116.415  0.00  0.00      PROA   
ATOM   2702  O   PRO P 172     -29.815-124.585 116.670  0.00  0.00      PROA   
ATOM   2703  N   VAL P 173     -28.188-124.118 115.153  0.00 97.00      PROA   
ATOM   2704  HN  VAL P 173     -27.238-123.877 114.958  0.00 97.00      PROA   
ATOM   2705  CA  VAL P 173     -29.022-124.370 114.001  0.00 97.00      PROA   
ATOM   2706  HA  VAL P 173     -30.046-124.143 114.270  0.00 97.00      PROA   
ATOM   2707  CB  VAL P 173     -28.677-123.498 112.796  0.00 97.00      PROA   
ATOM   2708  HB  VAL P 173     -29.330-123.775 111.936  0.00 97.00      PROA   
ATOM   2709  CG1 VAL P 173     -28.974-122.025 113.153  0.00 97.00      PROA   
ATOM   2710 HG11 VAL P 173     -28.323-121.685 113.986  0.00 97.00      PROA   
ATOM   2711 HG12 VAL P 173     -30.032-121.900 113.460  0.00 97.00      PROA   
ATOM   2712 HG13 VAL P 173     -28.779-121.373 112.275  0.00 97.00      PROA   
ATOM   2713  CG2 VAL P 173     -27.205-123.677 112.369  0.00 97.00      PROA   
ATOM   2714 HG21 VAL P 173     -26.986-124.733 112.115  0.00 97.00      PROA   
ATOM   2715 HG22 VAL P 173     -26.513-123.355 113.174  0.00 97.00      PROA   
ATOM   2716 HG23 VAL P 173     -26.994-123.056 111.472  0.00 97.00      PROA   
ATOM   2717  C   VAL P 173     -28.975-125.841 113.656  0.00 97.00      PROA   
ATOM   2718  O   VAL P 173     -28.022-126.543 113.981  0.00 97.00      PROA   
ATOM   2719  N   LEU P 174     -30.032-126.346 112.985  0.00 97.00      PROA   
ATOM   2720  HN  LEU P 174     -30.819-125.775 112.765  0.00 97.00      PROA   
ATOM   2721  CA  LEU P 174     -30.091-127.712 112.519  0.00 97.00      PROA   
ATOM   2722  HA  LEU P 174     -29.325-128.307 112.995  0.00 97.00      PROA   
ATOM   2723  CB  LEU P 174     -31.471-128.334 112.852  0.00 97.00      PROA   
ATOM   2724  HB1 LEU P 174     -32.283-127.830 112.287  0.00 97.00      PROA   
ATOM   2725  HB2 LEU P 174     -31.649-128.116 113.933  0.00 97.00      PROA   
ATOM   2726  CG  LEU P 174     -31.600-129.868 112.698  0.00 97.00      PROA   
ATOM   2727  HG  LEU P 174     -30.715-130.342 113.182  0.00 97.00      PROA   
ATOM   2728  CD1 LEU P 174     -32.855-130.355 113.445  0.00 97.00      PROA   
ATOM   2729 HD11 LEU P 174     -33.764-129.888 113.011  0.00 97.00      PROA   
ATOM   2730 HD12 LEU P 174     -32.798-130.088 114.520  0.00 97.00      PROA   
ATOM   2731 HD13 LEU P 174     -32.949-131.456 113.355  0.00 97.00      PROA   
ATOM   2732  CD2 LEU P 174     -31.654-130.354 111.238  0.00 97.00      PROA   
ATOM   2733 HD21 LEU P 174     -30.676-130.222 110.735  0.00 97.00      PROA   
ATOM   2734 HD22 LEU P 174     -32.430-129.795 110.675  0.00 97.00      PROA   
ATOM   2735 HD23 LEU P 174     -31.912-131.432 111.212  0.00 97.00      PROA   
ATOM   2736  C   LEU P 174     -29.825-127.670 111.029  0.00 97.00      PROA   
ATOM   2737  O   LEU P 174     -30.647-127.202 110.244  0.00 97.00      PROA   
ATOM   2738  N   THR P 175     -28.638-128.162 110.602  0.00 97.00      PROA   
ATOM   2739  HN  THR P 175     -27.971-128.519 111.257  0.00 97.00      PROA   
ATOM   2740  CA  THR P 175     -28.225-128.186 109.212  0.00 97.00      PROA   
ATOM   2741  HA  THR P 175     -28.826-127.475 108.665  0.00 97.00      PROA   
ATOM   2742  CB  THR P 175     -26.778-127.764 108.974  0.00 97.00      PROA   
ATOM   2743  HB  THR P 175     -26.438-128.002 107.940  0.00 97.00      PROA   
ATOM   2744  OG1 THR P 175     -25.916-128.386 109.911  0.00 97.00      PROA   
ATOM   2745  HG1 THR P 175     -25.174-127.784 110.057  0.00 97.00      PROA   
ATOM   2746  CG2 THR P 175     -26.681-126.240 109.173  0.00 97.00      PROA   
ATOM   2747 HG21 THR P 175     -26.960-125.967 110.212  0.00 97.00      PROA   
ATOM   2748 HG22 THR P 175     -27.362-125.716 108.471  0.00 97.00      PROA   
ATOM   2749 HG23 THR P 175     -25.644-125.887 108.984  0.00 97.00      PROA   
ATOM   2750  C   THR P 175     -28.510-129.546 108.609  0.00 97.00      PROA   
ATOM   2751  O   THR P 175     -28.104-130.587 109.118  0.00 97.00      PROA   
ATOM   2752  N   ALA P 176     -29.253-129.545 107.485  0.00 97.00      PROA   
ATOM   2753  HN  ALA P 176     -29.598-128.689 107.111  0.00 97.00      PROA   
ATOM   2754  CA  ALA P 176     -29.599-130.728 106.735  0.00 97.00      PROA   
ATOM   2755  HA  ALA P 176     -29.065-131.587 107.123  0.00 97.00      PROA   
ATOM   2756  CB  ALA P 176     -31.117-130.993 106.792  0.00 97.00      PROA   
ATOM   2757  HB1 ALA P 176     -31.685-130.127 106.391  0.00 97.00      PROA   
ATOM   2758  HB2 ALA P 176     -31.425-131.141 107.851  0.00 97.00      PROA   
ATOM   2759  HB3 ALA P 176     -31.391-131.903 106.221  0.00 97.00      PROA   
ATOM   2760  C   ALA P 176     -29.136-130.482 105.315  0.00 97.00      PROA   
ATOM   2761  O   ALA P 176     -29.175-129.354 104.830  0.00 97.00      PROA   
ATOM   2762  N   SER P 177     -28.631-131.526 104.613  0.00 97.00      PROA   
ATOM   2763  HN  SER P 177     -28.583-132.444 105.003  0.00 97.00      PROA   
ATOM   2764  CA  SER P 177     -27.920-131.337 103.358  0.00 97.00      PROA   
ATOM   2765  HA  SER P 177     -27.499-130.340 103.333  0.00 97.00      PROA   
ATOM   2766  CB  SER P 177     -26.740-132.339 103.250  0.00 97.00      PROA   
ATOM   2767  HB1 SER P 177     -26.046-132.136 104.095  0.00 97.00      PROA   
ATOM   2768  HB2 SER P 177     -26.170-132.196 102.307  0.00 97.00      PROA   
ATOM   2769  OG  SER P 177     -27.173-133.695 103.356  0.00 97.00      PROA   
ATOM   2770  HG1 SER P 177     -27.539-133.935 102.500  0.00 97.00      PROA   
ATOM   2771  C   SER P 177     -28.783-131.476 102.119  0.00 97.00      PROA   
ATOM   2772  O   SER P 177     -28.279-131.330 101.006  0.00 97.00      PROA   
ATOM   2773  N   VAL P 178     -30.101-131.738 102.272  0.00 97.00      PROA   
ATOM   2774  HN  VAL P 178     -30.494-131.840 103.180  0.00 97.00      PROA   
ATOM   2775  CA  VAL P 178     -31.027-131.829 101.157  0.00 97.00      PROA   
ATOM   2776  HA  VAL P 178     -30.656-131.238 100.330  0.00 97.00      PROA   
ATOM   2777  CB  VAL P 178     -31.297-133.266 100.680  0.00 97.00      PROA   
ATOM   2778  HB  VAL P 178     -31.763-133.854 101.503  0.00 97.00      PROA   
ATOM   2779  CG1 VAL P 178     -32.244-133.264  99.460  0.00 97.00      PROA   
ATOM   2780 HG11 VAL P 178     -31.828-132.633  98.647  0.00 97.00      PROA   
ATOM   2781 HG12 VAL P 178     -33.247-132.887  99.727  0.00 97.00      PROA   
ATOM   2782 HG13 VAL P 178     -32.366-134.297  99.072  0.00 97.00      PROA   
ATOM   2783  CG2 VAL P 178     -29.979-133.967 100.285  0.00 97.00      PROA   
ATOM   2784 HG21 VAL P 178     -29.315-134.099 101.163  0.00 97.00      PROA   
ATOM   2785 HG22 VAL P 178     -29.445-133.372  99.515  0.00 97.00      PROA   
ATOM   2786 HG23 VAL P 178     -30.195-134.972  99.862  0.00 97.00      PROA   
ATOM   2787  C   VAL P 178     -32.323-131.208 101.642  0.00 97.00      PROA   
ATOM   2788  O   VAL P 178     -32.778-131.492 102.748  0.00 97.00      PROA   
ATOM   2789  N   THR P 179     -32.951-130.325 100.823  0.00 97.00      PROA   
ATOM   2790  HN  THR P 179     -32.551-130.054  99.951  0.00 97.00      PROA   
ATOM   2791  CA  THR P 179     -34.284-129.788 101.056  0.00 97.00      PROA   
ATOM   2792  HA  THR P 179     -34.311-129.410 102.069  0.00 97.00      PROA   
ATOM   2793  CB  THR P 179     -34.641-128.646 100.110  0.00 97.00      PROA   
ATOM   2794  HB  THR P 179     -35.721-128.372 100.182  0.00 97.00      PROA   
ATOM   2795  OG1 THR P 179     -34.333-128.986  98.763  0.00 97.00      PROA   
ATOM   2796  HG1 THR P 179     -34.893-129.735  98.550  0.00 97.00      PROA   
ATOM   2797  CG2 THR P 179     -33.816-127.404 100.485  0.00 97.00      PROA   
ATOM   2798 HG21 THR P 179     -32.730-127.616 100.401  0.00 97.00      PROA   
ATOM   2799 HG22 THR P 179     -34.044-127.086 101.523  0.00 97.00      PROA   
ATOM   2800 HG23 THR P 179     -34.064-126.568  99.796  0.00 97.00      PROA   
ATOM   2801  C   THR P 179     -35.379-130.833 100.932  0.00 97.00      PROA   
ATOM   2802  O   THR P 179     -35.339-131.697 100.060  0.00 97.00      PROA   
ATOM   2803  N   SER P 180     -36.429-130.730 101.774  0.00 97.00      PROA   
ATOM   2804  HN  SER P 180     -36.459-130.046 102.500  0.00 97.00      PROA   
ATOM   2805  CA  SER P 180     -37.670-131.464 101.640  0.00 97.00      PROA   
ATOM   2806  HA  SER P 180     -37.397-132.505 101.598  0.00 97.00      PROA   
ATOM   2807  CB  SER P 180     -38.555-131.251 102.888  0.00 97.00      PROA   
ATOM   2808  HB1 SER P 180     -38.103-131.804 103.741  0.00 97.00      PROA   
ATOM   2809  HB2 SER P 180     -39.586-131.628 102.747  0.00 97.00      PROA   
ATOM   2810  OG  SER P 180     -38.603-129.876 103.249  0.00 97.00      PROA   
ATOM   2811  HG1 SER P 180     -39.254-129.824 103.961  0.00 97.00      PROA   
ATOM   2812  C   SER P 180     -38.434-131.152 100.353  0.00 97.00      PROA   
ATOM   2813  O   SER P 180     -38.277-130.056  99.812  0.00 97.00      PROA   
ATOM   2814  N   PRO P 181     -39.239-132.052  99.782  0.00 97.00      PROA   
ATOM   2815  CD  PRO P 181     -40.111-131.638  98.676  0.00 97.00      PROA   
ATOM   2816  HD1 PRO P 181     -39.503-131.348  97.792  0.00 97.00      PROA   
ATOM   2817  HD2 PRO P 181     -40.746-130.781  98.999  0.00 97.00      PROA   
ATOM   2818  CA  PRO P 181     -39.649-133.331 100.348  0.00 97.00      PROA   
ATOM   2819  HA  PRO P 181     -39.721-133.271 101.420  0.00 97.00      PROA   
ATOM   2820  CB  PRO P 181     -41.035-133.575  99.732  0.00 97.00      PROA   
ATOM   2821  HB1 PRO P 181     -41.804-133.081 100.370  0.00 97.00      PROA   
ATOM   2822  HB2 PRO P 181     -41.291-134.648  99.634  0.00 97.00      PROA   
ATOM   2823  CG  PRO P 181     -40.987-132.857  98.378  0.00 97.00      PROA   
ATOM   2824  HG1 PRO P 181     -40.475-133.506  97.635  0.00 97.00      PROA   
ATOM   2825  HG2 PRO P 181     -41.992-132.586  97.998  0.00 97.00      PROA   
ATOM   2826  C   PRO P 181     -38.680-134.448  99.986  0.00 97.00      PROA   
ATOM   2827  O   PRO P 181     -38.450-134.718  98.809  0.00 97.00      PROA   
ATOM   2828  N   LEU P 182     -38.107-135.133 101.003  0.00 97.00      PROA   
ATOM   2829  HN  LEU P 182     -38.342-134.910 101.948  0.00 97.00      PROA   
ATOM   2830  CA  LEU P 182     -37.220-136.269 100.830  0.00 97.00      PROA   
ATOM   2831  HA  LEU P 182     -36.505-136.002 100.065  0.00 97.00      PROA   
ATOM   2832  CB  LEU P 182     -36.447-136.658 102.124  0.00 97.00      PROA   
ATOM   2833  HB1 LEU P 182     -35.764-137.500 101.872  0.00 97.00      PROA   
ATOM   2834  HB2 LEU P 182     -37.162-137.029 102.887  0.00 97.00      PROA   
ATOM   2835  CG  LEU P 182     -35.572-135.553 102.785  0.00 97.00      PROA   
ATOM   2836  HG  LEU P 182     -34.832-136.093 103.427  0.00 97.00      PROA   
ATOM   2837  CD1 LEU P 182     -34.767-134.726 101.767  0.00 97.00      PROA   
ATOM   2838 HD11 LEU P 182     -35.448-134.132 101.122  0.00 97.00      PROA   
ATOM   2839 HD12 LEU P 182     -34.153-135.388 101.122  0.00 97.00      PROA   
ATOM   2840 HD13 LEU P 182     -34.094-134.017 102.294  0.00 97.00      PROA   
ATOM   2841  CD2 LEU P 182     -36.358-134.631 103.740  0.00 97.00      PROA   
ATOM   2842 HD21 LEU P 182     -36.908-135.227 104.498  0.00 97.00      PROA   
ATOM   2843 HD22 LEU P 182     -37.087-134.014 103.181  0.00 97.00      PROA   
ATOM   2844 HD23 LEU P 182     -35.662-133.944 104.265  0.00 97.00      PROA   
ATOM   2845  C   LEU P 182     -37.978-137.486 100.328  0.00 97.00      PROA   
ATOM   2846  O   LEU P 182     -39.139-137.682 100.653  0.00 97.00      PROA   
ATOM   2847  N   LEU P 183     -37.350-138.355  99.508  0.00 97.00      PROA   
ATOM   2848  HN  LEU P 183     -36.415-138.199  99.201  0.00 97.00      PROA   
ATOM   2849  CA  LEU P 183     -37.969-139.603  99.096  0.00 97.00      PROA   
ATOM   2850  HA  LEU P 183     -38.995-139.392  98.828  0.00 97.00      PROA   
ATOM   2851  CB  LEU P 183     -37.280-140.228  97.860  0.00 97.00      PROA   
ATOM   2852  HB1 LEU P 183     -37.776-141.192  97.607  0.00 97.00      PROA   
ATOM   2853  HB2 LEU P 183     -36.218-140.445  98.110  0.00 97.00      PROA   
ATOM   2854  CG  LEU P 183     -37.315-139.346  96.587  0.00 97.00      PROA   
ATOM   2855  HG  LEU P 183     -36.773-138.394  96.800  0.00 97.00      PROA   
ATOM   2856  CD1 LEU P 183     -36.581-140.051  95.433  0.00 97.00      PROA   
ATOM   2857 HD11 LEU P 183     -37.092-141.006  95.186  0.00 97.00      PROA   
ATOM   2858 HD12 LEU P 183     -35.532-140.274  95.719  0.00 97.00      PROA   
ATOM   2859 HD13 LEU P 183     -36.575-139.408  94.529  0.00 97.00      PROA   
ATOM   2860  CD2 LEU P 183     -38.751-138.983  96.162  0.00 97.00      PROA   
ATOM   2861 HD21 LEU P 183     -39.246-138.361  96.935  0.00 97.00      PROA   
ATOM   2862 HD22 LEU P 183     -39.349-139.906  96.010  0.00 97.00      PROA   
ATOM   2863 HD23 LEU P 183     -38.737-138.409  95.212  0.00 97.00      PROA   
ATOM   2864  C   LEU P 183     -38.011-140.629 100.220  0.00 97.00      PROA   
ATOM   2865  O   LEU P 183     -37.073-140.762 101.001  0.00 97.00      PROA   
ATOM   2866  N   GLU P 184     -39.120-141.399 100.317  0.00 97.00      PROA   
ATOM   2867  HN  GLU P 184     -39.916-141.202  99.745  0.00 97.00      PROA   
ATOM   2868  CA  GLU P 184     -39.272-142.508 101.240  0.00 97.00      PROA   
ATOM   2869  HA  GLU P 184     -39.113-142.103 102.229  0.00 97.00      PROA   
ATOM   2870  CB  GLU P 184     -40.731-143.055 101.207  0.00 97.00      PROA   
ATOM   2871  HB1 GLU P 184     -40.986-143.260 100.144  0.00 97.00      PROA   
ATOM   2872  HB2 GLU P 184     -41.386-142.225 101.561  0.00 97.00      PROA   
ATOM   2873  CG  GLU P 184     -41.014-144.327 102.037  0.00 97.00      PROA   
ATOM   2874  HG1 GLU P 184     -40.593-144.208 103.051  0.00 97.00      PROA   
ATOM   2875  HG2 GLU P 184     -40.534-145.207 101.562  0.00 97.00      PROA   
ATOM   2876  CD  GLU P 184     -42.504-144.619 102.231  0.00 97.00      PROA   
ATOM   2877  OE1 GLU P 184     -43.231-143.761 102.789  0.00 97.00      PROA   
ATOM   2878  OE2 GLU P 184     -42.926-145.748 101.876  0.00 97.00      PROA   
ATOM   2879  C   GLU P 184     -38.212-143.591 101.032  0.00 97.00      PROA   
ATOM   2880  O   GLU P 184     -37.954-144.027  99.912  0.00 97.00      PROA   
ATOM   2881  N   GLY P 185     -37.546-144.009 102.134  0.00 97.00      PROA   
ATOM   2882  HN  GLY P 185     -37.871-143.686 103.023  0.00 97.00      PROA   
ATOM   2883  CA  GLY P 185     -36.443-144.958 102.146  0.00 97.00      PROA   
ATOM   2884  HA1 GLY P 185     -36.274-145.331 101.146  0.00 97.00      PROA   
ATOM   2885  HA2 GLY P 185     -36.698-145.748 102.829  0.00 97.00      PROA   
ATOM   2886  C   GLY P 185     -35.131-144.391 102.626  0.00 97.00      PROA   
ATOM   2887  O   GLY P 185     -34.249-145.155 103.012  0.00 97.00      PROA   
ATOM   2888  N   THR P 186     -34.935-143.053 102.623  0.00 97.00      PROA   
ATOM   2889  HN  THR P 186     -35.650-142.429 102.314  0.00 97.00      PROA   
ATOM   2890  CA  THR P 186     -33.619-142.473 102.883  0.00 97.00      PROA   
ATOM   2891  HA  THR P 186     -32.918-143.046 102.299  0.00 97.00      PROA   
ATOM   2892  CB  THR P 186     -33.479-141.031 102.397  0.00 97.00      PROA   
ATOM   2893  HB  THR P 186     -32.475-140.622 102.664  0.00 97.00      PROA   
ATOM   2894  OG1 THR P 186     -34.485-140.183 102.944  0.00 97.00      PROA   
ATOM   2895  HG1 THR P 186     -34.500-140.376 103.886  0.00 97.00      PROA   
ATOM   2896  CG2 THR P 186     -33.609-140.986 100.866  0.00 97.00      PROA   
ATOM   2897 HG21 THR P 186     -34.617-141.325 100.549  0.00 97.00      PROA   
ATOM   2898 HG22 THR P 186     -32.848-141.633 100.386  0.00 97.00      PROA   
ATOM   2899 HG23 THR P 186     -33.469-139.943 100.509  0.00 97.00      PROA   
ATOM   2900  C   THR P 186     -33.179-142.485 104.351  0.00 97.00      PROA   
ATOM   2901  O   THR P 186     -33.887-141.889 105.158  0.00 97.00      PROA   
ATOM   2902  N   PRO P 187     -32.052-143.050 104.807  0.00 97.00      PROA   
ATOM   2903  CD  PRO P 187     -31.235-144.023 104.068  0.00 97.00      PROA   
ATOM   2904  HD1 PRO P 187     -31.169-143.794 102.984  0.00 97.00      PROA   
ATOM   2905  HD2 PRO P 187     -31.672-145.035 104.216  0.00 97.00      PROA   
ATOM   2906  CA  PRO P 187     -31.339-142.535 105.984  0.00 97.00      PROA   
ATOM   2907  HA  PRO P 187     -32.005-142.570 106.834  0.00 97.00      PROA   
ATOM   2908  CB  PRO P 187     -30.145-143.489 106.136  0.00 97.00      PROA   
ATOM   2909  HB1 PRO P 187     -30.469-144.376 106.725  0.00 97.00      PROA   
ATOM   2910  HB2 PRO P 187     -29.273-143.031 106.643  0.00 97.00      PROA   
ATOM   2911  CG  PRO P 187     -29.843-143.940 104.704  0.00 97.00      PROA   
ATOM   2912  HG1 PRO P 187     -29.249-143.153 104.190  0.00 97.00      PROA   
ATOM   2913  HG2 PRO P 187     -29.298-144.903 104.661  0.00 97.00      PROA   
ATOM   2914  C   PRO P 187     -30.914-141.076 105.805  0.00 97.00      PROA   
ATOM   2915  O   PRO P 187     -30.690-140.655 104.671  0.00 97.00      PROA   
ATOM   2916  N   VAL P 188     -30.831-140.278 106.902  0.00 97.00      PROA   
ATOM   2917  HN  VAL P 188     -30.960-140.648 107.819  0.00 97.00      PROA   
ATOM   2918  CA  VAL P 188     -30.575-138.845 106.832  0.00 97.00      PROA   
ATOM   2919  HA  VAL P 188     -29.995-138.623 105.947  0.00 97.00      PROA   
ATOM   2920  CB  VAL P 188     -31.860-137.996 106.859  0.00 97.00      PROA   
ATOM   2921  HB  VAL P 188     -32.405-138.170 107.816  0.00 97.00      PROA   
ATOM   2922  CG1 VAL P 188     -31.540-136.489 106.742  0.00 97.00      PROA   
ATOM   2923 HG11 VAL P 188     -30.942-136.290 105.829  0.00 97.00      PROA   
ATOM   2924 HG12 VAL P 188     -30.982-136.123 107.626  0.00 97.00      PROA   
ATOM   2925 HG13 VAL P 188     -32.484-135.907 106.676  0.00 97.00      PROA   
ATOM   2926  CG2 VAL P 188     -32.803-138.402 105.705  0.00 97.00      PROA   
ATOM   2927 HG21 VAL P 188     -33.177-139.435 105.843  0.00 97.00      PROA   
ATOM   2928 HG22 VAL P 188     -32.272-138.338 104.732  0.00 97.00      PROA   
ATOM   2929 HG23 VAL P 188     -33.682-137.724 105.671  0.00 97.00      PROA   
ATOM   2930  C   VAL P 188     -29.744-138.504 108.053  0.00 97.00      PROA   
ATOM   2931  O   VAL P 188     -30.013-139.036 109.123  0.00 97.00      PROA   
ATOM   2932  N   THR P 189     -28.735-137.593 107.934  0.00 97.00      PROA   
ATOM   2933  HN  THR P 189     -28.540-137.164 107.056  0.00 97.00      PROA   
ATOM   2934  CA  THR P 189     -27.944-137.082 109.051  0.00 97.00      PROA   
ATOM   2935  HA  THR P 189     -28.250-137.614 109.937  0.00 97.00      PROA   
ATOM   2936  CB  THR P 189     -26.413-137.281 108.941  0.00 97.00      PROA   
ATOM   2937  HB  THR P 189     -26.167-138.322 109.251  0.00 97.00      PROA   
ATOM   2938  OG1 THR P 189     -25.626-136.384 109.727  0.00 97.00      PROA   
ATOM   2939  HG1 THR P 189     -25.667-136.687 110.642  0.00 97.00      PROA   
ATOM   2940  CG2 THR P 189     -25.956-137.064 107.491  0.00 97.00      PROA   
ATOM   2941 HG21 THR P 189     -26.234-136.041 107.159  0.00 97.00      PROA   
ATOM   2942 HG22 THR P 189     -26.400-137.814 106.807  0.00 97.00      PROA   
ATOM   2943 HG23 THR P 189     -24.849-137.158 107.435  0.00 97.00      PROA   
ATOM   2944  C   THR P 189     -28.340-135.637 109.287  0.00 97.00      PROA   
ATOM   2945  O   THR P 189     -28.542-134.875 108.344  0.00 97.00      PROA   
ATOM   2946  N   LEU P 190     -28.499-135.261 110.580  0.00 97.00      PROA   
ATOM   2947  HN  LEU P 190     -28.272-135.918 111.301  0.00 97.00      PROA   
ATOM   2948  CA  LEU P 190     -29.031-133.981 111.000  0.00 97.00      PROA   
ATOM   2949  HA  LEU P 190     -29.156-133.340 110.139  0.00 97.00      PROA   
ATOM   2950  CB  LEU P 190     -30.391-134.120 111.751  0.00 97.00      PROA   
ATOM   2951  HB1 LEU P 190     -30.693-133.110 112.103  0.00 97.00      PROA   
ATOM   2952  HB2 LEU P 190     -30.248-134.763 112.648  0.00 97.00      PROA   
ATOM   2953  CG  LEU P 190     -31.596-134.700 110.952  0.00 97.00      PROA   
ATOM   2954  HG  LEU P 190     -32.508-134.450 111.550  0.00 97.00      PROA   
ATOM   2955  CD1 LEU P 190     -31.774-134.052 109.567  0.00 97.00      PROA   
ATOM   2956 HD11 LEU P 190     -30.888-134.246 108.933  0.00 97.00      PROA   
ATOM   2957 HD12 LEU P 190     -31.910-132.956 109.653  0.00 97.00      PROA   
ATOM   2958 HD13 LEU P 190     -32.660-134.485 109.056  0.00 97.00      PROA   
ATOM   2959  CD2 LEU P 190     -31.583-136.239 110.846  0.00 97.00      PROA   
ATOM   2960 HD21 LEU P 190     -31.430-136.696 111.845  0.00 97.00      PROA   
ATOM   2961 HD22 LEU P 190     -30.772-136.584 110.176  0.00 97.00      PROA   
ATOM   2962 HD23 LEU P 190     -32.546-136.605 110.432  0.00 97.00      PROA   
ATOM   2963  C   LEU P 190     -28.048-133.295 111.933  0.00 97.00      PROA   
ATOM   2964  O   LEU P 190     -27.915-133.643 113.106  0.00 97.00      PROA   
ATOM   2965  N   SER P 191     -27.349-132.249 111.440  0.00 97.00      PROA   
ATOM   2966  HN  SER P 191     -27.496-131.932 110.503  0.00 97.00      PROA   
ATOM   2967  CA  SER P 191     -26.289-131.593 112.184  0.00 97.00      PROA   
ATOM   2968  HA  SER P 191     -25.857-132.312 112.867  0.00 97.00      PROA   
ATOM   2969  CB  SER P 191     -25.112-131.196 111.237  0.00 97.00      PROA   
ATOM   2970  HB1 SER P 191     -25.535-130.828 110.280  0.00 97.00      PROA   
ATOM   2971  HB2 SER P 191     -24.525-132.111 111.007  0.00 97.00      PROA   
ATOM   2972  OG  SER P 191     -24.230-130.200 111.751  0.00 97.00      PROA   
ATOM   2973  HG1 SER P 191     -24.659-129.358 111.563  0.00 97.00      PROA   
ATOM   2974  C   SER P 191     -26.804-130.450 113.048  0.00 97.00      PROA   
ATOM   2975  O   SER P 191     -27.050-129.348 112.576  0.00 97.00      PROA   
ATOM   2976  N   CYS P 192     -26.944-130.682 114.373  0.00 97.00      PROA   
ATOM   2977  HN  CYS P 192     -26.826-131.606 114.729  0.00 97.00      PROA   
ATOM   2978  CA  CYS P 192     -27.286-129.636 115.329  0.00 97.00      PROA   
ATOM   2979  HA  CYS P 192     -27.885-128.886 114.833  0.00 97.00      PROA   
ATOM   2980  CB  CYS P 192     -28.115-130.183 116.521  0.00 97.00      PROA   
ATOM   2981  HB1 CYS P 192     -28.273-129.373 117.265  0.00 97.00      PROA   
ATOM   2982  HB2 CYS P 192     -27.554-131.004 117.019  0.00 97.00      PROA   
ATOM   2983  SG  CYS P 192     -29.725-130.808 115.939  0.00 97.00      PROA   
ATOM   2984  C   CYS P 192     -26.015-128.963 115.823  0.00 97.00      PROA   
ATOM   2985  O   CYS P 192     -25.293-129.502 116.661  0.00 97.00      PROA   
ATOM   2986  N   GLU P 193     -25.698-127.764 115.272  0.00 97.00      PROA   
ATOM   2987  HN  GLU P 193     -26.345-127.310 114.661  0.00 97.00      PROA   
ATOM   2988  CA  GLU P 193     -24.346-127.232 115.267  0.00 97.00      PROA   
ATOM   2989  HA  GLU P 193     -23.707-127.915 115.808  0.00 97.00      PROA   
ATOM   2990  CB  GLU P 193     -23.812-127.170 113.811  0.00 97.00      PROA   
ATOM   2991  HB1 GLU P 193     -23.800-128.214 113.424  0.00 97.00      PROA   
ATOM   2992  HB2 GLU P 193     -22.760-126.809 113.828  0.00 97.00      PROA   
ATOM   2993  CG  GLU P 193     -24.659-126.307 112.848  0.00 97.00      PROA   
ATOM   2994  HG1 GLU P 193     -24.846-125.309 113.294  0.00 97.00      PROA   
ATOM   2995  HG2 GLU P 193     -25.635-126.786 112.625  0.00 97.00      PROA   
ATOM   2996  CD  GLU P 193     -23.902-126.088 111.550  0.00 97.00      PROA   
ATOM   2997  OE1 GLU P 193     -23.351-124.969 111.370  0.00 97.00      PROA   
ATOM   2998  OE2 GLU P 193     -23.806-127.044 110.739  0.00 97.00      PROA   
ATOM   2999  C   GLU P 193     -24.160-125.871 115.926  0.00 97.00      PROA   
ATOM   3000  O   GLU P 193     -24.976-124.963 115.781  0.00 97.00      PROA   
ATOM   3001  N   THR P 194     -23.032-125.701 116.671  0.00 97.00      PROA   
ATOM   3002  HN  THR P 194     -22.458-126.484 116.897  0.00 97.00      PROA   
ATOM   3003  CA  THR P 194     -22.618-124.422 117.240  0.00 97.00      PROA   
ATOM   3004  HA  THR P 194     -23.444-123.724 117.203  0.00 97.00      PROA   
ATOM   3005  CB  THR P 194     -22.142-124.529 118.698  0.00 97.00      PROA   
ATOM   3006  HB  THR P 194     -21.790-123.532 119.060  0.00 97.00      PROA   
ATOM   3007  OG1 THR P 194     -21.085-125.475 118.866  0.00 97.00      PROA   
ATOM   3008  HG1 THR P 194     -20.443-125.060 119.448  0.00 97.00      PROA   
ATOM   3009  CG2 THR P 194     -23.308-124.968 119.598  0.00 97.00      PROA   
ATOM   3010 HG21 THR P 194     -23.691-125.962 119.285  0.00 97.00      PROA   
ATOM   3011 HG22 THR P 194     -24.135-124.231 119.550  0.00 97.00      PROA   
ATOM   3012 HG23 THR P 194     -22.965-125.044 120.653  0.00 97.00      PROA   
ATOM   3013  C   THR P 194     -21.468-123.787 116.470  0.00 97.00      PROA   
ATOM   3014  O   THR P 194     -21.436-122.570 116.305  0.00 97.00      PROA   
ATOM   3015  N   LYS P 195     -20.463-124.600 116.058  0.00 97.00      PROA   
ATOM   3016  HN  LYS P 195     -20.573-125.578 116.206  0.00 97.00      PROA   
ATOM   3017  CA  LYS P 195     -19.142-124.189 115.581  0.00 97.00      PROA   
ATOM   3018  HA  LYS P 195     -18.625-125.115 115.382  0.00 97.00      PROA   
ATOM   3019  CB  LYS P 195     -19.138-123.407 114.230  0.00 97.00      PROA   
ATOM   3020  HB1 LYS P 195     -18.295-122.679 114.219  0.00 97.00      PROA   
ATOM   3021  HB2 LYS P 195     -20.070-122.810 114.136  0.00 97.00      PROA   
ATOM   3022  CG  LYS P 195     -18.948-124.261 112.957  0.00 97.00      PROA   
ATOM   3023  HG1 LYS P 195     -18.070-124.931 113.091  0.00 97.00      PROA   
ATOM   3024  HG2 LYS P 195     -18.696-123.552 112.133  0.00 97.00      PROA   
ATOM   3025  CD  LYS P 195     -20.167-125.075 112.491  0.00 97.00      PROA   
ATOM   3026  HD1 LYS P 195     -21.038-124.383 112.449  0.00 97.00      PROA   
ATOM   3027  HD2 LYS P 195     -20.405-125.871 113.229  0.00 97.00      PROA   
ATOM   3028  CE  LYS P 195     -19.933-125.689 111.096  0.00 97.00      PROA   
ATOM   3029  HE1 LYS P 195     -19.128-126.450 111.126  0.00 97.00      PROA   
ATOM   3030  HE2 LYS P 195     -19.654-124.885 110.380  0.00 97.00      PROA   
ATOM   3031  NZ  LYS P 195     -21.150-126.333 110.575  0.00 97.00      PROA   
ATOM   3032  HZ1 LYS P 195     -21.959-125.697 110.767  0.00 97.00      PROA   
ATOM   3033  HZ2 LYS P 195     -21.383-127.212 111.075  0.00 97.00      PROA   
ATOM   3034  HZ3 LYS P 195     -21.132-126.504 109.554  0.00 97.00      PROA   
ATOM   3035  C   LYS P 195     -18.245-123.498 116.613  0.00 97.00      PROA   
ATOM   3036  O   LYS P 195     -17.026-123.657 116.577  0.00 97.00      PROA   
ATOM   3037  N   LEU P 196     -18.822-122.756 117.581  0.00 97.00      PROA   
ATOM   3038  HN  LEU P 196     -19.801-122.577 117.523  0.00 97.00      PROA   
ATOM   3039  CA  LEU P 196     -18.112-122.047 118.624  0.00 97.00      PROA   
ATOM   3040  HA  LEU P 196     -17.107-121.837 118.283  0.00 97.00      PROA   
ATOM   3041  CB  LEU P 196     -18.811-120.709 119.005  0.00 97.00      PROA   
ATOM   3042  HB1 LEU P 196     -18.339-120.309 119.928  0.00 97.00      PROA   
ATOM   3043  HB2 LEU P 196     -19.881-120.910 119.229  0.00 97.00      PROA   
ATOM   3044  CG  LEU P 196     -18.727-119.545 117.979  0.00 97.00      PROA   
ATOM   3045  HG  LEU P 196     -19.178-118.657 118.489  0.00 97.00      PROA   
ATOM   3046  CD1 LEU P 196     -17.273-119.171 117.640  0.00 97.00      PROA   
ATOM   3047 HD11 LEU P 196     -16.780-119.999 117.088  0.00 97.00      PROA   
ATOM   3048 HD12 LEU P 196     -16.698-118.967 118.568  0.00 97.00      PROA   
ATOM   3049 HD13 LEU P 196     -17.251-118.263 117.002  0.00 97.00      PROA   
ATOM   3050  CD2 LEU P 196     -19.554-119.766 116.698  0.00 97.00      PROA   
ATOM   3051 HD21 LEU P 196     -20.603-120.026 116.951  0.00 97.00      PROA   
ATOM   3052 HD22 LEU P 196     -19.118-120.585 116.090  0.00 97.00      PROA   
ATOM   3053 HD23 LEU P 196     -19.555-118.844 116.080  0.00 97.00      PROA   
ATOM   3054  C   LEU P 196     -17.991-122.884 119.885  0.00 97.00      PROA   
ATOM   3055  O   LEU P 196     -18.888-123.647 120.242  0.00 97.00      PROA   
ATOM   3056  N   LEU P 197     -16.856-122.716 120.610  0.00 97.00      PROA   
ATOM   3057  HN  LEU P 197     -16.106-122.159 120.263  0.00 97.00      PROA   
ATOM   3058  CA  LEU P 197     -16.683-123.184 121.968  0.00 97.00      PROA   
ATOM   3059  HA  LEU P 197     -17.645-123.471 122.367  0.00 97.00      PROA   
ATOM   3060  CB  LEU P 197     -15.695-124.374 122.078  0.00 97.00      PROA   
ATOM   3061  HB1 LEU P 197     -14.712-124.068 121.657  0.00 97.00      PROA   
ATOM   3062  HB2 LEU P 197     -16.085-125.199 121.440  0.00 97.00      PROA   
ATOM   3063  CG  LEU P 197     -15.468-124.937 123.504  0.00 97.00      PROA   
ATOM   3064  HG  LEU P 197     -15.054-124.124 124.146  0.00 97.00      PROA   
ATOM   3065  CD1 LEU P 197     -16.770-125.440 124.155  0.00 97.00      PROA   
ATOM   3066 HD11 LEU P 197     -17.231-126.224 123.517  0.00 97.00      PROA   
ATOM   3067 HD12 LEU P 197     -17.494-124.610 124.287  0.00 97.00      PROA   
ATOM   3068 HD13 LEU P 197     -16.551-125.876 125.153  0.00 97.00      PROA   
ATOM   3069  CD2 LEU P 197     -14.422-126.066 123.478  0.00 97.00      PROA   
ATOM   3070 HD21 LEU P 197     -13.465-125.694 123.058  0.00 97.00      PROA   
ATOM   3071 HD22 LEU P 197     -14.783-126.906 122.848  0.00 97.00      PROA   
ATOM   3072 HD23 LEU P 197     -14.238-126.445 124.505  0.00 97.00      PROA   
ATOM   3073  C   LEU P 197     -16.180-122.007 122.773  0.00 97.00      PROA   
ATOM   3074  O   LEU P 197     -15.292-121.279 122.337  0.00 97.00      PROA   
ATOM   3075  N   LEU P 198     -16.774-121.784 123.969  0.00 97.00      PROA   
ATOM   3076  HN  LEU P 198     -17.468-122.409 124.314  0.00 97.00      PROA   
ATOM   3077  CA  LEU P 198     -16.467-120.688 124.862  0.00 97.00      PROA   
ATOM   3078  HA  LEU P 198     -15.508-120.259 124.605  0.00 97.00      PROA   
ATOM   3079  CB  LEU P 198     -17.567-119.583 124.942  0.00 97.00      PROA   
ATOM   3080  HB1 LEU P 198     -17.290-118.861 125.743  0.00 97.00      PROA   
ATOM   3081  HB2 LEU P 198     -18.535-120.046 125.231  0.00 97.00      PROA   
ATOM   3082  CG  LEU P 198     -17.820-118.721 123.673  0.00 97.00      PROA   
ATOM   3083  HG  LEU P 198     -18.489-117.887 124.004  0.00 97.00      PROA   
ATOM   3084  CD1 LEU P 198     -16.541-118.070 123.116  0.00 97.00      PROA   
ATOM   3085 HD11 LEU P 198     -15.855-118.843 122.715  0.00 97.00      PROA   
ATOM   3086 HD12 LEU P 198     -16.012-117.504 123.911  0.00 97.00      PROA   
ATOM   3087 HD13 LEU P 198     -16.796-117.373 122.291  0.00 97.00      PROA   
ATOM   3088  CD2 LEU P 198     -18.595-119.458 122.567  0.00 97.00      PROA   
ATOM   3089 HD21 LEU P 198     -19.464-119.998 122.995  0.00 97.00      PROA   
ATOM   3090 HD22 LEU P 198     -17.938-120.187 122.054  0.00 97.00      PROA   
ATOM   3091 HD23 LEU P 198     -18.962-118.735 121.810  0.00 97.00      PROA   
ATOM   3092  C   LEU P 198     -16.344-121.337 126.223  0.00 97.00      PROA   
ATOM   3093  O   LEU P 198     -16.705-122.501 126.391  0.00 97.00      PROA   
ATOM   3094  N   GLN P 199     -15.808-120.605 127.233  0.00 97.00      PROA   
ATOM   3095  HN  GLN P 199     -15.472-119.682 127.059  0.00 97.00      PROA   
ATOM   3096  CA  GLN P 199     -15.637-121.086 128.597  0.00 97.00      PROA   
ATOM   3097  HA  GLN P 199     -14.943-121.913 128.550  0.00 97.00      PROA   
ATOM   3098  CB  GLN P 199     -15.057-119.986 129.530  0.00 97.00      PROA   
ATOM   3099  HB1 GLN P 199     -14.905-120.427 130.540  0.00 97.00      PROA   
ATOM   3100  HB2 GLN P 199     -15.803-119.165 129.634  0.00 97.00      PROA   
ATOM   3101  CG  GLN P 199     -13.716-119.351 129.077  0.00 97.00      PROA   
ATOM   3102  HG1 GLN P 199     -13.234-118.816 129.922  0.00 97.00      PROA   
ATOM   3103  HG2 GLN P 199     -13.927-118.601 128.284  0.00 97.00      PROA   
ATOM   3104  CD  GLN P 199     -12.726-120.350 128.465  0.00 97.00      PROA   
ATOM   3105  OE1 GLN P 199     -12.463-120.315 127.257  0.00 97.00      PROA   
ATOM   3106  NE2 GLN P 199     -12.144-121.246 129.306  0.00 97.00      PROA   
ATOM   3107 HE21 GLN P 199     -11.476-121.877 128.916  0.00 97.00      PROA   
ATOM   3108 HE22 GLN P 199     -12.364-121.245 130.281  0.00 97.00      PROA   
ATOM   3109  C   GLN P 199     -16.933-121.617 129.207  0.00 97.00      PROA   
ATOM   3110  O   GLN P 199     -18.002-121.026 129.064  0.00 97.00      PROA   
ATOM   3111  N   ARG P 200     -16.857-122.790 129.872  0.00 97.00      PROA   
ATOM   3112  HN  ARG P 200     -15.989-123.251 130.035  0.00 97.00      PROA   
ATOM   3113  CA  ARG P 200     -18.027-123.574 130.180  0.00 97.00      PROA   
ATOM   3114  HA  ARG P 200     -18.901-122.943 130.240  0.00 97.00      PROA   
ATOM   3115  CB  ARG P 200     -18.181-124.647 129.072  0.00 97.00      PROA   
ATOM   3116  HB1 ARG P 200     -17.271-125.291 129.081  0.00 97.00      PROA   
ATOM   3117  HB2 ARG P 200     -18.189-124.138 128.081  0.00 97.00      PROA   
ATOM   3118  CG  ARG P 200     -19.418-125.546 129.185  0.00 97.00      PROA   
ATOM   3119  HG1 ARG P 200     -19.800-125.549 130.226  0.00 97.00      PROA   
ATOM   3120  HG2 ARG P 200     -19.075-126.581 128.978  0.00 97.00      PROA   
ATOM   3121  CD  ARG P 200     -20.585-125.199 128.249  0.00 97.00      PROA   
ATOM   3122  HD1 ARG P 200     -20.675-124.104 128.105  0.00 97.00      PROA   
ATOM   3123  HD2 ARG P 200     -21.546-125.573 128.673  0.00 97.00      PROA   
ATOM   3124  NE  ARG P 200     -20.323-125.837 126.914  0.00 97.00      PROA   
ATOM   3125  HE  ARG P 200     -19.760-125.370 126.239  0.00 97.00      PROA   
ATOM   3126  CZ  ARG P 200     -20.776-127.065 126.594  0.00 97.00      PROA   
ATOM   3127  NH1 ARG P 200     -21.485-127.811 127.450  0.00 97.00      PROA   
ATOM   3128 HH11 ARG P 200     -21.275-127.702 128.419  0.00 97.00      PROA   
ATOM   3129 HH12 ARG P 200     -21.746-128.735 127.169  0.00 97.00      PROA   
ATOM   3130  NH2 ARG P 200     -20.457-127.635 125.422  0.00 97.00      PROA   
ATOM   3131 HH21 ARG P 200     -19.774-127.206 124.841  0.00 97.00      PROA   
ATOM   3132 HH22 ARG P 200     -20.636-128.614 125.362  0.00 97.00      PROA   
ATOM   3133  C   ARG P 200     -17.759-124.263 131.506  0.00 97.00      PROA   
ATOM   3134  O   ARG P 200     -16.628-124.706 131.698  0.00 97.00      PROA   
ATOM   3135  N   PRO P 201     -18.695-124.402 132.453  0.00 97.00      PROA   
ATOM   3136  CD  PRO P 201     -19.920-123.596 132.545  0.00 97.00      PROA   
ATOM   3137  HD1 PRO P 201     -20.534-123.694 131.623  0.00 97.00      PROA   
ATOM   3138  HD2 PRO P 201     -19.645-122.530 132.709  0.00 97.00      PROA   
ATOM   3139  CA  PRO P 201     -18.526-125.301 133.589  0.00 97.00      PROA   
ATOM   3140  HA  PRO P 201     -17.530-125.210 134.001  0.00 97.00      PROA   
ATOM   3141  CB  PRO P 201     -19.585-124.822 134.602  0.00 97.00      PROA   
ATOM   3142  HB1 PRO P 201     -19.119-124.054 135.261  0.00 97.00      PROA   
ATOM   3143  HB2 PRO P 201     -19.989-125.632 135.241  0.00 97.00      PROA   
ATOM   3144  CG  PRO P 201     -20.678-124.139 133.762  0.00 97.00      PROA   
ATOM   3145  HG1 PRO P 201     -21.416-124.894 133.424  0.00 97.00      PROA   
ATOM   3146  HG2 PRO P 201     -21.214-123.347 134.321  0.00 97.00      PROA   
ATOM   3147  C   PRO P 201     -18.707-126.756 133.177  0.00 97.00      PROA   
ATOM   3148  O   PRO P 201     -17.731-127.502 133.201  0.00 97.00      PROA   
ATOM   3149  N   GLY P 202     -19.926-127.180 132.775  0.00 97.00      PROA   
ATOM   3150  HN  GLY P 202     -20.723-126.588 132.877  0.00 97.00      PROA   
ATOM   3151  CA  GLY P 202     -20.183-128.504 132.248  0.00 97.00      PROA   
ATOM   3152  HA1 GLY P 202     -21.244-128.625 132.322  0.00 97.00      PROA   
ATOM   3153  HA2 GLY P 202     -19.629-129.251 132.799  0.00 97.00      PROA   
ATOM   3154  C   GLY P 202     -19.859-128.609 130.791  0.00 97.00      PROA   
ATOM   3155  O   GLY P 202     -20.637-128.142 129.975  0.00 97.00      PROA   
ATOM   3156  N   LEU P 203     -18.720-129.241 130.439  0.00 97.00      PROA   
ATOM   3157  HN  LEU P 203     -18.140-129.602 131.165  0.00 97.00      PROA   
ATOM   3158  CA  LEU P 203     -18.182-129.373 129.092  0.00 97.00      PROA   
ATOM   3159  HA  LEU P 203     -18.115-128.375 128.693  0.00 97.00      PROA   
ATOM   3160  CB  LEU P 203     -16.730-129.935 129.107  0.00 97.00      PROA   
ATOM   3161  HB1 LEU P 203     -16.503-130.480 128.165  0.00 97.00      PROA   
ATOM   3162  HB2 LEU P 203     -16.649-130.668 129.939  0.00 97.00      PROA   
ATOM   3163  CG  LEU P 203     -15.607-128.868 129.267  0.00 97.00      PROA   
ATOM   3164  HG  LEU P 203     -14.647-129.433 129.364  0.00 97.00      PROA   
ATOM   3165  CD1 LEU P 203     -15.467-127.980 128.013  0.00 97.00      PROA   
ATOM   3166 HD11 LEU P 203     -16.381-127.369 127.861  0.00 97.00      PROA   
ATOM   3167 HD12 LEU P 203     -15.301-128.604 127.111  0.00 97.00      PROA   
ATOM   3168 HD13 LEU P 203     -14.603-127.291 128.127  0.00 97.00      PROA   
ATOM   3169  CD2 LEU P 203     -15.744-128.004 130.534  0.00 97.00      PROA   
ATOM   3170 HD21 LEU P 203     -15.810-128.645 131.437  0.00 97.00      PROA   
ATOM   3171 HD22 LEU P 203     -16.655-127.372 130.483  0.00 97.00      PROA   
ATOM   3172 HD23 LEU P 203     -14.865-127.333 130.643  0.00 97.00      PROA   
ATOM   3173  C   LEU P 203     -19.034-130.122 128.069  0.00 97.00      PROA   
ATOM   3174  O   LEU P 203     -18.996-129.782 126.888  0.00 97.00      PROA   
ATOM   3175  N   GLN P 204     -19.803-131.163 128.463  0.00 97.00      PROA   
ATOM   3176  HN  GLN P 204     -19.952-131.352 129.434  0.00 97.00      PROA   
ATOM   3177  CA  GLN P 204     -20.455-132.099 127.554  0.00 97.00      PROA   
ATOM   3178  HA  GLN P 204     -19.701-132.452 126.866  0.00 97.00      PROA   
ATOM   3179  CB  GLN P 204     -21.029-133.289 128.370  0.00 97.00      PROA   
ATOM   3180  HB1 GLN P 204     -21.884-132.926 128.983  0.00 97.00      PROA   
ATOM   3181  HB2 GLN P 204     -20.239-133.595 129.095  0.00 97.00      PROA   
ATOM   3182  CG  GLN P 204     -21.480-134.554 127.603  0.00 97.00      PROA   
ATOM   3183  HG1 GLN P 204     -22.465-134.368 127.126  0.00 97.00      PROA   
ATOM   3184  HG2 GLN P 204     -21.619-135.384 128.328  0.00 97.00      PROA   
ATOM   3185  CD  GLN P 204     -20.497-134.977 126.506  0.00 97.00      PROA   
ATOM   3186  OE1 GLN P 204     -20.490-134.458 125.386  0.00 97.00      PROA   
ATOM   3187  NE2 GLN P 204     -19.630-135.974 126.828  0.00 97.00      PROA   
ATOM   3188 HE21 GLN P 204     -18.994-136.278 126.122  0.00 97.00      PROA   
ATOM   3189 HE22 GLN P 204     -19.643-136.365 127.746  0.00 97.00      PROA   
ATOM   3190  C   GLN P 204     -21.586-131.471 126.748  0.00 97.00      PROA   
ATOM   3191  O   GLN P 204     -22.084-130.404 127.072  0.00 97.00      PROA   
ATOM   3192  N   LEU P 205     -22.045-132.126 125.659  0.00 97.00      PROA   
ATOM   3193  HN  LEU P 205     -21.587-132.950 125.332  0.00 97.00      PROA   
ATOM   3194  CA  LEU P 205     -23.347-131.838 125.098  0.00 97.00      PROA   
ATOM   3195  HA  LEU P 205     -23.908-131.217 125.781  0.00 97.00      PROA   
ATOM   3196  CB  LEU P 205     -23.308-131.126 123.724  0.00 97.00      PROA   
ATOM   3197  HB1 LEU P 205     -24.337-131.067 123.305  0.00 97.00      PROA   
ATOM   3198  HB2 LEU P 205     -22.679-131.726 123.031  0.00 97.00      PROA   
ATOM   3199  CG  LEU P 205     -22.758-129.682 123.765  0.00 97.00      PROA   
ATOM   3200  HG  LEU P 205     -21.785-129.708 124.303  0.00 97.00      PROA   
ATOM   3201  CD1 LEU P 205     -22.484-129.153 122.346  0.00 97.00      PROA   
ATOM   3202 HD11 LEU P 205     -23.427-129.128 121.760  0.00 97.00      PROA   
ATOM   3203 HD12 LEU P 205     -21.757-129.809 121.822  0.00 97.00      PROA   
ATOM   3204 HD13 LEU P 205     -22.069-128.124 122.390  0.00 97.00      PROA   
ATOM   3205  CD2 LEU P 205     -23.712-128.726 124.509  0.00 97.00      PROA   
ATOM   3206 HD21 LEU P 205     -23.848-129.039 125.564  0.00 97.00      PROA   
ATOM   3207 HD22 LEU P 205     -24.706-128.723 124.012  0.00 97.00      PROA   
ATOM   3208 HD23 LEU P 205     -23.310-127.691 124.498  0.00 97.00      PROA   
ATOM   3209  C   LEU P 205     -24.122-133.128 124.981  0.00 97.00      PROA   
ATOM   3210  O   LEU P 205     -23.816-134.002 124.173  0.00 97.00      PROA   
ATOM   3211  N   TYR P 206     -25.196-133.248 125.793  0.00 97.00      PROA   
ATOM   3212  HN  TYR P 206     -25.386-132.557 126.485  0.00 97.00      PROA   
ATOM   3213  CA  TYR P 206     -26.213-134.269 125.638  0.00 97.00      PROA   
ATOM   3214  HA  TYR P 206     -25.791-135.129 125.134  0.00 97.00      PROA   
ATOM   3215  CB  TYR P 206     -26.884-134.713 126.967  0.00 97.00      PROA   
ATOM   3216  HB1 TYR P 206     -27.545-135.591 126.810  0.00 97.00      PROA   
ATOM   3217  HB2 TYR P 206     -27.489-133.884 127.394  0.00 97.00      PROA   
ATOM   3218  CG  TYR P 206     -25.833-135.078 127.979  0.00 97.00      PROA   
ATOM   3219  CD1 TYR P 206     -25.311-136.384 128.067  0.00 97.00      PROA   
ATOM   3220  HD1 TYR P 206     -25.675-137.153 127.400  0.00 97.00      PROA   
ATOM   3221  CE1 TYR P 206     -24.314-136.686 129.008  0.00 97.00      PROA   
ATOM   3222  HE1 TYR P 206     -23.904-137.685 129.065  0.00 97.00      PROA   
ATOM   3223  CZ  TYR P 206     -23.830-135.680 129.858  0.00 97.00      PROA   
ATOM   3224  OH  TYR P 206     -22.763-135.935 130.745  0.00 97.00      PROA   
ATOM   3225  HH  TYR P 206     -22.441-135.082 131.067  0.00 97.00      PROA   
ATOM   3226  CD2 TYR P 206     -25.380-134.101 128.881  0.00 97.00      PROA   
ATOM   3227  HD2 TYR P 206     -25.788-133.101 128.855  0.00 97.00      PROA   
ATOM   3228  CE2 TYR P 206     -24.374-134.394 129.798  0.00 97.00      PROA   
ATOM   3229  HE2 TYR P 206     -24.020-133.610 130.446  0.00 97.00      PROA   
ATOM   3230  C   TYR P 206     -27.262-133.645 124.753  0.00 97.00      PROA   
ATOM   3231  O   TYR P 206     -27.422-132.426 124.735  0.00 97.00      PROA   
ATOM   3232  N   PHE P 207     -27.990-134.467 123.971  0.00 97.00      PROA   
ATOM   3233  HN  PHE P 207     -27.882-135.460 124.008  0.00 97.00      PROA   
ATOM   3234  CA  PHE P 207     -28.929-133.949 122.999  0.00 97.00      PROA   
ATOM   3235  HA  PHE P 207     -29.184-132.924 123.225  0.00 97.00      PROA   
ATOM   3236  CB  PHE P 207     -28.423-134.058 121.536  0.00 97.00      PROA   
ATOM   3237  HB1 PHE P 207     -29.219-133.787 120.810  0.00 97.00      PROA   
ATOM   3238  HB2 PHE P 207     -28.123-135.108 121.338  0.00 97.00      PROA   
ATOM   3239  CG  PHE P 207     -27.228-133.174 121.263  0.00 97.00      PROA   
ATOM   3240  CD1 PHE P 207     -25.927-133.594 121.597  0.00 97.00      PROA   
ATOM   3241  HD1 PHE P 207     -25.784-134.521 122.132  0.00 97.00      PROA   
ATOM   3242  CE1 PHE P 207     -24.812-132.833 121.231  0.00 97.00      PROA   
ATOM   3243  HE1 PHE P 207     -23.822-133.164 121.507  0.00 97.00      PROA   
ATOM   3244  CZ  PHE P 207     -24.982-131.640 120.517  0.00 97.00      PROA   
ATOM   3245  HZ  PHE P 207     -24.121-131.050 120.238  0.00 97.00      PROA   
ATOM   3246  CD2 PHE P 207     -27.383-131.972 120.549  0.00 97.00      PROA   
ATOM   3247  HD2 PHE P 207     -28.373-131.642 120.269  0.00 97.00      PROA   
ATOM   3248  CE2 PHE P 207     -26.269-131.209 120.177  0.00 97.00      PROA   
ATOM   3249  HE2 PHE P 207     -26.401-130.291 119.623  0.00 97.00      PROA   
ATOM   3250  C   PHE P 207     -30.199-134.735 123.097  0.00 97.00      PROA   
ATOM   3251  O   PHE P 207     -30.228-135.827 123.644  0.00 97.00      PROA   
ATOM   3252  N   SER P 208     -31.295-134.176 122.553  0.00 97.00      PROA   
ATOM   3253  HN  SER P 208     -31.275-133.245 122.201  0.00 97.00      PROA   
ATOM   3254  CA  SER P 208     -32.549-134.875 122.415  0.00 97.00      PROA   
ATOM   3255  HA  SER P 208     -32.352-135.932 122.300  0.00 97.00      PROA   
ATOM   3256  CB  SER P 208     -33.522-134.673 123.606  0.00 97.00      PROA   
ATOM   3257  HB1 SER P 208     -33.087-135.172 124.500  0.00 97.00      PROA   
ATOM   3258  HB2 SER P 208     -34.511-135.136 123.398  0.00 97.00      PROA   
ATOM   3259  OG  SER P 208     -33.683-133.291 123.909  0.00 97.00      PROA   
ATOM   3260  HG1 SER P 208     -34.520-133.186 124.373  0.00 97.00      PROA   
ATOM   3261  C   SER P 208     -33.165-134.409 121.125  0.00 97.00      PROA   
ATOM   3262  O   SER P 208     -32.857-133.329 120.627  0.00 97.00      PROA   
ATOM   3263  N   PHE P 209     -34.030-135.264 120.539  0.00 97.00      PROA   
ATOM   3264  HN  PHE P 209     -34.267-136.123 120.982  0.00 97.00      PROA   
ATOM   3265  CA  PHE P 209     -34.661-135.043 119.262  0.00 97.00      PROA   
ATOM   3266  HA  PHE P 209     -34.566-133.998 118.995  0.00 97.00      PROA   
ATOM   3267  CB  PHE P 209     -34.066-135.963 118.157  0.00 97.00      PROA   
ATOM   3268  HB1 PHE P 209     -34.837-136.529 117.596  0.00 97.00      PROA   
ATOM   3269  HB2 PHE P 209     -33.370-136.702 118.613  0.00 97.00      PROA   
ATOM   3270  CG  PHE P 209     -33.305-135.142 117.151  0.00 97.00      PROA   
ATOM   3271  CD1 PHE P 209     -34.013-134.430 116.168  0.00 97.00      PROA   
ATOM   3272  HD1 PHE P 209     -35.093-134.450 116.166  0.00 97.00      PROA   
ATOM   3273  CE1 PHE P 209     -33.332-133.703 115.186  0.00 97.00      PROA   
ATOM   3274  HE1 PHE P 209     -33.891-133.169 114.432  0.00 97.00      PROA   
ATOM   3275  CZ  PHE P 209     -31.932-133.685 115.174  0.00 97.00      PROA   
ATOM   3276  HZ  PHE P 209     -31.401-133.129 114.416  0.00 97.00      PROA   
ATOM   3277  CD2 PHE P 209     -31.898-135.116 117.133  0.00 97.00      PROA   
ATOM   3278  HD2 PHE P 209     -31.337-135.665 117.875  0.00 97.00      PROA   
ATOM   3279  CE2 PHE P 209     -31.215-134.391 116.148  0.00 97.00      PROA   
ATOM   3280  HE2 PHE P 209     -30.135-134.377 116.135  0.00 97.00      PROA   
ATOM   3281  C   PHE P 209     -36.134-135.304 119.448  0.00 97.00      PROA   
ATOM   3282  O   PHE P 209     -36.534-136.201 120.187  0.00 97.00      PROA   
ATOM   3283  N   TYR P 210     -36.981-134.476 118.798  0.00 97.00      PROA   
ATOM   3284  HN  TYR P 210     -36.634-133.741 118.220  0.00 97.00      PROA   
ATOM   3285  CA  TYR P 210     -38.414-134.492 118.984  0.00 97.00      PROA   
ATOM   3286  HA  TYR P 210     -38.732-135.431 119.417  0.00 97.00      PROA   
ATOM   3287  CB  TYR P 210     -38.918-133.284 119.831  0.00 97.00      PROA   
ATOM   3288  HB1 TYR P 210     -40.004-133.375 120.045  0.00 97.00      PROA   
ATOM   3289  HB2 TYR P 210     -38.758-132.349 119.254  0.00 97.00      PROA   
ATOM   3290  CG  TYR P 210     -38.169-133.104 121.137  0.00 97.00      PROA   
ATOM   3291  CD1 TYR P 210     -36.937-132.422 121.165  0.00 97.00      PROA   
ATOM   3292  HD1 TYR P 210     -36.502-132.077 120.240  0.00 97.00      PROA   
ATOM   3293  CE1 TYR P 210     -36.287-132.151 122.374  0.00 97.00      PROA   
ATOM   3294  HE1 TYR P 210     -35.348-131.618 122.370  0.00 97.00      PROA   
ATOM   3295  CZ  TYR P 210     -36.873-132.542 123.583  0.00 97.00      PROA   
ATOM   3296  OH  TYR P 210     -36.264-132.231 124.818  0.00 97.00      PROA   
ATOM   3297  HH  TYR P 210     -35.899-131.339 124.761  0.00 97.00      PROA   
ATOM   3298  CD2 TYR P 210     -38.746-133.487 122.361  0.00 97.00      PROA   
ATOM   3299  HD2 TYR P 210     -39.716-133.960 122.365  0.00 97.00      PROA   
ATOM   3300  CE2 TYR P 210     -38.099-133.217 123.575  0.00 97.00      PROA   
ATOM   3301  HE2 TYR P 210     -38.559-133.497 124.511  0.00 97.00      PROA   
ATOM   3302  C   TYR P 210     -39.016-134.367 117.604  0.00 97.00      PROA   
ATOM   3303  O   TYR P 210     -38.347-133.943 116.662  0.00 97.00      PROA   
ATOM   3304  N   MET P 211     -40.313-134.730 117.459  0.00 97.00      PROA   
ATOM   3305  HN  MET P 211     -40.826-135.120 118.221  0.00 97.00      PROA   
ATOM   3306  CA  MET P 211     -41.073-134.468 116.255  0.00 97.00      PROA   
ATOM   3307  HA  MET P 211     -40.490-133.884 115.561  0.00 97.00      PROA   
ATOM   3308  CB  MET P 211     -41.530-135.777 115.558  0.00 97.00      PROA   
ATOM   3309  HB1 MET P 211     -42.271-135.534 114.765  0.00 97.00      PROA   
ATOM   3310  HB2 MET P 211     -42.025-136.431 116.310  0.00 97.00      PROA   
ATOM   3311  CG  MET P 211     -40.374-136.555 114.900  0.00 97.00      PROA   
ATOM   3312  HG1 MET P 211     -39.520-136.606 115.608  0.00 97.00      PROA   
ATOM   3313  HG2 MET P 211     -40.034-135.961 114.026  0.00 97.00      PROA   
ATOM   3314  SD  MET P 211     -40.794-138.248 114.369  0.00 97.00      PROA   
ATOM   3315  CE  MET P 211     -42.023-137.824 113.103  0.00 97.00      PROA   
ATOM   3316  HE1 MET P 211     -41.599-137.113 112.364  0.00 97.00      PROA   
ATOM   3317  HE2 MET P 211     -42.927-137.361 113.553  0.00 97.00      PROA   
ATOM   3318  HE3 MET P 211     -42.347-138.733 112.554  0.00 97.00      PROA   
ATOM   3319  C   MET P 211     -42.292-133.668 116.643  0.00 97.00      PROA   
ATOM   3320  O   MET P 211     -43.256-134.236 117.149  0.00 97.00      PROA   
ATOM   3321  N   GLY P 212     -42.294-132.328 116.392  0.00 97.00      PROA   
ATOM   3322  HN  GLY P 212     -41.548-131.909 115.874  0.00 97.00      PROA   
ATOM   3323  CA  GLY P 212     -43.328-131.393 116.827  0.00 97.00      PROA   
ATOM   3324  HA1 GLY P 212     -44.142-131.449 116.119  0.00 97.00      PROA   
ATOM   3325  HA2 GLY P 212     -42.870-130.418 116.840  0.00 97.00      PROA   
ATOM   3326  C   GLY P 212     -43.860-131.625 118.225  0.00 97.00      PROA   
ATOM   3327  O   GLY P 212     -43.127-131.591 119.211  0.00 97.00      PROA   
ATOM   3328  N   SER P 213     -45.183-131.879 118.323  0.00 97.00      PROA   
ATOM   3329  HN  SER P 213     -45.738-131.844 117.496  0.00 97.00      PROA   
ATOM   3330  CA  SER P 213     -45.878-132.158 119.570  0.00 97.00      PROA   
ATOM   3331  HA  SER P 213     -45.464-131.508 120.329  0.00 97.00      PROA   
ATOM   3332  CB  SER P 213     -47.393-131.819 119.437  0.00 97.00      PROA   
ATOM   3333  HB1 SER P 213     -47.869-132.483 118.684  0.00 97.00      PROA   
ATOM   3334  HB2 SER P 213     -47.490-130.771 119.079  0.00 97.00      PROA   
ATOM   3335  OG  SER P 213     -48.100-131.917 120.673  0.00 97.00      PROA   
ATOM   3336  HG1 SER P 213     -47.917-132.804 121.003  0.00 97.00      PROA   
ATOM   3337  C   SER P 213     -45.710-133.604 120.066  0.00 97.00      PROA   
ATOM   3338  O   SER P 213     -46.595-134.149 120.725  0.00 97.00      PROA   
ATOM   3339  N   LYS P 214     -44.566-134.280 119.806  0.00 97.00      PROA   
ATOM   3340  HN  LYS P 214     -43.866-133.903 119.205  0.00 97.00      PROA   
ATOM   3341  CA  LYS P 214     -44.279-135.526 120.494  0.00 97.00      PROA   
ATOM   3342  HA  LYS P 214     -44.694-135.438 121.490  0.00 97.00      PROA   
ATOM   3343  CB  LYS P 214     -44.947-136.783 119.876  0.00 97.00      PROA   
ATOM   3344  HB1 LYS P 214     -46.043-136.685 120.057  0.00 97.00      PROA   
ATOM   3345  HB2 LYS P 214     -44.608-137.694 120.416  0.00 97.00      PROA   
ATOM   3346  CG  LYS P 214     -44.724-136.963 118.366  0.00 97.00      PROA   
ATOM   3347  HG1 LYS P 214     -43.635-136.876 118.153  0.00 97.00      PROA   
ATOM   3348  HG2 LYS P 214     -45.237-136.147 117.812  0.00 97.00      PROA   
ATOM   3349  CD  LYS P 214     -45.199-138.333 117.844  0.00 97.00      PROA   
ATOM   3350  HD1 LYS P 214     -44.580-139.114 118.342  0.00 97.00      PROA   
ATOM   3351  HD2 LYS P 214     -44.988-138.381 116.752  0.00 97.00      PROA   
ATOM   3352  CE  LYS P 214     -46.688-138.622 118.098  0.00 97.00      PROA   
ATOM   3353  HE1 LYS P 214     -47.326-137.891 117.557  0.00 97.00      PROA   
ATOM   3354  HE2 LYS P 214     -46.928-138.578 119.181  0.00 97.00      PROA   
ATOM   3355  NZ  LYS P 214     -47.041-139.982 117.624  0.00 97.00      PROA   
ATOM   3356  HZ1 LYS P 214     -46.477-140.680 118.150  0.00 97.00      PROA   
ATOM   3357  HZ2 LYS P 214     -46.825-140.061 116.610  0.00 97.00      PROA   
ATOM   3358  HZ3 LYS P 214     -48.052-140.164 117.784  0.00 97.00      PROA   
ATOM   3359  C   LYS P 214     -42.806-135.788 120.729  0.00 97.00      PROA   
ATOM   3360  O   LYS P 214     -41.949-135.603 119.867  0.00 97.00      PROA   
ATOM   3361  N   THR P 215     -42.493-136.269 121.955  0.00 97.00      PROA   
ATOM   3362  HN  THR P 215     -43.192-136.343 122.663  0.00 97.00      PROA   
ATOM   3363  CA  THR P 215     -41.216-136.825 122.355  0.00 97.00      PROA   
ATOM   3364  HA  THR P 215     -40.451-136.092 122.140  0.00 97.00      PROA   
ATOM   3365  CB  THR P 215     -41.191-137.161 123.845  0.00 97.00      PROA   
ATOM   3366  HB  THR P 215     -40.323-137.806 124.116  0.00 97.00      PROA   
ATOM   3367  OG1 THR P 215     -42.396-137.813 124.235  0.00 97.00      PROA   
ATOM   3368  HG1 THR P 215     -42.412-138.647 123.762  0.00 97.00      PROA   
ATOM   3369  CG2 THR P 215     -41.085-135.866 124.667  0.00 97.00      PROA   
ATOM   3370 HG21 THR P 215     -41.906-135.165 124.408  0.00 97.00      PROA   
ATOM   3371 HG22 THR P 215     -40.112-135.367 124.488  0.00 97.00      PROA   
ATOM   3372 HG23 THR P 215     -41.164-136.105 125.750  0.00 97.00      PROA   
ATOM   3373  C   THR P 215     -40.853-138.094 121.606  0.00 97.00      PROA   
ATOM   3374  O   THR P 215     -41.683-138.983 121.425  0.00 97.00      PROA   
ATOM   3375  N   LEU P 216     -39.564-138.230 121.223  0.00 97.00      PROA   
ATOM   3376  HN  LEU P 216     -38.929-137.462 121.274  0.00 97.00      PROA   
ATOM   3377  CA  LEU P 216     -38.973-139.502 120.859  0.00 97.00      PROA   
ATOM   3378  HA  LEU P 216     -39.750-140.166 120.509  0.00 97.00      PROA   
ATOM   3379  CB  LEU P 216     -37.909-139.352 119.746  0.00 97.00      PROA   
ATOM   3380  HB1 LEU P 216     -37.432-140.329 119.525  0.00 97.00      PROA   
ATOM   3381  HB2 LEU P 216     -37.116-138.656 120.094  0.00 97.00      PROA   
ATOM   3382  CG  LEU P 216     -38.483-138.809 118.412  0.00 97.00      PROA   
ATOM   3383  HG  LEU P 216     -38.918-137.798 118.598  0.00 97.00      PROA   
ATOM   3384  CD1 LEU P 216     -37.372-138.642 117.362  0.00 97.00      PROA   
ATOM   3385 HD11 LEU P 216     -36.916-139.627 117.126  0.00 97.00      PROA   
ATOM   3386 HD12 LEU P 216     -36.581-137.964 117.742  0.00 97.00      PROA   
ATOM   3387 HD13 LEU P 216     -37.790-138.215 116.427  0.00 97.00      PROA   
ATOM   3388  CD2 LEU P 216     -39.601-139.708 117.855  0.00 97.00      PROA   
ATOM   3389 HD21 LEU P 216     -40.469-139.745 118.545  0.00 97.00      PROA   
ATOM   3390 HD22 LEU P 216     -39.220-140.739 117.694  0.00 97.00      PROA   
ATOM   3391 HD23 LEU P 216     -39.953-139.313 116.882  0.00 97.00      PROA   
ATOM   3392  C   LEU P 216     -38.401-140.143 122.112  0.00 97.00      PROA   
ATOM   3393  O   LEU P 216     -38.499-139.575 123.197  0.00 97.00      PROA   
ATOM   3394  N   ARG P 217     -37.830-141.371 122.008  0.00 97.00      PROA   
ATOM   3395  HN  ARG P 217     -37.784-141.832 121.126  0.00 97.00      PROA   
ATOM   3396  CA  ARG P 217     -37.268-142.090 123.144  0.00 97.00      PROA   
ATOM   3397  HA  ARG P 217     -37.982-142.021 123.954  0.00 97.00      PROA   
ATOM   3398  CB  ARG P 217     -37.029-143.599 122.866  0.00 97.00      PROA   
ATOM   3399  HB1 ARG P 217     -36.503-144.048 123.741  0.00 97.00      PROA   
ATOM   3400  HB2 ARG P 217     -36.364-143.700 121.980  0.00 97.00      PROA   
ATOM   3401  CG  ARG P 217     -38.301-144.439 122.649  0.00 97.00      PROA   
ATOM   3402  HG1 ARG P 217     -38.876-144.038 121.786  0.00 97.00      PROA   
ATOM   3403  HG2 ARG P 217     -38.945-144.354 123.553  0.00 97.00      PROA   
ATOM   3404  CD  ARG P 217     -37.962-145.915 122.382  0.00 97.00      PROA   
ATOM   3405  HD1 ARG P 217     -37.322-146.343 123.186  0.00 97.00      PROA   
ATOM   3406  HD2 ARG P 217     -37.414-146.007 121.419  0.00 97.00      PROA   
ATOM   3407  NE  ARG P 217     -39.230-146.701 122.250  0.00 97.00      PROA   
ATOM   3408  HE  ARG P 217     -39.603-146.867 121.342  0.00 97.00      PROA   
ATOM   3409  CZ  ARG P 217     -39.892-147.257 123.288  0.00 97.00      PROA   
ATOM   3410  NH1 ARG P 217     -39.512-147.089 124.563  0.00 97.00      PROA   
ATOM   3411 HH11 ARG P 217     -38.744-146.487 124.755  0.00 97.00      PROA   
ATOM   3412 HH12 ARG P 217     -40.041-147.522 125.289  0.00 97.00      PROA   
ATOM   3413  NH2 ARG P 217     -40.976-148.013 123.034  0.00 97.00      PROA   
ATOM   3414 HH21 ARG P 217     -41.265-148.147 122.091  0.00 97.00      PROA   
ATOM   3415 HH22 ARG P 217     -41.450-148.450 123.794  0.00 97.00      PROA   
ATOM   3416  C   ARG P 217     -35.968-141.495 123.670  0.00 97.00      PROA   
ATOM   3417  O   ARG P 217     -34.881-142.035 123.462  0.00 97.00      PROA   
ATOM   3418  N   GLY P 218     -36.080-140.361 124.396  0.00 97.00      PROA   
ATOM   3419  HN  GLY P 218     -36.974-139.916 124.414  0.00 97.00      PROA   
ATOM   3420  CA  GLY P 218     -35.042-139.731 125.190  0.00 97.00      PROA   
ATOM   3421  HA1 GLY P 218     -35.499-138.884 125.680  0.00 97.00      PROA   
ATOM   3422  HA2 GLY P 218     -34.237-139.456 124.525  0.00 97.00      PROA   
ATOM   3423  C   GLY P 218     -34.478-140.597 126.281  0.00 97.00      PROA   
ATOM   3424  O   GLY P 218     -35.069-141.601 126.674  0.00 97.00      PROA   
ATOM   3425  N   ARG P 219     -33.318-140.161 126.818  0.00 97.00      PROA   
ATOM   3426  HN  ARG P 219     -32.889-139.330 126.472  0.00 97.00      PROA   
ATOM   3427  CA  ARG P 219     -32.606-140.801 127.897  0.00 97.00      PROA   
ATOM   3428  HA  ARG P 219     -33.187-140.646 128.794  0.00 97.00      PROA   
ATOM   3429  CB  ARG P 219     -32.337-142.337 127.709  0.00 97.00      PROA   
ATOM   3430  HB1 ARG P 219     -33.319-142.853 127.782  0.00 97.00      PROA   
ATOM   3431  HB2 ARG P 219     -31.739-142.730 128.555  0.00 97.00      PROA   
ATOM   3432  CG  ARG P 219     -31.724-142.763 126.353  0.00 97.00      PROA   
ATOM   3433  HG1 ARG P 219     -30.765-142.229 126.177  0.00 97.00      PROA   
ATOM   3434  HG2 ARG P 219     -32.424-142.462 125.545  0.00 97.00      PROA   
ATOM   3435  CD  ARG P 219     -31.482-144.273 126.194  0.00 97.00      PROA   
ATOM   3436  HD1 ARG P 219     -31.244-144.501 125.128  0.00 97.00      PROA   
ATOM   3437  HD2 ARG P 219     -32.370-144.858 126.517  0.00 97.00      PROA   
ATOM   3438  NE  ARG P 219     -30.306-144.618 127.051  0.00 97.00      PROA   
ATOM   3439  HE  ARG P 219     -29.945-143.928 127.682  0.00 97.00      PROA   
ATOM   3440  CZ  ARG P 219     -29.451-145.626 126.806  0.00 97.00      PROA   
ATOM   3441  NH1 ARG P 219     -29.860-146.717 126.162  0.00 97.00      PROA   
ATOM   3442 HH11 ARG P 219     -30.846-146.783 126.066  0.00 97.00      PROA   
ATOM   3443 HH12 ARG P 219     -29.260-147.511 126.170  0.00 97.00      PROA   
ATOM   3444  NH2 ARG P 219     -28.188-145.536 127.251  0.00 97.00      PROA   
ATOM   3445 HH21 ARG P 219     -27.484-146.115 126.857  0.00 97.00      PROA   
ATOM   3446 HH22 ARG P 219     -27.919-144.694 127.728  0.00 97.00      PROA   
ATOM   3447  C   ARG P 219     -31.348-139.975 128.039  0.00 97.00      PROA   
ATOM   3448  O   ARG P 219     -31.387-138.749 127.955  0.00 97.00      PROA   
ATOM   3449  N   ASP P 220     -30.191-140.632 128.227  0.00 97.00      PROA   
ATOM   3450  HN  ASP P 220     -30.193-141.612 128.424  0.00 97.00      PROA   
ATOM   3451  CA  ASP P 220     -28.846-140.135 128.070  0.00 97.00      PROA   
ATOM   3452  HA  ASP P 220     -28.783-139.134 128.477  0.00 97.00      PROA   
ATOM   3453  CB  ASP P 220     -27.868-141.071 128.857  0.00 97.00      PROA   
ATOM   3454  HB1 ASP P 220     -28.042-140.895 129.942  0.00 97.00      PROA   
ATOM   3455  HB2 ASP P 220     -26.809-140.830 128.651  0.00 97.00      PROA   
ATOM   3456  CG  ASP P 220     -28.116-142.572 128.648  0.00 97.00      PROA   
ATOM   3457  OD1 ASP P 220     -27.147-143.282 128.286  0.00 97.00      PROA   
ATOM   3458  OD2 ASP P 220     -29.247-143.041 128.929  0.00 97.00      PROA   
ATOM   3459  C   ASP P 220     -28.506-140.074 126.574  0.00 97.00      PROA   
ATOM   3460  O   ASP P 220     -27.561-140.695 126.089  0.00 97.00      PROA   
ATOM   3461  N   THR P 221     -29.307-139.321 125.783  0.00 97.00      PROA   
ATOM   3462  HN  THR P 221     -30.077-138.820 126.176  0.00 97.00      PROA   
ATOM   3463  CA  THR P 221     -29.246-139.354 124.330  0.00 97.00      PROA   
ATOM   3464  HA  THR P 221     -29.044-140.387 124.081  0.00 97.00      PROA   
ATOM   3465  CB  THR P 221     -30.580-139.051 123.646  0.00 97.00      PROA   
ATOM   3466  HB  THR P 221     -30.452-138.689 122.599  0.00 97.00      PROA   
ATOM   3467  OG1 THR P 221     -31.346-138.110 124.387  0.00 97.00      PROA   
ATOM   3468  HG1 THR P 221     -30.885-137.271 124.289  0.00 97.00      PROA   
ATOM   3469  CG2 THR P 221     -31.408-140.345 123.608  0.00 97.00      PROA   
ATOM   3470 HG21 THR P 221     -31.607-140.686 124.642  0.00 97.00      PROA   
ATOM   3471 HG22 THR P 221     -30.869-141.149 123.067  0.00 97.00      PROA   
ATOM   3472 HG23 THR P 221     -32.384-140.165 123.110  0.00 97.00      PROA   
ATOM   3473  C   THR P 221     -28.104-138.577 123.683  0.00 97.00      PROA   
ATOM   3474  O   THR P 221     -27.752-137.462 124.060  0.00 97.00      PROA   
ATOM   3475  N   SER P 222     -27.508-139.201 122.641  0.00 97.00      PROA   
ATOM   3476  HN  SER P 222     -27.756-140.142 122.425  0.00 97.00      PROA   
ATOM   3477  CA  SER P 222     -26.459-138.659 121.800  0.00 97.00      PROA   
ATOM   3478  HA  SER P 222     -25.772-138.109 122.430  0.00 97.00      PROA   
ATOM   3479  CB  SER P 222     -25.703-139.795 121.069  0.00 97.00      PROA   
ATOM   3480  HB1 SER P 222     -24.788-139.418 120.564  0.00 97.00      PROA   
ATOM   3481  HB2 SER P 222     -26.367-140.251 120.300  0.00 97.00      PROA   
ATOM   3482  OG  SER P 222     -25.346-140.828 121.985  0.00 97.00      PROA   
ATOM   3483  HG1 SER P 222     -25.016-140.404 122.783  0.00 97.00      PROA   
ATOM   3484  C   SER P 222     -27.028-137.709 120.756  0.00 97.00      PROA   
ATOM   3485  O   SER P 222     -28.240-137.555 120.633  0.00 97.00      PROA   
ATOM   3486  N   SER P 223     -26.143-137.034 119.979  0.00 97.00      PROA   
ATOM   3487  HN  SER P 223     -25.158-137.132 120.119  0.00 97.00      PROA   
ATOM   3488  CA  SER P 223     -26.459-135.988 119.020  0.00 97.00      PROA   
ATOM   3489  HA  SER P 223     -26.884-135.164 119.564  0.00 97.00      PROA   
ATOM   3490  CB  SER P 223     -25.169-135.509 118.317  0.00 97.00      PROA   
ATOM   3491  HB1 SER P 223     -25.362-134.598 117.711  0.00 97.00      PROA   
ATOM   3492  HB2 SER P 223     -24.780-136.304 117.644  0.00 97.00      PROA   
ATOM   3493  OG  SER P 223     -24.158-135.220 119.278  0.00 97.00      PROA   
ATOM   3494  HG1 SER P 223     -24.429-134.416 119.731  0.00 97.00      PROA   
ATOM   3495  C   SER P 223     -27.452-136.338 117.932  0.00 97.00      PROA   
ATOM   3496  O   SER P 223     -28.287-135.509 117.576  0.00 97.00      PROA   
ATOM   3497  N   GLU P 224     -27.378-137.567 117.378  0.00 97.00      PROA   
ATOM   3498  HN  GLU P 224     -26.745-138.245 117.737  0.00 97.00      PROA   
ATOM   3499  CA  GLU P 224     -28.146-137.968 116.220  0.00 97.00      PROA   
ATOM   3500  HA  GLU P 224     -28.862-137.197 115.967  0.00 97.00      PROA   
ATOM   3501  CB  GLU P 224     -27.266-138.219 114.963  0.00 97.00      PROA   
ATOM   3502  HB1 GLU P 224     -27.888-138.753 114.209  0.00 97.00      PROA   
ATOM   3503  HB2 GLU P 224     -26.417-138.891 115.214  0.00 97.00      PROA   
ATOM   3504  CG  GLU P 224     -26.726-136.932 114.297  0.00 97.00      PROA   
ATOM   3505  HG1 GLU P 224     -25.756-136.624 114.735  0.00 97.00      PROA   
ATOM   3506  HG2 GLU P 224     -27.453-136.100 114.416  0.00 97.00      PROA   
ATOM   3507  CD  GLU P 224     -26.562-137.170 112.800  0.00 97.00      PROA   
ATOM   3508  OE1 GLU P 224     -27.607-137.410 112.144  0.00 97.00      PROA   
ATOM   3509  OE2 GLU P 224     -25.409-137.138 112.302  0.00 97.00      PROA   
ATOM   3510  C   GLU P 224     -28.946-139.219 116.509  0.00 97.00      PROA   
ATOM   3511  O   GLU P 224     -28.715-139.937 117.481  0.00 97.00      PROA   
ATOM   3512  N   TYR P 225     -29.923-139.493 115.617  0.00 97.00      PROA   
ATOM   3513  HN  TYR P 225     -30.062-138.887 114.838  0.00 97.00      PROA   
ATOM   3514  CA  TYR P 225     -30.737-140.686 115.594  0.00 97.00      PROA   
ATOM   3515  HA  TYR P 225     -30.323-141.422 116.269  0.00 97.00      PROA   
ATOM   3516  CB  TYR P 225     -32.232-140.389 115.954  0.00 97.00      PROA   
ATOM   3517  HB1 TYR P 225     -32.265-139.851 116.928  0.00 97.00      PROA   
ATOM   3518  HB2 TYR P 225     -32.781-141.347 116.078  0.00 97.00      PROA   
ATOM   3519  CG  TYR P 225     -32.968-139.542 114.929  0.00 97.00      PROA   
ATOM   3520  CD1 TYR P 225     -33.871-140.133 114.024  0.00 97.00      PROA   
ATOM   3521  HD1 TYR P 225     -34.040-141.199 114.054  0.00 97.00      PROA   
ATOM   3522  CE1 TYR P 225     -34.535-139.356 113.065  0.00 97.00      PROA   
ATOM   3523  HE1 TYR P 225     -35.217-139.825 112.371  0.00 97.00      PROA   
ATOM   3524  CZ  TYR P 225     -34.294-137.980 112.991  0.00 97.00      PROA   
ATOM   3525  OH  TYR P 225     -34.919-137.198 111.997  0.00 97.00      PROA   
ATOM   3526  HH  TYR P 225     -35.569-137.747 111.551  0.00 97.00      PROA   
ATOM   3527  CD2 TYR P 225     -32.773-138.150 114.872  0.00 97.00      PROA   
ATOM   3528  HD2 TYR P 225     -32.097-137.672 115.565  0.00 97.00      PROA   
ATOM   3529  CE2 TYR P 225     -33.419-137.376 113.900  0.00 97.00      PROA   
ATOM   3530  HE2 TYR P 225     -33.233-136.314 113.843  0.00 97.00      PROA   
ATOM   3531  C   TYR P 225     -30.570-141.176 114.166  0.00 97.00      PROA   
ATOM   3532  O   TYR P 225     -30.151-140.406 113.303  0.00 97.00      PROA   
ATOM   3533  N   GLN P 226     -30.872-142.464 113.862  0.00 97.00      PROA   
ATOM   3534  HN  GLN P 226     -31.192-143.113 114.547  0.00 97.00      PROA   
ATOM   3535  CA  GLN P 226     -30.784-142.944 112.492  0.00 97.00      PROA   
ATOM   3536  HA  GLN P 226     -30.814-142.076 111.853  0.00 97.00      PROA   
ATOM   3537  CB  GLN P 226     -29.478-143.723 112.150  0.00 97.00      PROA   
ATOM   3538  HB1 GLN P 226     -29.659-144.450 111.326  0.00 97.00      PROA   
ATOM   3539  HB2 GLN P 226     -29.171-144.317 113.039  0.00 97.00      PROA   
ATOM   3540  CG  GLN P 226     -28.303-142.824 111.694  0.00 97.00      PROA   
ATOM   3541  HG1 GLN P 226     -27.451-143.446 111.351  0.00 97.00      PROA   
ATOM   3542  HG2 GLN P 226     -27.971-142.199 112.551  0.00 97.00      PROA   
ATOM   3543  CD  GLN P 226     -28.736-141.917 110.534  0.00 97.00      PROA   
ATOM   3544  OE1 GLN P 226     -29.542-142.314 109.683  0.00 97.00      PROA   
ATOM   3545  NE2 GLN P 226     -28.225-140.655 110.522  0.00 97.00      PROA   
ATOM   3546 HE21 GLN P 226     -28.677-139.985 109.934  0.00 97.00      PROA   
ATOM   3547 HE22 GLN P 226     -27.620-140.340 111.250  0.00 97.00      PROA   
ATOM   3548  C   GLN P 226     -32.016-143.673 112.037  0.00 97.00      PROA   
ATOM   3549  O   GLN P 226     -32.799-144.190 112.831  0.00 97.00      PROA   
ATOM   3550  N   ILE P 227     -32.226-143.656 110.698  0.00 97.00      PROA   
ATOM   3551  HN  ILE P 227     -31.530-143.273 110.093  0.00 97.00      PROA   
ATOM   3552  CA  ILE P 227     -33.492-143.985 110.081  0.00 97.00      PROA   
ATOM   3553  HA  ILE P 227     -34.178-144.319 110.847  0.00 97.00      PROA   
ATOM   3554  CB  ILE P 227     -34.133-142.802 109.351  0.00 97.00      PROA   
ATOM   3555  HB  ILE P 227     -33.734-142.711 108.314  0.00 97.00      PROA   
ATOM   3556  CG2 ILE P 227     -35.652-143.074 109.286  0.00 97.00      PROA   
ATOM   3557 HG21 ILE P 227     -36.084-143.110 110.308  0.00 97.00      PROA   
ATOM   3558 HG22 ILE P 227     -35.870-144.034 108.779  0.00 97.00      PROA   
ATOM   3559 HG23 ILE P 227     -36.171-142.269 108.730  0.00 97.00      PROA   
ATOM   3560  CG1 ILE P 227     -33.831-141.448 110.051  0.00 97.00      PROA   
ATOM   3561 HG11 ILE P 227     -32.734-141.266 110.078  0.00 97.00      PROA   
ATOM   3562 HG12 ILE P 227     -34.196-141.501 111.100  0.00 97.00      PROA   
ATOM   3563  CD  ILE P 227     -34.464-140.242 109.345  0.00 97.00      PROA   
ATOM   3564  HD1 ILE P 227     -35.570-140.255 109.447  0.00 97.00      PROA   
ATOM   3565  HD2 ILE P 227     -34.210-140.253 108.264  0.00 97.00      PROA   
ATOM   3566  HD3 ILE P 227     -34.086-139.294 109.784  0.00 97.00      PROA   
ATOM   3567  C   ILE P 227     -33.256-145.132 109.123  0.00 97.00      PROA   
ATOM   3568  O   ILE P 227     -32.385-145.079 108.260  0.00 97.00      PROA   
ATOM   3569  N   LEU P 228     -34.036-146.224 109.266  0.00 97.00      PROA   
ATOM   3570  HN  LEU P 228     -34.750-146.244 109.963  0.00 97.00      PROA   
ATOM   3571  CA  LEU P 228     -33.775-147.490 108.610  0.00 97.00      PROA   
ATOM   3572  HA  LEU P 228     -32.734-147.546 108.323  0.00 97.00      PROA   
ATOM   3573  CB  LEU P 228     -34.083-148.666 109.578  0.00 97.00      PROA   
ATOM   3574  HB1 LEU P 228     -33.975-149.622 109.020  0.00 97.00      PROA   
ATOM   3575  HB2 LEU P 228     -35.134-148.599 109.934  0.00 97.00      PROA   
ATOM   3576  CG  LEU P 228     -33.147-148.775 110.818  0.00 97.00      PROA   
ATOM   3577  HG  LEU P 228     -32.098-148.635 110.463  0.00 97.00      PROA   
ATOM   3578  CD1 LEU P 228     -33.414-147.743 111.934  0.00 97.00      PROA   
ATOM   3579 HD11 LEU P 228     -34.482-147.774 112.238  0.00 97.00      PROA   
ATOM   3580 HD12 LEU P 228     -33.160-146.715 111.613  0.00 97.00      PROA   
ATOM   3581 HD13 LEU P 228     -32.792-147.976 112.824  0.00 97.00      PROA   
ATOM   3582  CD2 LEU P 228     -33.237-150.186 111.428  0.00 97.00      PROA   
ATOM   3583 HD21 LEU P 228     -32.988-150.957 110.671  0.00 97.00      PROA   
ATOM   3584 HD22 LEU P 228     -34.266-150.372 111.804  0.00 97.00      PROA   
ATOM   3585 HD23 LEU P 228     -32.530-150.283 112.279  0.00 97.00      PROA   
ATOM   3586  C   LEU P 228     -34.599-147.621 107.338  0.00 97.00      PROA   
ATOM   3587  O   LEU P 228     -34.643-148.683 106.722  0.00 97.00      PROA   
ATOM   3588  N   THR P 229     -35.245-146.502 106.942  0.00 97.00      PROA   
ATOM   3589  HN  THR P 229     -35.064-145.686 107.483  0.00 97.00      PROA   
ATOM   3590  CA  THR P 229     -36.208-146.316 105.871  0.00 97.00      PROA   
ATOM   3591  HA  THR P 229     -35.680-146.033 104.973  0.00 97.00      PROA   
ATOM   3592  CB  THR P 229     -37.173-147.486 105.584  0.00 97.00      PROA   
ATOM   3593  HB  THR P 229     -37.481-147.946 106.551  0.00 97.00      PROA   
ATOM   3594  OG1 THR P 229     -36.523-148.469 104.792  0.00 97.00      PROA   
ATOM   3595  HG1 THR P 229     -35.755-148.737 105.304  0.00 97.00      PROA   
ATOM   3596  CG2 THR P 229     -38.453-147.107 104.800  0.00 97.00      PROA   
ATOM   3597 HG21 THR P 229     -38.208-146.674 103.813  0.00 97.00      PROA   
ATOM   3598 HG22 THR P 229     -39.086-146.390 105.354  0.00 97.00      PROA   
ATOM   3599 HG23 THR P 229     -39.061-148.021 104.625  0.00 97.00      PROA   
ATOM   3600  C   THR P 229     -36.991-145.135 106.369  0.00 97.00      PROA   
ATOM   3601  O   THR P 229     -37.883-145.306 107.197  0.00 97.00      PROA   
ATOM   3602  N   ALA P 230     -36.674-143.887 105.936  0.00 97.00      PROA   
ATOM   3603  HN  ALA P 230     -35.885-143.697 105.356  0.00 97.00      PROA   
ATOM   3604  CA  ALA P 230     -37.516-142.746 106.256  0.00 97.00      PROA   
ATOM   3605  HA  ALA P 230     -37.713-142.782 107.316  0.00 97.00      PROA   
ATOM   3606  CB  ALA P 230     -36.849-141.396 105.940  0.00 97.00      PROA   
ATOM   3607  HB1 ALA P 230     -36.635-141.305 104.853  0.00 97.00      PROA   
ATOM   3608  HB2 ALA P 230     -35.892-141.311 106.500  0.00 97.00      PROA   
ATOM   3609  HB3 ALA P 230     -37.499-140.554 106.255  0.00 97.00      PROA   
ATOM   3610  C   ALA P 230     -38.849-142.845 105.549  0.00 97.00      PROA   
ATOM   3611  O   ALA P 230     -38.909-143.295 104.418  0.00 97.00      PROA   
ATOM   3612  N   ARG P 231     -39.955-142.461 106.215  0.00 97.00      PROA   
ATOM   3613  HN  ARG P 231     -39.863-142.116 107.149  0.00 97.00      PROA   
ATOM   3614  CA  ARG P 231     -41.297-142.796 105.792  0.00 97.00      PROA   
ATOM   3615  HA  ARG P 231     -41.266-143.291 104.834  0.00 97.00      PROA   
ATOM   3616  CB  ARG P 231     -41.952-143.775 106.801  0.00 97.00      PROA   
ATOM   3617  HB1 ARG P 231     -43.026-143.878 106.559  0.00 97.00      PROA   
ATOM   3618  HB2 ARG P 231     -41.885-143.362 107.829  0.00 97.00      PROA   
ATOM   3619  CG  ARG P 231     -41.309-145.176 106.772  0.00 97.00      PROA   
ATOM   3620  HG1 ARG P 231     -40.379-145.131 107.378  0.00 97.00      PROA   
ATOM   3621  HG2 ARG P 231     -41.003-145.398 105.728  0.00 97.00      PROA   
ATOM   3622  CD  ARG P 231     -42.180-146.332 107.317  0.00 97.00      PROA   
ATOM   3623  HD1 ARG P 231     -42.440-146.116 108.376  0.00 97.00      PROA   
ATOM   3624  HD2 ARG P 231     -41.644-147.302 107.264  0.00 97.00      PROA   
ATOM   3625  NE  ARG P 231     -43.477-146.456 106.577  0.00 97.00      PROA   
ATOM   3626  HE  ARG P 231     -44.283-146.127 107.073  0.00 97.00      PROA   
ATOM   3627  CZ  ARG P 231     -43.574-146.275 105.250  0.00 97.00      PROA   
ATOM   3628  NH1 ARG P 231     -42.746-146.849 104.380  0.00 97.00      PROA   
ATOM   3629 HH11 ARG P 231     -42.043-147.460 104.717  0.00 97.00      PROA   
ATOM   3630 HH12 ARG P 231     -42.844-146.567 103.422  0.00 97.00      PROA   
ATOM   3631  NH2 ARG P 231     -44.482-145.408 104.779  0.00 97.00      PROA   
ATOM   3632 HH21 ARG P 231     -44.973-144.876 105.472  0.00 97.00      PROA   
ATOM   3633 HH22 ARG P 231     -44.260-144.982 103.902  0.00 97.00      PROA   
ATOM   3634  C   ARG P 231     -42.212-141.606 105.613  0.00 97.00      PROA   
ATOM   3635  O   ARG P 231     -41.979-140.511 106.103  0.00 97.00      PROA   
ATOM   3636  N   ARG P 232     -43.336-141.822 104.905  0.00 97.00      PROA   
ATOM   3637  HN  ARG P 232     -43.422-142.662 104.367  0.00 97.00      PROA   
ATOM   3638  CA  ARG P 232     -44.465-140.915 104.809  0.00 97.00      PROA   
ATOM   3639  HA  ARG P 232     -44.141-140.053 104.246  0.00 97.00      PROA   
ATOM   3640  CB  ARG P 232     -45.595-141.650 104.049  0.00 97.00      PROA   
ATOM   3641  HB1 ARG P 232     -46.602-141.351 104.404  0.00 97.00      PROA   
ATOM   3642  HB2 ARG P 232     -45.495-142.736 104.280  0.00 97.00      PROA   
ATOM   3643  CG  ARG P 232     -45.489-141.466 102.525  0.00 97.00      PROA   
ATOM   3644  HG1 ARG P 232     -45.828-142.396 102.012  0.00 97.00      PROA   
ATOM   3645  HG2 ARG P 232     -44.418-141.341 102.266  0.00 97.00      PROA   
ATOM   3646  CD  ARG P 232     -46.293-140.263 102.019  0.00 97.00      PROA   
ATOM   3647  HD1 ARG P 232     -46.086-140.041 100.953  0.00 97.00      PROA   
ATOM   3648  HD2 ARG P 232     -46.079-139.361 102.633  0.00 97.00      PROA   
ATOM   3649  NE  ARG P 232     -47.721-140.698 102.118  0.00 97.00      PROA   
ATOM   3650  HE  ARG P 232     -47.915-141.635 101.840  0.00 97.00      PROA   
ATOM   3651  CZ  ARG P 232     -48.661-140.107 102.882  0.00 97.00      PROA   
ATOM   3652  NH1 ARG P 232     -48.528-138.868 103.375  0.00 97.00      PROA   
ATOM   3653 HH11 ARG P 232     -47.684-138.370 103.202  0.00 97.00      PROA   
ATOM   3654 HH12 ARG P 232     -49.248-138.494 103.954  0.00 97.00      PROA   
ATOM   3655  NH2 ARG P 232     -49.763-140.818 103.186  0.00 97.00      PROA   
ATOM   3656 HH21 ARG P 232     -49.800-141.777 102.915  0.00 97.00      PROA   
ATOM   3657 HH22 ARG P 232     -50.431-140.424 103.810  0.00 97.00      PROA   
ATOM   3658  C   ARG P 232     -45.008-140.377 106.126  0.00 97.00      PROA   
ATOM   3659  O   ARG P 232     -45.316-139.196 106.246  0.00 97.00      PROA   
ATOM   3660  N   GLU P 233     -45.108-141.234 107.151  0.00 97.00      PROA   
ATOM   3661  HN  GLU P 233     -44.998-142.214 106.977  0.00 97.00      PROA   
ATOM   3662  CA  GLU P 233     -45.494-140.930 108.506  0.00 97.00      PROA   
ATOM   3663  HA  GLU P 233     -46.327-140.244 108.461  0.00 97.00      PROA   
ATOM   3664  CB  GLU P 233     -46.001-142.226 109.202  0.00 97.00      PROA   
ATOM   3665  HB1 GLU P 233     -47.017-142.462 108.812  0.00 97.00      PROA   
ATOM   3666  HB2 GLU P 233     -46.111-142.024 110.290  0.00 97.00      PROA   
ATOM   3667  CG  GLU P 233     -45.087-143.467 109.021  0.00 97.00      PROA   
ATOM   3668  HG1 GLU P 233     -45.181-144.104 109.928  0.00 97.00      PROA   
ATOM   3669  HG2 GLU P 233     -44.028-143.156 108.936  0.00 97.00      PROA   
ATOM   3670  CD  GLU P 233     -45.454-144.352 107.824  0.00 97.00      PROA   
ATOM   3671  OE1 GLU P 233     -45.562-143.835 106.687  0.00 97.00      PROA   
ATOM   3672  OE2 GLU P 233     -45.602-145.585 108.030  0.00 97.00      PROA   
ATOM   3673  C   GLU P 233     -44.426-140.197 109.312  0.00 97.00      PROA   
ATOM   3674  O   GLU P 233     -44.730-139.587 110.336  0.00 97.00      PROA   
ATOM   3675  N   ASP P 234     -43.158-140.180 108.834  0.00 97.00      PROA   
ATOM   3676  HN  ASP P 234     -42.895-140.758 108.066  0.00 97.00      PROA   
ATOM   3677  CA  ASP P 234     -42.079-139.376 109.383  0.00 97.00      PROA   
ATOM   3678  HA  ASP P 234     -42.124-139.436 110.462  0.00 97.00      PROA   
ATOM   3679  CB  ASP P 234     -40.673-139.860 108.912  0.00 97.00      PROA   
ATOM   3680  HB1 ASP P 234     -39.878-139.258 109.393  0.00 97.00      PROA   
ATOM   3681  HB2 ASP P 234     -40.568-139.725 107.817  0.00 97.00      PROA   
ATOM   3682  CG  ASP P 234     -40.347-141.322 109.230  0.00 97.00      PROA   
ATOM   3683  OD1 ASP P 234     -41.148-142.032 109.887  0.00 97.00      PROA   
ATOM   3684  OD2 ASP P 234     -39.233-141.735 108.813  0.00 97.00      PROA   
ATOM   3685  C   ASP P 234     -42.201-137.906 108.967  0.00 97.00      PROA   
ATOM   3686  O   ASP P 234     -41.525-137.042 109.518  0.00 97.00      PROA   
ATOM   3687  N   SER P 235     -43.054-137.580 107.962  0.00 97.00      PROA   
ATOM   3688  HN  SER P 235     -43.612-138.298 107.553  0.00 97.00      PROA   
ATOM   3689  CA  SER P 235     -43.166-136.242 107.382  0.00 97.00      PROA   
ATOM   3690  HA  SER P 235     -42.170-135.979 107.055  0.00 97.00      PROA   
ATOM   3691  CB  SER P 235     -44.103-136.178 106.131  0.00 97.00      PROA   
ATOM   3692  HB1 SER P 235     -43.834-137.012 105.450  0.00 97.00      PROA   
ATOM   3693  HB2 SER P 235     -43.946-135.224 105.588  0.00 97.00      PROA   
ATOM   3694  OG  SER P 235     -45.493-136.305 106.434  0.00 97.00      PROA   
ATOM   3695  HG1 SER P 235     -45.602-135.921 107.312  0.00 97.00      PROA   
ATOM   3696  C   SER P 235     -43.624-135.173 108.368  0.00 97.00      PROA   
ATOM   3697  O   SER P 235     -44.777-135.152 108.798  0.00 97.00      PROA   
ATOM   3698  N   GLY P 236     -42.742-134.225 108.751  0.00 97.00      PROA   
ATOM   3699  HN  GLY P 236     -41.792-134.221 108.447  0.00 97.00      PROA   
ATOM   3700  CA  GLY P 236     -43.192-133.209 109.678  0.00 97.00      PROA   
ATOM   3701  HA1 GLY P 236     -43.567-133.704 110.564  0.00 97.00      PROA   
ATOM   3702  HA2 GLY P 236     -43.930-132.597 109.176  0.00 97.00      PROA   
ATOM   3703  C   GLY P 236     -42.092-132.301 110.105  0.00 97.00      PROA   
ATOM   3704  O   GLY P 236     -41.215-131.945 109.328  0.00 97.00      PROA   
ATOM   3705  N   LEU P 237     -42.145-131.881 111.384  0.00 97.00      PROA   
ATOM   3706  HN  LEU P 237     -42.840-132.225 112.009  0.00 97.00      PROA   
ATOM   3707  CA  LEU P 237     -41.282-130.873 111.939  0.00 97.00      PROA   
ATOM   3708  HA  LEU P 237     -40.641-130.464 111.171  0.00 97.00      PROA   
ATOM   3709  CB  LEU P 237     -42.093-129.729 112.587  0.00 97.00      PROA   
ATOM   3710  HB1 LEU P 237     -41.381-128.986 112.993  0.00 97.00      PROA   
ATOM   3711  HB2 LEU P 237     -42.695-130.128 113.434  0.00 97.00      PROA   
ATOM   3712  CG  LEU P 237     -43.044-128.943 111.654  0.00 97.00      PROA   
ATOM   3713  HG  LEU P 237     -43.789-129.645 111.214  0.00 97.00      PROA   
ATOM   3714  CD1 LEU P 237     -43.808-127.888 112.474  0.00 97.00      PROA   
ATOM   3715 HD11 LEU P 237     -43.087-127.190 112.951  0.00 97.00      PROA   
ATOM   3716 HD12 LEU P 237     -44.395-128.375 113.280  0.00 97.00      PROA   
ATOM   3717 HD13 LEU P 237     -44.495-127.304 111.827  0.00 97.00      PROA   
ATOM   3718  CD2 LEU P 237     -42.276-128.269 110.506  0.00 97.00      PROA   
ATOM   3719 HD21 LEU P 237     -41.789-129.034 109.871  0.00 97.00      PROA   
ATOM   3720 HD22 LEU P 237     -41.495-127.594 110.916  0.00 97.00      PROA   
ATOM   3721 HD23 LEU P 237     -42.961-127.672 109.868  0.00 97.00      PROA   
ATOM   3722  C   LEU P 237     -40.396-131.522 112.976  0.00 97.00      PROA   
ATOM   3723  O   LEU P 237     -40.831-132.383 113.734  0.00 97.00      PROA   
ATOM   3724  N   TYR P 238     -39.099-131.147 112.973  0.00 97.00      PROA   
ATOM   3725  HN  TYR P 238     -38.785-130.471 112.308  0.00 97.00      PROA   
ATOM   3726  CA  TYR P 238     -38.054-131.743 113.778  0.00 97.00      PROA   
ATOM   3727  HA  TYR P 238     -38.492-132.399 114.519  0.00 97.00      PROA   
ATOM   3728  CB  TYR P 238     -37.024-132.513 112.910  0.00 97.00      PROA   
ATOM   3729  HB1 TYR P 238     -36.113-132.776 113.490  0.00 97.00      PROA   
ATOM   3730  HB2 TYR P 238     -36.716-131.892 112.039  0.00 97.00      PROA   
ATOM   3731  CG  TYR P 238     -37.630-133.786 112.391  0.00 97.00      PROA   
ATOM   3732  CD1 TYR P 238     -38.467-133.788 111.260  0.00 97.00      PROA   
ATOM   3733  HD1 TYR P 238     -38.692-132.857 110.758  0.00 97.00      PROA   
ATOM   3734  CE1 TYR P 238     -39.010-134.985 110.777  0.00 97.00      PROA   
ATOM   3735  HE1 TYR P 238     -39.654-134.975 109.909  0.00 97.00      PROA   
ATOM   3736  CZ  TYR P 238     -38.692-136.192 111.409  0.00 97.00      PROA   
ATOM   3737  OH  TYR P 238     -39.215-137.410 110.948  0.00 97.00      PROA   
ATOM   3738  HH  TYR P 238     -39.962-137.213 110.373  0.00 97.00      PROA   
ATOM   3739  CD2 TYR P 238     -37.325-135.008 113.015  0.00 97.00      PROA   
ATOM   3740  HD2 TYR P 238     -36.674-135.025 113.877  0.00 97.00      PROA   
ATOM   3741  CE2 TYR P 238     -37.849-136.206 112.522  0.00 97.00      PROA   
ATOM   3742  HE2 TYR P 238     -37.618-137.142 113.009  0.00 97.00      PROA   
ATOM   3743  C   TYR P 238     -37.287-130.677 114.514  0.00 97.00      PROA   
ATOM   3744  O   TYR P 238     -36.932-129.653 113.943  0.00 97.00      PROA   
ATOM   3745  N   TRP P 239     -36.970-130.904 115.808  0.00 97.00      PROA   
ATOM   3746  HN  TRP P 239     -37.292-131.712 116.294  0.00 97.00      PROA   
ATOM   3747  CA  TRP P 239     -36.125-129.984 116.542  0.00 97.00      PROA   
ATOM   3748  HA  TRP P 239     -35.456-129.495 115.846  0.00 97.00      PROA   
ATOM   3749  CB  TRP P 239     -36.921-128.876 117.292  0.00 97.00      PROA   
ATOM   3750  HB1 TRP P 239     -37.467-128.302 116.515  0.00 97.00      PROA   
ATOM   3751  HB2 TRP P 239     -36.218-128.158 117.765  0.00 97.00      PROA   
ATOM   3752  CG  TRP P 239     -37.933-129.315 118.306  0.00 97.00      PROA   
ATOM   3753  CD1 TRP P 239     -39.196-129.758 118.022  0.00 97.00      PROA   
ATOM   3754  HD1 TRP P 239     -39.575-129.895 117.024  0.00 97.00      PROA   
ATOM   3755  NE1 TRP P 239     -39.894-129.964 119.179  0.00 97.00      PROA   
ATOM   3756  HE1 TRP P 239     -40.839-130.204 119.240  0.00 97.00      PROA   
ATOM   3757  CE2 TRP P 239     -39.095-129.674 120.246  0.00 97.00      PROA   
ATOM   3758  CD2 TRP P 239     -37.841-129.257 119.738  0.00 97.00      PROA   
ATOM   3759  CE3 TRP P 239     -36.834-128.878 120.623  0.00 97.00      PROA   
ATOM   3760  HE3 TRP P 239     -35.871-128.546 120.265  0.00 97.00      PROA   
ATOM   3761  CZ3 TRP P 239     -37.086-128.963 121.994  0.00 97.00      PROA   
ATOM   3762  HZ3 TRP P 239     -36.303-128.724 122.697  0.00 97.00      PROA   
ATOM   3763  CZ2 TRP P 239     -39.349-129.743 121.607  0.00 97.00      PROA   
ATOM   3764  HZ2 TRP P 239     -40.300-130.087 121.982  0.00 97.00      PROA   
ATOM   3765  CH2 TRP P 239     -38.320-129.388 122.480  0.00 97.00      PROA   
ATOM   3766  HH2 TRP P 239     -38.469-129.473 123.548  0.00 97.00      PROA   
ATOM   3767  C   TRP P 239     -35.240-130.752 117.487  0.00 97.00      PROA   
ATOM   3768  O   TRP P 239     -35.507-131.899 117.837  0.00 97.00      PROA   
ATOM   3769  N   CYS P 240     -34.128-130.104 117.898  0.00 97.00      PROA   
ATOM   3770  HN  CYS P 240     -33.937-129.191 117.544  0.00 97.00      PROA   
ATOM   3771  CA  CYS P 240     -33.157-130.650 118.821  0.00 97.00      PROA   
ATOM   3772  HA  CYS P 240     -33.595-131.512 119.300  0.00 97.00      PROA   
ATOM   3773  CB  CYS P 240     -31.835-131.088 118.127  0.00 97.00      PROA   
ATOM   3774  HB1 CYS P 240     -32.088-131.972 117.502  0.00 97.00      PROA   
ATOM   3775  HB2 CYS P 240     -31.093-131.432 118.879  0.00 97.00      PROA   
ATOM   3776  SG  CYS P 240     -31.117-129.811 117.036  0.00 97.00      PROA   
ATOM   3777  C   CYS P 240     -32.870-129.654 119.924  0.00 97.00      PROA   
ATOM   3778  O   CYS P 240     -33.067-128.451 119.794  0.00 97.00      PROA   
ATOM   3779  N   GLU P 241     -32.416-130.159 121.086  0.00 97.00      PROA   
ATOM   3780  HN  GLU P 241     -32.292-131.141 121.199  0.00 97.00      PROA   
ATOM   3781  CA  GLU P 241     -32.211-129.356 122.269  0.00 97.00      PROA   
ATOM   3782  HA  GLU P 241     -32.369-128.311 122.043  0.00 97.00      PROA   
ATOM   3783  CB  GLU P 241     -33.245-129.743 123.349  0.00 97.00      PROA   
ATOM   3784  HB1 GLU P 241     -33.234-130.845 123.482  0.00 97.00      PROA   
ATOM   3785  HB2 GLU P 241     -34.233-129.478 122.904  0.00 97.00      PROA   
ATOM   3786  CG  GLU P 241     -33.072-129.074 124.725  0.00 97.00      PROA   
ATOM   3787  HG1 GLU P 241     -32.820-127.999 124.599  0.00 97.00      PROA   
ATOM   3788  HG2 GLU P 241     -32.266-129.571 125.304  0.00 97.00      PROA   
ATOM   3789  CD  GLU P 241     -34.355-129.132 125.540  0.00 97.00      PROA   
ATOM   3790  OE1 GLU P 241     -35.363-129.706 125.057  0.00 97.00      PROA   
ATOM   3791  OE2 GLU P 241     -34.351-128.545 126.654  0.00 97.00      PROA   
ATOM   3792  C   GLU P 241     -30.785-129.471 122.749  0.00 97.00      PROA   
ATOM   3793  O   GLU P 241     -30.164-130.528 122.651  0.00 97.00      PROA   
ATOM   3794  N   ALA P 242     -30.222-128.344 123.251  0.00 97.00      PROA   
ATOM   3795  HN  ALA P 242     -30.732-127.490 123.290  0.00 97.00      PROA   
ATOM   3796  CA  ALA P 242     -28.857-128.279 123.718  0.00 97.00      PROA   
ATOM   3797  HA  ALA P 242     -28.534-129.265 124.023  0.00 97.00      PROA   
ATOM   3798  CB  ALA P 242     -27.919-127.735 122.623  0.00 97.00      PROA   
ATOM   3799  HB1 ALA P 242     -28.235-126.717 122.312  0.00 97.00      PROA   
ATOM   3800  HB2 ALA P 242     -27.967-128.397 121.730  0.00 97.00      PROA   
ATOM   3801  HB3 ALA P 242     -26.867-127.699 122.973  0.00 97.00      PROA   
ATOM   3802  C   ALA P 242     -28.798-127.375 124.930  0.00 97.00      PROA   
ATOM   3803  O   ALA P 242     -29.496-126.367 125.010  0.00 97.00      PROA   
ATOM   3804  N   ALA P 243     -27.967-127.745 125.933  0.00 97.00      PROA   
ATOM   3805  HN  ALA P 243     -27.409-128.566 125.872  0.00 97.00      PROA   
ATOM   3806  CA  ALA P 243     -27.958-127.077 127.212  0.00 97.00      PROA   
ATOM   3807  HA  ALA P 243     -28.125-126.017 127.068  0.00 97.00      PROA   
ATOM   3808  CB  ALA P 243     -29.046-127.675 128.134  0.00 97.00      PROA   
ATOM   3809  HB1 ALA P 243     -28.873-128.762 128.287  0.00 97.00      PROA   
ATOM   3810  HB2 ALA P 243     -30.046-127.556 127.662  0.00 97.00      PROA   
ATOM   3811  HB3 ALA P 243     -29.068-127.174 129.123  0.00 97.00      PROA   
ATOM   3812  C   ALA P 243     -26.612-127.248 127.884  0.00 97.00      PROA   
ATOM   3813  O   ALA P 243     -25.802-128.094 127.512  0.00 97.00      PROA   
ATOM   3814  N   THR P 244     -26.349-126.414 128.917  0.00 97.00      PROA   
ATOM   3815  HN  THR P 244     -26.985-125.670 129.120  0.00 97.00      PROA   
ATOM   3816  CA  THR P 244     -25.340-126.631 129.942  0.00 97.00      PROA   
ATOM   3817  HA  THR P 244     -24.387-126.815 129.463  0.00 97.00      PROA   
ATOM   3818  CB  THR P 244     -25.223-125.439 130.877  0.00 97.00      PROA   
ATOM   3819  HB  THR P 244     -24.555-125.674 131.729  0.00 97.00      PROA   
ATOM   3820  OG1 THR P 244     -26.504-125.102 131.379  0.00 97.00      PROA   
ATOM   3821  HG1 THR P 244     -26.925-125.941 131.584  0.00 97.00      PROA   
ATOM   3822  CG2 THR P 244     -24.641-124.202 130.171  0.00 97.00      PROA   
ATOM   3823 HG21 THR P 244     -25.246-123.921 129.285  0.00 97.00      PROA   
ATOM   3824 HG22 THR P 244     -23.599-124.395 129.848  0.00 97.00      PROA   
ATOM   3825 HG23 THR P 244     -24.635-123.343 130.878  0.00 97.00      PROA   
ATOM   3826  C   THR P 244     -25.697-127.845 130.800  0.00 97.00      PROA   
ATOM   3827  O   THR P 244     -26.862-128.044 131.134  0.00 97.00      PROA   
ATOM   3828  N   GLU P 245     -24.683-128.638 131.219  0.00 97.00      PROA   
ATOM   3829  HN  GLU P 245     -23.744-128.396 130.986  0.00 97.00      PROA   
ATOM   3830  CA  GLU P 245     -24.761-129.878 131.986  0.00 97.00      PROA   
ATOM   3831  HA  GLU P 245     -25.292-130.623 131.411  0.00 97.00      PROA   
ATOM   3832  CB  GLU P 245     -23.267-130.263 132.206  0.00 97.00      PROA   
ATOM   3833  HB1 GLU P 245     -22.844-129.632 133.017  0.00 97.00      PROA   
ATOM   3834  HB2 GLU P 245     -22.750-129.963 131.263  0.00 97.00      PROA   
ATOM   3835  CG  GLU P 245     -22.929-131.738 132.510  0.00 97.00      PROA   
ATOM   3836  HG1 GLU P 245     -23.825-132.369 132.344  0.00 97.00      PROA   
ATOM   3837  HG2 GLU P 245     -22.625-131.835 133.573  0.00 97.00      PROA   
ATOM   3838  CD  GLU P 245     -21.782-132.307 131.660  0.00 97.00      PROA   
ATOM   3839  OE1 GLU P 245     -20.939-131.536 131.137  0.00 97.00      PROA   
ATOM   3840  OE2 GLU P 245     -21.741-133.557 131.534  0.00 97.00      PROA   
ATOM   3841  C   GLU P 245     -25.473-129.660 133.323  0.00 97.00      PROA   
ATOM   3842  O   GLU P 245     -26.358-130.404 133.743  0.00 97.00      PROA   
ATOM   3843  N   ASP P 246     -25.108-128.544 133.961  0.00 97.00      PROA   
ATOM   3844  HN  ASP P 246     -24.329-128.041 133.586  0.00 97.00      PROA   
ATOM   3845  CA  ASP P 246     -25.562-127.935 135.184  0.00 97.00      PROA   
ATOM   3846  HA  ASP P 246     -25.576-128.694 135.955  0.00 97.00      PROA   
ATOM   3847  CB  ASP P 246     -24.496-126.845 135.552  0.00 97.00      PROA   
ATOM   3848  HB1 ASP P 246     -23.626-127.341 136.039  0.00 97.00      PROA   
ATOM   3849  HB2 ASP P 246     -24.898-126.104 136.270  0.00 97.00      PROA   
ATOM   3850  CG  ASP P 246     -23.949-126.117 134.310  0.00 97.00      PROA   
ATOM   3851  OD1 ASP P 246     -23.133-126.710 133.552  0.00 97.00      PROA   
ATOM   3852  OD2 ASP P 246     -24.394-124.972 134.065  0.00 97.00      PROA   
ATOM   3853  C   ASP P 246     -26.980-127.339 135.126  0.00 97.00      PROA   
ATOM   3854  O   ASP P 246     -27.576-127.058 136.165  0.00 97.00      PROA   
ATOM   3855  N   GLY P 247     -27.581-127.146 133.926  0.00 97.00      PROA   
ATOM   3856  HN  GLY P 247     -27.123-127.474 133.102  0.00 97.00      PROA   
ATOM   3857  CA  GLY P 247     -28.952-126.647 133.772  0.00 97.00      PROA   
ATOM   3858  HA1 GLY P 247     -29.590-127.149 134.487  0.00 97.00      PROA   
ATOM   3859  HA2 GLY P 247     -29.252-126.847 132.753  0.00 97.00      PROA   
ATOM   3860  C   GLY P 247     -29.118-125.162 133.987  0.00 97.00      PROA   
ATOM   3861  O   GLY P 247     -30.231-124.657 134.141  0.00 97.00      PROA   
ATOM   3862  N   ASN P 248     -28.003-124.409 133.981  0.00 97.00      PROA   
ATOM   3863  HN  ASN P 248     -27.110-124.851 133.930  0.00 97.00      PROA   
ATOM   3864  CA  ASN P 248     -27.998-122.962 133.977  0.00 97.00      PROA   
ATOM   3865  HA  ASN P 248     -28.601-122.626 134.808  0.00 97.00      PROA   
ATOM   3866  CB  ASN P 248     -26.546-122.446 134.127  0.00 97.00      PROA   
ATOM   3867  HB1 ASN P 248     -26.451-121.381 133.832  0.00 97.00      PROA   
ATOM   3868  HB2 ASN P 248     -25.861-123.053 133.498  0.00 97.00      PROA   
ATOM   3869  CG  ASN P 248     -26.179-122.537 135.613  0.00 97.00      PROA   
ATOM   3870  OD1 ASN P 248     -26.989-122.189 136.479  0.00 97.00      PROA   
ATOM   3871  ND2 ASN P 248     -24.962-123.052 135.928  0.00 97.00      PROA   
ATOM   3872 HD21 ASN P 248     -24.735-123.159 136.892  0.00 97.00      PROA   
ATOM   3873 HD22 ASN P 248     -24.461-123.557 135.221  0.00 97.00      PROA   
ATOM   3874  C   ASN P 248     -28.643-122.369 132.739  0.00 97.00      PROA   
ATOM   3875  O   ASN P 248     -29.467-121.461 132.838  0.00 97.00      PROA   
ATOM   3876  N   VAL P 249     -28.305-122.909 131.551  0.00 97.00      PROA   
ATOM   3877  HN  VAL P 249     -27.631-123.646 131.517  0.00 97.00      PROA   
ATOM   3878  CA  VAL P 249     -28.759-122.416 130.270  0.00 97.00      PROA   
ATOM   3879  HA  VAL P 249     -29.571-121.716 130.409  0.00 97.00      PROA   
ATOM   3880  CB  VAL P 249     -27.639-121.737 129.486  0.00 97.00      PROA   
ATOM   3881  HB  VAL P 249     -26.848-122.477 129.229  0.00 97.00      PROA   
ATOM   3882  CG1 VAL P 249     -28.189-121.127 128.178  0.00 97.00      PROA   
ATOM   3883 HG11 VAL P 249     -28.998-120.399 128.400  0.00 97.00      PROA   
ATOM   3884 HG12 VAL P 249     -28.585-121.905 127.494  0.00 97.00      PROA   
ATOM   3885 HG13 VAL P 249     -27.376-120.589 127.646  0.00 97.00      PROA   
ATOM   3886  CG2 VAL P 249     -26.979-120.649 130.362  0.00 97.00      PROA   
ATOM   3887 HG21 VAL P 249     -26.561-121.063 131.302  0.00 97.00      PROA   
ATOM   3888 HG22 VAL P 249     -27.717-119.859 130.613  0.00 97.00      PROA   
ATOM   3889 HG23 VAL P 249     -26.138-120.188 129.807  0.00 97.00      PROA   
ATOM   3890  C   VAL P 249     -29.263-123.585 129.457  0.00 97.00      PROA   
ATOM   3891  O   VAL P 249     -28.549-124.556 129.236  0.00 97.00      PROA   
ATOM   3892  N   LEU P 250     -30.511-123.499 128.950  0.00 97.00      PROA   
ATOM   3893  HN  LEU P 250     -31.101-122.725 129.160  0.00 97.00      PROA   
ATOM   3894  CA  LEU P 250     -31.027-124.418 127.961  0.00 97.00      PROA   
ATOM   3895  HA  LEU P 250     -30.211-125.024 127.591  0.00 97.00      PROA   
ATOM   3896  CB  LEU P 250     -32.114-125.429 128.440  0.00 97.00      PROA   
ATOM   3897  HB1 LEU P 250     -31.581-126.164 129.086  0.00 97.00      PROA   
ATOM   3898  HB2 LEU P 250     -32.483-125.998 127.558  0.00 97.00      PROA   
ATOM   3899  CG  LEU P 250     -33.352-124.957 129.260  0.00 97.00      PROA   
ATOM   3900  HG  LEU P 250     -33.885-125.907 129.520  0.00 97.00      PROA   
ATOM   3901  CD1 LEU P 250     -33.023-124.279 130.605  0.00 97.00      PROA   
ATOM   3902 HD11 LEU P 250     -32.642-123.250 130.439  0.00 97.00      PROA   
ATOM   3903 HD12 LEU P 250     -32.259-124.864 131.157  0.00 97.00      PROA   
ATOM   3904 HD13 LEU P 250     -33.941-124.207 131.226  0.00 97.00      PROA   
ATOM   3905  CD2 LEU P 250     -34.366-124.123 128.456  0.00 97.00      PROA   
ATOM   3906 HD21 LEU P 250     -34.571-124.601 127.476  0.00 97.00      PROA   
ATOM   3907 HD22 LEU P 250     -33.982-123.097 128.287  0.00 97.00      PROA   
ATOM   3908 HD23 LEU P 250     -35.320-124.039 129.018  0.00 97.00      PROA   
ATOM   3909  C   LEU P 250     -31.450-123.581 126.786  0.00 97.00      PROA   
ATOM   3910  O   LEU P 250     -32.067-122.529 126.938  0.00 97.00      PROA   
ATOM   3911  N   LYS P 251     -31.048-123.996 125.566  0.00 97.00      PROA   
ATOM   3912  HN  LYS P 251     -30.520-124.834 125.443  0.00 97.00      PROA   
ATOM   3913  CA  LYS P 251     -31.186-123.151 124.409  0.00 97.00      PROA   
ATOM   3914  HA  LYS P 251     -31.942-122.399 124.580  0.00 97.00      PROA   
ATOM   3915  CB  LYS P 251     -29.860-122.433 124.117  0.00 97.00      PROA   
ATOM   3916  HB1 LYS P 251     -29.062-123.137 123.798  0.00 97.00      PROA   
ATOM   3917  HB2 LYS P 251     -29.535-122.011 125.099  0.00 97.00      PROA   
ATOM   3918  CG  LYS P 251     -30.013-121.267 123.132  0.00 97.00      PROA   
ATOM   3919  HG1 LYS P 251     -31.090-121.102 122.901  0.00 97.00      PROA   
ATOM   3920  HG2 LYS P 251     -29.512-121.543 122.181  0.00 97.00      PROA   
ATOM   3921  CD  LYS P 251     -29.434-119.956 123.691  0.00 97.00      PROA   
ATOM   3922  HD1 LYS P 251     -30.015-119.675 124.599  0.00 97.00      PROA   
ATOM   3923  HD2 LYS P 251     -29.574-119.162 122.931  0.00 97.00      PROA   
ATOM   3924  CE  LYS P 251     -27.942-120.051 124.043  0.00 97.00      PROA   
ATOM   3925  HE1 LYS P 251     -27.376-120.343 123.134  0.00 97.00      PROA   
ATOM   3926  HE2 LYS P 251     -27.755-120.804 124.837  0.00 97.00      PROA   
ATOM   3927  NZ  LYS P 251     -27.413-118.752 124.530  0.00 97.00      PROA   
ATOM   3928  HZ1 LYS P 251     -28.001-118.378 125.299  0.00 97.00      PROA   
ATOM   3929  HZ2 LYS P 251     -27.377-118.054 123.756  0.00 97.00      PROA   
ATOM   3930  HZ3 LYS P 251     -26.463-118.873 124.927  0.00 97.00      PROA   
ATOM   3931  C   LYS P 251     -31.642-124.003 123.255  0.00 97.00      PROA   
ATOM   3932  O   LYS P 251     -30.861-124.515 122.455  0.00 97.00      PROA   
ATOM   3933  N   ARG P 252     -32.974-124.183 123.172  0.00 97.00      PROA   
ATOM   3934  HN  ARG P 252     -33.572-123.739 123.838  0.00 97.00      PROA   
ATOM   3935  CA  ARG P 252     -33.645-124.970 122.162  0.00 97.00      PROA   
ATOM   3936  HA  ARG P 252     -33.177-125.944 122.173  0.00 97.00      PROA   
ATOM   3937  CB  ARG P 252     -35.136-125.160 122.537  0.00 97.00      PROA   
ATOM   3938  HB1 ARG P 252     -35.685-125.624 121.688  0.00 97.00      PROA   
ATOM   3939  HB2 ARG P 252     -35.593-124.166 122.735  0.00 97.00      PROA   
ATOM   3940  CG  ARG P 252     -35.333-126.067 123.769  0.00 97.00      PROA   
ATOM   3941  HG1 ARG P 252     -34.786-125.661 124.650  0.00 97.00      PROA   
ATOM   3942  HG2 ARG P 252     -34.879-127.056 123.528  0.00 97.00      PROA   
ATOM   3943  CD  ARG P 252     -36.810-126.256 124.154  0.00 97.00      PROA   
ATOM   3944  HD1 ARG P 252     -37.408-126.533 123.263  0.00 97.00      PROA   
ATOM   3945  HD2 ARG P 252     -37.213-125.330 124.617  0.00 97.00      PROA   
ATOM   3946  NE  ARG P 252     -36.858-127.400 125.113  0.00 97.00      PROA   
ATOM   3947  HE  ARG P 252     -36.176-128.127 125.018  0.00 97.00      PROA   
ATOM   3948  CZ  ARG P 252     -37.503-127.432 126.292  0.00 97.00      PROA   
ATOM   3949  NH1 ARG P 252     -38.614-126.739 126.526  0.00 97.00      PROA   
ATOM   3950 HH11 ARG P 252     -39.043-126.321 125.733  0.00 97.00      PROA   
ATOM   3951 HH12 ARG P 252     -39.124-126.985 127.343  0.00 97.00      PROA   
ATOM   3952  NH2 ARG P 252     -36.988-128.237 127.238  0.00 97.00      PROA   
ATOM   3953 HH21 ARG P 252     -36.073-128.591 127.030  0.00 97.00      PROA   
ATOM   3954 HH22 ARG P 252     -37.301-128.180 128.178  0.00 97.00      PROA   
ATOM   3955  C   ARG P 252     -33.497-124.450 120.738  0.00 97.00      PROA   
ATOM   3956  O   ARG P 252     -33.481-123.243 120.503  0.00 97.00      PROA   
ATOM   3957  N   SER P 253     -33.398-125.364 119.736  0.00 97.00      PROA   
ATOM   3958  HN  SER P 253     -33.348-126.344 119.923  0.00 97.00      PROA   
ATOM   3959  CA  SER P 253     -33.497-124.973 118.337  0.00 97.00      PROA   
ATOM   3960  HA  SER P 253     -32.921-124.070 118.221  0.00 97.00      PROA   
ATOM   3961  CB  SER P 253     -32.871-125.972 117.323  0.00 97.00      PROA   
ATOM   3962  HB1 SER P 253     -31.778-126.039 117.505  0.00 97.00      PROA   
ATOM   3963  HB2 SER P 253     -33.021-125.608 116.284  0.00 97.00      PROA   
ATOM   3964  OG  SER P 253     -33.428-127.274 117.420  0.00 97.00      PROA   
ATOM   3965  HG1 SER P 253     -33.220-127.588 118.309  0.00 97.00      PROA   
ATOM   3966  C   SER P 253     -34.957-124.718 117.961  0.00 97.00      PROA   
ATOM   3967  O   SER P 253     -35.829-125.456 118.417  0.00 97.00      PROA   
ATOM   3968  N   PRO P 254     -35.296-123.716 117.151  0.00 97.00      PROA   
ATOM   3969  CD  PRO P 254     -34.488-122.506 116.973  0.00 97.00      PROA   
ATOM   3970  HD1 PRO P 254     -33.679-122.724 116.242  0.00 97.00      PROA   
ATOM   3971  HD2 PRO P 254     -34.052-122.156 117.937  0.00 97.00      PROA   
ATOM   3972  CA  PRO P 254     -36.546-123.653 116.388  0.00 97.00      PROA   
ATOM   3973  HA  PRO P 254     -37.349-123.602 117.108  0.00 97.00      PROA   
ATOM   3974  CB  PRO P 254     -36.401-122.359 115.564  0.00 97.00      PROA   
ATOM   3975  HB1 PRO P 254     -37.378-121.873 115.372  0.00 97.00      PROA   
ATOM   3976  HB2 PRO P 254     -35.898-122.567 114.593  0.00 97.00      PROA   
ATOM   3977  CG  PRO P 254     -35.468-121.480 116.408  0.00 97.00      PROA   
ATOM   3978  HG1 PRO P 254     -34.964-120.688 115.819  0.00 97.00      PROA   
ATOM   3979  HG2 PRO P 254     -36.039-121.017 117.243  0.00 97.00      PROA   
ATOM   3980  C   PRO P 254     -36.807-124.873 115.507  0.00 97.00      PROA   
ATOM   3981  O   PRO P 254     -35.847-125.469 115.022  0.00 97.00      PROA   
ATOM   3982  N   GLU P 255     -38.091-125.260 115.280  0.00 97.00      PROA   
ATOM   3983  HN  GLU P 255     -38.858-124.802 115.724  0.00 97.00      PROA   
ATOM   3984  CA  GLU P 255     -38.460-126.380 114.428  0.00 97.00      PROA   
ATOM   3985  HA  GLU P 255     -37.965-127.249 114.830  0.00 97.00      PROA   
ATOM   3986  CB  GLU P 255     -39.988-126.679 114.435  0.00 97.00      PROA   
ATOM   3987  HB1 GLU P 255     -40.139-127.531 113.739  0.00 97.00      PROA   
ATOM   3988  HB2 GLU P 255     -40.548-125.812 114.023  0.00 97.00      PROA   
ATOM   3989  CG  GLU P 255     -40.573-127.060 115.821  0.00 97.00      PROA   
ATOM   3990  HG1 GLU P 255     -41.068-126.177 116.278  0.00 97.00      PROA   
ATOM   3991  HG2 GLU P 255     -39.760-127.392 116.499  0.00 97.00      PROA   
ATOM   3992  CD  GLU P 255     -41.587-128.208 115.749  0.00 97.00      PROA   
ATOM   3993  OE1 GLU P 255     -42.785-127.980 116.061  0.00 97.00      PROA   
ATOM   3994  OE2 GLU P 255     -41.160-129.340 115.401  0.00 97.00      PROA   
ATOM   3995  C   GLU P 255     -37.999-126.257 112.976  0.00 97.00      PROA   
ATOM   3996  O   GLU P 255     -38.056-125.192 112.363  0.00 97.00      PROA   
ATOM   3997  N   LEU P 256     -37.536-127.389 112.400  0.00 97.00      PROA   
ATOM   3998  HN  LEU P 256     -37.452-128.223 112.946  0.00 97.00      PROA   
ATOM   3999  CA  LEU P 256     -37.026-127.493 111.052  0.00 97.00      PROA   
ATOM   4000  HA  LEU P 256     -37.130-126.540 110.555  0.00 97.00      PROA   
ATOM   4001  CB  LEU P 256     -35.531-127.918 111.116  0.00 97.00      PROA   
ATOM   4002  HB1 LEU P 256     -35.444-128.924 111.577  0.00 97.00      PROA   
ATOM   4003  HB2 LEU P 256     -35.049-127.201 111.824  0.00 97.00      PROA   
ATOM   4004  CG  LEU P 256     -34.692-127.869 109.813  0.00 97.00      PROA   
ATOM   4005  HG  LEU P 256     -33.622-127.864 110.139  0.00 97.00      PROA   
ATOM   4006  CD1 LEU P 256     -34.854-129.122 108.935  0.00 97.00      PROA   
ATOM   4007 HD11 LEU P 256     -35.868-129.164 108.495  0.00 97.00      PROA   
ATOM   4008 HD12 LEU P 256     -34.692-130.042 109.534  0.00 97.00      PROA   
ATOM   4009 HD13 LEU P 256     -34.120-129.106 108.103  0.00 97.00      PROA   
ATOM   4010  CD2 LEU P 256     -34.910-126.579 109.003  0.00 97.00      PROA   
ATOM   4011 HD21 LEU P 256     -34.749-125.689 109.647  0.00 97.00      PROA   
ATOM   4012 HD22 LEU P 256     -35.942-126.545 108.593  0.00 97.00      PROA   
ATOM   4013 HD23 LEU P 256     -34.196-126.537 108.154  0.00 97.00      PROA   
ATOM   4014  C   LEU P 256     -37.880-128.513 110.325  0.00 97.00      PROA   
ATOM   4015  O   LEU P 256     -38.147-129.593 110.838  0.00 97.00      PROA   
ATOM   4016  N   GLU P 257     -38.363-128.191 109.100  0.00 97.00      PROA   
ATOM   4017  HN  GLU P 257     -38.130-127.329 108.661  0.00 97.00      PROA   
ATOM   4018  CA  GLU P 257     -39.294-129.040 108.380  0.00 97.00      PROA   
ATOM   4019  HA  GLU P 257     -39.909-129.562 109.097  0.00 97.00      PROA   
ATOM   4020  CB  GLU P 257     -40.235-128.220 107.456  0.00 97.00      PROA   
ATOM   4021  HB1 GLU P 257     -39.660-127.732 106.641  0.00 97.00      PROA   
ATOM   4022  HB2 GLU P 257     -40.648-127.395 108.086  0.00 97.00      PROA   
ATOM   4023  CG  GLU P 257     -41.450-129.010 106.913  0.00 97.00      PROA   
ATOM   4024  HG1 GLU P 257     -42.362-128.387 107.028  0.00 97.00      PROA   
ATOM   4025  HG2 GLU P 257     -41.603-129.947 107.487  0.00 97.00      PROA   
ATOM   4026  CD  GLU P 257     -41.331-129.362 105.436  0.00 97.00      PROA   
ATOM   4027  OE1 GLU P 257     -40.454-130.184 105.096  0.00 97.00      PROA   
ATOM   4028  OE2 GLU P 257     -42.144-128.843 104.632  0.00 97.00      PROA   
ATOM   4029  C   GLU P 257     -38.563-130.081 107.562  0.00 97.00      PROA   
ATOM   4030  O   GLU P 257     -37.619-129.779 106.834  0.00 97.00      PROA   
ATOM   4031  N   LEU P 258     -39.012-131.351 107.673  0.00 97.00      PROA   
ATOM   4032  HN  LEU P 258     -39.760-131.558 108.302  0.00 97.00      PROA   
ATOM   4033  CA  LEU P 258     -38.500-132.464 106.908  0.00 97.00      PROA   
ATOM   4034  HA  LEU P 258     -38.049-132.084 106.003  0.00 97.00      PROA   
ATOM   4035  CB  LEU P 258     -37.453-133.321 107.668  0.00 97.00      PROA   
ATOM   4036  HB1 LEU P 258     -37.156-134.201 107.056  0.00 97.00      PROA   
ATOM   4037  HB2 LEU P 258     -37.924-133.701 108.598  0.00 97.00      PROA   
ATOM   4038  CG  LEU P 258     -36.162-132.567 108.069  0.00 97.00      PROA   
ATOM   4039  HG  LEU P 258     -36.452-131.615 108.569  0.00 97.00      PROA   
ATOM   4040  CD1 LEU P 258     -35.347-133.373 109.093  0.00 97.00      PROA   
ATOM   4041 HD11 LEU P 258     -35.011-134.331 108.643  0.00 97.00      PROA   
ATOM   4042 HD12 LEU P 258     -35.960-133.598 109.989  0.00 97.00      PROA   
ATOM   4043 HD13 LEU P 258     -34.455-132.792 109.410  0.00 97.00      PROA   
ATOM   4044  CD2 LEU P 258     -35.281-132.222 106.853  0.00 97.00      PROA   
ATOM   4045 HD21 LEU P 258     -35.832-131.584 106.132  0.00 97.00      PROA   
ATOM   4046 HD22 LEU P 258     -34.962-133.152 106.337  0.00 97.00      PROA   
ATOM   4047 HD23 LEU P 258     -34.374-131.673 107.184  0.00 97.00      PROA   
ATOM   4048  C   LEU P 258     -39.662-133.341 106.484  0.00 97.00      PROA   
ATOM   4049  O   LEU P 258     -39.881-134.431 107.008  0.00 97.00      PROA   
ATOM   4050  N   GLN P 259     -40.454-132.878 105.492  0.00 97.00      PROA   
ATOM   4051  HN  GLN P 259     -40.387-131.921 105.205  0.00 97.00      PROA   
ATOM   4052  CA  GLN P 259     -41.384-133.704 104.749  0.00 97.00      PROA   
ATOM   4053  HA  GLN P 259     -42.024-134.161 105.486  0.00 97.00      PROA   
ATOM   4054  CB  GLN P 259     -42.292-132.898 103.782  0.00 97.00      PROA   
ATOM   4055  HB1 GLN P 259     -42.735-133.577 103.018  0.00 97.00      PROA   
ATOM   4056  HB2 GLN P 259     -41.661-132.155 103.245  0.00 97.00      PROA   
ATOM   4057  CG  GLN P 259     -43.452-132.159 104.479  0.00 97.00      PROA   
ATOM   4058  HG1 GLN P 259     -43.065-131.407 105.195  0.00 97.00      PROA   
ATOM   4059  HG2 GLN P 259     -44.090-132.873 105.041  0.00 97.00      PROA   
ATOM   4060  CD  GLN P 259     -44.330-131.484 103.419  0.00 97.00      PROA   
ATOM   4061  OE1 GLN P 259     -45.219-132.114 102.836  0.00 97.00      PROA   
ATOM   4062  NE2 GLN P 259     -44.067-130.177 103.151  0.00 97.00      PROA   
ATOM   4063 HE21 GLN P 259     -44.616-129.698 102.471  0.00 97.00      PROA   
ATOM   4064 HE22 GLN P 259     -43.327-129.710 103.642  0.00 97.00      PROA   
ATOM   4065  C   GLN P 259     -40.713-134.841 103.999  0.00 97.00      PROA   
ATOM   4066  O   GLN P 259     -39.654-134.674 103.402  0.00 97.00      PROA   
ATOM   4067  N   VAL P 260     -41.334-136.040 104.035  0.00 97.00      PROA   
ATOM   4068  HN  VAL P 260     -42.181-136.157 104.544  0.00 97.00      PROA   
ATOM   4069  CA  VAL P 260     -40.829-137.236 103.400  0.00 97.00      PROA   
ATOM   4070  HA  VAL P 260     -40.041-136.975 102.713  0.00 97.00      PROA   
ATOM   4071  CB  VAL P 260     -40.293-138.255 104.402  0.00 97.00      PROA   
ATOM   4072  HB  VAL P 260     -41.114-138.555 105.087  0.00 97.00      PROA   
ATOM   4073  CG1 VAL P 260     -39.749-139.501 103.670  0.00 97.00      PROA   
ATOM   4074 HG11 VAL P 260     -38.970-139.211 102.933  0.00 97.00      PROA   
ATOM   4075 HG12 VAL P 260     -40.557-140.051 103.147  0.00 97.00      PROA   
ATOM   4076 HG13 VAL P 260     -39.290-140.194 104.405  0.00 97.00      PROA   
ATOM   4077  CG2 VAL P 260     -39.187-137.619 105.275  0.00 97.00      PROA   
ATOM   4078 HG21 VAL P 260     -39.590-136.801 105.905  0.00 97.00      PROA   
ATOM   4079 HG22 VAL P 260     -38.377-137.210 104.639  0.00 97.00      PROA   
ATOM   4080 HG23 VAL P 260     -38.752-138.384 105.952  0.00 97.00      PROA   
ATOM   4081  C   VAL P 260     -41.994-137.811 102.616  0.00 97.00      PROA   
ATOM   4082  O   VAL P 260     -43.096-137.944 103.142  0.00 97.00      PROA   
ATOM   4083  N   LEU P 261     -41.788-138.133 101.317  0.00 97.00      PROA   
ATOM   4084  HN  LEU P 261     -40.879-138.026 100.915  0.00 97.00      PROA   
ATOM   4085  CA  LEU P 261     -42.840-138.583 100.428  0.00 97.00      PROA   
ATOM   4086  HA  LEU P 261     -43.730-138.766 101.009  0.00 97.00      PROA   
ATOM   4087  CB  LEU P 261     -43.193-137.548  99.331  0.00 97.00      PROA   
ATOM   4088  HB1 LEU P 261     -43.908-137.994  98.604  0.00 97.00      PROA   
ATOM   4089  HB2 LEU P 261     -42.266-137.280  98.776  0.00 97.00      PROA   
ATOM   4090  CG  LEU P 261     -43.844-136.245  99.858  0.00 97.00      PROA   
ATOM   4091  HG  LEU P 261     -43.121-135.744 100.544  0.00 97.00      PROA   
ATOM   4092  CD1 LEU P 261     -44.136-135.288  98.690  0.00 97.00      PROA   
ATOM   4093 HD11 LEU P 261     -44.877-135.747  98.000  0.00 97.00      PROA   
ATOM   4094 HD12 LEU P 261     -43.208-135.078  98.119  0.00 97.00      PROA   
ATOM   4095 HD13 LEU P 261     -44.549-134.329  99.069  0.00 97.00      PROA   
ATOM   4096  CD2 LEU P 261     -45.139-136.500 100.653  0.00 97.00      PROA   
ATOM   4097 HD21 LEU P 261     -45.595-135.534 100.954  0.00 97.00      PROA   
ATOM   4098 HD22 LEU P 261     -44.934-137.083 101.573  0.00 97.00      PROA   
ATOM   4099 HD23 LEU P 261     -45.868-137.055 100.026  0.00 97.00      PROA   
ATOM   4100  C   LEU P 261     -42.518-139.910  99.779  0.00 97.00      PROA   
ATOM   4101  O   LEU P 261     -41.439-140.138  99.241  0.00 97.00      PROA   
ATOM   4102  N   GLY P 262     -43.511-140.824  99.821  0.00 97.00      PROA   
ATOM   4103  HN  GLY P 262     -44.388-140.585 100.224  0.00 97.00      PROA   
ATOM   4104  CA  GLY P 262     -43.455-142.150  99.259  0.00 97.00      PROA   
ATOM   4105  HA1 GLY P 262     -43.200-142.839 100.048  0.00 97.00      PROA   
ATOM   4106  HA2 GLY P 262     -42.787-142.174  98.408  0.00 97.00      PROA   
ATOM   4107  C   GLY P 262     -44.834-142.490  98.803  0.00 97.00      PROA   
ATOM   4108  O   GLY P 262     -45.814-141.868  99.207  0.00 97.00      PROA   
ATOM   4109  N   HSD P 263     -44.937-143.528  97.954  0.00 97.00      PROA   
ATOM   4110  HN  HSD P 263     -44.129-144.044  97.683  0.00 97.00      PROA   
ATOM   4111  CA  HSD P 263     -46.190-144.034  97.451  0.00 97.00      PROA   
ATOM   4112  HA  HSD P 263     -47.020-143.592  97.987  0.00 97.00      PROA   
ATOM   4113  CB  HSD P 263     -46.354-143.781  95.934  0.00 97.00      PROA   
ATOM   4114  HB1 HSD P 263     -47.255-144.302  95.545  0.00 97.00      PROA   
ATOM   4115  HB2 HSD P 263     -45.467-144.183  95.397  0.00 97.00      PROA   
ATOM   4116  ND1 HSD P 263     -47.630-141.648  95.318  0.00 97.00      PROA   
ATOM   4117  HD1 HSD P 263     -48.544-142.055  95.274  0.00 97.00      PROA   
ATOM   4118  CG  HSD P 263     -46.456-142.304  95.631  0.00 97.00      PROA   
ATOM   4119  CE1 HSD P 263     -47.301-140.362  95.036  0.00 97.00      PROA   
ATOM   4120  HE1 HSD P 263     -48.035-139.607  94.755  0.00 97.00      PROA   
ATOM   4121  NE2 HSD P 263     -46.004-140.148  95.135  0.00 97.00      PROA   
ATOM   4122  CD2 HSD P 263     -45.472-141.372  95.499  0.00 97.00      PROA   
ATOM   4123  HD2 HSD P 263     -44.402-141.470  95.637  0.00 97.00      PROA   
ATOM   4124  C   HSD P 263     -46.151-145.502  97.764  0.00 97.00      PROA   
ATOM   4125  O   HSD P 263     -45.111-146.136  97.603  0.00 97.00      PROA   
ATOM   4126  N   GLN P 264     -47.271-146.069  98.278  0.00 97.00      PROA   
ATOM   4127  HN  GLN P 264     -48.112-145.543  98.380  0.00 97.00      PROA   
ATOM   4128  CA  GLN P 264     -47.321-147.414  98.821  0.00 97.00      PROA   
ATOM   4129  HA  GLN P 264     -46.604-147.428  99.631  0.00 97.00      PROA   
ATOM   4130  CB  GLN P 264     -48.700-147.718  99.458  0.00 97.00      PROA   
ATOM   4131  HB1 GLN P 264     -48.811-148.807  99.652  0.00 97.00      PROA   
ATOM   4132  HB2 GLN P 264     -49.478-147.423  98.717  0.00 97.00      PROA   
ATOM   4133  CG  GLN P 264     -48.905-146.965 100.796  0.00 97.00      PROA   
ATOM   4134  HG1 GLN P 264     -48.473-145.944 100.730  0.00 97.00      PROA   
ATOM   4135  HG2 GLN P 264     -48.385-147.499 101.620  0.00 97.00      PROA   
ATOM   4136  CD  GLN P 264     -50.385-146.787 101.153  0.00 97.00      PROA   
ATOM   4137  OE1 GLN P 264     -50.876-145.656 101.256  0.00 97.00      PROA   
ATOM   4138  NE2 GLN P 264     -51.111-147.919 101.354  0.00 97.00      PROA   
ATOM   4139 HE21 GLN P 264     -52.079-147.821 101.580  0.00 97.00      PROA   
ATOM   4140 HE22 GLN P 264     -50.672-148.813 101.279  0.00 97.00      PROA   
ATOM   4141  C   GLN P 264     -46.883-148.519  97.872  0.00 97.00      PROA   
ATOM   4142  O   GLN P 264     -47.268-148.574  96.706  0.00 97.00      PROA   
ATOM   4143  N   GLN P 265     -46.013-149.412  98.388  0.00 97.00      PROA   
ATOM   4144  HN  GLN P 265     -45.762-149.355  99.353  0.00 97.00      PROA   
ATOM   4145  CA  GLN P 265     -45.216-150.339  97.624  0.00 97.00      PROA   
ATOM   4146  HA  GLN P 265     -45.249-150.013  96.597  0.00 97.00      PROA   
ATOM   4147  CB  GLN P 265     -43.718-150.322  98.067  0.00 97.00      PROA   
ATOM   4148  HB1 GLN P 265     -43.273-149.367  97.707  0.00 97.00      PROA   
ATOM   4149  HB2 GLN P 265     -43.174-151.141  97.545  0.00 97.00      PROA   
ATOM   4150  CG  GLN P 265     -43.430-150.452  99.589  0.00 97.00      PROA   
ATOM   4151  HG1 GLN P 265     -42.352-150.683  99.734  0.00 97.00      PROA   
ATOM   4152  HG2 GLN P 265     -44.011-151.301 100.005  0.00 97.00      PROA   
ATOM   4153  CD  GLN P 265     -43.784-149.197 100.409  0.00 97.00      PROA   
ATOM   4154  OE1 GLN P 265     -44.884-149.087 100.961  0.00 97.00      PROA   
ATOM   4155  NE2 GLN P 265     -42.829-148.231 100.500  0.00 97.00      PROA   
ATOM   4156 HE21 GLN P 265     -43.043-147.390 101.003  0.00 97.00      PROA   
ATOM   4157 HE22 GLN P 265     -41.937-148.357 100.073  0.00 97.00      PROA   
ATOM   4158  C   GLN P 265     -45.760-151.756  97.707  0.00 97.00      PROA   
ATOM   4159  O   GLN P 265     -46.398-152.107  98.700  0.00 97.00      PROA   
ATOM   4160  N   PRO P 266     -45.538-152.623  96.712  0.00 97.00      PROA   
ATOM   4161  CD  PRO P 266     -45.092-152.235  95.369  0.00 97.00      PROA   
ATOM   4162  HD1 PRO P 266     -44.026-151.921  95.427  0.00 97.00      PROA   
ATOM   4163  HD2 PRO P 266     -45.716-151.416  94.949  0.00 97.00      PROA   
ATOM   4164  CA  PRO P 266     -45.476-154.075  96.886  0.00 97.00      PROA   
ATOM   4165  HA  PRO P 266     -46.495-154.409  97.023  0.00 97.00      PROA   
ATOM   4166  CB  PRO P 266     -44.854-154.590  95.575  0.00 97.00      PROA   
ATOM   4167  HB1 PRO P 266     -45.227-155.594  95.294  0.00 97.00      PROA   
ATOM   4168  HB2 PRO P 266     -43.744-154.623  95.655  0.00 97.00      PROA   
ATOM   4169  CG  PRO P 266     -45.218-153.515  94.545  0.00 97.00      PROA   
ATOM   4170  HG1 PRO P 266     -44.549-153.524  93.662  0.00 97.00      PROA   
ATOM   4171  HG2 PRO P 266     -46.273-153.643  94.217  0.00 97.00      PROA   
ATOM   4172  C   PRO P 266     -44.694-154.541  98.108  0.00 97.00      PROA   
ATOM   4173  O   PRO P 266     -43.625-154.000  98.383  0.00 97.00      PROA   
ATOM   4174  N   THR P 267     -45.208-155.544  98.853  0.00 97.00      PROA   
ATOM   4175  HN  THR P 267     -46.136-155.873  98.693  0.00 97.00      PROA   
ATOM   4176  CA  THR P 267     -44.473-156.242  99.902  0.00 97.00      PROA   
ATOM   4177  HA  THR P 267     -44.109-155.464 100.559  0.00 97.00      PROA   
ATOM   4178  CB  THR P 267     -45.351-157.171 100.735  0.00 97.00      PROA   
ATOM   4179  HB  THR P 267     -45.400-158.192 100.296  0.00 97.00      PROA   
ATOM   4180  OG1 THR P 267     -46.687-156.691 100.794  0.00 97.00      PROA   
ATOM   4181  HG1 THR P 267     -46.622-155.804 101.155  0.00 97.00      PROA   
ATOM   4182  CG2 THR P 267     -44.811-157.263 102.174  0.00 97.00      PROA   
ATOM   4183 HG21 THR P 267     -44.799-156.258 102.647  0.00 97.00      PROA   
ATOM   4184 HG22 THR P 267     -43.780-157.670 102.185  0.00 97.00      PROA   
ATOM   4185 HG23 THR P 267     -45.461-157.929 102.780  0.00 97.00      PROA   
ATOM   4186  C   THR P 267     -43.234-157.006  99.425  0.00 97.00      PROA   
ATOM   4187  O   THR P 267     -42.222-156.905 100.120  0.00 97.00      PROA   
ATOM   4188  N   PRO P 268     -43.178-157.751  98.312  0.00 97.00      PROA   
ATOM   4189  CD  PRO P 268     -44.332-158.336  97.611  0.00 97.00      PROA   
ATOM   4190  HD1 PRO P 268     -45.084-157.569  97.340  0.00 97.00      PROA   
ATOM   4191  HD2 PRO P 268     -44.796-159.119  98.251  0.00 97.00      PROA   
ATOM   4192  CA  PRO P 268     -41.915-158.221  97.750  0.00 97.00      PROA   
ATOM   4193  HA  PRO P 268     -41.255-158.567  98.534  0.00 97.00      PROA   
ATOM   4194  CB  PRO P 268     -42.332-159.354  96.796  0.00 97.00      PROA   
ATOM   4195  HB1 PRO P 268     -42.379-160.308  97.368  0.00 97.00      PROA   
ATOM   4196  HB2 PRO P 268     -41.638-159.490  95.943  0.00 97.00      PROA   
ATOM   4197  CG  PRO P 268     -43.743-158.966  96.348  0.00 97.00      PROA   
ATOM   4198  HG1 PRO P 268     -43.669-158.189  95.554  0.00 97.00      PROA   
ATOM   4199  HG2 PRO P 268     -44.335-159.824  95.973  0.00 97.00      PROA   
ATOM   4200  C   PRO P 268     -41.204-157.112  96.995  0.00 97.00      PROA   
ATOM   4201  O   PRO P 268     -41.855-156.237  96.427  0.00 97.00      PROA   
ATOM   4202  N   VAL P 269     -39.853-157.154  97.000  0.00 97.00      PROA   
ATOM   4203  HN  VAL P 269     -39.344-157.890  97.435  0.00 97.00      PROA   
ATOM   4204  CA  VAL P 269     -38.969-156.285  96.271  0.00 97.00      PROA   
ATOM   4205  HA  VAL P 269     -39.454-155.985  95.353  0.00 97.00      PROA   
ATOM   4206  CB  VAL P 269     -38.564-155.049  97.082  0.00 97.00      PROA   
ATOM   4207  HB  VAL P 269     -39.502-154.526  97.388  0.00 97.00      PROA   
ATOM   4208  CG1 VAL P 269     -37.796-155.445  98.362  0.00 97.00      PROA   
ATOM   4209 HG11 VAL P 269     -36.859-155.974  98.094  0.00 97.00      PROA   
ATOM   4210 HG12 VAL P 269     -38.410-156.108  99.004  0.00 97.00      PROA   
ATOM   4211 HG13 VAL P 269     -37.527-154.538  98.946  0.00 97.00      PROA   
ATOM   4212  CG2 VAL P 269     -37.743-154.079  96.209  0.00 97.00      PROA   
ATOM   4213 HG21 VAL P 269     -38.310-153.803  95.297  0.00 97.00      PROA   
ATOM   4214 HG22 VAL P 269     -36.791-154.558  95.904  0.00 97.00      PROA   
ATOM   4215 HG23 VAL P 269     -37.499-153.155  96.777  0.00 97.00      PROA   
ATOM   4216  C   VAL P 269     -37.770-157.191  95.895  0.00 97.00      PROA   
ATOM   4217  OT1 VAL P 269     -37.571-158.238  96.573  0.00 97.00      PROA   
ATOM   4218  OT2 VAL P 269     -37.057-156.867  94.908  0.00 97.00      PROA   
END
