# Supplementary material for: The solution structure of the unbound IgG Fc receptor CD64 resembles its crystal structure: Implications for function
Source: PLoS One. 2023 Sep 21;18(9):e0288351. doi: 10.1371/journal.pone.0288351 (PMC10513344; doi:10.1371/journal.pone.0288351)
Supplement: S1 File — (ZIP) [file pone.0288351.s003.zip › CD64V03 E11/Top100/EM_done_ready_for_EM_top100_0p11_E11.dcd_77661.pdb.pdb]

REMARK  FINAL COORDINATES WRITTEN BY NAMD AT TIMESTEP 2000
ATOM      1  N   LYS P   1      -1.800 -51.423 103.375  0.00 97.00      PROA   
ATOM      2  HT1 LYS P   1      -2.341 -51.279 104.255  0.00 97.00      PROA   
ATOM      3  HT2 LYS P   1      -1.877 -50.534 102.834  0.00 97.00      PROA   
ATOM      4  HT3 LYS P   1      -0.808 -51.605 103.618  0.00 97.00      PROA   
ATOM      5  CA  LYS P   1      -2.392 -52.554 102.621  0.00 97.00      PROA   
ATOM      6  HA  LYS P   1      -3.465 -52.452 102.685  0.00 97.00      PROA   
ATOM      7  CB  LYS P   1      -1.981 -52.519 101.119  0.00 97.00      PROA   
ATOM      8  HB1 LYS P   1      -2.236 -53.498 100.660  0.00 97.00      PROA   
ATOM      9  HB2 LYS P   1      -0.882 -52.391 101.016  0.00 97.00      PROA   
ATOM     10  CG  LYS P   1      -2.705 -51.430 100.297  0.00 97.00      PROA   
ATOM     11  HG1 LYS P   1      -2.267 -50.441 100.558  0.00 97.00      PROA   
ATOM     12  HG2 LYS P   1      -3.782 -51.397 100.576  0.00 97.00      PROA   
ATOM     13  CD  LYS P   1      -2.598 -51.606  98.767  0.00 97.00      PROA   
ATOM     14  HD1 LYS P   1      -1.524 -51.711  98.494  0.00 97.00      PROA   
ATOM     15  HD2 LYS P   1      -2.977 -50.672  98.294  0.00 97.00      PROA   
ATOM     16  CE  LYS P   1      -3.391 -52.808  98.220  0.00 97.00      PROA   
ATOM     17  HE1 LYS P   1      -4.451 -52.745  98.546  0.00 97.00      PROA   
ATOM     18  HE2 LYS P   1      -2.957 -53.764  98.580  0.00 97.00      PROA   
ATOM     19  NZ  LYS P   1      -3.377 -52.840  96.735  0.00 97.00      PROA   
ATOM     20  HZ1 LYS P   1      -2.397 -52.889  96.392  0.00 97.00      PROA   
ATOM     21  HZ2 LYS P   1      -3.830 -51.982  96.359  0.00 97.00      PROA   
ATOM     22  HZ3 LYS P   1      -3.899 -53.676  96.401  0.00 97.00      PROA   
ATOM     23  C   LYS P   1      -2.038 -53.867 103.265  0.00 97.00      PROA   
ATOM     24  O   LYS P   1      -1.174 -53.933 104.137  0.00 97.00      PROA   
ATOM     25  N   ALA P   2      -2.715 -54.954 102.841  0.00 97.00      PROA   
ATOM     26  HN  ALA P   2      -3.459 -54.915 102.179  0.00 97.00      PROA   
ATOM     27  CA  ALA P   2      -2.421 -56.299 103.236  0.00 97.00      PROA   
ATOM     28  HA  ALA P   2      -1.351 -56.459 103.245  0.00 97.00      PROA   
ATOM     29  CB  ALA P   2      -3.064 -56.661 104.592  0.00 97.00      PROA   
ATOM     30  HB1 ALA P   2      -4.158 -56.475 104.565  0.00 97.00      PROA   
ATOM     31  HB2 ALA P   2      -2.630 -56.029 105.397  0.00 97.00      PROA   
ATOM     32  HB3 ALA P   2      -2.887 -57.725 104.852  0.00 97.00      PROA   
ATOM     33  C   ALA P   2      -3.031 -57.099 102.113  0.00 97.00      PROA   
ATOM     34  O   ALA P   2      -3.660 -56.520 101.226  0.00 97.00      PROA   
ATOM     35  N   VAL P   3      -2.837 -58.440 102.120  0.00 97.00      PROA   
ATOM     36  HN  VAL P   3      -2.242 -58.867 102.795  0.00 97.00      PROA   
ATOM     37  CA  VAL P   3      -3.586 -59.395 101.327  0.00 97.00      PROA   
ATOM     38  HA  VAL P   3      -4.592 -59.022 101.201  0.00 97.00      PROA   
ATOM     39  CB  VAL P   3      -3.001 -59.776  99.957  0.00 97.00      PROA   
ATOM     40  HB  VAL P   3      -3.643 -60.573  99.512  0.00 97.00      PROA   
ATOM     41  CG1 VAL P   3      -3.057 -58.576  98.991  0.00 97.00      PROA   
ATOM     42 HG11 VAL P   3      -2.352 -57.784  99.318  0.00 97.00      PROA   
ATOM     43 HG12 VAL P   3      -4.084 -58.155  98.956  0.00 97.00      PROA   
ATOM     44 HG13 VAL P   3      -2.768 -58.898  97.967  0.00 97.00      PROA   
ATOM     45  CG2 VAL P   3      -1.561 -60.317 100.072  0.00 97.00      PROA   
ATOM     46 HG21 VAL P   3      -1.531 -61.259 100.653  0.00 97.00      PROA   
ATOM     47 HG22 VAL P   3      -0.898 -59.574 100.563  0.00 97.00      PROA   
ATOM     48 HG23 VAL P   3      -1.152 -60.525  99.060  0.00 97.00      PROA   
ATOM     49  C   VAL P   3      -3.654 -60.616 102.219  0.00 97.00      PROA   
ATOM     50  O   VAL P   3      -2.747 -60.848 103.018  0.00 97.00      PROA   
ATOM     51  N   ILE P   4      -4.750 -61.412 102.139  0.00 97.00      PROA   
ATOM     52  HN  ILE P   4      -5.523 -61.172 101.553  0.00 97.00      PROA   
ATOM     53  CA  ILE P   4      -4.950 -62.544 103.035  0.00 97.00      PROA   
ATOM     54  HA  ILE P   4      -4.247 -62.469 103.851  0.00 97.00      PROA   
ATOM     55  CB  ILE P   4      -6.332 -62.542 103.692  0.00 97.00      PROA   
ATOM     56  HB  ILE P   4      -7.113 -62.589 102.899  0.00 97.00      PROA   
ATOM     57  CG2 ILE P   4      -6.465 -63.765 104.631  0.00 97.00      PROA   
ATOM     58 HG21 ILE P   4      -5.589 -63.817 105.313  0.00 97.00      PROA   
ATOM     59 HG22 ILE P   4      -6.534 -64.711 104.056  0.00 97.00      PROA   
ATOM     60 HG23 ILE P   4      -7.374 -63.689 105.259  0.00 97.00      PROA   
ATOM     61  CG1 ILE P   4      -6.550 -61.231 104.489  0.00 97.00      PROA   
ATOM     62 HG11 ILE P   4      -6.227 -60.346 103.901  0.00 97.00      PROA   
ATOM     63 HG12 ILE P   4      -5.910 -61.287 105.393  0.00 97.00      PROA   
ATOM     64  CD  ILE P   4      -8.002 -60.982 104.908  0.00 97.00      PROA   
ATOM     65  HD1 ILE P   4      -8.453 -61.868 105.398  0.00 97.00      PROA   
ATOM     66  HD2 ILE P   4      -8.614 -60.721 104.019  0.00 97.00      PROA   
ATOM     67  HD3 ILE P   4      -8.045 -60.135 105.624  0.00 97.00      PROA   
ATOM     68  C   ILE P   4      -4.682 -63.871 102.334  0.00 97.00      PROA   
ATOM     69  O   ILE P   4      -5.155 -64.131 101.231  0.00 97.00      PROA   
ATOM     70  N   LYS P   5      -3.905 -64.766 102.994  0.00 97.00      PROA   
ATOM     71  HN  LYS P   5      -3.446 -64.491 103.838  0.00 97.00      PROA   
ATOM     72  CA  LYS P   5      -3.661 -66.118 102.529  0.00 97.00      PROA   
ATOM     73  HA  LYS P   5      -4.122 -66.269 101.564  0.00 97.00      PROA   
ATOM     74  CB  LYS P   5      -2.147 -66.433 102.423  0.00 97.00      PROA   
ATOM     75  HB1 LYS P   5      -2.005 -67.466 102.034  0.00 97.00      PROA   
ATOM     76  HB2 LYS P   5      -1.687 -66.385 103.437  0.00 97.00      PROA   
ATOM     77  CG  LYS P   5      -1.357 -65.462 101.530  0.00 97.00      PROA   
ATOM     78  HG1 LYS P   5      -0.285 -65.758 101.595  0.00 97.00      PROA   
ATOM     79  HG2 LYS P   5      -1.440 -64.433 101.944  0.00 97.00      PROA   
ATOM     80  CD  LYS P   5      -1.796 -65.455 100.053  0.00 97.00      PROA   
ATOM     81  HD1 LYS P   5      -2.891 -65.269 100.001  0.00 97.00      PROA   
ATOM     82  HD2 LYS P   5      -1.602 -66.455  99.609  0.00 97.00      PROA   
ATOM     83  CE  LYS P   5      -1.116 -64.365  99.213  0.00 97.00      PROA   
ATOM     84  HE1 LYS P   5      -1.381 -63.365  99.625  0.00 97.00      PROA   
ATOM     85  HE2 LYS P   5      -1.422 -64.411  98.149  0.00 97.00      PROA   
ATOM     86  NZ  LYS P   5       0.350 -64.488  99.273  0.00 97.00      PROA   
ATOM     87  HZ1 LYS P   5       0.767 -65.248  98.710  0.00 97.00      PROA   
ATOM     88  HZ2 LYS P   5       0.621 -64.599 100.278  0.00 97.00      PROA   
ATOM     89  HZ3 LYS P   5       0.778 -63.565  99.041  0.00 97.00      PROA   
ATOM     90  C   LYS P   5      -4.262 -67.124 103.489  0.00 97.00      PROA   
ATOM     91  O   LYS P   5      -3.820 -67.265 104.623  0.00 97.00      PROA   
ATOM     92  N   LEU P   6      -5.274 -67.902 103.043  0.00 97.00      PROA   
ATOM     93  HN  LEU P   6      -5.687 -67.757 102.147  0.00 97.00      PROA   
ATOM     94  CA  LEU P   6      -5.784 -69.039 103.784  0.00 97.00      PROA   
ATOM     95  HA  LEU P   6      -5.849 -68.769 104.829  0.00 97.00      PROA   
ATOM     96  CB  LEU P   6      -7.201 -69.461 103.313  0.00 97.00      PROA   
ATOM     97  HB1 LEU P   6      -7.583 -70.220 104.030  0.00 97.00      PROA   
ATOM     98  HB2 LEU P   6      -7.156 -69.940 102.311  0.00 97.00      PROA   
ATOM     99  CG  LEU P   6      -8.245 -68.315 103.230  0.00 97.00      PROA   
ATOM    100  HG  LEU P   6      -7.972 -67.535 103.976  0.00 97.00      PROA   
ATOM    101  CD1 LEU P   6      -8.311 -67.658 101.836  0.00 97.00      PROA   
ATOM    102 HD11 LEU P   6      -8.544 -68.426 101.067  0.00 97.00      PROA   
ATOM    103 HD12 LEU P   6      -7.356 -67.166 101.568  0.00 97.00      PROA   
ATOM    104 HD13 LEU P   6      -9.113 -66.891 101.812  0.00 97.00      PROA   
ATOM    105  CD2 LEU P   6      -9.644 -68.837 103.600  0.00 97.00      PROA   
ATOM    106 HD21 LEU P   6      -9.651 -69.250 104.630  0.00 97.00      PROA   
ATOM    107 HD22 LEU P   6      -9.951 -69.636 102.895  0.00 97.00      PROA   
ATOM    108 HD23 LEU P   6     -10.386 -68.013 103.542  0.00 97.00      PROA   
ATOM    109  C   LEU P   6      -4.815 -70.209 103.636  0.00 97.00      PROA   
ATOM    110  O   LEU P   6      -4.467 -70.594 102.523  0.00 97.00      PROA   
ATOM    111  N   GLN P   7      -4.304 -70.774 104.758  0.00 97.00      PROA   
ATOM    112  HN  GLN P   7      -4.548 -70.425 105.664  0.00 97.00      PROA   
ATOM    113  CA  GLN P   7      -3.340 -71.867 104.737  0.00 97.00      PROA   
ATOM    114  HA  GLN P   7      -2.551 -71.541 104.073  0.00 97.00      PROA   
ATOM    115  CB  GLN P   7      -2.655 -72.028 106.121  0.00 97.00      PROA   
ATOM    116  HB1 GLN P   7      -3.451 -72.008 106.896  0.00 97.00      PROA   
ATOM    117  HB2 GLN P   7      -2.036 -71.114 106.271  0.00 97.00      PROA   
ATOM    118  CG  GLN P   7      -1.791 -73.292 106.325  0.00 97.00      PROA   
ATOM    119  HG1 GLN P   7      -1.036 -73.360 105.513  0.00 97.00      PROA   
ATOM    120  HG2 GLN P   7      -2.422 -74.205 106.306  0.00 97.00      PROA   
ATOM    121  CD  GLN P   7      -1.032 -73.188 107.654  0.00 97.00      PROA   
ATOM    122  OE1 GLN P   7      -0.390 -72.171 107.931  0.00 97.00      PROA   
ATOM    123  NE2 GLN P   7      -1.092 -74.247 108.507  0.00 97.00      PROA   
ATOM    124 HE21 GLN P   7      -0.609 -74.163 109.378  0.00 97.00      PROA   
ATOM    125 HE22 GLN P   7      -1.605 -75.070 108.268  0.00 97.00      PROA   
ATOM    126  C   GLN P   7      -3.809 -73.182 104.117  0.00 97.00      PROA   
ATOM    127  O   GLN P   7      -3.106 -73.698 103.248  0.00 97.00      PROA   
ATOM    128  N   PRO P   8      -4.975 -73.752 104.417  0.00 97.00      PROA   
ATOM    129  CD  PRO P   8      -5.634 -73.667 105.715  0.00 97.00      PROA   
ATOM    130  HD1 PRO P   8      -6.235 -72.736 105.728  0.00 97.00      PROA   
ATOM    131  HD2 PRO P   8      -4.911 -73.679 106.558  0.00 97.00      PROA   
ATOM    132  CA  PRO P   8      -5.794 -74.457 103.439  0.00 97.00      PROA   
ATOM    133  HA  PRO P   8      -5.189 -75.196 102.935  0.00 97.00      PROA   
ATOM    134  CB  PRO P   8      -6.928 -75.103 104.272  0.00 97.00      PROA   
ATOM    135  HB1 PRO P   8      -7.033 -76.182 104.034  0.00 97.00      PROA   
ATOM    136  HB2 PRO P   8      -7.911 -74.609 104.108  0.00 97.00      PROA   
ATOM    137  CG  PRO P   8      -6.525 -74.908 105.743  0.00 97.00      PROA   
ATOM    138  HG1 PRO P   8      -7.406 -74.793 106.403  0.00 97.00      PROA   
ATOM    139  HG2 PRO P   8      -5.929 -75.784 106.083  0.00 97.00      PROA   
ATOM    140  C   PRO P   8      -6.347 -73.439 102.443  0.00 97.00      PROA   
ATOM    141  O   PRO P   8      -6.995 -72.528 102.953  0.00 97.00      PROA   
ATOM    142  N   PRO P   9      -6.175 -73.477 101.120  0.00 97.00      PROA   
ATOM    143  CD  PRO P   9      -5.460 -74.548 100.419  0.00 97.00      PROA   
ATOM    144  HD1 PRO P   9      -5.895 -75.543 100.658  0.00 97.00      PROA   
ATOM    145  HD2 PRO P   9      -4.385 -74.515 100.706  0.00 97.00      PROA   
ATOM    146  CA  PRO P   9      -6.578 -72.395 100.215  0.00 97.00      PROA   
ATOM    147  HA  PRO P   9      -6.337 -71.432 100.642  0.00 97.00      PROA   
ATOM    148  CB  PRO P   9      -5.733 -72.690  98.961  0.00 97.00      PROA   
ATOM    149  HB1 PRO P   9      -4.713 -72.269  99.119  0.00 97.00      PROA   
ATOM    150  HB2 PRO P   9      -6.138 -72.269  98.022  0.00 97.00      PROA   
ATOM    151  CG  PRO P   9      -5.624 -74.216  98.936  0.00 97.00      PROA   
ATOM    152  HG1 PRO P   9      -6.578 -74.646  98.560  0.00 97.00      PROA   
ATOM    153  HG2 PRO P   9      -4.785 -74.582  98.313  0.00 97.00      PROA   
ATOM    154  C   PRO P   9      -8.074 -72.416  99.907  0.00 97.00      PROA   
ATOM    155  O   PRO P   9      -8.460 -72.196  98.761  0.00 97.00      PROA   
ATOM    156  N   TRP P  10      -8.940 -72.665 100.909  0.00 97.00      PROA   
ATOM    157  HN  TRP P  10      -8.596 -72.741 101.842  0.00 97.00      PROA   
ATOM    158  CA  TRP P  10     -10.328 -72.996 100.690  0.00 97.00      PROA   
ATOM    159  HA  TRP P  10     -10.546 -72.995  99.631  0.00 97.00      PROA   
ATOM    160  CB  TRP P  10     -10.656 -74.396 101.268  0.00 97.00      PROA   
ATOM    161  HB1 TRP P  10     -11.685 -74.688 100.972  0.00 97.00      PROA   
ATOM    162  HB2 TRP P  10     -10.636 -74.333 102.381  0.00 97.00      PROA   
ATOM    163  CG  TRP P  10      -9.710 -75.489 100.858  0.00 97.00      PROA   
ATOM    164  CD1 TRP P  10      -9.153 -76.397 101.722  0.00 97.00      PROA   
ATOM    165  HD1 TRP P  10      -9.341 -76.421 102.786  0.00 97.00      PROA   
ATOM    166  NE1 TRP P  10      -8.400 -77.302 101.024  0.00 97.00      PROA   
ATOM    167  HE1 TRP P  10      -8.049 -78.142 101.377  0.00 97.00      PROA   
ATOM    168  CE2 TRP P  10      -8.426 -76.994  99.696  0.00 97.00      PROA   
ATOM    169  CD2 TRP P  10      -9.234 -75.844  99.543  0.00 97.00      PROA   
ATOM    170  CE3 TRP P  10      -9.423 -75.313  98.264  0.00 97.00      PROA   
ATOM    171  HE3 TRP P  10     -10.009 -74.422  98.100  0.00 97.00      PROA   
ATOM    172  CZ3 TRP P  10      -8.831 -75.951  97.170  0.00 97.00      PROA   
ATOM    173  HZ3 TRP P  10      -8.978 -75.550  96.176  0.00 97.00      PROA   
ATOM    174  CZ2 TRP P  10      -7.831 -77.625  98.612  0.00 97.00      PROA   
ATOM    175  HZ2 TRP P  10      -7.217 -78.503  98.739  0.00 97.00      PROA   
ATOM    176  CH2 TRP P  10      -8.050 -77.090  97.342  0.00 97.00      PROA   
ATOM    177  HH2 TRP P  10      -7.599 -77.556  96.476  0.00 97.00      PROA   
ATOM    178  C   TRP P  10     -11.221 -71.966 101.337  0.00 97.00      PROA   
ATOM    179  O   TRP P  10     -11.310 -71.858 102.558  0.00 97.00      PROA   
ATOM    180  N   VAL P  11     -11.935 -71.177 100.504  0.00 97.00      PROA   
ATOM    181  HN  VAL P  11     -11.805 -71.239  99.515  0.00 97.00      PROA   
ATOM    182  CA  VAL P  11     -12.802 -70.107 100.964  0.00 97.00      PROA   
ATOM    183  HA  VAL P  11     -12.344 -69.657 101.835  0.00 97.00      PROA   
ATOM    184  CB  VAL P  11     -12.909 -69.032  99.881  0.00 97.00      PROA   
ATOM    185  HB  VAL P  11     -13.469 -69.429  99.005  0.00 97.00      PROA   
ATOM    186  CG1 VAL P  11     -13.634 -67.791 100.428  0.00 97.00      PROA   
ATOM    187 HG11 VAL P  11     -13.125 -67.408 101.338  0.00 97.00      PROA   
ATOM    188 HG12 VAL P  11     -14.683 -68.037 100.684  0.00 97.00      PROA   
ATOM    189 HG13 VAL P  11     -13.646 -66.983  99.666  0.00 97.00      PROA   
ATOM    190  CG2 VAL P  11     -11.491 -68.625  99.406  0.00 97.00      PROA   
ATOM    191 HG21 VAL P  11     -10.980 -69.448  98.866  0.00 97.00      PROA   
ATOM    192 HG22 VAL P  11     -10.864 -68.322 100.271  0.00 97.00      PROA   
ATOM    193 HG23 VAL P  11     -11.557 -67.760  98.711  0.00 97.00      PROA   
ATOM    194  C   VAL P  11     -14.168 -70.659 101.401  0.00 97.00      PROA   
ATOM    195  O   VAL P  11     -14.922 -70.017 102.130  0.00 97.00      PROA   
ATOM    196  N   SER P  12     -14.477 -71.914 101.007  0.00 97.00      PROA   
ATOM    197  HN  SER P  12     -13.815 -72.407 100.454  0.00 97.00      PROA   
ATOM    198  CA  SER P  12     -15.666 -72.662 101.381  0.00 97.00      PROA   
ATOM    199  HA  SER P  12     -16.274 -72.080 102.059  0.00 97.00      PROA   
ATOM    200  CB  SER P  12     -16.531 -73.013 100.129  0.00 97.00      PROA   
ATOM    201  HB1 SER P  12     -15.870 -73.383  99.317  0.00 97.00      PROA   
ATOM    202  HB2 SER P  12     -17.026 -72.082  99.772  0.00 97.00      PROA   
ATOM    203  OG  SER P  12     -17.537 -73.996 100.368  0.00 97.00      PROA   
ATOM    204  HG1 SER P  12     -18.253 -73.552 100.832  0.00 97.00      PROA   
ATOM    205  C   SER P  12     -15.190 -73.902 102.124  0.00 97.00      PROA   
ATOM    206  O   SER P  12     -14.350 -74.645 101.621  0.00 97.00      PROA   
ATOM    207  N   VAL P  13     -15.692 -74.133 103.369  0.00 97.00      PROA   
ATOM    208  HN  VAL P  13     -16.358 -73.505 103.770  0.00 97.00      PROA   
ATOM    209  CA  VAL P  13     -15.122 -75.143 104.254  0.00 97.00      PROA   
ATOM    210  HA  VAL P  13     -14.739 -75.948 103.643  0.00 97.00      PROA   
ATOM    211  CB  VAL P  13     -13.964 -74.538 105.060  0.00 97.00      PROA   
ATOM    212  HB  VAL P  13     -13.321 -73.975 104.339  0.00 97.00      PROA   
ATOM    213  CG1 VAL P  13     -14.461 -73.530 106.120  0.00 97.00      PROA   
ATOM    214 HG11 VAL P  13     -15.059 -74.042 106.904  0.00 97.00      PROA   
ATOM    215 HG12 VAL P  13     -15.082 -72.738 105.657  0.00 97.00      PROA   
ATOM    216 HG13 VAL P  13     -13.594 -73.046 106.618  0.00 97.00      PROA   
ATOM    217  CG2 VAL P  13     -13.077 -75.631 105.686  0.00 97.00      PROA   
ATOM    218 HG21 VAL P  13     -12.758 -76.371 104.922  0.00 97.00      PROA   
ATOM    219 HG22 VAL P  13     -13.615 -76.160 106.498  0.00 97.00      PROA   
ATOM    220 HG23 VAL P  13     -12.169 -75.174 106.132  0.00 97.00      PROA   
ATOM    221  C   VAL P  13     -16.192 -75.753 105.156  0.00 97.00      PROA   
ATOM    222  O   VAL P  13     -17.245 -75.168 105.378  0.00 97.00      PROA   
ATOM    223  N   PHE P  14     -15.974 -76.982 105.691  0.00 97.00      PROA   
ATOM    224  HN  PHE P  14     -15.153 -77.505 105.470  0.00 97.00      PROA   
ATOM    225  CA  PHE P  14     -16.867 -77.585 106.671  0.00 97.00      PROA   
ATOM    226  HA  PHE P  14     -17.880 -77.326 106.400  0.00 97.00      PROA   
ATOM    227  CB  PHE P  14     -16.749 -79.133 106.739  0.00 97.00      PROA   
ATOM    228  HB1 PHE P  14     -17.358 -79.554 107.567  0.00 97.00      PROA   
ATOM    229  HB2 PHE P  14     -15.688 -79.423 106.907  0.00 97.00      PROA   
ATOM    230  CG  PHE P  14     -17.258 -79.795 105.489  0.00 97.00      PROA   
ATOM    231  CD1 PHE P  14     -18.585 -79.604 105.061  0.00 97.00      PROA   
ATOM    232  HD1 PHE P  14     -19.227 -78.922 105.596  0.00 97.00      PROA   
ATOM    233  CE1 PHE P  14     -19.090 -80.315 103.966  0.00 97.00      PROA   
ATOM    234  HE1 PHE P  14     -20.112 -80.168 103.650  0.00 97.00      PROA   
ATOM    235  CZ  PHE P  14     -18.268 -81.217 103.279  0.00 97.00      PROA   
ATOM    236  HZ  PHE P  14     -18.656 -81.770 102.437  0.00 97.00      PROA   
ATOM    237  CD2 PHE P  14     -16.449 -80.710 104.797  0.00 97.00      PROA   
ATOM    238  HD2 PHE P  14     -15.441 -80.891 105.137  0.00 97.00      PROA   
ATOM    239  CE2 PHE P  14     -16.942 -81.403 103.687  0.00 97.00      PROA   
ATOM    240  HE2 PHE P  14     -16.295 -82.083 103.153  0.00 97.00      PROA   
ATOM    241  C   PHE P  14     -16.653 -77.081 108.087  0.00 97.00      PROA   
ATOM    242  O   PHE P  14     -15.585 -76.595 108.449  0.00 97.00      PROA   
ATOM    243  N   GLN P  15     -17.686 -77.249 108.950  0.00 97.00      PROA   
ATOM    244  HN  GLN P  15     -18.600 -77.457 108.602  0.00 97.00      PROA   
ATOM    245  CA  GLN P  15     -17.548 -77.245 110.400  0.00 97.00      PROA   
ATOM    246  HA  GLN P  15     -17.196 -76.263 110.686  0.00 97.00      PROA   
ATOM    247  CB  GLN P  15     -18.905 -77.522 111.107  0.00 97.00      PROA   
ATOM    248  HB1 GLN P  15     -19.582 -76.664 110.884  0.00 97.00      PROA   
ATOM    249  HB2 GLN P  15     -18.747 -77.521 112.207  0.00 97.00      PROA   
ATOM    250  CG  GLN P  15     -19.597 -78.828 110.630  0.00 97.00      PROA   
ATOM    251  HG1 GLN P  15     -18.899 -79.429 110.010  0.00 97.00      PROA   
ATOM    252  HG2 GLN P  15     -20.462 -78.580 109.983  0.00 97.00      PROA   
ATOM    253  CD  GLN P  15     -20.099 -79.692 111.801  0.00 97.00      PROA   
ATOM    254  OE1 GLN P  15     -21.014 -79.310 112.538  0.00 97.00      PROA   
ATOM    255  NE2 GLN P  15     -19.482 -80.897 111.971  0.00 97.00      PROA   
ATOM    256 HE21 GLN P  15     -18.759 -81.181 111.341  0.00 97.00      PROA   
ATOM    257 HE22 GLN P  15     -19.724 -81.456 112.762  0.00 97.00      PROA   
ATOM    258  C   GLN P  15     -16.532 -78.276 110.899  0.00 97.00      PROA   
ATOM    259  O   GLN P  15     -16.382 -79.336 110.298  0.00 97.00      PROA   
ATOM    260  N   GLU P  16     -15.794 -77.954 111.994  0.00 97.00      PROA   
ATOM    261  HN  GLU P  16     -15.940 -77.061 112.421  0.00 97.00      PROA   
ATOM    262  CA  GLU P  16     -14.810 -78.796 112.669  0.00 97.00      PROA   
ATOM    263  HA  GLU P  16     -14.729 -78.376 113.661  0.00 97.00      PROA   
ATOM    264  CB  GLU P  16     -15.244 -80.286 112.884  0.00 97.00      PROA   
ATOM    265  HB1 GLU P  16     -15.325 -80.764 111.886  0.00 97.00      PROA   
ATOM    266  HB2 GLU P  16     -16.255 -80.301 113.350  0.00 97.00      PROA   
ATOM    267  CG  GLU P  16     -14.291 -81.150 113.747  0.00 97.00      PROA   
ATOM    268  HG1 GLU P  16     -14.416 -80.889 114.819  0.00 97.00      PROA   
ATOM    269  HG2 GLU P  16     -13.233 -80.959 113.477  0.00 97.00      PROA   
ATOM    270  CD  GLU P  16     -14.501 -82.662 113.591  0.00 97.00      PROA   
ATOM    271  OE1 GLU P  16     -15.399 -83.109 112.831  0.00 97.00      PROA   
ATOM    272  OE2 GLU P  16     -13.713 -83.408 114.234  0.00 97.00      PROA   
ATOM    273  C   GLU P  16     -13.412 -78.664 112.066  0.00 97.00      PROA   
ATOM    274  O   GLU P  16     -12.415 -78.728 112.781  0.00 97.00      PROA   
ATOM    275  N   GLU P  17     -13.294 -78.441 110.737  0.00 97.00      PROA   
ATOM    276  HN  GLU P  17     -14.115 -78.418 110.171  0.00 97.00      PROA   
ATOM    277  CA  GLU P  17     -12.042 -78.259 110.013  0.00 97.00      PROA   
ATOM    278  HA  GLU P  17     -11.454 -79.151 110.184  0.00 97.00      PROA   
ATOM    279  CB  GLU P  17     -12.322 -78.188 108.488  0.00 97.00      PROA   
ATOM    280  HB1 GLU P  17     -13.086 -77.389 108.343  0.00 97.00      PROA   
ATOM    281  HB2 GLU P  17     -12.798 -79.146 108.178  0.00 97.00      PROA   
ATOM    282  CG  GLU P  17     -11.129 -77.878 107.550  0.00 97.00      PROA   
ATOM    283  HG1 GLU P  17     -10.637 -76.923 107.820  0.00 97.00      PROA   
ATOM    284  HG2 GLU P  17     -11.516 -77.771 106.514  0.00 97.00      PROA   
ATOM    285  CD  GLU P  17     -10.080 -78.994 107.527  0.00 97.00      PROA   
ATOM    286  OE1 GLU P  17      -9.445 -79.258 108.580  0.00 97.00      PROA   
ATOM    287  OE2 GLU P  17      -9.886 -79.590 106.434  0.00 97.00      PROA   
ATOM    288  C   GLU P  17     -11.183 -77.083 110.485  0.00 97.00      PROA   
ATOM    289  O   GLU P  17     -11.687 -76.050 110.912  0.00 97.00      PROA   
ATOM    290  N   SER P  18      -9.839 -77.224 110.424  0.00 97.00      PROA   
ATOM    291  HN  SER P  18      -9.467 -78.029 109.959  0.00 97.00      PROA   
ATOM    292  CA  SER P  18      -8.887 -76.244 110.918  0.00 97.00      PROA   
ATOM    293  HA  SER P  18      -9.373 -75.643 111.673  0.00 97.00      PROA   
ATOM    294  CB  SER P  18      -7.639 -76.904 111.558  0.00 97.00      PROA   
ATOM    295  HB1 SER P  18      -7.081 -77.482 110.788  0.00 97.00      PROA   
ATOM    296  HB2 SER P  18      -7.974 -77.619 112.340  0.00 97.00      PROA   
ATOM    297  OG  SER P  18      -6.768 -75.944 112.158  0.00 97.00      PROA   
ATOM    298  HG1 SER P  18      -7.269 -75.527 112.864  0.00 97.00      PROA   
ATOM    299  C   SER P  18      -8.434 -75.332 109.797  0.00 97.00      PROA   
ATOM    300  O   SER P  18      -8.003 -75.782 108.738  0.00 97.00      PROA   
ATOM    301  N   VAL P  19      -8.511 -74.003 110.018  0.00 97.00      PROA   
ATOM    302  HN  VAL P  19      -8.836 -73.649 110.894  0.00 97.00      PROA   
ATOM    303  CA  VAL P  19      -8.136 -73.048 108.995  0.00 97.00      PROA   
ATOM    304  HA  VAL P  19      -7.380 -73.499 108.371  0.00 97.00      PROA   
ATOM    305  CB  VAL P  19      -9.316 -72.693 108.078  0.00 97.00      PROA   
ATOM    306  HB  VAL P  19      -9.592 -73.625 107.528  0.00 97.00      PROA   
ATOM    307  CG1 VAL P  19     -10.559 -72.262 108.884  0.00 97.00      PROA   
ATOM    308 HG11 VAL P  19     -10.339 -71.342 109.459  0.00 97.00      PROA   
ATOM    309 HG12 VAL P  19     -10.889 -73.055 109.585  0.00 97.00      PROA   
ATOM    310 HG13 VAL P  19     -11.403 -72.044 108.196  0.00 97.00      PROA   
ATOM    311  CG2 VAL P  19      -8.935 -71.623 107.033  0.00 97.00      PROA   
ATOM    312 HG21 VAL P  19      -8.059 -71.945 106.439  0.00 97.00      PROA   
ATOM    313 HG22 VAL P  19      -8.705 -70.656 107.525  0.00 97.00      PROA   
ATOM    314 HG23 VAL P  19      -9.785 -71.461 106.337  0.00 97.00      PROA   
ATOM    315  C   VAL P  19      -7.453 -71.856 109.628  0.00 97.00      PROA   
ATOM    316  O   VAL P  19      -7.968 -71.233 110.547  0.00 97.00      PROA   
ATOM    317  N   THR P  20      -6.237 -71.495 109.149  0.00 97.00      PROA   
ATOM    318  HN  THR P  20      -5.807 -72.008 108.411  0.00 97.00      PROA   
ATOM    319  CA  THR P  20      -5.517 -70.340 109.662  0.00 97.00      PROA   
ATOM    320  HA  THR P  20      -6.168 -69.801 110.329  0.00 97.00      PROA   
ATOM    321  CB  THR P  20      -4.268 -70.686 110.479  0.00 97.00      PROA   
ATOM    322  HB  THR P  20      -4.558 -71.501 111.184  0.00 97.00      PROA   
ATOM    323  OG1 THR P  20      -3.828 -69.606 111.299  0.00 97.00      PROA   
ATOM    324  HG1 THR P  20      -3.446 -68.931 110.729  0.00 97.00      PROA   
ATOM    325  CG2 THR P  20      -3.088 -71.192 109.639  0.00 97.00      PROA   
ATOM    326 HG21 THR P  20      -2.770 -70.436 108.892  0.00 97.00      PROA   
ATOM    327 HG22 THR P  20      -3.364 -72.128 109.114  0.00 97.00      PROA   
ATOM    328 HG23 THR P  20      -2.218 -71.410 110.296  0.00 97.00      PROA   
ATOM    329  C   THR P  20      -5.262 -69.425 108.492  0.00 97.00      PROA   
ATOM    330  O   THR P  20      -4.918 -69.861 107.400  0.00 97.00      PROA   
ATOM    331  N   LEU P  21      -5.502 -68.114 108.696  0.00 97.00      PROA   
ATOM    332  HN  LEU P  21      -5.793 -67.803 109.600  0.00 97.00      PROA   
ATOM    333  CA  LEU P  21      -5.536 -67.123 107.647  0.00 97.00      PROA   
ATOM    334  HA  LEU P  21      -5.314 -67.579 106.694  0.00 97.00      PROA   
ATOM    335  CB  LEU P  21      -6.916 -66.414 107.557  0.00 97.00      PROA   
ATOM    336  HB1 LEU P  21      -6.864 -65.683 106.720  0.00 97.00      PROA   
ATOM    337  HB2 LEU P  21      -7.123 -65.845 108.489  0.00 97.00      PROA   
ATOM    338  CG  LEU P  21      -8.140 -67.335 107.291  0.00 97.00      PROA   
ATOM    339  HG  LEU P  21      -7.807 -68.183 106.646  0.00 97.00      PROA   
ATOM    340  CD1 LEU P  21      -8.772 -67.908 108.576  0.00 97.00      PROA   
ATOM    341 HD11 LEU P  21      -9.117 -67.078 109.229  0.00 97.00      PROA   
ATOM    342 HD12 LEU P  21      -8.060 -68.533 109.148  0.00 97.00      PROA   
ATOM    343 HD13 LEU P  21      -9.654 -68.533 108.322  0.00 97.00      PROA   
ATOM    344  CD2 LEU P  21      -9.227 -66.560 106.522  0.00 97.00      PROA   
ATOM    345 HD21 LEU P  21      -8.831 -66.174 105.561  0.00 97.00      PROA   
ATOM    346 HD22 LEU P  21      -9.576 -65.700 107.131  0.00 97.00      PROA   
ATOM    347 HD23 LEU P  21     -10.097 -67.218 106.311  0.00 97.00      PROA   
ATOM    348  C   LEU P  21      -4.466 -66.096 107.943  0.00 97.00      PROA   
ATOM    349  O   LEU P  21      -4.462 -65.492 109.005  0.00 97.00      PROA   
ATOM    350  N   HSD P  22      -3.519 -65.870 107.006  0.00 97.00      PROA   
ATOM    351  HN  HSD P  22      -3.558 -66.353 106.133  0.00 97.00      PROA   
ATOM    352  CA  HSD P  22      -2.331 -65.068 107.232  0.00 97.00      PROA   
ATOM    353  HA  HSD P  22      -2.232 -64.851 108.286  0.00 97.00      PROA   
ATOM    354  CB  HSD P  22      -1.051 -65.807 106.769  0.00 97.00      PROA   
ATOM    355  HB1 HSD P  22      -0.172 -65.130 106.839  0.00 97.00      PROA   
ATOM    356  HB2 HSD P  22      -1.152 -66.128 105.709  0.00 97.00      PROA   
ATOM    357  ND1 HSD P  22      -1.188 -68.285 107.398  0.00 97.00      PROA   
ATOM    358  HD1 HSD P  22      -1.774 -68.579 106.641  0.00 97.00      PROA   
ATOM    359  CG  HSD P  22      -0.740 -66.999 107.626  0.00 97.00      PROA   
ATOM    360  CE1 HSD P  22      -0.620 -69.069 108.347  0.00 97.00      PROA   
ATOM    361  HE1 HSD P  22      -0.784 -70.142 108.408  0.00 97.00      PROA   
ATOM    362  NE2 HSD P  22       0.169 -68.387 109.154  0.00 97.00      PROA   
ATOM    363  CD2 HSD P  22       0.106 -67.087 108.686  0.00 97.00      PROA   
ATOM    364  HD2 HSD P  22       0.699 -66.312 109.155  0.00 97.00      PROA   
ATOM    365  C   HSD P  22      -2.377 -63.757 106.482  0.00 97.00      PROA   
ATOM    366  O   HSD P  22      -2.611 -63.726 105.281  0.00 97.00      PROA   
ATOM    367  N   CYS P  23      -2.110 -62.631 107.183  0.00 97.00      PROA   
ATOM    368  HN  CYS P  23      -1.980 -62.683 108.172  0.00 97.00      PROA   
ATOM    369  CA  CYS P  23      -1.986 -61.312 106.591  0.00 97.00      PROA   
ATOM    370  HA  CYS P  23      -2.462 -61.300 105.621  0.00 97.00      PROA   
ATOM    371  CB  CYS P  23      -2.641 -60.227 107.472  0.00 97.00      PROA   
ATOM    372  HB1 CYS P  23      -2.418 -59.226 107.054  0.00 97.00      PROA   
ATOM    373  HB2 CYS P  23      -2.240 -60.284 108.506  0.00 97.00      PROA   
ATOM    374  SG  CYS P  23      -4.432 -60.435 107.504  0.00 97.00      PROA   
ATOM    375  C   CYS P  23      -0.531 -60.948 106.402  0.00 97.00      PROA   
ATOM    376  O   CYS P  23       0.170 -60.561 107.334  0.00 97.00      PROA   
ATOM    377  N   GLU P  24      -0.047 -61.044 105.150  0.00 97.00      PROA   
ATOM    378  HN  GLU P  24      -0.634 -61.322 104.393  0.00 97.00      PROA   
ATOM    379  CA  GLU P  24       1.348 -60.877 104.821  0.00 97.00      PROA   
ATOM    380  HA  GLU P  24       1.955 -61.105 105.687  0.00 97.00      PROA   
ATOM    381  CB  GLU P  24       1.743 -61.842 103.678  0.00 97.00      PROA   
ATOM    382  HB1 GLU P  24       1.411 -62.859 103.990  0.00 97.00      PROA   
ATOM    383  HB2 GLU P  24       2.849 -61.875 103.569  0.00 97.00      PROA   
ATOM    384  CG  GLU P  24       1.111 -61.469 102.320  0.00 97.00      PROA   
ATOM    385  HG1 GLU P  24       1.560 -60.538 101.914  0.00 97.00      PROA   
ATOM    386  HG2 GLU P  24       0.017 -61.316 102.436  0.00 97.00      PROA   
ATOM    387  CD  GLU P  24       1.321 -62.561 101.293  0.00 97.00      PROA   
ATOM    388  OE1 GLU P  24       1.494 -62.207 100.094  0.00 97.00      PROA   
ATOM    389  OE2 GLU P  24       1.275 -63.758 101.682  0.00 97.00      PROA   
ATOM    390  C   GLU P  24       1.649 -59.463 104.383  0.00 97.00      PROA   
ATOM    391  O   GLU P  24       0.769 -58.682 104.020  0.00 97.00      PROA   
ATOM    392  N   VAL P  25       2.958 -59.134 104.393  0.00 97.00      PROA   
ATOM    393  HN  VAL P  25       3.632 -59.763 104.771  0.00 97.00      PROA   
ATOM    394  CA  VAL P  25       3.532 -58.028 103.663  0.00 97.00      PROA   
ATOM    395  HA  VAL P  25       2.922 -57.820 102.797  0.00 97.00      PROA   
ATOM    396  CB  VAL P  25       3.762 -56.756 104.487  0.00 97.00      PROA   
ATOM    397  HB  VAL P  25       4.484 -56.957 105.313  0.00 97.00      PROA   
ATOM    398  CG1 VAL P  25       4.329 -55.649 103.575  0.00 97.00      PROA   
ATOM    399 HG11 VAL P  25       3.584 -55.376 102.797  0.00 97.00      PROA   
ATOM    400 HG12 VAL P  25       5.262 -55.970 103.072  0.00 97.00      PROA   
ATOM    401 HG13 VAL P  25       4.553 -54.747 104.181  0.00 97.00      PROA   
ATOM    402  CG2 VAL P  25       2.443 -56.273 105.131  0.00 97.00      PROA   
ATOM    403 HG21 VAL P  25       2.066 -57.010 105.869  0.00 97.00      PROA   
ATOM    404 HG22 VAL P  25       1.667 -56.122 104.351  0.00 97.00      PROA   
ATOM    405 HG23 VAL P  25       2.602 -55.307 105.656  0.00 97.00      PROA   
ATOM    406  C   VAL P  25       4.881 -58.616 103.280  0.00 97.00      PROA   
ATOM    407  O   VAL P  25       5.477 -59.222 104.170  0.00 97.00      PROA   
ATOM    408  N   PRO P  26       5.443 -58.517 102.067  0.00 97.00      PROA   
ATOM    409  CD  PRO P  26       4.635 -58.340 100.849  0.00 97.00      PROA   
ATOM    410  HD1 PRO P  26       4.667 -57.269 100.554  0.00 97.00      PROA   
ATOM    411  HD2 PRO P  26       3.579 -58.671 100.974  0.00 97.00      PROA   
ATOM    412  CA  PRO P  26       6.740 -59.138 101.756  0.00 97.00      PROA   
ATOM    413  HA  PRO P  26       6.728 -60.159 102.112  0.00 97.00      PROA   
ATOM    414  CB  PRO P  26       6.798 -59.096 100.219  0.00 97.00      PROA   
ATOM    415  HB1 PRO P  26       7.416 -59.919  99.807  0.00 97.00      PROA   
ATOM    416  HB2 PRO P  26       7.195 -58.122  99.854  0.00 97.00      PROA   
ATOM    417  CG  PRO P  26       5.331 -59.207  99.800  0.00 97.00      PROA   
ATOM    418  HG1 PRO P  26       5.149 -58.863  98.763  0.00 97.00      PROA   
ATOM    419  HG2 PRO P  26       4.992 -60.262  99.905  0.00 97.00      PROA   
ATOM    420  C   PRO P  26       7.973 -58.453 102.348  0.00 97.00      PROA   
ATOM    421  O   PRO P  26       9.017 -58.440 101.699  0.00 97.00      PROA   
ATOM    422  N   HSD P  27       7.901 -57.933 103.590  0.00 97.00      PROA   
ATOM    423  HN  HSD P  27       7.059 -58.057 104.109  0.00 97.00      PROA   
ATOM    424  CA  HSD P  27       9.023 -57.349 104.291  0.00 97.00      PROA   
ATOM    425  HA  HSD P  27       9.874 -57.253 103.630  0.00 97.00      PROA   
ATOM    426  CB  HSD P  27       8.710 -55.963 104.914  0.00 97.00      PROA   
ATOM    427  HB1 HSD P  27       9.513 -55.678 105.629  0.00 97.00      PROA   
ATOM    428  HB2 HSD P  27       7.755 -56.008 105.483  0.00 97.00      PROA   
ATOM    429  ND1 HSD P  27       7.487 -54.413 103.293  0.00 97.00      PROA   
ATOM    430  HD1 HSD P  27       6.581 -54.829 103.381  0.00 97.00      PROA   
ATOM    431  CG  HSD P  27       8.644 -54.847 103.904  0.00 97.00      PROA   
ATOM    432  CE1 HSD P  27       7.802 -53.291 102.599  0.00 97.00      PROA   
ATOM    433  HE1 HSD P  27       7.075 -52.725 102.018  0.00 97.00      PROA   
ATOM    434  NE2 HSD P  27       9.072 -52.966 102.732  0.00 97.00      PROA   
ATOM    435  CD2 HSD P  27       9.600 -53.940 103.560  0.00 97.00      PROA   
ATOM    436  HD2 HSD P  27      10.639 -53.881 103.858  0.00 97.00      PROA   
ATOM    437  C   HSD P  27       9.389 -58.286 105.410  0.00 97.00      PROA   
ATOM    438  O   HSD P  27       8.560 -58.606 106.257  0.00 97.00      PROA   
ATOM    439  N   LEU P  28      10.657 -58.754 105.445  0.00 97.00      PROA   
ATOM    440  HN  LEU P  28      11.288 -58.574 104.694  0.00 97.00      PROA   
ATOM    441  CA  LEU P  28      11.174 -59.590 106.514  0.00 97.00      PROA   
ATOM    442  HA  LEU P  28      10.528 -60.456 106.557  0.00 97.00      PROA   
ATOM    443  CB  LEU P  28      12.608 -60.097 106.205  0.00 97.00      PROA   
ATOM    444  HB1 LEU P  28      12.922 -60.805 107.003  0.00 97.00      PROA   
ATOM    445  HB2 LEU P  28      13.319 -59.244 106.205  0.00 97.00      PROA   
ATOM    446  CG  LEU P  28      12.764 -60.831 104.847  0.00 97.00      PROA   
ATOM    447  HG  LEU P  28      12.492 -60.127 104.024  0.00 97.00      PROA   
ATOM    448  CD1 LEU P  28      14.231 -61.243 104.621  0.00 97.00      PROA   
ATOM    449 HD11 LEU P  28      14.552 -61.956 105.410  0.00 97.00      PROA   
ATOM    450 HD12 LEU P  28      14.896 -60.354 104.654  0.00 97.00      PROA   
ATOM    451 HD13 LEU P  28      14.345 -61.735 103.633  0.00 97.00      PROA   
ATOM    452  CD2 LEU P  28      11.844 -62.061 104.734  0.00 97.00      PROA   
ATOM    453 HD21 LEU P  28      10.777 -61.766 104.795  0.00 97.00      PROA   
ATOM    454 HD22 LEU P  28      12.064 -62.778 105.554  0.00 97.00      PROA   
ATOM    455 HD23 LEU P  28      12.009 -62.575 103.764  0.00 97.00      PROA   
ATOM    456  C   LEU P  28      11.109 -58.972 107.916  0.00 97.00      PROA   
ATOM    457  O   LEU P  28      10.645 -59.683 108.809  0.00 97.00      PROA   
ATOM    458  N   PRO P  29      11.456 -57.718 108.230  0.00 97.00      PROA   
ATOM    459  CD  PRO P  29      12.329 -56.851 107.426  0.00 97.00      PROA   
ATOM    460  HD1 PRO P  29      11.961 -56.737 106.385  0.00 97.00      PROA   
ATOM    461  HD2 PRO P  29      13.358 -57.275 107.425  0.00 97.00      PROA   
ATOM    462  CA  PRO P  29      11.094 -57.095 109.505  0.00 97.00      PROA   
ATOM    463  HA  PRO P  29      11.213 -57.791 110.324  0.00 97.00      PROA   
ATOM    464  CB  PRO P  29      12.098 -55.930 109.604  0.00 97.00      PROA   
ATOM    465  HB1 PRO P  29      13.060 -56.326 110.006  0.00 97.00      PROA   
ATOM    466  HB2 PRO P  29      11.775 -55.096 110.255  0.00 97.00      PROA   
ATOM    467  CG  PRO P  29      12.319 -55.506 108.151  0.00 97.00      PROA   
ATOM    468  HG1 PRO P  29      11.452 -54.898 107.807  0.00 97.00      PROA   
ATOM    469  HG2 PRO P  29      13.255 -54.931 108.006  0.00 97.00      PROA   
ATOM    470  C   PRO P  29       9.646 -56.597 109.513  0.00 97.00      PROA   
ATOM    471  O   PRO P  29       9.392 -55.537 110.081  0.00 97.00      PROA   
ATOM    472  N   GLY P  30       8.675 -57.339 108.923  0.00 97.00      PROA   
ATOM    473  HN  GLY P  30       8.923 -58.208 108.498  0.00 97.00      PROA   
ATOM    474  CA  GLY P  30       7.290 -56.918 108.750  0.00 97.00      PROA   
ATOM    475  HA1 GLY P  30       6.861 -57.576 108.008  0.00 97.00      PROA   
ATOM    476  HA2 GLY P  30       7.276 -55.883 108.438  0.00 97.00      PROA   
ATOM    477  C   GLY P  30       6.452 -57.053 109.998  0.00 97.00      PROA   
ATOM    478  O   GLY P  30       5.491 -57.814 110.023  0.00 97.00      PROA   
ATOM    479  N   SER P  31       6.823 -56.274 111.040  0.00 97.00      PROA   
ATOM    480  HN  SER P  31       7.640 -55.725 110.866  0.00 97.00      PROA   
ATOM    481  CA  SER P  31       6.334 -56.177 112.415  0.00 97.00      PROA   
ATOM    482  HA  SER P  31       7.006 -56.793 112.992  0.00 97.00      PROA   
ATOM    483  CB  SER P  31       6.467 -54.715 112.940  0.00 97.00      PROA   
ATOM    484  HB1 SER P  31       5.807 -54.055 112.337  0.00 97.00      PROA   
ATOM    485  HB2 SER P  31       7.514 -54.372 112.793  0.00 97.00      PROA   
ATOM    486  OG  SER P  31       6.116 -54.562 114.318  0.00 97.00      PROA   
ATOM    487  HG1 SER P  31       6.932 -54.544 114.824  0.00 97.00      PROA   
ATOM    488  C   SER P  31       4.932 -56.685 112.710  0.00 97.00      PROA   
ATOM    489  O   SER P  31       3.991 -56.407 111.983  0.00 97.00      PROA   
ATOM    490  N   SER P  32       4.772 -57.438 113.823  0.00 97.00      PROA   
ATOM    491  HN  SER P  32       5.534 -57.571 114.453  0.00 97.00      PROA   
ATOM    492  CA  SER P  32       3.580 -58.189 114.167  0.00 97.00      PROA   
ATOM    493  HA  SER P  32       3.181 -58.608 113.254  0.00 97.00      PROA   
ATOM    494  CB  SER P  32       3.949 -59.368 115.106  0.00 97.00      PROA   
ATOM    495  HB1 SER P  32       4.600 -60.070 114.541  0.00 97.00      PROA   
ATOM    496  HB2 SER P  32       3.054 -59.936 115.438  0.00 97.00      PROA   
ATOM    497  OG  SER P  32       4.687 -58.916 116.240  0.00 97.00      PROA   
ATOM    498  HG1 SER P  32       4.067 -58.423 116.786  0.00 97.00      PROA   
ATOM    499  C   SER P  32       2.466 -57.366 114.798  0.00 97.00      PROA   
ATOM    500  O   SER P  32       1.985 -57.679 115.886  0.00 97.00      PROA   
ATOM    501  N   SER P  33       2.001 -56.312 114.095  0.00 97.00      PROA   
ATOM    502  HN  SER P  33       2.465 -56.051 113.252  0.00 97.00      PROA   
ATOM    503  CA  SER P  33       0.853 -55.513 114.481  0.00 97.00      PROA   
ATOM    504  HA  SER P  33       0.417 -55.908 115.388  0.00 97.00      PROA   
ATOM    505  CB  SER P  33       1.227 -54.021 114.699  0.00 97.00      PROA   
ATOM    506  HB1 SER P  33       1.640 -53.594 113.760  0.00 97.00      PROA   
ATOM    507  HB2 SER P  33       2.022 -53.961 115.475  0.00 97.00      PROA   
ATOM    508  OG  SER P  33       0.115 -53.230 115.118  0.00 97.00      PROA   
ATOM    509  HG1 SER P  33       0.001 -53.370 116.062  0.00 97.00      PROA   
ATOM    510  C   SER P  33      -0.172 -55.640 113.374  0.00 97.00      PROA   
ATOM    511  O   SER P  33       0.154 -55.525 112.195  0.00 97.00      PROA   
ATOM    512  N   THR P  34      -1.448 -55.915 113.735  0.00 97.00      PROA   
ATOM    513  HN  THR P  34      -1.709 -55.973 114.695  0.00 97.00      PROA   
ATOM    514  CA  THR P  34      -2.491 -56.194 112.762  0.00 97.00      PROA   
ATOM    515  HA  THR P  34      -2.285 -55.651 111.850  0.00 97.00      PROA   
ATOM    516  CB  THR P  34      -2.681 -57.682 112.458  0.00 97.00      PROA   
ATOM    517  HB  THR P  34      -3.136 -58.220 113.321  0.00 97.00      PROA   
ATOM    518  OG1 THR P  34      -1.428 -58.300 112.228  0.00 97.00      PROA   
ATOM    519  HG1 THR P  34      -1.056 -58.430 113.102  0.00 97.00      PROA   
ATOM    520  CG2 THR P  34      -3.570 -57.891 111.216  0.00 97.00      PROA   
ATOM    521 HG21 THR P  34      -3.266 -57.209 110.396  0.00 97.00      PROA   
ATOM    522 HG22 THR P  34      -4.634 -57.699 111.460  0.00 97.00      PROA   
ATOM    523 HG23 THR P  34      -3.495 -58.939 110.858  0.00 97.00      PROA   
ATOM    524  C   THR P  34      -3.794 -55.703 113.322  0.00 97.00      PROA   
ATOM    525  O   THR P  34      -4.065 -55.845 114.510  0.00 97.00      PROA   
ATOM    526  N   GLN P  35      -4.661 -55.152 112.447  0.00 97.00      PROA   
ATOM    527  HN  GLN P  35      -4.376 -54.910 111.522  0.00 97.00      PROA   
ATOM    528  CA  GLN P  35      -6.056 -54.956 112.754  0.00 97.00      PROA   
ATOM    529  HA  GLN P  35      -6.269 -55.211 113.784  0.00 97.00      PROA   
ATOM    530  CB  GLN P  35      -6.505 -53.502 112.465  0.00 97.00      PROA   
ATOM    531  HB1 GLN P  35      -7.555 -53.374 112.807  0.00 97.00      PROA   
ATOM    532  HB2 GLN P  35      -6.478 -53.322 111.366  0.00 97.00      PROA   
ATOM    533  CG  GLN P  35      -5.594 -52.456 113.144  0.00 97.00      PROA   
ATOM    534  HG1 GLN P  35      -4.556 -52.538 112.755  0.00 97.00      PROA   
ATOM    535  HG2 GLN P  35      -5.569 -52.621 114.240  0.00 97.00      PROA   
ATOM    536  CD  GLN P  35      -6.071 -51.041 112.819  0.00 97.00      PROA   
ATOM    537  OE1 GLN P  35      -5.978 -50.609 111.671  0.00 97.00      PROA   
ATOM    538  NE2 GLN P  35      -6.571 -50.292 113.837  0.00 97.00      PROA   
ATOM    539 HE21 GLN P  35      -6.857 -49.356 113.634  0.00 97.00      PROA   
ATOM    540 HE22 GLN P  35      -6.612 -50.671 114.759  0.00 97.00      PROA   
ATOM    541  C   GLN P  35      -6.798 -55.908 111.847  0.00 97.00      PROA   
ATOM    542  O   GLN P  35      -6.623 -55.866 110.637  0.00 97.00      PROA   
ATOM    543  N   TRP P  36      -7.636 -56.805 112.415  0.00 97.00      PROA   
ATOM    544  HN  TRP P  36      -7.730 -56.844 113.406  0.00 97.00      PROA   
ATOM    545  CA  TRP P  36      -8.462 -57.741 111.672  0.00 97.00      PROA   
ATOM    546  HA  TRP P  36      -8.186 -57.739 110.627  0.00 97.00      PROA   
ATOM    547  CB  TRP P  36      -8.372 -59.189 112.223  0.00 97.00      PROA   
ATOM    548  HB1 TRP P  36      -9.253 -59.779 111.893  0.00 97.00      PROA   
ATOM    549  HB2 TRP P  36      -8.410 -59.139 113.335  0.00 97.00      PROA   
ATOM    550  CG  TRP P  36      -7.162 -59.969 111.816  0.00 97.00      PROA   
ATOM    551  CD1 TRP P  36      -5.979 -60.064 112.495  0.00 97.00      PROA   
ATOM    552  HD1 TRP P  36      -5.710 -59.453 113.337  0.00 97.00      PROA   
ATOM    553  NE1 TRP P  36      -5.179 -61.004 111.908  0.00 97.00      PROA   
ATOM    554  HE1 TRP P  36      -4.304 -61.290 112.241  0.00 97.00      PROA   
ATOM    555  CE2 TRP P  36      -5.810 -61.526 110.821  0.00 97.00      PROA   
ATOM    556  CD2 TRP P  36      -7.069 -60.890 110.717  0.00 97.00      PROA   
ATOM    557  CE3 TRP P  36      -7.932 -61.240 109.677  0.00 97.00      PROA   
ATOM    558  HE3 TRP P  36      -8.896 -60.765 109.561  0.00 97.00      PROA   
ATOM    559  CZ3 TRP P  36      -7.520 -62.213 108.763  0.00 97.00      PROA   
ATOM    560  HZ3 TRP P  36      -8.163 -62.482 107.936  0.00 97.00      PROA   
ATOM    561  CZ2 TRP P  36      -5.410 -62.506 109.927  0.00 97.00      PROA   
ATOM    562  HZ2 TRP P  36      -4.448 -62.989 110.011  0.00 97.00      PROA   
ATOM    563  CH2 TRP P  36      -6.286 -62.841 108.893  0.00 97.00      PROA   
ATOM    564  HH2 TRP P  36      -5.987 -63.575 108.160  0.00 97.00      PROA   
ATOM    565  C   TRP P  36      -9.899 -57.292 111.763  0.00 97.00      PROA   
ATOM    566  O   TRP P  36     -10.300 -56.693 112.752  0.00 97.00      PROA   
ATOM    567  N   PHE P  37     -10.710 -57.560 110.713  0.00 97.00      PROA   
ATOM    568  HN  PHE P  37     -10.341 -57.989 109.890  0.00 97.00      PROA   
ATOM    569  CA  PHE P  37     -12.091 -57.133 110.641  0.00 97.00      PROA   
ATOM    570  HA  PHE P  37     -12.440 -56.883 111.632  0.00 97.00      PROA   
ATOM    571  CB  PHE P  37     -12.311 -55.921 109.687  0.00 97.00      PROA   
ATOM    572  HB1 PHE P  37     -13.359 -55.560 109.759  0.00 97.00      PROA   
ATOM    573  HB2 PHE P  37     -12.111 -56.215 108.635  0.00 97.00      PROA   
ATOM    574  CG  PHE P  37     -11.384 -54.773 110.022  0.00 97.00      PROA   
ATOM    575  CD1 PHE P  37     -11.815 -53.726 110.854  0.00 97.00      PROA   
ATOM    576  HD1 PHE P  37     -12.814 -53.746 111.264  0.00 97.00      PROA   
ATOM    577  CE1 PHE P  37     -10.959 -52.663 111.170  0.00 97.00      PROA   
ATOM    578  HE1 PHE P  37     -11.302 -51.870 111.818  0.00 97.00      PROA   
ATOM    579  CZ  PHE P  37      -9.656 -52.636 110.656  0.00 97.00      PROA   
ATOM    580  HZ  PHE P  37      -8.989 -51.826 110.912  0.00 97.00      PROA   
ATOM    581  CD2 PHE P  37     -10.084 -54.714 109.485  0.00 97.00      PROA   
ATOM    582  HD2 PHE P  37      -9.736 -55.509 108.843  0.00 97.00      PROA   
ATOM    583  CE2 PHE P  37      -9.219 -53.666 109.814  0.00 97.00      PROA   
ATOM    584  HE2 PHE P  37      -8.210 -53.663 109.433  0.00 97.00      PROA   
ATOM    585  C   PHE P  37     -12.929 -58.284 110.124  0.00 97.00      PROA   
ATOM    586  O   PHE P  37     -12.553 -58.954 109.166  0.00 97.00      PROA   
ATOM    587  N   LEU P  38     -14.109 -58.521 110.750  0.00 97.00      PROA   
ATOM    588  HN  LEU P  38     -14.350 -58.006 111.571  0.00 97.00      PROA   
ATOM    589  CA  LEU P  38     -15.126 -59.443 110.282  0.00 97.00      PROA   
ATOM    590  HA  LEU P  38     -14.788 -59.954 109.396  0.00 97.00      PROA   
ATOM    591  CB  LEU P  38     -15.573 -60.478 111.347  0.00 97.00      PROA   
ATOM    592  HB1 LEU P  38     -16.384 -61.120 110.937  0.00 97.00      PROA   
ATOM    593  HB2 LEU P  38     -15.971 -59.947 112.242  0.00 97.00      PROA   
ATOM    594  CG  LEU P  38     -14.445 -61.408 111.833  0.00 97.00      PROA   
ATOM    595  HG  LEU P  38     -13.655 -60.759 112.266  0.00 97.00      PROA   
ATOM    596  CD1 LEU P  38     -14.934 -62.358 112.941  0.00 97.00      PROA   
ATOM    597 HD11 LEU P  38     -15.733 -63.021 112.548  0.00 97.00      PROA   
ATOM    598 HD12 LEU P  38     -15.337 -61.783 113.801  0.00 97.00      PROA   
ATOM    599 HD13 LEU P  38     -14.097 -62.995 113.297  0.00 97.00      PROA   
ATOM    600  CD2 LEU P  38     -13.826 -62.218 110.684  0.00 97.00      PROA   
ATOM    601 HD21 LEU P  38     -13.390 -61.557 109.907  0.00 97.00      PROA   
ATOM    602 HD22 LEU P  38     -14.598 -62.863 110.213  0.00 97.00      PROA   
ATOM    603 HD23 LEU P  38     -13.021 -62.868 111.083  0.00 97.00      PROA   
ATOM    604  C   LEU P  38     -16.338 -58.622 109.933  0.00 97.00      PROA   
ATOM    605  O   LEU P  38     -16.954 -58.026 110.811  0.00 97.00      PROA   
ATOM    606  N   ASN P  39     -16.716 -58.561 108.633  0.00 97.00      PROA   
ATOM    607  HN  ASN P  39     -16.222 -59.095 107.946  0.00 97.00      PROA   
ATOM    608  CA  ASN P  39     -17.888 -57.825 108.166  0.00 97.00      PROA   
ATOM    609  HA  ASN P  39     -17.867 -57.864 107.087  0.00 97.00      PROA   
ATOM    610  CB  ASN P  39     -19.222 -58.464 108.660  0.00 97.00      PROA   
ATOM    611  HB1 ASN P  39     -20.087 -57.984 108.158  0.00 97.00      PROA   
ATOM    612  HB2 ASN P  39     -19.323 -58.324 109.758  0.00 97.00      PROA   
ATOM    613  CG  ASN P  39     -19.255 -59.962 108.328  0.00 97.00      PROA   
ATOM    614  OD1 ASN P  39     -18.768 -60.393 107.282  0.00 97.00      PROA   
ATOM    615  ND2 ASN P  39     -19.808 -60.787 109.259  0.00 97.00      PROA   
ATOM    616 HD21 ASN P  39     -19.786 -61.772 109.091  0.00 97.00      PROA   
ATOM    617 HD22 ASN P  39     -20.178 -60.411 110.106  0.00 97.00      PROA   
ATOM    618  C   ASN P  39     -17.844 -56.348 108.558  0.00 97.00      PROA   
ATOM    619  O   ASN P  39     -18.843 -55.765 108.977  0.00 97.00      PROA   
ATOM    620  N   GLY P  40     -16.648 -55.722 108.459  0.00 97.00      PROA   
ATOM    621  HN  GLY P  40     -15.879 -56.220 108.067  0.00 97.00      PROA   
ATOM    622  CA  GLY P  40     -16.395 -54.363 108.922  0.00 97.00      PROA   
ATOM    623  HA1 GLY P  40     -17.274 -53.761 108.736  0.00 97.00      PROA   
ATOM    624  HA2 GLY P  40     -15.537 -54.000 108.377  0.00 97.00      PROA   
ATOM    625  C   GLY P  40     -16.063 -54.236 110.396  0.00 97.00      PROA   
ATOM    626  O   GLY P  40     -15.427 -53.263 110.796  0.00 97.00      PROA   
ATOM    627  N   THR P  41     -16.475 -55.197 111.254  0.00 97.00      PROA   
ATOM    628  HN  THR P  41     -16.944 -56.008 110.908  0.00 97.00      PROA   
ATOM    629  CA  THR P  41     -16.307 -55.108 112.702  0.00 97.00      PROA   
ATOM    630  HA  THR P  41     -16.399 -54.070 112.992  0.00 97.00      PROA   
ATOM    631  CB  THR P  41     -17.361 -55.893 113.476  0.00 97.00      PROA   
ATOM    632  HB  THR P  41     -17.338 -56.967 113.179  0.00 97.00      PROA   
ATOM    633  OG1 THR P  41     -18.653 -55.373 113.190  0.00 97.00      PROA   
ATOM    634  HG1 THR P  41     -18.765 -55.429 112.240  0.00 97.00      PROA   
ATOM    635  CG2 THR P  41     -17.162 -55.788 115.003  0.00 97.00      PROA   
ATOM    636 HG21 THR P  41     -17.152 -54.723 115.317  0.00 97.00      PROA   
ATOM    637 HG22 THR P  41     -16.220 -56.271 115.332  0.00 97.00      PROA   
ATOM    638 HG23 THR P  41     -18.002 -56.295 115.524  0.00 97.00      PROA   
ATOM    639  C   THR P  41     -14.932 -55.586 113.116  0.00 97.00      PROA   
ATOM    640  O   THR P  41     -14.551 -56.718 112.847  0.00 97.00      PROA   
ATOM    641  N   ALA P  42     -14.146 -54.724 113.799  0.00 97.00      PROA   
ATOM    642  HN  ALA P  42     -14.466 -53.803 114.005  0.00 97.00      PROA   
ATOM    643  CA  ALA P  42     -12.809 -55.039 114.261  0.00 97.00      PROA   
ATOM    644  HA  ALA P  42     -12.252 -55.358 113.393  0.00 97.00      PROA   
ATOM    645  CB  ALA P  42     -12.124 -53.776 114.814  0.00 97.00      PROA   
ATOM    646  HB1 ALA P  42     -12.663 -53.401 115.711  0.00 97.00      PROA   
ATOM    647  HB2 ALA P  42     -12.134 -52.973 114.044  0.00 97.00      PROA   
ATOM    648  HB3 ALA P  42     -11.068 -53.980 115.088  0.00 97.00      PROA   
ATOM    649  C   ALA P  42     -12.719 -56.152 115.305  0.00 97.00      PROA   
ATOM    650  O   ALA P  42     -13.446 -56.170 116.296  0.00 97.00      PROA   
ATOM    651  N   ILE P  43     -11.769 -57.099 115.111  0.00 97.00      PROA   
ATOM    652  HN  ILE P  43     -11.203 -57.066 114.287  0.00 97.00      PROA   
ATOM    653  CA  ILE P  43     -11.439 -58.142 116.067  0.00 97.00      PROA   
ATOM    654  HA  ILE P  43     -12.301 -58.307 116.698  0.00 97.00      PROA   
ATOM    655  CB  ILE P  43     -11.023 -59.491 115.448  0.00 97.00      PROA   
ATOM    656  HB  ILE P  43      -9.930 -59.490 115.223  0.00 97.00      PROA   
ATOM    657  CG2 ILE P  43     -11.324 -60.624 116.461  0.00 97.00      PROA   
ATOM    658 HG21 ILE P  43     -12.413 -60.662 116.679  0.00 97.00      PROA   
ATOM    659 HG22 ILE P  43     -10.774 -60.493 117.413  0.00 97.00      PROA   
ATOM    660 HG23 ILE P  43     -11.027 -61.609 116.052  0.00 97.00      PROA   
ATOM    661  CG1 ILE P  43     -11.724 -59.775 114.095  0.00 97.00      PROA   
ATOM    662 HG11 ILE P  43     -11.504 -58.960 113.376  0.00 97.00      PROA   
ATOM    663 HG12 ILE P  43     -12.825 -59.801 114.247  0.00 97.00      PROA   
ATOM    664  CD  ILE P  43     -11.258 -61.091 113.453  0.00 97.00      PROA   
ATOM    665  HD1 ILE P  43     -10.160 -61.214 113.556  0.00 97.00      PROA   
ATOM    666  HD2 ILE P  43     -11.504 -61.109 112.371  0.00 97.00      PROA   
ATOM    667  HD3 ILE P  43     -11.760 -61.959 113.931  0.00 97.00      PROA   
ATOM    668  C   ILE P  43     -10.297 -57.605 116.916  0.00 97.00      PROA   
ATOM    669  O   ILE P  43      -9.535 -56.743 116.483  0.00 97.00      PROA   
ATOM    670  N   GLN P  44     -10.130 -58.120 118.153  0.00 97.00      PROA   
ATOM    671  HN  GLN P  44     -10.779 -58.782 118.522  0.00 97.00      PROA   
ATOM    672  CA  GLN P  44      -9.052 -57.726 119.041  0.00 97.00      PROA   
ATOM    673  HA  GLN P  44      -8.847 -56.672 118.908  0.00 97.00      PROA   
ATOM    674  CB  GLN P  44      -9.464 -57.979 120.516  0.00 97.00      PROA   
ATOM    675  HB1 GLN P  44      -8.649 -57.612 121.177  0.00 97.00      PROA   
ATOM    676  HB2 GLN P  44      -9.572 -59.073 120.690  0.00 97.00      PROA   
ATOM    677  CG  GLN P  44     -10.783 -57.291 120.961  0.00 97.00      PROA   
ATOM    678  HG1 GLN P  44     -10.895 -57.413 122.061  0.00 97.00      PROA   
ATOM    679  HG2 GLN P  44     -11.659 -57.776 120.481  0.00 97.00      PROA   
ATOM    680  CD  GLN P  44     -10.798 -55.783 120.671  0.00 97.00      PROA   
ATOM    681  OE1 GLN P  44     -10.259 -54.992 121.452  0.00 97.00      PROA   
ATOM    682  NE2 GLN P  44     -11.439 -55.360 119.546  0.00 97.00      PROA   
ATOM    683 HE21 GLN P  44     -11.442 -54.379 119.361  0.00 97.00      PROA   
ATOM    684 HE22 GLN P  44     -11.851 -56.013 118.913  0.00 97.00      PROA   
ATOM    685  C   GLN P  44      -7.764 -58.489 118.722  0.00 97.00      PROA   
ATOM    686  O   GLN P  44      -6.699 -58.188 119.259  0.00 97.00      PROA   
ATOM    687  N   THR P  45      -7.831 -59.484 117.803  0.00 97.00      PROA   
ATOM    688  HN  THR P  45      -8.716 -59.720 117.411  0.00 97.00      PROA   
ATOM    689  CA  THR P  45      -6.706 -60.267 117.306  0.00 97.00      PROA   
ATOM    690  HA  THR P  45      -6.264 -60.770 118.155  0.00 97.00      PROA   
ATOM    691  CB  THR P  45      -7.151 -61.318 116.289  0.00 97.00      PROA   
ATOM    692  HB  THR P  45      -7.583 -60.828 115.384  0.00 97.00      PROA   
ATOM    693  OG1 THR P  45      -8.153 -62.148 116.857  0.00 97.00      PROA   
ATOM    694  HG1 THR P  45      -8.360 -62.805 116.186  0.00 97.00      PROA   
ATOM    695  CG2 THR P  45      -5.985 -62.236 115.878  0.00 97.00      PROA   
ATOM    696 HG21 THR P  45      -5.562 -62.730 116.779  0.00 97.00      PROA   
ATOM    697 HG22 THR P  45      -5.183 -61.678 115.355  0.00 97.00      PROA   
ATOM    698 HG23 THR P  45      -6.338 -63.030 115.187  0.00 97.00      PROA   
ATOM    699  C   THR P  45      -5.644 -59.402 116.648  0.00 97.00      PROA   
ATOM    700  O   THR P  45      -5.864 -58.870 115.567  0.00 97.00      PROA   
ATOM    701  N   SER P  46      -4.459 -59.238 117.283  0.00 97.00      PROA   
ATOM    702  HN  SER P  46      -4.341 -59.564 118.218  0.00 97.00      PROA   
ATOM    703  CA  SER P  46      -3.399 -58.405 116.729  0.00 97.00      PROA   
ATOM    704  HA  SER P  46      -3.812 -57.735 115.991  0.00 97.00      PROA   
ATOM    705  CB  SER P  46      -2.745 -57.534 117.828  0.00 97.00      PROA   
ATOM    706  HB1 SER P  46      -1.894 -56.952 117.410  0.00 97.00      PROA   
ATOM    707  HB2 SER P  46      -2.362 -58.172 118.653  0.00 97.00      PROA   
ATOM    708  OG  SER P  46      -3.680 -56.590 118.345  0.00 97.00      PROA   
ATOM    709  HG1 SER P  46      -4.477 -57.067 118.594  0.00 97.00      PROA   
ATOM    710  C   SER P  46      -2.300 -59.195 116.038  0.00 97.00      PROA   
ATOM    711  O   SER P  46      -1.441 -58.619 115.370  0.00 97.00      PROA   
ATOM    712  N   THR P  47      -2.314 -60.544 116.140  0.00 97.00      PROA   
ATOM    713  HN  THR P  47      -3.036 -60.983 116.668  0.00 97.00      PROA   
ATOM    714  CA  THR P  47      -1.387 -61.426 115.434  0.00 97.00      PROA   
ATOM    715  HA  THR P  47      -0.408 -61.035 115.654  0.00 97.00      PROA   
ATOM    716  CB  THR P  47      -1.358 -62.872 115.967  0.00 97.00      PROA   
ATOM    717  HB  THR P  47      -0.857 -62.878 116.961  0.00 97.00      PROA   
ATOM    718  OG1 THR P  47      -0.664 -63.785 115.118  0.00 97.00      PROA   
ATOM    719  HG1 THR P  47      -0.895 -64.662 115.433  0.00 97.00      PROA   
ATOM    720  CG2 THR P  47      -2.788 -63.408 116.137  0.00 97.00      PROA   
ATOM    721 HG21 THR P  47      -3.359 -63.283 115.195  0.00 97.00      PROA   
ATOM    722 HG22 THR P  47      -3.316 -62.877 116.953  0.00 97.00      PROA   
ATOM    723 HG23 THR P  47      -2.773 -64.491 116.390  0.00 97.00      PROA   
ATOM    724  C   THR P  47      -1.592 -61.379 113.915  0.00 97.00      PROA   
ATOM    725  O   THR P  47      -2.737 -61.268 113.484  0.00 97.00      PROA   
ATOM    726  N   PRO P  48      -0.569 -61.496 113.058  0.00 97.00      PROA   
ATOM    727  CD  PRO P  48       0.810 -61.110 113.390  0.00 97.00      PROA   
ATOM    728  HD1 PRO P  48       1.359 -62.019 113.718  0.00 97.00      PROA   
ATOM    729  HD2 PRO P  48       0.856 -60.326 114.178  0.00 97.00      PROA   
ATOM    730  CA  PRO P  48      -0.774 -61.554 111.613  0.00 97.00      PROA   
ATOM    731  HA  PRO P  48      -1.432 -60.746 111.327  0.00 97.00      PROA   
ATOM    732  CB  PRO P  48       0.646 -61.405 111.037  0.00 97.00      PROA   
ATOM    733  HB1 PRO P  48       0.638 -60.930 110.037  0.00 97.00      PROA   
ATOM    734  HB2 PRO P  48       1.159 -62.391 110.968  0.00 97.00      PROA   
ATOM    735  CG  PRO P  48       1.379 -60.565 112.082  0.00 97.00      PROA   
ATOM    736  HG1 PRO P  48       2.482 -60.655 112.014  0.00 97.00      PROA   
ATOM    737  HG2 PRO P  48       1.087 -59.497 111.971  0.00 97.00      PROA   
ATOM    738  C   PRO P  48      -1.378 -62.851 111.109  0.00 97.00      PROA   
ATOM    739  O   PRO P  48      -1.567 -62.945 109.902  0.00 97.00      PROA   
ATOM    740  N   THR P  49      -1.703 -63.845 111.970  0.00 97.00      PROA   
ATOM    741  HN  THR P  49      -1.506 -63.754 112.942  0.00 97.00      PROA   
ATOM    742  CA  THR P  49      -2.410 -65.043 111.541  0.00 97.00      PROA   
ATOM    743  HA  THR P  49      -2.782 -64.867 110.545  0.00 97.00      PROA   
ATOM    744  CB  THR P  49      -1.545 -66.304 111.459  0.00 97.00      PROA   
ATOM    745  HB  THR P  49      -0.585 -66.010 110.980  0.00 97.00      PROA   
ATOM    746  OG1 THR P  49      -2.146 -67.288 110.626  0.00 97.00      PROA   
ATOM    747  HG1 THR P  49      -1.410 -67.801 110.271  0.00 97.00      PROA   
ATOM    748  CG2 THR P  49      -1.224 -66.952 112.817  0.00 97.00      PROA   
ATOM    749 HG21 THR P  49      -2.141 -67.365 113.288  0.00 97.00      PROA   
ATOM    750 HG22 THR P  49      -0.763 -66.212 113.501  0.00 97.00      PROA   
ATOM    751 HG23 THR P  49      -0.512 -67.795 112.672  0.00 97.00      PROA   
ATOM    752  C   THR P  49      -3.619 -65.230 112.425  0.00 97.00      PROA   
ATOM    753  O   THR P  49      -3.541 -65.203 113.650  0.00 97.00      PROA   
ATOM    754  N   TYR P  50      -4.799 -65.420 111.799  0.00 97.00      PROA   
ATOM    755  HN  TYR P  50      -4.839 -65.410 110.801  0.00 97.00      PROA   
ATOM    756  CA  TYR P  50      -6.039 -65.673 112.493  0.00 97.00      PROA   
ATOM    757  HA  TYR P  50      -5.949 -65.377 113.528  0.00 97.00      PROA   
ATOM    758  CB  TYR P  50      -7.220 -64.903 111.839  0.00 97.00      PROA   
ATOM    759  HB1 TYR P  50      -7.417 -65.257 110.805  0.00 97.00      PROA   
ATOM    760  HB2 TYR P  50      -6.952 -63.827 111.780  0.00 97.00      PROA   
ATOM    761  CG  TYR P  50      -8.483 -65.015 112.655  0.00 97.00      PROA   
ATOM    762  CD1 TYR P  50      -9.422 -66.033 112.408  0.00 97.00      PROA   
ATOM    763  HD1 TYR P  50      -9.234 -66.761 111.632  0.00 97.00      PROA   
ATOM    764  CE1 TYR P  50     -10.612 -66.099 113.145  0.00 97.00      PROA   
ATOM    765  HE1 TYR P  50     -11.342 -66.866 112.932  0.00 97.00      PROA   
ATOM    766  CZ  TYR P  50     -10.866 -65.159 114.148  0.00 97.00      PROA   
ATOM    767  OH  TYR P  50     -12.066 -65.219 114.887  0.00 97.00      PROA   
ATOM    768  HH  TYR P  50     -12.590 -65.943 114.536  0.00 97.00      PROA   
ATOM    769  CD2 TYR P  50      -8.763 -64.062 113.649  0.00 97.00      PROA   
ATOM    770  HD2 TYR P  50      -8.067 -63.254 113.819  0.00 97.00      PROA   
ATOM    771  CE2 TYR P  50      -9.938 -64.145 114.405  0.00 97.00      PROA   
ATOM    772  HE2 TYR P  50     -10.148 -63.416 115.172  0.00 97.00      PROA   
ATOM    773  C   TYR P  50      -6.257 -67.166 112.425  0.00 97.00      PROA   
ATOM    774  O   TYR P  50      -6.502 -67.713 111.357  0.00 97.00      PROA   
ATOM    775  N   HSD P  51      -6.159 -67.861 113.580  0.00 97.00      PROA   
ATOM    776  HN  HSD P  51      -5.999 -67.389 114.442  0.00 97.00      PROA   
ATOM    777  CA  HSD P  51      -6.143 -69.308 113.633  0.00 97.00      PROA   
ATOM    778  HA  HSD P  51      -6.004 -69.715 112.642  0.00 97.00      PROA   
ATOM    779  CB  HSD P  51      -4.976 -69.817 114.523  0.00 97.00      PROA   
ATOM    780  HB1 HSD P  51      -5.038 -69.343 115.526  0.00 97.00      PROA   
ATOM    781  HB2 HSD P  51      -4.028 -69.473 114.055  0.00 97.00      PROA   
ATOM    782  ND1 HSD P  51      -5.661 -72.039 115.588  0.00 97.00      PROA   
ATOM    783  HD1 HSD P  51      -6.449 -71.693 116.100  0.00 97.00      PROA   
ATOM    784  CG  HSD P  51      -4.888 -71.315 114.701  0.00 97.00      PROA   
ATOM    785  CE1 HSD P  51      -5.194 -73.310 115.574  0.00 97.00      PROA   
ATOM    786  HE1 HSD P  51      -5.632 -74.103 116.179  0.00 97.00      PROA   
ATOM    787  NE2 HSD P  51      -4.172 -73.454 114.753  0.00 97.00      PROA   
ATOM    788  CD2 HSD P  51      -3.975 -72.196 114.209  0.00 97.00      PROA   
ATOM    789  HD2 HSD P  51      -3.164 -72.029 113.511  0.00 97.00      PROA   
ATOM    790  C   HSD P  51      -7.449 -69.841 114.162  0.00 97.00      PROA   
ATOM    791  O   HSD P  51      -7.752 -69.730 115.348  0.00 97.00      PROA   
ATOM    792  N   ILE P  52      -8.235 -70.496 113.281  0.00 97.00      PROA   
ATOM    793  HN  ILE P  52      -8.004 -70.552 112.310  0.00 97.00      PROA   
ATOM    794  CA  ILE P  52      -9.438 -71.201 113.654  0.00 97.00      PROA   
ATOM    795  HA  ILE P  52      -9.831 -70.799 114.578  0.00 97.00      PROA   
ATOM    796  CB  ILE P  52     -10.528 -71.080 112.595  0.00 97.00      PROA   
ATOM    797  HB  ILE P  52     -10.113 -71.405 111.619  0.00 97.00      PROA   
ATOM    798  CG2 ILE P  52     -11.729 -71.989 112.918  0.00 97.00      PROA   
ATOM    799 HG21 ILE P  52     -12.158 -71.737 113.911  0.00 97.00      PROA   
ATOM    800 HG22 ILE P  52     -11.459 -73.064 112.894  0.00 97.00      PROA   
ATOM    801 HG23 ILE P  52     -12.522 -71.828 112.160  0.00 97.00      PROA   
ATOM    802  CG1 ILE P  52     -10.981 -69.607 112.447  0.00 97.00      PROA   
ATOM    803 HG11 ILE P  52     -10.117 -68.920 112.563  0.00 97.00      PROA   
ATOM    804 HG12 ILE P  52     -11.697 -69.381 113.269  0.00 97.00      PROA   
ATOM    805  CD  ILE P  52     -11.649 -69.299 111.103  0.00 97.00      PROA   
ATOM    806  HD1 ILE P  52     -12.526 -69.959 110.940  0.00 97.00      PROA   
ATOM    807  HD2 ILE P  52     -10.934 -69.433 110.265  0.00 97.00      PROA   
ATOM    808  HD3 ILE P  52     -12.007 -68.250 111.092  0.00 97.00      PROA   
ATOM    809  C   ILE P  52      -9.037 -72.641 113.876  0.00 97.00      PROA   
ATOM    810  O   ILE P  52      -8.726 -73.375 112.941  0.00 97.00      PROA   
ATOM    811  N   THR P  53      -9.015 -73.074 115.156  0.00 97.00      PROA   
ATOM    812  HN  THR P  53      -9.194 -72.429 115.897  0.00 97.00      PROA   
ATOM    813  CA  THR P  53      -8.640 -74.422 115.561  0.00 97.00      PROA   
ATOM    814  HA  THR P  53      -7.646 -74.603 115.175  0.00 97.00      PROA   
ATOM    815  CB  THR P  53      -8.612 -74.584 117.077  0.00 97.00      PROA   
ATOM    816  HB  THR P  53      -9.641 -74.511 117.497  0.00 97.00      PROA   
ATOM    817  OG1 THR P  53      -7.826 -73.553 117.658  0.00 97.00      PROA   
ATOM    818  HG1 THR P  53      -7.803 -73.747 118.598  0.00 97.00      PROA   
ATOM    819  CG2 THR P  53      -7.977 -75.929 117.484  0.00 97.00      PROA   
ATOM    820 HG21 THR P  53      -6.957 -76.018 117.053  0.00 97.00      PROA   
ATOM    821 HG22 THR P  53      -8.586 -76.787 117.135  0.00 97.00      PROA   
ATOM    822 HG23 THR P  53      -7.897 -75.999 118.591  0.00 97.00      PROA   
ATOM    823  C   THR P  53      -9.549 -75.477 114.969  0.00 97.00      PROA   
ATOM    824  O   THR P  53      -9.081 -76.513 114.500  0.00 97.00      PROA   
ATOM    825  N   SER P  54     -10.875 -75.215 114.963  0.00 97.00      PROA   
ATOM    826  HN  SER P  54     -11.223 -74.341 115.289  0.00 97.00      PROA   
ATOM    827  CA  SER P  54     -11.862 -76.162 114.500  0.00 97.00      PROA   
ATOM    828  HA  SER P  54     -11.510 -76.608 113.580  0.00 97.00      PROA   
ATOM    829  CB  SER P  54     -12.244 -77.244 115.555  0.00 97.00      PROA   
ATOM    830  HB1 SER P  54     -12.976 -77.961 115.129  0.00 97.00      PROA   
ATOM    831  HB2 SER P  54     -12.703 -76.768 116.447  0.00 97.00      PROA   
ATOM    832  OG  SER P  54     -11.109 -77.972 116.011  0.00 97.00      PROA   
ATOM    833  HG1 SER P  54     -10.656 -78.287 115.224  0.00 97.00      PROA   
ATOM    834  C   SER P  54     -13.104 -75.351 114.221  0.00 97.00      PROA   
ATOM    835  O   SER P  54     -13.742 -74.857 115.146  0.00 97.00      PROA   
ATOM    836  N   ALA P  55     -13.453 -75.156 112.930  0.00 97.00      PROA   
ATOM    837  HN  ALA P  55     -12.909 -75.568 112.198  0.00 97.00      PROA   
ATOM    838  CA  ALA P  55     -14.435 -74.190 112.473  0.00 97.00      PROA   
ATOM    839  HA  ALA P  55     -14.080 -73.234 112.816  0.00 97.00      PROA   
ATOM    840  CB  ALA P  55     -14.459 -74.157 110.933  0.00 97.00      PROA   
ATOM    841  HB1 ALA P  55     -14.804 -75.130 110.523  0.00 97.00      PROA   
ATOM    842  HB2 ALA P  55     -13.432 -73.972 110.546  0.00 97.00      PROA   
ATOM    843  HB3 ALA P  55     -15.120 -73.348 110.560  0.00 97.00      PROA   
ATOM    844  C   ALA P  55     -15.862 -74.316 112.993  0.00 97.00      PROA   
ATOM    845  O   ALA P  55     -16.434 -75.399 113.062  0.00 97.00      PROA   
ATOM    846  N   SER P  56     -16.474 -73.157 113.347  0.00 97.00      PROA   
ATOM    847  HN  SER P  56     -15.952 -72.303 113.334  0.00 97.00      PROA   
ATOM    848  CA  SER P  56     -17.872 -73.013 113.720  0.00 97.00      PROA   
ATOM    849  HA  SER P  56     -18.288 -73.995 113.883  0.00 97.00      PROA   
ATOM    850  CB  SER P  56     -18.094 -72.185 115.020  0.00 97.00      PROA   
ATOM    851  HB1 SER P  56     -17.485 -72.635 115.833  0.00 97.00      PROA   
ATOM    852  HB2 SER P  56     -19.161 -72.234 115.329  0.00 97.00      PROA   
ATOM    853  OG  SER P  56     -17.706 -70.820 114.887  0.00 97.00      PROA   
ATOM    854  HG1 SER P  56     -18.231 -70.327 115.533  0.00 97.00      PROA   
ATOM    855  C   SER P  56     -18.636 -72.389 112.569  0.00 97.00      PROA   
ATOM    856  O   SER P  56     -18.056 -71.932 111.590  0.00 97.00      PROA   
ATOM    857  N   GLU P  57     -19.987 -72.366 112.652  0.00 97.00      PROA   
ATOM    858  HN  GLU P  57     -20.453 -72.718 113.461  0.00 97.00      PROA   
ATOM    859  CA  GLU P  57     -20.867 -71.731 111.684  0.00 97.00      PROA   
ATOM    860  HA  GLU P  57     -20.691 -72.168 110.711  0.00 97.00      PROA   
ATOM    861  CB  GLU P  57     -22.344 -71.929 112.132  0.00 97.00      PROA   
ATOM    862  HB1 GLU P  57     -23.030 -71.460 111.396  0.00 97.00      PROA   
ATOM    863  HB2 GLU P  57     -22.472 -71.385 113.099  0.00 97.00      PROA   
ATOM    864  CG  GLU P  57     -22.799 -73.387 112.430  0.00 97.00      PROA   
ATOM    865  HG1 GLU P  57     -23.790 -73.323 112.938  0.00 97.00      PROA   
ATOM    866  HG2 GLU P  57     -22.101 -73.885 113.133  0.00 97.00      PROA   
ATOM    867  CD  GLU P  57     -22.978 -74.303 111.215  0.00 97.00      PROA   
ATOM    868  OE1 GLU P  57     -24.150 -74.624 110.894  0.00 97.00      PROA   
ATOM    869  OE2 GLU P  57     -21.958 -74.766 110.642  0.00 97.00      PROA   
ATOM    870  C   GLU P  57     -20.579 -70.227 111.622  0.00 97.00      PROA   
ATOM    871  O   GLU P  57     -20.498 -69.604 110.568  0.00 97.00      PROA   
ATOM    872  N   ASP P  58     -20.387 -69.660 112.824  0.00 97.00      PROA   
ATOM    873  HN  ASP P  58     -20.513 -70.248 113.621  0.00 97.00      PROA   
ATOM    874  CA  ASP P  58     -20.192 -68.294 113.236  0.00 97.00      PROA   
ATOM    875  HA  ASP P  58     -20.916 -67.693 112.706  0.00 97.00      PROA   
ATOM    876  CB  ASP P  58     -20.495 -68.162 114.772  0.00 97.00      PROA   
ATOM    877  HB1 ASP P  58     -21.560 -67.852 114.875  0.00 97.00      PROA   
ATOM    878  HB2 ASP P  58     -19.869 -67.386 115.251  0.00 97.00      PROA   
ATOM    879  CG  ASP P  58     -20.376 -69.476 115.571  0.00 97.00      PROA   
ATOM    880  OD1 ASP P  58     -21.144 -70.439 115.298  0.00 97.00      PROA   
ATOM    881  OD2 ASP P  58     -19.518 -69.522 116.489  0.00 97.00      PROA   
ATOM    882  C   ASP P  58     -18.840 -67.697 112.850  0.00 97.00      PROA   
ATOM    883  O   ASP P  58     -18.710 -66.476 112.777  0.00 97.00      PROA   
ATOM    884  N   ASP P  59     -17.827 -68.529 112.507  0.00 97.00      PROA   
ATOM    885  HN  ASP P  59     -17.874 -69.499 112.737  0.00 97.00      PROA   
ATOM    886  CA  ASP P  59     -16.614 -68.120 111.806  0.00 97.00      PROA   
ATOM    887  HA  ASP P  59     -16.110 -67.374 112.408  0.00 97.00      PROA   
ATOM    888  CB  ASP P  59     -15.681 -69.348 111.595  0.00 97.00      PROA   
ATOM    889  HB1 ASP P  59     -14.908 -69.132 110.827  0.00 97.00      PROA   
ATOM    890  HB2 ASP P  59     -16.274 -70.222 111.259  0.00 97.00      PROA   
ATOM    891  CG  ASP P  59     -14.901 -69.724 112.854  0.00 97.00      PROA   
ATOM    892  OD1 ASP P  59     -14.337 -68.815 113.516  0.00 97.00      PROA   
ATOM    893  OD2 ASP P  59     -14.742 -70.950 113.082  0.00 97.00      PROA   
ATOM    894  C   ASP P  59     -16.881 -67.480 110.432  0.00 97.00      PROA   
ATOM    895  O   ASP P  59     -16.060 -66.723 109.926  0.00 97.00      PROA   
ATOM    896  N   SER P  60     -18.033 -67.770 109.784  0.00 97.00      PROA   
ATOM    897  HN  SER P  60     -18.679 -68.386 110.228  0.00 97.00      PROA   
ATOM    898  CA  SER P  60     -18.409 -67.251 108.466  0.00 97.00      PROA   
ATOM    899  HA  SER P  60     -17.635 -67.567 107.780  0.00 97.00      PROA   
ATOM    900  CB  SER P  60     -19.763 -67.803 107.951  0.00 97.00      PROA   
ATOM    901  HB1 SER P  60     -19.970 -67.427 106.925  0.00 97.00      PROA   
ATOM    902  HB2 SER P  60     -20.588 -67.484 108.623  0.00 97.00      PROA   
ATOM    903  OG  SER P  60     -19.762 -69.221 107.889  0.00 97.00      PROA   
ATOM    904  HG1 SER P  60     -19.916 -69.529 108.789  0.00 97.00      PROA   
ATOM    905  C   SER P  60     -18.531 -65.731 108.354  0.00 97.00      PROA   
ATOM    906  O   SER P  60     -19.055 -65.060 109.240  0.00 97.00      PROA   
ATOM    907  N   GLY P  61     -18.088 -65.152 107.211  0.00 97.00      PROA   
ATOM    908  HN  GLY P  61     -17.710 -65.713 106.475  0.00 97.00      PROA   
ATOM    909  CA  GLY P  61     -18.145 -63.713 106.999  0.00 97.00      PROA   
ATOM    910  HA1 GLY P  61     -18.066 -63.202 107.948  0.00 97.00      PROA   
ATOM    911  HA2 GLY P  61     -19.052 -63.490 106.456  0.00 97.00      PROA   
ATOM    912  C   GLY P  61     -16.980 -63.255 106.181  0.00 97.00      PROA   
ATOM    913  O   GLY P  61     -16.148 -64.053 105.771  0.00 97.00      PROA   
ATOM    914  N   GLU P  62     -16.878 -61.931 105.918  0.00 97.00      PROA   
ATOM    915  HN  GLU P  62     -17.561 -61.283 106.251  0.00 97.00      PROA   
ATOM    916  CA  GLU P  62     -15.772 -61.379 105.168  0.00 97.00      PROA   
ATOM    917  HA  GLU P  62     -15.367 -62.162 104.554  0.00 97.00      PROA   
ATOM    918  CB  GLU P  62     -16.170 -60.266 104.169  0.00 97.00      PROA   
ATOM    919  HB1 GLU P  62     -17.020 -60.664 103.570  0.00 97.00      PROA   
ATOM    920  HB2 GLU P  62     -15.308 -60.123 103.477  0.00 97.00      PROA   
ATOM    921  CG  GLU P  62     -16.610 -58.905 104.735  0.00 97.00      PROA   
ATOM    922  HG1 GLU P  62     -15.916 -58.544 105.521  0.00 97.00      PROA   
ATOM    923  HG2 GLU P  62     -17.633 -58.977 105.157  0.00 97.00      PROA   
ATOM    924  CD  GLU P  62     -16.626 -57.864 103.620  0.00 97.00      PROA   
ATOM    925  OE1 GLU P  62     -17.055 -58.181 102.486  0.00 97.00      PROA   
ATOM    926  OE2 GLU P  62     -16.205 -56.720 103.902  0.00 97.00      PROA   
ATOM    927  C   GLU P  62     -14.639 -60.969 106.072  0.00 97.00      PROA   
ATOM    928  O   GLU P  62     -14.779 -60.175 106.997  0.00 97.00      PROA   
ATOM    929  N   TYR P  63     -13.460 -61.559 105.794  0.00 97.00      PROA   
ATOM    930  HN  TYR P  63     -13.399 -62.205 105.035  0.00 97.00      PROA   
ATOM    931  CA  TYR P  63     -12.232 -61.367 106.522  0.00 97.00      PROA   
ATOM    932  HA  TYR P  63     -12.460 -61.043 107.529  0.00 97.00      PROA   
ATOM    933  CB  TYR P  63     -11.376 -62.663 106.568  0.00 97.00      PROA   
ATOM    934  HB1 TYR P  63     -10.315 -62.444 106.811  0.00 97.00      PROA   
ATOM    935  HB2 TYR P  63     -11.417 -63.169 105.582  0.00 97.00      PROA   
ATOM    936  CG  TYR P  63     -11.910 -63.628 107.593  0.00 97.00      PROA   
ATOM    937  CD1 TYR P  63     -13.135 -64.291 107.400  0.00 97.00      PROA   
ATOM    938  HD1 TYR P  63     -13.701 -64.129 106.496  0.00 97.00      PROA   
ATOM    939  CE1 TYR P  63     -13.650 -65.141 108.384  0.00 97.00      PROA   
ATOM    940  HE1 TYR P  63     -14.612 -65.606 108.236  0.00 97.00      PROA   
ATOM    941  CZ  TYR P  63     -12.917 -65.380 109.552  0.00 97.00      PROA   
ATOM    942  OH  TYR P  63     -13.435 -66.192 110.581  0.00 97.00      PROA   
ATOM    943  HH  TYR P  63     -14.354 -66.387 110.372  0.00 97.00      PROA   
ATOM    944  CD2 TYR P  63     -11.171 -63.902 108.758  0.00 97.00      PROA   
ATOM    945  HD2 TYR P  63     -10.217 -63.422 108.918  0.00 97.00      PROA   
ATOM    946  CE2 TYR P  63     -11.669 -64.778 109.726  0.00 97.00      PROA   
ATOM    947  HE2 TYR P  63     -11.113 -64.951 110.632  0.00 97.00      PROA   
ATOM    948  C   TYR P  63     -11.440 -60.275 105.856  0.00 97.00      PROA   
ATOM    949  O   TYR P  63     -11.317 -60.235 104.634  0.00 97.00      PROA   
ATOM    950  N   ARG P  64     -10.895 -59.331 106.653  0.00 97.00      PROA   
ATOM    951  HN  ARG P  64     -11.083 -59.314 107.633  0.00 97.00      PROA   
ATOM    952  CA  ARG P  64     -10.098 -58.254 106.109  0.00 97.00      PROA   
ATOM    953  HA  ARG P  64      -9.589 -58.590 105.215  0.00 97.00      PROA   
ATOM    954  CB  ARG P  64     -10.920 -56.967 105.824  0.00 97.00      PROA   
ATOM    955  HB1 ARG P  64     -10.406 -56.416 105.006  0.00 97.00      PROA   
ATOM    956  HB2 ARG P  64     -10.947 -56.294 106.710  0.00 97.00      PROA   
ATOM    957  CG  ARG P  64     -12.392 -57.233 105.450  0.00 97.00      PROA   
ATOM    958  HG1 ARG P  64     -12.925 -57.639 106.337  0.00 97.00      PROA   
ATOM    959  HG2 ARG P  64     -12.455 -58.002 104.648  0.00 97.00      PROA   
ATOM    960  CD  ARG P  64     -13.137 -55.986 104.989  0.00 97.00      PROA   
ATOM    961  HD1 ARG P  64     -12.931 -55.113 105.643  0.00 97.00      PROA   
ATOM    962  HD2 ARG P  64     -14.225 -56.178 104.975  0.00 97.00      PROA   
ATOM    963  NE  ARG P  64     -12.616 -55.700 103.621  0.00 97.00      PROA   
ATOM    964  HE  ARG P  64     -11.768 -56.141 103.330  0.00 97.00      PROA   
ATOM    965  CZ  ARG P  64     -13.317 -55.099 102.646  0.00 97.00      PROA   
ATOM    966  NH1 ARG P  64     -14.646 -54.960 102.672  0.00 97.00      PROA   
ATOM    967 HH11 ARG P  64     -15.144 -55.566 103.295  0.00 97.00      PROA   
ATOM    968 HH12 ARG P  64     -15.112 -54.745 101.822  0.00 97.00      PROA   
ATOM    969  NH2 ARG P  64     -12.641 -54.676 101.570  0.00 97.00      PROA   
ATOM    970 HH21 ARG P  64     -11.644 -54.742 101.609  0.00 97.00      PROA   
ATOM    971 HH22 ARG P  64     -13.130 -54.185 100.859  0.00 97.00      PROA   
ATOM    972  C   ARG P  64      -9.078 -57.914 107.161  0.00 97.00      PROA   
ATOM    973  O   ARG P  64      -9.313 -58.115 108.346  0.00 97.00      PROA   
ATOM    974  N   CYS P  65      -7.908 -57.371 106.759  0.00 97.00      PROA   
ATOM    975  HN  CYS P  65      -7.635 -57.362 105.800  0.00 97.00      PROA   
ATOM    976  CA  CYS P  65      -6.957 -56.847 107.710  0.00 97.00      PROA   
ATOM    977  HA  CYS P  65      -7.503 -56.548 108.590  0.00 97.00      PROA   
ATOM    978  CB  CYS P  65      -5.908 -57.906 108.124  0.00 97.00      PROA   
ATOM    979  HB1 CYS P  65      -6.452 -58.679 108.713  0.00 97.00      PROA   
ATOM    980  HB2 CYS P  65      -5.137 -57.476 108.794  0.00 97.00      PROA   
ATOM    981  SG  CYS P  65      -5.149 -58.729 106.695  0.00 97.00      PROA   
ATOM    982  C   CYS P  65      -6.280 -55.589 107.214  0.00 97.00      PROA   
ATOM    983  O   CYS P  65      -6.291 -55.255 106.034  0.00 97.00      PROA   
ATOM    984  N   GLN P  66      -5.682 -54.838 108.163  0.00 97.00      PROA   
ATOM    985  HN  GLN P  66      -5.772 -55.107 109.121  0.00 97.00      PROA   
ATOM    986  CA  GLN P  66      -4.903 -53.650 107.901  0.00 97.00      PROA   
ATOM    987  HA  GLN P  66      -4.740 -53.537 106.838  0.00 97.00      PROA   
ATOM    988  CB  GLN P  66      -5.645 -52.401 108.482  0.00 97.00      PROA   
ATOM    989  HB1 GLN P  66      -5.563 -52.359 109.585  0.00 97.00      PROA   
ATOM    990  HB2 GLN P  66      -6.723 -52.569 108.246  0.00 97.00      PROA   
ATOM    991  CG  GLN P  66      -5.255 -51.050 107.841  0.00 97.00      PROA   
ATOM    992  HG1 GLN P  66      -5.197 -51.212 106.743  0.00 97.00      PROA   
ATOM    993  HG2 GLN P  66      -4.266 -50.698 108.189  0.00 97.00      PROA   
ATOM    994  CD  GLN P  66      -6.310 -49.942 108.023  0.00 97.00      PROA   
ATOM    995  OE1 GLN P  66      -6.822 -49.446 107.021  0.00 97.00      PROA   
ATOM    996  NE2 GLN P  66      -6.656 -49.534 109.269  0.00 97.00      PROA   
ATOM    997 HE21 GLN P  66      -7.388 -48.863 109.376  0.00 97.00      PROA   
ATOM    998 HE22 GLN P  66      -6.240 -49.949 110.079  0.00 97.00      PROA   
ATOM    999  C   GLN P  66      -3.573 -53.931 108.588  0.00 97.00      PROA   
ATOM   1000  O   GLN P  66      -3.503 -54.023 109.812  0.00 97.00      PROA   
ATOM   1001  N   ARG P  67      -2.474 -54.110 107.805  0.00 97.00      PROA   
ATOM   1002  HN  ARG P  67      -2.540 -54.090 106.810  0.00 97.00      PROA   
ATOM   1003  CA  ARG P  67      -1.155 -54.429 108.334  0.00 97.00      PROA   
ATOM   1004  HA  ARG P  67      -1.211 -54.672 109.385  0.00 97.00      PROA   
ATOM   1005  CB  ARG P  67      -0.522 -55.626 107.566  0.00 97.00      PROA   
ATOM   1006  HB1 ARG P  67       0.568 -55.711 107.767  0.00 97.00      PROA   
ATOM   1007  HB2 ARG P  67      -0.638 -55.435 106.474  0.00 97.00      PROA   
ATOM   1008  CG  ARG P  67      -1.166 -56.988 107.880  0.00 97.00      PROA   
ATOM   1009  HG1 ARG P  67      -0.919 -57.686 107.046  0.00 97.00      PROA   
ATOM   1010  HG2 ARG P  67      -2.271 -56.873 107.895  0.00 97.00      PROA   
ATOM   1011  CD  ARG P  67      -0.721 -57.611 109.209  0.00 97.00      PROA   
ATOM   1012  HD1 ARG P  67      -1.416 -58.421 109.507  0.00 97.00      PROA   
ATOM   1013  HD2 ARG P  67      -0.687 -56.858 110.025  0.00 97.00      PROA   
ATOM   1014  NE  ARG P  67       0.602 -58.268 108.986  0.00 97.00      PROA   
ATOM   1015  HE  ARG P  67       0.635 -59.062 108.380  0.00 97.00      PROA   
ATOM   1016  CZ  ARG P  67       1.770 -57.860 109.512  0.00 97.00      PROA   
ATOM   1017  NH1 ARG P  67       1.865 -56.843 110.371  0.00 97.00      PROA   
ATOM   1018 HH11 ARG P  67       1.038 -56.455 110.770  0.00 97.00      PROA   
ATOM   1019 HH12 ARG P  67       2.756 -56.663 110.788  0.00 97.00      PROA   
ATOM   1020  NH2 ARG P  67       2.894 -58.520 109.185  0.00 97.00      PROA   
ATOM   1021 HH21 ARG P  67       2.841 -59.278 108.544  0.00 97.00      PROA   
ATOM   1022 HH22 ARG P  67       3.763 -58.201 109.564  0.00 97.00      PROA   
ATOM   1023  C   ARG P  67      -0.203 -53.267 108.169  0.00 97.00      PROA   
ATOM   1024  O   ARG P  67       0.382 -53.117 107.100  0.00 97.00      PROA   
ATOM   1025  N   GLY P  68       0.011 -52.458 109.243  0.00 97.00      PROA   
ATOM   1026  HN  GLY P  68      -0.496 -52.646 110.083  0.00 97.00      PROA   
ATOM   1027  CA  GLY P  68       1.023 -51.402 109.375  0.00 97.00      PROA   
ATOM   1028  HA1 GLY P  68       1.976 -51.898 109.488  0.00 97.00      PROA   
ATOM   1029  HA2 GLY P  68       0.759 -50.837 110.257  0.00 97.00      PROA   
ATOM   1030  C   GLY P  68       1.205 -50.383 108.266  0.00 97.00      PROA   
ATOM   1031  O   GLY P  68       2.203 -49.664 108.248  0.00 97.00      PROA   
ATOM   1032  N   LEU P  69       0.270 -50.308 107.301  0.00 97.00      PROA   
ATOM   1033  HN  LEU P  69      -0.527 -50.901 107.358  0.00 97.00      PROA   
ATOM   1034  CA  LEU P  69       0.493 -49.653 106.033  0.00 97.00      PROA   
ATOM   1035  HA  LEU P  69       1.183 -48.828 106.154  0.00 97.00      PROA   
ATOM   1036  CB  LEU P  69       0.990 -50.658 104.956  0.00 97.00      PROA   
ATOM   1037  HB1 LEU P  69       0.945 -50.204 103.942  0.00 97.00      PROA   
ATOM   1038  HB2 LEU P  69       0.313 -51.542 104.987  0.00 97.00      PROA   
ATOM   1039  CG  LEU P  69       2.420 -51.214 105.127  0.00 97.00      PROA   
ATOM   1040  HG  LEU P  69       2.522 -51.650 106.147  0.00 97.00      PROA   
ATOM   1041  CD1 LEU P  69       2.661 -52.353 104.120  0.00 97.00      PROA   
ATOM   1042 HD11 LEU P  69       2.556 -51.978 103.080  0.00 97.00      PROA   
ATOM   1043 HD12 LEU P  69       1.933 -53.176 104.282  0.00 97.00      PROA   
ATOM   1044 HD13 LEU P  69       3.687 -52.754 104.247  0.00 97.00      PROA   
ATOM   1045  CD2 LEU P  69       3.486 -50.119 104.961  0.00 97.00      PROA   
ATOM   1046 HD21 LEU P  69       3.373 -49.342 105.744  0.00 97.00      PROA   
ATOM   1047 HD22 LEU P  69       3.394 -49.641 103.962  0.00 97.00      PROA   
ATOM   1048 HD23 LEU P  69       4.501 -50.560 105.048  0.00 97.00      PROA   
ATOM   1049  C   LEU P  69      -0.824 -49.106 105.541  0.00 97.00      PROA   
ATOM   1050  O   LEU P  69      -1.881 -49.672 105.811  0.00 97.00      PROA   
ATOM   1051  N   SER P  70      -0.779 -47.986 104.779  0.00 97.00      PROA   
ATOM   1052  HN  SER P  70       0.104 -47.565 104.573  0.00 97.00      PROA   
ATOM   1053  CA  SER P  70      -1.916 -47.313 104.163  0.00 97.00      PROA   
ATOM   1054  HA  SER P  70      -2.428 -46.814 104.973  0.00 97.00      PROA   
ATOM   1055  CB  SER P  70      -1.442 -46.202 103.186  0.00 97.00      PROA   
ATOM   1056  HB1 SER P  70      -0.946 -45.409 103.790  0.00 97.00      PROA   
ATOM   1057  HB2 SER P  70      -2.292 -45.736 102.644  0.00 97.00      PROA   
ATOM   1058  OG  SER P  70      -0.483 -46.713 102.259  0.00 97.00      PROA   
ATOM   1059  HG1 SER P  70      -0.151 -45.971 101.746  0.00 97.00      PROA   
ATOM   1060  C   SER P  70      -2.960 -48.202 103.483  0.00 97.00      PROA   
ATOM   1061  O   SER P  70      -2.657 -48.963 102.571  0.00 97.00      PROA   
ATOM   1062  N   GLY P  71      -4.240 -48.107 103.915  0.00 97.00      PROA   
ATOM   1063  HN  GLY P  71      -4.458 -47.441 104.624  0.00 97.00      PROA   
ATOM   1064  CA  GLY P  71      -5.342 -48.932 103.423  0.00 97.00      PROA   
ATOM   1065  HA1 GLY P  71      -5.256 -49.002 102.348  0.00 97.00      PROA   
ATOM   1066  HA2 GLY P  71      -6.253 -48.438 103.720  0.00 97.00      PROA   
ATOM   1067  C   GLY P  71      -5.395 -50.351 103.961  0.00 97.00      PROA   
ATOM   1068  O   GLY P  71      -4.396 -50.937 104.362  0.00 97.00      PROA   
ATOM   1069  N   ARG P  72      -6.611 -50.947 103.957  0.00 97.00      PROA   
ATOM   1070  HN  ARG P  72      -7.403 -50.444 103.625  0.00 97.00      PROA   
ATOM   1071  CA  ARG P  72      -6.912 -52.291 104.416  0.00 97.00      PROA   
ATOM   1072  HA  ARG P  72      -6.017 -52.734 104.836  0.00 97.00      PROA   
ATOM   1073  CB  ARG P  72      -8.046 -52.365 105.488  0.00 97.00      PROA   
ATOM   1074  HB1 ARG P  72      -7.752 -51.729 106.347  0.00 97.00      PROA   
ATOM   1075  HB2 ARG P  72      -8.081 -53.405 105.885  0.00 97.00      PROA   
ATOM   1076  CG  ARG P  72      -9.505 -52.028 105.068  0.00 97.00      PROA   
ATOM   1077  HG1 ARG P  72     -10.123 -52.054 105.996  0.00 97.00      PROA   
ATOM   1078  HG2 ARG P  72      -9.879 -52.840 104.409  0.00 97.00      PROA   
ATOM   1079  CD  ARG P  72      -9.780 -50.687 104.363  0.00 97.00      PROA   
ATOM   1080  HD1 ARG P  72     -10.872 -50.475 104.354  0.00 97.00      PROA   
ATOM   1081  HD2 ARG P  72      -9.395 -50.707 103.320  0.00 97.00      PROA   
ATOM   1082  NE  ARG P  72      -9.075 -49.633 105.149  0.00 97.00      PROA   
ATOM   1083  HE  ARG P  72      -8.452 -49.928 105.872  0.00 97.00      PROA   
ATOM   1084  CZ  ARG P  72      -9.013 -48.323 104.839  0.00 97.00      PROA   
ATOM   1085  NH1 ARG P  72      -9.781 -47.731 103.921  0.00 97.00      PROA   
ATOM   1086 HH11 ARG P  72     -10.510 -48.255 103.497  0.00 97.00      PROA   
ATOM   1087 HH12 ARG P  72      -9.669 -46.751 103.773  0.00 97.00      PROA   
ATOM   1088  NH2 ARG P  72      -8.121 -47.581 105.520  0.00 97.00      PROA   
ATOM   1089 HH21 ARG P  72      -7.567 -48.063 106.200  0.00 97.00      PROA   
ATOM   1090 HH22 ARG P  72      -8.102 -46.593 105.419  0.00 97.00      PROA   
ATOM   1091  C   ARG P  72      -7.319 -53.121 103.220  0.00 97.00      PROA   
ATOM   1092  O   ARG P  72      -7.668 -52.599 102.164  0.00 97.00      PROA   
ATOM   1093  N   SER P  73      -7.232 -54.458 103.392  0.00 97.00      PROA   
ATOM   1094  HN  SER P  73      -6.867 -54.798 104.259  0.00 97.00      PROA   
ATOM   1095  CA  SER P  73      -7.592 -55.542 102.501  0.00 97.00      PROA   
ATOM   1096  HA  SER P  73      -6.799 -55.565 101.767  0.00 97.00      PROA   
ATOM   1097  CB  SER P  73      -7.549 -56.897 103.261  0.00 97.00      PROA   
ATOM   1098  HB1 SER P  73      -8.224 -57.689 102.877  0.00 97.00      PROA   
ATOM   1099  HB2 SER P  73      -7.854 -56.708 104.305  0.00 97.00      PROA   
ATOM   1100  OG  SER P  73      -6.237 -57.440 103.242  0.00 97.00      PROA   
ATOM   1101  HG1 SER P  73      -6.167 -57.879 102.386  0.00 97.00      PROA   
ATOM   1102  C   SER P  73      -8.859 -55.532 101.676  0.00 97.00      PROA   
ATOM   1103  O   SER P  73      -9.838 -54.827 101.899  0.00 97.00      PROA   
ATOM   1104  N   ASP P  74      -8.798 -56.478 100.724  0.00 97.00      PROA   
ATOM   1105  HN  ASP P  74      -7.899 -56.894 100.577  0.00 97.00      PROA   
ATOM   1106  CA  ASP P  74      -9.782 -57.335 100.118  0.00 97.00      PROA   
ATOM   1107  HA  ASP P  74     -10.144 -56.798  99.258  0.00 97.00      PROA   
ATOM   1108  CB  ASP P  74      -9.038 -58.630  99.620  0.00 97.00      PROA   
ATOM   1109  HB1 ASP P  74      -8.614 -58.418  98.612  0.00 97.00      PROA   
ATOM   1110  HB2 ASP P  74      -9.726 -59.490  99.519  0.00 97.00      PROA   
ATOM   1111  CG  ASP P  74      -7.837 -59.049 100.499  0.00 97.00      PROA   
ATOM   1112  OD1 ASP P  74      -6.831 -58.289 100.557  0.00 97.00      PROA   
ATOM   1113  OD2 ASP P  74      -7.906 -60.142 101.115  0.00 97.00      PROA   
ATOM   1114  C   ASP P  74     -10.975 -57.718 101.013  0.00 97.00      PROA   
ATOM   1115  O   ASP P  74     -10.856 -57.745 102.239  0.00 97.00      PROA   
ATOM   1116  N   PRO P  75     -12.154 -57.995 100.460  0.00 97.00      PROA   
ATOM   1117  CD  PRO P  75     -12.578 -57.532  99.135  0.00 97.00      PROA   
ATOM   1118  HD1 PRO P  75     -12.046 -58.114  98.351  0.00 97.00      PROA   
ATOM   1119  HD2 PRO P  75     -12.358 -56.447  99.023  0.00 97.00      PROA   
ATOM   1120  CA  PRO P  75     -13.206 -58.729 101.143  0.00 97.00      PROA   
ATOM   1121  HA  PRO P  75     -13.188 -58.588 102.216  0.00 97.00      PROA   
ATOM   1122  CB  PRO P  75     -14.473 -58.117 100.522  0.00 97.00      PROA   
ATOM   1123  HB1 PRO P  75     -14.714 -57.178 101.064  0.00 97.00      PROA   
ATOM   1124  HB2 PRO P  75     -15.364 -58.772 100.585  0.00 97.00      PROA   
ATOM   1125  CG  PRO P  75     -14.090 -57.778  99.073  0.00 97.00      PROA   
ATOM   1126  HG1 PRO P  75     -14.294 -58.659  98.427  0.00 97.00      PROA   
ATOM   1127  HG2 PRO P  75     -14.653 -56.906  98.687  0.00 97.00      PROA   
ATOM   1128  C   PRO P  75     -13.126 -60.221 100.842  0.00 97.00      PROA   
ATOM   1129  O   PRO P  75     -13.867 -60.696  99.983  0.00 97.00      PROA   
ATOM   1130  N   ILE P  76     -12.281 -61.023 101.534  0.00 97.00      PROA   
ATOM   1131  HN  ILE P  76     -11.627 -60.670 102.202  0.00 97.00      PROA   
ATOM   1132  CA  ILE P  76     -12.349 -62.467 101.337  0.00 97.00      PROA   
ATOM   1133  HA  ILE P  76     -12.615 -62.656 100.306  0.00 97.00      PROA   
ATOM   1134  CB  ILE P  76     -11.038 -63.231 101.495  0.00 97.00      PROA   
ATOM   1135  HB  ILE P  76     -11.252 -64.326 101.446  0.00 97.00      PROA   
ATOM   1136  CG2 ILE P  76     -10.135 -62.896 100.285  0.00 97.00      PROA   
ATOM   1137 HG21 ILE P  76      -9.856 -61.822 100.298  0.00 97.00      PROA   
ATOM   1138 HG22 ILE P  76     -10.648 -63.118  99.326  0.00 97.00      PROA   
ATOM   1139 HG23 ILE P  76      -9.201 -63.493 100.331  0.00 97.00      PROA   
ATOM   1140  CG1 ILE P  76     -10.312 -62.936 102.822  0.00 97.00      PROA   
ATOM   1141 HG11 ILE P  76     -10.969 -62.343 103.487  0.00 97.00      PROA   
ATOM   1142 HG12 ILE P  76      -9.417 -62.312 102.606  0.00 97.00      PROA   
ATOM   1143  CD  ILE P  76      -9.896 -64.208 103.565  0.00 97.00      PROA   
ATOM   1144  HD1 ILE P  76      -9.195 -64.811 102.952  0.00 97.00      PROA   
ATOM   1145  HD2 ILE P  76     -10.789 -64.825 103.804  0.00 97.00      PROA   
ATOM   1146  HD3 ILE P  76      -9.398 -63.941 104.519  0.00 97.00      PROA   
ATOM   1147  C   ILE P  76     -13.475 -63.063 102.173  0.00 97.00      PROA   
ATOM   1148  O   ILE P  76     -13.369 -63.288 103.376  0.00 97.00      PROA   
ATOM   1149  N   GLN P  77     -14.624 -63.309 101.509  0.00 97.00      PROA   
ATOM   1150  HN  GLN P  77     -14.706 -63.026 100.557  0.00 97.00      PROA   
ATOM   1151  CA  GLN P  77     -15.848 -63.745 102.144  0.00 97.00      PROA   
ATOM   1152  HA  GLN P  77     -15.910 -63.305 103.121  0.00 97.00      PROA   
ATOM   1153  CB  GLN P  77     -17.072 -63.242 101.330  0.00 97.00      PROA   
ATOM   1154  HB1 GLN P  77     -17.966 -63.308 101.987  0.00 97.00      PROA   
ATOM   1155  HB2 GLN P  77     -17.252 -63.890 100.444  0.00 97.00      PROA   
ATOM   1156  CG  GLN P  77     -16.890 -61.784 100.824  0.00 97.00      PROA   
ATOM   1157  HG1 GLN P  77     -16.221 -61.765  99.938  0.00 97.00      PROA   
ATOM   1158  HG2 GLN P  77     -16.418 -61.160 101.608  0.00 97.00      PROA   
ATOM   1159  CD  GLN P  77     -18.224 -61.165 100.392  0.00 97.00      PROA   
ATOM   1160  OE1 GLN P  77     -18.965 -61.771  99.612  0.00 97.00      PROA   
ATOM   1161  NE2 GLN P  77     -18.534 -59.930 100.881  0.00 97.00      PROA   
ATOM   1162 HE21 GLN P  77     -17.895 -59.425 101.468  0.00 97.00      PROA   
ATOM   1163 HE22 GLN P  77     -19.403 -59.516 100.620  0.00 97.00      PROA   
ATOM   1164  C   GLN P  77     -15.836 -65.258 102.310  0.00 97.00      PROA   
ATOM   1165  O   GLN P  77     -15.922 -65.999 101.336  0.00 97.00      PROA   
ATOM   1166  N   LEU P  78     -15.711 -65.728 103.578  0.00 97.00      PROA   
ATOM   1167  HN  LEU P  78     -15.699 -65.078 104.337  0.00 97.00      PROA   
ATOM   1168  CA  LEU P  78     -15.494 -67.101 104.000  0.00 97.00      PROA   
ATOM   1169  HA  LEU P  78     -15.056 -67.659 103.186  0.00 97.00      PROA   
ATOM   1170  CB  LEU P  78     -14.549 -67.109 105.236  0.00 97.00      PROA   
ATOM   1171  HB1 LEU P  78     -15.058 -66.564 106.062  0.00 97.00      PROA   
ATOM   1172  HB2 LEU P  78     -13.635 -66.526 104.985  0.00 97.00      PROA   
ATOM   1173  CG  LEU P  78     -14.103 -68.491 105.775  0.00 97.00      PROA   
ATOM   1174  HG  LEU P  78     -14.976 -69.182 105.790  0.00 97.00      PROA   
ATOM   1175  CD1 LEU P  78     -13.010 -69.111 104.893  0.00 97.00      PROA   
ATOM   1176 HD11 LEU P  78     -12.100 -68.477 104.930  0.00 97.00      PROA   
ATOM   1177 HD12 LEU P  78     -13.347 -69.184 103.842  0.00 97.00      PROA   
ATOM   1178 HD13 LEU P  78     -12.748 -70.127 105.256  0.00 97.00      PROA   
ATOM   1179  CD2 LEU P  78     -13.599 -68.380 107.227  0.00 97.00      PROA   
ATOM   1180 HD21 LEU P  78     -14.402 -67.994 107.888  0.00 97.00      PROA   
ATOM   1181 HD22 LEU P  78     -12.731 -67.688 107.280  0.00 97.00      PROA   
ATOM   1182 HD23 LEU P  78     -13.282 -69.375 107.604  0.00 97.00      PROA   
ATOM   1183  C   LEU P  78     -16.804 -67.750 104.398  0.00 97.00      PROA   
ATOM   1184  O   LEU P  78     -17.610 -67.152 105.107  0.00 97.00      PROA   
ATOM   1185  N   GLU P  79     -17.048 -69.004 103.944  0.00 97.00      PROA   
ATOM   1186  HN  GLU P  79     -16.402 -69.464 103.337  0.00 97.00      PROA   
ATOM   1187  CA  GLU P  79     -18.291 -69.712 104.176  0.00 97.00      PROA   
ATOM   1188  HA  GLU P  79     -18.949 -69.128 104.804  0.00 97.00      PROA   
ATOM   1189  CB  GLU P  79     -19.001 -70.019 102.833  0.00 97.00      PROA   
ATOM   1190  HB1 GLU P  79     -19.918 -70.620 103.020  0.00 97.00      PROA   
ATOM   1191  HB2 GLU P  79     -18.301 -70.644 102.233  0.00 97.00      PROA   
ATOM   1192  CG  GLU P  79     -19.410 -68.761 102.028  0.00 97.00      PROA   
ATOM   1193  HG1 GLU P  79     -18.734 -67.912 102.262  0.00 97.00      PROA   
ATOM   1194  HG2 GLU P  79     -20.444 -68.456 102.292  0.00 97.00      PROA   
ATOM   1195  CD  GLU P  79     -19.299 -68.971 100.515  0.00 97.00      PROA   
ATOM   1196  OE1 GLU P  79     -18.224 -69.439 100.057  0.00 97.00      PROA   
ATOM   1197  OE2 GLU P  79     -20.256 -68.598  99.787  0.00 97.00      PROA   
ATOM   1198  C   GLU P  79     -18.056 -71.037 104.870  0.00 97.00      PROA   
ATOM   1199  O   GLU P  79     -17.235 -71.847 104.448  0.00 97.00      PROA   
ATOM   1200  N   VAL P  80     -18.865 -71.315 105.919  0.00  0.00      PROA   
ATOM   1201  HN  VAL P  80     -19.538 -70.653 106.239  0.00  0.00      PROA   
ATOM   1202  CA  VAL P  80     -18.853 -72.569 106.634  0.00  0.00      PROA   
ATOM   1203  HA  VAL P  80     -18.079 -73.195 106.231  0.00  0.00      PROA   
ATOM   1204  CB  VAL P  80     -18.591 -72.430 108.131  0.00  0.00      PROA   
ATOM   1205  HB  VAL P  80     -19.396 -71.839 108.620  0.00  0.00      PROA   
ATOM   1206  CG1 VAL P  80     -18.534 -73.829 108.785  0.00  0.00      PROA   
ATOM   1207 HG11 VAL P  80     -17.790 -74.460 108.256  0.00  0.00      PROA   
ATOM   1208 HG12 VAL P  80     -19.522 -74.331 108.749  0.00  0.00      PROA   
ATOM   1209 HG13 VAL P  80     -18.229 -73.751 109.848  0.00  0.00      PROA   
ATOM   1210  CG2 VAL P  80     -17.253 -71.676 108.311  0.00  0.00      PROA   
ATOM   1211 HG21 VAL P  80     -17.324 -70.633 107.940  0.00  0.00      PROA   
ATOM   1212 HG22 VAL P  80     -16.443 -72.195 107.758  0.00  0.00      PROA   
ATOM   1213 HG23 VAL P  80     -16.968 -71.637 109.381  0.00  0.00      PROA   
ATOM   1214  C   VAL P  80     -20.191 -73.207 106.344  0.00  0.00      PROA   
ATOM   1215  O   VAL P  80     -21.221 -72.533 106.360  0.00  0.00      PROA   
ATOM   1216  N   HSD P  81     -20.182 -74.524 106.017  0.00  0.00      PROA   
ATOM   1217  HN  HSD P  81     -19.336 -75.051 106.051  0.00  0.00      PROA   
ATOM   1218  CA  HSD P  81     -21.319 -75.239 105.487  0.00  0.00      PROA   
ATOM   1219  HA  HSD P  81     -22.226 -74.677 105.667  0.00  0.00      PROA   
ATOM   1220  CB  HSD P  81     -21.175 -75.552 103.978  0.00  0.00      PROA   
ATOM   1221  HB1 HSD P  81     -22.047 -76.131 103.603  0.00  0.00      PROA   
ATOM   1222  HB2 HSD P  81     -20.262 -76.168 103.818  0.00  0.00      PROA   
ATOM   1223  ND1 HSD P  81     -22.090 -73.598 102.624  0.00  0.00      PROA   
ATOM   1224  HD1 HSD P  81     -23.055 -73.727 102.856  0.00  0.00      PROA   
ATOM   1225  CG  HSD P  81     -21.032 -74.328 103.124  0.00  0.00      PROA   
ATOM   1226  CE1 HSD P  81     -21.569 -72.713 101.738  0.00  0.00      PROA   
ATOM   1227  HE1 HSD P  81     -22.181 -72.003 101.184  0.00  0.00      PROA   
ATOM   1228  NE2 HSD P  81     -20.260 -72.831 101.625  0.00  0.00      PROA   
ATOM   1229  CD2 HSD P  81     -19.925 -73.848 102.500  0.00  0.00      PROA   
ATOM   1230  HD2 HSD P  81     -18.895 -74.166 102.598  0.00  0.00      PROA   
ATOM   1231  C   HSD P  81     -21.432 -76.563 106.187  0.00  0.00      PROA   
ATOM   1232  O   HSD P  81     -20.504 -77.012 106.858  0.00  0.00      PROA   
ATOM   1233  N   ARG P  82     -22.611 -77.210 106.025  0.00  0.00      PROA   
ATOM   1234  HN  ARG P  82     -23.357 -76.793 105.511  0.00  0.00      PROA   
ATOM   1235  CA  ARG P  82     -22.865 -78.554 106.475  0.00  0.00      PROA   
ATOM   1236  HA  ARG P  82     -22.021 -79.164 106.180  0.00  0.00      PROA   
ATOM   1237  CB  ARG P  82     -23.078 -78.690 108.003  0.00  0.00      PROA   
ATOM   1238  HB1 ARG P  82     -22.123 -78.400 108.494  0.00  0.00      PROA   
ATOM   1239  HB2 ARG P  82     -23.268 -79.753 108.268  0.00  0.00      PROA   
ATOM   1240  CG  ARG P  82     -24.187 -77.800 108.589  0.00  0.00      PROA   
ATOM   1241  HG1 ARG P  82     -25.181 -78.137 108.224  0.00  0.00      PROA   
ATOM   1242  HG2 ARG P  82     -24.038 -76.754 108.239  0.00  0.00      PROA   
ATOM   1243  CD  ARG P  82     -24.170 -77.767 110.124  0.00  0.00      PROA   
ATOM   1244  HD1 ARG P  82     -24.928 -77.048 110.493  0.00  0.00      PROA   
ATOM   1245  HD2 ARG P  82     -23.164 -77.473 110.494  0.00  0.00      PROA   
ATOM   1246  NE  ARG P  82     -24.504 -79.125 110.660  0.00  0.00      PROA   
ATOM   1247  HE  ARG P  82     -24.695 -79.862 110.012  0.00  0.00      PROA   
ATOM   1248  CZ  ARG P  82     -24.550 -79.393 111.991  0.00  0.00      PROA   
ATOM   1249  NH1 ARG P  82     -24.296 -78.432 112.912  0.00  0.00      PROA   
ATOM   1250 HH11 ARG P  82     -24.333 -78.651 113.887  0.00  0.00      PROA   
ATOM   1251 HH12 ARG P  82     -24.066 -77.505 112.615  0.00  0.00      PROA   
ATOM   1252  NH2 ARG P  82     -24.858 -80.646 112.404  0.00  0.00      PROA   
ATOM   1253 HH21 ARG P  82     -24.895 -80.855 113.381  0.00  0.00      PROA   
ATOM   1254 HH22 ARG P  82     -25.046 -81.361 111.731  0.00  0.00      PROA   
ATOM   1255  C   ARG P  82     -24.071 -79.051 105.723  0.00  0.00      PROA   
ATOM   1256  O   ARG P  82     -24.765 -78.275 105.066  0.00  0.00      PROA   
ATOM   1257  N   GLY P  83     -24.315 -80.388 105.780  0.00  0.00      PROA   
ATOM   1258  HN  GLY P  83     -23.718 -80.976 106.319  0.00  0.00      PROA   
ATOM   1259  CA  GLY P  83     -25.390 -81.099 105.109  0.00  0.00      PROA   
ATOM   1260  HA1 GLY P  83     -25.284 -82.137 105.387  0.00  0.00      PROA   
ATOM   1261  HA2 GLY P  83     -25.266 -80.935 104.047  0.00  0.00      PROA   
ATOM   1262  C   GLY P  83     -26.779 -80.659 105.494  0.00  0.00      PROA   
ATOM   1263  O   GLY P  83     -26.959 -79.809 106.363  0.00  0.00      PROA   
ATOM   1264  N   TRP P  84     -27.803 -81.257 104.833  0.00  0.00      PROA   
ATOM   1265  HN  TRP P  84     -27.633 -81.967 104.154  0.00  0.00      PROA   
ATOM   1266  CA  TRP P  84     -29.192 -80.880 104.994  0.00  0.00      PROA   
ATOM   1267  HA  TRP P  84     -29.254 -79.948 105.538  0.00  0.00      PROA   
ATOM   1268  CB  TRP P  84     -29.901 -80.704 103.625  0.00  0.00      PROA   
ATOM   1269  HB1 TRP P  84     -30.987 -80.511 103.772  0.00  0.00      PROA   
ATOM   1270  HB2 TRP P  84     -29.805 -81.647 103.040  0.00  0.00      PROA   
ATOM   1271  CG  TRP P  84     -29.349 -79.571 102.822  0.00  0.00      PROA   
ATOM   1272  CD1 TRP P  84     -28.574 -79.628 101.693  0.00  0.00      PROA   
ATOM   1273  HD1 TRP P  84     -28.263 -80.537 101.200  0.00  0.00      PROA   
ATOM   1274  NE1 TRP P  84     -28.248 -78.361 101.293  0.00  0.00      PROA   
ATOM   1275  HE1 TRP P  84     -27.702 -78.139 100.515  0.00  0.00      PROA   
ATOM   1276  CE2 TRP P  84     -28.802 -77.452 102.149  0.00  0.00      PROA   
ATOM   1277  CD2 TRP P  84     -29.509 -78.178 103.133  0.00  0.00      PROA   
ATOM   1278  CE3 TRP P  84     -30.180 -77.492 104.144  0.00  0.00      PROA   
ATOM   1279  HE3 TRP P  84     -30.731 -78.015 104.911  0.00  0.00      PROA   
ATOM   1280  CZ3 TRP P  84     -30.137 -76.096 104.154  0.00  0.00      PROA   
ATOM   1281  HZ3 TRP P  84     -30.654 -75.554 104.934  0.00  0.00      PROA   
ATOM   1282  CZ2 TRP P  84     -28.753 -76.063 102.161  0.00  0.00      PROA   
ATOM   1283  HZ2 TRP P  84     -28.213 -75.503 101.412  0.00  0.00      PROA   
ATOM   1284  CH2 TRP P  84     -29.433 -75.394 103.180  0.00  0.00      PROA   
ATOM   1285  HH2 TRP P  84     -29.412 -74.313 103.213  0.00  0.00      PROA   
ATOM   1286  C   TRP P  84     -29.963 -81.909 105.777  0.00  0.00      PROA   
ATOM   1287  O   TRP P  84     -31.105 -81.647 106.150  0.00  0.00      PROA   
ATOM   1288  N   LEU P  85     -29.354 -83.078 106.081  0.00  0.00      PROA   
ATOM   1289  HN  LEU P  85     -28.428 -83.282 105.775  0.00  0.00      PROA   
ATOM   1290  CA  LEU P  85     -29.978 -84.084 106.907  0.00  0.00      PROA   
ATOM   1291  HA  LEU P  85     -30.629 -83.592 107.614  0.00  0.00      PROA   
ATOM   1292  CB  LEU P  85     -30.751 -85.209 106.160  0.00  0.00      PROA   
ATOM   1293  HB1 LEU P  85     -30.968 -86.054 106.855  0.00  0.00      PROA   
ATOM   1294  HB2 LEU P  85     -30.103 -85.602 105.346  0.00  0.00      PROA   
ATOM   1295  CG  LEU P  85     -32.122 -84.824 105.551  0.00  0.00      PROA   
ATOM   1296  HG  LEU P  85     -31.949 -84.030 104.791  0.00  0.00      PROA   
ATOM   1297  CD1 LEU P  85     -32.725 -86.045 104.835  0.00  0.00      PROA   
ATOM   1298 HD11 LEU P  85     -32.972 -86.843 105.567  0.00  0.00      PROA   
ATOM   1299 HD12 LEU P  85     -31.997 -86.458 104.108  0.00  0.00      PROA   
ATOM   1300 HD13 LEU P  85     -33.652 -85.759 104.296  0.00  0.00      PROA   
ATOM   1301  CD2 LEU P  85     -33.130 -84.289 106.587  0.00  0.00      PROA   
ATOM   1302 HD21 LEU P  85     -32.753 -83.365 107.067  0.00  0.00      PROA   
ATOM   1303 HD22 LEU P  85     -33.311 -85.048 107.377  0.00  0.00      PROA   
ATOM   1304 HD23 LEU P  85     -34.097 -84.054 106.094  0.00  0.00      PROA   
ATOM   1305  C   LEU P  85     -28.899 -84.749 107.702  0.00  0.00      PROA   
ATOM   1306  O   LEU P  85     -27.725 -84.757 107.332  0.00  0.00      PROA   
ATOM   1307  N   LEU P  86     -29.328 -85.328 108.840  0.00  0.00      PROA   
ATOM   1308  HN  LEU P  86     -30.288 -85.267 109.103  0.00  0.00      PROA   
ATOM   1309  CA  LEU P  86     -28.523 -86.103 109.731  0.00  0.00      PROA   
ATOM   1310  HA  LEU P  86     -27.759 -86.620 109.166  0.00  0.00      PROA   
ATOM   1311  CB  LEU P  86     -27.918 -85.255 110.882  0.00  0.00      PROA   
ATOM   1312  HB1 LEU P  86     -28.739 -84.705 111.393  0.00  0.00      PROA   
ATOM   1313  HB2 LEU P  86     -27.247 -84.495 110.424  0.00  0.00      PROA   
ATOM   1314  CG  LEU P  86     -27.104 -86.026 111.953  0.00  0.00      PROA   
ATOM   1315  HG  LEU P  86     -27.783 -86.761 112.444  0.00  0.00      PROA   
ATOM   1316  CD1 LEU P  86     -25.925 -86.816 111.348  0.00  0.00      PROA   
ATOM   1317 HD11 LEU P  86     -25.222 -86.126 110.837  0.00  0.00      PROA   
ATOM   1318 HD12 LEU P  86     -26.285 -87.564 110.612  0.00  0.00      PROA   
ATOM   1319 HD13 LEU P  86     -25.374 -87.354 112.149  0.00  0.00      PROA   
ATOM   1320  CD2 LEU P  86     -26.619 -85.073 113.064  0.00  0.00      PROA   
ATOM   1321 HD21 LEU P  86     -27.482 -84.555 113.532  0.00  0.00      PROA   
ATOM   1322 HD22 LEU P  86     -25.932 -84.308 112.643  0.00  0.00      PROA   
ATOM   1323 HD23 LEU P  86     -26.079 -85.641 113.851  0.00  0.00      PROA   
ATOM   1324  C   LEU P  86     -29.492 -87.102 110.286  0.00  0.00      PROA   
ATOM   1325  O   LEU P  86     -30.650 -86.784 110.537  0.00  0.00      PROA   
ATOM   1326  N   LEU P  87     -29.023 -88.347 110.490  0.00 97.00      PROA   
ATOM   1327  HN  LEU P  87     -28.069 -88.548 110.293  0.00 97.00      PROA   
ATOM   1328  CA  LEU P  87     -29.774 -89.394 111.137  0.00 97.00      PROA   
ATOM   1329  HA  LEU P  87     -30.817 -89.121 111.213  0.00 97.00      PROA   
ATOM   1330  CB  LEU P  87     -29.669 -90.735 110.377  0.00 97.00      PROA   
ATOM   1331  HB1 LEU P  87     -28.595 -91.003 110.261  0.00 97.00      PROA   
ATOM   1332  HB2 LEU P  87     -30.085 -90.597 109.353  0.00 97.00      PROA   
ATOM   1333  CG  LEU P  87     -30.402 -91.920 111.043  0.00 97.00      PROA   
ATOM   1334  HG  LEU P  87     -30.027 -92.033 112.085  0.00 97.00      PROA   
ATOM   1335  CD1 LEU P  87     -31.924 -91.707 111.113  0.00 97.00      PROA   
ATOM   1336 HD11 LEU P  87     -32.336 -91.550 110.094  0.00 97.00      PROA   
ATOM   1337 HD12 LEU P  87     -32.165 -90.825 111.737  0.00 97.00      PROA   
ATOM   1338 HD13 LEU P  87     -32.413 -92.598 111.559  0.00 97.00      PROA   
ATOM   1339  CD2 LEU P  87     -30.078 -93.229 110.315  0.00 97.00      PROA   
ATOM   1340 HD21 LEU P  87     -28.980 -93.387 110.265  0.00 97.00      PROA   
ATOM   1341 HD22 LEU P  87     -30.484 -93.206 109.282  0.00 97.00      PROA   
ATOM   1342 HD23 LEU P  87     -30.535 -94.076 110.867  0.00 97.00      PROA   
ATOM   1343  C   LEU P  87     -29.218 -89.539 112.533  0.00 97.00      PROA   
ATOM   1344  O   LEU P  87     -28.099 -90.000 112.739  0.00 97.00      PROA   
ATOM   1345  N   GLN P  88     -30.011 -89.140 113.544  0.00 97.00      PROA   
ATOM   1346  HN  GLN P  88     -30.926 -88.777 113.366  0.00 97.00      PROA   
ATOM   1347  CA  GLN P  88     -29.621 -89.173 114.930  0.00 97.00      PROA   
ATOM   1348  HA  GLN P  88     -28.554 -89.006 114.997  0.00 97.00      PROA   
ATOM   1349  CB  GLN P  88     -30.344 -88.065 115.737  0.00 97.00      PROA   
ATOM   1350  HB1 GLN P  88     -29.963 -88.093 116.779  0.00 97.00      PROA   
ATOM   1351  HB2 GLN P  88     -31.435 -88.279 115.754  0.00 97.00      PROA   
ATOM   1352  CG  GLN P  88     -30.119 -86.645 115.169  0.00 97.00      PROA   
ATOM   1353  HG1 GLN P  88     -30.490 -86.581 114.125  0.00 97.00      PROA   
ATOM   1354  HG2 GLN P  88     -29.033 -86.417 115.163  0.00 97.00      PROA   
ATOM   1355  CD  GLN P  88     -30.891 -85.595 115.983  0.00 97.00      PROA   
ATOM   1356  OE1 GLN P  88     -32.123 -85.622 116.054  0.00 97.00      PROA   
ATOM   1357  NE2 GLN P  88     -30.149 -84.612 116.567  0.00 97.00      PROA   
ATOM   1358 HE21 GLN P  88     -30.623 -83.812 116.931  0.00 97.00      PROA   
ATOM   1359 HE22 GLN P  88     -29.155 -84.614 116.474  0.00 97.00      PROA   
ATOM   1360  C   GLN P  88     -29.942 -90.541 115.505  0.00 97.00      PROA   
ATOM   1361  O   GLN P  88     -31.082 -90.991 115.474  0.00 97.00      PROA   
ATOM   1362  N   VAL P  89     -28.916 -91.257 116.018  0.00 97.00      PROA   
ATOM   1363  HN  VAL P  89     -27.994 -90.883 116.010  0.00 97.00      PROA   
ATOM   1364  CA  VAL P  89     -29.036 -92.641 116.442  0.00 97.00      PROA   
ATOM   1365  HA  VAL P  89     -30.062 -92.970 116.346  0.00 97.00      PROA   
ATOM   1366  CB  VAL P  89     -28.158 -93.551 115.584  0.00 97.00      PROA   
ATOM   1367  HB  VAL P  89     -27.099 -93.203 115.629  0.00 97.00      PROA   
ATOM   1368  CG1 VAL P  89     -28.213 -95.016 116.054  0.00 97.00      PROA   
ATOM   1369 HG11 VAL P  89     -29.262 -95.374 116.102  0.00 97.00      PROA   
ATOM   1370 HG12 VAL P  89     -27.734 -95.149 117.044  0.00 97.00      PROA   
ATOM   1371 HG13 VAL P  89     -27.662 -95.644 115.326  0.00 97.00      PROA   
ATOM   1372  CG2 VAL P  89     -28.629 -93.460 114.117  0.00 97.00      PROA   
ATOM   1373 HG21 VAL P  89     -28.408 -92.461 113.689  0.00 97.00      PROA   
ATOM   1374 HG22 VAL P  89     -29.721 -93.643 114.047  0.00 97.00      PROA   
ATOM   1375 HG23 VAL P  89     -28.107 -94.220 113.499  0.00 97.00      PROA   
ATOM   1376  C   VAL P  89     -28.657 -92.760 117.906  0.00 97.00      PROA   
ATOM   1377  O   VAL P  89     -27.685 -92.152 118.352  0.00 97.00      PROA   
ATOM   1378  N   SER P  90     -29.436 -93.558 118.689  0.00 97.00      PROA   
ATOM   1379  HN  SER P  90     -30.262 -93.957 118.296  0.00 97.00      PROA   
ATOM   1380  CA  SER P  90     -29.244 -93.775 120.122  0.00 97.00      PROA   
ATOM   1381  HA  SER P  90     -29.373 -92.819 120.610  0.00 97.00      PROA   
ATOM   1382  CB  SER P  90     -30.279 -94.766 120.720  0.00 97.00      PROA   
ATOM   1383  HB1 SER P  90     -30.096 -94.903 121.809  0.00 97.00      PROA   
ATOM   1384  HB2 SER P  90     -30.207 -95.760 120.234  0.00 97.00      PROA   
ATOM   1385  OG  SER P  90     -31.604 -94.267 120.601  0.00 97.00      PROA   
ATOM   1386  HG1 SER P  90     -31.764 -94.066 119.671  0.00 97.00      PROA   
ATOM   1387  C   SER P  90     -27.878 -94.309 120.530  0.00 97.00      PROA   
ATOM   1388  O   SER P  90     -27.285 -93.807 121.483  0.00 97.00      PROA   
ATOM   1389  N   SER P  91     -27.336 -95.327 119.820  0.00 97.00      PROA   
ATOM   1390  HN  SER P  91     -27.821 -95.740 119.056  0.00 97.00      PROA   
ATOM   1391  CA  SER P  91     -25.992 -95.815 120.081  0.00 97.00      PROA   
ATOM   1392  HA  SER P  91     -25.351 -94.943 120.076  0.00 97.00      PROA   
ATOM   1393  CB  SER P  91     -25.801 -96.543 121.441  0.00 97.00      PROA   
ATOM   1394  HB1 SER P  91     -25.053 -97.361 121.400  0.00 97.00      PROA   
ATOM   1395  HB2 SER P  91     -26.764 -96.987 121.773  0.00 97.00      PROA   
ATOM   1396  OG  SER P  91     -25.344 -95.614 122.418  0.00 97.00      PROA   
ATOM   1397  HG1 SER P  91     -26.019 -94.928 122.469  0.00 97.00      PROA   
ATOM   1398  C   SER P  91     -25.485 -96.652 118.936  0.00 97.00      PROA   
ATOM   1399  O   SER P  91     -26.243 -97.092 118.077  0.00 97.00      PROA   
ATOM   1400  N   ARG P  92     -24.146 -96.858 118.885  0.00 97.00      PROA   
ATOM   1401  HN  ARG P  92     -23.554 -96.488 119.598  0.00 97.00      PROA   
ATOM   1402  CA  ARG P  92     -23.475 -97.523 117.781  0.00 97.00      PROA   
ATOM   1403  HA  ARG P  92     -23.971 -97.251 116.857  0.00 97.00      PROA   
ATOM   1404  CB  ARG P  92     -21.984 -97.085 117.713  0.00 97.00      PROA   
ATOM   1405  HB1 ARG P  92     -21.586 -97.368 116.714  0.00 97.00      PROA   
ATOM   1406  HB2 ARG P  92     -21.390 -97.629 118.482  0.00 97.00      PROA   
ATOM   1407  CG  ARG P  92     -21.755 -95.574 117.954  0.00 97.00      PROA   
ATOM   1408  HG1 ARG P  92     -21.965 -95.344 119.022  0.00 97.00      PROA   
ATOM   1409  HG2 ARG P  92     -22.476 -94.982 117.347  0.00 97.00      PROA   
ATOM   1410  CD  ARG P  92     -20.317 -95.099 117.675  0.00 97.00      PROA   
ATOM   1411  HD1 ARG P  92     -19.575 -95.854 118.006  0.00 97.00      PROA   
ATOM   1412  HD2 ARG P  92     -20.102 -94.144 118.206  0.00 97.00      PROA   
ATOM   1413  NE  ARG P  92     -20.167 -94.903 116.198  0.00 97.00      PROA   
ATOM   1414  HE  ARG P  92     -19.976 -95.683 115.609  0.00 97.00      PROA   
ATOM   1415  CZ  ARG P  92     -20.579 -93.787 115.570  0.00 97.00      PROA   
ATOM   1416  NH1 ARG P  92     -20.901 -92.645 116.197  0.00 97.00      PROA   
ATOM   1417 HH11 ARG P  92     -20.438 -92.428 117.052  0.00 97.00      PROA   
ATOM   1418 HH12 ARG P  92     -21.169 -91.900 115.589  0.00 97.00      PROA   
ATOM   1419  NH2 ARG P  92     -20.603 -93.739 114.225  0.00 97.00      PROA   
ATOM   1420 HH21 ARG P  92     -20.148 -94.454 113.707  0.00 97.00      PROA   
ATOM   1421 HH22 ARG P  92     -20.666 -92.827 113.825  0.00 97.00      PROA   
ATOM   1422  C   ARG P  92     -23.540 -99.040 117.934  0.00 97.00      PROA   
ATOM   1423  O   ARG P  92     -23.377 -99.786 116.969  0.00 97.00      PROA   
ATOM   1424  N   VAL P  93     -23.811 -99.528 119.164  0.00 97.00      PROA   
ATOM   1425  HN  VAL P  93     -23.987 -98.913 119.925  0.00 97.00      PROA   
ATOM   1426  CA  VAL P  93     -23.916-100.931 119.488  0.00 97.00      PROA   
ATOM   1427  HA  VAL P  93     -24.269-101.462 118.617  0.00 97.00      PROA   
ATOM   1428  CB  VAL P  93     -22.633-101.590 120.022  0.00 97.00      PROA   
ATOM   1429  HB  VAL P  93     -22.872-102.627 120.359  0.00 97.00      PROA   
ATOM   1430  CG1 VAL P  93     -21.585-101.703 118.894  0.00 97.00      PROA   
ATOM   1431 HG11 VAL P  93     -21.259-100.694 118.566  0.00 97.00      PROA   
ATOM   1432 HG12 VAL P  93     -22.002-102.236 118.017  0.00 97.00      PROA   
ATOM   1433 HG13 VAL P  93     -20.689-102.252 119.255  0.00 97.00      PROA   
ATOM   1434  CG2 VAL P  93     -22.047-100.819 121.227  0.00 97.00      PROA   
ATOM   1435 HG21 VAL P  93     -22.758-100.793 122.077  0.00 97.00      PROA   
ATOM   1436 HG22 VAL P  93     -21.792 -99.776 120.943  0.00 97.00      PROA   
ATOM   1437 HG23 VAL P  93     -21.117-101.316 121.577  0.00 97.00      PROA   
ATOM   1438  C   VAL P  93     -25.001-101.018 120.528  0.00 97.00      PROA   
ATOM   1439  O   VAL P  93     -25.144-100.125 121.360  0.00 97.00      PROA   
ATOM   1440  N   LEU P  94     -25.808-102.103 120.465  0.00 97.00      PROA   
ATOM   1441  HN  LEU P  94     -25.698-102.781 119.745  0.00 97.00      PROA   
ATOM   1442  CA  LEU P  94     -26.846-102.423 121.415  0.00 97.00      PROA   
ATOM   1443  HA  LEU P  94     -26.563-102.067 122.398  0.00 97.00      PROA   
ATOM   1444  CB  LEU P  94     -28.268-101.904 121.050  0.00 97.00      PROA   
ATOM   1445  HB1 LEU P  94     -28.945-102.202 121.884  0.00 97.00      PROA   
ATOM   1446  HB2 LEU P  94     -28.642-102.391 120.124  0.00 97.00      PROA   
ATOM   1447  CG  LEU P  94     -28.425-100.370 120.891  0.00 97.00      PROA   
ATOM   1448  HG  LEU P  94     -27.703 -99.877 121.583  0.00 97.00      PROA   
ATOM   1449  CD1 LEU P  94     -28.158 -99.872 119.457  0.00 97.00      PROA   
ATOM   1450 HD11 LEU P  94     -28.914-100.295 118.761  0.00 97.00      PROA   
ATOM   1451 HD12 LEU P  94     -27.151-100.163 119.102  0.00 97.00      PROA   
ATOM   1452 HD13 LEU P  94     -28.227 -98.764 119.424  0.00 97.00      PROA   
ATOM   1453  CD2 LEU P  94     -29.834 -99.938 121.341  0.00 97.00      PROA   
ATOM   1454 HD21 LEU P  94     -29.986-100.193 122.410  0.00 97.00      PROA   
ATOM   1455 HD22 LEU P  94     -30.606-100.469 120.746  0.00 97.00      PROA   
ATOM   1456 HD23 LEU P  94     -29.970 -98.844 121.217  0.00 97.00      PROA   
ATOM   1457  C   LEU P  94     -26.893-103.935 121.442  0.00 97.00      PROA   
ATOM   1458  O   LEU P  94     -26.329-104.601 120.577  0.00 97.00      PROA   
ATOM   1459  N   THR P  95     -27.569-104.513 122.458  0.00 97.00      PROA   
ATOM   1460  HN  THR P  95     -27.908-103.954 123.215  0.00 97.00      PROA   
ATOM   1461  CA  THR P  95     -27.867-105.930 122.590  0.00 97.00      PROA   
ATOM   1462  HA  THR P  95     -27.214-106.487 121.936  0.00 97.00      PROA   
ATOM   1463  CB  THR P  95     -27.718-106.465 124.021  0.00 97.00      PROA   
ATOM   1464  HB  THR P  95     -28.664-106.363 124.603  0.00 97.00      PROA   
ATOM   1465  OG1 THR P  95     -26.732-105.740 124.740  0.00 97.00      PROA   
ATOM   1466  HG1 THR P  95     -27.143-104.885 124.912  0.00 97.00      PROA   
ATOM   1467  CG2 THR P  95     -27.268-107.931 124.003  0.00 97.00      PROA   
ATOM   1468 HG21 THR P  95     -26.277-108.017 123.511  0.00 97.00      PROA   
ATOM   1469 HG22 THR P  95     -27.995-108.569 123.465  0.00 97.00      PROA   
ATOM   1470 HG23 THR P  95     -27.173-108.304 125.045  0.00 97.00      PROA   
ATOM   1471  C   THR P  95     -29.306-106.109 122.138  0.00 97.00      PROA   
ATOM   1472  O   THR P  95     -30.070-105.154 122.047  0.00 97.00      PROA   
ATOM   1473  N   GLU P  96     -29.726-107.353 121.828  0.00 97.00      PROA   
ATOM   1474  HN  GLU P  96     -29.075-108.110 121.791  0.00 97.00      PROA   
ATOM   1475  CA  GLU P  96     -31.106-107.692 121.539  0.00 97.00      PROA   
ATOM   1476  HA  GLU P  96     -31.408-107.049 120.725  0.00 97.00      PROA   
ATOM   1477  CB  GLU P  96     -31.259-109.171 121.085  0.00 97.00      PROA   
ATOM   1478  HB1 GLU P  96     -30.546-109.358 120.250  0.00 97.00      PROA   
ATOM   1479  HB2 GLU P  96     -32.286-109.313 120.682  0.00 97.00      PROA   
ATOM   1480  CG  GLU P  96     -30.997-110.189 122.218  0.00 97.00      PROA   
ATOM   1481  HG1 GLU P  96     -31.599-109.934 123.113  0.00 97.00      PROA   
ATOM   1482  HG2 GLU P  96     -29.927-110.142 122.509  0.00 97.00      PROA   
ATOM   1483  CD  GLU P  96     -31.343-111.636 121.867  0.00 97.00      PROA   
ATOM   1484  OE1 GLU P  96     -32.182-111.878 120.962  0.00 97.00      PROA   
ATOM   1485  OE2 GLU P  96     -30.763-112.535 122.534  0.00 97.00      PROA   
ATOM   1486  C   GLU P  96     -32.026-107.405 122.725  0.00 97.00      PROA   
ATOM   1487  O   GLU P  96     -31.635-107.492 123.887  0.00 97.00      PROA   
ATOM   1488  N   GLY P  97     -33.290-107.020 122.446  0.00 97.00      PROA   
ATOM   1489  HN  GLY P  97     -33.577-106.940 121.491  0.00 97.00      PROA   
ATOM   1490  CA  GLY P  97     -34.281-106.714 123.463  0.00 97.00      PROA   
ATOM   1491  HA1 GLY P  97     -34.077-107.291 124.354  0.00 97.00      PROA   
ATOM   1492  HA2 GLY P  97     -35.249-106.943 123.046  0.00 97.00      PROA   
ATOM   1493  C   GLY P  97     -34.293-105.262 123.853  0.00 97.00      PROA   
ATOM   1494  O   GLY P  97     -35.326-104.750 124.277  0.00 97.00      PROA   
ATOM   1495  N   GLU P  98     -33.142-104.563 123.730  0.00 97.00      PROA   
ATOM   1496  HN  GLU P  98     -32.302-105.029 123.461  0.00 97.00      PROA   
ATOM   1497  CA  GLU P  98     -32.994-103.149 124.007  0.00 97.00      PROA   
ATOM   1498  HA  GLU P  98     -33.278-103.021 125.038  0.00 97.00      PROA   
ATOM   1499  CB  GLU P  98     -31.512-102.703 123.899  0.00 97.00      PROA   
ATOM   1500  HB1 GLU P  98     -31.457-101.595 123.990  0.00 97.00      PROA   
ATOM   1501  HB2 GLU P  98     -31.117-102.979 122.898  0.00 97.00      PROA   
ATOM   1502  CG  GLU P  98     -30.617-103.309 125.003  0.00 97.00      PROA   
ATOM   1503  HG1 GLU P  98     -30.582-104.417 124.914  0.00 97.00      PROA   
ATOM   1504  HG2 GLU P  98     -31.023-103.049 126.003  0.00 97.00      PROA   
ATOM   1505  CD  GLU P  98     -29.196-102.755 124.930  0.00 97.00      PROA   
ATOM   1506  OE1 GLU P  98     -28.251-103.574 124.947  0.00 97.00      PROA   
ATOM   1507  OE2 GLU P  98     -29.026-101.510 124.882  0.00 97.00      PROA   
ATOM   1508  C   GLU P  98     -33.851-102.244 123.119  0.00 97.00      PROA   
ATOM   1509  O   GLU P  98     -33.939-102.487 121.920  0.00 97.00      PROA   
ATOM   1510  N   PRO P  99     -34.491-101.188 123.613  0.00 97.00      PROA   
ATOM   1511  CD  PRO P  99     -34.850-101.032 125.023  0.00 97.00      PROA   
ATOM   1512  HD1 PRO P  99     -33.971-100.615 125.560  0.00 97.00      PROA   
ATOM   1513  HD2 PRO P  99     -35.162-101.998 125.479  0.00 97.00      PROA   
ATOM   1514  CA  PRO P  99     -35.020-100.099 122.798  0.00 97.00      PROA   
ATOM   1515  HA  PRO P  99     -35.770-100.529 122.153  0.00 97.00      PROA   
ATOM   1516  CB  PRO P  99     -35.631 -99.129 123.823  0.00 97.00      PROA   
ATOM   1517  HB1 PRO P  99     -36.505 -98.586 123.412  0.00 97.00      PROA   
ATOM   1518  HB2 PRO P  99     -34.873 -98.396 124.178  0.00 97.00      PROA   
ATOM   1519  CG  PRO P  99     -36.007-100.035 125.001  0.00 97.00      PROA   
ATOM   1520  HG1 PRO P  99     -36.116 -99.486 125.956  0.00 97.00      PROA   
ATOM   1521  HG2 PRO P  99     -36.951-100.577 124.768  0.00 97.00      PROA   
ATOM   1522  C   PRO P  99     -33.989 -99.401 121.919  0.00 97.00      PROA   
ATOM   1523  O   PRO P  99     -32.915 -99.064 122.411  0.00 97.00      PROA   
ATOM   1524  N   LEU P 100     -34.302 -99.140 120.631  0.00 97.00      PROA   
ATOM   1525  HN  LEU P 100     -35.168 -99.463 120.252  0.00 97.00      PROA   
ATOM   1526  CA  LEU P 100     -33.436 -98.359 119.766  0.00 97.00      PROA   
ATOM   1527  HA  LEU P 100     -32.657 -97.891 120.352  0.00 97.00      PROA   
ATOM   1528  CB  LEU P 100     -32.755 -99.246 118.689  0.00 97.00      PROA   
ATOM   1529  HB1 LEU P 100     -33.524 -99.896 118.222  0.00 97.00      PROA   
ATOM   1530  HB2 LEU P 100     -32.046 -99.920 119.217  0.00 97.00      PROA   
ATOM   1531  CG  LEU P 100     -31.986 -98.526 117.552  0.00 97.00      PROA   
ATOM   1532  HG  LEU P 100     -32.717 -97.944 116.944  0.00 97.00      PROA   
ATOM   1533  CD1 LEU P 100     -30.923 -97.544 118.073  0.00 97.00      PROA   
ATOM   1534 HD11 LEU P 100     -30.238 -98.063 118.774  0.00 97.00      PROA   
ATOM   1535 HD12 LEU P 100     -31.399 -96.695 118.603  0.00 97.00      PROA   
ATOM   1536 HD13 LEU P 100     -30.326 -97.141 117.229  0.00 97.00      PROA   
ATOM   1537  CD2 LEU P 100     -31.330 -99.557 116.614  0.00 97.00      PROA   
ATOM   1538 HD21 LEU P 100     -32.086-100.272 116.230  0.00 97.00      PROA   
ATOM   1539 HD22 LEU P 100     -30.550-100.127 117.162  0.00 97.00      PROA   
ATOM   1540 HD23 LEU P 100     -30.852 -99.046 115.752  0.00 97.00      PROA   
ATOM   1541  C   LEU P 100     -34.233 -97.241 119.139  0.00 97.00      PROA   
ATOM   1542  O   LEU P 100     -35.123 -97.477 118.332  0.00 97.00      PROA   
ATOM   1543  N   ALA P 101     -33.913 -95.971 119.481  0.00 97.00      PROA   
ATOM   1544  HN  ALA P 101     -33.212 -95.778 120.165  0.00 97.00      PROA   
ATOM   1545  CA  ALA P 101     -34.589 -94.811 118.940  0.00 97.00      PROA   
ATOM   1546  HA  ALA P 101     -35.512 -95.117 118.469  0.00 97.00      PROA   
ATOM   1547  CB  ALA P 101     -34.966 -93.814 120.052  0.00 97.00      PROA   
ATOM   1548  HB1 ALA P 101     -34.066 -93.435 120.578  0.00 97.00      PROA   
ATOM   1549  HB2 ALA P 101     -35.609 -94.325 120.803  0.00 97.00      PROA   
ATOM   1550  HB3 ALA P 101     -35.534 -92.954 119.643  0.00 97.00      PROA   
ATOM   1551  C   ALA P 101     -33.741 -94.135 117.874  0.00 97.00      PROA   
ATOM   1552  O   ALA P 101     -32.541 -93.921 118.027  0.00 97.00      PROA   
ATOM   1553  N   LEU P 102     -34.382 -93.811 116.730  0.00 97.00      PROA   
ATOM   1554  HN  LEU P 102     -35.334 -94.083 116.604  0.00 97.00      PROA   
ATOM   1555  CA  LEU P 102     -33.781 -93.186 115.573  0.00 97.00      PROA   
ATOM   1556  HA  LEU P 102     -32.750 -92.934 115.780  0.00 97.00      PROA   
ATOM   1557  CB  LEU P 102     -33.884 -94.098 114.320  0.00 97.00      PROA   
ATOM   1558  HB1 LEU P 102     -33.320 -93.642 113.478  0.00 97.00      PROA   
ATOM   1559  HB2 LEU P 102     -34.953 -94.172 114.017  0.00 97.00      PROA   
ATOM   1560  CG  LEU P 102     -33.392 -95.553 114.509  0.00 97.00      PROA   
ATOM   1561  HG  LEU P 102     -33.938 -96.013 115.367  0.00 97.00      PROA   
ATOM   1562  CD1 LEU P 102     -33.727 -96.393 113.266  0.00 97.00      PROA   
ATOM   1563 HD11 LEU P 102     -33.177 -95.999 112.385  0.00 97.00      PROA   
ATOM   1564 HD12 LEU P 102     -34.816 -96.359 113.051  0.00 97.00      PROA   
ATOM   1565 HD13 LEU P 102     -33.428 -97.449 113.433  0.00 97.00      PROA   
ATOM   1566  CD2 LEU P 102     -31.885 -95.622 114.801  0.00 97.00      PROA   
ATOM   1567 HD21 LEU P 102     -31.635 -95.037 115.709  0.00 97.00      PROA   
ATOM   1568 HD22 LEU P 102     -31.316 -95.212 113.941  0.00 97.00      PROA   
ATOM   1569 HD23 LEU P 102     -31.571 -96.676 114.959  0.00 97.00      PROA   
ATOM   1570  C   LEU P 102     -34.544 -91.916 115.261  0.00 97.00      PROA   
ATOM   1571  O   LEU P 102     -35.770 -91.903 115.289  0.00 97.00      PROA   
ATOM   1572  N   ARG P 103     -33.847 -90.802 114.938  0.00 97.00      PROA   
ATOM   1573  HN  ARG P 103     -32.852 -90.772 115.027  0.00 97.00      PROA   
ATOM   1574  CA  ARG P 103     -34.513 -89.627 114.415  0.00 97.00      PROA   
ATOM   1575  HA  ARG P 103     -35.503 -89.898 114.084  0.00 97.00      PROA   
ATOM   1576  CB  ARG P 103     -34.689 -88.502 115.470  0.00 97.00      PROA   
ATOM   1577  HB1 ARG P 103     -33.694 -88.173 115.840  0.00 97.00      PROA   
ATOM   1578  HB2 ARG P 103     -35.250 -88.916 116.337  0.00 97.00      PROA   
ATOM   1579  CG  ARG P 103     -35.447 -87.296 114.897  0.00 97.00      PROA   
ATOM   1580  HG1 ARG P 103     -36.452 -87.637 114.556  0.00 97.00      PROA   
ATOM   1581  HG2 ARG P 103     -34.885 -86.923 114.013  0.00 97.00      PROA   
ATOM   1582  CD  ARG P 103     -35.597 -86.086 115.811  0.00 97.00      PROA   
ATOM   1583  HD1 ARG P 103     -34.596 -85.695 116.094  0.00 97.00      PROA   
ATOM   1584  HD2 ARG P 103     -36.189 -86.307 116.723  0.00 97.00      PROA   
ATOM   1585  NE  ARG P 103     -36.346 -85.100 114.969  0.00 97.00      PROA   
ATOM   1586  HE  ARG P 103     -36.961 -85.434 114.258  0.00 97.00      PROA   
ATOM   1587  CZ  ARG P 103     -36.054 -83.797 114.882  0.00 97.00      PROA   
ATOM   1588  NH1 ARG P 103     -35.111 -83.174 115.593  0.00 97.00      PROA   
ATOM   1589 HH11 ARG P 103     -34.427 -83.689 116.093  0.00 97.00      PROA   
ATOM   1590 HH12 ARG P 103     -35.003 -82.201 115.372  0.00 97.00      PROA   
ATOM   1591  NH2 ARG P 103     -36.705 -83.042 113.982  0.00 97.00      PROA   
ATOM   1592 HH21 ARG P 103     -37.378 -83.466 113.378  0.00 97.00      PROA   
ATOM   1593 HH22 ARG P 103     -36.351 -82.119 113.841  0.00 97.00      PROA   
ATOM   1594  C   ARG P 103     -33.811 -89.064 113.195  0.00 97.00      PROA   
ATOM   1595  O   ARG P 103     -32.696 -88.566 113.265  0.00 97.00      PROA   
ATOM   1596  N   CYS P 104     -34.497 -89.052 112.031  0.00 97.00      PROA   
ATOM   1597  HN  CYS P 104     -35.361 -89.550 111.959  0.00 97.00      PROA   
ATOM   1598  CA  CYS P 104     -34.143 -88.230 110.887  0.00 97.00      PROA   
ATOM   1599  HA  CYS P 104     -33.090 -88.379 110.691  0.00 97.00      PROA   
ATOM   1600  CB  CYS P 104     -34.968 -88.641 109.642  0.00 97.00      PROA   
ATOM   1601  HB1 CYS P 104     -36.012 -88.271 109.733  0.00 97.00      PROA   
ATOM   1602  HB2 CYS P 104     -35.029 -89.753 109.634  0.00 97.00      PROA   
ATOM   1603  SG  CYS P 104     -34.230 -88.107 108.069  0.00 97.00      PROA   
ATOM   1604  C   CYS P 104     -34.377 -86.757 111.200  0.00 97.00      PROA   
ATOM   1605  O   CYS P 104     -35.426 -86.391 111.717  0.00 97.00      PROA   
ATOM   1606  N   HSD P 105     -33.391 -85.876 110.925  0.00 97.00      PROA   
ATOM   1607  HN  HSD P 105     -32.539 -86.177 110.502  0.00 97.00      PROA   
ATOM   1608  CA  HSD P 105     -33.371 -84.534 111.472  0.00 97.00      PROA   
ATOM   1609  HA  HSD P 105     -34.381 -84.168 111.606  0.00 97.00      PROA   
ATOM   1610  CB  HSD P 105     -32.671 -84.573 112.855  0.00 97.00      PROA   
ATOM   1611  HB1 HSD P 105     -31.915 -85.388 112.797  0.00 97.00      PROA   
ATOM   1612  HB2 HSD P 105     -33.410 -84.880 113.627  0.00 97.00      PROA   
ATOM   1613  ND1 HSD P 105     -32.485 -82.211 113.818  0.00 97.00      PROA   
ATOM   1614  HD1 HSD P 105     -33.398 -81.861 113.591  0.00 97.00      PROA   
ATOM   1615  CG  HSD P 105     -31.916 -83.374 113.348  0.00 97.00      PROA   
ATOM   1616  CE1 HSD P 105     -31.508 -81.528 114.463  0.00 97.00      PROA   
ATOM   1617  HE1 HSD P 105     -31.679 -80.565 114.944  0.00 97.00      PROA   
ATOM   1618  NE2 HSD P 105     -30.354 -82.163 114.432  0.00 97.00      PROA   
ATOM   1619  CD2 HSD P 105     -30.611 -83.322 113.724  0.00 97.00      PROA   
ATOM   1620  HD2 HSD P 105     -29.830 -84.058 113.581  0.00 97.00      PROA   
ATOM   1621  C   HSD P 105     -32.712 -83.601 110.487  0.00 97.00      PROA   
ATOM   1622  O   HSD P 105     -31.864 -84.014 109.704  0.00 97.00      PROA   
ATOM   1623  N   ALA P 106     -33.134 -82.316 110.462  0.00 97.00      PROA   
ATOM   1624  HN  ALA P 106     -33.744 -81.945 111.164  0.00 97.00      PROA   
ATOM   1625  CA  ALA P 106     -32.872 -81.417 109.362  0.00 97.00      PROA   
ATOM   1626  HA  ALA P 106     -32.308 -81.921 108.594  0.00 97.00      PROA   
ATOM   1627  CB  ALA P 106     -34.209 -80.922 108.774  0.00 97.00      PROA   
ATOM   1628  HB1 ALA P 106     -34.839 -80.485 109.578  0.00 97.00      PROA   
ATOM   1629  HB2 ALA P 106     -34.770 -81.783 108.348  0.00 97.00      PROA   
ATOM   1630  HB3 ALA P 106     -34.059 -80.171 107.973  0.00 97.00      PROA   
ATOM   1631  C   ALA P 106     -32.037 -80.252 109.824  0.00 97.00      PROA   
ATOM   1632  O   ALA P 106     -32.075 -79.868 110.989  0.00 97.00      PROA   
ATOM   1633  N   TRP P 107     -31.206 -79.680 108.917  0.00 97.00      PROA   
ATOM   1634  HN  TRP P 107     -31.112 -80.065 108.000  0.00 97.00      PROA   
ATOM   1635  CA  TRP P 107     -30.336 -78.567 109.255  0.00 97.00      PROA   
ATOM   1636  HA  TRP P 107     -29.782 -78.915 110.114  0.00 97.00      PROA   
ATOM   1637  CB  TRP P 107     -29.238 -78.280 108.185  0.00 97.00      PROA   
ATOM   1638  HB1 TRP P 107     -29.738 -78.194 107.194  0.00 97.00      PROA   
ATOM   1639  HB2 TRP P 107     -28.571 -79.166 108.148  0.00 97.00      PROA   
ATOM   1640  CG  TRP P 107     -28.404 -77.055 108.425  0.00 97.00      PROA   
ATOM   1641  CD1 TRP P 107     -28.285 -75.977 107.590  0.00 97.00      PROA   
ATOM   1642  HD1 TRP P 107     -28.606 -75.971 106.558  0.00 97.00      PROA   
ATOM   1643  NE1 TRP P 107     -27.731 -74.924 108.274  0.00 97.00      PROA   
ATOM   1644  HE1 TRP P 107     -27.426 -74.078 107.894  0.00 97.00      PROA   
ATOM   1645  CE2 TRP P 107     -27.488 -75.293 109.564  0.00 97.00      PROA   
ATOM   1646  CD2 TRP P 107     -27.851 -76.652 109.691  0.00 97.00      PROA   
ATOM   1647  CE3 TRP P 107     -27.666 -77.297 110.917  0.00 97.00      PROA   
ATOM   1648  HE3 TRP P 107     -27.885 -78.347 111.041  0.00 97.00      PROA   
ATOM   1649  CZ3 TRP P 107     -27.217 -76.552 112.009  0.00 97.00      PROA   
ATOM   1650  HZ3 TRP P 107     -27.094 -77.026 112.973  0.00 97.00      PROA   
ATOM   1651  CZ2 TRP P 107     -27.051 -74.550 110.651  0.00 97.00      PROA   
ATOM   1652  HZ2 TRP P 107     -26.816 -73.500 110.564  0.00 97.00      PROA   
ATOM   1653  CH2 TRP P 107     -26.936 -75.196 111.883  0.00 97.00      PROA   
ATOM   1654  HH2 TRP P 107     -26.608 -74.642 112.752  0.00 97.00      PROA   
ATOM   1655  C   TRP P 107     -31.074 -77.317 109.740  0.00 97.00      PROA   
ATOM   1656  O   TRP P 107     -31.757 -76.612 108.995  0.00 97.00      PROA   
ATOM   1657  N   LYS P 108     -30.927 -77.066 111.065  0.00 97.00      PROA   
ATOM   1658  HN  LYS P 108     -30.309 -77.652 111.582  0.00 97.00      PROA   
ATOM   1659  CA  LYS P 108     -31.583 -76.048 111.856  0.00 97.00      PROA   
ATOM   1660  HA  LYS P 108     -31.259 -76.239 112.866  0.00 97.00      PROA   
ATOM   1661  CB  LYS P 108     -31.113 -74.628 111.427  0.00 97.00      PROA   
ATOM   1662  HB1 LYS P 108     -31.590 -74.349 110.465  0.00 97.00      PROA   
ATOM   1663  HB2 LYS P 108     -30.016 -74.706 111.231  0.00 97.00      PROA   
ATOM   1664  CG  LYS P 108     -31.297 -73.509 112.473  0.00 97.00      PROA   
ATOM   1665  HG1 LYS P 108     -32.383 -73.332 112.627  0.00 97.00      PROA   
ATOM   1666  HG2 LYS P 108     -30.858 -72.574 112.057  0.00 97.00      PROA   
ATOM   1667  CD  LYS P 108     -30.638 -73.854 113.828  0.00 97.00      PROA   
ATOM   1668  HD1 LYS P 108     -29.632 -74.296 113.641  0.00 97.00      PROA   
ATOM   1669  HD2 LYS P 108     -31.262 -74.643 114.305  0.00 97.00      PROA   
ATOM   1670  CE  LYS P 108     -30.505 -72.715 114.856  0.00 97.00      PROA   
ATOM   1671  HE1 LYS P 108     -30.225 -73.139 115.848  0.00 97.00      PROA   
ATOM   1672  HE2 LYS P 108     -31.455 -72.157 114.978  0.00 97.00      PROA   
ATOM   1673  NZ  LYS P 108     -29.427 -71.764 114.488  0.00 97.00      PROA   
ATOM   1674  HZ1 LYS P 108     -28.578 -72.286 114.196  0.00 97.00      PROA   
ATOM   1675  HZ2 LYS P 108     -29.120 -71.243 115.329  0.00 97.00      PROA   
ATOM   1676  HZ3 LYS P 108     -29.725 -71.101 113.744  0.00 97.00      PROA   
ATOM   1677  C   LYS P 108     -33.094 -76.265 111.837  0.00 97.00      PROA   
ATOM   1678  O   LYS P 108     -33.874 -75.329 111.695  0.00 97.00      PROA   
ATOM   1679  N   ASP P 109     -33.497 -77.552 112.008  0.00 97.00      PROA   
ATOM   1680  HN  ASP P 109     -32.786 -78.229 112.183  0.00 97.00      PROA   
ATOM   1681  CA  ASP P 109     -34.794 -78.196 111.842  0.00 97.00      PROA   
ATOM   1682  HA  ASP P 109     -34.533 -79.020 111.200  0.00 97.00      PROA   
ATOM   1683  CB  ASP P 109     -35.335 -78.780 113.176  0.00 97.00      PROA   
ATOM   1684  HB1 ASP P 109     -36.432 -78.656 113.288  0.00 97.00      PROA   
ATOM   1685  HB2 ASP P 109     -34.847 -78.244 114.021  0.00 97.00      PROA   
ATOM   1686  CG  ASP P 109     -35.047 -80.267 113.349  0.00 97.00      PROA   
ATOM   1687  OD1 ASP P 109     -34.781 -80.999 112.364  0.00 97.00      PROA   
ATOM   1688  OD2 ASP P 109     -35.211 -80.706 114.511  0.00 97.00      PROA   
ATOM   1689  C   ASP P 109     -35.908 -77.510 111.069  0.00 97.00      PROA   
ATOM   1690  O   ASP P 109     -36.558 -76.577 111.537  0.00 97.00      PROA   
ATOM   1691  N   LYS P 110     -36.163 -78.026 109.844  0.00 97.00      PROA   
ATOM   1692  HN  LYS P 110     -35.677 -78.843 109.546  0.00 97.00      PROA   
ATOM   1693  CA  LYS P 110     -37.178 -77.550 108.933  0.00 97.00      PROA   
ATOM   1694  HA  LYS P 110     -37.789 -76.806 109.425  0.00 97.00      PROA   
ATOM   1695  CB  LYS P 110     -36.564 -76.986 107.620  0.00 97.00      PROA   
ATOM   1696  HB1 LYS P 110     -37.371 -76.539 107.000  0.00 97.00      PROA   
ATOM   1697  HB2 LYS P 110     -36.111 -77.820 107.038  0.00 97.00      PROA   
ATOM   1698  CG  LYS P 110     -35.454 -75.932 107.840  0.00 97.00      PROA   
ATOM   1699  HG1 LYS P 110     -35.100 -75.583 106.844  0.00 97.00      PROA   
ATOM   1700  HG2 LYS P 110     -34.587 -76.422 108.338  0.00 97.00      PROA   
ATOM   1701  CD  LYS P 110     -35.899 -74.727 108.693  0.00 97.00      PROA   
ATOM   1702  HD1 LYS P 110     -36.337 -75.103 109.639  0.00 97.00      PROA   
ATOM   1703  HD2 LYS P 110     -36.708 -74.169 108.174  0.00 97.00      PROA   
ATOM   1704  CE  LYS P 110     -34.765 -73.779 109.106  0.00 97.00      PROA   
ATOM   1705  HE1 LYS P 110     -33.950 -74.337 109.606  0.00 97.00      PROA   
ATOM   1706  HE2 LYS P 110     -35.144 -72.989 109.790  0.00 97.00      PROA   
ATOM   1707  NZ  LYS P 110     -34.159 -73.133 107.928  0.00 97.00      PROA   
ATOM   1708  HZ1 LYS P 110     -34.908 -72.724 107.334  0.00 97.00      PROA   
ATOM   1709  HZ2 LYS P 110     -33.643 -73.863 107.397  0.00 97.00      PROA   
ATOM   1710  HZ3 LYS P 110     -33.499 -72.391 108.235  0.00 97.00      PROA   
ATOM   1711  C   LYS P 110     -38.041 -78.756 108.638  0.00 97.00      PROA   
ATOM   1712  O   LYS P 110     -37.524 -79.864 108.522  0.00 97.00      PROA   
ATOM   1713  N   LEU P 111     -39.384 -78.575 108.556  0.00 97.00      PROA   
ATOM   1714  HN  LEU P 111     -39.782 -77.666 108.664  0.00 97.00      PROA   
ATOM   1715  CA  LEU P 111     -40.367 -79.645 108.518  0.00 97.00      PROA   
ATOM   1716  HA  LEU P 111     -40.102 -80.359 109.286  0.00 97.00      PROA   
ATOM   1717  CB  LEU P 111     -41.803 -79.111 108.810  0.00 97.00      PROA   
ATOM   1718  HB1 LEU P 111     -42.535 -79.939 108.667  0.00 97.00      PROA   
ATOM   1719  HB2 LEU P 111     -42.050 -78.314 108.075  0.00 97.00      PROA   
ATOM   1720  CG  LEU P 111     -42.078 -78.564 110.240  0.00 97.00      PROA   
ATOM   1721  HG  LEU P 111     -43.182 -78.392 110.287  0.00 97.00      PROA   
ATOM   1722  CD1 LEU P 111     -41.738 -79.591 111.335  0.00 97.00      PROA   
ATOM   1723 HD11 LEU P 111     -40.643 -79.769 111.372  0.00 97.00      PROA   
ATOM   1724 HD12 LEU P 111     -42.252 -80.555 111.138  0.00 97.00      PROA   
ATOM   1725 HD13 LEU P 111     -42.062 -79.211 112.327  0.00 97.00      PROA   
ATOM   1726  CD2 LEU P 111     -41.425 -77.202 110.546  0.00 97.00      PROA   
ATOM   1727 HD21 LEU P 111     -41.638 -76.474 109.736  0.00 97.00      PROA   
ATOM   1728 HD22 LEU P 111     -40.327 -77.309 110.665  0.00 97.00      PROA   
ATOM   1729 HD23 LEU P 111     -41.828 -76.798 111.499  0.00 97.00      PROA   
ATOM   1730  C   LEU P 111     -40.411 -80.427 107.209  0.00 97.00      PROA   
ATOM   1731  O   LEU P 111     -41.383 -80.359 106.459  0.00 97.00      PROA   
ATOM   1732  N   VAL P 112     -39.364 -81.238 106.928  0.00 97.00      PROA   
ATOM   1733  HN  VAL P 112     -38.529 -81.152 107.470  0.00 97.00      PROA   
ATOM   1734  CA  VAL P 112     -39.304 -82.150 105.800  0.00 97.00      PROA   
ATOM   1735  HA  VAL P 112     -39.417 -81.528 104.923  0.00 97.00      PROA   
ATOM   1736  CB  VAL P 112     -37.962 -82.872 105.649  0.00 97.00      PROA   
ATOM   1737  HB  VAL P 112     -38.017 -83.578 104.786  0.00 97.00      PROA   
ATOM   1738  CG1 VAL P 112     -36.883 -81.822 105.309  0.00 97.00      PROA   
ATOM   1739 HG11 VAL P 112     -36.726 -81.130 106.163  0.00 97.00      PROA   
ATOM   1740 HG12 VAL P 112     -37.190 -81.232 104.421  0.00 97.00      PROA   
ATOM   1741 HG13 VAL P 112     -35.917 -82.320 105.081  0.00 97.00      PROA   
ATOM   1742  CG2 VAL P 112     -37.587 -83.679 106.913  0.00 97.00      PROA   
ATOM   1743 HG21 VAL P 112     -38.373 -84.419 107.163  0.00 97.00      PROA   
ATOM   1744 HG22 VAL P 112     -37.439 -83.008 107.785  0.00 97.00      PROA   
ATOM   1745 HG23 VAL P 112     -36.637 -84.231 106.740  0.00 97.00      PROA   
ATOM   1746  C   VAL P 112     -40.452 -83.147 105.757  0.00 97.00      PROA   
ATOM   1747  O   VAL P 112     -40.903 -83.679 106.771  0.00 97.00      PROA   
ATOM   1748  N   TYR P 113     -40.956 -83.381 104.528  0.00 97.00      PROA   
ATOM   1749  HN  TYR P 113     -40.555 -82.927 103.735  0.00 97.00      PROA   
ATOM   1750  CA  TYR P 113     -42.093 -84.221 104.242  0.00 97.00      PROA   
ATOM   1751  HA  TYR P 113     -42.500 -84.581 105.174  0.00 97.00      PROA   
ATOM   1752  CB  TYR P 113     -43.255 -83.472 103.514  0.00 97.00      PROA   
ATOM   1753  HB1 TYR P 113     -43.704 -82.758 104.240  0.00 97.00      PROA   
ATOM   1754  HB2 TYR P 113     -44.056 -84.175 103.205  0.00 97.00      PROA   
ATOM   1755  CG  TYR P 113     -42.817 -82.655 102.316  0.00 97.00      PROA   
ATOM   1756  CD1 TYR P 113     -42.253 -81.376 102.486  0.00 97.00      PROA   
ATOM   1757  HD1 TYR P 113     -42.094 -80.989 103.482  0.00 97.00      PROA   
ATOM   1758  CE1 TYR P 113     -41.878 -80.606 101.380  0.00 97.00      PROA   
ATOM   1759  HE1 TYR P 113     -41.424 -79.637 101.528  0.00 97.00      PROA   
ATOM   1760  CZ  TYR P 113     -42.105 -81.087 100.085  0.00 97.00      PROA   
ATOM   1761  OH  TYR P 113     -41.706 -80.324  98.972  0.00 97.00      PROA   
ATOM   1762  HH  TYR P 113     -40.947 -79.801  99.249  0.00 97.00      PROA   
ATOM   1763  CD2 TYR P 113     -43.059 -83.114 101.009  0.00 97.00      PROA   
ATOM   1764  HD2 TYR P 113     -43.519 -84.077 100.858  0.00 97.00      PROA   
ATOM   1765  CE2 TYR P 113     -42.709 -82.334  99.898  0.00 97.00      PROA   
ATOM   1766  HE2 TYR P 113     -42.882 -82.705  98.898  0.00 97.00      PROA   
ATOM   1767  C   TYR P 113     -41.604 -85.446 103.505  0.00 97.00      PROA   
ATOM   1768  O   TYR P 113     -40.487 -85.481 103.008  0.00 97.00      PROA   
ATOM   1769  N   ASN P 114     -42.416 -86.523 103.479  0.00 97.00      PROA   
ATOM   1770  HN  ASN P 114     -43.311 -86.453 103.917  0.00 97.00      PROA   
ATOM   1771  CA  ASN P 114     -42.093 -87.801 102.861  0.00 97.00      PROA   
ATOM   1772  HA  ASN P 114     -42.903 -88.454 103.143  0.00 97.00      PROA   
ATOM   1773  CB  ASN P 114     -42.015 -87.732 101.304  0.00 97.00      PROA   
ATOM   1774  HB1 ASN P 114     -41.794 -88.732 100.875  0.00 97.00      PROA   
ATOM   1775  HB2 ASN P 114     -41.203 -87.037 101.003  0.00 97.00      PROA   
ATOM   1776  CG  ASN P 114     -43.310 -87.222 100.659  0.00 97.00      PROA   
ATOM   1777  OD1 ASN P 114     -43.276 -86.360  99.774  0.00 97.00      PROA   
ATOM   1778  ND2 ASN P 114     -44.482 -87.751 101.099  0.00 97.00      PROA   
ATOM   1779 HD21 ASN P 114     -45.317 -87.445 100.645  0.00 97.00      PROA   
ATOM   1780 HD22 ASN P 114     -44.482 -88.479 101.783  0.00 97.00      PROA   
ATOM   1781  C   ASN P 114     -40.841 -88.465 103.422  0.00 97.00      PROA   
ATOM   1782  O   ASN P 114     -39.929 -88.846 102.689  0.00 97.00      PROA   
ATOM   1783  N   VAL P 115     -40.781 -88.622 104.762  0.00 97.00      PROA   
ATOM   1784  HN  VAL P 115     -41.573 -88.396 105.325  0.00 97.00      PROA   
ATOM   1785  CA  VAL P 115     -39.626 -89.142 105.462  0.00 97.00      PROA   
ATOM   1786  HA  VAL P 115     -38.753 -88.766 104.952  0.00 97.00      PROA   
ATOM   1787  CB  VAL P 115     -39.530 -88.638 106.899  0.00 97.00      PROA   
ATOM   1788  HB  VAL P 115     -40.450 -88.917 107.461  0.00 97.00      PROA   
ATOM   1789  CG1 VAL P 115     -38.299 -89.236 107.619  0.00 97.00      PROA   
ATOM   1790 HG11 VAL P 115     -37.376 -89.025 107.038  0.00 97.00      PROA   
ATOM   1791 HG12 VAL P 115     -38.395 -90.333 107.748  0.00 97.00      PROA   
ATOM   1792 HG13 VAL P 115     -38.189 -88.781 108.626  0.00 97.00      PROA   
ATOM   1793  CG2 VAL P 115     -39.424 -87.098 106.855  0.00 97.00      PROA   
ATOM   1794 HG21 VAL P 115     -40.357 -86.638 106.470  0.00 97.00      PROA   
ATOM   1795 HG22 VAL P 115     -38.580 -86.789 106.202  0.00 97.00      PROA   
ATOM   1796 HG23 VAL P 115     -39.237 -86.696 107.872  0.00 97.00      PROA   
ATOM   1797  C   VAL P 115     -39.571 -90.657 105.388  0.00 97.00      PROA   
ATOM   1798  O   VAL P 115     -40.485 -91.361 105.801  0.00 97.00      PROA   
ATOM   1799  N   LEU P 116     -38.456 -91.183 104.847  0.00 97.00      PROA   
ATOM   1800  HN  LEU P 116     -37.754 -90.565 104.499  0.00 97.00      PROA   
ATOM   1801  CA  LEU P 116     -38.204 -92.593 104.661  0.00 97.00      PROA   
ATOM   1802  HA  LEU P 116     -39.062 -93.172 104.966  0.00 97.00      PROA   
ATOM   1803  CB  LEU P 116     -37.842 -92.910 103.187  0.00 97.00      PROA   
ATOM   1804  HB1 LEU P 116     -37.430 -93.939 103.089  0.00 97.00      PROA   
ATOM   1805  HB2 LEU P 116     -37.051 -92.196 102.869  0.00 97.00      PROA   
ATOM   1806  CG  LEU P 116     -39.018 -92.791 102.192  0.00 97.00      PROA   
ATOM   1807  HG  LEU P 116     -39.567 -91.842 102.398  0.00 97.00      PROA   
ATOM   1808  CD1 LEU P 116     -38.505 -92.727 100.742  0.00 97.00      PROA   
ATOM   1809 HD11 LEU P 116     -37.948 -93.657 100.495  0.00 97.00      PROA   
ATOM   1810 HD12 LEU P 116     -37.828 -91.859 100.608  0.00 97.00      PROA   
ATOM   1811 HD13 LEU P 116     -39.358 -92.627 100.038  0.00 97.00      PROA   
ATOM   1812  CD2 LEU P 116     -39.992 -93.969 102.354  0.00 97.00      PROA   
ATOM   1813 HD21 LEU P 116     -40.377 -94.015 103.392  0.00 97.00      PROA   
ATOM   1814 HD22 LEU P 116     -39.474 -94.925 102.127  0.00 97.00      PROA   
ATOM   1815 HD23 LEU P 116     -40.850 -93.860 101.658  0.00 97.00      PROA   
ATOM   1816  C   LEU P 116     -37.029 -93.008 105.510  0.00 97.00      PROA   
ATOM   1817  O   LEU P 116     -35.956 -92.423 105.432  0.00 97.00      PROA   
ATOM   1818  N   TYR P 117     -37.209 -94.065 106.330  0.00 97.00      PROA   
ATOM   1819  HN  TYR P 117     -38.121 -94.459 106.435  0.00 97.00      PROA   
ATOM   1820  CA  TYR P 117     -36.144 -94.726 107.058  0.00 97.00      PROA   
ATOM   1821  HA  TYR P 117     -35.285 -94.071 107.113  0.00 97.00      PROA   
ATOM   1822  CB  TYR P 117     -36.552 -95.126 108.501  0.00 97.00      PROA   
ATOM   1823  HB1 TYR P 117     -35.812 -95.826 108.945  0.00 97.00      PROA   
ATOM   1824  HB2 TYR P 117     -37.544 -95.628 108.494  0.00 97.00      PROA   
ATOM   1825  CG  TYR P 117     -36.633 -93.911 109.398  0.00 97.00      PROA   
ATOM   1826  CD1 TYR P 117     -35.580 -93.623 110.287  0.00 97.00      PROA   
ATOM   1827  HD1 TYR P 117     -34.698 -94.247 110.297  0.00 97.00      PROA   
ATOM   1828  CE1 TYR P 117     -35.665 -92.542 111.171  0.00 97.00      PROA   
ATOM   1829  HE1 TYR P 117     -34.855 -92.335 111.856  0.00 97.00      PROA   
ATOM   1830  CZ  TYR P 117     -36.807 -91.739 111.179  0.00 97.00      PROA   
ATOM   1831  OH  TYR P 117     -36.878 -90.671 112.087  0.00 97.00      PROA   
ATOM   1832  HH  TYR P 117     -37.775 -90.324 112.090  0.00 97.00      PROA   
ATOM   1833  CD2 TYR P 117     -37.780 -93.094 109.423  0.00 97.00      PROA   
ATOM   1834  HD2 TYR P 117     -38.602 -93.307 108.756  0.00 97.00      PROA   
ATOM   1835  CE2 TYR P 117     -37.865 -92.007 110.304  0.00 97.00      PROA   
ATOM   1836  HE2 TYR P 117     -38.745 -91.380 110.312  0.00 97.00      PROA   
ATOM   1837  C   TYR P 117     -35.710 -95.964 106.301  0.00 97.00      PROA   
ATOM   1838  O   TYR P 117     -36.537 -96.770 105.887  0.00 97.00      PROA   
ATOM   1839  N   TYR P 118     -34.381 -96.125 106.099  0.00 97.00      PROA   
ATOM   1840  HN  TYR P 118     -33.740 -95.441 106.444  0.00 97.00      PROA   
ATOM   1841  CA  TYR P 118     -33.769 -97.176 105.313  0.00 97.00      PROA   
ATOM   1842  HA  TYR P 118     -34.532 -97.830 104.931  0.00 97.00      PROA   
ATOM   1843  CB  TYR P 118     -32.851 -96.671 104.148  0.00 97.00      PROA   
ATOM   1844  HB1 TYR P 118     -32.426 -97.545 103.607  0.00 97.00      PROA   
ATOM   1845  HB2 TYR P 118     -32.007 -96.093 104.579  0.00 97.00      PROA   
ATOM   1846  CG  TYR P 118     -33.508 -95.761 103.126  0.00 97.00      PROA   
ATOM   1847  CD1 TYR P 118     -33.923 -94.465 103.474  0.00 97.00      PROA   
ATOM   1848  HD1 TYR P 118     -33.857 -94.134 104.495  0.00 97.00      PROA   
ATOM   1849  CE1 TYR P 118     -34.392 -93.571 102.509  0.00 97.00      PROA   
ATOM   1850  HE1 TYR P 118     -34.700 -92.586 102.818  0.00 97.00      PROA   
ATOM   1851  CZ  TYR P 118     -34.435 -93.945 101.163  0.00 97.00      PROA   
ATOM   1852  OH  TYR P 118     -34.871 -93.012 100.201  0.00 97.00      PROA   
ATOM   1853  HH  TYR P 118     -35.098 -92.209 100.685  0.00 97.00      PROA   
ATOM   1854  CD2 TYR P 118     -33.554 -96.123 101.764  0.00 97.00      PROA   
ATOM   1855  HD2 TYR P 118     -33.200 -97.095 101.460  0.00 97.00      PROA   
ATOM   1856  CE2 TYR P 118     -34.017 -95.227 100.788  0.00 97.00      PROA   
ATOM   1857  HE2 TYR P 118     -34.033 -95.521  99.749  0.00 97.00      PROA   
ATOM   1858  C   TYR P 118     -32.881 -97.995 106.222  0.00 97.00      PROA   
ATOM   1859  O   TYR P 118     -32.266 -97.470 107.146  0.00 97.00      PROA   
ATOM   1860  N   ARG P 119     -32.795 -99.320 105.965  0.00 97.00      PROA   
ATOM   1861  HN  ARG P 119     -33.348 -99.729 105.241  0.00 97.00      PROA   
ATOM   1862  CA  ARG P 119     -31.823-100.194 106.578  0.00 97.00      PROA   
ATOM   1863  HA  ARG P 119     -31.007 -99.590 106.940  0.00 97.00      PROA   
ATOM   1864  CB  ARG P 119     -32.361-101.005 107.787  0.00 97.00      PROA   
ATOM   1865  HB1 ARG P 119     -33.349-101.441 107.518  0.00 97.00      PROA   
ATOM   1866  HB2 ARG P 119     -32.519-100.280 108.617  0.00 97.00      PROA   
ATOM   1867  CG  ARG P 119     -31.411-102.131 108.250  0.00 97.00      PROA   
ATOM   1868  HG1 ARG P 119     -30.380-101.710 108.269  0.00 97.00      PROA   
ATOM   1869  HG2 ARG P 119     -31.422-102.964 107.514  0.00 97.00      PROA   
ATOM   1870  CD  ARG P 119     -31.656-102.703 109.651  0.00 97.00      PROA   
ATOM   1871  HD1 ARG P 119     -31.768-101.906 110.406  0.00 97.00      PROA   
ATOM   1872  HD2 ARG P 119     -30.787-103.327 109.947  0.00 97.00      PROA   
ATOM   1873  NE  ARG P 119     -32.841-103.612 109.654  0.00 97.00      PROA   
ATOM   1874  HE  ARG P 119     -32.679-104.596 109.642  0.00 97.00      PROA   
ATOM   1875  CZ  ARG P 119     -34.071-103.249 110.074  0.00 97.00      PROA   
ATOM   1876  NH1 ARG P 119     -34.480-101.982 110.126  0.00 97.00      PROA   
ATOM   1877 HH11 ARG P 119     -33.871-101.295 109.745  0.00 97.00      PROA   
ATOM   1878 HH12 ARG P 119     -35.447-101.806 110.289  0.00 97.00      PROA   
ATOM   1879  NH2 ARG P 119     -34.887-104.230 110.486  0.00 97.00      PROA   
ATOM   1880 HH21 ARG P 119     -34.461-105.128 110.584  0.00 97.00      PROA   
ATOM   1881 HH22 ARG P 119     -35.649-104.004 111.090  0.00 97.00      PROA   
ATOM   1882  C   ARG P 119     -31.248-101.111 105.524  0.00 97.00      PROA   
ATOM   1883  O   ARG P 119     -31.982-101.805 104.824  0.00 97.00      PROA   
ATOM   1884  N   ASN P 120     -29.898-101.130 105.395  0.00 97.00      PROA   
ATOM   1885  HN  ASN P 120     -29.342-100.567 106.007  0.00 97.00      PROA   
ATOM   1886  CA  ASN P 120     -29.149-101.989 104.489  0.00 97.00      PROA   
ATOM   1887  HA  ASN P 120     -28.121-101.662 104.550  0.00 97.00      PROA   
ATOM   1888  CB  ASN P 120     -29.198-103.485 104.915  0.00 97.00      PROA   
ATOM   1889  HB1 ASN P 120     -28.589-104.108 104.227  0.00 97.00      PROA   
ATOM   1890  HB2 ASN P 120     -30.248-103.847 104.897  0.00 97.00      PROA   
ATOM   1891  CG  ASN P 120     -28.613-103.635 106.326  0.00 97.00      PROA   
ATOM   1892  OD1 ASN P 120     -27.775-102.839 106.753  0.00 97.00      PROA   
ATOM   1893  ND2 ASN P 120     -29.091-104.659 107.085  0.00 97.00      PROA   
ATOM   1894 HD21 ASN P 120     -28.765-104.746 108.026  0.00 97.00      PROA   
ATOM   1895 HD22 ASN P 120     -29.730-105.316 106.689  0.00 97.00      PROA   
ATOM   1896  C   ASN P 120     -29.551-101.800 103.034  0.00 97.00      PROA   
ATOM   1897  O   ASN P 120     -29.810-102.759 102.309  0.00 97.00      PROA   
ATOM   1898  N   GLY P 121     -29.624-100.524 102.584  0.00 97.00      PROA   
ATOM   1899  HN  GLY P 121     -29.379 -99.776 103.196  0.00 97.00      PROA   
ATOM   1900  CA  GLY P 121     -30.033-100.151 101.238  0.00 97.00      PROA   
ATOM   1901  HA1 GLY P 121     -29.733-100.923 100.542  0.00 97.00      PROA   
ATOM   1902  HA2 GLY P 121     -29.571 -99.200 101.017  0.00 97.00      PROA   
ATOM   1903  C   GLY P 121     -31.521 -99.955 101.094  0.00 97.00      PROA   
ATOM   1904  O   GLY P 121     -31.959 -99.051 100.387  0.00 97.00      PROA   
ATOM   1905  N   LYS P 122     -32.347-100.800 101.742  0.00 97.00      PROA   
ATOM   1906  HN  LYS P 122     -31.973-101.522 102.322  0.00 97.00      PROA   
ATOM   1907  CA  LYS P 122     -33.784-100.778 101.557  0.00 97.00      PROA   
ATOM   1908  HA  LYS P 122     -33.990-100.395 100.567  0.00 97.00      PROA   
ATOM   1909  CB  LYS P 122     -34.393-102.207 101.584  0.00 97.00      PROA   
ATOM   1910  HB1 LYS P 122     -33.957-102.761 102.446  0.00 97.00      PROA   
ATOM   1911  HB2 LYS P 122     -34.081-102.733 100.656  0.00 97.00      PROA   
ATOM   1912  CG  LYS P 122     -35.925-102.228 101.719  0.00 97.00      PROA   
ATOM   1913  HG1 LYS P 122     -36.356-101.488 101.006  0.00 97.00      PROA   
ATOM   1914  HG2 LYS P 122     -36.191-101.910 102.753  0.00 97.00      PROA   
ATOM   1915  CD  LYS P 122     -36.605-103.577 101.467  0.00 97.00      PROA   
ATOM   1916  HD1 LYS P 122     -36.185-104.329 102.172  0.00 97.00      PROA   
ATOM   1917  HD2 LYS P 122     -36.375-103.904 100.428  0.00 97.00      PROA   
ATOM   1918  CE  LYS P 122     -38.123-103.451 101.667  0.00 97.00      PROA   
ATOM   1919  HE1 LYS P 122     -38.538-102.676 100.986  0.00 97.00      PROA   
ATOM   1920  HE2 LYS P 122     -38.351-103.161 102.715  0.00 97.00      PROA   
ATOM   1921  NZ  LYS P 122     -38.815-104.727 101.381  0.00 97.00      PROA   
ATOM   1922  HZ1 LYS P 122     -38.436-105.471 102.000  0.00 97.00      PROA   
ATOM   1923  HZ2 LYS P 122     -38.658-104.988 100.387  0.00 97.00      PROA   
ATOM   1924  HZ3 LYS P 122     -39.835-104.617 101.555  0.00 97.00      PROA   
ATOM   1925  C   LYS P 122     -34.528 -99.872 102.521  0.00 97.00      PROA   
ATOM   1926  O   LYS P 122     -34.386 -99.978 103.733  0.00 97.00      PROA   
ATOM   1927  N   ALA P 123     -35.407 -98.985 101.990  0.00 97.00      PROA   
ATOM   1928  HN  ALA P 123     -35.438 -98.828 101.006  0.00 97.00      PROA   
ATOM   1929  CA  ALA P 123     -36.421 -98.290 102.762  0.00 97.00      PROA   
ATOM   1930  HA  ALA P 123     -35.927 -97.742 103.545  0.00 97.00      PROA   
ATOM   1931  CB  ALA P 123     -37.170 -97.263 101.891  0.00 97.00      PROA   
ATOM   1932  HB1 ALA P 123     -37.707 -97.765 101.059  0.00 97.00      PROA   
ATOM   1933  HB2 ALA P 123     -36.446 -96.545 101.449  0.00 97.00      PROA   
ATOM   1934  HB3 ALA P 123     -37.899 -96.684 102.495  0.00 97.00      PROA   
ATOM   1935  C   ALA P 123     -37.420 -99.249 103.402  0.00 97.00      PROA   
ATOM   1936  O   ALA P 123     -37.979-100.118 102.734  0.00 97.00      PROA   
ATOM   1937  N   PHE P 124     -37.664 -99.115 104.728  0.00 97.00      PROA   
ATOM   1938  HN  PHE P 124     -37.192 -98.413 105.259  0.00 97.00      PROA   
ATOM   1939  CA  PHE P 124     -38.521-100.037 105.451  0.00 97.00      PROA   
ATOM   1940  HA  PHE P 124     -39.027-100.691 104.755  0.00 97.00      PROA   
ATOM   1941  CB  PHE P 124     -37.704-100.943 106.433  0.00 97.00      PROA   
ATOM   1942  HB1 PHE P 124     -36.845-101.382 105.879  0.00 97.00      PROA   
ATOM   1943  HB2 PHE P 124     -38.349-101.783 106.771  0.00 97.00      PROA   
ATOM   1944  CG  PHE P 124     -37.159-100.242 107.662  0.00 97.00      PROA   
ATOM   1945  CD1 PHE P 124     -35.974 -99.492 107.598  0.00 97.00      PROA   
ATOM   1946  HD1 PHE P 124     -35.465 -99.397 106.651  0.00 97.00      PROA   
ATOM   1947  CE1 PHE P 124     -35.468 -98.849 108.735  0.00 97.00      PROA   
ATOM   1948  HE1 PHE P 124     -34.567 -98.258 108.667  0.00 97.00      PROA   
ATOM   1949  CZ  PHE P 124     -36.140 -98.965 109.958  0.00 97.00      PROA   
ATOM   1950  HZ  PHE P 124     -35.765 -98.454 110.833  0.00 97.00      PROA   
ATOM   1951  CD2 PHE P 124     -37.808-100.372 108.904  0.00 97.00      PROA   
ATOM   1952  HD2 PHE P 124     -38.717-100.951 108.972  0.00 97.00      PROA   
ATOM   1953  CE2 PHE P 124     -37.306 -99.735 110.045  0.00 97.00      PROA   
ATOM   1954  HE2 PHE P 124     -37.826 -99.823 110.988  0.00 97.00      PROA   
ATOM   1955  C   PHE P 124     -39.622 -99.299 106.185  0.00 97.00      PROA   
ATOM   1956  O   PHE P 124     -40.598 -99.929 106.591  0.00 97.00      PROA   
ATOM   1957  N   LYS P 125     -39.532 -97.958 106.361  0.00 97.00      PROA   
ATOM   1958  HN  LYS P 125     -38.735 -97.440 106.063  0.00 97.00      PROA   
ATOM   1959  CA  LYS P 125     -40.588 -97.266 107.076  0.00 97.00      PROA   
ATOM   1960  HA  LYS P 125     -41.520 -97.776 106.874  0.00 97.00      PROA   
ATOM   1961  CB  LYS P 125     -40.333 -97.307 108.605  0.00 97.00      PROA   
ATOM   1962  HB1 LYS P 125     -40.049 -96.318 109.015  0.00 97.00      PROA   
ATOM   1963  HB2 LYS P 125     -39.451 -97.967 108.775  0.00 97.00      PROA   
ATOM   1964  CG  LYS P 125     -41.496 -97.938 109.394  0.00 97.00      PROA   
ATOM   1965  HG1 LYS P 125     -41.182 -98.069 110.454  0.00 97.00      PROA   
ATOM   1966  HG2 LYS P 125     -41.698 -98.951 108.981  0.00 97.00      PROA   
ATOM   1967  CD  LYS P 125     -42.797 -97.120 109.355  0.00 97.00      PROA   
ATOM   1968  HD1 LYS P 125     -43.563 -97.658 109.958  0.00 97.00      PROA   
ATOM   1969  HD2 LYS P 125     -43.169 -97.070 108.307  0.00 97.00      PROA   
ATOM   1970  CE  LYS P 125     -42.616 -95.703 109.906  0.00 97.00      PROA   
ATOM   1971  HE1 LYS P 125     -41.889 -95.125 109.295  0.00 97.00      PROA   
ATOM   1972  HE2 LYS P 125     -42.256 -95.743 110.956  0.00 97.00      PROA   
ATOM   1973  NZ  LYS P 125     -43.889 -94.955 109.887  0.00 97.00      PROA   
ATOM   1974  HZ1 LYS P 125     -44.670 -95.532 110.251  0.00 97.00      PROA   
ATOM   1975  HZ2 LYS P 125     -44.090 -94.668 108.904  0.00 97.00      PROA   
ATOM   1976  HZ3 LYS P 125     -43.782 -94.090 110.457  0.00 97.00      PROA   
ATOM   1977  C   LYS P 125     -40.789 -95.844 106.591  0.00 97.00      PROA   
ATOM   1978  O   LYS P 125     -39.908 -94.997 106.689  0.00 97.00      PROA   
ATOM   1979  N   PHE P 126     -42.011 -95.556 106.085  0.00 97.00      PROA   
ATOM   1980  HN  PHE P 126     -42.671 -96.293 105.960  0.00 97.00      PROA   
ATOM   1981  CA  PHE P 126     -42.440 -94.268 105.577  0.00 97.00      PROA   
ATOM   1982  HA  PHE P 126     -41.565 -93.681 105.337  0.00 97.00      PROA   
ATOM   1983  CB  PHE P 126     -43.240 -94.502 104.256  0.00 97.00      PROA   
ATOM   1984  HB1 PHE P 126     -44.013 -95.282 104.437  0.00 97.00      PROA   
ATOM   1985  HB2 PHE P 126     -42.553 -94.896 103.478  0.00 97.00      PROA   
ATOM   1986  CG  PHE P 126     -43.924 -93.281 103.693  0.00 97.00      PROA   
ATOM   1987  CD1 PHE P 126     -43.164 -92.230 103.155  0.00 97.00      PROA   
ATOM   1988  HD1 PHE P 126     -42.086 -92.279 103.174  0.00 97.00      PROA   
ATOM   1989  CE1 PHE P 126     -43.793 -91.121 102.581  0.00 97.00      PROA   
ATOM   1990  HE1 PHE P 126     -43.191 -90.343 102.139  0.00 97.00      PROA   
ATOM   1991  CZ  PHE P 126     -45.191 -91.038 102.562  0.00 97.00      PROA   
ATOM   1992  HZ  PHE P 126     -45.685 -90.186 102.121  0.00 97.00      PROA   
ATOM   1993  CD2 PHE P 126     -45.328 -93.196 103.654  0.00 97.00      PROA   
ATOM   1994  HD2 PHE P 126     -45.928 -94.004 104.046  0.00 97.00      PROA   
ATOM   1995  CE2 PHE P 126     -45.958 -92.076 103.102  0.00 97.00      PROA   
ATOM   1996  HE2 PHE P 126     -47.036 -92.022 103.070  0.00 97.00      PROA   
ATOM   1997  C   PHE P 126     -43.251 -93.464 106.593  0.00 97.00      PROA   
ATOM   1998  O   PHE P 126     -44.058 -94.012 107.332  0.00 97.00      PROA   
ATOM   1999  N   PHE P 127     -43.066 -92.121 106.613  0.00 97.00      PROA   
ATOM   2000  HN  PHE P 127     -42.322 -91.720 106.082  0.00 97.00      PROA   
ATOM   2001  CA  PHE P 127     -43.912 -91.162 107.303  0.00 97.00      PROA   
ATOM   2002  HA  PHE P 127     -44.861 -91.622 107.541  0.00 97.00      PROA   
ATOM   2003  CB  PHE P 127     -43.260 -90.545 108.571  0.00 97.00      PROA   
ATOM   2004  HB1 PHE P 127     -43.909 -89.752 109.002  0.00 97.00      PROA   
ATOM   2005  HB2 PHE P 127     -42.291 -90.071 108.299  0.00 97.00      PROA   
ATOM   2006  CG  PHE P 127     -42.988 -91.540 109.668  0.00 97.00      PROA   
ATOM   2007  CD1 PHE P 127     -43.936 -91.745 110.689  0.00 97.00      PROA   
ATOM   2008  HD1 PHE P 127     -44.901 -91.262 110.627  0.00 97.00      PROA   
ATOM   2009  CE1 PHE P 127     -43.611 -92.492 111.829  0.00 97.00      PROA   
ATOM   2010  HE1 PHE P 127     -44.328 -92.603 112.629  0.00 97.00      PROA   
ATOM   2011  CZ  PHE P 127     -42.331 -93.045 111.957  0.00 97.00      PROA   
ATOM   2012  HZ  PHE P 127     -42.068 -93.597 112.847  0.00 97.00      PROA   
ATOM   2013  CD2 PHE P 127     -41.709 -92.109 109.808  0.00 97.00      PROA   
ATOM   2014  HD2 PHE P 127     -40.958 -91.918 109.054  0.00 97.00      PROA   
ATOM   2015  CE2 PHE P 127     -41.379 -92.852 110.949  0.00 97.00      PROA   
ATOM   2016  HE2 PHE P 127     -40.384 -93.257 111.065  0.00 97.00      PROA   
ATOM   2017  C   PHE P 127     -44.176 -89.992 106.369  0.00 97.00      PROA   
ATOM   2018  O   PHE P 127     -43.297 -89.562 105.634  0.00 97.00      PROA   
ATOM   2019  N   HSD P 128     -45.400 -89.414 106.375  0.00 97.00      PROA   
ATOM   2020  HN  HSD P 128     -46.155 -89.807 106.897  0.00 97.00      PROA   
ATOM   2021  CA  HSD P 128     -45.698 -88.182 105.654  0.00 97.00      PROA   
ATOM   2022  HA  HSD P 128     -45.380 -88.341 104.632  0.00 97.00      PROA   
ATOM   2023  CB  HSD P 128     -47.213 -87.876 105.601  0.00 97.00      PROA   
ATOM   2024  HB1 HSD P 128     -47.420 -86.791 105.472  0.00 97.00      PROA   
ATOM   2025  HB2 HSD P 128     -47.687 -88.194 106.553  0.00 97.00      PROA   
ATOM   2026  ND1 HSD P 128     -47.939 -88.073 103.180  0.00 97.00      PROA   
ATOM   2027  HD1 HSD P 128     -47.620 -87.167 102.899  0.00 97.00      PROA   
ATOM   2028  CG  HSD P 128     -47.859 -88.600 104.453  0.00 97.00      PROA   
ATOM   2029  CE1 HSD P 128     -48.638 -88.961 102.430  0.00 97.00      PROA   
ATOM   2030  HE1 HSD P 128     -48.872 -88.798 101.378  0.00 97.00      PROA   
ATOM   2031  NE2 HSD P 128     -49.024 -90.008 103.132  0.00 97.00      PROA   
ATOM   2032  CD2 HSD P 128     -48.544 -89.775 104.409  0.00 97.00      PROA   
ATOM   2033  HD2 HSD P 128     -48.753 -90.488 105.197  0.00 97.00      PROA   
ATOM   2034  C   HSD P 128     -44.923 -86.954 106.108  0.00 97.00      PROA   
ATOM   2035  O   HSD P 128     -44.578 -86.113 105.283  0.00 97.00      PROA   
ATOM   2036  N   TRP P 129     -44.638 -86.823 107.421  0.00 97.00      PROA   
ATOM   2037  HN  TRP P 129     -44.909 -87.529 108.065  0.00 97.00      PROA   
ATOM   2038  CA  TRP P 129     -43.978 -85.672 108.009  0.00 97.00      PROA   
ATOM   2039  HA  TRP P 129     -43.557 -85.047 107.231  0.00 97.00      PROA   
ATOM   2040  CB  TRP P 129     -44.924 -84.830 108.915  0.00 97.00      PROA   
ATOM   2041  HB1 TRP P 129     -44.407 -83.891 109.213  0.00 97.00      PROA   
ATOM   2042  HB2 TRP P 129     -45.146 -85.393 109.848  0.00 97.00      PROA   
ATOM   2043  CG  TRP P 129     -46.234 -84.479 108.280  0.00 97.00      PROA   
ATOM   2044  CD1 TRP P 129     -46.521 -83.345 107.565  0.00 97.00      PROA   
ATOM   2045  HD1 TRP P 129     -45.822 -82.540 107.390  0.00 97.00      PROA   
ATOM   2046  NE1 TRP P 129     -47.819 -83.397 107.122  0.00 97.00      PROA   
ATOM   2047  HE1 TRP P 129     -48.318 -82.670 106.703  0.00 97.00      PROA   
ATOM   2048  CE2 TRP P 129     -48.400 -84.559 107.536  0.00 97.00      PROA   
ATOM   2049  CD2 TRP P 129     -47.437 -85.270 108.286  0.00 97.00      PROA   
ATOM   2050  CE3 TRP P 129     -47.785 -86.492 108.864  0.00 97.00      PROA   
ATOM   2051  HE3 TRP P 129     -47.083 -87.044 109.472  0.00 97.00      PROA   
ATOM   2052  CZ3 TRP P 129     -49.078 -86.988 108.665  0.00 97.00      PROA   
ATOM   2053  HZ3 TRP P 129     -49.369 -87.927 109.114  0.00 97.00      PROA   
ATOM   2054  CZ2 TRP P 129     -49.679 -85.054 107.328  0.00 97.00      PROA   
ATOM   2055  HZ2 TRP P 129     -50.412 -84.506 106.755  0.00 97.00      PROA   
ATOM   2056  CH2 TRP P 129     -50.005 -86.284 107.901  0.00 97.00      PROA   
ATOM   2057  HH2 TRP P 129     -51.000 -86.685 107.766  0.00 97.00      PROA   
ATOM   2058  C   TRP P 129     -42.846 -86.204 108.855  0.00 97.00      PROA   
ATOM   2059  O   TRP P 129     -42.725 -87.410 109.062  0.00 97.00      PROA   
ATOM   2060  N   ASN P 130     -41.958 -85.313 109.357  0.00 97.00      PROA   
ATOM   2061  HN  ASN P 130     -42.001 -84.348 109.103  0.00 97.00      PROA   
ATOM   2062  CA  ASN P 130     -40.890 -85.686 110.266  0.00 97.00      PROA   
ATOM   2063  HA  ASN P 130     -40.300 -86.422 109.739  0.00 97.00      PROA   
ATOM   2064  CB  ASN P 130     -39.993 -84.456 110.594  0.00 97.00      PROA   
ATOM   2065  HB1 ASN P 130     -40.537 -83.746 111.252  0.00 97.00      PROA   
ATOM   2066  HB2 ASN P 130     -39.729 -83.920 109.656  0.00 97.00      PROA   
ATOM   2067  CG  ASN P 130     -38.701 -84.866 111.297  0.00 97.00      PROA   
ATOM   2068  OD1 ASN P 130     -38.441 -84.469 112.432  0.00 97.00      PROA   
ATOM   2069  ND2 ASN P 130     -37.880 -85.704 110.612  0.00 97.00      PROA   
ATOM   2070 HD21 ASN P 130     -37.010 -85.952 111.039  0.00 97.00      PROA   
ATOM   2071 HD22 ASN P 130     -38.106 -85.983 109.681  0.00 97.00      PROA   
ATOM   2072  C   ASN P 130     -41.393 -86.352 111.553  0.00 97.00      PROA   
ATOM   2073  O   ASN P 130     -42.312 -85.871 112.213  0.00 97.00      PROA   
ATOM   2074  N   SER P 131     -40.780 -87.498 111.925  0.00 97.00      PROA   
ATOM   2075  HN  SER P 131     -40.028 -87.874 111.389  0.00 97.00      PROA   
ATOM   2076  CA  SER P 131     -41.175 -88.282 113.076  0.00 97.00      PROA   
ATOM   2077  HA  SER P 131     -41.413 -87.623 113.899  0.00 97.00      PROA   
ATOM   2078  CB  SER P 131     -42.371 -89.241 112.783  0.00 97.00      PROA   
ATOM   2079  HB1 SER P 131     -42.148 -89.841 111.876  0.00 97.00      PROA   
ATOM   2080  HB2 SER P 131     -43.265 -88.617 112.568  0.00 97.00      PROA   
ATOM   2081  OG  SER P 131     -42.695 -90.121 113.864  0.00 97.00      PROA   
ATOM   2082  HG1 SER P 131     -42.041 -90.830 113.860  0.00 97.00      PROA   
ATOM   2083  C   SER P 131     -39.970 -89.090 113.442  0.00 97.00      PROA   
ATOM   2084  O   SER P 131     -39.098 -89.305 112.611  0.00 97.00      PROA   
ATOM   2085  N   ASN P 132     -39.913 -89.582 114.700  0.00 97.00      PROA   
ATOM   2086  HN  ASN P 132     -40.660 -89.393 115.333  0.00 97.00      PROA   
ATOM   2087  CA  ASN P 132     -38.920 -90.539 115.141  0.00 97.00      PROA   
ATOM   2088  HA  ASN P 132     -37.969 -90.272 114.701  0.00 97.00      PROA   
ATOM   2089  CB  ASN P 132     -38.747 -90.544 116.697  0.00 97.00      PROA   
ATOM   2090  HB1 ASN P 132     -38.630 -89.502 117.062  0.00 97.00      PROA   
ATOM   2091  HB2 ASN P 132     -37.811 -91.091 116.945  0.00 97.00      PROA   
ATOM   2092  CG  ASN P 132     -39.882 -91.253 117.455  0.00 97.00      PROA   
ATOM   2093  OD1 ASN P 132     -39.842 -92.473 117.637  0.00 97.00      PROA   
ATOM   2094  ND2 ASN P 132     -40.899 -90.491 117.935  0.00 97.00      PROA   
ATOM   2095 HD21 ASN P 132     -41.627 -90.959 118.432  0.00 97.00      PROA   
ATOM   2096 HD22 ASN P 132     -40.896 -89.500 117.816  0.00 97.00      PROA   
ATOM   2097  C   ASN P 132     -39.306 -91.914 114.624  0.00 97.00      PROA   
ATOM   2098  O   ASN P 132     -40.434 -92.141 114.193  0.00 97.00      PROA   
ATOM   2099  N   LEU P 133     -38.361 -92.871 114.694  0.00 97.00      PROA   
ATOM   2100  HN  LEU P 133     -37.421 -92.642 114.940  0.00 97.00      PROA   
ATOM   2101  CA  LEU P 133     -38.661 -94.274 114.578  0.00 97.00      PROA   
ATOM   2102  HA  LEU P 133     -39.730 -94.430 114.587  0.00 97.00      PROA   
ATOM   2103  CB  LEU P 133     -38.062 -94.859 113.277  0.00 97.00      PROA   
ATOM   2104  HB1 LEU P 133     -36.954 -94.893 113.319  0.00 97.00      PROA   
ATOM   2105  HB2 LEU P 133     -38.325 -94.136 112.468  0.00 97.00      PROA   
ATOM   2106  CG  LEU P 133     -38.612 -96.234 112.836  0.00 97.00      PROA   
ATOM   2107  HG  LEU P 133     -39.722 -96.221 112.953  0.00 97.00      PROA   
ATOM   2108  CD1 LEU P 133     -38.302 -96.451 111.348  0.00 97.00      PROA   
ATOM   2109 HD11 LEU P 133     -37.203 -96.454 111.190  0.00 97.00      PROA   
ATOM   2110 HD12 LEU P 133     -38.742 -95.636 110.737  0.00 97.00      PROA   
ATOM   2111 HD13 LEU P 133     -38.714 -97.422 111.004  0.00 97.00      PROA   
ATOM   2112  CD2 LEU P 133     -38.051 -97.410 113.653  0.00 97.00      PROA   
ATOM   2113 HD21 LEU P 133     -38.391 -97.367 114.705  0.00 97.00      PROA   
ATOM   2114 HD22 LEU P 133     -36.940 -97.386 113.637  0.00 97.00      PROA   
ATOM   2115 HD23 LEU P 133     -38.389 -98.376 113.223  0.00 97.00      PROA   
ATOM   2116  C   LEU P 133     -38.075 -94.919 115.813  0.00 97.00      PROA   
ATOM   2117  O   LEU P 133     -36.864 -94.939 115.998  0.00 97.00      PROA   
ATOM   2118  N   THR P 134     -38.934 -95.475 116.701  0.00 97.00      PROA   
ATOM   2119  HN  THR P 134     -39.919 -95.416 116.564  0.00 97.00      PROA   
ATOM   2120  CA  THR P 134     -38.486 -96.143 117.912  0.00 97.00      PROA   
ATOM   2121  HA  THR P 134     -37.419 -96.024 118.029  0.00 97.00      PROA   
ATOM   2122  CB  THR P 134     -39.129 -95.621 119.193  0.00 97.00      PROA   
ATOM   2123  HB  THR P 134     -40.239 -95.685 119.128  0.00 97.00      PROA   
ATOM   2124  OG1 THR P 134     -38.760 -94.266 119.407  0.00 97.00      PROA   
ATOM   2125  HG1 THR P 134     -39.159 -93.751 118.700  0.00 97.00      PROA   
ATOM   2126  CG2 THR P 134     -38.634 -96.403 120.427  0.00 97.00      PROA   
ATOM   2127 HG21 THR P 134     -37.523 -96.388 120.464  0.00 97.00      PROA   
ATOM   2128 HG22 THR P 134     -38.981 -97.456 120.417  0.00 97.00      PROA   
ATOM   2129 HG23 THR P 134     -39.019 -95.925 121.353  0.00 97.00      PROA   
ATOM   2130  C   THR P 134     -38.762 -97.618 117.769  0.00 97.00      PROA   
ATOM   2131  O   THR P 134     -39.898 -98.047 117.582  0.00 97.00      PROA   
ATOM   2132  N   ILE P 135     -37.696 -98.438 117.868  0.00 97.00      PROA   
ATOM   2133  HN  ILE P 135     -36.779 -98.054 117.985  0.00 97.00      PROA   
ATOM   2134  CA  ILE P 135     -37.764 -99.881 117.831  0.00 97.00      PROA   
ATOM   2135  HA  ILE P 135     -38.648-100.191 117.293  0.00 97.00      PROA   
ATOM   2136  CB  ILE P 135     -36.524-100.488 117.166  0.00 97.00      PROA   
ATOM   2137  HB  ILE P 135     -35.631-100.130 117.728  0.00 97.00      PROA   
ATOM   2138  CG2 ILE P 135     -36.555-102.031 117.242  0.00 97.00      PROA   
ATOM   2139 HG21 ILE P 135     -37.450-102.431 116.720  0.00 97.00      PROA   
ATOM   2140 HG22 ILE P 135     -36.568-102.382 118.291  0.00 97.00      PROA   
ATOM   2141 HG23 ILE P 135     -35.648-102.457 116.767  0.00 97.00      PROA   
ATOM   2142  CG1 ILE P 135     -36.343-100.009 115.701  0.00 97.00      PROA   
ATOM   2143 HG11 ILE P 135     -36.736 -98.979 115.580  0.00 97.00      PROA   
ATOM   2144 HG12 ILE P 135     -36.938-100.666 115.029  0.00 97.00      PROA   
ATOM   2145  CD  ILE P 135     -34.872 -99.978 115.264  0.00 97.00      PROA   
ATOM   2146  HD1 ILE P 135     -34.355-100.931 115.506  0.00 97.00      PROA   
ATOM   2147  HD2 ILE P 135     -34.346 -99.159 115.798  0.00 97.00      PROA   
ATOM   2148  HD3 ILE P 135     -34.784 -99.790 114.174  0.00 97.00      PROA   
ATOM   2149  C   ILE P 135     -37.865-100.344 119.272  0.00 97.00      PROA   
ATOM   2150  O   ILE P 135     -36.919-100.213 120.038  0.00 97.00      PROA   
ATOM   2151  N   LEU P 136     -39.032-100.891 119.683  0.00 97.00      PROA   
ATOM   2152  HN  LEU P 136     -39.812-100.920 119.062  0.00 97.00      PROA   
ATOM   2153  CA  LEU P 136     -39.320-101.319 121.044  0.00 97.00      PROA   
ATOM   2154  HA  LEU P 136     -39.167-100.458 121.680  0.00 97.00      PROA   
ATOM   2155  CB  LEU P 136     -40.787-101.813 121.200  0.00 97.00      PROA   
ATOM   2156  HB1 LEU P 136     -40.914-102.220 122.229  0.00 97.00      PROA   
ATOM   2157  HB2 LEU P 136     -40.977-102.640 120.483  0.00 97.00      PROA   
ATOM   2158  CG  LEU P 136     -41.908-100.746 121.034  0.00 97.00      PROA   
ATOM   2159  HG  LEU P 136     -42.855-101.253 121.346  0.00 97.00      PROA   
ATOM   2160  CD1 LEU P 136     -41.715 -99.543 121.974  0.00 97.00      PROA   
ATOM   2161 HD11 LEU P 136     -40.824 -98.953 121.672  0.00 97.00      PROA   
ATOM   2162 HD12 LEU P 136     -41.578 -99.885 123.021  0.00 97.00      PROA   
ATOM   2163 HD13 LEU P 136     -42.603 -98.878 121.932  0.00 97.00      PROA   
ATOM   2164  CD2 LEU P 136     -42.139-100.274 119.584  0.00 97.00      PROA   
ATOM   2165 HD21 LEU P 136     -42.227-101.141 118.897  0.00 97.00      PROA   
ATOM   2166 HD22 LEU P 136     -41.308 -99.623 119.246  0.00 97.00      PROA   
ATOM   2167 HD23 LEU P 136     -43.076 -99.681 119.527  0.00 97.00      PROA   
ATOM   2168  C   LEU P 136     -38.389-102.395 121.586  0.00 97.00      PROA   
ATOM   2169  O   LEU P 136     -37.990-102.347 122.749  0.00 97.00      PROA   
ATOM   2170  N   LYS P 137     -38.026-103.392 120.751  0.00 97.00      PROA   
ATOM   2171  HN  LYS P 137     -38.394-103.433 119.828  0.00 97.00      PROA   
ATOM   2172  CA  LYS P 137     -37.019-104.375 121.087  0.00 97.00      PROA   
ATOM   2173  HA  LYS P 137     -36.382-103.990 121.873  0.00 97.00      PROA   
ATOM   2174  CB  LYS P 137     -37.636-105.723 121.545  0.00 97.00      PROA   
ATOM   2175  HB1 LYS P 137     -36.835-106.489 121.627  0.00 97.00      PROA   
ATOM   2176  HB2 LYS P 137     -38.359-106.074 120.776  0.00 97.00      PROA   
ATOM   2177  CG  LYS P 137     -38.358-105.644 122.904  0.00 97.00      PROA   
ATOM   2178  HG1 LYS P 137     -39.201-104.922 122.840  0.00 97.00      PROA   
ATOM   2179  HG2 LYS P 137     -37.641-105.246 123.652  0.00 97.00      PROA   
ATOM   2180  CD  LYS P 137     -38.895-107.010 123.369  0.00 97.00      PROA   
ATOM   2181  HD1 LYS P 137     -38.061-107.748 123.359  0.00 97.00      PROA   
ATOM   2182  HD2 LYS P 137     -39.650-107.359 122.630  0.00 97.00      PROA   
ATOM   2183  CE  LYS P 137     -39.546-107.002 124.760  0.00 97.00      PROA   
ATOM   2184  HE1 LYS P 137     -39.941-108.016 124.995  0.00 97.00      PROA   
ATOM   2185  HE2 LYS P 137     -40.375-106.268 124.819  0.00 97.00      PROA   
ATOM   2186  NZ  LYS P 137     -38.540-106.674 125.796  0.00 97.00      PROA   
ATOM   2187  HZ1 LYS P 137     -38.409-105.645 125.885  0.00 97.00      PROA   
ATOM   2188  HZ2 LYS P 137     -37.640-107.107 125.506  0.00 97.00      PROA   
ATOM   2189  HZ3 LYS P 137     -38.826-107.082 126.709  0.00 97.00      PROA   
ATOM   2190  C   LYS P 137     -36.146-104.606 119.874  0.00 97.00      PROA   
ATOM   2191  O   LYS P 137     -36.603-105.133 118.862  0.00 97.00      PROA   
ATOM   2192  N   THR P 138     -34.846-104.223 119.938  0.00 97.00      PROA   
ATOM   2193  HN  THR P 138     -34.504-103.724 120.736  0.00 97.00      PROA   
ATOM   2194  CA  THR P 138     -33.899-104.426 118.850  0.00 97.00      PROA   
ATOM   2195  HA  THR P 138     -34.450-104.260 117.935  0.00 97.00      PROA   
ATOM   2196  CB  THR P 138     -32.741-103.426 118.838  0.00 97.00      PROA   
ATOM   2197  HB  THR P 138     -33.155-102.419 119.080  0.00 97.00      PROA   
ATOM   2198  OG1 THR P 138     -32.138-103.338 117.552  0.00 97.00      PROA   
ATOM   2199  HG1 THR P 138     -31.413-102.720 117.661  0.00 97.00      PROA   
ATOM   2200  CG2 THR P 138     -31.644-103.769 119.857  0.00 97.00      PROA   
ATOM   2201 HG21 THR P 138     -31.113-104.706 119.586  0.00 97.00      PROA   
ATOM   2202 HG22 THR P 138     -32.075-103.889 120.870  0.00 97.00      PROA   
ATOM   2203 HG23 THR P 138     -30.892-102.953 119.899  0.00 97.00      PROA   
ATOM   2204  C   THR P 138     -33.425-105.869 118.816  0.00 97.00      PROA   
ATOM   2205  O   THR P 138     -33.698-106.661 119.710  0.00 97.00      PROA   
ATOM   2206  N   ASN P 139     -32.759-106.265 117.716  0.00 97.00      PROA   
ATOM   2207  HN  ASN P 139     -32.469-105.596 117.037  0.00 97.00      PROA   
ATOM   2208  CA  ASN P 139     -32.461-107.653 117.452  0.00 97.00      PROA   
ATOM   2209  HA  ASN P 139     -31.978-108.069 118.327  0.00 97.00      PROA   
ATOM   2210  CB  ASN P 139     -33.743-108.481 117.123  0.00 97.00      PROA   
ATOM   2211  HB1 ASN P 139     -34.385-108.526 118.030  0.00 97.00      PROA   
ATOM   2212  HB2 ASN P 139     -33.489-109.526 116.855  0.00 97.00      PROA   
ATOM   2213  CG  ASN P 139     -34.529-107.855 115.962  0.00 97.00      PROA   
ATOM   2214  OD1 ASN P 139     -34.153-108.016 114.798  0.00 97.00      PROA   
ATOM   2215  ND2 ASN P 139     -35.652-107.149 116.272  0.00 97.00      PROA   
ATOM   2216 HD21 ASN P 139     -36.204-106.784 115.524  0.00 97.00      PROA   
ATOM   2217 HD22 ASN P 139     -35.908-106.999 117.226  0.00 97.00      PROA   
ATOM   2218  C   ASN P 139     -31.451-107.681 116.326  0.00 97.00      PROA   
ATOM   2219  O   ASN P 139     -31.112-106.649 115.752  0.00 97.00      PROA   
ATOM   2220  N   MET P 140     -30.934-108.878 115.972  0.00 97.00      PROA   
ATOM   2221  HN  MET P 140     -31.164-109.708 116.481  0.00 97.00      PROA   
ATOM   2222  CA  MET P 140     -29.976-109.059 114.899  0.00 97.00      PROA   
ATOM   2223  HA  MET P 140     -29.090-108.498 115.151  0.00 97.00      PROA   
ATOM   2224  CB  MET P 140     -29.581-110.525 114.829  0.00 97.00      PROA   
ATOM   2225  HB1 MET P 140     -30.477-111.151 114.582  0.00 97.00      PROA   
ATOM   2226  HB2 MET P 140     -29.229-110.836 115.843  0.00 97.00      PROA   
ATOM   2227  CG  MET P 140     -28.484-110.855 113.856  0.00 97.00      PROA   
ATOM   2228  HG1 MET P 140     -27.535-110.324 114.106  0.00 97.00      PROA   
ATOM   2229  HG2 MET P 140     -28.753-110.527 112.815  0.00 97.00      PROA   
ATOM   2230  SD  MET P 140     -28.481-112.664 114.136  0.00 97.00      PROA   
ATOM   2231  CE  MET P 140     -27.427-112.933 115.426  0.00 97.00      PROA   
ATOM   2232  HE1 MET P 140     -28.221-112.832 116.169  0.00 97.00      PROA   
ATOM   2233  HE2 MET P 140     -26.633-112.182 115.557  0.00 97.00      PROA   
ATOM   2234  HE3 MET P 140     -27.037-113.965 115.413  0.00 97.00      PROA   
ATOM   2235  C   MET P 140     -30.446-108.572 113.534  0.00 97.00      PROA   
ATOM   2236  O   MET P 140     -29.666-108.014 112.765  0.00 97.00      PROA   
ATOM   2237  N   SER P 141     -31.752-108.706 113.211  0.00 97.00      PROA   
ATOM   2238  HN  SER P 141     -32.398-109.107 113.857  0.00 97.00      PROA   
ATOM   2239  CA  SER P 141     -32.291-108.306 111.920  0.00 97.00      PROA   
ATOM   2240  HA  SER P 141     -31.568-108.533 111.146  0.00 97.00      PROA   
ATOM   2241  CB  SER P 141     -33.615-109.059 111.609  0.00 97.00      PROA   
ATOM   2242  HB1 SER P 141     -34.430-108.737 112.293  0.00 97.00      PROA   
ATOM   2243  HB2 SER P 141     -33.447-110.145 111.775  0.00 97.00      PROA   
ATOM   2244  OG  SER P 141     -34.026-108.890 110.253  0.00 97.00      PROA   
ATOM   2245  HG1 SER P 141     -34.168-107.948 110.120  0.00 97.00      PROA   
ATOM   2246  C   SER P 141     -32.569-106.810 111.899  0.00 97.00      PROA   
ATOM   2247  O   SER P 141     -33.040-106.284 110.897  0.00 97.00      PROA   
ATOM   2248  N   HSD P 142     -32.238-106.091 112.994  0.00 97.00      PROA   
ATOM   2249  HN  HSD P 142     -31.932-106.574 113.812  0.00 97.00      PROA   
ATOM   2250  CA  HSD P 142     -32.253-104.646 113.087  0.00 97.00      PROA   
ATOM   2251  HA  HSD P 142     -32.690-104.231 112.197  0.00 97.00      PROA   
ATOM   2252  CB  HSD P 142     -33.114-104.153 114.276  0.00 97.00      PROA   
ATOM   2253  HB1 HSD P 142     -32.873-103.096 114.523  0.00 97.00      PROA   
ATOM   2254  HB2 HSD P 142     -32.914-104.763 115.181  0.00 97.00      PROA   
ATOM   2255  ND1 HSD P 142     -35.464-103.172 114.164  0.00 97.00      PROA   
ATOM   2256  HD1 HSD P 142     -35.281-102.358 114.718  0.00 97.00      PROA   
ATOM   2257  CG  HSD P 142     -34.584-104.208 113.930  0.00 97.00      PROA   
ATOM   2258  CE1 HSD P 142     -36.629-103.491 113.552  0.00 97.00      PROA   
ATOM   2259  HE1 HSD P 142     -37.518-102.862 113.595  0.00 97.00      PROA   
ATOM   2260  NE2 HSD P 142     -36.566-104.658 112.946  0.00 97.00      PROA   
ATOM   2261  CD2 HSD P 142     -35.284-105.116 113.196  0.00 97.00      PROA   
ATOM   2262  HD2 HSD P 142     -34.986-106.071 112.785  0.00 97.00      PROA   
ATOM   2263  C   HSD P 142     -30.840-104.094 113.124  0.00 97.00      PROA   
ATOM   2264  O   HSD P 142     -30.626-102.913 113.380  0.00 97.00      PROA   
ATOM   2265  N   SER P 143     -29.827-104.930 112.814  0.00 97.00      PROA   
ATOM   2266  HN  SER P 143     -30.015-105.892 112.631  0.00 97.00      PROA   
ATOM   2267  CA  SER P 143     -28.430-104.536 112.742  0.00 97.00      PROA   
ATOM   2268  HA  SER P 143     -28.262-103.704 113.413  0.00 97.00      PROA   
ATOM   2269  CB  SER P 143     -27.531-105.727 113.158  0.00 97.00      PROA   
ATOM   2270  HB1 SER P 143     -27.520-106.518 112.377  0.00 97.00      PROA   
ATOM   2271  HB2 SER P 143     -27.968-106.177 114.074  0.00 97.00      PROA   
ATOM   2272  OG  SER P 143     -26.199-105.327 113.455  0.00 97.00      PROA   
ATOM   2273  HG1 SER P 143     -25.801-105.036 112.632  0.00 97.00      PROA   
ATOM   2274  C   SER P 143     -28.066-104.107 111.327  0.00 97.00      PROA   
ATOM   2275  O   SER P 143     -28.676-104.554 110.358  0.00 97.00      PROA   
ATOM   2276  N   GLY P 144     -27.038-103.230 111.175  0.00 97.00      PROA   
ATOM   2277  HN  GLY P 144     -26.577-102.837 111.971  0.00 97.00      PROA   
ATOM   2278  CA  GLY P 144     -26.493-102.838 109.884  0.00 97.00      PROA   
ATOM   2279  HA1 GLY P 144     -27.067-103.275 109.084  0.00 97.00      PROA   
ATOM   2280  HA2 GLY P 144     -25.459-103.153 109.873  0.00 97.00      PROA   
ATOM   2281  C   GLY P 144     -26.500-101.348 109.699  0.00 97.00      PROA   
ATOM   2282  O   GLY P 144     -26.440-100.589 110.658  0.00 97.00      PROA   
ATOM   2283  N   THR P 145     -26.539-100.883 108.429  0.00 97.00      PROA   
ATOM   2284  HN  THR P 145     -26.691-101.522 107.675  0.00 97.00      PROA   
ATOM   2285  CA  THR P 145     -26.426 -99.475 108.086  0.00 97.00      PROA   
ATOM   2286  HA  THR P 145     -25.968 -98.962 108.917  0.00 97.00      PROA   
ATOM   2287  CB  THR P 145     -25.506 -99.192 106.892  0.00 97.00      PROA   
ATOM   2288  HB  THR P 145     -24.503 -99.609 107.139  0.00 97.00      PROA   
ATOM   2289  OG1 THR P 145     -25.322 -97.798 106.661  0.00 97.00      PROA   
ATOM   2290  HG1 THR P 145     -25.945 -97.556 105.965  0.00 97.00      PROA   
ATOM   2291  CG2 THR P 145     -25.984 -99.848 105.582  0.00 97.00      PROA   
ATOM   2292 HG21 THR P 145     -26.962 -99.432 105.260  0.00 97.00      PROA   
ATOM   2293 HG22 THR P 145     -26.082-100.945 105.701  0.00 97.00      PROA   
ATOM   2294 HG23 THR P 145     -25.249 -99.648 104.772  0.00 97.00      PROA   
ATOM   2295  C   THR P 145     -27.799 -98.868 107.918  0.00 97.00      PROA   
ATOM   2296  O   THR P 145     -28.634 -99.368 107.178  0.00 97.00      PROA   
ATOM   2297  N   TYR P 146     -28.057 -97.749 108.625  0.00 97.00      PROA   
ATOM   2298  HN  TYR P 146     -27.365 -97.375 109.240  0.00 97.00      PROA   
ATOM   2299  CA  TYR P 146     -29.307 -97.025 108.575  0.00 97.00      PROA   
ATOM   2300  HA  TYR P 146     -30.022 -97.583 107.992  0.00 97.00      PROA   
ATOM   2301  CB  TYR P 146     -29.913 -96.727 109.968  0.00 97.00      PROA   
ATOM   2302  HB1 TYR P 146     -30.704 -95.952 109.886  0.00 97.00      PROA   
ATOM   2303  HB2 TYR P 146     -29.126 -96.352 110.658  0.00 97.00      PROA   
ATOM   2304  CG  TYR P 146     -30.559 -97.932 110.592  0.00 97.00      PROA   
ATOM   2305  CD1 TYR P 146     -29.798 -98.888 111.284  0.00 97.00      PROA   
ATOM   2306  HD1 TYR P 146     -28.720 -98.813 111.288  0.00 97.00      PROA   
ATOM   2307  CE1 TYR P 146     -30.431 -99.909 112.002  0.00 97.00      PROA   
ATOM   2308  HE1 TYR P 146     -29.839-100.640 112.528  0.00 97.00      PROA   
ATOM   2309  CZ  TYR P 146     -31.828 -99.967 112.056  0.00 97.00      PROA   
ATOM   2310  OH  TYR P 146     -32.465-100.977 112.800  0.00 97.00      PROA   
ATOM   2311  HH  TYR P 146     -31.768-101.526 113.174  0.00 97.00      PROA   
ATOM   2312  CD2 TYR P 146     -31.963 -98.033 110.613  0.00 97.00      PROA   
ATOM   2313  HD2 TYR P 146     -32.559 -97.293 110.100  0.00 97.00      PROA   
ATOM   2314  CE2 TYR P 146     -32.594 -99.044 111.345  0.00 97.00      PROA   
ATOM   2315  HE2 TYR P 146     -33.670 -99.095 111.389  0.00 97.00      PROA   
ATOM   2316  C   TYR P 146     -29.102 -95.701 107.884  0.00 97.00      PROA   
ATOM   2317  O   TYR P 146     -28.077 -95.051 108.043  0.00 97.00      PROA   
ATOM   2318  N   HSD P 147     -30.100 -95.266 107.088  0.00 97.00      PROA   
ATOM   2319  HN  HSD P 147     -30.938 -95.799 106.995  0.00 97.00      PROA   
ATOM   2320  CA  HSD P 147     -30.045 -94.005 106.376  0.00 97.00      PROA   
ATOM   2321  HA  HSD P 147     -29.389 -93.318 106.893  0.00 97.00      PROA   
ATOM   2322  CB  HSD P 147     -29.612 -94.162 104.891  0.00 97.00      PROA   
ATOM   2323  HB1 HSD P 147     -29.455 -93.155 104.448  0.00 97.00      PROA   
ATOM   2324  HB2 HSD P 147     -30.405 -94.666 104.302  0.00 97.00      PROA   
ATOM   2325  ND1 HSD P 147     -27.190 -94.519 104.161  0.00 97.00      PROA   
ATOM   2326  HD1 HSD P 147     -26.997 -93.568 103.913  0.00 97.00      PROA   
ATOM   2327  CG  HSD P 147     -28.368 -94.992 104.701  0.00 97.00      PROA   
ATOM   2328  CE1 HSD P 147     -26.360 -95.583 104.031  0.00 97.00      PROA   
ATOM   2329  HE1 HSD P 147     -25.347 -95.503 103.636  0.00 97.00      PROA   
ATOM   2330  NE2 HSD P 147     -26.925 -96.705 104.430  0.00 97.00      PROA   
ATOM   2331  CD2 HSD P 147     -28.189 -96.335 104.847  0.00 97.00      PROA   
ATOM   2332  HD2 HSD P 147     -28.876 -97.088 105.214  0.00 97.00      PROA   
ATOM   2333  C   HSD P 147     -31.446 -93.447 106.408  0.00 97.00      PROA   
ATOM   2334  O   HSD P 147     -32.398 -94.178 106.659  0.00 97.00      PROA   
ATOM   2335  N   CYS P 148     -31.626 -92.131 106.155  0.00 97.00      PROA   
ATOM   2336  HN  CYS P 148     -30.858 -91.495 106.091  0.00 97.00      PROA   
ATOM   2337  CA  CYS P 148     -32.948 -91.577 105.961  0.00 97.00      PROA   
ATOM   2338  HA  CYS P 148     -33.604 -92.379 105.670  0.00 97.00      PROA   
ATOM   2339  CB  CYS P 148     -33.558 -90.932 107.238  0.00 97.00      PROA   
ATOM   2340  HB1 CYS P 148     -33.534 -91.703 108.039  0.00 97.00      PROA   
ATOM   2341  HB2 CYS P 148     -34.631 -90.713 107.048  0.00 97.00      PROA   
ATOM   2342  SG  CYS P 148     -32.710 -89.433 107.845  0.00 97.00      PROA   
ATOM   2343  C   CYS P 148     -32.967 -90.612 104.799  0.00 97.00      PROA   
ATOM   2344  O   CYS P 148     -31.933 -90.141 104.335  0.00 97.00      PROA   
ATOM   2345  N   SER P 149     -34.180 -90.303 104.288  0.00 97.00      PROA   
ATOM   2346  HN  SER P 149     -35.003 -90.747 104.637  0.00 97.00      PROA   
ATOM   2347  CA  SER P 149     -34.354 -89.285 103.273  0.00 97.00      PROA   
ATOM   2348  HA  SER P 149     -33.578 -88.549 103.413  0.00 97.00      PROA   
ATOM   2349  CB  SER P 149     -34.336 -89.796 101.797  0.00 97.00      PROA   
ATOM   2350  HB1 SER P 149     -33.416 -90.403 101.656  0.00 97.00      PROA   
ATOM   2351  HB2 SER P 149     -34.287 -88.935 101.099  0.00 97.00      PROA   
ATOM   2352  OG  SER P 149     -35.466 -90.591 101.441  0.00 97.00      PROA   
ATOM   2353  HG1 SER P 149     -36.247 -90.138 101.767  0.00 97.00      PROA   
ATOM   2354  C   SER P 149     -35.669 -88.602 103.518  0.00 97.00      PROA   
ATOM   2355  O   SER P 149     -36.602 -89.214 104.018  0.00 97.00      PROA   
ATOM   2356  N   GLY P 150     -35.767 -87.309 103.142  0.00 97.00      PROA   
ATOM   2357  HN  GLY P 150     -34.978 -86.851 102.738  0.00 97.00      PROA   
ATOM   2358  CA  GLY P 150     -37.000 -86.549 103.187  0.00 97.00      PROA   
ATOM   2359  HA1 GLY P 150     -37.018 -85.985 104.107  0.00 97.00      PROA   
ATOM   2360  HA2 GLY P 150     -37.849 -87.206 103.055  0.00 97.00      PROA   
ATOM   2361  C   GLY P 150     -36.988 -85.585 102.043  0.00 97.00      PROA   
ATOM   2362  O   GLY P 150     -36.032 -85.534 101.282  0.00 97.00      PROA   
ATOM   2363  N   MET P 151     -38.062 -84.785 101.894  0.00 97.00      PROA   
ATOM   2364  HN  MET P 151     -38.866 -84.908 102.474  0.00 97.00      PROA   
ATOM   2365  CA  MET P 151     -38.236 -83.836 100.820  0.00 97.00      PROA   
ATOM   2366  HA  MET P 151     -37.362 -83.823 100.187  0.00 97.00      PROA   
ATOM   2367  CB  MET P 151     -39.492 -84.223  99.992  0.00 97.00      PROA   
ATOM   2368  HB1 MET P 151     -40.401 -83.721 100.377  0.00 97.00      PROA   
ATOM   2369  HB2 MET P 151     -39.663 -85.316 100.148  0.00 97.00      PROA   
ATOM   2370  CG  MET P 151     -39.371 -84.031  98.468  0.00 97.00      PROA   
ATOM   2371  HG1 MET P 151     -40.291 -84.460  98.010  0.00 97.00      PROA   
ATOM   2372  HG2 MET P 151     -38.512 -84.635  98.101  0.00 97.00      PROA   
ATOM   2373  SD  MET P 151     -39.193 -82.312  97.911  0.00 97.00      PROA   
ATOM   2374  CE  MET P 151     -39.352 -82.698  96.146  0.00 97.00      PROA   
ATOM   2375  HE1 MET P 151     -40.363 -83.101  95.923  0.00 97.00      PROA   
ATOM   2376  HE2 MET P 151     -38.603 -83.456  95.829  0.00 97.00      PROA   
ATOM   2377  HE3 MET P 151     -39.204 -81.787  95.527  0.00 97.00      PROA   
ATOM   2378  C   MET P 151     -38.413 -82.461 101.447  0.00 97.00      PROA   
ATOM   2379  O   MET P 151     -39.096 -82.303 102.455  0.00 97.00      PROA   
ATOM   2380  N   GLY P 152     -37.775 -81.425 100.852  0.00 97.00      PROA   
ATOM   2381  HN  GLY P 152     -37.157 -81.621 100.094  0.00 97.00      PROA   
ATOM   2382  CA  GLY P 152     -38.009 -80.023 101.183  0.00 97.00      PROA   
ATOM   2383  HA1 GLY P 152     -37.130 -79.625 101.660  0.00 97.00      PROA   
ATOM   2384  HA2 GLY P 152     -38.896 -79.933 101.795  0.00 97.00      PROA   
ATOM   2385  C   GLY P 152     -38.273 -79.246  99.924  0.00 97.00      PROA   
ATOM   2386  O   GLY P 152     -39.416 -78.954  99.589  0.00 97.00      PROA   
ATOM   2387  N   LYS P 153     -37.207 -78.867  99.188  0.00 97.00      PROA   
ATOM   2388  HN  LYS P 153     -36.280 -78.963  99.547  0.00 97.00      PROA   
ATOM   2389  CA  LYS P 153     -37.324 -78.366  97.828  0.00 97.00      PROA   
ATOM   2390  HA  LYS P 153     -38.366 -78.326  97.555  0.00 97.00      PROA   
ATOM   2391  CB  LYS P 153     -36.715 -76.948  97.670  0.00 97.00      PROA   
ATOM   2392  HB1 LYS P 153     -36.506 -76.729  96.600  0.00 97.00      PROA   
ATOM   2393  HB2 LYS P 153     -35.747 -76.909  98.214  0.00 97.00      PROA   
ATOM   2394  CG  LYS P 153     -37.637 -75.823  98.185  0.00 97.00      PROA   
ATOM   2395  HG1 LYS P 153     -37.088 -74.858  98.105  0.00 97.00      PROA   
ATOM   2396  HG2 LYS P 153     -37.871 -75.991  99.259  0.00 97.00      PROA   
ATOM   2397  CD  LYS P 153     -38.943 -75.732  97.376  0.00 97.00      PROA   
ATOM   2398  HD1 LYS P 153     -39.542 -76.651  97.562  0.00 97.00      PROA   
ATOM   2399  HD2 LYS P 153     -38.674 -75.710  96.295  0.00 97.00      PROA   
ATOM   2400  CE  LYS P 153     -39.809 -74.512  97.708  0.00 97.00      PROA   
ATOM   2401  HE1 LYS P 153     -39.265 -73.570  97.487  0.00 97.00      PROA   
ATOM   2402  HE2 LYS P 153     -40.107 -74.523  98.778  0.00 97.00      PROA   
ATOM   2403  NZ  LYS P 153     -41.044 -74.537  96.887  0.00 97.00      PROA   
ATOM   2404  HZ1 LYS P 153     -41.570 -75.411  97.091  0.00 97.00      PROA   
ATOM   2405  HZ2 LYS P 153     -40.786 -74.525  95.879  0.00 97.00      PROA   
ATOM   2406  HZ3 LYS P 153     -41.639 -73.714  97.103  0.00 97.00      PROA   
ATOM   2407  C   LYS P 153     -36.745 -79.329  96.817  0.00 97.00      PROA   
ATOM   2408  O   LYS P 153     -36.849 -79.120  95.609  0.00 97.00      PROA   
ATOM   2409  N   HSD P 154     -36.187 -80.452  97.303  0.00 97.00      PROA   
ATOM   2410  HN  HSD P 154     -36.094 -80.583  98.285  0.00 97.00      PROA   
ATOM   2411  CA  HSD P 154     -35.806 -81.592  96.511  0.00 97.00      PROA   
ATOM   2412  HA  HSD P 154     -36.615 -81.833  95.836  0.00 97.00      PROA   
ATOM   2413  CB  HSD P 154     -34.486 -81.398  95.721  0.00 97.00      PROA   
ATOM   2414  HB1 HSD P 154     -33.676 -81.096  96.421  0.00 97.00      PROA   
ATOM   2415  HB2 HSD P 154     -34.630 -80.566  94.998  0.00 97.00      PROA   
ATOM   2416  ND1 HSD P 154     -32.946 -83.368  95.220  0.00 97.00      PROA   
ATOM   2417  HD1 HSD P 154     -32.354 -83.265  96.021  0.00 97.00      PROA   
ATOM   2418  CG  HSD P 154     -34.069 -82.617  94.941  0.00 97.00      PROA   
ATOM   2419  CE1 HSD P 154     -32.918 -84.382  94.322  0.00 97.00      PROA   
ATOM   2420  HE1 HSD P 154     -32.131 -85.135  94.311  0.00 97.00      PROA   
ATOM   2421  NE2 HSD P 154     -33.943 -84.342  93.493  0.00 97.00      PROA   
ATOM   2422  CD2 HSD P 154     -34.659 -83.220  93.872  0.00 97.00      PROA   
ATOM   2423  HD2 HSD P 154     -35.553 -82.943  93.328  0.00 97.00      PROA   
ATOM   2424  C   HSD P 154     -35.687 -82.691  97.536  0.00 97.00      PROA   
ATOM   2425  O   HSD P 154     -35.758 -82.424  98.734  0.00 97.00      PROA   
ATOM   2426  N   ARG P 155     -35.531 -83.971  97.119  0.00 97.00      PROA   
ATOM   2427  HN  ARG P 155     -35.497 -84.199  96.148  0.00 97.00      PROA   
ATOM   2428  CA  ARG P 155     -35.184 -85.025  98.053  0.00 97.00      PROA   
ATOM   2429  HA  ARG P 155     -35.871 -84.937  98.882  0.00 97.00      PROA   
ATOM   2430  CB  ARG P 155     -35.366 -86.464  97.502  0.00 97.00      PROA   
ATOM   2431  HB1 ARG P 155     -36.457 -86.634  97.350  0.00 97.00      PROA   
ATOM   2432  HB2 ARG P 155     -35.036 -87.184  98.283  0.00 97.00      PROA   
ATOM   2433  CG  ARG P 155     -34.639 -86.753  96.169  0.00 97.00      PROA   
ATOM   2434  HG1 ARG P 155     -33.821 -86.016  96.042  0.00 97.00      PROA   
ATOM   2435  HG2 ARG P 155     -35.339 -86.608  95.317  0.00 97.00      PROA   
ATOM   2436  CD  ARG P 155     -33.975 -88.137  96.079  0.00 97.00      PROA   
ATOM   2437  HD1 ARG P 155     -33.154 -88.197  96.830  0.00 97.00      PROA   
ATOM   2438  HD2 ARG P 155     -33.563 -88.313  95.061  0.00 97.00      PROA   
ATOM   2439  NE  ARG P 155     -35.029 -89.162  96.362  0.00 97.00      PROA   
ATOM   2440  HE  ARG P 155     -35.981 -88.912  96.215  0.00 97.00      PROA   
ATOM   2441  CZ  ARG P 155     -34.794 -90.335  96.987  0.00 97.00      PROA   
ATOM   2442  NH1 ARG P 155     -33.560 -90.812  97.200  0.00 97.00      PROA   
ATOM   2443 HH11 ARG P 155     -32.785 -90.330  96.805  0.00 97.00      PROA   
ATOM   2444 HH12 ARG P 155     -33.466 -91.696  97.651  0.00 97.00      PROA   
ATOM   2445  NH2 ARG P 155     -35.834 -91.069  97.425  0.00 97.00      PROA   
ATOM   2446 HH21 ARG P 155     -36.761 -90.732  97.291  0.00 97.00      PROA   
ATOM   2447 HH22 ARG P 155     -35.645 -91.897  97.945  0.00 97.00      PROA   
ATOM   2448  C   ARG P 155     -33.781 -84.861  98.626  0.00 97.00      PROA   
ATOM   2449  O   ARG P 155     -32.820 -84.585  97.912  0.00 97.00      PROA   
ATOM   2450  N   TYR P 156     -33.639 -85.035  99.953  0.00 97.00      PROA   
ATOM   2451  HN  TYR P 156     -34.440 -85.206 100.525  0.00 97.00      PROA   
ATOM   2452  CA  TYR P 156     -32.380 -84.924 100.657  0.00 97.00      PROA   
ATOM   2453  HA  TYR P 156     -31.574 -84.741  99.961  0.00 97.00      PROA   
ATOM   2454  CB  TYR P 156     -32.412 -83.818 101.750  0.00 97.00      PROA   
ATOM   2455  HB1 TYR P 156     -31.412 -83.676 102.208  0.00 97.00      PROA   
ATOM   2456  HB2 TYR P 156     -33.134 -84.111 102.543  0.00 97.00      PROA   
ATOM   2457  CG  TYR P 156     -32.865 -82.485 101.195  0.00 97.00      PROA   
ATOM   2458  CD1 TYR P 156     -32.311 -81.953 100.014  0.00 97.00      PROA   
ATOM   2459  HD1 TYR P 156     -31.549 -82.502  99.482  0.00 97.00      PROA   
ATOM   2460  CE1 TYR P 156     -32.759 -80.729  99.500  0.00 97.00      PROA   
ATOM   2461  HE1 TYR P 156     -32.338 -80.347  98.582  0.00 97.00      PROA   
ATOM   2462  CZ  TYR P 156     -33.755 -80.013 100.174  0.00 97.00      PROA   
ATOM   2463  OH  TYR P 156     -34.208 -78.779  99.665  0.00 97.00      PROA   
ATOM   2464  HH  TYR P 156     -33.549 -78.461  99.045  0.00 97.00      PROA   
ATOM   2465  CD2 TYR P 156     -33.848 -81.739 101.872  0.00 97.00      PROA   
ATOM   2466  HD2 TYR P 156     -34.275 -82.121 102.787  0.00 97.00      PROA   
ATOM   2467  CE2 TYR P 156     -34.289 -80.512 101.366  0.00 97.00      PROA   
ATOM   2468  HE2 TYR P 156     -35.033 -79.946 101.904  0.00 97.00      PROA   
ATOM   2469  C   TYR P 156     -32.135 -86.262 101.309  0.00 97.00      PROA   
ATOM   2470  O   TYR P 156     -33.067 -86.896 101.787  0.00 97.00      PROA   
ATOM   2471  N   THR P 157     -30.866 -86.733 101.322  0.00 97.00      PROA   
ATOM   2472  HN  THR P 157     -30.133 -86.223 100.881  0.00 97.00      PROA   
ATOM   2473  CA  THR P 157     -30.452 -87.999 101.906  0.00 97.00      PROA   
ATOM   2474  HA  THR P 157     -31.305 -88.511 102.333  0.00 97.00      PROA   
ATOM   2475  CB  THR P 157     -29.756 -88.933 100.916  0.00 97.00      PROA   
ATOM   2476  HB  THR P 157     -29.216 -89.759 101.439  0.00 97.00      PROA   
ATOM   2477  OG1 THR P 157     -28.840 -88.225 100.085  0.00 97.00      PROA   
ATOM   2478  HG1 THR P 157     -28.136 -87.916 100.659  0.00 97.00      PROA   
ATOM   2479  CG2 THR P 157     -30.808 -89.570  99.995  0.00 97.00      PROA   
ATOM   2480 HG21 THR P 157     -31.378 -88.784  99.457  0.00 97.00      PROA   
ATOM   2481 HG22 THR P 157     -31.509 -90.195 100.583  0.00 97.00      PROA   
ATOM   2482 HG23 THR P 157     -30.303 -90.218  99.245  0.00 97.00      PROA   
ATOM   2483  C   THR P 157     -29.482 -87.717 103.028  0.00 97.00      PROA   
ATOM   2484  O   THR P 157     -28.623 -86.847 102.911  0.00 97.00      PROA   
ATOM   2485  N   SER P 158     -29.590 -88.461 104.153  0.00 97.00      PROA   
ATOM   2486  HN  SER P 158     -30.316 -89.142 104.256  0.00 97.00      PROA   
ATOM   2487  CA  SER P 158     -28.681 -88.330 105.276  0.00 97.00      PROA   
ATOM   2488  HA  SER P 158     -28.470 -87.278 105.410  0.00 97.00      PROA   
ATOM   2489  CB  SER P 158     -29.288 -88.874 106.604  0.00 97.00      PROA   
ATOM   2490  HB1 SER P 158     -30.297 -88.428 106.723  0.00 97.00      PROA   
ATOM   2491  HB2 SER P 158     -28.675 -88.556 107.472  0.00 97.00      PROA   
ATOM   2492  OG  SER P 158     -29.417 -90.296 106.634  0.00 97.00      PROA   
ATOM   2493  HG1 SER P 158     -28.537 -90.655 106.797  0.00 97.00      PROA   
ATOM   2494  C   SER P 158     -27.369 -89.047 105.031  0.00 97.00      PROA   
ATOM   2495  O   SER P 158     -27.215 -89.832 104.097  0.00 97.00      PROA   
ATOM   2496  N   ALA P 159     -26.398 -88.830 105.945  0.00 97.00      PROA   
ATOM   2497  HN  ALA P 159     -26.479 -88.091 106.611  0.00 97.00      PROA   
ATOM   2498  CA  ALA P 159     -25.298 -89.745 106.165  0.00 97.00      PROA   
ATOM   2499  HA  ALA P 159     -24.771 -89.855 105.226  0.00 97.00      PROA   
ATOM   2500  CB  ALA P 159     -24.331 -89.190 107.230  0.00 97.00      PROA   
ATOM   2501  HB1 ALA P 159     -24.849 -89.069 108.206  0.00 97.00      PROA   
ATOM   2502  HB2 ALA P 159     -23.952 -88.192 106.916  0.00 97.00      PROA   
ATOM   2503  HB3 ALA P 159     -23.461 -89.863 107.373  0.00 97.00      PROA   
ATOM   2504  C   ALA P 159     -25.793 -91.126 106.597  0.00 97.00      PROA   
ATOM   2505  O   ALA P 159     -26.844 -91.253 107.222  0.00 97.00      PROA   
ATOM   2506  N   GLY P 160     -25.052 -92.206 106.247  0.00 97.00      PROA   
ATOM   2507  HN  GLY P 160     -24.201 -92.093 105.741  0.00 97.00      PROA   
ATOM   2508  CA  GLY P 160     -25.355 -93.552 106.708  0.00 97.00      PROA   
ATOM   2509  HA1 GLY P 160     -24.904 -94.247 106.016  0.00 97.00      PROA   
ATOM   2510  HA2 GLY P 160     -26.424 -93.681 106.793  0.00 97.00      PROA   
ATOM   2511  C   GLY P 160     -24.719 -93.794 108.044  0.00 97.00      PROA   
ATOM   2512  O   GLY P 160     -23.546 -93.485 108.234  0.00 97.00      PROA   
ATOM   2513  N   ILE P 161     -25.475 -94.390 108.993  0.00 97.00      PROA   
ATOM   2514  HN  ILE P 161     -26.424 -94.632 108.795  0.00 97.00      PROA   
ATOM   2515  CA  ILE P 161     -24.996 -94.674 110.331  0.00 97.00      PROA   
ATOM   2516  HA  ILE P 161     -23.963 -94.373 110.419  0.00 97.00      PROA   
ATOM   2517  CB  ILE P 161     -25.794 -93.961 111.427  0.00 97.00      PROA   
ATOM   2518  HB  ILE P 161     -26.851 -94.318 111.396  0.00 97.00      PROA   
ATOM   2519  CG2 ILE P 161     -25.208 -94.303 112.818  0.00 97.00      PROA   
ATOM   2520 HG21 ILE P 161     -24.122 -94.074 112.848  0.00 97.00      PROA   
ATOM   2521 HG22 ILE P 161     -25.353 -95.373 113.071  0.00 97.00      PROA   
ATOM   2522 HG23 ILE P 161     -25.710 -93.693 113.598  0.00 97.00      PROA   
ATOM   2523  CG1 ILE P 161     -25.845 -92.422 111.207  0.00 97.00      PROA   
ATOM   2524 HG11 ILE P 161     -26.486 -91.986 112.006  0.00 97.00      PROA   
ATOM   2525 HG12 ILE P 161     -26.343 -92.202 110.239  0.00 97.00      PROA   
ATOM   2526  CD  ILE P 161     -24.483 -91.713 111.244  0.00 97.00      PROA   
ATOM   2527  HD1 ILE P 161     -23.809 -92.102 110.453  0.00 97.00      PROA   
ATOM   2528  HD2 ILE P 161     -23.984 -91.849 112.227  0.00 97.00      PROA   
ATOM   2529  HD3 ILE P 161     -24.614 -90.622 111.080  0.00 97.00      PROA   
ATOM   2530  C   ILE P 161     -25.053 -96.174 110.531  0.00 97.00      PROA   
ATOM   2531  O   ILE P 161     -26.114 -96.788 110.475  0.00 97.00      PROA   
ATOM   2532  N   SER P 162     -23.885 -96.809 110.774  0.00 97.00      PROA   
ATOM   2533  HN  SER P 162     -23.023 -96.307 110.789  0.00 97.00      PROA   
ATOM   2534  CA  SER P 162     -23.787 -98.243 110.964  0.00 97.00      PROA   
ATOM   2535  HA  SER P 162     -24.588 -98.726 110.425  0.00 97.00      PROA   
ATOM   2536  CB  SER P 162     -22.452 -98.813 110.418  0.00 97.00      PROA   
ATOM   2537  HB1 SER P 162     -22.417 -98.642 109.320  0.00 97.00      PROA   
ATOM   2538  HB2 SER P 162     -22.385 -99.908 110.596  0.00 97.00      PROA   
ATOM   2539  OG  SER P 162     -21.326 -98.158 110.999  0.00 97.00      PROA   
ATOM   2540  HG1 SER P 162     -21.457 -98.212 111.951  0.00 97.00      PROA   
ATOM   2541  C   SER P 162     -23.910 -98.630 112.424  0.00 97.00      PROA   
ATOM   2542  O   SER P 162     -23.085 -98.242 113.250  0.00 97.00      PROA   
ATOM   2543  N   VAL P 163     -24.931 -99.449 112.770  0.00 97.00      PROA   
ATOM   2544  HN  VAL P 163     -25.604 -99.742 112.093  0.00 97.00      PROA   
ATOM   2545  CA  VAL P 163     -25.109 -99.964 114.114  0.00 97.00      PROA   
ATOM   2546  HA  VAL P 163     -24.341 -99.550 114.748  0.00 97.00      PROA   
ATOM   2547  CB  VAL P 163     -26.446 -99.617 114.768  0.00 97.00      PROA   
ATOM   2548  HB  VAL P 163     -26.416 -99.929 115.839  0.00 97.00      PROA   
ATOM   2549  CG1 VAL P 163     -26.629 -98.087 114.739  0.00 97.00      PROA   
ATOM   2550 HG11 VAL P 163     -26.738 -97.716 113.697  0.00 97.00      PROA   
ATOM   2551 HG12 VAL P 163     -25.764 -97.577 115.212  0.00 97.00      PROA   
ATOM   2552 HG13 VAL P 163     -27.549 -97.817 115.299  0.00 97.00      PROA   
ATOM   2553  CG2 VAL P 163     -27.638-100.325 114.096  0.00 97.00      PROA   
ATOM   2554 HG21 VAL P 163     -27.605-101.422 114.254  0.00 97.00      PROA   
ATOM   2555 HG22 VAL P 163     -27.641-100.122 113.006  0.00 97.00      PROA   
ATOM   2556 HG23 VAL P 163     -28.592 -99.949 114.525  0.00 97.00      PROA   
ATOM   2557  C   VAL P 163     -24.900-101.460 114.077  0.00 97.00      PROA   
ATOM   2558  O   VAL P 163     -25.357-102.152 113.174  0.00 97.00      PROA   
ATOM   2559  N   THR P 164     -24.162-102.005 115.066  0.00 97.00      PROA   
ATOM   2560  HN  THR P 164     -23.787-101.423 115.787  0.00 97.00      PROA   
ATOM   2561  CA  THR P 164     -23.869-103.430 115.115  0.00 97.00      PROA   
ATOM   2562  HA  THR P 164     -24.320-103.936 114.276  0.00 97.00      PROA   
ATOM   2563  CB  THR P 164     -22.378-103.741 115.062  0.00 97.00      PROA   
ATOM   2564  HB  THR P 164     -21.863-103.375 115.978  0.00 97.00      PROA   
ATOM   2565  OG1 THR P 164     -21.777-103.096 113.946  0.00 97.00      PROA   
ATOM   2566  HG1 THR P 164     -22.155-102.217 113.897  0.00 97.00      PROA   
ATOM   2567  CG2 THR P 164     -22.144-105.252 114.879  0.00 97.00      PROA   
ATOM   2568 HG21 THR P 164     -22.600-105.586 113.922  0.00 97.00      PROA   
ATOM   2569 HG22 THR P 164     -22.581-105.847 115.704  0.00 97.00      PROA   
ATOM   2570 HG23 THR P 164     -21.053-105.461 114.826  0.00 97.00      PROA   
ATOM   2571  C   THR P 164     -24.474-103.969 116.396  0.00 97.00      PROA   
ATOM   2572  O   THR P 164     -24.052-103.597 117.483  0.00 97.00      PROA   
ATOM   2573  N   VAL P 165     -25.493-104.859 116.305  0.00 97.00      PROA   
ATOM   2574  HN  VAL P 165     -25.830-105.113 115.398  0.00 97.00      PROA   
ATOM   2575  CA  VAL P 165     -26.231-105.421 117.440  0.00 97.00      PROA   
ATOM   2576  HA  VAL P 165     -26.240-104.666 118.211  0.00 97.00      PROA   
ATOM   2577  CB  VAL P 165     -27.697-105.688 117.061  0.00 97.00      PROA   
ATOM   2578  HB  VAL P 165     -27.733-106.434 116.237  0.00 97.00      PROA   
ATOM   2579  CG1 VAL P 165     -28.572-106.200 118.229  0.00 97.00      PROA   
ATOM   2580 HG11 VAL P 165     -28.394-105.595 119.143  0.00 97.00      PROA   
ATOM   2581 HG12 VAL P 165     -28.381-107.268 118.447  0.00 97.00      PROA   
ATOM   2582 HG13 VAL P 165     -29.645-106.111 117.965  0.00 97.00      PROA   
ATOM   2583  CG2 VAL P 165     -28.316-104.362 116.565  0.00 97.00      PROA   
ATOM   2584 HG21 VAL P 165     -27.808-103.971 115.662  0.00 97.00      PROA   
ATOM   2585 HG22 VAL P 165     -28.259-103.597 117.369  0.00 97.00      PROA   
ATOM   2586 HG23 VAL P 165     -29.386-104.521 116.314  0.00 97.00      PROA   
ATOM   2587  C   VAL P 165     -25.499-106.666 117.977  0.00 97.00      PROA   
ATOM   2588  O   VAL P 165     -24.479-107.061 117.419  0.00 97.00      PROA   
ATOM   2589  N   LYS P 166     -25.956-107.318 119.082  0.00 97.00      PROA   
ATOM   2590  HN  LYS P 166     -26.755-106.988 119.580  0.00 97.00      PROA   
ATOM   2591  CA  LYS P 166     -25.471-108.621 119.508  0.00 97.00      PROA   
ATOM   2592  HA  LYS P 166     -25.062-109.162 118.665  0.00 97.00      PROA   
ATOM   2593  CB  LYS P 166     -24.506-108.620 120.741  0.00 97.00      PROA   
ATOM   2594  HB1 LYS P 166     -24.076-109.638 120.869  0.00 97.00      PROA   
ATOM   2595  HB2 LYS P 166     -25.089-108.390 121.662  0.00 97.00      PROA   
ATOM   2596  CG  LYS P 166     -23.376-107.572 120.740  0.00 97.00      PROA   
ATOM   2597  HG1 LYS P 166     -22.890-107.579 121.741  0.00 97.00      PROA   
ATOM   2598  HG2 LYS P 166     -23.877-106.585 120.648  0.00 97.00      PROA   
ATOM   2599  CD  LYS P 166     -22.282-107.796 119.673  0.00 97.00      PROA   
ATOM   2600  HD1 LYS P 166     -22.732-108.315 118.798  0.00 97.00      PROA   
ATOM   2601  HD2 LYS P 166     -21.515-108.485 120.089  0.00 97.00      PROA   
ATOM   2602  CE  LYS P 166     -21.574-106.522 119.174  0.00 97.00      PROA   
ATOM   2603  HE1 LYS P 166     -20.977-106.752 118.264  0.00 97.00      PROA   
ATOM   2604  HE2 LYS P 166     -20.916-106.082 119.950  0.00 97.00      PROA   
ATOM   2605  NZ  LYS P 166     -22.590-105.526 118.804  0.00 97.00      PROA   
ATOM   2606  HZ1 LYS P 166     -23.057-105.146 119.652  0.00 97.00      PROA   
ATOM   2607  HZ2 LYS P 166     -23.313-106.039 118.253  0.00 97.00      PROA   
ATOM   2608  HZ3 LYS P 166     -22.237-104.743 118.223  0.00 97.00      PROA   
ATOM   2609  C   LYS P 166     -26.707-109.331 119.991  0.00 97.00      PROA   
ATOM   2610  O   LYS P 166     -27.595-108.697 120.551  0.00 97.00      PROA   
ATOM   2611  N   GLU P 167     -26.743-110.677 119.832  0.00  0.00      PROA   
ATOM   2612  HN  GLU P 167     -26.029-111.162 119.333  0.00  0.00      PROA   
ATOM   2613  CA  GLU P 167     -27.705-111.518 120.504  0.00  0.00      PROA   
ATOM   2614  HA  GLU P 167     -28.385-110.907 121.080  0.00  0.00      PROA   
ATOM   2615  CB  GLU P 167     -28.541-112.448 119.573  0.00  0.00      PROA   
ATOM   2616  HB1 GLU P 167     -28.889-111.856 118.700  0.00  0.00      PROA   
ATOM   2617  HB2 GLU P 167     -29.444-112.720 120.166  0.00  0.00      PROA   
ATOM   2618  CG  GLU P 167     -27.890-113.764 119.092  0.00  0.00      PROA   
ATOM   2619  HG1 GLU P 167     -27.458-114.326 119.945  0.00  0.00      PROA   
ATOM   2620  HG2 GLU P 167     -27.076-113.542 118.372  0.00  0.00      PROA   
ATOM   2621  CD  GLU P 167     -28.946-114.674 118.451  0.00  0.00      PROA   
ATOM   2622  OE1 GLU P 167     -29.951-114.988 119.144  0.00  0.00      PROA   
ATOM   2623  OE2 GLU P 167     -28.757-115.085 117.276  0.00  0.00      PROA   
ATOM   2624  C   GLU P 167     -26.852-112.314 121.448  0.00  0.00      PROA   
ATOM   2625  O   GLU P 167     -25.689-112.600 121.159  0.00  0.00      PROA   
ATOM   2626  N   LEU P 168     -27.413-112.640 122.638  0.00  0.00      PROA   
ATOM   2627  HN  LEU P 168     -28.359-112.396 122.838  0.00  0.00      PROA   
ATOM   2628  CA  LEU P 168     -26.719-113.303 123.721  0.00  0.00      PROA   
ATOM   2629  HA  LEU P 168     -25.842-112.709 123.934  0.00  0.00      PROA   
ATOM   2630  CB  LEU P 168     -27.567-113.420 125.020  0.00  0.00      PROA   
ATOM   2631  HB1 LEU P 168     -27.023-114.070 125.744  0.00  0.00      PROA   
ATOM   2632  HB2 LEU P 168     -28.535-113.915 124.788  0.00  0.00      PROA   
ATOM   2633  CG  LEU P 168     -27.855-112.094 125.784  0.00  0.00      PROA   
ATOM   2634  HG  LEU P 168     -28.284-112.402 126.769  0.00  0.00      PROA   
ATOM   2635  CD1 LEU P 168     -26.576-111.292 126.096  0.00  0.00      PROA   
ATOM   2636 HD11 LEU P 168     -26.128-110.893 125.161  0.00  0.00      PROA   
ATOM   2637 HD12 LEU P 168     -25.829-111.939 126.602  0.00  0.00      PROA   
ATOM   2638 HD13 LEU P 168     -26.813-110.436 126.762  0.00  0.00      PROA   
ATOM   2639  CD2 LEU P 168     -28.928-111.206 125.123  0.00  0.00      PROA   
ATOM   2640 HD21 LEU P 168     -29.854-111.790 124.940  0.00  0.00      PROA   
ATOM   2641 HD22 LEU P 168     -28.560-110.803 124.158  0.00  0.00      PROA   
ATOM   2642 HD23 LEU P 168     -29.176-110.349 125.783  0.00  0.00      PROA   
ATOM   2643  C   LEU P 168     -26.219-114.679 123.349  0.00  0.00      PROA   
ATOM   2644  O   LEU P 168     -25.083-115.022 123.673  0.00  0.00      PROA   
ATOM   2645  N   PHE P 169     -27.052-115.487 122.649  0.00  0.00      PROA   
ATOM   2646  HN  PHE P 169     -27.967-115.196 122.383  0.00  0.00      PROA   
ATOM   2647  CA  PHE P 169     -26.676-116.826 122.255  0.00  0.00      PROA   
ATOM   2648  HA  PHE P 169     -25.608-116.943 122.347  0.00  0.00      PROA   
ATOM   2649  CB  PHE P 169     -27.269-117.954 123.160  0.00  0.00      PROA   
ATOM   2650  HB1 PHE P 169     -26.715-117.940 124.125  0.00  0.00      PROA   
ATOM   2651  HB2 PHE P 169     -27.107-118.954 122.703  0.00  0.00      PROA   
ATOM   2652  CG  PHE P 169     -28.738-117.783 123.495  0.00  0.00      PROA   
ATOM   2653  CD1 PHE P 169     -29.144-116.928 124.538  0.00  0.00      PROA   
ATOM   2654  HD1 PHE P 169     -28.402-116.366 125.087  0.00  0.00      PROA   
ATOM   2655  CE1 PHE P 169     -30.497-116.786 124.865  0.00  0.00      PROA   
ATOM   2656  HE1 PHE P 169     -30.793-116.113 125.657  0.00  0.00      PROA   
ATOM   2657  CZ  PHE P 169     -31.465-117.520 124.169  0.00  0.00      PROA   
ATOM   2658  HZ  PHE P 169     -32.509-117.413 124.422  0.00  0.00      PROA   
ATOM   2659  CD2 PHE P 169     -29.721-118.536 122.825  0.00  0.00      PROA   
ATOM   2660  HD2 PHE P 169     -29.430-119.221 122.042  0.00  0.00      PROA   
ATOM   2661  CE2 PHE P 169     -31.076-118.399 123.152  0.00  0.00      PROA   
ATOM   2662  HE2 PHE P 169     -31.820-118.975 122.621  0.00  0.00      PROA   
ATOM   2663  C   PHE P 169     -27.049-117.030 120.803  0.00  0.00      PROA   
ATOM   2664  O   PHE P 169     -28.226-117.226 120.506  0.00  0.00      PROA   
ATOM   2665  N   PRO P 170     -26.107-117.019 119.859  0.00  0.00      PROA   
ATOM   2666  CD  PRO P 170     -24.828-116.310 119.989  0.00  0.00      PROA   
ATOM   2667  HD1 PRO P 170     -24.190-116.790 120.761  0.00  0.00      PROA   
ATOM   2668  HD2 PRO P 170     -25.029-115.249 120.256  0.00  0.00      PROA   
ATOM   2669  CA  PRO P 170     -26.369-117.415 118.486  0.00  0.00      PROA   
ATOM   2670  HA  PRO P 170     -27.395-117.223 118.204  0.00  0.00      PROA   
ATOM   2671  CB  PRO P 170     -25.360-116.595 117.668  0.00  0.00      PROA   
ATOM   2672  HB1 PRO P 170     -25.808-115.600 117.450  0.00  0.00      PROA   
ATOM   2673  HB2 PRO P 170     -25.072-117.071 116.709  0.00  0.00      PROA   
ATOM   2674  CG  PRO P 170     -24.169-116.398 118.610  0.00  0.00      PROA   
ATOM   2675  HG1 PRO P 170     -23.513-117.294 118.566  0.00  0.00      PROA   
ATOM   2676  HG2 PRO P 170     -23.578-115.494 118.362  0.00  0.00      PROA   
ATOM   2677  C   PRO P 170     -26.083-118.891 118.378  0.00  0.00      PROA   
ATOM   2678  O   PRO P 170     -25.447-119.439 119.277  0.00  0.00      PROA   
ATOM   2679  N   ALA P 171     -26.556-119.531 117.286  0.00  0.00      PROA   
ATOM   2680  HN  ALA P 171     -27.066-119.037 116.585  0.00  0.00      PROA   
ATOM   2681  CA  ALA P 171     -26.393-120.940 117.038  0.00  0.00      PROA   
ATOM   2682  HA  ALA P 171     -25.340-121.106 116.886  0.00  0.00      PROA   
ATOM   2683  CB  ALA P 171     -26.950-121.887 118.128  0.00  0.00      PROA   
ATOM   2684  HB1 ALA P 171     -28.017-121.665 118.342  0.00  0.00      PROA   
ATOM   2685  HB2 ALA P 171     -26.376-121.773 119.071  0.00  0.00      PROA   
ATOM   2686  HB3 ALA P 171     -26.862-122.948 117.809  0.00  0.00      PROA   
ATOM   2687  C   ALA P 171     -27.191-121.191 115.784  0.00  0.00      PROA   
ATOM   2688  O   ALA P 171     -28.351-120.780 115.741  0.00  0.00      PROA   
ATOM   2689  N   PRO P 172     -26.633-121.792 114.728  0.00  0.00      PROA   
ATOM   2690  CD  PRO P 172     -25.343-122.488 114.762  0.00  0.00      PROA   
ATOM   2691  HD1 PRO P 172     -25.241-123.103 115.683  0.00  0.00      PROA   
ATOM   2692  HD2 PRO P 172     -24.533-121.727 114.716  0.00  0.00      PROA   
ATOM   2693  CA  PRO P 172     -27.306-121.978 113.452  0.00  0.00      PROA   
ATOM   2694  HA  PRO P 172     -27.618-121.008 113.093  0.00  0.00      PROA   
ATOM   2695  CB  PRO P 172     -26.244-122.617 112.544  0.00  0.00      PROA   
ATOM   2696  HB1 PRO P 172     -25.660-121.805 112.057  0.00  0.00      PROA   
ATOM   2697  HB2 PRO P 172     -26.664-123.272 111.754  0.00  0.00      PROA   
ATOM   2698  CG  PRO P 172     -25.324-123.369 113.511  0.00  0.00      PROA   
ATOM   2699  HG1 PRO P 172     -25.762-124.364 113.748  0.00  0.00      PROA   
ATOM   2700  HG2 PRO P 172     -24.306-123.502 113.100  0.00  0.00      PROA   
ATOM   2701  C   PRO P 172     -28.537-122.848 113.559  0.00  0.00      PROA   
ATOM   2702  O   PRO P 172     -28.470-123.914 114.171  0.00  0.00      PROA   
ATOM   2703  N   VAL P 173     -29.660-122.398 112.955  0.00 97.00      PROA   
ATOM   2704  HN  VAL P 173     -29.686-121.494 112.532  0.00 97.00      PROA   
ATOM   2705  CA  VAL P 173     -30.884-123.162 112.869  0.00 97.00      PROA   
ATOM   2706  HA  VAL P 173     -30.895-123.874 113.683  0.00 97.00      PROA   
ATOM   2707  CB  VAL P 173     -32.139-122.302 113.003  0.00 97.00      PROA   
ATOM   2708  HB  VAL P 173     -33.046-122.941 112.890  0.00 97.00      PROA   
ATOM   2709  CG1 VAL P 173     -32.166-121.698 114.424  0.00 97.00      PROA   
ATOM   2710 HG11 VAL P 173     -31.299-121.021 114.579  0.00 97.00      PROA   
ATOM   2711 HG12 VAL P 173     -32.130-122.498 115.191  0.00 97.00      PROA   
ATOM   2712 HG13 VAL P 173     -33.095-121.106 114.569  0.00 97.00      PROA   
ATOM   2713  CG2 VAL P 173     -32.187-121.192 111.930  0.00 97.00      PROA   
ATOM   2714 HG21 VAL P 173     -32.165-121.620 110.909  0.00 97.00      PROA   
ATOM   2715 HG22 VAL P 173     -31.334-120.491 112.041  0.00 97.00      PROA   
ATOM   2716 HG23 VAL P 173     -33.124-120.605 112.037  0.00 97.00      PROA   
ATOM   2717  C   VAL P 173     -30.900-123.965 111.586  0.00 97.00      PROA   
ATOM   2718  O   VAL P 173     -30.237-123.626 110.610  0.00 97.00      PROA   
ATOM   2719  N   LEU P 174     -31.669-125.075 111.568  0.00 97.00      PROA   
ATOM   2720  HN  LEU P 174     -32.168-125.364 112.380  0.00 97.00      PROA   
ATOM   2721  CA  LEU P 174     -31.846-125.897 110.392  0.00 97.00      PROA   
ATOM   2722  HA  LEU P 174     -31.103-125.656 109.646  0.00 97.00      PROA   
ATOM   2723  CB  LEU P 174     -31.702-127.397 110.758  0.00 97.00      PROA   
ATOM   2724  HB1 LEU P 174     -32.522-127.725 111.431  0.00 97.00      PROA   
ATOM   2725  HB2 LEU P 174     -30.755-127.476 111.344  0.00 97.00      PROA   
ATOM   2726  CG  LEU P 174     -31.563-128.393 109.581  0.00 97.00      PROA   
ATOM   2727  HG  LEU P 174     -30.810-127.983 108.868  0.00 97.00      PROA   
ATOM   2728  CD1 LEU P 174     -31.025-129.736 110.106  0.00 97.00      PROA   
ATOM   2729 HD11 LEU P 174     -31.733-130.171 110.842  0.00 97.00      PROA   
ATOM   2730 HD12 LEU P 174     -30.041-129.596 110.600  0.00 97.00      PROA   
ATOM   2731 HD13 LEU P 174     -30.905-130.451 109.268  0.00 97.00      PROA   
ATOM   2732  CD2 LEU P 174     -32.867-128.635 108.801  0.00 97.00      PROA   
ATOM   2733 HD21 LEU P 174     -33.160-127.737 108.220  0.00 97.00      PROA   
ATOM   2734 HD22 LEU P 174     -33.688-128.901 109.497  0.00 97.00      PROA   
ATOM   2735 HD23 LEU P 174     -32.727-129.474 108.089  0.00 97.00      PROA   
ATOM   2736  C   LEU P 174     -33.218-125.570 109.841  0.00 97.00      PROA   
ATOM   2737  O   LEU P 174     -34.243-125.915 110.427  0.00 97.00      PROA   
ATOM   2738  N   THR P 175     -33.265-124.875 108.681  0.00 97.00      PROA   
ATOM   2739  HN  THR P 175     -32.421-124.584 108.229  0.00 97.00      PROA   
ATOM   2740  CA  THR P 175     -34.496-124.474 108.027  0.00 97.00      PROA   
ATOM   2741  HA  THR P 175     -35.295-124.511 108.752  0.00 97.00      PROA   
ATOM   2742  CB  THR P 175     -34.493-123.043 107.496  0.00 97.00      PROA   
ATOM   2743  HB  THR P 175     -35.356-122.848 106.819  0.00 97.00      PROA   
ATOM   2744  OG1 THR P 175     -33.283-122.767 106.811  0.00 97.00      PROA   
ATOM   2745  HG1 THR P 175     -33.106-121.823 106.921  0.00 97.00      PROA   
ATOM   2746  CG2 THR P 175     -34.595-122.083 108.695  0.00 97.00      PROA   
ATOM   2747 HG21 THR P 175     -33.721-122.210 109.367  0.00 97.00      PROA   
ATOM   2748 HG22 THR P 175     -35.521-122.285 109.272  0.00 97.00      PROA   
ATOM   2749 HG23 THR P 175     -34.621-121.027 108.349  0.00 97.00      PROA   
ATOM   2750  C   THR P 175     -34.854-125.465 106.940  0.00 97.00      PROA   
ATOM   2751  O   THR P 175     -34.066-125.778 106.051  0.00 97.00      PROA   
ATOM   2752  N   ALA P 176     -36.089-125.999 107.016  0.00 97.00      PROA   
ATOM   2753  HN  ALA P 176     -36.697-125.755 107.766  0.00 97.00      PROA   
ATOM   2754  CA  ALA P 176     -36.636-126.928 106.058  0.00 97.00      PROA   
ATOM   2755  HA  ALA P 176     -35.973-127.023 105.207  0.00 97.00      PROA   
ATOM   2756  CB  ALA P 176     -36.860-128.313 106.698  0.00 97.00      PROA   
ATOM   2757  HB1 ALA P 176     -37.544-128.241 107.569  0.00 97.00      PROA   
ATOM   2758  HB2 ALA P 176     -35.886-128.711 107.062  0.00 97.00      PROA   
ATOM   2759  HB3 ALA P 176     -37.278-129.035 105.967  0.00 97.00      PROA   
ATOM   2760  C   ALA P 176     -37.940-126.327 105.579  0.00 97.00      PROA   
ATOM   2761  O   ALA P 176     -38.644-125.668 106.342  0.00 97.00      PROA   
ATOM   2762  N   SER P 177     -38.285-126.490 104.279  0.00 97.00      PROA   
ATOM   2763  HN  SER P 177     -37.714-127.011 103.648  0.00 97.00      PROA   
ATOM   2764  CA  SER P 177     -39.365-125.730 103.668  0.00 97.00      PROA   
ATOM   2765  HA  SER P 177     -39.503-124.804 104.212  0.00 97.00      PROA   
ATOM   2766  CB  SER P 177     -39.005-125.358 102.206  0.00 97.00      PROA   
ATOM   2767  HB1 SER P 177     -38.089-124.728 102.233  0.00 97.00      PROA   
ATOM   2768  HB2 SER P 177     -39.810-124.759 101.728  0.00 97.00      PROA   
ATOM   2769  OG  SER P 177     -38.720-126.509 101.412  0.00 97.00      PROA   
ATOM   2770  HG1 SER P 177     -39.567-126.895 101.172  0.00 97.00      PROA   
ATOM   2771  C   SER P 177     -40.708-126.436 103.667  0.00 97.00      PROA   
ATOM   2772  O   SER P 177     -41.689-125.877 103.179  0.00 97.00      PROA   
ATOM   2773  N   VAL P 178     -40.797-127.664 104.228  0.00 97.00      PROA   
ATOM   2774  HN  VAL P 178     -39.995-128.094 104.630  0.00 97.00      PROA   
ATOM   2775  CA  VAL P 178     -42.044-128.400 104.336  0.00 97.00      PROA   
ATOM   2776  HA  VAL P 178     -42.873-127.704 104.352  0.00 97.00      PROA   
ATOM   2777  CB  VAL P 178     -42.263-129.431 103.217  0.00 97.00      PROA   
ATOM   2778  HB  VAL P 178     -41.459-130.202 103.254  0.00 97.00      PROA   
ATOM   2779  CG1 VAL P 178     -43.633-130.124 103.378  0.00 97.00      PROA   
ATOM   2780 HG11 VAL P 178     -44.448-129.370 103.405  0.00 97.00      PROA   
ATOM   2781 HG12 VAL P 178     -43.676-130.730 104.301  0.00 97.00      PROA   
ATOM   2782 HG13 VAL P 178     -43.818-130.806 102.521  0.00 97.00      PROA   
ATOM   2783  CG2 VAL P 178     -42.207-128.755 101.830  0.00 97.00      PROA   
ATOM   2784 HG21 VAL P 178     -41.198-128.347 101.623  0.00 97.00      PROA   
ATOM   2785 HG22 VAL P 178     -42.948-127.929 101.778  0.00 97.00      PROA   
ATOM   2786 HG23 VAL P 178     -42.451-129.494 101.037  0.00 97.00      PROA   
ATOM   2787  C   VAL P 178     -41.992-129.111 105.674  0.00 97.00      PROA   
ATOM   2788  O   VAL P 178     -40.978-129.710 106.026  0.00 97.00      PROA   
ATOM   2789  N   THR P 179     -43.092-129.053 106.469  0.00 97.00      PROA   
ATOM   2790  HN  THR P 179     -43.892-128.519 106.205  0.00 97.00      PROA   
ATOM   2791  CA  THR P 179     -43.272-129.828 107.687  0.00 97.00      PROA   
ATOM   2792  HA  THR P 179     -42.388-129.688 108.296  0.00 97.00      PROA   
ATOM   2793  CB  THR P 179     -44.486-129.391 108.500  0.00 97.00      PROA   
ATOM   2794  HB  THR P 179     -44.710-130.108 109.327  0.00 97.00      PROA   
ATOM   2795  OG1 THR P 179     -45.635-129.262 107.669  0.00 97.00      PROA   
ATOM   2796  HG1 THR P 179     -45.806-130.142 107.326  0.00 97.00      PROA   
ATOM   2797  CG2 THR P 179     -44.204-128.019 109.132  0.00 97.00      PROA   
ATOM   2798 HG21 THR P 179     -44.003-127.261 108.346  0.00 97.00      PROA   
ATOM   2799 HG22 THR P 179     -43.329-128.077 109.810  0.00 97.00      PROA   
ATOM   2800 HG23 THR P 179     -45.087-127.689 109.720  0.00 97.00      PROA   
ATOM   2801  C   THR P 179     -43.414-131.318 107.431  0.00 97.00      PROA   
ATOM   2802  O   THR P 179     -44.060-131.741 106.476  0.00 97.00      PROA   
ATOM   2803  N   SER P 180     -42.862-132.156 108.334  0.00 97.00      PROA   
ATOM   2804  HN  SER P 180     -42.317-131.822 109.101  0.00 97.00      PROA   
ATOM   2805  CA  SER P 180     -43.110-133.580 108.399  0.00 97.00      PROA   
ATOM   2806  HA  SER P 180     -42.877-133.969 107.422  0.00 97.00      PROA   
ATOM   2807  CB  SER P 180     -42.156-134.244 109.417  0.00 97.00      PROA   
ATOM   2808  HB1 SER P 180     -41.131-134.253 108.988  0.00 97.00      PROA   
ATOM   2809  HB2 SER P 180     -42.439-135.290 109.645  0.00 97.00      PROA   
ATOM   2810  OG  SER P 180     -42.106-133.498 110.628  0.00 97.00      PROA   
ATOM   2811  HG1 SER P 180     -41.580-134.036 111.234  0.00 97.00      PROA   
ATOM   2812  C   SER P 180     -44.570-133.939 108.683  0.00 97.00      PROA   
ATOM   2813  O   SER P 180     -45.277-133.138 109.296  0.00 97.00      PROA   
ATOM   2814  N   PRO P 181     -45.105-135.084 108.251  0.00 97.00      PROA   
ATOM   2815  CD  PRO P 181     -46.436-135.481 108.726  0.00 97.00      PROA   
ATOM   2816  HD1 PRO P 181     -47.206-134.768 108.362  0.00 97.00      PROA   
ATOM   2817  HD2 PRO P 181     -46.443-135.510 109.840  0.00 97.00      PROA   
ATOM   2818  CA  PRO P 181     -44.391-136.198 107.638  0.00 97.00      PROA   
ATOM   2819  HA  PRO P 181     -43.397-136.285 108.041  0.00 97.00      PROA   
ATOM   2820  CB  PRO P 181     -45.233-137.425 108.025  0.00 97.00      PROA   
ATOM   2821  HB1 PRO P 181     -44.893-137.794 109.021  0.00 97.00      PROA   
ATOM   2822  HB2 PRO P 181     -45.162-138.255 107.296  0.00 97.00      PROA   
ATOM   2823  CG  PRO P 181     -46.661-136.885 108.164  0.00 97.00      PROA   
ATOM   2824  HG1 PRO P 181     -47.125-136.809 107.156  0.00 97.00      PROA   
ATOM   2825  HG2 PRO P 181     -47.299-137.516 108.813  0.00 97.00      PROA   
ATOM   2826  C   PRO P 181     -44.296-136.049 106.127  0.00 97.00      PROA   
ATOM   2827  O   PRO P 181     -45.313-135.952 105.443  0.00 97.00      PROA   
ATOM   2828  N   LEU P 182     -43.060-136.048 105.576  0.00 97.00      PROA   
ATOM   2829  HN  LEU P 182     -42.255-136.162 106.158  0.00 97.00      PROA   
ATOM   2830  CA  LEU P 182     -42.798-135.987 104.149  0.00 97.00      PROA   
ATOM   2831  HA  LEU P 182     -43.426-135.207 103.743  0.00 97.00      PROA   
ATOM   2832  CB  LEU P 182     -41.314-135.667 103.802  0.00 97.00      PROA   
ATOM   2833  HB1 LEU P 182     -41.232-135.594 102.694  0.00 97.00      PROA   
ATOM   2834  HB2 LEU P 182     -40.666-136.507 104.127  0.00 97.00      PROA   
ATOM   2835  CG  LEU P 182     -40.720-134.351 104.384  0.00 97.00      PROA   
ATOM   2836  HG  LEU P 182     -39.835-134.107 103.744  0.00 97.00      PROA   
ATOM   2837  CD1 LEU P 182     -41.685-133.155 104.292  0.00 97.00      PROA   
ATOM   2838 HD11 LEU P 182     -42.570-133.320 104.940  0.00 97.00      PROA   
ATOM   2839 HD12 LEU P 182     -42.029-133.009 103.247  0.00 97.00      PROA   
ATOM   2840 HD13 LEU P 182     -41.181-132.227 104.634  0.00 97.00      PROA   
ATOM   2841  CD2 LEU P 182     -40.169-134.501 105.817  0.00 97.00      PROA   
ATOM   2842 HD21 LEU P 182     -39.444-135.340 105.873  0.00 97.00      PROA   
ATOM   2843 HD22 LEU P 182     -40.989-134.695 106.535  0.00 97.00      PROA   
ATOM   2844 HD23 LEU P 182     -39.658-133.567 106.129  0.00 97.00      PROA   
ATOM   2845  C   LEU P 182     -43.192-137.283 103.463  0.00 97.00      PROA   
ATOM   2846  O   LEU P 182     -43.095-138.355 104.041  0.00 97.00      PROA   
ATOM   2847  N   LEU P 183     -43.658-137.237 102.197  0.00 97.00      PROA   
ATOM   2848  HN  LEU P 183     -43.779-136.372 101.718  0.00 97.00      PROA   
ATOM   2849  CA  LEU P 183     -43.930-138.445 101.437  0.00 97.00      PROA   
ATOM   2850  HA  LEU P 183     -44.454-139.134 102.085  0.00 97.00      PROA   
ATOM   2851  CB  LEU P 183     -44.830-138.182 100.206  0.00 97.00      PROA   
ATOM   2852  HB1 LEU P 183     -44.982-139.133  99.649  0.00 97.00      PROA   
ATOM   2853  HB2 LEU P 183     -44.315-137.466  99.529  0.00 97.00      PROA   
ATOM   2854  CG  LEU P 183     -46.233-137.618 100.542  0.00 97.00      PROA   
ATOM   2855  HG  LEU P 183     -46.108-136.634 101.054  0.00 97.00      PROA   
ATOM   2856  CD1 LEU P 183     -47.029-137.370  99.249  0.00 97.00      PROA   
ATOM   2857 HD11 LEU P 183     -47.180-138.328  98.707  0.00 97.00      PROA   
ATOM   2858 HD12 LEU P 183     -46.481-136.671  98.583  0.00 97.00      PROA   
ATOM   2859 HD13 LEU P 183     -48.023-136.936  99.483  0.00 97.00      PROA   
ATOM   2860  CD2 LEU P 183     -47.028-138.540 101.487  0.00 97.00      PROA   
ATOM   2861 HD21 LEU P 183     -46.527-138.621 102.474  0.00 97.00      PROA   
ATOM   2862 HD22 LEU P 183     -47.114-139.556 101.046  0.00 97.00      PROA   
ATOM   2863 HD23 LEU P 183     -48.049-138.136 101.650  0.00 97.00      PROA   
ATOM   2864  C   LEU P 183     -42.657-139.147 100.986  0.00 97.00      PROA   
ATOM   2865  O   LEU P 183     -41.680-138.512 100.599  0.00 97.00      PROA   
ATOM   2866  N   GLU P 184     -42.648-140.500 101.018  0.00 97.00      PROA   
ATOM   2867  HN  GLU P 184     -43.408-140.994 101.441  0.00 97.00      PROA   
ATOM   2868  CA  GLU P 184     -41.572-141.327 100.504  0.00 97.00      PROA   
ATOM   2869  HA  GLU P 184     -40.677-141.019 101.025  0.00 97.00      PROA   
ATOM   2870  CB  GLU P 184     -41.810-142.825 100.865  0.00 97.00      PROA   
ATOM   2871  HB1 GLU P 184     -42.839-143.089 100.531  0.00 97.00      PROA   
ATOM   2872  HB2 GLU P 184     -41.786-142.888 101.977  0.00 97.00      PROA   
ATOM   2873  CG  GLU P 184     -40.819-143.848 100.267  0.00 97.00      PROA   
ATOM   2874  HG1 GLU P 184     -39.785-143.498 100.428  0.00 97.00      PROA   
ATOM   2875  HG2 GLU P 184     -40.987-143.948  99.175  0.00 97.00      PROA   
ATOM   2876  CD  GLU P 184     -40.900-145.234 100.910  0.00 97.00      PROA   
ATOM   2877  OE1 GLU P 184     -40.703-145.352 102.144  0.00 97.00      PROA   
ATOM   2878  OE2 GLU P 184     -41.099-146.216 100.152  0.00 97.00      PROA   
ATOM   2879  C   GLU P 184     -41.317-141.094  99.014  0.00 97.00      PROA   
ATOM   2880  O   GLU P 184     -42.239-141.075  98.202  0.00 97.00      PROA   
ATOM   2881  N   GLY P 185     -40.034-140.865  98.646  0.00 97.00      PROA   
ATOM   2882  HN  GLY P 185     -39.323-140.991  99.339  0.00 97.00      PROA   
ATOM   2883  CA  GLY P 185     -39.587-140.532  97.303  0.00 97.00      PROA   
ATOM   2884  HA1 GLY P 185     -40.427-140.555  96.623  0.00 97.00      PROA   
ATOM   2885  HA2 GLY P 185     -38.828-141.240  97.024  0.00 97.00      PROA   
ATOM   2886  C   GLY P 185     -38.959-139.167  97.170  0.00 97.00      PROA   
ATOM   2887  O   GLY P 185     -38.240-138.926  96.203  0.00 97.00      PROA   
ATOM   2888  N   THR P 186     -39.194-138.224  98.110  0.00 97.00      PROA   
ATOM   2889  HN  THR P 186     -39.773-138.418  98.900  0.00 97.00      PROA   
ATOM   2890  CA  THR P 186     -38.777-136.836  97.921  0.00 97.00      PROA   
ATOM   2891  HA  THR P 186     -39.063-136.571  96.917  0.00 97.00      PROA   
ATOM   2892  CB  THR P 186     -39.507-135.849  98.832  0.00 97.00      PROA   
ATOM   2893  HB  THR P 186     -39.116-134.814  98.681  0.00 97.00      PROA   
ATOM   2894  OG1 THR P 186     -39.378-136.197 100.207  0.00 97.00      PROA   
ATOM   2895  HG1 THR P 186     -38.444-136.377 100.341  0.00 97.00      PROA   
ATOM   2896  CG2 THR P 186     -41.005-135.838  98.488  0.00 97.00      PROA   
ATOM   2897 HG21 THR P 186     -41.458-136.832  98.681  0.00 97.00      PROA   
ATOM   2898 HG22 THR P 186     -41.163-135.573  97.423  0.00 97.00      PROA   
ATOM   2899 HG23 THR P 186     -41.528-135.091  99.123  0.00 97.00      PROA   
ATOM   2900  C   THR P 186     -37.278-136.574  98.103  0.00 97.00      PROA   
ATOM   2901  O   THR P 186     -36.786-136.844  99.194  0.00 97.00      PROA   
ATOM   2902  N   PRO P 187     -36.480-136.021  97.178  0.00 97.00      PROA   
ATOM   2903  CD  PRO P 187     -36.807-135.888  95.751  0.00 97.00      PROA   
ATOM   2904  HD1 PRO P 187     -37.874-135.637  95.576  0.00 97.00      PROA   
ATOM   2905  HD2 PRO P 187     -36.553-136.843  95.240  0.00 97.00      PROA   
ATOM   2906  CA  PRO P 187     -35.308-135.213  97.537  0.00 97.00      PROA   
ATOM   2907  HA  PRO P 187     -34.635-135.821  98.124  0.00 97.00      PROA   
ATOM   2908  CB  PRO P 187     -34.706-134.816  96.181  0.00 97.00      PROA   
ATOM   2909  HB1 PRO P 187     -34.032-135.633  95.836  0.00 97.00      PROA   
ATOM   2910  HB2 PRO P 187     -34.126-133.874  96.212  0.00 97.00      PROA   
ATOM   2911  CG  PRO P 187     -35.913-134.753  95.241  0.00 97.00      PROA   
ATOM   2912  HG1 PRO P 187     -36.436-133.781  95.382  0.00 97.00      PROA   
ATOM   2913  HG2 PRO P 187     -35.636-134.874  94.176  0.00 97.00      PROA   
ATOM   2914  C   PRO P 187     -35.685-134.004  98.396  0.00 97.00      PROA   
ATOM   2915  O   PRO P 187     -36.805-133.509  98.269  0.00 97.00      PROA   
ATOM   2916  N   VAL P 188     -34.785-133.533  99.298  0.00 97.00      PROA   
ATOM   2917  HN  VAL P 188     -33.863-133.908  99.348  0.00 97.00      PROA   
ATOM   2918  CA  VAL P 188     -35.090-132.482 100.260  0.00 97.00      PROA   
ATOM   2919  HA  VAL P 188     -35.854-131.832  99.857  0.00 97.00      PROA   
ATOM   2920  CB  VAL P 188     -35.520-133.024 101.637  0.00 97.00      PROA   
ATOM   2921  HB  VAL P 188     -34.690-133.623 102.081  0.00 97.00      PROA   
ATOM   2922  CG1 VAL P 188     -35.870-131.875 102.609  0.00 97.00      PROA   
ATOM   2923 HG11 VAL P 188     -36.652-131.221 102.168  0.00 97.00      PROA   
ATOM   2924 HG12 VAL P 188     -34.981-131.261 102.849  0.00 97.00      PROA   
ATOM   2925 HG13 VAL P 188     -36.259-132.292 103.562  0.00 97.00      PROA   
ATOM   2926  CG2 VAL P 188     -36.743-133.956 101.495  0.00 97.00      PROA   
ATOM   2927 HG21 VAL P 188     -36.481-134.873 100.931  0.00 97.00      PROA   
ATOM   2928 HG22 VAL P 188     -37.568-133.432 100.968  0.00 97.00      PROA   
ATOM   2929 HG23 VAL P 188     -37.107-134.266 102.498  0.00 97.00      PROA   
ATOM   2930  C   VAL P 188     -33.814-131.682 100.432  0.00 97.00      PROA   
ATOM   2931  O   VAL P 188     -32.742-132.275 100.477  0.00 97.00      PROA   
ATOM   2932  N   THR P 189     -33.894-130.326 100.558  0.00 97.00      PROA   
ATOM   2933  HN  THR P 189     -34.776-129.865 100.531  0.00 97.00      PROA   
ATOM   2934  CA  THR P 189     -32.760-129.453 100.855  0.00 97.00      PROA   
ATOM   2935  HA  THR P 189     -31.873-130.064 100.866  0.00 97.00      PROA   
ATOM   2936  CB  THR P 189     -32.490-128.327  99.829  0.00 97.00      PROA   
ATOM   2937  HB  THR P 189     -31.926-128.756  98.969  0.00 97.00      PROA   
ATOM   2938  OG1 THR P 189     -31.751-127.211 100.332  0.00 97.00      PROA   
ATOM   2939  HG1 THR P 189     -30.826-127.475 100.387  0.00 97.00      PROA   
ATOM   2940  CG2 THR P 189     -33.817-127.745  99.322  0.00 97.00      PROA   
ATOM   2941 HG21 THR P 189     -34.406-127.350 100.178  0.00 97.00      PROA   
ATOM   2942 HG22 THR P 189     -34.413-128.503  98.776  0.00 97.00      PROA   
ATOM   2943 HG23 THR P 189     -33.610-126.903  98.626  0.00 97.00      PROA   
ATOM   2944  C   THR P 189     -32.919-128.940 102.273  0.00 97.00      PROA   
ATOM   2945  O   THR P 189     -34.019-128.601 102.704  0.00 97.00      PROA   
ATOM   2946  N   LEU P 190     -31.797-128.924 103.035  0.00 97.00      PROA   
ATOM   2947  HN  LEU P 190     -30.925-129.168 102.608  0.00 97.00      PROA   
ATOM   2948  CA  LEU P 190     -31.775-128.628 104.453  0.00 97.00      PROA   
ATOM   2949  HA  LEU P 190     -32.755-128.302 104.770  0.00 97.00      PROA   
ATOM   2950  CB  LEU P 190     -31.328-129.852 105.308  0.00 97.00      PROA   
ATOM   2951  HB1 LEU P 190     -31.266-129.525 106.369  0.00 97.00      PROA   
ATOM   2952  HB2 LEU P 190     -30.309-130.167 104.991  0.00 97.00      PROA   
ATOM   2953  CG  LEU P 190     -32.234-131.119 105.279  0.00 97.00      PROA   
ATOM   2954  HG  LEU P 190     -31.914-131.744 106.149  0.00 97.00      PROA   
ATOM   2955  CD1 LEU P 190     -33.728-130.802 105.476  0.00 97.00      PROA   
ATOM   2956 HD11 LEU P 190     -34.099-130.161 104.653  0.00 97.00      PROA   
ATOM   2957 HD12 LEU P 190     -33.900-130.274 106.435  0.00 97.00      PROA   
ATOM   2958 HD13 LEU P 190     -34.320-131.741 105.471  0.00 97.00      PROA   
ATOM   2959  CD2 LEU P 190     -32.017-132.005 104.034  0.00 97.00      PROA   
ATOM   2960 HD21 LEU P 190     -30.936-132.208 103.886  0.00 97.00      PROA   
ATOM   2961 HD22 LEU P 190     -32.407-131.512 103.123  0.00 97.00      PROA   
ATOM   2962 HD23 LEU P 190     -32.547-132.973 104.153  0.00 97.00      PROA   
ATOM   2963  C   LEU P 190     -30.811-127.486 104.727  0.00 97.00      PROA   
ATOM   2964  O   LEU P 190     -29.592-127.651 104.727  0.00 97.00      PROA   
ATOM   2965  N   SER P 191     -31.344-126.279 105.019  0.00 97.00      PROA   
ATOM   2966  HN  SER P 191     -32.335-126.157 105.072  0.00 97.00      PROA   
ATOM   2967  CA  SER P 191     -30.537-125.082 105.172  0.00 97.00      PROA   
ATOM   2968  HA  SER P 191     -29.644-125.194 104.573  0.00 97.00      PROA   
ATOM   2969  CB  SER P 191     -31.265-123.843 104.561  0.00 97.00      PROA   
ATOM   2970  HB1 SER P 191     -32.347-123.913 104.798  0.00 97.00      PROA   
ATOM   2971  HB2 SER P 191     -31.168-123.892 103.454  0.00 97.00      PROA   
ATOM   2972  OG  SER P 191     -30.787-122.576 105.009  0.00 97.00      PROA   
ATOM   2973  HG1 SER P 191     -31.233-122.418 105.849  0.00 97.00      PROA   
ATOM   2974  C   SER P 191     -30.060-124.879 106.603  0.00 97.00      PROA   
ATOM   2975  O   SER P 191     -30.791-124.404 107.463  0.00 97.00      PROA   
ATOM   2976  N   CYS P 192     -28.779-125.205 106.888  0.00 97.00      PROA   
ATOM   2977  HN  CYS P 192     -28.224-125.673 106.204  0.00 97.00      PROA   
ATOM   2978  CA  CYS P 192     -28.157-124.925 108.176  0.00 97.00      PROA   
ATOM   2979  HA  CYS P 192     -28.915-124.940 108.945  0.00 97.00      PROA   
ATOM   2980  CB  CYS P 192     -27.089-125.986 108.551  0.00 97.00      PROA   
ATOM   2981  HB1 CYS P 192     -26.580-125.683 109.491  0.00 97.00      PROA   
ATOM   2982  HB2 CYS P 192     -26.322-126.044 107.748  0.00 97.00      PROA   
ATOM   2983  SG  CYS P 192     -27.868-127.619 108.772  0.00 97.00      PROA   
ATOM   2984  C   CYS P 192     -27.546-123.533 108.153  0.00 97.00      PROA   
ATOM   2985  O   CYS P 192     -26.479-123.315 107.583  0.00 97.00      PROA   
ATOM   2986  N   GLU P 193     -28.249-122.541 108.757  0.00 97.00      PROA   
ATOM   2987  HN  GLU P 193     -29.067-122.762 109.287  0.00 97.00      PROA   
ATOM   2988  CA  GLU P 193     -28.068-121.137 108.432  0.00 97.00      PROA   
ATOM   2989  HA  GLU P 193     -27.272-121.053 107.706  0.00 97.00      PROA   
ATOM   2990  CB  GLU P 193     -29.352-120.583 107.761  0.00 97.00      PROA   
ATOM   2991  HB1 GLU P 193     -29.505-121.163 106.823  0.00 97.00      PROA   
ATOM   2992  HB2 GLU P 193     -29.180-119.523 107.473  0.00 97.00      PROA   
ATOM   2993  CG  GLU P 193     -30.634-120.705 108.617  0.00 97.00      PROA   
ATOM   2994  HG1 GLU P 193     -30.455-120.297 109.633  0.00 97.00      PROA   
ATOM   2995  HG2 GLU P 193     -30.962-121.762 108.710  0.00 97.00      PROA   
ATOM   2996  CD  GLU P 193     -31.751-119.889 107.993  0.00 97.00      PROA   
ATOM   2997  OE1 GLU P 193     -32.032-118.777 108.515  0.00 97.00      PROA   
ATOM   2998  OE2 GLU P 193     -32.307-120.324 106.953  0.00 97.00      PROA   
ATOM   2999  C   GLU P 193     -27.678-120.227 109.590  0.00 97.00      PROA   
ATOM   3000  O   GLU P 193     -28.184-120.343 110.703  0.00 97.00      PROA   
ATOM   3001  N   THR P 194     -26.755-119.261 109.326  0.00 97.00      PROA   
ATOM   3002  HN  THR P 194     -26.253-119.269 108.465  0.00 97.00      PROA   
ATOM   3003  CA  THR P 194     -26.385-118.209 110.269  0.00 97.00      PROA   
ATOM   3004  HA  THR P 194     -26.745-118.466 111.257  0.00 97.00      PROA   
ATOM   3005  CB  THR P 194     -24.868-117.973 110.353  0.00 97.00      PROA   
ATOM   3006  HB  THR P 194     -24.651-117.126 111.048  0.00 97.00      PROA   
ATOM   3007  OG1 THR P 194     -24.282-117.685 109.084  0.00 97.00      PROA   
ATOM   3008  HG1 THR P 194     -23.672-116.956 109.228  0.00 97.00      PROA   
ATOM   3009  CG2 THR P 194     -24.174-119.226 110.913  0.00 97.00      PROA   
ATOM   3010 HG21 THR P 194     -24.353-120.100 110.252  0.00 97.00      PROA   
ATOM   3011 HG22 THR P 194     -24.553-119.459 111.929  0.00 97.00      PROA   
ATOM   3012 HG23 THR P 194     -23.077-119.055 110.976  0.00 97.00      PROA   
ATOM   3013  C   THR P 194     -26.998-116.863 109.910  0.00 97.00      PROA   
ATOM   3014  O   THR P 194     -27.399-116.114 110.798  0.00 97.00      PROA   
ATOM   3015  N   LYS P 195     -27.005-116.503 108.602  0.00 97.00      PROA   
ATOM   3016  HN  LYS P 195     -26.688-117.174 107.940  0.00 97.00      PROA   
ATOM   3017  CA  LYS P 195     -27.255-115.167 108.061  0.00 97.00      PROA   
ATOM   3018  HA  LYS P 195     -27.143-115.281 106.994  0.00 97.00      PROA   
ATOM   3019  CB  LYS P 195     -28.704-114.625 108.275  0.00 97.00      PROA   
ATOM   3020  HB1 LYS P 195     -28.679-113.516 108.381  0.00 97.00      PROA   
ATOM   3021  HB2 LYS P 195     -29.120-115.022 109.225  0.00 97.00      PROA   
ATOM   3022  CG  LYS P 195     -29.701-114.898 107.127  0.00 97.00      PROA   
ATOM   3023  HG1 LYS P 195     -29.244-114.589 106.162  0.00 97.00      PROA   
ATOM   3024  HG2 LYS P 195     -30.578-114.230 107.302  0.00 97.00      PROA   
ATOM   3025  CD  LYS P 195     -30.245-116.332 107.019  0.00 97.00      PROA   
ATOM   3026  HD1 LYS P 195     -30.618-116.627 108.026  0.00 97.00      PROA   
ATOM   3027  HD2 LYS P 195     -29.430-117.034 106.744  0.00 97.00      PROA   
ATOM   3028  CE  LYS P 195     -31.399-116.421 106.000  0.00 97.00      PROA   
ATOM   3029  HE1 LYS P 195     -31.038-116.219 104.971  0.00 97.00      PROA   
ATOM   3030  HE2 LYS P 195     -32.186-115.682 106.267  0.00 97.00      PROA   
ATOM   3031  NZ  LYS P 195     -32.029-117.751 106.008  0.00 97.00      PROA   
ATOM   3032  HZ1 LYS P 195     -32.154-118.043 107.006  0.00 97.00      PROA   
ATOM   3033  HZ2 LYS P 195     -31.423-118.484 105.594  0.00 97.00      PROA   
ATOM   3034  HZ3 LYS P 195     -32.964-117.777 105.563  0.00 97.00      PROA   
ATOM   3035  C   LYS P 195     -26.213-114.100 108.412  0.00 97.00      PROA   
ATOM   3036  O   LYS P 195     -25.954-113.203 107.612  0.00 97.00      PROA   
ATOM   3037  N   LEU P 196     -25.557-114.196 109.586  0.00 97.00      PROA   
ATOM   3038  HN  LEU P 196     -25.873-114.869 110.253  0.00 97.00      PROA   
ATOM   3039  CA  LEU P 196     -24.558-113.261 110.064  0.00 97.00      PROA   
ATOM   3040  HA  LEU P 196     -24.713-112.305 109.583  0.00 97.00      PROA   
ATOM   3041  CB  LEU P 196     -24.602-113.059 111.605  0.00 97.00      PROA   
ATOM   3042  HB1 LEU P 196     -23.710-112.497 111.940  0.00 97.00      PROA   
ATOM   3043  HB2 LEU P 196     -24.603-114.054 112.105  0.00 97.00      PROA   
ATOM   3044  CG  LEU P 196     -25.789-112.251 112.139  0.00 97.00      PROA   
ATOM   3045  HG  LEU P 196     -25.639-112.138 113.248  0.00 97.00      PROA   
ATOM   3046  CD1 LEU P 196     -25.896-110.831 111.564  0.00 97.00      PROA   
ATOM   3047 HD11 LEU P 196     -26.155-110.883 110.487  0.00 97.00      PROA   
ATOM   3048 HD12 LEU P 196     -24.935-110.297 111.691  0.00 97.00      PROA   
ATOM   3049 HD13 LEU P 196     -26.690-110.250 112.077  0.00 97.00      PROA   
ATOM   3050  CD2 LEU P 196     -27.059-113.017 111.860  0.00 97.00      PROA   
ATOM   3051 HD21 LEU P 196     -27.110-113.973 112.453  0.00 97.00      PROA   
ATOM   3052 HD22 LEU P 196     -27.436-113.125 110.867  0.00 97.00      PROA   
ATOM   3053 HD23 LEU P 196     -27.852-112.323 112.127  0.00 97.00      PROA   
ATOM   3054  C   LEU P 196     -23.161-113.726 109.716  0.00 97.00      PROA   
ATOM   3055  O   LEU P 196     -22.862-114.919 109.717  0.00 97.00      PROA   
ATOM   3056  N   LEU P 197     -22.259-112.752 109.443  0.00 97.00      PROA   
ATOM   3057  HN  LEU P 197     -22.542-111.800 109.368  0.00 97.00      PROA   
ATOM   3058  CA  LEU P 197     -20.831-112.966 109.382  0.00 97.00      PROA   
ATOM   3059  HA  LEU P 197     -20.601-113.936 109.801  0.00 97.00      PROA   
ATOM   3060  CB  LEU P 197     -20.266-112.873 107.942  0.00 97.00      PROA   
ATOM   3061  HB1 LEU P 197     -20.516-111.874 107.520  0.00 97.00      PROA   
ATOM   3062  HB2 LEU P 197     -20.790-113.634 107.321  0.00 97.00      PROA   
ATOM   3063  CG  LEU P 197     -18.741-113.103 107.796  0.00 97.00      PROA   
ATOM   3064  HG  LEU P 197     -18.205-112.330 108.395  0.00 97.00      PROA   
ATOM   3065  CD1 LEU P 197     -18.301-114.488 108.306  0.00 97.00      PROA   
ATOM   3066 HD11 LEU P 197     -18.849-115.283 107.756  0.00 97.00      PROA   
ATOM   3067 HD12 LEU P 197     -18.504-114.594 109.391  0.00 97.00      PROA   
ATOM   3068 HD13 LEU P 197     -17.212-114.626 108.137  0.00 97.00      PROA   
ATOM   3069  CD2 LEU P 197     -18.305-112.919 106.331  0.00 97.00      PROA   
ATOM   3070 HD21 LEU P 197     -18.572-111.902 105.975  0.00 97.00      PROA   
ATOM   3071 HD22 LEU P 197     -18.813-113.666 105.685  0.00 97.00      PROA   
ATOM   3072 HD23 LEU P 197     -17.207-113.052 106.235  0.00 97.00      PROA   
ATOM   3073  C   LEU P 197     -20.195-111.918 110.266  0.00 97.00      PROA   
ATOM   3074  O   LEU P 197     -20.567-110.747 110.223  0.00 97.00      PROA   
ATOM   3075  N   LEU P 198     -19.231-112.337 111.118  0.00 97.00      PROA   
ATOM   3076  HN  LEU P 198     -18.925-113.284 111.109  0.00 97.00      PROA   
ATOM   3077  CA  LEU P 198     -18.536-111.499 112.071  0.00 97.00      PROA   
ATOM   3078  HA  LEU P 198     -18.661-110.457 111.806  0.00 97.00      PROA   
ATOM   3079  CB  LEU P 198     -18.927-111.744 113.563  0.00 97.00      PROA   
ATOM   3080  HB1 LEU P 198     -18.251-111.144 114.213  0.00 97.00      PROA   
ATOM   3081  HB2 LEU P 198     -18.769-112.815 113.814  0.00 97.00      PROA   
ATOM   3082  CG  LEU P 198     -20.371-111.369 114.004  0.00 97.00      PROA   
ATOM   3083  HG  LEU P 198     -20.372-111.441 115.120  0.00 97.00      PROA   
ATOM   3084  CD1 LEU P 198     -20.756-109.921 113.650  0.00 97.00      PROA   
ATOM   3085 HD11 LEU P 198     -20.831-109.796 112.550  0.00 97.00      PROA   
ATOM   3086 HD12 LEU P 198     -19.999-109.209 114.038  0.00 97.00      PROA   
ATOM   3087 HD13 LEU P 198     -21.743-109.669 114.093  0.00 97.00      PROA   
ATOM   3088  CD2 LEU P 198     -21.443-112.362 113.524  0.00 97.00      PROA   
ATOM   3089 HD21 LEU P 198     -21.115-113.406 113.703  0.00 97.00      PROA   
ATOM   3090 HD22 LEU P 198     -21.639-112.228 112.443  0.00 97.00      PROA   
ATOM   3091 HD23 LEU P 198     -22.395-112.190 114.070  0.00 97.00      PROA   
ATOM   3092  C   LEU P 198     -17.078-111.860 111.896  0.00 97.00      PROA   
ATOM   3093  O   LEU P 198     -16.758-112.844 111.231  0.00 97.00      PROA   
ATOM   3094  N   GLN P 199     -16.148-111.057 112.474  0.00 97.00      PROA   
ATOM   3095  HN  GLN P 199     -16.430-110.233 112.961  0.00 97.00      PROA   
ATOM   3096  CA  GLN P 199     -14.711-111.282 112.404  0.00 97.00      PROA   
ATOM   3097  HA  GLN P 199     -14.434-111.203 111.362  0.00 97.00      PROA   
ATOM   3098  CB  GLN P 199     -13.920-110.223 113.223  0.00 97.00      PROA   
ATOM   3099  HB1 GLN P 199     -12.832-110.419 113.092  0.00 97.00      PROA   
ATOM   3100  HB2 GLN P 199     -14.152-110.350 114.305  0.00 97.00      PROA   
ATOM   3101  CG  GLN P 199     -14.189-108.740 112.853  0.00 97.00      PROA   
ATOM   3102  HG1 GLN P 199     -13.388-108.086 113.257  0.00 97.00      PROA   
ATOM   3103  HG2 GLN P 199     -15.146-108.425 113.324  0.00 97.00      PROA   
ATOM   3104  CD  GLN P 199     -14.352-108.490 111.349  0.00 97.00      PROA   
ATOM   3105  OE1 GLN P 199     -15.453-108.187 110.878  0.00 97.00      PROA   
ATOM   3106  NE2 GLN P 199     -13.238-108.596 110.576  0.00 97.00      PROA   
ATOM   3107 HE21 GLN P 199     -13.334-108.403 109.601  0.00 97.00      PROA   
ATOM   3108 HE22 GLN P 199     -12.356-108.829 110.984  0.00 97.00      PROA   
ATOM   3109  C   GLN P 199     -14.303-112.676 112.877  0.00 97.00      PROA   
ATOM   3110  O   GLN P 199     -14.794-113.185 113.883  0.00 97.00      PROA   
ATOM   3111  N   ARG P 200     -13.411-113.342 112.111  0.00 97.00      PROA   
ATOM   3112  HN  ARG P 200     -12.970-112.920 111.324  0.00 97.00      PROA   
ATOM   3113  CA  ARG P 200     -13.211-114.765 112.228  0.00 97.00      PROA   
ATOM   3114  HA  ARG P 200     -13.475-115.104 113.219  0.00 97.00      PROA   
ATOM   3115  CB  ARG P 200     -14.082-115.453 111.145  0.00 97.00      PROA   
ATOM   3116  HB1 ARG P 200     -13.742-115.096 110.146  0.00 97.00      PROA   
ATOM   3117  HB2 ARG P 200     -15.133-115.103 111.258  0.00 97.00      PROA   
ATOM   3118  CG  ARG P 200     -14.060-116.987 111.151  0.00 97.00      PROA   
ATOM   3119  HG1 ARG P 200     -13.150-117.358 111.665  0.00 97.00      PROA   
ATOM   3120  HG2 ARG P 200     -13.970-117.304 110.092  0.00 97.00      PROA   
ATOM   3121  CD  ARG P 200     -15.280-117.670 111.786  0.00 97.00      PROA   
ATOM   3122  HD1 ARG P 200     -15.662-117.093 112.652  0.00 97.00      PROA   
ATOM   3123  HD2 ARG P 200     -15.008-118.691 112.144  0.00 97.00      PROA   
ATOM   3124  NE  ARG P 200     -16.364-117.755 110.751  0.00 97.00      PROA   
ATOM   3125  HE  ARG P 200     -16.981-116.986 110.609  0.00 97.00      PROA   
ATOM   3126  CZ  ARG P 200     -16.517-118.822 109.942  0.00 97.00      PROA   
ATOM   3127  NH1 ARG P 200     -15.702-119.882 109.997  0.00 97.00      PROA   
ATOM   3128 HH11 ARG P 200     -14.753-119.705 110.252  0.00 97.00      PROA   
ATOM   3129 HH12 ARG P 200     -15.837-120.618 109.333  0.00 97.00      PROA   
ATOM   3130  NH2 ARG P 200     -17.448-118.829 108.976  0.00 97.00      PROA   
ATOM   3131 HH21 ARG P 200     -17.940-117.992 108.768  0.00 97.00      PROA   
ATOM   3132 HH22 ARG P 200     -17.343-119.544 108.289  0.00 97.00      PROA   
ATOM   3133  C   ARG P 200     -11.747-115.030 111.932  0.00 97.00      PROA   
ATOM   3134  O   ARG P 200     -11.224-114.387 111.022  0.00 97.00      PROA   
ATOM   3135  N   PRO P 201     -11.020-115.923 112.614  0.00 97.00      PROA   
ATOM   3136  CD  PRO P 201     -11.365-116.446 113.943  0.00 97.00      PROA   
ATOM   3137  HD1 PRO P 201     -12.358-116.946 113.930  0.00 97.00      PROA   
ATOM   3138  HD2 PRO P 201     -11.367-115.609 114.675  0.00 97.00      PROA   
ATOM   3139  CA  PRO P 201      -9.714-116.381 112.151  0.00 97.00      PROA   
ATOM   3140  HA  PRO P 201      -9.121-115.547 111.798  0.00 97.00      PROA   
ATOM   3141  CB  PRO P 201      -9.078-117.015 113.404  0.00 97.00      PROA   
ATOM   3142  HB1 PRO P 201      -8.505-116.227 113.944  0.00 97.00      PROA   
ATOM   3143  HB2 PRO P 201      -8.390-117.854 113.178  0.00 97.00      PROA   
ATOM   3144  CG  PRO P 201     -10.259-117.448 114.290  0.00 97.00      PROA   
ATOM   3145  HG1 PRO P 201     -10.588-118.468 114.002  0.00 97.00      PROA   
ATOM   3146  HG2 PRO P 201     -10.006-117.450 115.368  0.00 97.00      PROA   
ATOM   3147  C   PRO P 201      -9.848-117.357 110.989  0.00 97.00      PROA   
ATOM   3148  O   PRO P 201      -9.458-117.006 109.877  0.00 97.00      PROA   
ATOM   3149  N   GLY P 202     -10.410-118.566 111.205  0.00 97.00      PROA   
ATOM   3150  HN  GLY P 202     -10.609-118.869 112.135  0.00 97.00      PROA   
ATOM   3151  CA  GLY P 202     -10.697-119.519 110.153  0.00 97.00      PROA   
ATOM   3152  HA1 GLY P 202     -10.834-120.452 110.661  0.00 97.00      PROA   
ATOM   3153  HA2 GLY P 202      -9.897-119.543 109.428  0.00 97.00      PROA   
ATOM   3154  C   GLY P 202     -11.994-119.233 109.465  0.00 97.00      PROA   
ATOM   3155  O   GLY P 202     -13.039-119.539 110.016  0.00 97.00      PROA   
ATOM   3156  N   LEU P 203     -11.952-118.662 108.243  0.00 97.00      PROA   
ATOM   3157  HN  LEU P 203     -11.059-118.449 107.856  0.00 97.00      PROA   
ATOM   3158  CA  LEU P 203     -13.092-118.226 107.449  0.00 97.00      PROA   
ATOM   3159  HA  LEU P 203     -13.662-117.563 108.077  0.00 97.00      PROA   
ATOM   3160  CB  LEU P 203     -12.645-117.383 106.218  0.00 97.00      PROA   
ATOM   3161  HB1 LEU P 203     -13.383-117.463 105.390  0.00 97.00      PROA   
ATOM   3162  HB2 LEU P 203     -11.683-117.797 105.845  0.00 97.00      PROA   
ATOM   3163  CG  LEU P 203     -12.466-115.860 106.487  0.00 97.00      PROA   
ATOM   3164  HG  LEU P 203     -12.048-115.421 105.548  0.00 97.00      PROA   
ATOM   3165  CD1 LEU P 203     -13.814-115.152 106.738  0.00 97.00      PROA   
ATOM   3166 HD11 LEU P 203     -14.285-115.524 107.671  0.00 97.00      PROA   
ATOM   3167 HD12 LEU P 203     -14.510-115.331 105.892  0.00 97.00      PROA   
ATOM   3168 HD13 LEU P 203     -13.658-114.057 106.838  0.00 97.00      PROA   
ATOM   3169  CD2 LEU P 203     -11.464-115.538 107.612  0.00 97.00      PROA   
ATOM   3170 HD21 LEU P 203     -10.486-116.021 107.411  0.00 97.00      PROA   
ATOM   3171 HD22 LEU P 203     -11.843-115.900 108.591  0.00 97.00      PROA   
ATOM   3172 HD23 LEU P 203     -11.306-114.441 107.688  0.00 97.00      PROA   
ATOM   3173  C   LEU P 203     -14.101-119.294 107.027  0.00 97.00      PROA   
ATOM   3174  O   LEU P 203     -15.288-118.993 106.925  0.00 97.00      PROA   
ATOM   3175  N   GLN P 204     -13.679-120.548 106.748  0.00 97.00      PROA   
ATOM   3176  HN  GLN P 204     -12.746-120.837 106.967  0.00 97.00      PROA   
ATOM   3177  CA  GLN P 204     -14.496-121.570 106.104  0.00 97.00      PROA   
ATOM   3178  HA  GLN P 204     -14.915-121.127 105.213  0.00 97.00      PROA   
ATOM   3179  CB  GLN P 204     -13.599-122.780 105.726  0.00 97.00      PROA   
ATOM   3180  HB1 GLN P 204     -13.276-123.293 106.659  0.00 97.00      PROA   
ATOM   3181  HB2 GLN P 204     -12.672-122.363 105.267  0.00 97.00      PROA   
ATOM   3182  CG  GLN P 204     -14.169-123.841 104.756  0.00 97.00      PROA   
ATOM   3183  HG1 GLN P 204     -14.878-124.499 105.300  0.00 97.00      PROA   
ATOM   3184  HG2 GLN P 204     -13.338-124.482 104.395  0.00 97.00      PROA   
ATOM   3185  CD  GLN P 204     -14.914-123.229 103.563  0.00 97.00      PROA   
ATOM   3186  OE1 GLN P 204     -16.088-122.854 103.637  0.00 97.00      PROA   
ATOM   3187  NE2 GLN P 204     -14.212-123.133 102.403  0.00 97.00      PROA   
ATOM   3188 HE21 GLN P 204     -14.684-122.755 101.609  0.00 97.00      PROA   
ATOM   3189 HE22 GLN P 204     -13.259-123.427 102.374  0.00 97.00      PROA   
ATOM   3190  C   GLN P 204     -15.642-122.068 106.978  0.00 97.00      PROA   
ATOM   3191  O   GLN P 204     -15.660-121.864 108.182  0.00 97.00      PROA   
ATOM   3192  N   LEU P 205     -16.645-122.759 106.396  0.00 97.00      PROA   
ATOM   3193  HN  LEU P 205     -16.688-122.853 105.403  0.00 97.00      PROA   
ATOM   3194  CA  LEU P 205     -17.524-123.609 107.169  0.00 97.00      PROA   
ATOM   3195  HA  LEU P 205     -17.123-123.739 108.164  0.00 97.00      PROA   
ATOM   3196  CB  LEU P 205     -18.973-123.080 107.302  0.00 97.00      PROA   
ATOM   3197  HB1 LEU P 205     -19.611-123.852 107.787  0.00 97.00      PROA   
ATOM   3198  HB2 LEU P 205     -19.374-122.882 106.283  0.00 97.00      PROA   
ATOM   3199  CG  LEU P 205     -19.111-121.791 108.144  0.00 97.00      PROA   
ATOM   3200  HG  LEU P 205     -18.379-121.051 107.749  0.00 97.00      PROA   
ATOM   3201  CD1 LEU P 205     -20.514-121.176 107.991  0.00 97.00      PROA   
ATOM   3202 HD11 LEU P 205     -21.284-121.889 108.354  0.00 97.00      PROA   
ATOM   3203 HD12 LEU P 205     -20.719-120.942 106.926  0.00 97.00      PROA   
ATOM   3204 HD13 LEU P 205     -20.592-120.240 108.583  0.00 97.00      PROA   
ATOM   3205  CD2 LEU P 205     -18.806-122.045 109.634  0.00 97.00      PROA   
ATOM   3206 HD21 LEU P 205     -17.765-122.400 109.774  0.00 97.00      PROA   
ATOM   3207 HD22 LEU P 205     -19.498-122.816 110.033  0.00 97.00      PROA   
ATOM   3208 HD23 LEU P 205     -18.942-121.113 110.222  0.00 97.00      PROA   
ATOM   3209  C   LEU P 205     -17.540-124.985 106.548  0.00 97.00      PROA   
ATOM   3210  O   LEU P 205     -18.066-125.202 105.458  0.00 97.00      PROA   
ATOM   3211  N   TYR P 206     -16.977-125.971 107.281  0.00 97.00      PROA   
ATOM   3212  HN  TYR P 206     -16.500-125.760 108.129  0.00 97.00      PROA   
ATOM   3213  CA  TYR P 206     -17.137-127.382 106.991  0.00 97.00      PROA   
ATOM   3214  HA  TYR P 206     -17.349-127.516 105.938  0.00 97.00      PROA   
ATOM   3215  CB  TYR P 206     -15.924-128.262 107.401  0.00 97.00      PROA   
ATOM   3216  HB1 TYR P 206     -16.038-129.303 107.029  0.00 97.00      PROA   
ATOM   3217  HB2 TYR P 206     -15.819-128.290 108.507  0.00 97.00      PROA   
ATOM   3218  CG  TYR P 206     -14.654-127.687 106.838  0.00 97.00      PROA   
ATOM   3219  CD1 TYR P 206     -14.188-128.036 105.555  0.00 97.00      PROA   
ATOM   3220  HD1 TYR P 206     -14.746-128.741 104.955  0.00 97.00      PROA   
ATOM   3221  CE1 TYR P 206     -13.010-127.463 105.049  0.00 97.00      PROA   
ATOM   3222  HE1 TYR P 206     -12.660-127.721 104.059  0.00 97.00      PROA   
ATOM   3223  CZ  TYR P 206     -12.300-126.532 105.823  0.00 97.00      PROA   
ATOM   3224  OH  TYR P 206     -11.168-125.871 105.301  0.00 97.00      PROA   
ATOM   3225  HH  TYR P 206     -10.966-125.130 105.888  0.00 97.00      PROA   
ATOM   3226  CD2 TYR P 206     -13.896-126.801 107.621  0.00 97.00      PROA   
ATOM   3227  HD2 TYR P 206     -14.215-126.543 108.621  0.00 97.00      PROA   
ATOM   3228  CE2 TYR P 206     -12.741-126.214 107.111  0.00 97.00      PROA   
ATOM   3229  HE2 TYR P 206     -12.206-125.507 107.722  0.00 97.00      PROA   
ATOM   3230  C   TYR P 206     -18.338-127.812 107.794  0.00 97.00      PROA   
ATOM   3231  O   TYR P 206     -18.641-127.224 108.831  0.00 97.00      PROA   
ATOM   3232  N   PHE P 207     -19.075-128.835 107.319  0.00 97.00      PROA   
ATOM   3233  HN  PHE P 207     -18.812-129.332 106.491  0.00 97.00      PROA   
ATOM   3234  CA  PHE P 207     -20.313-129.233 107.952  0.00 97.00      PROA   
ATOM   3235  HA  PHE P 207     -20.364-128.852 108.961  0.00 97.00      PROA   
ATOM   3236  CB  PHE P 207     -21.576-128.802 107.159  0.00 97.00      PROA   
ATOM   3237  HB1 PHE P 207     -22.499-129.243 107.593  0.00 97.00      PROA   
ATOM   3238  HB2 PHE P 207     -21.484-129.164 106.114  0.00 97.00      PROA   
ATOM   3239  CG  PHE P 207     -21.757-127.302 107.117  0.00 97.00      PROA   
ATOM   3240  CD1 PHE P 207     -21.068-126.517 106.175  0.00 97.00      PROA   
ATOM   3241  HD1 PHE P 207     -20.336-126.977 105.527  0.00 97.00      PROA   
ATOM   3242  CE1 PHE P 207     -21.330-125.148 106.054  0.00 97.00      PROA   
ATOM   3243  HE1 PHE P 207     -20.782-124.558 105.333  0.00 97.00      PROA   
ATOM   3244  CZ  PHE P 207     -22.293-124.544 106.871  0.00 97.00      PROA   
ATOM   3245  HZ  PHE P 207     -22.492-123.486 106.781  0.00 97.00      PROA   
ATOM   3246  CD2 PHE P 207     -22.719-126.681 107.935  0.00 97.00      PROA   
ATOM   3247  HD2 PHE P 207     -23.270-127.271 108.652  0.00 97.00      PROA   
ATOM   3248  CE2 PHE P 207     -22.987-125.311 107.813  0.00 97.00      PROA   
ATOM   3249  HE2 PHE P 207     -23.733-124.848 108.442  0.00 97.00      PROA   
ATOM   3250  C   PHE P 207     -20.336-130.726 108.060  0.00 97.00      PROA   
ATOM   3251  O   PHE P 207     -19.596-131.421 107.381  0.00 97.00      PROA   
ATOM   3252  N   SER P 208     -21.210-131.252 108.937  0.00 97.00      PROA   
ATOM   3253  HN  SER P 208     -21.732-130.669 109.552  0.00 97.00      PROA   
ATOM   3254  CA  SER P 208     -21.472-132.666 109.035  0.00 97.00      PROA   
ATOM   3255  HA  SER P 208     -21.321-133.120 108.066  0.00 97.00      PROA   
ATOM   3256  CB  SER P 208     -20.589-133.404 110.076  0.00 97.00      PROA   
ATOM   3257  HB1 SER P 208     -19.539-133.398 109.710  0.00 97.00      PROA   
ATOM   3258  HB2 SER P 208     -20.909-134.462 110.193  0.00 97.00      PROA   
ATOM   3259  OG  SER P 208     -20.620-132.742 111.336  0.00 97.00      PROA   
ATOM   3260  HG1 SER P 208     -20.381-133.384 112.013  0.00 97.00      PROA   
ATOM   3261  C   SER P 208     -22.933-132.815 109.358  0.00 97.00      PROA   
ATOM   3262  O   SER P 208     -23.563-131.903 109.889  0.00 97.00      PROA   
ATOM   3263  N   PHE P 209     -23.505-133.980 108.989  0.00 97.00      PROA   
ATOM   3264  HN  PHE P 209     -22.957-134.702 108.576  0.00 97.00      PROA   
ATOM   3265  CA  PHE P 209     -24.907-134.285 109.132  0.00 97.00      PROA   
ATOM   3266  HA  PHE P 209     -25.355-133.580 109.820  0.00 97.00      PROA   
ATOM   3267  CB  PHE P 209     -25.642-134.279 107.760  0.00 97.00      PROA   
ATOM   3268  HB1 PHE P 209     -26.229-135.202 107.573  0.00 97.00      PROA   
ATOM   3269  HB2 PHE P 209     -24.903-134.177 106.935  0.00 97.00      PROA   
ATOM   3270  CG  PHE P 209     -26.604-133.124 107.691  0.00 97.00      PROA   
ATOM   3271  CD1 PHE P 209     -27.843-133.220 108.347  0.00 97.00      PROA   
ATOM   3272  HD1 PHE P 209     -28.076-134.105 108.923  0.00 97.00      PROA   
ATOM   3273  CE1 PHE P 209     -28.780-132.186 108.256  0.00 97.00      PROA   
ATOM   3274  HE1 PHE P 209     -29.731-132.280 108.758  0.00 97.00      PROA   
ATOM   3275  CZ  PHE P 209     -28.489-131.044 107.500  0.00 97.00      PROA   
ATOM   3276  HZ  PHE P 209     -29.210-130.244 107.422  0.00 97.00      PROA   
ATOM   3277  CD2 PHE P 209     -26.319-131.970 106.937  0.00 97.00      PROA   
ATOM   3278  HD2 PHE P 209     -25.375-131.883 106.418  0.00 97.00      PROA   
ATOM   3279  CE2 PHE P 209     -27.259-130.935 106.841  0.00 97.00      PROA   
ATOM   3280  HE2 PHE P 209     -27.037-130.054 106.258  0.00 97.00      PROA   
ATOM   3281  C   PHE P 209     -24.998-135.640 109.789  0.00 97.00      PROA   
ATOM   3282  O   PHE P 209     -24.197-136.533 109.522  0.00 97.00      PROA   
ATOM   3283  N   TYR P 210     -25.973-135.800 110.709  0.00 97.00      PROA   
ATOM   3284  HN  TYR P 210     -26.600-135.055 110.925  0.00 97.00      PROA   
ATOM   3285  CA  TYR P 210     -26.105-136.978 111.536  0.00 97.00      PROA   
ATOM   3286  HA  TYR P 210     -25.569-137.811 111.102  0.00 97.00      PROA   
ATOM   3287  CB  TYR P 210     -25.656-136.727 113.007  0.00 97.00      PROA   
ATOM   3288  HB1 TYR P 210     -25.671-137.671 113.593  0.00 97.00      PROA   
ATOM   3289  HB2 TYR P 210     -26.363-136.016 113.483  0.00 97.00      PROA   
ATOM   3290  CG  TYR P 210     -24.284-136.094 113.122  0.00 97.00      PROA   
ATOM   3291  CD1 TYR P 210     -24.128-134.700 112.991  0.00 97.00      PROA   
ATOM   3292  HD1 TYR P 210     -24.986-134.092 112.751  0.00 97.00      PROA   
ATOM   3293  CE1 TYR P 210     -22.888-134.087 113.203  0.00 97.00      PROA   
ATOM   3294  HE1 TYR P 210     -22.796-133.016 113.105  0.00 97.00      PROA   
ATOM   3295  CZ  TYR P 210     -21.782-134.861 113.574  0.00 97.00      PROA   
ATOM   3296  OH  TYR P 210     -20.535-134.259 113.847  0.00 97.00      PROA   
ATOM   3297  HH  TYR P 210     -20.693-133.438 114.330  0.00 97.00      PROA   
ATOM   3298  CD2 TYR P 210     -23.163-136.856 113.499  0.00 97.00      PROA   
ATOM   3299  HD2 TYR P 210     -23.274-137.918 113.659  0.00 97.00      PROA   
ATOM   3300  CE2 TYR P 210     -21.919-136.246 113.713  0.00 97.00      PROA   
ATOM   3301  HE2 TYR P 210     -21.069-136.837 114.020  0.00 97.00      PROA   
ATOM   3302  C   TYR P 210     -27.580-137.310 111.557  0.00 97.00      PROA   
ATOM   3303  O   TYR P 210     -28.419-136.466 111.246  0.00 97.00      PROA   
ATOM   3304  N   MET P 211     -27.927-138.562 111.939  0.00 97.00      PROA   
ATOM   3305  HN  MET P 211     -27.232-139.251 112.138  0.00 97.00      PROA   
ATOM   3306  CA  MET P 211     -29.295-138.952 112.206  0.00 97.00      PROA   
ATOM   3307  HA  MET P 211     -29.950-138.097 112.141  0.00 97.00      PROA   
ATOM   3308  CB  MET P 211     -29.791-140.048 111.226  0.00 97.00      PROA   
ATOM   3309  HB1 MET P 211     -30.760-140.458 111.588  0.00 97.00      PROA   
ATOM   3310  HB2 MET P 211     -29.047-140.876 111.206  0.00 97.00      PROA   
ATOM   3311  CG  MET P 211     -30.006-139.532 109.790  0.00 97.00      PROA   
ATOM   3312  HG1 MET P 211     -29.133-138.913 109.491  0.00 97.00      PROA   
ATOM   3313  HG2 MET P 211     -30.887-138.857 109.812  0.00 97.00      PROA   
ATOM   3314  SD  MET P 211     -30.257-140.831 108.537  0.00 97.00      PROA   
ATOM   3315  CE  MET P 211     -31.820-141.502 109.170  0.00 97.00      PROA   
ATOM   3316  HE1 MET P 211     -32.579-140.699 109.278  0.00 97.00      PROA   
ATOM   3317  HE2 MET P 211     -31.684-141.986 110.160  0.00 97.00      PROA   
ATOM   3318  HE3 MET P 211     -32.228-142.264 108.472  0.00 97.00      PROA   
ATOM   3319  C   MET P 211     -29.356-139.491 113.615  0.00 97.00      PROA   
ATOM   3320  O   MET P 211     -28.967-140.632 113.847  0.00 97.00      PROA   
ATOM   3321  N   GLY P 212     -29.871-138.691 114.592  0.00 97.00      PROA   
ATOM   3322  HN  GLY P 212     -30.288-137.813 114.360  0.00 97.00      PROA   
ATOM   3323  CA  GLY P 212     -29.875-139.005 116.019  0.00 97.00      PROA   
ATOM   3324  HA1 GLY P 212     -30.716-139.653 116.211  0.00 97.00      PROA   
ATOM   3325  HA2 GLY P 212     -29.962-138.064 116.536  0.00 97.00      PROA   
ATOM   3326  C   GLY P 212     -28.610-139.653 116.539  0.00 97.00      PROA   
ATOM   3327  O   GLY P 212     -27.515-139.099 116.455  0.00 97.00      PROA   
ATOM   3328  N   SER P 213     -28.753-140.876 117.093  0.00 97.00      PROA   
ATOM   3329  HN  SER P 213     -29.670-141.256 117.181  0.00 97.00      PROA   
ATOM   3330  CA  SER P 213     -27.658-141.675 117.622  0.00 97.00      PROA   
ATOM   3331  HA  SER P 213     -26.976-141.004 118.127  0.00 97.00      PROA   
ATOM   3332  CB  SER P 213     -28.186-142.692 118.678  0.00 97.00      PROA   
ATOM   3333  HB1 SER P 213     -28.871-143.422 118.195  0.00 97.00      PROA   
ATOM   3334  HB2 SER P 213     -28.764-142.136 119.446  0.00 97.00      PROA   
ATOM   3335  OG  SER P 213     -27.141-143.393 119.351  0.00 97.00      PROA   
ATOM   3336  HG1 SER P 213     -26.604-143.785 118.653  0.00 97.00      PROA   
ATOM   3337  C   SER P 213     -26.851-142.416 116.543  0.00 97.00      PROA   
ATOM   3338  O   SER P 213     -26.304-143.490 116.794  0.00 97.00      PROA   
ATOM   3339  N   LYS P 214     -26.711-141.873 115.310  0.00 97.00      PROA   
ATOM   3340  HN  LYS P 214     -27.208-141.051 115.045  0.00 97.00      PROA   
ATOM   3341  CA  LYS P 214     -25.735-142.412 114.379  0.00 97.00      PROA   
ATOM   3342  HA  LYS P 214     -24.894-142.754 114.968  0.00 97.00      PROA   
ATOM   3343  CB  LYS P 214     -26.212-143.653 113.578  0.00 97.00      PROA   
ATOM   3344  HB1 LYS P 214     -26.299-144.491 114.307  0.00 97.00      PROA   
ATOM   3345  HB2 LYS P 214     -25.436-143.945 112.837  0.00 97.00      PROA   
ATOM   3346  CG  LYS P 214     -27.567-143.489 112.870  0.00 97.00      PROA   
ATOM   3347  HG1 LYS P 214     -27.550-142.546 112.280  0.00 97.00      PROA   
ATOM   3348  HG2 LYS P 214     -28.375-143.392 113.628  0.00 97.00      PROA   
ATOM   3349  CD  LYS P 214     -27.887-144.645 111.904  0.00 97.00      PROA   
ATOM   3350  HD1 LYS P 214     -27.116-144.633 111.099  0.00 97.00      PROA   
ATOM   3351  HD2 LYS P 214     -28.873-144.438 111.430  0.00 97.00      PROA   
ATOM   3352  CE  LYS P 214     -27.911-146.032 112.567  0.00 97.00      PROA   
ATOM   3353  HE1 LYS P 214     -28.716-146.088 113.329  0.00 97.00      PROA   
ATOM   3354  HE2 LYS P 214     -26.939-146.264 113.051  0.00 97.00      PROA   
ATOM   3355  NZ  LYS P 214     -28.161-147.087 111.555  0.00 97.00      PROA   
ATOM   3356  HZ1 LYS P 214     -27.392-147.072 110.854  0.00 97.00      PROA   
ATOM   3357  HZ2 LYS P 214     -29.065-146.900 111.076  0.00 97.00      PROA   
ATOM   3358  HZ3 LYS P 214     -28.192-148.020 112.012  0.00 97.00      PROA   
ATOM   3359  C   LYS P 214     -25.135-141.389 113.437  0.00 97.00      PROA   
ATOM   3360  O   LYS P 214     -25.808-140.538 112.860  0.00 97.00      PROA   
ATOM   3361  N   THR P 215     -23.798-141.491 113.249  0.00 97.00      PROA   
ATOM   3362  HN  THR P 215     -23.261-142.140 113.782  0.00 97.00      PROA   
ATOM   3363  CA  THR P 215     -23.023-140.808 112.232  0.00 97.00      PROA   
ATOM   3364  HA  THR P 215     -23.212-139.748 112.325  0.00 97.00      PROA   
ATOM   3365  CB  THR P 215     -21.528-141.073 112.394  0.00 97.00      PROA   
ATOM   3366  HB  THR P 215     -20.946-140.766 111.493  0.00 97.00      PROA   
ATOM   3367  OG1 THR P 215     -21.284-142.452 112.657  0.00 97.00      PROA   
ATOM   3368  HG1 THR P 215     -21.568-142.926 111.873  0.00 97.00      PROA   
ATOM   3369  CG2 THR P 215     -20.986-140.276 113.593  0.00 97.00      PROA   
ATOM   3370 HG21 THR P 215     -21.556-140.513 114.515  0.00 97.00      PROA   
ATOM   3371 HG22 THR P 215     -21.046-139.187 113.398  0.00 97.00      PROA   
ATOM   3372 HG23 THR P 215     -19.921-140.545 113.767  0.00 97.00      PROA   
ATOM   3373  C   THR P 215     -23.398-141.216 110.819  0.00 97.00      PROA   
ATOM   3374  O   THR P 215     -23.569-142.396 110.523  0.00 97.00      PROA   
ATOM   3375  N   LEU P 216     -23.453-140.231 109.896  0.00 97.00      PROA   
ATOM   3376  HN  LEU P 216     -23.423-139.271 110.164  0.00 97.00      PROA   
ATOM   3377  CA  LEU P 216     -23.409-140.478 108.468  0.00 97.00      PROA   
ATOM   3378  HA  LEU P 216     -23.777-141.474 108.269  0.00 97.00      PROA   
ATOM   3379  CB  LEU P 216     -24.270-139.465 107.676  0.00 97.00      PROA   
ATOM   3380  HB1 LEU P 216     -24.175-139.639 106.583  0.00 97.00      PROA   
ATOM   3381  HB2 LEU P 216     -23.908-138.437 107.889  0.00 97.00      PROA   
ATOM   3382  CG  LEU P 216     -25.779-139.532 108.023  0.00 97.00      PROA   
ATOM   3383  HG  LEU P 216     -25.905-139.301 109.107  0.00 97.00      PROA   
ATOM   3384  CD1 LEU P 216     -26.572-138.474 107.236  0.00 97.00      PROA   
ATOM   3385 HD11 LEU P 216     -26.495-138.670 106.146  0.00 97.00      PROA   
ATOM   3386 HD12 LEU P 216     -26.176-137.460 107.447  0.00 97.00      PROA   
ATOM   3387 HD13 LEU P 216     -27.644-138.506 107.524  0.00 97.00      PROA   
ATOM   3388  CD2 LEU P 216     -26.371-140.930 107.766  0.00 97.00      PROA   
ATOM   3389 HD21 LEU P 216     -25.895-141.693 108.415  0.00 97.00      PROA   
ATOM   3390 HD22 LEU P 216     -26.228-141.217 106.702  0.00 97.00      PROA   
ATOM   3391 HD23 LEU P 216     -27.457-140.925 107.982  0.00 97.00      PROA   
ATOM   3392  C   LEU P 216     -21.959-140.465 108.021  0.00 97.00      PROA   
ATOM   3393  O   LEU P 216     -21.061-140.275 108.839  0.00 97.00      PROA   
ATOM   3394  N   ARG P 217     -21.680-140.717 106.716  0.00 97.00      PROA   
ATOM   3395  HN  ARG P 217     -22.417-140.899 106.069  0.00 97.00      PROA   
ATOM   3396  CA  ARG P 217     -20.326-140.752 106.179  0.00 97.00      PROA   
ATOM   3397  HA  ARG P 217     -19.723-141.337 106.862  0.00 97.00      PROA   
ATOM   3398  CB  ARG P 217     -20.229-141.427 104.784  0.00 97.00      PROA   
ATOM   3399  HB1 ARG P 217     -19.187-141.317 104.402  0.00 97.00      PROA   
ATOM   3400  HB2 ARG P 217     -20.908-140.898 104.080  0.00 97.00      PROA   
ATOM   3401  CG  ARG P 217     -20.541-142.936 104.758  0.00 97.00      PROA   
ATOM   3402  HG1 ARG P 217     -21.573-143.114 105.133  0.00 97.00      PROA   
ATOM   3403  HG2 ARG P 217     -19.836-143.458 105.442  0.00 97.00      PROA   
ATOM   3404  CD  ARG P 217     -20.419-143.511 103.337  0.00 97.00      PROA   
ATOM   3405  HD1 ARG P 217     -19.424-143.292 102.888  0.00 97.00      PROA   
ATOM   3406  HD2 ARG P 217     -21.199-143.065 102.682  0.00 97.00      PROA   
ATOM   3407  NE  ARG P 217     -20.660-144.989 103.377  0.00 97.00      PROA   
ATOM   3408  HE  ARG P 217     -21.574-145.334 103.184  0.00 97.00      PROA   
ATOM   3409  CZ  ARG P 217     -19.701-145.910 103.609  0.00 97.00      PROA   
ATOM   3410  NH1 ARG P 217     -18.435-145.580 103.907  0.00 97.00      PROA   
ATOM   3411 HH11 ARG P 217     -18.208-144.618 104.014  0.00 97.00      PROA   
ATOM   3412 HH12 ARG P 217     -17.770-146.304 104.071  0.00 97.00      PROA   
ATOM   3413  NH2 ARG P 217     -20.024-147.215 103.535  0.00 97.00      PROA   
ATOM   3414 HH21 ARG P 217     -20.959-147.471 103.310  0.00 97.00      PROA   
ATOM   3415 HH22 ARG P 217     -19.313-147.898 103.675  0.00 97.00      PROA   
ATOM   3416  C   ARG P 217     -19.662-139.384 106.088  0.00 97.00      PROA   
ATOM   3417  O   ARG P 217     -19.512-138.810 105.009  0.00 97.00      PROA   
ATOM   3418  N   GLY P 218     -19.227-138.852 107.252  0.00 97.00      PROA   
ATOM   3419  HN  GLY P 218     -19.497-139.315 108.096  0.00 97.00      PROA   
ATOM   3420  CA  GLY P 218     -18.372-137.692 107.411  0.00 97.00      PROA   
ATOM   3421  HA1 GLY P 218     -18.178-137.592 108.469  0.00 97.00      PROA   
ATOM   3422  HA2 GLY P 218     -18.887-136.840 106.990  0.00 97.00      PROA   
ATOM   3423  C   GLY P 218     -17.030-137.808 106.744  0.00 97.00      PROA   
ATOM   3424  O   GLY P 218     -16.578-138.897 106.396  0.00 97.00      PROA   
ATOM   3425  N   ARG P 219     -16.354-136.646 106.610  0.00 97.00      PROA   
ATOM   3426  HN  ARG P 219     -16.761-135.792 106.925  0.00 97.00      PROA   
ATOM   3427  CA  ARG P 219     -15.038-136.510 106.036  0.00 97.00      PROA   
ATOM   3428  HA  ARG P 219     -14.340-136.942 106.739  0.00 97.00      PROA   
ATOM   3429  CB  ARG P 219     -14.842-137.182 104.629  0.00 97.00      PROA   
ATOM   3430  HB1 ARG P 219     -14.881-138.282 104.784  0.00 97.00      PROA   
ATOM   3431  HB2 ARG P 219     -13.824-136.980 104.243  0.00 97.00      PROA   
ATOM   3432  CG  ARG P 219     -15.914-136.857 103.562  0.00 97.00      PROA   
ATOM   3433  HG1 ARG P 219     -15.982-135.759 103.404  0.00 97.00      PROA   
ATOM   3434  HG2 ARG P 219     -16.899-137.199 103.943  0.00 97.00      PROA   
ATOM   3435  CD  ARG P 219     -15.703-137.538 102.199  0.00 97.00      PROA   
ATOM   3436  HD1 ARG P 219     -16.622-137.416 101.577  0.00 97.00      PROA   
ATOM   3437  HD2 ARG P 219     -15.469-138.616 102.322  0.00 97.00      PROA   
ATOM   3438  NE  ARG P 219     -14.557-136.839 101.538  0.00 97.00      PROA   
ATOM   3439  HE  ARG P 219     -14.019-136.181 102.067  0.00 97.00      PROA   
ATOM   3440  CZ  ARG P 219     -14.397-136.726 100.208  0.00 97.00      PROA   
ATOM   3441  NH1 ARG P 219     -14.877-137.658  99.387  0.00 97.00      PROA   
ATOM   3442 HH11 ARG P 219     -15.169-138.487  99.846  0.00 97.00      PROA   
ATOM   3443 HH12 ARG P 219     -14.576-137.639  98.439  0.00 97.00      PROA   
ATOM   3444  NH2 ARG P 219     -13.715-135.679  99.717  0.00 97.00      PROA   
ATOM   3445 HH21 ARG P 219     -13.819-135.426  98.763  0.00 97.00      PROA   
ATOM   3446 HH22 ARG P 219     -13.373-134.996 100.371  0.00 97.00      PROA   
ATOM   3447  C   ARG P 219     -14.796-135.017 106.036  0.00 97.00      PROA   
ATOM   3448  O   ARG P 219     -15.137-134.326 106.993  0.00 97.00      PROA   
ATOM   3449  N   ASP P 220     -14.229-134.479 104.944  0.00 97.00      PROA   
ATOM   3450  HN  ASP P 220     -13.840-135.066 104.235  0.00 97.00      PROA   
ATOM   3451  CA  ASP P 220     -14.187-133.091 104.551  0.00 97.00      PROA   
ATOM   3452  HA  ASP P 220     -13.991-132.477 105.421  0.00 97.00      PROA   
ATOM   3453  CB  ASP P 220     -13.031-132.896 103.514  0.00 97.00      PROA   
ATOM   3454  HB1 ASP P 220     -12.070-132.998 104.067  0.00 97.00      PROA   
ATOM   3455  HB2 ASP P 220     -13.045-131.887 103.062  0.00 97.00      PROA   
ATOM   3456  CG  ASP P 220     -12.975-133.965 102.412  0.00 97.00      PROA   
ATOM   3457  OD1 ASP P 220     -12.962-133.577 101.218  0.00 97.00      PROA   
ATOM   3458  OD2 ASP P 220     -12.857-135.170 102.747  0.00 97.00      PROA   
ATOM   3459  C   ASP P 220     -15.552-132.693 103.972  0.00 97.00      PROA   
ATOM   3460  O   ASP P 220     -15.681-132.266 102.826  0.00 97.00      PROA   
ATOM   3461  N   THR P 221     -16.637-132.852 104.768  0.00 97.00      PROA   
ATOM   3462  HN  THR P 221     -16.533-133.205 105.697  0.00 97.00      PROA   
ATOM   3463  CA  THR P 221     -18.003-132.736 104.281  0.00 97.00      PROA   
ATOM   3464  HA  THR P 221     -17.984-133.164 103.289  0.00 97.00      PROA   
ATOM   3465  CB  THR P 221     -19.009-133.596 105.048  0.00 97.00      PROA   
ATOM   3466  HB  THR P 221     -20.054-133.219 104.954  0.00 97.00      PROA   
ATOM   3467  OG1 THR P 221     -18.663-133.707 106.422  0.00 97.00      PROA   
ATOM   3468  HG1 THR P 221     -18.828-132.837 106.799  0.00 97.00      PROA   
ATOM   3469  CG2 THR P 221     -18.961-135.022 104.476  0.00 97.00      PROA   
ATOM   3470 HG21 THR P 221     -17.947-135.444 104.622  0.00 97.00      PROA   
ATOM   3471 HG22 THR P 221     -19.194-135.026 103.392  0.00 97.00      PROA   
ATOM   3472 HG23 THR P 221     -19.686-135.676 105.005  0.00 97.00      PROA   
ATOM   3473  C   THR P 221     -18.530-131.321 104.075  0.00 97.00      PROA   
ATOM   3474  O   THR P 221     -18.322-130.404 104.868  0.00 97.00      PROA   
ATOM   3475  N   SER P 222     -19.266-131.144 102.954  0.00 97.00      PROA   
ATOM   3476  HN  SER P 222     -19.332-131.883 102.289  0.00 97.00      PROA   
ATOM   3477  CA  SER P 222     -19.950-129.928 102.557  0.00 97.00      PROA   
ATOM   3478  HA  SER P 222     -19.312-129.088 102.798  0.00 97.00      PROA   
ATOM   3479  CB  SER P 222     -20.249-129.940 101.038  0.00 97.00      PROA   
ATOM   3480  HB1 SER P 222     -20.608-128.951 100.684  0.00 97.00      PROA   
ATOM   3481  HB2 SER P 222     -21.033-130.699 100.817  0.00 97.00      PROA   
ATOM   3482  OG  SER P 222     -19.084-130.312 100.303  0.00 97.00      PROA   
ATOM   3483  HG1 SER P 222     -18.338-129.844 100.689  0.00 97.00      PROA   
ATOM   3484  C   SER P 222     -21.265-129.770 103.305  0.00 97.00      PROA   
ATOM   3485  O   SER P 222     -21.680-130.651 104.054  0.00 97.00      PROA   
ATOM   3486  N   SER P 223     -21.951-128.613 103.121  0.00 97.00      PROA   
ATOM   3487  HN  SER P 223     -21.582-127.884 102.547  0.00 97.00      PROA   
ATOM   3488  CA  SER P 223     -23.151-128.199 103.832  0.00 97.00      PROA   
ATOM   3489  HA  SER P 223     -22.894-128.091 104.871  0.00 97.00      PROA   
ATOM   3490  CB  SER P 223     -23.637-126.834 103.294  0.00 97.00      PROA   
ATOM   3491  HB1 SER P 223     -24.445-126.421 103.936  0.00 97.00      PROA   
ATOM   3492  HB2 SER P 223     -24.030-126.946 102.261  0.00 97.00      PROA   
ATOM   3493  OG  SER P 223     -22.559-125.905 103.250  0.00 97.00      PROA   
ATOM   3494  HG1 SER P 223     -22.351-125.678 104.161  0.00 97.00      PROA   
ATOM   3495  C   SER P 223     -24.334-129.143 103.781  0.00 97.00      PROA   
ATOM   3496  O   SER P 223     -25.027-129.310 104.783  0.00 97.00      PROA   
ATOM   3497  N   GLU P 224     -24.594-129.770 102.615  0.00 97.00      PROA   
ATOM   3498  HN  GLU P 224     -23.973-129.678 101.843  0.00 97.00      PROA   
ATOM   3499  CA  GLU P 224     -25.784-130.558 102.380  0.00 97.00      PROA   
ATOM   3500  HA  GLU P 224     -26.339-130.670 103.302  0.00 97.00      PROA   
ATOM   3501  CB  GLU P 224     -26.739-129.920 101.332  0.00 97.00      PROA   
ATOM   3502  HB1 GLU P 224     -27.484-130.692 101.032  0.00 97.00      PROA   
ATOM   3503  HB2 GLU P 224     -26.176-129.644 100.414  0.00 97.00      PROA   
ATOM   3504  CG  GLU P 224     -27.520-128.690 101.849  0.00 97.00      PROA   
ATOM   3505  HG1 GLU P 224     -26.954-127.751 101.688  0.00 97.00      PROA   
ATOM   3506  HG2 GLU P 224     -27.737-128.796 102.933  0.00 97.00      PROA   
ATOM   3507  CD  GLU P 224     -28.864-128.609 101.132  0.00 97.00      PROA   
ATOM   3508  OE1 GLU P 224     -29.668-129.555 101.324  0.00 97.00      PROA   
ATOM   3509  OE2 GLU P 224     -29.093-127.629 100.380  0.00 97.00      PROA   
ATOM   3510  C   GLU P 224     -25.425-131.955 101.923  0.00 97.00      PROA   
ATOM   3511  O   GLU P 224     -24.300-132.246 101.520  0.00 97.00      PROA   
ATOM   3512  N   TYR P 225     -26.434-132.853 101.980  0.00 97.00      PROA   
ATOM   3513  HN  TYR P 225     -27.332-132.564 102.301  0.00 97.00      PROA   
ATOM   3514  CA  TYR P 225     -26.389-134.208 101.483  0.00 97.00      PROA   
ATOM   3515  HA  TYR P 225     -25.503-134.345 100.879  0.00 97.00      PROA   
ATOM   3516  CB  TYR P 225     -26.433-135.263 102.641  0.00 97.00      PROA   
ATOM   3517  HB1 TYR P 225     -25.622-135.032 103.367  0.00 97.00      PROA   
ATOM   3518  HB2 TYR P 225     -26.238-136.275 102.227  0.00 97.00      PROA   
ATOM   3519  CG  TYR P 225     -27.745-135.301 103.405  0.00 97.00      PROA   
ATOM   3520  CD1 TYR P 225     -28.685-136.323 103.170  0.00 97.00      PROA   
ATOM   3521  HD1 TYR P 225     -28.474-137.087 102.436  0.00 97.00      PROA   
ATOM   3522  CE1 TYR P 225     -29.905-136.348 103.860  0.00 97.00      PROA   
ATOM   3523  HE1 TYR P 225     -30.620-137.133 103.662  0.00 97.00      PROA   
ATOM   3524  CZ  TYR P 225     -30.206-135.341 104.785  0.00 97.00      PROA   
ATOM   3525  OH  TYR P 225     -31.451-135.330 105.448  0.00 97.00      PROA   
ATOM   3526  HH  TYR P 225     -31.906-136.150 105.242  0.00 97.00      PROA   
ATOM   3527  CD2 TYR P 225     -28.044-134.323 104.373  0.00 97.00      PROA   
ATOM   3528  HD2 TYR P 225     -27.333-133.538 104.582  0.00 97.00      PROA   
ATOM   3529  CE2 TYR P 225     -29.271-134.334 105.047  0.00 97.00      PROA   
ATOM   3530  HE2 TYR P 225     -29.503-133.558 105.760  0.00 97.00      PROA   
ATOM   3531  C   TYR P 225     -27.614-134.276 100.588  0.00 97.00      PROA   
ATOM   3532  O   TYR P 225     -28.503-133.436 100.709  0.00 97.00      PROA   
ATOM   3533  N   GLN P 226     -27.705-135.258  99.655  0.00 97.00      PROA   
ATOM   3534  HN  GLN P 226     -26.988-135.938  99.523  0.00 97.00      PROA   
ATOM   3535  CA  GLN P 226     -28.895-135.387  98.828  0.00 97.00      PROA   
ATOM   3536  HA  GLN P 226     -29.689-134.865  99.337  0.00 97.00      PROA   
ATOM   3537  CB  GLN P 226     -28.775-134.769  97.402  0.00 97.00      PROA   
ATOM   3538  HB1 GLN P 226     -29.451-135.293  96.690  0.00 97.00      PROA   
ATOM   3539  HB2 GLN P 226     -27.738-134.921  97.030  0.00 97.00      PROA   
ATOM   3540  CG  GLN P 226     -29.137-133.265  97.330  0.00 97.00      PROA   
ATOM   3541  HG1 GLN P 226     -29.151-132.922  96.275  0.00 97.00      PROA   
ATOM   3542  HG2 GLN P 226     -28.376-132.681  97.889  0.00 97.00      PROA   
ATOM   3543  CD  GLN P 226     -30.525-133.015  97.935  0.00 97.00      PROA   
ATOM   3544  OE1 GLN P 226     -31.431-133.849  97.815  0.00 97.00      PROA   
ATOM   3545  NE2 GLN P 226     -30.684-131.861  98.641  0.00 97.00      PROA   
ATOM   3546 HE21 GLN P 226     -31.481-131.799  99.241  0.00 97.00      PROA   
ATOM   3547 HE22 GLN P 226     -29.922-131.231  98.771  0.00 97.00      PROA   
ATOM   3548  C   GLN P 226     -29.447-136.784  98.797  0.00 97.00      PROA   
ATOM   3549  O   GLN P 226     -28.754-137.766  99.054  0.00 97.00      PROA   
ATOM   3550  N   ILE P 227     -30.775-136.864  98.532  0.00 97.00      PROA   
ATOM   3551  HN  ILE P 227     -31.278-136.042  98.273  0.00 97.00      PROA   
ATOM   3552  CA  ILE P 227     -31.572-138.044  98.785  0.00 97.00      PROA   
ATOM   3553  HA  ILE P 227     -30.923-138.839  99.123  0.00 97.00      PROA   
ATOM   3554  CB  ILE P 227     -32.652-137.825  99.848  0.00 97.00      PROA   
ATOM   3555  HB  ILE P 227     -33.572-137.388  99.396  0.00 97.00      PROA   
ATOM   3556  CG2 ILE P 227     -32.990-139.208 100.447  0.00 97.00      PROA   
ATOM   3557 HG21 ILE P 227     -32.101-139.637 100.956  0.00 97.00      PROA   
ATOM   3558 HG22 ILE P 227     -33.324-139.918  99.665  0.00 97.00      PROA   
ATOM   3559 HG23 ILE P 227     -33.799-139.122 101.198  0.00 97.00      PROA   
ATOM   3560  CG1 ILE P 227     -32.196-136.828 100.950  0.00 97.00      PROA   
ATOM   3561 HG11 ILE P 227     -31.968-135.837 100.499  0.00 97.00      PROA   
ATOM   3562 HG12 ILE P 227     -31.264-137.216 101.416  0.00 97.00      PROA   
ATOM   3563  CD  ILE P 227     -33.256-136.591 102.034  0.00 97.00      PROA   
ATOM   3564  HD1 ILE P 227     -33.398-137.498 102.658  0.00 97.00      PROA   
ATOM   3565  HD2 ILE P 227     -34.230-136.328 101.567  0.00 97.00      PROA   
ATOM   3566  HD3 ILE P 227     -32.949-135.755 102.698  0.00 97.00      PROA   
ATOM   3567  C   ILE P 227     -32.199-138.469  97.475  0.00 97.00      PROA   
ATOM   3568  O   ILE P 227     -32.843-137.683  96.786  0.00 97.00      PROA   
ATOM   3569  N   LEU P 228     -32.008-139.748  97.088  0.00 97.00      PROA   
ATOM   3570  HN  LEU P 228     -31.496-140.377  97.668  0.00 97.00      PROA   
ATOM   3571  CA  LEU P 228     -32.317-140.241  95.760  0.00 97.00      PROA   
ATOM   3572  HA  LEU P 228     -32.352-139.415  95.062  0.00 97.00      PROA   
ATOM   3573  CB  LEU P 228     -31.219-141.236  95.292  0.00 97.00      PROA   
ATOM   3574  HB1 LEU P 228     -31.532-141.676  94.320  0.00 97.00      PROA   
ATOM   3575  HB2 LEU P 228     -31.123-142.067  96.025  0.00 97.00      PROA   
ATOM   3576  CG  LEU P 228     -29.809-140.617  95.059  0.00 97.00      PROA   
ATOM   3577  HG  LEU P 228     -29.948-139.667  94.490  0.00 97.00      PROA   
ATOM   3578  CD1 LEU P 228     -29.015-140.293  96.343  0.00 97.00      PROA   
ATOM   3579 HD11 LEU P 228     -28.952-141.192  96.992  0.00 97.00      PROA   
ATOM   3580 HD12 LEU P 228     -29.477-139.466  96.915  0.00 97.00      PROA   
ATOM   3581 HD13 LEU P 228     -27.982-139.979  96.082  0.00 97.00      PROA   
ATOM   3582  CD2 LEU P 228     -28.957-141.553  94.182  0.00 97.00      PROA   
ATOM   3583 HD21 LEU P 228     -29.467-141.759  93.219  0.00 97.00      PROA   
ATOM   3584 HD22 LEU P 228     -28.786-142.515  94.711  0.00 97.00      PROA   
ATOM   3585 HD23 LEU P 228     -27.971-141.088  93.970  0.00 97.00      PROA   
ATOM   3586  C   LEU P 228     -33.684-140.908  95.735  0.00 97.00      PROA   
ATOM   3587  O   LEU P 228     -34.063-141.530  94.745  0.00 97.00      PROA   
ATOM   3588  N   THR P 229     -34.432-140.751  96.849  0.00 97.00      PROA   
ATOM   3589  HN  THR P 229     -34.045-140.158  97.548  0.00 97.00      PROA   
ATOM   3590  CA  THR P 229     -35.703-141.357  97.206  0.00 97.00      PROA   
ATOM   3591  HA  THR P 229     -36.502-140.711  96.875  0.00 97.00      PROA   
ATOM   3592  CB  THR P 229     -35.947-142.806  96.733  0.00 97.00      PROA   
ATOM   3593  HB  THR P 229     -34.998-143.381  96.826  0.00 97.00      PROA   
ATOM   3594  OG1 THR P 229     -36.359-142.810  95.374  0.00 97.00      PROA   
ATOM   3595  HG1 THR P 229     -35.648-142.377  94.895  0.00 97.00      PROA   
ATOM   3596  CG2 THR P 229     -37.052-143.571  97.499  0.00 97.00      PROA   
ATOM   3597 HG21 THR P 229     -38.030-143.062  97.415  0.00 97.00      PROA   
ATOM   3598 HG22 THR P 229     -36.810-143.695  98.570  0.00 97.00      PROA   
ATOM   3599 HG23 THR P 229     -37.165-144.588  97.064  0.00 97.00      PROA   
ATOM   3600  C   THR P 229     -35.641-141.326  98.707  0.00 97.00      PROA   
ATOM   3601  O   THR P 229     -35.012-142.196  99.304  0.00 97.00      PROA   
ATOM   3602  N   ALA P 230     -36.241-140.314  99.384  0.00 97.00      PROA   
ATOM   3603  HN  ALA P 230     -36.662-139.530  98.930  0.00 97.00      PROA   
ATOM   3604  CA  ALA P 230     -36.355-140.343 100.833  0.00 97.00      PROA   
ATOM   3605  HA  ALA P 230     -35.380-140.586 101.225  0.00 97.00      PROA   
ATOM   3606  CB  ALA P 230     -36.788-138.994 101.433  0.00 97.00      PROA   
ATOM   3607  HB1 ALA P 230     -37.797-138.704 101.067  0.00 97.00      PROA   
ATOM   3608  HB2 ALA P 230     -36.062-138.205 101.139  0.00 97.00      PROA   
ATOM   3609  HB3 ALA P 230     -36.802-139.044 102.541  0.00 97.00      PROA   
ATOM   3610  C   ALA P 230     -37.300-141.437 101.276  0.00 97.00      PROA   
ATOM   3611  O   ALA P 230     -38.300-141.682 100.624  0.00 97.00      PROA   
ATOM   3612  N   ARG P 231     -36.986-142.144 102.378  0.00 97.00      PROA   
ATOM   3613  HN  ARG P 231     -36.146-141.923 102.873  0.00 97.00      PROA   
ATOM   3614  CA  ARG P 231     -37.614-143.400 102.726  0.00 97.00      PROA   
ATOM   3615  HA  ARG P 231     -38.420-143.609 102.039  0.00 97.00      PROA   
ATOM   3616  CB  ARG P 231     -36.594-144.563 102.614  0.00 97.00      PROA   
ATOM   3617  HB1 ARG P 231     -37.038-145.476 103.050  0.00 97.00      PROA   
ATOM   3618  HB2 ARG P 231     -35.683-144.327 103.204  0.00 97.00      PROA   
ATOM   3619  CG  ARG P 231     -36.193-144.863 101.155  0.00 97.00      PROA   
ATOM   3620  HG1 ARG P 231     -35.421-144.122 100.860  0.00 97.00      PROA   
ATOM   3621  HG2 ARG P 231     -37.076-144.685 100.507  0.00 97.00      PROA   
ATOM   3622  CD  ARG P 231     -35.626-146.277 100.886  0.00 97.00      PROA   
ATOM   3623  HD1 ARG P 231     -34.717-146.422 101.510  0.00 97.00      PROA   
ATOM   3624  HD2 ARG P 231     -35.360-146.409  99.817  0.00 97.00      PROA   
ATOM   3625  NE  ARG P 231     -36.589-147.354 101.281  0.00 97.00      PROA   
ATOM   3626  HE  ARG P 231     -36.361-147.841 102.126  0.00 97.00      PROA   
ATOM   3627  CZ  ARG P 231     -37.914-147.248 101.086  0.00 97.00      PROA   
ATOM   3628  NH1 ARG P 231     -38.445-146.863  99.927  0.00 97.00      PROA   
ATOM   3629 HH11 ARG P 231     -37.844-146.674  99.163  0.00 97.00      PROA   
ATOM   3630 HH12 ARG P 231     -39.438-146.722  99.921  0.00 97.00      PROA   
ATOM   3631  NH2 ARG P 231     -38.740-147.446 102.124  0.00 97.00      PROA   
ATOM   3632 HH21 ARG P 231     -38.295-147.571 103.013  0.00 97.00      PROA   
ATOM   3633 HH22 ARG P 231     -39.615-146.965 102.078  0.00 97.00      PROA   
ATOM   3634  C   ARG P 231     -38.230-143.431 104.106  0.00 97.00      PROA   
ATOM   3635  O   ARG P 231     -37.936-142.630 104.980  0.00 97.00      PROA   
ATOM   3636  N   ARG P 232     -39.106-144.424 104.344  0.00 97.00      PROA   
ATOM   3637  HN  ARG P 232     -39.465-144.955 103.574  0.00 97.00      PROA   
ATOM   3638  CA  ARG P 232     -39.631-144.799 105.644  0.00 97.00      PROA   
ATOM   3639  HA  ARG P 232     -40.274-143.998 105.976  0.00 97.00      PROA   
ATOM   3640  CB  ARG P 232     -40.452-146.098 105.462  0.00 97.00      PROA   
ATOM   3641  HB1 ARG P 232     -40.395-146.757 106.352  0.00 97.00      PROA   
ATOM   3642  HB2 ARG P 232     -39.986-146.667 104.625  0.00 97.00      PROA   
ATOM   3643  CG  ARG P 232     -41.920-145.815 105.101  0.00 97.00      PROA   
ATOM   3644  HG1 ARG P 232     -42.293-146.604 104.407  0.00 97.00      PROA   
ATOM   3645  HG2 ARG P 232     -41.958-144.860 104.537  0.00 97.00      PROA   
ATOM   3646  CD  ARG P 232     -42.826-145.730 106.334  0.00 97.00      PROA   
ATOM   3647  HD1 ARG P 232     -43.843-145.368 106.082  0.00 97.00      PROA   
ATOM   3648  HD2 ARG P 232     -42.379-145.063 107.105  0.00 97.00      PROA   
ATOM   3649  NE  ARG P 232     -42.954-147.144 106.804  0.00 97.00      PROA   
ATOM   3650  HE  ARG P 232     -43.069-147.833 106.094  0.00 97.00      PROA   
ATOM   3651  CZ  ARG P 232     -42.553-147.602 108.006  0.00 97.00      PROA   
ATOM   3652  NH1 ARG P 232     -42.308-146.797 109.049  0.00 97.00      PROA   
ATOM   3653 HH11 ARG P 232     -42.390-145.814 108.926  0.00 97.00      PROA   
ATOM   3654 HH12 ARG P 232     -41.990-147.194 109.907  0.00 97.00      PROA   
ATOM   3655  NH2 ARG P 232     -42.358-148.927 108.142  0.00 97.00      PROA   
ATOM   3656 HH21 ARG P 232     -42.427-149.503 107.331  0.00 97.00      PROA   
ATOM   3657 HH22 ARG P 232     -41.989-149.273 108.999  0.00 97.00      PROA   
ATOM   3658  C   ARG P 232     -38.604-144.999 106.750  0.00 97.00      PROA   
ATOM   3659  O   ARG P 232     -38.800-144.563 107.879  0.00 97.00      PROA   
ATOM   3660  N   GLU P 233     -37.472-145.643 106.435  0.00 97.00      PROA   
ATOM   3661  HN  GLU P 233     -37.413-146.118 105.556  0.00 97.00      PROA   
ATOM   3662  CA  GLU P 233     -36.326-145.857 107.282  0.00 97.00      PROA   
ATOM   3663  HA  GLU P 233     -36.692-146.125 108.264  0.00 97.00      PROA   
ATOM   3664  CB  GLU P 233     -35.506-147.067 106.750  0.00 97.00      PROA   
ATOM   3665  HB1 GLU P 233     -36.052-148.003 107.006  0.00 97.00      PROA   
ATOM   3666  HB2 GLU P 233     -34.534-147.102 107.288  0.00 97.00      PROA   
ATOM   3667  CG  GLU P 233     -35.224-147.046 105.224  0.00 97.00      PROA   
ATOM   3668  HG1 GLU P 233     -34.249-147.548 105.043  0.00 97.00      PROA   
ATOM   3669  HG2 GLU P 233     -35.138-146.002 104.863  0.00 97.00      PROA   
ATOM   3670  CD  GLU P 233     -36.264-147.790 104.379  0.00 97.00      PROA   
ATOM   3671  OE1 GLU P 233     -37.479-147.507 104.509  0.00 97.00      PROA   
ATOM   3672  OE2 GLU P 233     -35.847-148.644 103.554  0.00 97.00      PROA   
ATOM   3673  C   GLU P 233     -35.474-144.611 107.509  0.00 97.00      PROA   
ATOM   3674  O   GLU P 233     -34.689-144.560 108.456  0.00 97.00      PROA   
ATOM   3675  N   ASP P 234     -35.657-143.549 106.689  0.00 97.00      PROA   
ATOM   3676  HN  ASP P 234     -36.213-143.629 105.866  0.00 97.00      PROA   
ATOM   3677  CA  ASP P 234     -35.062-142.238 106.890  0.00 97.00      PROA   
ATOM   3678  HA  ASP P 234     -34.030-142.373 107.185  0.00 97.00      PROA   
ATOM   3679  CB  ASP P 234     -35.104-141.358 105.602  0.00 97.00      PROA   
ATOM   3680  HB1 ASP P 234     -34.596-140.391 105.781  0.00 97.00      PROA   
ATOM   3681  HB2 ASP P 234     -36.154-141.130 105.329  0.00 97.00      PROA   
ATOM   3682  CG  ASP P 234     -34.429-141.970 104.372  0.00 97.00      PROA   
ATOM   3683  OD1 ASP P 234     -33.832-143.073 104.447  0.00 97.00      PROA   
ATOM   3684  OD2 ASP P 234     -34.499-141.289 103.316  0.00 97.00      PROA   
ATOM   3685  C   ASP P 234     -35.788-141.451 107.986  0.00 97.00      PROA   
ATOM   3686  O   ASP P 234     -35.292-140.430 108.456  0.00 97.00      PROA   
ATOM   3687  N   SER P 235     -36.999-141.889 108.413  0.00 97.00      PROA   
ATOM   3688  HN  SER P 235     -37.365-142.736 108.035  0.00 97.00      PROA   
ATOM   3689  CA  SER P 235     -37.852-141.162 109.352  0.00 97.00      PROA   
ATOM   3690  HA  SER P 235     -38.001-140.182 108.917  0.00 97.00      PROA   
ATOM   3691  CB  SER P 235     -39.264-141.807 109.547  0.00 97.00      PROA   
ATOM   3692  HB1 SER P 235     -39.684-142.038 108.546  0.00 97.00      PROA   
ATOM   3693  HB2 SER P 235     -39.944-141.089 110.049  0.00 97.00      PROA   
ATOM   3694  OG  SER P 235     -39.252-143.022 110.297  0.00 97.00      PROA   
ATOM   3695  HG1 SER P 235     -38.518-142.937 110.916  0.00 97.00      PROA   
ATOM   3696  C   SER P 235     -37.232-140.962 110.731  0.00 97.00      PROA   
ATOM   3697  O   SER P 235     -37.078-141.907 111.504  0.00 97.00      PROA   
ATOM   3698  N   GLY P 236     -36.869-139.716 111.103  0.00 97.00      PROA   
ATOM   3699  HN  GLY P 236     -36.950-138.928 110.497  0.00 97.00      PROA   
ATOM   3700  CA  GLY P 236     -36.292-139.538 112.418  0.00 97.00      PROA   
ATOM   3701  HA1 GLY P 236     -35.427-140.183 112.496  0.00 97.00      PROA   
ATOM   3702  HA2 GLY P 236     -37.057-139.746 113.154  0.00 97.00      PROA   
ATOM   3703  C   GLY P 236     -35.830-138.143 112.654  0.00 97.00      PROA   
ATOM   3704  O   GLY P 236     -36.452-137.180 112.224  0.00 97.00      PROA   
ATOM   3705  N   LEU P 237     -34.707-138.014 113.388  0.00 97.00      PROA   
ATOM   3706  HN  LEU P 237     -34.192-138.814 113.683  0.00 97.00      PROA   
ATOM   3707  CA  LEU P 237     -34.198-136.759 113.869  0.00 97.00      PROA   
ATOM   3708  HA  LEU P 237     -34.874-135.956 113.612  0.00 97.00      PROA   
ATOM   3709  CB  LEU P 237     -33.991-136.782 115.400  0.00 97.00      PROA   
ATOM   3710  HB1 LEU P 237     -33.600-135.795 115.711  0.00 97.00      PROA   
ATOM   3711  HB2 LEU P 237     -33.233-137.551 115.666  0.00 97.00      PROA   
ATOM   3712  CG  LEU P 237     -35.250-137.034 116.261  0.00 97.00      PROA   
ATOM   3713  HG  LEU P 237     -35.689-138.022 115.990  0.00 97.00      PROA   
ATOM   3714  CD1 LEU P 237     -34.852-137.081 117.747  0.00 97.00      PROA   
ATOM   3715 HD11 LEU P 237     -34.383-136.117 118.040  0.00 97.00      PROA   
ATOM   3716 HD12 LEU P 237     -34.111-137.888 117.924  0.00 97.00      PROA   
ATOM   3717 HD13 LEU P 237     -35.739-137.256 118.391  0.00 97.00      PROA   
ATOM   3718  CD2 LEU P 237     -36.316-135.951 116.031  0.00 97.00      PROA   
ATOM   3719 HD21 LEU P 237     -36.659-135.968 114.979  0.00 97.00      PROA   
ATOM   3720 HD22 LEU P 237     -35.892-134.949 116.253  0.00 97.00      PROA   
ATOM   3721 HD23 LEU P 237     -37.196-136.115 116.687  0.00 97.00      PROA   
ATOM   3722  C   LEU P 237     -32.881-136.485 113.180  0.00 97.00      PROA   
ATOM   3723  O   LEU P 237     -32.076-137.386 112.967  0.00 97.00      PROA   
ATOM   3724  N   TYR P 238     -32.676-135.217 112.763  0.00 97.00      PROA   
ATOM   3725  HN  TYR P 238     -33.381-134.528 112.926  0.00 97.00      PROA   
ATOM   3726  CA  TYR P 238     -31.558-134.770 111.961  0.00 97.00      PROA   
ATOM   3727  HA  TYR P 238     -30.812-135.551 111.905  0.00 97.00      PROA   
ATOM   3728  CB  TYR P 238     -32.002-134.337 110.539  0.00 97.00      PROA   
ATOM   3729  HB1 TYR P 238     -31.196-133.790 110.005  0.00 97.00      PROA   
ATOM   3730  HB2 TYR P 238     -32.893-133.674 110.601  0.00 97.00      PROA   
ATOM   3731  CG  TYR P 238     -32.368-135.543 109.720  0.00 97.00      PROA   
ATOM   3732  CD1 TYR P 238     -33.630-136.154 109.844  0.00 97.00      PROA   
ATOM   3733  HD1 TYR P 238     -34.348-135.760 110.549  0.00 97.00      PROA   
ATOM   3734  CE1 TYR P 238     -33.963-137.266 109.062  0.00 97.00      PROA   
ATOM   3735  HE1 TYR P 238     -34.934-137.729 109.166  0.00 97.00      PROA   
ATOM   3736  CZ  TYR P 238     -33.043-137.754 108.127  0.00 97.00      PROA   
ATOM   3737  OH  TYR P 238     -33.347-138.864 107.323  0.00 97.00      PROA   
ATOM   3738  HH  TYR P 238     -34.100-139.318 107.718  0.00 97.00      PROA   
ATOM   3739  CD2 TYR P 238     -31.456-136.049 108.779  0.00 97.00      PROA   
ATOM   3740  HD2 TYR P 238     -30.487-135.584 108.663  0.00 97.00      PROA   
ATOM   3741  CE2 TYR P 238     -31.794-137.147 107.983  0.00 97.00      PROA   
ATOM   3742  HE2 TYR P 238     -31.086-137.537 107.266  0.00 97.00      PROA   
ATOM   3743  C   TYR P 238     -30.907-133.568 112.593  0.00 97.00      PROA   
ATOM   3744  O   TYR P 238     -31.584-132.647 113.034  0.00 97.00      PROA   
ATOM   3745  N   TRP P 239     -29.556-133.521 112.623  0.00 97.00      PROA   
ATOM   3746  HN  TRP P 239     -28.997-134.284 112.309  0.00 97.00      PROA   
ATOM   3747  CA  TRP P 239     -28.861-132.343 113.097  0.00 97.00      PROA   
ATOM   3748  HA  TRP P 239     -29.479-131.474 112.910  0.00 97.00      PROA   
ATOM   3749  CB  TRP P 239     -28.547-132.380 114.622  0.00 97.00      PROA   
ATOM   3750  HB1 TRP P 239     -29.526-132.439 115.141  0.00 97.00      PROA   
ATOM   3751  HB2 TRP P 239     -28.090-131.419 114.939  0.00 97.00      PROA   
ATOM   3752  CG  TRP P 239     -27.711-133.515 115.130  0.00 97.00      PROA   
ATOM   3753  CD1 TRP P 239     -28.167-134.778 115.390  0.00 97.00      PROA   
ATOM   3754  HD1 TRP P 239     -29.173-135.106 115.197  0.00 97.00      PROA   
ATOM   3755  NE1 TRP P 239     -27.173-135.531 115.951  0.00 97.00      PROA   
ATOM   3756  HE1 TRP P 239     -27.273-136.439 116.298  0.00 97.00      PROA   
ATOM   3757  CE2 TRP P 239     -26.041-134.778 116.055  0.00 97.00      PROA   
ATOM   3758  CD2 TRP P 239     -26.336-133.491 115.547  0.00 97.00      PROA   
ATOM   3759  CE3 TRP P 239     -25.350-132.507 115.553  0.00 97.00      PROA   
ATOM   3760  HE3 TRP P 239     -25.549-131.513 115.179  0.00 97.00      PROA   
ATOM   3761  CZ3 TRP P 239     -24.079-132.841 116.027  0.00 97.00      PROA   
ATOM   3762  HZ3 TRP P 239     -23.287-132.110 115.992  0.00 97.00      PROA   
ATOM   3763  CZ2 TRP P 239     -24.783-135.104 116.540  0.00 97.00      PROA   
ATOM   3764  HZ2 TRP P 239     -24.563-136.097 116.900  0.00 97.00      PROA   
ATOM   3765  CH2 TRP P 239     -23.799-134.116 116.512  0.00 97.00      PROA   
ATOM   3766  HH2 TRP P 239     -22.795-134.349 116.841  0.00 97.00      PROA   
ATOM   3767  C   TRP P 239     -27.608-132.133 112.289  0.00 97.00      PROA   
ATOM   3768  O   TRP P 239     -27.097-133.042 111.639  0.00 97.00      PROA   
ATOM   3769  N   CYS P 240     -27.106-130.879 112.309  0.00 97.00      PROA   
ATOM   3770  HN  CYS P 240     -27.590-130.168 112.816  0.00 97.00      PROA   
ATOM   3771  CA  CYS P 240     -25.901-130.469 111.621  0.00 97.00      PROA   
ATOM   3772  HA  CYS P 240     -25.363-131.356 111.327  0.00 97.00      PROA   
ATOM   3773  CB  CYS P 240     -26.185-129.616 110.351  0.00 97.00      PROA   
ATOM   3774  HB1 CYS P 240     -26.655-130.303 109.613  0.00 97.00      PROA   
ATOM   3775  HB2 CYS P 240     -25.234-129.264 109.897  0.00 97.00      PROA   
ATOM   3776  SG  CYS P 240     -27.331-128.224 110.637  0.00 97.00      PROA   
ATOM   3777  C   CYS P 240     -24.991-129.718 112.569  0.00 97.00      PROA   
ATOM   3778  O   CYS P 240     -25.406-129.164 113.581  0.00 97.00      PROA   
ATOM   3779  N   GLU P 241     -23.680-129.716 112.267  0.00 97.00      PROA   
ATOM   3780  HN  GLU P 241     -23.343-130.198 111.463  0.00 97.00      PROA   
ATOM   3781  CA  GLU P 241     -22.671-129.149 113.132  0.00 97.00      PROA   
ATOM   3782  HA  GLU P 241     -23.136-128.650 113.971  0.00 97.00      PROA   
ATOM   3783  CB  GLU P 241     -21.788-130.275 113.712  0.00 97.00      PROA   
ATOM   3784  HB1 GLU P 241     -21.431-130.919 112.882  0.00 97.00      PROA   
ATOM   3785  HB2 GLU P 241     -22.482-130.890 114.330  0.00 97.00      PROA   
ATOM   3786  CG  GLU P 241     -20.575-129.824 114.547  0.00 97.00      PROA   
ATOM   3787  HG1 GLU P 241     -20.861-128.982 115.214  0.00 97.00      PROA   
ATOM   3788  HG2 GLU P 241     -19.744-129.498 113.887  0.00 97.00      PROA   
ATOM   3789  CD  GLU P 241     -20.065-130.942 115.443  0.00 97.00      PROA   
ATOM   3790  OE1 GLU P 241     -20.628-132.064 115.403  0.00 97.00      PROA   
ATOM   3791  OE2 GLU P 241     -19.123-130.661 116.228  0.00 97.00      PROA   
ATOM   3792  C   GLU P 241     -21.878-128.092 112.403  0.00 97.00      PROA   
ATOM   3793  O   GLU P 241     -21.618-128.205 111.207  0.00 97.00      PROA   
ATOM   3794  N   ALA P 242     -21.507-127.006 113.126  0.00 97.00      PROA   
ATOM   3795  HN  ALA P 242     -21.757-126.920 114.086  0.00 97.00      PROA   
ATOM   3796  CA  ALA P 242     -20.777-125.893 112.567  0.00 97.00      PROA   
ATOM   3797  HA  ALA P 242     -20.213-126.228 111.707  0.00 97.00      PROA   
ATOM   3798  CB  ALA P 242     -21.728-124.752 112.158  0.00 97.00      PROA   
ATOM   3799  HB1 ALA P 242     -22.304-124.391 113.037  0.00 97.00      PROA   
ATOM   3800  HB2 ALA P 242     -22.454-125.126 111.402  0.00 97.00      PROA   
ATOM   3801  HB3 ALA P 242     -21.172-123.901 111.713  0.00 97.00      PROA   
ATOM   3802  C   ALA P 242     -19.794-125.386 113.599  0.00 97.00      PROA   
ATOM   3803  O   ALA P 242     -20.077-125.364 114.795  0.00 97.00      PROA   
ATOM   3804  N   ALA P 243     -18.579-124.990 113.150  0.00 97.00      PROA   
ATOM   3805  HN  ALA P 243     -18.347-125.018 112.183  0.00 97.00      PROA   
ATOM   3806  CA  ALA P 243     -17.495-124.668 114.045  0.00 97.00      PROA   
ATOM   3807  HA  ALA P 243     -17.886-124.173 114.924  0.00 97.00      PROA   
ATOM   3808  CB  ALA P 243     -16.730-125.951 114.443  0.00 97.00      PROA   
ATOM   3809  HB1 ALA P 243     -16.323-126.457 113.542  0.00 97.00      PROA   
ATOM   3810  HB2 ALA P 243     -17.423-126.662 114.945  0.00 97.00      PROA   
ATOM   3811  HB3 ALA P 243     -15.893-125.734 115.138  0.00 97.00      PROA   
ATOM   3812  C   ALA P 243     -16.524-123.720 113.372  0.00 97.00      PROA   
ATOM   3813  O   ALA P 243     -16.528-123.539 112.156  0.00 97.00      PROA   
ATOM   3814  N   THR P 244     -15.652-123.079 114.185  0.00 97.00      PROA   
ATOM   3815  HN  THR P 244     -15.751-123.169 115.176  0.00 97.00      PROA   
ATOM   3816  CA  THR P 244     -14.410-122.452 113.764  0.00 97.00      PROA   
ATOM   3817  HA  THR P 244     -14.621-121.761 112.958  0.00 97.00      PROA   
ATOM   3818  CB  THR P 244     -13.737-121.713 114.910  0.00 97.00      PROA   
ATOM   3819  HB  THR P 244     -12.730-121.361 114.611  0.00 97.00      PROA   
ATOM   3820  OG1 THR P 244     -13.607-122.580 116.023  0.00 97.00      PROA   
ATOM   3821  HG1 THR P 244     -13.331-123.424 115.656  0.00 97.00      PROA   
ATOM   3822  CG2 THR P 244     -14.538-120.476 115.352  0.00 97.00      PROA   
ATOM   3823 HG21 THR P 244     -15.572-120.748 115.643  0.00 97.00      PROA   
ATOM   3824 HG22 THR P 244     -14.578-119.728 114.535  0.00 97.00      PROA   
ATOM   3825 HG23 THR P 244     -14.039-120.008 116.230  0.00 97.00      PROA   
ATOM   3826  C   THR P 244     -13.419-123.502 113.261  0.00 97.00      PROA   
ATOM   3827  O   THR P 244     -13.315-124.579 113.842  0.00 97.00      PROA   
ATOM   3828  N   GLU P 245     -12.636-123.173 112.208  0.00 97.00      PROA   
ATOM   3829  HN  GLU P 245     -12.702-122.258 111.815  0.00 97.00      PROA   
ATOM   3830  CA  GLU P 245     -11.666-124.008 111.504  0.00 97.00      PROA   
ATOM   3831  HA  GLU P 245     -12.178-124.840 111.041  0.00 97.00      PROA   
ATOM   3832  CB  GLU P 245     -11.051-123.040 110.450  0.00 97.00      PROA   
ATOM   3833  HB1 GLU P 245     -10.314-122.376 110.951  0.00 97.00      PROA   
ATOM   3834  HB2 GLU P 245     -11.899-122.390 110.124  0.00 97.00      PROA   
ATOM   3835  CG  GLU P 245     -10.384-123.649 109.199  0.00 97.00      PROA   
ATOM   3836  HG1 GLU P 245     -10.607-124.733 109.146  0.00 97.00      PROA   
ATOM   3837  HG2 GLU P 245      -9.282-123.523 109.269  0.00 97.00      PROA   
ATOM   3838  CD  GLU P 245     -10.827-123.006 107.875  0.00 97.00      PROA   
ATOM   3839  OE1 GLU P 245     -11.299-121.842 107.864  0.00 97.00      PROA   
ATOM   3840  OE2 GLU P 245     -10.681-123.698 106.837  0.00 97.00      PROA   
ATOM   3841  C   GLU P 245     -10.591-124.534 112.458  0.00 97.00      PROA   
ATOM   3842  O   GLU P 245     -10.231-125.710 112.483  0.00 97.00      PROA   
ATOM   3843  N   ASP P 246     -10.132-123.622 113.321  0.00 97.00      PROA   
ATOM   3844  HN  ASP P 246     -10.423-122.676 113.178  0.00 97.00      PROA   
ATOM   3845  CA  ASP P 246      -9.190-123.704 114.406  0.00 97.00      PROA   
ATOM   3846  HA  ASP P 246      -8.301-124.206 114.046  0.00 97.00      PROA   
ATOM   3847  CB  ASP P 246      -8.829-122.226 114.786  0.00 97.00      PROA   
ATOM   3848  HB1 ASP P 246      -8.073-121.842 114.064  0.00 97.00      PROA   
ATOM   3849  HB2 ASP P 246      -8.385-122.158 115.797  0.00 97.00      PROA   
ATOM   3850  CG  ASP P 246     -10.044-121.284 114.691  0.00 97.00      PROA   
ATOM   3851  OD1 ASP P 246     -10.467-120.927 113.557  0.00 97.00      PROA   
ATOM   3852  OD2 ASP P 246     -10.611-120.957 115.760  0.00 97.00      PROA   
ATOM   3853  C   ASP P 246      -9.677-124.497 115.632  0.00 97.00      PROA   
ATOM   3854  O   ASP P 246      -8.874-124.875 116.484  0.00 97.00      PROA   
ATOM   3855  N   GLY P 247     -10.993-124.799 115.759  0.00 97.00      PROA   
ATOM   3856  HN  GLY P 247     -11.612-124.572 115.010  0.00 97.00      PROA   
ATOM   3857  CA  GLY P 247     -11.543-125.605 116.855  0.00 97.00      PROA   
ATOM   3858  HA1 GLY P 247     -10.897-126.457 117.022  0.00 97.00      PROA   
ATOM   3859  HA2 GLY P 247     -12.539-125.904 116.563  0.00 97.00      PROA   
ATOM   3860  C   GLY P 247     -11.679-124.880 118.173  0.00 97.00      PROA   
ATOM   3861  O   GLY P 247     -11.879-125.492 119.224  0.00 97.00      PROA   
ATOM   3862  N   ASN P 248     -11.595-123.538 118.151  0.00 97.00      PROA   
ATOM   3863  HN  ASN P 248     -11.359-123.073 117.301  0.00 97.00      PROA   
ATOM   3864  CA  ASN P 248     -11.896-122.685 119.281  0.00 97.00      PROA   
ATOM   3865  HA  ASN P 248     -11.304-123.024 120.119  0.00 97.00      PROA   
ATOM   3866  CB  ASN P 248     -11.540-121.218 118.935  0.00 97.00      PROA   
ATOM   3867  HB1 ASN P 248     -12.020-120.499 119.631  0.00 97.00      PROA   
ATOM   3868  HB2 ASN P 248     -11.866-120.983 117.900  0.00 97.00      PROA   
ATOM   3869  CG  ASN P 248     -10.024-121.062 119.099  0.00 97.00      PROA   
ATOM   3870  OD1 ASN P 248      -9.447-121.565 120.070  0.00 97.00      PROA   
ATOM   3871  ND2 ASN P 248      -9.352-120.400 118.124  0.00 97.00      PROA   
ATOM   3872 HD21 ASN P 248      -8.360-120.336 118.198  0.00 97.00      PROA   
ATOM   3873 HD22 ASN P 248      -9.813-120.250 117.246  0.00 97.00      PROA   
ATOM   3874  C   ASN P 248     -13.339-122.786 119.734  0.00 97.00      PROA   
ATOM   3875  O   ASN P 248     -13.611-122.925 120.926  0.00 97.00      PROA   
ATOM   3876  N   VAL P 249     -14.288-122.760 118.777  0.00 97.00      PROA   
ATOM   3877  HN  VAL P 249     -14.021-122.645 117.821  0.00 97.00      PROA   
ATOM   3878  CA  VAL P 249     -15.710-122.761 119.035  0.00 97.00      PROA   
ATOM   3879  HA  VAL P 249     -15.899-123.015 120.068  0.00 97.00      PROA   
ATOM   3880  CB  VAL P 249     -16.352-121.412 118.723  0.00 97.00      PROA   
ATOM   3881  HB  VAL P 249     -16.273-121.192 117.635  0.00 97.00      PROA   
ATOM   3882  CG1 VAL P 249     -17.846-121.421 119.117  0.00 97.00      PROA   
ATOM   3883 HG11 VAL P 249     -17.960-121.662 120.195  0.00 97.00      PROA   
ATOM   3884 HG12 VAL P 249     -18.426-122.158 118.523  0.00 97.00      PROA   
ATOM   3885 HG13 VAL P 249     -18.285-120.418 118.938  0.00 97.00      PROA   
ATOM   3886  CG2 VAL P 249     -15.596-120.294 119.472  0.00 97.00      PROA   
ATOM   3887 HG21 VAL P 249     -14.523-120.254 119.196  0.00 97.00      PROA   
ATOM   3888 HG22 VAL P 249     -15.680-120.440 120.569  0.00 97.00      PROA   
ATOM   3889 HG23 VAL P 249     -16.036-119.310 119.210  0.00 97.00      PROA   
ATOM   3890  C   VAL P 249     -16.356-123.807 118.156  0.00 97.00      PROA   
ATOM   3891  O   VAL P 249     -16.210-123.787 116.939  0.00 97.00      PROA   
ATOM   3892  N   LEU P 250     -17.130-124.735 118.757  0.00 97.00      PROA   
ATOM   3893  HN  LEU P 250     -17.217-124.770 119.748  0.00 97.00      PROA   
ATOM   3894  CA  LEU P 250     -17.997-125.632 118.027  0.00 97.00      PROA   
ATOM   3895  HA  LEU P 250     -18.047-125.306 116.997  0.00 97.00      PROA   
ATOM   3896  CB  LEU P 250     -17.571-127.132 117.971  0.00 97.00      PROA   
ATOM   3897  HB1 LEU P 250     -16.686-127.170 117.294  0.00 97.00      PROA   
ATOM   3898  HB2 LEU P 250     -18.375-127.711 117.468  0.00 97.00      PROA   
ATOM   3899  CG  LEU P 250     -17.156-127.903 119.260  0.00 97.00      PROA   
ATOM   3900  HG  LEU P 250     -16.828-128.906 118.884  0.00 97.00      PROA   
ATOM   3901  CD1 LEU P 250     -15.940-127.319 120.007  0.00 97.00      PROA   
ATOM   3902 HD11 LEU P 250     -16.226-126.398 120.555  0.00 97.00      PROA   
ATOM   3903 HD12 LEU P 250     -15.126-127.077 119.293  0.00 97.00      PROA   
ATOM   3904 HD13 LEU P 250     -15.563-128.054 120.749  0.00 97.00      PROA   
ATOM   3905  CD2 LEU P 250     -18.316-128.186 120.232  0.00 97.00      PROA   
ATOM   3906 HD21 LEU P 250     -19.197-128.574 119.680  0.00 97.00      PROA   
ATOM   3907 HD22 LEU P 250     -18.604-127.265 120.776  0.00 97.00      PROA   
ATOM   3908 HD23 LEU P 250     -18.005-128.941 120.985  0.00 97.00      PROA   
ATOM   3909  C   LEU P 250     -19.382-125.414 118.570  0.00 97.00      PROA   
ATOM   3910  O   LEU P 250     -19.588-125.305 119.776  0.00 97.00      PROA   
ATOM   3911  N   LYS P 251     -20.373-125.260 117.666  0.00 97.00      PROA   
ATOM   3912  HN  LYS P 251     -20.203-125.319 116.684  0.00 97.00      PROA   
ATOM   3913  CA  LYS P 251     -21.681-124.808 118.062  0.00 97.00      PROA   
ATOM   3914  HA  LYS P 251     -21.837-124.989 119.116  0.00 97.00      PROA   
ATOM   3915  CB  LYS P 251     -21.818-123.298 117.815  0.00 97.00      PROA   
ATOM   3916  HB1 LYS P 251     -21.804-123.048 116.733  0.00 97.00      PROA   
ATOM   3917  HB2 LYS P 251     -20.897-122.846 118.256  0.00 97.00      PROA   
ATOM   3918  CG  LYS P 251     -23.030-122.679 118.523  0.00 97.00      PROA   
ATOM   3919  HG1 LYS P 251     -23.519-123.441 119.173  0.00 97.00      PROA   
ATOM   3920  HG2 LYS P 251     -23.771-122.384 117.753  0.00 97.00      PROA   
ATOM   3921  CD  LYS P 251     -22.643-121.477 119.402  0.00 97.00      PROA   
ATOM   3922  HD1 LYS P 251     -21.956-121.837 120.202  0.00 97.00      PROA   
ATOM   3923  HD2 LYS P 251     -23.557-121.081 119.895  0.00 97.00      PROA   
ATOM   3924  CE  LYS P 251     -21.960-120.348 118.611  0.00 97.00      PROA   
ATOM   3925  HE1 LYS P 251     -22.643-120.009 117.805  0.00 97.00      PROA   
ATOM   3926  HE2 LYS P 251     -21.006-120.687 118.152  0.00 97.00      PROA   
ATOM   3927  NZ  LYS P 251     -21.645-119.187 119.482  0.00 97.00      PROA   
ATOM   3928  HZ1 LYS P 251     -21.117-119.489 120.323  0.00 97.00      PROA   
ATOM   3929  HZ2 LYS P 251     -22.519-118.703 119.781  0.00 97.00      PROA   
ATOM   3930  HZ3 LYS P 251     -21.033-118.515 118.983  0.00 97.00      PROA   
ATOM   3931  C   LYS P 251     -22.707-125.608 117.305  0.00 97.00      PROA   
ATOM   3932  O   LYS P 251     -23.194-125.229 116.242  0.00 97.00      PROA   
ATOM   3933  N   ARG P 252     -23.040-126.785 117.869  0.00 97.00      PROA   
ATOM   3934  HN  ARG P 252     -22.626-127.048 118.739  0.00 97.00      PROA   
ATOM   3935  CA  ARG P 252     -23.987-127.729 117.322  0.00 97.00      PROA   
ATOM   3936  HA  ARG P 252     -23.675-127.923 116.306  0.00 97.00      PROA   
ATOM   3937  CB  ARG P 252     -23.917-129.068 118.099  0.00 97.00      PROA   
ATOM   3938  HB1 ARG P 252     -24.751-129.733 117.788  0.00 97.00      PROA   
ATOM   3939  HB2 ARG P 252     -24.032-128.865 119.188  0.00 97.00      PROA   
ATOM   3940  CG  ARG P 252     -22.598-129.831 117.859  0.00 97.00      PROA   
ATOM   3941  HG1 ARG P 252     -21.722-129.202 118.137  0.00 97.00      PROA   
ATOM   3942  HG2 ARG P 252     -22.526-130.030 116.765  0.00 97.00      PROA   
ATOM   3943  CD  ARG P 252     -22.515-131.158 118.633  0.00 97.00      PROA   
ATOM   3944  HD1 ARG P 252     -23.440-131.750 118.481  0.00 97.00      PROA   
ATOM   3945  HD2 ARG P 252     -22.351-130.967 119.715  0.00 97.00      PROA   
ATOM   3946  NE  ARG P 252     -21.376-131.924 118.045  0.00 97.00      PROA   
ATOM   3947  HE  ARG P 252     -21.169-131.794 117.073  0.00 97.00      PROA   
ATOM   3948  CZ  ARG P 252     -20.386-132.534 118.719  0.00 97.00      PROA   
ATOM   3949  NH1 ARG P 252     -20.548-133.038 119.938  0.00 97.00      PROA   
ATOM   3950 HH11 ARG P 252     -21.484-133.093 120.267  0.00 97.00      PROA   
ATOM   3951 HH12 ARG P 252     -19.830-133.643 120.266  0.00 97.00      PROA   
ATOM   3952  NH2 ARG P 252     -19.206-132.645 118.085  0.00 97.00      PROA   
ATOM   3953 HH21 ARG P 252     -19.131-132.100 117.245  0.00 97.00      PROA   
ATOM   3954 HH22 ARG P 252     -18.388-132.919 118.577  0.00 97.00      PROA   
ATOM   3955  C   ARG P 252     -25.420-127.222 117.230  0.00 97.00      PROA   
ATOM   3956  O   ARG P 252     -25.889-126.488 118.098  0.00 97.00      PROA   
ATOM   3957  N   SER P 253     -26.167-127.618 116.164  0.00 97.00      PROA   
ATOM   3958  HN  SER P 253     -25.776-128.164 115.425  0.00 97.00      PROA   
ATOM   3959  CA  SER P 253     -27.604-127.387 116.113  0.00 97.00      PROA   
ATOM   3960  HA  SER P 253     -27.773-126.385 116.472  0.00 97.00      PROA   
ATOM   3961  CB  SER P 253     -28.229-127.406 114.689  0.00 97.00      PROA   
ATOM   3962  HB1 SER P 253     -27.803-126.571 114.093  0.00 97.00      PROA   
ATOM   3963  HB2 SER P 253     -29.327-127.253 114.752  0.00 97.00      PROA   
ATOM   3964  OG  SER P 253     -27.991-128.625 114.003  0.00 97.00      PROA   
ATOM   3965  HG1 SER P 253     -27.033-128.694 113.905  0.00 97.00      PROA   
ATOM   3966  C   SER P 253     -28.334-128.394 117.002  0.00 97.00      PROA   
ATOM   3967  O   SER P 253     -27.937-129.558 117.035  0.00 97.00      PROA   
ATOM   3968  N   PRO P 254     -29.386-128.032 117.734  0.00 97.00      PROA   
ATOM   3969  CD  PRO P 254     -29.628-126.659 118.188  0.00 97.00      PROA   
ATOM   3970  HD1 PRO P 254     -30.105-126.092 117.360  0.00 97.00      PROA   
ATOM   3971  HD2 PRO P 254     -28.686-126.157 118.506  0.00 97.00      PROA   
ATOM   3972  CA  PRO P 254     -30.400-128.960 118.243  0.00 97.00      PROA   
ATOM   3973  HA  PRO P 254     -29.900-129.623 118.935  0.00 97.00      PROA   
ATOM   3974  CB  PRO P 254     -31.421-128.036 118.935  0.00 97.00      PROA   
ATOM   3975  HB1 PRO P 254     -31.917-128.530 119.794  0.00 97.00      PROA   
ATOM   3976  HB2 PRO P 254     -32.194-127.695 118.212  0.00 97.00      PROA   
ATOM   3977  CG  PRO P 254     -30.592-126.817 119.362  0.00 97.00      PROA   
ATOM   3978  HG1 PRO P 254     -31.206-125.912 119.534  0.00 97.00      PROA   
ATOM   3979  HG2 PRO P 254     -30.015-127.056 120.283  0.00 97.00      PROA   
ATOM   3980  C   PRO P 254     -31.048-129.835 117.171  0.00 97.00      PROA   
ATOM   3981  O   PRO P 254     -31.178-129.381 116.036  0.00 97.00      PROA   
ATOM   3982  N   GLU P 255     -31.465-131.087 117.504  0.00 97.00      PROA   
ATOM   3983  HN  GLU P 255     -31.303-131.464 118.413  0.00 97.00      PROA   
ATOM   3984  CA  GLU P 255     -32.129-131.991 116.577  0.00 97.00      PROA   
ATOM   3985  HA  GLU P 255     -31.458-132.124 115.743  0.00 97.00      PROA   
ATOM   3986  CB  GLU P 255     -32.395-133.401 117.181  0.00 97.00      PROA   
ATOM   3987  HB1 GLU P 255     -32.916-133.982 116.391  0.00 97.00      PROA   
ATOM   3988  HB2 GLU P 255     -33.088-133.321 118.046  0.00 97.00      PROA   
ATOM   3989  CG  GLU P 255     -31.122-134.179 117.610  0.00 97.00      PROA   
ATOM   3990  HG1 GLU P 255     -30.976-134.088 118.707  0.00 97.00      PROA   
ATOM   3991  HG2 GLU P 255     -30.230-133.757 117.105  0.00 97.00      PROA   
ATOM   3992  CD  GLU P 255     -31.177-135.667 117.244  0.00 97.00      PROA   
ATOM   3993  OE1 GLU P 255     -31.188-136.520 118.170  0.00 97.00      PROA   
ATOM   3994  OE2 GLU P 255     -31.182-135.965 116.021  0.00 97.00      PROA   
ATOM   3995  C   GLU P 255     -33.438-131.461 115.994  0.00 97.00      PROA   
ATOM   3996  O   GLU P 255     -34.254-130.846 116.679  0.00 97.00      PROA   
ATOM   3997  N   LEU P 256     -33.653-131.717 114.684  0.00 97.00      PROA   
ATOM   3998  HN  LEU P 256     -32.943-132.170 114.145  0.00 97.00      PROA   
ATOM   3999  CA  LEU P 256     -34.807-131.286 113.927  0.00 97.00      PROA   
ATOM   4000  HA  LEU P 256     -35.500-130.782 114.585  0.00 97.00      PROA   
ATOM   4001  CB  LEU P 256     -34.331-130.331 112.795  0.00 97.00      PROA   
ATOM   4002  HB1 LEU P 256     -33.666-130.878 112.094  0.00 97.00      PROA   
ATOM   4003  HB2 LEU P 256     -33.698-129.563 113.301  0.00 97.00      PROA   
ATOM   4004  CG  LEU P 256     -35.401-129.548 111.991  0.00 97.00      PROA   
ATOM   4005  HG  LEU P 256     -34.857-128.700 111.505  0.00 97.00      PROA   
ATOM   4006  CD1 LEU P 256     -36.017-130.363 110.839  0.00 97.00      PROA   
ATOM   4007 HD11 LEU P 256     -36.650-131.180 111.232  0.00 97.00      PROA   
ATOM   4008 HD12 LEU P 256     -35.221-130.807 110.207  0.00 97.00      PROA   
ATOM   4009 HD13 LEU P 256     -36.653-129.711 110.204  0.00 97.00      PROA   
ATOM   4010  CD2 LEU P 256     -36.487-128.920 112.883  0.00 97.00      PROA   
ATOM   4011 HD21 LEU P 256     -36.020-128.306 113.682  0.00 97.00      PROA   
ATOM   4012 HD22 LEU P 256     -37.110-129.709 113.354  0.00 97.00      PROA   
ATOM   4013 HD23 LEU P 256     -37.149-128.269 112.275  0.00 97.00      PROA   
ATOM   4014  C   LEU P 256     -35.478-132.532 113.382  0.00 97.00      PROA   
ATOM   4015  O   LEU P 256     -34.825-133.411 112.833  0.00 97.00      PROA   
ATOM   4016  N   GLU P 257     -36.818-132.661 113.538  0.00 97.00      PROA   
ATOM   4017  HN  GLU P 257     -37.363-131.941 113.956  0.00 97.00      PROA   
ATOM   4018  CA  GLU P 257     -37.534-133.869 113.170  0.00 97.00      PROA   
ATOM   4019  HA  GLU P 257     -36.877-134.714 113.309  0.00 97.00      PROA   
ATOM   4020  CB  GLU P 257     -38.789-134.093 114.056  0.00 97.00      PROA   
ATOM   4021  HB1 GLU P 257     -39.541-133.295 113.883  0.00 97.00      PROA   
ATOM   4022  HB2 GLU P 257     -38.449-133.981 115.113  0.00 97.00      PROA   
ATOM   4023  CG  GLU P 257     -39.410-135.506 113.941  0.00 97.00      PROA   
ATOM   4024  HG1 GLU P 257     -39.628-135.885 114.963  0.00 97.00      PROA   
ATOM   4025  HG2 GLU P 257     -38.703-136.213 113.460  0.00 97.00      PROA   
ATOM   4026  CD  GLU P 257     -40.721-135.530 113.166  0.00 97.00      PROA   
ATOM   4027  OE1 GLU P 257     -40.685-135.284 111.942  0.00 97.00      PROA   
ATOM   4028  OE2 GLU P 257     -41.772-135.835 113.781  0.00 97.00      PROA   
ATOM   4029  C   GLU P 257     -37.941-133.839 111.714  0.00 97.00      PROA   
ATOM   4030  O   GLU P 257     -38.490-132.858 111.219  0.00 97.00      PROA   
ATOM   4031  N   LEU P 258     -37.671-134.954 110.997  0.00 97.00      PROA   
ATOM   4032  HN  LEU P 258     -37.192-135.716 111.429  0.00 97.00      PROA   
ATOM   4033  CA  LEU P 258     -38.061-135.148 109.619  0.00 97.00      PROA   
ATOM   4034  HA  LEU P 258     -38.903-134.507 109.405  0.00 97.00      PROA   
ATOM   4035  CB  LEU P 258     -36.930-134.850 108.599  0.00 97.00      PROA   
ATOM   4036  HB1 LEU P 258     -37.269-135.089 107.567  0.00 97.00      PROA   
ATOM   4037  HB2 LEU P 258     -36.068-135.507 108.832  0.00 97.00      PROA   
ATOM   4038  CG  LEU P 258     -36.421-133.387 108.601  0.00 97.00      PROA   
ATOM   4039  HG  LEU P 258     -36.203-133.093 109.653  0.00 97.00      PROA   
ATOM   4040  CD1 LEU P 258     -35.101-133.262 107.825  0.00 97.00      PROA   
ATOM   4041 HD11 LEU P 258     -35.260-133.526 106.758  0.00 97.00      PROA   
ATOM   4042 HD12 LEU P 258     -34.334-133.942 108.247  0.00 97.00      PROA   
ATOM   4043 HD13 LEU P 258     -34.723-132.220 107.885  0.00 97.00      PROA   
ATOM   4044  CD2 LEU P 258     -37.460-132.402 108.032  0.00 97.00      PROA   
ATOM   4045 HD21 LEU P 258     -38.399-132.432 108.621  0.00 97.00      PROA   
ATOM   4046 HD22 LEU P 258     -37.691-132.659 106.976  0.00 97.00      PROA   
ATOM   4047 HD23 LEU P 258     -37.059-131.367 108.063  0.00 97.00      PROA   
ATOM   4048  C   LEU P 258     -38.539-136.576 109.443  0.00 97.00      PROA   
ATOM   4049  O   LEU P 258     -37.863-137.423 108.863  0.00 97.00      PROA   
ATOM   4050  N   GLN P 259     -39.753-136.886 109.947  0.00 97.00      PROA   
ATOM   4051  HN  GLN P 259     -40.210-136.253 110.576  0.00 97.00      PROA   
ATOM   4052  CA  GLN P 259     -40.496-138.077 109.591  0.00 97.00      PROA   
ATOM   4053  HA  GLN P 259     -39.839-138.907 109.800  0.00 97.00      PROA   
ATOM   4054  CB  GLN P 259     -41.783-138.282 110.435  0.00 97.00      PROA   
ATOM   4055  HB1 GLN P 259     -42.468-138.993 109.921  0.00 97.00      PROA   
ATOM   4056  HB2 GLN P 259     -42.309-137.305 110.513  0.00 97.00      PROA   
ATOM   4057  CG  GLN P 259     -41.523-138.827 111.854  0.00 97.00      PROA   
ATOM   4058  HG1 GLN P 259     -40.910-138.116 112.442  0.00 97.00      PROA   
ATOM   4059  HG2 GLN P 259     -40.980-139.795 111.809  0.00 97.00      PROA   
ATOM   4060  CD  GLN P 259     -42.865-139.078 112.552  0.00 97.00      PROA   
ATOM   4061  OE1 GLN P 259     -43.486-140.131 112.373  0.00 97.00      PROA   
ATOM   4062  NE2 GLN P 259     -43.332-138.083 113.353  0.00 97.00      PROA   
ATOM   4063 HE21 GLN P 259     -44.198-138.206 113.829  0.00 97.00      PROA   
ATOM   4064 HE22 GLN P 259     -42.797-137.240 113.457  0.00 97.00      PROA   
ATOM   4065  C   GLN P 259     -40.832-138.158 108.112  0.00 97.00      PROA   
ATOM   4066  O   GLN P 259     -41.204-137.169 107.488  0.00 97.00      PROA   
ATOM   4067  N   VAL P 260     -40.686-139.365 107.523  0.00 97.00      PROA   
ATOM   4068  HN  VAL P 260     -40.362-140.148 108.044  0.00 97.00      PROA   
ATOM   4069  CA  VAL P 260     -40.936-139.621 106.122  0.00 97.00      PROA   
ATOM   4070  HA  VAL P 260     -41.473-138.791 105.694  0.00 97.00      PROA   
ATOM   4071  CB  VAL P 260     -39.653-139.844 105.325  0.00 97.00      PROA   
ATOM   4072  HB  VAL P 260     -39.118-140.723 105.742  0.00 97.00      PROA   
ATOM   4073  CG1 VAL P 260     -39.976-140.092 103.836  0.00 97.00      PROA   
ATOM   4074 HG11 VAL P 260     -40.568-139.250 103.420  0.00 97.00      PROA   
ATOM   4075 HG12 VAL P 260     -40.540-141.036 103.693  0.00 97.00      PROA   
ATOM   4076 HG13 VAL P 260     -39.032-140.171 103.259  0.00 97.00      PROA   
ATOM   4077  CG2 VAL P 260     -38.710-138.629 105.475  0.00 97.00      PROA   
ATOM   4078 HG21 VAL P 260     -38.364-138.512 106.522  0.00 97.00      PROA   
ATOM   4079 HG22 VAL P 260     -39.223-137.697 105.165  0.00 97.00      PROA   
ATOM   4080 HG23 VAL P 260     -37.811-138.766 104.836  0.00 97.00      PROA   
ATOM   4081  C   VAL P 260     -41.821-140.853 106.080  0.00 97.00      PROA   
ATOM   4082  O   VAL P 260     -41.532-141.853 106.733  0.00 97.00      PROA   
ATOM   4083  N   LEU P 261     -42.949-140.799 105.332  0.00 97.00      PROA   
ATOM   4084  HN  LEU P 261     -43.155-139.978 104.801  0.00 97.00      PROA   
ATOM   4085  CA  LEU P 261     -43.934-141.861 105.293  0.00 97.00      PROA   
ATOM   4086  HA  LEU P 261     -43.536-142.721 105.808  0.00 97.00      PROA   
ATOM   4087  CB  LEU P 261     -45.270-141.475 105.974  0.00 97.00      PROA   
ATOM   4088  HB1 LEU P 261     -46.028-142.271 105.803  0.00 97.00      PROA   
ATOM   4089  HB2 LEU P 261     -45.652-140.536 105.514  0.00 97.00      PROA   
ATOM   4090  CG  LEU P 261     -45.177-141.267 107.507  0.00 97.00      PROA   
ATOM   4091  HG  LEU P 261     -44.469-140.430 107.706  0.00 97.00      PROA   
ATOM   4092  CD1 LEU P 261     -46.553-140.873 108.073  0.00 97.00      PROA   
ATOM   4093 HD11 LEU P 261     -47.279-141.700 107.917  0.00 97.00      PROA   
ATOM   4094 HD12 LEU P 261     -46.937-139.967 107.562  0.00 97.00      PROA   
ATOM   4095 HD13 LEU P 261     -46.478-140.668 109.162  0.00 97.00      PROA   
ATOM   4096  CD2 LEU P 261     -44.650-142.510 108.249  0.00 97.00      PROA   
ATOM   4097 HD21 LEU P 261     -44.661-142.329 109.345  0.00 97.00      PROA   
ATOM   4098 HD22 LEU P 261     -43.608-142.740 107.951  0.00 97.00      PROA   
ATOM   4099 HD23 LEU P 261     -45.293-143.388 108.030  0.00 97.00      PROA   
ATOM   4100  C   LEU P 261     -44.210-142.340 103.887  0.00 97.00      PROA   
ATOM   4101  O   LEU P 261     -44.441-141.570 102.959  0.00 97.00      PROA   
ATOM   4102  N   GLY P 262     -44.199-143.681 103.726  0.00 97.00      PROA   
ATOM   4103  HN  GLY P 262     -44.056-144.272 104.512  0.00 97.00      PROA   
ATOM   4104  CA  GLY P 262     -44.451-144.380 102.491  0.00 97.00      PROA   
ATOM   4105  HA1 GLY P 262     -43.500-144.624 102.044  0.00 97.00      PROA   
ATOM   4106  HA2 GLY P 262     -45.112-143.805 101.857  0.00 97.00      PROA   
ATOM   4107  C   GLY P 262     -45.117-145.666 102.845  0.00 97.00      PROA   
ATOM   4108  O   GLY P 262     -45.073-146.118 103.987  0.00 97.00      PROA   
ATOM   4109  N   HSD P 263     -45.736-146.309 101.839  0.00 97.00      PROA   
ATOM   4110  HN  HSD P 263     -45.712-145.942 100.912  0.00 97.00      PROA   
ATOM   4111  CA  HSD P 263     -46.386-147.588 101.980  0.00 97.00      PROA   
ATOM   4112  HA  HSD P 263     -46.147-148.031 102.938  0.00 97.00      PROA   
ATOM   4113  CB  HSD P 263     -47.920-147.482 101.821  0.00 97.00      PROA   
ATOM   4114  HB1 HSD P 263     -48.382-148.493 101.791  0.00 97.00      PROA   
ATOM   4115  HB2 HSD P 263     -48.156-146.970 100.863  0.00 97.00      PROA   
ATOM   4116  ND1 HSD P 263     -49.226-147.227 104.010  0.00 97.00      PROA   
ATOM   4117  HD1 HSD P 263     -49.384-148.201 104.178  0.00 97.00      PROA   
ATOM   4118  CG  HSD P 263     -48.536-146.682 102.945  0.00 97.00      PROA   
ATOM   4119  CE1 HSD P 263     -49.687-146.191 104.754  0.00 97.00      PROA   
ATOM   4120  HE1 HSD P 263     -50.271-146.324 105.665  0.00 97.00      PROA   
ATOM   4121  NE2 HSD P 263     -49.353-145.023 104.241  0.00 97.00      PROA   
ATOM   4122  CD2 HSD P 263     -48.638-145.332 103.098  0.00 97.00      PROA   
ATOM   4123  HD2 HSD P 263     -48.253-144.533 102.477  0.00 97.00      PROA   
ATOM   4124  C   HSD P 263     -45.777-148.436 100.900  0.00 97.00      PROA   
ATOM   4125  O   HSD P 263     -45.573-147.958  99.787  0.00 97.00      PROA   
ATOM   4126  N   GLN P 264     -45.416-149.703 101.220  0.00 97.00      PROA   
ATOM   4127  HN  GLN P 264     -45.611-150.080 102.122  0.00 97.00      PROA   
ATOM   4128  CA  GLN P 264     -44.632-150.564 100.353  0.00 97.00      PROA   
ATOM   4129  HA  GLN P 264     -43.699-150.041 100.188  0.00 97.00      PROA   
ATOM   4130  CB  GLN P 264     -44.263-151.894 101.057  0.00 97.00      PROA   
ATOM   4131  HB1 GLN P 264     -43.879-152.634 100.321  0.00 97.00      PROA   
ATOM   4132  HB2 GLN P 264     -45.200-152.306 101.496  0.00 97.00      PROA   
ATOM   4133  CG  GLN P 264     -43.186-151.697 102.152  0.00 97.00      PROA   
ATOM   4134  HG1 GLN P 264     -43.364-150.745 102.697  0.00 97.00      PROA   
ATOM   4135  HG2 GLN P 264     -42.177-151.638 101.692  0.00 97.00      PROA   
ATOM   4136  CD  GLN P 264     -43.206-152.809 103.207  0.00 97.00      PROA   
ATOM   4137  OE1 GLN P 264     -43.447-152.549 104.392  0.00 97.00      PROA   
ATOM   4138  NE2 GLN P 264     -42.940-154.071 102.776  0.00 97.00      PROA   
ATOM   4139 HE21 GLN P 264     -42.956-154.809 103.449  0.00 97.00      PROA   
ATOM   4140 HE22 GLN P 264     -42.732-154.236 101.813  0.00 97.00      PROA   
ATOM   4141  C   GLN P 264     -45.215-150.802  98.968  0.00 97.00      PROA   
ATOM   4142  O   GLN P 264     -46.400-151.077  98.793  0.00 97.00      PROA   
ATOM   4143  N   GLN P 265     -44.349-150.653  97.944  0.00 97.00      PROA   
ATOM   4144  HN  GLN P 265     -43.385-150.473  98.135  0.00 97.00      PROA   
ATOM   4145  CA  GLN P 265     -44.713-150.508  96.557  0.00 97.00      PROA   
ATOM   4146  HA  GLN P 265     -45.767-150.283  96.529  0.00 97.00      PROA   
ATOM   4147  CB  GLN P 265     -43.966-149.314  95.881  0.00 97.00      PROA   
ATOM   4148  HB1 GLN P 265     -44.409-148.374  96.280  0.00 97.00      PROA   
ATOM   4149  HB2 GLN P 265     -44.177-149.324  94.788  0.00 97.00      PROA   
ATOM   4150  CG  GLN P 265     -42.424-149.247  96.069  0.00 97.00      PROA   
ATOM   4151  HG1 GLN P 265     -42.003-148.520  95.341  0.00 97.00      PROA   
ATOM   4152  HG2 GLN P 265     -41.981-150.239  95.844  0.00 97.00      PROA   
ATOM   4153  CD  GLN P 265     -41.978-148.845  97.488  0.00 97.00      PROA   
ATOM   4154  OE1 GLN P 265     -41.714-149.703  98.338  0.00 97.00      PROA   
ATOM   4155  NE2 GLN P 265     -41.880-147.513  97.749  0.00 97.00      PROA   
ATOM   4156 HE21 GLN P 265     -41.621-147.222  98.672  0.00 97.00      PROA   
ATOM   4157 HE22 GLN P 265     -42.067-146.841  97.036  0.00 97.00      PROA   
ATOM   4158  C   GLN P 265     -44.462-151.783  95.769  0.00 97.00      PROA   
ATOM   4159  O   GLN P 265     -43.582-152.564  96.135  0.00 97.00      PROA   
ATOM   4160  N   PRO P 266     -45.185-152.054  94.675  0.00 97.00      PROA   
ATOM   4161  CD  PRO P 266     -46.447-151.387  94.340  0.00 97.00      PROA   
ATOM   4162  HD1 PRO P 266     -46.223-150.345  94.020  0.00 97.00      PROA   
ATOM   4163  HD2 PRO P 266     -47.153-151.386  95.199  0.00 97.00      PROA   
ATOM   4164  CA  PRO P 266     -44.706-152.865  93.555  0.00 97.00      PROA   
ATOM   4165  HA  PRO P 266     -44.729-153.892  93.891  0.00 97.00      PROA   
ATOM   4166  CB  PRO P 266     -45.715-152.587  92.425  0.00 97.00      PROA   
ATOM   4167  HB1 PRO P 266     -45.857-153.462  91.760  0.00 97.00      PROA   
ATOM   4168  HB2 PRO P 266     -45.390-151.715  91.815  0.00 97.00      PROA   
ATOM   4169  CG  PRO P 266     -46.997-152.191  93.163  0.00 97.00      PROA   
ATOM   4170  HG1 PRO P 266     -47.693-151.603  92.531  0.00 97.00      PROA   
ATOM   4171  HG2 PRO P 266     -47.515-153.098  93.544  0.00 97.00      PROA   
ATOM   4172  C   PRO P 266     -43.273-152.579  93.121  0.00 97.00      PROA   
ATOM   4173  O   PRO P 266     -42.889-151.414  93.041  0.00 97.00      PROA   
ATOM   4174  N   THR P 267     -42.469-153.625  92.835  0.00 97.00      PROA   
ATOM   4175  HN  THR P 267     -42.758-154.559  93.038  0.00 97.00      PROA   
ATOM   4176  CA  THR P 267     -41.165-153.503  92.195  0.00 97.00      PROA   
ATOM   4177  HA  THR P 267     -40.618-152.791  92.799  0.00 97.00      PROA   
ATOM   4178  CB  THR P 267     -40.371-154.806  92.192  0.00 97.00      PROA   
ATOM   4179  HB  THR P 267     -40.591-155.418  91.291  0.00 97.00      PROA   
ATOM   4180  OG1 THR P 267     -40.705-155.607  93.317  0.00 97.00      PROA   
ATOM   4181  HG1 THR P 267     -40.529-155.056  94.084  0.00 97.00      PROA   
ATOM   4182  CG2 THR P 267     -38.861-154.508  92.248  0.00 97.00      PROA   
ATOM   4183 HG21 THR P 267     -38.613-153.937  93.169  0.00 97.00      PROA   
ATOM   4184 HG22 THR P 267     -38.542-153.914  91.369  0.00 97.00      PROA   
ATOM   4185 HG23 THR P 267     -38.288-155.460  92.260  0.00 97.00      PROA   
ATOM   4186  C   THR P 267     -41.192-152.921  90.778  0.00 97.00      PROA   
ATOM   4187  O   THR P 267     -40.329-152.086  90.508  0.00 97.00      PROA   
ATOM   4188  N   PRO P 268     -42.088-153.248  89.836  0.00 97.00      PROA   
ATOM   4189  CD  PRO P 268     -42.888-154.482  89.803  0.00 97.00      PROA   
ATOM   4190  HD1 PRO P 268     -43.470-154.623  90.736  0.00 97.00      PROA   
ATOM   4191  HD2 PRO P 268     -42.219-155.354  89.632  0.00 97.00      PROA   
ATOM   4192  CA  PRO P 268     -42.251-152.470  88.611  0.00 97.00      PROA   
ATOM   4193  HA  PRO P 268     -41.288-152.186  88.209  0.00 97.00      PROA   
ATOM   4194  CB  PRO P 268     -43.020-153.415  87.670  0.00 97.00      PROA   
ATOM   4195  HB1 PRO P 268     -42.288-154.046  87.117  0.00 97.00      PROA   
ATOM   4196  HB2 PRO P 268     -43.654-152.883  86.933  0.00 97.00      PROA   
ATOM   4197  CG  PRO P 268     -43.836-154.302  88.616  0.00 97.00      PROA   
ATOM   4198  HG1 PRO P 268     -44.736-153.739  88.951  0.00 97.00      PROA   
ATOM   4199  HG2 PRO P 268     -44.147-155.261  88.157  0.00 97.00      PROA   
ATOM   4200  C   PRO P 268     -43.044-151.201  88.869  0.00 97.00      PROA   
ATOM   4201  O   PRO P 268     -43.908-151.180  89.744  0.00 97.00      PROA   
ATOM   4202  N   VAL P 269     -42.736-150.135  88.098  0.00 97.00      PROA   
ATOM   4203  HN  VAL P 269     -42.058-150.180  87.371  0.00 97.00      PROA   
ATOM   4204  CA  VAL P 269     -43.416-148.868  88.081  0.00 97.00      PROA   
ATOM   4205  HA  VAL P 269     -44.460-149.029  88.312  0.00 97.00      PROA   
ATOM   4206  CB  VAL P 269     -42.807-147.863  89.067  0.00 97.00      PROA   
ATOM   4207  HB  VAL P 269     -42.828-148.332  90.080  0.00 97.00      PROA   
ATOM   4208  CG1 VAL P 269     -41.338-147.550  88.713  0.00 97.00      PROA   
ATOM   4209 HG11 VAL P 269     -41.279-147.087  87.706  0.00 97.00      PROA   
ATOM   4210 HG12 VAL P 269     -40.723-148.473  88.717  0.00 97.00      PROA   
ATOM   4211 HG13 VAL P 269     -40.908-146.835  89.447  0.00 97.00      PROA   
ATOM   4212  CG2 VAL P 269     -43.660-146.580  89.121  0.00 97.00      PROA   
ATOM   4213 HG21 VAL P 269     -44.712-146.822  89.379  0.00 97.00      PROA   
ATOM   4214 HG22 VAL P 269     -43.645-146.074  88.134  0.00 97.00      PROA   
ATOM   4215 HG23 VAL P 269     -43.255-145.874  89.878  0.00 97.00      PROA   
ATOM   4216  C   VAL P 269     -43.326-148.408  86.605  0.00 97.00      PROA   
ATOM   4217  OT1 VAL P 269     -42.421-148.901  85.874  0.00 97.00      PROA   
ATOM   4218  OT2 VAL P 269     -44.178-147.584  86.178  0.00 97.00      PROA   
END
