# Supplementary material for: The solution structure of the unbound IgG Fc receptor CD64 resembles its crystal structure: Implications for function
Source: PLoS One. 2023 Sep 21;18(9):e0288351. doi: 10.1371/journal.pone.0288351 (PMC10513344; doi:10.1371/journal.pone.0288351)
Supplement: S1 File — (ZIP) [file pone.0288351.s003.zip › CD64V03 E11/Top100/EM_done_ready_for_EM_top100_0p11_E11.dcd_78174.pdb.pdb]

REMARK  FINAL COORDINATES WRITTEN BY NAMD AT TIMESTEP 2000
ATOM      1  N   LYS P   1     -14.242 -47.099 103.304  0.00 97.00      PROA   
ATOM      2  HT1 LYS P   1     -14.670 -47.123 104.253  0.00 97.00      PROA   
ATOM      3  HT2 LYS P   1     -14.692 -46.305 102.798  0.00 97.00      PROA   
ATOM      4  HT3 LYS P   1     -13.223 -46.925 103.401  0.00 97.00      PROA   
ATOM      5  CA  LYS P   1     -14.511 -48.385 102.616  0.00 97.00      PROA   
ATOM      6  HA  LYS P   1     -15.533 -48.653 102.833  0.00 97.00      PROA   
ATOM      7  CB  LYS P   1     -14.350 -48.253 101.072  0.00 97.00      PROA   
ATOM      8  HB1 LYS P   1     -14.317 -49.274 100.633  0.00 97.00      PROA   
ATOM      9  HB2 LYS P   1     -13.386 -47.762 100.819  0.00 97.00      PROA   
ATOM     10  CG  LYS P   1     -15.510 -47.500 100.384  0.00 97.00      PROA   
ATOM     11  HG1 LYS P   1     -15.404 -46.414 100.603  0.00 97.00      PROA   
ATOM     12  HG2 LYS P   1     -16.483 -47.828 100.813  0.00 97.00      PROA   
ATOM     13  CD  LYS P   1     -15.563 -47.673  98.851  0.00 97.00      PROA   
ATOM     14  HD1 LYS P   1     -14.567 -47.412  98.428  0.00 97.00      PROA   
ATOM     15  HD2 LYS P   1     -16.301 -46.937  98.457  0.00 97.00      PROA   
ATOM     16  CE  LYS P   1     -15.966 -49.087  98.395  0.00 97.00      PROA   
ATOM     17  HE1 LYS P   1     -16.927 -49.381  98.868  0.00 97.00      PROA   
ATOM     18  HE2 LYS P   1     -15.186 -49.828  98.670  0.00 97.00      PROA   
ATOM     19  NZ  LYS P   1     -16.149 -49.155  96.922  0.00 97.00      PROA   
ATOM     20  HZ1 LYS P   1     -15.269 -48.877  96.444  0.00 97.00      PROA   
ATOM     21  HZ2 LYS P   1     -16.916 -48.514  96.633  0.00 97.00      PROA   
ATOM     22  HZ3 LYS P   1     -16.396 -50.127  96.648  0.00 97.00      PROA   
ATOM     23  C   LYS P   1     -13.643 -49.480 103.176  0.00 97.00      PROA   
ATOM     24  O   LYS P   1     -12.695 -49.222 103.916  0.00 97.00      PROA   
ATOM     25  N   ALA P   2     -13.960 -50.744 102.829  0.00 97.00      PROA   
ATOM     26  HN  ALA P   2     -14.758 -50.980 102.279  0.00 97.00      PROA   
ATOM     27  CA  ALA P   2     -13.173 -51.896 103.149  0.00 97.00      PROA   
ATOM     28  HA  ALA P   2     -12.122 -51.681 103.003  0.00 97.00      PROA   
ATOM     29  CB  ALA P   2     -13.457 -52.418 104.573  0.00 97.00      PROA   
ATOM     30  HB1 ALA P   2     -14.542 -52.617 104.705  0.00 97.00      PROA   
ATOM     31  HB2 ALA P   2     -13.158 -51.653 105.322  0.00 97.00      PROA   
ATOM     32  HB3 ALA P   2     -12.894 -53.350 104.783  0.00 97.00      PROA   
ATOM     33  C   ALA P   2     -13.623 -52.887 102.106  0.00 97.00      PROA   
ATOM     34  O   ALA P   2     -14.529 -52.582 101.328  0.00 97.00      PROA   
ATOM     35  N   VAL P   3     -12.983 -54.081 102.057  0.00 97.00      PROA   
ATOM     36  HN  VAL P   3     -12.190 -54.260 102.631  0.00 97.00      PROA   
ATOM     37  CA  VAL P   3     -13.464 -55.255 101.356  0.00 97.00      PROA   
ATOM     38  HA  VAL P   3     -14.545 -55.253 101.381  0.00 97.00      PROA   
ATOM     39  CB  VAL P   3     -12.982 -55.453  99.910  0.00 97.00      PROA   
ATOM     40  HB  VAL P   3     -13.368 -56.434  99.542  0.00 97.00      PROA   
ATOM     41  CG1 VAL P   3     -13.579 -54.372  98.987  0.00 97.00      PROA   
ATOM     42 HG11 VAL P   3     -13.148 -53.378  99.229  0.00 97.00      PROA   
ATOM     43 HG12 VAL P   3     -14.682 -54.327  99.106  0.00 97.00      PROA   
ATOM     44 HG13 VAL P   3     -13.343 -54.604  97.927  0.00 97.00      PROA   
ATOM     45  CG2 VAL P   3     -11.442 -55.467  99.809  0.00 97.00      PROA   
ATOM     46 HG21 VAL P   3     -11.011 -56.326 100.360  0.00 97.00      PROA   
ATOM     47 HG22 VAL P   3     -11.012 -54.529 100.217  0.00 97.00      PROA   
ATOM     48 HG23 VAL P   3     -11.133 -55.551  98.745  0.00 97.00      PROA   
ATOM     49  C   VAL P   3     -12.986 -56.401 102.223  0.00 97.00      PROA   
ATOM     50  O   VAL P   3     -11.953 -56.287 102.882  0.00 97.00      PROA   
ATOM     51  N   ILE P   4     -13.745 -57.526 102.281  0.00 97.00      PROA   
ATOM     52  HN  ILE P   4     -14.626 -57.580 101.814  0.00 97.00      PROA   
ATOM     53  CA  ILE P   4     -13.419 -58.631 103.171  0.00 97.00      PROA   
ATOM     54  HA  ILE P   4     -12.677 -58.299 103.882  0.00 97.00      PROA   
ATOM     55  CB  ILE P   4     -14.613 -59.083 104.016  0.00 97.00      PROA   
ATOM     56  HB  ILE P   4     -15.432 -59.416 103.340  0.00 97.00      PROA   
ATOM     57  CG2 ILE P   4     -14.187 -60.252 104.938  0.00 97.00      PROA   
ATOM     58 HG21 ILE P   4     -13.260 -59.982 105.489  0.00 97.00      PROA   
ATOM     59 HG22 ILE P   4     -14.008 -61.179 104.357  0.00 97.00      PROA   
ATOM     60 HG23 ILE P   4     -14.970 -60.473 105.689  0.00 97.00      PROA   
ATOM     61  CG1 ILE P   4     -15.152 -57.903 104.864  0.00 97.00      PROA   
ATOM     62 HG11 ILE P   4     -15.235 -56.978 104.256  0.00 97.00      PROA   
ATOM     63 HG12 ILE P   4     -14.412 -57.712 105.667  0.00 97.00      PROA   
ATOM     64  CD  ILE P   4     -16.527 -58.153 105.488  0.00 97.00      PROA   
ATOM     65  HD1 ILE P   4     -16.576 -59.125 106.017  0.00 97.00      PROA   
ATOM     66  HD2 ILE P   4     -17.310 -58.141 104.700  0.00 97.00      PROA   
ATOM     67  HD3 ILE P   4     -16.757 -57.352 106.221  0.00 97.00      PROA   
ATOM     68  C   ILE P   4     -12.814 -59.807 102.412  0.00 97.00      PROA   
ATOM     69  O   ILE P   4     -13.320 -60.244 101.381  0.00 97.00      PROA   
ATOM     70  N   LYS P   5     -11.695 -60.365 102.936  0.00 97.00      PROA   
ATOM     71  HN  LYS P   5     -11.243 -59.926 103.712  0.00 97.00      PROA   
ATOM     72  CA  LYS P   5     -11.071 -61.565 102.412  0.00 97.00      PROA   
ATOM     73  HA  LYS P   5     -11.583 -61.891 101.519  0.00 97.00      PROA   
ATOM     74  CB  LYS P   5      -9.570 -61.348 102.088  0.00 97.00      PROA   
ATOM     75  HB1 LYS P   5      -9.140 -62.280 101.661  0.00 97.00      PROA   
ATOM     76  HB2 LYS P   5      -9.018 -61.116 103.027  0.00 97.00      PROA   
ATOM     77  CG  LYS P   5      -9.292 -60.191 101.114  0.00 97.00      PROA   
ATOM     78  HG1 LYS P   5      -8.186 -60.101 101.021  0.00 97.00      PROA   
ATOM     79  HG2 LYS P   5      -9.664 -59.241 101.557  0.00 97.00      PROA   
ATOM     80  CD  LYS P   5      -9.909 -60.375  99.714  0.00 97.00      PROA   
ATOM     81  HD1 LYS P   5     -10.997 -60.576  99.821  0.00 97.00      PROA   
ATOM     82  HD2 LYS P   5      -9.449 -61.261  99.226  0.00 97.00      PROA   
ATOM     83  CE  LYS P   5      -9.767 -59.142  98.810  0.00 97.00      PROA   
ATOM     84  HE1 LYS P   5     -10.298 -58.282  99.277  0.00 97.00      PROA   
ATOM     85  HE2 LYS P   5     -10.184 -59.320  97.799  0.00 97.00      PROA   
ATOM     86  NZ  LYS P   5      -8.354 -58.757  98.661  0.00 97.00      PROA   
ATOM     87  HZ1 LYS P   5      -7.785 -59.344  98.028  0.00 97.00      PROA   
ATOM     88  HZ2 LYS P   5      -7.924 -58.740  99.614  0.00 97.00      PROA   
ATOM     89  HZ3 LYS P   5      -8.303 -57.751  98.391  0.00 97.00      PROA   
ATOM     90  C   LYS P   5     -11.152 -62.688 103.426  0.00 97.00      PROA   
ATOM     91  O   LYS P   5     -10.534 -62.638 104.482  0.00 97.00      PROA   
ATOM     92  N   LEU P   6     -11.889 -63.777 103.109  0.00 97.00      PROA   
ATOM     93  HN  LEU P   6     -12.447 -63.807 102.284  0.00 97.00      PROA   
ATOM     94  CA  LEU P   6     -11.872 -64.999 103.890  0.00 97.00      PROA   
ATOM     95  HA  LEU P   6     -11.878 -64.738 104.940  0.00 97.00      PROA   
ATOM     96  CB  LEU P   6     -13.110 -65.891 103.614  0.00 97.00      PROA   
ATOM     97  HB1 LEU P   6     -13.106 -66.715 104.362  0.00 97.00      PROA   
ATOM     98  HB2 LEU P   6     -13.044 -66.355 102.606  0.00 97.00      PROA   
ATOM     99  CG  LEU P   6     -14.483 -65.173 103.703  0.00 97.00      PROA   
ATOM    100  HG  LEU P   6     -14.391 -64.325 104.421  0.00 97.00      PROA   
ATOM    101  CD1 LEU P   6     -14.963 -64.618 102.347  0.00 97.00      PROA   
ATOM    102 HD11 LEU P   6     -15.025 -65.440 101.603  0.00 97.00      PROA   
ATOM    103 HD12 LEU P   6     -14.280 -63.837 101.958  0.00 97.00      PROA   
ATOM    104 HD13 LEU P   6     -15.974 -64.170 102.453  0.00 97.00      PROA   
ATOM    105  CD2 LEU P   6     -15.554 -66.130 104.256  0.00 97.00      PROA   
ATOM    106 HD21 LEU P   6     -15.275 -66.492 105.267  0.00 97.00      PROA   
ATOM    107 HD22 LEU P   6     -15.664 -67.005 103.583  0.00 97.00      PROA   
ATOM    108 HD23 LEU P   6     -16.533 -65.610 104.321  0.00 97.00      PROA   
ATOM    109  C   LEU P   6     -10.592 -65.771 103.583  0.00 97.00      PROA   
ATOM    110  O   LEU P   6     -10.293 -66.046 102.424  0.00 97.00      PROA   
ATOM    111  N   GLN P   7      -9.767 -66.096 104.609  0.00 97.00      PROA   
ATOM    112  HN  GLN P   7      -9.987 -65.827 105.548  0.00 97.00      PROA   
ATOM    113  CA  GLN P   7      -8.501 -66.795 104.429  0.00 97.00      PROA   
ATOM    114  HA  GLN P   7      -7.971 -66.239 103.668  0.00 97.00      PROA   
ATOM    115  CB  GLN P   7      -7.616 -66.674 105.700  0.00 97.00      PROA   
ATOM    116  HB1 GLN P   7      -8.254 -66.905 106.579  0.00 97.00      PROA   
ATOM    117  HB2 GLN P   7      -7.332 -65.600 105.780  0.00 97.00      PROA   
ATOM    118  CG  GLN P   7      -6.353 -67.562 105.753  0.00 97.00      PROA   
ATOM    119  HG1 GLN P   7      -5.741 -67.391 104.841  0.00 97.00      PROA   
ATOM    120  HG2 GLN P   7      -6.630 -68.635 105.803  0.00 97.00      PROA   
ATOM    121  CD  GLN P   7      -5.497 -67.168 106.964  0.00 97.00      PROA   
ATOM    122  OE1 GLN P   7      -5.210 -65.985 107.169  0.00 97.00      PROA   
ATOM    123  NE2 GLN P   7      -5.072 -68.160 107.794  0.00 97.00      PROA   
ATOM    124 HE21 GLN P   7      -4.531 -67.892 108.590  0.00 97.00      PROA   
ATOM    125 HE22 GLN P   7      -5.302 -69.114 107.611  0.00 97.00      PROA   
ATOM    126  C   GLN P   7      -8.575 -68.209 103.853  0.00 97.00      PROA   
ATOM    127  O   GLN P   7      -7.866 -68.478 102.882  0.00 97.00      PROA   
ATOM    128  N   PRO P   8      -9.421 -69.133 104.302  0.00 97.00      PROA   
ATOM    129  CD  PRO P   8      -9.882 -69.242 105.681  0.00 97.00      PROA   
ATOM    130  HD1 PRO P   8     -10.756 -68.571 105.799  0.00 97.00      PROA   
ATOM    131  HD2 PRO P   8      -9.088 -68.983 106.414  0.00 97.00      PROA   
ATOM    132  CA  PRO P   8     -10.079 -70.103 103.434  0.00 97.00      PROA   
ATOM    133  HA  PRO P   8      -9.334 -70.604 102.835  0.00 97.00      PROA   
ATOM    134  CB  PRO P   8     -10.796 -71.072 104.404  0.00 97.00      PROA   
ATOM    135  HB1 PRO P   8     -10.558 -72.129 104.161  0.00 97.00      PROA   
ATOM    136  HB2 PRO P   8     -11.901 -70.949 104.390  0.00 97.00      PROA   
ATOM    137  CG  PRO P   8     -10.282 -70.711 105.808  0.00 97.00      PROA   
ATOM    138  HG1 PRO P   8     -11.049 -70.886 106.587  0.00 97.00      PROA   
ATOM    139  HG2 PRO P   8      -9.382 -71.321 106.042  0.00 97.00      PROA   
ATOM    140  C   PRO P   8     -11.079 -69.362 102.547  0.00 97.00      PROA   
ATOM    141  O   PRO P   8     -11.922 -68.714 103.163  0.00 97.00      PROA   
ATOM    142  N   PRO P   9     -11.091 -69.377 101.213  0.00 97.00      PROA   
ATOM    143  CD  PRO P   9     -10.158 -70.159 100.395  0.00 97.00      PROA   
ATOM    144  HD1 PRO P   9     -10.189 -71.235 100.672  0.00 97.00      PROA   
ATOM    145  HD2 PRO P   9      -9.130 -69.753 100.529  0.00 97.00      PROA   
ATOM    146  CA  PRO P   9     -11.962 -68.522 100.397  0.00 97.00      PROA   
ATOM    147  HA  PRO P   9     -12.007 -67.524 100.807  0.00 97.00      PROA   
ATOM    148  CB  PRO P   9     -11.249 -68.546  99.031  0.00 97.00      PROA   
ATOM    149  HB1 PRO P   9     -10.423 -67.798  99.054  0.00 97.00      PROA   
ATOM    150  HB2 PRO P   9     -11.901 -68.315  98.167  0.00 97.00      PROA   
ATOM    151  CG  PRO P   9     -10.631 -69.945  98.958  0.00 97.00      PROA   
ATOM    152  HG1 PRO P   9     -11.423 -70.684  98.710  0.00 97.00      PROA   
ATOM    153  HG2 PRO P   9      -9.813 -70.020  98.215  0.00 97.00      PROA   
ATOM    154  C   PRO P   9     -13.387 -69.061 100.303  0.00 97.00      PROA   
ATOM    155  O   PRO P   9     -13.981 -69.019  99.227  0.00 97.00      PROA   
ATOM    156  N   TRP P  10     -13.967 -69.563 101.411  0.00 97.00      PROA   
ATOM    157  HN  TRP P  10     -13.491 -69.491 102.284  0.00 97.00      PROA   
ATOM    158  CA  TRP P  10     -15.175 -70.353 101.382  0.00 97.00      PROA   
ATOM    159  HA  TRP P  10     -15.525 -70.456 100.364  0.00 97.00      PROA   
ATOM    160  CB  TRP P  10     -14.921 -71.764 101.971  0.00 97.00      PROA   
ATOM    161  HB1 TRP P  10     -15.819 -72.397 101.817  0.00 97.00      PROA   
ATOM    162  HB2 TRP P  10     -14.769 -71.667 103.071  0.00 97.00      PROA   
ATOM    163  CG  TRP P  10     -13.726 -72.481 101.408  0.00 97.00      PROA   
ATOM    164  CD1 TRP P  10     -12.777 -73.119 102.165  0.00 97.00      PROA   
ATOM    165  HD1 TRP P  10     -12.796 -73.176 103.245  0.00 97.00      PROA   
ATOM    166  NE1 TRP P  10     -11.866 -73.733 101.349  0.00 97.00      PROA   
ATOM    167  HE1 TRP P  10     -11.204 -74.392 101.631  0.00 97.00      PROA   
ATOM    168  CE2 TRP P  10     -12.181 -73.490 100.045  0.00 97.00      PROA   
ATOM    169  CD2 TRP P  10     -13.346 -72.689 100.032  0.00 97.00      PROA   
ATOM    170  CE3 TRP P  10     -13.881 -72.290  98.804  0.00 97.00      PROA   
ATOM    171  HE3 TRP P  10     -14.753 -71.657  98.743  0.00 97.00      PROA   
ATOM    172  CZ3 TRP P  10     -13.265 -72.718  97.624  0.00 97.00      PROA   
ATOM    173  HZ3 TRP P  10     -13.677 -72.419  96.669  0.00 97.00      PROA   
ATOM    174  CZ2 TRP P  10     -11.564 -73.910  98.874  0.00 97.00      PROA   
ATOM    175  HZ2 TRP P  10     -10.675 -74.521  98.895  0.00 97.00      PROA   
ATOM    176  CH2 TRP P  10     -12.127 -73.517  97.659  0.00 97.00      PROA   
ATOM    177  HH2 TRP P  10     -11.669 -73.825  96.729  0.00 97.00      PROA   
ATOM    178  C   TRP P  10     -16.267 -69.672 102.170  0.00 97.00      PROA   
ATOM    179  O   TRP P  10     -16.216 -69.566 103.394  0.00 97.00      PROA   
ATOM    180  N   VAL P  11     -17.316 -69.197 101.463  0.00 97.00      PROA   
ATOM    181  HN  VAL P  11     -17.312 -69.239 100.464  0.00 97.00      PROA   
ATOM    182  CA  VAL P  11     -18.422 -68.474 102.064  0.00 97.00      PROA   
ATOM    183  HA  VAL P  11     -18.030 -67.871 102.871  0.00 97.00      PROA   
ATOM    184  CB  VAL P  11     -19.040 -67.530 101.029  0.00 97.00      PROA   
ATOM    185  HB  VAL P  11     -19.547 -68.120 100.232  0.00 97.00      PROA   
ATOM    186  CG1 VAL P  11     -20.062 -66.598 101.699  0.00 97.00      PROA   
ATOM    187 HG11 VAL P  11     -19.593 -66.038 102.537  0.00 97.00      PROA   
ATOM    188 HG12 VAL P  11     -20.917 -67.179 102.095  0.00 97.00      PROA   
ATOM    189 HG13 VAL P  11     -20.455 -65.863 100.964  0.00 97.00      PROA   
ATOM    190  CG2 VAL P  11     -17.927 -66.679 100.369  0.00 97.00      PROA   
ATOM    191 HG21 VAL P  11     -17.247 -67.293  99.745  0.00 97.00      PROA   
ATOM    192 HG22 VAL P  11     -17.327 -66.156 101.143  0.00 97.00      PROA   
ATOM    193 HG23 VAL P  11     -18.380 -65.908  99.709  0.00 97.00      PROA   
ATOM    194  C   VAL P  11     -19.443 -69.446 102.676  0.00 97.00      PROA   
ATOM    195  O   VAL P  11     -20.261 -69.080 103.517  0.00 97.00      PROA   
ATOM    196  N   SER P  12     -19.356 -70.742 102.302  0.00 97.00      PROA   
ATOM    197  HN  SER P  12     -18.649 -70.996 101.652  0.00 97.00      PROA   
ATOM    198  CA  SER P  12     -20.154 -71.840 102.824  0.00 97.00      PROA   
ATOM    199  HA  SER P  12     -20.824 -71.481 103.593  0.00 97.00      PROA   
ATOM    200  CB  SER P  12     -21.014 -72.500 101.700  0.00 97.00      PROA   
ATOM    201  HB1 SER P  12     -20.387 -72.646 100.795  0.00 97.00      PROA   
ATOM    202  HB2 SER P  12     -21.841 -71.805 101.434  0.00 97.00      PROA   
ATOM    203  OG  SER P  12     -21.581 -73.759 102.060  0.00 97.00      PROA   
ATOM    204  HG1 SER P  12     -22.334 -73.572 102.628  0.00 97.00      PROA   
ATOM    205  C   SER P  12     -19.185 -72.822 103.466  0.00 97.00      PROA   
ATOM    206  O   SER P  12     -18.220 -73.248 102.833  0.00 97.00      PROA   
ATOM    207  N   VAL P  13     -19.398 -73.175 104.763  0.00 97.00      PROA   
ATOM    208  HN  VAL P  13     -20.176 -72.801 105.267  0.00 97.00      PROA   
ATOM    209  CA  VAL P  13     -18.400 -73.905 105.538  0.00 97.00      PROA   
ATOM    210  HA  VAL P  13     -17.855 -74.548 104.862  0.00 97.00      PROA   
ATOM    211  CB  VAL P  13     -17.418 -72.919 106.186  0.00 97.00      PROA   
ATOM    212  HB  VAL P  13     -17.113 -72.191 105.394  0.00 97.00      PROA   
ATOM    213  CG1 VAL P  13     -18.076 -72.112 107.327  0.00 97.00      PROA   
ATOM    214 HG11 VAL P  13     -18.348 -72.774 108.175  0.00 97.00      PROA   
ATOM    215 HG12 VAL P  13     -18.989 -71.592 106.973  0.00 97.00      PROA   
ATOM    216 HG13 VAL P  13     -17.367 -71.348 107.708  0.00 97.00      PROA   
ATOM    217  CG2 VAL P  13     -16.133 -73.627 106.657  0.00 97.00      PROA   
ATOM    218 HG21 VAL P  13     -15.690 -74.234 105.840  0.00 97.00      PROA   
ATOM    219 HG22 VAL P  13     -16.340 -74.284 107.525  0.00 97.00      PROA   
ATOM    220 HG23 VAL P  13     -15.383 -72.875 106.981  0.00 97.00      PROA   
ATOM    221  C   VAL P  13     -19.062 -74.818 106.568  0.00 97.00      PROA   
ATOM    222  O   VAL P  13     -20.209 -74.621 106.949  0.00 97.00      PROA   
ATOM    223  N   PHE P  14     -18.365 -75.884 107.041  0.00 97.00      PROA   
ATOM    224  HN  PHE P  14     -17.454 -76.102 106.696  0.00 97.00      PROA   
ATOM    225  CA  PHE P  14     -18.852 -76.728 108.123  0.00 97.00      PROA   
ATOM    226  HA  PHE P  14     -19.920 -76.838 108.004  0.00 97.00      PROA   
ATOM    227  CB  PHE P  14     -18.204 -78.140 108.141  0.00 97.00      PROA   
ATOM    228  HB1 PHE P  14     -18.510 -78.719 109.038  0.00 97.00      PROA   
ATOM    229  HB2 PHE P  14     -17.095 -78.045 108.151  0.00 97.00      PROA   
ATOM    230  CG  PHE P  14     -18.625 -78.971 106.961  0.00 97.00      PROA   
ATOM    231  CD1 PHE P  14     -19.984 -79.254 106.728  0.00 97.00      PROA   
ATOM    232  HD1 PHE P  14     -20.739 -78.816 107.362  0.00 97.00      PROA   
ATOM    233  CE1 PHE P  14     -20.363 -80.126 105.700  0.00 97.00      PROA   
ATOM    234  HE1 PHE P  14     -21.407 -80.346 105.535  0.00 97.00      PROA   
ATOM    235  CZ  PHE P  14     -19.387 -80.713 104.885  0.00 97.00      PROA   
ATOM    236  HZ  PHE P  14     -19.676 -81.388 104.094  0.00 97.00      PROA   
ATOM    237  CD2 PHE P  14     -17.657 -79.573 106.143  0.00 97.00      PROA   
ATOM    238  HD2 PHE P  14     -16.611 -79.390 106.333  0.00 97.00      PROA   
ATOM    239  CE2 PHE P  14     -18.033 -80.424 105.098  0.00 97.00      PROA   
ATOM    240  HE2 PHE P  14     -17.275 -80.858 104.464  0.00 97.00      PROA   
ATOM    241  C   PHE P  14     -18.627 -76.141 109.505  0.00 97.00      PROA   
ATOM    242  O   PHE P  14     -17.750 -75.310 109.724  0.00 97.00      PROA   
ATOM    243  N   GLN P  15     -19.409 -76.627 110.501  0.00 97.00      PROA   
ATOM    244  HN  GLN P  15     -20.236 -77.143 110.281  0.00 97.00      PROA   
ATOM    245  CA  GLN P  15     -19.080 -76.535 111.917  0.00 97.00      PROA   
ATOM    246  HA  GLN P  15     -19.049 -75.485 112.172  0.00 97.00      PROA   
ATOM    247  CB  GLN P  15     -20.149 -77.238 112.802  0.00 97.00      PROA   
ATOM    248  HB1 GLN P  15     -21.102 -76.670 112.695  0.00 97.00      PROA   
ATOM    249  HB2 GLN P  15     -19.849 -77.153 113.869  0.00 97.00      PROA   
ATOM    250  CG  GLN P  15     -20.412 -78.715 112.399  0.00 97.00      PROA   
ATOM    251  HG1 GLN P  15     -19.645 -79.059 111.675  0.00 97.00      PROA   
ATOM    252  HG2 GLN P  15     -21.391 -78.795 111.885  0.00 97.00      PROA   
ATOM    253  CD  GLN P  15     -20.420 -79.665 113.610  0.00 97.00      PROA   
ATOM    254  OE1 GLN P  15     -21.298 -79.598 114.477  0.00 97.00      PROA   
ATOM    255  NE2 GLN P  15     -19.411 -80.582 113.666  0.00 97.00      PROA   
ATOM    256 HE21 GLN P  15     -18.730 -80.620 112.935  0.00 97.00      PROA   
ATOM    257 HE22 GLN P  15     -19.335 -81.168 114.471  0.00 97.00      PROA   
ATOM    258  C   GLN P  15     -17.714 -77.143 112.246  0.00 97.00      PROA   
ATOM    259  O   GLN P  15     -17.296 -78.106 111.607  0.00 97.00      PROA   
ATOM    260  N   GLU P  16     -16.986 -76.558 113.233  0.00 97.00      PROA   
ATOM    261  HN  GLU P  16     -17.366 -75.757 113.696  0.00 97.00      PROA   
ATOM    262  CA  GLU P  16     -15.690 -76.995 113.746  0.00 97.00      PROA   
ATOM    263  HA  GLU P  16     -15.619 -76.545 114.725  0.00 97.00      PROA   
ATOM    264  CB  GLU P  16     -15.554 -78.537 113.986  0.00 97.00      PROA   
ATOM    265  HB1 GLU P  16     -15.605 -79.042 113.000  0.00 97.00      PROA   
ATOM    266  HB2 GLU P  16     -16.423 -78.883 114.590  0.00 97.00      PROA   
ATOM    267  CG  GLU P  16     -14.252 -79.000 114.689  0.00 97.00      PROA   
ATOM    268  HG1 GLU P  16     -14.309 -78.767 115.773  0.00 97.00      PROA   
ATOM    269  HG2 GLU P  16     -13.372 -78.467 114.276  0.00 97.00      PROA   
ATOM    270  CD  GLU P  16     -13.953 -80.497 114.531  0.00 97.00      PROA   
ATOM    271  OE1 GLU P  16     -14.742 -81.244 113.895  0.00 97.00      PROA   
ATOM    272  OE2 GLU P  16     -12.877 -80.911 115.041  0.00 97.00      PROA   
ATOM    273  C   GLU P  16     -14.519 -76.412 112.954  0.00 97.00      PROA   
ATOM    274  O   GLU P  16     -13.471 -76.111 113.520  0.00 97.00      PROA   
ATOM    275  N   GLU P  17     -14.671 -76.199 111.627  0.00 97.00      PROA   
ATOM    276  HN  GLU P  17     -15.521 -76.474 111.182  0.00 97.00      PROA   
ATOM    277  CA  GLU P  17     -13.670 -75.621 110.738  0.00 97.00      PROA   
ATOM    278  HA  GLU P  17     -12.795 -76.254 110.805  0.00 97.00      PROA   
ATOM    279  CB  GLU P  17     -14.167 -75.693 109.269  0.00 97.00      PROA   
ATOM    280  HB1 GLU P  17     -15.171 -75.207 109.251  0.00 97.00      PROA   
ATOM    281  HB2 GLU P  17     -14.326 -76.763 109.008  0.00 97.00      PROA   
ATOM    282  CG  GLU P  17     -13.296 -75.021 108.180  0.00 97.00      PROA   
ATOM    283  HG1 GLU P  17     -13.127 -73.948 108.398  0.00 97.00      PROA   
ATOM    284  HG2 GLU P  17     -13.837 -75.081 107.211  0.00 97.00      PROA   
ATOM    285  CD  GLU P  17     -11.942 -75.712 107.986  0.00 97.00      PROA   
ATOM    286  OE1 GLU P  17     -11.115 -75.714 108.933  0.00 97.00      PROA   
ATOM    287  OE2 GLU P  17     -11.711 -76.237 106.864  0.00 97.00      PROA   
ATOM    288  C   GLU P  17     -13.208 -74.210 111.109  0.00 97.00      PROA   
ATOM    289  O   GLU P  17     -13.969 -73.399 111.626  0.00 97.00      PROA   
ATOM    290  N   SER P  18     -11.919 -73.886 110.857  0.00 97.00      PROA   
ATOM    291  HN  SER P  18     -11.363 -74.529 110.328  0.00 97.00      PROA   
ATOM    292  CA  SER P  18     -11.300 -72.626 111.233  0.00 97.00      PROA   
ATOM    293  HA  SER P  18     -11.852 -72.206 112.062  0.00 97.00      PROA   
ATOM    294  CB  SER P  18      -9.825 -72.803 111.677  0.00 97.00      PROA   
ATOM    295  HB1 SER P  18      -9.217 -73.177 110.824  0.00 97.00      PROA   
ATOM    296  HB2 SER P  18      -9.784 -73.568 112.483  0.00 97.00      PROA   
ATOM    297  OG  SER P  18      -9.259 -71.587 112.169  0.00 97.00      PROA   
ATOM    298  HG1 SER P  18      -9.769 -71.347 112.948  0.00 97.00      PROA   
ATOM    299  C   SER P  18     -11.347 -71.647 110.079  0.00 97.00      PROA   
ATOM    300  O   SER P  18     -10.940 -71.952 108.961  0.00 97.00      PROA   
ATOM    301  N   VAL P  19     -11.841 -70.418 110.337  0.00 97.00      PROA   
ATOM    302  HN  VAL P  19     -12.142 -70.172 111.258  0.00 97.00      PROA   
ATOM    303  CA  VAL P  19     -11.962 -69.422 109.293  0.00 97.00      PROA   
ATOM    304  HA  VAL P  19     -11.192 -69.605 108.559  0.00 97.00      PROA   
ATOM    305  CB  VAL P  19     -13.307 -69.516 108.559  0.00 97.00      PROA   
ATOM    306  HB  VAL P  19     -13.322 -70.501 108.033  0.00 97.00      PROA   
ATOM    307  CG1 VAL P  19     -14.497 -69.513 109.541  0.00 97.00      PROA   
ATOM    308 HG11 VAL P  19     -14.527 -68.557 110.099  0.00 97.00      PROA   
ATOM    309 HG12 VAL P  19     -14.436 -70.351 110.264  0.00 97.00      PROA   
ATOM    310 HG13 VAL P  19     -15.453 -69.614 108.984  0.00 97.00      PROA   
ATOM    311  CG2 VAL P  19     -13.464 -68.410 107.494  0.00 97.00      PROA   
ATOM    312 HG21 VAL P  19     -12.623 -68.430 106.776  0.00 97.00      PROA   
ATOM    313 HG22 VAL P  19     -13.513 -67.409 107.970  0.00 97.00      PROA   
ATOM    314 HG23 VAL P  19     -14.407 -68.567 106.928  0.00 97.00      PROA   
ATOM    315  C   VAL P  19     -11.645 -68.050 109.849  0.00 97.00      PROA   
ATOM    316  O   VAL P  19     -12.209 -67.615 110.844  0.00 97.00      PROA   
ATOM    317  N   THR P  20     -10.706 -67.310 109.212  0.00 97.00      PROA   
ATOM    318  HN  THR P  20     -10.233 -67.666 108.410  0.00 97.00      PROA   
ATOM    319  CA  THR P  20     -10.359 -65.965 109.643  0.00 97.00      PROA   
ATOM    320  HA  THR P  20     -11.056 -65.662 110.407  0.00 97.00      PROA   
ATOM    321  CB  THR P  20      -8.966 -65.841 110.269  0.00 97.00      PROA   
ATOM    322  HB  THR P  20      -8.859 -66.686 110.989  0.00 97.00      PROA   
ATOM    323  OG1 THR P  20      -8.812 -64.653 111.042  0.00 97.00      PROA   
ATOM    324  HG1 THR P  20      -8.765 -63.905 110.439  0.00 97.00      PROA   
ATOM    325  CG2 THR P  20      -7.813 -65.937 109.260  0.00 97.00      PROA   
ATOM    326 HG21 THR P  20      -7.880 -65.140 108.493  0.00 97.00      PROA   
ATOM    327 HG22 THR P  20      -7.824 -66.926 108.759  0.00 97.00      PROA   
ATOM    328 HG23 THR P  20      -6.839 -65.828 109.784  0.00 97.00      PROA   
ATOM    329  C   THR P  20     -10.598 -65.051 108.469  0.00 97.00      PROA   
ATOM    330  O   THR P  20     -10.281 -65.374 107.330  0.00 97.00      PROA   
ATOM    331  N   LEU P  21     -11.240 -63.895 108.733  0.00 97.00      PROA   
ATOM    332  HN  LEU P  21     -11.490 -63.677 109.675  0.00 97.00      PROA   
ATOM    333  CA  LEU P  21     -11.756 -63.005 107.721  0.00 97.00      PROA   
ATOM    334  HA  LEU P  21     -11.526 -63.385 106.737  0.00 97.00      PROA   
ATOM    335  CB  LEU P  21     -13.294 -62.812 107.840  0.00 97.00      PROA   
ATOM    336  HB1 LEU P  21     -13.612 -62.131 107.021  0.00 97.00      PROA   
ATOM    337  HB2 LEU P  21     -13.551 -62.322 108.805  0.00 97.00      PROA   
ATOM    338  CG  LEU P  21     -14.153 -64.103 107.729  0.00 97.00      PROA   
ATOM    339  HG  LEU P  21     -13.645 -64.804 107.026  0.00 97.00      PROA   
ATOM    340  CD1 LEU P  21     -14.367 -64.820 109.079  0.00 97.00      PROA   
ATOM    341 HD11 LEU P  21     -14.879 -64.140 109.791  0.00 97.00      PROA   
ATOM    342 HD12 LEU P  21     -13.411 -65.149 109.530  0.00 97.00      PROA   
ATOM    343 HD13 LEU P  21     -15.009 -65.715 108.938  0.00 97.00      PROA   
ATOM    344  CD2 LEU P  21     -15.536 -63.767 107.138  0.00 97.00      PROA   
ATOM    345 HD21 LEU P  21     -15.434 -63.296 106.139  0.00 97.00      PROA   
ATOM    346 HD22 LEU P  21     -16.070 -63.061 107.808  0.00 97.00      PROA   
ATOM    347 HD23 LEU P  21     -16.149 -64.687 107.038  0.00 97.00      PROA   
ATOM    348  C   LEU P  21     -11.071 -61.667 107.885  0.00 97.00      PROA   
ATOM    349  O   LEU P  21     -11.126 -61.069 108.949  0.00 97.00      PROA   
ATOM    350  N   HSD P  22     -10.399 -61.158 106.830  0.00 97.00      PROA   
ATOM    351  HN  HSD P  22     -10.392 -61.649 105.960  0.00 97.00      PROA   
ATOM    352  CA  HSD P  22      -9.537 -59.993 106.903  0.00 97.00      PROA   
ATOM    353  HA  HSD P  22      -9.372 -59.726 107.937  0.00 97.00      PROA   
ATOM    354  CB  HSD P  22      -8.159 -60.264 106.249  0.00 97.00      PROA   
ATOM    355  HB1 HSD P  22      -7.564 -59.326 106.209  0.00 97.00      PROA   
ATOM    356  HB2 HSD P  22      -8.291 -60.629 105.207  0.00 97.00      PROA   
ATOM    357  ND1 HSD P  22      -7.353 -62.621 106.837  0.00 97.00      PROA   
ATOM    358  HD1 HSD P  22      -7.903 -63.118 106.164  0.00 97.00      PROA   
ATOM    359  CG  HSD P  22      -7.344 -61.254 107.028  0.00 97.00      PROA   
ATOM    360  CE1 HSD P  22      -6.424 -63.138 107.680  0.00 97.00      PROA   
ATOM    361  HE1 HSD P  22      -6.202 -64.200 107.740  0.00 97.00      PROA   
ATOM    362  NE2 HSD P  22      -5.812 -62.206 108.382  0.00 97.00      PROA   
ATOM    363  CD2 HSD P  22      -6.379 -61.018 107.957  0.00 97.00      PROA   
ATOM    364  HD2 HSD P  22      -6.027 -60.075 108.354  0.00 97.00      PROA   
ATOM    365  C   HSD P  22     -10.132 -58.798 106.196  0.00 97.00      PROA   
ATOM    366  O   HSD P  22     -10.528 -58.882 105.040  0.00 97.00      PROA   
ATOM    367  N   CYS P  23     -10.171 -57.629 106.876  0.00 97.00      PROA   
ATOM    368  HN  CYS P  23      -9.894 -57.606 107.836  0.00 97.00      PROA   
ATOM    369  CA  CYS P  23     -10.589 -56.364 106.301  0.00 97.00      PROA   
ATOM    370  HA  CYS P  23     -11.170 -56.543 105.407  0.00 97.00      PROA   
ATOM    371  CB  CYS P  23     -11.445 -55.543 107.288  0.00 97.00      PROA   
ATOM    372  HB1 CYS P  23     -11.638 -54.538 106.865  0.00 97.00      PROA   
ATOM    373  HB2 CYS P  23     -10.908 -55.431 108.255  0.00 97.00      PROA   
ATOM    374  SG  CYS P  23     -13.034 -56.348 107.568  0.00 97.00      PROA   
ATOM    375  C   CYS P  23      -9.387 -55.531 105.917  0.00 97.00      PROA   
ATOM    376  O   CYS P  23      -8.738 -54.902 106.749  0.00 97.00      PROA   
ATOM    377  N   GLU P  24      -9.079 -55.491 104.607  0.00 97.00      PROA   
ATOM    378  HN  GLU P  24      -9.635 -55.974 103.935  0.00 97.00      PROA   
ATOM    379  CA  GLU P  24      -7.886 -54.868 104.089  0.00 97.00      PROA   
ATOM    380  HA  GLU P  24      -7.123 -54.850 104.856  0.00 97.00      PROA   
ATOM    381  CB  GLU P  24      -7.348 -55.672 102.881  0.00 97.00      PROA   
ATOM    382  HB1 GLU P  24      -7.266 -56.732 103.216  0.00 97.00      PROA   
ATOM    383  HB2 GLU P  24      -6.324 -55.329 102.618  0.00 97.00      PROA   
ATOM    384  CG  GLU P  24      -8.251 -55.575 101.634  0.00 97.00      PROA   
ATOM    385  HG1 GLU P  24      -8.209 -54.559 101.189  0.00 97.00      PROA   
ATOM    386  HG2 GLU P  24      -9.304 -55.802 101.906  0.00 97.00      PROA   
ATOM    387  CD  GLU P  24      -7.826 -56.559 100.565  0.00 97.00      PROA   
ATOM    388  OE1 GLU P  24      -7.953 -56.200  99.361  0.00 97.00      PROA   
ATOM    389  OE2 GLU P  24      -7.406 -57.688 100.930  0.00 97.00      PROA   
ATOM    390  C   GLU P  24      -8.149 -53.449 103.644  0.00 97.00      PROA   
ATOM    391  O   GLU P  24      -9.284 -53.025 103.425  0.00 97.00      PROA   
ATOM    392  N   VAL P  25      -7.043 -52.693 103.476  0.00 97.00      PROA   
ATOM    393  HN  VAL P  25      -6.150 -53.044 103.742  0.00 97.00      PROA   
ATOM    394  CA  VAL P  25      -6.989 -51.479 102.698  0.00 97.00      PROA   
ATOM    395  HA  VAL P  25      -7.748 -51.516 101.930  0.00 97.00      PROA   
ATOM    396  CB  VAL P  25      -7.096 -50.182 103.508  0.00 97.00      PROA   
ATOM    397  HB  VAL P  25      -6.241 -50.101 104.220  0.00 97.00      PROA   
ATOM    398  CG1 VAL P  25      -7.074 -48.974 102.549  0.00 97.00      PROA   
ATOM    399 HG11 VAL P  25      -7.968 -48.993 101.890  0.00 97.00      PROA   
ATOM    400 HG12 VAL P  25      -6.167 -48.972 101.913  0.00 97.00      PROA   
ATOM    401 HG13 VAL P  25      -7.088 -48.033 103.136  0.00 97.00      PROA   
ATOM    402  CG2 VAL P  25      -8.396 -50.159 104.341  0.00 97.00      PROA   
ATOM    403 HG21 VAL P  25      -8.392 -50.959 105.109  0.00 97.00      PROA   
ATOM    404 HG22 VAL P  25      -9.278 -50.305 103.681  0.00 97.00      PROA   
ATOM    405 HG23 VAL P  25      -8.505 -49.183 104.860  0.00 97.00      PROA   
ATOM    406  C   VAL P  25      -5.588 -51.582 102.116  0.00 97.00      PROA   
ATOM    407  O   VAL P  25      -4.703 -51.923 102.899  0.00 97.00      PROA   
ATOM    408  N   PRO P  26      -5.269 -51.330 100.838  0.00 97.00      PROA   
ATOM    409  CD  PRO P  26      -6.250 -51.474  99.750  0.00 97.00      PROA   
ATOM    410  HD1 PRO P  26      -6.628 -50.465  99.476  0.00 97.00      PROA   
ATOM    411  HD2 PRO P  26      -7.101 -52.142 100.015  0.00 97.00      PROA   
ATOM    412  CA  PRO P  26      -3.895 -51.481 100.334  0.00 97.00      PROA   
ATOM    413  HA  PRO P  26      -3.507 -52.434 100.667  0.00 97.00      PROA   
ATOM    414  CB  PRO P  26      -4.070 -51.465  98.806  0.00 97.00      PROA   
ATOM    415  HB1 PRO P  26      -3.272 -52.039  98.293  0.00 97.00      PROA   
ATOM    416  HB2 PRO P  26      -4.085 -50.425  98.410  0.00 97.00      PROA   
ATOM    417  CG  PRO P  26      -5.454 -52.081  98.595  0.00 97.00      PROA   
ATOM    418  HG1 PRO P  26      -5.885 -51.850  97.602  0.00 97.00      PROA   
ATOM    419  HG2 PRO P  26      -5.393 -53.185  98.724  0.00 97.00      PROA   
ATOM    420  C   PRO P  26      -2.900 -50.400 100.762  0.00 97.00      PROA   
ATOM    421  O   PRO P  26      -2.024 -50.050  99.973  0.00 97.00      PROA   
ATOM    422  N   HSD P  27      -2.971 -49.901 102.012  0.00 97.00      PROA   
ATOM    423  HN  HSD P  27      -3.639 -50.291 102.642  0.00 97.00      PROA   
ATOM    424  CA  HSD P  27      -2.030 -48.950 102.561  0.00 97.00      PROA   
ATOM    425  HA  HSD P  27      -1.364 -48.588 101.790  0.00 97.00      PROA   
ATOM    426  CB  HSD P  27      -2.707 -47.737 103.252  0.00 97.00      PROA   
ATOM    427  HB1 HSD P  27      -1.959 -47.176 103.853  0.00 97.00      PROA   
ATOM    428  HB2 HSD P  27      -3.501 -48.089 103.948  0.00 97.00      PROA   
ATOM    429  ND1 HSD P  27      -4.600 -46.743 101.852  0.00 97.00      PROA   
ATOM    430  HD1 HSD P  27      -5.287 -47.442 102.058  0.00 97.00      PROA   
ATOM    431  CG  HSD P  27      -3.291 -46.740 102.285  0.00 97.00      PROA   
ATOM    432  CE1 HSD P  27      -4.787 -45.601 101.145  0.00 97.00      PROA   
ATOM    433  HE1 HSD P  27      -5.738 -45.333 100.685  0.00 97.00      PROA   
ATOM    434  NE2 HSD P  27      -3.699 -44.859 101.105  0.00 97.00      PROA   
ATOM    435  CD2 HSD P  27      -2.761 -45.571 101.829  0.00 97.00      PROA   
ATOM    436  HD2 HSD P  27      -1.773 -45.152 101.979  0.00 97.00      PROA   
ATOM    437  C   HSD P  27      -1.214 -49.675 103.597  0.00 97.00      PROA   
ATOM    438  O   HSD P  27      -1.757 -50.234 104.545  0.00 97.00      PROA   
ATOM    439  N   LEU P  28       0.130 -49.681 103.443  0.00 97.00      PROA   
ATOM    440  HN  LEU P  28       0.550 -49.318 102.614  0.00 97.00      PROA   
ATOM    441  CA  LEU P  28       1.045 -50.260 104.411  0.00 97.00      PROA   
ATOM    442  HA  LEU P  28       0.746 -51.293 104.526  0.00 97.00      PROA   
ATOM    443  CB  LEU P  28       2.507 -50.256 103.892  0.00 97.00      PROA   
ATOM    444  HB1 LEU P  28       3.153 -50.792 104.623  0.00 97.00      PROA   
ATOM    445  HB2 LEU P  28       2.877 -49.212 103.810  0.00 97.00      PROA   
ATOM    446  CG  LEU P  28       2.714 -50.930 102.510  0.00 97.00      PROA   
ATOM    447  HG  LEU P  28       2.106 -50.386 101.749  0.00 97.00      PROA   
ATOM    448  CD1 LEU P  28       4.186 -50.823 102.072  0.00 97.00      PROA   
ATOM    449 HD11 LEU P  28       4.838 -51.363 102.791  0.00 97.00      PROA   
ATOM    450 HD12 LEU P  28       4.506 -49.761 102.029  0.00 97.00      PROA   
ATOM    451 HD13 LEU P  28       4.322 -51.275 101.067  0.00 97.00      PROA   
ATOM    452  CD2 LEU P  28       2.263 -52.403 102.501  0.00 97.00      PROA   
ATOM    453 HD21 LEU P  28       1.179 -52.489 102.718  0.00 97.00      PROA   
ATOM    454 HD22 LEU P  28       2.827 -52.979 103.266  0.00 97.00      PROA   
ATOM    455 HD23 LEU P  28       2.457 -52.857 101.507  0.00 97.00      PROA   
ATOM    456  C   LEU P  28       0.969 -49.662 105.821  0.00 97.00      PROA   
ATOM    457  O   LEU P  28       0.905 -50.463 106.754  0.00 97.00      PROA   
ATOM    458  N   PRO P  29       0.907 -48.357 106.110  0.00 97.00      PROA   
ATOM    459  CD  PRO P  29       1.310 -47.267 105.209  0.00 97.00      PROA   
ATOM    460  HD1 PRO P  29       0.784 -47.315 104.234  0.00 97.00      PROA   
ATOM    461  HD2 PRO P  29       2.411 -47.315 105.055  0.00 97.00      PROA   
ATOM    462  CA  PRO P  29       0.535 -47.859 107.437  0.00 97.00      PROA   
ATOM    463  HA  PRO P  29       0.998 -48.450 108.215  0.00 97.00      PROA   
ATOM    464  CB  PRO P  29       1.085 -46.419 107.418  0.00 97.00      PROA   
ATOM    465  HB1 PRO P  29       2.170 -46.452 107.672  0.00 97.00      PROA   
ATOM    466  HB2 PRO P  29       0.591 -45.728 108.125  0.00 97.00      PROA   
ATOM    467  CG  PRO P  29       0.942 -45.986 105.958  0.00 97.00      PROA   
ATOM    468  HG1 PRO P  29      -0.118 -45.720 105.753  0.00 97.00      PROA   
ATOM    469  HG2 PRO P  29       1.596 -45.131 105.695  0.00 97.00      PROA   
ATOM    470  C   PRO P  29      -0.979 -47.885 107.659  0.00 97.00      PROA   
ATOM    471  O   PRO P  29      -1.498 -46.959 108.279  0.00 97.00      PROA   
ATOM    472  N   GLY P  30      -1.710 -48.929 107.195  0.00 97.00      PROA   
ATOM    473  HN  GLY P  30      -1.243 -49.673 106.721  0.00 97.00      PROA   
ATOM    474  CA  GLY P  30      -3.166 -49.012 107.228  0.00 97.00      PROA   
ATOM    475  HA1 GLY P  30      -3.444 -49.797 106.539  0.00 97.00      PROA   
ATOM    476  HA2 GLY P  30      -3.576 -48.053 106.943  0.00 97.00      PROA   
ATOM    477  C   GLY P  30      -3.725 -49.389 108.578  0.00 97.00      PROA   
ATOM    478  O   GLY P  30      -4.354 -50.431 108.721  0.00 97.00      PROA   
ATOM    479  N   SER P  31      -3.501 -48.501 109.574  0.00 97.00      PROA   
ATOM    480  HN  SER P  31      -2.954 -47.711 109.298  0.00 97.00      PROA   
ATOM    481  CA  SER P  31      -3.797 -48.538 111.006  0.00 97.00      PROA   
ATOM    482  HA  SER P  31      -2.881 -48.872 111.469  0.00 97.00      PROA   
ATOM    483  CB  SER P  31      -4.098 -47.104 111.538  0.00 97.00      PROA   
ATOM    484  HB1 SER P  31      -5.022 -46.726 111.048  0.00 97.00      PROA   
ATOM    485  HB2 SER P  31      -3.263 -46.429 111.252  0.00 97.00      PROA   
ATOM    486  OG  SER P  31      -4.286 -47.042 112.954  0.00 97.00      PROA   
ATOM    487  HG1 SER P  31      -3.463 -46.732 113.341  0.00 97.00      PROA   
ATOM    488  C   SER P  31      -4.885 -49.485 111.484  0.00 97.00      PROA   
ATOM    489  O   SER P  31      -5.956 -49.565 110.902  0.00 97.00      PROA   
ATOM    490  N   SER P  32      -4.621 -50.216 112.592  0.00 97.00      PROA   
ATOM    491  HN  SER P  32      -3.781 -50.063 113.106  0.00 97.00      PROA   
ATOM    492  CA  SER P  32      -5.424 -51.319 113.084  0.00 97.00      PROA   
ATOM    493  HA  SER P  32      -5.780 -51.874 112.227  0.00 97.00      PROA   
ATOM    494  CB  SER P  32      -4.549 -52.274 113.936  0.00 97.00      PROA   
ATOM    495  HB1 SER P  32      -3.782 -52.728 113.270  0.00 97.00      PROA   
ATOM    496  HB2 SER P  32      -5.140 -53.104 114.379  0.00 97.00      PROA   
ATOM    497  OG  SER P  32      -3.859 -51.566 114.964  0.00 97.00      PROA   
ATOM    498  HG1 SER P  32      -4.526 -51.299 115.603  0.00 97.00      PROA   
ATOM    499  C   SER P  32      -6.653 -50.908 113.883  0.00 97.00      PROA   
ATOM    500  O   SER P  32      -6.841 -51.335 115.021  0.00 97.00      PROA   
ATOM    501  N   SER P  33      -7.544 -50.095 113.275  0.00 97.00      PROA   
ATOM    502  HN  SER P  33      -7.319 -49.716 112.381  0.00 97.00      PROA   
ATOM    503  CA  SER P  33      -8.829 -49.725 113.835  0.00 97.00      PROA   
ATOM    504  HA  SER P  33      -8.973 -50.220 114.786  0.00 97.00      PROA   
ATOM    505  CB  SER P  33      -8.960 -48.190 114.031  0.00 97.00      PROA   
ATOM    506  HB1 SER P  33      -8.854 -47.674 113.052  0.00 97.00      PROA   
ATOM    507  HB2 SER P  33      -8.134 -47.841 114.689  0.00 97.00      PROA   
ATOM    508  OG  SER P  33     -10.206 -47.814 114.619  0.00 97.00      PROA   
ATOM    509  HG1 SER P  33     -10.132 -47.958 115.567  0.00 97.00      PROA   
ATOM    510  C   SER P  33      -9.893 -50.225 112.881  0.00 97.00      PROA   
ATOM    511  O   SER P  33      -9.794 -50.039 111.671  0.00 97.00      PROA   
ATOM    512  N   THR P  34     -10.935 -50.909 113.412  0.00 97.00      PROA   
ATOM    513  HN  THR P  34     -11.024 -51.025 114.398  0.00 97.00      PROA   
ATOM    514  CA  THR P  34     -11.945 -51.554 112.590  0.00 97.00      PROA   
ATOM    515  HA  THR P  34     -12.066 -50.998 111.670  0.00 97.00      PROA   
ATOM    516  CB  THR P  34     -11.656 -53.025 112.284  0.00 97.00      PROA   
ATOM    517  HB  THR P  34     -11.774 -53.663 113.190  0.00 97.00      PROA   
ATOM    518  OG1 THR P  34     -10.312 -53.185 111.866  0.00 97.00      PROA   
ATOM    519  HG1 THR P  34      -9.800 -53.156 112.677  0.00 97.00      PROA   
ATOM    520  CG2 THR P  34     -12.584 -53.560 111.175  0.00 97.00      PROA   
ATOM    521 HG21 THR P  34     -12.649 -52.839 110.335  0.00 97.00      PROA   
ATOM    522 HG22 THR P  34     -13.604 -53.736 111.570  0.00 97.00      PROA   
ATOM    523 HG23 THR P  34     -12.205 -54.529 110.787  0.00 97.00      PROA   
ATOM    524  C   THR P  34     -13.245 -51.521 113.338  0.00 97.00      PROA   
ATOM    525  O   THR P  34     -13.284 -51.713 114.549  0.00 97.00      PROA   
ATOM    526  N   GLN P  35     -14.361 -51.324 112.606  0.00 97.00      PROA   
ATOM    527  HN  GLN P  35     -14.308 -51.024 111.655  0.00 97.00      PROA   
ATOM    528  CA  GLN P  35     -15.683 -51.607 113.110  0.00 97.00      PROA   
ATOM    529  HA  GLN P  35     -15.649 -51.890 114.153  0.00 97.00      PROA   
ATOM    530  CB  GLN P  35     -16.636 -50.401 112.917  0.00 97.00      PROA   
ATOM    531  HB1 GLN P  35     -17.608 -50.630 113.407  0.00 97.00      PROA   
ATOM    532  HB2 GLN P  35     -16.826 -50.254 111.831  0.00 97.00      PROA   
ATOM    533  CG  GLN P  35     -16.052 -49.089 113.485  0.00 97.00      PROA   
ATOM    534  HG1 GLN P  35     -15.114 -48.822 112.952  0.00 97.00      PROA   
ATOM    535  HG2 GLN P  35     -15.820 -49.206 114.563  0.00 97.00      PROA   
ATOM    536  CD  GLN P  35     -17.025 -47.932 113.261  0.00 97.00      PROA   
ATOM    537  OE1 GLN P  35     -17.245 -47.526 112.121  0.00 97.00      PROA   
ATOM    538  NE2 GLN P  35     -17.603 -47.369 114.354  0.00 97.00      PROA   
ATOM    539 HE21 GLN P  35     -18.216 -46.593 114.214  0.00 97.00      PROA   
ATOM    540 HE22 GLN P  35     -17.382 -47.714 115.265  0.00 97.00      PROA   
ATOM    541  C   GLN P  35     -16.174 -52.780 112.296  0.00 97.00      PROA   
ATOM    542  O   GLN P  35     -16.194 -52.715 111.075  0.00 97.00      PROA   
ATOM    543  N   TRP P  36     -16.567 -53.892 112.957  0.00 97.00      PROA   
ATOM    544  HN  TRP P  36     -16.503 -53.934 113.951  0.00 97.00      PROA   
ATOM    545  CA  TRP P  36     -17.118 -55.074 112.318  0.00 97.00      PROA   
ATOM    546  HA  TRP P  36     -17.008 -55.007 111.244  0.00 97.00      PROA   
ATOM    547  CB  TRP P  36     -16.464 -56.389 112.819  0.00 97.00      PROA   
ATOM    548  HB1 TRP P  36     -17.127 -57.253 112.604  0.00 97.00      PROA   
ATOM    549  HB2 TRP P  36     -16.361 -56.323 113.926  0.00 97.00      PROA   
ATOM    550  CG  TRP P  36     -15.130 -56.721 112.230  0.00 97.00      PROA   
ATOM    551  CD1 TRP P  36     -13.903 -56.387 112.733  0.00 97.00      PROA   
ATOM    552  HD1 TRP P  36     -13.743 -55.698 113.542  0.00 97.00      PROA   
ATOM    553  NE1 TRP P  36     -12.919 -57.014 112.020  0.00 97.00      PROA   
ATOM    554  HE1 TRP P  36     -11.963 -56.975 112.220  0.00 97.00      PROA   
ATOM    555  CE2 TRP P  36     -13.480 -57.751 111.022  0.00 97.00      PROA   
ATOM    556  CD2 TRP P  36     -14.882 -57.586 111.109  0.00 97.00      PROA   
ATOM    557  CE3 TRP P  36     -15.710 -58.238 110.193  0.00 97.00      PROA   
ATOM    558  HE3 TRP P  36     -16.784 -58.123 110.224  0.00 97.00      PROA   
ATOM    559  CZ3 TRP P  36     -15.122 -59.038 109.209  0.00 97.00      PROA   
ATOM    560  HZ3 TRP P  36     -15.743 -59.533 108.476  0.00 97.00      PROA   
ATOM    561  CZ2 TRP P  36     -12.898 -58.560 110.058  0.00 97.00      PROA   
ATOM    562  HZ2 TRP P  36     -11.827 -58.683 109.997  0.00 97.00      PROA   
ATOM    563  CH2 TRP P  36     -13.742 -59.202 109.151  0.00 97.00      PROA   
ATOM    564  HH2 TRP P  36     -13.315 -59.811 108.368  0.00 97.00      PROA   
ATOM    565  C   TRP P  36     -18.595 -55.140 112.619  0.00 97.00      PROA   
ATOM    566  O   TRP P  36     -19.034 -54.686 113.667  0.00 97.00      PROA   
ATOM    567  N   PHE P  37     -19.403 -55.698 111.688  0.00 97.00      PROA   
ATOM    568  HN  PHE P  37     -19.029 -55.998 110.813  0.00 97.00      PROA   
ATOM    569  CA  PHE P  37     -20.843 -55.769 111.821  0.00 97.00      PROA   
ATOM    570  HA  PHE P  37     -21.114 -55.626 112.856  0.00 97.00      PROA   
ATOM    571  CB  PHE P  37     -21.594 -54.732 110.933  0.00 97.00      PROA   
ATOM    572  HB1 PHE P  37     -22.682 -54.749 111.160  0.00 97.00      PROA   
ATOM    573  HB2 PHE P  37     -21.456 -54.970 109.857  0.00 97.00      PROA   
ATOM    574  CG  PHE P  37     -21.078 -53.329 111.159  0.00 97.00      PROA   
ATOM    575  CD1 PHE P  37     -21.720 -52.468 112.067  0.00 97.00      PROA   
ATOM    576  HD1 PHE P  37     -22.585 -52.816 112.612  0.00 97.00      PROA   
ATOM    577  CE1 PHE P  37     -21.243 -51.169 112.281  0.00 97.00      PROA   
ATOM    578  HE1 PHE P  37     -21.743 -50.522 112.988  0.00 97.00      PROA   
ATOM    579  CZ  PHE P  37     -20.114 -50.714 111.589  0.00 97.00      PROA   
ATOM    580  HZ  PHE P  37     -19.735 -49.718 111.767  0.00 97.00      PROA   
ATOM    581  CD2 PHE P  37     -19.964 -52.845 110.446  0.00 97.00      PROA   
ATOM    582  HD2 PHE P  37     -19.459 -53.491 109.745  0.00 97.00      PROA   
ATOM    583  CE2 PHE P  37     -19.472 -51.555 110.673  0.00 97.00      PROA   
ATOM    584  HE2 PHE P  37     -18.589 -51.219 110.154  0.00 97.00      PROA   
ATOM    585  C   PHE P  37     -21.301 -57.152 111.402  0.00 97.00      PROA   
ATOM    586  O   PHE P  37     -20.856 -57.680 110.386  0.00 97.00      PROA   
ATOM    587  N   LEU P  38     -22.229 -57.759 112.182  0.00 97.00      PROA   
ATOM    588  HN  LEU P  38     -22.515 -57.334 113.040  0.00 97.00      PROA   
ATOM    589  CA  LEU P  38     -22.926 -58.985 111.842  0.00 97.00      PROA   
ATOM    590  HA  LEU P  38     -22.560 -59.375 110.906  0.00 97.00      PROA   
ATOM    591  CB  LEU P  38     -22.839 -60.080 112.937  0.00 97.00      PROA   
ATOM    592  HB1 LEU P  38     -23.431 -60.972 112.632  0.00 97.00      PROA   
ATOM    593  HB2 LEU P  38     -23.265 -59.692 113.890  0.00 97.00      PROA   
ATOM    594  CG  LEU P  38     -21.405 -60.556 113.240  0.00 97.00      PROA   
ATOM    595  HG  LEU P  38     -20.832 -59.665 113.571  0.00 97.00      PROA   
ATOM    596  CD1 LEU P  38     -21.380 -61.584 114.385  0.00 97.00      PROA   
ATOM    597 HD11 LEU P  38     -21.952 -62.491 114.094  0.00 97.00      PROA   
ATOM    598 HD12 LEU P  38     -21.831 -61.157 115.305  0.00 97.00      PROA   
ATOM    599 HD13 LEU P  38     -20.335 -61.887 114.607  0.00 97.00      PROA   
ATOM    600  CD2 LEU P  38     -20.714 -61.138 111.998  0.00 97.00      PROA   
ATOM    601 HD21 LEU P  38     -20.642 -60.390 111.182  0.00 97.00      PROA   
ATOM    602 HD22 LEU P  38     -21.276 -62.021 111.627  0.00 97.00      PROA   
ATOM    603 HD23 LEU P  38     -19.688 -61.463 112.266  0.00 97.00      PROA   
ATOM    604  C   LEU P  38     -24.380 -58.636 111.685  0.00 97.00      PROA   
ATOM    605  O   LEU P  38     -25.034 -58.262 112.654  0.00 97.00      PROA   
ATOM    606  N   ASN P  39     -24.934 -58.745 110.453  0.00 97.00      PROA   
ATOM    607  HN  ASN P  39     -24.389 -59.098 109.692  0.00 97.00      PROA   
ATOM    608  CA  ASN P  39     -26.340 -58.466 110.172  0.00 97.00      PROA   
ATOM    609  HA  ASN P  39     -26.458 -58.526 109.100  0.00 97.00      PROA   
ATOM    610  CB  ASN P  39     -27.292 -59.508 110.834  0.00 97.00      PROA   
ATOM    611  HB1 ASN P  39     -28.331 -59.366 110.469  0.00 97.00      PROA   
ATOM    612  HB2 ASN P  39     -27.281 -59.379 111.938  0.00 97.00      PROA   
ATOM    613  CG  ASN P  39     -26.858 -60.935 110.478  0.00 97.00      PROA   
ATOM    614  OD1 ASN P  39     -26.403 -61.204 109.365  0.00 97.00      PROA   
ATOM    615  ND2 ASN P  39     -26.961 -61.874 111.459  0.00 97.00      PROA   
ATOM    616 HD21 ASN P  39     -26.627 -62.796 111.269  0.00 97.00      PROA   
ATOM    617 HD22 ASN P  39     -27.315 -61.622 112.358  0.00 97.00      PROA   
ATOM    618  C   ASN P  39     -26.749 -57.053 110.585  0.00 97.00      PROA   
ATOM    619  O   ASN P  39     -27.818 -56.833 111.153  0.00 97.00      PROA   
ATOM    620  N   GLY P  40     -25.865 -56.059 110.332  0.00 97.00      PROA   
ATOM    621  HN  GLY P  40     -25.035 -56.276 109.825  0.00 97.00      PROA   
ATOM    622  CA  GLY P  40     -26.029 -54.683 110.783  0.00 97.00      PROA   
ATOM    623  HA1 GLY P  40     -27.078 -54.422 110.736  0.00 97.00      PROA   
ATOM    624  HA2 GLY P  40     -25.431 -54.064 110.131  0.00 97.00      PROA   
ATOM    625  C   GLY P  40     -25.559 -54.409 112.199  0.00 97.00      PROA   
ATOM    626  O   GLY P  40     -25.243 -53.267 112.526  0.00 97.00      PROA   
ATOM    627  N   THR P  41     -25.493 -55.428 113.086  0.00 97.00      PROA   
ATOM    628  HN  THR P  41     -25.701 -56.360 112.792  0.00 97.00      PROA   
ATOM    629  CA  THR P  41     -25.165 -55.247 114.497  0.00 97.00      PROA   
ATOM    630  HA  THR P  41     -25.566 -54.295 114.819  0.00 97.00      PROA   
ATOM    631  CB  THR P  41     -25.769 -56.323 115.394  0.00 97.00      PROA   
ATOM    632  HB  THR P  41     -25.423 -57.332 115.075  0.00 97.00      PROA   
ATOM    633  OG1 THR P  41     -27.187 -56.282 115.304  0.00 97.00      PROA   
ATOM    634  HG1 THR P  41     -27.405 -56.399 114.379  0.00 97.00      PROA   
ATOM    635  CG2 THR P  41     -25.407 -56.113 116.880  0.00 97.00      PROA   
ATOM    636 HG21 THR P  41     -25.718 -55.099 117.213  0.00 97.00      PROA   
ATOM    637 HG22 THR P  41     -24.321 -56.236 117.062  0.00 97.00      PROA   
ATOM    638 HG23 THR P  41     -25.943 -56.861 117.503  0.00 97.00      PROA   
ATOM    639  C   THR P  41     -23.667 -55.216 114.704  0.00 97.00      PROA   
ATOM    640  O   THR P  41     -22.964 -56.156 114.359  0.00 97.00      PROA   
ATOM    641  N   ALA P  42     -23.135 -54.119 115.287  0.00 97.00      PROA   
ATOM    642  HN  ALA P  42     -23.718 -53.356 115.556  0.00 97.00      PROA   
ATOM    643  CA  ALA P  42     -21.720 -53.945 115.550  0.00 97.00      PROA   
ATOM    644  HA  ALA P  42     -21.215 -54.079 114.606  0.00 97.00      PROA   
ATOM    645  CB  ALA P  42     -21.437 -52.509 116.028  0.00 97.00      PROA   
ATOM    646  HB1 ALA P  42     -21.942 -52.316 116.999  0.00 97.00      PROA   
ATOM    647  HB2 ALA P  42     -21.828 -51.780 115.284  0.00 97.00      PROA   
ATOM    648  HB3 ALA P  42     -20.348 -52.334 116.145  0.00 97.00      PROA   
ATOM    649  C   ALA P  42     -21.111 -54.932 116.547  0.00 97.00      PROA   
ATOM    650  O   ALA P  42     -21.644 -55.169 117.629  0.00 97.00      PROA   
ATOM    651  N   ILE P  43     -19.932 -55.503 116.200  0.00 97.00      PROA   
ATOM    652  HN  ILE P  43     -19.533 -55.301 115.307  0.00 97.00      PROA   
ATOM    653  CA  ILE P  43     -19.136 -56.344 117.078  0.00 97.00      PROA   
ATOM    654  HA  ILE P  43     -19.793 -56.775 117.820  0.00 97.00      PROA   
ATOM    655  CB  ILE P  43     -18.375 -57.486 116.378  0.00 97.00      PROA   
ATOM    656  HB  ILE P  43     -17.390 -57.119 116.002  0.00 97.00      PROA   
ATOM    657  CG2 ILE P  43     -18.126 -58.625 117.399  0.00 97.00      PROA   
ATOM    658 HG21 ILE P  43     -19.095 -59.025 117.767  0.00 97.00      PROA   
ATOM    659 HG22 ILE P  43     -17.527 -58.287 118.266  0.00 97.00      PROA   
ATOM    660 HG23 ILE P  43     -17.571 -59.461 116.931  0.00 97.00      PROA   
ATOM    661  CG1 ILE P  43     -19.118 -58.031 115.131  0.00 97.00      PROA   
ATOM    662 HG11 ILE P  43     -19.292 -57.209 114.406  0.00 97.00      PROA   
ATOM    663 HG12 ILE P  43     -20.111 -58.426 115.436  0.00 97.00      PROA   
ATOM    664  CD  ILE P  43     -18.325 -59.126 114.401  0.00 97.00      PROA   
ATOM    665  HD1 ILE P  43     -17.247 -58.864 114.346  0.00 97.00      PROA   
ATOM    666  HD2 ILE P  43     -18.698 -59.257 113.365  0.00 97.00      PROA   
ATOM    667  HD3 ILE P  43     -18.428 -60.099 114.926  0.00 97.00      PROA   
ATOM    668  C   ILE P  43     -18.139 -55.425 117.769  0.00 97.00      PROA   
ATOM    669  O   ILE P  43     -17.786 -54.367 117.252  0.00 97.00      PROA   
ATOM    670  N   GLN P  44     -17.635 -55.818 118.959  0.00 97.00      PROA   
ATOM    671  HN  GLN P  44     -17.960 -56.651 119.402  0.00 97.00      PROA   
ATOM    672  CA  GLN P  44     -16.644 -55.055 119.695  0.00 97.00      PROA   
ATOM    673  HA  GLN P  44     -16.832 -53.998 119.557  0.00 97.00      PROA   
ATOM    674  CB  GLN P  44     -16.735 -55.391 121.207  0.00 97.00      PROA   
ATOM    675  HB1 GLN P  44     -16.010 -54.750 121.755  0.00 97.00      PROA   
ATOM    676  HB2 GLN P  44     -16.438 -56.452 121.372  0.00 97.00      PROA   
ATOM    677  CG  GLN P  44     -18.134 -55.183 121.848  0.00 97.00      PROA   
ATOM    678  HG1 GLN P  44     -18.043 -55.304 122.950  0.00 97.00      PROA   
ATOM    679  HG2 GLN P  44     -18.850 -55.950 121.486  0.00 97.00      PROA   
ATOM    680  CD  GLN P  44     -18.703 -53.779 121.595  0.00 97.00      PROA   
ATOM    681  OE1 GLN P  44     -18.363 -52.829 122.310  0.00 97.00      PROA   
ATOM    682  NE2 GLN P  44     -19.601 -53.631 120.582  0.00 97.00      PROA   
ATOM    683 HE21 GLN P  44     -19.964 -52.716 120.420  0.00 97.00      PROA   
ATOM    684 HE22 GLN P  44     -19.849 -54.403 119.999  0.00 97.00      PROA   
ATOM    685  C   GLN P  44     -15.231 -55.341 119.182  0.00 97.00      PROA   
ATOM    686  O   GLN P  44     -14.269 -54.679 119.570  0.00 97.00      PROA   
ATOM    687  N   THR P  45     -15.082 -56.325 118.260  0.00 97.00      PROA   
ATOM    688  HN  THR P  45     -15.878 -56.859 117.991  0.00 97.00      PROA   
ATOM    689  CA  THR P  45     -13.837 -56.691 117.594  0.00 97.00      PROA   
ATOM    690  HA  THR P  45     -13.136 -56.989 118.360  0.00 97.00      PROA   
ATOM    691  CB  THR P  45     -14.034 -57.859 116.626  0.00 97.00      PROA   
ATOM    692  HB  THR P  45     -14.729 -57.571 115.802  0.00 97.00      PROA   
ATOM    693  OG1 THR P  45     -14.603 -58.965 117.312  0.00 97.00      PROA   
ATOM    694  HG1 THR P  45     -14.664 -59.671 116.663  0.00 97.00      PROA   
ATOM    695  CG2 THR P  45     -12.694 -58.335 116.035  0.00 97.00      PROA   
ATOM    696 HG21 THR P  45     -12.007 -58.630 116.857  0.00 97.00      PROA   
ATOM    697 HG22 THR P  45     -12.212 -57.551 115.418  0.00 97.00      PROA   
ATOM    698 HG23 THR P  45     -12.847 -59.221 115.384  0.00 97.00      PROA   
ATOM    699  C   THR P  45     -13.238 -55.535 116.811  0.00 97.00      PROA   
ATOM    700  O   THR P  45     -13.775 -55.140 115.783  0.00 97.00      PROA   
ATOM    701  N   SER P  46     -12.104 -54.959 117.276  0.00 97.00      PROA   
ATOM    702  HN  SER P  46     -11.753 -55.198 118.179  0.00 97.00      PROA   
ATOM    703  CA  SER P  46     -11.480 -53.830 116.597  0.00 97.00      PROA   
ATOM    704  HA  SER P  46     -12.196 -53.361 115.939  0.00 97.00      PROA   
ATOM    705  CB  SER P  46     -11.017 -52.757 117.611  0.00 97.00      PROA   
ATOM    706  HB1 SER P  46     -10.483 -51.932 117.090  0.00 97.00      PROA   
ATOM    707  HB2 SER P  46     -10.328 -53.203 118.361  0.00 97.00      PROA   
ATOM    708  OG  SER P  46     -12.136 -52.174 118.275  0.00 97.00      PROA   
ATOM    709  HG1 SER P  46     -12.679 -52.888 118.624  0.00 97.00      PROA   
ATOM    710  C   SER P  46     -10.285 -54.217 115.741  0.00 97.00      PROA   
ATOM    711  O   SER P  46      -9.776 -53.401 114.972  0.00 97.00      PROA   
ATOM    712  N   THR P  47      -9.824 -55.486 115.815  0.00 97.00      PROA   
ATOM    713  HN  THR P  47     -10.271 -56.130 116.429  0.00 97.00      PROA   
ATOM    714  CA  THR P  47      -8.760 -56.018 114.967  0.00 97.00      PROA   
ATOM    715  HA  THR P  47      -7.952 -55.311 115.056  0.00 97.00      PROA   
ATOM    716  CB  THR P  47      -8.165 -57.353 115.459  0.00 97.00      PROA   
ATOM    717  HB  THR P  47      -7.558 -57.160 116.372  0.00 97.00      PROA   
ATOM    718  OG1 THR P  47      -7.326 -57.998 114.502  0.00 97.00      PROA   
ATOM    719  HG1 THR P  47      -7.197 -58.892 114.828  0.00 97.00      PROA   
ATOM    720  CG2 THR P  47      -9.287 -58.339 115.818  0.00 97.00      PROA   
ATOM    721 HG21 THR P  47      -9.992 -58.443 114.968  0.00 97.00      PROA   
ATOM    722 HG22 THR P  47      -9.845 -57.998 116.711  0.00 97.00      PROA   
ATOM    723 HG23 THR P  47      -8.868 -59.344 116.043  0.00 97.00      PROA   
ATOM    724  C   THR P  47      -9.178 -56.086 113.494  0.00 97.00      PROA   
ATOM    725  O   THR P  47     -10.340 -56.385 113.231  0.00 97.00      PROA   
ATOM    726  N   PRO P  48      -8.307 -55.872 112.499  0.00 97.00      PROA   
ATOM    727  CD  PRO P  48      -7.110 -55.030 112.642  0.00 97.00      PROA   
ATOM    728  HD1 PRO P  48      -6.244 -55.688 112.870  0.00 97.00      PROA   
ATOM    729  HD2 PRO P  48      -7.225 -54.255 113.433  0.00 97.00      PROA   
ATOM    730  CA  PRO P  48      -8.679 -56.038 111.096  0.00 97.00      PROA   
ATOM    731  HA  PRO P  48      -9.606 -55.510 110.922  0.00 97.00      PROA   
ATOM    732  CB  PRO P  48      -7.491 -55.429 110.329  0.00 97.00      PROA   
ATOM    733  HB1 PRO P  48      -7.799 -55.014 109.350  0.00 97.00      PROA   
ATOM    734  HB2 PRO P  48      -6.686 -56.182 110.167  0.00 97.00      PROA   
ATOM    735  CG  PRO P  48      -6.950 -54.360 111.278  0.00 97.00      PROA   
ATOM    736  HG1 PRO P  48      -5.904 -54.071 111.055  0.00 97.00      PROA   
ATOM    737  HG2 PRO P  48      -7.602 -53.459 111.233  0.00 97.00      PROA   
ATOM    738  C   PRO P  48      -8.867 -57.476 110.654  0.00 97.00      PROA   
ATOM    739  O   PRO P  48      -9.179 -57.663 109.484  0.00 97.00      PROA   
ATOM    740  N   THR P  49      -8.710 -58.497 111.530  0.00 97.00      PROA   
ATOM    741  HN  THR P  49      -8.422 -58.316 112.467  0.00 97.00      PROA   
ATOM    742  CA  THR P  49      -9.018 -59.875 111.180  0.00 97.00      PROA   
ATOM    743  HA  THR P  49      -9.563 -59.865 110.250  0.00 97.00      PROA   
ATOM    744  CB  THR P  49      -7.795 -60.767 110.950  0.00 97.00      PROA   
ATOM    745  HB  THR P  49      -7.069 -60.177 110.348  0.00 97.00      PROA   
ATOM    746  OG1 THR P  49      -8.133 -61.920 110.189  0.00 97.00      PROA   
ATOM    747  HG1 THR P  49      -7.324 -62.161 109.723  0.00 97.00      PROA   
ATOM    748  CG2 THR P  49      -7.085 -61.229 112.235  0.00 97.00      PROA   
ATOM    749 HG21 THR P  49      -7.731 -61.917 112.821  0.00 97.00      PROA   
ATOM    750 HG22 THR P  49      -6.814 -60.357 112.863  0.00 97.00      PROA   
ATOM    751 HG23 THR P  49      -6.157 -61.782 111.973  0.00 97.00      PROA   
ATOM    752  C   THR P  49      -9.954 -60.438 112.221  0.00 97.00      PROA   
ATOM    753  O   THR P  49      -9.719 -60.352 113.423  0.00 97.00      PROA   
ATOM    754  N   TYR P  50     -11.073 -61.037 111.764  0.00 97.00      PROA   
ATOM    755  HN  TYR P  50     -11.253 -61.070 110.781  0.00 97.00      PROA   
ATOM    756  CA  TYR P  50     -12.044 -61.678 112.619  0.00 97.00      PROA   
ATOM    757  HA  TYR P  50     -11.916 -61.340 113.638  0.00 97.00      PROA   
ATOM    758  CB  TYR P  50     -13.495 -61.376 112.155  0.00 97.00      PROA   
ATOM    759  HB1 TYR P  50     -13.701 -61.804 111.151  0.00 97.00      PROA   
ATOM    760  HB2 TYR P  50     -13.622 -60.275 112.082  0.00 97.00      PROA   
ATOM    761  CG  TYR P  50     -14.517 -61.890 113.137  0.00 97.00      PROA   
ATOM    762  CD1 TYR P  50     -15.076 -63.173 113.003  0.00 97.00      PROA   
ATOM    763  HD1 TYR P  50     -14.761 -63.815 112.194  0.00 97.00      PROA   
ATOM    764  CE1 TYR P  50     -16.057 -63.620 113.898  0.00 97.00      PROA   
ATOM    765  HE1 TYR P  50     -16.503 -64.595 113.774  0.00 97.00      PROA   
ATOM    766  CZ  TYR P  50     -16.474 -62.795 114.948  0.00 97.00      PROA   
ATOM    767  OH  TYR P  50     -17.466 -63.239 115.846  0.00 97.00      PROA   
ATOM    768  HH  TYR P  50     -17.755 -64.108 115.557  0.00 97.00      PROA   
ATOM    769  CD2 TYR P  50     -14.964 -61.061 114.181  0.00 97.00      PROA   
ATOM    770  HD2 TYR P  50     -14.569 -60.060 114.269  0.00 97.00      PROA   
ATOM    771  CE2 TYR P  50     -15.921 -61.519 115.093  0.00 97.00      PROA   
ATOM    772  HE2 TYR P  50     -16.259 -60.884 115.897  0.00 97.00      PROA   
ATOM    773  C   TYR P  50     -11.746 -63.157 112.551  0.00 97.00      PROA   
ATOM    774  O   TYR P  50     -11.935 -63.784 111.516  0.00 97.00      PROA   
ATOM    775  N   HSD P  51     -11.256 -63.744 113.665  0.00 97.00      PROA   
ATOM    776  HN  HSD P  51     -11.148 -63.222 114.506  0.00 97.00      PROA   
ATOM    777  CA  HSD P  51     -10.740 -65.097 113.684  0.00 97.00      PROA   
ATOM    778  HA  HSD P  51     -10.609 -65.460 112.675  0.00 97.00      PROA   
ATOM    779  CB  HSD P  51      -9.357 -65.153 114.389  0.00 97.00      PROA   
ATOM    780  HB1 HSD P  51      -9.436 -64.701 115.402  0.00 97.00      PROA   
ATOM    781  HB2 HSD P  51      -8.658 -64.518 113.801  0.00 97.00      PROA   
ATOM    782  ND1 HSD P  51      -9.085 -67.444 115.493  0.00 97.00      PROA   
ATOM    783  HD1 HSD P  51      -9.864 -67.373 116.118  0.00 97.00      PROA   
ATOM    784  CG  HSD P  51      -8.739 -66.525 114.522  0.00 97.00      PROA   
ATOM    785  CE1 HSD P  51      -8.220 -68.480 115.386  0.00 97.00      PROA   
ATOM    786  HE1 HSD P  51      -8.271 -69.357 116.030  0.00 97.00      PROA   
ATOM    787  NE2 HSD P  51      -7.335 -68.290 114.427  0.00 97.00      PROA   
ATOM    788  CD2 HSD P  51      -7.658 -67.056 113.888  0.00 97.00      PROA   
ATOM    789  HD2 HSD P  51      -7.058 -66.642 113.086  0.00 97.00      PROA   
ATOM    790  C   HSD P  51     -11.697 -66.029 114.379  0.00 97.00      PROA   
ATOM    791  O   HSD P  51     -11.852 -65.994 115.599  0.00 97.00      PROA   
ATOM    792  N   ILE P  52     -12.328 -66.937 113.604  0.00 97.00      PROA   
ATOM    793  HN  ILE P  52     -12.229 -66.938 112.610  0.00 97.00      PROA   
ATOM    794  CA  ILE P  52     -13.153 -67.999 114.128  0.00 97.00      PROA   
ATOM    795  HA  ILE P  52     -13.526 -67.729 115.106  0.00 97.00      PROA   
ATOM    796  CB  ILE P  52     -14.355 -68.287 113.235  0.00 97.00      PROA   
ATOM    797  HB  ILE P  52     -13.994 -68.479 112.204  0.00 97.00      PROA   
ATOM    798  CG2 ILE P  52     -15.115 -69.541 113.705  0.00 97.00      PROA   
ATOM    799 HG21 ILE P  52     -15.462 -69.423 114.753  0.00 97.00      PROA   
ATOM    800 HG22 ILE P  52     -14.501 -70.460 113.619  0.00 97.00      PROA   
ATOM    801 HG23 ILE P  52     -16.013 -69.683 113.068  0.00 97.00      PROA   
ATOM    802  CG1 ILE P  52     -15.300 -67.061 113.185  0.00 97.00      PROA   
ATOM    803 HG11 ILE P  52     -14.715 -66.118 113.192  0.00 97.00      PROA   
ATOM    804 HG12 ILE P  52     -15.927 -67.070 114.104  0.00 97.00      PROA   
ATOM    805  CD  ILE P  52     -16.213 -67.037 111.954  0.00 97.00      PROA   
ATOM    806  HD1 ILE P  52     -16.825 -67.962 111.902  0.00 97.00      PROA   
ATOM    807  HD2 ILE P  52     -15.620 -66.942 111.021  0.00 97.00      PROA   
ATOM    808  HD3 ILE P  52     -16.906 -66.174 112.016  0.00 97.00      PROA   
ATOM    809  C   ILE P  52     -12.258 -69.209 114.260  0.00 97.00      PROA   
ATOM    810  O   ILE P  52     -11.848 -69.819 113.275  0.00 97.00      PROA   
ATOM    811  N   THR P  53     -11.910 -69.572 115.515  0.00 97.00      PROA   
ATOM    812  HN  THR P  53     -12.194 -69.007 116.286  0.00 97.00      PROA   
ATOM    813  CA  THR P  53     -11.045 -70.699 115.834  0.00 97.00      PROA   
ATOM    814  HA  THR P  53     -10.113 -70.542 115.309  0.00 97.00      PROA   
ATOM    815  CB  THR P  53     -10.752 -70.800 117.327  0.00 97.00      PROA   
ATOM    816  HB  THR P  53     -11.675 -71.071 117.889  0.00 97.00      PROA   
ATOM    817  OG1 THR P  53     -10.293 -69.547 117.814  0.00 97.00      PROA   
ATOM    818  HG1 THR P  53     -10.074 -69.695 118.737  0.00 97.00      PROA   
ATOM    819  CG2 THR P  53      -9.645 -71.836 117.612  0.00 97.00      PROA   
ATOM    820 HG21 THR P  53      -8.728 -71.584 117.039  0.00 97.00      PROA   
ATOM    821 HG22 THR P  53      -9.967 -72.859 117.333  0.00 97.00      PROA   
ATOM    822 HG23 THR P  53      -9.393 -71.843 118.694  0.00 97.00      PROA   
ATOM    823  C   THR P  53     -11.612 -72.018 115.354  0.00 97.00      PROA   
ATOM    824  O   THR P  53     -10.888 -72.845 114.801  0.00 97.00      PROA   
ATOM    825  N   SER P  54     -12.935 -72.224 115.539  0.00 97.00      PROA   
ATOM    826  HN  SER P  54     -13.511 -71.512 115.930  0.00 97.00      PROA   
ATOM    827  CA  SER P  54     -13.594 -73.464 115.200  0.00 97.00      PROA   
ATOM    828  HA  SER P  54     -13.242 -73.788 114.230  0.00 97.00      PROA   
ATOM    829  CB  SER P  54     -13.432 -74.581 116.274  0.00 97.00      PROA   
ATOM    830  HB1 SER P  54     -13.927 -75.516 115.940  0.00 97.00      PROA   
ATOM    831  HB2 SER P  54     -13.897 -74.265 117.232  0.00 97.00      PROA   
ATOM    832  OG  SER P  54     -12.064 -74.865 116.550  0.00 97.00      PROA   
ATOM    833  HG1 SER P  54     -11.646 -75.028 115.700  0.00 97.00      PROA   
ATOM    834  C   SER P  54     -15.064 -73.132 115.116  0.00 97.00      PROA   
ATOM    835  O   SER P  54     -15.697 -72.860 116.131  0.00 97.00      PROA   
ATOM    836  N   ALA P  55     -15.635 -73.105 113.891  0.00 97.00      PROA   
ATOM    837  HN  ALA P  55     -15.091 -73.327 113.081  0.00 97.00      PROA   
ATOM    838  CA  ALA P  55     -16.941 -72.545 113.598  0.00 97.00      PROA   
ATOM    839  HA  ALA P  55     -16.890 -71.515 113.907  0.00 97.00      PROA   
ATOM    840  CB  ALA P  55     -17.189 -72.565 112.077  0.00 97.00      PROA   
ATOM    841  HB1 ALA P  55     -17.235 -73.609 111.699  0.00 97.00      PROA   
ATOM    842  HB2 ALA P  55     -16.351 -72.052 111.554  0.00 97.00      PROA   
ATOM    843  HB3 ALA P  55     -18.132 -72.041 111.819  0.00 97.00      PROA   
ATOM    844  C   ALA P  55     -18.152 -73.135 114.310  0.00 97.00      PROA   
ATOM    845  O   ALA P  55     -18.304 -74.347 114.436  0.00 97.00      PROA   
ATOM    846  N   SER P  56     -19.067 -72.245 114.771  0.00 97.00      PROA   
ATOM    847  HN  SER P  56     -18.875 -71.264 114.703  0.00 97.00      PROA   
ATOM    848  CA  SER P  56     -20.363 -72.576 115.340  0.00 97.00      PROA   
ATOM    849  HA  SER P  56     -20.392 -73.636 115.539  0.00 97.00      PROA   
ATOM    850  CB  SER P  56     -20.671 -71.838 116.676  0.00 97.00      PROA   
ATOM    851  HB1 SER P  56     -19.838 -72.030 117.385  0.00 97.00      PROA   
ATOM    852  HB2 SER P  56     -21.603 -72.240 117.130  0.00 97.00      PROA   
ATOM    853  OG  SER P  56     -20.796 -70.426 116.519  0.00 97.00      PROA   
ATOM    854  HG1 SER P  56     -21.362 -70.124 117.243  0.00 97.00      PROA   
ATOM    855  C   SER P  56     -21.446 -72.281 114.321  0.00 97.00      PROA   
ATOM    856  O   SER P  56     -21.201 -71.682 113.280  0.00 97.00      PROA   
ATOM    857  N   GLU P  57     -22.698 -72.717 114.594  0.00 97.00      PROA   
ATOM    858  HN  GLU P  57     -22.899 -73.186 115.451  0.00 97.00      PROA   
ATOM    859  CA  GLU P  57     -23.865 -72.445 113.772  0.00 97.00      PROA   
ATOM    860  HA  GLU P  57     -23.691 -72.827 112.775  0.00 97.00      PROA   
ATOM    861  CB  GLU P  57     -25.104 -73.114 114.422  0.00 97.00      PROA   
ATOM    862  HB1 GLU P  57     -26.007 -72.938 113.802  0.00 97.00      PROA   
ATOM    863  HB2 GLU P  57     -25.282 -72.621 115.408  0.00 97.00      PROA   
ATOM    864  CG  GLU P  57     -24.957 -74.610 114.781  0.00 97.00      PROA   
ATOM    865  HG1 GLU P  57     -25.851 -74.886 115.400  0.00 97.00      PROA   
ATOM    866  HG2 GLU P  57     -24.057 -74.818 115.383  0.00 97.00      PROA   
ATOM    867  CD  GLU P  57     -24.856 -75.617 113.659  0.00 97.00      PROA   
ATOM    868  OE1 GLU P  57     -25.708 -76.493 113.768  0.00 97.00      PROA   
ATOM    869  OE2 GLU P  57     -23.947 -75.649 112.803  0.00 97.00      PROA   
ATOM    870  C   GLU P  57     -24.122 -70.938 113.703  0.00 97.00      PROA   
ATOM    871  O   GLU P  57     -24.409 -70.355 112.662  0.00 97.00      PROA   
ATOM    872  N   ASP P  58     -23.970 -70.308 114.879  0.00 97.00      PROA   
ATOM    873  HN  ASP P  58     -23.776 -70.881 115.673  0.00 97.00      PROA   
ATOM    874  CA  ASP P  58     -24.199 -68.946 115.288  0.00 97.00      PROA   
ATOM    875  HA  ASP P  58     -25.152 -68.643 114.879  0.00 97.00      PROA   
ATOM    876  CB  ASP P  58     -24.312 -68.883 116.855  0.00 97.00      PROA   
ATOM    877  HB1 ASP P  58     -25.393 -68.952 117.114  0.00 97.00      PROA   
ATOM    878  HB2 ASP P  58     -23.928 -67.927 117.257  0.00 97.00      PROA   
ATOM    879  CG  ASP P  58     -23.640 -70.054 117.600  0.00 97.00      PROA   
ATOM    880  OD1 ASP P  58     -24.063 -71.229 117.417  0.00 97.00      PROA   
ATOM    881  OD2 ASP P  58     -22.699 -69.779 118.388  0.00 97.00      PROA   
ATOM    882  C   ASP P  58     -23.200 -67.935 114.730  0.00 97.00      PROA   
ATOM    883  O   ASP P  58     -23.507 -66.746 114.665  0.00 97.00      PROA   
ATOM    884  N   ASP P  59     -22.022 -68.381 114.230  0.00 97.00      PROA   
ATOM    885  HN  ASP P  59     -21.703 -69.302 114.443  0.00 97.00      PROA   
ATOM    886  CA  ASP P  59     -21.133 -67.603 113.373  0.00 97.00      PROA   
ATOM    887  HA  ASP P  59     -20.835 -66.714 113.915  0.00 97.00      PROA   
ATOM    888  CB  ASP P  59     -19.876 -68.445 113.007  0.00 97.00      PROA   
ATOM    889  HB1 ASP P  59     -19.338 -68.001 112.143  0.00 97.00      PROA   
ATOM    890  HB2 ASP P  59     -20.175 -69.478 112.740  0.00 97.00      PROA   
ATOM    891  CG  ASP P  59     -18.846 -68.497 114.136  0.00 97.00      PROA   
ATOM    892  OD1 ASP P  59     -18.540 -67.432 114.731  0.00 97.00      PROA   
ATOM    893  OD2 ASP P  59     -18.249 -69.588 114.312  0.00 97.00      PROA   
ATOM    894  C   ASP P  59     -21.791 -67.131 112.065  0.00 97.00      PROA   
ATOM    895  O   ASP P  59     -21.357 -66.154 111.465  0.00 97.00      PROA   
ATOM    896  N   SER P  60     -22.853 -67.816 111.579  0.00 97.00      PROA   
ATOM    897  HN  SER P  60     -23.181 -68.602 112.097  0.00 97.00      PROA   
ATOM    898  CA  SER P  60     -23.564 -67.493 110.339  0.00 97.00      PROA   
ATOM    899  HA  SER P  60     -22.831 -67.545 109.545  0.00 97.00      PROA   
ATOM    900  CB  SER P  60     -24.706 -68.487 110.007  0.00 97.00      PROA   
ATOM    901  HB1 SER P  60     -25.169 -68.234 109.029  0.00 97.00      PROA   
ATOM    902  HB2 SER P  60     -25.488 -68.449 110.796  0.00 97.00      PROA   
ATOM    903  OG  SER P  60     -24.230 -69.821 109.917  0.00 97.00      PROA   
ATOM    904  HG1 SER P  60     -24.141 -70.138 110.822  0.00 97.00      PROA   
ATOM    905  C   SER P  60     -24.211 -66.109 110.278  0.00 97.00      PROA   
ATOM    906  O   SER P  60     -24.805 -65.633 111.243  0.00 97.00      PROA   
ATOM    907  N   GLY P  61     -24.157 -65.446 109.096  0.00 97.00      PROA   
ATOM    908  HN  GLY P  61     -23.717 -65.865 108.303  0.00 97.00      PROA   
ATOM    909  CA  GLY P  61     -24.731 -64.119 108.925  0.00 97.00      PROA   
ATOM    910  HA1 GLY P  61     -24.698 -63.586 109.865  0.00 97.00      PROA   
ATOM    911  HA2 GLY P  61     -25.726 -64.233 108.521  0.00 97.00      PROA   
ATOM    912  C   GLY P  61     -23.918 -63.315 107.962  0.00 97.00      PROA   
ATOM    913  O   GLY P  61     -22.930 -63.793 107.422  0.00 97.00      PROA   
ATOM    914  N   GLU P  62     -24.312 -62.043 107.716  0.00 97.00      PROA   
ATOM    915  HN  GLU P  62     -25.123 -61.658 108.156  0.00 97.00      PROA   
ATOM    916  CA  GLU P  62     -23.578 -61.169 106.830  0.00 97.00      PROA   
ATOM    917  HA  GLU P  62     -23.020 -61.783 106.148  0.00 97.00      PROA   
ATOM    918  CB  GLU P  62     -24.467 -60.286 105.921  0.00 97.00      PROA   
ATOM    919  HB1 GLU P  62     -25.206 -60.967 105.439  0.00 97.00      PROA   
ATOM    920  HB2 GLU P  62     -23.811 -59.878 105.118  0.00 97.00      PROA   
ATOM    921  CG  GLU P  62     -25.262 -59.141 106.572  0.00 97.00      PROA   
ATOM    922  HG1 GLU P  62     -24.631 -58.544 107.261  0.00 97.00      PROA   
ATOM    923  HG2 GLU P  62     -26.130 -59.546 107.132  0.00 97.00      PROA   
ATOM    924  CD  GLU P  62     -25.787 -58.200 105.494  0.00 97.00      PROA   
ATOM    925  OE1 GLU P  62     -26.236 -58.677 104.425  0.00 97.00      PROA   
ATOM    926  OE2 GLU P  62     -25.748 -56.974 105.738  0.00 97.00      PROA   
ATOM    927  C   GLU P  62     -22.539 -60.371 107.573  0.00 97.00      PROA   
ATOM    928  O   GLU P  62     -22.811 -59.647 108.526  0.00 97.00      PROA   
ATOM    929  N   TYR P  63     -21.280 -60.531 107.120  0.00 97.00      PROA   
ATOM    930  HN  TYR P  63     -21.108 -61.139 106.347  0.00 97.00      PROA   
ATOM    931  CA  TYR P  63     -20.103 -59.912 107.672  0.00 97.00      PROA   
ATOM    932  HA  TYR P  63     -20.284 -59.657 108.708  0.00 97.00      PROA   
ATOM    933  CB  TYR P  63     -18.858 -60.836 107.570  0.00 97.00      PROA   
ATOM    934  HB1 TYR P  63     -17.913 -60.262 107.667  0.00 97.00      PROA   
ATOM    935  HB2 TYR P  63     -18.860 -61.353 106.589  0.00 97.00      PROA   
ATOM    936  CG  TYR P  63     -18.881 -61.896 108.638  0.00 97.00      PROA   
ATOM    937  CD1 TYR P  63     -19.821 -62.943 108.605  0.00 97.00      PROA   
ATOM    938  HD1 TYR P  63     -20.528 -63.008 107.794  0.00 97.00      PROA   
ATOM    939  CE1 TYR P  63     -19.872 -63.889 109.633  0.00 97.00      PROA   
ATOM    940  HE1 TYR P  63     -20.628 -64.658 109.612  0.00 97.00      PROA   
ATOM    941  CZ  TYR P  63     -18.946 -63.831 110.682  0.00 97.00      PROA   
ATOM    942  OH  TYR P  63     -19.007 -64.741 111.755  0.00 97.00      PROA   
ATOM    943  HH  TYR P  63     -19.823 -65.245 111.673  0.00 97.00      PROA   
ATOM    944  CD2 TYR P  63     -17.939 -61.869 109.681  0.00 97.00      PROA   
ATOM    945  HD2 TYR P  63     -17.193 -61.089 109.716  0.00 97.00      PROA   
ATOM    946  CE2 TYR P  63     -17.967 -62.834 110.692  0.00 97.00      PROA   
ATOM    947  HE2 TYR P  63     -17.265 -62.782 111.507  0.00 97.00      PROA   
ATOM    948  C   TYR P  63     -19.832 -58.634 106.925  0.00 97.00      PROA   
ATOM    949  O   TYR P  63     -19.902 -58.589 105.699  0.00 97.00      PROA   
ATOM    950  N   ARG P  64     -19.537 -57.539 107.658  0.00 97.00      PROA   
ATOM    951  HN  ARG P  64     -19.581 -57.559 108.655  0.00 97.00      PROA   
ATOM    952  CA  ARG P  64     -19.240 -56.271 107.030  0.00 97.00      PROA   
ATOM    953  HA  ARG P  64     -18.776 -56.438 106.067  0.00 97.00      PROA   
ATOM    954  CB  ARG P  64     -20.483 -55.350 106.891  0.00 97.00      PROA   
ATOM    955  HB1 ARG P  64     -20.307 -54.679 106.021  0.00 97.00      PROA   
ATOM    956  HB2 ARG P  64     -20.614 -54.701 107.786  0.00 97.00      PROA   
ATOM    957  CG  ARG P  64     -21.813 -56.112 106.723  0.00 97.00      PROA   
ATOM    958  HG1 ARG P  64     -22.046 -56.651 107.667  0.00 97.00      PROA   
ATOM    959  HG2 ARG P  64     -21.720 -56.878 105.921  0.00 97.00      PROA   
ATOM    960  CD  ARG P  64     -22.995 -55.207 106.398  0.00 97.00      PROA   
ATOM    961  HD1 ARG P  64     -23.010 -54.298 107.036  0.00 97.00      PROA   
ATOM    962  HD2 ARG P  64     -23.943 -55.760 106.534  0.00 97.00      PROA   
ATOM    963  NE  ARG P  64     -22.800 -54.799 104.977  0.00 97.00      PROA   
ATOM    964  HE  ARG P  64     -21.901 -54.933 104.560  0.00 97.00      PROA   
ATOM    965  CZ  ARG P  64     -23.793 -54.501 104.123  0.00 97.00      PROA   
ATOM    966  NH1 ARG P  64     -25.072 -54.823 104.338  0.00 97.00      PROA   
ATOM    967 HH11 ARG P  64     -25.240 -55.545 105.012  0.00 97.00      PROA   
ATOM    968 HH12 ARG P  64     -25.697 -54.804 103.568  0.00 97.00      PROA   
ATOM    969  NH2 ARG P  64     -23.458 -53.903 102.972  0.00 97.00      PROA   
ATOM    970 HH21 ARG P  64     -22.504 -53.624 102.870  0.00 97.00      PROA   
ATOM    971 HH22 ARG P  64     -24.180 -53.628 102.348  0.00 97.00      PROA   
ATOM    972  C   ARG P  64     -18.261 -55.574 107.935  0.00 97.00      PROA   
ATOM    973  O   ARG P  64     -18.246 -55.810 109.137  0.00 97.00      PROA   
ATOM    974  N   CYS P  65     -17.415 -54.676 107.385  0.00 97.00      PROA   
ATOM    975  HN  CYS P  65     -17.298 -54.602 106.397  0.00 97.00      PROA   
ATOM    976  CA  CYS P  65     -16.577 -53.832 108.204  0.00 97.00      PROA   
ATOM    977  HA  CYS P  65     -17.064 -53.712 109.158  0.00 97.00      PROA   
ATOM    978  CB  CYS P  65     -15.183 -54.458 108.443  0.00 97.00      PROA   
ATOM    979  HB1 CYS P  65     -15.342 -55.353 109.086  0.00 97.00      PROA   
ATOM    980  HB2 CYS P  65     -14.520 -53.772 109.007  0.00 97.00      PROA   
ATOM    981  SG  CYS P  65     -14.396 -55.012 106.904  0.00 97.00      PROA   
ATOM    982  C   CYS P  65     -16.447 -52.433 107.645  0.00 97.00      PROA   
ATOM    983  O   CYS P  65     -16.737 -52.156 106.486  0.00 97.00      PROA   
ATOM    984  N   GLN P  66     -16.015 -51.497 108.516  0.00 97.00      PROA   
ATOM    985  HN  GLN P  66     -15.873 -51.753 109.471  0.00 97.00      PROA   
ATOM    986  CA  GLN P  66     -15.734 -50.123 108.173  0.00 97.00      PROA   
ATOM    987  HA  GLN P  66     -15.769 -49.990 107.100  0.00 97.00      PROA   
ATOM    988  CB  GLN P  66     -16.769 -49.185 108.878  0.00 97.00      PROA   
ATOM    989  HB1 GLN P  66     -16.553 -49.087 109.960  0.00 97.00      PROA   
ATOM    990  HB2 GLN P  66     -17.746 -49.717 108.792  0.00 97.00      PROA   
ATOM    991  CG  GLN P  66     -16.958 -47.801 108.218  0.00 97.00      PROA   
ATOM    992  HG1 GLN P  66     -17.001 -47.964 107.120  0.00 97.00      PROA   
ATOM    993  HG2 GLN P  66     -16.110 -47.123 108.431  0.00 97.00      PROA   
ATOM    994  CD  GLN P  66     -18.291 -47.115 108.571  0.00 97.00      PROA   
ATOM    995  OE1 GLN P  66     -19.076 -46.851 107.662  0.00 97.00      PROA   
ATOM    996  NE2 GLN P  66     -18.577 -46.815 109.861  0.00 97.00      PROA   
ATOM    997 HE21 GLN P  66     -19.472 -46.431 110.084  0.00 97.00      PROA   
ATOM    998 HE22 GLN P  66     -17.936 -47.040 110.595  0.00 97.00      PROA   
ATOM    999  C   GLN P  66     -14.305 -49.913 108.660  0.00 97.00      PROA   
ATOM   1000  O   GLN P  66     -14.038 -49.942 109.859  0.00 97.00      PROA   
ATOM   1001  N   ARG P  67     -13.332 -49.729 107.726  0.00 97.00      PROA   
ATOM   1002  HN  ARG P  67     -13.540 -49.761 106.751  0.00 97.00      PROA   
ATOM   1003  CA  ARG P  67     -11.923 -49.564 108.057  0.00 97.00      PROA   
ATOM   1004  HA  ARG P  67     -11.746 -49.782 109.100  0.00 97.00      PROA   
ATOM   1005  CB  ARG P  67     -11.034 -50.495 107.183  0.00 97.00      PROA   
ATOM   1006  HB1 ARG P  67      -9.963 -50.197 107.226  0.00 97.00      PROA   
ATOM   1007  HB2 ARG P  67     -11.359 -50.385 106.122  0.00 97.00      PROA   
ATOM   1008  CG  ARG P  67     -11.123 -51.985 107.554  0.00 97.00      PROA   
ATOM   1009  HG1 ARG P  67     -10.772 -52.580 106.679  0.00 97.00      PROA   
ATOM   1010  HG2 ARG P  67     -12.187 -52.253 107.727  0.00 97.00      PROA   
ATOM   1011  CD  ARG P  67     -10.311 -52.381 108.794  0.00 97.00      PROA   
ATOM   1012  HD1 ARG P  67     -10.640 -53.371 109.169  0.00 97.00      PROA   
ATOM   1013  HD2 ARG P  67     -10.423 -51.639 109.613  0.00 97.00      PROA   
ATOM   1014  NE  ARG P  67      -8.888 -52.554 108.372  0.00 97.00      PROA   
ATOM   1015  HE  ARG P  67      -8.672 -53.306 107.751  0.00 97.00      PROA   
ATOM   1016  CZ  ARG P  67      -7.868 -51.758 108.738  0.00 97.00      PROA   
ATOM   1017  NH1 ARG P  67      -8.009 -50.745 109.597  0.00 97.00      PROA   
ATOM   1018 HH11 ARG P  67      -8.854 -50.652 110.116  0.00 97.00      PROA   
ATOM   1019 HH12 ARG P  67      -7.183 -50.261 109.888  0.00 97.00      PROA   
ATOM   1020  NH2 ARG P  67      -6.644 -52.004 108.242  0.00 97.00      PROA   
ATOM   1021 HH21 ARG P  67      -6.524 -52.752 107.599  0.00 97.00      PROA   
ATOM   1022 HH22 ARG P  67      -5.893 -51.396 108.501  0.00 97.00      PROA   
ATOM   1023  C   ARG P  67     -11.459 -48.152 107.784  0.00 97.00      PROA   
ATOM   1024  O   ARG P  67     -11.115 -47.842 106.647  0.00 97.00      PROA   
ATOM   1025  N   GLY P  68     -11.386 -47.289 108.835  0.00 97.00      PROA   
ATOM   1026  HN  GLY P  68     -11.676 -47.616 109.733  0.00 97.00      PROA   
ATOM   1027  CA  GLY P  68     -10.788 -45.948 108.847  0.00 97.00      PROA   
ATOM   1028  HA1 GLY P  68      -9.717 -46.086 108.813  0.00 97.00      PROA   
ATOM   1029  HA2 GLY P  68     -11.104 -45.482 109.768  0.00 97.00      PROA   
ATOM   1030  C   GLY P  68     -11.121 -44.959 107.745  0.00 97.00      PROA   
ATOM   1031  O   GLY P  68     -10.442 -43.944 107.603  0.00 97.00      PROA   
ATOM   1032  N   LEU P  69     -12.150 -45.235 106.923  0.00 97.00      PROA   
ATOM   1033  HN  LEU P  69     -12.681 -46.062 107.079  0.00 97.00      PROA   
ATOM   1034  CA  LEU P  69     -12.343 -44.579 105.650  0.00 97.00      PROA   
ATOM   1035  HA  LEU P  69     -11.967 -43.566 105.691  0.00 97.00      PROA   
ATOM   1036  CB  LEU P  69     -11.689 -45.384 104.493  0.00 97.00      PROA   
ATOM   1037  HB1 LEU P  69     -12.028 -45.001 103.505  0.00 97.00      PROA   
ATOM   1038  HB2 LEU P  69     -12.012 -46.445 104.600  0.00 97.00      PROA   
ATOM   1039  CG  LEU P  69     -10.146 -45.414 104.449  0.00 97.00      PROA   
ATOM   1040  HG  LEU P  69      -9.760 -45.760 105.435  0.00 97.00      PROA   
ATOM   1041  CD1 LEU P  69      -9.673 -46.430 103.394  0.00 97.00      PROA   
ATOM   1042 HD11 LEU P  69     -10.045 -46.143 102.387  0.00 97.00      PROA   
ATOM   1043 HD12 LEU P  69     -10.046 -47.448 103.639  0.00 97.00      PROA   
ATOM   1044 HD13 LEU P  69      -8.565 -46.454 103.367  0.00 97.00      PROA   
ATOM   1045  CD2 LEU P  69      -9.552 -44.026 104.158  0.00 97.00      PROA   
ATOM   1046 HD21 LEU P  69      -9.813 -43.313 104.966  0.00 97.00      PROA   
ATOM   1047 HD22 LEU P  69      -9.940 -43.637 103.193  0.00 97.00      PROA   
ATOM   1048 HD23 LEU P  69      -8.446 -44.092 104.092  0.00 97.00      PROA   
ATOM   1049  C   LEU P  69     -13.823 -44.528 105.360  0.00 97.00      PROA   
ATOM   1050  O   LEU P  69     -14.574 -45.412 105.763  0.00 97.00      PROA   
ATOM   1051  N   SER P  70     -14.270 -43.482 104.623  0.00 97.00      PROA   
ATOM   1052  HN  SER P  70     -13.622 -42.791 104.304  0.00 97.00      PROA   
ATOM   1053  CA  SER P  70     -15.643 -43.254 104.188  0.00 97.00      PROA   
ATOM   1054  HA  SER P  70     -16.176 -42.937 105.073  0.00 97.00      PROA   
ATOM   1055  CB  SER P  70     -15.717 -42.076 103.179  0.00 97.00      PROA   
ATOM   1056  HB1 SER P  70     -15.443 -41.145 103.723  0.00 97.00      PROA   
ATOM   1057  HB2 SER P  70     -16.743 -41.944 102.771  0.00 97.00      PROA   
ATOM   1058  OG  SER P  70     -14.781 -42.255 102.115  0.00 97.00      PROA   
ATOM   1059  HG1 SER P  70     -14.798 -41.460 101.577  0.00 97.00      PROA   
ATOM   1060  C   SER P  70     -16.404 -44.465 103.643  0.00 97.00      PROA   
ATOM   1061  O   SER P  70     -15.990 -45.102 102.682  0.00 97.00      PROA   
ATOM   1062  N   GLY P  71     -17.566 -44.799 104.252  0.00 97.00      PROA   
ATOM   1063  HN  GLY P  71     -17.897 -44.228 105.000  0.00 97.00      PROA   
ATOM   1064  CA  GLY P  71     -18.378 -45.964 103.903  0.00 97.00      PROA   
ATOM   1065  HA1 GLY P  71     -18.424 -46.031 102.825  0.00 97.00      PROA   
ATOM   1066  HA2 GLY P  71     -19.352 -45.803 104.336  0.00 97.00      PROA   
ATOM   1067  C   GLY P  71     -17.867 -47.301 104.413  0.00 97.00      PROA   
ATOM   1068  O   GLY P  71     -16.683 -47.499 104.657  0.00 97.00      PROA   
ATOM   1069  N   ARG P  72     -18.795 -48.276 104.566  0.00 97.00      PROA   
ATOM   1070  HN  ARG P  72     -19.748 -48.082 104.361  0.00 97.00      PROA   
ATOM   1071  CA  ARG P  72     -18.551 -49.629 105.034  0.00 97.00      PROA   
ATOM   1072  HA  ARG P  72     -17.509 -49.728 105.315  0.00 97.00      PROA   
ATOM   1073  CB  ARG P  72     -19.431 -50.054 106.253  0.00 97.00      PROA   
ATOM   1074  HB1 ARG P  72     -19.255 -49.332 107.076  0.00 97.00      PROA   
ATOM   1075  HB2 ARG P  72     -19.052 -51.032 106.629  0.00 97.00      PROA   
ATOM   1076  CG  ARG P  72     -20.960 -50.247 106.050  0.00 97.00      PROA   
ATOM   1077  HG1 ARG P  72     -21.396 -50.456 107.055  0.00 97.00      PROA   
ATOM   1078  HG2 ARG P  72     -21.122 -51.156 105.432  0.00 97.00      PROA   
ATOM   1079  CD  ARG P  72     -21.772 -49.101 105.420  0.00 97.00      PROA   
ATOM   1080  HD1 ARG P  72     -22.861 -49.274 105.569  0.00 97.00      PROA   
ATOM   1081  HD2 ARG P  72     -21.553 -49.018 104.333  0.00 97.00      PROA   
ATOM   1082  NE  ARG P  72     -21.366 -47.847 106.121  0.00 97.00      PROA   
ATOM   1083  HE  ARG P  72     -20.586 -47.892 106.743  0.00 97.00      PROA   
ATOM   1084  CZ  ARG P  72     -21.800 -46.604 105.835  0.00 97.00      PROA   
ATOM   1085  NH1 ARG P  72     -22.844 -46.336 105.047  0.00 97.00      PROA   
ATOM   1086 HH11 ARG P  72     -23.401 -47.089 104.718  0.00 97.00      PROA   
ATOM   1087 HH12 ARG P  72     -23.095 -45.381 104.905  0.00 97.00      PROA   
ATOM   1088  NH2 ARG P  72     -21.128 -45.584 106.399  0.00 97.00      PROA   
ATOM   1089 HH21 ARG P  72     -20.354 -45.829 106.984  0.00 97.00      PROA   
ATOM   1090 HH22 ARG P  72     -21.463 -44.653 106.318  0.00 97.00      PROA   
ATOM   1091  C   ARG P  72     -18.813 -50.581 103.890  0.00 97.00      PROA   
ATOM   1092  O   ARG P  72     -19.462 -50.239 102.905  0.00 97.00      PROA   
ATOM   1093  N   SER P  73     -18.252 -51.803 104.020  0.00 97.00      PROA   
ATOM   1094  HN  SER P  73     -17.675 -51.972 104.819  0.00 97.00      PROA   
ATOM   1095  CA  SER P  73     -18.340 -52.969 103.165  0.00 97.00      PROA   
ATOM   1096  HA  SER P  73     -17.697 -52.740 102.326  0.00 97.00      PROA   
ATOM   1097  CB  SER P  73     -17.731 -54.206 103.882  0.00 97.00      PROA   
ATOM   1098  HB1 SER P  73     -18.141 -55.191 103.579  0.00 97.00      PROA   
ATOM   1099  HB2 SER P  73     -17.934 -54.103 104.963  0.00 97.00      PROA   
ATOM   1100  OG  SER P  73     -16.329 -54.269 103.667  0.00 97.00      PROA   
ATOM   1101  HG1 SER P  73     -16.233 -54.682 102.801  0.00 97.00      PROA   
ATOM   1102  C   SER P  73     -19.637 -53.415 102.526  0.00 97.00      PROA   
ATOM   1103  O   SER P  73     -20.756 -53.080 102.900  0.00 97.00      PROA   
ATOM   1104  N   ASP P  74     -19.389 -54.309 101.555  0.00 97.00      PROA   
ATOM   1105  HN  ASP P  74     -18.432 -54.398 101.275  0.00 97.00      PROA   
ATOM   1106  CA  ASP P  74     -20.096 -55.467 101.076  0.00 97.00      PROA   
ATOM   1107  HA  ASP P  74     -20.735 -55.110 100.286  0.00 97.00      PROA   
ATOM   1108  CB  ASP P  74     -19.031 -56.444 100.450  0.00 97.00      PROA   
ATOM   1109  HB1 ASP P  74     -18.850 -56.129  99.397  0.00 97.00      PROA   
ATOM   1110  HB2 ASP P  74     -19.391 -57.490 100.429  0.00 97.00      PROA   
ATOM   1111  CG  ASP P  74     -17.649 -56.403 101.142  0.00 97.00      PROA   
ATOM   1112  OD1 ASP P  74     -16.966 -55.345 101.074  0.00 97.00      PROA   
ATOM   1113  OD2 ASP P  74     -17.254 -57.437 101.738  0.00 97.00      PROA   
ATOM   1114  C   ASP P  74     -20.948 -56.209 102.121  0.00 97.00      PROA   
ATOM   1115  O   ASP P  74     -20.658 -56.160 103.317  0.00 97.00      PROA   
ATOM   1116  N   PRO P  75     -22.027 -56.887 101.734  0.00 97.00      PROA   
ATOM   1117  CD  PRO P  75     -22.764 -56.633 100.492  0.00 97.00      PROA   
ATOM   1118  HD1 PRO P  75     -22.181 -57.021  99.628  0.00 97.00      PROA   
ATOM   1119  HD2 PRO P  75     -22.946 -55.543 100.373  0.00 97.00      PROA   
ATOM   1120  CA  PRO P  75     -22.659 -57.916 102.542  0.00 97.00      PROA   
ATOM   1121  HA  PRO P  75     -22.541 -57.747 103.604  0.00 97.00      PROA   
ATOM   1122  CB  PRO P  75     -24.132 -57.791 102.119  0.00 97.00      PROA   
ATOM   1123  HB1 PRO P  75     -24.601 -56.975 102.709  0.00 97.00      PROA   
ATOM   1124  HB2 PRO P  75     -24.728 -58.708 102.292  0.00 97.00      PROA   
ATOM   1125  CG  PRO P  75     -24.094 -57.382 100.637  0.00 97.00      PROA   
ATOM   1126  HG1 PRO P  75     -24.073 -58.297 100.007  0.00 97.00      PROA   
ATOM   1127  HG2 PRO P  75     -24.970 -56.766 100.353  0.00 97.00      PROA   
ATOM   1128  C   PRO P  75     -22.117 -59.299 102.200  0.00 97.00      PROA   
ATOM   1129  O   PRO P  75     -22.764 -60.023 101.444  0.00 97.00      PROA   
ATOM   1130  N   ILE P  76     -20.961 -59.745 102.750  0.00 97.00      PROA   
ATOM   1131  HN  ILE P  76     -20.381 -59.172 103.326  0.00 97.00      PROA   
ATOM   1132  CA  ILE P  76     -20.559 -61.131 102.533  0.00 97.00      PROA   
ATOM   1133  HA  ILE P  76     -20.886 -61.428 101.546  0.00 97.00      PROA   
ATOM   1134  CB  ILE P  76     -19.058 -61.397 102.488  0.00 97.00      PROA   
ATOM   1135  HB  ILE P  76     -18.889 -62.500 102.446  0.00 97.00      PROA   
ATOM   1136  CG2 ILE P  76     -18.501 -60.808 101.171  0.00 97.00      PROA   
ATOM   1137 HG21 ILE P  76     -18.606 -59.704 101.167  0.00 97.00      PROA   
ATOM   1138 HG22 ILE P  76     -19.036 -61.219 100.289  0.00 97.00      PROA   
ATOM   1139 HG23 ILE P  76     -17.422 -61.049 101.072  0.00 97.00      PROA   
ATOM   1140  CG1 ILE P  76     -18.299 -60.835 103.707  0.00 97.00      PROA   
ATOM   1141 HG11 ILE P  76     -19.019 -60.483 104.470  0.00 97.00      PROA   
ATOM   1142 HG12 ILE P  76     -17.710 -59.950 103.380  0.00 97.00      PROA   
ATOM   1143  CD  ILE P  76     -17.374 -61.867 104.356  0.00 97.00      PROA   
ATOM   1144  HD1 ILE P  76     -16.602 -62.212 103.637  0.00 97.00      PROA   
ATOM   1145  HD2 ILE P  76     -17.959 -62.745 104.705  0.00 97.00      PROA   
ATOM   1146  HD3 ILE P  76     -16.868 -61.420 105.236  0.00 97.00      PROA   
ATOM   1147  C   ILE P  76     -21.285 -62.051 103.506  0.00 97.00      PROA   
ATOM   1148  O   ILE P  76     -20.942 -62.192 104.677  0.00 97.00      PROA   
ATOM   1149  N   GLN P  77     -22.362 -62.693 103.005  0.00 97.00      PROA   
ATOM   1150  HN  GLN P  77     -22.668 -62.482 102.080  0.00 97.00      PROA   
ATOM   1151  CA  GLN P  77     -23.262 -63.502 103.796  0.00 97.00      PROA   
ATOM   1152  HA  GLN P  77     -23.334 -63.083 104.782  0.00 97.00      PROA   
ATOM   1153  CB  GLN P  77     -24.685 -63.470 103.174  0.00 97.00      PROA   
ATOM   1154  HB1 GLN P  77     -25.402 -63.819 103.949  0.00 97.00      PROA   
ATOM   1155  HB2 GLN P  77     -24.755 -64.165 102.308  0.00 97.00      PROA   
ATOM   1156  CG  GLN P  77     -25.084 -62.052 102.679  0.00 97.00      PROA   
ATOM   1157  HG1 GLN P  77     -24.592 -61.831 101.708  0.00 97.00      PROA   
ATOM   1158  HG2 GLN P  77     -24.750 -61.283 103.401  0.00 97.00      PROA   
ATOM   1159  CD  GLN P  77     -26.596 -61.937 102.452  0.00 97.00      PROA   
ATOM   1160  OE1 GLN P  77     -27.187 -62.781 101.770  0.00 97.00      PROA   
ATOM   1161  NE2 GLN P  77     -27.238 -60.869 103.006  0.00 97.00      PROA   
ATOM   1162 HE21 GLN P  77     -26.735 -60.160 103.509  0.00 97.00      PROA   
ATOM   1163 HE22 GLN P  77     -28.223 -60.783 102.879  0.00 97.00      PROA   
ATOM   1164  C   GLN P  77     -22.711 -64.915 103.926  0.00 97.00      PROA   
ATOM   1165  O   GLN P  77     -22.674 -65.668 102.958  0.00 97.00      PROA   
ATOM   1166  N   LEU P  78     -22.257 -65.279 105.154  0.00 97.00      PROA   
ATOM   1167  HN  LEU P  78     -22.363 -64.642 105.917  0.00 97.00      PROA   
ATOM   1168  CA  LEU P  78     -21.528 -66.482 105.511  0.00 97.00      PROA   
ATOM   1169  HA  LEU P  78     -21.044 -66.881 104.632  0.00 97.00      PROA   
ATOM   1170  CB  LEU P  78     -20.474 -66.134 106.602  0.00 97.00      PROA   
ATOM   1171  HB1 LEU P  78     -21.019 -65.771 107.502  0.00 97.00      PROA   
ATOM   1172  HB2 LEU P  78     -19.859 -65.281 106.237  0.00 97.00      PROA   
ATOM   1173  CG  LEU P  78     -19.513 -67.264 107.043  0.00 97.00      PROA   
ATOM   1174  HG  LEU P  78     -20.087 -68.211 107.167  0.00 97.00      PROA   
ATOM   1175  CD1 LEU P  78     -18.409 -67.500 106.003  0.00 97.00      PROA   
ATOM   1176 HD11 LEU P  78     -17.774 -66.592 105.925  0.00 97.00      PROA   
ATOM   1177 HD12 LEU P  78     -18.844 -67.713 105.008  0.00 97.00      PROA   
ATOM   1178 HD13 LEU P  78     -17.767 -68.355 106.303  0.00 97.00      PROA   
ATOM   1179  CD2 LEU P  78     -18.880 -66.948 108.411  0.00 97.00      PROA   
ATOM   1180 HD21 LEU P  78     -19.665 -66.841 109.188  0.00 97.00      PROA   
ATOM   1181 HD22 LEU P  78     -18.302 -66.001 108.358  0.00 97.00      PROA   
ATOM   1182 HD23 LEU P  78     -18.193 -67.764 108.719  0.00 97.00      PROA   
ATOM   1183  C   LEU P  78     -22.469 -67.529 106.076  0.00 97.00      PROA   
ATOM   1184  O   LEU P  78     -23.322 -67.222 106.904  0.00 97.00      PROA   
ATOM   1185  N   GLU P  79     -22.331 -68.803 105.633  0.00 97.00      PROA   
ATOM   1186  HN  GLU P  79     -21.658 -69.032 104.932  0.00 97.00      PROA   
ATOM   1187  CA  GLU P  79     -23.212 -69.885 106.023  0.00 97.00      PROA   
ATOM   1188  HA  GLU P  79     -23.936 -69.543 106.750  0.00 97.00      PROA   
ATOM   1189  CB  GLU P  79     -23.954 -70.456 104.787  0.00 97.00      PROA   
ATOM   1190  HB1 GLU P  79     -24.574 -71.328 105.087  0.00 97.00      PROA   
ATOM   1191  HB2 GLU P  79     -23.173 -70.820 104.081  0.00 97.00      PROA   
ATOM   1192  CG  GLU P  79     -24.876 -69.434 104.075  0.00 97.00      PROA   
ATOM   1193  HG1 GLU P  79     -24.505 -68.399 104.229  0.00 97.00      PROA   
ATOM   1194  HG2 GLU P  79     -25.905 -69.492 104.488  0.00 97.00      PROA   
ATOM   1195  CD  GLU P  79     -24.912 -69.636 102.558  0.00 97.00      PROA   
ATOM   1196  OE1 GLU P  79     -23.817 -69.721 101.942  0.00 97.00      PROA   
ATOM   1197  OE2 GLU P  79     -26.031 -69.631 101.980  0.00 97.00      PROA   
ATOM   1198  C   GLU P  79     -22.439 -71.024 106.653  0.00 97.00      PROA   
ATOM   1199  O   GLU P  79     -21.466 -71.526 106.094  0.00 97.00      PROA   
ATOM   1200  N   VAL P  80     -22.922 -71.505 107.821  0.00  0.00      PROA   
ATOM   1201  HN  VAL P  80     -23.719 -71.094 108.258  0.00  0.00      PROA   
ATOM   1202  CA  VAL P  80     -22.363 -72.641 108.512  0.00  0.00      PROA   
ATOM   1203  HA  VAL P  80     -21.508 -72.999 107.968  0.00  0.00      PROA   
ATOM   1204  CB  VAL P  80     -21.912 -72.353 109.941  0.00  0.00      PROA   
ATOM   1205  HB  VAL P  80     -22.777 -72.080 110.584  0.00  0.00      PROA   
ATOM   1206  CG1 VAL P  80     -21.231 -73.611 110.526  0.00  0.00      PROA   
ATOM   1207 HG11 VAL P  80     -20.421 -73.950 109.847  0.00  0.00      PROA   
ATOM   1208 HG12 VAL P  80     -21.959 -74.438 110.657  0.00  0.00      PROA   
ATOM   1209 HG13 VAL P  80     -20.781 -73.391 111.514  0.00  0.00      PROA   
ATOM   1210  CG2 VAL P  80     -20.936 -71.155 109.914  0.00  0.00      PROA   
ATOM   1211 HG21 VAL P  80     -21.449 -70.224 109.595  0.00  0.00      PROA   
ATOM   1212 HG22 VAL P  80     -20.097 -71.356 109.217  0.00  0.00      PROA   
ATOM   1213 HG23 VAL P  80     -20.512 -70.981 110.924  0.00  0.00      PROA   
ATOM   1214  C   VAL P  80     -23.441 -73.694 108.474  0.00  0.00      PROA   
ATOM   1215  O   VAL P  80     -24.606 -73.407 108.742  0.00  0.00      PROA   
ATOM   1216  N   HSD P  81     -23.059 -74.938 108.093  0.00  0.00      PROA   
ATOM   1217  HN  HSD P  81     -22.103 -75.138 107.894  0.00  0.00      PROA   
ATOM   1218  CA  HSD P  81     -23.963 -76.046 107.897  0.00  0.00      PROA   
ATOM   1219  HA  HSD P  81     -24.924 -75.822 108.337  0.00  0.00      PROA   
ATOM   1220  CB  HSD P  81     -24.128 -76.420 106.401  0.00  0.00      PROA   
ATOM   1221  HB1 HSD P  81     -24.904 -77.205 106.269  0.00  0.00      PROA   
ATOM   1222  HB2 HSD P  81     -23.165 -76.815 106.008  0.00  0.00      PROA   
ATOM   1223  ND1 HSD P  81     -25.773 -74.750 105.394  0.00  0.00      PROA   
ATOM   1224  HD1 HSD P  81     -26.573 -75.027 105.929  0.00  0.00      PROA   
ATOM   1225  CG  HSD P  81     -24.498 -75.258 105.525  0.00  0.00      PROA   
ATOM   1226  CE1 HSD P  81     -25.728 -73.836 104.393  0.00  0.00      PROA   
ATOM   1227  HE1 HSD P  81     -26.601 -73.272 104.071  0.00  0.00      PROA   
ATOM   1228  NE2 HSD P  81     -24.522 -73.730 103.866  0.00  0.00      PROA   
ATOM   1229  CD2 HSD P  81     -23.750 -74.628 104.579  0.00  0.00      PROA   
ATOM   1230  HD2 HSD P  81     -22.705 -74.761 104.332  0.00  0.00      PROA   
ATOM   1231  C   HSD P  81     -23.366 -77.225 108.620  0.00  0.00      PROA   
ATOM   1232  O   HSD P  81     -22.446 -77.080 109.424  0.00  0.00      PROA   
ATOM   1233  N   ARG P  82     -23.899 -78.434 108.330  0.00  0.00      PROA   
ATOM   1234  HN  ARG P  82     -24.658 -78.520 107.689  0.00  0.00      PROA   
ATOM   1235  CA  ARG P  82     -23.415 -79.679 108.871  0.00  0.00      PROA   
ATOM   1236  HA  ARG P  82     -22.337 -79.695 108.788  0.00  0.00      PROA   
ATOM   1237  CB  ARG P  82     -23.852 -79.909 110.343  0.00  0.00      PROA   
ATOM   1238  HB1 ARG P  82     -23.514 -79.033 110.939  0.00  0.00      PROA   
ATOM   1239  HB2 ARG P  82     -23.319 -80.800 110.742  0.00  0.00      PROA   
ATOM   1240  CG  ARG P  82     -25.367 -80.086 110.570  0.00  0.00      PROA   
ATOM   1241  HG1 ARG P  82     -25.707 -81.057 110.152  0.00  0.00      PROA   
ATOM   1242  HG2 ARG P  82     -25.904 -79.281 110.022  0.00  0.00      PROA   
ATOM   1243  CD  ARG P  82     -25.769 -80.003 112.052  0.00  0.00      PROA   
ATOM   1244  HD1 ARG P  82     -26.865 -80.138 112.170  0.00  0.00      PROA   
ATOM   1245  HD2 ARG P  82     -25.471 -79.010 112.454  0.00  0.00      PROA   
ATOM   1246  NE  ARG P  82     -25.086 -81.107 112.804  0.00  0.00      PROA   
ATOM   1247  HE  ARG P  82     -24.977 -81.988 112.344  0.00  0.00      PROA   
ATOM   1248  CZ  ARG P  82     -24.587 -80.975 114.062  0.00  0.00      PROA   
ATOM   1249  NH1 ARG P  82     -24.688 -79.817 114.756  0.00  0.00      PROA   
ATOM   1250 HH11 ARG P  82     -24.301 -79.751 115.676  0.00  0.00      PROA   
ATOM   1251 HH12 ARG P  82     -25.133 -79.024 114.342  0.00  0.00      PROA   
ATOM   1252  NH2 ARG P  82     -23.967 -82.037 114.634  0.00  0.00      PROA   
ATOM   1253 HH21 ARG P  82     -23.588 -81.956 115.555  0.00  0.00      PROA   
ATOM   1254 HH22 ARG P  82     -23.883 -82.896 114.130  0.00  0.00      PROA   
ATOM   1255  C   ARG P  82     -23.988 -80.781 108.013  0.00  0.00      PROA   
ATOM   1256  O   ARG P  82     -23.879 -81.958 108.356  0.00  0.00      PROA   
ATOM   1257  N   GLY P  83     -24.602 -80.417 106.857  0.00  0.00      PROA   
ATOM   1258  HN  GLY P  83     -24.651 -79.458 106.592  0.00  0.00      PROA   
ATOM   1259  CA  GLY P  83     -25.268 -81.325 105.952  0.00  0.00      PROA   
ATOM   1260  HA1 GLY P  83     -24.953 -82.343 106.136  0.00  0.00      PROA   
ATOM   1261  HA2 GLY P  83     -25.049 -80.981 104.951  0.00  0.00      PROA   
ATOM   1262  C   GLY P  83     -26.743 -81.220 106.191  0.00  0.00      PROA   
ATOM   1263  O   GLY P  83     -27.185 -81.070 107.329  0.00  0.00      PROA   
ATOM   1264  N   TRP P  84     -27.533 -81.287 105.089  0.00  0.00      PROA   
ATOM   1265  HN  TRP P  84     -27.128 -81.452 104.193  0.00  0.00      PROA   
ATOM   1266  CA  TRP P  84     -28.961 -81.043 105.056  0.00  0.00      PROA   
ATOM   1267  HA  TRP P  84     -29.098 -80.059 105.481  0.00  0.00      PROA   
ATOM   1268  CB  TRP P  84     -29.535 -81.024 103.616  0.00  0.00      PROA   
ATOM   1269  HB1 TRP P  84     -30.640 -80.901 103.647  0.00  0.00      PROA   
ATOM   1270  HB2 TRP P  84     -29.317 -81.996 103.120  0.00  0.00      PROA   
ATOM   1271  CG  TRP P  84     -28.979 -79.904 102.794  0.00  0.00      PROA   
ATOM   1272  CD1 TRP P  84     -28.138 -79.987 101.715  0.00  0.00      PROA   
ATOM   1273  HD1 TRP P  84     -27.790 -80.906 101.268  0.00  0.00      PROA   
ATOM   1274  NE1 TRP P  84     -27.794 -78.728 101.300  0.00  0.00      PROA   
ATOM   1275  HE1 TRP P  84     -27.203 -78.524 100.551  0.00  0.00      PROA   
ATOM   1276  CE2 TRP P  84     -28.399 -77.799 102.099  0.00  0.00      PROA   
ATOM   1277  CD2 TRP P  84     -29.163 -78.503 103.056  0.00  0.00      PROA   
ATOM   1278  CE3 TRP P  84     -29.893 -77.791 104.008  0.00  0.00      PROA   
ATOM   1279  HE3 TRP P  84     -30.491 -78.295 104.752  0.00  0.00      PROA   
ATOM   1280  CZ3 TRP P  84     -29.842 -76.396 103.993  0.00  0.00      PROA   
ATOM   1281  HZ3 TRP P  84     -30.401 -75.836 104.729  0.00  0.00      PROA   
ATOM   1282  CZ2 TRP P  84     -28.344 -76.410 102.085  0.00  0.00      PROA   
ATOM   1283  HZ2 TRP P  84     -27.755 -75.869 101.359  0.00  0.00      PROA   
ATOM   1284  CH2 TRP P  84     -29.076 -75.717 103.050  0.00  0.00      PROA   
ATOM   1285  HH2 TRP P  84     -29.048 -74.636 103.063  0.00  0.00      PROA   
ATOM   1286  C   TRP P  84     -29.776 -81.977 105.905  0.00  0.00      PROA   
ATOM   1287  O   TRP P  84     -30.712 -81.530 106.562  0.00  0.00      PROA   
ATOM   1288  N   LEU P  85     -29.428 -83.285 105.928  0.00  0.00      PROA   
ATOM   1289  HN  LEU P  85     -28.679 -83.639 105.373  0.00  0.00      PROA   
ATOM   1290  CA  LEU P  85     -30.051 -84.230 106.821  0.00  0.00      PROA   
ATOM   1291  HA  LEU P  85     -30.658 -83.703 107.541  0.00  0.00      PROA   
ATOM   1292  CB  LEU P  85     -30.910 -85.331 106.149  0.00  0.00      PROA   
ATOM   1293  HB1 LEU P  85     -31.215 -86.092 106.904  0.00  0.00      PROA   
ATOM   1294  HB2 LEU P  85     -30.296 -85.844 105.377  0.00  0.00      PROA   
ATOM   1295  CG  LEU P  85     -32.215 -84.842 105.478  0.00  0.00      PROA   
ATOM   1296  HG  LEU P  85     -31.933 -84.135 104.664  0.00  0.00      PROA   
ATOM   1297  CD1 LEU P  85     -32.942 -86.037 104.839  0.00  0.00      PROA   
ATOM   1298 HD11 LEU P  85     -33.307 -86.734 105.621  0.00  0.00      PROA   
ATOM   1299 HD12 LEU P  85     -32.248 -86.594 104.176  0.00  0.00      PROA   
ATOM   1300 HD13 LEU P  85     -33.809 -85.685 104.243  0.00  0.00      PROA   
ATOM   1301  CD2 LEU P  85     -33.164 -84.101 106.440  0.00  0.00      PROA   
ATOM   1302 HD21 LEU P  85     -32.689 -83.182 106.834  0.00  0.00      PROA   
ATOM   1303 HD22 LEU P  85     -33.436 -84.756 107.295  0.00  0.00      PROA   
ATOM   1304 HD23 LEU P  85     -34.095 -83.809 105.909  0.00  0.00      PROA   
ATOM   1305  C   LEU P  85     -28.965 -84.906 107.592  0.00  0.00      PROA   
ATOM   1306  O   LEU P  85     -27.812 -84.985 107.169  0.00  0.00      PROA   
ATOM   1307  N   LEU P  86     -29.362 -85.401 108.779  0.00  0.00      PROA   
ATOM   1308  HN  LEU P  86     -30.307 -85.292 109.078  0.00  0.00      PROA   
ATOM   1309  CA  LEU P  86     -28.534 -86.119 109.695  0.00  0.00      PROA   
ATOM   1310  HA  LEU P  86     -27.768 -86.652 109.148  0.00  0.00      PROA   
ATOM   1311  CB  LEU P  86     -27.933 -85.204 110.795  0.00  0.00      PROA   
ATOM   1312  HB1 LEU P  86     -28.758 -84.639 111.285  0.00  0.00      PROA   
ATOM   1313  HB2 LEU P  86     -27.278 -84.459 110.292  0.00  0.00      PROA   
ATOM   1314  CG  LEU P  86     -27.100 -85.907 111.897  0.00  0.00      PROA   
ATOM   1315  HG  LEU P  86     -27.767 -86.620 112.434  0.00  0.00      PROA   
ATOM   1316  CD1 LEU P  86     -25.921 -86.719 111.322  0.00  0.00      PROA   
ATOM   1317 HD11 LEU P  86     -25.231 -86.051 110.763  0.00  0.00      PROA   
ATOM   1318 HD12 LEU P  86     -26.282 -87.511 110.635  0.00  0.00      PROA   
ATOM   1319 HD13 LEU P  86     -25.354 -87.204 112.144  0.00  0.00      PROA   
ATOM   1320  CD2 LEU P  86     -26.609 -84.887 112.945  0.00  0.00      PROA   
ATOM   1321 HD21 LEU P  86     -27.471 -84.349 113.393  0.00  0.00      PROA   
ATOM   1322 HD22 LEU P  86     -25.933 -84.144 112.473  0.00  0.00      PROA   
ATOM   1323 HD23 LEU P  86     -26.057 -85.405 113.757  0.00  0.00      PROA   
ATOM   1324  C   LEU P  86     -29.487 -87.100 110.302  0.00  0.00      PROA   
ATOM   1325  O   LEU P  86     -30.632 -86.768 110.597  0.00  0.00      PROA   
ATOM   1326  N   LEU P  87     -29.022 -88.347 110.495  0.00 97.00      PROA   
ATOM   1327  HN  LEU P  87     -28.070 -88.550 110.289  0.00 97.00      PROA   
ATOM   1328  CA  LEU P  87     -29.774 -89.394 111.139  0.00 97.00      PROA   
ATOM   1329  HA  LEU P  87     -30.817 -89.121 111.213  0.00 97.00      PROA   
ATOM   1330  CB  LEU P  87     -29.669 -90.735 110.377  0.00 97.00      PROA   
ATOM   1331  HB1 LEU P  87     -28.595 -91.003 110.261  0.00 97.00      PROA   
ATOM   1332  HB2 LEU P  87     -30.085 -90.597 109.354  0.00 97.00      PROA   
ATOM   1333  CG  LEU P  87     -30.402 -91.920 111.043  0.00 97.00      PROA   
ATOM   1334  HG  LEU P  87     -30.027 -92.033 112.085  0.00 97.00      PROA   
ATOM   1335  CD1 LEU P  87     -31.924 -91.707 111.113  0.00 97.00      PROA   
ATOM   1336 HD11 LEU P  87     -32.336 -91.550 110.094  0.00 97.00      PROA   
ATOM   1337 HD12 LEU P  87     -32.166 -90.825 111.737  0.00 97.00      PROA   
ATOM   1338 HD13 LEU P  87     -32.413 -92.598 111.559  0.00 97.00      PROA   
ATOM   1339  CD2 LEU P  87     -30.078 -93.229 110.315  0.00 97.00      PROA   
ATOM   1340 HD21 LEU P  87     -28.980 -93.387 110.265  0.00 97.00      PROA   
ATOM   1341 HD22 LEU P  87     -30.484 -93.206 109.282  0.00 97.00      PROA   
ATOM   1342 HD23 LEU P  87     -30.535 -94.076 110.867  0.00 97.00      PROA   
ATOM   1343  C   LEU P  87     -29.218 -89.539 112.534  0.00 97.00      PROA   
ATOM   1344  O   LEU P  87     -28.099 -90.001 112.740  0.00 97.00      PROA   
ATOM   1345  N   GLN P  88     -30.011 -89.140 113.544  0.00 97.00      PROA   
ATOM   1346  HN  GLN P  88     -30.926 -88.777 113.366  0.00 97.00      PROA   
ATOM   1347  CA  GLN P  88     -29.621 -89.173 114.930  0.00 97.00      PROA   
ATOM   1348  HA  GLN P  88     -28.554 -89.006 114.998  0.00 97.00      PROA   
ATOM   1349  CB  GLN P  88     -30.344 -88.065 115.737  0.00 97.00      PROA   
ATOM   1350  HB1 GLN P  88     -29.963 -88.093 116.779  0.00 97.00      PROA   
ATOM   1351  HB2 GLN P  88     -31.435 -88.279 115.754  0.00 97.00      PROA   
ATOM   1352  CG  GLN P  88     -30.119 -86.645 115.169  0.00 97.00      PROA   
ATOM   1353  HG1 GLN P  88     -30.490 -86.581 114.125  0.00 97.00      PROA   
ATOM   1354  HG2 GLN P  88     -29.033 -86.417 115.163  0.00 97.00      PROA   
ATOM   1355  CD  GLN P  88     -30.891 -85.595 115.983  0.00 97.00      PROA   
ATOM   1356  OE1 GLN P  88     -32.123 -85.622 116.053  0.00 97.00      PROA   
ATOM   1357  NE2 GLN P  88     -30.149 -84.612 116.567  0.00 97.00      PROA   
ATOM   1358 HE21 GLN P  88     -30.623 -83.812 116.931  0.00 97.00      PROA   
ATOM   1359 HE22 GLN P  88     -29.155 -84.614 116.473  0.00 97.00      PROA   
ATOM   1360  C   GLN P  88     -29.942 -90.541 115.505  0.00 97.00      PROA   
ATOM   1361  O   GLN P  88     -31.082 -90.991 115.474  0.00 97.00      PROA   
ATOM   1362  N   VAL P  89     -28.916 -91.257 116.018  0.00 97.00      PROA   
ATOM   1363  HN  VAL P  89     -27.994 -90.883 116.010  0.00 97.00      PROA   
ATOM   1364  CA  VAL P  89     -29.036 -92.641 116.442  0.00 97.00      PROA   
ATOM   1365  HA  VAL P  89     -30.062 -92.970 116.346  0.00 97.00      PROA   
ATOM   1366  CB  VAL P  89     -28.158 -93.551 115.584  0.00 97.00      PROA   
ATOM   1367  HB  VAL P  89     -27.099 -93.203 115.629  0.00 97.00      PROA   
ATOM   1368  CG1 VAL P  89     -28.213 -95.016 116.054  0.00 97.00      PROA   
ATOM   1369 HG11 VAL P  89     -29.262 -95.374 116.102  0.00 97.00      PROA   
ATOM   1370 HG12 VAL P  89     -27.734 -95.149 117.044  0.00 97.00      PROA   
ATOM   1371 HG13 VAL P  89     -27.662 -95.644 115.326  0.00 97.00      PROA   
ATOM   1372  CG2 VAL P  89     -28.629 -93.460 114.117  0.00 97.00      PROA   
ATOM   1373 HG21 VAL P  89     -28.408 -92.461 113.689  0.00 97.00      PROA   
ATOM   1374 HG22 VAL P  89     -29.721 -93.643 114.047  0.00 97.00      PROA   
ATOM   1375 HG23 VAL P  89     -28.107 -94.220 113.499  0.00 97.00      PROA   
ATOM   1376  C   VAL P  89     -28.657 -92.760 117.906  0.00 97.00      PROA   
ATOM   1377  O   VAL P  89     -27.685 -92.152 118.352  0.00 97.00      PROA   
ATOM   1378  N   SER P  90     -29.436 -93.558 118.689  0.00 97.00      PROA   
ATOM   1379  HN  SER P  90     -30.262 -93.957 118.296  0.00 97.00      PROA   
ATOM   1380  CA  SER P  90     -29.244 -93.776 120.122  0.00 97.00      PROA   
ATOM   1381  HA  SER P  90     -29.373 -92.819 120.610  0.00 97.00      PROA   
ATOM   1382  CB  SER P  90     -30.279 -94.766 120.720  0.00 97.00      PROA   
ATOM   1383  HB1 SER P  90     -30.096 -94.903 121.809  0.00 97.00      PROA   
ATOM   1384  HB2 SER P  90     -30.207 -95.760 120.234  0.00 97.00      PROA   
ATOM   1385  OG  SER P  90     -31.604 -94.267 120.601  0.00 97.00      PROA   
ATOM   1386  HG1 SER P  90     -31.764 -94.066 119.671  0.00 97.00      PROA   
ATOM   1387  C   SER P  90     -27.878 -94.309 120.530  0.00 97.00      PROA   
ATOM   1388  O   SER P  90     -27.285 -93.807 121.483  0.00 97.00      PROA   
ATOM   1389  N   SER P  91     -27.336 -95.327 119.820  0.00 97.00      PROA   
ATOM   1390  HN  SER P  91     -27.821 -95.740 119.056  0.00 97.00      PROA   
ATOM   1391  CA  SER P  91     -25.992 -95.815 120.081  0.00 97.00      PROA   
ATOM   1392  HA  SER P  91     -25.351 -94.943 120.076  0.00 97.00      PROA   
ATOM   1393  CB  SER P  91     -25.801 -96.543 121.441  0.00 97.00      PROA   
ATOM   1394  HB1 SER P  91     -25.053 -97.361 121.400  0.00 97.00      PROA   
ATOM   1395  HB2 SER P  91     -26.764 -96.987 121.773  0.00 97.00      PROA   
ATOM   1396  OG  SER P  91     -25.344 -95.614 122.418  0.00 97.00      PROA   
ATOM   1397  HG1 SER P  91     -26.019 -94.928 122.469  0.00 97.00      PROA   
ATOM   1398  C   SER P  91     -25.485 -96.652 118.936  0.00 97.00      PROA   
ATOM   1399  O   SER P  91     -26.243 -97.092 118.077  0.00 97.00      PROA   
ATOM   1400  N   ARG P  92     -24.146 -96.858 118.885  0.00 97.00      PROA   
ATOM   1401  HN  ARG P  92     -23.554 -96.488 119.598  0.00 97.00      PROA   
ATOM   1402  CA  ARG P  92     -23.475 -97.523 117.781  0.00 97.00      PROA   
ATOM   1403  HA  ARG P  92     -23.971 -97.251 116.857  0.00 97.00      PROA   
ATOM   1404  CB  ARG P  92     -21.984 -97.085 117.713  0.00 97.00      PROA   
ATOM   1405  HB1 ARG P  92     -21.586 -97.368 116.714  0.00 97.00      PROA   
ATOM   1406  HB2 ARG P  92     -21.390 -97.629 118.482  0.00 97.00      PROA   
ATOM   1407  CG  ARG P  92     -21.755 -95.574 117.954  0.00 97.00      PROA   
ATOM   1408  HG1 ARG P  92     -21.965 -95.344 119.022  0.00 97.00      PROA   
ATOM   1409  HG2 ARG P  92     -22.476 -94.982 117.347  0.00 97.00      PROA   
ATOM   1410  CD  ARG P  92     -20.317 -95.099 117.675  0.00 97.00      PROA   
ATOM   1411  HD1 ARG P  92     -19.575 -95.854 118.006  0.00 97.00      PROA   
ATOM   1412  HD2 ARG P  92     -20.102 -94.144 118.206  0.00 97.00      PROA   
ATOM   1413  NE  ARG P  92     -20.167 -94.903 116.198  0.00 97.00      PROA   
ATOM   1414  HE  ARG P  92     -19.976 -95.683 115.609  0.00 97.00      PROA   
ATOM   1415  CZ  ARG P  92     -20.579 -93.787 115.570  0.00 97.00      PROA   
ATOM   1416  NH1 ARG P  92     -20.901 -92.645 116.197  0.00 97.00      PROA   
ATOM   1417 HH11 ARG P  92     -20.438 -92.428 117.052  0.00 97.00      PROA   
ATOM   1418 HH12 ARG P  92     -21.169 -91.900 115.589  0.00 97.00      PROA   
ATOM   1419  NH2 ARG P  92     -20.603 -93.739 114.225  0.00 97.00      PROA   
ATOM   1420 HH21 ARG P  92     -20.149 -94.454 113.707  0.00 97.00      PROA   
ATOM   1421 HH22 ARG P  92     -20.666 -92.827 113.825  0.00 97.00      PROA   
ATOM   1422  C   ARG P  92     -23.540 -99.040 117.934  0.00 97.00      PROA   
ATOM   1423  O   ARG P  92     -23.377 -99.785 116.969  0.00 97.00      PROA   
ATOM   1424  N   VAL P  93     -23.810 -99.528 119.164  0.00 97.00      PROA   
ATOM   1425  HN  VAL P  93     -23.987 -98.913 119.925  0.00 97.00      PROA   
ATOM   1426  CA  VAL P  93     -23.916-100.931 119.488  0.00 97.00      PROA   
ATOM   1427  HA  VAL P  93     -24.269-101.462 118.617  0.00 97.00      PROA   
ATOM   1428  CB  VAL P  93     -22.633-101.590 120.022  0.00 97.00      PROA   
ATOM   1429  HB  VAL P  93     -22.872-102.627 120.358  0.00 97.00      PROA   
ATOM   1430  CG1 VAL P  93     -21.585-101.703 118.894  0.00 97.00      PROA   
ATOM   1431 HG11 VAL P  93     -21.259-100.694 118.565  0.00 97.00      PROA   
ATOM   1432 HG12 VAL P  93     -22.002-102.236 118.017  0.00 97.00      PROA   
ATOM   1433 HG13 VAL P  93     -20.689-102.252 119.255  0.00 97.00      PROA   
ATOM   1434  CG2 VAL P  93     -22.047-100.819 121.227  0.00 97.00      PROA   
ATOM   1435 HG21 VAL P  93     -22.758-100.793 122.077  0.00 97.00      PROA   
ATOM   1436 HG22 VAL P  93     -21.792 -99.776 120.943  0.00 97.00      PROA   
ATOM   1437 HG23 VAL P  93     -21.117-101.316 121.578  0.00 97.00      PROA   
ATOM   1438  C   VAL P  93     -25.001-101.018 120.528  0.00 97.00      PROA   
ATOM   1439  O   VAL P  93     -25.144-100.125 121.360  0.00 97.00      PROA   
ATOM   1440  N   LEU P  94     -25.808-102.103 120.465  0.00 97.00      PROA   
ATOM   1441  HN  LEU P  94     -25.698-102.781 119.745  0.00 97.00      PROA   
ATOM   1442  CA  LEU P  94     -26.846-102.423 121.415  0.00 97.00      PROA   
ATOM   1443  HA  LEU P  94     -26.563-102.067 122.398  0.00 97.00      PROA   
ATOM   1444  CB  LEU P  94     -28.268-101.904 121.050  0.00 97.00      PROA   
ATOM   1445  HB1 LEU P  94     -28.945-102.202 121.884  0.00 97.00      PROA   
ATOM   1446  HB2 LEU P  94     -28.642-102.391 120.124  0.00 97.00      PROA   
ATOM   1447  CG  LEU P  94     -28.425-100.370 120.891  0.00 97.00      PROA   
ATOM   1448  HG  LEU P  94     -27.703 -99.877 121.583  0.00 97.00      PROA   
ATOM   1449  CD1 LEU P  94     -28.158 -99.872 119.457  0.00 97.00      PROA   
ATOM   1450 HD11 LEU P  94     -28.914-100.295 118.761  0.00 97.00      PROA   
ATOM   1451 HD12 LEU P  94     -27.151-100.163 119.102  0.00 97.00      PROA   
ATOM   1452 HD13 LEU P  94     -28.227 -98.764 119.424  0.00 97.00      PROA   
ATOM   1453  CD2 LEU P  94     -29.834 -99.938 121.341  0.00 97.00      PROA   
ATOM   1454 HD21 LEU P  94     -29.986-100.193 122.410  0.00 97.00      PROA   
ATOM   1455 HD22 LEU P  94     -30.606-100.469 120.746  0.00 97.00      PROA   
ATOM   1456 HD23 LEU P  94     -29.970 -98.844 121.217  0.00 97.00      PROA   
ATOM   1457  C   LEU P  94     -26.893-103.935 121.441  0.00 97.00      PROA   
ATOM   1458  O   LEU P  94     -26.329-104.601 120.577  0.00 97.00      PROA   
ATOM   1459  N   THR P  95     -27.569-104.513 122.458  0.00 97.00      PROA   
ATOM   1460  HN  THR P  95     -27.908-103.954 123.215  0.00 97.00      PROA   
ATOM   1461  CA  THR P  95     -27.867-105.929 122.589  0.00 97.00      PROA   
ATOM   1462  HA  THR P  95     -27.214-106.487 121.936  0.00 97.00      PROA   
ATOM   1463  CB  THR P  95     -27.718-106.463 124.021  0.00 97.00      PROA   
ATOM   1464  HB  THR P  95     -28.664-106.363 124.603  0.00 97.00      PROA   
ATOM   1465  OG1 THR P  95     -26.731-105.740 124.740  0.00 97.00      PROA   
ATOM   1466  HG1 THR P  95     -27.143-104.885 124.912  0.00 97.00      PROA   
ATOM   1467  CG2 THR P  95     -27.267-107.929 124.002  0.00 97.00      PROA   
ATOM   1468 HG21 THR P  95     -26.276-108.016 123.510  0.00 97.00      PROA   
ATOM   1469 HG22 THR P  95     -27.994-108.566 123.463  0.00 97.00      PROA   
ATOM   1470 HG23 THR P  95     -27.173-108.301 125.044  0.00 97.00      PROA   
ATOM   1471  C   THR P  95     -29.306-106.109 122.138  0.00 97.00      PROA   
ATOM   1472  O   THR P  95     -30.070-105.154 122.047  0.00 97.00      PROA   
ATOM   1473  N   GLU P  96     -29.726-107.353 121.828  0.00 97.00      PROA   
ATOM   1474  HN  GLU P  96     -29.075-108.110 121.792  0.00 97.00      PROA   
ATOM   1475  CA  GLU P  96     -31.106-107.692 121.539  0.00 97.00      PROA   
ATOM   1476  HA  GLU P  96     -31.408-107.049 120.726  0.00 97.00      PROA   
ATOM   1477  CB  GLU P  96     -31.260-109.171 121.084  0.00 97.00      PROA   
ATOM   1478  HB1 GLU P  96     -30.546-109.357 120.249  0.00 97.00      PROA   
ATOM   1479  HB2 GLU P  96     -32.286-109.313 120.682  0.00 97.00      PROA   
ATOM   1480  CG  GLU P  96     -30.997-110.189 122.217  0.00 97.00      PROA   
ATOM   1481  HG1 GLU P  96     -31.599-109.935 123.112  0.00 97.00      PROA   
ATOM   1482  HG2 GLU P  96     -29.928-110.141 122.504  0.00 97.00      PROA   
ATOM   1483  CD  GLU P  96     -31.340-111.637 121.864  0.00 97.00      PROA   
ATOM   1484  OE1 GLU P  96     -32.181-111.879 120.961  0.00 97.00      PROA   
ATOM   1485  OE2 GLU P  96     -30.761-112.535 122.533  0.00 97.00      PROA   
ATOM   1486  C   GLU P  96     -32.026-107.406 122.725  0.00 97.00      PROA   
ATOM   1487  O   GLU P  96     -31.635-107.492 123.887  0.00 97.00      PROA   
ATOM   1488  N   GLY P  97     -33.290-107.020 122.446  0.00 97.00      PROA   
ATOM   1489  HN  GLY P  97     -33.577-106.940 121.491  0.00 97.00      PROA   
ATOM   1490  CA  GLY P  97     -34.281-106.714 123.463  0.00 97.00      PROA   
ATOM   1491  HA1 GLY P  97     -34.077-107.291 124.354  0.00 97.00      PROA   
ATOM   1492  HA2 GLY P  97     -35.249-106.943 123.046  0.00 97.00      PROA   
ATOM   1493  C   GLY P  97     -34.293-105.262 123.853  0.00 97.00      PROA   
ATOM   1494  O   GLY P  97     -35.326-104.750 124.277  0.00 97.00      PROA   
ATOM   1495  N   GLU P  98     -33.142-104.563 123.730  0.00 97.00      PROA   
ATOM   1496  HN  GLU P  98     -32.302-105.029 123.461  0.00 97.00      PROA   
ATOM   1497  CA  GLU P  98     -32.994-103.149 124.007  0.00 97.00      PROA   
ATOM   1498  HA  GLU P  98     -33.278-103.021 125.038  0.00 97.00      PROA   
ATOM   1499  CB  GLU P  98     -31.513-102.703 123.899  0.00 97.00      PROA   
ATOM   1500  HB1 GLU P  98     -31.457-101.595 123.990  0.00 97.00      PROA   
ATOM   1501  HB2 GLU P  98     -31.117-102.979 122.898  0.00 97.00      PROA   
ATOM   1502  CG  GLU P  98     -30.617-103.309 125.003  0.00 97.00      PROA   
ATOM   1503  HG1 GLU P  98     -30.582-104.417 124.914  0.00 97.00      PROA   
ATOM   1504  HG2 GLU P  98     -31.023-103.049 126.003  0.00 97.00      PROA   
ATOM   1505  CD  GLU P  98     -29.196-102.755 124.930  0.00 97.00      PROA   
ATOM   1506  OE1 GLU P  98     -28.251-103.574 124.947  0.00 97.00      PROA   
ATOM   1507  OE2 GLU P  98     -29.026-101.510 124.882  0.00 97.00      PROA   
ATOM   1508  C   GLU P  98     -33.851-102.244 123.119  0.00 97.00      PROA   
ATOM   1509  O   GLU P  98     -33.939-102.487 121.920  0.00 97.00      PROA   
ATOM   1510  N   PRO P  99     -34.491-101.188 123.613  0.00 97.00      PROA   
ATOM   1511  CD  PRO P  99     -34.850-101.032 125.023  0.00 97.00      PROA   
ATOM   1512  HD1 PRO P  99     -33.971-100.615 125.560  0.00 97.00      PROA   
ATOM   1513  HD2 PRO P  99     -35.162-101.998 125.479  0.00 97.00      PROA   
ATOM   1514  CA  PRO P  99     -35.020-100.099 122.798  0.00 97.00      PROA   
ATOM   1515  HA  PRO P  99     -35.770-100.529 122.153  0.00 97.00      PROA   
ATOM   1516  CB  PRO P  99     -35.631 -99.129 123.823  0.00 97.00      PROA   
ATOM   1517  HB1 PRO P  99     -36.505 -98.586 123.412  0.00 97.00      PROA   
ATOM   1518  HB2 PRO P  99     -34.873 -98.396 124.178  0.00 97.00      PROA   
ATOM   1519  CG  PRO P  99     -36.007-100.035 125.001  0.00 97.00      PROA   
ATOM   1520  HG1 PRO P  99     -36.116 -99.486 125.956  0.00 97.00      PROA   
ATOM   1521  HG2 PRO P  99     -36.951-100.577 124.768  0.00 97.00      PROA   
ATOM   1522  C   PRO P  99     -33.989 -99.401 121.919  0.00 97.00      PROA   
ATOM   1523  O   PRO P  99     -32.915 -99.064 122.411  0.00 97.00      PROA   
ATOM   1524  N   LEU P 100     -34.302 -99.140 120.631  0.00 97.00      PROA   
ATOM   1525  HN  LEU P 100     -35.168 -99.463 120.252  0.00 97.00      PROA   
ATOM   1526  CA  LEU P 100     -33.436 -98.359 119.766  0.00 97.00      PROA   
ATOM   1527  HA  LEU P 100     -32.657 -97.891 120.352  0.00 97.00      PROA   
ATOM   1528  CB  LEU P 100     -32.755 -99.246 118.689  0.00 97.00      PROA   
ATOM   1529  HB1 LEU P 100     -33.524 -99.896 118.222  0.00 97.00      PROA   
ATOM   1530  HB2 LEU P 100     -32.046 -99.920 119.217  0.00 97.00      PROA   
ATOM   1531  CG  LEU P 100     -31.986 -98.526 117.552  0.00 97.00      PROA   
ATOM   1532  HG  LEU P 100     -32.717 -97.944 116.944  0.00 97.00      PROA   
ATOM   1533  CD1 LEU P 100     -30.923 -97.544 118.073  0.00 97.00      PROA   
ATOM   1534 HD11 LEU P 100     -30.238 -98.063 118.774  0.00 97.00      PROA   
ATOM   1535 HD12 LEU P 100     -31.399 -96.695 118.602  0.00 97.00      PROA   
ATOM   1536 HD13 LEU P 100     -30.326 -97.141 117.229  0.00 97.00      PROA   
ATOM   1537  CD2 LEU P 100     -31.330 -99.557 116.614  0.00 97.00      PROA   
ATOM   1538 HD21 LEU P 100     -32.086-100.272 116.230  0.00 97.00      PROA   
ATOM   1539 HD22 LEU P 100     -30.550-100.127 117.162  0.00 97.00      PROA   
ATOM   1540 HD23 LEU P 100     -30.852 -99.046 115.752  0.00 97.00      PROA   
ATOM   1541  C   LEU P 100     -34.233 -97.241 119.139  0.00 97.00      PROA   
ATOM   1542  O   LEU P 100     -35.123 -97.477 118.332  0.00 97.00      PROA   
ATOM   1543  N   ALA P 101     -33.913 -95.971 119.481  0.00 97.00      PROA   
ATOM   1544  HN  ALA P 101     -33.212 -95.778 120.165  0.00 97.00      PROA   
ATOM   1545  CA  ALA P 101     -34.589 -94.811 118.940  0.00 97.00      PROA   
ATOM   1546  HA  ALA P 101     -35.512 -95.117 118.469  0.00 97.00      PROA   
ATOM   1547  CB  ALA P 101     -34.966 -93.814 120.052  0.00 97.00      PROA   
ATOM   1548  HB1 ALA P 101     -34.066 -93.435 120.578  0.00 97.00      PROA   
ATOM   1549  HB2 ALA P 101     -35.609 -94.325 120.803  0.00 97.00      PROA   
ATOM   1550  HB3 ALA P 101     -35.534 -92.954 119.643  0.00 97.00      PROA   
ATOM   1551  C   ALA P 101     -33.741 -94.135 117.875  0.00 97.00      PROA   
ATOM   1552  O   ALA P 101     -32.541 -93.921 118.027  0.00 97.00      PROA   
ATOM   1553  N   LEU P 102     -34.382 -93.811 116.730  0.00 97.00      PROA   
ATOM   1554  HN  LEU P 102     -35.334 -94.083 116.604  0.00 97.00      PROA   
ATOM   1555  CA  LEU P 102     -33.781 -93.186 115.573  0.00 97.00      PROA   
ATOM   1556  HA  LEU P 102     -32.750 -92.934 115.780  0.00 97.00      PROA   
ATOM   1557  CB  LEU P 102     -33.884 -94.098 114.320  0.00 97.00      PROA   
ATOM   1558  HB1 LEU P 102     -33.320 -93.642 113.478  0.00 97.00      PROA   
ATOM   1559  HB2 LEU P 102     -34.953 -94.172 114.017  0.00 97.00      PROA   
ATOM   1560  CG  LEU P 102     -33.392 -95.553 114.509  0.00 97.00      PROA   
ATOM   1561  HG  LEU P 102     -33.938 -96.013 115.367  0.00 97.00      PROA   
ATOM   1562  CD1 LEU P 102     -33.727 -96.393 113.266  0.00 97.00      PROA   
ATOM   1563 HD11 LEU P 102     -33.177 -95.999 112.385  0.00 97.00      PROA   
ATOM   1564 HD12 LEU P 102     -34.816 -96.360 113.051  0.00 97.00      PROA   
ATOM   1565 HD13 LEU P 102     -33.428 -97.449 113.433  0.00 97.00      PROA   
ATOM   1566  CD2 LEU P 102     -31.885 -95.622 114.801  0.00 97.00      PROA   
ATOM   1567 HD21 LEU P 102     -31.635 -95.037 115.709  0.00 97.00      PROA   
ATOM   1568 HD22 LEU P 102     -31.316 -95.212 113.941  0.00 97.00      PROA   
ATOM   1569 HD23 LEU P 102     -31.571 -96.676 114.959  0.00 97.00      PROA   
ATOM   1570  C   LEU P 102     -34.544 -91.916 115.261  0.00 97.00      PROA   
ATOM   1571  O   LEU P 102     -35.770 -91.903 115.289  0.00 97.00      PROA   
ATOM   1572  N   ARG P 103     -33.847 -90.802 114.938  0.00 97.00      PROA   
ATOM   1573  HN  ARG P 103     -32.853 -90.772 115.027  0.00 97.00      PROA   
ATOM   1574  CA  ARG P 103     -34.513 -89.627 114.415  0.00 97.00      PROA   
ATOM   1575  HA  ARG P 103     -35.503 -89.898 114.084  0.00 97.00      PROA   
ATOM   1576  CB  ARG P 103     -34.689 -88.502 115.470  0.00 97.00      PROA   
ATOM   1577  HB1 ARG P 103     -33.694 -88.173 115.840  0.00 97.00      PROA   
ATOM   1578  HB2 ARG P 103     -35.250 -88.916 116.337  0.00 97.00      PROA   
ATOM   1579  CG  ARG P 103     -35.447 -87.296 114.897  0.00 97.00      PROA   
ATOM   1580  HG1 ARG P 103     -36.452 -87.637 114.556  0.00 97.00      PROA   
ATOM   1581  HG2 ARG P 103     -34.885 -86.923 114.013  0.00 97.00      PROA   
ATOM   1582  CD  ARG P 103     -35.597 -86.086 115.811  0.00 97.00      PROA   
ATOM   1583  HD1 ARG P 103     -34.596 -85.695 116.094  0.00 97.00      PROA   
ATOM   1584  HD2 ARG P 103     -36.189 -86.307 116.723  0.00 97.00      PROA   
ATOM   1585  NE  ARG P 103     -36.346 -85.100 114.969  0.00 97.00      PROA   
ATOM   1586  HE  ARG P 103     -36.961 -85.434 114.258  0.00 97.00      PROA   
ATOM   1587  CZ  ARG P 103     -36.054 -83.797 114.882  0.00 97.00      PROA   
ATOM   1588  NH1 ARG P 103     -35.111 -83.174 115.593  0.00 97.00      PROA   
ATOM   1589 HH11 ARG P 103     -34.427 -83.689 116.093  0.00 97.00      PROA   
ATOM   1590 HH12 ARG P 103     -35.003 -82.201 115.372  0.00 97.00      PROA   
ATOM   1591  NH2 ARG P 103     -36.705 -83.042 113.982  0.00 97.00      PROA   
ATOM   1592 HH21 ARG P 103     -37.378 -83.466 113.378  0.00 97.00      PROA   
ATOM   1593 HH22 ARG P 103     -36.351 -82.119 113.841  0.00 97.00      PROA   
ATOM   1594  C   ARG P 103     -33.811 -89.064 113.195  0.00 97.00      PROA   
ATOM   1595  O   ARG P 103     -32.696 -88.566 113.265  0.00 97.00      PROA   
ATOM   1596  N   CYS P 104     -34.497 -89.052 112.031  0.00 97.00      PROA   
ATOM   1597  HN  CYS P 104     -35.361 -89.550 111.959  0.00 97.00      PROA   
ATOM   1598  CA  CYS P 104     -34.143 -88.230 110.887  0.00 97.00      PROA   
ATOM   1599  HA  CYS P 104     -33.090 -88.379 110.691  0.00 97.00      PROA   
ATOM   1600  CB  CYS P 104     -34.968 -88.641 109.642  0.00 97.00      PROA   
ATOM   1601  HB1 CYS P 104     -36.012 -88.271 109.733  0.00 97.00      PROA   
ATOM   1602  HB2 CYS P 104     -35.029 -89.753 109.634  0.00 97.00      PROA   
ATOM   1603  SG  CYS P 104     -34.230 -88.107 108.070  0.00 97.00      PROA   
ATOM   1604  C   CYS P 104     -34.377 -86.757 111.200  0.00 97.00      PROA   
ATOM   1605  O   CYS P 104     -35.426 -86.391 111.717  0.00 97.00      PROA   
ATOM   1606  N   HSD P 105     -33.391 -85.876 110.925  0.00 97.00      PROA   
ATOM   1607  HN  HSD P 105     -32.539 -86.177 110.502  0.00 97.00      PROA   
ATOM   1608  CA  HSD P 105     -33.371 -84.534 111.472  0.00 97.00      PROA   
ATOM   1609  HA  HSD P 105     -34.381 -84.168 111.605  0.00 97.00      PROA   
ATOM   1610  CB  HSD P 105     -32.671 -84.573 112.855  0.00 97.00      PROA   
ATOM   1611  HB1 HSD P 105     -31.915 -85.388 112.797  0.00 97.00      PROA   
ATOM   1612  HB2 HSD P 105     -33.410 -84.880 113.626  0.00 97.00      PROA   
ATOM   1613  ND1 HSD P 105     -32.485 -82.211 113.818  0.00 97.00      PROA   
ATOM   1614  HD1 HSD P 105     -33.398 -81.861 113.591  0.00 97.00      PROA   
ATOM   1615  CG  HSD P 105     -31.916 -83.374 113.348  0.00 97.00      PROA   
ATOM   1616  CE1 HSD P 105     -31.508 -81.528 114.463  0.00 97.00      PROA   
ATOM   1617  HE1 HSD P 105     -31.679 -80.565 114.944  0.00 97.00      PROA   
ATOM   1618  NE2 HSD P 105     -30.353 -82.163 114.432  0.00 97.00      PROA   
ATOM   1619  CD2 HSD P 105     -30.611 -83.322 113.724  0.00 97.00      PROA   
ATOM   1620  HD2 HSD P 105     -29.830 -84.058 113.580  0.00 97.00      PROA   
ATOM   1621  C   HSD P 105     -32.712 -83.601 110.486  0.00 97.00      PROA   
ATOM   1622  O   HSD P 105     -31.864 -84.014 109.702  0.00 97.00      PROA   
ATOM   1623  N   ALA P 106     -33.133 -82.316 110.461  0.00 97.00      PROA   
ATOM   1624  HN  ALA P 106     -33.744 -81.946 111.164  0.00 97.00      PROA   
ATOM   1625  CA  ALA P 106     -32.873 -81.417 109.362  0.00 97.00      PROA   
ATOM   1626  HA  ALA P 106     -32.309 -81.922 108.594  0.00 97.00      PROA   
ATOM   1627  CB  ALA P 106     -34.209 -80.922 108.774  0.00 97.00      PROA   
ATOM   1628  HB1 ALA P 106     -34.839 -80.485 109.578  0.00 97.00      PROA   
ATOM   1629  HB2 ALA P 106     -34.770 -81.783 108.348  0.00 97.00      PROA   
ATOM   1630  HB3 ALA P 106     -34.059 -80.171 107.973  0.00 97.00      PROA   
ATOM   1631  C   ALA P 106     -32.038 -80.251 109.825  0.00 97.00      PROA   
ATOM   1632  O   ALA P 106     -32.075 -79.868 110.991  0.00 97.00      PROA   
ATOM   1633  N   TRP P 107     -31.207 -79.677 108.919  0.00 97.00      PROA   
ATOM   1634  HN  TRP P 107     -31.113 -80.064 108.002  0.00 97.00      PROA   
ATOM   1635  CA  TRP P 107     -30.336 -78.566 109.254  0.00 97.00      PROA   
ATOM   1636  HA  TRP P 107     -29.782 -78.915 110.113  0.00 97.00      PROA   
ATOM   1637  CB  TRP P 107     -29.239 -78.280 108.179  0.00 97.00      PROA   
ATOM   1638  HB1 TRP P 107     -29.741 -78.197 107.191  0.00 97.00      PROA   
ATOM   1639  HB2 TRP P 107     -28.569 -79.163 108.143  0.00 97.00      PROA   
ATOM   1640  CG  TRP P 107     -28.405 -77.053 108.405  0.00 97.00      PROA   
ATOM   1641  CD1 TRP P 107     -28.287 -75.973 107.576  0.00 97.00      PROA   
ATOM   1642  HD1 TRP P 107     -28.609 -75.968 106.547  0.00 97.00      PROA   
ATOM   1643  NE1 TRP P 107     -27.732 -74.922 108.258  0.00 97.00      PROA   
ATOM   1644  HE1 TRP P 107     -27.426 -74.074 107.887  0.00 97.00      PROA   
ATOM   1645  CE2 TRP P 107     -27.489 -75.290 109.538  0.00 97.00      PROA   
ATOM   1646  CD2 TRP P 107     -27.855 -76.654 109.660  0.00 97.00      PROA   
ATOM   1647  CE3 TRP P 107     -27.689 -77.306 110.861  0.00 97.00      PROA   
ATOM   1648  HE3 TRP P 107     -27.902 -78.352 111.017  0.00 97.00      PROA   
ATOM   1649  CZ3 TRP P 107     -27.350 -76.543 111.931  0.00 97.00      PROA   
ATOM   1650  HZ3 TRP P 107     -27.354 -77.082 112.865  0.00 97.00      PROA   
ATOM   1651  CZ2 TRP P 107     -27.048 -74.545 110.617  0.00 97.00      PROA   
ATOM   1652  HZ2 TRP P 107     -26.811 -73.495 110.552  0.00 97.00      PROA   
ATOM   1653  CH2 TRP P 107     -27.019 -75.185 111.834  0.00 97.00      PROA   
ATOM   1654  HH2 TRP P 107     -26.717 -74.617 112.704  0.00 97.00      PROA   
ATOM   1655  C   TRP P 107     -31.074 -77.316 109.740  0.00 97.00      PROA   
ATOM   1656  O   TRP P 107     -31.756 -76.612 108.995  0.00 97.00      PROA   
ATOM   1657  N   LYS P 108     -30.927 -77.066 111.065  0.00 97.00      PROA   
ATOM   1658  HN  LYS P 108     -30.309 -77.652 111.582  0.00 97.00      PROA   
ATOM   1659  CA  LYS P 108     -31.583 -76.048 111.856  0.00 97.00      PROA   
ATOM   1660  HA  LYS P 108     -31.259 -76.239 112.866  0.00 97.00      PROA   
ATOM   1661  CB  LYS P 108     -31.113 -74.628 111.427  0.00 97.00      PROA   
ATOM   1662  HB1 LYS P 108     -31.590 -74.349 110.465  0.00 97.00      PROA   
ATOM   1663  HB2 LYS P 108     -30.016 -74.706 111.230  0.00 97.00      PROA   
ATOM   1664  CG  LYS P 108     -31.296 -73.509 112.473  0.00 97.00      PROA   
ATOM   1665  HG1 LYS P 108     -32.383 -73.332 112.627  0.00 97.00      PROA   
ATOM   1666  HG2 LYS P 108     -30.858 -72.574 112.057  0.00 97.00      PROA   
ATOM   1667  CD  LYS P 108     -30.638 -73.854 113.828  0.00 97.00      PROA   
ATOM   1668  HD1 LYS P 108     -29.632 -74.296 113.641  0.00 97.00      PROA   
ATOM   1669  HD2 LYS P 108     -31.262 -74.643 114.305  0.00 97.00      PROA   
ATOM   1670  CE  LYS P 108     -30.504 -72.715 114.856  0.00 97.00      PROA   
ATOM   1671  HE1 LYS P 108     -30.225 -73.139 115.848  0.00 97.00      PROA   
ATOM   1672  HE2 LYS P 108     -31.454 -72.157 114.978  0.00 97.00      PROA   
ATOM   1673  NZ  LYS P 108     -29.426 -71.764 114.488  0.00 97.00      PROA   
ATOM   1674  HZ1 LYS P 108     -28.578 -72.286 114.196  0.00 97.00      PROA   
ATOM   1675  HZ2 LYS P 108     -29.119 -71.243 115.329  0.00 97.00      PROA   
ATOM   1676  HZ3 LYS P 108     -29.725 -71.101 113.744  0.00 97.00      PROA   
ATOM   1677  C   LYS P 108     -33.094 -76.265 111.837  0.00 97.00      PROA   
ATOM   1678  O   LYS P 108     -33.874 -75.329 111.695  0.00 97.00      PROA   
ATOM   1679  N   ASP P 109     -33.497 -77.552 112.008  0.00 97.00      PROA   
ATOM   1680  HN  ASP P 109     -32.786 -78.229 112.183  0.00 97.00      PROA   
ATOM   1681  CA  ASP P 109     -34.794 -78.196 111.842  0.00 97.00      PROA   
ATOM   1682  HA  ASP P 109     -34.533 -79.020 111.200  0.00 97.00      PROA   
ATOM   1683  CB  ASP P 109     -35.335 -78.780 113.175  0.00 97.00      PROA   
ATOM   1684  HB1 ASP P 109     -36.432 -78.656 113.288  0.00 97.00      PROA   
ATOM   1685  HB2 ASP P 109     -34.847 -78.244 114.021  0.00 97.00      PROA   
ATOM   1686  CG  ASP P 109     -35.047 -80.267 113.349  0.00 97.00      PROA   
ATOM   1687  OD1 ASP P 109     -34.782 -80.999 112.364  0.00 97.00      PROA   
ATOM   1688  OD2 ASP P 109     -35.211 -80.706 114.511  0.00 97.00      PROA   
ATOM   1689  C   ASP P 109     -35.908 -77.510 111.069  0.00 97.00      PROA   
ATOM   1690  O   ASP P 109     -36.558 -76.577 111.537  0.00 97.00      PROA   
ATOM   1691  N   LYS P 110     -36.163 -78.026 109.844  0.00 97.00      PROA   
ATOM   1692  HN  LYS P 110     -35.677 -78.843 109.546  0.00 97.00      PROA   
ATOM   1693  CA  LYS P 110     -37.178 -77.550 108.933  0.00 97.00      PROA   
ATOM   1694  HA  LYS P 110     -37.789 -76.806 109.425  0.00 97.00      PROA   
ATOM   1695  CB  LYS P 110     -36.564 -76.986 107.620  0.00 97.00      PROA   
ATOM   1696  HB1 LYS P 110     -37.371 -76.539 107.000  0.00 97.00      PROA   
ATOM   1697  HB2 LYS P 110     -36.111 -77.820 107.038  0.00 97.00      PROA   
ATOM   1698  CG  LYS P 110     -35.454 -75.932 107.840  0.00 97.00      PROA   
ATOM   1699  HG1 LYS P 110     -35.100 -75.583 106.844  0.00 97.00      PROA   
ATOM   1700  HG2 LYS P 110     -34.587 -76.422 108.338  0.00 97.00      PROA   
ATOM   1701  CD  LYS P 110     -35.899 -74.727 108.693  0.00 97.00      PROA   
ATOM   1702  HD1 LYS P 110     -36.337 -75.103 109.639  0.00 97.00      PROA   
ATOM   1703  HD2 LYS P 110     -36.708 -74.169 108.174  0.00 97.00      PROA   
ATOM   1704  CE  LYS P 110     -34.765 -73.779 109.106  0.00 97.00      PROA   
ATOM   1705  HE1 LYS P 110     -33.950 -74.337 109.606  0.00 97.00      PROA   
ATOM   1706  HE2 LYS P 110     -35.144 -72.989 109.790  0.00 97.00      PROA   
ATOM   1707  NZ  LYS P 110     -34.159 -73.133 107.928  0.00 97.00      PROA   
ATOM   1708  HZ1 LYS P 110     -34.907 -72.724 107.334  0.00 97.00      PROA   
ATOM   1709  HZ2 LYS P 110     -33.643 -73.863 107.397  0.00 97.00      PROA   
ATOM   1710  HZ3 LYS P 110     -33.499 -72.391 108.235  0.00 97.00      PROA   
ATOM   1711  C   LYS P 110     -38.041 -78.756 108.638  0.00 97.00      PROA   
ATOM   1712  O   LYS P 110     -37.524 -79.864 108.522  0.00 97.00      PROA   
ATOM   1713  N   LEU P 111     -39.384 -78.575 108.556  0.00 97.00      PROA   
ATOM   1714  HN  LEU P 111     -39.782 -77.666 108.664  0.00 97.00      PROA   
ATOM   1715  CA  LEU P 111     -40.367 -79.645 108.518  0.00 97.00      PROA   
ATOM   1716  HA  LEU P 111     -40.102 -80.359 109.286  0.00 97.00      PROA   
ATOM   1717  CB  LEU P 111     -41.803 -79.111 108.810  0.00 97.00      PROA   
ATOM   1718  HB1 LEU P 111     -42.535 -79.939 108.667  0.00 97.00      PROA   
ATOM   1719  HB2 LEU P 111     -42.050 -78.314 108.075  0.00 97.00      PROA   
ATOM   1720  CG  LEU P 111     -42.078 -78.564 110.240  0.00 97.00      PROA   
ATOM   1721  HG  LEU P 111     -43.182 -78.392 110.287  0.00 97.00      PROA   
ATOM   1722  CD1 LEU P 111     -41.738 -79.591 111.335  0.00 97.00      PROA   
ATOM   1723 HD11 LEU P 111     -40.643 -79.769 111.372  0.00 97.00      PROA   
ATOM   1724 HD12 LEU P 111     -42.252 -80.555 111.138  0.00 97.00      PROA   
ATOM   1725 HD13 LEU P 111     -42.062 -79.211 112.327  0.00 97.00      PROA   
ATOM   1726  CD2 LEU P 111     -41.425 -77.202 110.546  0.00 97.00      PROA   
ATOM   1727 HD21 LEU P 111     -41.638 -76.474 109.736  0.00 97.00      PROA   
ATOM   1728 HD22 LEU P 111     -40.327 -77.309 110.665  0.00 97.00      PROA   
ATOM   1729 HD23 LEU P 111     -41.828 -76.798 111.499  0.00 97.00      PROA   
ATOM   1730  C   LEU P 111     -40.411 -80.427 107.209  0.00 97.00      PROA   
ATOM   1731  O   LEU P 111     -41.383 -80.359 106.459  0.00 97.00      PROA   
ATOM   1732  N   VAL P 112     -39.364 -81.238 106.928  0.00 97.00      PROA   
ATOM   1733  HN  VAL P 112     -38.529 -81.152 107.470  0.00 97.00      PROA   
ATOM   1734  CA  VAL P 112     -39.304 -82.150 105.800  0.00 97.00      PROA   
ATOM   1735  HA  VAL P 112     -39.417 -81.528 104.923  0.00 97.00      PROA   
ATOM   1736  CB  VAL P 112     -37.962 -82.872 105.649  0.00 97.00      PROA   
ATOM   1737  HB  VAL P 112     -38.017 -83.578 104.786  0.00 97.00      PROA   
ATOM   1738  CG1 VAL P 112     -36.883 -81.822 105.309  0.00 97.00      PROA   
ATOM   1739 HG11 VAL P 112     -36.726 -81.130 106.163  0.00 97.00      PROA   
ATOM   1740 HG12 VAL P 112     -37.191 -81.232 104.421  0.00 97.00      PROA   
ATOM   1741 HG13 VAL P 112     -35.917 -82.320 105.081  0.00 97.00      PROA   
ATOM   1742  CG2 VAL P 112     -37.587 -83.679 106.913  0.00 97.00      PROA   
ATOM   1743 HG21 VAL P 112     -38.373 -84.419 107.163  0.00 97.00      PROA   
ATOM   1744 HG22 VAL P 112     -37.439 -83.008 107.785  0.00 97.00      PROA   
ATOM   1745 HG23 VAL P 112     -36.637 -84.231 106.740  0.00 97.00      PROA   
ATOM   1746  C   VAL P 112     -40.452 -83.147 105.757  0.00 97.00      PROA   
ATOM   1747  O   VAL P 112     -40.903 -83.679 106.771  0.00 97.00      PROA   
ATOM   1748  N   TYR P 113     -40.956 -83.381 104.528  0.00 97.00      PROA   
ATOM   1749  HN  TYR P 113     -40.555 -82.927 103.735  0.00 97.00      PROA   
ATOM   1750  CA  TYR P 113     -42.093 -84.221 104.242  0.00 97.00      PROA   
ATOM   1751  HA  TYR P 113     -42.500 -84.581 105.174  0.00 97.00      PROA   
ATOM   1752  CB  TYR P 113     -43.255 -83.472 103.514  0.00 97.00      PROA   
ATOM   1753  HB1 TYR P 113     -43.704 -82.758 104.240  0.00 97.00      PROA   
ATOM   1754  HB2 TYR P 113     -44.056 -84.175 103.205  0.00 97.00      PROA   
ATOM   1755  CG  TYR P 113     -42.817 -82.655 102.316  0.00 97.00      PROA   
ATOM   1756  CD1 TYR P 113     -42.253 -81.376 102.486  0.00 97.00      PROA   
ATOM   1757  HD1 TYR P 113     -42.094 -80.989 103.482  0.00 97.00      PROA   
ATOM   1758  CE1 TYR P 113     -41.878 -80.606 101.380  0.00 97.00      PROA   
ATOM   1759  HE1 TYR P 113     -41.424 -79.637 101.528  0.00 97.00      PROA   
ATOM   1760  CZ  TYR P 113     -42.105 -81.087 100.085  0.00 97.00      PROA   
ATOM   1761  OH  TYR P 113     -41.706 -80.324  98.972  0.00 97.00      PROA   
ATOM   1762  HH  TYR P 113     -40.947 -79.801  99.249  0.00 97.00      PROA   
ATOM   1763  CD2 TYR P 113     -43.059 -83.114 101.009  0.00 97.00      PROA   
ATOM   1764  HD2 TYR P 113     -43.519 -84.077 100.858  0.00 97.00      PROA   
ATOM   1765  CE2 TYR P 113     -42.709 -82.334  99.898  0.00 97.00      PROA   
ATOM   1766  HE2 TYR P 113     -42.882 -82.705  98.898  0.00 97.00      PROA   
ATOM   1767  C   TYR P 113     -41.604 -85.446 103.505  0.00 97.00      PROA   
ATOM   1768  O   TYR P 113     -40.487 -85.481 103.008  0.00 97.00      PROA   
ATOM   1769  N   ASN P 114     -42.416 -86.523 103.479  0.00 97.00      PROA   
ATOM   1770  HN  ASN P 114     -43.311 -86.453 103.917  0.00 97.00      PROA   
ATOM   1771  CA  ASN P 114     -42.093 -87.801 102.861  0.00 97.00      PROA   
ATOM   1772  HA  ASN P 114     -42.903 -88.454 103.143  0.00 97.00      PROA   
ATOM   1773  CB  ASN P 114     -42.015 -87.732 101.304  0.00 97.00      PROA   
ATOM   1774  HB1 ASN P 114     -41.794 -88.732 100.875  0.00 97.00      PROA   
ATOM   1775  HB2 ASN P 114     -41.203 -87.037 101.003  0.00 97.00      PROA   
ATOM   1776  CG  ASN P 114     -43.310 -87.222 100.659  0.00 97.00      PROA   
ATOM   1777  OD1 ASN P 114     -43.276 -86.360  99.774  0.00 97.00      PROA   
ATOM   1778  ND2 ASN P 114     -44.482 -87.751 101.099  0.00 97.00      PROA   
ATOM   1779 HD21 ASN P 114     -45.317 -87.445 100.645  0.00 97.00      PROA   
ATOM   1780 HD22 ASN P 114     -44.482 -88.479 101.783  0.00 97.00      PROA   
ATOM   1781  C   ASN P 114     -40.841 -88.465 103.422  0.00 97.00      PROA   
ATOM   1782  O   ASN P 114     -39.929 -88.846 102.689  0.00 97.00      PROA   
ATOM   1783  N   VAL P 115     -40.781 -88.622 104.762  0.00 97.00      PROA   
ATOM   1784  HN  VAL P 115     -41.573 -88.396 105.325  0.00 97.00      PROA   
ATOM   1785  CA  VAL P 115     -39.626 -89.142 105.462  0.00 97.00      PROA   
ATOM   1786  HA  VAL P 115     -38.753 -88.766 104.952  0.00 97.00      PROA   
ATOM   1787  CB  VAL P 115     -39.530 -88.638 106.899  0.00 97.00      PROA   
ATOM   1788  HB  VAL P 115     -40.450 -88.917 107.461  0.00 97.00      PROA   
ATOM   1789  CG1 VAL P 115     -38.299 -89.236 107.619  0.00 97.00      PROA   
ATOM   1790 HG11 VAL P 115     -37.376 -89.025 107.038  0.00 97.00      PROA   
ATOM   1791 HG12 VAL P 115     -38.395 -90.333 107.748  0.00 97.00      PROA   
ATOM   1792 HG13 VAL P 115     -38.189 -88.781 108.626  0.00 97.00      PROA   
ATOM   1793  CG2 VAL P 115     -39.424 -87.098 106.855  0.00 97.00      PROA   
ATOM   1794 HG21 VAL P 115     -40.357 -86.638 106.470  0.00 97.00      PROA   
ATOM   1795 HG22 VAL P 115     -38.580 -86.790 106.202  0.00 97.00      PROA   
ATOM   1796 HG23 VAL P 115     -39.237 -86.696 107.872  0.00 97.00      PROA   
ATOM   1797  C   VAL P 115     -39.571 -90.657 105.388  0.00 97.00      PROA   
ATOM   1798  O   VAL P 115     -40.485 -91.361 105.801  0.00 97.00      PROA   
ATOM   1799  N   LEU P 116     -38.456 -91.183 104.847  0.00 97.00      PROA   
ATOM   1800  HN  LEU P 116     -37.754 -90.565 104.499  0.00 97.00      PROA   
ATOM   1801  CA  LEU P 116     -38.204 -92.593 104.661  0.00 97.00      PROA   
ATOM   1802  HA  LEU P 116     -39.062 -93.172 104.966  0.00 97.00      PROA   
ATOM   1803  CB  LEU P 116     -37.842 -92.910 103.187  0.00 97.00      PROA   
ATOM   1804  HB1 LEU P 116     -37.430 -93.939 103.089  0.00 97.00      PROA   
ATOM   1805  HB2 LEU P 116     -37.051 -92.196 102.869  0.00 97.00      PROA   
ATOM   1806  CG  LEU P 116     -39.018 -92.791 102.192  0.00 97.00      PROA   
ATOM   1807  HG  LEU P 116     -39.567 -91.842 102.398  0.00 97.00      PROA   
ATOM   1808  CD1 LEU P 116     -38.505 -92.727 100.742  0.00 97.00      PROA   
ATOM   1809 HD11 LEU P 116     -37.948 -93.657 100.495  0.00 97.00      PROA   
ATOM   1810 HD12 LEU P 116     -37.828 -91.859 100.608  0.00 97.00      PROA   
ATOM   1811 HD13 LEU P 116     -39.358 -92.627 100.038  0.00 97.00      PROA   
ATOM   1812  CD2 LEU P 116     -39.992 -93.969 102.354  0.00 97.00      PROA   
ATOM   1813 HD21 LEU P 116     -40.377 -94.015 103.392  0.00 97.00      PROA   
ATOM   1814 HD22 LEU P 116     -39.474 -94.925 102.127  0.00 97.00      PROA   
ATOM   1815 HD23 LEU P 116     -40.850 -93.860 101.658  0.00 97.00      PROA   
ATOM   1816  C   LEU P 116     -37.029 -93.008 105.510  0.00 97.00      PROA   
ATOM   1817  O   LEU P 116     -35.956 -92.423 105.432  0.00 97.00      PROA   
ATOM   1818  N   TYR P 117     -37.209 -94.065 106.330  0.00 97.00      PROA   
ATOM   1819  HN  TYR P 117     -38.121 -94.459 106.435  0.00 97.00      PROA   
ATOM   1820  CA  TYR P 117     -36.144 -94.726 107.058  0.00 97.00      PROA   
ATOM   1821  HA  TYR P 117     -35.285 -94.071 107.113  0.00 97.00      PROA   
ATOM   1822  CB  TYR P 117     -36.552 -95.126 108.501  0.00 97.00      PROA   
ATOM   1823  HB1 TYR P 117     -35.812 -95.826 108.945  0.00 97.00      PROA   
ATOM   1824  HB2 TYR P 117     -37.544 -95.628 108.494  0.00 97.00      PROA   
ATOM   1825  CG  TYR P 117     -36.633 -93.911 109.398  0.00 97.00      PROA   
ATOM   1826  CD1 TYR P 117     -35.580 -93.623 110.287  0.00 97.00      PROA   
ATOM   1827  HD1 TYR P 117     -34.698 -94.247 110.297  0.00 97.00      PROA   
ATOM   1828  CE1 TYR P 117     -35.665 -92.542 111.171  0.00 97.00      PROA   
ATOM   1829  HE1 TYR P 117     -34.855 -92.335 111.856  0.00 97.00      PROA   
ATOM   1830  CZ  TYR P 117     -36.807 -91.739 111.179  0.00 97.00      PROA   
ATOM   1831  OH  TYR P 117     -36.878 -90.671 112.087  0.00 97.00      PROA   
ATOM   1832  HH  TYR P 117     -37.775 -90.324 112.090  0.00 97.00      PROA   
ATOM   1833  CD2 TYR P 117     -37.780 -93.094 109.423  0.00 97.00      PROA   
ATOM   1834  HD2 TYR P 117     -38.602 -93.307 108.756  0.00 97.00      PROA   
ATOM   1835  CE2 TYR P 117     -37.865 -92.007 110.304  0.00 97.00      PROA   
ATOM   1836  HE2 TYR P 117     -38.745 -91.380 110.312  0.00 97.00      PROA   
ATOM   1837  C   TYR P 117     -35.710 -95.964 106.301  0.00 97.00      PROA   
ATOM   1838  O   TYR P 117     -36.537 -96.770 105.887  0.00 97.00      PROA   
ATOM   1839  N   TYR P 118     -34.381 -96.125 106.099  0.00 97.00      PROA   
ATOM   1840  HN  TYR P 118     -33.740 -95.441 106.444  0.00 97.00      PROA   
ATOM   1841  CA  TYR P 118     -33.769 -97.176 105.313  0.00 97.00      PROA   
ATOM   1842  HA  TYR P 118     -34.532 -97.830 104.931  0.00 97.00      PROA   
ATOM   1843  CB  TYR P 118     -32.851 -96.671 104.148  0.00 97.00      PROA   
ATOM   1844  HB1 TYR P 118     -32.426 -97.545 103.607  0.00 97.00      PROA   
ATOM   1845  HB2 TYR P 118     -32.007 -96.093 104.579  0.00 97.00      PROA   
ATOM   1846  CG  TYR P 118     -33.508 -95.761 103.126  0.00 97.00      PROA   
ATOM   1847  CD1 TYR P 118     -33.923 -94.465 103.474  0.00 97.00      PROA   
ATOM   1848  HD1 TYR P 118     -33.857 -94.134 104.495  0.00 97.00      PROA   
ATOM   1849  CE1 TYR P 118     -34.392 -93.571 102.509  0.00 97.00      PROA   
ATOM   1850  HE1 TYR P 118     -34.700 -92.586 102.818  0.00 97.00      PROA   
ATOM   1851  CZ  TYR P 118     -34.435 -93.945 101.163  0.00 97.00      PROA   
ATOM   1852  OH  TYR P 118     -34.871 -93.012 100.201  0.00 97.00      PROA   
ATOM   1853  HH  TYR P 118     -35.098 -92.209 100.685  0.00 97.00      PROA   
ATOM   1854  CD2 TYR P 118     -33.554 -96.123 101.764  0.00 97.00      PROA   
ATOM   1855  HD2 TYR P 118     -33.200 -97.095 101.460  0.00 97.00      PROA   
ATOM   1856  CE2 TYR P 118     -34.017 -95.227 100.788  0.00 97.00      PROA   
ATOM   1857  HE2 TYR P 118     -34.033 -95.521  99.749  0.00 97.00      PROA   
ATOM   1858  C   TYR P 118     -32.881 -97.995 106.222  0.00 97.00      PROA   
ATOM   1859  O   TYR P 118     -32.266 -97.470 107.146  0.00 97.00      PROA   
ATOM   1860  N   ARG P 119     -32.795 -99.320 105.965  0.00 97.00      PROA   
ATOM   1861  HN  ARG P 119     -33.348 -99.729 105.241  0.00 97.00      PROA   
ATOM   1862  CA  ARG P 119     -31.823-100.194 106.578  0.00 97.00      PROA   
ATOM   1863  HA  ARG P 119     -31.007 -99.590 106.940  0.00 97.00      PROA   
ATOM   1864  CB  ARG P 119     -32.361-101.005 107.787  0.00 97.00      PROA   
ATOM   1865  HB1 ARG P 119     -33.349-101.441 107.518  0.00 97.00      PROA   
ATOM   1866  HB2 ARG P 119     -32.519-100.280 108.617  0.00 97.00      PROA   
ATOM   1867  CG  ARG P 119     -31.411-102.131 108.250  0.00 97.00      PROA   
ATOM   1868  HG1 ARG P 119     -30.380-101.710 108.269  0.00 97.00      PROA   
ATOM   1869  HG2 ARG P 119     -31.422-102.964 107.514  0.00 97.00      PROA   
ATOM   1870  CD  ARG P 119     -31.656-102.703 109.651  0.00 97.00      PROA   
ATOM   1871  HD1 ARG P 119     -31.768-101.906 110.406  0.00 97.00      PROA   
ATOM   1872  HD2 ARG P 119     -30.787-103.327 109.947  0.00 97.00      PROA   
ATOM   1873  NE  ARG P 119     -32.841-103.612 109.654  0.00 97.00      PROA   
ATOM   1874  HE  ARG P 119     -32.679-104.596 109.642  0.00 97.00      PROA   
ATOM   1875  CZ  ARG P 119     -34.071-103.249 110.074  0.00 97.00      PROA   
ATOM   1876  NH1 ARG P 119     -34.480-101.982 110.126  0.00 97.00      PROA   
ATOM   1877 HH11 ARG P 119     -33.871-101.295 109.745  0.00 97.00      PROA   
ATOM   1878 HH12 ARG P 119     -35.447-101.806 110.289  0.00 97.00      PROA   
ATOM   1879  NH2 ARG P 119     -34.887-104.230 110.486  0.00 97.00      PROA   
ATOM   1880 HH21 ARG P 119     -34.461-105.128 110.584  0.00 97.00      PROA   
ATOM   1881 HH22 ARG P 119     -35.649-104.004 111.090  0.00 97.00      PROA   
ATOM   1882  C   ARG P 119     -31.248-101.111 105.524  0.00 97.00      PROA   
ATOM   1883  O   ARG P 119     -31.982-101.805 104.824  0.00 97.00      PROA   
ATOM   1884  N   ASN P 120     -29.898-101.130 105.395  0.00 97.00      PROA   
ATOM   1885  HN  ASN P 120     -29.342-100.567 106.007  0.00 97.00      PROA   
ATOM   1886  CA  ASN P 120     -29.149-101.989 104.489  0.00 97.00      PROA   
ATOM   1887  HA  ASN P 120     -28.121-101.662 104.550  0.00 97.00      PROA   
ATOM   1888  CB  ASN P 120     -29.198-103.485 104.915  0.00 97.00      PROA   
ATOM   1889  HB1 ASN P 120     -28.589-104.108 104.227  0.00 97.00      PROA   
ATOM   1890  HB2 ASN P 120     -30.248-103.847 104.897  0.00 97.00      PROA   
ATOM   1891  CG  ASN P 120     -28.613-103.635 106.326  0.00 97.00      PROA   
ATOM   1892  OD1 ASN P 120     -27.775-102.839 106.753  0.00 97.00      PROA   
ATOM   1893  ND2 ASN P 120     -29.091-104.659 107.085  0.00 97.00      PROA   
ATOM   1894 HD21 ASN P 120     -28.765-104.746 108.026  0.00 97.00      PROA   
ATOM   1895 HD22 ASN P 120     -29.730-105.316 106.689  0.00 97.00      PROA   
ATOM   1896  C   ASN P 120     -29.551-101.800 103.034  0.00 97.00      PROA   
ATOM   1897  O   ASN P 120     -29.810-102.759 102.309  0.00 97.00      PROA   
ATOM   1898  N   GLY P 121     -29.624-100.524 102.584  0.00 97.00      PROA   
ATOM   1899  HN  GLY P 121     -29.379 -99.776 103.196  0.00 97.00      PROA   
ATOM   1900  CA  GLY P 121     -30.033-100.151 101.238  0.00 97.00      PROA   
ATOM   1901  HA1 GLY P 121     -29.733-100.923 100.542  0.00 97.00      PROA   
ATOM   1902  HA2 GLY P 121     -29.571 -99.200 101.017  0.00 97.00      PROA   
ATOM   1903  C   GLY P 121     -31.521 -99.955 101.094  0.00 97.00      PROA   
ATOM   1904  O   GLY P 121     -31.959 -99.051 100.387  0.00 97.00      PROA   
ATOM   1905  N   LYS P 122     -32.347-100.800 101.742  0.00 97.00      PROA   
ATOM   1906  HN  LYS P 122     -31.973-101.522 102.322  0.00 97.00      PROA   
ATOM   1907  CA  LYS P 122     -33.784-100.778 101.557  0.00 97.00      PROA   
ATOM   1908  HA  LYS P 122     -33.990-100.395 100.567  0.00 97.00      PROA   
ATOM   1909  CB  LYS P 122     -34.393-102.207 101.584  0.00 97.00      PROA   
ATOM   1910  HB1 LYS P 122     -33.957-102.761 102.446  0.00 97.00      PROA   
ATOM   1911  HB2 LYS P 122     -34.081-102.733 100.656  0.00 97.00      PROA   
ATOM   1912  CG  LYS P 122     -35.925-102.228 101.719  0.00 97.00      PROA   
ATOM   1913  HG1 LYS P 122     -36.356-101.488 101.006  0.00 97.00      PROA   
ATOM   1914  HG2 LYS P 122     -36.191-101.910 102.753  0.00 97.00      PROA   
ATOM   1915  CD  LYS P 122     -36.604-103.577 101.467  0.00 97.00      PROA   
ATOM   1916  HD1 LYS P 122     -36.185-104.329 102.172  0.00 97.00      PROA   
ATOM   1917  HD2 LYS P 122     -36.375-103.904 100.428  0.00 97.00      PROA   
ATOM   1918  CE  LYS P 122     -38.123-103.451 101.667  0.00 97.00      PROA   
ATOM   1919  HE1 LYS P 122     -38.538-102.676 100.986  0.00 97.00      PROA   
ATOM   1920  HE2 LYS P 122     -38.351-103.161 102.715  0.00 97.00      PROA   
ATOM   1921  NZ  LYS P 122     -38.815-104.727 101.381  0.00 97.00      PROA   
ATOM   1922  HZ1 LYS P 122     -38.436-105.471 102.000  0.00 97.00      PROA   
ATOM   1923  HZ2 LYS P 122     -38.658-104.988 100.387  0.00 97.00      PROA   
ATOM   1924  HZ3 LYS P 122     -39.835-104.617 101.555  0.00 97.00      PROA   
ATOM   1925  C   LYS P 122     -34.528 -99.872 102.521  0.00 97.00      PROA   
ATOM   1926  O   LYS P 122     -34.386 -99.978 103.733  0.00 97.00      PROA   
ATOM   1927  N   ALA P 123     -35.407 -98.985 101.990  0.00 97.00      PROA   
ATOM   1928  HN  ALA P 123     -35.438 -98.828 101.006  0.00 97.00      PROA   
ATOM   1929  CA  ALA P 123     -36.421 -98.290 102.762  0.00 97.00      PROA   
ATOM   1930  HA  ALA P 123     -35.927 -97.742 103.545  0.00 97.00      PROA   
ATOM   1931  CB  ALA P 123     -37.170 -97.263 101.891  0.00 97.00      PROA   
ATOM   1932  HB1 ALA P 123     -37.707 -97.765 101.059  0.00 97.00      PROA   
ATOM   1933  HB2 ALA P 123     -36.446 -96.545 101.449  0.00 97.00      PROA   
ATOM   1934  HB3 ALA P 123     -37.899 -96.684 102.495  0.00 97.00      PROA   
ATOM   1935  C   ALA P 123     -37.420 -99.249 103.402  0.00 97.00      PROA   
ATOM   1936  O   ALA P 123     -37.979-100.118 102.734  0.00 97.00      PROA   
ATOM   1937  N   PHE P 124     -37.664 -99.115 104.728  0.00 97.00      PROA   
ATOM   1938  HN  PHE P 124     -37.192 -98.413 105.259  0.00 97.00      PROA   
ATOM   1939  CA  PHE P 124     -38.521-100.037 105.451  0.00 97.00      PROA   
ATOM   1940  HA  PHE P 124     -39.027-100.691 104.755  0.00 97.00      PROA   
ATOM   1941  CB  PHE P 124     -37.704-100.943 106.433  0.00 97.00      PROA   
ATOM   1942  HB1 PHE P 124     -36.845-101.382 105.879  0.00 97.00      PROA   
ATOM   1943  HB2 PHE P 124     -38.349-101.783 106.771  0.00 97.00      PROA   
ATOM   1944  CG  PHE P 124     -37.159-100.242 107.662  0.00 97.00      PROA   
ATOM   1945  CD1 PHE P 124     -35.974 -99.492 107.598  0.00 97.00      PROA   
ATOM   1946  HD1 PHE P 124     -35.466 -99.397 106.651  0.00 97.00      PROA   
ATOM   1947  CE1 PHE P 124     -35.468 -98.849 108.735  0.00 97.00      PROA   
ATOM   1948  HE1 PHE P 124     -34.567 -98.258 108.667  0.00 97.00      PROA   
ATOM   1949  CZ  PHE P 124     -36.140 -98.965 109.958  0.00 97.00      PROA   
ATOM   1950  HZ  PHE P 124     -35.765 -98.454 110.833  0.00 97.00      PROA   
ATOM   1951  CD2 PHE P 124     -37.808-100.372 108.904  0.00 97.00      PROA   
ATOM   1952  HD2 PHE P 124     -38.717-100.951 108.972  0.00 97.00      PROA   
ATOM   1953  CE2 PHE P 124     -37.306 -99.735 110.045  0.00 97.00      PROA   
ATOM   1954  HE2 PHE P 124     -37.826 -99.823 110.988  0.00 97.00      PROA   
ATOM   1955  C   PHE P 124     -39.622 -99.299 106.185  0.00 97.00      PROA   
ATOM   1956  O   PHE P 124     -40.598 -99.929 106.591  0.00 97.00      PROA   
ATOM   1957  N   LYS P 125     -39.532 -97.958 106.361  0.00 97.00      PROA   
ATOM   1958  HN  LYS P 125     -38.735 -97.440 106.063  0.00 97.00      PROA   
ATOM   1959  CA  LYS P 125     -40.588 -97.266 107.076  0.00 97.00      PROA   
ATOM   1960  HA  LYS P 125     -41.520 -97.776 106.874  0.00 97.00      PROA   
ATOM   1961  CB  LYS P 125     -40.333 -97.307 108.605  0.00 97.00      PROA   
ATOM   1962  HB1 LYS P 125     -40.049 -96.318 109.015  0.00 97.00      PROA   
ATOM   1963  HB2 LYS P 125     -39.451 -97.967 108.775  0.00 97.00      PROA   
ATOM   1964  CG  LYS P 125     -41.496 -97.938 109.394  0.00 97.00      PROA   
ATOM   1965  HG1 LYS P 125     -41.182 -98.069 110.454  0.00 97.00      PROA   
ATOM   1966  HG2 LYS P 125     -41.698 -98.951 108.981  0.00 97.00      PROA   
ATOM   1967  CD  LYS P 125     -42.797 -97.120 109.355  0.00 97.00      PROA   
ATOM   1968  HD1 LYS P 125     -43.563 -97.658 109.958  0.00 97.00      PROA   
ATOM   1969  HD2 LYS P 125     -43.169 -97.070 108.307  0.00 97.00      PROA   
ATOM   1970  CE  LYS P 125     -42.616 -95.703 109.906  0.00 97.00      PROA   
ATOM   1971  HE1 LYS P 125     -41.889 -95.125 109.295  0.00 97.00      PROA   
ATOM   1972  HE2 LYS P 125     -42.256 -95.743 110.955  0.00 97.00      PROA   
ATOM   1973  NZ  LYS P 125     -43.889 -94.955 109.887  0.00 97.00      PROA   
ATOM   1974  HZ1 LYS P 125     -44.670 -95.532 110.251  0.00 97.00      PROA   
ATOM   1975  HZ2 LYS P 125     -44.090 -94.668 108.904  0.00 97.00      PROA   
ATOM   1976  HZ3 LYS P 125     -43.782 -94.090 110.457  0.00 97.00      PROA   
ATOM   1977  C   LYS P 125     -40.789 -95.844 106.591  0.00 97.00      PROA   
ATOM   1978  O   LYS P 125     -39.908 -94.997 106.689  0.00 97.00      PROA   
ATOM   1979  N   PHE P 126     -42.011 -95.556 106.085  0.00 97.00      PROA   
ATOM   1980  HN  PHE P 126     -42.671 -96.293 105.960  0.00 97.00      PROA   
ATOM   1981  CA  PHE P 126     -42.440 -94.268 105.577  0.00 97.00      PROA   
ATOM   1982  HA  PHE P 126     -41.565 -93.681 105.337  0.00 97.00      PROA   
ATOM   1983  CB  PHE P 126     -43.240 -94.502 104.256  0.00 97.00      PROA   
ATOM   1984  HB1 PHE P 126     -44.013 -95.282 104.437  0.00 97.00      PROA   
ATOM   1985  HB2 PHE P 126     -42.553 -94.896 103.478  0.00 97.00      PROA   
ATOM   1986  CG  PHE P 126     -43.924 -93.281 103.693  0.00 97.00      PROA   
ATOM   1987  CD1 PHE P 126     -43.164 -92.230 103.155  0.00 97.00      PROA   
ATOM   1988  HD1 PHE P 126     -42.086 -92.279 103.174  0.00 97.00      PROA   
ATOM   1989  CE1 PHE P 126     -43.793 -91.121 102.581  0.00 97.00      PROA   
ATOM   1990  HE1 PHE P 126     -43.191 -90.343 102.139  0.00 97.00      PROA   
ATOM   1991  CZ  PHE P 126     -45.191 -91.038 102.562  0.00 97.00      PROA   
ATOM   1992  HZ  PHE P 126     -45.685 -90.186 102.121  0.00 97.00      PROA   
ATOM   1993  CD2 PHE P 126     -45.328 -93.196 103.654  0.00 97.00      PROA   
ATOM   1994  HD2 PHE P 126     -45.928 -94.004 104.046  0.00 97.00      PROA   
ATOM   1995  CE2 PHE P 126     -45.958 -92.076 103.102  0.00 97.00      PROA   
ATOM   1996  HE2 PHE P 126     -47.036 -92.022 103.070  0.00 97.00      PROA   
ATOM   1997  C   PHE P 126     -43.251 -93.464 106.593  0.00 97.00      PROA   
ATOM   1998  O   PHE P 126     -44.058 -94.012 107.332  0.00 97.00      PROA   
ATOM   1999  N   PHE P 127     -43.066 -92.121 106.613  0.00 97.00      PROA   
ATOM   2000  HN  PHE P 127     -42.322 -91.720 106.082  0.00 97.00      PROA   
ATOM   2001  CA  PHE P 127     -43.912 -91.162 107.303  0.00 97.00      PROA   
ATOM   2002  HA  PHE P 127     -44.861 -91.622 107.541  0.00 97.00      PROA   
ATOM   2003  CB  PHE P 127     -43.260 -90.545 108.571  0.00 97.00      PROA   
ATOM   2004  HB1 PHE P 127     -43.909 -89.752 109.002  0.00 97.00      PROA   
ATOM   2005  HB2 PHE P 127     -42.291 -90.071 108.299  0.00 97.00      PROA   
ATOM   2006  CG  PHE P 127     -42.988 -91.540 109.668  0.00 97.00      PROA   
ATOM   2007  CD1 PHE P 127     -43.936 -91.745 110.689  0.00 97.00      PROA   
ATOM   2008  HD1 PHE P 127     -44.901 -91.262 110.627  0.00 97.00      PROA   
ATOM   2009  CE1 PHE P 127     -43.611 -92.492 111.829  0.00 97.00      PROA   
ATOM   2010  HE1 PHE P 127     -44.328 -92.603 112.629  0.00 97.00      PROA   
ATOM   2011  CZ  PHE P 127     -42.331 -93.045 111.957  0.00 97.00      PROA   
ATOM   2012  HZ  PHE P 127     -42.068 -93.597 112.847  0.00 97.00      PROA   
ATOM   2013  CD2 PHE P 127     -41.709 -92.109 109.808  0.00 97.00      PROA   
ATOM   2014  HD2 PHE P 127     -40.958 -91.918 109.055  0.00 97.00      PROA   
ATOM   2015  CE2 PHE P 127     -41.379 -92.852 110.949  0.00 97.00      PROA   
ATOM   2016  HE2 PHE P 127     -40.384 -93.257 111.065  0.00 97.00      PROA   
ATOM   2017  C   PHE P 127     -44.176 -89.992 106.369  0.00 97.00      PROA   
ATOM   2018  O   PHE P 127     -43.297 -89.562 105.634  0.00 97.00      PROA   
ATOM   2019  N   HSD P 128     -45.400 -89.414 106.375  0.00 97.00      PROA   
ATOM   2020  HN  HSD P 128     -46.155 -89.807 106.897  0.00 97.00      PROA   
ATOM   2021  CA  HSD P 128     -45.698 -88.182 105.654  0.00 97.00      PROA   
ATOM   2022  HA  HSD P 128     -45.380 -88.341 104.632  0.00 97.00      PROA   
ATOM   2023  CB  HSD P 128     -47.213 -87.876 105.601  0.00 97.00      PROA   
ATOM   2024  HB1 HSD P 128     -47.420 -86.791 105.472  0.00 97.00      PROA   
ATOM   2025  HB2 HSD P 128     -47.687 -88.194 106.553  0.00 97.00      PROA   
ATOM   2026  ND1 HSD P 128     -47.939 -88.073 103.180  0.00 97.00      PROA   
ATOM   2027  HD1 HSD P 128     -47.620 -87.167 102.899  0.00 97.00      PROA   
ATOM   2028  CG  HSD P 128     -47.859 -88.600 104.453  0.00 97.00      PROA   
ATOM   2029  CE1 HSD P 128     -48.638 -88.961 102.430  0.00 97.00      PROA   
ATOM   2030  HE1 HSD P 128     -48.872 -88.798 101.378  0.00 97.00      PROA   
ATOM   2031  NE2 HSD P 128     -49.024 -90.008 103.132  0.00 97.00      PROA   
ATOM   2032  CD2 HSD P 128     -48.544 -89.775 104.409  0.00 97.00      PROA   
ATOM   2033  HD2 HSD P 128     -48.753 -90.488 105.197  0.00 97.00      PROA   
ATOM   2034  C   HSD P 128     -44.923 -86.954 106.108  0.00 97.00      PROA   
ATOM   2035  O   HSD P 128     -44.578 -86.113 105.283  0.00 97.00      PROA   
ATOM   2036  N   TRP P 129     -44.638 -86.823 107.421  0.00 97.00      PROA   
ATOM   2037  HN  TRP P 129     -44.909 -87.529 108.065  0.00 97.00      PROA   
ATOM   2038  CA  TRP P 129     -43.978 -85.672 108.009  0.00 97.00      PROA   
ATOM   2039  HA  TRP P 129     -43.557 -85.047 107.231  0.00 97.00      PROA   
ATOM   2040  CB  TRP P 129     -44.924 -84.830 108.915  0.00 97.00      PROA   
ATOM   2041  HB1 TRP P 129     -44.407 -83.891 109.213  0.00 97.00      PROA   
ATOM   2042  HB2 TRP P 129     -45.146 -85.393 109.848  0.00 97.00      PROA   
ATOM   2043  CG  TRP P 129     -46.235 -84.479 108.280  0.00 97.00      PROA   
ATOM   2044  CD1 TRP P 129     -46.521 -83.345 107.565  0.00 97.00      PROA   
ATOM   2045  HD1 TRP P 129     -45.822 -82.540 107.390  0.00 97.00      PROA   
ATOM   2046  NE1 TRP P 129     -47.819 -83.397 107.122  0.00 97.00      PROA   
ATOM   2047  HE1 TRP P 129     -48.318 -82.670 106.703  0.00 97.00      PROA   
ATOM   2048  CE2 TRP P 129     -48.400 -84.559 107.536  0.00 97.00      PROA   
ATOM   2049  CD2 TRP P 129     -47.437 -85.270 108.286  0.00 97.00      PROA   
ATOM   2050  CE3 TRP P 129     -47.785 -86.492 108.864  0.00 97.00      PROA   
ATOM   2051  HE3 TRP P 129     -47.083 -87.044 109.472  0.00 97.00      PROA   
ATOM   2052  CZ3 TRP P 129     -49.078 -86.988 108.665  0.00 97.00      PROA   
ATOM   2053  HZ3 TRP P 129     -49.369 -87.927 109.114  0.00 97.00      PROA   
ATOM   2054  CZ2 TRP P 129     -49.679 -85.054 107.328  0.00 97.00      PROA   
ATOM   2055  HZ2 TRP P 129     -50.412 -84.506 106.755  0.00 97.00      PROA   
ATOM   2056  CH2 TRP P 129     -50.005 -86.284 107.901  0.00 97.00      PROA   
ATOM   2057  HH2 TRP P 129     -51.000 -86.685 107.766  0.00 97.00      PROA   
ATOM   2058  C   TRP P 129     -42.846 -86.204 108.855  0.00 97.00      PROA   
ATOM   2059  O   TRP P 129     -42.725 -87.410 109.062  0.00 97.00      PROA   
ATOM   2060  N   ASN P 130     -41.958 -85.313 109.357  0.00 97.00      PROA   
ATOM   2061  HN  ASN P 130     -42.001 -84.348 109.103  0.00 97.00      PROA   
ATOM   2062  CA  ASN P 130     -40.890 -85.686 110.266  0.00 97.00      PROA   
ATOM   2063  HA  ASN P 130     -40.300 -86.422 109.739  0.00 97.00      PROA   
ATOM   2064  CB  ASN P 130     -39.993 -84.456 110.594  0.00 97.00      PROA   
ATOM   2065  HB1 ASN P 130     -40.537 -83.746 111.252  0.00 97.00      PROA   
ATOM   2066  HB2 ASN P 130     -39.729 -83.920 109.656  0.00 97.00      PROA   
ATOM   2067  CG  ASN P 130     -38.701 -84.866 111.297  0.00 97.00      PROA   
ATOM   2068  OD1 ASN P 130     -38.441 -84.469 112.432  0.00 97.00      PROA   
ATOM   2069  ND2 ASN P 130     -37.880 -85.703 110.612  0.00 97.00      PROA   
ATOM   2070 HD21 ASN P 130     -37.010 -85.952 111.040  0.00 97.00      PROA   
ATOM   2071 HD22 ASN P 130     -38.106 -85.983 109.681  0.00 97.00      PROA   
ATOM   2072  C   ASN P 130     -41.393 -86.352 111.553  0.00 97.00      PROA   
ATOM   2073  O   ASN P 130     -42.312 -85.871 112.213  0.00 97.00      PROA   
ATOM   2074  N   SER P 131     -40.780 -87.498 111.925  0.00 97.00      PROA   
ATOM   2075  HN  SER P 131     -40.028 -87.874 111.389  0.00 97.00      PROA   
ATOM   2076  CA  SER P 131     -41.175 -88.282 113.076  0.00 97.00      PROA   
ATOM   2077  HA  SER P 131     -41.413 -87.623 113.899  0.00 97.00      PROA   
ATOM   2078  CB  SER P 131     -42.371 -89.241 112.783  0.00 97.00      PROA   
ATOM   2079  HB1 SER P 131     -42.148 -89.841 111.876  0.00 97.00      PROA   
ATOM   2080  HB2 SER P 131     -43.265 -88.617 112.568  0.00 97.00      PROA   
ATOM   2081  OG  SER P 131     -42.695 -90.121 113.864  0.00 97.00      PROA   
ATOM   2082  HG1 SER P 131     -42.041 -90.830 113.860  0.00 97.00      PROA   
ATOM   2083  C   SER P 131     -39.970 -89.090 113.442  0.00 97.00      PROA   
ATOM   2084  O   SER P 131     -39.098 -89.305 112.611  0.00 97.00      PROA   
ATOM   2085  N   ASN P 132     -39.913 -89.582 114.700  0.00 97.00      PROA   
ATOM   2086  HN  ASN P 132     -40.660 -89.394 115.333  0.00 97.00      PROA   
ATOM   2087  CA  ASN P 132     -38.920 -90.539 115.141  0.00 97.00      PROA   
ATOM   2088  HA  ASN P 132     -37.969 -90.272 114.701  0.00 97.00      PROA   
ATOM   2089  CB  ASN P 132     -38.747 -90.544 116.697  0.00 97.00      PROA   
ATOM   2090  HB1 ASN P 132     -38.631 -89.502 117.062  0.00 97.00      PROA   
ATOM   2091  HB2 ASN P 132     -37.811 -91.091 116.945  0.00 97.00      PROA   
ATOM   2092  CG  ASN P 132     -39.882 -91.253 117.455  0.00 97.00      PROA   
ATOM   2093  OD1 ASN P 132     -39.842 -92.473 117.637  0.00 97.00      PROA   
ATOM   2094  ND2 ASN P 132     -40.898 -90.491 117.935  0.00 97.00      PROA   
ATOM   2095 HD21 ASN P 132     -41.627 -90.959 118.432  0.00 97.00      PROA   
ATOM   2096 HD22 ASN P 132     -40.896 -89.500 117.816  0.00 97.00      PROA   
ATOM   2097  C   ASN P 132     -39.306 -91.914 114.624  0.00 97.00      PROA   
ATOM   2098  O   ASN P 132     -40.434 -92.141 114.193  0.00 97.00      PROA   
ATOM   2099  N   LEU P 133     -38.361 -92.871 114.694  0.00 97.00      PROA   
ATOM   2100  HN  LEU P 133     -37.421 -92.642 114.940  0.00 97.00      PROA   
ATOM   2101  CA  LEU P 133     -38.661 -94.274 114.578  0.00 97.00      PROA   
ATOM   2102  HA  LEU P 133     -39.730 -94.430 114.587  0.00 97.00      PROA   
ATOM   2103  CB  LEU P 133     -38.062 -94.859 113.277  0.00 97.00      PROA   
ATOM   2104  HB1 LEU P 133     -36.954 -94.893 113.319  0.00 97.00      PROA   
ATOM   2105  HB2 LEU P 133     -38.325 -94.136 112.468  0.00 97.00      PROA   
ATOM   2106  CG  LEU P 133     -38.612 -96.234 112.836  0.00 97.00      PROA   
ATOM   2107  HG  LEU P 133     -39.722 -96.221 112.953  0.00 97.00      PROA   
ATOM   2108  CD1 LEU P 133     -38.302 -96.451 111.348  0.00 97.00      PROA   
ATOM   2109 HD11 LEU P 133     -37.203 -96.454 111.190  0.00 97.00      PROA   
ATOM   2110 HD12 LEU P 133     -38.742 -95.636 110.737  0.00 97.00      PROA   
ATOM   2111 HD13 LEU P 133     -38.714 -97.422 111.004  0.00 97.00      PROA   
ATOM   2112  CD2 LEU P 133     -38.051 -97.410 113.653  0.00 97.00      PROA   
ATOM   2113 HD21 LEU P 133     -38.391 -97.367 114.705  0.00 97.00      PROA   
ATOM   2114 HD22 LEU P 133     -36.940 -97.386 113.637  0.00 97.00      PROA   
ATOM   2115 HD23 LEU P 133     -38.389 -98.376 113.223  0.00 97.00      PROA   
ATOM   2116  C   LEU P 133     -38.075 -94.919 115.813  0.00 97.00      PROA   
ATOM   2117  O   LEU P 133     -36.864 -94.939 115.998  0.00 97.00      PROA   
ATOM   2118  N   THR P 134     -38.934 -95.474 116.701  0.00 97.00      PROA   
ATOM   2119  HN  THR P 134     -39.919 -95.416 116.564  0.00 97.00      PROA   
ATOM   2120  CA  THR P 134     -38.486 -96.143 117.912  0.00 97.00      PROA   
ATOM   2121  HA  THR P 134     -37.418 -96.024 118.029  0.00 97.00      PROA   
ATOM   2122  CB  THR P 134     -39.129 -95.621 119.193  0.00 97.00      PROA   
ATOM   2123  HB  THR P 134     -40.239 -95.685 119.128  0.00 97.00      PROA   
ATOM   2124  OG1 THR P 134     -38.760 -94.265 119.407  0.00 97.00      PROA   
ATOM   2125  HG1 THR P 134     -39.159 -93.751 118.700  0.00 97.00      PROA   
ATOM   2126  CG2 THR P 134     -38.634 -96.403 120.427  0.00 97.00      PROA   
ATOM   2127 HG21 THR P 134     -37.523 -96.388 120.464  0.00 97.00      PROA   
ATOM   2128 HG22 THR P 134     -38.981 -97.456 120.417  0.00 97.00      PROA   
ATOM   2129 HG23 THR P 134     -39.019 -95.925 121.353  0.00 97.00      PROA   
ATOM   2130  C   THR P 134     -38.762 -97.618 117.769  0.00 97.00      PROA   
ATOM   2131  O   THR P 134     -39.898 -98.047 117.582  0.00 97.00      PROA   
ATOM   2132  N   ILE P 135     -37.696 -98.438 117.868  0.00 97.00      PROA   
ATOM   2133  HN  ILE P 135     -36.779 -98.054 117.985  0.00 97.00      PROA   
ATOM   2134  CA  ILE P 135     -37.764 -99.881 117.831  0.00 97.00      PROA   
ATOM   2135  HA  ILE P 135     -38.648-100.191 117.293  0.00 97.00      PROA   
ATOM   2136  CB  ILE P 135     -36.524-100.488 117.166  0.00 97.00      PROA   
ATOM   2137  HB  ILE P 135     -35.631-100.130 117.728  0.00 97.00      PROA   
ATOM   2138  CG2 ILE P 135     -36.555-102.031 117.242  0.00 97.00      PROA   
ATOM   2139 HG21 ILE P 135     -37.450-102.431 116.720  0.00 97.00      PROA   
ATOM   2140 HG22 ILE P 135     -36.568-102.382 118.291  0.00 97.00      PROA   
ATOM   2141 HG23 ILE P 135     -35.648-102.457 116.767  0.00 97.00      PROA   
ATOM   2142  CG1 ILE P 135     -36.343-100.009 115.701  0.00 97.00      PROA   
ATOM   2143 HG11 ILE P 135     -36.736 -98.979 115.580  0.00 97.00      PROA   
ATOM   2144 HG12 ILE P 135     -36.938-100.666 115.029  0.00 97.00      PROA   
ATOM   2145  CD  ILE P 135     -34.872 -99.978 115.264  0.00 97.00      PROA   
ATOM   2146  HD1 ILE P 135     -34.355-100.931 115.506  0.00 97.00      PROA   
ATOM   2147  HD2 ILE P 135     -34.346 -99.159 115.798  0.00 97.00      PROA   
ATOM   2148  HD3 ILE P 135     -34.784 -99.790 114.174  0.00 97.00      PROA   
ATOM   2149  C   ILE P 135     -37.865-100.344 119.272  0.00 97.00      PROA   
ATOM   2150  O   ILE P 135     -36.919-100.213 120.038  0.00 97.00      PROA   
ATOM   2151  N   LEU P 136     -39.032-100.891 119.683  0.00 97.00      PROA   
ATOM   2152  HN  LEU P 136     -39.812-100.920 119.062  0.00 97.00      PROA   
ATOM   2153  CA  LEU P 136     -39.320-101.319 121.044  0.00 97.00      PROA   
ATOM   2154  HA  LEU P 136     -39.167-100.458 121.680  0.00 97.00      PROA   
ATOM   2155  CB  LEU P 136     -40.787-101.813 121.200  0.00 97.00      PROA   
ATOM   2156  HB1 LEU P 136     -40.914-102.220 122.229  0.00 97.00      PROA   
ATOM   2157  HB2 LEU P 136     -40.977-102.640 120.483  0.00 97.00      PROA   
ATOM   2158  CG  LEU P 136     -41.908-100.746 121.034  0.00 97.00      PROA   
ATOM   2159  HG  LEU P 136     -42.855-101.253 121.346  0.00 97.00      PROA   
ATOM   2160  CD1 LEU P 136     -41.715 -99.543 121.974  0.00 97.00      PROA   
ATOM   2161 HD11 LEU P 136     -40.824 -98.953 121.672  0.00 97.00      PROA   
ATOM   2162 HD12 LEU P 136     -41.578 -99.885 123.021  0.00 97.00      PROA   
ATOM   2163 HD13 LEU P 136     -42.603 -98.878 121.932  0.00 97.00      PROA   
ATOM   2164  CD2 LEU P 136     -42.139-100.274 119.584  0.00 97.00      PROA   
ATOM   2165 HD21 LEU P 136     -42.227-101.141 118.897  0.00 97.00      PROA   
ATOM   2166 HD22 LEU P 136     -41.308 -99.623 119.246  0.00 97.00      PROA   
ATOM   2167 HD23 LEU P 136     -43.076 -99.681 119.527  0.00 97.00      PROA   
ATOM   2168  C   LEU P 136     -38.389-102.395 121.586  0.00 97.00      PROA   
ATOM   2169  O   LEU P 136     -37.990-102.347 122.749  0.00 97.00      PROA   
ATOM   2170  N   LYS P 137     -38.026-103.392 120.751  0.00 97.00      PROA   
ATOM   2171  HN  LYS P 137     -38.394-103.433 119.828  0.00 97.00      PROA   
ATOM   2172  CA  LYS P 137     -37.019-104.375 121.087  0.00 97.00      PROA   
ATOM   2173  HA  LYS P 137     -36.382-103.990 121.873  0.00 97.00      PROA   
ATOM   2174  CB  LYS P 137     -37.636-105.723 121.545  0.00 97.00      PROA   
ATOM   2175  HB1 LYS P 137     -36.835-106.489 121.627  0.00 97.00      PROA   
ATOM   2176  HB2 LYS P 137     -38.359-106.074 120.776  0.00 97.00      PROA   
ATOM   2177  CG  LYS P 137     -38.358-105.644 122.904  0.00 97.00      PROA   
ATOM   2178  HG1 LYS P 137     -39.201-104.922 122.840  0.00 97.00      PROA   
ATOM   2179  HG2 LYS P 137     -37.641-105.246 123.652  0.00 97.00      PROA   
ATOM   2180  CD  LYS P 137     -38.895-107.010 123.369  0.00 97.00      PROA   
ATOM   2181  HD1 LYS P 137     -38.061-107.748 123.359  0.00 97.00      PROA   
ATOM   2182  HD2 LYS P 137     -39.650-107.359 122.630  0.00 97.00      PROA   
ATOM   2183  CE  LYS P 137     -39.546-107.002 124.760  0.00 97.00      PROA   
ATOM   2184  HE1 LYS P 137     -39.941-108.016 124.995  0.00 97.00      PROA   
ATOM   2185  HE2 LYS P 137     -40.375-106.268 124.819  0.00 97.00      PROA   
ATOM   2186  NZ  LYS P 137     -38.540-106.674 125.796  0.00 97.00      PROA   
ATOM   2187  HZ1 LYS P 137     -38.409-105.645 125.885  0.00 97.00      PROA   
ATOM   2188  HZ2 LYS P 137     -37.640-107.107 125.506  0.00 97.00      PROA   
ATOM   2189  HZ3 LYS P 137     -38.826-107.082 126.709  0.00 97.00      PROA   
ATOM   2190  C   LYS P 137     -36.146-104.606 119.873  0.00 97.00      PROA   
ATOM   2191  O   LYS P 137     -36.603-105.133 118.861  0.00 97.00      PROA   
ATOM   2192  N   THR P 138     -34.846-104.224 119.938  0.00 97.00      PROA   
ATOM   2193  HN  THR P 138     -34.504-103.724 120.736  0.00 97.00      PROA   
ATOM   2194  CA  THR P 138     -33.899-104.426 118.850  0.00 97.00      PROA   
ATOM   2195  HA  THR P 138     -34.450-104.260 117.935  0.00 97.00      PROA   
ATOM   2196  CB  THR P 138     -32.741-103.426 118.838  0.00 97.00      PROA   
ATOM   2197  HB  THR P 138     -33.155-102.419 119.080  0.00 97.00      PROA   
ATOM   2198  OG1 THR P 138     -32.138-103.338 117.552  0.00 97.00      PROA   
ATOM   2199  HG1 THR P 138     -31.413-102.719 117.661  0.00 97.00      PROA   
ATOM   2200  CG2 THR P 138     -31.644-103.769 119.857  0.00 97.00      PROA   
ATOM   2201 HG21 THR P 138     -31.113-104.706 119.586  0.00 97.00      PROA   
ATOM   2202 HG22 THR P 138     -32.075-103.889 120.870  0.00 97.00      PROA   
ATOM   2203 HG23 THR P 138     -30.891-102.953 119.899  0.00 97.00      PROA   
ATOM   2204  C   THR P 138     -33.425-105.869 118.816  0.00 97.00      PROA   
ATOM   2205  O   THR P 138     -33.698-106.661 119.709  0.00 97.00      PROA   
ATOM   2206  N   ASN P 139     -32.758-106.266 117.715  0.00 97.00      PROA   
ATOM   2207  HN  ASN P 139     -32.468-105.597 117.037  0.00 97.00      PROA   
ATOM   2208  CA  ASN P 139     -32.460-107.655 117.451  0.00 97.00      PROA   
ATOM   2209  HA  ASN P 139     -31.978-108.069 118.327  0.00 97.00      PROA   
ATOM   2210  CB  ASN P 139     -33.743-108.481 117.123  0.00 97.00      PROA   
ATOM   2211  HB1 ASN P 139     -34.384-108.526 118.030  0.00 97.00      PROA   
ATOM   2212  HB2 ASN P 139     -33.489-109.527 116.855  0.00 97.00      PROA   
ATOM   2213  CG  ASN P 139     -34.529-107.855 115.962  0.00 97.00      PROA   
ATOM   2214  OD1 ASN P 139     -34.153-108.016 114.798  0.00 97.00      PROA   
ATOM   2215  ND2 ASN P 139     -35.651-107.149 116.272  0.00 97.00      PROA   
ATOM   2216 HD21 ASN P 139     -36.204-106.784 115.524  0.00 97.00      PROA   
ATOM   2217 HD22 ASN P 139     -35.908-106.999 117.226  0.00 97.00      PROA   
ATOM   2218  C   ASN P 139     -31.448-107.686 116.324  0.00 97.00      PROA   
ATOM   2219  O   ASN P 139     -31.110-106.653 115.751  0.00 97.00      PROA   
ATOM   2220  N   MET P 140     -30.931-108.887 115.969  0.00 97.00      PROA   
ATOM   2221  HN  MET P 140     -31.165-109.712 116.482  0.00 97.00      PROA   
ATOM   2222  CA  MET P 140     -29.971-109.083 114.894  0.00 97.00      PROA   
ATOM   2223  HA  MET P 140     -29.091-108.508 115.148  0.00 97.00      PROA   
ATOM   2224  CB  MET P 140     -29.552-110.570 114.800  0.00 97.00      PROA   
ATOM   2225  HB1 MET P 140     -30.440-111.196 114.561  0.00 97.00      PROA   
ATOM   2226  HB2 MET P 140     -29.203-110.870 115.813  0.00 97.00      PROA   
ATOM   2227  CG  MET P 140     -28.435-110.858 113.775  0.00 97.00      PROA   
ATOM   2228  HG1 MET P 140     -27.531-110.285 114.078  0.00 97.00      PROA   
ATOM   2229  HG2 MET P 140     -28.739-110.472 112.780  0.00 97.00      PROA   
ATOM   2230  SD  MET P 140     -28.019-112.620 113.583  0.00 97.00      PROA   
ATOM   2231  CE  MET P 140     -27.451-112.920 115.281  0.00 97.00      PROA   
ATOM   2232  HE1 MET P 140     -28.283-112.821 116.011  0.00 97.00      PROA   
ATOM   2233  HE2 MET P 140     -26.649-112.206 115.564  0.00 97.00      PROA   
ATOM   2234  HE3 MET P 140     -27.051-113.950 115.391  0.00 97.00      PROA   
ATOM   2235  C   MET P 140     -30.444-108.579 113.534  0.00 97.00      PROA   
ATOM   2236  O   MET P 140     -29.666-108.014 112.768  0.00 97.00      PROA   
ATOM   2237  N   SER P 141     -31.752-108.707 113.212  0.00 97.00      PROA   
ATOM   2238  HN  SER P 141     -32.398-109.108 113.857  0.00 97.00      PROA   
ATOM   2239  CA  SER P 141     -32.291-108.306 111.920  0.00 97.00      PROA   
ATOM   2240  HA  SER P 141     -31.568-108.533 111.147  0.00 97.00      PROA   
ATOM   2241  CB  SER P 141     -33.615-109.059 111.609  0.00 97.00      PROA   
ATOM   2242  HB1 SER P 141     -34.430-108.737 112.293  0.00 97.00      PROA   
ATOM   2243  HB2 SER P 141     -33.447-110.145 111.775  0.00 97.00      PROA   
ATOM   2244  OG  SER P 141     -34.026-108.890 110.253  0.00 97.00      PROA   
ATOM   2245  HG1 SER P 141     -34.168-107.948 110.120  0.00 97.00      PROA   
ATOM   2246  C   SER P 141     -32.569-106.810 111.899  0.00 97.00      PROA   
ATOM   2247  O   SER P 141     -33.040-106.284 110.898  0.00 97.00      PROA   
ATOM   2248  N   HSD P 142     -32.238-106.092 112.994  0.00 97.00      PROA   
ATOM   2249  HN  HSD P 142     -31.932-106.574 113.812  0.00 97.00      PROA   
ATOM   2250  CA  HSD P 142     -32.253-104.646 113.087  0.00 97.00      PROA   
ATOM   2251  HA  HSD P 142     -32.690-104.231 112.197  0.00 97.00      PROA   
ATOM   2252  CB  HSD P 142     -33.114-104.153 114.276  0.00 97.00      PROA   
ATOM   2253  HB1 HSD P 142     -32.873-103.096 114.523  0.00 97.00      PROA   
ATOM   2254  HB2 HSD P 142     -32.914-104.763 115.181  0.00 97.00      PROA   
ATOM   2255  ND1 HSD P 142     -35.464-103.172 114.164  0.00 97.00      PROA   
ATOM   2256  HD1 HSD P 142     -35.281-102.358 114.718  0.00 97.00      PROA   
ATOM   2257  CG  HSD P 142     -34.584-104.207 113.930  0.00 97.00      PROA   
ATOM   2258  CE1 HSD P 142     -36.629-103.491 113.552  0.00 97.00      PROA   
ATOM   2259  HE1 HSD P 142     -37.518-102.862 113.595  0.00 97.00      PROA   
ATOM   2260  NE2 HSD P 142     -36.566-104.658 112.946  0.00 97.00      PROA   
ATOM   2261  CD2 HSD P 142     -35.284-105.116 113.196  0.00 97.00      PROA   
ATOM   2262  HD2 HSD P 142     -34.986-106.071 112.785  0.00 97.00      PROA   
ATOM   2263  C   HSD P 142     -30.840-104.094 113.124  0.00 97.00      PROA   
ATOM   2264  O   HSD P 142     -30.626-102.913 113.380  0.00 97.00      PROA   
ATOM   2265  N   SER P 143     -29.827-104.930 112.814  0.00 97.00      PROA   
ATOM   2266  HN  SER P 143     -30.015-105.892 112.631  0.00 97.00      PROA   
ATOM   2267  CA  SER P 143     -28.430-104.536 112.743  0.00 97.00      PROA   
ATOM   2268  HA  SER P 143     -28.262-103.704 113.414  0.00 97.00      PROA   
ATOM   2269  CB  SER P 143     -27.531-105.727 113.158  0.00 97.00      PROA   
ATOM   2270  HB1 SER P 143     -27.520-106.517 112.378  0.00 97.00      PROA   
ATOM   2271  HB2 SER P 143     -27.968-106.177 114.074  0.00 97.00      PROA   
ATOM   2272  OG  SER P 143     -26.199-105.327 113.455  0.00 97.00      PROA   
ATOM   2273  HG1 SER P 143     -25.801-105.036 112.632  0.00 97.00      PROA   
ATOM   2274  C   SER P 143     -28.066-104.107 111.327  0.00 97.00      PROA   
ATOM   2275  O   SER P 143     -28.676-104.554 110.358  0.00 97.00      PROA   
ATOM   2276  N   GLY P 144     -27.038-103.230 111.175  0.00 97.00      PROA   
ATOM   2277  HN  GLY P 144     -26.577-102.837 111.971  0.00 97.00      PROA   
ATOM   2278  CA  GLY P 144     -26.493-102.838 109.884  0.00 97.00      PROA   
ATOM   2279  HA1 GLY P 144     -27.067-103.275 109.084  0.00 97.00      PROA   
ATOM   2280  HA2 GLY P 144     -25.459-103.153 109.873  0.00 97.00      PROA   
ATOM   2281  C   GLY P 144     -26.500-101.348 109.699  0.00 97.00      PROA   
ATOM   2282  O   GLY P 144     -26.440-100.589 110.658  0.00 97.00      PROA   
ATOM   2283  N   THR P 145     -26.539-100.883 108.429  0.00 97.00      PROA   
ATOM   2284  HN  THR P 145     -26.691-101.522 107.675  0.00 97.00      PROA   
ATOM   2285  CA  THR P 145     -26.426 -99.475 108.086  0.00 97.00      PROA   
ATOM   2286  HA  THR P 145     -25.968 -98.962 108.917  0.00 97.00      PROA   
ATOM   2287  CB  THR P 145     -25.506 -99.192 106.892  0.00 97.00      PROA   
ATOM   2288  HB  THR P 145     -24.503 -99.609 107.139  0.00 97.00      PROA   
ATOM   2289  OG1 THR P 145     -25.322 -97.798 106.661  0.00 97.00      PROA   
ATOM   2290  HG1 THR P 145     -25.945 -97.556 105.965  0.00 97.00      PROA   
ATOM   2291  CG2 THR P 145     -25.984 -99.848 105.582  0.00 97.00      PROA   
ATOM   2292 HG21 THR P 145     -26.962 -99.432 105.260  0.00 97.00      PROA   
ATOM   2293 HG22 THR P 145     -26.082-100.945 105.701  0.00 97.00      PROA   
ATOM   2294 HG23 THR P 145     -25.249 -99.648 104.772  0.00 97.00      PROA   
ATOM   2295  C   THR P 145     -27.799 -98.868 107.918  0.00 97.00      PROA   
ATOM   2296  O   THR P 145     -28.634 -99.368 107.178  0.00 97.00      PROA   
ATOM   2297  N   TYR P 146     -28.057 -97.749 108.625  0.00 97.00      PROA   
ATOM   2298  HN  TYR P 146     -27.365 -97.375 109.240  0.00 97.00      PROA   
ATOM   2299  CA  TYR P 146     -29.307 -97.025 108.575  0.00 97.00      PROA   
ATOM   2300  HA  TYR P 146     -30.022 -97.583 107.992  0.00 97.00      PROA   
ATOM   2301  CB  TYR P 146     -29.913 -96.727 109.968  0.00 97.00      PROA   
ATOM   2302  HB1 TYR P 146     -30.704 -95.952 109.886  0.00 97.00      PROA   
ATOM   2303  HB2 TYR P 146     -29.126 -96.352 110.658  0.00 97.00      PROA   
ATOM   2304  CG  TYR P 146     -30.559 -97.932 110.592  0.00 97.00      PROA   
ATOM   2305  CD1 TYR P 146     -29.798 -98.888 111.284  0.00 97.00      PROA   
ATOM   2306  HD1 TYR P 146     -28.720 -98.813 111.288  0.00 97.00      PROA   
ATOM   2307  CE1 TYR P 146     -30.431 -99.909 112.002  0.00 97.00      PROA   
ATOM   2308  HE1 TYR P 146     -29.839-100.640 112.528  0.00 97.00      PROA   
ATOM   2309  CZ  TYR P 146     -31.828 -99.967 112.056  0.00 97.00      PROA   
ATOM   2310  OH  TYR P 146     -32.465-100.977 112.800  0.00 97.00      PROA   
ATOM   2311  HH  TYR P 146     -31.768-101.526 113.174  0.00 97.00      PROA   
ATOM   2312  CD2 TYR P 146     -31.963 -98.033 110.613  0.00 97.00      PROA   
ATOM   2313  HD2 TYR P 146     -32.559 -97.293 110.100  0.00 97.00      PROA   
ATOM   2314  CE2 TYR P 146     -32.594 -99.044 111.345  0.00 97.00      PROA   
ATOM   2315  HE2 TYR P 146     -33.670 -99.095 111.389  0.00 97.00      PROA   
ATOM   2316  C   TYR P 146     -29.102 -95.701 107.884  0.00 97.00      PROA   
ATOM   2317  O   TYR P 146     -28.077 -95.051 108.043  0.00 97.00      PROA   
ATOM   2318  N   HSD P 147     -30.100 -95.266 107.088  0.00 97.00      PROA   
ATOM   2319  HN  HSD P 147     -30.938 -95.799 106.995  0.00 97.00      PROA   
ATOM   2320  CA  HSD P 147     -30.045 -94.005 106.376  0.00 97.00      PROA   
ATOM   2321  HA  HSD P 147     -29.389 -93.318 106.893  0.00 97.00      PROA   
ATOM   2322  CB  HSD P 147     -29.612 -94.162 104.891  0.00 97.00      PROA   
ATOM   2323  HB1 HSD P 147     -29.455 -93.155 104.448  0.00 97.00      PROA   
ATOM   2324  HB2 HSD P 147     -30.405 -94.666 104.302  0.00 97.00      PROA   
ATOM   2325  ND1 HSD P 147     -27.190 -94.519 104.161  0.00 97.00      PROA   
ATOM   2326  HD1 HSD P 147     -26.997 -93.568 103.913  0.00 97.00      PROA   
ATOM   2327  CG  HSD P 147     -28.368 -94.992 104.701  0.00 97.00      PROA   
ATOM   2328  CE1 HSD P 147     -26.360 -95.583 104.031  0.00 97.00      PROA   
ATOM   2329  HE1 HSD P 147     -25.347 -95.503 103.636  0.00 97.00      PROA   
ATOM   2330  NE2 HSD P 147     -26.925 -96.705 104.430  0.00 97.00      PROA   
ATOM   2331  CD2 HSD P 147     -28.189 -96.335 104.847  0.00 97.00      PROA   
ATOM   2332  HD2 HSD P 147     -28.876 -97.088 105.214  0.00 97.00      PROA   
ATOM   2333  C   HSD P 147     -31.446 -93.447 106.408  0.00 97.00      PROA   
ATOM   2334  O   HSD P 147     -32.398 -94.178 106.659  0.00 97.00      PROA   
ATOM   2335  N   CYS P 148     -31.626 -92.131 106.155  0.00 97.00      PROA   
ATOM   2336  HN  CYS P 148     -30.858 -91.495 106.091  0.00 97.00      PROA   
ATOM   2337  CA  CYS P 148     -32.948 -91.577 105.961  0.00 97.00      PROA   
ATOM   2338  HA  CYS P 148     -33.604 -92.379 105.670  0.00 97.00      PROA   
ATOM   2339  CB  CYS P 148     -33.558 -90.932 107.238  0.00 97.00      PROA   
ATOM   2340  HB1 CYS P 148     -33.534 -91.703 108.039  0.00 97.00      PROA   
ATOM   2341  HB2 CYS P 148     -34.631 -90.713 107.048  0.00 97.00      PROA   
ATOM   2342  SG  CYS P 148     -32.710 -89.433 107.845  0.00 97.00      PROA   
ATOM   2343  C   CYS P 148     -32.967 -90.612 104.799  0.00 97.00      PROA   
ATOM   2344  O   CYS P 148     -31.933 -90.141 104.335  0.00 97.00      PROA   
ATOM   2345  N   SER P 149     -34.181 -90.303 104.288  0.00 97.00      PROA   
ATOM   2346  HN  SER P 149     -35.003 -90.747 104.637  0.00 97.00      PROA   
ATOM   2347  CA  SER P 149     -34.354 -89.286 103.273  0.00 97.00      PROA   
ATOM   2348  HA  SER P 149     -33.578 -88.549 103.413  0.00 97.00      PROA   
ATOM   2349  CB  SER P 149     -34.336 -89.796 101.797  0.00 97.00      PROA   
ATOM   2350  HB1 SER P 149     -33.416 -90.403 101.656  0.00 97.00      PROA   
ATOM   2351  HB2 SER P 149     -34.287 -88.935 101.099  0.00 97.00      PROA   
ATOM   2352  OG  SER P 149     -35.466 -90.591 101.441  0.00 97.00      PROA   
ATOM   2353  HG1 SER P 149     -36.247 -90.138 101.767  0.00 97.00      PROA   
ATOM   2354  C   SER P 149     -35.669 -88.602 103.518  0.00 97.00      PROA   
ATOM   2355  O   SER P 149     -36.602 -89.214 104.018  0.00 97.00      PROA   
ATOM   2356  N   GLY P 150     -35.768 -87.310 103.141  0.00 97.00      PROA   
ATOM   2357  HN  GLY P 150     -34.979 -86.851 102.738  0.00 97.00      PROA   
ATOM   2358  CA  GLY P 150     -37.001 -86.549 103.187  0.00 97.00      PROA   
ATOM   2359  HA1 GLY P 150     -37.017 -85.985 104.107  0.00 97.00      PROA   
ATOM   2360  HA2 GLY P 150     -37.850 -87.206 103.055  0.00 97.00      PROA   
ATOM   2361  C   GLY P 150     -36.988 -85.585 102.043  0.00 97.00      PROA   
ATOM   2362  O   GLY P 150     -36.032 -85.534 101.282  0.00 97.00      PROA   
ATOM   2363  N   MET P 151     -38.062 -84.785 101.894  0.00 97.00      PROA   
ATOM   2364  HN  MET P 151     -38.866 -84.908 102.474  0.00 97.00      PROA   
ATOM   2365  CA  MET P 151     -38.236 -83.836 100.820  0.00 97.00      PROA   
ATOM   2366  HA  MET P 151     -37.362 -83.823 100.187  0.00 97.00      PROA   
ATOM   2367  CB  MET P 151     -39.492 -84.223  99.992  0.00 97.00      PROA   
ATOM   2368  HB1 MET P 151     -40.401 -83.721 100.377  0.00 97.00      PROA   
ATOM   2369  HB2 MET P 151     -39.663 -85.316 100.148  0.00 97.00      PROA   
ATOM   2370  CG  MET P 151     -39.371 -84.031  98.468  0.00 97.00      PROA   
ATOM   2371  HG1 MET P 151     -40.291 -84.460  98.010  0.00 97.00      PROA   
ATOM   2372  HG2 MET P 151     -38.512 -84.635  98.101  0.00 97.00      PROA   
ATOM   2373  SD  MET P 151     -39.193 -82.312  97.911  0.00 97.00      PROA   
ATOM   2374  CE  MET P 151     -39.352 -82.698  96.146  0.00 97.00      PROA   
ATOM   2375  HE1 MET P 151     -40.363 -83.101  95.923  0.00 97.00      PROA   
ATOM   2376  HE2 MET P 151     -38.603 -83.456  95.829  0.00 97.00      PROA   
ATOM   2377  HE3 MET P 151     -39.204 -81.787  95.527  0.00 97.00      PROA   
ATOM   2378  C   MET P 151     -38.413 -82.461 101.447  0.00 97.00      PROA   
ATOM   2379  O   MET P 151     -39.096 -82.303 102.455  0.00 97.00      PROA   
ATOM   2380  N   GLY P 152     -37.775 -81.425 100.852  0.00 97.00      PROA   
ATOM   2381  HN  GLY P 152     -37.157 -81.621 100.094  0.00 97.00      PROA   
ATOM   2382  CA  GLY P 152     -38.009 -80.023 101.183  0.00 97.00      PROA   
ATOM   2383  HA1 GLY P 152     -37.130 -79.625 101.660  0.00 97.00      PROA   
ATOM   2384  HA2 GLY P 152     -38.896 -79.933 101.795  0.00 97.00      PROA   
ATOM   2385  C   GLY P 152     -38.273 -79.246  99.924  0.00 97.00      PROA   
ATOM   2386  O   GLY P 152     -39.416 -78.954  99.589  0.00 97.00      PROA   
ATOM   2387  N   LYS P 153     -37.207 -78.867  99.188  0.00 97.00      PROA   
ATOM   2388  HN  LYS P 153     -36.280 -78.963  99.547  0.00 97.00      PROA   
ATOM   2389  CA  LYS P 153     -37.324 -78.366  97.828  0.00 97.00      PROA   
ATOM   2390  HA  LYS P 153     -38.366 -78.326  97.555  0.00 97.00      PROA   
ATOM   2391  CB  LYS P 153     -36.715 -76.948  97.670  0.00 97.00      PROA   
ATOM   2392  HB1 LYS P 153     -36.506 -76.729  96.600  0.00 97.00      PROA   
ATOM   2393  HB2 LYS P 153     -35.747 -76.909  98.214  0.00 97.00      PROA   
ATOM   2394  CG  LYS P 153     -37.637 -75.823  98.185  0.00 97.00      PROA   
ATOM   2395  HG1 LYS P 153     -37.088 -74.858  98.105  0.00 97.00      PROA   
ATOM   2396  HG2 LYS P 153     -37.871 -75.991  99.259  0.00 97.00      PROA   
ATOM   2397  CD  LYS P 153     -38.943 -75.732  97.376  0.00 97.00      PROA   
ATOM   2398  HD1 LYS P 153     -39.542 -76.651  97.562  0.00 97.00      PROA   
ATOM   2399  HD2 LYS P 153     -38.674 -75.711  96.295  0.00 97.00      PROA   
ATOM   2400  CE  LYS P 153     -39.809 -74.512  97.708  0.00 97.00      PROA   
ATOM   2401  HE1 LYS P 153     -39.265 -73.570  97.487  0.00 97.00      PROA   
ATOM   2402  HE2 LYS P 153     -40.107 -74.523  98.778  0.00 97.00      PROA   
ATOM   2403  NZ  LYS P 153     -41.044 -74.537  96.887  0.00 97.00      PROA   
ATOM   2404  HZ1 LYS P 153     -41.570 -75.411  97.091  0.00 97.00      PROA   
ATOM   2405  HZ2 LYS P 153     -40.786 -74.525  95.879  0.00 97.00      PROA   
ATOM   2406  HZ3 LYS P 153     -41.639 -73.714  97.103  0.00 97.00      PROA   
ATOM   2407  C   LYS P 153     -36.745 -79.329  96.817  0.00 97.00      PROA   
ATOM   2408  O   LYS P 153     -36.849 -79.120  95.609  0.00 97.00      PROA   
ATOM   2409  N   HSD P 154     -36.187 -80.452  97.303  0.00 97.00      PROA   
ATOM   2410  HN  HSD P 154     -36.094 -80.583  98.285  0.00 97.00      PROA   
ATOM   2411  CA  HSD P 154     -35.806 -81.592  96.511  0.00 97.00      PROA   
ATOM   2412  HA  HSD P 154     -36.615 -81.833  95.836  0.00 97.00      PROA   
ATOM   2413  CB  HSD P 154     -34.486 -81.398  95.721  0.00 97.00      PROA   
ATOM   2414  HB1 HSD P 154     -33.676 -81.096  96.421  0.00 97.00      PROA   
ATOM   2415  HB2 HSD P 154     -34.630 -80.566  94.998  0.00 97.00      PROA   
ATOM   2416  ND1 HSD P 154     -32.946 -83.368  95.220  0.00 97.00      PROA   
ATOM   2417  HD1 HSD P 154     -32.354 -83.265  96.021  0.00 97.00      PROA   
ATOM   2418  CG  HSD P 154     -34.069 -82.617  94.941  0.00 97.00      PROA   
ATOM   2419  CE1 HSD P 154     -32.918 -84.382  94.322  0.00 97.00      PROA   
ATOM   2420  HE1 HSD P 154     -32.131 -85.135  94.311  0.00 97.00      PROA   
ATOM   2421  NE2 HSD P 154     -33.943 -84.342  93.493  0.00 97.00      PROA   
ATOM   2422  CD2 HSD P 154     -34.659 -83.220  93.872  0.00 97.00      PROA   
ATOM   2423  HD2 HSD P 154     -35.553 -82.943  93.328  0.00 97.00      PROA   
ATOM   2424  C   HSD P 154     -35.687 -82.691  97.536  0.00 97.00      PROA   
ATOM   2425  O   HSD P 154     -35.758 -82.424  98.734  0.00 97.00      PROA   
ATOM   2426  N   ARG P 155     -35.531 -83.971  97.119  0.00 97.00      PROA   
ATOM   2427  HN  ARG P 155     -35.497 -84.199  96.148  0.00 97.00      PROA   
ATOM   2428  CA  ARG P 155     -35.184 -85.025  98.053  0.00 97.00      PROA   
ATOM   2429  HA  ARG P 155     -35.871 -84.937  98.882  0.00 97.00      PROA   
ATOM   2430  CB  ARG P 155     -35.366 -86.464  97.502  0.00 97.00      PROA   
ATOM   2431  HB1 ARG P 155     -36.457 -86.634  97.350  0.00 97.00      PROA   
ATOM   2432  HB2 ARG P 155     -35.036 -87.184  98.283  0.00 97.00      PROA   
ATOM   2433  CG  ARG P 155     -34.639 -86.753  96.169  0.00 97.00      PROA   
ATOM   2434  HG1 ARG P 155     -33.821 -86.016  96.042  0.00 97.00      PROA   
ATOM   2435  HG2 ARG P 155     -35.339 -86.608  95.317  0.00 97.00      PROA   
ATOM   2436  CD  ARG P 155     -33.975 -88.137  96.079  0.00 97.00      PROA   
ATOM   2437  HD1 ARG P 155     -33.154 -88.197  96.830  0.00 97.00      PROA   
ATOM   2438  HD2 ARG P 155     -33.563 -88.313  95.061  0.00 97.00      PROA   
ATOM   2439  NE  ARG P 155     -35.029 -89.162  96.362  0.00 97.00      PROA   
ATOM   2440  HE  ARG P 155     -35.981 -88.912  96.215  0.00 97.00      PROA   
ATOM   2441  CZ  ARG P 155     -34.794 -90.335  96.987  0.00 97.00      PROA   
ATOM   2442  NH1 ARG P 155     -33.560 -90.812  97.200  0.00 97.00      PROA   
ATOM   2443 HH11 ARG P 155     -32.785 -90.330  96.805  0.00 97.00      PROA   
ATOM   2444 HH12 ARG P 155     -33.466 -91.696  97.651  0.00 97.00      PROA   
ATOM   2445  NH2 ARG P 155     -35.834 -91.068  97.425  0.00 97.00      PROA   
ATOM   2446 HH21 ARG P 155     -36.761 -90.732  97.291  0.00 97.00      PROA   
ATOM   2447 HH22 ARG P 155     -35.645 -91.897  97.945  0.00 97.00      PROA   
ATOM   2448  C   ARG P 155     -33.781 -84.861  98.626  0.00 97.00      PROA   
ATOM   2449  O   ARG P 155     -32.820 -84.585  97.912  0.00 97.00      PROA   
ATOM   2450  N   TYR P 156     -33.639 -85.035  99.953  0.00 97.00      PROA   
ATOM   2451  HN  TYR P 156     -34.440 -85.206 100.525  0.00 97.00      PROA   
ATOM   2452  CA  TYR P 156     -32.380 -84.924 100.657  0.00 97.00      PROA   
ATOM   2453  HA  TYR P 156     -31.574 -84.741  99.961  0.00 97.00      PROA   
ATOM   2454  CB  TYR P 156     -32.412 -83.817 101.749  0.00 97.00      PROA   
ATOM   2455  HB1 TYR P 156     -31.412 -83.676 102.208  0.00 97.00      PROA   
ATOM   2456  HB2 TYR P 156     -33.135 -84.111 102.542  0.00 97.00      PROA   
ATOM   2457  CG  TYR P 156     -32.865 -82.485 101.195  0.00 97.00      PROA   
ATOM   2458  CD1 TYR P 156     -32.311 -81.953 100.014  0.00 97.00      PROA   
ATOM   2459  HD1 TYR P 156     -31.549 -82.502  99.482  0.00 97.00      PROA   
ATOM   2460  CE1 TYR P 156     -32.759 -80.730  99.500  0.00 97.00      PROA   
ATOM   2461  HE1 TYR P 156     -32.338 -80.347  98.582  0.00 97.00      PROA   
ATOM   2462  CZ  TYR P 156     -33.755 -80.013 100.173  0.00 97.00      PROA   
ATOM   2463  OH  TYR P 156     -34.208 -78.779  99.665  0.00 97.00      PROA   
ATOM   2464  HH  TYR P 156     -33.549 -78.461  99.045  0.00 97.00      PROA   
ATOM   2465  CD2 TYR P 156     -33.848 -81.739 101.871  0.00 97.00      PROA   
ATOM   2466  HD2 TYR P 156     -34.275 -82.121 102.787  0.00 97.00      PROA   
ATOM   2467  CE2 TYR P 156     -34.289 -80.512 101.366  0.00 97.00      PROA   
ATOM   2468  HE2 TYR P 156     -35.033 -79.946 101.904  0.00 97.00      PROA   
ATOM   2469  C   TYR P 156     -32.135 -86.262 101.310  0.00 97.00      PROA   
ATOM   2470  O   TYR P 156     -33.068 -86.897 101.786  0.00 97.00      PROA   
ATOM   2471  N   THR P 157     -30.866 -86.733 101.323  0.00 97.00      PROA   
ATOM   2472  HN  THR P 157     -30.133 -86.223 100.881  0.00 97.00      PROA   
ATOM   2473  CA  THR P 157     -30.452 -87.999 101.906  0.00 97.00      PROA   
ATOM   2474  HA  THR P 157     -31.305 -88.511 102.333  0.00 97.00      PROA   
ATOM   2475  CB  THR P 157     -29.756 -88.933 100.916  0.00 97.00      PROA   
ATOM   2476  HB  THR P 157     -29.215 -89.759 101.439  0.00 97.00      PROA   
ATOM   2477  OG1 THR P 157     -28.840 -88.225 100.085  0.00 97.00      PROA   
ATOM   2478  HG1 THR P 157     -28.136 -87.916 100.659  0.00 97.00      PROA   
ATOM   2479  CG2 THR P 157     -30.808 -89.570  99.995  0.00 97.00      PROA   
ATOM   2480 HG21 THR P 157     -31.378 -88.784  99.457  0.00 97.00      PROA   
ATOM   2481 HG22 THR P 157     -31.509 -90.195 100.583  0.00 97.00      PROA   
ATOM   2482 HG23 THR P 157     -30.303 -90.218  99.245  0.00 97.00      PROA   
ATOM   2483  C   THR P 157     -29.482 -87.717 103.029  0.00 97.00      PROA   
ATOM   2484  O   THR P 157     -28.623 -86.847 102.912  0.00 97.00      PROA   
ATOM   2485  N   SER P 158     -29.590 -88.461 104.153  0.00 97.00      PROA   
ATOM   2486  HN  SER P 158     -30.316 -89.142 104.256  0.00 97.00      PROA   
ATOM   2487  CA  SER P 158     -28.681 -88.330 105.276  0.00 97.00      PROA   
ATOM   2488  HA  SER P 158     -28.470 -87.278 105.410  0.00 97.00      PROA   
ATOM   2489  CB  SER P 158     -29.288 -88.874 106.604  0.00 97.00      PROA   
ATOM   2490  HB1 SER P 158     -30.297 -88.428 106.723  0.00 97.00      PROA   
ATOM   2491  HB2 SER P 158     -28.675 -88.556 107.472  0.00 97.00      PROA   
ATOM   2492  OG  SER P 158     -29.417 -90.296 106.634  0.00 97.00      PROA   
ATOM   2493  HG1 SER P 158     -28.537 -90.655 106.797  0.00 97.00      PROA   
ATOM   2494  C   SER P 158     -27.369 -89.047 105.031  0.00 97.00      PROA   
ATOM   2495  O   SER P 158     -27.215 -89.832 104.097  0.00 97.00      PROA   
ATOM   2496  N   ALA P 159     -26.398 -88.830 105.945  0.00 97.00      PROA   
ATOM   2497  HN  ALA P 159     -26.479 -88.091 106.611  0.00 97.00      PROA   
ATOM   2498  CA  ALA P 159     -25.298 -89.745 106.165  0.00 97.00      PROA   
ATOM   2499  HA  ALA P 159     -24.771 -89.855 105.226  0.00 97.00      PROA   
ATOM   2500  CB  ALA P 159     -24.331 -89.190 107.230  0.00 97.00      PROA   
ATOM   2501  HB1 ALA P 159     -24.849 -89.069 108.206  0.00 97.00      PROA   
ATOM   2502  HB2 ALA P 159     -23.952 -88.192 106.916  0.00 97.00      PROA   
ATOM   2503  HB3 ALA P 159     -23.461 -89.863 107.373  0.00 97.00      PROA   
ATOM   2504  C   ALA P 159     -25.793 -91.126 106.597  0.00 97.00      PROA   
ATOM   2505  O   ALA P 159     -26.844 -91.253 107.222  0.00 97.00      PROA   
ATOM   2506  N   GLY P 160     -25.052 -92.205 106.247  0.00 97.00      PROA   
ATOM   2507  HN  GLY P 160     -24.201 -92.093 105.741  0.00 97.00      PROA   
ATOM   2508  CA  GLY P 160     -25.355 -93.552 106.708  0.00 97.00      PROA   
ATOM   2509  HA1 GLY P 160     -24.904 -94.247 106.016  0.00 97.00      PROA   
ATOM   2510  HA2 GLY P 160     -26.424 -93.681 106.793  0.00 97.00      PROA   
ATOM   2511  C   GLY P 160     -24.719 -93.794 108.044  0.00 97.00      PROA   
ATOM   2512  O   GLY P 160     -23.546 -93.485 108.234  0.00 97.00      PROA   
ATOM   2513  N   ILE P 161     -25.475 -94.390 108.993  0.00 97.00      PROA   
ATOM   2514  HN  ILE P 161     -26.424 -94.632 108.795  0.00 97.00      PROA   
ATOM   2515  CA  ILE P 161     -24.996 -94.674 110.331  0.00 97.00      PROA   
ATOM   2516  HA  ILE P 161     -23.963 -94.373 110.419  0.00 97.00      PROA   
ATOM   2517  CB  ILE P 161     -25.794 -93.961 111.427  0.00 97.00      PROA   
ATOM   2518  HB  ILE P 161     -26.851 -94.318 111.396  0.00 97.00      PROA   
ATOM   2519  CG2 ILE P 161     -25.208 -94.303 112.818  0.00 97.00      PROA   
ATOM   2520 HG21 ILE P 161     -24.122 -94.074 112.848  0.00 97.00      PROA   
ATOM   2521 HG22 ILE P 161     -25.353 -95.373 113.071  0.00 97.00      PROA   
ATOM   2522 HG23 ILE P 161     -25.710 -93.693 113.598  0.00 97.00      PROA   
ATOM   2523  CG1 ILE P 161     -25.845 -92.422 111.207  0.00 97.00      PROA   
ATOM   2524 HG11 ILE P 161     -26.486 -91.986 112.006  0.00 97.00      PROA   
ATOM   2525 HG12 ILE P 161     -26.343 -92.202 110.239  0.00 97.00      PROA   
ATOM   2526  CD  ILE P 161     -24.483 -91.713 111.244  0.00 97.00      PROA   
ATOM   2527  HD1 ILE P 161     -23.809 -92.102 110.453  0.00 97.00      PROA   
ATOM   2528  HD2 ILE P 161     -23.984 -91.849 112.227  0.00 97.00      PROA   
ATOM   2529  HD3 ILE P 161     -24.614 -90.623 111.080  0.00 97.00      PROA   
ATOM   2530  C   ILE P 161     -25.053 -96.174 110.530  0.00 97.00      PROA   
ATOM   2531  O   ILE P 161     -26.114 -96.788 110.475  0.00 97.00      PROA   
ATOM   2532  N   SER P 162     -23.885 -96.809 110.774  0.00 97.00      PROA   
ATOM   2533  HN  SER P 162     -23.023 -96.306 110.789  0.00 97.00      PROA   
ATOM   2534  CA  SER P 162     -23.786 -98.243 110.964  0.00 97.00      PROA   
ATOM   2535  HA  SER P 162     -24.588 -98.726 110.425  0.00 97.00      PROA   
ATOM   2536  CB  SER P 162     -22.452 -98.813 110.418  0.00 97.00      PROA   
ATOM   2537  HB1 SER P 162     -22.417 -98.642 109.320  0.00 97.00      PROA   
ATOM   2538  HB2 SER P 162     -22.385 -99.908 110.596  0.00 97.00      PROA   
ATOM   2539  OG  SER P 162     -21.325 -98.158 110.999  0.00 97.00      PROA   
ATOM   2540  HG1 SER P 162     -21.457 -98.212 111.951  0.00 97.00      PROA   
ATOM   2541  C   SER P 162     -23.910 -98.629 112.424  0.00 97.00      PROA   
ATOM   2542  O   SER P 162     -23.085 -98.242 113.250  0.00 97.00      PROA   
ATOM   2543  N   VAL P 163     -24.932 -99.447 112.769  0.00 97.00      PROA   
ATOM   2544  HN  VAL P 163     -25.604 -99.742 112.092  0.00 97.00      PROA   
ATOM   2545  CA  VAL P 163     -25.111 -99.960 114.112  0.00 97.00      PROA   
ATOM   2546  HA  VAL P 163     -24.342 -99.549 114.747  0.00 97.00      PROA   
ATOM   2547  CB  VAL P 163     -26.447 -99.615 114.767  0.00 97.00      PROA   
ATOM   2548  HB  VAL P 163     -26.416 -99.928 115.839  0.00 97.00      PROA   
ATOM   2549  CG1 VAL P 163     -26.629 -98.087 114.739  0.00 97.00      PROA   
ATOM   2550 HG11 VAL P 163     -26.738 -97.716 113.697  0.00 97.00      PROA   
ATOM   2551 HG12 VAL P 163     -25.765 -97.577 115.212  0.00 97.00      PROA   
ATOM   2552 HG13 VAL P 163     -27.549 -97.816 115.300  0.00 97.00      PROA   
ATOM   2553  CG2 VAL P 163     -27.639-100.324 114.096  0.00 97.00      PROA   
ATOM   2554 HG21 VAL P 163     -27.605-101.421 114.254  0.00 97.00      PROA   
ATOM   2555 HG22 VAL P 163     -27.642-100.122 113.006  0.00 97.00      PROA   
ATOM   2556 HG23 VAL P 163     -28.592 -99.949 114.525  0.00 97.00      PROA   
ATOM   2557  C   VAL P 163     -24.908-101.452 114.075  0.00 97.00      PROA   
ATOM   2558  O   VAL P 163     -25.357-102.149 113.172  0.00 97.00      PROA   
ATOM   2559  N   THR P 164     -24.184-101.987 115.071  0.00 97.00      PROA   
ATOM   2560  HN  THR P 164     -23.794-101.413 115.788  0.00 97.00      PROA   
ATOM   2561  CA  THR P 164     -23.889-103.393 115.117  0.00 97.00      PROA   
ATOM   2562  HA  THR P 164     -24.320-103.921 114.277  0.00 97.00      PROA   
ATOM   2563  CB  THR P 164     -22.405-103.607 115.070  0.00 97.00      PROA   
ATOM   2564  HB  THR P 164     -21.866-103.318 115.995  0.00 97.00      PROA   
ATOM   2565  OG1 THR P 164     -21.784-103.038 113.939  0.00 97.00      PROA   
ATOM   2566  HG1 THR P 164     -22.160-102.168 113.873  0.00 97.00      PROA   
ATOM   2567  CG2 THR P 164     -22.231-104.977 114.847  0.00 97.00      PROA   
ATOM   2568 HG21 THR P 164     -22.634-105.461 113.916  0.00 97.00      PROA   
ATOM   2569 HG22 THR P 164     -22.652-105.626 115.696  0.00 97.00      PROA   
ATOM   2570 HG23 THR P 164     -21.108-105.228 114.806  0.00 97.00      PROA   
ATOM   2571  C   THR P 164     -24.482-103.956 116.398  0.00 97.00      PROA   
ATOM   2572  O   THR P 164     -24.054-103.595 117.486  0.00 97.00      PROA   
ATOM   2573  N   VAL P 165     -25.494-104.856 116.305  0.00 97.00      PROA   
ATOM   2574  HN  VAL P 165     -25.829-105.111 115.398  0.00 97.00      PROA   
ATOM   2575  CA  VAL P 165     -26.231-105.421 117.440  0.00 97.00      PROA   
ATOM   2576  HA  VAL P 165     -26.240-104.667 118.211  0.00 97.00      PROA   
ATOM   2577  CB  VAL P 165     -27.697-105.688 117.061  0.00 97.00      PROA   
ATOM   2578  HB  VAL P 165     -27.733-106.434 116.237  0.00 97.00      PROA   
ATOM   2579  CG1 VAL P 165     -28.572-106.200 118.229  0.00 97.00      PROA   
ATOM   2580 HG11 VAL P 165     -28.394-105.595 119.143  0.00 97.00      PROA   
ATOM   2581 HG12 VAL P 165     -28.381-107.269 118.447  0.00 97.00      PROA   
ATOM   2582 HG13 VAL P 165     -29.645-106.111 117.965  0.00 97.00      PROA   
ATOM   2583  CG2 VAL P 165     -28.316-104.362 116.565  0.00 97.00      PROA   
ATOM   2584 HG21 VAL P 165     -27.808-103.971 115.662  0.00 97.00      PROA   
ATOM   2585 HG22 VAL P 165     -28.259-103.597 117.369  0.00 97.00      PROA   
ATOM   2586 HG23 VAL P 165     -29.386-104.521 116.314  0.00 97.00      PROA   
ATOM   2587  C   VAL P 165     -25.498-106.666 117.977  0.00 97.00      PROA   
ATOM   2588  O   VAL P 165     -24.479-107.061 117.419  0.00 97.00      PROA   
ATOM   2589  N   LYS P 166     -25.956-107.316 119.084  0.00 97.00      PROA   
ATOM   2590  HN  LYS P 166     -26.756-106.987 119.581  0.00 97.00      PROA   
ATOM   2591  CA  LYS P 166     -25.471-108.618 119.511  0.00 97.00      PROA   
ATOM   2592  HA  LYS P 166     -25.064-109.161 118.667  0.00 97.00      PROA   
ATOM   2593  CB  LYS P 166     -24.504-108.619 120.741  0.00 97.00      PROA   
ATOM   2594  HB1 LYS P 166     -24.075-109.637 120.870  0.00 97.00      PROA   
ATOM   2595  HB2 LYS P 166     -25.086-108.389 121.664  0.00 97.00      PROA   
ATOM   2596  CG  LYS P 166     -23.375-107.571 120.740  0.00 97.00      PROA   
ATOM   2597  HG1 LYS P 166     -22.889-107.578 121.741  0.00 97.00      PROA   
ATOM   2598  HG2 LYS P 166     -23.876-106.585 120.648  0.00 97.00      PROA   
ATOM   2599  CD  LYS P 166     -22.281-107.795 119.673  0.00 97.00      PROA   
ATOM   2600  HD1 LYS P 166     -22.731-108.315 118.798  0.00 97.00      PROA   
ATOM   2601  HD2 LYS P 166     -21.515-108.485 120.089  0.00 97.00      PROA   
ATOM   2602  CE  LYS P 166     -21.575-106.521 119.177  0.00 97.00      PROA   
ATOM   2603  HE1 LYS P 166     -20.973-106.745 118.271  0.00 97.00      PROA   
ATOM   2604  HE2 LYS P 166     -20.917-106.080 119.953  0.00 97.00      PROA   
ATOM   2605  NZ  LYS P 166     -22.590-105.526 118.804  0.00 97.00      PROA   
ATOM   2606  HZ1 LYS P 166     -23.057-105.146 119.652  0.00 97.00      PROA   
ATOM   2607  HZ2 LYS P 166     -23.313-106.039 118.253  0.00 97.00      PROA   
ATOM   2608  HZ3 LYS P 166     -22.237-104.743 118.223  0.00 97.00      PROA   
ATOM   2609  C   LYS P 166     -26.693-109.338 120.014  0.00 97.00      PROA   
ATOM   2610  O   LYS P 166     -27.605-108.712 120.545  0.00 97.00      PROA   
ATOM   2611  N   GLU P 167     -26.647-110.689 119.928  0.00  0.00      PROA   
ATOM   2612  HN  GLU P 167     -25.891-111.132 119.451  0.00  0.00      PROA   
ATOM   2613  CA  GLU P 167     -27.539-111.615 120.586  0.00  0.00      PROA   
ATOM   2614  HA  GLU P 167     -28.409-111.084 120.945  0.00  0.00      PROA   
ATOM   2615  CB  GLU P 167     -27.973-112.773 119.649  0.00  0.00      PROA   
ATOM   2616  HB1 GLU P 167     -28.426-112.309 118.744  0.00  0.00      PROA   
ATOM   2617  HB2 GLU P 167     -28.765-113.368 120.156  0.00  0.00      PROA   
ATOM   2618  CG  GLU P 167     -26.829-113.722 119.222  0.00  0.00      PROA   
ATOM   2619  HG1 GLU P 167     -26.426-114.262 120.104  0.00  0.00      PROA   
ATOM   2620  HG2 GLU P 167     -26.005-113.129 118.768  0.00  0.00      PROA   
ATOM   2621  CD  GLU P 167     -27.296-114.762 118.202  0.00  0.00      PROA   
ATOM   2622  OE1 GLU P 167     -28.496-114.747 117.819  0.00  0.00      PROA   
ATOM   2623  OE2 GLU P 167     -26.441-115.591 117.787  0.00  0.00      PROA   
ATOM   2624  C   GLU P 167     -26.772-112.175 121.760  0.00  0.00      PROA   
ATOM   2625  O   GLU P 167     -25.554-112.008 121.845  0.00  0.00      PROA   
ATOM   2626  N   LEU P 168     -27.478-112.848 122.708  0.00  0.00      PROA   
ATOM   2627  HN  LEU P 168     -28.465-112.968 122.631  0.00  0.00      PROA   
ATOM   2628  CA  LEU P 168     -26.870-113.440 123.883  0.00  0.00      PROA   
ATOM   2629  HA  LEU P 168     -25.879-113.032 124.019  0.00  0.00      PROA   
ATOM   2630  CB  LEU P 168     -27.668-113.235 125.206  0.00  0.00      PROA   
ATOM   2631  HB1 LEU P 168     -27.161-113.808 126.018  0.00  0.00      PROA   
ATOM   2632  HB2 LEU P 168     -28.697-113.640 125.092  0.00  0.00      PROA   
ATOM   2633  CG  LEU P 168     -27.770-111.784 125.750  0.00  0.00      PROA   
ATOM   2634  HG  LEU P 168     -28.136-111.880 126.802  0.00  0.00      PROA   
ATOM   2635  CD1 LEU P 168     -26.401-111.077 125.825  0.00  0.00      PROA   
ATOM   2636 HD11 LEU P 168     -26.006-110.883 124.805  0.00  0.00      PROA   
ATOM   2637 HD12 LEU P 168     -25.673-111.707 126.377  0.00  0.00      PROA   
ATOM   2638 HD13 LEU P 168     -26.500-110.107 126.355  0.00  0.00      PROA   
ATOM   2639  CD2 LEU P 168     -28.824-110.932 125.021  0.00  0.00      PROA   
ATOM   2640 HD21 LEU P 168     -29.800-111.461 124.992  0.00  0.00      PROA   
ATOM   2641 HD22 LEU P 168     -28.497-110.727 123.983  0.00  0.00      PROA   
ATOM   2642 HD23 LEU P 168     -28.965-109.962 125.543  0.00  0.00      PROA   
ATOM   2643  C   LEU P 168     -26.705-114.926 123.664  0.00  0.00      PROA   
ATOM   2644  O   LEU P 168     -27.179-115.737 124.458  0.00  0.00      PROA   
ATOM   2645  N   PHE P 169     -25.972-115.310 122.596  0.00  0.00      PROA   
ATOM   2646  HN  PHE P 169     -25.640-114.649 121.928  0.00  0.00      PROA   
ATOM   2647  CA  PHE P 169     -25.478-116.658 122.433  0.00  0.00      PROA   
ATOM   2648  HA  PHE P 169     -25.001-116.929 123.363  0.00  0.00      PROA   
ATOM   2649  CB  PHE P 169     -26.539-117.785 122.182  0.00  0.00      PROA   
ATOM   2650  HB1 PHE P 169     -27.086-117.957 123.135  0.00  0.00      PROA   
ATOM   2651  HB2 PHE P 169     -26.028-118.743 121.939  0.00  0.00      PROA   
ATOM   2652  CG  PHE P 169     -27.594-117.502 121.129  0.00  0.00      PROA   
ATOM   2653  CD1 PHE P 169     -28.720-116.706 121.420  0.00  0.00      PROA   
ATOM   2654  HD1 PHE P 169     -28.809-116.224 122.381  0.00  0.00      PROA   
ATOM   2655  CE1 PHE P 169     -29.756-116.555 120.492  0.00  0.00      PROA   
ATOM   2656  HE1 PHE P 169     -30.610-115.938 120.731  0.00  0.00      PROA   
ATOM   2657  CZ  PHE P 169     -29.693-117.218 119.262  0.00  0.00      PROA   
ATOM   2658  HZ  PHE P 169     -30.494-117.106 118.545  0.00  0.00      PROA   
ATOM   2659  CD2 PHE P 169     -27.551-118.165 119.887  0.00  0.00      PROA   
ATOM   2660  HD2 PHE P 169     -26.718-118.812 119.654  0.00  0.00      PROA   
ATOM   2661  CE2 PHE P 169     -28.588-118.021 118.957  0.00  0.00      PROA   
ATOM   2662  HE2 PHE P 169     -28.539-118.534 118.009  0.00  0.00      PROA   
ATOM   2663  C   PHE P 169     -24.391-116.653 121.374  0.00  0.00      PROA   
ATOM   2664  O   PHE P 169     -24.629-117.104 120.255  0.00  0.00      PROA   
ATOM   2665  N   PRO P 170     -23.179-116.159 121.660  0.00  0.00      PROA   
ATOM   2666  CD  PRO P 170     -22.836-115.432 122.892  0.00  0.00      PROA   
ATOM   2667  HD1 PRO P 170     -22.947-116.091 123.779  0.00  0.00      PROA   
ATOM   2668  HD2 PRO P 170     -23.491-114.539 122.986  0.00  0.00      PROA   
ATOM   2669  CA  PRO P 170     -22.070-116.172 120.717  0.00  0.00      PROA   
ATOM   2670  HA  PRO P 170     -22.408-116.095 119.693  0.00  0.00      PROA   
ATOM   2671  CB  PRO P 170     -21.240-114.964 121.184  0.00  0.00      PROA   
ATOM   2672  HB1 PRO P 170     -21.716-114.038 120.791  0.00  0.00      PROA   
ATOM   2673  HB2 PRO P 170     -20.183-114.975 120.857  0.00  0.00      PROA   
ATOM   2674  CG  PRO P 170     -21.389-114.976 122.708  0.00  0.00      PROA   
ATOM   2675  HG1 PRO P 170     -20.695-115.723 123.150  0.00  0.00      PROA   
ATOM   2676  HG2 PRO P 170     -21.198-113.981 123.158  0.00  0.00      PROA   
ATOM   2677  C   PRO P 170     -21.286-117.453 120.916  0.00  0.00      PROA   
ATOM   2678  O   PRO P 170     -21.765-118.332 121.632  0.00  0.00      PROA   
ATOM   2679  N   ALA P 171     -20.080-117.525 120.296  0.00  0.00      PROA   
ATOM   2680  HN  ALA P 171     -19.804-116.775 119.702  0.00  0.00      PROA   
ATOM   2681  CA  ALA P 171     -19.050-118.531 120.444  0.00  0.00      PROA   
ATOM   2682  HA  ALA P 171     -18.157-117.935 120.495  0.00  0.00      PROA   
ATOM   2683  CB  ALA P 171     -19.063-119.426 121.706  0.00  0.00      PROA   
ATOM   2684  HB1 ALA P 171     -19.939-120.107 121.709  0.00  0.00      PROA   
ATOM   2685  HB2 ALA P 171     -19.102-118.792 122.617  0.00  0.00      PROA   
ATOM   2686  HB3 ALA P 171     -18.140-120.043 121.754  0.00  0.00      PROA   
ATOM   2687  C   ALA P 171     -19.024-119.388 119.202  0.00  0.00      PROA   
ATOM   2688  O   ALA P 171     -20.077-119.898 118.820  0.00  0.00      PROA   
ATOM   2689  N   PRO P 172     -17.887-119.547 118.511  0.00  0.00      PROA   
ATOM   2690  CD  PRO P 172     -16.560-119.129 118.980  0.00  0.00      PROA   
ATOM   2691  HD1 PRO P 172     -16.404-119.414 120.044  0.00  0.00      PROA   
ATOM   2692  HD2 PRO P 172     -16.477-118.027 118.860  0.00  0.00      PROA   
ATOM   2693  CA  PRO P 172     -17.795-120.296 117.268  0.00  0.00      PROA   
ATOM   2694  HA  PRO P 172     -18.528-119.902 116.579  0.00  0.00      PROA   
ATOM   2695  CB  PRO P 172     -16.357-120.065 116.784  0.00  0.00      PROA   
ATOM   2696  HB1 PRO P 172     -16.331-119.127 116.184  0.00  0.00      PROA   
ATOM   2697  HB2 PRO P 172     -15.953-120.890 116.164  0.00  0.00      PROA   
ATOM   2698  CG  PRO P 172     -15.557-119.844 118.070  0.00  0.00      PROA   
ATOM   2699  HG1 PRO P 172     -15.281-120.825 118.514  0.00  0.00      PROA   
ATOM   2700  HG2 PRO P 172     -14.641-119.248 117.896  0.00  0.00      PROA   
ATOM   2701  C   PRO P 172     -18.076-121.767 117.456  0.00  0.00      PROA   
ATOM   2702  O   PRO P 172     -17.568-122.365 118.405  0.00  0.00      PROA   
ATOM   2703  N   VAL P 173     -18.879-122.356 116.541  0.00 97.00      PROA   
ATOM   2704  HN  VAL P 173     -19.341-121.811 115.844  0.00 97.00      PROA   
ATOM   2705  CA  VAL P 173     -19.129-123.778 116.493  0.00 97.00      PROA   
ATOM   2706  HA  VAL P 173     -18.955-124.187 117.478  0.00 97.00      PROA   
ATOM   2707  CB  VAL P 173     -20.569-124.118 116.110  0.00 97.00      PROA   
ATOM   2708  HB  VAL P 173     -20.690-125.224 116.052  0.00 97.00      PROA   
ATOM   2709  CG1 VAL P 173     -21.502-123.601 117.226  0.00 97.00      PROA   
ATOM   2710 HG11 VAL P 173     -21.447-122.495 117.305  0.00 97.00      PROA   
ATOM   2711 HG12 VAL P 173     -21.222-124.038 118.207  0.00 97.00      PROA   
ATOM   2712 HG13 VAL P 173     -22.555-123.878 117.002  0.00 97.00      PROA   
ATOM   2713  CG2 VAL P 173     -20.954-123.511 114.743  0.00 97.00      PROA   
ATOM   2714 HG21 VAL P 173     -20.285-123.876 113.939  0.00 97.00      PROA   
ATOM   2715 HG22 VAL P 173     -20.908-122.403 114.770  0.00 97.00      PROA   
ATOM   2716 HG23 VAL P 173     -21.995-123.801 114.483  0.00 97.00      PROA   
ATOM   2717  C   VAL P 173     -18.139-124.445 115.562  0.00 97.00      PROA   
ATOM   2718  O   VAL P 173     -17.583-123.821 114.664  0.00 97.00      PROA   
ATOM   2719  N   LEU P 174     -17.891-125.757 115.770  0.00 97.00      PROA   
ATOM   2720  HN  LEU P 174     -18.316-126.243 116.529  0.00 97.00      PROA   
ATOM   2721  CA  LEU P 174     -17.033-126.547 114.917  0.00 97.00      PROA   
ATOM   2722  HA  LEU P 174     -16.442-125.906 114.278  0.00 97.00      PROA   
ATOM   2723  CB  LEU P 174     -16.069-127.408 115.772  0.00 97.00      PROA   
ATOM   2724  HB1 LEU P 174     -16.626-128.170 116.357  0.00 97.00      PROA   
ATOM   2725  HB2 LEU P 174     -15.612-126.707 116.512  0.00 97.00      PROA   
ATOM   2726  CG  LEU P 174     -14.888-128.080 115.031  0.00 97.00      PROA   
ATOM   2727  HG  LEU P 174     -14.414-127.317 114.370  0.00 97.00      PROA   
ATOM   2728  CD1 LEU P 174     -13.830-128.532 116.054  0.00 97.00      PROA   
ATOM   2729 HD11 LEU P 174     -14.266-129.276 116.752  0.00 97.00      PROA   
ATOM   2730 HD12 LEU P 174     -13.462-127.666 116.642  0.00 97.00      PROA   
ATOM   2731 HD13 LEU P 174     -12.971-129.000 115.531  0.00 97.00      PROA   
ATOM   2732  CD2 LEU P 174     -15.293-129.277 114.153  0.00 97.00      PROA   
ATOM   2733 HD21 LEU P 174     -15.874-128.949 113.268  0.00 97.00      PROA   
ATOM   2734 HD22 LEU P 174     -15.901-129.997 114.739  0.00 97.00      PROA   
ATOM   2735 HD23 LEU P 174     -14.384-129.801 113.792  0.00 97.00      PROA   
ATOM   2736  C   LEU P 174     -17.945-127.392 114.053  0.00 97.00      PROA   
ATOM   2737  O   LEU P 174     -18.593-128.324 114.526  0.00 97.00      PROA   
ATOM   2738  N   THR P 175     -18.021-127.070 112.740  0.00 97.00      PROA   
ATOM   2739  HN  THR P 175     -17.503-126.295 112.377  0.00 97.00      PROA   
ATOM   2740  CA  THR P 175     -18.854-127.772 111.782  0.00 97.00      PROA   
ATOM   2741  HA  THR P 175     -19.610-128.319 112.323  0.00 97.00      PROA   
ATOM   2742  CB  THR P 175     -19.616-126.863 110.822  0.00 97.00      PROA   
ATOM   2743  HB  THR P 175     -20.064-127.433 109.975  0.00 97.00      PROA   
ATOM   2744  OG1 THR P 175     -18.767-125.849 110.313  0.00 97.00      PROA   
ATOM   2745  HG1 THR P 175     -19.322-125.077 110.137  0.00 97.00      PROA   
ATOM   2746  CG2 THR P 175     -20.757-126.185 111.602  0.00 97.00      PROA   
ATOM   2747 HG21 THR P 175     -20.346-125.562 112.424  0.00 97.00      PROA   
ATOM   2748 HG22 THR P 175     -21.433-126.950 112.038  0.00 97.00      PROA   
ATOM   2749 HG23 THR P 175     -21.355-125.532 110.931  0.00 97.00      PROA   
ATOM   2750  C   THR P 175     -18.031-128.800 111.034  0.00 97.00      PROA   
ATOM   2751  O   THR P 175     -16.989-128.510 110.452  0.00 97.00      PROA   
ATOM   2752  N   ALA P 176     -18.506-130.061 111.058  0.00 97.00      PROA   
ATOM   2753  HN  ALA P 176     -19.335-130.277 111.565  0.00 97.00      PROA   
ATOM   2754  CA  ALA P 176     -17.895-131.176 110.375  0.00 97.00      PROA   
ATOM   2755  HA  ALA P 176     -17.093-130.829 109.736  0.00 97.00      PROA   
ATOM   2756  CB  ALA P 176     -17.346-132.206 111.382  0.00 97.00      PROA   
ATOM   2757  HB1 ALA P 176     -18.154-132.582 112.045  0.00 97.00      PROA   
ATOM   2758  HB2 ALA P 176     -16.578-131.719 112.024  0.00 97.00      PROA   
ATOM   2759  HB3 ALA P 176     -16.871-133.065 110.865  0.00 97.00      PROA   
ATOM   2760  C   ALA P 176     -18.973-131.781 109.501  0.00 97.00      PROA   
ATOM   2761  O   ALA P 176     -20.146-131.789 109.868  0.00 97.00      PROA   
ATOM   2762  N   SER P 177     -18.618-132.265 108.286  0.00 97.00      PROA   
ATOM   2763  HN  SER P 177     -17.671-132.251 107.973  0.00 97.00      PROA   
ATOM   2764  CA  SER P 177     -19.608-132.612 107.278  0.00 97.00      PROA   
ATOM   2765  HA  SER P 177     -20.513-132.045 107.455  0.00 97.00      PROA   
ATOM   2766  CB  SER P 177     -19.095-132.234 105.864  0.00 97.00      PROA   
ATOM   2767  HB1 SER P 177     -18.930-131.135 105.847  0.00 97.00      PROA   
ATOM   2768  HB2 SER P 177     -19.847-132.472 105.081  0.00 97.00      PROA   
ATOM   2769  OG  SER P 177     -17.854-132.867 105.554  0.00 97.00      PROA   
ATOM   2770  HG1 SER P 177     -18.060-133.772 105.306  0.00 97.00      PROA   
ATOM   2771  C   SER P 177     -20.009-134.075 107.267  0.00 97.00      PROA   
ATOM   2772  O   SER P 177     -20.844-134.472 106.455  0.00 97.00      PROA   
ATOM   2773  N   VAL P 178     -19.449-134.909 108.174  0.00 97.00      PROA   
ATOM   2774  HN  VAL P 178     -18.785-134.567 108.831  0.00 97.00      PROA   
ATOM   2775  CA  VAL P 178     -19.807-136.311 108.291  0.00 97.00      PROA   
ATOM   2776  HA  VAL P 178     -20.817-136.457 107.931  0.00 97.00      PROA   
ATOM   2777  CB  VAL P 178     -18.857-137.266 107.552  0.00 97.00      PROA   
ATOM   2778  HB  VAL P 178     -17.832-137.184 107.982  0.00 97.00      PROA   
ATOM   2779  CG1 VAL P 178     -19.343-138.726 107.682  0.00 97.00      PROA   
ATOM   2780 HG11 VAL P 178     -20.387-138.821 107.315  0.00 97.00      PROA   
ATOM   2781 HG12 VAL P 178     -19.300-139.076 108.729  0.00 97.00      PROA   
ATOM   2782 HG13 VAL P 178     -18.699-139.398 107.078  0.00 97.00      PROA   
ATOM   2783  CG2 VAL P 178     -18.772-136.902 106.054  0.00 97.00      PROA   
ATOM   2784 HG21 VAL P 178     -18.313-135.904 105.908  0.00 97.00      PROA   
ATOM   2785 HG22 VAL P 178     -19.787-136.902 105.602  0.00 97.00      PROA   
ATOM   2786 HG23 VAL P 178     -18.151-137.650 105.515  0.00 97.00      PROA   
ATOM   2787  C   VAL P 178     -19.782-136.622 109.775  0.00 97.00      PROA   
ATOM   2788  O   VAL P 178     -18.849-136.241 110.479  0.00 97.00      PROA   
ATOM   2789  N   THR P 179     -20.823-137.322 110.297  0.00 97.00      PROA   
ATOM   2790  HN  THR P 179     -21.605-137.580 109.734  0.00 97.00      PROA   
ATOM   2791  CA  THR P 179     -20.861-137.860 111.649  0.00 97.00      PROA   
ATOM   2792  HA  THR P 179     -20.600-137.057 112.326  0.00 97.00      PROA   
ATOM   2793  CB  THR P 179     -22.237-138.388 112.042  0.00 97.00      PROA   
ATOM   2794  HB  THR P 179     -22.202-138.955 113.004  0.00 97.00      PROA   
ATOM   2795  OG1 THR P 179     -22.770-139.227 111.024  0.00 97.00      PROA   
ATOM   2796  HG1 THR P 179     -22.169-139.973 110.962  0.00 97.00      PROA   
ATOM   2797  CG2 THR P 179     -23.198-137.204 112.231  0.00 97.00      PROA   
ATOM   2798 HG21 THR P 179     -23.291-136.622 111.290  0.00 97.00      PROA   
ATOM   2799 HG22 THR P 179     -22.835-136.533 113.036  0.00 97.00      PROA   
ATOM   2800 HG23 THR P 179     -24.206-137.579 112.510  0.00 97.00      PROA   
ATOM   2801  C   THR P 179     -19.866-138.984 111.873  0.00 97.00      PROA   
ATOM   2802  O   THR P 179     -19.658-139.831 111.010  0.00 97.00      PROA   
ATOM   2803  N   SER P 180     -19.272-139.051 113.084  0.00 97.00      PROA   
ATOM   2804  HN  SER P 180     -19.418-138.354 113.783  0.00 97.00      PROA   
ATOM   2805  CA  SER P 180     -18.506-140.180 113.566  0.00 97.00      PROA   
ATOM   2806  HA  SER P 180     -17.742-140.359 112.827  0.00 97.00      PROA   
ATOM   2807  CB  SER P 180     -17.810-139.825 114.898  0.00 97.00      PROA   
ATOM   2808  HB1 SER P 180     -16.982-139.114 114.686  0.00 97.00      PROA   
ATOM   2809  HB2 SER P 180     -17.377-140.711 115.401  0.00 97.00      PROA   
ATOM   2810  OG  SER P 180     -18.713-139.177 115.786  0.00 97.00      PROA   
ATOM   2811  HG1 SER P 180     -18.229-139.090 116.618  0.00 97.00      PROA   
ATOM   2812  C   SER P 180     -19.318-141.471 113.685  0.00 97.00      PROA   
ATOM   2813  O   SER P 180     -20.534-141.400 113.866  0.00 97.00      PROA   
ATOM   2814  N   PRO P 181     -18.745-142.672 113.563  0.00 97.00      PROA   
ATOM   2815  CD  PRO P 181     -19.517-143.875 113.896  0.00 97.00      PROA   
ATOM   2816  HD1 PRO P 181     -20.363-144.001 113.187  0.00 97.00      PROA   
ATOM   2817  HD2 PRO P 181     -19.905-143.795 114.938  0.00 97.00      PROA   
ATOM   2818  CA  PRO P 181     -17.315-142.946 113.487  0.00 97.00      PROA   
ATOM   2819  HA  PRO P 181     -16.756-142.233 114.067  0.00 97.00      PROA   
ATOM   2820  CB  PRO P 181     -17.182-144.351 114.097  0.00 97.00      PROA   
ATOM   2821  HB1 PRO P 181     -17.075-144.254 115.202  0.00 97.00      PROA   
ATOM   2822  HB2 PRO P 181     -16.318-144.921 113.704  0.00 97.00      PROA   
ATOM   2823  CG  PRO P 181     -18.522-145.032 113.793  0.00 97.00      PROA   
ATOM   2824  HG1 PRO P 181     -18.511-145.417 112.750  0.00 97.00      PROA   
ATOM   2825  HG2 PRO P 181     -18.750-145.864 114.488  0.00 97.00      PROA   
ATOM   2826  C   PRO P 181     -16.807-142.917 112.053  0.00 97.00      PROA   
ATOM   2827  O   PRO P 181     -17.287-143.667 111.205  0.00 97.00      PROA   
ATOM   2828  N   LEU P 182     -15.805-142.055 111.763  0.00 97.00      PROA   
ATOM   2829  HN  LEU P 182     -15.414-141.483 112.483  0.00 97.00      PROA   
ATOM   2830  CA  LEU P 182     -15.160-141.954 110.466  0.00 97.00      PROA   
ATOM   2831  HA  LEU P 182     -15.943-141.935 109.721  0.00 97.00      PROA   
ATOM   2832  CB  LEU P 182     -14.284-140.678 110.304  0.00 97.00      PROA   
ATOM   2833  HB1 LEU P 182     -13.879-140.671 109.266  0.00 97.00      PROA   
ATOM   2834  HB2 LEU P 182     -13.419-140.731 110.996  0.00 97.00      PROA   
ATOM   2835  CG  LEU P 182     -14.986-139.305 110.520  0.00 97.00      PROA   
ATOM   2836  HG  LEU P 182     -14.343-138.548 110.005  0.00 97.00      PROA   
ATOM   2837  CD1 LEU P 182     -16.380-139.227 109.870  0.00 97.00      PROA   
ATOM   2838 HD11 LEU P 182     -17.080-139.931 110.368  0.00 97.00      PROA   
ATOM   2839 HD12 LEU P 182     -16.324-139.482 108.792  0.00 97.00      PROA   
ATOM   2840 HD13 LEU P 182     -16.796-138.203 109.974  0.00 97.00      PROA   
ATOM   2841  CD2 LEU P 182     -15.046-138.866 111.997  0.00 97.00      PROA   
ATOM   2842 HD21 LEU P 182     -14.035-138.886 112.454  0.00 97.00      PROA   
ATOM   2843 HD22 LEU P 182     -15.709-139.533 112.580  0.00 97.00      PROA   
ATOM   2844 HD23 LEU P 182     -15.450-137.834 112.072  0.00 97.00      PROA   
ATOM   2845  C   LEU P 182     -14.302-143.175 110.182  0.00 97.00      PROA   
ATOM   2846  O   LEU P 182     -13.732-143.766 111.086  0.00 97.00      PROA   
ATOM   2847  N   LEU P 183     -14.180-143.607 108.909  0.00 97.00      PROA   
ATOM   2848  HN  LEU P 183     -14.664-143.163 108.161  0.00 97.00      PROA   
ATOM   2849  CA  LEU P 183     -13.275-144.686 108.550  0.00 97.00      PROA   
ATOM   2850  HA  LEU P 183     -13.389-145.472 109.283  0.00 97.00      PROA   
ATOM   2851  CB  LEU P 183     -13.592-145.289 107.161  0.00 97.00      PROA   
ATOM   2852  HB1 LEU P 183     -12.854-146.088 106.927  0.00 97.00      PROA   
ATOM   2853  HB2 LEU P 183     -13.491-144.493 106.390  0.00 97.00      PROA   
ATOM   2854  CG  LEU P 183     -15.003-145.916 107.037  0.00 97.00      PROA   
ATOM   2855  HG  LEU P 183     -15.764-145.119 107.213  0.00 97.00      PROA   
ATOM   2856  CD1 LEU P 183     -15.219-146.459 105.614  0.00 97.00      PROA   
ATOM   2857 HD11 LEU P 183     -14.482-147.261 105.398  0.00 97.00      PROA   
ATOM   2858 HD12 LEU P 183     -15.090-145.649 104.866  0.00 97.00      PROA   
ATOM   2859 HD13 LEU P 183     -16.241-146.880 105.511  0.00 97.00      PROA   
ATOM   2860  CD2 LEU P 183     -15.245-147.031 108.074  0.00 97.00      PROA   
ATOM   2861 HD21 LEU P 183     -15.221-146.623 109.105  0.00 97.00      PROA   
ATOM   2862 HD22 LEU P 183     -14.463-147.814 107.982  0.00 97.00      PROA   
ATOM   2863 HD23 LEU P 183     -16.238-147.500 107.910  0.00 97.00      PROA   
ATOM   2864  C   LEU P 183     -11.815-144.256 108.589  0.00 97.00      PROA   
ATOM   2865  O   LEU P 183     -11.464-143.147 108.197  0.00 97.00      PROA   
ATOM   2866  N   GLU P 184     -10.917-145.151 109.063  0.00 97.00      PROA   
ATOM   2867  HN  GLU P 184     -11.234-146.003 109.480  0.00 97.00      PROA   
ATOM   2868  CA  GLU P 184      -9.479-144.958 109.049  0.00 97.00      PROA   
ATOM   2869  HA  GLU P 184      -9.291-144.043 109.591  0.00 97.00      PROA   
ATOM   2870  CB  GLU P 184      -8.763-146.100 109.831  0.00 97.00      PROA   
ATOM   2871  HB1 GLU P 184      -9.135-147.067 109.424  0.00 97.00      PROA   
ATOM   2872  HB2 GLU P 184      -9.106-146.021 110.889  0.00 97.00      PROA   
ATOM   2873  CG  GLU P 184      -7.219-146.108 109.788  0.00 97.00      PROA   
ATOM   2874  HG1 GLU P 184      -6.838-145.096 110.008  0.00 97.00      PROA   
ATOM   2875  HG2 GLU P 184      -6.867-146.400 108.778  0.00 97.00      PROA   
ATOM   2876  CD  GLU P 184      -6.577-147.034 110.824  0.00 97.00      PROA   
ATOM   2877  OE1 GLU P 184      -6.816-146.852 112.043  0.00 97.00      PROA   
ATOM   2878  OE2 GLU P 184      -5.777-147.908 110.406  0.00 97.00      PROA   
ATOM   2879  C   GLU P 184      -8.931-144.752 107.636  0.00 97.00      PROA   
ATOM   2880  O   GLU P 184      -9.250-145.496 106.711  0.00 97.00      PROA   
ATOM   2881  N   GLY P 185      -8.116-143.687 107.449  0.00 97.00      PROA   
ATOM   2882  HN  GLY P 185      -7.820-143.181 108.260  0.00 97.00      PROA   
ATOM   2883  CA  GLY P 185      -7.563-143.259 106.173  0.00 97.00      PROA   
ATOM   2884  HA1 GLY P 185      -7.849-143.958 105.400  0.00 97.00      PROA   
ATOM   2885  HA2 GLY P 185      -6.495-143.198 106.283  0.00 97.00      PROA   
ATOM   2886  C   GLY P 185      -8.019-141.896 105.717  0.00 97.00      PROA   
ATOM   2887  O   GLY P 185      -7.364-141.295 104.868  0.00 97.00      PROA   
ATOM   2888  N   THR P 186      -9.141-141.352 106.238  0.00 97.00      PROA   
ATOM   2889  HN  THR P 186      -9.673-141.835 106.931  0.00 97.00      PROA   
ATOM   2890  CA  THR P 186      -9.729-140.134 105.683  0.00 97.00      PROA   
ATOM   2891  HA  THR P 186      -9.730-140.262 104.614  0.00 97.00      PROA   
ATOM   2892  CB  THR P 186     -11.192-139.929 106.075  0.00 97.00      PROA   
ATOM   2893  HB  THR P 186     -11.575-138.962 105.666  0.00 97.00      PROA   
ATOM   2894  OG1 THR P 186     -11.373-139.937 107.488  0.00 97.00      PROA   
ATOM   2895  HG1 THR P 186     -10.694-139.355 107.838  0.00 97.00      PROA   
ATOM   2896  CG2 THR P 186     -12.051-141.059 105.484  0.00 97.00      PROA   
ATOM   2897 HG21 THR P 186     -11.750-142.039 105.907  0.00 97.00      PROA   
ATOM   2898 HG22 THR P 186     -11.945-141.098 104.381  0.00 97.00      PROA   
ATOM   2899 HG23 THR P 186     -13.119-140.887 105.736  0.00 97.00      PROA   
ATOM   2900  C   THR P 186      -8.995-138.836 106.034  0.00 97.00      PROA   
ATOM   2901  O   THR P 186      -8.888-138.551 107.223  0.00 97.00      PROA   
ATOM   2902  N   PRO P 187      -8.512-137.964 105.138  0.00 97.00      PROA   
ATOM   2903  CD  PRO P 187      -8.298-138.249 103.712  0.00 97.00      PROA   
ATOM   2904  HD1 PRO P 187      -9.097-138.885 103.276  0.00 97.00      PROA   
ATOM   2905  HD2 PRO P 187      -7.310-138.748 103.597  0.00 97.00      PROA   
ATOM   2906  CA  PRO P 187      -8.419-136.525 105.416  0.00 97.00      PROA   
ATOM   2907  HA  PRO P 187      -7.787-136.380 106.281  0.00 97.00      PROA   
ATOM   2908  CB  PRO P 187      -7.802-135.942 104.136  0.00 97.00      PROA   
ATOM   2909  HB1 PRO P 187      -6.694-136.022 104.204  0.00 97.00      PROA   
ATOM   2910  HB2 PRO P 187      -8.066-134.881 103.960  0.00 97.00      PROA   
ATOM   2911  CG  PRO P 187      -8.291-136.878 103.027  0.00 97.00      PROA   
ATOM   2912  HG1 PRO P 187      -9.331-136.601 102.746  0.00 97.00      PROA   
ATOM   2913  HG2 PRO P 187      -7.645-136.855 102.128  0.00 97.00      PROA   
ATOM   2914  C   PRO P 187      -9.782-135.915 105.750  0.00 97.00      PROA   
ATOM   2915  O   PRO P 187     -10.795-136.423 105.271  0.00 97.00      PROA   
ATOM   2916  N   VAL P 188      -9.836-134.852 106.594  0.00 97.00      PROA   
ATOM   2917  HN  VAL P 188      -9.004-134.417 106.929  0.00 97.00      PROA   
ATOM   2918  CA  VAL P 188     -11.085-134.286 107.089  0.00 97.00      PROA   
ATOM   2919  HA  VAL P 188     -11.870-134.452 106.365  0.00 97.00      PROA   
ATOM   2920  CB  VAL P 188     -11.500-134.837 108.467  0.00 97.00      PROA   
ATOM   2921  HB  VAL P 188     -10.720-134.583 109.223  0.00 97.00      PROA   
ATOM   2922  CG1 VAL P 188     -12.846-134.237 108.930  0.00 97.00      PROA   
ATOM   2923 HG11 VAL P 188     -13.632-134.418 108.167  0.00 97.00      PROA   
ATOM   2924 HG12 VAL P 188     -12.764-133.148 109.112  0.00 97.00      PROA   
ATOM   2925 HG13 VAL P 188     -13.164-134.714 109.881  0.00 97.00      PROA   
ATOM   2926  CG2 VAL P 188     -11.621-136.375 108.421  0.00 97.00      PROA   
ATOM   2927 HG21 VAL P 188     -10.634-136.847 108.245  0.00 97.00      PROA   
ATOM   2928 HG22 VAL P 188     -12.318-136.683 107.613  0.00 97.00      PROA   
ATOM   2929 HG23 VAL P 188     -12.012-136.758 109.388  0.00 97.00      PROA   
ATOM   2930  C   VAL P 188     -10.851-132.793 107.215  0.00 97.00      PROA   
ATOM   2931  O   VAL P 188      -9.775-132.394 107.642  0.00 97.00      PROA   
ATOM   2932  N   THR P 189     -11.855-131.934 106.874  0.00 97.00      PROA   
ATOM   2933  HN  THR P 189     -12.727-132.280 106.540  0.00 97.00      PROA   
ATOM   2934  CA  THR P 189     -11.808-130.486 107.067  0.00 97.00      PROA   
ATOM   2935  HA  THR P 189     -10.826-130.239 107.435  0.00 97.00      PROA   
ATOM   2936  CB  THR P 189     -12.015-129.630 105.795  0.00 97.00      PROA   
ATOM   2937  HB  THR P 189     -11.051-129.581 105.238  0.00 97.00      PROA   
ATOM   2938  OG1 THR P 189     -12.462-128.293 106.028  0.00 97.00      PROA   
ATOM   2939  HG1 THR P 189     -11.703-127.781 106.331  0.00 97.00      PROA   
ATOM   2940  CG2 THR P 189     -13.084-130.268 104.897  0.00 97.00      PROA   
ATOM   2941 HG21 THR P 189     -14.039-130.359 105.456  0.00 97.00      PROA   
ATOM   2942 HG22 THR P 189     -12.768-131.265 104.532  0.00 97.00      PROA   
ATOM   2943 HG23 THR P 189     -13.261-129.617 104.013  0.00 97.00      PROA   
ATOM   2944  C   THR P 189     -12.766-130.128 108.186  0.00 97.00      PROA   
ATOM   2945  O   THR P 189     -13.864-130.674 108.278  0.00 97.00      PROA   
ATOM   2946  N   LEU P 190     -12.322-129.219 109.088  0.00 97.00      PROA   
ATOM   2947  HN  LEU P 190     -11.438-128.778 108.929  0.00 97.00      PROA   
ATOM   2948  CA  LEU P 190     -13.018-128.873 110.312  0.00 97.00      PROA   
ATOM   2949  HA  LEU P 190     -13.987-129.349 110.324  0.00 97.00      PROA   
ATOM   2950  CB  LEU P 190     -12.217-129.281 111.586  0.00 97.00      PROA   
ATOM   2951  HB1 LEU P 190     -12.778-128.917 112.474  0.00 97.00      PROA   
ATOM   2952  HB2 LEU P 190     -11.230-128.768 111.576  0.00 97.00      PROA   
ATOM   2953  CG  LEU P 190     -11.950-130.799 111.810  0.00 97.00      PROA   
ATOM   2954  HG  LEU P 190     -11.638-130.899 112.880  0.00 97.00      PROA   
ATOM   2955  CD1 LEU P 190     -13.205-131.671 111.623  0.00 97.00      PROA   
ATOM   2956 HD11 LEU P 190     -13.577-131.594 110.583  0.00 97.00      PROA   
ATOM   2957 HD12 LEU P 190     -14.016-131.356 112.309  0.00 97.00      PROA   
ATOM   2958 HD13 LEU P 190     -12.961-132.735 111.820  0.00 97.00      PROA   
ATOM   2959  CD2 LEU P 190     -10.767-131.346 110.985  0.00 97.00      PROA   
ATOM   2960 HD21 LEU P 190      -9.875-130.698 111.107  0.00 97.00      PROA   
ATOM   2961 HD22 LEU P 190     -11.021-131.390 109.908  0.00 97.00      PROA   
ATOM   2962 HD23 LEU P 190     -10.508-132.373 111.317  0.00 97.00      PROA   
ATOM   2963  C   LEU P 190     -13.253-127.372 110.365  0.00 97.00      PROA   
ATOM   2964  O   LEU P 190     -12.349-126.583 110.636  0.00 97.00      PROA   
ATOM   2965  N   SER P 191     -14.511-126.932 110.145  0.00 97.00      PROA   
ATOM   2966  HN  SER P 191     -15.256-127.577 109.978  0.00 97.00      PROA   
ATOM   2967  CA  SER P 191     -14.841-125.522 110.040  0.00 97.00      PROA   
ATOM   2968  HA  SER P 191     -13.969-124.994 109.681  0.00 97.00      PROA   
ATOM   2969  CB  SER P 191     -15.923-125.289 108.937  0.00 97.00      PROA   
ATOM   2970  HB1 SER P 191     -16.666-126.111 108.987  0.00 97.00      PROA   
ATOM   2971  HB2 SER P 191     -15.428-125.353 107.944  0.00 97.00      PROA   
ATOM   2972  OG  SER P 191     -16.620-124.048 109.025  0.00 97.00      PROA   
ATOM   2973  HG1 SER P 191     -17.318-124.193 109.672  0.00 97.00      PROA   
ATOM   2974  C   SER P 191     -15.184-124.901 111.387  0.00 97.00      PROA   
ATOM   2975  O   SER P 191     -16.287-125.043 111.899  0.00 97.00      PROA   
ATOM   2976  N   CYS P 192     -14.235-124.147 111.987  0.00 97.00      PROA   
ATOM   2977  HN  CYS P 192     -13.315-124.114 111.605  0.00 97.00      PROA   
ATOM   2978  CA  CYS P 192     -14.482-123.381 113.202  0.00 97.00      PROA   
ATOM   2979  HA  CYS P 192     -15.244-123.879 113.785  0.00 97.00      PROA   
ATOM   2980  CB  CYS P 192     -13.215-123.265 114.089  0.00 97.00      PROA   
ATOM   2981  HB1 CYS P 192     -13.426-122.600 114.953  0.00 97.00      PROA   
ATOM   2982  HB2 CYS P 192     -12.387-122.814 113.499  0.00 97.00      PROA   
ATOM   2983  SG  CYS P 192     -12.710-124.911 114.688  0.00 97.00      PROA   
ATOM   2984  C   CYS P 192     -15.007-122.001 112.835  0.00 97.00      PROA   
ATOM   2985  O   CYS P 192     -14.253-121.121 112.425  0.00 97.00      PROA   
ATOM   2986  N   GLU P 193     -16.345-121.801 112.945  0.00 97.00      PROA   
ATOM   2987  HN  GLU P 193     -16.922-122.503 113.363  0.00 97.00      PROA   
ATOM   2988  CA  GLU P 193     -17.048-120.760 112.217  0.00 97.00      PROA   
ATOM   2989  HA  GLU P 193     -16.325-120.184 111.657  0.00 97.00      PROA   
ATOM   2990  CB  GLU P 193     -18.011-121.401 111.183  0.00 97.00      PROA   
ATOM   2991  HB1 GLU P 193     -17.385-121.988 110.474  0.00 97.00      PROA   
ATOM   2992  HB2 GLU P 193     -18.505-120.593 110.599  0.00 97.00      PROA   
ATOM   2993  CG  GLU P 193     -19.072-122.348 111.788  0.00 97.00      PROA   
ATOM   2994  HG1 GLU P 193     -19.596-121.848 112.629  0.00 97.00      PROA   
ATOM   2995  HG2 GLU P 193     -18.614-123.288 112.161  0.00 97.00      PROA   
ATOM   2996  CD  GLU P 193     -20.120-122.686 110.741  0.00 97.00      PROA   
ATOM   2997  OE1 GLU P 193     -21.234-122.102 110.813  0.00 97.00      PROA   
ATOM   2998  OE2 GLU P 193     -19.816-123.484 109.819  0.00 97.00      PROA   
ATOM   2999  C   GLU P 193     -17.821-119.756 113.062  0.00 97.00      PROA   
ATOM   3000  O   GLU P 193     -18.475-120.104 114.043  0.00 97.00      PROA   
ATOM   3001  N   THR P 194     -17.771-118.454 112.666  0.00 97.00      PROA   
ATOM   3002  HN  THR P 194     -17.128-118.169 111.960  0.00 97.00      PROA   
ATOM   3003  CA  THR P 194     -18.574-117.390 113.264  0.00 97.00      PROA   
ATOM   3004  HA  THR P 194     -18.993-117.735 114.201  0.00 97.00      PROA   
ATOM   3005  CB  THR P 194     -17.775-116.105 113.537  0.00 97.00      PROA   
ATOM   3006  HB  THR P 194     -18.451-115.314 113.944  0.00 97.00      PROA   
ATOM   3007  OG1 THR P 194     -17.128-115.598 112.369  0.00 97.00      PROA   
ATOM   3008  HG1 THR P 194     -17.271-114.647 112.374  0.00 97.00      PROA   
ATOM   3009  CG2 THR P 194     -16.688-116.378 114.590  0.00 97.00      PROA   
ATOM   3010 HG21 THR P 194     -15.982-117.155 114.231  0.00 97.00      PROA   
ATOM   3011 HG22 THR P 194     -17.145-116.718 115.541  0.00 97.00      PROA   
ATOM   3012 HG23 THR P 194     -16.112-115.448 114.789  0.00 97.00      PROA   
ATOM   3013  C   THR P 194     -19.743-116.976 112.382  0.00 97.00      PROA   
ATOM   3014  O   THR P 194     -20.825-116.689 112.889  0.00 97.00      PROA   
ATOM   3015  N   LYS P 195     -19.516-116.863 111.049  0.00 97.00      PROA   
ATOM   3016  HN  LYS P 195     -18.622-117.139 110.711  0.00 97.00      PROA   
ATOM   3017  CA  LYS P 195     -20.376-116.206 110.065  0.00 97.00      PROA   
ATOM   3018  HA  LYS P 195     -19.840-116.297 109.132  0.00 97.00      PROA   
ATOM   3019  CB  LYS P 195     -21.757-116.893 109.826  0.00 97.00      PROA   
ATOM   3020  HB1 LYS P 195     -22.520-116.125 109.567  0.00 97.00      PROA   
ATOM   3021  HB2 LYS P 195     -22.105-117.377 110.763  0.00 97.00      PROA   
ATOM   3022  CG  LYS P 195     -21.809-117.919 108.673  0.00 97.00      PROA   
ATOM   3023  HG1 LYS P 195     -21.370-117.465 107.757  0.00 97.00      PROA   
ATOM   3024  HG2 LYS P 195     -22.889-118.103 108.460  0.00 97.00      PROA   
ATOM   3025  CD  LYS P 195     -21.166-119.288 108.944  0.00 97.00      PROA   
ATOM   3026  HD1 LYS P 195     -21.575-119.668 109.908  0.00 97.00      PROA   
ATOM   3027  HD2 LYS P 195     -20.066-119.181 109.064  0.00 97.00      PROA   
ATOM   3028  CE  LYS P 195     -21.489-120.294 107.821  0.00 97.00      PROA   
ATOM   3029  HE1 LYS P 195     -21.018-119.989 106.865  0.00 97.00      PROA   
ATOM   3030  HE2 LYS P 195     -22.590-120.357 107.686  0.00 97.00      PROA   
ATOM   3031  NZ  LYS P 195     -21.013-121.648 108.151  0.00 97.00      PROA   
ATOM   3032  HZ1 LYS P 195     -21.259-121.842 109.150  0.00 97.00      PROA   
ATOM   3033  HZ2 LYS P 195     -19.979-121.729 108.115  0.00 97.00      PROA   
ATOM   3034  HZ3 LYS P 195     -21.443-122.397 107.580  0.00 97.00      PROA   
ATOM   3035  C   LYS P 195     -20.543-114.692 110.230  0.00 97.00      PROA   
ATOM   3036  O   LYS P 195     -20.679-113.974 109.241  0.00 97.00      PROA   
ATOM   3037  N   LEU P 196     -20.491-114.164 111.471  0.00 97.00      PROA   
ATOM   3038  HN  LEU P 196     -20.472-114.785 112.251  0.00 97.00      PROA   
ATOM   3039  CA  LEU P 196     -20.629-112.759 111.786  0.00 97.00      PROA   
ATOM   3040  HA  LEU P 196     -21.189-112.276 110.998  0.00 97.00      PROA   
ATOM   3041  CB  LEU P 196     -21.360-112.530 113.142  0.00 97.00      PROA   
ATOM   3042  HB1 LEU P 196     -21.267-111.459 113.422  0.00 97.00      PROA   
ATOM   3043  HB2 LEU P 196     -20.860-113.134 113.930  0.00 97.00      PROA   
ATOM   3044  CG  LEU P 196     -22.886-112.822 113.186  0.00 97.00      PROA   
ATOM   3045  HG  LEU P 196     -23.230-112.484 114.196  0.00 97.00      PROA   
ATOM   3046  CD1 LEU P 196     -23.667-111.993 112.150  0.00 97.00      PROA   
ATOM   3047 HD11 LEU P 196     -23.402-112.314 111.120  0.00 97.00      PROA   
ATOM   3048 HD12 LEU P 196     -23.433-110.913 112.260  0.00 97.00      PROA   
ATOM   3049 HD13 LEU P 196     -24.759-112.137 112.291  0.00 97.00      PROA   
ATOM   3050  CD2 LEU P 196     -23.250-114.315 113.089  0.00 97.00      PROA   
ATOM   3051 HD21 LEU P 196     -22.691-114.903 113.846  0.00 97.00      PROA   
ATOM   3052 HD22 LEU P 196     -23.013-114.709 112.080  0.00 97.00      PROA   
ATOM   3053 HD23 LEU P 196     -24.338-114.454 113.264  0.00 97.00      PROA   
ATOM   3054  C   LEU P 196     -19.278-112.069 111.864  0.00 97.00      PROA   
ATOM   3055  O   LEU P 196     -18.285-112.645 112.306  0.00 97.00      PROA   
ATOM   3056  N   LEU P 197     -19.241-110.777 111.452  0.00 97.00      PROA   
ATOM   3057  HN  LEU P 197     -20.033-110.355 111.020  0.00 97.00      PROA   
ATOM   3058  CA  LEU P 197     -18.144-109.871 111.720  0.00 97.00      PROA   
ATOM   3059  HA  LEU P 197     -17.498-110.310 112.467  0.00 97.00      PROA   
ATOM   3060  CB  LEU P 197     -17.320-109.525 110.454  0.00 97.00      PROA   
ATOM   3061  HB1 LEU P 197     -17.996-109.082 109.691  0.00 97.00      PROA   
ATOM   3062  HB2 LEU P 197     -16.927-110.478 110.033  0.00 97.00      PROA   
ATOM   3063  CG  LEU P 197     -16.120-108.566 110.667  0.00 97.00      PROA   
ATOM   3064  HG  LEU P 197     -16.505-107.598 111.065  0.00 97.00      PROA   
ATOM   3065  CD1 LEU P 197     -15.092-109.119 111.671  0.00 97.00      PROA   
ATOM   3066 HD11 LEU P 197     -14.720-110.106 111.323  0.00 97.00      PROA   
ATOM   3067 HD12 LEU P 197     -15.545-109.239 112.676  0.00 97.00      PROA   
ATOM   3068 HD13 LEU P 197     -14.231-108.423 111.755  0.00 97.00      PROA   
ATOM   3069  CD2 LEU P 197     -15.432-108.258 109.325  0.00 97.00      PROA   
ATOM   3070 HD21 LEU P 197     -16.156-107.809 108.614  0.00 97.00      PROA   
ATOM   3071 HD22 LEU P 197     -15.030-109.193 108.879  0.00 97.00      PROA   
ATOM   3072 HD23 LEU P 197     -14.593-107.546 109.475  0.00 97.00      PROA   
ATOM   3073  C   LEU P 197     -18.750-108.618 112.310  0.00 97.00      PROA   
ATOM   3074  O   LEU P 197     -19.757-108.114 111.820  0.00 97.00      PROA   
ATOM   3075  N   LEU P 198     -18.149-108.107 113.409  0.00 97.00      PROA   
ATOM   3076  HN  LEU P 198     -17.315-108.515 113.767  0.00 97.00      PROA   
ATOM   3077  CA  LEU P 198     -18.604-106.948 114.145  0.00 97.00      PROA   
ATOM   3078  HA  LEU P 198     -19.286-106.368 113.538  0.00 97.00      PROA   
ATOM   3079  CB  LEU P 198     -19.230-107.275 115.537  0.00 97.00      PROA   
ATOM   3080  HB1 LEU P 198     -19.440-106.314 116.063  0.00 97.00      PROA   
ATOM   3081  HB2 LEU P 198     -18.493-107.831 116.154  0.00 97.00      PROA   
ATOM   3082  CG  LEU P 198     -20.541-108.128 115.573  0.00 97.00      PROA   
ATOM   3083  HG  LEU P 198     -20.928-108.020 116.621  0.00 97.00      PROA   
ATOM   3084  CD1 LEU P 198     -21.629-107.692 114.638  0.00 97.00      PROA   
ATOM   3085 HD11 LEU P 198     -21.389-107.494 113.587  0.00 97.00      PROA   
ATOM   3086 HD12 LEU P 198     -21.594-106.833 115.113  0.00 97.00      PROA   
ATOM   3087 HD13 LEU P 198     -22.664-107.991 114.834  0.00 97.00      PROA   
ATOM   3088  CD2 LEU P 198     -20.411-109.587 115.265  0.00 97.00      PROA   
ATOM   3089 HD21 LEU P 198     -19.569-110.008 115.833  0.00 97.00      PROA   
ATOM   3090 HD22 LEU P 198     -20.254-109.713 114.175  0.00 97.00      PROA   
ATOM   3091 HD23 LEU P 198     -21.362-110.094 115.539  0.00 97.00      PROA   
ATOM   3092  C   LEU P 198     -17.351-106.127 114.362  0.00 97.00      PROA   
ATOM   3093  O   LEU P 198     -16.244-106.609 114.125  0.00 97.00      PROA   
ATOM   3094  N   GLN P 199     -17.491-104.850 114.802  0.00 97.00      PROA   
ATOM   3095  HN  GLN P 199     -18.401-104.462 114.934  0.00 97.00      PROA   
ATOM   3096  CA  GLN P 199     -16.380-103.945 115.068  0.00 97.00      PROA   
ATOM   3097  HA  GLN P 199     -15.877-103.785 114.125  0.00 97.00      PROA   
ATOM   3098  CB  GLN P 199     -16.869-102.578 115.622  0.00 97.00      PROA   
ATOM   3099  HB1 GLN P 199     -15.983-101.917 115.760  0.00 97.00      PROA   
ATOM   3100  HB2 GLN P 199     -17.326-102.733 116.627  0.00 97.00      PROA   
ATOM   3101  CG  GLN P 199     -17.901-101.820 114.746  0.00 97.00      PROA   
ATOM   3102  HG1 GLN P 199     -17.963-100.754 115.051  0.00 97.00      PROA   
ATOM   3103  HG2 GLN P 199     -18.905-102.272 114.908  0.00 97.00      PROA   
ATOM   3104  CD  GLN P 199     -17.631-101.913 113.239  0.00 97.00      PROA   
ATOM   3105  OE1 GLN P 199     -18.381-102.567 112.506  0.00 97.00      PROA   
ATOM   3106  NE2 GLN P 199     -16.557-101.234 112.756  0.00 97.00      PROA   
ATOM   3107 HE21 GLN P 199     -16.396-101.267 111.771  0.00 97.00      PROA   
ATOM   3108 HE22 GLN P 199     -15.975-100.701 113.368  0.00 97.00      PROA   
ATOM   3109  C   GLN P 199     -15.354-104.531 116.035  0.00 97.00      PROA   
ATOM   3110  O   GLN P 199     -15.697-105.140 117.047  0.00 97.00      PROA   
ATOM   3111  N   ARG P 200     -14.052-104.389 115.702  0.00 97.00      PROA   
ATOM   3112  HN  ARG P 200     -13.764-103.855 114.912  0.00 97.00      PROA   
ATOM   3113  CA  ARG P 200     -13.014-105.181 116.312  0.00 97.00      PROA   
ATOM   3114  HA  ARG P 200     -13.316-105.511 117.294  0.00 97.00      PROA   
ATOM   3115  CB  ARG P 200     -12.729-106.385 115.376  0.00 97.00      PROA   
ATOM   3116  HB1 ARG P 200     -12.386-105.989 114.393  0.00 97.00      PROA   
ATOM   3117  HB2 ARG P 200     -13.687-106.917 115.178  0.00 97.00      PROA   
ATOM   3118  CG  ARG P 200     -11.692-107.393 115.887  0.00 97.00      PROA   
ATOM   3119  HG1 ARG P 200     -11.037-106.921 116.648  0.00 97.00      PROA   
ATOM   3120  HG2 ARG P 200     -11.039-107.638 115.024  0.00 97.00      PROA   
ATOM   3121  CD  ARG P 200     -12.257-108.691 116.482  0.00 97.00      PROA   
ATOM   3122  HD1 ARG P 200     -13.204-108.506 117.028  0.00 97.00      PROA   
ATOM   3123  HD2 ARG P 200     -11.527-109.139 117.197  0.00 97.00      PROA   
ATOM   3124  NE  ARG P 200     -12.533-109.645 115.355  0.00 97.00      PROA   
ATOM   3125  HE  ARG P 200     -13.396-109.599 114.862  0.00 97.00      PROA   
ATOM   3126  CZ  ARG P 200     -11.627-110.545 114.926  0.00 97.00      PROA   
ATOM   3127  NH1 ARG P 200     -10.408-110.647 115.470  0.00 97.00      PROA   
ATOM   3128 HH11 ARG P 200     -10.002-109.805 115.819  0.00 97.00      PROA   
ATOM   3129 HH12 ARG P 200      -9.765-111.301 115.071  0.00 97.00      PROA   
ATOM   3130  NH2 ARG P 200     -11.879-111.328 113.866  0.00 97.00      PROA   
ATOM   3131 HH21 ARG P 200     -12.684-111.151 113.311  0.00 97.00      PROA   
ATOM   3132 HH22 ARG P 200     -11.085-111.792 113.481  0.00 97.00      PROA   
ATOM   3133  C   ARG P 200     -11.777-104.306 116.386  0.00 97.00      PROA   
ATOM   3134  O   ARG P 200     -11.538-103.575 115.425  0.00 97.00      PROA   
ATOM   3135  N   PRO P 201     -10.953-104.302 117.441  0.00 97.00      PROA   
ATOM   3136  CD  PRO P 201     -11.307-104.782 118.783  0.00 97.00      PROA   
ATOM   3137  HD1 PRO P 201     -11.615-105.851 118.758  0.00 97.00      PROA   
ATOM   3138  HD2 PRO P 201     -12.134-104.156 119.189  0.00 97.00      PROA   
ATOM   3139  CA  PRO P 201      -9.631-103.687 117.394  0.00 97.00      PROA   
ATOM   3140  HA  PRO P 201      -9.675-102.725 116.900  0.00 97.00      PROA   
ATOM   3141  CB  PRO P 201      -9.245-103.524 118.878  0.00 97.00      PROA   
ATOM   3142  HB1 PRO P 201      -9.594-102.525 119.224  0.00 97.00      PROA   
ATOM   3143  HB2 PRO P 201      -8.156-103.598 119.067  0.00 97.00      PROA   
ATOM   3144  CG  PRO P 201     -10.044-104.603 119.631  0.00 97.00      PROA   
ATOM   3145  HG1 PRO P 201      -9.472-105.554 119.639  0.00 97.00      PROA   
ATOM   3146  HG2 PRO P 201     -10.267-104.317 120.677  0.00 97.00      PROA   
ATOM   3147  C   PRO P 201      -8.646-104.546 116.612  0.00 97.00      PROA   
ATOM   3148  O   PRO P 201      -8.225-104.128 115.535  0.00 97.00      PROA   
ATOM   3149  N   GLY P 202      -8.282-105.749 117.107  0.00 97.00      PROA   
ATOM   3150  HN  GLY P 202      -8.544-106.012 118.033  0.00 97.00      PROA   
ATOM   3151  CA  GLY P 202      -7.452-106.696 116.392  0.00 97.00      PROA   
ATOM   3152  HA1 GLY P 202      -7.101-107.372 117.143  0.00 97.00      PROA   
ATOM   3153  HA2 GLY P 202      -6.654-106.188 115.869  0.00 97.00      PROA   
ATOM   3154  C   GLY P 202      -8.238-107.527 115.428  0.00 97.00      PROA   
ATOM   3155  O   GLY P 202      -8.912-108.450 115.852  0.00 97.00      PROA   
ATOM   3156  N   LEU P 203      -8.151-107.228 114.115  0.00 97.00      PROA   
ATOM   3157  HN  LEU P 203      -7.573-106.462 113.845  0.00 97.00      PROA   
ATOM   3158  CA  LEU P 203      -8.898-107.852 113.031  0.00 97.00      PROA   
ATOM   3159  HA  LEU P 203      -9.938-107.772 113.295  0.00 97.00      PROA   
ATOM   3160  CB  LEU P 203      -8.726-107.074 111.693  0.00 97.00      PROA   
ATOM   3161  HB1 LEU P 203      -8.853-107.748 110.819  0.00 97.00      PROA   
ATOM   3162  HB2 LEU P 203      -7.689-106.674 111.654  0.00 97.00      PROA   
ATOM   3163  CG  LEU P 203      -9.724-105.899 111.476  0.00 97.00      PROA   
ATOM   3164  HG  LEU P 203      -9.406-105.384 110.536  0.00 97.00      PROA   
ATOM   3165  CD1 LEU P 203     -11.165-106.397 111.236  0.00 97.00      PROA   
ATOM   3166 HD11 LEU P 203     -11.559-106.906 112.140  0.00 97.00      PROA   
ATOM   3167 HD12 LEU P 203     -11.192-107.110 110.385  0.00 97.00      PROA   
ATOM   3168 HD13 LEU P 203     -11.831-105.541 110.999  0.00 97.00      PROA   
ATOM   3169  CD2 LEU P 203      -9.694-104.839 112.594  0.00 97.00      PROA   
ATOM   3170 HD21 LEU P 203      -8.662-104.459 112.740  0.00 97.00      PROA   
ATOM   3171 HD22 LEU P 203     -10.051-105.269 113.553  0.00 97.00      PROA   
ATOM   3172 HD23 LEU P 203     -10.352-103.983 112.334  0.00 97.00      PROA   
ATOM   3173  C   LEU P 203      -8.688-109.349 112.808  0.00 97.00      PROA   
ATOM   3174  O   LEU P 203      -9.624-110.034 112.403  0.00 97.00      PROA   
ATOM   3175  N   GLN P 204      -7.474-109.902 113.035  0.00 97.00      PROA   
ATOM   3176  HN  GLN P 204      -6.754-109.386 113.500  0.00 97.00      PROA   
ATOM   3177  CA  GLN P 204      -7.091-111.248 112.626  0.00 97.00      PROA   
ATOM   3178  HA  GLN P 204      -7.338-111.345 111.579  0.00 97.00      PROA   
ATOM   3179  CB  GLN P 204      -5.562-111.429 112.831  0.00 97.00      PROA   
ATOM   3180  HB1 GLN P 204      -5.346-111.447 113.922  0.00 97.00      PROA   
ATOM   3181  HB2 GLN P 204      -5.072-110.509 112.435  0.00 97.00      PROA   
ATOM   3182  CG  GLN P 204      -4.873-112.650 112.176  0.00 97.00      PROA   
ATOM   3183  HG1 GLN P 204      -5.091-113.562 112.770  0.00 97.00      PROA   
ATOM   3184  HG2 GLN P 204      -3.774-112.498 112.200  0.00 97.00      PROA   
ATOM   3185  CD  GLN P 204      -5.336-112.902 110.737  0.00 97.00      PROA   
ATOM   3186  OE1 GLN P 204      -6.377-113.510 110.472  0.00 97.00      PROA   
ATOM   3187  NE2 GLN P 204      -4.525-112.428 109.754  0.00 97.00      PROA   
ATOM   3188 HE21 GLN P 204      -4.798-112.598 108.809  0.00 97.00      PROA   
ATOM   3189 HE22 GLN P 204      -3.698-111.924 109.994  0.00 97.00      PROA   
ATOM   3190  C   GLN P 204      -7.818-112.345 113.395  0.00 97.00      PROA   
ATOM   3191  O   GLN P 204      -8.402-112.110 114.442  0.00 97.00      PROA   
ATOM   3192  N   LEU P 205      -7.800-113.601 112.901  0.00 97.00      PROA   
ATOM   3193  HN  LEU P 205      -7.406-113.788 112.002  0.00 97.00      PROA   
ATOM   3194  CA  LEU P 205      -8.082-114.746 113.739  0.00 97.00      PROA   
ATOM   3195  HA  LEU P 205      -8.093-114.444 114.776  0.00 97.00      PROA   
ATOM   3196  CB  LEU P 205      -9.426-115.450 113.430  0.00 97.00      PROA   
ATOM   3197  HB1 LEU P 205      -9.500-116.391 114.019  0.00 97.00      PROA   
ATOM   3198  HB2 LEU P 205      -9.451-115.708 112.348  0.00 97.00      PROA   
ATOM   3199  CG  LEU P 205     -10.681-114.612 113.766  0.00 97.00      PROA   
ATOM   3200  HG  LEU P 205     -10.557-113.614 113.288  0.00 97.00      PROA   
ATOM   3201  CD1 LEU P 205     -11.950-115.250 113.171  0.00 97.00      PROA   
ATOM   3202 HD11 LEU P 205     -12.106-116.261 113.603  0.00 97.00      PROA   
ATOM   3203 HD12 LEU P 205     -11.855-115.345 112.070  0.00 97.00      PROA   
ATOM   3204 HD13 LEU P 205     -12.840-114.627 113.400  0.00 97.00      PROA   
ATOM   3205  CD2 LEU P 205     -10.851-114.418 115.285  0.00 97.00      PROA   
ATOM   3206 HD21 LEU P 205      -9.987-113.874 115.717  0.00 97.00      PROA   
ATOM   3207 HD22 LEU P 205     -10.930-115.407 115.785  0.00 97.00      PROA   
ATOM   3208 HD23 LEU P 205     -11.775-113.840 115.501  0.00 97.00      PROA   
ATOM   3209  C   LEU P 205      -6.949-115.735 113.610  0.00 97.00      PROA   
ATOM   3210  O   LEU P 205      -6.752-116.369 112.575  0.00 97.00      PROA   
ATOM   3211  N   TYR P 206      -6.188-115.910 114.713  0.00 97.00      PROA   
ATOM   3212  HN  TYR P 206      -6.326-115.338 115.517  0.00 97.00      PROA   
ATOM   3213  CA  TYR P 206      -5.245-116.998 114.878  0.00 97.00      PROA   
ATOM   3214  HA  TYR P 206      -4.913-117.342 113.906  0.00 97.00      PROA   
ATOM   3215  CB  TYR P 206      -4.016-116.653 115.763  0.00 97.00      PROA   
ATOM   3216  HB1 TYR P 206      -3.260-117.466 115.738  0.00 97.00      PROA   
ATOM   3217  HB2 TYR P 206      -4.328-116.491 116.818  0.00 97.00      PROA   
ATOM   3218  CG  TYR P 206      -3.371-115.383 115.279  0.00 97.00      PROA   
ATOM   3219  CD1 TYR P 206      -2.371-115.392 114.287  0.00 97.00      PROA   
ATOM   3220  HD1 TYR P 206      -2.046-116.331 113.862  0.00 97.00      PROA   
ATOM   3221  CE1 TYR P 206      -1.805-114.187 113.840  0.00 97.00      PROA   
ATOM   3222  HE1 TYR P 206      -1.048-114.194 113.068  0.00 97.00      PROA   
ATOM   3223  CZ  TYR P 206      -2.245-112.969 114.380  0.00 97.00      PROA   
ATOM   3224  OH  TYR P 206      -1.761-111.740 113.882  0.00 97.00      PROA   
ATOM   3225  HH  TYR P 206      -2.337-111.042 114.222  0.00 97.00      PROA   
ATOM   3226  CD2 TYR P 206      -3.753-114.159 115.851  0.00 97.00      PROA   
ATOM   3227  HD2 TYR P 206      -4.494-114.128 116.638  0.00 97.00      PROA   
ATOM   3228  CE2 TYR P 206      -3.209-112.961 115.393  0.00 97.00      PROA   
ATOM   3229  HE2 TYR P 206      -3.555-112.037 115.824  0.00 97.00      PROA   
ATOM   3230  C   TYR P 206      -6.029-118.097 115.548  0.00 97.00      PROA   
ATOM   3231  O   TYR P 206      -6.993-117.831 116.264  0.00 97.00      PROA   
ATOM   3232  N   PHE P 207      -5.652-119.369 115.310  0.00 97.00      PROA   
ATOM   3233  HN  PHE P 207      -4.851-119.584 114.752  0.00 97.00      PROA   
ATOM   3234  CA  PHE P 207      -6.420-120.490 115.806  0.00 97.00      PROA   
ATOM   3235  HA  PHE P 207      -7.073-120.178 116.609  0.00 97.00      PROA   
ATOM   3236  CB  PHE P 207      -7.244-121.208 114.704  0.00 97.00      PROA   
ATOM   3237  HB1 PHE P 207      -7.706-122.143 115.086  0.00 97.00      PROA   
ATOM   3238  HB2 PHE P 207      -6.565-121.479 113.869  0.00 97.00      PROA   
ATOM   3239  CG  PHE P 207      -8.349-120.343 114.142  0.00 97.00      PROA   
ATOM   3240  CD1 PHE P 207      -8.085-119.398 113.134  0.00 97.00      PROA   
ATOM   3241  HD1 PHE P 207      -7.068-119.225 112.814  0.00 97.00      PROA   
ATOM   3242  CE1 PHE P 207      -9.127-118.688 112.527  0.00 97.00      PROA   
ATOM   3243  HE1 PHE P 207      -8.904-117.957 111.763  0.00 97.00      PROA   
ATOM   3244  CZ  PHE P 207     -10.451-118.919 112.915  0.00 97.00      PROA   
ATOM   3245  HZ  PHE P 207     -11.256-118.367 112.450  0.00 97.00      PROA   
ATOM   3246  CD2 PHE P 207      -9.685-120.562 114.525  0.00 97.00      PROA   
ATOM   3247  HD2 PHE P 207      -9.908-121.296 115.286  0.00 97.00      PROA   
ATOM   3248  CE2 PHE P 207     -10.731-119.857 113.916  0.00 97.00      PROA   
ATOM   3249  HE2 PHE P 207     -11.753-120.038 114.215  0.00 97.00      PROA   
ATOM   3250  C   PHE P 207      -5.477-121.494 116.391  0.00 97.00      PROA   
ATOM   3251  O   PHE P 207      -4.286-121.476 116.121  0.00 97.00      PROA   
ATOM   3252  N   SER P 208      -6.011-122.408 117.221  0.00 97.00      PROA   
ATOM   3253  HN  SER P 208      -6.962-122.347 117.508  0.00 97.00      PROA   
ATOM   3254  CA  SER P 208      -5.272-123.538 117.727  0.00 97.00      PROA   
ATOM   3255  HA  SER P 208      -4.520-123.820 117.003  0.00 97.00      PROA   
ATOM   3256  CB  SER P 208      -4.580-123.282 119.093  0.00 97.00      PROA   
ATOM   3257  HB1 SER P 208      -3.769-122.538 118.938  0.00 97.00      PROA   
ATOM   3258  HB2 SER P 208      -4.123-124.214 119.490  0.00 97.00      PROA   
ATOM   3259  OG  SER P 208      -5.497-122.745 120.040  0.00 97.00      PROA   
ATOM   3260  HG1 SER P 208      -5.158-122.935 120.921  0.00 97.00      PROA   
ATOM   3261  C   SER P 208      -6.239-124.686 117.815  0.00 97.00      PROA   
ATOM   3262  O   SER P 208      -7.449-124.492 117.897  0.00 97.00      PROA   
ATOM   3263  N   PHE P 209      -5.699-125.921 117.751  0.00 97.00      PROA   
ATOM   3264  HN  PHE P 209      -4.711-126.037 117.702  0.00 97.00      PROA   
ATOM   3265  CA  PHE P 209      -6.458-127.146 117.732  0.00 97.00      PROA   
ATOM   3266  HA  PHE P 209      -7.470-126.942 118.060  0.00 97.00      PROA   
ATOM   3267  CB  PHE P 209      -6.445-127.813 116.326  0.00 97.00      PROA   
ATOM   3268  HB1 PHE P 209      -6.144-128.880 116.350  0.00 97.00      PROA   
ATOM   3269  HB2 PHE P 209      -5.735-127.276 115.660  0.00 97.00      PROA   
ATOM   3270  CG  PHE P 209      -7.818-127.757 115.712  0.00 97.00      PROA   
ATOM   3271  CD1 PHE P 209      -8.797-128.675 116.131  0.00 97.00      PROA   
ATOM   3272  HD1 PHE P 209      -8.565-129.384 116.912  0.00 97.00      PROA   
ATOM   3273  CE1 PHE P 209     -10.064-128.685 115.540  0.00 97.00      PROA   
ATOM   3274  HE1 PHE P 209     -10.801-129.402 115.867  0.00 97.00      PROA   
ATOM   3275  CZ  PHE P 209     -10.366-127.777 114.517  0.00 97.00      PROA   
ATOM   3276  HZ  PHE P 209     -11.341-127.782 114.054  0.00 97.00      PROA   
ATOM   3277  CD2 PHE P 209      -8.132-126.847 114.685  0.00 97.00      PROA   
ATOM   3278  HD2 PHE P 209      -7.389-126.140 114.345  0.00 97.00      PROA   
ATOM   3279  CE2 PHE P 209      -9.400-126.857 114.090  0.00 97.00      PROA   
ATOM   3280  HE2 PHE P 209      -9.635-126.160 113.300  0.00 97.00      PROA   
ATOM   3281  C   PHE P 209      -5.849-128.057 118.768  0.00 97.00      PROA   
ATOM   3282  O   PHE P 209      -4.635-128.087 118.956  0.00 97.00      PROA   
ATOM   3283  N   TYR P 210      -6.709-128.798 119.501  0.00 97.00      PROA   
ATOM   3284  HN  TYR P 210      -7.693-128.743 119.345  0.00 97.00      PROA   
ATOM   3285  CA  TYR P 210      -6.307-129.606 120.629  0.00 97.00      PROA   
ATOM   3286  HA  TYR P 210      -5.244-129.807 120.595  0.00 97.00      PROA   
ATOM   3287  CB  TYR P 210      -6.713-128.970 121.993  0.00 97.00      PROA   
ATOM   3288  HB1 TYR P 210      -6.303-129.556 122.843  0.00 97.00      PROA   
ATOM   3289  HB2 TYR P 210      -7.820-128.972 122.076  0.00 97.00      PROA   
ATOM   3290  CG  TYR P 210      -6.285-127.522 122.138  0.00 97.00      PROA   
ATOM   3291  CD1 TYR P 210      -7.068-126.488 121.588  0.00 97.00      PROA   
ATOM   3292  HD1 TYR P 210      -7.946-126.737 121.013  0.00 97.00      PROA   
ATOM   3293  CE1 TYR P 210      -6.748-125.144 121.807  0.00 97.00      PROA   
ATOM   3294  HE1 TYR P 210      -7.368-124.369 121.382  0.00 97.00      PROA   
ATOM   3295  CZ  TYR P 210      -5.645-124.810 122.601  0.00 97.00      PROA   
ATOM   3296  OH  TYR P 210      -5.335-123.462 122.881  0.00 97.00      PROA   
ATOM   3297  HH  TYR P 210      -6.161-122.985 123.032  0.00 97.00      PROA   
ATOM   3298  CD2 TYR P 210      -5.183-127.170 122.937  0.00 97.00      PROA   
ATOM   3299  HD2 TYR P 210      -4.603-127.946 123.414  0.00 97.00      PROA   
ATOM   3300  CE2 TYR P 210      -4.858-125.824 123.159  0.00 97.00      PROA   
ATOM   3301  HE2 TYR P 210      -4.021-125.563 123.790  0.00 97.00      PROA   
ATOM   3302  C   TYR P 210      -7.052-130.914 120.494  0.00 97.00      PROA   
ATOM   3303  O   TYR P 210      -8.049-130.999 119.779  0.00 97.00      PROA   
ATOM   3304  N   MET P 211      -6.578-131.971 121.196  0.00 97.00      PROA   
ATOM   3305  HN  MET P 211      -5.738-131.900 121.730  0.00 97.00      PROA   
ATOM   3306  CA  MET P 211      -7.304-133.217 121.326  0.00 97.00      PROA   
ATOM   3307  HA  MET P 211      -8.278-133.136 120.869  0.00 97.00      PROA   
ATOM   3308  CB  MET P 211      -6.541-134.406 120.687  0.00 97.00      PROA   
ATOM   3309  HB1 MET P 211      -7.028-135.361 120.984  0.00 97.00      PROA   
ATOM   3310  HB2 MET P 211      -5.496-134.413 121.072  0.00 97.00      PROA   
ATOM   3311  CG  MET P 211      -6.507-134.354 119.147  0.00 97.00      PROA   
ATOM   3312  HG1 MET P 211      -6.245-133.324 118.823  0.00 97.00      PROA   
ATOM   3313  HG2 MET P 211      -7.540-134.552 118.789  0.00 97.00      PROA   
ATOM   3314  SD  MET P 211      -5.349-135.524 118.365  0.00 97.00      PROA   
ATOM   3315  CE  MET P 211      -6.146-137.067 118.892  0.00 97.00      PROA   
ATOM   3316  HE1 MET P 211      -7.216-137.081 118.594  0.00 97.00      PROA   
ATOM   3317  HE2 MET P 211      -6.092-137.199 119.993  0.00 97.00      PROA   
ATOM   3318  HE3 MET P 211      -5.652-137.943 118.421  0.00 97.00      PROA   
ATOM   3319  C   MET P 211      -7.492-133.490 122.799  0.00 97.00      PROA   
ATOM   3320  O   MET P 211      -6.560-133.945 123.457  0.00 97.00      PROA   
ATOM   3321  N   GLY P 212      -8.714-133.246 123.352  0.00 97.00      PROA   
ATOM   3322  HN  GLY P 212      -9.489-132.988 122.775  0.00 97.00      PROA   
ATOM   3323  CA  GLY P 212      -9.022-133.324 124.778  0.00 97.00      PROA   
ATOM   3324  HA1 GLY P 212      -9.206-134.361 125.019  0.00 97.00      PROA   
ATOM   3325  HA2 GLY P 212      -9.894-132.712 124.934  0.00 97.00      PROA   
ATOM   3326  C   GLY P 212      -7.954-132.775 125.699  0.00 97.00      PROA   
ATOM   3327  O   GLY P 212      -7.582-131.605 125.635  0.00 97.00      PROA   
ATOM   3328  N   SER P 213      -7.429-133.646 126.587  0.00 97.00      PROA   
ATOM   3329  HN  SER P 213      -7.804-134.570 126.629  0.00 97.00      PROA   
ATOM   3330  CA  SER P 213      -6.374-133.323 127.535  0.00 97.00      PROA   
ATOM   3331  HA  SER P 213      -6.562-132.324 127.906  0.00 97.00      PROA   
ATOM   3332  CB  SER P 213      -6.419-134.293 128.753  0.00 97.00      PROA   
ATOM   3333  HB1 SER P 213      -6.204-135.332 128.421  0.00 97.00      PROA   
ATOM   3334  HB2 SER P 213      -7.445-134.277 129.180  0.00 97.00      PROA   
ATOM   3335  OG  SER P 213      -5.515-133.927 129.794  0.00 97.00      PROA   
ATOM   3336  HG1 SER P 213      -4.651-133.859 129.371  0.00 97.00      PROA   
ATOM   3337  C   SER P 213      -4.965-133.323 126.921  0.00 97.00      PROA   
ATOM   3338  O   SER P 213      -3.983-133.613 127.603  0.00 97.00      PROA   
ATOM   3339  N   LYS P 214      -4.792-132.971 125.625  0.00 97.00      PROA   
ATOM   3340  HN  LYS P 214      -5.569-132.814 125.021  0.00 97.00      PROA   
ATOM   3341  CA  LYS P 214      -3.460-132.698 125.111  0.00 97.00      PROA   
ATOM   3342  HA  LYS P 214      -2.898-132.250 125.920  0.00 97.00      PROA   
ATOM   3343  CB  LYS P 214      -2.653-133.954 124.689  0.00 97.00      PROA   
ATOM   3344  HB1 LYS P 214      -2.412-134.510 125.624  0.00 97.00      PROA   
ATOM   3345  HB2 LYS P 214      -1.685-133.646 124.236  0.00 97.00      PROA   
ATOM   3346  CG  LYS P 214      -3.388-134.911 123.736  0.00 97.00      PROA   
ATOM   3347  HG1 LYS P 214      -3.794-134.324 122.883  0.00 97.00      PROA   
ATOM   3348  HG2 LYS P 214      -4.251-135.372 124.263  0.00 97.00      PROA   
ATOM   3349  CD  LYS P 214      -2.475-136.010 123.161  0.00 97.00      PROA   
ATOM   3350  HD1 LYS P 214      -1.691-135.507 122.548  0.00 97.00      PROA   
ATOM   3351  HD2 LYS P 214      -3.083-136.643 122.477  0.00 97.00      PROA   
ATOM   3352  CE  LYS P 214      -1.803-136.892 124.225  0.00 97.00      PROA   
ATOM   3353  HE1 LYS P 214      -2.565-137.452 124.807  0.00 97.00      PROA   
ATOM   3354  HE2 LYS P 214      -1.190-136.285 124.925  0.00 97.00      PROA   
ATOM   3355  NZ  LYS P 214      -0.895-137.876 123.586  0.00 97.00      PROA   
ATOM   3356  HZ1 LYS P 214      -0.152-137.364 123.069  0.00 97.00      PROA   
ATOM   3357  HZ2 LYS P 214      -1.436-138.462 122.919  0.00 97.00      PROA   
ATOM   3358  HZ3 LYS P 214      -0.457-138.480 124.311  0.00 97.00      PROA   
ATOM   3359  C   LYS P 214      -3.414-131.659 124.010  0.00 97.00      PROA   
ATOM   3360  O   LYS P 214      -4.212-131.641 123.075  0.00 97.00      PROA   
ATOM   3361  N   THR P 215      -2.409-130.758 124.108  0.00 97.00      PROA   
ATOM   3362  HN  THR P 215      -1.817-130.746 124.911  0.00 97.00      PROA   
ATOM   3363  CA  THR P 215      -1.993-129.825 123.080  0.00 97.00      PROA   
ATOM   3364  HA  THR P 215      -2.858-129.247 122.786  0.00 97.00      PROA   
ATOM   3365  CB  THR P 215      -0.902-128.883 123.584  0.00 97.00      PROA   
ATOM   3366  HB  THR P 215      -0.404-128.332 122.752  0.00 97.00      PROA   
ATOM   3367  OG1 THR P 215       0.083-129.600 124.323  0.00 97.00      PROA   
ATOM   3368  HG1 THR P 215       0.498-130.200 123.700  0.00 97.00      PROA   
ATOM   3369  CG2 THR P 215      -1.515-127.839 124.533  0.00 97.00      PROA   
ATOM   3370 HG21 THR P 215      -2.061-128.332 125.364  0.00 97.00      PROA   
ATOM   3371 HG22 THR P 215      -2.212-127.174 123.985  0.00 97.00      PROA   
ATOM   3372 HG23 THR P 215      -0.706-127.215 124.973  0.00 97.00      PROA   
ATOM   3373  C   THR P 215      -1.455-130.505 121.835  0.00 97.00      PROA   
ATOM   3374  O   THR P 215      -0.670-131.448 121.916  0.00 97.00      PROA   
ATOM   3375  N   LEU P 216      -1.815-129.974 120.646  0.00 97.00      PROA   
ATOM   3376  HN  LEU P 216      -2.534-129.286 120.586  0.00 97.00      PROA   
ATOM   3377  CA  LEU P 216      -1.106-130.240 119.409  0.00 97.00      PROA   
ATOM   3378  HA  LEU P 216      -0.609-131.196 119.486  0.00 97.00      PROA   
ATOM   3379  CB  LEU P 216      -2.058-130.273 118.189  0.00 97.00      PROA   
ATOM   3380  HB1 LEU P 216      -1.485-130.421 117.250  0.00 97.00      PROA   
ATOM   3381  HB2 LEU P 216      -2.586-129.298 118.116  0.00 97.00      PROA   
ATOM   3382  CG  LEU P 216      -3.119-131.399 118.263  0.00 97.00      PROA   
ATOM   3383  HG  LEU P 216      -3.747-131.236 119.171  0.00 97.00      PROA   
ATOM   3384  CD1 LEU P 216      -4.058-131.351 117.046  0.00 97.00      PROA   
ATOM   3385 HD11 LEU P 216      -3.484-131.527 116.111  0.00 97.00      PROA   
ATOM   3386 HD12 LEU P 216      -4.554-130.361 116.980  0.00 97.00      PROA   
ATOM   3387 HD13 LEU P 216      -4.838-132.137 117.132  0.00 97.00      PROA   
ATOM   3388  CD2 LEU P 216      -2.478-132.794 118.377  0.00 97.00      PROA   
ATOM   3389 HD21 LEU P 216      -1.892-132.891 119.313  0.00 97.00      PROA   
ATOM   3390 HD22 LEU P 216      -1.809-132.979 117.509  0.00 97.00      PROA   
ATOM   3391 HD23 LEU P 216      -3.266-133.572 118.381  0.00 97.00      PROA   
ATOM   3392  C   LEU P 216      -0.010-129.203 119.251  0.00 97.00      PROA   
ATOM   3393  O   LEU P 216       0.152-128.337 120.107  0.00 97.00      PROA   
ATOM   3394  N   ARG P 217       0.811-129.287 118.172  0.00 97.00      PROA   
ATOM   3395  HN  ARG P 217       0.687-130.013 117.500  0.00 97.00      PROA   
ATOM   3396  CA  ARG P 217       1.909-128.361 117.927  0.00 97.00      PROA   
ATOM   3397  HA  ARG P 217       2.445-128.242 118.860  0.00 97.00      PROA   
ATOM   3398  CB  ARG P 217       2.927-128.871 116.871  0.00 97.00      PROA   
ATOM   3399  HB1 ARG P 217       3.669-128.064 116.667  0.00 97.00      PROA   
ATOM   3400  HB2 ARG P 217       2.386-129.083 115.923  0.00 97.00      PROA   
ATOM   3401  CG  ARG P 217       3.741-130.111 117.284  0.00 97.00      PROA   
ATOM   3402  HG1 ARG P 217       3.053-130.957 117.506  0.00 97.00      PROA   
ATOM   3403  HG2 ARG P 217       4.301-129.876 118.217  0.00 97.00      PROA   
ATOM   3404  CD  ARG P 217       4.718-130.537 116.176  0.00 97.00      PROA   
ATOM   3405  HD1 ARG P 217       5.381-129.699 115.865  0.00 97.00      PROA   
ATOM   3406  HD2 ARG P 217       4.149-130.877 115.283  0.00 97.00      PROA   
ATOM   3407  NE  ARG P 217       5.534-131.699 116.653  0.00 97.00      PROA   
ATOM   3408  HE  ARG P 217       5.240-132.622 116.423  0.00 97.00      PROA   
ATOM   3409  CZ  ARG P 217       6.690-131.586 117.341  0.00 97.00      PROA   
ATOM   3410  NH1 ARG P 217       7.185-130.403 117.736  0.00 97.00      PROA   
ATOM   3411 HH11 ARG P 217       6.651-129.583 117.562  0.00 97.00      PROA   
ATOM   3412 HH12 ARG P 217       8.042-130.381 118.245  0.00 97.00      PROA   
ATOM   3413  NH2 ARG P 217       7.378-132.703 117.641  0.00 97.00      PROA   
ATOM   3414 HH21 ARG P 217       7.022-133.585 117.350  0.00 97.00      PROA   
ATOM   3415 HH22 ARG P 217       8.246-132.621 118.123  0.00 97.00      PROA   
ATOM   3416  C   ARG P 217       1.459-126.965 117.514  0.00 97.00      PROA   
ATOM   3417  O   ARG P 217       1.562-126.572 116.353  0.00 97.00      PROA   
ATOM   3418  N   GLY P 218       0.967-126.180 118.499  0.00 97.00      PROA   
ATOM   3419  HN  GLY P 218       0.796-126.610 119.384  0.00 97.00      PROA   
ATOM   3420  CA  GLY P 218       0.690-124.759 118.419  0.00 97.00      PROA   
ATOM   3421  HA1 GLY P 218       0.368-124.452 119.403  0.00 97.00      PROA   
ATOM   3422  HA2 GLY P 218      -0.062-124.609 117.658  0.00 97.00      PROA   
ATOM   3423  C   GLY P 218       1.881-123.908 118.078  0.00 97.00      PROA   
ATOM   3424  O   GLY P 218       3.029-124.334 118.193  0.00 97.00      PROA   
ATOM   3425  N   ARG P 219       1.593-122.645 117.694  0.00 97.00      PROA   
ATOM   3426  HN  ARG P 219       0.644-122.345 117.634  0.00 97.00      PROA   
ATOM   3427  CA  ARG P 219       2.565-121.636 117.353  0.00 97.00      PROA   
ATOM   3428  HA  ARG P 219       3.054-121.344 118.271  0.00 97.00      PROA   
ATOM   3429  CB  ARG P 219       3.649-122.072 116.302  0.00 97.00      PROA   
ATOM   3430  HB1 ARG P 219       4.303-122.822 116.799  0.00 97.00      PROA   
ATOM   3431  HB2 ARG P 219       4.316-121.221 116.060  0.00 97.00      PROA   
ATOM   3432  CG  ARG P 219       3.120-122.745 115.014  0.00 97.00      PROA   
ATOM   3433  HG1 ARG P 219       2.398-122.077 114.496  0.00 97.00      PROA   
ATOM   3434  HG2 ARG P 219       2.570-123.666 115.303  0.00 97.00      PROA   
ATOM   3435  CD  ARG P 219       4.204-123.172 114.010  0.00 97.00      PROA   
ATOM   3436  HD1 ARG P 219       3.750-123.826 113.228  0.00 97.00      PROA   
ATOM   3437  HD2 ARG P 219       5.033-123.708 114.518  0.00 97.00      PROA   
ATOM   3438  NE  ARG P 219       4.722-121.921 113.373  0.00 97.00      PROA   
ATOM   3439  HE  ARG P 219       4.441-121.034 113.744  0.00 97.00      PROA   
ATOM   3440  CZ  ARG P 219       5.230-121.851 112.130  0.00 97.00      PROA   
ATOM   3441  NH1 ARG P 219       5.837-122.904 111.588  0.00 97.00      PROA   
ATOM   3442 HH11 ARG P 219       6.035-123.632 112.233  0.00 97.00      PROA   
ATOM   3443 HH12 ARG P 219       6.363-122.758 110.755  0.00 97.00      PROA   
ATOM   3444  NH2 ARG P 219       5.151-120.694 111.455  0.00 97.00      PROA   
ATOM   3445 HH21 ARG P 219       5.260-120.691 110.468  0.00 97.00      PROA   
ATOM   3446 HH22 ARG P 219       4.682-119.924 111.898  0.00 97.00      PROA   
ATOM   3447  C   ARG P 219       1.725-120.461 116.908  0.00 97.00      PROA   
ATOM   3448  O   ARG P 219       0.695-120.161 117.509  0.00 97.00      PROA   
ATOM   3449  N   ASP P 220       2.128-119.784 115.820  0.00 97.00      PROA   
ATOM   3450  HN  ASP P 220       3.030-119.956 115.424  0.00 97.00      PROA   
ATOM   3451  CA  ASP P 220       1.370-118.863 115.009  0.00 97.00      PROA   
ATOM   3452  HA  ASP P 220       0.773-118.227 115.650  0.00 97.00      PROA   
ATOM   3453  CB  ASP P 220       2.366-117.976 114.189  0.00 97.00      PROA   
ATOM   3454  HB1 ASP P 220       2.860-117.282 114.908  0.00 97.00      PROA   
ATOM   3455  HB2 ASP P 220       1.846-117.353 113.438  0.00 97.00      PROA   
ATOM   3456  CG  ASP P 220       3.514-118.751 113.527  0.00 97.00      PROA   
ATOM   3457  OD1 ASP P 220       3.694-118.594 112.294  0.00 97.00      PROA   
ATOM   3458  OD2 ASP P 220       4.276-119.438 114.252  0.00 97.00      PROA   
ATOM   3459  C   ASP P 220       0.425-119.658 114.097  0.00 97.00      PROA   
ATOM   3460  O   ASP P 220       0.470-119.575 112.871  0.00 97.00      PROA   
ATOM   3461  N   THR P 221      -0.462-120.492 114.694  0.00 97.00      PROA   
ATOM   3462  HN  THR P 221      -0.494-120.563 115.690  0.00 97.00      PROA   
ATOM   3463  CA  THR P 221      -1.251-121.468 113.960  0.00 97.00      PROA   
ATOM   3464  HA  THR P 221      -0.595-121.832 113.182  0.00 97.00      PROA   
ATOM   3465  CB  THR P 221      -1.608-122.714 114.773  0.00 97.00      PROA   
ATOM   3466  HB  THR P 221      -2.506-123.241 114.375  0.00 97.00      PROA   
ATOM   3467  OG1 THR P 221      -1.805-122.404 116.146  0.00 97.00      PROA   
ATOM   3468  HG1 THR P 221      -2.630-121.909 116.181  0.00 97.00      PROA   
ATOM   3469  CG2 THR P 221      -0.418-123.683 114.716  0.00 97.00      PROA   
ATOM   3470 HG21 THR P 221       0.471-123.203 115.171  0.00 97.00      PROA   
ATOM   3471 HG22 THR P 221      -0.175-123.959 113.670  0.00 97.00      PROA   
ATOM   3472 HG23 THR P 221      -0.643-124.606 115.291  0.00 97.00      PROA   
ATOM   3473  C   THR P 221      -2.466-120.930 113.211  0.00 97.00      PROA   
ATOM   3474  O   THR P 221      -3.230-120.091 113.684  0.00 97.00      PROA   
ATOM   3475  N   SER P 222      -2.659-121.460 111.981  0.00 97.00      PROA   
ATOM   3476  HN  SER P 222      -1.967-122.064 111.594  0.00 97.00      PROA   
ATOM   3477  CA  SER P 222      -3.772-121.189 111.093  0.00 97.00      PROA   
ATOM   3478  HA  SER P 222      -4.006-120.135 111.155  0.00 97.00      PROA   
ATOM   3479  CB  SER P 222      -3.410-121.560 109.634  0.00 97.00      PROA   
ATOM   3480  HB1 SER P 222      -4.177-121.197 108.917  0.00 97.00      PROA   
ATOM   3481  HB2 SER P 222      -3.333-122.666 109.537  0.00 97.00      PROA   
ATOM   3482  OG  SER P 222      -2.139-121.016 109.282  0.00 97.00      PROA   
ATOM   3483  HG1 SER P 222      -2.106-120.117 109.620  0.00 97.00      PROA   
ATOM   3484  C   SER P 222      -5.004-121.984 111.500  0.00 97.00      PROA   
ATOM   3485  O   SER P 222      -4.955-122.809 112.409  0.00 97.00      PROA   
ATOM   3486  N   SER P 223      -6.157-121.735 110.828  0.00 97.00      PROA   
ATOM   3487  HN  SER P 223      -6.197-121.028 110.123  0.00 97.00      PROA   
ATOM   3488  CA  SER P 223      -7.470-122.277 111.138  0.00 97.00      PROA   
ATOM   3489  HA  SER P 223      -7.750-121.919 112.112  0.00 97.00      PROA   
ATOM   3490  CB  SER P 223      -8.505-121.775 110.105  0.00 97.00      PROA   
ATOM   3491  HB1 SER P 223      -9.538-122.035 110.421  0.00 97.00      PROA   
ATOM   3492  HB2 SER P 223      -8.312-122.237 109.113  0.00 97.00      PROA   
ATOM   3493  OG  SER P 223      -8.408-120.362 109.953  0.00 97.00      PROA   
ATOM   3494  HG1 SER P 223      -8.754-119.973 110.762  0.00 97.00      PROA   
ATOM   3495  C   SER P 223      -7.591-123.786 111.187  0.00 97.00      PROA   
ATOM   3496  O   SER P 223      -8.291-124.316 112.048  0.00 97.00      PROA   
ATOM   3497  N   GLU P 224      -6.919-124.506 110.265  0.00 97.00      PROA   
ATOM   3498  HN  GLU P 224      -6.299-124.058 109.629  0.00 97.00      PROA   
ATOM   3499  CA  GLU P 224      -7.082-125.932 110.091  0.00 97.00      PROA   
ATOM   3500  HA  GLU P 224      -7.702-126.331 110.883  0.00 97.00      PROA   
ATOM   3501  CB  GLU P 224      -7.751-126.309 108.739  0.00 97.00      PROA   
ATOM   3502  HB1 GLU P 224      -7.612-127.403 108.580  0.00 97.00      PROA   
ATOM   3503  HB2 GLU P 224      -7.239-125.794 107.898  0.00 97.00      PROA   
ATOM   3504  CG  GLU P 224      -9.268-126.016 108.676  0.00 97.00      PROA   
ATOM   3505  HG1 GLU P 224      -9.469-124.985 108.321  0.00 97.00      PROA   
ATOM   3506  HG2 GLU P 224      -9.730-126.146 109.679  0.00 97.00      PROA   
ATOM   3507  CD  GLU P 224      -9.938-127.020 107.745  0.00 97.00      PROA   
ATOM   3508  OE1 GLU P 224      -9.898-128.229 108.088  0.00 97.00      PROA   
ATOM   3509  OE2 GLU P 224     -10.471-126.605 106.686  0.00 97.00      PROA   
ATOM   3510  C   GLU P 224      -5.750-126.644 110.188  0.00 97.00      PROA   
ATOM   3511  O   GLU P 224      -4.678-126.046 110.110  0.00 97.00      PROA   
ATOM   3512  N   TYR P 225      -5.827-127.983 110.354  0.00 97.00      PROA   
ATOM   3513  HN  TYR P 225      -6.721-128.423 110.398  0.00 97.00      PROA   
ATOM   3514  CA  TYR P 225      -4.713-128.901 110.345  0.00 97.00      PROA   
ATOM   3515  HA  TYR P 225      -3.827-128.395 109.988  0.00 97.00      PROA   
ATOM   3516  CB  TYR P 225      -4.455-129.531 111.757  0.00 97.00      PROA   
ATOM   3517  HB1 TYR P 225      -4.344-128.710 112.499  0.00 97.00      PROA   
ATOM   3518  HB2 TYR P 225      -3.502-130.102 111.738  0.00 97.00      PROA   
ATOM   3519  CG  TYR P 225      -5.559-130.454 112.243  0.00 97.00      PROA   
ATOM   3520  CD1 TYR P 225      -5.402-131.853 112.191  0.00 97.00      PROA   
ATOM   3521  HD1 TYR P 225      -4.490-132.276 111.797  0.00 97.00      PROA   
ATOM   3522  CE1 TYR P 225      -6.428-132.705 112.621  0.00 97.00      PROA   
ATOM   3523  HE1 TYR P 225      -6.297-133.776 112.567  0.00 97.00      PROA   
ATOM   3524  CZ  TYR P 225      -7.630-132.168 113.097  0.00 97.00      PROA   
ATOM   3525  OH  TYR P 225      -8.687-133.019 113.485  0.00 97.00      PROA   
ATOM   3526  HH  TYR P 225      -8.360-133.921 113.481  0.00 97.00      PROA   
ATOM   3527  CD2 TYR P 225      -6.756-129.931 112.768  0.00 97.00      PROA   
ATOM   3528  HD2 TYR P 225      -6.893-128.862 112.832  0.00 97.00      PROA   
ATOM   3529  CE2 TYR P 225      -7.790-130.781 113.178  0.00 97.00      PROA   
ATOM   3530  HE2 TYR P 225      -8.717-130.367 113.544  0.00 97.00      PROA   
ATOM   3531  C   TYR P 225      -5.141-129.935 109.318  0.00 97.00      PROA   
ATOM   3532  O   TYR P 225      -6.325-130.018 108.995  0.00 97.00      PROA   
ATOM   3533  N   GLN P 226      -4.208-130.746 108.757  0.00 97.00      PROA   
ATOM   3534  HN  GLN P 226      -3.239-130.682 108.985  0.00 97.00      PROA   
ATOM   3535  CA  GLN P 226      -4.597-131.787 107.819  0.00 97.00      PROA   
ATOM   3536  HA  GLN P 226      -5.646-131.976 107.978  0.00 97.00      PROA   
ATOM   3537  CB  GLN P 226      -4.417-131.418 106.315  0.00 97.00      PROA   
ATOM   3538  HB1 GLN P 226      -4.250-132.333 105.703  0.00 97.00      PROA   
ATOM   3539  HB2 GLN P 226      -3.507-130.789 106.205  0.00 97.00      PROA   
ATOM   3540  CG  GLN P 226      -5.632-130.688 105.690  0.00 97.00      PROA   
ATOM   3541  HG1 GLN P 226      -5.490-130.567 104.597  0.00 97.00      PROA   
ATOM   3542  HG2 GLN P 226      -5.729-129.683 106.155  0.00 97.00      PROA   
ATOM   3543  CD  GLN P 226      -6.920-131.489 105.923  0.00 97.00      PROA   
ATOM   3544  OE1 GLN P 226      -6.910-132.726 105.922  0.00 97.00      PROA   
ATOM   3545  NE2 GLN P 226      -8.049-130.769 106.172  0.00 97.00      PROA   
ATOM   3546 HE21 GLN P 226      -8.826-131.261 106.565  0.00 97.00      PROA   
ATOM   3547 HE22 GLN P 226      -8.022-129.774 106.223  0.00 97.00      PROA   
ATOM   3548  C   GLN P 226      -4.012-133.131 108.148  0.00 97.00      PROA   
ATOM   3549  O   GLN P 226      -2.997-133.252 108.831  0.00 97.00      PROA   
ATOM   3550  N   ILE P 227      -4.726-134.189 107.690  0.00 97.00      PROA   
ATOM   3551  HN  ILE P 227      -5.509-134.035 107.091  0.00 97.00      PROA   
ATOM   3552  CA  ILE P 227      -4.547-135.542 108.168  0.00 97.00      PROA   
ATOM   3553  HA  ILE P 227      -3.716-135.563 108.859  0.00 97.00      PROA   
ATOM   3554  CB  ILE P 227      -5.780-136.094 108.890  0.00 97.00      PROA   
ATOM   3555  HB  ILE P 227      -6.507-136.524 108.163  0.00 97.00      PROA   
ATOM   3556  CG2 ILE P 227      -5.292-137.212 109.838  0.00 97.00      PROA   
ATOM   3557 HG21 ILE P 227      -4.611-136.796 110.610  0.00 97.00      PROA   
ATOM   3558 HG22 ILE P 227      -4.752-138.005 109.284  0.00 97.00      PROA   
ATOM   3559 HG23 ILE P 227      -6.146-137.682 110.362  0.00 97.00      PROA   
ATOM   3560  CG1 ILE P 227      -6.547-134.989 109.668  0.00 97.00      PROA   
ATOM   3561 HG11 ILE P 227      -6.898-134.200 108.966  0.00 97.00      PROA   
ATOM   3562 HG12 ILE P 227      -5.850-134.516 110.394  0.00 97.00      PROA   
ATOM   3563  CD  ILE P 227      -7.786-135.511 110.407  0.00 97.00      PROA   
ATOM   3564  HD1 ILE P 227      -7.498-136.164 111.258  0.00 97.00      PROA   
ATOM   3565  HD2 ILE P 227      -8.426-136.098 109.714  0.00 97.00      PROA   
ATOM   3566  HD3 ILE P 227      -8.385-134.665 110.805  0.00 97.00      PROA   
ATOM   3567  C   ILE P 227      -4.198-136.411 106.980  0.00 97.00      PROA   
ATOM   3568  O   ILE P 227      -4.893-136.426 105.969  0.00 97.00      PROA   
ATOM   3569  N   LEU P 228      -3.080-137.161 107.074  0.00 97.00      PROA   
ATOM   3570  HN  LEU P 228      -2.535-137.149 107.909  0.00 97.00      PROA   
ATOM   3571  CA  LEU P 228      -2.472-137.842 105.948  0.00 97.00      PROA   
ATOM   3572  HA  LEU P 228      -2.794-137.381 105.023  0.00 97.00      PROA   
ATOM   3573  CB  LEU P 228      -0.924-137.740 106.035  0.00 97.00      PROA   
ATOM   3574  HB1 LEU P 228      -0.482-138.356 105.220  0.00 97.00      PROA   
ATOM   3575  HB2 LEU P 228      -0.570-138.156 107.003  0.00 97.00      PROA   
ATOM   3576  CG  LEU P 228      -0.336-136.307 105.869  0.00 97.00      PROA   
ATOM   3577  HG  LEU P 228      -0.855-135.828 105.005  0.00 97.00      PROA   
ATOM   3578  CD1 LEU P 228      -0.499-135.385 107.096  0.00 97.00      PROA   
ATOM   3579 HD11 LEU P 228      -0.092-135.879 108.004  0.00 97.00      PROA   
ATOM   3580 HD12 LEU P 228      -1.559-135.120 107.273  0.00 97.00      PROA   
ATOM   3581 HD13 LEU P 228       0.057-134.438 106.936  0.00 97.00      PROA   
ATOM   3582  CD2 LEU P 228       1.160-136.386 105.514  0.00 97.00      PROA   
ATOM   3583 HD21 LEU P 228       1.314-136.989 104.596  0.00 97.00      PROA   
ATOM   3584 HD22 LEU P 228       1.723-136.853 106.350  0.00 97.00      PROA   
ATOM   3585 HD23 LEU P 228       1.568-135.367 105.341  0.00 97.00      PROA   
ATOM   3586  C   LEU P 228      -2.906-139.299 105.898  0.00 97.00      PROA   
ATOM   3587  O   LEU P 228      -2.379-140.087 105.115  0.00 97.00      PROA   
ATOM   3588  N   THR P 229      -3.900-139.643 106.746  0.00 97.00      PROA   
ATOM   3589  HN  THR P 229      -4.297-138.896 107.271  0.00 97.00      PROA   
ATOM   3590  CA  THR P 229      -4.450-140.953 107.048  0.00 97.00      PROA   
ATOM   3591  HA  THR P 229      -5.282-141.142 106.387  0.00 97.00      PROA   
ATOM   3592  CB  THR P 229      -3.470-142.145 107.039  0.00 97.00      PROA   
ATOM   3593  HB  THR P 229      -2.502-141.820 107.483  0.00 97.00      PROA   
ATOM   3594  OG1 THR P 229      -3.244-142.579 105.706  0.00 97.00      PROA   
ATOM   3595  HG1 THR P 229      -2.899-141.808 105.247  0.00 97.00      PROA   
ATOM   3596  CG2 THR P 229      -3.955-143.401 107.804  0.00 97.00      PROA   
ATOM   3597 HG21 THR P 229      -4.901-143.790 107.383  0.00 97.00      PROA   
ATOM   3598 HG22 THR P 229      -4.101-143.205 108.881  0.00 97.00      PROA   
ATOM   3599 HG23 THR P 229      -3.191-144.204 107.713  0.00 97.00      PROA   
ATOM   3600  C   THR P 229      -4.972-140.746 108.442  0.00 97.00      PROA   
ATOM   3601  O   THR P 229      -4.197-140.807 109.393  0.00 97.00      PROA   
ATOM   3602  N   ALA P 230      -6.284-140.449 108.632  0.00 97.00      PROA   
ATOM   3603  HN  ALA P 230      -6.918-140.278 107.879  0.00 97.00      PROA   
ATOM   3604  CA  ALA P 230      -6.861-140.418 109.966  0.00 97.00      PROA   
ATOM   3605  HA  ALA P 230      -6.206-139.824 110.583  0.00 97.00      PROA   
ATOM   3606  CB  ALA P 230      -8.261-139.781 110.003  0.00 97.00      PROA   
ATOM   3607  HB1 ALA P 230      -8.979-140.365 109.388  0.00 97.00      PROA   
ATOM   3608  HB2 ALA P 230      -8.211-138.744 109.603  0.00 97.00      PROA   
ATOM   3609  HB3 ALA P 230      -8.637-139.722 111.046  0.00 97.00      PROA   
ATOM   3610  C   ALA P 230      -6.905-141.805 110.566  0.00 97.00      PROA   
ATOM   3611  O   ALA P 230      -7.157-142.768 109.861  0.00 97.00      PROA   
ATOM   3612  N   ARG P 231      -6.627-141.943 111.876  0.00 97.00      PROA   
ATOM   3613  HN  ARG P 231      -6.407-141.129 112.413  0.00 97.00      PROA   
ATOM   3614  CA  ARG P 231      -6.321-143.214 112.497  0.00 97.00      PROA   
ATOM   3615  HA  ARG P 231      -6.457-144.012 111.783  0.00 97.00      PROA   
ATOM   3616  CB  ARG P 231      -4.840-143.248 112.956  0.00 97.00      PROA   
ATOM   3617  HB1 ARG P 231      -4.675-144.145 113.580  0.00 97.00      PROA   
ATOM   3618  HB2 ARG P 231      -4.618-142.363 113.589  0.00 97.00      PROA   
ATOM   3619  CG  ARG P 231      -3.852-143.288 111.772  0.00 97.00      PROA   
ATOM   3620  HG1 ARG P 231      -3.739-142.251 111.394  0.00 97.00      PROA   
ATOM   3621  HG2 ARG P 231      -4.312-143.882 110.955  0.00 97.00      PROA   
ATOM   3622  CD  ARG P 231      -2.441-143.839 112.087  0.00 97.00      PROA   
ATOM   3623  HD1 ARG P 231      -1.978-143.207 112.876  0.00 97.00      PROA   
ATOM   3624  HD2 ARG P 231      -1.795-143.831 111.186  0.00 97.00      PROA   
ATOM   3625  NE  ARG P 231      -2.490-145.233 112.633  0.00 97.00      PROA   
ATOM   3626  HE  ARG P 231      -2.321-145.311 113.618  0.00 97.00      PROA   
ATOM   3627  CZ  ARG P 231      -3.352-146.159 112.180  0.00 97.00      PROA   
ATOM   3628  NH1 ARG P 231      -3.536-146.402 110.885  0.00 97.00      PROA   
ATOM   3629 HH11 ARG P 231      -2.997-145.902 110.221  0.00 97.00      PROA   
ATOM   3630 HH12 ARG P 231      -4.275-147.040 110.654  0.00 97.00      PROA   
ATOM   3631  NH2 ARG P 231      -4.132-146.804 113.060  0.00 97.00      PROA   
ATOM   3632 HH21 ARG P 231      -4.081-146.476 114.006  0.00 97.00      PROA   
ATOM   3633 HH22 ARG P 231      -5.006-147.133 112.704  0.00 97.00      PROA   
ATOM   3634  C   ARG P 231      -7.199-143.560 113.677  0.00 97.00      PROA   
ATOM   3635  O   ARG P 231      -7.859-142.727 114.279  0.00 97.00      PROA   
ATOM   3636  N   ARG P 232      -7.191-144.849 114.066  0.00 97.00      PROA   
ATOM   3637  HN  ARG P 232      -6.792-145.540 113.461  0.00 97.00      PROA   
ATOM   3638  CA  ARG P 232      -7.751-145.365 115.301  0.00 97.00      PROA   
ATOM   3639  HA  ARG P 232      -8.825-145.274 115.233  0.00 97.00      PROA   
ATOM   3640  CB  ARG P 232      -7.352-146.855 115.411  0.00 97.00      PROA   
ATOM   3641  HB1 ARG P 232      -7.195-147.171 116.462  0.00 97.00      PROA   
ATOM   3642  HB2 ARG P 232      -6.366-146.971 114.904  0.00 97.00      PROA   
ATOM   3643  CG  ARG P 232      -8.365-147.785 114.720  0.00 97.00      PROA   
ATOM   3644  HG1 ARG P 232      -7.830-148.651 114.268  0.00 97.00      PROA   
ATOM   3645  HG2 ARG P 232      -8.824-147.227 113.878  0.00 97.00      PROA   
ATOM   3646  CD  ARG P 232      -9.457-148.281 115.675  0.00 97.00      PROA   
ATOM   3647  HD1 ARG P 232     -10.269-148.814 115.140  0.00 97.00      PROA   
ATOM   3648  HD2 ARG P 232      -9.889-147.433 116.251  0.00 97.00      PROA   
ATOM   3649  NE  ARG P 232      -8.765-149.277 116.550  0.00 97.00      PROA   
ATOM   3650  HE  ARG P 232      -8.123-149.889 116.097  0.00 97.00      PROA   
ATOM   3651  CZ  ARG P 232      -8.632-149.174 117.888  0.00 97.00      PROA   
ATOM   3652  NH1 ARG P 232      -9.387-148.358 118.636  0.00 97.00      PROA   
ATOM   3653 HH11 ARG P 232     -10.053-147.773 118.186  0.00 97.00      PROA   
ATOM   3654 HH12 ARG P 232      -9.224-148.309 119.618  0.00 97.00      PROA   
ATOM   3655  NH2 ARG P 232      -7.668-149.903 118.482  0.00 97.00      PROA   
ATOM   3656 HH21 ARG P 232      -7.036-150.414 117.905  0.00 97.00      PROA   
ATOM   3657 HH22 ARG P 232      -7.507-149.782 119.456  0.00 97.00      PROA   
ATOM   3658  C   ARG P 232      -7.349-144.637 116.577  0.00 97.00      PROA   
ATOM   3659  O   ARG P 232      -8.175-144.385 117.447  0.00 97.00      PROA   
ATOM   3660  N   GLU P 233      -6.069-144.262 116.697  0.00 97.00      PROA   
ATOM   3661  HN  GLU P 233      -5.395-144.617 116.048  0.00 97.00      PROA   
ATOM   3662  CA  GLU P 233      -5.486-143.480 117.759  0.00 97.00      PROA   
ATOM   3663  HA  GLU P 233      -5.899-143.837 118.691  0.00 97.00      PROA   
ATOM   3664  CB  GLU P 233      -3.952-143.732 117.807  0.00 97.00      PROA   
ATOM   3665  HB1 GLU P 233      -3.774-144.737 118.254  0.00 97.00      PROA   
ATOM   3666  HB2 GLU P 233      -3.491-142.988 118.492  0.00 97.00      PROA   
ATOM   3667  CG  GLU P 233      -3.232-143.652 116.435  0.00 97.00      PROA   
ATOM   3668  HG1 GLU P 233      -2.196-143.285 116.606  0.00 97.00      PROA   
ATOM   3669  HG2 GLU P 233      -3.743-142.925 115.774  0.00 97.00      PROA   
ATOM   3670  CD  GLU P 233      -3.106-144.996 115.708  0.00 97.00      PROA   
ATOM   3671  OE1 GLU P 233      -4.132-145.692 115.519  0.00 97.00      PROA   
ATOM   3672  OE2 GLU P 233      -1.966-145.336 115.297  0.00 97.00      PROA   
ATOM   3673  C   GLU P 233      -5.846-141.997 117.715  0.00 97.00      PROA   
ATOM   3674  O   GLU P 233      -5.712-141.295 118.717  0.00 97.00      PROA   
ATOM   3675  N   ASP P 234      -6.379-141.498 116.573  0.00 97.00      PROA   
ATOM   3676  HN  ASP P 234      -6.390-142.040 115.736  0.00 97.00      PROA   
ATOM   3677  CA  ASP P 234      -6.941-140.165 116.437  0.00 97.00      PROA   
ATOM   3678  HA  ASP P 234      -6.286-139.466 116.940  0.00 97.00      PROA   
ATOM   3679  CB  ASP P 234      -7.091-139.729 114.947  0.00 97.00      PROA   
ATOM   3680  HB1 ASP P 234      -7.471-138.690 114.887  0.00 97.00      PROA   
ATOM   3681  HB2 ASP P 234      -7.828-140.376 114.431  0.00 97.00      PROA   
ATOM   3682  CG  ASP P 234      -5.799-139.754 114.127  0.00 97.00      PROA   
ATOM   3683  OD1 ASP P 234      -4.701-140.043 114.663  0.00 97.00      PROA   
ATOM   3684  OD2 ASP P 234      -5.919-139.449 112.911  0.00 97.00      PROA   
ATOM   3685  C   ASP P 234      -8.335-140.073 117.067  0.00 97.00      PROA   
ATOM   3686  O   ASP P 234      -8.864-138.981 117.257  0.00 97.00      PROA   
ATOM   3687  N   SER P 235      -8.984-141.220 117.390  0.00 97.00      PROA   
ATOM   3688  HN  SER P 235      -8.519-142.091 117.250  0.00 97.00      PROA   
ATOM   3689  CA  SER P 235     -10.364-141.276 117.870  0.00 97.00      PROA   
ATOM   3690  HA  SER P 235     -10.958-140.772 117.120  0.00 97.00      PROA   
ATOM   3691  CB  SER P 235     -10.921-142.731 118.010  0.00 97.00      PROA   
ATOM   3692  HB1 SER P 235     -10.678-143.289 117.082  0.00 97.00      PROA   
ATOM   3693  HB2 SER P 235     -12.024-142.706 118.119  0.00 97.00      PROA   
ATOM   3694  OG  SER P 235     -10.372-143.464 119.106  0.00 97.00      PROA   
ATOM   3695  HG1 SER P 235     -10.175-142.807 119.784  0.00 97.00      PROA   
ATOM   3696  C   SER P 235     -10.591-140.556 119.195  0.00 97.00      PROA   
ATOM   3697  O   SER P 235     -10.139-141.001 120.250  0.00 97.00      PROA   
ATOM   3698  N   GLY P 236     -11.322-139.421 119.198  0.00 97.00      PROA   
ATOM   3699  HN  GLY P 236     -11.683-139.011 118.363  0.00 97.00      PROA   
ATOM   3700  CA  GLY P 236     -11.540-138.753 120.464  0.00 97.00      PROA   
ATOM   3701  HA1 GLY P 236     -10.574-138.538 120.902  0.00 97.00      PROA   
ATOM   3702  HA2 GLY P 236     -12.165-139.388 121.078  0.00 97.00      PROA   
ATOM   3703  C   GLY P 236     -12.258-137.458 120.308  0.00 97.00      PROA   
ATOM   3704  O   GLY P 236     -13.151-137.314 119.483  0.00 97.00      PROA   
ATOM   3705  N   LEU P 237     -11.878-136.475 121.149  0.00 97.00      PROA   
ATOM   3706  HN  LEU P 237     -11.115-136.602 121.776  0.00 97.00      PROA   
ATOM   3707  CA  LEU P 237     -12.559-135.215 121.275  0.00 97.00      PROA   
ATOM   3708  HA  LEU P 237     -13.442-135.202 120.654  0.00 97.00      PROA   
ATOM   3709  CB  LEU P 237     -12.962-134.935 122.740  0.00 97.00      PROA   
ATOM   3710  HB1 LEU P 237     -13.479-133.959 122.776  0.00 97.00      PROA   
ATOM   3711  HB2 LEU P 237     -12.050-134.865 123.374  0.00 97.00      PROA   
ATOM   3712  CG  LEU P 237     -13.923-135.953 123.396  0.00 97.00      PROA   
ATOM   3713  HG  LEU P 237     -13.451-136.962 123.390  0.00 97.00      PROA   
ATOM   3714  CD1 LEU P 237     -14.170-135.552 124.862  0.00 97.00      PROA   
ATOM   3715 HD11 LEU P 237     -14.614-134.535 124.902  0.00 97.00      PROA   
ATOM   3716 HD12 LEU P 237     -13.212-135.528 125.423  0.00 97.00      PROA   
ATOM   3717 HD13 LEU P 237     -14.862-136.263 125.358  0.00 97.00      PROA   
ATOM   3718  CD2 LEU P 237     -15.258-136.038 122.638  0.00 97.00      PROA   
ATOM   3719 HD21 LEU P 237     -15.089-136.400 121.606  0.00 97.00      PROA   
ATOM   3720 HD22 LEU P 237     -15.732-135.034 122.592  0.00 97.00      PROA   
ATOM   3721 HD23 LEU P 237     -15.957-136.736 123.143  0.00 97.00      PROA   
ATOM   3722  C   LEU P 237     -11.637-134.125 120.782  0.00 97.00      PROA   
ATOM   3723  O   LEU P 237     -10.434-134.152 121.023  0.00 97.00      PROA   
ATOM   3724  N   TYR P 238     -12.201-133.165 120.017  0.00 97.00      PROA   
ATOM   3725  HN  TYR P 238     -13.178-133.210 119.816  0.00 97.00      PROA   
ATOM   3726  CA  TYR P 238     -11.483-132.116 119.327  0.00 97.00      PROA   
ATOM   3727  HA  TYR P 238     -10.455-132.092 119.664  0.00 97.00      PROA   
ATOM   3728  CB  TYR P 238     -11.547-132.287 117.785  0.00 97.00      PROA   
ATOM   3729  HB1 TYR P 238     -11.195-131.376 117.256  0.00 97.00      PROA   
ATOM   3730  HB2 TYR P 238     -12.593-132.496 117.467  0.00 97.00      PROA   
ATOM   3731  CG  TYR P 238     -10.684-133.439 117.355  0.00 97.00      PROA   
ATOM   3732  CD1 TYR P 238     -11.141-134.767 117.444  0.00 97.00      PROA   
ATOM   3733  HD1 TYR P 238     -12.126-134.969 117.840  0.00 97.00      PROA   
ATOM   3734  CE1 TYR P 238     -10.332-135.829 117.022  0.00 97.00      PROA   
ATOM   3735  HE1 TYR P 238     -10.692-136.846 117.096  0.00 97.00      PROA   
ATOM   3736  CZ  TYR P 238      -9.070-135.563 116.479  0.00 97.00      PROA   
ATOM   3737  OH  TYR P 238      -8.236-136.604 116.042  0.00 97.00      PROA   
ATOM   3738  HH  TYR P 238      -8.565-137.426 116.422  0.00 97.00      PROA   
ATOM   3739  CD2 TYR P 238      -9.412-133.192 116.811  0.00 97.00      PROA   
ATOM   3740  HD2 TYR P 238      -9.051-132.177 116.724  0.00 97.00      PROA   
ATOM   3741  CE2 TYR P 238      -8.612-134.249 116.370  0.00 97.00      PROA   
ATOM   3742  HE2 TYR P 238      -7.632-134.055 115.959  0.00 97.00      PROA   
ATOM   3743  C   TYR P 238     -12.090-130.773 119.637  0.00 97.00      PROA   
ATOM   3744  O   TYR P 238     -13.305-130.617 119.624  0.00 97.00      PROA   
ATOM   3745  N   TRP P 239     -11.254-129.742 119.890  0.00 97.00      PROA   
ATOM   3746  HN  TRP P 239     -10.267-129.868 119.947  0.00 97.00      PROA   
ATOM   3747  CA  TRP P 239     -11.760-128.397 120.069  0.00 97.00      PROA   
ATOM   3748  HA  TRP P 239     -12.675-128.291 119.501  0.00 97.00      PROA   
ATOM   3749  CB  TRP P 239     -12.082-128.048 121.552  0.00 97.00      PROA   
ATOM   3750  HB1 TRP P 239     -12.867-128.762 121.878  0.00 97.00      PROA   
ATOM   3751  HB2 TRP P 239     -12.540-127.039 121.613  0.00 97.00      PROA   
ATOM   3752  CG  TRP P 239     -10.962-128.142 122.544  0.00 97.00      PROA   
ATOM   3753  CD1 TRP P 239     -10.509-129.298 123.118  0.00 97.00      PROA   
ATOM   3754  HD1 TRP P 239     -10.875-130.278 122.865  0.00 97.00      PROA   
ATOM   3755  NE1 TRP P 239      -9.562-129.015 124.062  0.00 97.00      PROA   
ATOM   3756  HE1 TRP P 239      -9.145-129.663 124.663  0.00 97.00      PROA   
ATOM   3757  CE2 TRP P 239      -9.366-127.667 124.114  0.00 97.00      PROA   
ATOM   3758  CD2 TRP P 239     -10.235-127.073 123.169  0.00 97.00      PROA   
ATOM   3759  CE3 TRP P 239     -10.253-125.686 123.029  0.00 97.00      PROA   
ATOM   3760  HE3 TRP P 239     -10.912-125.205 122.322  0.00 97.00      PROA   
ATOM   3761  CZ3 TRP P 239      -9.374-124.928 123.805  0.00 97.00      PROA   
ATOM   3762  HZ3 TRP P 239      -9.335-123.857 123.676  0.00 97.00      PROA   
ATOM   3763  CZ2 TRP P 239      -8.506-126.911 124.896  0.00 97.00      PROA   
ATOM   3764  HZ2 TRP P 239      -7.829-127.378 125.595  0.00 97.00      PROA   
ATOM   3765  CH2 TRP P 239      -8.515-125.527 124.723  0.00 97.00      PROA   
ATOM   3766  HH2 TRP P 239      -7.826-124.912 125.285  0.00 97.00      PROA   
ATOM   3767  C   TRP P 239     -10.793-127.408 119.474  0.00 97.00      PROA   
ATOM   3768  O   TRP P 239      -9.619-127.699 119.261  0.00 97.00      PROA   
ATOM   3769  N   CYS P 240     -11.312-126.198 119.173  0.00 97.00      PROA   
ATOM   3770  HN  CYS P 240     -12.285-126.032 119.324  0.00 97.00      PROA   
ATOM   3771  CA  CYS P 240     -10.554-125.098 118.616  0.00 97.00      PROA   
ATOM   3772  HA  CYS P 240      -9.505-125.321 118.729  0.00 97.00      PROA   
ATOM   3773  CB  CYS P 240     -10.850-124.856 117.107  0.00 97.00      PROA   
ATOM   3774  HB1 CYS P 240     -10.430-125.731 116.563  0.00 97.00      PROA   
ATOM   3775  HB2 CYS P 240     -10.303-123.961 116.741  0.00 97.00      PROA   
ATOM   3776  SG  CYS P 240     -12.629-124.745 116.713  0.00 97.00      PROA   
ATOM   3777  C   CYS P 240     -10.807-123.836 119.413  0.00 97.00      PROA   
ATOM   3778  O   CYS P 240     -11.812-123.677 120.096  0.00 97.00      PROA   
ATOM   3779  N   GLU P 241      -9.846-122.895 119.366  0.00 97.00      PROA   
ATOM   3780  HN  GLU P 241      -9.014-123.044 118.839  0.00 97.00      PROA   
ATOM   3781  CA  GLU P 241      -9.880-121.691 120.164  0.00 97.00      PROA   
ATOM   3782  HA  GLU P 241     -10.819-121.623 120.696  0.00 97.00      PROA   
ATOM   3783  CB  GLU P 241      -8.763-121.737 121.229  0.00 97.00      PROA   
ATOM   3784  HB1 GLU P 241      -7.801-121.982 120.733  0.00 97.00      PROA   
ATOM   3785  HB2 GLU P 241      -9.027-122.603 121.879  0.00 97.00      PROA   
ATOM   3786  CG  GLU P 241      -8.577-120.462 122.072  0.00 97.00      PROA   
ATOM   3787  HG1 GLU P 241      -9.566-120.048 122.365  0.00 97.00      PROA   
ATOM   3788  HG2 GLU P 241      -8.015-119.693 121.502  0.00 97.00      PROA   
ATOM   3789  CD  GLU P 241      -7.822-120.750 123.361  0.00 97.00      PROA   
ATOM   3790  OE1 GLU P 241      -7.424-121.919 123.590  0.00 97.00      PROA   
ATOM   3791  OE2 GLU P 241      -7.680-119.793 124.166  0.00 97.00      PROA   
ATOM   3792  C   GLU P 241      -9.808-120.468 119.284  0.00 97.00      PROA   
ATOM   3793  O   GLU P 241      -9.132-120.463 118.256  0.00 97.00      PROA   
ATOM   3794  N   ALA P 242     -10.553-119.401 119.665  0.00 97.00      PROA   
ATOM   3795  HN  ALA P 242     -11.120-119.438 120.483  0.00 97.00      PROA   
ATOM   3796  CA  ALA P 242     -10.621-118.170 118.913  0.00 97.00      PROA   
ATOM   3797  HA  ALA P 242      -9.719-118.057 118.326  0.00 97.00      PROA   
ATOM   3798  CB  ALA P 242     -11.854-118.148 117.990  0.00 97.00      PROA   
ATOM   3799  HB1 ALA P 242     -12.787-118.250 118.585  0.00 97.00      PROA   
ATOM   3800  HB2 ALA P 242     -11.804-119.004 117.282  0.00 97.00      PROA   
ATOM   3801  HB3 ALA P 242     -11.901-117.211 117.398  0.00 97.00      PROA   
ATOM   3802  C   ALA P 242     -10.692-117.009 119.882  0.00 97.00      PROA   
ATOM   3803  O   ALA P 242     -11.323-117.092 120.932  0.00 97.00      PROA   
ATOM   3804  N   ALA P 243     -10.005-115.890 119.552  0.00 97.00      PROA   
ATOM   3805  HN  ALA P 243      -9.485-115.828 118.706  0.00 97.00      PROA   
ATOM   3806  CA  ALA P 243      -9.838-114.791 120.471  0.00 97.00      PROA   
ATOM   3807  HA  ALA P 243     -10.740-114.667 121.055  0.00 97.00      PROA   
ATOM   3808  CB  ALA P 243      -8.627-115.047 121.397  0.00 97.00      PROA   
ATOM   3809  HB1 ALA P 243      -7.698-115.168 120.799  0.00 97.00      PROA   
ATOM   3810  HB2 ALA P 243      -8.783-115.986 121.971  0.00 97.00      PROA   
ATOM   3811  HB3 ALA P 243      -8.479-114.219 122.120  0.00 97.00      PROA   
ATOM   3812  C   ALA P 243      -9.597-113.504 119.710  0.00 97.00      PROA   
ATOM   3813  O   ALA P 243      -9.281-113.499 118.522  0.00 97.00      PROA   
ATOM   3814  N   THR P 244      -9.751-112.356 120.411  0.00 97.00      PROA   
ATOM   3815  HN  THR P 244     -10.113-112.396 121.342  0.00 97.00      PROA   
ATOM   3816  CA  THR P 244      -9.211-111.059 120.037  0.00 97.00      PROA   
ATOM   3817  HA  THR P 244      -9.518-110.828 119.026  0.00 97.00      PROA   
ATOM   3818  CB  THR P 244      -9.680-109.962 120.979  0.00 97.00      PROA   
ATOM   3819  HB  THR P 244      -9.152-109.011 120.767  0.00 97.00      PROA   
ATOM   3820  OG1 THR P 244      -9.418-110.341 122.319  0.00 97.00      PROA   
ATOM   3821  HG1 THR P 244      -8.543-110.736 122.304  0.00 97.00      PROA   
ATOM   3822  CG2 THR P 244     -11.187-109.686 120.842  0.00 97.00      PROA   
ATOM   3823 HG21 THR P 244     -11.784-110.604 121.015  0.00 97.00      PROA   
ATOM   3824 HG22 THR P 244     -11.418-109.291 119.832  0.00 97.00      PROA   
ATOM   3825 HG23 THR P 244     -11.492-108.923 121.593  0.00 97.00      PROA   
ATOM   3826  C   THR P 244      -7.683-111.077 120.091  0.00 97.00      PROA   
ATOM   3827  O   THR P 244      -7.105-111.666 121.001  0.00 97.00      PROA   
ATOM   3828  N   GLU P 245      -7.013-110.377 119.146  0.00 97.00      PROA   
ATOM   3829  HN  GLU P 245      -7.526-109.852 118.471  0.00 97.00      PROA   
ATOM   3830  CA  GLU P 245      -5.570-110.284 118.940  0.00 97.00      PROA   
ATOM   3831  HA  GLU P 245      -5.180-111.261 118.691  0.00 97.00      PROA   
ATOM   3832  CB  GLU P 245      -5.436-109.282 117.755  0.00 97.00      PROA   
ATOM   3833  HB1 GLU P 245      -5.582-108.247 118.135  0.00 97.00      PROA   
ATOM   3834  HB2 GLU P 245      -6.305-109.504 117.089  0.00 97.00      PROA   
ATOM   3835  CG  GLU P 245      -4.143-109.313 116.913  0.00 97.00      PROA   
ATOM   3836  HG1 GLU P 245      -3.545-110.207 117.178  0.00 97.00      PROA   
ATOM   3837  HG2 GLU P 245      -3.537-108.409 117.134  0.00 97.00      PROA   
ATOM   3838  CD  GLU P 245      -4.384-109.334 115.395  0.00 97.00      PROA   
ATOM   3839  OE1 GLU P 245      -5.465-108.906 114.920  0.00 97.00      PROA   
ATOM   3840  OE2 GLU P 245      -3.452-109.785 114.683  0.00 97.00      PROA   
ATOM   3841  C   GLU P 245      -4.864-109.753 120.190  0.00 97.00      PROA   
ATOM   3842  O   GLU P 245      -3.853-110.271 120.662  0.00 97.00      PROA   
ATOM   3843  N   ASP P 246      -5.486-108.725 120.774  0.00 97.00      PROA   
ATOM   3844  HN  ASP P 246      -6.255-108.320 120.280  0.00 97.00      PROA   
ATOM   3845  CA  ASP P 246      -5.210-107.982 121.976  0.00 97.00      PROA   
ATOM   3846  HA  ASP P 246      -4.166-107.695 121.965  0.00 97.00      PROA   
ATOM   3847  CB  ASP P 246      -6.100-106.693 121.910  0.00 97.00      PROA   
ATOM   3848  HB1 ASP P 246      -5.604-105.946 121.250  0.00 97.00      PROA   
ATOM   3849  HB2 ASP P 246      -6.222-106.226 122.905  0.00 97.00      PROA   
ATOM   3850  CG  ASP P 246      -7.487-106.970 121.297  0.00 97.00      PROA   
ATOM   3851  OD1 ASP P 246      -7.590-107.149 120.052  0.00 97.00      PROA   
ATOM   3852  OD2 ASP P 246      -8.459-107.070 122.080  0.00 97.00      PROA   
ATOM   3853  C   ASP P 246      -5.439-108.758 123.286  0.00 97.00      PROA   
ATOM   3854  O   ASP P 246      -4.972-108.338 124.344  0.00 97.00      PROA   
ATOM   3855  N   GLY P 247      -6.140-109.919 123.268  0.00 97.00      PROA   
ATOM   3856  HN  GLY P 247      -6.423-110.294 122.387  0.00 97.00      PROA   
ATOM   3857  CA  GLY P 247      -6.354-110.761 124.450  0.00 97.00      PROA   
ATOM   3858  HA1 GLY P 247      -5.425-110.838 124.999  0.00 97.00      PROA   
ATOM   3859  HA2 GLY P 247      -6.697-111.724 124.098  0.00 97.00      PROA   
ATOM   3860  C   GLY P 247      -7.403-110.255 125.412  0.00 97.00      PROA   
ATOM   3861  O   GLY P 247      -7.503-110.714 126.550  0.00 97.00      PROA   
ATOM   3862  N   ASN P 248      -8.237-109.298 124.967  0.00 97.00      PROA   
ATOM   3863  HN  ASN P 248      -8.088-108.892 124.068  0.00 97.00      PROA   
ATOM   3864  CA  ASN P 248      -9.411-108.844 125.682  0.00 97.00      PROA   
ATOM   3865  HA  ASN P 248      -9.102-108.556 126.676  0.00 97.00      PROA   
ATOM   3866  CB  ASN P 248     -10.035-107.635 124.945  0.00 97.00      PROA   
ATOM   3867  HB1 ASN P 248     -11.079-107.444 125.270  0.00 97.00      PROA   
ATOM   3868  HB2 ASN P 248     -10.030-107.815 123.849  0.00 97.00      PROA   
ATOM   3869  CG  ASN P 248      -9.212-106.396 125.318  0.00 97.00      PROA   
ATOM   3870  OD1 ASN P 248      -8.851-106.215 126.486  0.00 97.00      PROA   
ATOM   3871  ND2 ASN P 248      -8.866-105.548 124.316  0.00 97.00      PROA   
ATOM   3872 HD21 ASN P 248      -8.290-104.767 124.542  0.00 97.00      PROA   
ATOM   3873 HD22 ASN P 248      -8.948-105.870 123.370  0.00 97.00      PROA   
ATOM   3874  C   ASN P 248     -10.446-109.935 125.878  0.00 97.00      PROA   
ATOM   3875  O   ASN P 248     -10.960-110.118 126.980  0.00 97.00      PROA   
ATOM   3876  N   VAL P 249     -10.735-110.707 124.811  0.00 97.00      PROA   
ATOM   3877  HN  VAL P 249     -10.293-110.523 123.935  0.00 97.00      PROA   
ATOM   3878  CA  VAL P 249     -11.752-111.734 124.797  0.00 97.00      PROA   
ATOM   3879  HA  VAL P 249     -12.078-111.947 125.805  0.00 97.00      PROA   
ATOM   3880  CB  VAL P 249     -12.959-111.336 123.951  0.00 97.00      PROA   
ATOM   3881  HB  VAL P 249     -12.661-111.231 122.884  0.00 97.00      PROA   
ATOM   3882  CG1 VAL P 249     -14.067-112.408 124.052  0.00 97.00      PROA   
ATOM   3883 HG11 VAL P 249     -14.369-112.552 125.111  0.00 97.00      PROA   
ATOM   3884 HG12 VAL P 249     -13.737-113.383 123.639  0.00 97.00      PROA   
ATOM   3885 HG13 VAL P 249     -14.958-112.079 123.479  0.00 97.00      PROA   
ATOM   3886  CG2 VAL P 249     -13.485-109.961 124.416  0.00 97.00      PROA   
ATOM   3887 HG21 VAL P 249     -12.714-109.167 124.339  0.00 97.00      PROA   
ATOM   3888 HG22 VAL P 249     -13.838-110.018 125.466  0.00 97.00      PROA   
ATOM   3889 HG23 VAL P 249     -14.333-109.653 123.772  0.00 97.00      PROA   
ATOM   3890  C   VAL P 249     -11.156-112.991 124.208  0.00 97.00      PROA   
ATOM   3891  O   VAL P 249     -10.635-112.984 123.098  0.00 97.00      PROA   
ATOM   3892  N   LEU P 250     -11.257-114.127 124.930  0.00 97.00      PROA   
ATOM   3893  HN  LEU P 250     -11.647-114.123 125.846  0.00 97.00      PROA   
ATOM   3894  CA  LEU P 250     -10.957-115.435 124.392  0.00 97.00      PROA   
ATOM   3895  HA  LEU P 250     -10.837-115.350 123.321  0.00 97.00      PROA   
ATOM   3896  CB  LEU P 250      -9.658-116.127 124.906  0.00 97.00      PROA   
ATOM   3897  HB1 LEU P 250      -8.812-115.563 124.448  0.00 97.00      PROA   
ATOM   3898  HB2 LEU P 250      -9.612-117.155 124.486  0.00 97.00      PROA   
ATOM   3899  CG  LEU P 250      -9.338-116.216 126.429  0.00 97.00      PROA   
ATOM   3900  HG  LEU P 250      -8.319-116.679 126.467  0.00 97.00      PROA   
ATOM   3901  CD1 LEU P 250      -9.207-114.859 127.149  0.00 97.00      PROA   
ATOM   3902 HD11 LEU P 250     -10.207-114.404 127.305  0.00 97.00      PROA   
ATOM   3903 HD12 LEU P 250      -8.581-114.162 126.553  0.00 97.00      PROA   
ATOM   3904 HD13 LEU P 250      -8.738-115.003 128.145  0.00 97.00      PROA   
ATOM   3905  CD2 LEU P 250     -10.254-117.171 127.216  0.00 97.00      PROA   
ATOM   3906 HD21 LEU P 250     -10.370-118.132 126.673  0.00 97.00      PROA   
ATOM   3907 HD22 LEU P 250     -11.254-116.717 127.368  0.00 97.00      PROA   
ATOM   3908 HD23 LEU P 250      -9.820-117.375 128.217  0.00 97.00      PROA   
ATOM   3909  C   LEU P 250     -12.200-116.261 124.576  0.00 97.00      PROA   
ATOM   3910  O   LEU P 250     -12.843-116.228 125.623  0.00 97.00      PROA   
ATOM   3911  N   LYS P 251     -12.621-116.974 123.510  0.00 97.00      PROA   
ATOM   3912  HN  LYS P 251     -12.116-116.979 122.648  0.00 97.00      PROA   
ATOM   3913  CA  LYS P 251     -13.917-117.600 123.496  0.00 97.00      PROA   
ATOM   3914  HA  LYS P 251     -14.279-117.738 124.505  0.00 97.00      PROA   
ATOM   3915  CB  LYS P 251     -14.926-116.714 122.748  0.00 97.00      PROA   
ATOM   3916  HB1 LYS P 251     -14.693-116.639 121.665  0.00 97.00      PROA   
ATOM   3917  HB2 LYS P 251     -14.788-115.692 123.174  0.00 97.00      PROA   
ATOM   3918  CG  LYS P 251     -16.383-117.130 122.987  0.00 97.00      PROA   
ATOM   3919  HG1 LYS P 251     -16.427-117.940 123.751  0.00 97.00      PROA   
ATOM   3920  HG2 LYS P 251     -16.782-117.551 122.043  0.00 97.00      PROA   
ATOM   3921  CD  LYS P 251     -17.254-115.959 123.477  0.00 97.00      PROA   
ATOM   3922  HD1 LYS P 251     -16.855-115.618 124.459  0.00 97.00      PROA   
ATOM   3923  HD2 LYS P 251     -18.292-116.324 123.639  0.00 97.00      PROA   
ATOM   3924  CE  LYS P 251     -17.277-114.775 122.496  0.00 97.00      PROA   
ATOM   3925  HE1 LYS P 251     -17.657-115.127 121.515  0.00 97.00      PROA   
ATOM   3926  HE2 LYS P 251     -16.265-114.340 122.351  0.00 97.00      PROA   
ATOM   3927  NZ  LYS P 251     -18.161-113.685 122.980  0.00 97.00      PROA   
ATOM   3928  HZ1 LYS P 251     -17.920-113.419 123.954  0.00 97.00      PROA   
ATOM   3929  HZ2 LYS P 251     -19.161-113.979 122.944  0.00 97.00      PROA   
ATOM   3930  HZ3 LYS P 251     -18.034-112.831 122.407  0.00 97.00      PROA   
ATOM   3931  C   LYS P 251     -13.777-118.962 122.872  0.00 97.00      PROA   
ATOM   3932  O   LYS P 251     -13.963-119.168 121.674  0.00 97.00      PROA   
ATOM   3933  N   ARG P 252     -13.410-119.942 123.720  0.00 97.00      PROA   
ATOM   3934  HN  ARG P 252     -13.280-119.731 124.687  0.00 97.00      PROA   
ATOM   3935  CA  ARG P 252     -13.198-121.323 123.352  0.00 97.00      PROA   
ATOM   3936  HA  ARG P 252     -12.498-121.317 122.529  0.00 97.00      PROA   
ATOM   3937  CB  ARG P 252     -12.538-122.093 124.524  0.00 97.00      PROA   
ATOM   3938  HB1 ARG P 252     -12.524-123.183 124.303  0.00 97.00      PROA   
ATOM   3939  HB2 ARG P 252     -13.141-121.941 125.446  0.00 97.00      PROA   
ATOM   3940  CG  ARG P 252     -11.084-121.652 124.786  0.00 97.00      PROA   
ATOM   3941  HG1 ARG P 252     -11.034-120.559 124.996  0.00 97.00      PROA   
ATOM   3942  HG2 ARG P 252     -10.509-121.834 123.849  0.00 97.00      PROA   
ATOM   3943  CD  ARG P 252     -10.422-122.405 125.953  0.00 97.00      PROA   
ATOM   3944  HD1 ARG P 252     -10.573-123.497 125.841  0.00 97.00      PROA   
ATOM   3945  HD2 ARG P 252     -10.834-122.055 126.924  0.00 97.00      PROA   
ATOM   3946  NE  ARG P 252      -8.957-122.131 125.862  0.00 97.00      PROA   
ATOM   3947  HE  ARG P 252      -8.558-121.981 124.955  0.00 97.00      PROA   
ATOM   3948  CZ  ARG P 252      -8.149-121.744 126.864  0.00 97.00      PROA   
ATOM   3949  NH1 ARG P 252      -8.358-122.087 128.131  0.00 97.00      PROA   
ATOM   3950 HH11 ARG P 252      -9.048-122.784 128.287  0.00 97.00      PROA   
ATOM   3951 HH12 ARG P 252      -7.605-121.931 128.762  0.00 97.00      PROA   
ATOM   3952  NH2 ARG P 252      -7.078-121.007 126.523  0.00 97.00      PROA   
ATOM   3953 HH21 ARG P 252      -7.090-120.666 125.579  0.00 97.00      PROA   
ATOM   3954 HH22 ARG P 252      -6.541-120.541 127.216  0.00 97.00      PROA   
ATOM   3955  C   ARG P 252     -14.436-122.051 122.844  0.00 97.00      PROA   
ATOM   3956  O   ARG P 252     -15.545-121.825 123.326  0.00 97.00      PROA   
ATOM   3957  N   SER P 253     -14.273-122.966 121.851  0.00 97.00      PROA   
ATOM   3958  HN  SER P 253     -13.386-123.110 121.413  0.00 97.00      PROA   
ATOM   3959  CA  SER P 253     -15.343-123.877 121.471  0.00 97.00      PROA   
ATOM   3960  HA  SER P 253     -16.253-123.299 121.446  0.00 97.00      PROA   
ATOM   3961  CB  SER P 253     -15.223-124.483 120.044  0.00 97.00      PROA   
ATOM   3962  HB1 SER P 253     -15.290-123.667 119.294  0.00 97.00      PROA   
ATOM   3963  HB2 SER P 253     -16.061-125.187 119.856  0.00 97.00      PROA   
ATOM   3964  OG  SER P 253     -14.006-125.186 119.849  0.00 97.00      PROA   
ATOM   3965  HG1 SER P 253     -13.301-124.535 119.952  0.00 97.00      PROA   
ATOM   3966  C   SER P 253     -15.466-125.006 122.495  0.00 97.00      PROA   
ATOM   3967  O   SER P 253     -14.442-125.489 122.977  0.00 97.00      PROA   
ATOM   3968  N   PRO P 254     -16.656-125.472 122.868  0.00 97.00      PROA   
ATOM   3969  CD  PRO P 254     -17.895-124.691 122.796  0.00 97.00      PROA   
ATOM   3970  HD1 PRO P 254     -18.285-124.742 121.757  0.00 97.00      PROA   
ATOM   3971  HD2 PRO P 254     -17.732-123.631 123.095  0.00 97.00      PROA   
ATOM   3972  CA  PRO P 254     -16.880-126.794 123.462  0.00 97.00      PROA   
ATOM   3973  HA  PRO P 254     -16.361-126.802 124.410  0.00 97.00      PROA   
ATOM   3974  CB  PRO P 254     -18.411-126.865 123.619  0.00 97.00      PROA   
ATOM   3975  HB1 PRO P 254     -18.714-127.481 124.489  0.00 97.00      PROA   
ATOM   3976  HB2 PRO P 254     -18.880-127.276 122.698  0.00 97.00      PROA   
ATOM   3977  CG  PRO P 254     -18.840-125.399 123.764  0.00 97.00      PROA   
ATOM   3978  HG1 PRO P 254     -19.907-125.231 123.518  0.00 97.00      PROA   
ATOM   3979  HG2 PRO P 254     -18.638-125.047 124.801  0.00 97.00      PROA   
ATOM   3980  C   PRO P 254     -16.329-127.957 122.638  0.00 97.00      PROA   
ATOM   3981  O   PRO P 254     -16.307-127.854 121.413  0.00 97.00      PROA   
ATOM   3982  N   GLU P 255     -15.884-129.069 123.282  0.00 97.00      PROA   
ATOM   3983  HN  GLU P 255     -15.855-129.117 124.278  0.00 97.00      PROA   
ATOM   3984  CA  GLU P 255     -15.377-130.250 122.598  0.00 97.00      PROA   
ATOM   3985  HA  GLU P 255     -14.551-129.921 121.988  0.00 97.00      PROA   
ATOM   3986  CB  GLU P 255     -14.826-131.332 123.572  0.00 97.00      PROA   
ATOM   3987  HB1 GLU P 255     -14.492-132.179 122.936  0.00 97.00      PROA   
ATOM   3988  HB2 GLU P 255     -15.642-131.710 124.225  0.00 97.00      PROA   
ATOM   3989  CG  GLU P 255     -13.633-130.873 124.453  0.00 97.00      PROA   
ATOM   3990  HG1 GLU P 255     -13.994-130.601 125.467  0.00 97.00      PROA   
ATOM   3991  HG2 GLU P 255     -13.152-129.979 124.005  0.00 97.00      PROA   
ATOM   3992  CD  GLU P 255     -12.543-131.941 124.590  0.00 97.00      PROA   
ATOM   3993  OE1 GLU P 255     -12.313-132.433 125.727  0.00 97.00      PROA   
ATOM   3994  OE2 GLU P 255     -11.906-132.258 123.552  0.00 97.00      PROA   
ATOM   3995  C   GLU P 255     -16.373-130.917 121.650  0.00 97.00      PROA   
ATOM   3996  O   GLU P 255     -17.562-131.044 121.939  0.00 97.00      PROA   
ATOM   3997  N   LEU P 256     -15.869-131.369 120.480  0.00 97.00      PROA   
ATOM   3998  HN  LEU P 256     -14.910-131.198 120.255  0.00 97.00      PROA   
ATOM   3999  CA  LEU P 256     -16.634-132.003 119.429  0.00 97.00      PROA   
ATOM   4000  HA  LEU P 256     -17.658-132.116 119.751  0.00 97.00      PROA   
ATOM   4001  CB  LEU P 256     -16.554-131.120 118.152  0.00 97.00      PROA   
ATOM   4002  HB1 LEU P 256     -15.502-131.059 117.800  0.00 97.00      PROA   
ATOM   4003  HB2 LEU P 256     -16.838-130.092 118.484  0.00 97.00      PROA   
ATOM   4004  CG  LEU P 256     -17.483-131.461 116.958  0.00 97.00      PROA   
ATOM   4005  HG  LEU P 256     -17.520-130.538 116.327  0.00 97.00      PROA   
ATOM   4006  CD1 LEU P 256     -16.923-132.567 116.046  0.00 97.00      PROA   
ATOM   4007 HD11 LEU P 256     -16.931-133.544 116.565  0.00 97.00      PROA   
ATOM   4008 HD12 LEU P 256     -15.880-132.335 115.746  0.00 97.00      PROA   
ATOM   4009 HD13 LEU P 256     -17.544-132.660 115.130  0.00 97.00      PROA   
ATOM   4010  CD2 LEU P 256     -18.930-131.760 117.387  0.00 97.00      PROA   
ATOM   4011 HD21 LEU P 256     -19.325-130.931 118.011  0.00 97.00      PROA   
ATOM   4012 HD22 LEU P 256     -18.979-132.703 117.970  0.00 97.00      PROA   
ATOM   4013 HD23 LEU P 256     -19.577-131.870 116.491  0.00 97.00      PROA   
ATOM   4014  C   LEU P 256     -16.041-133.382 119.211  0.00 97.00      PROA   
ATOM   4015  O   LEU P 256     -14.830-133.539 119.106  0.00 97.00      PROA   
ATOM   4016  N   GLU P 257     -16.882-134.442 119.158  0.00 97.00      PROA   
ATOM   4017  HN  GLU P 257     -17.869-134.325 119.213  0.00 97.00      PROA   
ATOM   4018  CA  GLU P 257     -16.409-135.812 119.084  0.00 97.00      PROA   
ATOM   4019  HA  GLU P 257     -15.467-135.879 119.607  0.00 97.00      PROA   
ATOM   4020  CB  GLU P 257     -17.394-136.806 119.755  0.00 97.00      PROA   
ATOM   4021  HB1 GLU P 257     -18.355-136.844 119.200  0.00 97.00      PROA   
ATOM   4022  HB2 GLU P 257     -17.630-136.381 120.760  0.00 97.00      PROA   
ATOM   4023  CG  GLU P 257     -16.812-138.219 120.000  0.00 97.00      PROA   
ATOM   4024  HG1 GLU P 257     -17.070-138.538 121.033  0.00 97.00      PROA   
ATOM   4025  HG2 GLU P 257     -15.707-138.215 119.911  0.00 97.00      PROA   
ATOM   4026  CD  GLU P 257     -17.369-139.275 119.054  0.00 97.00      PROA   
ATOM   4027  OE1 GLU P 257     -17.069-139.197 117.844  0.00 97.00      PROA   
ATOM   4028  OE2 GLU P 257     -18.071-140.197 119.536  0.00 97.00      PROA   
ATOM   4029  C   GLU P 257     -16.167-136.228 117.651  0.00 97.00      PROA   
ATOM   4030  O   GLU P 257     -17.002-136.024 116.772  0.00 97.00      PROA   
ATOM   4031  N   LEU P 258     -14.988-136.841 117.398  0.00 97.00      PROA   
ATOM   4032  HN  LEU P 258     -14.323-136.957 118.134  0.00 97.00      PROA   
ATOM   4033  CA  LEU P 258     -14.615-137.387 116.114  0.00 97.00      PROA   
ATOM   4034  HA  LEU P 258     -15.513-137.601 115.554  0.00 97.00      PROA   
ATOM   4035  CB  LEU P 258     -13.710-136.449 115.271  0.00 97.00      PROA   
ATOM   4036  HB1 LEU P 258     -13.398-136.955 114.331  0.00 97.00      PROA   
ATOM   4037  HB2 LEU P 258     -12.794-136.230 115.857  0.00 97.00      PROA   
ATOM   4038  CG  LEU P 258     -14.357-135.095 114.886  0.00 97.00      PROA   
ATOM   4039  HG  LEU P 258     -14.791-134.639 115.805  0.00 97.00      PROA   
ATOM   4040  CD1 LEU P 258     -13.301-134.109 114.361  0.00 97.00      PROA   
ATOM   4041 HD11 LEU P 258     -12.843-134.503 113.428  0.00 97.00      PROA   
ATOM   4042 HD12 LEU P 258     -12.500-133.958 115.113  0.00 97.00      PROA   
ATOM   4043 HD13 LEU P 258     -13.773-133.128 114.144  0.00 97.00      PROA   
ATOM   4044  CD2 LEU P 258     -15.485-135.257 113.850  0.00 97.00      PROA   
ATOM   4045 HD21 LEU P 258     -16.289-135.914 114.239  0.00 97.00      PROA   
ATOM   4046 HD22 LEU P 258     -15.083-135.698 112.913  0.00 97.00      PROA   
ATOM   4047 HD23 LEU P 258     -15.928-134.267 113.612  0.00 97.00      PROA   
ATOM   4048  C   LEU P 258     -13.908-138.711 116.332  0.00 97.00      PROA   
ATOM   4049  O   LEU P 258     -12.692-138.831 116.192  0.00 97.00      PROA   
ATOM   4050  N   GLN P 259     -14.672-139.767 116.684  0.00 97.00      PROA   
ATOM   4051  HN  GLN P 259     -15.619-139.623 116.979  0.00 97.00      PROA   
ATOM   4052  CA  GLN P 259     -14.230-141.144 116.610  0.00 97.00      PROA   
ATOM   4053  HA  GLN P 259     -13.325-141.195 117.193  0.00 97.00      PROA   
ATOM   4054  CB  GLN P 259     -15.236-142.152 117.230  0.00 97.00      PROA   
ATOM   4055  HB1 GLN P 259     -15.021-143.181 116.863  0.00 97.00      PROA   
ATOM   4056  HB2 GLN P 259     -16.259-141.880 116.890  0.00 97.00      PROA   
ATOM   4057  CG  GLN P 259     -15.214-142.192 118.771  0.00 97.00      PROA   
ATOM   4058  HG1 GLN P 259     -15.503-141.210 119.194  0.00 97.00      PROA   
ATOM   4059  HG2 GLN P 259     -14.198-142.442 119.143  0.00 97.00      PROA   
ATOM   4060  CD  GLN P 259     -16.172-143.286 119.261  0.00 97.00      PROA   
ATOM   4061  OE1 GLN P 259     -15.807-144.464 119.328  0.00 97.00      PROA   
ATOM   4062  NE2 GLN P 259     -17.430-142.891 119.595  0.00 97.00      PROA   
ATOM   4063 HE21 GLN P 259     -18.083-143.568 119.923  0.00 97.00      PROA   
ATOM   4064 HE22 GLN P 259     -17.682-141.923 119.512  0.00 97.00      PROA   
ATOM   4065  C   GLN P 259     -13.861-141.584 115.204  0.00 97.00      PROA   
ATOM   4066  O   GLN P 259     -14.538-141.256 114.235  0.00 97.00      PROA   
ATOM   4067  N   VAL P 260     -12.747-142.338 115.078  0.00 97.00      PROA   
ATOM   4068  HN  VAL P 260     -12.201-142.573 115.876  0.00 97.00      PROA   
ATOM   4069  CA  VAL P 260     -12.232-142.824 113.818  0.00 97.00      PROA   
ATOM   4070  HA  VAL P 260     -12.982-142.706 113.053  0.00 97.00      PROA   
ATOM   4071  CB  VAL P 260     -10.962-142.101 113.381  0.00 97.00      PROA   
ATOM   4072  HB  VAL P 260     -10.176-142.254 114.150  0.00 97.00      PROA   
ATOM   4073  CG1 VAL P 260     -10.469-142.644 112.023  0.00 97.00      PROA   
ATOM   4074 HG11 VAL P 260     -11.267-142.557 111.255  0.00 97.00      PROA   
ATOM   4075 HG12 VAL P 260     -10.152-143.704 112.098  0.00 97.00      PROA   
ATOM   4076 HG13 VAL P 260      -9.593-142.054 111.681  0.00 97.00      PROA   
ATOM   4077  CG2 VAL P 260     -11.214-140.578 113.291  0.00 97.00      PROA   
ATOM   4078 HG21 VAL P 260     -11.445-140.148 114.286  0.00 97.00      PROA   
ATOM   4079 HG22 VAL P 260     -12.059-140.364 112.607  0.00 97.00      PROA   
ATOM   4080 HG23 VAL P 260     -10.308-140.066 112.904  0.00 97.00      PROA   
ATOM   4081  C   VAL P 260     -11.970-144.304 114.023  0.00 97.00      PROA   
ATOM   4082  O   VAL P 260     -11.350-144.698 115.008  0.00 97.00      PROA   
ATOM   4083  N   LEU P 261     -12.469-145.171 113.110  0.00 97.00      PROA   
ATOM   4084  HN  LEU P 261     -12.961-144.824 112.311  0.00 97.00      PROA   
ATOM   4085  CA  LEU P 261     -12.387-146.611 113.245  0.00 97.00      PROA   
ATOM   4086  HA  LEU P 261     -11.739-146.844 114.075  0.00 97.00      PROA   
ATOM   4087  CB  LEU P 261     -13.760-147.276 113.512  0.00 97.00      PROA   
ATOM   4088  HB1 LEU P 261     -13.659-148.384 113.477  0.00 97.00      PROA   
ATOM   4089  HB2 LEU P 261     -14.470-146.973 112.710  0.00 97.00      PROA   
ATOM   4090  CG  LEU P 261     -14.391-146.926 114.883  0.00 97.00      PROA   
ATOM   4091  HG  LEU P 261     -14.562-145.825 114.919  0.00 97.00      PROA   
ATOM   4092  CD1 LEU P 261     -15.754-147.625 115.033  0.00 97.00      PROA   
ATOM   4093 HD11 LEU P 261     -15.617-148.728 115.029  0.00 97.00      PROA   
ATOM   4094 HD12 LEU P 261     -16.425-147.350 114.194  0.00 97.00      PROA   
ATOM   4095 HD13 LEU P 261     -16.236-147.331 115.989  0.00 97.00      PROA   
ATOM   4096  CD2 LEU P 261     -13.486-147.297 116.073  0.00 97.00      PROA   
ATOM   4097 HD21 LEU P 261     -14.010-147.082 117.028  0.00 97.00      PROA   
ATOM   4098 HD22 LEU P 261     -12.546-146.710 116.057  0.00 97.00      PROA   
ATOM   4099 HD23 LEU P 261     -13.238-148.379 116.041  0.00 97.00      PROA   
ATOM   4100  C   LEU P 261     -11.738-147.266 112.047  0.00 97.00      PROA   
ATOM   4101  O   LEU P 261     -12.068-147.008 110.894  0.00 97.00      PROA   
ATOM   4102  N   GLY P 262     -10.777-148.169 112.338  0.00 97.00      PROA   
ATOM   4103  HN  GLY P 262     -10.573-148.385 113.287  0.00 97.00      PROA   
ATOM   4104  CA  GLY P 262     -10.029-148.937 111.376  0.00 97.00      PROA   
ATOM   4105  HA1 GLY P 262      -9.086-148.441 111.211  0.00 97.00      PROA   
ATOM   4106  HA2 GLY P 262     -10.614-149.100 110.482  0.00 97.00      PROA   
ATOM   4107  C   GLY P 262      -9.730-150.255 112.007  0.00 97.00      PROA   
ATOM   4108  O   GLY P 262      -9.812-150.418 113.222  0.00 97.00      PROA   
ATOM   4109  N   HSD P 263      -9.340-151.235 111.172  0.00 97.00      PROA   
ATOM   4110  HN  HSD P 263      -9.236-151.059 110.196  0.00 97.00      PROA   
ATOM   4111  CA  HSD P 263      -8.959-152.556 111.605  0.00 97.00      PROA   
ATOM   4112  HA  HSD P 263      -8.853-152.587 112.682  0.00 97.00      PROA   
ATOM   4113  CB  HSD P 263      -9.970-153.634 111.149  0.00 97.00      PROA   
ATOM   4114  HB1 HSD P 263      -9.585-154.652 111.370  0.00 97.00      PROA   
ATOM   4115  HB2 HSD P 263     -10.120-153.555 110.050  0.00 97.00      PROA   
ATOM   4116  ND1 HSD P 263     -11.780-154.223 112.863  0.00 97.00      PROA   
ATOM   4117  HD1 HSD P 263     -11.292-154.974 113.309  0.00 97.00      PROA   
ATOM   4118  CG  HSD P 263     -11.311-153.448 111.820  0.00 97.00      PROA   
ATOM   4119  CE1 HSD P 263     -13.041-153.801 113.132  0.00 97.00      PROA   
ATOM   4120  HE1 HSD P 263     -13.661-154.236 113.916  0.00 97.00      PROA   
ATOM   4121  NE2 HSD P 263     -13.420-152.822 112.334  0.00 97.00      PROA   
ATOM   4122  CD2 HSD P 263     -12.335-152.607 111.502  0.00 97.00      PROA   
ATOM   4123  HD2 HSD P 263     -12.394-151.847 110.734  0.00 97.00      PROA   
ATOM   4124  C   HSD P 263      -7.606-152.774 110.990  0.00 97.00      PROA   
ATOM   4125  O   HSD P 263      -7.391-152.408 109.836  0.00 97.00      PROA   
ATOM   4126  N   GLN P 264      -6.640-153.324 111.765  0.00 97.00      PROA   
ATOM   4127  HN  GLN P 264      -6.841-153.636 112.691  0.00 97.00      PROA   
ATOM   4128  CA  GLN P 264      -5.242-153.402 111.382  0.00 97.00      PROA   
ATOM   4129  HA  GLN P 264      -4.925-152.379 111.225  0.00 97.00      PROA   
ATOM   4130  CB  GLN P 264      -4.367-153.953 112.538  0.00 97.00      PROA   
ATOM   4131  HB1 GLN P 264      -3.357-154.232 112.165  0.00 97.00      PROA   
ATOM   4132  HB2 GLN P 264      -4.860-154.879 112.912  0.00 97.00      PROA   
ATOM   4133  CG  GLN P 264      -4.194-152.924 113.682  0.00 97.00      PROA   
ATOM   4134  HG1 GLN P 264      -5.143-152.369 113.844  0.00 97.00      PROA   
ATOM   4135  HG2 GLN P 264      -3.411-152.183 113.416  0.00 97.00      PROA   
ATOM   4136  CD  GLN P 264      -3.844-153.584 115.021  0.00 97.00      PROA   
ATOM   4137  OE1 GLN P 264      -4.603-153.477 115.992  0.00 97.00      PROA   
ATOM   4138  NE2 GLN P 264      -2.672-154.271 115.082  0.00 97.00      PROA   
ATOM   4139 HE21 GLN P 264      -2.432-154.712 115.944  0.00 97.00      PROA   
ATOM   4140 HE22 GLN P 264      -2.080-154.317 114.279  0.00 97.00      PROA   
ATOM   4141  C   GLN P 264      -4.961-154.121 110.072  0.00 97.00      PROA   
ATOM   4142  O   GLN P 264      -5.486-155.195 109.787  0.00 97.00      PROA   
ATOM   4143  N   GLN P 265      -4.129-153.477 109.228  0.00 97.00      PROA   
ATOM   4144  HN  GLN P 265      -3.691-152.628 109.519  0.00 97.00      PROA   
ATOM   4145  CA  GLN P 265      -3.962-153.778 107.829  0.00 97.00      PROA   
ATOM   4146  HA  GLN P 265      -4.787-154.408 107.540  0.00 97.00      PROA   
ATOM   4147  CB  GLN P 265      -4.030-152.492 106.944  0.00 97.00      PROA   
ATOM   4148  HB1 GLN P 265      -5.090-152.154 106.927  0.00 97.00      PROA   
ATOM   4149  HB2 GLN P 265      -3.765-152.756 105.895  0.00 97.00      PROA   
ATOM   4150  CG  GLN P 265      -3.139-151.292 107.372  0.00 97.00      PROA   
ATOM   4151  HG1 GLN P 265      -3.089-150.563 106.534  0.00 97.00      PROA   
ATOM   4152  HG2 GLN P 265      -2.107-151.648 107.567  0.00 97.00      PROA   
ATOM   4153  CD  GLN P 265      -3.629-150.562 108.637  0.00 97.00      PROA   
ATOM   4154  OE1 GLN P 265      -3.192-150.860 109.754  0.00 97.00      PROA   
ATOM   4155  NE2 GLN P 265      -4.551-149.575 108.461  0.00 97.00      PROA   
ATOM   4156 HE21 GLN P 265      -4.909-149.103 109.269  0.00 97.00      PROA   
ATOM   4157 HE22 GLN P 265      -4.864-149.330 107.546  0.00 97.00      PROA   
ATOM   4158  C   GLN P 265      -2.661-154.518 107.559  0.00 97.00      PROA   
ATOM   4159  O   GLN P 265      -1.700-154.356 108.311  0.00 97.00      PROA   
ATOM   4160  N   PRO P 266      -2.556-155.334 106.503  0.00 97.00      PROA   
ATOM   4161  CD  PRO P 266      -3.702-155.852 105.748  0.00 97.00      PROA   
ATOM   4162  HD1 PRO P 266      -4.136-155.021 105.150  0.00 97.00      PROA   
ATOM   4163  HD2 PRO P 266      -4.472-156.292 106.420  0.00 97.00      PROA   
ATOM   4164  CA  PRO P 266      -1.298-155.628 105.815  0.00 97.00      PROA   
ATOM   4165  HA  PRO P 266      -0.749-156.300 106.458  0.00 97.00      PROA   
ATOM   4166  CB  PRO P 266      -1.732-156.292 104.495  0.00 97.00      PROA   
ATOM   4167  HB1 PRO P 266      -1.001-157.044 104.138  0.00 97.00      PROA   
ATOM   4168  HB2 PRO P 266      -1.883-155.527 103.702  0.00 97.00      PROA   
ATOM   4169  CG  PRO P 266      -3.098-156.905 104.821  0.00 97.00      PROA   
ATOM   4170  HG1 PRO P 266      -3.714-157.085 103.918  0.00 97.00      PROA   
ATOM   4171  HG2 PRO P 266      -2.965-157.859 105.379  0.00 97.00      PROA   
ATOM   4172  C   PRO P 266      -0.401-154.419 105.574  0.00 97.00      PROA   
ATOM   4173  O   PRO P 266      -0.900-153.365 105.187  0.00 97.00      PROA   
ATOM   4174  N   THR P 267       0.925-154.552 105.796  0.00 97.00      PROA   
ATOM   4175  HN  THR P 267       1.287-155.370 106.238  0.00 97.00      PROA   
ATOM   4176  CA  THR P 267       1.923-153.567 105.395  0.00 97.00      PROA   
ATOM   4177  HA  THR P 267       1.585-152.631 105.821  0.00 97.00      PROA   
ATOM   4178  CB  THR P 267       3.311-153.851 105.961  0.00 97.00      PROA   
ATOM   4179  HB  THR P 267       3.902-154.507 105.285  0.00 97.00      PROA   
ATOM   4180  OG1 THR P 267       3.223-154.529 107.207  0.00 97.00      PROA   
ATOM   4181  HG1 THR P 267       2.692-153.959 107.769  0.00 97.00      PROA   
ATOM   4182  CG2 THR P 267       4.074-152.533 106.185  0.00 97.00      PROA   
ATOM   4183 HG21 THR P 267       3.521-151.882 106.897  0.00 97.00      PROA   
ATOM   4184 HG22 THR P 267       4.201-151.983 105.232  0.00 97.00      PROA   
ATOM   4185 HG23 THR P 267       5.078-152.745 106.610  0.00 97.00      PROA   
ATOM   4186  C   THR P 267       2.028-153.330 103.886  0.00 97.00      PROA   
ATOM   4187  O   THR P 267       2.129-152.160 103.516  0.00 97.00      PROA   
ATOM   4188  N   PRO P 268       2.003-154.298 102.958  0.00 97.00      PROA   
ATOM   4189  CD  PRO P 268       2.319-155.716 103.188  0.00 97.00      PROA   
ATOM   4190  HD1 PRO P 268       1.699-156.153 103.996  0.00 97.00      PROA   
ATOM   4191  HD2 PRO P 268       3.399-155.821 103.434  0.00 97.00      PROA   
ATOM   4192  CA  PRO P 268       1.820-154.013 101.538  0.00 97.00      PROA   
ATOM   4193  HA  PRO P 268       2.401-153.150 101.244  0.00 97.00      PROA   
ATOM   4194  CB  PRO P 268       2.290-155.300 100.836  0.00 97.00      PROA   
ATOM   4195  HB1 PRO P 268       3.388-155.233 100.660  0.00 97.00      PROA   
ATOM   4196  HB2 PRO P 268       1.789-155.482  99.864  0.00 97.00      PROA   
ATOM   4197  CG  PRO P 268       2.011-156.406 101.857  0.00 97.00      PROA   
ATOM   4198  HG1 PRO P 268       0.928-156.663 101.823  0.00 97.00      PROA   
ATOM   4199  HG2 PRO P 268       2.615-157.319 101.690  0.00 97.00      PROA   
ATOM   4200  C   PRO P 268       0.362-153.726 101.219  0.00 97.00      PROA   
ATOM   4201  O   PRO P 268      -0.529-154.269 101.870  0.00 97.00      PROA   
ATOM   4202  N   VAL P 269       0.128-152.858 100.210  0.00 97.00      PROA   
ATOM   4203  HN  VAL P 269       0.862-152.456  99.672  0.00 97.00      PROA   
ATOM   4204  CA  VAL P 269      -1.155-152.515  99.659  0.00 97.00      PROA   
ATOM   4205  HA  VAL P 269      -1.809-153.372  99.739  0.00 97.00      PROA   
ATOM   4206  CB  VAL P 269      -1.786-151.303 100.354  0.00 97.00      PROA   
ATOM   4207  HB  VAL P 269      -1.851-151.537 101.443  0.00 97.00      PROA   
ATOM   4208  CG1 VAL P 269      -0.911-150.042 100.186  0.00 97.00      PROA   
ATOM   4209 HG11 VAL P 269      -0.819-149.784  99.111  0.00 97.00      PROA   
ATOM   4210 HG12 VAL P 269       0.104-150.205 100.602  0.00 97.00      PROA   
ATOM   4211 HG13 VAL P 269      -1.374-149.179 100.710  0.00 97.00      PROA   
ATOM   4212  CG2 VAL P 269      -3.218-151.070  99.832  0.00 97.00      PROA   
ATOM   4213 HG21 VAL P 269      -3.833-151.984  99.962  0.00 97.00      PROA   
ATOM   4214 HG22 VAL P 269      -3.190-150.813  98.753  0.00 97.00      PROA   
ATOM   4215 HG23 VAL P 269      -3.699-150.229 100.376  0.00 97.00      PROA   
ATOM   4216  C   VAL P 269      -0.870-152.280  98.154  0.00 97.00      PROA   
ATOM   4217  OT1 VAL P 269       0.312-152.009  97.800  0.00 97.00      PROA   
ATOM   4218  OT2 VAL P 269      -1.821-152.398  97.336  0.00 97.00      PROA   
END
