# Supplementary material for: The solution structure of the unbound IgG Fc receptor CD64 resembles its crystal structure: Implications for function
Source: PLoS One. 2023 Sep 21;18(9):e0288351. doi: 10.1371/journal.pone.0288351 (PMC10513344; doi:10.1371/journal.pone.0288351)
Supplement: S1 File — (ZIP) [file pone.0288351.s003.zip › CD64V03 E11/Top100/EM_done_ready_for_EM_top100_0p11_E11.dcd_91599.pdb.pdb]

REMARK  FINAL COORDINATES WRITTEN BY NAMD AT TIMESTEP 2000
ATOM      1  N   LYS P   1       8.561 -69.374 121.489  0.00 97.00      PROA   
ATOM      2  HT1 LYS P   1       8.899 -70.185 120.928  0.00 97.00      PROA   
ATOM      3  HT2 LYS P   1       8.881 -69.540 122.468  0.00 97.00      PROA   
ATOM      4  HT3 LYS P   1       8.993 -68.507 121.116  0.00 97.00      PROA   
ATOM      5  CA  LYS P   1       7.081 -69.318 121.418  0.00 97.00      PROA   
ATOM      6  HA  LYS P   1       6.720 -70.332 121.506  0.00 97.00      PROA   
ATOM      7  CB  LYS P   1       6.484 -68.477 122.585  0.00 97.00      PROA   
ATOM      8  HB1 LYS P   1       5.419 -68.261 122.354  0.00 97.00      PROA   
ATOM      9  HB2 LYS P   1       7.002 -67.498 122.668  0.00 97.00      PROA   
ATOM     10  CG  LYS P   1       6.515 -69.194 123.953  0.00 97.00      PROA   
ATOM     11  HG1 LYS P   1       7.561 -69.186 124.331  0.00 97.00      PROA   
ATOM     12  HG2 LYS P   1       6.218 -70.259 123.831  0.00 97.00      PROA   
ATOM     13  CD  LYS P   1       5.616 -68.553 125.032  0.00 97.00      PROA   
ATOM     14  HD1 LYS P   1       5.864 -67.470 125.106  0.00 97.00      PROA   
ATOM     15  HD2 LYS P   1       5.874 -69.025 126.008  0.00 97.00      PROA   
ATOM     16  CE  LYS P   1       4.109 -68.722 124.770  0.00 97.00      PROA   
ATOM     17  HE1 LYS P   1       3.865 -69.797 124.628  0.00 97.00      PROA   
ATOM     18  HE2 LYS P   1       3.799 -68.158 123.866  0.00 97.00      PROA   
ATOM     19  NZ  LYS P   1       3.296 -68.222 125.910  0.00 97.00      PROA   
ATOM     20  HZ1 LYS P   1       3.506 -67.218 126.079  0.00 97.00      PROA   
ATOM     21  HZ2 LYS P   1       3.518 -68.769 126.767  0.00 97.00      PROA   
ATOM     22  HZ3 LYS P   1       2.286 -68.329 125.689  0.00 97.00      PROA   
ATOM     23  C   LYS P   1       6.631 -68.808 120.076  0.00 97.00      PROA   
ATOM     24  O   LYS P   1       7.427 -68.293 119.293  0.00 97.00      PROA   
ATOM     25  N   ALA P   2       5.322 -68.948 119.781  0.00 97.00      PROA   
ATOM     26  HN  ALA P   2       4.671 -69.415 120.374  0.00 97.00      PROA   
ATOM     27  CA  ALA P   2       4.689 -68.403 118.618  0.00 97.00      PROA   
ATOM     28  HA  ALA P   2       5.046 -67.397 118.438  0.00 97.00      PROA   
ATOM     29  CB  ALA P   2       4.871 -69.304 117.379  0.00 97.00      PROA   
ATOM     30  HB1 ALA P   2       4.513 -70.334 117.591  0.00 97.00      PROA   
ATOM     31  HB2 ALA P   2       5.948 -69.366 117.111  0.00 97.00      PROA   
ATOM     32  HB3 ALA P   2       4.317 -68.906 116.504  0.00 97.00      PROA   
ATOM     33  C   ALA P   2       3.243 -68.345 119.043  0.00 97.00      PROA   
ATOM     34  O   ALA P   2       2.913 -68.799 120.139  0.00 97.00      PROA   
ATOM     35  N   VAL P   3       2.362 -67.765 118.191  0.00 97.00      PROA   
ATOM     36  HN  VAL P   3       2.674 -67.317 117.359  0.00 97.00      PROA   
ATOM     37  CA  VAL P   3       0.921 -67.891 118.272  0.00 97.00      PROA   
ATOM     38  HA  VAL P   3       0.682 -68.866 118.672  0.00 97.00      PROA   
ATOM     39  CB  VAL P   3       0.168 -66.811 119.066  0.00 97.00      PROA   
ATOM     40  HB  VAL P   3      -0.928 -67.000 118.965  0.00 97.00      PROA   
ATOM     41  CG1 VAL P   3       0.495 -66.916 120.569  0.00 97.00      PROA   
ATOM     42 HG11 VAL P   3       1.551 -66.629 120.755  0.00 97.00      PROA   
ATOM     43 HG12 VAL P   3       0.331 -67.953 120.929  0.00 97.00      PROA   
ATOM     44 HG13 VAL P   3      -0.159 -66.229 121.148  0.00 97.00      PROA   
ATOM     45  CG2 VAL P   3       0.467 -65.391 118.540  0.00 97.00      PROA   
ATOM     46 HG21 VAL P   3       0.110 -65.264 117.499  0.00 97.00      PROA   
ATOM     47 HG22 VAL P   3       1.556 -65.181 118.571  0.00 97.00      PROA   
ATOM     48 HG23 VAL P   3      -0.046 -64.636 119.174  0.00 97.00      PROA   
ATOM     49  C   VAL P   3       0.484 -67.867 116.823  0.00 97.00      PROA   
ATOM     50  O   VAL P   3       1.140 -67.241 115.991  0.00 97.00      PROA   
ATOM     51  N   ILE P   4      -0.614 -68.582 116.468  0.00 97.00      PROA   
ATOM     52  HN  ILE P   4      -1.092 -69.159 117.129  0.00 97.00      PROA   
ATOM     53  CA  ILE P   4      -1.040 -68.705 115.080  0.00 97.00      PROA   
ATOM     54  HA  ILE P   4      -0.243 -68.359 114.439  0.00 97.00      PROA   
ATOM     55  CB  ILE P   4      -1.292 -70.156 114.665  0.00 97.00      PROA   
ATOM     56  HB  ILE P   4      -2.091 -70.587 115.309  0.00 97.00      PROA   
ATOM     57  CG2 ILE P   4      -1.733 -70.205 113.181  0.00 97.00      PROA   
ATOM     58 HG21 ILE P   4      -1.023 -69.622 112.555  0.00 97.00      PROA   
ATOM     59 HG22 ILE P   4      -2.755 -69.794 113.050  0.00 97.00      PROA   
ATOM     60 HG23 ILE P   4      -1.739 -71.244 112.801  0.00 97.00      PROA   
ATOM     61  CG1 ILE P   4      -0.013 -71.007 114.869  0.00 97.00      PROA   
ATOM     62 HG11 ILE P   4       0.453 -70.797 115.855  0.00 97.00      PROA   
ATOM     63 HG12 ILE P   4       0.710 -70.706 114.084  0.00 97.00      PROA   
ATOM     64  CD  ILE P   4      -0.243 -72.519 114.797  0.00 97.00      PROA   
ATOM     65  HD1 ILE P   4      -0.820 -72.811 113.897  0.00 97.00      PROA   
ATOM     66  HD2 ILE P   4      -0.798 -72.861 115.697  0.00 97.00      PROA   
ATOM     67  HD3 ILE P   4       0.733 -73.045 114.766  0.00 97.00      PROA   
ATOM     68  C   ILE P   4      -2.258 -67.835 114.786  0.00 97.00      PROA   
ATOM     69  O   ILE P   4      -3.243 -67.826 115.521  0.00 97.00      PROA   
ATOM     70  N   LYS P   5      -2.213 -67.079 113.662  0.00 97.00      PROA   
ATOM     71  HN  LYS P   5      -1.362 -67.022 113.141  0.00 97.00      PROA   
ATOM     72  CA  LYS P   5      -3.333 -66.299 113.170  0.00 97.00      PROA   
ATOM     73  HA  LYS P   5      -4.160 -66.356 113.863  0.00 97.00      PROA   
ATOM     74  CB  LYS P   5      -2.955 -64.811 112.952  0.00 97.00      PROA   
ATOM     75  HB1 LYS P   5      -3.848 -64.244 112.606  0.00 97.00      PROA   
ATOM     76  HB2 LYS P   5      -2.177 -64.739 112.158  0.00 97.00      PROA   
ATOM     77  CG  LYS P   5      -2.385 -64.111 114.197  0.00 97.00      PROA   
ATOM     78  HG1 LYS P   5      -2.096 -63.081 113.888  0.00 97.00      PROA   
ATOM     79  HG2 LYS P   5      -1.456 -64.632 114.517  0.00 97.00      PROA   
ATOM     80  CD  LYS P   5      -3.361 -64.032 115.386  0.00 97.00      PROA   
ATOM     81  HD1 LYS P   5      -3.733 -65.054 115.618  0.00 97.00      PROA   
ATOM     82  HD2 LYS P   5      -4.237 -63.411 115.100  0.00 97.00      PROA   
ATOM     83  CE  LYS P   5      -2.725 -63.484 116.671  0.00 97.00      PROA   
ATOM     84  HE1 LYS P   5      -1.897 -64.159 116.988  0.00 97.00      PROA   
ATOM     85  HE2 LYS P   5      -3.461 -63.403 117.496  0.00 97.00      PROA   
ATOM     86  NZ  LYS P   5      -2.141 -62.152 116.445  0.00 97.00      PROA   
ATOM     87  HZ1 LYS P   5      -2.809 -61.366 116.385  0.00 97.00      PROA   
ATOM     88  HZ2 LYS P   5      -1.566 -62.197 115.573  0.00 97.00      PROA   
ATOM     89  HZ3 LYS P   5      -1.411 -61.974 117.169  0.00 97.00      PROA   
ATOM     90  C   LYS P   5      -3.810 -66.840 111.838  0.00 97.00      PROA   
ATOM     91  O   LYS P   5      -3.113 -66.764 110.833  0.00 97.00      PROA   
ATOM     92  N   LEU P   6      -5.054 -67.367 111.775  0.00 97.00      PROA   
ATOM     93  HN  LEU P   6      -5.608 -67.493 112.594  0.00 97.00      PROA   
ATOM     94  CA  LEU P   6      -5.703 -67.717 110.527  0.00 97.00      PROA   
ATOM     95  HA  LEU P   6      -4.977 -68.193 109.881  0.00 97.00      PROA   
ATOM     96  CB  LEU P   6      -6.879 -68.708 110.732  0.00 97.00      PROA   
ATOM     97  HB1 LEU P   6      -7.211 -69.051 109.728  0.00 97.00      PROA   
ATOM     98  HB2 LEU P   6      -7.741 -68.199 111.214  0.00 97.00      PROA   
ATOM     99  CG  LEU P   6      -6.551 -69.965 111.580  0.00 97.00      PROA   
ATOM    100  HG  LEU P   6      -5.468 -70.198 111.462  0.00 97.00      PROA   
ATOM    101  CD1 LEU P   6      -6.850 -69.777 113.082  0.00 97.00      PROA   
ATOM    102 HD11 LEU P   6      -7.918 -69.505 113.223  0.00 97.00      PROA   
ATOM    103 HD12 LEU P   6      -6.219 -68.983 113.529  0.00 97.00      PROA   
ATOM    104 HD13 LEU P   6      -6.658 -70.722 113.632  0.00 97.00      PROA   
ATOM    105  CD2 LEU P   6      -7.341 -71.181 111.065  0.00 97.00      PROA   
ATOM    106 HD21 LEU P   6      -7.093 -71.392 110.004  0.00 97.00      PROA   
ATOM    107 HD22 LEU P   6      -8.431 -70.985 111.142  0.00 97.00      PROA   
ATOM    108 HD23 LEU P   6      -7.101 -72.078 111.673  0.00 97.00      PROA   
ATOM    109  C   LEU P   6      -6.203 -66.444 109.849  0.00 97.00      PROA   
ATOM    110  O   LEU P   6      -6.925 -65.657 110.457  0.00 97.00      PROA   
ATOM    111  N   GLN P   7      -5.789 -66.175 108.587  0.00 97.00      PROA   
ATOM    112  HN  GLN P   7      -5.159 -66.791 108.112  0.00 97.00      PROA   
ATOM    113  CA  GLN P   7      -6.170 -64.971 107.858  0.00 97.00      PROA   
ATOM    114  HA  GLN P   7      -5.944 -64.148 108.525  0.00 97.00      PROA   
ATOM    115  CB  GLN P   7      -5.246 -64.752 106.629  0.00 97.00      PROA   
ATOM    116  HB1 GLN P   7      -5.166 -65.721 106.091  0.00 97.00      PROA   
ATOM    117  HB2 GLN P   7      -4.235 -64.524 107.036  0.00 97.00      PROA   
ATOM    118  CG  GLN P   7      -5.674 -63.659 105.625  0.00 97.00      PROA   
ATOM    119  HG1 GLN P   7      -5.827 -62.700 106.165  0.00 97.00      PROA   
ATOM    120  HG2 GLN P   7      -6.621 -63.940 105.118  0.00 97.00      PROA   
ATOM    121  CD  GLN P   7      -4.557 -63.437 104.598  0.00 97.00      PROA   
ATOM    122  OE1 GLN P   7      -3.392 -63.260 104.968  0.00 97.00      PROA   
ATOM    123  NE2 GLN P   7      -4.892 -63.443 103.279  0.00 97.00      PROA   
ATOM    124 HE21 GLN P   7      -4.155 -63.315 102.617  0.00 97.00      PROA   
ATOM    125 HE22 GLN P   7      -5.840 -63.575 102.992  0.00 97.00      PROA   
ATOM    126  C   GLN P   7      -7.658 -64.792 107.560  0.00 97.00      PROA   
ATOM    127  O   GLN P   7      -8.188 -63.725 107.871  0.00 97.00      PROA   
ATOM    128  N   PRO P   8      -8.419 -65.760 107.054  0.00 97.00      PROA   
ATOM    129  CD  PRO P   8      -7.952 -66.794 106.138  0.00 97.00      PROA   
ATOM    130  HD1 PRO P   8      -7.534 -67.621 106.747  0.00 97.00      PROA   
ATOM    131  HD2 PRO P   8      -7.193 -66.413 105.421  0.00 97.00      PROA   
ATOM    132  CA  PRO P   8      -9.810 -65.966 107.439  0.00 97.00      PROA   
ATOM    133  HA  PRO P   8     -10.349 -65.037 107.332  0.00 97.00      PROA   
ATOM    134  CB  PRO P   8     -10.327 -67.054 106.467  0.00 97.00      PROA   
ATOM    135  HB1 PRO P   8     -11.280 -66.744 105.990  0.00 97.00      PROA   
ATOM    136  HB2 PRO P   8     -10.488 -68.032 106.969  0.00 97.00      PROA   
ATOM    137  CG  PRO P   8      -9.223 -67.225 105.409  0.00 97.00      PROA   
ATOM    138  HG1 PRO P   8      -9.173 -68.262 105.025  0.00 97.00      PROA   
ATOM    139  HG2 PRO P   8      -9.415 -66.533 104.559  0.00 97.00      PROA   
ATOM    140  C   PRO P   8      -9.847 -66.451 108.887  0.00 97.00      PROA   
ATOM    141  O   PRO P   8      -9.199 -67.474 109.098  0.00 97.00      PROA   
ATOM    142  N   PRO P   9     -10.508 -65.861 109.885  0.00 97.00      PROA   
ATOM    143  CD  PRO P   9     -11.345 -64.668 109.719  0.00 97.00      PROA   
ATOM    144  HD1 PRO P   9     -12.127 -64.833 108.946  0.00 97.00      PROA   
ATOM    145  HD2 PRO P   9     -10.697 -63.807 109.441  0.00 97.00      PROA   
ATOM    146  CA  PRO P   9     -10.385 -66.261 111.292  0.00 97.00      PROA   
ATOM    147  HA  PRO P   9      -9.355 -66.475 111.537  0.00 97.00      PROA   
ATOM    148  CB  PRO P   9     -10.899 -65.009 112.029  0.00 97.00      PROA   
ATOM    149  HB1 PRO P   9     -10.063 -64.275 112.096  0.00 97.00      PROA   
ATOM    150  HB2 PRO P   9     -11.274 -65.198 113.053  0.00 97.00      PROA   
ATOM    151  CG  PRO P   9     -11.969 -64.439 111.095  0.00 97.00      PROA   
ATOM    152  HG1 PRO P   9     -12.898 -65.042 111.189  0.00 97.00      PROA   
ATOM    153  HG2 PRO P   9     -12.199 -63.375 111.297  0.00 97.00      PROA   
ATOM    154  C   PRO P   9     -11.218 -67.496 111.623  0.00 97.00      PROA   
ATOM    155  O   PRO P   9     -11.841 -67.541 112.682  0.00 97.00      PROA   
ATOM    156  N   TRP P  10     -11.241 -68.519 110.746  0.00 97.00      PROA   
ATOM    157  HN  TRP P  10     -10.647 -68.487 109.946  0.00 97.00      PROA   
ATOM    158  CA  TRP P  10     -12.205 -69.592 110.809  0.00 97.00      PROA   
ATOM    159  HA  TRP P  10     -12.865 -69.447 111.652  0.00 97.00      PROA   
ATOM    160  CB  TRP P  10     -13.051 -69.646 109.512  0.00 97.00      PROA   
ATOM    161  HB1 TRP P  10     -13.870 -70.386 109.634  0.00 97.00      PROA   
ATOM    162  HB2 TRP P  10     -12.402 -70.005 108.680  0.00 97.00      PROA   
ATOM    163  CG  TRP P  10     -13.648 -68.334 109.089  0.00 97.00      PROA   
ATOM    164  CD1 TRP P  10     -13.599 -67.835 107.812  0.00 97.00      PROA   
ATOM    165  HD1 TRP P  10     -13.130 -68.340 106.978  0.00 97.00      PROA   
ATOM    166  NE1 TRP P  10     -14.298 -66.660 107.744  0.00 97.00      PROA   
ATOM    167  HE1 TRP P  10     -14.563 -66.204 106.922  0.00 97.00      PROA   
ATOM    168  CE2 TRP P  10     -14.796 -66.351 108.974  0.00 97.00      PROA   
ATOM    169  CD2 TRP P  10     -14.400 -67.377 109.863  0.00 97.00      PROA   
ATOM    170  CE3 TRP P  10     -14.782 -67.296 111.205  0.00 97.00      PROA   
ATOM    171  HE3 TRP P  10     -14.482 -68.040 111.926  0.00 97.00      PROA   
ATOM    172  CZ3 TRP P  10     -15.569 -66.220 111.623  0.00 97.00      PROA   
ATOM    173  HZ3 TRP P  10     -15.875 -66.154 112.659  0.00 97.00      PROA   
ATOM    174  CZ2 TRP P  10     -15.573 -65.277 109.390  0.00 97.00      PROA   
ATOM    175  HZ2 TRP P  10     -15.870 -64.500 108.703  0.00 97.00      PROA   
ATOM    176  CH2 TRP P  10     -15.960 -65.228 110.729  0.00 97.00      PROA   
ATOM    177  HH2 TRP P  10     -16.562 -64.403 111.085  0.00 97.00      PROA   
ATOM    178  C   TRP P  10     -11.504 -70.915 111.004  0.00 97.00      PROA   
ATOM    179  O   TRP P  10     -10.812 -71.420 110.123  0.00 97.00      PROA   
ATOM    180  N   VAL P  11     -11.691 -71.527 112.194  0.00 97.00      PROA   
ATOM    181  HN  VAL P  11     -12.208 -71.074 112.919  0.00 97.00      PROA   
ATOM    182  CA  VAL P  11     -11.049 -72.778 112.558  0.00 97.00      PROA   
ATOM    183  HA  VAL P  11     -10.059 -72.785 112.125  0.00 97.00      PROA   
ATOM    184  CB  VAL P  11     -10.897 -72.853 114.079  0.00 97.00      PROA   
ATOM    185  HB  VAL P  11     -11.899 -72.952 114.556  0.00 97.00      PROA   
ATOM    186  CG1 VAL P  11     -10.026 -74.057 114.471  0.00 97.00      PROA   
ATOM    187 HG11 VAL P  11      -9.039 -74.009 113.962  0.00 97.00      PROA   
ATOM    188 HG12 VAL P  11     -10.525 -75.005 114.192  0.00 97.00      PROA   
ATOM    189 HG13 VAL P  11      -9.853 -74.068 115.568  0.00 97.00      PROA   
ATOM    190  CG2 VAL P  11     -10.238 -71.553 114.602  0.00 97.00      PROA   
ATOM    191 HG21 VAL P  11     -10.898 -70.670 114.480  0.00 97.00      PROA   
ATOM    192 HG22 VAL P  11      -9.282 -71.361 114.071  0.00 97.00      PROA   
ATOM    193 HG23 VAL P  11     -10.013 -71.651 115.686  0.00 97.00      PROA   
ATOM    194  C   VAL P  11     -11.813 -73.975 111.971  0.00 97.00      PROA   
ATOM    195  O   VAL P  11     -11.289 -75.081 111.851  0.00 97.00      PROA   
ATOM    196  N   SER P  12     -13.066 -73.744 111.522  0.00 97.00      PROA   
ATOM    197  HN  SER P  12     -13.429 -72.822 111.602  0.00 97.00      PROA   
ATOM    198  CA  SER P  12     -13.927 -74.703 110.848  0.00 97.00      PROA   
ATOM    199  HA  SER P  12     -13.409 -75.643 110.722  0.00 97.00      PROA   
ATOM    200  CB  SER P  12     -15.229 -74.971 111.668  0.00 97.00      PROA   
ATOM    201  HB1 SER P  12     -15.642 -74.005 112.028  0.00 97.00      PROA   
ATOM    202  HB2 SER P  12     -14.963 -75.582 112.560  0.00 97.00      PROA   
ATOM    203  OG  SER P  12     -16.250 -75.652 110.939  0.00 97.00      PROA   
ATOM    204  HG1 SER P  12     -15.994 -76.578 110.906  0.00 97.00      PROA   
ATOM    205  C   SER P  12     -14.218 -74.138 109.466  0.00 97.00      PROA   
ATOM    206  O   SER P  12     -14.658 -72.997 109.340  0.00 97.00      PROA   
ATOM    207  N   VAL P  13     -13.939 -74.918 108.385  0.00 97.00      PROA   
ATOM    208  HN  VAL P  13     -13.561 -75.834 108.507  0.00 97.00      PROA   
ATOM    209  CA  VAL P  13     -13.947 -74.383 107.027  0.00 97.00      PROA   
ATOM    210  HA  VAL P  13     -14.689 -73.599 106.979  0.00 97.00      PROA   
ATOM    211  CB  VAL P  13     -12.572 -73.788 106.691  0.00 97.00      PROA   
ATOM    212  HB  VAL P  13     -12.270 -73.151 107.558  0.00 97.00      PROA   
ATOM    213  CG1 VAL P  13     -11.494 -74.882 106.522  0.00 97.00      PROA   
ATOM    214 HG11 VAL P  13     -11.706 -75.513 105.634  0.00 97.00      PROA   
ATOM    215 HG12 VAL P  13     -11.440 -75.531 107.418  0.00 97.00      PROA   
ATOM    216 HG13 VAL P  13     -10.499 -74.411 106.373  0.00 97.00      PROA   
ATOM    217  CG2 VAL P  13     -12.641 -72.861 105.462  0.00 97.00      PROA   
ATOM    218 HG21 VAL P  13     -13.445 -72.105 105.578  0.00 97.00      PROA   
ATOM    219 HG22 VAL P  13     -12.825 -73.444 104.537  0.00 97.00      PROA   
ATOM    220 HG23 VAL P  13     -11.675 -72.330 105.334  0.00 97.00      PROA   
ATOM    221  C   VAL P  13     -14.374 -75.445 106.017  0.00 97.00      PROA   
ATOM    222  O   VAL P  13     -14.289 -76.639 106.275  0.00 97.00      PROA   
ATOM    223  N   PHE P  14     -14.883 -75.049 104.823  0.00 97.00      PROA   
ATOM    224  HN  PHE P  14     -15.020 -74.083 104.613  0.00 97.00      PROA   
ATOM    225  CA  PHE P  14     -15.185 -75.982 103.746  0.00 97.00      PROA   
ATOM    226  HA  PHE P  14     -15.585 -76.883 104.188  0.00 97.00      PROA   
ATOM    227  CB  PHE P  14     -16.216 -75.428 102.725  0.00 97.00      PROA   
ATOM    228  HB1 PHE P  14     -16.343 -76.111 101.859  0.00 97.00      PROA   
ATOM    229  HB2 PHE P  14     -15.871 -74.441 102.340  0.00 97.00      PROA   
ATOM    230  CG  PHE P  14     -17.585 -75.280 103.327  0.00 97.00      PROA   
ATOM    231  CD1 PHE P  14     -18.255 -76.391 103.872  0.00 97.00      PROA   
ATOM    232  HD1 PHE P  14     -17.757 -77.347 103.923  0.00 97.00      PROA   
ATOM    233  CE1 PHE P  14     -19.577 -76.275 104.319  0.00 97.00      PROA   
ATOM    234  HE1 PHE P  14     -20.086 -77.134 104.728  0.00 97.00      PROA   
ATOM    235  CZ  PHE P  14     -20.238 -75.043 104.238  0.00 97.00      PROA   
ATOM    236  HZ  PHE P  14     -21.257 -74.952 104.584  0.00 97.00      PROA   
ATOM    237  CD2 PHE P  14     -18.263 -74.054 103.244  0.00 97.00      PROA   
ATOM    238  HD2 PHE P  14     -17.772 -73.203 102.796  0.00 97.00      PROA   
ATOM    239  CE2 PHE P  14     -19.574 -73.928 103.715  0.00 97.00      PROA   
ATOM    240  HE2 PHE P  14     -20.069 -72.969 103.667  0.00 97.00      PROA   
ATOM    241  C   PHE P  14     -13.968 -76.400 102.938  0.00 97.00      PROA   
ATOM    242  O   PHE P  14     -12.957 -75.705 102.882  0.00 97.00      PROA   
ATOM    243  N   GLN P  15     -14.080 -77.552 102.232  0.00 97.00      PROA   
ATOM    244  HN  GLN P  15     -14.816 -78.196 102.437  0.00 97.00      PROA   
ATOM    245  CA  GLN P  15     -13.242 -77.895 101.090  0.00 97.00      PROA   
ATOM    246  HA  GLN P  15     -12.225 -77.970 101.450  0.00 97.00      PROA   
ATOM    247  CB  GLN P  15     -13.658 -79.255 100.460  0.00 97.00      PROA   
ATOM    248  HB1 GLN P  15     -13.452 -80.051 101.213  0.00 97.00      PROA   
ATOM    249  HB2 GLN P  15     -13.000 -79.467  99.590  0.00 97.00      PROA   
ATOM    250  CG  GLN P  15     -15.160 -79.324 100.071  0.00 97.00      PROA   
ATOM    251  HG1 GLN P  15     -15.620 -78.316 100.135  0.00 97.00      PROA   
ATOM    252  HG2 GLN P  15     -15.705 -79.968 100.792  0.00 97.00      PROA   
ATOM    253  CD  GLN P  15     -15.378 -79.887  98.656  0.00 97.00      PROA   
ATOM    254  OE1 GLN P  15     -15.107 -81.061  98.380  0.00 97.00      PROA   
ATOM    255  NE2 GLN P  15     -15.888 -79.021  97.733  0.00 97.00      PROA   
ATOM    256 HE21 GLN P  15     -16.115 -78.085  97.999  0.00 97.00      PROA   
ATOM    257 HE22 GLN P  15     -15.976 -79.323  96.785  0.00 97.00      PROA   
ATOM    258  C   GLN P  15     -13.277 -76.830  99.990  0.00 97.00      PROA   
ATOM    259  O   GLN P  15     -14.300 -76.179  99.792  0.00 97.00      PROA   
ATOM    260  N   GLU P  16     -12.136 -76.619  99.282  0.00 97.00      PROA   
ATOM    261  HN  GLU P  16     -11.326 -77.158  99.512  0.00 97.00      PROA   
ATOM    262  CA  GLU P  16     -11.954 -75.697  98.163  0.00 97.00      PROA   
ATOM    263  HA  GLU P  16     -11.084 -76.070  97.643  0.00 97.00      PROA   
ATOM    264  CB  GLU P  16     -13.107 -75.701  97.103  0.00 97.00      PROA   
ATOM    265  HB1 GLU P  16     -14.022 -75.308  97.591  0.00 97.00      PROA   
ATOM    266  HB2 GLU P  16     -13.311 -76.753  96.800  0.00 97.00      PROA   
ATOM    267  CG  GLU P  16     -12.853 -74.861  95.825  0.00 97.00      PROA   
ATOM    268  HG1 GLU P  16     -12.147 -75.398  95.158  0.00 97.00      PROA   
ATOM    269  HG2 GLU P  16     -12.397 -73.884  96.081  0.00 97.00      PROA   
ATOM    270  CD  GLU P  16     -14.123 -74.540  95.025  0.00 97.00      PROA   
ATOM    271  OE1 GLU P  16     -15.245 -74.965  95.405  0.00 97.00      PROA   
ATOM    272  OE2 GLU P  16     -13.974 -73.813  94.006  0.00 97.00      PROA   
ATOM    273  C   GLU P  16     -11.571 -74.290  98.619  0.00 97.00      PROA   
ATOM    274  O   GLU P  16     -10.799 -73.606  97.952  0.00 97.00      PROA   
ATOM    275  N   GLU P  17     -12.068 -73.825  99.788  0.00 97.00      PROA   
ATOM    276  HN  GLU P  17     -12.713 -74.386 100.302  0.00 97.00      PROA   
ATOM    277  CA  GLU P  17     -11.776 -72.524 100.379  0.00 97.00      PROA   
ATOM    278  HA  GLU P  17     -12.072 -71.781  99.651  0.00 97.00      PROA   
ATOM    279  CB  GLU P  17     -12.663 -72.306 101.635  0.00 97.00      PROA   
ATOM    280  HB1 GLU P  17     -12.496 -73.189 102.296  0.00 97.00      PROA   
ATOM    281  HB2 GLU P  17     -13.729 -72.342 101.317  0.00 97.00      PROA   
ATOM    282  CG  GLU P  17     -12.419 -71.030 102.477  0.00 97.00      PROA   
ATOM    283  HG1 GLU P  17     -11.368 -70.967 102.823  0.00 97.00      PROA   
ATOM    284  HG2 GLU P  17     -13.064 -71.077 103.380  0.00 97.00      PROA   
ATOM    285  CD  GLU P  17     -12.779 -69.742 101.729  0.00 97.00      PROA   
ATOM    286  OE1 GLU P  17     -12.130 -69.430 100.699  0.00 97.00      PROA   
ATOM    287  OE2 GLU P  17     -13.710 -69.036 102.201  0.00 97.00      PROA   
ATOM    288  C   GLU P  17     -10.297 -72.264 100.680  0.00 97.00      PROA   
ATOM    289  O   GLU P  17      -9.542 -73.167 101.021  0.00 97.00      PROA   
ATOM    290  N   SER P  18      -9.845 -70.996 100.546  0.00 97.00      PROA   
ATOM    291  HN  SER P  18     -10.513 -70.268 100.385  0.00 97.00      PROA   
ATOM    292  CA  SER P  18      -8.456 -70.600 100.701  0.00 97.00      PROA   
ATOM    293  HA  SER P  18      -7.830 -71.461 100.517  0.00 97.00      PROA   
ATOM    294  CB  SER P  18      -8.045 -69.485  99.704  0.00 97.00      PROA   
ATOM    295  HB1 SER P  18      -8.631 -68.562  99.910  0.00 97.00      PROA   
ATOM    296  HB2 SER P  18      -8.291 -69.820  98.674  0.00 97.00      PROA   
ATOM    297  OG  SER P  18      -6.649 -69.189  99.770  0.00 97.00      PROA   
ATOM    298  HG1 SER P  18      -6.189 -69.993  99.511  0.00 97.00      PROA   
ATOM    299  C   SER P  18      -8.198 -70.111 102.111  0.00 97.00      PROA   
ATOM    300  O   SER P  18      -8.900 -69.247 102.630  0.00 97.00      PROA   
ATOM    301  N   VAL P  19      -7.152 -70.655 102.768  0.00 97.00      PROA   
ATOM    302  HN  VAL P  19      -6.569 -71.335 102.325  0.00 97.00      PROA   
ATOM    303  CA  VAL P  19      -6.844 -70.281 104.133  0.00 97.00      PROA   
ATOM    304  HA  VAL P  19      -7.174 -69.265 104.289  0.00 97.00      PROA   
ATOM    305  CB  VAL P  19      -7.593 -71.152 105.152  0.00 97.00      PROA   
ATOM    306  HB  VAL P  19      -8.682 -70.938 105.023  0.00 97.00      PROA   
ATOM    307  CG1 VAL P  19      -7.394 -72.657 104.876  0.00 97.00      PROA   
ATOM    308 HG11 VAL P  19      -6.326 -72.925 104.982  0.00 97.00      PROA   
ATOM    309 HG12 VAL P  19      -7.737 -72.937 103.859  0.00 97.00      PROA   
ATOM    310 HG13 VAL P  19      -7.973 -73.260 105.608  0.00 97.00      PROA   
ATOM    311  CG2 VAL P  19      -7.211 -70.800 106.605  0.00 97.00      PROA   
ATOM    312 HG21 VAL P  19      -7.378 -69.726 106.809  0.00 97.00      PROA   
ATOM    313 HG22 VAL P  19      -6.148 -71.047 106.804  0.00 97.00      PROA   
ATOM    314 HG23 VAL P  19      -7.838 -71.388 107.309  0.00 97.00      PROA   
ATOM    315  C   VAL P  19      -5.344 -70.234 104.330  0.00 97.00      PROA   
ATOM    316  O   VAL P  19      -4.629 -71.182 104.034  0.00 97.00      PROA   
ATOM    317  N   THR P  20      -4.809 -69.100 104.843  0.00 97.00      PROA   
ATOM    318  HN  THR P  20      -5.386 -68.321 105.071  0.00 97.00      PROA   
ATOM    319  CA  THR P  20      -3.384 -68.971 105.107  0.00 97.00      PROA   
ATOM    320  HA  THR P  20      -2.922 -69.933 104.965  0.00 97.00      PROA   
ATOM    321  CB  THR P  20      -2.651 -68.008 104.167  0.00 97.00      PROA   
ATOM    322  HB  THR P  20      -2.991 -68.247 103.132  0.00 97.00      PROA   
ATOM    323  OG1 THR P  20      -1.240 -68.206 104.166  0.00 97.00      PROA   
ATOM    324  HG1 THR P  20      -0.889 -67.885 105.002  0.00 97.00      PROA   
ATOM    325  CG2 THR P  20      -2.950 -66.526 104.428  0.00 97.00      PROA   
ATOM    326 HG21 THR P  20      -2.664 -66.231 105.458  0.00 97.00      PROA   
ATOM    327 HG22 THR P  20      -4.029 -66.320 104.277  0.00 97.00      PROA   
ATOM    328 HG23 THR P  20      -2.376 -65.891 103.718  0.00 97.00      PROA   
ATOM    329  C   THR P  20      -3.237 -68.645 106.571  0.00 97.00      PROA   
ATOM    330  O   THR P  20      -3.986 -67.852 107.130  0.00 97.00      PROA   
ATOM    331  N   LEU P  21      -2.284 -69.325 107.241  0.00 97.00      PROA   
ATOM    332  HN  LEU P  21      -1.703 -69.970 106.748  0.00 97.00      PROA   
ATOM    333  CA  LEU P  21      -2.143 -69.319 108.678  0.00 97.00      PROA   
ATOM    334  HA  LEU P  21      -2.885 -68.674 109.123  0.00 97.00      PROA   
ATOM    335  CB  LEU P  21      -2.282 -70.744 109.284  0.00 97.00      PROA   
ATOM    336  HB1 LEU P  21      -2.177 -70.650 110.387  0.00 97.00      PROA   
ATOM    337  HB2 LEU P  21      -1.462 -71.402 108.922  0.00 97.00      PROA   
ATOM    338  CG  LEU P  21      -3.625 -71.475 109.006  0.00 97.00      PROA   
ATOM    339  HG  LEU P  21      -4.437 -70.711 108.962  0.00 97.00      PROA   
ATOM    340  CD1 LEU P  21      -3.628 -72.281 107.691  0.00 97.00      PROA   
ATOM    341 HD11 LEU P  21      -2.830 -73.052 107.719  0.00 97.00      PROA   
ATOM    342 HD12 LEU P  21      -3.464 -71.636 106.807  0.00 97.00      PROA   
ATOM    343 HD13 LEU P  21      -4.602 -72.800 107.564  0.00 97.00      PROA   
ATOM    344  CD2 LEU P  21      -3.951 -72.438 110.163  0.00 97.00      PROA   
ATOM    345 HD21 LEU P  21      -4.012 -71.892 111.126  0.00 97.00      PROA   
ATOM    346 HD22 LEU P  21      -3.156 -73.209 110.246  0.00 97.00      PROA   
ATOM    347 HD23 LEU P  21      -4.919 -72.950 109.981  0.00 97.00      PROA   
ATOM    348  C   LEU P  21      -0.774 -68.767 109.009  0.00 97.00      PROA   
ATOM    349  O   LEU P  21       0.232 -69.289 108.553  0.00 97.00      PROA   
ATOM    350  N   HSD P  22      -0.697 -67.686 109.815  0.00 97.00      PROA   
ATOM    351  HN  HSD P  22      -1.531 -67.293 110.201  0.00 97.00      PROA   
ATOM    352  CA  HSD P  22       0.523 -66.937 110.053  0.00 97.00      PROA   
ATOM    353  HA  HSD P  22       1.286 -67.253 109.356  0.00 97.00      PROA   
ATOM    354  CB  HSD P  22       0.300 -65.415 109.867  0.00 97.00      PROA   
ATOM    355  HB1 HSD P  22       1.211 -64.856 110.170  0.00 97.00      PROA   
ATOM    356  HB2 HSD P  22      -0.543 -65.067 110.503  0.00 97.00      PROA   
ATOM    357  ND1 HSD P  22      -1.216 -64.986 107.849  0.00 97.00      PROA   
ATOM    358  HD1 HSD P  22      -2.089 -65.179 108.299  0.00 97.00      PROA   
ATOM    359  CG  HSD P  22       0.032 -65.050 108.436  0.00 97.00      PROA   
ATOM    360  CE1 HSD P  22      -1.027 -64.543 106.581  0.00 97.00      PROA   
ATOM    361  HE1 HSD P  22      -1.842 -64.384 105.880  0.00 97.00      PROA   
ATOM    362  NE2 HSD P  22       0.242 -64.303 106.319  0.00 97.00      PROA   
ATOM    363  CD2 HSD P  22       0.905 -64.605 107.494  0.00 97.00      PROA   
ATOM    364  HD2 HSD P  22       1.975 -64.459 107.567  0.00 97.00      PROA   
ATOM    365  C   HSD P  22       1.050 -67.137 111.455  0.00 97.00      PROA   
ATOM    366  O   HSD P  22       0.328 -66.970 112.429  0.00 97.00      PROA   
ATOM    367  N   CYS P  23       2.355 -67.465 111.586  0.00 97.00      PROA   
ATOM    368  HN  CYS P  23       2.904 -67.650 110.771  0.00 97.00      PROA   
ATOM    369  CA  CYS P  23       3.047 -67.565 112.857  0.00 97.00      PROA   
ATOM    370  HA  CYS P  23       2.328 -67.684 113.656  0.00 97.00      PROA   
ATOM    371  CB  CYS P  23       4.016 -68.765 112.888  0.00 97.00      PROA   
ATOM    372  HB1 CYS P  23       4.615 -68.736 113.819  0.00 97.00      PROA   
ATOM    373  HB2 CYS P  23       4.704 -68.721 112.016  0.00 97.00      PROA   
ATOM    374  SG  CYS P  23       3.101 -70.319 112.858  0.00 97.00      PROA   
ATOM    375  C   CYS P  23       3.845 -66.311 113.129  0.00 97.00      PROA   
ATOM    376  O   CYS P  23       4.930 -66.099 112.593  0.00 97.00      PROA   
ATOM    377  N   GLU P  24       3.318 -65.445 114.015  0.00 97.00      PROA   
ATOM    378  HN  GLU P  24       2.456 -65.643 114.475  0.00 97.00      PROA   
ATOM    379  CA  GLU P  24       3.873 -64.139 114.278  0.00 97.00      PROA   
ATOM    380  HA  GLU P  24       4.436 -63.804 113.418  0.00 97.00      PROA   
ATOM    381  CB  GLU P  24       2.736 -63.123 114.546  0.00 97.00      PROA   
ATOM    382  HB1 GLU P  24       2.023 -63.212 113.694  0.00 97.00      PROA   
ATOM    383  HB2 GLU P  24       3.138 -62.087 114.533  0.00 97.00      PROA   
ATOM    384  CG  GLU P  24       2.004 -63.367 115.882  0.00 97.00      PROA   
ATOM    385  HG1 GLU P  24       2.656 -63.118 116.746  0.00 97.00      PROA   
ATOM    386  HG2 GLU P  24       1.698 -64.432 115.962  0.00 97.00      PROA   
ATOM    387  CD  GLU P  24       0.757 -62.516 115.993  0.00 97.00      PROA   
ATOM    388  OE1 GLU P  24       0.448 -62.083 117.138  0.00 97.00      PROA   
ATOM    389  OE2 GLU P  24       0.079 -62.318 114.951  0.00 97.00      PROA   
ATOM    390  C   GLU P  24       4.793 -64.158 115.476  0.00 97.00      PROA   
ATOM    391  O   GLU P  24       4.779 -65.068 116.305  0.00 97.00      PROA   
ATOM    392  N   VAL P  25       5.609 -63.088 115.581  0.00 97.00      PROA   
ATOM    393  HN  VAL P  25       5.650 -62.414 114.848  0.00 97.00      PROA   
ATOM    394  CA  VAL P  25       6.269 -62.675 116.796  0.00 97.00      PROA   
ATOM    395  HA  VAL P  25       5.689 -63.007 117.645  0.00 97.00      PROA   
ATOM    396  CB  VAL P  25       7.730 -63.121 116.925  0.00 97.00      PROA   
ATOM    397  HB  VAL P  25       8.342 -62.678 116.105  0.00 97.00      PROA   
ATOM    398  CG1 VAL P  25       8.291 -62.657 118.284  0.00 97.00      PROA   
ATOM    399 HG11 VAL P  25       7.747 -63.158 119.114  0.00 97.00      PROA   
ATOM    400 HG12 VAL P  25       8.197 -61.561 118.414  0.00 97.00      PROA   
ATOM    401 HG13 VAL P  25       9.365 -62.925 118.355  0.00 97.00      PROA   
ATOM    402  CG2 VAL P  25       7.847 -64.657 116.814  0.00 97.00      PROA   
ATOM    403 HG21 VAL P  25       7.544 -65.009 115.807  0.00 97.00      PROA   
ATOM    404 HG22 VAL P  25       7.200 -65.149 117.571  0.00 97.00      PROA   
ATOM    405 HG23 VAL P  25       8.896 -64.978 116.991  0.00 97.00      PROA   
ATOM    406  C   VAL P  25       6.229 -61.164 116.637  0.00 97.00      PROA   
ATOM    407  O   VAL P  25       6.526 -60.731 115.525  0.00 97.00      PROA   
ATOM    408  N   PRO P  26       5.898 -60.300 117.608  0.00 97.00      PROA   
ATOM    409  CD  PRO P  26       5.022 -60.687 118.726  0.00 97.00      PROA   
ATOM    410  HD1 PRO P  26       5.653 -60.889 119.618  0.00 97.00      PROA   
ATOM    411  HD2 PRO P  26       4.387 -61.572 118.497  0.00 97.00      PROA   
ATOM    412  CA  PRO P  26       5.849 -58.848 117.376  0.00 97.00      PROA   
ATOM    413  HA  PRO P  26       5.296 -58.662 116.465  0.00 97.00      PROA   
ATOM    414  CB  PRO P  26       5.083 -58.315 118.599  0.00 97.00      PROA   
ATOM    415  HB1 PRO P  26       4.537 -57.377 118.367  0.00 97.00      PROA   
ATOM    416  HB2 PRO P  26       5.766 -58.138 119.460  0.00 97.00      PROA   
ATOM    417  CG  PRO P  26       4.138 -59.461 118.960  0.00 97.00      PROA   
ATOM    418  HG1 PRO P  26       3.752 -59.396 119.996  0.00 97.00      PROA   
ATOM    419  HG2 PRO P  26       3.283 -59.479 118.247  0.00 97.00      PROA   
ATOM    420  C   PRO P  26       7.200 -58.141 117.251  0.00 97.00      PROA   
ATOM    421  O   PRO P  26       7.319 -57.000 117.693  0.00 97.00      PROA   
ATOM    422  N   HSD P  27       8.208 -58.762 116.608  0.00 97.00      PROA   
ATOM    423  HN  HSD P  27       8.028 -59.647 116.184  0.00 97.00      PROA   
ATOM    424  CA  HSD P  27       9.496 -58.160 116.344  0.00 97.00      PROA   
ATOM    425  HA  HSD P  27       9.584 -57.214 116.861  0.00 97.00      PROA   
ATOM    426  CB  HSD P  27      10.695 -59.063 116.738  0.00 97.00      PROA   
ATOM    427  HB1 HSD P  27      11.634 -58.660 116.299  0.00 97.00      PROA   
ATOM    428  HB2 HSD P  27      10.549 -60.089 116.332  0.00 97.00      PROA   
ATOM    429  ND1 HSD P  27      10.414 -60.111 119.051  0.00 97.00      PROA   
ATOM    430  HD1 HSD P  27       9.764 -60.824 118.787  0.00 97.00      PROA   
ATOM    431  CG  HSD P  27      10.933 -59.137 118.224  0.00 97.00      PROA   
ATOM    432  CE1 HSD P  27      10.993 -59.946 120.267  0.00 97.00      PROA   
ATOM    433  HE1 HSD P  27      10.774 -60.584 121.123  0.00 97.00      PROA   
ATOM    434  NE2 HSD P  27      11.854 -58.949 120.276  0.00 97.00      PROA   
ATOM    435  CD2 HSD P  27      11.823 -58.445 118.988  0.00 97.00      PROA   
ATOM    436  HD2 HSD P  27      12.479 -57.627 118.719  0.00 97.00      PROA   
ATOM    437  C   HSD P  27       9.577 -57.906 114.863  0.00 97.00      PROA   
ATOM    438  O   HSD P  27       9.436 -58.824 114.061  0.00 97.00      PROA   
ATOM    439  N   LEU P  28       9.811 -56.638 114.457  0.00 97.00      PROA   
ATOM    440  HN  LEU P  28       9.816 -55.885 115.112  0.00 97.00      PROA   
ATOM    441  CA  LEU P  28      10.004 -56.264 113.067  0.00 97.00      PROA   
ATOM    442  HA  LEU P  28       9.119 -56.594 112.542  0.00 97.00      PROA   
ATOM    443  CB  LEU P  28      10.099 -54.724 112.894  0.00 97.00      PROA   
ATOM    444  HB1 LEU P  28      10.151 -54.483 111.810  0.00 97.00      PROA   
ATOM    445  HB2 LEU P  28      11.026 -54.346 113.374  0.00 97.00      PROA   
ATOM    446  CG  LEU P  28       8.910 -53.925 113.490  0.00 97.00      PROA   
ATOM    447  HG  LEU P  28       8.860 -54.118 114.588  0.00 97.00      PROA   
ATOM    448  CD1 LEU P  28       9.133 -52.411 113.309  0.00 97.00      PROA   
ATOM    449 HD11 LEU P  28       9.178 -52.159 112.228  0.00 97.00      PROA   
ATOM    450 HD12 LEU P  28      10.083 -52.095 113.787  0.00 97.00      PROA   
ATOM    451 HD13 LEU P  28       8.298 -51.842 113.768  0.00 97.00      PROA   
ATOM    452  CD2 LEU P  28       7.558 -54.338 112.880  0.00 97.00      PROA   
ATOM    453 HD21 LEU P  28       7.337 -55.405 113.090  0.00 97.00      PROA   
ATOM    454 HD22 LEU P  28       7.574 -54.187 111.780  0.00 97.00      PROA   
ATOM    455 HD23 LEU P  28       6.740 -53.722 113.308  0.00 97.00      PROA   
ATOM    456  C   LEU P  28      11.172 -56.961 112.359  0.00 97.00      PROA   
ATOM    457  O   LEU P  28      10.933 -57.447 111.253  0.00 97.00      PROA   
ATOM    458  N   PRO P  29      12.398 -57.132 112.867  0.00 97.00      PROA   
ATOM    459  CD  PRO P  29      12.977 -56.355 113.972  0.00 97.00      PROA   
ATOM    460  HD1 PRO P  29      12.342 -56.385 114.881  0.00 97.00      PROA   
ATOM    461  HD2 PRO P  29      13.120 -55.303 113.638  0.00 97.00      PROA   
ATOM    462  CA  PRO P  29      13.373 -58.057 112.282  0.00 97.00      PROA   
ATOM    463  HA  PRO P  29      13.359 -58.001 111.202  0.00 97.00      PROA   
ATOM    464  CB  PRO P  29      14.707 -57.542 112.857  0.00 97.00      PROA   
ATOM    465  HB1 PRO P  29      15.056 -56.689 112.230  0.00 97.00      PROA   
ATOM    466  HB2 PRO P  29      15.517 -58.295 112.888  0.00 97.00      PROA   
ATOM    467  CG  PRO P  29      14.333 -57.007 114.240  0.00 97.00      PROA   
ATOM    468  HG1 PRO P  29      14.210 -57.858 114.945  0.00 97.00      PROA   
ATOM    469  HG2 PRO P  29      15.081 -56.296 114.644  0.00 97.00      PROA   
ATOM    470  C   PRO P  29      13.104 -59.509 112.685  0.00 97.00      PROA   
ATOM    471  O   PRO P  29      14.064 -60.241 112.916  0.00 97.00      PROA   
ATOM    472  N   GLY P  30      11.828 -59.964 112.754  0.00 97.00      PROA   
ATOM    473  HN  GLY P  30      11.080 -59.341 112.530  0.00 97.00      PROA   
ATOM    474  CA  GLY P  30      11.434 -61.279 113.247  0.00 97.00      PROA   
ATOM    475  HA1 GLY P  30      10.373 -61.224 113.449  0.00 97.00      PROA   
ATOM    476  HA2 GLY P  30      12.009 -61.506 114.133  0.00 97.00      PROA   
ATOM    477  C   GLY P  30      11.637 -62.389 112.246  0.00 97.00      PROA   
ATOM    478  O   GLY P  30      10.680 -63.027 111.822  0.00 97.00      PROA   
ATOM    479  N   SER P  31      12.920 -62.630 111.889  0.00 97.00      PROA   
ATOM    480  HN  SER P  31      13.581 -62.008 112.309  0.00 97.00      PROA   
ATOM    481  CA  SER P  31      13.512 -63.540 110.909  0.00 97.00      PROA   
ATOM    482  HA  SER P  31      13.668 -62.934 110.029  0.00 97.00      PROA   
ATOM    483  CB  SER P  31      14.908 -64.033 111.395  0.00 97.00      PROA   
ATOM    484  HB1 SER P  31      14.774 -64.633 112.322  0.00 97.00      PROA   
ATOM    485  HB2 SER P  31      15.535 -63.152 111.650  0.00 97.00      PROA   
ATOM    486  OG  SER P  31      15.601 -64.838 110.438  0.00 97.00      PROA   
ATOM    487  HG1 SER P  31      16.242 -64.275 109.997  0.00 97.00      PROA   
ATOM    488  C   SER P  31      12.689 -64.737 110.461  0.00 97.00      PROA   
ATOM    489  O   SER P  31      12.090 -65.431 111.267  0.00 97.00      PROA   
ATOM    490  N   SER P  32      12.670 -65.009 109.136  0.00 97.00      PROA   
ATOM    491  HN  SER P  32      13.244 -64.488 108.507  0.00 97.00      PROA   
ATOM    492  CA  SER P  32      11.790 -65.959 108.484  0.00 97.00      PROA   
ATOM    493  HA  SER P  32      10.824 -65.897 108.966  0.00 97.00      PROA   
ATOM    494  CB  SER P  32      11.600 -65.572 106.994  0.00 97.00      PROA   
ATOM    495  HB1 SER P  32      11.075 -64.592 106.955  0.00 97.00      PROA   
ATOM    496  HB2 SER P  32      10.976 -66.308 106.444  0.00 97.00      PROA   
ATOM    497  OG  SER P  32      12.856 -65.412 106.336  0.00 97.00      PROA   
ATOM    498  HG1 SER P  32      13.233 -66.293 106.258  0.00 97.00      PROA   
ATOM    499  C   SER P  32      12.235 -67.411 108.579  0.00 97.00      PROA   
ATOM    500  O   SER P  32      12.380 -68.097 107.568  0.00 97.00      PROA   
ATOM    501  N   SER P  33      12.419 -67.924 109.814  0.00 97.00      PROA   
ATOM    502  HN  SER P  33      12.359 -67.316 110.603  0.00 97.00      PROA   
ATOM    503  CA  SER P  33      12.701 -69.320 110.088  0.00 97.00      PROA   
ATOM    504  HA  SER P  33      12.710 -69.882 109.165  0.00 97.00      PROA   
ATOM    505  CB  SER P  33      14.060 -69.509 110.816  0.00 97.00      PROA   
ATOM    506  HB1 SER P  33      14.047 -68.966 111.786  0.00 97.00      PROA   
ATOM    507  HB2 SER P  33      14.865 -69.064 110.191  0.00 97.00      PROA   
ATOM    508  OG  SER P  33      14.370 -70.882 111.057  0.00 97.00      PROA   
ATOM    509  HG1 SER P  33      14.724 -71.244 110.240  0.00 97.00      PROA   
ATOM    510  C   SER P  33      11.569 -69.844 110.946  0.00 97.00      PROA   
ATOM    511  O   SER P  33      11.164 -69.209 111.916  0.00 97.00      PROA   
ATOM    512  N   THR P  34      11.005 -71.022 110.583  0.00 97.00      PROA   
ATOM    513  HN  THR P  34      11.363 -71.546 109.815  0.00 97.00      PROA   
ATOM    514  CA  THR P  34       9.827 -71.559 111.242  0.00 97.00      PROA   
ATOM    515  HA  THR P  34       9.823 -71.247 112.278  0.00 97.00      PROA   
ATOM    516  CB  THR P  34       8.505 -71.179 110.571  0.00 97.00      PROA   
ATOM    517  HB  THR P  34       8.378 -71.700 109.595  0.00 97.00      PROA   
ATOM    518  OG1 THR P  34       8.483 -69.793 110.281  0.00 97.00      PROA   
ATOM    519  HG1 THR P  34       9.019 -69.701 109.491  0.00 97.00      PROA   
ATOM    520  CG2 THR P  34       7.301 -71.513 111.474  0.00 97.00      PROA   
ATOM    521 HG21 THR P  34       7.489 -71.185 112.517  0.00 97.00      PROA   
ATOM    522 HG22 THR P  34       7.105 -72.604 111.477  0.00 97.00      PROA   
ATOM    523 HG23 THR P  34       6.385 -71.011 111.099  0.00 97.00      PROA   
ATOM    524  C   THR P  34       9.912 -73.057 111.200  0.00 97.00      PROA   
ATOM    525  O   THR P  34      10.326 -73.639 110.203  0.00 97.00      PROA   
ATOM    526  N   GLN P  35       9.464 -73.721 112.286  0.00 97.00      PROA   
ATOM    527  HN  GLN P  35       9.269 -73.241 113.140  0.00 97.00      PROA   
ATOM    528  CA  GLN P  35       9.160 -75.130 112.265  0.00 97.00      PROA   
ATOM    529  HA  GLN P  35       9.433 -75.574 111.317  0.00 97.00      PROA   
ATOM    530  CB  GLN P  35       9.861 -75.881 113.424  0.00 97.00      PROA   
ATOM    531  HB1 GLN P  35       9.677 -76.972 113.309  0.00 97.00      PROA   
ATOM    532  HB2 GLN P  35       9.416 -75.559 114.392  0.00 97.00      PROA   
ATOM    533  CG  GLN P  35      11.379 -75.602 113.478  0.00 97.00      PROA   
ATOM    534  HG1 GLN P  35      11.565 -74.521 113.659  0.00 97.00      PROA   
ATOM    535  HG2 GLN P  35      11.856 -75.882 112.516  0.00 97.00      PROA   
ATOM    536  CD  GLN P  35      12.020 -76.356 114.642  0.00 97.00      PROA   
ATOM    537  OE1 GLN P  35      11.759 -76.034 115.801  0.00 97.00      PROA   
ATOM    538  NE2 GLN P  35      12.887 -77.359 114.346  0.00 97.00      PROA   
ATOM    539 HE21 GLN P  35      13.331 -77.835 115.104  0.00 97.00      PROA   
ATOM    540 HE22 GLN P  35      13.088 -77.577 113.393  0.00 97.00      PROA   
ATOM    541  C   GLN P  35       7.662 -75.214 112.436  0.00 97.00      PROA   
ATOM    542  O   GLN P  35       7.122 -74.681 113.395  0.00 97.00      PROA   
ATOM    543  N   TRP P  36       6.951 -75.875 111.494  0.00 97.00      PROA   
ATOM    544  HN  TRP P  36       7.411 -76.266 110.702  0.00 97.00      PROA   
ATOM    545  CA  TRP P  36       5.516 -76.092 111.552  0.00 97.00      PROA   
ATOM    546  HA  TRP P  36       5.079 -75.509 112.351  0.00 97.00      PROA   
ATOM    547  CB  TRP P  36       4.802 -75.748 110.218  0.00 97.00      PROA   
ATOM    548  HB1 TRP P  36       3.814 -76.251 110.172  0.00 97.00      PROA   
ATOM    549  HB2 TRP P  36       5.416 -76.155 109.382  0.00 97.00      PROA   
ATOM    550  CG  TRP P  36       4.549 -74.295 109.967  0.00 97.00      PROA   
ATOM    551  CD1 TRP P  36       5.361 -73.423 109.296  0.00 97.00      PROA   
ATOM    552  HD1 TRP P  36       6.370 -73.638 108.998  0.00 97.00      PROA   
ATOM    553  NE1 TRP P  36       4.717 -72.231 109.116  0.00 97.00      PROA   
ATOM    554  HE1 TRP P  36       5.070 -71.466 108.617  0.00 97.00      PROA   
ATOM    555  CE2 TRP P  36       3.482 -72.289 109.685  0.00 97.00      PROA   
ATOM    556  CD2 TRP P  36       3.336 -73.578 110.249  0.00 97.00      PROA   
ATOM    557  CE3 TRP P  36       2.150 -73.911 110.905  0.00 97.00      PROA   
ATOM    558  HE3 TRP P  36       2.010 -74.882 111.358  0.00 97.00      PROA   
ATOM    559  CZ3 TRP P  36       1.137 -72.951 110.988  0.00 97.00      PROA   
ATOM    560  HZ3 TRP P  36       0.220 -73.180 111.512  0.00 97.00      PROA   
ATOM    561  CZ2 TRP P  36       2.471 -71.344 109.749  0.00 97.00      PROA   
ATOM    562  HZ2 TRP P  36       2.587 -70.362 109.317  0.00 97.00      PROA   
ATOM    563  CH2 TRP P  36       1.293 -71.695 110.411  0.00 97.00      PROA   
ATOM    564  HH2 TRP P  36       0.500 -70.968 110.507  0.00 97.00      PROA   
ATOM    565  C   TRP P  36       5.261 -77.546 111.860  0.00 97.00      PROA   
ATOM    566  O   TRP P  36       6.047 -78.406 111.487  0.00 97.00      PROA   
ATOM    567  N   PHE P  37       4.151 -77.854 112.571  0.00 97.00      PROA   
ATOM    568  HN  PHE P  37       3.562 -77.129 112.923  0.00 97.00      PROA   
ATOM    569  CA  PHE P  37       3.818 -79.200 112.988  0.00 97.00      PROA   
ATOM    570  HA  PHE P  37       4.376 -79.907 112.393  0.00 97.00      PROA   
ATOM    571  CB  PHE P  37       4.088 -79.459 114.501  0.00 97.00      PROA   
ATOM    572  HB1 PHE P  37       3.930 -80.532 114.742  0.00 97.00      PROA   
ATOM    573  HB2 PHE P  37       3.401 -78.852 115.127  0.00 97.00      PROA   
ATOM    574  CG  PHE P  37       5.502 -79.085 114.885  0.00 97.00      PROA   
ATOM    575  CD1 PHE P  37       6.517 -80.058 114.914  0.00 97.00      PROA   
ATOM    576  HD1 PHE P  37       6.285 -81.079 114.651  0.00 97.00      PROA   
ATOM    577  CE1 PHE P  37       7.829 -79.715 115.266  0.00 97.00      PROA   
ATOM    578  HE1 PHE P  37       8.599 -80.472 115.276  0.00 97.00      PROA   
ATOM    579  CZ  PHE P  37       8.142 -78.390 115.594  0.00 97.00      PROA   
ATOM    580  HZ  PHE P  37       9.157 -78.120 115.850  0.00 97.00      PROA   
ATOM    581  CD2 PHE P  37       5.827 -77.764 115.251  0.00 97.00      PROA   
ATOM    582  HD2 PHE P  37       5.061 -77.004 115.236  0.00 97.00      PROA   
ATOM    583  CE2 PHE P  37       7.139 -77.413 115.582  0.00 97.00      PROA   
ATOM    584  HE2 PHE P  37       7.378 -76.387 115.812  0.00 97.00      PROA   
ATOM    585  C   PHE P  37       2.342 -79.435 112.737  0.00 97.00      PROA   
ATOM    586  O   PHE P  37       1.510 -78.586 113.045  0.00 97.00      PROA   
ATOM    587  N   LEU P  38       1.989 -80.622 112.184  0.00 97.00      PROA   
ATOM    588  HN  LEU P  38       2.696 -81.259 111.878  0.00 97.00      PROA   
ATOM    589  CA  LEU P  38       0.628 -81.103 112.049  0.00 97.00      PROA   
ATOM    590  HA  LEU P  38      -0.068 -80.359 112.401  0.00 97.00      PROA   
ATOM    591  CB  LEU P  38       0.254 -81.531 110.606  0.00 97.00      PROA   
ATOM    592  HB1 LEU P  38      -0.784 -81.931 110.585  0.00 97.00      PROA   
ATOM    593  HB2 LEU P  38       0.943 -82.337 110.263  0.00 97.00      PROA   
ATOM    594  CG  LEU P  38       0.334 -80.393 109.571  0.00 97.00      PROA   
ATOM    595  HG  LEU P  38       1.381 -80.021 109.580  0.00 97.00      PROA   
ATOM    596  CD1 LEU P  38       0.027 -80.898 108.150  0.00 97.00      PROA   
ATOM    597 HD11 LEU P  38      -1.013 -81.287 108.102  0.00 97.00      PROA   
ATOM    598 HD12 LEU P  38       0.725 -81.711 107.862  0.00 97.00      PROA   
ATOM    599 HD13 LEU P  38       0.122 -80.068 107.418  0.00 97.00      PROA   
ATOM    600  CD2 LEU P  38      -0.595 -79.222 109.924  0.00 97.00      PROA   
ATOM    601 HD21 LEU P  38      -0.342 -78.782 110.910  0.00 97.00      PROA   
ATOM    602 HD22 LEU P  38      -1.651 -79.566 109.945  0.00 97.00      PROA   
ATOM    603 HD23 LEU P  38      -0.501 -78.431 109.152  0.00 97.00      PROA   
ATOM    604  C   LEU P  38       0.507 -82.327 112.915  0.00 97.00      PROA   
ATOM    605  O   LEU P  38       1.138 -83.343 112.641  0.00 97.00      PROA   
ATOM    606  N   ASN P  39      -0.310 -82.267 113.995  0.00 97.00      PROA   
ATOM    607  HN  ASN P  39      -0.848 -81.441 114.166  0.00 97.00      PROA   
ATOM    608  CA  ASN P  39      -0.540 -83.392 114.898  0.00 97.00      PROA   
ATOM    609  HA  ASN P  39      -1.136 -83.014 115.716  0.00 97.00      PROA   
ATOM    610  CB  ASN P  39      -1.321 -84.552 114.208  0.00 97.00      PROA   
ATOM    611  HB1 ASN P  39      -1.621 -85.313 114.958  0.00 97.00      PROA   
ATOM    612  HB2 ASN P  39      -0.677 -85.038 113.445  0.00 97.00      PROA   
ATOM    613  CG  ASN P  39      -2.596 -84.019 113.542  0.00 97.00      PROA   
ATOM    614  OD1 ASN P  39      -3.254 -83.115 114.058  0.00 97.00      PROA   
ATOM    615  ND2 ASN P  39      -2.937 -84.563 112.341  0.00 97.00      PROA   
ATOM    616 HD21 ASN P  39      -3.729 -84.189 111.861  0.00 97.00      PROA   
ATOM    617 HD22 ASN P  39      -2.373 -85.281 111.939  0.00 97.00      PROA   
ATOM    618  C   ASN P  39       0.757 -83.928 115.504  0.00 97.00      PROA   
ATOM    619  O   ASN P  39       0.966 -85.136 115.608  0.00 97.00      PROA   
ATOM    620  N   GLY P  40       1.679 -83.014 115.886  0.00 97.00      PROA   
ATOM    621  HN  GLY P  40       1.447 -82.047 115.829  0.00 97.00      PROA   
ATOM    622  CA  GLY P  40       3.020 -83.349 116.349  0.00 97.00      PROA   
ATOM    623  HA1 GLY P  40       2.973 -84.261 116.930  0.00 97.00      PROA   
ATOM    624  HA2 GLY P  40       3.367 -82.515 116.940  0.00 97.00      PROA   
ATOM    625  C   GLY P  40       4.046 -83.564 115.253  0.00 97.00      PROA   
ATOM    626  O   GLY P  40       5.241 -83.419 115.499  0.00 97.00      PROA   
ATOM    627  N   THR P  41       3.630 -83.917 114.015  0.00 97.00      PROA   
ATOM    628  HN  THR P  41       2.653 -83.979 113.816  0.00 97.00      PROA   
ATOM    629  CA  THR P  41       4.542 -84.258 112.927  0.00 97.00      PROA   
ATOM    630  HA  THR P  41       5.407 -84.751 113.351  0.00 97.00      PROA   
ATOM    631  CB  THR P  41       3.927 -85.214 111.909  0.00 97.00      PROA   
ATOM    632  HB  THR P  41       3.001 -84.772 111.474  0.00 97.00      PROA   
ATOM    633  OG1 THR P  41       3.585 -86.438 112.545  0.00 97.00      PROA   
ATOM    634  HG1 THR P  41       2.988 -86.217 113.260  0.00 97.00      PROA   
ATOM    635  CG2 THR P  41       4.906 -85.558 110.766  0.00 97.00      PROA   
ATOM    636 HG21 THR P  41       5.849 -85.974 111.181  0.00 97.00      PROA   
ATOM    637 HG22 THR P  41       5.144 -84.671 110.144  0.00 97.00      PROA   
ATOM    638 HG23 THR P  41       4.451 -86.325 110.103  0.00 97.00      PROA   
ATOM    639  C   THR P  41       5.018 -83.014 112.211  0.00 97.00      PROA   
ATOM    640  O   THR P  41       4.223 -82.241 111.693  0.00 97.00      PROA   
ATOM    641  N   ALA P  42       6.350 -82.791 112.157  0.00 97.00      PROA   
ATOM    642  HN  ALA P  42       6.987 -83.424 112.589  0.00 97.00      PROA   
ATOM    643  CA  ALA P  42       6.954 -81.644 111.507  0.00 97.00      PROA   
ATOM    644  HA  ALA P  42       6.503 -80.769 111.949  0.00 97.00      PROA   
ATOM    645  CB  ALA P  42       8.463 -81.592 111.810  0.00 97.00      PROA   
ATOM    646  HB1 ALA P  42       8.978 -82.478 111.379  0.00 97.00      PROA   
ATOM    647  HB2 ALA P  42       8.627 -81.598 112.910  0.00 97.00      PROA   
ATOM    648  HB3 ALA P  42       8.922 -80.671 111.396  0.00 97.00      PROA   
ATOM    649  C   ALA P  42       6.747 -81.560 109.995  0.00 97.00      PROA   
ATOM    650  O   ALA P  42       6.946 -82.526 109.260  0.00 97.00      PROA   
ATOM    651  N   ILE P  43       6.373 -80.358 109.493  0.00 97.00      PROA   
ATOM    652  HN  ILE P  43       6.204 -79.596 110.118  0.00 97.00      PROA   
ATOM    653  CA  ILE P  43       6.274 -80.052 108.076  0.00 97.00      PROA   
ATOM    654  HA  ILE P  43       6.115 -80.977 107.541  0.00 97.00      PROA   
ATOM    655  CB  ILE P  43       5.150 -79.070 107.695  0.00 97.00      PROA   
ATOM    656  HB  ILE P  43       5.507 -78.018 107.794  0.00 97.00      PROA   
ATOM    657  CG2 ILE P  43       4.740 -79.321 106.222  0.00 97.00      PROA   
ATOM    658 HG21 ILE P  43       4.353 -80.355 106.104  0.00 97.00      PROA   
ATOM    659 HG22 ILE P  43       5.584 -79.173 105.521  0.00 97.00      PROA   
ATOM    660 HG23 ILE P  43       3.939 -78.623 105.910  0.00 97.00      PROA   
ATOM    661  CG1 ILE P  43       3.913 -79.177 108.625  0.00 97.00      PROA   
ATOM    662 HG11 ILE P  43       4.216 -78.997 109.677  0.00 97.00      PROA   
ATOM    663 HG12 ILE P  43       3.495 -80.205 108.566  0.00 97.00      PROA   
ATOM    664  CD  ILE P  43       2.822 -78.152 108.279  0.00 97.00      PROA   
ATOM    665  HD1 ILE P  43       3.269 -77.162 108.045  0.00 97.00      PROA   
ATOM    666  HD2 ILE P  43       2.124 -78.019 109.130  0.00 97.00      PROA   
ATOM    667  HD3 ILE P  43       2.231 -78.491 107.402  0.00 97.00      PROA   
ATOM    668  C   ILE P  43       7.615 -79.464 107.667  0.00 97.00      PROA   
ATOM    669  O   ILE P  43       8.341 -78.904 108.485  0.00 97.00      PROA   
ATOM    670  N   GLN P  44       7.977 -79.555 106.368  0.00 97.00      PROA   
ATOM    671  HN  GLN P  44       7.412 -80.054 105.714  0.00 97.00      PROA   
ATOM    672  CA  GLN P  44       9.208 -78.994 105.843  0.00 97.00      PROA   
ATOM    673  HA  GLN P  44       9.989 -79.088 106.586  0.00 97.00      PROA   
ATOM    674  CB  GLN P  44       9.634 -79.761 104.563  0.00 97.00      PROA   
ATOM    675  HB1 GLN P  44      10.610 -79.354 104.217  0.00 97.00      PROA   
ATOM    676  HB2 GLN P  44       8.888 -79.581 103.755  0.00 97.00      PROA   
ATOM    677  CG  GLN P  44       9.792 -81.296 104.733  0.00 97.00      PROA   
ATOM    678  HG1 GLN P  44      10.243 -81.713 103.806  0.00 97.00      PROA   
ATOM    679  HG2 GLN P  44       8.802 -81.781 104.869  0.00 97.00      PROA   
ATOM    680  CD  GLN P  44      10.722 -81.675 105.896  0.00 97.00      PROA   
ATOM    681  OE1 GLN P  44      11.947 -81.684 105.738  0.00 97.00      PROA   
ATOM    682  NE2 GLN P  44      10.146 -82.018 107.082  0.00 97.00      PROA   
ATOM    683 HE21 GLN P  44      10.755 -82.260 107.835  0.00 97.00      PROA   
ATOM    684 HE22 GLN P  44       9.155 -81.985 107.200  0.00 97.00      PROA   
ATOM    685  C   GLN P  44       9.049 -77.505 105.530  0.00 97.00      PROA   
ATOM    686  O   GLN P  44      10.020 -76.814 105.223  0.00 97.00      PROA   
ATOM    687  N   THR P  45       7.809 -76.966 105.636  0.00 97.00      PROA   
ATOM    688  HN  THR P  45       7.042 -77.562 105.857  0.00 97.00      PROA   
ATOM    689  CA  THR P  45       7.469 -75.559 105.460  0.00 97.00      PROA   
ATOM    690  HA  THR P  45       7.752 -75.282 104.454  0.00 97.00      PROA   
ATOM    691  CB  THR P  45       5.970 -75.311 105.635  0.00 97.00      PROA   
ATOM    692  HB  THR P  45       5.652 -75.557 106.676  0.00 97.00      PROA   
ATOM    693  OG1 THR P  45       5.235 -76.141 104.746  0.00 97.00      PROA   
ATOM    694  HG1 THR P  45       4.312 -75.910 104.878  0.00 97.00      PROA   
ATOM    695  CG2 THR P  45       5.596 -73.855 105.306  0.00 97.00      PROA   
ATOM    696 HG21 THR P  45       5.905 -73.615 104.266  0.00 97.00      PROA   
ATOM    697 HG22 THR P  45       6.071 -73.137 106.005  0.00 97.00      PROA   
ATOM    698 HG23 THR P  45       4.498 -73.708 105.378  0.00 97.00      PROA   
ATOM    699  C   THR P  45       8.207 -74.659 106.436  0.00 97.00      PROA   
ATOM    700  O   THR P  45       7.917 -74.671 107.627  0.00 97.00      PROA   
ATOM    701  N   SER P  46       9.182 -73.851 105.959  0.00 97.00      PROA   
ATOM    702  HN  SER P  46       9.498 -73.946 105.018  0.00 97.00      PROA   
ATOM    703  CA  SER P  46       9.952 -72.976 106.835  0.00 97.00      PROA   
ATOM    704  HA  SER P  46       9.862 -73.313 107.856  0.00 97.00      PROA   
ATOM    705  CB  SER P  46      11.456 -73.007 106.471  0.00 97.00      PROA   
ATOM    706  HB1 SER P  46      12.025 -72.287 107.098  0.00 97.00      PROA   
ATOM    707  HB2 SER P  46      11.603 -72.736 105.403  0.00 97.00      PROA   
ATOM    708  OG  SER P  46      12.006 -74.300 106.717  0.00 97.00      PROA   
ATOM    709  HG1 SER P  46      11.446 -74.949 106.282  0.00 97.00      PROA   
ATOM    710  C   SER P  46       9.491 -71.527 106.809  0.00 97.00      PROA   
ATOM    711  O   SER P  46       9.927 -70.718 107.627  0.00 97.00      PROA   
ATOM    712  N   THR P  47       8.564 -71.163 105.893  0.00 97.00      PROA   
ATOM    713  HN  THR P  47       8.213 -71.845 105.259  0.00 97.00      PROA   
ATOM    714  CA  THR P  47       7.954 -69.836 105.834  0.00 97.00      PROA   
ATOM    715  HA  THR P  47       8.783 -69.148 105.836  0.00 97.00      PROA   
ATOM    716  CB  THR P  47       7.205 -69.541 104.519  0.00 97.00      PROA   
ATOM    717  HB  THR P  47       7.951 -69.409 103.704  0.00 97.00      PROA   
ATOM    718  OG1 THR P  47       6.395 -68.368 104.568  0.00 97.00      PROA   
ATOM    719  HG1 THR P  47       5.828 -68.409 103.794  0.00 97.00      PROA   
ATOM    720  CG2 THR P  47       6.285 -70.714 104.154  0.00 97.00      PROA   
ATOM    721 HG21 THR P  47       5.621 -70.962 105.007  0.00 97.00      PROA   
ATOM    722 HG22 THR P  47       6.873 -71.612 103.881  0.00 97.00      PROA   
ATOM    723 HG23 THR P  47       5.643 -70.453 103.284  0.00 97.00      PROA   
ATOM    724  C   THR P  47       7.087 -69.546 107.065  0.00 97.00      PROA   
ATOM    725  O   THR P  47       6.436 -70.468 107.550  0.00 97.00      PROA   
ATOM    726  N   PRO P  48       6.991 -68.317 107.591  0.00 97.00      PROA   
ATOM    727  CD  PRO P  48       8.050 -67.305 107.474  0.00 97.00      PROA   
ATOM    728  HD1 PRO P  48       7.808 -66.641 106.615  0.00 97.00      PROA   
ATOM    729  HD2 PRO P  48       9.059 -67.755 107.340  0.00 97.00      PROA   
ATOM    730  CA  PRO P  48       6.086 -68.019 108.697  0.00 97.00      PROA   
ATOM    731  HA  PRO P  48       6.230 -68.762 109.469  0.00 97.00      PROA   
ATOM    732  CB  PRO P  48       6.507 -66.606 109.141  0.00 97.00      PROA   
ATOM    733  HB1 PRO P  48       6.312 -66.435 110.218  0.00 97.00      PROA   
ATOM    734  HB2 PRO P  48       5.982 -65.822 108.549  0.00 97.00      PROA   
ATOM    735  CG  PRO P  48       7.994 -66.539 108.795  0.00 97.00      PROA   
ATOM    736  HG1 PRO P  48       8.375 -65.502 108.714  0.00 97.00      PROA   
ATOM    737  HG2 PRO P  48       8.579 -67.091 109.564  0.00 97.00      PROA   
ATOM    738  C   PRO P  48       4.615 -68.003 108.330  0.00 97.00      PROA   
ATOM    739  O   PRO P  48       3.819 -67.756 109.228  0.00 97.00      PROA   
ATOM    740  N   THR P  49       4.214 -68.269 107.064  0.00 97.00      PROA   
ATOM    741  HN  THR P  49       4.887 -68.433 106.347  0.00 97.00      PROA   
ATOM    742  CA  THR P  49       2.810 -68.400 106.706  0.00 97.00      PROA   
ATOM    743  HA  THR P  49       2.242 -68.467 107.619  0.00 97.00      PROA   
ATOM    744  CB  THR P  49       2.232 -67.215 105.928  0.00 97.00      PROA   
ATOM    745  HB  THR P  49       2.609 -66.290 106.417  0.00 97.00      PROA   
ATOM    746  OG1 THR P  49       0.812 -67.186 106.011  0.00 97.00      PROA   
ATOM    747  HG1 THR P  49       0.574 -66.256 105.919  0.00 97.00      PROA   
ATOM    748  CG2 THR P  49       2.630 -67.166 104.442  0.00 97.00      PROA   
ATOM    749 HG21 THR P  49       2.181 -68.015 103.882  0.00 97.00      PROA   
ATOM    750 HG22 THR P  49       3.732 -67.198 104.334  0.00 97.00      PROA   
ATOM    751 HG23 THR P  49       2.254 -66.226 103.983  0.00 97.00      PROA   
ATOM    752  C   THR P  49       2.619 -69.712 105.983  0.00 97.00      PROA   
ATOM    753  O   THR P  49       3.327 -70.044 105.037  0.00 97.00      PROA   
ATOM    754  N   TYR P  50       1.631 -70.511 106.437  0.00 97.00      PROA   
ATOM    755  HN  TYR P  50       1.086 -70.229 107.226  0.00 97.00      PROA   
ATOM    756  CA  TYR P  50       1.277 -71.770 105.825  0.00 97.00      PROA   
ATOM    757  HA  TYR P  50       2.084 -72.111 105.192  0.00 97.00      PROA   
ATOM    758  CB  TYR P  50       0.968 -72.853 106.895  0.00 97.00      PROA   
ATOM    759  HB1 TYR P  50       0.074 -72.589 107.498  0.00 97.00      PROA   
ATOM    760  HB2 TYR P  50       1.832 -72.921 107.590  0.00 97.00      PROA   
ATOM    761  CG  TYR P  50       0.771 -74.214 106.276  0.00 97.00      PROA   
ATOM    762  CD1 TYR P  50      -0.508 -74.666 105.903  0.00 97.00      PROA   
ATOM    763  HD1 TYR P  50      -1.367 -74.027 106.045  0.00 97.00      PROA   
ATOM    764  CE1 TYR P  50      -0.682 -75.950 105.370  0.00 97.00      PROA   
ATOM    765  HE1 TYR P  50      -1.669 -76.303 105.112  0.00 97.00      PROA   
ATOM    766  CZ  TYR P  50       0.424 -76.786 105.186  0.00 97.00      PROA   
ATOM    767  OH  TYR P  50       0.251 -78.081 104.655  0.00 97.00      PROA   
ATOM    768  HH  TYR P  50      -0.689 -78.218 104.517  0.00 97.00      PROA   
ATOM    769  CD2 TYR P  50       1.869 -75.074 106.110  0.00 97.00      PROA   
ATOM    770  HD2 TYR P  50       2.849 -74.750 106.429  0.00 97.00      PROA   
ATOM    771  CE2 TYR P  50       1.700 -76.345 105.549  0.00 97.00      PROA   
ATOM    772  HE2 TYR P  50       2.545 -77.002 105.416  0.00 97.00      PROA   
ATOM    773  C   TYR P  50       0.065 -71.489 104.967  0.00 97.00      PROA   
ATOM    774  O   TYR P  50      -1.008 -71.198 105.480  0.00 97.00      PROA   
ATOM    775  N   HSD P  51       0.223 -71.561 103.627  0.00 97.00      PROA   
ATOM    776  HN  HSD P  51       1.096 -71.838 103.234  0.00 97.00      PROA   
ATOM    777  CA  HSD P  51      -0.788 -71.123 102.688  0.00 97.00      PROA   
ATOM    778  HA  HSD P  51      -1.552 -70.555 103.200  0.00 97.00      PROA   
ATOM    779  CB  HSD P  51      -0.171 -70.208 101.595  0.00 97.00      PROA   
ATOM    780  HB1 HSD P  51       0.681 -70.730 101.109  0.00 97.00      PROA   
ATOM    781  HB2 HSD P  51       0.243 -69.312 102.107  0.00 97.00      PROA   
ATOM    782  ND1 HSD P  51      -1.507 -70.487  99.432  0.00 97.00      PROA   
ATOM    783  HD1 HSD P  51      -1.327 -71.464  99.301  0.00 97.00      PROA   
ATOM    784  CG  HSD P  51      -1.120 -69.731 100.520  0.00 97.00      PROA   
ATOM    785  CE1 HSD P  51      -2.230 -69.677  98.623  0.00 97.00      PROA   
ATOM    786  HE1 HSD P  51      -2.671 -70.024  97.689  0.00 97.00      PROA   
ATOM    787  NE2 HSD P  51      -2.327 -68.454  99.104  0.00 97.00      PROA   
ATOM    788  CD2 HSD P  51      -1.622 -68.486 100.295  0.00 97.00      PROA   
ATOM    789  HD2 HSD P  51      -1.520 -67.584 100.887  0.00 97.00      PROA   
ATOM    790  C   HSD P  51      -1.462 -72.301 102.035  0.00 97.00      PROA   
ATOM    791  O   HSD P  51      -0.880 -72.988 101.198  0.00 97.00      PROA   
ATOM    792  N   ILE P  52      -2.750 -72.524 102.372  0.00 97.00      PROA   
ATOM    793  HN  ILE P  52      -3.209 -71.988 103.080  0.00 97.00      PROA   
ATOM    794  CA  ILE P  52      -3.586 -73.509 101.727  0.00 97.00      PROA   
ATOM    795  HA  ILE P  52      -2.974 -74.280 101.282  0.00 97.00      PROA   
ATOM    796  CB  ILE P  52      -4.541 -74.182 102.706  0.00 97.00      PROA   
ATOM    797  HB  ILE P  52      -5.117 -73.397 103.239  0.00 97.00      PROA   
ATOM    798  CG2 ILE P  52      -5.551 -75.086 101.974  0.00 97.00      PROA   
ATOM    799 HG21 ILE P  52      -5.025 -75.866 101.384  0.00 97.00      PROA   
ATOM    800 HG22 ILE P  52      -6.223 -74.509 101.307  0.00 97.00      PROA   
ATOM    801 HG23 ILE P  52      -6.187 -75.602 102.721  0.00 97.00      PROA   
ATOM    802  CG1 ILE P  52      -3.753 -74.990 103.766  0.00 97.00      PROA   
ATOM    803 HG11 ILE P  52      -2.817 -74.461 104.041  0.00 97.00      PROA   
ATOM    804 HG12 ILE P  52      -3.463 -75.964 103.314  0.00 97.00      PROA   
ATOM    805  CD  ILE P  52      -4.541 -75.250 105.054  0.00 97.00      PROA   
ATOM    806  HD1 ILE P  52      -5.488 -75.782 104.833  0.00 97.00      PROA   
ATOM    807  HD2 ILE P  52      -4.773 -74.298 105.577  0.00 97.00      PROA   
ATOM    808  HD3 ILE P  52      -3.944 -75.886 105.738  0.00 97.00      PROA   
ATOM    809  C   ILE P  52      -4.334 -72.782 100.633  0.00 97.00      PROA   
ATOM    810  O   ILE P  52      -5.228 -71.978 100.887  0.00 97.00      PROA   
ATOM    811  N   THR P  53      -3.952 -73.042  99.362  0.00 97.00      PROA   
ATOM    812  HN  THR P  53      -3.169 -73.636  99.196  0.00 97.00      PROA   
ATOM    813  CA  THR P  53      -4.547 -72.425  98.185  0.00 97.00      PROA   
ATOM    814  HA  THR P  53      -4.450 -71.355  98.304  0.00 97.00      PROA   
ATOM    815  CB  THR P  53      -3.842 -72.838  96.897  0.00 97.00      PROA   
ATOM    816  HB  THR P  53      -4.014 -73.918  96.686  0.00 97.00      PROA   
ATOM    817  OG1 THR P  53      -2.442 -72.634  97.027  0.00 97.00      PROA   
ATOM    818  HG1 THR P  53      -2.070 -72.856  96.170  0.00 97.00      PROA   
ATOM    819  CG2 THR P  53      -4.320 -71.990  95.700  0.00 97.00      PROA   
ATOM    820 HG21 THR P  53      -4.168 -70.910  95.912  0.00 97.00      PROA   
ATOM    821 HG22 THR P  53      -5.393 -72.163  95.485  0.00 97.00      PROA   
ATOM    822 HG23 THR P  53      -3.743 -72.253  94.787  0.00 97.00      PROA   
ATOM    823  C   THR P  53      -6.024 -72.729  98.056  0.00 97.00      PROA   
ATOM    824  O   THR P  53      -6.820 -71.843  97.748  0.00 97.00      PROA   
ATOM    825  N   SER P  54      -6.418 -73.996  98.317  0.00 97.00      PROA   
ATOM    826  HN  SER P  54      -5.763 -74.678  98.627  0.00 97.00      PROA   
ATOM    827  CA  SER P  54      -7.782 -74.444  98.160  0.00 97.00      PROA   
ATOM    828  HA  SER P  54      -8.442 -73.697  98.578  0.00 97.00      PROA   
ATOM    829  CB  SER P  54      -8.167 -74.796  96.691  0.00 97.00      PROA   
ATOM    830  HB1 SER P  54      -9.233 -75.098  96.631  0.00 97.00      PROA   
ATOM    831  HB2 SER P  54      -7.546 -75.640  96.321  0.00 97.00      PROA   
ATOM    832  OG  SER P  54      -7.954 -73.703  95.804  0.00 97.00      PROA   
ATOM    833  HG1 SER P  54      -8.404 -72.949  96.194  0.00 97.00      PROA   
ATOM    834  C   SER P  54      -7.887 -75.715  98.967  0.00 97.00      PROA   
ATOM    835  O   SER P  54      -7.314 -76.734  98.595  0.00 97.00      PROA   
ATOM    836  N   ALA P  55      -8.589 -75.672 100.121  0.00 97.00      PROA   
ATOM    837  HN  ALA P  55      -9.041 -74.823 100.400  0.00 97.00      PROA   
ATOM    838  CA  ALA P  55      -8.564 -76.700 101.145  0.00 97.00      PROA   
ATOM    839  HA  ALA P  55      -7.534 -76.782 101.447  0.00 97.00      PROA   
ATOM    840  CB  ALA P  55      -9.374 -76.235 102.372  0.00 97.00      PROA   
ATOM    841  HB1 ALA P  55     -10.447 -76.117 102.112  0.00 97.00      PROA   
ATOM    842  HB2 ALA P  55      -8.997 -75.247 102.717  0.00 97.00      PROA   
ATOM    843  HB3 ALA P  55      -9.276 -76.955 103.210  0.00 97.00      PROA   
ATOM    844  C   ALA P  55      -9.001 -78.108 100.761  0.00 97.00      PROA   
ATOM    845  O   ALA P  55      -9.997 -78.314 100.075  0.00 97.00      PROA   
ATOM    846  N   SER P  56      -8.240 -79.123 101.245  0.00 97.00      PROA   
ATOM    847  HN  SER P  56      -7.401 -78.910 101.749  0.00 97.00      PROA   
ATOM    848  CA  SER P  56      -8.548 -80.540 101.141  0.00 97.00      PROA   
ATOM    849  HA  SER P  56      -9.353 -80.667 100.434  0.00 97.00      PROA   
ATOM    850  CB  SER P  56      -7.351 -81.409 100.653  0.00 97.00      PROA   
ATOM    851  HB1 SER P  56      -6.976 -80.987  99.697  0.00 97.00      PROA   
ATOM    852  HB2 SER P  56      -7.688 -82.450 100.456  0.00 97.00      PROA   
ATOM    853  OG  SER P  56      -6.265 -81.434 101.577  0.00 97.00      PROA   
ATOM    854  HG1 SER P  56      -5.793 -82.262 101.415  0.00 97.00      PROA   
ATOM    855  C   SER P  56      -9.047 -81.043 102.482  0.00 97.00      PROA   
ATOM    856  O   SER P  56      -8.991 -80.345 103.490  0.00 97.00      PROA   
ATOM    857  N   GLU P  57      -9.575 -82.290 102.525  0.00 97.00      PROA   
ATOM    858  HN  GLU P  57      -9.601 -82.861 101.707  0.00 97.00      PROA   
ATOM    859  CA  GLU P  57     -10.018 -82.961 103.736  0.00 97.00      PROA   
ATOM    860  HA  GLU P  57     -10.778 -82.358 104.213  0.00 97.00      PROA   
ATOM    861  CB  GLU P  57     -10.568 -84.370 103.366  0.00 97.00      PROA   
ATOM    862  HB1 GLU P  57     -10.922 -84.891 104.279  0.00 97.00      PROA   
ATOM    863  HB2 GLU P  57      -9.713 -84.961 102.956  0.00 97.00      PROA   
ATOM    864  CG  GLU P  57     -11.663 -84.432 102.261  0.00 97.00      PROA   
ATOM    865  HG1 GLU P  57     -11.775 -85.502 101.972  0.00 97.00      PROA   
ATOM    866  HG2 GLU P  57     -11.343 -83.878 101.355  0.00 97.00      PROA   
ATOM    867  CD  GLU P  57     -13.058 -83.931 102.654  0.00 97.00      PROA   
ATOM    868  OE1 GLU P  57     -13.974 -84.786 102.782  0.00 97.00      PROA   
ATOM    869  OE2 GLU P  57     -13.252 -82.691 102.745  0.00 97.00      PROA   
ATOM    870  C   GLU P  57      -8.838 -83.142 104.697  0.00 97.00      PROA   
ATOM    871  O   GLU P  57      -8.916 -82.920 105.902  0.00 97.00      PROA   
ATOM    872  N   ASP P  58      -7.701 -83.528 104.095  0.00 97.00      PROA   
ATOM    873  HN  ASP P  58      -7.756 -83.719 103.117  0.00 97.00      PROA   
ATOM    874  CA  ASP P  58      -6.408 -83.901 104.607  0.00 97.00      PROA   
ATOM    875  HA  ASP P  58      -6.573 -84.563 105.444  0.00 97.00      PROA   
ATOM    876  CB  ASP P  58      -5.624 -84.707 103.509  0.00 97.00      PROA   
ATOM    877  HB1 ASP P  58      -5.810 -85.790 103.694  0.00 97.00      PROA   
ATOM    878  HB2 ASP P  58      -4.533 -84.535 103.572  0.00 97.00      PROA   
ATOM    879  CG  ASP P  58      -6.095 -84.456 102.062  0.00 97.00      PROA   
ATOM    880  OD1 ASP P  58      -7.273 -84.765 101.732  0.00 97.00      PROA   
ATOM    881  OD2 ASP P  58      -5.262 -83.969 101.255  0.00 97.00      PROA   
ATOM    882  C   ASP P  58      -5.591 -82.747 105.183  0.00 97.00      PROA   
ATOM    883  O   ASP P  58      -4.690 -82.978 105.989  0.00 97.00      PROA   
ATOM    884  N   ASP P  59      -5.934 -81.475 104.865  0.00 97.00      PROA   
ATOM    885  HN  ASP P  59      -6.533 -81.296 104.088  0.00 97.00      PROA   
ATOM    886  CA  ASP P  59      -5.483 -80.286 105.582  0.00 97.00      PROA   
ATOM    887  HA  ASP P  59      -4.401 -80.255 105.539  0.00 97.00      PROA   
ATOM    888  CB  ASP P  59      -6.076 -79.008 104.921  0.00 97.00      PROA   
ATOM    889  HB1 ASP P  59      -5.992 -78.134 105.600  0.00 97.00      PROA   
ATOM    890  HB2 ASP P  59      -7.148 -79.165 104.683  0.00 97.00      PROA   
ATOM    891  CG  ASP P  59      -5.334 -78.599 103.648  0.00 97.00      PROA   
ATOM    892  OD1 ASP P  59      -4.076 -78.583 103.656  0.00 97.00      PROA   
ATOM    893  OD2 ASP P  59      -6.029 -78.157 102.700  0.00 97.00      PROA   
ATOM    894  C   ASP P  59      -5.871 -80.279 107.071  0.00 97.00      PROA   
ATOM    895  O   ASP P  59      -5.234 -79.611 107.879  0.00 97.00      PROA   
ATOM    896  N   SER P  60      -6.931 -81.015 107.478  0.00 97.00      PROA   
ATOM    897  HN  SER P  60      -7.421 -81.550 106.794  0.00 97.00      PROA   
ATOM    898  CA  SER P  60      -7.425 -81.087 108.857  0.00 97.00      PROA   
ATOM    899  HA  SER P  60      -7.681 -80.076 109.142  0.00 97.00      PROA   
ATOM    900  CB  SER P  60      -8.694 -81.965 109.010  0.00 97.00      PROA   
ATOM    901  HB1 SER P  60      -9.059 -81.937 110.061  0.00 97.00      PROA   
ATOM    902  HB2 SER P  60      -8.463 -83.019 108.740  0.00 97.00      PROA   
ATOM    903  OG  SER P  60      -9.752 -81.507 108.179  0.00 97.00      PROA   
ATOM    904  HG1 SER P  60      -9.561 -81.846 107.297  0.00 97.00      PROA   
ATOM    905  C   SER P  60      -6.439 -81.622 109.894  0.00 97.00      PROA   
ATOM    906  O   SER P  60      -5.708 -82.582 109.655  0.00 97.00      PROA   
ATOM    907  N   GLY P  61      -6.438 -81.035 111.116  0.00 97.00      PROA   
ATOM    908  HN  GLY P  61      -7.071 -80.288 111.318  0.00 97.00      PROA   
ATOM    909  CA  GLY P  61      -5.535 -81.455 112.178  0.00 97.00      PROA   
ATOM    910  HA1 GLY P  61      -4.623 -81.844 111.747  0.00 97.00      PROA   
ATOM    911  HA2 GLY P  61      -6.060 -82.162 112.804  0.00 97.00      PROA   
ATOM    912  C   GLY P  61      -5.132 -80.287 113.020  0.00 97.00      PROA   
ATOM    913  O   GLY P  61      -5.565 -79.166 112.788  0.00 97.00      PROA   
ATOM    914  N   GLU P  62      -4.270 -80.513 114.039  0.00 97.00      PROA   
ATOM    915  HN  GLU P  62      -3.922 -81.432 114.228  0.00 97.00      PROA   
ATOM    916  CA  GLU P  62      -3.788 -79.449 114.890  0.00 97.00      PROA   
ATOM    917  HA  GLU P  62      -4.506 -78.651 114.857  0.00 97.00      PROA   
ATOM    918  CB  GLU P  62      -3.691 -79.823 116.389  0.00 97.00      PROA   
ATOM    919  HB1 GLU P  62      -4.671 -80.272 116.670  0.00 97.00      PROA   
ATOM    920  HB2 GLU P  62      -3.581 -78.872 116.957  0.00 97.00      PROA   
ATOM    921  CG  GLU P  62      -2.596 -80.814 116.821  0.00 97.00      PROA   
ATOM    922  HG1 GLU P  62      -1.612 -80.554 116.381  0.00 97.00      PROA   
ATOM    923  HG2 GLU P  62      -2.870 -81.846 116.518  0.00 97.00      PROA   
ATOM    924  CD  GLU P  62      -2.446 -80.787 118.339  0.00 97.00      PROA   
ATOM    925  OE1 GLU P  62      -3.470 -80.711 119.058  0.00 97.00      PROA   
ATOM    926  OE2 GLU P  62      -1.284 -80.848 118.797  0.00 97.00      PROA   
ATOM    927  C   GLU P  62      -2.514 -78.848 114.359  0.00 97.00      PROA   
ATOM    928  O   GLU P  62      -1.505 -79.513 114.138  0.00 97.00      PROA   
ATOM    929  N   TYR P  63      -2.573 -77.522 114.128  0.00 97.00      PROA   
ATOM    930  HN  TYR P  63      -3.420 -77.027 114.317  0.00 97.00      PROA   
ATOM    931  CA  TYR P  63      -1.509 -76.714 113.593  0.00 97.00      PROA   
ATOM    932  HA  TYR P  63      -0.836 -77.340 113.022  0.00 97.00      PROA   
ATOM    933  CB  TYR P  63      -2.047 -75.566 112.694  0.00 97.00      PROA   
ATOM    934  HB1 TYR P  63      -1.295 -74.760 112.565  0.00 97.00      PROA   
ATOM    935  HB2 TYR P  63      -2.957 -75.132 113.153  0.00 97.00      PROA   
ATOM    936  CG  TYR P  63      -2.430 -76.081 111.332  0.00 97.00      PROA   
ATOM    937  CD1 TYR P  63      -3.549 -76.915 111.157  0.00 97.00      PROA   
ATOM    938  HD1 TYR P  63      -4.161 -77.182 112.003  0.00 97.00      PROA   
ATOM    939  CE1 TYR P  63      -3.862 -77.435 109.897  0.00 97.00      PROA   
ATOM    940  HE1 TYR P  63      -4.698 -78.108 109.791  0.00 97.00      PROA   
ATOM    941  CZ  TYR P  63      -3.089 -77.081 108.784  0.00 97.00      PROA   
ATOM    942  OH  TYR P  63      -3.353 -77.629 107.514  0.00 97.00      PROA   
ATOM    943  HH  TYR P  63      -4.009 -78.326 107.619  0.00 97.00      PROA   
ATOM    944  CD2 TYR P  63      -1.682 -75.709 110.200  0.00 97.00      PROA   
ATOM    945  HD2 TYR P  63      -0.832 -75.051 110.305  0.00 97.00      PROA   
ATOM    946  CE2 TYR P  63      -2.015 -76.200 108.935  0.00 97.00      PROA   
ATOM    947  HE2 TYR P  63      -1.413 -75.941 108.080  0.00 97.00      PROA   
ATOM    948  C   TYR P  63      -0.728 -76.121 114.735  0.00 97.00      PROA   
ATOM    949  O   TYR P  63      -1.299 -75.631 115.707  0.00 97.00      PROA   
ATOM    950  N   ARG P  64       0.619 -76.176 114.659  0.00 97.00      PROA   
ATOM    951  HN  ARG P  64       1.073 -76.665 113.917  0.00 97.00      PROA   
ATOM    952  CA  ARG P  64       1.455 -75.614 115.696  0.00 97.00      PROA   
ATOM    953  HA  ARG P  64       0.957 -74.768 116.151  0.00 97.00      PROA   
ATOM    954  CB  ARG P  64       1.874 -76.652 116.774  0.00 97.00      PROA   
ATOM    955  HB1 ARG P  64       2.061 -76.095 117.719  0.00 97.00      PROA   
ATOM    956  HB2 ARG P  64       2.824 -77.165 116.501  0.00 97.00      PROA   
ATOM    957  CG  ARG P  64       0.839 -77.771 117.004  0.00 97.00      PROA   
ATOM    958  HG1 ARG P  64       0.787 -78.410 116.097  0.00 97.00      PROA   
ATOM    959  HG2 ARG P  64      -0.173 -77.335 117.159  0.00 97.00      PROA   
ATOM    960  CD  ARG P  64       1.169 -78.669 118.189  0.00 97.00      PROA   
ATOM    961  HD1 ARG P  64       2.240 -78.961 118.204  0.00 97.00      PROA   
ATOM    962  HD2 ARG P  64       0.546 -79.583 118.157  0.00 97.00      PROA   
ATOM    963  NE  ARG P  64       0.872 -77.850 119.399  0.00 97.00      PROA   
ATOM    964  HE  ARG P  64       0.767 -76.862 119.294  0.00 97.00      PROA   
ATOM    965  CZ  ARG P  64       0.479 -78.348 120.583  0.00 97.00      PROA   
ATOM    966  NH1 ARG P  64       0.012 -79.591 120.742  0.00 97.00      PROA   
ATOM    967 HH11 ARG P  64      -0.311 -80.052 119.914  0.00 97.00      PROA   
ATOM    968 HH12 ARG P  64      -0.490 -79.801 121.572  0.00 97.00      PROA   
ATOM    969  NH2 ARG P  64       0.505 -77.524 121.639  0.00 97.00      PROA   
ATOM    970 HH21 ARG P  64       0.914 -76.624 121.498  0.00 97.00      PROA   
ATOM    971 HH22 ARG P  64       0.267 -77.885 122.533  0.00 97.00      PROA   
ATOM    972  C   ARG P  64       2.709 -75.141 115.013  0.00 97.00      PROA   
ATOM    973  O   ARG P  64       3.094 -75.672 113.979  0.00 97.00      PROA   
ATOM    974  N   CYS P  65       3.399 -74.129 115.583  0.00 97.00      PROA   
ATOM    975  HN  CYS P  65       3.011 -73.578 116.318  0.00 97.00      PROA   
ATOM    976  CA  CYS P  65       4.702 -73.741 115.097  0.00 97.00      PROA   
ATOM    977  HA  CYS P  65       5.151 -74.605 114.633  0.00 97.00      PROA   
ATOM    978  CB  CYS P  65       4.616 -72.611 114.044  0.00 97.00      PROA   
ATOM    979  HB1 CYS P  65       4.134 -73.053 113.143  0.00 97.00      PROA   
ATOM    980  HB2 CYS P  65       5.623 -72.266 113.733  0.00 97.00      PROA   
ATOM    981  SG  CYS P  65       3.588 -71.221 114.599  0.00 97.00      PROA   
ATOM    982  C   CYS P  65       5.643 -73.358 116.218  0.00 97.00      PROA   
ATOM    983  O   CYS P  65       5.248 -73.090 117.348  0.00 97.00      PROA   
ATOM    984  N   GLN P  66       6.955 -73.355 115.900  0.00 97.00      PROA   
ATOM    985  HN  GLN P  66       7.233 -73.661 114.992  0.00 97.00      PROA   
ATOM    986  CA  GLN P  66       8.014 -72.934 116.787  0.00 97.00      PROA   
ATOM    987  HA  GLN P  66       7.600 -72.480 117.677  0.00 97.00      PROA   
ATOM    988  CB  GLN P  66       8.904 -74.166 117.159  0.00 97.00      PROA   
ATOM    989  HB1 GLN P  66       9.560 -74.460 116.318  0.00 97.00      PROA   
ATOM    990  HB2 GLN P  66       8.185 -75.005 117.315  0.00 97.00      PROA   
ATOM    991  CG  GLN P  66       9.709 -74.021 118.471  0.00 97.00      PROA   
ATOM    992  HG1 GLN P  66       9.030 -73.567 119.224  0.00 97.00      PROA   
ATOM    993  HG2 GLN P  66      10.582 -73.353 118.347  0.00 97.00      PROA   
ATOM    994  CD  GLN P  66      10.146 -75.363 119.089  0.00 97.00      PROA   
ATOM    995  OE1 GLN P  66       9.746 -75.650 120.215  0.00 97.00      PROA   
ATOM    996  NE2 GLN P  66      10.956 -76.197 118.392  0.00 97.00      PROA   
ATOM    997 HE21 GLN P  66      11.178 -77.092 118.776  0.00 97.00      PROA   
ATOM    998 HE22 GLN P  66      11.271 -75.959 117.473  0.00 97.00      PROA   
ATOM    999  C   GLN P  66       8.760 -71.876 115.983  0.00 97.00      PROA   
ATOM   1000  O   GLN P  66       9.378 -72.179 114.964  0.00 97.00      PROA   
ATOM   1001  N   ARG P  67       8.691 -70.585 116.407  0.00 97.00      PROA   
ATOM   1002  HN  ARG P  67       8.145 -70.330 117.202  0.00 97.00      PROA   
ATOM   1003  CA  ARG P  67       9.320 -69.475 115.704  0.00 97.00      PROA   
ATOM   1004  HA  ARG P  67       9.682 -69.789 114.736  0.00 97.00      PROA   
ATOM   1005  CB  ARG P  67       8.320 -68.297 115.518  0.00 97.00      PROA   
ATOM   1006  HB1 ARG P  67       8.844 -67.358 115.233  0.00 97.00      PROA   
ATOM   1007  HB2 ARG P  67       7.824 -68.108 116.498  0.00 97.00      PROA   
ATOM   1008  CG  ARG P  67       7.222 -68.560 114.474  0.00 97.00      PROA   
ATOM   1009  HG1 ARG P  67       6.380 -67.858 114.675  0.00 97.00      PROA   
ATOM   1010  HG2 ARG P  67       6.831 -69.591 114.610  0.00 97.00      PROA   
ATOM   1011  CD  ARG P  67       7.677 -68.398 113.018  0.00 97.00      PROA   
ATOM   1012  HD1 ARG P  67       6.946 -68.871 112.331  0.00 97.00      PROA   
ATOM   1013  HD2 ARG P  67       8.673 -68.859 112.845  0.00 97.00      PROA   
ATOM   1014  NE  ARG P  67       7.661 -66.940 112.693  0.00 97.00      PROA   
ATOM   1015  HE  ARG P  67       6.777 -66.475 112.671  0.00 97.00      PROA   
ATOM   1016  CZ  ARG P  67       8.747 -66.186 112.453  0.00 97.00      PROA   
ATOM   1017  NH1 ARG P  67       9.984 -66.687 112.405  0.00 97.00      PROA   
ATOM   1018 HH11 ARG P  67      10.116 -67.675 112.391  0.00 97.00      PROA   
ATOM   1019 HH12 ARG P  67      10.727 -66.077 112.129  0.00 97.00      PROA   
ATOM   1020  NH2 ARG P  67       8.587 -64.873 112.220  0.00 97.00      PROA   
ATOM   1021 HH21 ARG P  67       7.673 -64.483 112.255  0.00 97.00      PROA   
ATOM   1022 HH22 ARG P  67       9.400 -64.312 112.062  0.00 97.00      PROA   
ATOM   1023  C   ARG P  67      10.489 -68.922 116.488  0.00 97.00      PROA   
ATOM   1024  O   ARG P  67      10.281 -68.099 117.375  0.00 97.00      PROA   
ATOM   1025  N   GLY P  68      11.742 -69.322 116.134  0.00 97.00      PROA   
ATOM   1026  HN  GLY P  68      11.832 -69.988 115.397  0.00 97.00      PROA   
ATOM   1027  CA  GLY P  68      13.019 -68.778 116.615  0.00 97.00      PROA   
ATOM   1028  HA1 GLY P  68      13.136 -67.808 116.153  0.00 97.00      PROA   
ATOM   1029  HA2 GLY P  68      13.783 -69.471 116.295  0.00 97.00      PROA   
ATOM   1030  C   GLY P  68      13.242 -68.568 118.101  0.00 97.00      PROA   
ATOM   1031  O   GLY P  68      14.189 -67.887 118.491  0.00 97.00      PROA   
ATOM   1032  N   LEU P  69      12.371 -69.119 118.967  0.00 97.00      PROA   
ATOM   1033  HN  LEU P  69      11.625 -69.671 118.610  0.00 97.00      PROA   
ATOM   1034  CA  LEU P  69      12.265 -68.710 120.348  0.00 97.00      PROA   
ATOM   1035  HA  LEU P  69      13.228 -68.382 120.717  0.00 97.00      PROA   
ATOM   1036  CB  LEU P  69      11.180 -67.613 120.533  0.00 97.00      PROA   
ATOM   1037  HB1 LEU P  69      10.946 -67.466 121.610  0.00 97.00      PROA   
ATOM   1038  HB2 LEU P  69      10.261 -67.962 120.007  0.00 97.00      PROA   
ATOM   1039  CG  LEU P  69      11.494 -66.217 119.955  0.00 97.00      PROA   
ATOM   1040  HG  LEU P  69      11.768 -66.321 118.880  0.00 97.00      PROA   
ATOM   1041  CD1 LEU P  69      10.237 -65.330 120.018  0.00 97.00      PROA   
ATOM   1042 HD11 LEU P  69       9.906 -65.204 121.071  0.00 97.00      PROA   
ATOM   1043 HD12 LEU P  69       9.410 -65.785 119.432  0.00 97.00      PROA   
ATOM   1044 HD13 LEU P  69      10.463 -64.330 119.599  0.00 97.00      PROA   
ATOM   1045  CD2 LEU P  69      12.663 -65.540 120.688  0.00 97.00      PROA   
ATOM   1046 HD21 LEU P  69      13.594 -66.130 120.566  0.00 97.00      PROA   
ATOM   1047 HD22 LEU P  69      12.434 -65.448 121.772  0.00 97.00      PROA   
ATOM   1048 HD23 LEU P  69      12.834 -64.524 120.277  0.00 97.00      PROA   
ATOM   1049  C   LEU P  69      11.822 -69.900 121.164  0.00 97.00      PROA   
ATOM   1050  O   LEU P  69      11.095 -70.762 120.676  0.00 97.00      PROA   
ATOM   1051  N   SER P  70      12.244 -69.955 122.451  0.00 97.00      PROA   
ATOM   1052  HN  SER P  70      12.824 -69.226 122.811  0.00 97.00      PROA   
ATOM   1053  CA  SER P  70      11.905 -70.982 123.429  0.00 97.00      PROA   
ATOM   1054  HA  SER P  70      12.475 -71.853 123.141  0.00 97.00      PROA   
ATOM   1055  CB  SER P  70      12.393 -70.581 124.847  0.00 97.00      PROA   
ATOM   1056  HB1 SER P  70      13.506 -70.571 124.833  0.00 97.00      PROA   
ATOM   1057  HB2 SER P  70      12.068 -71.311 125.619  0.00 97.00      PROA   
ATOM   1058  OG  SER P  70      11.947 -69.268 125.189  0.00 97.00      PROA   
ATOM   1059  HG1 SER P  70      12.354 -69.031 126.026  0.00 97.00      PROA   
ATOM   1060  C   SER P  70      10.442 -71.429 123.482  0.00 97.00      PROA   
ATOM   1061  O   SER P  70       9.537 -70.633 123.701  0.00 97.00      PROA   
ATOM   1062  N   GLY P  71      10.182 -72.745 123.293  0.00 97.00      PROA   
ATOM   1063  HN  GLY P  71      10.947 -73.371 123.166  0.00 97.00      PROA   
ATOM   1064  CA  GLY P  71       8.841 -73.324 123.242  0.00 97.00      PROA   
ATOM   1065  HA1 GLY P  71       8.253 -72.879 124.033  0.00 97.00      PROA   
ATOM   1066  HA2 GLY P  71       8.959 -74.386 123.380  0.00 97.00      PROA   
ATOM   1067  C   GLY P  71       8.079 -73.112 121.946  0.00 97.00      PROA   
ATOM   1068  O   GLY P  71       8.306 -72.167 121.199  0.00 97.00      PROA   
ATOM   1069  N   ARG P  72       7.113 -74.020 121.665  0.00 97.00      PROA   
ATOM   1070  HN  ARG P  72       6.954 -74.776 122.290  0.00 97.00      PROA   
ATOM   1071  CA  ARG P  72       6.255 -74.028 120.494  0.00 97.00      PROA   
ATOM   1072  HA  ARG P  72       6.551 -73.226 119.828  0.00 97.00      PROA   
ATOM   1073  CB  ARG P  72       6.279 -75.367 119.690  0.00 97.00      PROA   
ATOM   1074  HB1 ARG P  72       7.328 -75.573 119.392  0.00 97.00      PROA   
ATOM   1075  HB2 ARG P  72       5.725 -75.210 118.737  0.00 97.00      PROA   
ATOM   1076  CG  ARG P  72       5.661 -76.643 120.328  0.00 97.00      PROA   
ATOM   1077  HG1 ARG P  72       5.868 -77.488 119.630  0.00 97.00      PROA   
ATOM   1078  HG2 ARG P  72       4.558 -76.519 120.366  0.00 97.00      PROA   
ATOM   1079  CD  ARG P  72       6.133 -77.071 121.729  0.00 97.00      PROA   
ATOM   1080  HD1 ARG P  72       5.805 -78.112 121.944  0.00 97.00      PROA   
ATOM   1081  HD2 ARG P  72       5.730 -76.385 122.505  0.00 97.00      PROA   
ATOM   1082  NE  ARG P  72       7.625 -77.012 121.719  0.00 97.00      PROA   
ATOM   1083  HE  ARG P  72       8.070 -76.596 120.928  0.00 97.00      PROA   
ATOM   1084  CZ  ARG P  72       8.434 -77.256 122.769  0.00 97.00      PROA   
ATOM   1085  NH1 ARG P  72       8.035 -77.829 123.907  0.00 97.00      PROA   
ATOM   1086 HH11 ARG P  72       7.111 -78.188 123.965  0.00 97.00      PROA   
ATOM   1087 HH12 ARG P  72       8.714 -77.979 124.622  0.00 97.00      PROA   
ATOM   1088  NH2 ARG P  72       9.724 -76.900 122.634  0.00 97.00      PROA   
ATOM   1089 HH21 ARG P  72       9.981 -76.475 121.765  0.00 97.00      PROA   
ATOM   1090 HH22 ARG P  72      10.392 -77.153 123.324  0.00 97.00      PROA   
ATOM   1091  C   ARG P  72       4.837 -73.756 120.942  0.00 97.00      PROA   
ATOM   1092  O   ARG P  72       4.498 -73.888 122.116  0.00 97.00      PROA   
ATOM   1093  N   SER P  73       4.001 -73.327 119.972  0.00 97.00      PROA   
ATOM   1094  HN  SER P  73       4.379 -73.174 119.060  0.00 97.00      PROA   
ATOM   1095  CA  SER P  73       2.583 -73.033 120.022  0.00 97.00      PROA   
ATOM   1096  HA  SER P  73       2.521 -72.079 120.526  0.00 97.00      PROA   
ATOM   1097  CB  SER P  73       2.028 -72.826 118.585  0.00 97.00      PROA   
ATOM   1098  HB1 SER P  73       0.956 -73.067 118.442  0.00 97.00      PROA   
ATOM   1099  HB2 SER P  73       2.590 -73.493 117.907  0.00 97.00      PROA   
ATOM   1100  OG  SER P  73       2.199 -71.479 118.172  0.00 97.00      PROA   
ATOM   1101  HG1 SER P  73       1.454 -71.007 118.564  0.00 97.00      PROA   
ATOM   1102  C   SER P  73       1.595 -73.907 120.762  0.00 97.00      PROA   
ATOM   1103  O   SER P  73       1.797 -75.071 121.093  0.00 97.00      PROA   
ATOM   1104  N   ASP P  74       0.429 -73.258 120.915  0.00 97.00      PROA   
ATOM   1105  HN  ASP P  74       0.443 -72.279 120.708  0.00 97.00      PROA   
ATOM   1106  CA  ASP P  74      -0.945 -73.685 120.926  0.00 97.00      PROA   
ATOM   1107  HA  ASP P  74      -1.174 -73.896 121.957  0.00 97.00      PROA   
ATOM   1108  CB  ASP P  74      -1.822 -72.464 120.461  0.00 97.00      PROA   
ATOM   1109  HB1 ASP P  74      -2.023 -71.824 121.350  0.00 97.00      PROA   
ATOM   1110  HB2 ASP P  74      -2.799 -72.787 120.054  0.00 97.00      PROA   
ATOM   1111  CG  ASP P  74      -1.130 -71.541 119.431  0.00 97.00      PROA   
ATOM   1112  OD1 ASP P  74      -0.110 -70.890 119.786  0.00 97.00      PROA   
ATOM   1113  OD2 ASP P  74      -1.621 -71.469 118.276  0.00 97.00      PROA   
ATOM   1114  C   ASP P  74      -1.265 -74.926 120.072  0.00 97.00      PROA   
ATOM   1115  O   ASP P  74      -0.577 -75.206 119.089  0.00 97.00      PROA   
ATOM   1116  N   PRO P  75      -2.276 -75.721 120.415  0.00 97.00      PROA   
ATOM   1117  CD  PRO P  75      -2.835 -75.816 121.767  0.00 97.00      PROA   
ATOM   1118  HD1 PRO P  75      -3.443 -74.910 121.982  0.00 97.00      PROA   
ATOM   1119  HD2 PRO P  75      -2.015 -75.913 122.512  0.00 97.00      PROA   
ATOM   1120  CA  PRO P  75      -2.902 -76.661 119.499  0.00 97.00      PROA   
ATOM   1121  HA  PRO P  75      -2.218 -77.033 118.748  0.00 97.00      PROA   
ATOM   1122  CB  PRO P  75      -3.345 -77.784 120.452  0.00 97.00      PROA   
ATOM   1123  HB1 PRO P  75      -2.481 -78.460 120.628  0.00 97.00      PROA   
ATOM   1124  HB2 PRO P  75      -4.175 -78.403 120.060  0.00 97.00      PROA   
ATOM   1125  CG  PRO P  75      -3.707 -77.077 121.769  0.00 97.00      PROA   
ATOM   1126  HG1 PRO P  75      -4.778 -76.784 121.742  0.00 97.00      PROA   
ATOM   1127  HG2 PRO P  75      -3.529 -77.724 122.651  0.00 97.00      PROA   
ATOM   1128  C   PRO P  75      -4.107 -76.038 118.805  0.00 97.00      PROA   
ATOM   1129  O   PRO P  75      -5.234 -76.282 119.234  0.00 97.00      PROA   
ATOM   1130  N   ILE P  76      -3.947 -75.259 117.708  0.00 97.00      PROA   
ATOM   1131  HN  ILE P  76      -3.049 -74.995 117.359  0.00 97.00      PROA   
ATOM   1132  CA  ILE P  76      -5.127 -74.817 116.971  0.00 97.00      PROA   
ATOM   1133  HA  ILE P  76      -5.930 -74.668 117.678  0.00 97.00      PROA   
ATOM   1134  CB  ILE P  76      -5.022 -73.460 116.283  0.00 97.00      PROA   
ATOM   1135  HB  ILE P  76      -5.934 -73.302 115.658  0.00 97.00      PROA   
ATOM   1136  CG2 ILE P  76      -5.032 -72.364 117.373  0.00 97.00      PROA   
ATOM   1137 HG21 ILE P  76      -4.126 -72.444 118.009  0.00 97.00      PROA   
ATOM   1138 HG22 ILE P  76      -5.929 -72.447 118.020  0.00 97.00      PROA   
ATOM   1139 HG23 ILE P  76      -5.031 -71.359 116.902  0.00 97.00      PROA   
ATOM   1140  CG1 ILE P  76      -3.782 -73.325 115.378  0.00 97.00      PROA   
ATOM   1141 HG11 ILE P  76      -3.284 -74.308 115.271  0.00 97.00      PROA   
ATOM   1142 HG12 ILE P  76      -3.055 -72.643 115.871  0.00 97.00      PROA   
ATOM   1143  CD  ILE P  76      -4.123 -72.804 113.980  0.00 97.00      PROA   
ATOM   1144  HD1 ILE P  76      -4.580 -71.795 114.036  0.00 97.00      PROA   
ATOM   1145  HD2 ILE P  76      -4.831 -73.494 113.472  0.00 97.00      PROA   
ATOM   1146  HD3 ILE P  76      -3.202 -72.745 113.364  0.00 97.00      PROA   
ATOM   1147  C   ILE P  76      -5.603 -75.914 116.026  0.00 97.00      PROA   
ATOM   1148  O   ILE P  76      -5.076 -76.137 114.939  0.00 97.00      PROA   
ATOM   1149  N   GLN P  77      -6.638 -76.656 116.473  0.00 97.00      PROA   
ATOM   1150  HN  GLN P  77      -6.979 -76.509 117.398  0.00 97.00      PROA   
ATOM   1151  CA  GLN P  77      -7.149 -77.825 115.792  0.00 97.00      PROA   
ATOM   1152  HA  GLN P  77      -6.335 -78.329 115.306  0.00 97.00      PROA   
ATOM   1153  CB  GLN P  77      -7.756 -78.815 116.826  0.00 97.00      PROA   
ATOM   1154  HB1 GLN P  77      -7.844 -79.807 116.333  0.00 97.00      PROA   
ATOM   1155  HB2 GLN P  77      -8.776 -78.493 117.129  0.00 97.00      PROA   
ATOM   1156  CG  GLN P  77      -6.892 -78.932 118.113  0.00 97.00      PROA   
ATOM   1157  HG1 GLN P  77      -7.060 -78.053 118.770  0.00 97.00      PROA   
ATOM   1158  HG2 GLN P  77      -5.816 -78.951 117.854  0.00 97.00      PROA   
ATOM   1159  CD  GLN P  77      -7.258 -80.178 118.927  0.00 97.00      PROA   
ATOM   1160  OE1 GLN P  77      -8.438 -80.407 119.213  0.00 97.00      PROA   
ATOM   1161  NE2 GLN P  77      -6.240 -80.989 119.332  0.00 97.00      PROA   
ATOM   1162 HE21 GLN P  77      -5.281 -80.759 119.141  0.00 97.00      PROA   
ATOM   1163 HE22 GLN P  77      -6.459 -81.810 119.854  0.00 97.00      PROA   
ATOM   1164  C   GLN P  77      -8.150 -77.407 114.724  0.00 97.00      PROA   
ATOM   1165  O   GLN P  77      -9.244 -76.945 115.032  0.00 97.00      PROA   
ATOM   1166  N   LEU P  78      -7.757 -77.560 113.432  0.00 97.00      PROA   
ATOM   1167  HN  LEU P  78      -6.876 -77.991 113.243  0.00 97.00      PROA   
ATOM   1168  CA  LEU P  78      -8.428 -77.082 112.237  0.00 97.00      PROA   
ATOM   1169  HA  LEU P  78      -9.077 -76.258 112.497  0.00 97.00      PROA   
ATOM   1170  CB  LEU P  78      -7.362 -76.630 111.200  0.00 97.00      PROA   
ATOM   1171  HB1 LEU P  78      -6.748 -77.518 110.928  0.00 97.00      PROA   
ATOM   1172  HB2 LEU P  78      -6.674 -75.907 111.694  0.00 97.00      PROA   
ATOM   1173  CG  LEU P  78      -7.877 -75.983 109.891  0.00 97.00      PROA   
ATOM   1174  HG  LEU P  78      -8.751 -76.561 109.511  0.00 97.00      PROA   
ATOM   1175  CD1 LEU P  78      -8.321 -74.531 110.119  0.00 97.00      PROA   
ATOM   1176 HD11 LEU P  78      -7.444 -73.920 110.420  0.00 97.00      PROA   
ATOM   1177 HD12 LEU P  78      -9.082 -74.473 110.919  0.00 97.00      PROA   
ATOM   1178 HD13 LEU P  78      -8.747 -74.103 109.188  0.00 97.00      PROA   
ATOM   1179  CD2 LEU P  78      -6.802 -76.031 108.789  0.00 97.00      PROA   
ATOM   1180 HD21 LEU P  78      -6.520 -77.082 108.567  0.00 97.00      PROA   
ATOM   1181 HD22 LEU P  78      -5.893 -75.482 109.116  0.00 97.00      PROA   
ATOM   1182 HD23 LEU P  78      -7.181 -75.565 107.857  0.00 97.00      PROA   
ATOM   1183  C   LEU P  78      -9.259 -78.187 111.613  0.00 97.00      PROA   
ATOM   1184  O   LEU P  78      -8.800 -79.320 111.487  0.00 97.00      PROA   
ATOM   1185  N   GLU P  79     -10.514 -77.877 111.205  0.00 97.00      PROA   
ATOM   1186  HN  GLU P  79     -10.890 -76.964 111.352  0.00 97.00      PROA   
ATOM   1187  CA  GLU P  79     -11.445 -78.851 110.676  0.00 97.00      PROA   
ATOM   1188  HA  GLU P  79     -10.975 -79.822 110.591  0.00 97.00      PROA   
ATOM   1189  CB  GLU P  79     -12.697 -78.966 111.588  0.00 97.00      PROA   
ATOM   1190  HB1 GLU P  79     -13.438 -79.661 111.136  0.00 97.00      PROA   
ATOM   1191  HB2 GLU P  79     -13.162 -77.954 111.619  0.00 97.00      PROA   
ATOM   1192  CG  GLU P  79     -12.394 -79.456 113.024  0.00 97.00      PROA   
ATOM   1193  HG1 GLU P  79     -11.360 -79.183 113.319  0.00 97.00      PROA   
ATOM   1194  HG2 GLU P  79     -12.486 -80.561 113.078  0.00 97.00      PROA   
ATOM   1195  CD  GLU P  79     -13.304 -78.805 114.069  0.00 97.00      PROA   
ATOM   1196  OE1 GLU P  79     -13.422 -77.552 114.060  0.00 97.00      PROA   
ATOM   1197  OE2 GLU P  79     -13.841 -79.543 114.938  0.00 97.00      PROA   
ATOM   1198  C   GLU P  79     -11.993 -78.485 109.314  0.00 97.00      PROA   
ATOM   1199  O   GLU P  79     -12.358 -77.344 109.046  0.00 97.00      PROA   
ATOM   1200  N   VAL P  80     -12.261 -79.552 108.515  0.00  0.00      PROA   
ATOM   1201  HN  VAL P  80     -11.933 -80.461 108.759  0.00  0.00      PROA   
ATOM   1202  CA  VAL P  80     -13.187 -79.528 107.401  0.00  0.00      PROA   
ATOM   1203  HA  VAL P  80     -13.502 -78.516 107.244  0.00  0.00      PROA   
ATOM   1204  CB  VAL P  80     -12.592 -80.059 106.102  0.00  0.00      PROA   
ATOM   1205  HB  VAL P  80     -12.221 -81.099 106.248  0.00  0.00      PROA   
ATOM   1206  CG1 VAL P  80     -13.634 -80.064 104.961  0.00  0.00      PROA   
ATOM   1207 HG11 VAL P  80     -14.098 -79.062 104.854  0.00  0.00      PROA   
ATOM   1208 HG12 VAL P  80     -14.432 -80.811 105.146  0.00  0.00      PROA   
ATOM   1209 HG13 VAL P  80     -13.138 -80.321 104.001  0.00  0.00      PROA   
ATOM   1210  CG2 VAL P  80     -11.393 -79.159 105.736  0.00  0.00      PROA   
ATOM   1211 HG21 VAL P  80     -10.581 -79.247 106.486  0.00  0.00      PROA   
ATOM   1212 HG22 VAL P  80     -11.713 -78.098 105.680  0.00  0.00      PROA   
ATOM   1213 HG23 VAL P  80     -10.989 -79.455 104.747  0.00  0.00      PROA   
ATOM   1214  C   VAL P  80     -14.399 -80.317 107.858  0.00  0.00      PROA   
ATOM   1215  O   VAL P  80     -14.252 -81.310 108.570  0.00  0.00      PROA   
ATOM   1216  N   HSD P  81     -15.629 -79.839 107.513  0.00  0.00      PROA   
ATOM   1217  HN  HSD P  81     -15.721 -79.082 106.871  0.00  0.00      PROA   
ATOM   1218  CA  HSD P  81     -16.851 -80.218 108.197  0.00  0.00      PROA   
ATOM   1219  HA  HSD P  81     -16.694 -81.171 108.683  0.00  0.00      PROA   
ATOM   1220  CB  HSD P  81     -17.250 -79.158 109.264  0.00  0.00      PROA   
ATOM   1221  HB1 HSD P  81     -18.329 -78.902 109.270  0.00  0.00      PROA   
ATOM   1222  HB2 HSD P  81     -16.709 -78.212 109.036  0.00  0.00      PROA   
ATOM   1223  ND1 HSD P  81     -17.568 -80.582 111.340  0.00  0.00      PROA   
ATOM   1224  HD1 HSD P  81     -18.259 -81.196 110.955  0.00  0.00      PROA   
ATOM   1225  CG  HSD P  81     -16.919 -79.569 110.666  0.00  0.00      PROA   
ATOM   1226  CE1 HSD P  81     -17.110 -80.556 112.616  0.00  0.00      PROA   
ATOM   1227  HE1 HSD P  81     -17.453 -81.249 113.381  0.00  0.00      PROA   
ATOM   1228  NE2 HSD P  81     -16.226 -79.597 112.808  0.00  0.00      PROA   
ATOM   1229  CD2 HSD P  81     -16.109 -78.975 111.579  0.00  0.00      PROA   
ATOM   1230  HD2 HSD P  81     -15.460 -78.119 111.464  0.00  0.00      PROA   
ATOM   1231  C   HSD P  81     -18.047 -80.399 107.284  0.00  0.00      PROA   
ATOM   1232  O   HSD P  81     -18.051 -79.997 106.122  0.00  0.00      PROA   
ATOM   1233  N   ARG P  82     -19.108 -80.989 107.906  0.00  0.00      PROA   
ATOM   1234  HN  ARG P  82     -18.944 -81.354 108.819  0.00  0.00      PROA   
ATOM   1235  CA  ARG P  82     -20.520 -81.064 107.565  0.00  0.00      PROA   
ATOM   1236  HA  ARG P  82     -20.874 -81.820 108.250  0.00  0.00      PROA   
ATOM   1237  CB  ARG P  82     -21.328 -79.796 107.973  0.00  0.00      PROA   
ATOM   1238  HB1 ARG P  82     -21.162 -79.670 109.068  0.00  0.00      PROA   
ATOM   1239  HB2 ARG P  82     -22.422 -79.927 107.843  0.00  0.00      PROA   
ATOM   1240  CG  ARG P  82     -20.881 -78.481 107.311  0.00  0.00      PROA   
ATOM   1241  HG1 ARG P  82     -21.108 -78.527 106.224  0.00  0.00      PROA   
ATOM   1242  HG2 ARG P  82     -19.784 -78.377 107.424  0.00  0.00      PROA   
ATOM   1243  CD  ARG P  82     -21.558 -77.248 107.931  0.00  0.00      PROA   
ATOM   1244  HD1 ARG P  82     -21.503 -77.272 109.040  0.00  0.00      PROA   
ATOM   1245  HD2 ARG P  82     -22.626 -77.207 107.628  0.00  0.00      PROA   
ATOM   1246  NE  ARG P  82     -20.892 -75.997 107.437  0.00  0.00      PROA   
ATOM   1247  HE  ARG P  82     -21.317 -75.511 106.674  0.00  0.00      PROA   
ATOM   1248  CZ  ARG P  82     -19.722 -75.513 107.937  0.00  0.00      PROA   
ATOM   1249  NH1 ARG P  82     -19.064 -76.120 108.953  0.00  0.00      PROA   
ATOM   1250 HH11 ARG P  82     -18.205 -75.734 109.291  0.00  0.00      PROA   
ATOM   1251 HH12 ARG P  82     -19.427 -76.962 109.352  0.00  0.00      PROA   
ATOM   1252  NH2 ARG P  82     -19.196 -74.385 107.400  0.00  0.00      PROA   
ATOM   1253 HH21 ARG P  82     -18.337 -74.016 107.757  0.00  0.00      PROA   
ATOM   1254 HH22 ARG P  82     -19.662 -73.929 106.641  0.00  0.00      PROA   
ATOM   1255  C   ARG P  82     -20.936 -81.600 106.211  0.00  0.00      PROA   
ATOM   1256  O   ARG P  82     -20.113 -82.046 105.412  0.00  0.00      PROA   
ATOM   1257  N   GLY P  83     -22.275 -81.619 105.976  0.00  0.00      PROA   
ATOM   1258  HN  GLY P  83     -22.910 -81.215 106.631  0.00  0.00      PROA   
ATOM   1259  CA  GLY P  83     -22.901 -82.300 104.868  0.00  0.00      PROA   
ATOM   1260  HA1 GLY P  83     -22.773 -83.362 105.024  0.00  0.00      PROA   
ATOM   1261  HA2 GLY P  83     -22.461 -81.930 103.952  0.00  0.00      PROA   
ATOM   1262  C   GLY P  83     -24.381 -81.999 104.842  0.00  0.00      PROA   
ATOM   1263  O   GLY P  83     -25.044 -82.311 103.856  0.00  0.00      PROA   
ATOM   1264  N   TRP P  84     -24.910 -81.389 105.934  0.00  0.00      PROA   
ATOM   1265  HN  TRP P  84     -24.329 -81.258 106.733  0.00  0.00      PROA   
ATOM   1266  CA  TRP P  84     -26.201 -80.734 106.072  0.00  0.00      PROA   
ATOM   1267  HA  TRP P  84     -26.066 -80.159 106.976  0.00  0.00      PROA   
ATOM   1268  CB  TRP P  84     -26.579 -79.649 105.003  0.00  0.00      PROA   
ATOM   1269  HB1 TRP P  84     -25.720 -78.943 104.979  0.00  0.00      PROA   
ATOM   1270  HB2 TRP P  84     -27.442 -79.058 105.379  0.00  0.00      PROA   
ATOM   1271  CG  TRP P  84     -26.878 -80.061 103.588  0.00  0.00      PROA   
ATOM   1272  CD1 TRP P  84     -27.875 -80.896 103.144  0.00  0.00      PROA   
ATOM   1273  HD1 TRP P  84     -28.573 -81.427 103.770  0.00  0.00      PROA   
ATOM   1274  NE1 TRP P  84     -27.863 -80.955 101.778  0.00  0.00      PROA   
ATOM   1275  HE1 TRP P  84     -28.472 -81.489 101.235  0.00  0.00      PROA   
ATOM   1276  CE2 TRP P  84     -26.878 -80.146 101.293  0.00  0.00      PROA   
ATOM   1277  CD2 TRP P  84     -26.231 -79.557 102.405  0.00  0.00      PROA   
ATOM   1278  CE3 TRP P  84     -25.186 -78.660 102.189  0.00  0.00      PROA   
ATOM   1279  HE3 TRP P  84     -24.669 -78.189 103.011  0.00  0.00      PROA   
ATOM   1280  CZ3 TRP P  84     -24.813 -78.358 100.877  0.00  0.00      PROA   
ATOM   1281  HZ3 TRP P  84     -24.011 -77.655 100.703  0.00  0.00      PROA   
ATOM   1282  CZ2 TRP P  84     -26.502 -79.854  99.988  0.00  0.00      PROA   
ATOM   1283  HZ2 TRP P  84     -26.997 -80.297  99.136  0.00  0.00      PROA   
ATOM   1284  CH2 TRP P  84     -25.463 -78.944  99.795  0.00  0.00      PROA   
ATOM   1285  HH2 TRP P  84     -25.162 -78.683  98.789  0.00  0.00      PROA   
ATOM   1286  C   TRP P  84     -27.378 -81.634 106.380  0.00  0.00      PROA   
ATOM   1287  O   TRP P  84     -28.517 -81.178 106.307  0.00  0.00      PROA   
ATOM   1288  N   LEU P  85     -27.153 -82.901 106.798  0.00  0.00      PROA   
ATOM   1289  HN  LEU P  85     -26.237 -83.290 106.855  0.00  0.00      PROA   
ATOM   1290  CA  LEU P  85     -28.229 -83.736 107.284  0.00  0.00      PROA   
ATOM   1291  HA  LEU P  85     -28.905 -83.122 107.860  0.00  0.00      PROA   
ATOM   1292  CB  LEU P  85     -29.001 -84.567 106.216  0.00  0.00      PROA   
ATOM   1293  HB1 LEU P  85     -29.455 -85.474 106.684  0.00  0.00      PROA   
ATOM   1294  HB2 LEU P  85     -28.280 -84.919 105.448  0.00  0.00      PROA   
ATOM   1295  CG  LEU P  85     -30.193 -83.865 105.519  0.00  0.00      PROA   
ATOM   1296  HG  LEU P  85     -29.793 -83.073 104.848  0.00  0.00      PROA   
ATOM   1297  CD1 LEU P  85     -30.961 -84.881 104.658  0.00  0.00      PROA   
ATOM   1298 HD11 LEU P  85     -31.209 -85.788 105.247  0.00  0.00      PROA   
ATOM   1299 HD12 LEU P  85     -30.353 -85.178 103.782  0.00  0.00      PROA   
ATOM   1300 HD13 LEU P  85     -31.910 -84.432 104.301  0.00  0.00      PROA   
ATOM   1301  CD2 LEU P  85     -31.180 -83.195 106.493  0.00  0.00      PROA   
ATOM   1302 HD21 LEU P  85     -30.688 -82.398 107.084  0.00  0.00      PROA   
ATOM   1303 HD22 LEU P  85     -31.598 -83.952 107.187  0.00  0.00      PROA   
ATOM   1304 HD23 LEU P  85     -32.018 -82.732 105.930  0.00  0.00      PROA   
ATOM   1305  C   LEU P  85     -27.645 -84.701 108.260  0.00  0.00      PROA   
ATOM   1306  O   LEU P  85     -26.452 -85.006 108.226  0.00  0.00      PROA   
ATOM   1307  N   LEU P  86     -28.517 -85.190 109.172  0.00  0.00      PROA   
ATOM   1308  HN  LEU P  86     -29.480 -84.929 109.169  0.00  0.00      PROA   
ATOM   1309  CA  LEU P  86     -28.132 -86.130 110.180  0.00  0.00      PROA   
ATOM   1310  HA  LEU P  86     -27.326 -86.736 109.788  0.00  0.00      PROA   
ATOM   1311  CB  LEU P  86     -27.676 -85.421 111.483  0.00  0.00      PROA   
ATOM   1312  HB1 LEU P  86     -28.510 -84.796 111.870  0.00  0.00      PROA   
ATOM   1313  HB2 LEU P  86     -26.848 -84.727 111.214  0.00  0.00      PROA   
ATOM   1314  CG  LEU P  86     -27.160 -86.331 112.624  0.00  0.00      PROA   
ATOM   1315  HG  LEU P  86     -28.010 -86.959 112.973  0.00  0.00      PROA   
ATOM   1316  CD1 LEU P  86     -26.032 -87.279 112.168  0.00  0.00      PROA   
ATOM   1317 HD11 LEU P  86     -25.177 -86.694 111.767  0.00  0.00      PROA   
ATOM   1318 HD12 LEU P  86     -26.389 -87.970 111.377  0.00  0.00      PROA   
ATOM   1319 HD13 LEU P  86     -25.674 -87.891 113.022  0.00  0.00      PROA   
ATOM   1320  CD2 LEU P  86     -26.704 -85.478 113.825  0.00  0.00      PROA   
ATOM   1321 HD21 LEU P  86     -27.535 -84.827 114.172  0.00  0.00      PROA   
ATOM   1322 HD22 LEU P  86     -25.848 -84.832 113.535  0.00  0.00      PROA   
ATOM   1323 HD23 LEU P  86     -26.389 -86.130 114.667  0.00  0.00      PROA   
ATOM   1324  C   LEU P  86     -29.308 -87.029 110.453  0.00  0.00      PROA   
ATOM   1325  O   LEU P  86     -30.436 -86.585 110.649  0.00  0.00      PROA   
ATOM   1326  N   LEU P  87     -29.002 -88.340 110.508  0.00 97.00      PROA   
ATOM   1327  HN  LEU P  87     -28.063 -88.570 110.290  0.00 97.00      PROA   
ATOM   1328  CA  LEU P  87     -29.777 -89.386 111.134  0.00 97.00      PROA   
ATOM   1329  HA  LEU P  87     -30.817 -89.106 111.207  0.00 97.00      PROA   
ATOM   1330  CB  LEU P  87     -29.670 -90.732 110.376  0.00 97.00      PROA   
ATOM   1331  HB1 LEU P  87     -28.596 -91.002 110.261  0.00 97.00      PROA   
ATOM   1332  HB2 LEU P  87     -30.085 -90.597 109.352  0.00 97.00      PROA   
ATOM   1333  CG  LEU P  87     -30.402 -91.919 111.042  0.00 97.00      PROA   
ATOM   1334  HG  LEU P  87     -30.027 -92.032 112.085  0.00 97.00      PROA   
ATOM   1335  CD1 LEU P  87     -31.924 -91.707 111.113  0.00 97.00      PROA   
ATOM   1336 HD11 LEU P  87     -32.336 -91.550 110.094  0.00 97.00      PROA   
ATOM   1337 HD12 LEU P  87     -32.166 -90.825 111.737  0.00 97.00      PROA   
ATOM   1338 HD13 LEU P  87     -32.413 -92.598 111.560  0.00 97.00      PROA   
ATOM   1339  CD2 LEU P  87     -30.078 -93.228 110.315  0.00 97.00      PROA   
ATOM   1340 HD21 LEU P  87     -28.980 -93.387 110.265  0.00 97.00      PROA   
ATOM   1341 HD22 LEU P  87     -30.484 -93.206 109.282  0.00 97.00      PROA   
ATOM   1342 HD23 LEU P  87     -30.535 -94.076 110.867  0.00 97.00      PROA   
ATOM   1343  C   LEU P  87     -29.223 -89.541 112.532  0.00 97.00      PROA   
ATOM   1344  O   LEU P  87     -28.103 -90.004 112.739  0.00 97.00      PROA   
ATOM   1345  N   GLN P  88     -30.013 -89.141 113.544  0.00 97.00      PROA   
ATOM   1346  HN  GLN P  88     -30.927 -88.776 113.367  0.00 97.00      PROA   
ATOM   1347  CA  GLN P  88     -29.621 -89.173 114.930  0.00 97.00      PROA   
ATOM   1348  HA  GLN P  88     -28.554 -89.006 114.997  0.00 97.00      PROA   
ATOM   1349  CB  GLN P  88     -30.344 -88.065 115.738  0.00 97.00      PROA   
ATOM   1350  HB1 GLN P  88     -29.963 -88.094 116.779  0.00 97.00      PROA   
ATOM   1351  HB2 GLN P  88     -31.436 -88.280 115.754  0.00 97.00      PROA   
ATOM   1352  CG  GLN P  88     -30.121 -86.646 115.170  0.00 97.00      PROA   
ATOM   1353  HG1 GLN P  88     -30.490 -86.581 114.124  0.00 97.00      PROA   
ATOM   1354  HG2 GLN P  88     -29.035 -86.418 115.166  0.00 97.00      PROA   
ATOM   1355  CD  GLN P  88     -30.891 -85.595 115.984  0.00 97.00      PROA   
ATOM   1356  OE1 GLN P  88     -32.124 -85.622 116.054  0.00 97.00      PROA   
ATOM   1357  NE2 GLN P  88     -30.149 -84.611 116.566  0.00 97.00      PROA   
ATOM   1358 HE21 GLN P  88     -30.623 -83.812 116.931  0.00 97.00      PROA   
ATOM   1359 HE22 GLN P  88     -29.155 -84.614 116.474  0.00 97.00      PROA   
ATOM   1360  C   GLN P  88     -29.942 -90.541 115.504  0.00 97.00      PROA   
ATOM   1361  O   GLN P  88     -31.082 -90.991 115.474  0.00 97.00      PROA   
ATOM   1362  N   VAL P  89     -28.916 -91.256 116.018  0.00 97.00      PROA   
ATOM   1363  HN  VAL P  89     -27.993 -90.883 116.010  0.00 97.00      PROA   
ATOM   1364  CA  VAL P  89     -29.036 -92.641 116.443  0.00 97.00      PROA   
ATOM   1365  HA  VAL P  89     -30.062 -92.970 116.346  0.00 97.00      PROA   
ATOM   1366  CB  VAL P  89     -28.158 -93.551 115.584  0.00 97.00      PROA   
ATOM   1367  HB  VAL P  89     -27.099 -93.203 115.629  0.00 97.00      PROA   
ATOM   1368  CG1 VAL P  89     -28.213 -95.017 116.054  0.00 97.00      PROA   
ATOM   1369 HG11 VAL P  89     -29.262 -95.374 116.102  0.00 97.00      PROA   
ATOM   1370 HG12 VAL P  89     -27.734 -95.149 117.044  0.00 97.00      PROA   
ATOM   1371 HG13 VAL P  89     -27.662 -95.644 115.325  0.00 97.00      PROA   
ATOM   1372  CG2 VAL P  89     -28.629 -93.460 114.117  0.00 97.00      PROA   
ATOM   1373 HG21 VAL P  89     -28.408 -92.461 113.689  0.00 97.00      PROA   
ATOM   1374 HG22 VAL P  89     -29.722 -93.643 114.047  0.00 97.00      PROA   
ATOM   1375 HG23 VAL P  89     -28.107 -94.220 113.498  0.00 97.00      PROA   
ATOM   1376  C   VAL P  89     -28.657 -92.760 117.907  0.00 97.00      PROA   
ATOM   1377  O   VAL P  89     -27.685 -92.152 118.352  0.00 97.00      PROA   
ATOM   1378  N   SER P  90     -29.436 -93.558 118.690  0.00 97.00      PROA   
ATOM   1379  HN  SER P  90     -30.262 -93.957 118.296  0.00 97.00      PROA   
ATOM   1380  CA  SER P  90     -29.244 -93.776 120.123  0.00 97.00      PROA   
ATOM   1381  HA  SER P  90     -29.373 -92.819 120.610  0.00 97.00      PROA   
ATOM   1382  CB  SER P  90     -30.279 -94.766 120.720  0.00 97.00      PROA   
ATOM   1383  HB1 SER P  90     -30.096 -94.903 121.809  0.00 97.00      PROA   
ATOM   1384  HB2 SER P  90     -30.207 -95.760 120.234  0.00 97.00      PROA   
ATOM   1385  OG  SER P  90     -31.604 -94.267 120.601  0.00 97.00      PROA   
ATOM   1386  HG1 SER P  90     -31.764 -94.066 119.672  0.00 97.00      PROA   
ATOM   1387  C   SER P  90     -27.878 -94.309 120.530  0.00 97.00      PROA   
ATOM   1388  O   SER P  90     -27.285 -93.807 121.483  0.00 97.00      PROA   
ATOM   1389  N   SER P  91     -27.336 -95.327 119.820  0.00 97.00      PROA   
ATOM   1390  HN  SER P  91     -27.821 -95.740 119.056  0.00 97.00      PROA   
ATOM   1391  CA  SER P  91     -25.992 -95.815 120.081  0.00 97.00      PROA   
ATOM   1392  HA  SER P  91     -25.351 -94.944 120.076  0.00 97.00      PROA   
ATOM   1393  CB  SER P  91     -25.801 -96.543 121.441  0.00 97.00      PROA   
ATOM   1394  HB1 SER P  91     -25.053 -97.361 121.400  0.00 97.00      PROA   
ATOM   1395  HB2 SER P  91     -26.764 -96.987 121.773  0.00 97.00      PROA   
ATOM   1396  OG  SER P  91     -25.344 -95.614 122.418  0.00 97.00      PROA   
ATOM   1397  HG1 SER P  91     -26.019 -94.928 122.469  0.00 97.00      PROA   
ATOM   1398  C   SER P  91     -25.485 -96.652 118.936  0.00 97.00      PROA   
ATOM   1399  O   SER P  91     -26.243 -97.092 118.077  0.00 97.00      PROA   
ATOM   1400  N   ARG P  92     -24.146 -96.858 118.885  0.00 97.00      PROA   
ATOM   1401  HN  ARG P  92     -23.554 -96.488 119.598  0.00 97.00      PROA   
ATOM   1402  CA  ARG P  92     -23.475 -97.523 117.781  0.00 97.00      PROA   
ATOM   1403  HA  ARG P  92     -23.971 -97.251 116.857  0.00 97.00      PROA   
ATOM   1404  CB  ARG P  92     -21.984 -97.085 117.713  0.00 97.00      PROA   
ATOM   1405  HB1 ARG P  92     -21.586 -97.368 116.714  0.00 97.00      PROA   
ATOM   1406  HB2 ARG P  92     -21.390 -97.629 118.482  0.00 97.00      PROA   
ATOM   1407  CG  ARG P  92     -21.755 -95.574 117.954  0.00 97.00      PROA   
ATOM   1408  HG1 ARG P  92     -21.965 -95.344 119.022  0.00 97.00      PROA   
ATOM   1409  HG2 ARG P  92     -22.476 -94.982 117.347  0.00 97.00      PROA   
ATOM   1410  CD  ARG P  92     -20.317 -95.099 117.675  0.00 97.00      PROA   
ATOM   1411  HD1 ARG P  92     -19.575 -95.854 118.006  0.00 97.00      PROA   
ATOM   1412  HD2 ARG P  92     -20.102 -94.144 118.206  0.00 97.00      PROA   
ATOM   1413  NE  ARG P  92     -20.167 -94.903 116.198  0.00 97.00      PROA   
ATOM   1414  HE  ARG P  92     -19.976 -95.683 115.610  0.00 97.00      PROA   
ATOM   1415  CZ  ARG P  92     -20.579 -93.787 115.570  0.00 97.00      PROA   
ATOM   1416  NH1 ARG P  92     -20.901 -92.645 116.197  0.00 97.00      PROA   
ATOM   1417 HH11 ARG P  92     -20.438 -92.428 117.052  0.00 97.00      PROA   
ATOM   1418 HH12 ARG P  92     -21.169 -91.900 115.589  0.00 97.00      PROA   
ATOM   1419  NH2 ARG P  92     -20.603 -93.739 114.225  0.00 97.00      PROA   
ATOM   1420 HH21 ARG P  92     -20.149 -94.454 113.707  0.00 97.00      PROA   
ATOM   1421 HH22 ARG P  92     -20.666 -92.827 113.825  0.00 97.00      PROA   
ATOM   1422  C   ARG P  92     -23.540 -99.040 117.934  0.00 97.00      PROA   
ATOM   1423  O   ARG P  92     -23.377 -99.786 116.969  0.00 97.00      PROA   
ATOM   1424  N   VAL P  93     -23.810 -99.528 119.164  0.00 97.00      PROA   
ATOM   1425  HN  VAL P  93     -23.987 -98.913 119.925  0.00 97.00      PROA   
ATOM   1426  CA  VAL P  93     -23.916-100.931 119.488  0.00 97.00      PROA   
ATOM   1427  HA  VAL P  93     -24.269-101.462 118.617  0.00 97.00      PROA   
ATOM   1428  CB  VAL P  93     -22.633-101.590 120.022  0.00 97.00      PROA   
ATOM   1429  HB  VAL P  93     -22.872-102.627 120.359  0.00 97.00      PROA   
ATOM   1430  CG1 VAL P  93     -21.585-101.703 118.894  0.00 97.00      PROA   
ATOM   1431 HG11 VAL P  93     -21.259-100.694 118.566  0.00 97.00      PROA   
ATOM   1432 HG12 VAL P  93     -22.002-102.236 118.017  0.00 97.00      PROA   
ATOM   1433 HG13 VAL P  93     -20.689-102.252 119.255  0.00 97.00      PROA   
ATOM   1434  CG2 VAL P  93     -22.047-100.819 121.227  0.00 97.00      PROA   
ATOM   1435 HG21 VAL P  93     -22.758-100.793 122.077  0.00 97.00      PROA   
ATOM   1436 HG22 VAL P  93     -21.792 -99.776 120.943  0.00 97.00      PROA   
ATOM   1437 HG23 VAL P  93     -21.117-101.316 121.577  0.00 97.00      PROA   
ATOM   1438  C   VAL P  93     -25.001-101.018 120.528  0.00 97.00      PROA   
ATOM   1439  O   VAL P  93     -25.144-100.125 121.360  0.00 97.00      PROA   
ATOM   1440  N   LEU P  94     -25.808-102.103 120.465  0.00 97.00      PROA   
ATOM   1441  HN  LEU P  94     -25.698-102.781 119.745  0.00 97.00      PROA   
ATOM   1442  CA  LEU P  94     -26.846-102.423 121.415  0.00 97.00      PROA   
ATOM   1443  HA  LEU P  94     -26.563-102.067 122.398  0.00 97.00      PROA   
ATOM   1444  CB  LEU P  94     -28.268-101.904 121.050  0.00 97.00      PROA   
ATOM   1445  HB1 LEU P  94     -28.945-102.202 121.884  0.00 97.00      PROA   
ATOM   1446  HB2 LEU P  94     -28.642-102.391 120.124  0.00 97.00      PROA   
ATOM   1447  CG  LEU P  94     -28.425-100.370 120.891  0.00 97.00      PROA   
ATOM   1448  HG  LEU P  94     -27.703 -99.877 121.583  0.00 97.00      PROA   
ATOM   1449  CD1 LEU P  94     -28.158 -99.872 119.457  0.00 97.00      PROA   
ATOM   1450 HD11 LEU P  94     -28.914-100.295 118.761  0.00 97.00      PROA   
ATOM   1451 HD12 LEU P  94     -27.151-100.163 119.102  0.00 97.00      PROA   
ATOM   1452 HD13 LEU P  94     -28.227 -98.764 119.424  0.00 97.00      PROA   
ATOM   1453  CD2 LEU P  94     -29.834 -99.938 121.341  0.00 97.00      PROA   
ATOM   1454 HD21 LEU P  94     -29.986-100.193 122.410  0.00 97.00      PROA   
ATOM   1455 HD22 LEU P  94     -30.606-100.469 120.746  0.00 97.00      PROA   
ATOM   1456 HD23 LEU P  94     -29.970 -98.844 121.217  0.00 97.00      PROA   
ATOM   1457  C   LEU P  94     -26.893-103.935 121.442  0.00 97.00      PROA   
ATOM   1458  O   LEU P  94     -26.329-104.601 120.577  0.00 97.00      PROA   
ATOM   1459  N   THR P  95     -27.569-104.513 122.458  0.00 97.00      PROA   
ATOM   1460  HN  THR P  95     -27.908-103.954 123.215  0.00 97.00      PROA   
ATOM   1461  CA  THR P  95     -27.867-105.930 122.590  0.00 97.00      PROA   
ATOM   1462  HA  THR P  95     -27.214-106.487 121.936  0.00 97.00      PROA   
ATOM   1463  CB  THR P  95     -27.718-106.464 124.021  0.00 97.00      PROA   
ATOM   1464  HB  THR P  95     -28.664-106.363 124.603  0.00 97.00      PROA   
ATOM   1465  OG1 THR P  95     -26.732-105.740 124.740  0.00 97.00      PROA   
ATOM   1466  HG1 THR P  95     -27.143-104.885 124.912  0.00 97.00      PROA   
ATOM   1467  CG2 THR P  95     -27.268-107.930 124.003  0.00 97.00      PROA   
ATOM   1468 HG21 THR P  95     -26.277-108.017 123.511  0.00 97.00      PROA   
ATOM   1469 HG22 THR P  95     -27.994-108.567 123.463  0.00 97.00      PROA   
ATOM   1470 HG23 THR P  95     -27.173-108.304 125.045  0.00 97.00      PROA   
ATOM   1471  C   THR P  95     -29.306-106.108 122.139  0.00 97.00      PROA   
ATOM   1472  O   THR P  95     -30.070-105.154 122.048  0.00 97.00      PROA   
ATOM   1473  N   GLU P  96     -29.727-107.352 121.828  0.00 97.00      PROA   
ATOM   1474  HN  GLU P  96     -29.076-108.110 121.791  0.00 97.00      PROA   
ATOM   1475  CA  GLU P  96     -31.106-107.688 121.538  0.00 97.00      PROA   
ATOM   1476  HA  GLU P  96     -31.409-107.046 120.725  0.00 97.00      PROA   
ATOM   1477  CB  GLU P  96     -31.259-109.163 121.085  0.00 97.00      PROA   
ATOM   1478  HB1 GLU P  96     -30.546-109.355 120.250  0.00 97.00      PROA   
ATOM   1479  HB2 GLU P  96     -32.286-109.309 120.683  0.00 97.00      PROA   
ATOM   1480  CG  GLU P  96     -30.990-110.162 122.225  0.00 97.00      PROA   
ATOM   1481  HG1 GLU P  96     -31.596-109.919 123.118  0.00 97.00      PROA   
ATOM   1482  HG2 GLU P  96     -29.920-110.128 122.510  0.00 97.00      PROA   
ATOM   1483  CD  GLU P  96     -31.340-111.590 121.881  0.00 97.00      PROA   
ATOM   1484  OE1 GLU P  96     -32.191-111.810 120.979  0.00 97.00      PROA   
ATOM   1485  OE2 GLU P  96     -30.761-112.475 122.573  0.00 97.00      PROA   
ATOM   1486  C   GLU P  96     -32.027-107.404 122.725  0.00 97.00      PROA   
ATOM   1487  O   GLU P  96     -31.635-107.492 123.888  0.00 97.00      PROA   
ATOM   1488  N   GLY P  97     -33.290-107.020 122.447  0.00 97.00      PROA   
ATOM   1489  HN  GLY P  97     -33.577-106.940 121.491  0.00 97.00      PROA   
ATOM   1490  CA  GLY P  97     -34.282-106.714 123.464  0.00 97.00      PROA   
ATOM   1491  HA1 GLY P  97     -34.078-107.290 124.355  0.00 97.00      PROA   
ATOM   1492  HA2 GLY P  97     -35.249-106.943 123.047  0.00 97.00      PROA   
ATOM   1493  C   GLY P  97     -34.293-105.263 123.854  0.00 97.00      PROA   
ATOM   1494  O   GLY P  97     -35.327-104.750 124.278  0.00 97.00      PROA   
ATOM   1495  N   GLU P  98     -33.142-104.564 123.730  0.00 97.00      PROA   
ATOM   1496  HN  GLU P  98     -32.302-105.029 123.461  0.00 97.00      PROA   
ATOM   1497  CA  GLU P  98     -32.994-103.149 124.007  0.00 97.00      PROA   
ATOM   1498  HA  GLU P  98     -33.278-103.021 125.038  0.00 97.00      PROA   
ATOM   1499  CB  GLU P  98     -31.513-102.703 123.899  0.00 97.00      PROA   
ATOM   1500  HB1 GLU P  98     -31.457-101.595 123.990  0.00 97.00      PROA   
ATOM   1501  HB2 GLU P  98     -31.117-102.979 122.898  0.00 97.00      PROA   
ATOM   1502  CG  GLU P  98     -30.617-103.309 125.003  0.00 97.00      PROA   
ATOM   1503  HG1 GLU P  98     -30.582-104.417 124.914  0.00 97.00      PROA   
ATOM   1504  HG2 GLU P  98     -31.023-103.049 126.003  0.00 97.00      PROA   
ATOM   1505  CD  GLU P  98     -29.196-102.755 124.930  0.00 97.00      PROA   
ATOM   1506  OE1 GLU P  98     -28.251-103.574 124.947  0.00 97.00      PROA   
ATOM   1507  OE2 GLU P  98     -29.026-101.510 124.882  0.00 97.00      PROA   
ATOM   1508  C   GLU P  98     -33.851-102.244 123.119  0.00 97.00      PROA   
ATOM   1509  O   GLU P  98     -33.939-102.487 121.921  0.00 97.00      PROA   
ATOM   1510  N   PRO P  99     -34.491-101.189 123.613  0.00 97.00      PROA   
ATOM   1511  CD  PRO P  99     -34.850-101.032 125.023  0.00 97.00      PROA   
ATOM   1512  HD1 PRO P  99     -33.971-100.616 125.560  0.00 97.00      PROA   
ATOM   1513  HD2 PRO P  99     -35.162-101.998 125.479  0.00 97.00      PROA   
ATOM   1514  CA  PRO P  99     -35.020-100.099 122.798  0.00 97.00      PROA   
ATOM   1515  HA  PRO P  99     -35.770-100.529 122.153  0.00 97.00      PROA   
ATOM   1516  CB  PRO P  99     -35.631 -99.129 123.823  0.00 97.00      PROA   
ATOM   1517  HB1 PRO P  99     -36.505 -98.586 123.412  0.00 97.00      PROA   
ATOM   1518  HB2 PRO P  99     -34.873 -98.396 124.178  0.00 97.00      PROA   
ATOM   1519  CG  PRO P  99     -36.007-100.036 125.001  0.00 97.00      PROA   
ATOM   1520  HG1 PRO P  99     -36.116 -99.486 125.956  0.00 97.00      PROA   
ATOM   1521  HG2 PRO P  99     -36.951-100.577 124.768  0.00 97.00      PROA   
ATOM   1522  C   PRO P  99     -33.989 -99.401 121.919  0.00 97.00      PROA   
ATOM   1523  O   PRO P  99     -32.915 -99.064 122.411  0.00 97.00      PROA   
ATOM   1524  N   LEU P 100     -34.302 -99.140 120.631  0.00 97.00      PROA   
ATOM   1525  HN  LEU P 100     -35.168 -99.463 120.252  0.00 97.00      PROA   
ATOM   1526  CA  LEU P 100     -33.436 -98.359 119.766  0.00 97.00      PROA   
ATOM   1527  HA  LEU P 100     -32.657 -97.891 120.352  0.00 97.00      PROA   
ATOM   1528  CB  LEU P 100     -32.755 -99.246 118.689  0.00 97.00      PROA   
ATOM   1529  HB1 LEU P 100     -33.524 -99.896 118.222  0.00 97.00      PROA   
ATOM   1530  HB2 LEU P 100     -32.046 -99.920 119.217  0.00 97.00      PROA   
ATOM   1531  CG  LEU P 100     -31.986 -98.526 117.552  0.00 97.00      PROA   
ATOM   1532  HG  LEU P 100     -32.717 -97.944 116.944  0.00 97.00      PROA   
ATOM   1533  CD1 LEU P 100     -30.923 -97.544 118.073  0.00 97.00      PROA   
ATOM   1534 HD11 LEU P 100     -30.238 -98.063 118.774  0.00 97.00      PROA   
ATOM   1535 HD12 LEU P 100     -31.399 -96.695 118.602  0.00 97.00      PROA   
ATOM   1536 HD13 LEU P 100     -30.326 -97.141 117.229  0.00 97.00      PROA   
ATOM   1537  CD2 LEU P 100     -31.330 -99.557 116.614  0.00 97.00      PROA   
ATOM   1538 HD21 LEU P 100     -32.086-100.272 116.230  0.00 97.00      PROA   
ATOM   1539 HD22 LEU P 100     -30.550-100.127 117.162  0.00 97.00      PROA   
ATOM   1540 HD23 LEU P 100     -30.852 -99.046 115.752  0.00 97.00      PROA   
ATOM   1541  C   LEU P 100     -34.233 -97.241 119.139  0.00 97.00      PROA   
ATOM   1542  O   LEU P 100     -35.123 -97.477 118.332  0.00 97.00      PROA   
ATOM   1543  N   ALA P 101     -33.913 -95.971 119.481  0.00 97.00      PROA   
ATOM   1544  HN  ALA P 101     -33.212 -95.778 120.165  0.00 97.00      PROA   
ATOM   1545  CA  ALA P 101     -34.589 -94.811 118.940  0.00 97.00      PROA   
ATOM   1546  HA  ALA P 101     -35.512 -95.117 118.469  0.00 97.00      PROA   
ATOM   1547  CB  ALA P 101     -34.966 -93.814 120.052  0.00 97.00      PROA   
ATOM   1548  HB1 ALA P 101     -34.066 -93.435 120.578  0.00 97.00      PROA   
ATOM   1549  HB2 ALA P 101     -35.609 -94.325 120.803  0.00 97.00      PROA   
ATOM   1550  HB3 ALA P 101     -35.534 -92.954 119.643  0.00 97.00      PROA   
ATOM   1551  C   ALA P 101     -33.741 -94.135 117.875  0.00 97.00      PROA   
ATOM   1552  O   ALA P 101     -32.541 -93.921 118.027  0.00 97.00      PROA   
ATOM   1553  N   LEU P 102     -34.382 -93.811 116.730  0.00 97.00      PROA   
ATOM   1554  HN  LEU P 102     -35.334 -94.083 116.604  0.00 97.00      PROA   
ATOM   1555  CA  LEU P 102     -33.781 -93.186 115.573  0.00 97.00      PROA   
ATOM   1556  HA  LEU P 102     -32.750 -92.934 115.780  0.00 97.00      PROA   
ATOM   1557  CB  LEU P 102     -33.884 -94.098 114.320  0.00 97.00      PROA   
ATOM   1558  HB1 LEU P 102     -33.320 -93.642 113.478  0.00 97.00      PROA   
ATOM   1559  HB2 LEU P 102     -34.953 -94.172 114.017  0.00 97.00      PROA   
ATOM   1560  CG  LEU P 102     -33.392 -95.553 114.509  0.00 97.00      PROA   
ATOM   1561  HG  LEU P 102     -33.938 -96.013 115.367  0.00 97.00      PROA   
ATOM   1562  CD1 LEU P 102     -33.727 -96.393 113.266  0.00 97.00      PROA   
ATOM   1563 HD11 LEU P 102     -33.177 -95.999 112.385  0.00 97.00      PROA   
ATOM   1564 HD12 LEU P 102     -34.816 -96.359 113.051  0.00 97.00      PROA   
ATOM   1565 HD13 LEU P 102     -33.428 -97.449 113.433  0.00 97.00      PROA   
ATOM   1566  CD2 LEU P 102     -31.885 -95.622 114.801  0.00 97.00      PROA   
ATOM   1567 HD21 LEU P 102     -31.635 -95.037 115.709  0.00 97.00      PROA   
ATOM   1568 HD22 LEU P 102     -31.316 -95.212 113.941  0.00 97.00      PROA   
ATOM   1569 HD23 LEU P 102     -31.571 -96.676 114.959  0.00 97.00      PROA   
ATOM   1570  C   LEU P 102     -34.544 -91.916 115.261  0.00 97.00      PROA   
ATOM   1571  O   LEU P 102     -35.770 -91.903 115.289  0.00 97.00      PROA   
ATOM   1572  N   ARG P 103     -33.847 -90.802 114.938  0.00 97.00      PROA   
ATOM   1573  HN  ARG P 103     -32.853 -90.772 115.027  0.00 97.00      PROA   
ATOM   1574  CA  ARG P 103     -34.513 -89.627 114.416  0.00 97.00      PROA   
ATOM   1575  HA  ARG P 103     -35.503 -89.898 114.084  0.00 97.00      PROA   
ATOM   1576  CB  ARG P 103     -34.689 -88.502 115.470  0.00 97.00      PROA   
ATOM   1577  HB1 ARG P 103     -33.694 -88.173 115.840  0.00 97.00      PROA   
ATOM   1578  HB2 ARG P 103     -35.250 -88.916 116.337  0.00 97.00      PROA   
ATOM   1579  CG  ARG P 103     -35.447 -87.296 114.897  0.00 97.00      PROA   
ATOM   1580  HG1 ARG P 103     -36.452 -87.637 114.556  0.00 97.00      PROA   
ATOM   1581  HG2 ARG P 103     -34.885 -86.923 114.013  0.00 97.00      PROA   
ATOM   1582  CD  ARG P 103     -35.597 -86.086 115.811  0.00 97.00      PROA   
ATOM   1583  HD1 ARG P 103     -34.596 -85.695 116.094  0.00 97.00      PROA   
ATOM   1584  HD2 ARG P 103     -36.189 -86.307 116.723  0.00 97.00      PROA   
ATOM   1585  NE  ARG P 103     -36.346 -85.100 114.968  0.00 97.00      PROA   
ATOM   1586  HE  ARG P 103     -36.961 -85.434 114.258  0.00 97.00      PROA   
ATOM   1587  CZ  ARG P 103     -36.054 -83.797 114.882  0.00 97.00      PROA   
ATOM   1588  NH1 ARG P 103     -35.111 -83.174 115.593  0.00 97.00      PROA   
ATOM   1589 HH11 ARG P 103     -34.427 -83.689 116.093  0.00 97.00      PROA   
ATOM   1590 HH12 ARG P 103     -35.003 -82.201 115.372  0.00 97.00      PROA   
ATOM   1591  NH2 ARG P 103     -36.705 -83.042 113.982  0.00 97.00      PROA   
ATOM   1592 HH21 ARG P 103     -37.378 -83.466 113.378  0.00 97.00      PROA   
ATOM   1593 HH22 ARG P 103     -36.351 -82.119 113.841  0.00 97.00      PROA   
ATOM   1594  C   ARG P 103     -33.811 -89.064 113.195  0.00 97.00      PROA   
ATOM   1595  O   ARG P 103     -32.697 -88.566 113.265  0.00 97.00      PROA   
ATOM   1596  N   CYS P 104     -34.497 -89.052 112.031  0.00 97.00      PROA   
ATOM   1597  HN  CYS P 104     -35.361 -89.550 111.959  0.00 97.00      PROA   
ATOM   1598  CA  CYS P 104     -34.143 -88.231 110.887  0.00 97.00      PROA   
ATOM   1599  HA  CYS P 104     -33.089 -88.379 110.691  0.00 97.00      PROA   
ATOM   1600  CB  CYS P 104     -34.968 -88.641 109.642  0.00 97.00      PROA   
ATOM   1601  HB1 CYS P 104     -36.012 -88.271 109.733  0.00 97.00      PROA   
ATOM   1602  HB2 CYS P 104     -35.029 -89.753 109.634  0.00 97.00      PROA   
ATOM   1603  SG  CYS P 104     -34.230 -88.108 108.069  0.00 97.00      PROA   
ATOM   1604  C   CYS P 104     -34.375 -86.757 111.200  0.00 97.00      PROA   
ATOM   1605  O   CYS P 104     -35.425 -86.391 111.717  0.00 97.00      PROA   
ATOM   1606  N   HSD P 105     -33.388 -85.878 110.925  0.00 97.00      PROA   
ATOM   1607  HN  HSD P 105     -32.537 -86.178 110.501  0.00 97.00      PROA   
ATOM   1608  CA  HSD P 105     -33.370 -84.534 111.471  0.00 97.00      PROA   
ATOM   1609  HA  HSD P 105     -34.380 -84.168 111.604  0.00 97.00      PROA   
ATOM   1610  CB  HSD P 105     -32.671 -84.573 112.855  0.00 97.00      PROA   
ATOM   1611  HB1 HSD P 105     -31.915 -85.388 112.798  0.00 97.00      PROA   
ATOM   1612  HB2 HSD P 105     -33.410 -84.880 113.626  0.00 97.00      PROA   
ATOM   1613  ND1 HSD P 105     -32.484 -82.210 113.818  0.00 97.00      PROA   
ATOM   1614  HD1 HSD P 105     -33.398 -81.862 113.591  0.00 97.00      PROA   
ATOM   1615  CG  HSD P 105     -31.916 -83.374 113.348  0.00 97.00      PROA   
ATOM   1616  CE1 HSD P 105     -31.508 -81.528 114.463  0.00 97.00      PROA   
ATOM   1617  HE1 HSD P 105     -31.679 -80.565 114.944  0.00 97.00      PROA   
ATOM   1618  NE2 HSD P 105     -30.354 -82.163 114.432  0.00 97.00      PROA   
ATOM   1619  CD2 HSD P 105     -30.612 -83.322 113.724  0.00 97.00      PROA   
ATOM   1620  HD2 HSD P 105     -29.830 -84.058 113.582  0.00 97.00      PROA   
ATOM   1621  C   HSD P 105     -32.708 -83.602 110.486  0.00 97.00      PROA   
ATOM   1622  O   HSD P 105     -31.857 -84.015 109.704  0.00 97.00      PROA   
ATOM   1623  N   ALA P 106     -33.133 -82.317 110.461  0.00 97.00      PROA   
ATOM   1624  HN  ALA P 106     -33.743 -81.947 111.164  0.00 97.00      PROA   
ATOM   1625  CA  ALA P 106     -32.873 -81.416 109.363  0.00 97.00      PROA   
ATOM   1626  HA  ALA P 106     -32.311 -81.921 108.595  0.00 97.00      PROA   
ATOM   1627  CB  ALA P 106     -34.209 -80.922 108.775  0.00 97.00      PROA   
ATOM   1628  HB1 ALA P 106     -34.840 -80.485 109.578  0.00 97.00      PROA   
ATOM   1629  HB2 ALA P 106     -34.770 -81.783 108.348  0.00 97.00      PROA   
ATOM   1630  HB3 ALA P 106     -34.059 -80.171 107.973  0.00 97.00      PROA   
ATOM   1631  C   ALA P 106     -32.037 -80.252 109.825  0.00 97.00      PROA   
ATOM   1632  O   ALA P 106     -32.074 -79.868 110.990  0.00 97.00      PROA   
ATOM   1633  N   TRP P 107     -31.206 -79.680 108.917  0.00 97.00      PROA   
ATOM   1634  HN  TRP P 107     -31.112 -80.065 108.000  0.00 97.00      PROA   
ATOM   1635  CA  TRP P 107     -30.336 -78.567 109.254  0.00 97.00      PROA   
ATOM   1636  HA  TRP P 107     -29.782 -78.915 110.113  0.00 97.00      PROA   
ATOM   1637  CB  TRP P 107     -29.236 -78.280 108.184  0.00 97.00      PROA   
ATOM   1638  HB1 TRP P 107     -29.737 -78.194 107.194  0.00 97.00      PROA   
ATOM   1639  HB2 TRP P 107     -28.566 -79.165 108.144  0.00 97.00      PROA   
ATOM   1640  CG  TRP P 107     -28.405 -77.054 108.426  0.00 97.00      PROA   
ATOM   1641  CD1 TRP P 107     -28.286 -75.976 107.590  0.00 97.00      PROA   
ATOM   1642  HD1 TRP P 107     -28.608 -75.970 106.557  0.00 97.00      PROA   
ATOM   1643  NE1 TRP P 107     -27.732 -74.924 108.274  0.00 97.00      PROA   
ATOM   1644  HE1 TRP P 107     -27.426 -74.078 107.894  0.00 97.00      PROA   
ATOM   1645  CE2 TRP P 107     -27.486 -75.293 109.563  0.00 97.00      PROA   
ATOM   1646  CD2 TRP P 107     -27.849 -76.652 109.691  0.00 97.00      PROA   
ATOM   1647  CE3 TRP P 107     -27.661 -77.297 110.915  0.00 97.00      PROA   
ATOM   1648  HE3 TRP P 107     -27.885 -78.346 111.040  0.00 97.00      PROA   
ATOM   1649  CZ3 TRP P 107     -27.211 -76.552 112.007  0.00 97.00      PROA   
ATOM   1650  HZ3 TRP P 107     -27.095 -77.026 112.973  0.00 97.00      PROA   
ATOM   1651  CZ2 TRP P 107     -27.037 -74.551 110.648  0.00 97.00      PROA   
ATOM   1652  HZ2 TRP P 107     -26.812 -73.499 110.564  0.00 97.00      PROA   
ATOM   1653  CH2 TRP P 107     -26.925 -75.197 111.880  0.00 97.00      PROA   
ATOM   1654  HH2 TRP P 107     -26.606 -74.642 112.753  0.00 97.00      PROA   
ATOM   1655  C   TRP P 107     -31.074 -77.317 109.740  0.00 97.00      PROA   
ATOM   1656  O   TRP P 107     -31.757 -76.612 108.995  0.00 97.00      PROA   
ATOM   1657  N   LYS P 108     -30.927 -77.066 111.065  0.00 97.00      PROA   
ATOM   1658  HN  LYS P 108     -30.309 -77.652 111.582  0.00 97.00      PROA   
ATOM   1659  CA  LYS P 108     -31.583 -76.048 111.856  0.00 97.00      PROA   
ATOM   1660  HA  LYS P 108     -31.259 -76.239 112.867  0.00 97.00      PROA   
ATOM   1661  CB  LYS P 108     -31.113 -74.628 111.427  0.00 97.00      PROA   
ATOM   1662  HB1 LYS P 108     -31.589 -74.349 110.465  0.00 97.00      PROA   
ATOM   1663  HB2 LYS P 108     -30.016 -74.706 111.230  0.00 97.00      PROA   
ATOM   1664  CG  LYS P 108     -31.296 -73.509 112.473  0.00 97.00      PROA   
ATOM   1665  HG1 LYS P 108     -32.383 -73.332 112.627  0.00 97.00      PROA   
ATOM   1666  HG2 LYS P 108     -30.858 -72.574 112.057  0.00 97.00      PROA   
ATOM   1667  CD  LYS P 108     -30.638 -73.854 113.827  0.00 97.00      PROA   
ATOM   1668  HD1 LYS P 108     -29.632 -74.296 113.641  0.00 97.00      PROA   
ATOM   1669  HD2 LYS P 108     -31.262 -74.642 114.305  0.00 97.00      PROA   
ATOM   1670  CE  LYS P 108     -30.505 -72.715 114.856  0.00 97.00      PROA   
ATOM   1671  HE1 LYS P 108     -30.225 -73.139 115.848  0.00 97.00      PROA   
ATOM   1672  HE2 LYS P 108     -31.455 -72.157 114.978  0.00 97.00      PROA   
ATOM   1673  NZ  LYS P 108     -29.427 -71.764 114.488  0.00 97.00      PROA   
ATOM   1674  HZ1 LYS P 108     -28.579 -72.286 114.196  0.00 97.00      PROA   
ATOM   1675  HZ2 LYS P 108     -29.120 -71.243 115.329  0.00 97.00      PROA   
ATOM   1676  HZ3 LYS P 108     -29.725 -71.101 113.744  0.00 97.00      PROA   
ATOM   1677  C   LYS P 108     -33.094 -76.265 111.837  0.00 97.00      PROA   
ATOM   1678  O   LYS P 108     -33.874 -75.329 111.695  0.00 97.00      PROA   
ATOM   1679  N   ASP P 109     -33.497 -77.552 112.008  0.00 97.00      PROA   
ATOM   1680  HN  ASP P 109     -32.786 -78.229 112.183  0.00 97.00      PROA   
ATOM   1681  CA  ASP P 109     -34.794 -78.196 111.842  0.00 97.00      PROA   
ATOM   1682  HA  ASP P 109     -34.533 -79.020 111.200  0.00 97.00      PROA   
ATOM   1683  CB  ASP P 109     -35.335 -78.780 113.176  0.00 97.00      PROA   
ATOM   1684  HB1 ASP P 109     -36.432 -78.656 113.288  0.00 97.00      PROA   
ATOM   1685  HB2 ASP P 109     -34.847 -78.244 114.021  0.00 97.00      PROA   
ATOM   1686  CG  ASP P 109     -35.047 -80.267 113.349  0.00 97.00      PROA   
ATOM   1687  OD1 ASP P 109     -34.782 -80.999 112.364  0.00 97.00      PROA   
ATOM   1688  OD2 ASP P 109     -35.211 -80.706 114.511  0.00 97.00      PROA   
ATOM   1689  C   ASP P 109     -35.908 -77.510 111.069  0.00 97.00      PROA   
ATOM   1690  O   ASP P 109     -36.558 -76.577 111.537  0.00 97.00      PROA   
ATOM   1691  N   LYS P 110     -36.163 -78.026 109.845  0.00 97.00      PROA   
ATOM   1692  HN  LYS P 110     -35.677 -78.843 109.546  0.00 97.00      PROA   
ATOM   1693  CA  LYS P 110     -37.178 -77.550 108.933  0.00 97.00      PROA   
ATOM   1694  HA  LYS P 110     -37.789 -76.806 109.425  0.00 97.00      PROA   
ATOM   1695  CB  LYS P 110     -36.564 -76.986 107.620  0.00 97.00      PROA   
ATOM   1696  HB1 LYS P 110     -37.371 -76.539 107.000  0.00 97.00      PROA   
ATOM   1697  HB2 LYS P 110     -36.111 -77.820 107.038  0.00 97.00      PROA   
ATOM   1698  CG  LYS P 110     -35.454 -75.932 107.840  0.00 97.00      PROA   
ATOM   1699  HG1 LYS P 110     -35.100 -75.583 106.844  0.00 97.00      PROA   
ATOM   1700  HG2 LYS P 110     -34.587 -76.422 108.338  0.00 97.00      PROA   
ATOM   1701  CD  LYS P 110     -35.900 -74.727 108.693  0.00 97.00      PROA   
ATOM   1702  HD1 LYS P 110     -36.337 -75.103 109.639  0.00 97.00      PROA   
ATOM   1703  HD2 LYS P 110     -36.708 -74.169 108.174  0.00 97.00      PROA   
ATOM   1704  CE  LYS P 110     -34.765 -73.779 109.106  0.00 97.00      PROA   
ATOM   1705  HE1 LYS P 110     -33.950 -74.337 109.606  0.00 97.00      PROA   
ATOM   1706  HE2 LYS P 110     -35.144 -72.989 109.790  0.00 97.00      PROA   
ATOM   1707  NZ  LYS P 110     -34.160 -73.133 107.928  0.00 97.00      PROA   
ATOM   1708  HZ1 LYS P 110     -34.908 -72.724 107.334  0.00 97.00      PROA   
ATOM   1709  HZ2 LYS P 110     -33.643 -73.863 107.397  0.00 97.00      PROA   
ATOM   1710  HZ3 LYS P 110     -33.499 -72.391 108.235  0.00 97.00      PROA   
ATOM   1711  C   LYS P 110     -38.041 -78.756 108.638  0.00 97.00      PROA   
ATOM   1712  O   LYS P 110     -37.524 -79.863 108.522  0.00 97.00      PROA   
ATOM   1713  N   LEU P 111     -39.384 -78.575 108.556  0.00 97.00      PROA   
ATOM   1714  HN  LEU P 111     -39.782 -77.666 108.664  0.00 97.00      PROA   
ATOM   1715  CA  LEU P 111     -40.367 -79.645 108.518  0.00 97.00      PROA   
ATOM   1716  HA  LEU P 111     -40.102 -80.359 109.286  0.00 97.00      PROA   
ATOM   1717  CB  LEU P 111     -41.803 -79.111 108.810  0.00 97.00      PROA   
ATOM   1718  HB1 LEU P 111     -42.535 -79.938 108.667  0.00 97.00      PROA   
ATOM   1719  HB2 LEU P 111     -42.050 -78.314 108.075  0.00 97.00      PROA   
ATOM   1720  CG  LEU P 111     -42.078 -78.564 110.240  0.00 97.00      PROA   
ATOM   1721  HG  LEU P 111     -43.182 -78.392 110.287  0.00 97.00      PROA   
ATOM   1722  CD1 LEU P 111     -41.738 -79.591 111.335  0.00 97.00      PROA   
ATOM   1723 HD11 LEU P 111     -40.643 -79.769 111.372  0.00 97.00      PROA   
ATOM   1724 HD12 LEU P 111     -42.252 -80.555 111.138  0.00 97.00      PROA   
ATOM   1725 HD13 LEU P 111     -42.062 -79.211 112.327  0.00 97.00      PROA   
ATOM   1726  CD2 LEU P 111     -41.425 -77.202 110.546  0.00 97.00      PROA   
ATOM   1727 HD21 LEU P 111     -41.638 -76.474 109.736  0.00 97.00      PROA   
ATOM   1728 HD22 LEU P 111     -40.327 -77.309 110.665  0.00 97.00      PROA   
ATOM   1729 HD23 LEU P 111     -41.829 -76.798 111.499  0.00 97.00      PROA   
ATOM   1730  C   LEU P 111     -40.411 -80.427 107.209  0.00 97.00      PROA   
ATOM   1731  O   LEU P 111     -41.383 -80.359 106.459  0.00 97.00      PROA   
ATOM   1732  N   VAL P 112     -39.364 -81.238 106.928  0.00 97.00      PROA   
ATOM   1733  HN  VAL P 112     -38.529 -81.152 107.470  0.00 97.00      PROA   
ATOM   1734  CA  VAL P 112     -39.304 -82.150 105.800  0.00 97.00      PROA   
ATOM   1735  HA  VAL P 112     -39.417 -81.528 104.923  0.00 97.00      PROA   
ATOM   1736  CB  VAL P 112     -37.962 -82.872 105.649  0.00 97.00      PROA   
ATOM   1737  HB  VAL P 112     -38.017 -83.578 104.786  0.00 97.00      PROA   
ATOM   1738  CG1 VAL P 112     -36.883 -81.822 105.309  0.00 97.00      PROA   
ATOM   1739 HG11 VAL P 112     -36.726 -81.130 106.163  0.00 97.00      PROA   
ATOM   1740 HG12 VAL P 112     -37.191 -81.232 104.421  0.00 97.00      PROA   
ATOM   1741 HG13 VAL P 112     -35.917 -82.320 105.081  0.00 97.00      PROA   
ATOM   1742  CG2 VAL P 112     -37.587 -83.679 106.913  0.00 97.00      PROA   
ATOM   1743 HG21 VAL P 112     -38.373 -84.419 107.163  0.00 97.00      PROA   
ATOM   1744 HG22 VAL P 112     -37.439 -83.008 107.785  0.00 97.00      PROA   
ATOM   1745 HG23 VAL P 112     -36.638 -84.231 106.740  0.00 97.00      PROA   
ATOM   1746  C   VAL P 112     -40.452 -83.147 105.757  0.00 97.00      PROA   
ATOM   1747  O   VAL P 112     -40.903 -83.679 106.771  0.00 97.00      PROA   
ATOM   1748  N   TYR P 113     -40.956 -83.381 104.528  0.00 97.00      PROA   
ATOM   1749  HN  TYR P 113     -40.555 -82.927 103.735  0.00 97.00      PROA   
ATOM   1750  CA  TYR P 113     -42.093 -84.221 104.242  0.00 97.00      PROA   
ATOM   1751  HA  TYR P 113     -42.500 -84.581 105.174  0.00 97.00      PROA   
ATOM   1752  CB  TYR P 113     -43.255 -83.472 103.514  0.00 97.00      PROA   
ATOM   1753  HB1 TYR P 113     -43.704 -82.758 104.240  0.00 97.00      PROA   
ATOM   1754  HB2 TYR P 113     -44.056 -84.175 103.205  0.00 97.00      PROA   
ATOM   1755  CG  TYR P 113     -42.817 -82.655 102.316  0.00 97.00      PROA   
ATOM   1756  CD1 TYR P 113     -42.253 -81.376 102.486  0.00 97.00      PROA   
ATOM   1757  HD1 TYR P 113     -42.094 -80.989 103.482  0.00 97.00      PROA   
ATOM   1758  CE1 TYR P 113     -41.878 -80.606 101.380  0.00 97.00      PROA   
ATOM   1759  HE1 TYR P 113     -41.424 -79.637 101.528  0.00 97.00      PROA   
ATOM   1760  CZ  TYR P 113     -42.105 -81.087 100.085  0.00 97.00      PROA   
ATOM   1761  OH  TYR P 113     -41.706 -80.324  98.972  0.00 97.00      PROA   
ATOM   1762  HH  TYR P 113     -40.947 -79.801  99.249  0.00 97.00      PROA   
ATOM   1763  CD2 TYR P 113     -43.059 -83.114 101.009  0.00 97.00      PROA   
ATOM   1764  HD2 TYR P 113     -43.519 -84.077 100.858  0.00 97.00      PROA   
ATOM   1765  CE2 TYR P 113     -42.709 -82.334  99.898  0.00 97.00      PROA   
ATOM   1766  HE2 TYR P 113     -42.882 -82.705  98.898  0.00 97.00      PROA   
ATOM   1767  C   TYR P 113     -41.604 -85.446 103.505  0.00 97.00      PROA   
ATOM   1768  O   TYR P 113     -40.487 -85.481 103.008  0.00 97.00      PROA   
ATOM   1769  N   ASN P 114     -42.416 -86.523 103.479  0.00 97.00      PROA   
ATOM   1770  HN  ASN P 114     -43.311 -86.453 103.917  0.00 97.00      PROA   
ATOM   1771  CA  ASN P 114     -42.093 -87.801 102.861  0.00 97.00      PROA   
ATOM   1772  HA  ASN P 114     -42.903 -88.454 103.143  0.00 97.00      PROA   
ATOM   1773  CB  ASN P 114     -42.015 -87.732 101.304  0.00 97.00      PROA   
ATOM   1774  HB1 ASN P 114     -41.794 -88.732 100.875  0.00 97.00      PROA   
ATOM   1775  HB2 ASN P 114     -41.203 -87.037 101.003  0.00 97.00      PROA   
ATOM   1776  CG  ASN P 114     -43.310 -87.222 100.659  0.00 97.00      PROA   
ATOM   1777  OD1 ASN P 114     -43.276 -86.360  99.774  0.00 97.00      PROA   
ATOM   1778  ND2 ASN P 114     -44.482 -87.751 101.099  0.00 97.00      PROA   
ATOM   1779 HD21 ASN P 114     -45.317 -87.445 100.645  0.00 97.00      PROA   
ATOM   1780 HD22 ASN P 114     -44.482 -88.479 101.783  0.00 97.00      PROA   
ATOM   1781  C   ASN P 114     -40.841 -88.465 103.422  0.00 97.00      PROA   
ATOM   1782  O   ASN P 114     -39.929 -88.846 102.689  0.00 97.00      PROA   
ATOM   1783  N   VAL P 115     -40.781 -88.622 104.762  0.00 97.00      PROA   
ATOM   1784  HN  VAL P 115     -41.573 -88.396 105.325  0.00 97.00      PROA   
ATOM   1785  CA  VAL P 115     -39.626 -89.142 105.462  0.00 97.00      PROA   
ATOM   1786  HA  VAL P 115     -38.753 -88.766 104.952  0.00 97.00      PROA   
ATOM   1787  CB  VAL P 115     -39.530 -88.638 106.899  0.00 97.00      PROA   
ATOM   1788  HB  VAL P 115     -40.450 -88.917 107.461  0.00 97.00      PROA   
ATOM   1789  CG1 VAL P 115     -38.299 -89.236 107.619  0.00 97.00      PROA   
ATOM   1790 HG11 VAL P 115     -37.376 -89.025 107.038  0.00 97.00      PROA   
ATOM   1791 HG12 VAL P 115     -38.395 -90.333 107.748  0.00 97.00      PROA   
ATOM   1792 HG13 VAL P 115     -38.190 -88.781 108.626  0.00 97.00      PROA   
ATOM   1793  CG2 VAL P 115     -39.424 -87.098 106.855  0.00 97.00      PROA   
ATOM   1794 HG21 VAL P 115     -40.357 -86.638 106.470  0.00 97.00      PROA   
ATOM   1795 HG22 VAL P 115     -38.580 -86.790 106.202  0.00 97.00      PROA   
ATOM   1796 HG23 VAL P 115     -39.237 -86.696 107.872  0.00 97.00      PROA   
ATOM   1797  C   VAL P 115     -39.571 -90.657 105.388  0.00 97.00      PROA   
ATOM   1798  O   VAL P 115     -40.485 -91.361 105.801  0.00 97.00      PROA   
ATOM   1799  N   LEU P 116     -38.456 -91.183 104.847  0.00 97.00      PROA   
ATOM   1800  HN  LEU P 116     -37.754 -90.565 104.499  0.00 97.00      PROA   
ATOM   1801  CA  LEU P 116     -38.204 -92.593 104.661  0.00 97.00      PROA   
ATOM   1802  HA  LEU P 116     -39.062 -93.172 104.966  0.00 97.00      PROA   
ATOM   1803  CB  LEU P 116     -37.842 -92.910 103.187  0.00 97.00      PROA   
ATOM   1804  HB1 LEU P 116     -37.430 -93.939 103.089  0.00 97.00      PROA   
ATOM   1805  HB2 LEU P 116     -37.051 -92.196 102.869  0.00 97.00      PROA   
ATOM   1806  CG  LEU P 116     -39.018 -92.791 102.192  0.00 97.00      PROA   
ATOM   1807  HG  LEU P 116     -39.567 -91.842 102.398  0.00 97.00      PROA   
ATOM   1808  CD1 LEU P 116     -38.505 -92.727 100.742  0.00 97.00      PROA   
ATOM   1809 HD11 LEU P 116     -37.948 -93.657 100.495  0.00 97.00      PROA   
ATOM   1810 HD12 LEU P 116     -37.828 -91.859 100.608  0.00 97.00      PROA   
ATOM   1811 HD13 LEU P 116     -39.358 -92.627 100.038  0.00 97.00      PROA   
ATOM   1812  CD2 LEU P 116     -39.992 -93.969 102.354  0.00 97.00      PROA   
ATOM   1813 HD21 LEU P 116     -40.377 -94.015 103.392  0.00 97.00      PROA   
ATOM   1814 HD22 LEU P 116     -39.474 -94.925 102.127  0.00 97.00      PROA   
ATOM   1815 HD23 LEU P 116     -40.850 -93.860 101.658  0.00 97.00      PROA   
ATOM   1816  C   LEU P 116     -37.029 -93.008 105.510  0.00 97.00      PROA   
ATOM   1817  O   LEU P 116     -35.956 -92.423 105.432  0.00 97.00      PROA   
ATOM   1818  N   TYR P 117     -37.209 -94.065 106.330  0.00 97.00      PROA   
ATOM   1819  HN  TYR P 117     -38.121 -94.459 106.435  0.00 97.00      PROA   
ATOM   1820  CA  TYR P 117     -36.144 -94.726 107.058  0.00 97.00      PROA   
ATOM   1821  HA  TYR P 117     -35.285 -94.071 107.113  0.00 97.00      PROA   
ATOM   1822  CB  TYR P 117     -36.552 -95.126 108.501  0.00 97.00      PROA   
ATOM   1823  HB1 TYR P 117     -35.812 -95.826 108.945  0.00 97.00      PROA   
ATOM   1824  HB2 TYR P 117     -37.544 -95.628 108.494  0.00 97.00      PROA   
ATOM   1825  CG  TYR P 117     -36.633 -93.911 109.398  0.00 97.00      PROA   
ATOM   1826  CD1 TYR P 117     -35.580 -93.623 110.287  0.00 97.00      PROA   
ATOM   1827  HD1 TYR P 117     -34.698 -94.247 110.297  0.00 97.00      PROA   
ATOM   1828  CE1 TYR P 117     -35.665 -92.542 111.172  0.00 97.00      PROA   
ATOM   1829  HE1 TYR P 117     -34.855 -92.335 111.856  0.00 97.00      PROA   
ATOM   1830  CZ  TYR P 117     -36.807 -91.739 111.179  0.00 97.00      PROA   
ATOM   1831  OH  TYR P 117     -36.878 -90.671 112.087  0.00 97.00      PROA   
ATOM   1832  HH  TYR P 117     -37.775 -90.324 112.090  0.00 97.00      PROA   
ATOM   1833  CD2 TYR P 117     -37.780 -93.094 109.423  0.00 97.00      PROA   
ATOM   1834  HD2 TYR P 117     -38.602 -93.308 108.756  0.00 97.00      PROA   
ATOM   1835  CE2 TYR P 117     -37.865 -92.007 110.304  0.00 97.00      PROA   
ATOM   1836  HE2 TYR P 117     -38.745 -91.380 110.312  0.00 97.00      PROA   
ATOM   1837  C   TYR P 117     -35.710 -95.964 106.301  0.00 97.00      PROA   
ATOM   1838  O   TYR P 117     -36.537 -96.770 105.887  0.00 97.00      PROA   
ATOM   1839  N   TYR P 118     -34.381 -96.125 106.099  0.00 97.00      PROA   
ATOM   1840  HN  TYR P 118     -33.740 -95.441 106.444  0.00 97.00      PROA   
ATOM   1841  CA  TYR P 118     -33.769 -97.176 105.313  0.00 97.00      PROA   
ATOM   1842  HA  TYR P 118     -34.532 -97.830 104.931  0.00 97.00      PROA   
ATOM   1843  CB  TYR P 118     -32.851 -96.671 104.148  0.00 97.00      PROA   
ATOM   1844  HB1 TYR P 118     -32.426 -97.545 103.607  0.00 97.00      PROA   
ATOM   1845  HB2 TYR P 118     -32.007 -96.093 104.579  0.00 97.00      PROA   
ATOM   1846  CG  TYR P 118     -33.508 -95.761 103.126  0.00 97.00      PROA   
ATOM   1847  CD1 TYR P 118     -33.923 -94.465 103.474  0.00 97.00      PROA   
ATOM   1848  HD1 TYR P 118     -33.857 -94.134 104.495  0.00 97.00      PROA   
ATOM   1849  CE1 TYR P 118     -34.392 -93.571 102.509  0.00 97.00      PROA   
ATOM   1850  HE1 TYR P 118     -34.700 -92.587 102.818  0.00 97.00      PROA   
ATOM   1851  CZ  TYR P 118     -34.435 -93.945 101.163  0.00 97.00      PROA   
ATOM   1852  OH  TYR P 118     -34.871 -93.012 100.201  0.00 97.00      PROA   
ATOM   1853  HH  TYR P 118     -35.098 -92.209 100.685  0.00 97.00      PROA   
ATOM   1854  CD2 TYR P 118     -33.554 -96.123 101.764  0.00 97.00      PROA   
ATOM   1855  HD2 TYR P 118     -33.200 -97.095 101.460  0.00 97.00      PROA   
ATOM   1856  CE2 TYR P 118     -34.017 -95.227 100.788  0.00 97.00      PROA   
ATOM   1857  HE2 TYR P 118     -34.033 -95.521  99.749  0.00 97.00      PROA   
ATOM   1858  C   TYR P 118     -32.881 -97.995 106.222  0.00 97.00      PROA   
ATOM   1859  O   TYR P 118     -32.266 -97.470 107.146  0.00 97.00      PROA   
ATOM   1860  N   ARG P 119     -32.795 -99.320 105.965  0.00 97.00      PROA   
ATOM   1861  HN  ARG P 119     -33.348 -99.729 105.241  0.00 97.00      PROA   
ATOM   1862  CA  ARG P 119     -31.823-100.194 106.578  0.00 97.00      PROA   
ATOM   1863  HA  ARG P 119     -31.007 -99.590 106.940  0.00 97.00      PROA   
ATOM   1864  CB  ARG P 119     -32.361-101.005 107.787  0.00 97.00      PROA   
ATOM   1865  HB1 ARG P 119     -33.349-101.441 107.518  0.00 97.00      PROA   
ATOM   1866  HB2 ARG P 119     -32.519-100.280 108.617  0.00 97.00      PROA   
ATOM   1867  CG  ARG P 119     -31.411-102.131 108.250  0.00 97.00      PROA   
ATOM   1868  HG1 ARG P 119     -30.380-101.710 108.269  0.00 97.00      PROA   
ATOM   1869  HG2 ARG P 119     -31.422-102.964 107.514  0.00 97.00      PROA   
ATOM   1870  CD  ARG P 119     -31.656-102.703 109.651  0.00 97.00      PROA   
ATOM   1871  HD1 ARG P 119     -31.768-101.906 110.406  0.00 97.00      PROA   
ATOM   1872  HD2 ARG P 119     -30.787-103.327 109.947  0.00 97.00      PROA   
ATOM   1873  NE  ARG P 119     -32.841-103.612 109.654  0.00 97.00      PROA   
ATOM   1874  HE  ARG P 119     -32.679-104.596 109.642  0.00 97.00      PROA   
ATOM   1875  CZ  ARG P 119     -34.071-103.249 110.074  0.00 97.00      PROA   
ATOM   1876  NH1 ARG P 119     -34.480-101.982 110.126  0.00 97.00      PROA   
ATOM   1877 HH11 ARG P 119     -33.871-101.295 109.745  0.00 97.00      PROA   
ATOM   1878 HH12 ARG P 119     -35.447-101.806 110.289  0.00 97.00      PROA   
ATOM   1879  NH2 ARG P 119     -34.887-104.230 110.486  0.00 97.00      PROA   
ATOM   1880 HH21 ARG P 119     -34.461-105.128 110.584  0.00 97.00      PROA   
ATOM   1881 HH22 ARG P 119     -35.649-104.004 111.090  0.00 97.00      PROA   
ATOM   1882  C   ARG P 119     -31.248-101.111 105.524  0.00 97.00      PROA   
ATOM   1883  O   ARG P 119     -31.982-101.805 104.824  0.00 97.00      PROA   
ATOM   1884  N   ASN P 120     -29.898-101.130 105.395  0.00 97.00      PROA   
ATOM   1885  HN  ASN P 120     -29.342-100.567 106.007  0.00 97.00      PROA   
ATOM   1886  CA  ASN P 120     -29.149-101.989 104.489  0.00 97.00      PROA   
ATOM   1887  HA  ASN P 120     -28.121-101.662 104.550  0.00 97.00      PROA   
ATOM   1888  CB  ASN P 120     -29.198-103.485 104.915  0.00 97.00      PROA   
ATOM   1889  HB1 ASN P 120     -28.589-104.108 104.227  0.00 97.00      PROA   
ATOM   1890  HB2 ASN P 120     -30.248-103.847 104.897  0.00 97.00      PROA   
ATOM   1891  CG  ASN P 120     -28.613-103.635 106.326  0.00 97.00      PROA   
ATOM   1892  OD1 ASN P 120     -27.775-102.839 106.753  0.00 97.00      PROA   
ATOM   1893  ND2 ASN P 120     -29.091-104.659 107.085  0.00 97.00      PROA   
ATOM   1894 HD21 ASN P 120     -28.765-104.746 108.026  0.00 97.00      PROA   
ATOM   1895 HD22 ASN P 120     -29.730-105.316 106.689  0.00 97.00      PROA   
ATOM   1896  C   ASN P 120     -29.551-101.800 103.034  0.00 97.00      PROA   
ATOM   1897  O   ASN P 120     -29.810-102.759 102.309  0.00 97.00      PROA   
ATOM   1898  N   GLY P 121     -29.623-100.524 102.584  0.00 97.00      PROA   
ATOM   1899  HN  GLY P 121     -29.379 -99.776 103.196  0.00 97.00      PROA   
ATOM   1900  CA  GLY P 121     -30.033-100.151 101.238  0.00 97.00      PROA   
ATOM   1901  HA1 GLY P 121     -29.733-100.923 100.542  0.00 97.00      PROA   
ATOM   1902  HA2 GLY P 121     -29.571 -99.200 101.017  0.00 97.00      PROA   
ATOM   1903  C   GLY P 121     -31.521 -99.955 101.094  0.00 97.00      PROA   
ATOM   1904  O   GLY P 121     -31.959 -99.051 100.387  0.00 97.00      PROA   
ATOM   1905  N   LYS P 122     -32.347-100.800 101.742  0.00 97.00      PROA   
ATOM   1906  HN  LYS P 122     -31.973-101.522 102.322  0.00 97.00      PROA   
ATOM   1907  CA  LYS P 122     -33.784-100.778 101.557  0.00 97.00      PROA   
ATOM   1908  HA  LYS P 122     -33.990-100.395 100.567  0.00 97.00      PROA   
ATOM   1909  CB  LYS P 122     -34.393-102.207 101.584  0.00 97.00      PROA   
ATOM   1910  HB1 LYS P 122     -33.957-102.761 102.446  0.00 97.00      PROA   
ATOM   1911  HB2 LYS P 122     -34.081-102.733 100.656  0.00 97.00      PROA   
ATOM   1912  CG  LYS P 122     -35.925-102.228 101.719  0.00 97.00      PROA   
ATOM   1913  HG1 LYS P 122     -36.356-101.488 101.006  0.00 97.00      PROA   
ATOM   1914  HG2 LYS P 122     -36.191-101.910 102.753  0.00 97.00      PROA   
ATOM   1915  CD  LYS P 122     -36.605-103.577 101.467  0.00 97.00      PROA   
ATOM   1916  HD1 LYS P 122     -36.185-104.329 102.172  0.00 97.00      PROA   
ATOM   1917  HD2 LYS P 122     -36.375-103.904 100.428  0.00 97.00      PROA   
ATOM   1918  CE  LYS P 122     -38.123-103.451 101.667  0.00 97.00      PROA   
ATOM   1919  HE1 LYS P 122     -38.538-102.676 100.986  0.00 97.00      PROA   
ATOM   1920  HE2 LYS P 122     -38.351-103.161 102.715  0.00 97.00      PROA   
ATOM   1921  NZ  LYS P 122     -38.815-104.727 101.381  0.00 97.00      PROA   
ATOM   1922  HZ1 LYS P 122     -38.436-105.471 102.000  0.00 97.00      PROA   
ATOM   1923  HZ2 LYS P 122     -38.658-104.988 100.387  0.00 97.00      PROA   
ATOM   1924  HZ3 LYS P 122     -39.835-104.617 101.555  0.00 97.00      PROA   
ATOM   1925  C   LYS P 122     -34.528 -99.872 102.521  0.00 97.00      PROA   
ATOM   1926  O   LYS P 122     -34.386 -99.978 103.733  0.00 97.00      PROA   
ATOM   1927  N   ALA P 123     -35.407 -98.985 101.990  0.00 97.00      PROA   
ATOM   1928  HN  ALA P 123     -35.438 -98.828 101.006  0.00 97.00      PROA   
ATOM   1929  CA  ALA P 123     -36.421 -98.290 102.762  0.00 97.00      PROA   
ATOM   1930  HA  ALA P 123     -35.927 -97.742 103.545  0.00 97.00      PROA   
ATOM   1931  CB  ALA P 123     -37.170 -97.263 101.891  0.00 97.00      PROA   
ATOM   1932  HB1 ALA P 123     -37.707 -97.765 101.059  0.00 97.00      PROA   
ATOM   1933  HB2 ALA P 123     -36.446 -96.545 101.449  0.00 97.00      PROA   
ATOM   1934  HB3 ALA P 123     -37.899 -96.684 102.495  0.00 97.00      PROA   
ATOM   1935  C   ALA P 123     -37.420 -99.249 103.402  0.00 97.00      PROA   
ATOM   1936  O   ALA P 123     -37.979-100.118 102.734  0.00 97.00      PROA   
ATOM   1937  N   PHE P 124     -37.664 -99.115 104.728  0.00 97.00      PROA   
ATOM   1938  HN  PHE P 124     -37.192 -98.413 105.259  0.00 97.00      PROA   
ATOM   1939  CA  PHE P 124     -38.521-100.037 105.451  0.00 97.00      PROA   
ATOM   1940  HA  PHE P 124     -39.027-100.691 104.755  0.00 97.00      PROA   
ATOM   1941  CB  PHE P 124     -37.704-100.943 106.433  0.00 97.00      PROA   
ATOM   1942  HB1 PHE P 124     -36.845-101.382 105.879  0.00 97.00      PROA   
ATOM   1943  HB2 PHE P 124     -38.349-101.783 106.771  0.00 97.00      PROA   
ATOM   1944  CG  PHE P 124     -37.159-100.242 107.662  0.00 97.00      PROA   
ATOM   1945  CD1 PHE P 124     -35.974 -99.492 107.598  0.00 97.00      PROA   
ATOM   1946  HD1 PHE P 124     -35.465 -99.397 106.651  0.00 97.00      PROA   
ATOM   1947  CE1 PHE P 124     -35.468 -98.849 108.735  0.00 97.00      PROA   
ATOM   1948  HE1 PHE P 124     -34.567 -98.258 108.667  0.00 97.00      PROA   
ATOM   1949  CZ  PHE P 124     -36.140 -98.965 109.958  0.00 97.00      PROA   
ATOM   1950  HZ  PHE P 124     -35.765 -98.454 110.833  0.00 97.00      PROA   
ATOM   1951  CD2 PHE P 124     -37.808-100.372 108.904  0.00 97.00      PROA   
ATOM   1952  HD2 PHE P 124     -38.717-100.951 108.972  0.00 97.00      PROA   
ATOM   1953  CE2 PHE P 124     -37.306 -99.735 110.045  0.00 97.00      PROA   
ATOM   1954  HE2 PHE P 124     -37.826 -99.823 110.988  0.00 97.00      PROA   
ATOM   1955  C   PHE P 124     -39.622 -99.299 106.185  0.00 97.00      PROA   
ATOM   1956  O   PHE P 124     -40.598 -99.929 106.591  0.00 97.00      PROA   
ATOM   1957  N   LYS P 125     -39.532 -97.958 106.361  0.00 97.00      PROA   
ATOM   1958  HN  LYS P 125     -38.735 -97.440 106.063  0.00 97.00      PROA   
ATOM   1959  CA  LYS P 125     -40.588 -97.266 107.076  0.00 97.00      PROA   
ATOM   1960  HA  LYS P 125     -41.520 -97.776 106.874  0.00 97.00      PROA   
ATOM   1961  CB  LYS P 125     -40.333 -97.307 108.605  0.00 97.00      PROA   
ATOM   1962  HB1 LYS P 125     -40.049 -96.318 109.015  0.00 97.00      PROA   
ATOM   1963  HB2 LYS P 125     -39.451 -97.967 108.775  0.00 97.00      PROA   
ATOM   1964  CG  LYS P 125     -41.496 -97.938 109.394  0.00 97.00      PROA   
ATOM   1965  HG1 LYS P 125     -41.182 -98.069 110.454  0.00 97.00      PROA   
ATOM   1966  HG2 LYS P 125     -41.698 -98.951 108.981  0.00 97.00      PROA   
ATOM   1967  CD  LYS P 125     -42.797 -97.120 109.355  0.00 97.00      PROA   
ATOM   1968  HD1 LYS P 125     -43.563 -97.658 109.958  0.00 97.00      PROA   
ATOM   1969  HD2 LYS P 125     -43.169 -97.070 108.307  0.00 97.00      PROA   
ATOM   1970  CE  LYS P 125     -42.616 -95.703 109.906  0.00 97.00      PROA   
ATOM   1971  HE1 LYS P 125     -41.889 -95.125 109.295  0.00 97.00      PROA   
ATOM   1972  HE2 LYS P 125     -42.256 -95.743 110.955  0.00 97.00      PROA   
ATOM   1973  NZ  LYS P 125     -43.889 -94.955 109.887  0.00 97.00      PROA   
ATOM   1974  HZ1 LYS P 125     -44.670 -95.532 110.251  0.00 97.00      PROA   
ATOM   1975  HZ2 LYS P 125     -44.090 -94.668 108.904  0.00 97.00      PROA   
ATOM   1976  HZ3 LYS P 125     -43.782 -94.090 110.457  0.00 97.00      PROA   
ATOM   1977  C   LYS P 125     -40.789 -95.844 106.591  0.00 97.00      PROA   
ATOM   1978  O   LYS P 125     -39.908 -94.997 106.689  0.00 97.00      PROA   
ATOM   1979  N   PHE P 126     -42.011 -95.556 106.085  0.00 97.00      PROA   
ATOM   1980  HN  PHE P 126     -42.671 -96.293 105.960  0.00 97.00      PROA   
ATOM   1981  CA  PHE P 126     -42.440 -94.268 105.577  0.00 97.00      PROA   
ATOM   1982  HA  PHE P 126     -41.565 -93.681 105.337  0.00 97.00      PROA   
ATOM   1983  CB  PHE P 126     -43.240 -94.502 104.256  0.00 97.00      PROA   
ATOM   1984  HB1 PHE P 126     -44.013 -95.282 104.437  0.00 97.00      PROA   
ATOM   1985  HB2 PHE P 126     -42.553 -94.896 103.478  0.00 97.00      PROA   
ATOM   1986  CG  PHE P 126     -43.924 -93.281 103.693  0.00 97.00      PROA   
ATOM   1987  CD1 PHE P 126     -43.164 -92.230 103.155  0.00 97.00      PROA   
ATOM   1988  HD1 PHE P 126     -42.086 -92.279 103.174  0.00 97.00      PROA   
ATOM   1989  CE1 PHE P 126     -43.793 -91.121 102.581  0.00 97.00      PROA   
ATOM   1990  HE1 PHE P 126     -43.191 -90.343 102.139  0.00 97.00      PROA   
ATOM   1991  CZ  PHE P 126     -45.191 -91.038 102.562  0.00 97.00      PROA   
ATOM   1992  HZ  PHE P 126     -45.685 -90.186 102.121  0.00 97.00      PROA   
ATOM   1993  CD2 PHE P 126     -45.328 -93.196 103.654  0.00 97.00      PROA   
ATOM   1994  HD2 PHE P 126     -45.928 -94.004 104.046  0.00 97.00      PROA   
ATOM   1995  CE2 PHE P 126     -45.958 -92.076 103.102  0.00 97.00      PROA   
ATOM   1996  HE2 PHE P 126     -47.036 -92.022 103.070  0.00 97.00      PROA   
ATOM   1997  C   PHE P 126     -43.251 -93.464 106.593  0.00 97.00      PROA   
ATOM   1998  O   PHE P 126     -44.058 -94.012 107.332  0.00 97.00      PROA   
ATOM   1999  N   PHE P 127     -43.066 -92.121 106.613  0.00 97.00      PROA   
ATOM   2000  HN  PHE P 127     -42.322 -91.720 106.082  0.00 97.00      PROA   
ATOM   2001  CA  PHE P 127     -43.912 -91.162 107.303  0.00 97.00      PROA   
ATOM   2002  HA  PHE P 127     -44.861 -91.622 107.541  0.00 97.00      PROA   
ATOM   2003  CB  PHE P 127     -43.260 -90.545 108.571  0.00 97.00      PROA   
ATOM   2004  HB1 PHE P 127     -43.909 -89.752 109.002  0.00 97.00      PROA   
ATOM   2005  HB2 PHE P 127     -42.291 -90.071 108.299  0.00 97.00      PROA   
ATOM   2006  CG  PHE P 127     -42.988 -91.540 109.668  0.00 97.00      PROA   
ATOM   2007  CD1 PHE P 127     -43.936 -91.745 110.689  0.00 97.00      PROA   
ATOM   2008  HD1 PHE P 127     -44.901 -91.262 110.627  0.00 97.00      PROA   
ATOM   2009  CE1 PHE P 127     -43.611 -92.492 111.829  0.00 97.00      PROA   
ATOM   2010  HE1 PHE P 127     -44.328 -92.603 112.629  0.00 97.00      PROA   
ATOM   2011  CZ  PHE P 127     -42.331 -93.045 111.957  0.00 97.00      PROA   
ATOM   2012  HZ  PHE P 127     -42.068 -93.597 112.847  0.00 97.00      PROA   
ATOM   2013  CD2 PHE P 127     -41.709 -92.109 109.808  0.00 97.00      PROA   
ATOM   2014  HD2 PHE P 127     -40.958 -91.918 109.054  0.00 97.00      PROA   
ATOM   2015  CE2 PHE P 127     -41.379 -92.852 110.949  0.00 97.00      PROA   
ATOM   2016  HE2 PHE P 127     -40.384 -93.257 111.065  0.00 97.00      PROA   
ATOM   2017  C   PHE P 127     -44.176 -89.992 106.369  0.00 97.00      PROA   
ATOM   2018  O   PHE P 127     -43.297 -89.562 105.634  0.00 97.00      PROA   
ATOM   2019  N   HSD P 128     -45.400 -89.414 106.375  0.00 97.00      PROA   
ATOM   2020  HN  HSD P 128     -46.155 -89.807 106.897  0.00 97.00      PROA   
ATOM   2021  CA  HSD P 128     -45.698 -88.182 105.654  0.00 97.00      PROA   
ATOM   2022  HA  HSD P 128     -45.380 -88.341 104.632  0.00 97.00      PROA   
ATOM   2023  CB  HSD P 128     -47.213 -87.876 105.601  0.00 97.00      PROA   
ATOM   2024  HB1 HSD P 128     -47.420 -86.791 105.472  0.00 97.00      PROA   
ATOM   2025  HB2 HSD P 128     -47.687 -88.194 106.553  0.00 97.00      PROA   
ATOM   2026  ND1 HSD P 128     -47.939 -88.073 103.180  0.00 97.00      PROA   
ATOM   2027  HD1 HSD P 128     -47.620 -87.167 102.899  0.00 97.00      PROA   
ATOM   2028  CG  HSD P 128     -47.859 -88.600 104.453  0.00 97.00      PROA   
ATOM   2029  CE1 HSD P 128     -48.638 -88.961 102.430  0.00 97.00      PROA   
ATOM   2030  HE1 HSD P 128     -48.872 -88.798 101.378  0.00 97.00      PROA   
ATOM   2031  NE2 HSD P 128     -49.024 -90.008 103.132  0.00 97.00      PROA   
ATOM   2032  CD2 HSD P 128     -48.544 -89.775 104.409  0.00 97.00      PROA   
ATOM   2033  HD2 HSD P 128     -48.753 -90.488 105.197  0.00 97.00      PROA   
ATOM   2034  C   HSD P 128     -44.923 -86.954 106.108  0.00 97.00      PROA   
ATOM   2035  O   HSD P 128     -44.578 -86.113 105.283  0.00 97.00      PROA   
ATOM   2036  N   TRP P 129     -44.638 -86.823 107.421  0.00 97.00      PROA   
ATOM   2037  HN  TRP P 129     -44.909 -87.529 108.065  0.00 97.00      PROA   
ATOM   2038  CA  TRP P 129     -43.978 -85.672 108.009  0.00 97.00      PROA   
ATOM   2039  HA  TRP P 129     -43.557 -85.047 107.231  0.00 97.00      PROA   
ATOM   2040  CB  TRP P 129     -44.924 -84.830 108.915  0.00 97.00      PROA   
ATOM   2041  HB1 TRP P 129     -44.407 -83.891 109.213  0.00 97.00      PROA   
ATOM   2042  HB2 TRP P 129     -45.146 -85.393 109.848  0.00 97.00      PROA   
ATOM   2043  CG  TRP P 129     -46.234 -84.479 108.280  0.00 97.00      PROA   
ATOM   2044  CD1 TRP P 129     -46.521 -83.345 107.565  0.00 97.00      PROA   
ATOM   2045  HD1 TRP P 129     -45.822 -82.540 107.390  0.00 97.00      PROA   
ATOM   2046  NE1 TRP P 129     -47.819 -83.397 107.122  0.00 97.00      PROA   
ATOM   2047  HE1 TRP P 129     -48.318 -82.670 106.703  0.00 97.00      PROA   
ATOM   2048  CE2 TRP P 129     -48.400 -84.559 107.536  0.00 97.00      PROA   
ATOM   2049  CD2 TRP P 129     -47.437 -85.270 108.286  0.00 97.00      PROA   
ATOM   2050  CE3 TRP P 129     -47.785 -86.492 108.864  0.00 97.00      PROA   
ATOM   2051  HE3 TRP P 129     -47.083 -87.044 109.472  0.00 97.00      PROA   
ATOM   2052  CZ3 TRP P 129     -49.078 -86.988 108.665  0.00 97.00      PROA   
ATOM   2053  HZ3 TRP P 129     -49.369 -87.927 109.114  0.00 97.00      PROA   
ATOM   2054  CZ2 TRP P 129     -49.679 -85.054 107.328  0.00 97.00      PROA   
ATOM   2055  HZ2 TRP P 129     -50.412 -84.506 106.755  0.00 97.00      PROA   
ATOM   2056  CH2 TRP P 129     -50.005 -86.284 107.901  0.00 97.00      PROA   
ATOM   2057  HH2 TRP P 129     -51.000 -86.685 107.766  0.00 97.00      PROA   
ATOM   2058  C   TRP P 129     -42.846 -86.204 108.855  0.00 97.00      PROA   
ATOM   2059  O   TRP P 129     -42.725 -87.410 109.062  0.00 97.00      PROA   
ATOM   2060  N   ASN P 130     -41.958 -85.313 109.357  0.00 97.00      PROA   
ATOM   2061  HN  ASN P 130     -42.001 -84.348 109.103  0.00 97.00      PROA   
ATOM   2062  CA  ASN P 130     -40.890 -85.686 110.266  0.00 97.00      PROA   
ATOM   2063  HA  ASN P 130     -40.300 -86.422 109.739  0.00 97.00      PROA   
ATOM   2064  CB  ASN P 130     -39.993 -84.456 110.594  0.00 97.00      PROA   
ATOM   2065  HB1 ASN P 130     -40.537 -83.746 111.252  0.00 97.00      PROA   
ATOM   2066  HB2 ASN P 130     -39.729 -83.920 109.656  0.00 97.00      PROA   
ATOM   2067  CG  ASN P 130     -38.701 -84.866 111.297  0.00 97.00      PROA   
ATOM   2068  OD1 ASN P 130     -38.441 -84.469 112.432  0.00 97.00      PROA   
ATOM   2069  ND2 ASN P 130     -37.880 -85.704 110.612  0.00 97.00      PROA   
ATOM   2070 HD21 ASN P 130     -37.010 -85.952 111.040  0.00 97.00      PROA   
ATOM   2071 HD22 ASN P 130     -38.106 -85.983 109.681  0.00 97.00      PROA   
ATOM   2072  C   ASN P 130     -41.393 -86.352 111.553  0.00 97.00      PROA   
ATOM   2073  O   ASN P 130     -42.312 -85.871 112.213  0.00 97.00      PROA   
ATOM   2074  N   SER P 131     -40.780 -87.498 111.925  0.00 97.00      PROA   
ATOM   2075  HN  SER P 131     -40.028 -87.874 111.389  0.00 97.00      PROA   
ATOM   2076  CA  SER P 131     -41.175 -88.282 113.076  0.00 97.00      PROA   
ATOM   2077  HA  SER P 131     -41.413 -87.623 113.899  0.00 97.00      PROA   
ATOM   2078  CB  SER P 131     -42.371 -89.241 112.783  0.00 97.00      PROA   
ATOM   2079  HB1 SER P 131     -42.148 -89.841 111.876  0.00 97.00      PROA   
ATOM   2080  HB2 SER P 131     -43.265 -88.617 112.568  0.00 97.00      PROA   
ATOM   2081  OG  SER P 131     -42.695 -90.121 113.864  0.00 97.00      PROA   
ATOM   2082  HG1 SER P 131     -42.041 -90.830 113.860  0.00 97.00      PROA   
ATOM   2083  C   SER P 131     -39.970 -89.090 113.442  0.00 97.00      PROA   
ATOM   2084  O   SER P 131     -39.098 -89.305 112.611  0.00 97.00      PROA   
ATOM   2085  N   ASN P 132     -39.913 -89.582 114.700  0.00 97.00      PROA   
ATOM   2086  HN  ASN P 132     -40.660 -89.394 115.333  0.00 97.00      PROA   
ATOM   2087  CA  ASN P 132     -38.920 -90.539 115.141  0.00 97.00      PROA   
ATOM   2088  HA  ASN P 132     -37.969 -90.272 114.701  0.00 97.00      PROA   
ATOM   2089  CB  ASN P 132     -38.747 -90.544 116.697  0.00 97.00      PROA   
ATOM   2090  HB1 ASN P 132     -38.631 -89.502 117.062  0.00 97.00      PROA   
ATOM   2091  HB2 ASN P 132     -37.811 -91.091 116.945  0.00 97.00      PROA   
ATOM   2092  CG  ASN P 132     -39.882 -91.253 117.455  0.00 97.00      PROA   
ATOM   2093  OD1 ASN P 132     -39.842 -92.473 117.637  0.00 97.00      PROA   
ATOM   2094  ND2 ASN P 132     -40.898 -90.491 117.935  0.00 97.00      PROA   
ATOM   2095 HD21 ASN P 132     -41.627 -90.959 118.432  0.00 97.00      PROA   
ATOM   2096 HD22 ASN P 132     -40.896 -89.500 117.816  0.00 97.00      PROA   
ATOM   2097  C   ASN P 132     -39.306 -91.914 114.624  0.00 97.00      PROA   
ATOM   2098  O   ASN P 132     -40.434 -92.141 114.193  0.00 97.00      PROA   
ATOM   2099  N   LEU P 133     -38.361 -92.871 114.694  0.00 97.00      PROA   
ATOM   2100  HN  LEU P 133     -37.421 -92.642 114.940  0.00 97.00      PROA   
ATOM   2101  CA  LEU P 133     -38.661 -94.274 114.578  0.00 97.00      PROA   
ATOM   2102  HA  LEU P 133     -39.730 -94.430 114.587  0.00 97.00      PROA   
ATOM   2103  CB  LEU P 133     -38.062 -94.859 113.277  0.00 97.00      PROA   
ATOM   2104  HB1 LEU P 133     -36.954 -94.893 113.319  0.00 97.00      PROA   
ATOM   2105  HB2 LEU P 133     -38.325 -94.136 112.468  0.00 97.00      PROA   
ATOM   2106  CG  LEU P 133     -38.612 -96.234 112.836  0.00 97.00      PROA   
ATOM   2107  HG  LEU P 133     -39.722 -96.221 112.953  0.00 97.00      PROA   
ATOM   2108  CD1 LEU P 133     -38.302 -96.451 111.348  0.00 97.00      PROA   
ATOM   2109 HD11 LEU P 133     -37.203 -96.454 111.190  0.00 97.00      PROA   
ATOM   2110 HD12 LEU P 133     -38.742 -95.636 110.737  0.00 97.00      PROA   
ATOM   2111 HD13 LEU P 133     -38.714 -97.422 111.004  0.00 97.00      PROA   
ATOM   2112  CD2 LEU P 133     -38.051 -97.410 113.652  0.00 97.00      PROA   
ATOM   2113 HD21 LEU P 133     -38.391 -97.367 114.705  0.00 97.00      PROA   
ATOM   2114 HD22 LEU P 133     -36.940 -97.386 113.637  0.00 97.00      PROA   
ATOM   2115 HD23 LEU P 133     -38.389 -98.376 113.223  0.00 97.00      PROA   
ATOM   2116  C   LEU P 133     -38.075 -94.919 115.813  0.00 97.00      PROA   
ATOM   2117  O   LEU P 133     -36.864 -94.939 115.998  0.00 97.00      PROA   
ATOM   2118  N   THR P 134     -38.934 -95.474 116.701  0.00 97.00      PROA   
ATOM   2119  HN  THR P 134     -39.919 -95.416 116.564  0.00 97.00      PROA   
ATOM   2120  CA  THR P 134     -38.486 -96.143 117.912  0.00 97.00      PROA   
ATOM   2121  HA  THR P 134     -37.419 -96.024 118.029  0.00 97.00      PROA   
ATOM   2122  CB  THR P 134     -39.129 -95.621 119.193  0.00 97.00      PROA   
ATOM   2123  HB  THR P 134     -40.239 -95.685 119.128  0.00 97.00      PROA   
ATOM   2124  OG1 THR P 134     -38.760 -94.265 119.407  0.00 97.00      PROA   
ATOM   2125  HG1 THR P 134     -39.159 -93.751 118.700  0.00 97.00      PROA   
ATOM   2126  CG2 THR P 134     -38.634 -96.403 120.427  0.00 97.00      PROA   
ATOM   2127 HG21 THR P 134     -37.523 -96.388 120.464  0.00 97.00      PROA   
ATOM   2128 HG22 THR P 134     -38.981 -97.456 120.417  0.00 97.00      PROA   
ATOM   2129 HG23 THR P 134     -39.019 -95.925 121.353  0.00 97.00      PROA   
ATOM   2130  C   THR P 134     -38.762 -97.618 117.769  0.00 97.00      PROA   
ATOM   2131  O   THR P 134     -39.898 -98.047 117.582  0.00 97.00      PROA   
ATOM   2132  N   ILE P 135     -37.696 -98.438 117.868  0.00 97.00      PROA   
ATOM   2133  HN  ILE P 135     -36.779 -98.054 117.985  0.00 97.00      PROA   
ATOM   2134  CA  ILE P 135     -37.763 -99.881 117.831  0.00 97.00      PROA   
ATOM   2135  HA  ILE P 135     -38.648-100.191 117.293  0.00 97.00      PROA   
ATOM   2136  CB  ILE P 135     -36.524-100.488 117.166  0.00 97.00      PROA   
ATOM   2137  HB  ILE P 135     -35.631-100.130 117.728  0.00 97.00      PROA   
ATOM   2138  CG2 ILE P 135     -36.555-102.031 117.242  0.00 97.00      PROA   
ATOM   2139 HG21 ILE P 135     -37.450-102.431 116.720  0.00 97.00      PROA   
ATOM   2140 HG22 ILE P 135     -36.568-102.382 118.291  0.00 97.00      PROA   
ATOM   2141 HG23 ILE P 135     -35.648-102.457 116.767  0.00 97.00      PROA   
ATOM   2142  CG1 ILE P 135     -36.343-100.009 115.701  0.00 97.00      PROA   
ATOM   2143 HG11 ILE P 135     -36.736 -98.979 115.580  0.00 97.00      PROA   
ATOM   2144 HG12 ILE P 135     -36.938-100.666 115.029  0.00 97.00      PROA   
ATOM   2145  CD  ILE P 135     -34.872 -99.978 115.264  0.00 97.00      PROA   
ATOM   2146  HD1 ILE P 135     -34.355-100.931 115.506  0.00 97.00      PROA   
ATOM   2147  HD2 ILE P 135     -34.346 -99.159 115.798  0.00 97.00      PROA   
ATOM   2148  HD3 ILE P 135     -34.784 -99.790 114.174  0.00 97.00      PROA   
ATOM   2149  C   ILE P 135     -37.865-100.344 119.272  0.00 97.00      PROA   
ATOM   2150  O   ILE P 135     -36.919-100.213 120.038  0.00 97.00      PROA   
ATOM   2151  N   LEU P 136     -39.032-100.891 119.683  0.00 97.00      PROA   
ATOM   2152  HN  LEU P 136     -39.812-100.920 119.062  0.00 97.00      PROA   
ATOM   2153  CA  LEU P 136     -39.320-101.319 121.044  0.00 97.00      PROA   
ATOM   2154  HA  LEU P 136     -39.167-100.458 121.680  0.00 97.00      PROA   
ATOM   2155  CB  LEU P 136     -40.787-101.813 121.200  0.00 97.00      PROA   
ATOM   2156  HB1 LEU P 136     -40.914-102.220 122.229  0.00 97.00      PROA   
ATOM   2157  HB2 LEU P 136     -40.977-102.640 120.483  0.00 97.00      PROA   
ATOM   2158  CG  LEU P 136     -41.908-100.746 121.034  0.00 97.00      PROA   
ATOM   2159  HG  LEU P 136     -42.855-101.253 121.346  0.00 97.00      PROA   
ATOM   2160  CD1 LEU P 136     -41.715 -99.543 121.974  0.00 97.00      PROA   
ATOM   2161 HD11 LEU P 136     -40.824 -98.953 121.672  0.00 97.00      PROA   
ATOM   2162 HD12 LEU P 136     -41.578 -99.885 123.021  0.00 97.00      PROA   
ATOM   2163 HD13 LEU P 136     -42.603 -98.878 121.932  0.00 97.00      PROA   
ATOM   2164  CD2 LEU P 136     -42.139-100.274 119.584  0.00 97.00      PROA   
ATOM   2165 HD21 LEU P 136     -42.227-101.141 118.897  0.00 97.00      PROA   
ATOM   2166 HD22 LEU P 136     -41.308 -99.623 119.246  0.00 97.00      PROA   
ATOM   2167 HD23 LEU P 136     -43.076 -99.681 119.527  0.00 97.00      PROA   
ATOM   2168  C   LEU P 136     -38.389-102.395 121.586  0.00 97.00      PROA   
ATOM   2169  O   LEU P 136     -37.990-102.347 122.749  0.00 97.00      PROA   
ATOM   2170  N   LYS P 137     -38.026-103.392 120.751  0.00 97.00      PROA   
ATOM   2171  HN  LYS P 137     -38.394-103.433 119.828  0.00 97.00      PROA   
ATOM   2172  CA  LYS P 137     -37.019-104.375 121.087  0.00 97.00      PROA   
ATOM   2173  HA  LYS P 137     -36.382-103.990 121.873  0.00 97.00      PROA   
ATOM   2174  CB  LYS P 137     -37.636-105.723 121.545  0.00 97.00      PROA   
ATOM   2175  HB1 LYS P 137     -36.835-106.490 121.628  0.00 97.00      PROA   
ATOM   2176  HB2 LYS P 137     -38.359-106.074 120.776  0.00 97.00      PROA   
ATOM   2177  CG  LYS P 137     -38.358-105.643 122.903  0.00 97.00      PROA   
ATOM   2178  HG1 LYS P 137     -39.201-104.921 122.840  0.00 97.00      PROA   
ATOM   2179  HG2 LYS P 137     -37.641-105.246 123.652  0.00 97.00      PROA   
ATOM   2180  CD  LYS P 137     -38.899-107.007 123.366  0.00 97.00      PROA   
ATOM   2181  HD1 LYS P 137     -38.067-107.746 123.354  0.00 97.00      PROA   
ATOM   2182  HD2 LYS P 137     -39.652-107.358 122.627  0.00 97.00      PROA   
ATOM   2183  CE  LYS P 137     -39.562-106.994 124.752  0.00 97.00      PROA   
ATOM   2184  HE1 LYS P 137     -39.942-108.013 124.995  0.00 97.00      PROA   
ATOM   2185  HE2 LYS P 137     -40.394-106.266 124.807  0.00 97.00      PROA   
ATOM   2186  NZ  LYS P 137     -38.583-106.630 125.785  0.00 97.00      PROA   
ATOM   2187  HZ1 LYS P 137     -38.424-105.614 125.882  0.00 97.00      PROA   
ATOM   2188  HZ2 LYS P 137     -37.675-107.077 125.505  0.00 97.00      PROA   
ATOM   2189  HZ3 LYS P 137     -38.841-107.061 126.700  0.00 97.00      PROA   
ATOM   2190  C   LYS P 137     -36.146-104.606 119.874  0.00 97.00      PROA   
ATOM   2191  O   LYS P 137     -36.603-105.133 118.862  0.00 97.00      PROA   
ATOM   2192  N   THR P 138     -34.846-104.224 119.938  0.00 97.00      PROA   
ATOM   2193  HN  THR P 138     -34.504-103.724 120.736  0.00 97.00      PROA   
ATOM   2194  CA  THR P 138     -33.899-104.426 118.850  0.00 97.00      PROA   
ATOM   2195  HA  THR P 138     -34.450-104.260 117.935  0.00 97.00      PROA   
ATOM   2196  CB  THR P 138     -32.741-103.426 118.838  0.00 97.00      PROA   
ATOM   2197  HB  THR P 138     -33.155-102.419 119.080  0.00 97.00      PROA   
ATOM   2198  OG1 THR P 138     -32.138-103.338 117.552  0.00 97.00      PROA   
ATOM   2199  HG1 THR P 138     -31.413-102.719 117.661  0.00 97.00      PROA   
ATOM   2200  CG2 THR P 138     -31.644-103.769 119.857  0.00 97.00      PROA   
ATOM   2201 HG21 THR P 138     -31.113-104.706 119.586  0.00 97.00      PROA   
ATOM   2202 HG22 THR P 138     -32.075-103.889 120.870  0.00 97.00      PROA   
ATOM   2203 HG23 THR P 138     -30.891-102.953 119.899  0.00 97.00      PROA   
ATOM   2204  C   THR P 138     -33.425-105.869 118.816  0.00 97.00      PROA   
ATOM   2205  O   THR P 138     -33.698-106.661 119.709  0.00 97.00      PROA   
ATOM   2206  N   ASN P 139     -32.758-106.266 117.716  0.00 97.00      PROA   
ATOM   2207  HN  ASN P 139     -32.469-105.597 117.037  0.00 97.00      PROA   
ATOM   2208  CA  ASN P 139     -32.460-107.655 117.451  0.00 97.00      PROA   
ATOM   2209  HA  ASN P 139     -31.978-108.069 118.327  0.00 97.00      PROA   
ATOM   2210  CB  ASN P 139     -33.743-108.481 117.123  0.00 97.00      PROA   
ATOM   2211  HB1 ASN P 139     -34.384-108.526 118.030  0.00 97.00      PROA   
ATOM   2212  HB2 ASN P 139     -33.489-109.527 116.855  0.00 97.00      PROA   
ATOM   2213  CG  ASN P 139     -34.529-107.855 115.962  0.00 97.00      PROA   
ATOM   2214  OD1 ASN P 139     -34.153-108.016 114.798  0.00 97.00      PROA   
ATOM   2215  ND2 ASN P 139     -35.651-107.149 116.272  0.00 97.00      PROA   
ATOM   2216 HD21 ASN P 139     -36.204-106.784 115.524  0.00 97.00      PROA   
ATOM   2217 HD22 ASN P 139     -35.908-106.999 117.226  0.00 97.00      PROA   
ATOM   2218  C   ASN P 139     -31.448-107.686 116.324  0.00 97.00      PROA   
ATOM   2219  O   ASN P 139     -31.110-106.653 115.751  0.00 97.00      PROA   
ATOM   2220  N   MET P 140     -30.932-108.887 115.969  0.00 97.00      PROA   
ATOM   2221  HN  MET P 140     -31.165-109.712 116.482  0.00 97.00      PROA   
ATOM   2222  CA  MET P 140     -29.971-109.083 114.894  0.00 97.00      PROA   
ATOM   2223  HA  MET P 140     -29.091-108.508 115.148  0.00 97.00      PROA   
ATOM   2224  CB  MET P 140     -29.552-110.570 114.800  0.00 97.00      PROA   
ATOM   2225  HB1 MET P 140     -30.440-111.196 114.561  0.00 97.00      PROA   
ATOM   2226  HB2 MET P 140     -29.203-110.870 115.814  0.00 97.00      PROA   
ATOM   2227  CG  MET P 140     -28.436-110.858 113.775  0.00 97.00      PROA   
ATOM   2228  HG1 MET P 140     -27.531-110.286 114.078  0.00 97.00      PROA   
ATOM   2229  HG2 MET P 140     -28.739-110.472 112.780  0.00 97.00      PROA   
ATOM   2230  SD  MET P 140     -28.021-112.620 113.585  0.00 97.00      PROA   
ATOM   2231  CE  MET P 140     -27.452-112.922 115.283  0.00 97.00      PROA   
ATOM   2232  HE1 MET P 140     -28.283-112.822 116.012  0.00 97.00      PROA   
ATOM   2233  HE2 MET P 140     -26.650-112.207 115.565  0.00 97.00      PROA   
ATOM   2234  HE3 MET P 140     -27.052-113.951 115.393  0.00 97.00      PROA   
ATOM   2235  C   MET P 140     -30.444-108.579 113.534  0.00 97.00      PROA   
ATOM   2236  O   MET P 140     -29.667-108.014 112.768  0.00 97.00      PROA   
ATOM   2237  N   SER P 141     -31.752-108.707 113.212  0.00 97.00      PROA   
ATOM   2238  HN  SER P 141     -32.398-109.108 113.857  0.00 97.00      PROA   
ATOM   2239  CA  SER P 141     -32.291-108.306 111.921  0.00 97.00      PROA   
ATOM   2240  HA  SER P 141     -31.568-108.533 111.147  0.00 97.00      PROA   
ATOM   2241  CB  SER P 141     -33.615-109.059 111.609  0.00 97.00      PROA   
ATOM   2242  HB1 SER P 141     -34.430-108.737 112.293  0.00 97.00      PROA   
ATOM   2243  HB2 SER P 141     -33.447-110.145 111.775  0.00 97.00      PROA   
ATOM   2244  OG  SER P 141     -34.026-108.890 110.253  0.00 97.00      PROA   
ATOM   2245  HG1 SER P 141     -34.168-107.948 110.120  0.00 97.00      PROA   
ATOM   2246  C   SER P 141     -32.569-106.810 111.899  0.00 97.00      PROA   
ATOM   2247  O   SER P 141     -33.040-106.284 110.898  0.00 97.00      PROA   
ATOM   2248  N   HSD P 142     -32.238-106.092 112.994  0.00 97.00      PROA   
ATOM   2249  HN  HSD P 142     -31.932-106.574 113.812  0.00 97.00      PROA   
ATOM   2250  CA  HSD P 142     -32.253-104.646 113.087  0.00 97.00      PROA   
ATOM   2251  HA  HSD P 142     -32.690-104.231 112.197  0.00 97.00      PROA   
ATOM   2252  CB  HSD P 142     -33.114-104.153 114.276  0.00 97.00      PROA   
ATOM   2253  HB1 HSD P 142     -32.873-103.096 114.523  0.00 97.00      PROA   
ATOM   2254  HB2 HSD P 142     -32.914-104.763 115.181  0.00 97.00      PROA   
ATOM   2255  ND1 HSD P 142     -35.464-103.172 114.164  0.00 97.00      PROA   
ATOM   2256  HD1 HSD P 142     -35.281-102.358 114.718  0.00 97.00      PROA   
ATOM   2257  CG  HSD P 142     -34.584-104.207 113.930  0.00 97.00      PROA   
ATOM   2258  CE1 HSD P 142     -36.629-103.491 113.552  0.00 97.00      PROA   
ATOM   2259  HE1 HSD P 142     -37.518-102.862 113.595  0.00 97.00      PROA   
ATOM   2260  NE2 HSD P 142     -36.566-104.658 112.946  0.00 97.00      PROA   
ATOM   2261  CD2 HSD P 142     -35.284-105.116 113.196  0.00 97.00      PROA   
ATOM   2262  HD2 HSD P 142     -34.986-106.071 112.785  0.00 97.00      PROA   
ATOM   2263  C   HSD P 142     -30.840-104.094 113.124  0.00 97.00      PROA   
ATOM   2264  O   HSD P 142     -30.626-102.913 113.380  0.00 97.00      PROA   
ATOM   2265  N   SER P 143     -29.827-104.930 112.814  0.00 97.00      PROA   
ATOM   2266  HN  SER P 143     -30.015-105.892 112.631  0.00 97.00      PROA   
ATOM   2267  CA  SER P 143     -28.430-104.536 112.742  0.00 97.00      PROA   
ATOM   2268  HA  SER P 143     -28.262-103.704 113.413  0.00 97.00      PROA   
ATOM   2269  CB  SER P 143     -27.531-105.727 113.158  0.00 97.00      PROA   
ATOM   2270  HB1 SER P 143     -27.521-106.517 112.378  0.00 97.00      PROA   
ATOM   2271  HB2 SER P 143     -27.968-106.177 114.074  0.00 97.00      PROA   
ATOM   2272  OG  SER P 143     -26.199-105.327 113.455  0.00 97.00      PROA   
ATOM   2273  HG1 SER P 143     -25.801-105.036 112.632  0.00 97.00      PROA   
ATOM   2274  C   SER P 143     -28.066-104.107 111.327  0.00 97.00      PROA   
ATOM   2275  O   SER P 143     -28.676-104.554 110.358  0.00 97.00      PROA   
ATOM   2276  N   GLY P 144     -27.038-103.230 111.175  0.00 97.00      PROA   
ATOM   2277  HN  GLY P 144     -26.577-102.837 111.971  0.00 97.00      PROA   
ATOM   2278  CA  GLY P 144     -26.493-102.838 109.884  0.00 97.00      PROA   
ATOM   2279  HA1 GLY P 144     -27.067-103.275 109.084  0.00 97.00      PROA   
ATOM   2280  HA2 GLY P 144     -25.459-103.153 109.873  0.00 97.00      PROA   
ATOM   2281  C   GLY P 144     -26.500-101.348 109.699  0.00 97.00      PROA   
ATOM   2282  O   GLY P 144     -26.440-100.589 110.658  0.00 97.00      PROA   
ATOM   2283  N   THR P 145     -26.539-100.883 108.429  0.00 97.00      PROA   
ATOM   2284  HN  THR P 145     -26.691-101.522 107.675  0.00 97.00      PROA   
ATOM   2285  CA  THR P 145     -26.426 -99.475 108.086  0.00 97.00      PROA   
ATOM   2286  HA  THR P 145     -25.968 -98.962 108.917  0.00 97.00      PROA   
ATOM   2287  CB  THR P 145     -25.506 -99.192 106.892  0.00 97.00      PROA   
ATOM   2288  HB  THR P 145     -24.503 -99.609 107.139  0.00 97.00      PROA   
ATOM   2289  OG1 THR P 145     -25.322 -97.798 106.661  0.00 97.00      PROA   
ATOM   2290  HG1 THR P 145     -25.945 -97.556 105.965  0.00 97.00      PROA   
ATOM   2291  CG2 THR P 145     -25.984 -99.848 105.582  0.00 97.00      PROA   
ATOM   2292 HG21 THR P 145     -26.962 -99.432 105.260  0.00 97.00      PROA   
ATOM   2293 HG22 THR P 145     -26.082-100.945 105.701  0.00 97.00      PROA   
ATOM   2294 HG23 THR P 145     -25.249 -99.648 104.772  0.00 97.00      PROA   
ATOM   2295  C   THR P 145     -27.799 -98.868 107.918  0.00 97.00      PROA   
ATOM   2296  O   THR P 145     -28.634 -99.368 107.178  0.00 97.00      PROA   
ATOM   2297  N   TYR P 146     -28.057 -97.749 108.625  0.00 97.00      PROA   
ATOM   2298  HN  TYR P 146     -27.365 -97.375 109.240  0.00 97.00      PROA   
ATOM   2299  CA  TYR P 146     -29.307 -97.025 108.575  0.00 97.00      PROA   
ATOM   2300  HA  TYR P 146     -30.022 -97.583 107.992  0.00 97.00      PROA   
ATOM   2301  CB  TYR P 146     -29.913 -96.727 109.968  0.00 97.00      PROA   
ATOM   2302  HB1 TYR P 146     -30.704 -95.952 109.886  0.00 97.00      PROA   
ATOM   2303  HB2 TYR P 146     -29.126 -96.352 110.658  0.00 97.00      PROA   
ATOM   2304  CG  TYR P 146     -30.559 -97.932 110.592  0.00 97.00      PROA   
ATOM   2305  CD1 TYR P 146     -29.798 -98.888 111.284  0.00 97.00      PROA   
ATOM   2306  HD1 TYR P 146     -28.720 -98.813 111.288  0.00 97.00      PROA   
ATOM   2307  CE1 TYR P 146     -30.431 -99.909 112.002  0.00 97.00      PROA   
ATOM   2308  HE1 TYR P 146     -29.839-100.640 112.528  0.00 97.00      PROA   
ATOM   2309  CZ  TYR P 146     -31.828 -99.967 112.056  0.00 97.00      PROA   
ATOM   2310  OH  TYR P 146     -32.465-100.977 112.800  0.00 97.00      PROA   
ATOM   2311  HH  TYR P 146     -31.768-101.526 113.174  0.00 97.00      PROA   
ATOM   2312  CD2 TYR P 146     -31.963 -98.033 110.613  0.00 97.00      PROA   
ATOM   2313  HD2 TYR P 146     -32.559 -97.293 110.100  0.00 97.00      PROA   
ATOM   2314  CE2 TYR P 146     -32.594 -99.044 111.345  0.00 97.00      PROA   
ATOM   2315  HE2 TYR P 146     -33.670 -99.095 111.389  0.00 97.00      PROA   
ATOM   2316  C   TYR P 146     -29.102 -95.701 107.884  0.00 97.00      PROA   
ATOM   2317  O   TYR P 146     -28.077 -95.051 108.043  0.00 97.00      PROA   
ATOM   2318  N   HSD P 147     -30.100 -95.266 107.088  0.00 97.00      PROA   
ATOM   2319  HN  HSD P 147     -30.938 -95.799 106.995  0.00 97.00      PROA   
ATOM   2320  CA  HSD P 147     -30.045 -94.005 106.376  0.00 97.00      PROA   
ATOM   2321  HA  HSD P 147     -29.389 -93.318 106.893  0.00 97.00      PROA   
ATOM   2322  CB  HSD P 147     -29.612 -94.162 104.891  0.00 97.00      PROA   
ATOM   2323  HB1 HSD P 147     -29.455 -93.155 104.448  0.00 97.00      PROA   
ATOM   2324  HB2 HSD P 147     -30.405 -94.666 104.302  0.00 97.00      PROA   
ATOM   2325  ND1 HSD P 147     -27.190 -94.519 104.161  0.00 97.00      PROA   
ATOM   2326  HD1 HSD P 147     -26.997 -93.568 103.913  0.00 97.00      PROA   
ATOM   2327  CG  HSD P 147     -28.368 -94.992 104.701  0.00 97.00      PROA   
ATOM   2328  CE1 HSD P 147     -26.360 -95.583 104.031  0.00 97.00      PROA   
ATOM   2329  HE1 HSD P 147     -25.347 -95.503 103.636  0.00 97.00      PROA   
ATOM   2330  NE2 HSD P 147     -26.925 -96.705 104.430  0.00 97.00      PROA   
ATOM   2331  CD2 HSD P 147     -28.189 -96.335 104.847  0.00 97.00      PROA   
ATOM   2332  HD2 HSD P 147     -28.876 -97.088 105.214  0.00 97.00      PROA   
ATOM   2333  C   HSD P 147     -31.446 -93.448 106.408  0.00 97.00      PROA   
ATOM   2334  O   HSD P 147     -32.398 -94.178 106.659  0.00 97.00      PROA   
ATOM   2335  N   CYS P 148     -31.626 -92.131 106.155  0.00 97.00      PROA   
ATOM   2336  HN  CYS P 148     -30.858 -91.495 106.091  0.00 97.00      PROA   
ATOM   2337  CA  CYS P 148     -32.948 -91.577 105.961  0.00 97.00      PROA   
ATOM   2338  HA  CYS P 148     -33.604 -92.379 105.670  0.00 97.00      PROA   
ATOM   2339  CB  CYS P 148     -33.558 -90.932 107.238  0.00 97.00      PROA   
ATOM   2340  HB1 CYS P 148     -33.534 -91.703 108.039  0.00 97.00      PROA   
ATOM   2341  HB2 CYS P 148     -34.631 -90.713 107.048  0.00 97.00      PROA   
ATOM   2342  SG  CYS P 148     -32.710 -89.435 107.846  0.00 97.00      PROA   
ATOM   2343  C   CYS P 148     -32.967 -90.612 104.799  0.00 97.00      PROA   
ATOM   2344  O   CYS P 148     -31.933 -90.142 104.335  0.00 97.00      PROA   
ATOM   2345  N   SER P 149     -34.181 -90.304 104.288  0.00 97.00      PROA   
ATOM   2346  HN  SER P 149     -35.003 -90.747 104.637  0.00 97.00      PROA   
ATOM   2347  CA  SER P 149     -34.354 -89.285 103.273  0.00 97.00      PROA   
ATOM   2348  HA  SER P 149     -33.578 -88.549 103.414  0.00 97.00      PROA   
ATOM   2349  CB  SER P 149     -34.335 -89.796 101.797  0.00 97.00      PROA   
ATOM   2350  HB1 SER P 149     -33.416 -90.403 101.656  0.00 97.00      PROA   
ATOM   2351  HB2 SER P 149     -34.287 -88.934 101.099  0.00 97.00      PROA   
ATOM   2352  OG  SER P 149     -35.466 -90.591 101.441  0.00 97.00      PROA   
ATOM   2353  HG1 SER P 149     -36.247 -90.138 101.767  0.00 97.00      PROA   
ATOM   2354  C   SER P 149     -35.669 -88.602 103.518  0.00 97.00      PROA   
ATOM   2355  O   SER P 149     -36.602 -89.214 104.018  0.00 97.00      PROA   
ATOM   2356  N   GLY P 150     -35.767 -87.309 103.143  0.00 97.00      PROA   
ATOM   2357  HN  GLY P 150     -34.978 -86.851 102.738  0.00 97.00      PROA   
ATOM   2358  CA  GLY P 150     -37.000 -86.549 103.187  0.00 97.00      PROA   
ATOM   2359  HA1 GLY P 150     -37.018 -85.985 104.107  0.00 97.00      PROA   
ATOM   2360  HA2 GLY P 150     -37.849 -87.206 103.054  0.00 97.00      PROA   
ATOM   2361  C   GLY P 150     -36.988 -85.585 102.042  0.00 97.00      PROA   
ATOM   2362  O   GLY P 150     -36.032 -85.534 101.282  0.00 97.00      PROA   
ATOM   2363  N   MET P 151     -38.062 -84.785 101.894  0.00 97.00      PROA   
ATOM   2364  HN  MET P 151     -38.866 -84.908 102.474  0.00 97.00      PROA   
ATOM   2365  CA  MET P 151     -38.236 -83.836 100.820  0.00 97.00      PROA   
ATOM   2366  HA  MET P 151     -37.362 -83.823 100.187  0.00 97.00      PROA   
ATOM   2367  CB  MET P 151     -39.492 -84.223  99.992  0.00 97.00      PROA   
ATOM   2368  HB1 MET P 151     -40.401 -83.721 100.377  0.00 97.00      PROA   
ATOM   2369  HB2 MET P 151     -39.663 -85.316 100.148  0.00 97.00      PROA   
ATOM   2370  CG  MET P 151     -39.371 -84.031  98.468  0.00 97.00      PROA   
ATOM   2371  HG1 MET P 151     -40.291 -84.460  98.010  0.00 97.00      PROA   
ATOM   2372  HG2 MET P 151     -38.512 -84.635  98.101  0.00 97.00      PROA   
ATOM   2373  SD  MET P 151     -39.193 -82.312  97.911  0.00 97.00      PROA   
ATOM   2374  CE  MET P 151     -39.352 -82.698  96.146  0.00 97.00      PROA   
ATOM   2375  HE1 MET P 151     -40.363 -83.101  95.923  0.00 97.00      PROA   
ATOM   2376  HE2 MET P 151     -38.603 -83.456  95.829  0.00 97.00      PROA   
ATOM   2377  HE3 MET P 151     -39.204 -81.787  95.527  0.00 97.00      PROA   
ATOM   2378  C   MET P 151     -38.413 -82.461 101.447  0.00 97.00      PROA   
ATOM   2379  O   MET P 151     -39.096 -82.303 102.455  0.00 97.00      PROA   
ATOM   2380  N   GLY P 152     -37.775 -81.425 100.852  0.00 97.00      PROA   
ATOM   2381  HN  GLY P 152     -37.157 -81.621 100.094  0.00 97.00      PROA   
ATOM   2382  CA  GLY P 152     -38.009 -80.023 101.183  0.00 97.00      PROA   
ATOM   2383  HA1 GLY P 152     -37.130 -79.625 101.660  0.00 97.00      PROA   
ATOM   2384  HA2 GLY P 152     -38.896 -79.933 101.795  0.00 97.00      PROA   
ATOM   2385  C   GLY P 152     -38.273 -79.246  99.924  0.00 97.00      PROA   
ATOM   2386  O   GLY P 152     -39.416 -78.954  99.589  0.00 97.00      PROA   
ATOM   2387  N   LYS P 153     -37.207 -78.867  99.188  0.00 97.00      PROA   
ATOM   2388  HN  LYS P 153     -36.280 -78.963  99.547  0.00 97.00      PROA   
ATOM   2389  CA  LYS P 153     -37.324 -78.366  97.828  0.00 97.00      PROA   
ATOM   2390  HA  LYS P 153     -38.366 -78.326  97.555  0.00 97.00      PROA   
ATOM   2391  CB  LYS P 153     -36.715 -76.948  97.670  0.00 97.00      PROA   
ATOM   2392  HB1 LYS P 153     -36.506 -76.729  96.600  0.00 97.00      PROA   
ATOM   2393  HB2 LYS P 153     -35.747 -76.909  98.214  0.00 97.00      PROA   
ATOM   2394  CG  LYS P 153     -37.637 -75.823  98.185  0.00 97.00      PROA   
ATOM   2395  HG1 LYS P 153     -37.088 -74.857  98.105  0.00 97.00      PROA   
ATOM   2396  HG2 LYS P 153     -37.871 -75.991  99.259  0.00 97.00      PROA   
ATOM   2397  CD  LYS P 153     -38.943 -75.732  97.376  0.00 97.00      PROA   
ATOM   2398  HD1 LYS P 153     -39.542 -76.651  97.562  0.00 97.00      PROA   
ATOM   2399  HD2 LYS P 153     -38.674 -75.711  96.295  0.00 97.00      PROA   
ATOM   2400  CE  LYS P 153     -39.809 -74.512  97.708  0.00 97.00      PROA   
ATOM   2401  HE1 LYS P 153     -39.265 -73.570  97.487  0.00 97.00      PROA   
ATOM   2402  HE2 LYS P 153     -40.107 -74.523  98.778  0.00 97.00      PROA   
ATOM   2403  NZ  LYS P 153     -41.044 -74.537  96.887  0.00 97.00      PROA   
ATOM   2404  HZ1 LYS P 153     -41.570 -75.411  97.091  0.00 97.00      PROA   
ATOM   2405  HZ2 LYS P 153     -40.786 -74.525  95.879  0.00 97.00      PROA   
ATOM   2406  HZ3 LYS P 153     -41.639 -73.714  97.103  0.00 97.00      PROA   
ATOM   2407  C   LYS P 153     -36.745 -79.329  96.817  0.00 97.00      PROA   
ATOM   2408  O   LYS P 153     -36.849 -79.120  95.609  0.00 97.00      PROA   
ATOM   2409  N   HSD P 154     -36.187 -80.452  97.303  0.00 97.00      PROA   
ATOM   2410  HN  HSD P 154     -36.094 -80.583  98.285  0.00 97.00      PROA   
ATOM   2411  CA  HSD P 154     -35.806 -81.592  96.512  0.00 97.00      PROA   
ATOM   2412  HA  HSD P 154     -36.615 -81.833  95.836  0.00 97.00      PROA   
ATOM   2413  CB  HSD P 154     -34.486 -81.398  95.721  0.00 97.00      PROA   
ATOM   2414  HB1 HSD P 154     -33.676 -81.096  96.421  0.00 97.00      PROA   
ATOM   2415  HB2 HSD P 154     -34.630 -80.566  94.998  0.00 97.00      PROA   
ATOM   2416  ND1 HSD P 154     -32.946 -83.368  95.220  0.00 97.00      PROA   
ATOM   2417  HD1 HSD P 154     -32.354 -83.265  96.021  0.00 97.00      PROA   
ATOM   2418  CG  HSD P 154     -34.069 -82.617  94.941  0.00 97.00      PROA   
ATOM   2419  CE1 HSD P 154     -32.918 -84.382  94.323  0.00 97.00      PROA   
ATOM   2420  HE1 HSD P 154     -32.131 -85.135  94.311  0.00 97.00      PROA   
ATOM   2421  NE2 HSD P 154     -33.943 -84.342  93.493  0.00 97.00      PROA   
ATOM   2422  CD2 HSD P 154     -34.658 -83.220  93.872  0.00 97.00      PROA   
ATOM   2423  HD2 HSD P 154     -35.553 -82.943  93.328  0.00 97.00      PROA   
ATOM   2424  C   HSD P 154     -35.686 -82.691  97.536  0.00 97.00      PROA   
ATOM   2425  O   HSD P 154     -35.758 -82.424  98.734  0.00 97.00      PROA   
ATOM   2426  N   ARG P 155     -35.531 -83.971  97.119  0.00 97.00      PROA   
ATOM   2427  HN  ARG P 155     -35.497 -84.199  96.148  0.00 97.00      PROA   
ATOM   2428  CA  ARG P 155     -35.184 -85.025  98.052  0.00 97.00      PROA   
ATOM   2429  HA  ARG P 155     -35.871 -84.937  98.882  0.00 97.00      PROA   
ATOM   2430  CB  ARG P 155     -35.366 -86.464  97.502  0.00 97.00      PROA   
ATOM   2431  HB1 ARG P 155     -36.457 -86.634  97.350  0.00 97.00      PROA   
ATOM   2432  HB2 ARG P 155     -35.036 -87.184  98.283  0.00 97.00      PROA   
ATOM   2433  CG  ARG P 155     -34.639 -86.753  96.169  0.00 97.00      PROA   
ATOM   2434  HG1 ARG P 155     -33.821 -86.016  96.042  0.00 97.00      PROA   
ATOM   2435  HG2 ARG P 155     -35.339 -86.608  95.317  0.00 97.00      PROA   
ATOM   2436  CD  ARG P 155     -33.975 -88.137  96.079  0.00 97.00      PROA   
ATOM   2437  HD1 ARG P 155     -33.154 -88.197  96.830  0.00 97.00      PROA   
ATOM   2438  HD2 ARG P 155     -33.563 -88.313  95.061  0.00 97.00      PROA   
ATOM   2439  NE  ARG P 155     -35.029 -89.162  96.362  0.00 97.00      PROA   
ATOM   2440  HE  ARG P 155     -35.981 -88.912  96.215  0.00 97.00      PROA   
ATOM   2441  CZ  ARG P 155     -34.794 -90.335  96.987  0.00 97.00      PROA   
ATOM   2442  NH1 ARG P 155     -33.560 -90.812  97.200  0.00 97.00      PROA   
ATOM   2443 HH11 ARG P 155     -32.785 -90.330  96.805  0.00 97.00      PROA   
ATOM   2444 HH12 ARG P 155     -33.466 -91.696  97.651  0.00 97.00      PROA   
ATOM   2445  NH2 ARG P 155     -35.834 -91.068  97.425  0.00 97.00      PROA   
ATOM   2446 HH21 ARG P 155     -36.761 -90.732  97.291  0.00 97.00      PROA   
ATOM   2447 HH22 ARG P 155     -35.645 -91.897  97.945  0.00 97.00      PROA   
ATOM   2448  C   ARG P 155     -33.781 -84.861  98.625  0.00 97.00      PROA   
ATOM   2449  O   ARG P 155     -32.820 -84.585  97.912  0.00 97.00      PROA   
ATOM   2450  N   TYR P 156     -33.639 -85.036  99.953  0.00 97.00      PROA   
ATOM   2451  HN  TYR P 156     -34.440 -85.206 100.525  0.00 97.00      PROA   
ATOM   2452  CA  TYR P 156     -32.381 -84.925 100.656  0.00 97.00      PROA   
ATOM   2453  HA  TYR P 156     -31.574 -84.742  99.961  0.00 97.00      PROA   
ATOM   2454  CB  TYR P 156     -32.415 -83.816 101.745  0.00 97.00      PROA   
ATOM   2455  HB1 TYR P 156     -31.413 -83.672 102.199  0.00 97.00      PROA   
ATOM   2456  HB2 TYR P 156     -33.136 -84.111 102.538  0.00 97.00      PROA   
ATOM   2457  CG  TYR P 156     -32.867 -82.484 101.193  0.00 97.00      PROA   
ATOM   2458  CD1 TYR P 156     -32.312 -81.953 100.013  0.00 97.00      PROA   
ATOM   2459  HD1 TYR P 156     -31.549 -82.502  99.482  0.00 97.00      PROA   
ATOM   2460  CE1 TYR P 156     -32.759 -80.729  99.500  0.00 97.00      PROA   
ATOM   2461  HE1 TYR P 156     -32.338 -80.346  98.582  0.00 97.00      PROA   
ATOM   2462  CZ  TYR P 156     -33.756 -80.012 100.173  0.00 97.00      PROA   
ATOM   2463  OH  TYR P 156     -34.208 -78.779  99.665  0.00 97.00      PROA   
ATOM   2464  HH  TYR P 156     -33.549 -78.461  99.045  0.00 97.00      PROA   
ATOM   2465  CD2 TYR P 156     -33.848 -81.739 101.871  0.00 97.00      PROA   
ATOM   2466  HD2 TYR P 156     -34.276 -82.121 102.786  0.00 97.00      PROA   
ATOM   2467  CE2 TYR P 156     -34.290 -80.511 101.365  0.00 97.00      PROA   
ATOM   2468  HE2 TYR P 156     -35.034 -79.946 101.904  0.00 97.00      PROA   
ATOM   2469  C   TYR P 156     -32.134 -86.262 101.314  0.00 97.00      PROA   
ATOM   2470  O   TYR P 156     -33.065 -86.892 101.799  0.00 97.00      PROA   
ATOM   2471  N   THR P 157     -30.865 -86.734 101.322  0.00 97.00      PROA   
ATOM   2472  HN  THR P 157     -30.133 -86.224 100.880  0.00 97.00      PROA   
ATOM   2473  CA  THR P 157     -30.451 -88.000 101.906  0.00 97.00      PROA   
ATOM   2474  HA  THR P 157     -31.304 -88.511 102.333  0.00 97.00      PROA   
ATOM   2475  CB  THR P 157     -29.756 -88.933 100.916  0.00 97.00      PROA   
ATOM   2476  HB  THR P 157     -29.215 -89.759 101.439  0.00 97.00      PROA   
ATOM   2477  OG1 THR P 157     -28.840 -88.225 100.085  0.00 97.00      PROA   
ATOM   2478  HG1 THR P 157     -28.137 -87.916 100.659  0.00 97.00      PROA   
ATOM   2479  CG2 THR P 157     -30.808 -89.570  99.995  0.00 97.00      PROA   
ATOM   2480 HG21 THR P 157     -31.378 -88.784  99.457  0.00 97.00      PROA   
ATOM   2481 HG22 THR P 157     -31.509 -90.195 100.582  0.00 97.00      PROA   
ATOM   2482 HG23 THR P 157     -30.303 -90.218  99.245  0.00 97.00      PROA   
ATOM   2483  C   THR P 157     -29.480 -87.720 103.027  0.00 97.00      PROA   
ATOM   2484  O   THR P 157     -28.618 -86.852 102.909  0.00 97.00      PROA   
ATOM   2485  N   SER P 158     -29.589 -88.462 104.153  0.00 97.00      PROA   
ATOM   2486  HN  SER P 158     -30.316 -89.141 104.256  0.00 97.00      PROA   
ATOM   2487  CA  SER P 158     -28.681 -88.330 105.276  0.00 97.00      PROA   
ATOM   2488  HA  SER P 158     -28.471 -87.279 105.409  0.00 97.00      PROA   
ATOM   2489  CB  SER P 158     -29.288 -88.874 106.604  0.00 97.00      PROA   
ATOM   2490  HB1 SER P 158     -30.297 -88.427 106.723  0.00 97.00      PROA   
ATOM   2491  HB2 SER P 158     -28.675 -88.556 107.472  0.00 97.00      PROA   
ATOM   2492  OG  SER P 158     -29.417 -90.296 106.634  0.00 97.00      PROA   
ATOM   2493  HG1 SER P 158     -28.537 -90.655 106.797  0.00 97.00      PROA   
ATOM   2494  C   SER P 158     -27.369 -89.047 105.031  0.00 97.00      PROA   
ATOM   2495  O   SER P 158     -27.215 -89.832 104.097  0.00 97.00      PROA   
ATOM   2496  N   ALA P 159     -26.398 -88.830 105.945  0.00 97.00      PROA   
ATOM   2497  HN  ALA P 159     -26.479 -88.091 106.611  0.00 97.00      PROA   
ATOM   2498  CA  ALA P 159     -25.298 -89.745 106.165  0.00 97.00      PROA   
ATOM   2499  HA  ALA P 159     -24.771 -89.855 105.226  0.00 97.00      PROA   
ATOM   2500  CB  ALA P 159     -24.331 -89.190 107.230  0.00 97.00      PROA   
ATOM   2501  HB1 ALA P 159     -24.849 -89.069 108.206  0.00 97.00      PROA   
ATOM   2502  HB2 ALA P 159     -23.952 -88.192 106.916  0.00 97.00      PROA   
ATOM   2503  HB3 ALA P 159     -23.461 -89.863 107.373  0.00 97.00      PROA   
ATOM   2504  C   ALA P 159     -25.793 -91.126 106.598  0.00 97.00      PROA   
ATOM   2505  O   ALA P 159     -26.844 -91.253 107.222  0.00 97.00      PROA   
ATOM   2506  N   GLY P 160     -25.052 -92.205 106.247  0.00 97.00      PROA   
ATOM   2507  HN  GLY P 160     -24.202 -92.093 105.741  0.00 97.00      PROA   
ATOM   2508  CA  GLY P 160     -25.355 -93.551 106.708  0.00 97.00      PROA   
ATOM   2509  HA1 GLY P 160     -24.904 -94.247 106.016  0.00 97.00      PROA   
ATOM   2510  HA2 GLY P 160     -26.424 -93.681 106.793  0.00 97.00      PROA   
ATOM   2511  C   GLY P 160     -24.719 -93.794 108.044  0.00 97.00      PROA   
ATOM   2512  O   GLY P 160     -23.546 -93.485 108.234  0.00 97.00      PROA   
ATOM   2513  N   ILE P 161     -25.475 -94.390 108.993  0.00 97.00      PROA   
ATOM   2514  HN  ILE P 161     -26.424 -94.632 108.795  0.00 97.00      PROA   
ATOM   2515  CA  ILE P 161     -24.996 -94.674 110.331  0.00 97.00      PROA   
ATOM   2516  HA  ILE P 161     -23.963 -94.373 110.419  0.00 97.00      PROA   
ATOM   2517  CB  ILE P 161     -25.794 -93.961 111.427  0.00 97.00      PROA   
ATOM   2518  HB  ILE P 161     -26.851 -94.318 111.396  0.00 97.00      PROA   
ATOM   2519  CG2 ILE P 161     -25.208 -94.303 112.818  0.00 97.00      PROA   
ATOM   2520 HG21 ILE P 161     -24.122 -94.074 112.848  0.00 97.00      PROA   
ATOM   2521 HG22 ILE P 161     -25.353 -95.373 113.071  0.00 97.00      PROA   
ATOM   2522 HG23 ILE P 161     -25.710 -93.693 113.598  0.00 97.00      PROA   
ATOM   2523  CG1 ILE P 161     -25.845 -92.422 111.208  0.00 97.00      PROA   
ATOM   2524 HG11 ILE P 161     -26.486 -91.986 112.006  0.00 97.00      PROA   
ATOM   2525 HG12 ILE P 161     -26.343 -92.202 110.239  0.00 97.00      PROA   
ATOM   2526  CD  ILE P 161     -24.483 -91.713 111.244  0.00 97.00      PROA   
ATOM   2527  HD1 ILE P 161     -23.809 -92.102 110.453  0.00 97.00      PROA   
ATOM   2528  HD2 ILE P 161     -23.984 -91.849 112.227  0.00 97.00      PROA   
ATOM   2529  HD3 ILE P 161     -24.614 -90.622 111.080  0.00 97.00      PROA   
ATOM   2530  C   ILE P 161     -25.053 -96.174 110.530  0.00 97.00      PROA   
ATOM   2531  O   ILE P 161     -26.114 -96.788 110.475  0.00 97.00      PROA   
ATOM   2532  N   SER P 162     -23.885 -96.809 110.774  0.00 97.00      PROA   
ATOM   2533  HN  SER P 162     -23.023 -96.307 110.789  0.00 97.00      PROA   
ATOM   2534  CA  SER P 162     -23.787 -98.243 110.964  0.00 97.00      PROA   
ATOM   2535  HA  SER P 162     -24.588 -98.726 110.425  0.00 97.00      PROA   
ATOM   2536  CB  SER P 162     -22.452 -98.813 110.418  0.00 97.00      PROA   
ATOM   2537  HB1 SER P 162     -22.417 -98.642 109.320  0.00 97.00      PROA   
ATOM   2538  HB2 SER P 162     -22.385 -99.908 110.596  0.00 97.00      PROA   
ATOM   2539  OG  SER P 162     -21.326 -98.158 110.999  0.00 97.00      PROA   
ATOM   2540  HG1 SER P 162     -21.457 -98.212 111.951  0.00 97.00      PROA   
ATOM   2541  C   SER P 162     -23.910 -98.630 112.424  0.00 97.00      PROA   
ATOM   2542  O   SER P 162     -23.085 -98.242 113.250  0.00 97.00      PROA   
ATOM   2543  N   VAL P 163     -24.931 -99.449 112.770  0.00 97.00      PROA   
ATOM   2544  HN  VAL P 163     -25.604 -99.742 112.093  0.00 97.00      PROA   
ATOM   2545  CA  VAL P 163     -25.109 -99.964 114.114  0.00 97.00      PROA   
ATOM   2546  HA  VAL P 163     -24.341 -99.550 114.748  0.00 97.00      PROA   
ATOM   2547  CB  VAL P 163     -26.446 -99.617 114.768  0.00 97.00      PROA   
ATOM   2548  HB  VAL P 163     -26.416 -99.929 115.839  0.00 97.00      PROA   
ATOM   2549  CG1 VAL P 163     -26.629 -98.087 114.739  0.00 97.00      PROA   
ATOM   2550 HG11 VAL P 163     -26.738 -97.716 113.697  0.00 97.00      PROA   
ATOM   2551 HG12 VAL P 163     -25.764 -97.577 115.212  0.00 97.00      PROA   
ATOM   2552 HG13 VAL P 163     -27.549 -97.817 115.299  0.00 97.00      PROA   
ATOM   2553  CG2 VAL P 163     -27.638-100.325 114.096  0.00 97.00      PROA   
ATOM   2554 HG21 VAL P 163     -27.605-101.422 114.254  0.00 97.00      PROA   
ATOM   2555 HG22 VAL P 163     -27.641-100.122 113.006  0.00 97.00      PROA   
ATOM   2556 HG23 VAL P 163     -28.592 -99.949 114.525  0.00 97.00      PROA   
ATOM   2557  C   VAL P 163     -24.900-101.460 114.077  0.00 97.00      PROA   
ATOM   2558  O   VAL P 163     -25.357-102.152 113.174  0.00 97.00      PROA   
ATOM   2559  N   THR P 164     -24.162-102.005 115.066  0.00 97.00      PROA   
ATOM   2560  HN  THR P 164     -23.787-101.423 115.787  0.00 97.00      PROA   
ATOM   2561  CA  THR P 164     -23.869-103.430 115.115  0.00 97.00      PROA   
ATOM   2562  HA  THR P 164     -24.320-103.936 114.276  0.00 97.00      PROA   
ATOM   2563  CB  THR P 164     -22.378-103.740 115.062  0.00 97.00      PROA   
ATOM   2564  HB  THR P 164     -21.863-103.375 115.978  0.00 97.00      PROA   
ATOM   2565  OG1 THR P 164     -21.777-103.096 113.946  0.00 97.00      PROA   
ATOM   2566  HG1 THR P 164     -22.155-102.217 113.897  0.00 97.00      PROA   
ATOM   2567  CG2 THR P 164     -22.144-105.252 114.879  0.00 97.00      PROA   
ATOM   2568 HG21 THR P 164     -22.600-105.586 113.922  0.00 97.00      PROA   
ATOM   2569 HG22 THR P 164     -22.581-105.846 115.704  0.00 97.00      PROA   
ATOM   2570 HG23 THR P 164     -21.053-105.461 114.826  0.00 97.00      PROA   
ATOM   2571  C   THR P 164     -24.474-103.969 116.396  0.00 97.00      PROA   
ATOM   2572  O   THR P 164     -24.052-103.597 117.483  0.00 97.00      PROA   
ATOM   2573  N   VAL P 165     -25.493-104.859 116.305  0.00 97.00      PROA   
ATOM   2574  HN  VAL P 165     -25.830-105.113 115.398  0.00 97.00      PROA   
ATOM   2575  CA  VAL P 165     -26.231-105.421 117.440  0.00 97.00      PROA   
ATOM   2576  HA  VAL P 165     -26.240-104.666 118.211  0.00 97.00      PROA   
ATOM   2577  CB  VAL P 165     -27.697-105.688 117.061  0.00 97.00      PROA   
ATOM   2578  HB  VAL P 165     -27.733-106.434 116.237  0.00 97.00      PROA   
ATOM   2579  CG1 VAL P 165     -28.572-106.199 118.229  0.00 97.00      PROA   
ATOM   2580 HG11 VAL P 165     -28.394-105.595 119.143  0.00 97.00      PROA   
ATOM   2581 HG12 VAL P 165     -28.381-107.268 118.447  0.00 97.00      PROA   
ATOM   2582 HG13 VAL P 165     -29.645-106.111 117.965  0.00 97.00      PROA   
ATOM   2583  CG2 VAL P 165     -28.316-104.362 116.565  0.00 97.00      PROA   
ATOM   2584 HG21 VAL P 165     -27.808-103.971 115.662  0.00 97.00      PROA   
ATOM   2585 HG22 VAL P 165     -28.259-103.597 117.369  0.00 97.00      PROA   
ATOM   2586 HG23 VAL P 165     -29.386-104.521 116.314  0.00 97.00      PROA   
ATOM   2587  C   VAL P 165     -25.498-106.667 117.977  0.00 97.00      PROA   
ATOM   2588  O   VAL P 165     -24.479-107.061 117.419  0.00 97.00      PROA   
ATOM   2589  N   LYS P 166     -25.956-107.318 119.082  0.00 97.00      PROA   
ATOM   2590  HN  LYS P 166     -26.755-106.988 119.580  0.00 97.00      PROA   
ATOM   2591  CA  LYS P 166     -25.471-108.621 119.509  0.00 97.00      PROA   
ATOM   2592  HA  LYS P 166     -25.064-109.164 118.665  0.00 97.00      PROA   
ATOM   2593  CB  LYS P 166     -24.506-108.620 120.741  0.00 97.00      PROA   
ATOM   2594  HB1 LYS P 166     -24.076-109.638 120.870  0.00 97.00      PROA   
ATOM   2595  HB2 LYS P 166     -25.089-108.390 121.663  0.00 97.00      PROA   
ATOM   2596  CG  LYS P 166     -23.376-107.572 120.740  0.00 97.00      PROA   
ATOM   2597  HG1 LYS P 166     -22.889-107.579 121.741  0.00 97.00      PROA   
ATOM   2598  HG2 LYS P 166     -23.877-106.585 120.648  0.00 97.00      PROA   
ATOM   2599  CD  LYS P 166     -22.282-107.796 119.673  0.00 97.00      PROA   
ATOM   2600  HD1 LYS P 166     -22.732-108.315 118.798  0.00 97.00      PROA   
ATOM   2601  HD2 LYS P 166     -21.515-108.485 120.089  0.00 97.00      PROA   
ATOM   2602  CE  LYS P 166     -21.574-106.522 119.174  0.00 97.00      PROA   
ATOM   2603  HE1 LYS P 166     -20.977-106.752 118.264  0.00 97.00      PROA   
ATOM   2604  HE2 LYS P 166     -20.916-106.082 119.950  0.00 97.00      PROA   
ATOM   2605  NZ  LYS P 166     -22.590-105.526 118.804  0.00 97.00      PROA   
ATOM   2606  HZ1 LYS P 166     -23.057-105.146 119.652  0.00 97.00      PROA   
ATOM   2607  HZ2 LYS P 166     -23.313-106.039 118.253  0.00 97.00      PROA   
ATOM   2608  HZ3 LYS P 166     -22.237-104.743 118.223  0.00 97.00      PROA   
ATOM   2609  C   LYS P 166     -26.710-109.325 119.996  0.00 97.00      PROA   
ATOM   2610  O   LYS P 166     -27.594-108.687 120.555  0.00 97.00      PROA   
ATOM   2611  N   GLU P 167     -26.769-110.668 119.839  0.00  0.00      PROA   
ATOM   2612  HN  GLU P 167     -26.061-111.167 119.345  0.00  0.00      PROA   
ATOM   2613  CA  GLU P 167     -27.759-111.485 120.502  0.00  0.00      PROA   
ATOM   2614  HA  GLU P 167     -28.553-110.862 120.886  0.00  0.00      PROA   
ATOM   2615  CB  GLU P 167     -28.391-112.573 119.592  0.00  0.00      PROA   
ATOM   2616  HB1 GLU P 167     -28.814-112.059 118.701  0.00  0.00      PROA   
ATOM   2617  HB2 GLU P 167     -29.237-113.030 120.153  0.00  0.00      PROA   
ATOM   2618  CG  GLU P 167     -27.443-113.703 119.132  0.00  0.00      PROA   
ATOM   2619  HG1 GLU P 167     -27.036-114.249 120.010  0.00  0.00      PROA   
ATOM   2620  HG2 GLU P 167     -26.596-113.260 118.566  0.00  0.00      PROA   
ATOM   2621  CD  GLU P 167     -28.161-114.719 118.237  0.00  0.00      PROA   
ATOM   2622  OE1 GLU P 167     -29.395-114.585 118.022  0.00  0.00      PROA   
ATOM   2623  OE2 GLU P 167     -27.466-115.654 117.754  0.00  0.00      PROA   
ATOM   2624  C   GLU P 167     -27.032-112.121 121.652  0.00  0.00      PROA   
ATOM   2625  O   GLU P 167     -25.832-112.385 121.560  0.00  0.00      PROA   
ATOM   2626  N   LEU P 168     -27.742-112.359 122.786  0.00  0.00      PROA   
ATOM   2627  HN  LEU P 168     -28.702-112.099 122.861  0.00  0.00      PROA   
ATOM   2628  CA  LEU P 168     -27.203-113.072 123.925  0.00  0.00      PROA   
ATOM   2629  HA  LEU P 168     -26.281-112.583 124.204  0.00  0.00      PROA   
ATOM   2630  CB  LEU P 168     -28.146-113.135 125.164  0.00  0.00      PROA   
ATOM   2631  HB1 LEU P 168     -27.721-113.863 125.895  0.00  0.00      PROA   
ATOM   2632  HB2 LEU P 168     -29.143-113.515 124.852  0.00  0.00      PROA   
ATOM   2633  CG  LEU P 168     -28.341-111.825 125.976  0.00  0.00      PROA   
ATOM   2634  HG  LEU P 168     -28.866-112.127 126.916  0.00  0.00      PROA   
ATOM   2635  CD1 LEU P 168     -27.008-111.184 126.412  0.00  0.00      PROA   
ATOM   2636 HD11 LEU P 168     -26.450-110.805 125.530  0.00  0.00      PROA   
ATOM   2637 HD12 LEU P 168     -26.376-111.929 126.941  0.00  0.00      PROA   
ATOM   2638 HD13 LEU P 168     -27.199-110.332 127.098  0.00  0.00      PROA   
ATOM   2639  CD2 LEU P 168     -29.270-110.807 125.290  0.00  0.00      PROA   
ATOM   2640 HD21 LEU P 168     -30.242-111.280 125.036  0.00  0.00      PROA   
ATOM   2641 HD22 LEU P 168     -28.801-110.429 124.360  0.00  0.00      PROA   
ATOM   2642 HD23 LEU P 168     -29.461-109.944 125.962  0.00  0.00      PROA   
ATOM   2643  C   LEU P 168     -26.858-114.494 123.559  0.00  0.00      PROA   
ATOM   2644  O   LEU P 168     -25.766-114.956 123.871  0.00  0.00      PROA   
ATOM   2645  N   PHE P 169     -27.767-115.207 122.856  0.00  0.00      PROA   
ATOM   2646  HN  PHE P 169     -28.633-114.815 122.556  0.00  0.00      PROA   
ATOM   2647  CA  PHE P 169     -27.572-116.610 122.578  0.00  0.00      PROA   
ATOM   2648  HA  PHE P 169     -26.517-116.756 122.401  0.00  0.00      PROA   
ATOM   2649  CB  PHE P 169     -28.018-117.559 123.741  0.00  0.00      PROA   
ATOM   2650  HB1 PHE P 169     -27.222-117.539 124.518  0.00  0.00      PROA   
ATOM   2651  HB2 PHE P 169     -28.117-118.611 123.400  0.00  0.00      PROA   
ATOM   2652  CG  PHE P 169     -29.317-117.138 124.402  0.00  0.00      PROA   
ATOM   2653  CD1 PHE P 169     -29.305-116.452 125.632  0.00  0.00      PROA   
ATOM   2654  HD1 PHE P 169     -28.361-116.202 126.095  0.00  0.00      PROA   
ATOM   2655  CE1 PHE P 169     -30.500-116.076 126.258  0.00  0.00      PROA   
ATOM   2656  HE1 PHE P 169     -30.473-115.539 127.195  0.00  0.00      PROA   
ATOM   2657  CZ  PHE P 169     -31.729-116.400 125.671  0.00  0.00      PROA   
ATOM   2658  HZ  PHE P 169     -32.652-116.112 126.153  0.00  0.00      PROA   
ATOM   2659  CD2 PHE P 169     -30.562-117.475 123.838  0.00  0.00      PROA   
ATOM   2660  HD2 PHE P 169     -30.601-118.020 122.909  0.00  0.00      PROA   
ATOM   2661  CE2 PHE P 169     -31.759-117.106 124.463  0.00  0.00      PROA   
ATOM   2662  HE2 PHE P 169     -32.706-117.364 124.011  0.00  0.00      PROA   
ATOM   2663  C   PHE P 169     -28.302-116.942 121.301  0.00  0.00      PROA   
ATOM   2664  O   PHE P 169     -29.303-116.290 121.013  0.00  0.00      PROA   
ATOM   2665  N   PRO P 170     -27.868-117.914 120.487  0.00  0.00      PROA   
ATOM   2666  CD  PRO P 170     -26.635-118.682 120.703  0.00  0.00      PROA   
ATOM   2667  HD1 PRO P 170     -26.479-118.926 121.776  0.00  0.00      PROA   
ATOM   2668  HD2 PRO P 170     -25.782-118.082 120.320  0.00  0.00      PROA   
ATOM   2669  CA  PRO P 170     -28.683-118.508 119.432  0.00  0.00      PROA   
ATOM   2670  HA  PRO P 170     -28.992-117.726 118.752  0.00  0.00      PROA   
ATOM   2671  CB  PRO P 170     -27.762-119.542 118.770  0.00  0.00      PROA   
ATOM   2672  HB1 PRO P 170     -27.176-119.036 117.970  0.00  0.00      PROA   
ATOM   2673  HB2 PRO P 170     -28.303-120.402 118.325  0.00  0.00      PROA   
ATOM   2674  CG  PRO P 170     -26.803-119.966 119.886  0.00  0.00      PROA   
ATOM   2675  HG1 PRO P 170     -27.287-120.745 120.515  0.00  0.00      PROA   
ATOM   2676  HG2 PRO P 170     -25.840-120.351 119.497  0.00  0.00      PROA   
ATOM   2677  C   PRO P 170     -29.931-119.146 119.996  0.00  0.00      PROA   
ATOM   2678  O   PRO P 170     -29.888-119.642 121.122  0.00  0.00      PROA   
ATOM   2679  N   ALA P 171     -31.050-119.126 119.227  0.00  0.00      PROA   
ATOM   2680  HN  ALA P 171     -31.036-118.720 118.317  0.00  0.00      PROA   
ATOM   2681  CA  ALA P 171     -32.335-119.645 119.644  0.00  0.00      PROA   
ATOM   2682  HA  ALA P 171     -32.595-119.084 120.527  0.00  0.00      PROA   
ATOM   2683  CB  ALA P 171     -33.424-119.438 118.570  0.00  0.00      PROA   
ATOM   2684  HB1 ALA P 171     -33.169-119.984 117.637  0.00  0.00      PROA   
ATOM   2685  HB2 ALA P 171     -33.510-118.358 118.326  0.00  0.00      PROA   
ATOM   2686  HB3 ALA P 171     -34.414-119.790 118.932  0.00  0.00      PROA   
ATOM   2687  C   ALA P 171     -32.254-121.125 119.956  0.00  0.00      PROA   
ATOM   2688  O   ALA P 171     -31.579-121.843 119.218  0.00  0.00      PROA   
ATOM   2689  N   PRO P 172     -32.871-121.626 121.030  0.00  0.00      PROA   
ATOM   2690  CD  PRO P 172     -33.773-120.874 121.905  0.00  0.00      PROA   
ATOM   2691  HD1 PRO P 172     -34.504-120.281 121.314  0.00  0.00      PROA   
ATOM   2692  HD2 PRO P 172     -33.161-120.203 122.546  0.00  0.00      PROA   
ATOM   2693  CA  PRO P 172     -32.733-123.006 121.461  0.00  0.00      PROA   
ATOM   2694  HA  PRO P 172     -31.681-123.234 121.547  0.00  0.00      PROA   
ATOM   2695  CB  PRO P 172     -33.451-123.067 122.818  0.00  0.00      PROA   
ATOM   2696  HB1 PRO P 172     -32.713-122.834 123.618  0.00  0.00      PROA   
ATOM   2697  HB2 PRO P 172     -33.912-124.050 123.039  0.00  0.00      PROA   
ATOM   2698  CG  PRO P 172     -34.479-121.933 122.754  0.00  0.00      PROA   
ATOM   2699  HG1 PRO P 172     -35.394-122.284 122.229  0.00  0.00      PROA   
ATOM   2700  HG2 PRO P 172     -34.748-121.562 123.760  0.00  0.00      PROA   
ATOM   2701  C   PRO P 172     -33.343-123.965 120.472  0.00  0.00      PROA   
ATOM   2702  O   PRO P 172     -34.476-123.748 120.044  0.00  0.00      PROA   
ATOM   2703  N   VAL P 173     -32.598-125.036 120.115  0.00 97.00      PROA   
ATOM   2704  HN  VAL P 173     -31.659-125.147 120.436  0.00 97.00      PROA   
ATOM   2705  CA  VAL P 173     -33.112-126.111 119.299  0.00 97.00      PROA   
ATOM   2706  HA  VAL P 173     -33.895-125.712 118.669  0.00 97.00      PROA   
ATOM   2707  CB  VAL P 173     -32.060-126.725 118.377  0.00 97.00      PROA   
ATOM   2708  HB  VAL P 173     -32.511-127.572 117.808  0.00 97.00      PROA   
ATOM   2709  CG1 VAL P 173     -31.624-125.654 117.355  0.00 97.00      PROA   
ATOM   2710 HG11 VAL P 173     -31.135-124.798 117.868  0.00 97.00      PROA   
ATOM   2711 HG12 VAL P 173     -32.498-125.272 116.788  0.00 97.00      PROA   
ATOM   2712 HG13 VAL P 173     -30.895-126.087 116.637  0.00 97.00      PROA   
ATOM   2713  CG2 VAL P 173     -30.848-127.259 119.171  0.00 97.00      PROA   
ATOM   2714 HG21 VAL P 173     -31.157-128.025 119.908  0.00 97.00      PROA   
ATOM   2715 HG22 VAL P 173     -30.328-126.438 119.707  0.00 97.00      PROA   
ATOM   2716 HG23 VAL P 173     -30.118-127.724 118.475  0.00 97.00      PROA   
ATOM   2717  C   VAL P 173     -33.752-127.160 120.184  0.00 97.00      PROA   
ATOM   2718  O   VAL P 173     -33.431-127.286 121.362  0.00 97.00      PROA   
ATOM   2719  N   LEU P 174     -34.698-127.941 119.620  0.00 97.00      PROA   
ATOM   2720  HN  LEU P 174     -34.981-127.799 118.676  0.00 97.00      PROA   
ATOM   2721  CA  LEU P 174     -35.339-129.034 120.316  0.00 97.00      PROA   
ATOM   2722  HA  LEU P 174     -35.153-128.967 121.378  0.00 97.00      PROA   
ATOM   2723  CB  LEU P 174     -36.871-128.993 120.084  0.00 97.00      PROA   
ATOM   2724  HB1 LEU P 174     -37.119-129.181 119.019  0.00 97.00      PROA   
ATOM   2725  HB2 LEU P 174     -37.184-127.944 120.306  0.00 97.00      PROA   
ATOM   2726  CG  LEU P 174     -37.738-129.900 120.990  0.00 97.00      PROA   
ATOM   2727  HG  LEU P 174     -37.394-129.769 122.043  0.00 97.00      PROA   
ATOM   2728  CD1 LEU P 174     -39.206-129.441 120.921  0.00 97.00      PROA   
ATOM   2729 HD11 LEU P 174     -39.586-129.529 119.881  0.00 97.00      PROA   
ATOM   2730 HD12 LEU P 174     -39.301-128.384 121.244  0.00 97.00      PROA   
ATOM   2731 HD13 LEU P 174     -39.834-130.074 121.580  0.00 97.00      PROA   
ATOM   2732  CD2 LEU P 174     -37.655-131.398 120.650  0.00 97.00      PROA   
ATOM   2733 HD21 LEU P 174     -36.661-131.814 120.909  0.00 97.00      PROA   
ATOM   2734 HD22 LEU P 174     -37.845-131.558 119.569  0.00 97.00      PROA   
ATOM   2735 HD23 LEU P 174     -38.421-131.956 121.225  0.00 97.00      PROA   
ATOM   2736  C   LEU P 174     -34.712-130.307 119.787  0.00 97.00      PROA   
ATOM   2737  O   LEU P 174     -34.930-130.701 118.644  0.00 97.00      PROA   
ATOM   2738  N   THR P 175     -33.895-130.984 120.627  0.00 97.00      PROA   
ATOM   2739  HN  THR P 175     -33.711-130.637 121.547  0.00 97.00      PROA   
ATOM   2740  CA  THR P 175     -33.210-132.213 120.273  0.00 97.00      PROA   
ATOM   2741  HA  THR P 175     -33.183-132.291 119.197  0.00 97.00      PROA   
ATOM   2742  CB  THR P 175     -31.753-132.276 120.723  0.00 97.00      PROA   
ATOM   2743  HB  THR P 175     -31.332-133.304 120.629  0.00 97.00      PROA   
ATOM   2744  OG1 THR P 175     -31.623-131.832 122.062  0.00 97.00      PROA   
ATOM   2745  HG1 THR P 175     -30.744-131.438 122.146  0.00 97.00      PROA   
ATOM   2746  CG2 THR P 175     -30.929-131.336 119.824  0.00 97.00      PROA   
ATOM   2747 HG21 THR P 175     -31.284-130.290 119.931  0.00 97.00      PROA   
ATOM   2748 HG22 THR P 175     -31.024-131.638 118.761  0.00 97.00      PROA   
ATOM   2749 HG23 THR P 175     -29.854-131.372 120.103  0.00 97.00      PROA   
ATOM   2750  C   THR P 175     -33.994-133.407 120.773  0.00 97.00      PROA   
ATOM   2751  O   THR P 175     -34.342-133.521 121.945  0.00 97.00      PROA   
ATOM   2752  N   ALA P 176     -34.303-134.335 119.846  0.00 97.00      PROA   
ATOM   2753  HN  ALA P 176     -34.039-134.204 118.895  0.00 97.00      PROA   
ATOM   2754  CA  ALA P 176     -35.007-135.564 120.124  0.00 97.00      PROA   
ATOM   2755  HA  ALA P 176     -35.124-135.694 121.192  0.00 97.00      PROA   
ATOM   2756  CB  ALA P 176     -36.392-135.572 119.446  0.00 97.00      PROA   
ATOM   2757  HB1 ALA P 176     -36.295-135.447 118.346  0.00 97.00      PROA   
ATOM   2758  HB2 ALA P 176     -36.996-134.721 119.833  0.00 97.00      PROA   
ATOM   2759  HB3 ALA P 176     -36.941-136.512 119.657  0.00 97.00      PROA   
ATOM   2760  C   ALA P 176     -34.132-136.683 119.601  0.00 97.00      PROA   
ATOM   2761  O   ALA P 176     -33.447-136.524 118.593  0.00 97.00      PROA   
ATOM   2762  N   SER P 177     -34.085-137.843 120.300  0.00 97.00      PROA   
ATOM   2763  HN  SER P 177     -34.628-137.977 121.127  0.00 97.00      PROA   
ATOM   2764  CA  SER P 177     -33.082-138.862 120.034  0.00 97.00      PROA   
ATOM   2765  HA  SER P 177     -32.212-138.398 119.585  0.00 97.00      PROA   
ATOM   2766  CB  SER P 177     -32.620-139.525 121.358  0.00 97.00      PROA   
ATOM   2767  HB1 SER P 177     -32.171-138.732 121.996  0.00 97.00      PROA   
ATOM   2768  HB2 SER P 177     -31.836-140.293 121.178  0.00 97.00      PROA   
ATOM   2769  OG  SER P 177     -33.708-140.101 122.080  0.00 97.00      PROA   
ATOM   2770  HG1 SER P 177     -33.907-140.940 121.656  0.00 97.00      PROA   
ATOM   2771  C   SER P 177     -33.531-139.954 119.082  0.00 97.00      PROA   
ATOM   2772  O   SER P 177     -32.755-140.861 118.786  0.00 97.00      PROA   
ATOM   2773  N   VAL P 178     -34.777-139.888 118.560  0.00 97.00      PROA   
ATOM   2774  HN  VAL P 178     -35.386-139.139 118.801  0.00 97.00      PROA   
ATOM   2775  CA  VAL P 178     -35.285-140.846 117.594  0.00 97.00      PROA   
ATOM   2776  HA  VAL P 178     -34.459-141.274 117.042  0.00 97.00      PROA   
ATOM   2777  CB  VAL P 178     -36.131-141.972 118.210  0.00 97.00      PROA   
ATOM   2778  HB  VAL P 178     -37.032-141.540 118.702  0.00 97.00      PROA   
ATOM   2779  CG1 VAL P 178     -36.580-142.971 117.121  0.00 97.00      PROA   
ATOM   2780 HG11 VAL P 178     -35.700-143.370 116.574  0.00 97.00      PROA   
ATOM   2781 HG12 VAL P 178     -37.266-142.499 116.396  0.00 97.00      PROA   
ATOM   2782 HG13 VAL P 178     -37.118-143.824 117.586  0.00 97.00      PROA   
ATOM   2783  CG2 VAL P 178     -35.325-142.736 119.283  0.00 97.00      PROA   
ATOM   2784 HG21 VAL P 178     -35.085-142.082 120.145  0.00 97.00      PROA   
ATOM   2785 HG22 VAL P 178     -34.379-143.123 118.849  0.00 97.00      PROA   
ATOM   2786 HG23 VAL P 178     -35.916-143.599 119.659  0.00 97.00      PROA   
ATOM   2787  C   VAL P 178     -36.138-140.046 116.628  0.00 97.00      PROA   
ATOM   2788  O   VAL P 178     -36.945-139.217 117.044  0.00 97.00      PROA   
ATOM   2789  N   THR P 179     -35.973-140.269 115.298  0.00 97.00      PROA   
ATOM   2790  HN  THR P 179     -35.279-140.901 114.963  0.00 97.00      PROA   
ATOM   2791  CA  THR P 179     -36.834-139.728 114.257  0.00 97.00      PROA   
ATOM   2792  HA  THR P 179     -36.923-138.663 114.428  0.00 97.00      PROA   
ATOM   2793  CB  THR P 179     -36.279-139.941 112.852  0.00 97.00      PROA   
ATOM   2794  HB  THR P 179     -37.032-139.684 112.068  0.00 97.00      PROA   
ATOM   2795  OG1 THR P 179     -35.855-141.288 112.672  0.00 97.00      PROA   
ATOM   2796  HG1 THR P 179     -36.646-141.822 112.764  0.00 97.00      PROA   
ATOM   2797  CG2 THR P 179     -35.059-139.030 112.647  0.00 97.00      PROA   
ATOM   2798 HG21 THR P 179     -34.266-139.265 113.388  0.00 97.00      PROA   
ATOM   2799 HG22 THR P 179     -35.348-137.964 112.754  0.00 97.00      PROA   
ATOM   2800 HG23 THR P 179     -34.642-139.184 111.629  0.00 97.00      PROA   
ATOM   2801  C   THR P 179     -38.237-140.309 114.280  0.00 97.00      PROA   
ATOM   2802  O   THR P 179     -38.428-141.500 114.510  0.00 97.00      PROA   
ATOM   2803  N   SER P 180     -39.254-139.479 113.968  0.00 97.00      PROA   
ATOM   2804  HN  SER P 180     -39.111-138.506 113.801  0.00 97.00      PROA   
ATOM   2805  CA  SER P 180     -40.610-139.904 113.688  0.00 97.00      PROA   
ATOM   2806  HA  SER P 180     -40.922-140.484 114.541  0.00 97.00      PROA   
ATOM   2807  CB  SER P 180     -41.543-138.678 113.576  0.00 97.00      PROA   
ATOM   2808  HB1 SER P 180     -41.688-138.249 114.591  0.00 97.00      PROA   
ATOM   2809  HB2 SER P 180     -42.540-138.938 113.171  0.00 97.00      PROA   
ATOM   2810  OG  SER P 180     -40.957-137.666 112.765  0.00 97.00      PROA   
ATOM   2811  HG1 SER P 180     -41.644-136.994 112.664  0.00 97.00      PROA   
ATOM   2812  C   SER P 180     -40.730-140.813 112.464  0.00 97.00      PROA   
ATOM   2813  O   SER P 180     -39.889-140.728 111.569  0.00 97.00      PROA   
ATOM   2814  N   PRO P 181     -41.706-141.720 112.360  0.00 97.00      PROA   
ATOM   2815  CD  PRO P 181     -41.908-142.416 111.083  0.00 97.00      PROA   
ATOM   2816  HD1 PRO P 181     -41.032-143.059 110.850  0.00 97.00      PROA   
ATOM   2817  HD2 PRO P 181     -42.059-141.669 110.269  0.00 97.00      PROA   
ATOM   2818  CA  PRO P 181     -42.855-141.863 113.246  0.00 97.00      PROA   
ATOM   2819  HA  PRO P 181     -43.163-140.907 113.633  0.00 97.00      PROA   
ATOM   2820  CB  PRO P 181     -43.946-142.445 112.334  0.00 97.00      PROA   
ATOM   2821  HB1 PRO P 181     -44.479-141.606 111.829  0.00 97.00      PROA   
ATOM   2822  HB2 PRO P 181     -44.689-143.062 112.876  0.00 97.00      PROA   
ATOM   2823  CG  PRO P 181     -43.179-143.246 111.276  0.00 97.00      PROA   
ATOM   2824  HG1 PRO P 181     -42.909-144.242 111.691  0.00 97.00      PROA   
ATOM   2825  HG2 PRO P 181     -43.752-143.384 110.339  0.00 97.00      PROA   
ATOM   2826  C   PRO P 181     -42.558-142.791 114.415  0.00 97.00      PROA   
ATOM   2827  O   PRO P 181     -42.205-143.952 114.216  0.00 97.00      PROA   
ATOM   2828  N   LEU P 182     -42.718-142.295 115.663  0.00 97.00      PROA   
ATOM   2829  HN  LEU P 182     -43.039-141.357 115.790  0.00 97.00      PROA   
ATOM   2830  CA  LEU P 182     -42.546-143.067 116.881  0.00 97.00      PROA   
ATOM   2831  HA  LEU P 182     -41.627-143.625 116.778  0.00 97.00      PROA   
ATOM   2832  CB  LEU P 182     -42.461-142.193 118.166  0.00 97.00      PROA   
ATOM   2833  HB1 LEU P 182     -42.281-142.872 119.029  0.00 97.00      PROA   
ATOM   2834  HB2 LEU P 182     -43.434-141.688 118.338  0.00 97.00      PROA   
ATOM   2835  CG  LEU P 182     -41.345-141.107 118.210  0.00 97.00      PROA   
ATOM   2836  HG  LEU P 182     -41.195-140.868 119.292  0.00 97.00      PROA   
ATOM   2837  CD1 LEU P 182     -39.994-141.603 117.665  0.00 97.00      PROA   
ATOM   2838 HD11 LEU P 182     -40.068-141.820 116.580  0.00 97.00      PROA   
ATOM   2839 HD12 LEU P 182     -39.674-142.525 118.193  0.00 97.00      PROA   
ATOM   2840 HD13 LEU P 182     -39.214-140.824 117.804  0.00 97.00      PROA   
ATOM   2841  CD2 LEU P 182     -41.750-139.777 117.541  0.00 97.00      PROA   
ATOM   2842 HD21 LEU P 182     -42.706-139.401 117.962  0.00 97.00      PROA   
ATOM   2843 HD22 LEU P 182     -41.872-139.906 116.449  0.00 97.00      PROA   
ATOM   2844 HD23 LEU P 182     -40.962-139.013 117.707  0.00 97.00      PROA   
ATOM   2845  C   LEU P 182     -43.667-144.079 117.052  0.00 97.00      PROA   
ATOM   2846  O   LEU P 182     -44.796-143.839 116.652  0.00 97.00      PROA   
ATOM   2847  N   LEU P 183     -43.398-145.258 117.651  0.00 97.00      PROA   
ATOM   2848  HN  LEU P 183     -42.478-145.490 117.953  0.00 97.00      PROA   
ATOM   2849  CA  LEU P 183     -44.446-146.215 117.963  0.00 97.00      PROA   
ATOM   2850  HA  LEU P 183     -45.097-146.285 117.104  0.00 97.00      PROA   
ATOM   2851  CB  LEU P 183     -43.891-147.630 118.249  0.00 97.00      PROA   
ATOM   2852  HB1 LEU P 183     -44.731-148.312 118.508  0.00 97.00      PROA   
ATOM   2853  HB2 LEU P 183     -43.208-147.581 119.125  0.00 97.00      PROA   
ATOM   2854  CG  LEU P 183     -43.125-148.274 117.066  0.00 97.00      PROA   
ATOM   2855  HG  LEU P 183     -42.243-147.635 116.824  0.00 97.00      PROA   
ATOM   2856  CD1 LEU P 183     -42.596-149.662 117.468  0.00 97.00      PROA   
ATOM   2857 HD11 LEU P 183     -43.446-150.334 117.715  0.00 97.00      PROA   
ATOM   2858 HD12 LEU P 183     -41.937-149.584 118.357  0.00 97.00      PROA   
ATOM   2859 HD13 LEU P 183     -42.019-150.113 116.634  0.00 97.00      PROA   
ATOM   2860  CD2 LEU P 183     -43.989-148.381 115.794  0.00 97.00      PROA   
ATOM   2861 HD21 LEU P 183     -44.268-147.375 115.419  0.00 97.00      PROA   
ATOM   2862 HD22 LEU P 183     -44.918-148.951 116.011  0.00 97.00      PROA   
ATOM   2863 HD23 LEU P 183     -43.429-148.907 114.992  0.00 97.00      PROA   
ATOM   2864  C   LEU P 183     -45.309-145.769 119.134  0.00 97.00      PROA   
ATOM   2865  O   LEU P 183     -44.821-145.213 120.115  0.00 97.00      PROA   
ATOM   2866  N   GLU P 184     -46.637-146.020 119.058  0.00 97.00      PROA   
ATOM   2867  HN  GLU P 184     -47.030-146.370 118.208  0.00 97.00      PROA   
ATOM   2868  CA  GLU P 184     -47.581-145.783 120.134  0.00 97.00      PROA   
ATOM   2869  HA  GLU P 184     -47.499-144.735 120.385  0.00 97.00      PROA   
ATOM   2870  CB  GLU P 184     -49.043-146.014 119.644  0.00 97.00      PROA   
ATOM   2871  HB1 GLU P 184     -49.080-147.020 119.168  0.00 97.00      PROA   
ATOM   2872  HB2 GLU P 184     -49.233-145.255 118.851  0.00 97.00      PROA   
ATOM   2873  CG  GLU P 184     -50.154-145.933 120.714  0.00 97.00      PROA   
ATOM   2874  HG1 GLU P 184     -50.015-145.023 121.323  0.00 97.00      PROA   
ATOM   2875  HG2 GLU P 184     -50.101-146.814 121.386  0.00 97.00      PROA   
ATOM   2876  CD  GLU P 184     -51.566-145.839 120.131  0.00 97.00      PROA   
ATOM   2877  OE1 GLU P 184     -51.853-144.886 119.367  0.00 97.00      PROA   
ATOM   2878  OE2 GLU P 184     -52.406-146.697 120.502  0.00 97.00      PROA   
ATOM   2879  C   GLU P 184     -47.233-146.567 121.400  0.00 97.00      PROA   
ATOM   2880  O   GLU P 184     -46.960-147.765 121.357  0.00 97.00      PROA   
ATOM   2881  N   GLY P 185     -47.200-145.866 122.559  0.00 97.00      PROA   
ATOM   2882  HN  GLY P 185     -47.527-144.921 122.539  0.00 97.00      PROA   
ATOM   2883  CA  GLY P 185     -46.804-146.396 123.855  0.00 97.00      PROA   
ATOM   2884  HA1 GLY P 185     -46.601-147.453 123.769  0.00 97.00      PROA   
ATOM   2885  HA2 GLY P 185     -47.602-146.197 124.547  0.00 97.00      PROA   
ATOM   2886  C   GLY P 185     -45.568-145.762 124.442  0.00 97.00      PROA   
ATOM   2887  O   GLY P 185     -45.353-145.863 125.647  0.00 97.00      PROA   
ATOM   2888  N   THR P 186     -44.709-145.094 123.640  0.00 97.00      PROA   
ATOM   2889  HN  THR P 186     -44.882-145.006 122.661  0.00 97.00      PROA   
ATOM   2890  CA  THR P 186     -43.405-144.643 124.123  0.00 97.00      PROA   
ATOM   2891  HA  THR P 186     -42.983-145.472 124.667  0.00 97.00      PROA   
ATOM   2892  CB  THR P 186     -42.411-144.334 123.004  0.00 97.00      PROA   
ATOM   2893  HB  THR P 186     -41.452-143.948 123.427  0.00 97.00      PROA   
ATOM   2894  OG1 THR P 186     -42.926-143.381 122.080  0.00 97.00      PROA   
ATOM   2895  HG1 THR P 186     -43.284-142.669 122.617  0.00 97.00      PROA   
ATOM   2896  CG2 THR P 186     -42.093-145.621 122.225  0.00 97.00      PROA   
ATOM   2897 HG21 THR P 186     -43.005-146.013 121.730  0.00 97.00      PROA   
ATOM   2898 HG22 THR P 186     -41.688-146.401 122.901  0.00 97.00      PROA   
ATOM   2899 HG23 THR P 186     -41.339-145.403 121.438  0.00 97.00      PROA   
ATOM   2900  C   THR P 186     -43.438-143.410 125.033  0.00 97.00      PROA   
ATOM   2901  O   THR P 186     -43.911-142.377 124.568  0.00 97.00      PROA   
ATOM   2902  N   PRO P 187     -42.937-143.362 126.275  0.00 97.00      PROA   
ATOM   2903  CD  PRO P 187     -42.591-144.534 127.092  0.00 97.00      PROA   
ATOM   2904  HD1 PRO P 187     -42.134-145.353 126.497  0.00 97.00      PROA   
ATOM   2905  HD2 PRO P 187     -43.513-144.899 127.595  0.00 97.00      PROA   
ATOM   2906  CA  PRO P 187     -42.398-142.126 126.856  0.00 97.00      PROA   
ATOM   2907  HA  PRO P 187     -43.178-141.379 126.865  0.00 97.00      PROA   
ATOM   2908  CB  PRO P 187     -41.967-142.541 128.270  0.00 97.00      PROA   
ATOM   2909  HB1 PRO P 187     -42.848-142.470 128.948  0.00 97.00      PROA   
ATOM   2910  HB2 PRO P 187     -41.153-141.917 128.688  0.00 97.00      PROA   
ATOM   2911  CG  PRO P 187     -41.584-144.017 128.125  0.00 97.00      PROA   
ATOM   2912  HG1 PRO P 187     -40.556-144.089 127.707  0.00 97.00      PROA   
ATOM   2913  HG2 PRO P 187     -41.635-144.572 129.083  0.00 97.00      PROA   
ATOM   2914  C   PRO P 187     -41.243-141.559 126.026  0.00 97.00      PROA   
ATOM   2915  O   PRO P 187     -40.545-142.331 125.371  0.00 97.00      PROA   
ATOM   2916  N   VAL P 188     -41.045-140.215 126.012  0.00 97.00      PROA   
ATOM   2917  HN  VAL P 188     -41.582-139.609 126.593  0.00 97.00      PROA   
ATOM   2918  CA  VAL P 188     -40.069-139.559 125.149  0.00 97.00      PROA   
ATOM   2919  HA  VAL P 188     -39.252-140.237 124.946  0.00 97.00      PROA   
ATOM   2920  CB  VAL P 188     -40.675-139.039 123.832  0.00 97.00      PROA   
ATOM   2921  HB  VAL P 188     -41.458-138.277 124.054  0.00 97.00      PROA   
ATOM   2922  CG1 VAL P 188     -39.597-138.388 122.937  0.00 97.00      PROA   
ATOM   2923 HG11 VAL P 188     -38.768-139.103 122.748  0.00 97.00      PROA   
ATOM   2924 HG12 VAL P 188     -39.183-137.471 123.400  0.00 97.00      PROA   
ATOM   2925 HG13 VAL P 188     -40.041-138.101 121.960  0.00 97.00      PROA   
ATOM   2926  CG2 VAL P 188     -41.351-140.189 123.054  0.00 97.00      PROA   
ATOM   2927 HG21 VAL P 188     -42.231-140.576 123.604  0.00 97.00      PROA   
ATOM   2928 HG22 VAL P 188     -40.633-141.020 122.892  0.00 97.00      PROA   
ATOM   2929 HG23 VAL P 188     -41.701-139.828 122.064  0.00 97.00      PROA   
ATOM   2930  C   VAL P 188     -39.535-138.379 125.936  0.00 97.00      PROA   
ATOM   2931  O   VAL P 188     -40.312-137.716 126.614  0.00 97.00      PROA   
ATOM   2932  N   THR P 189     -38.209-138.070 125.849  0.00 97.00      PROA   
ATOM   2933  HN  THR P 189     -37.597-138.615 125.283  0.00 97.00      PROA   
ATOM   2934  CA  THR P 189     -37.592-136.890 126.451  0.00 97.00      PROA   
ATOM   2935  HA  THR P 189     -38.350-136.384 127.026  0.00 97.00      PROA   
ATOM   2936  CB  THR P 189     -36.425-137.164 127.430  0.00 97.00      PROA   
ATOM   2937  HB  THR P 189     -36.851-137.440 128.422  0.00 97.00      PROA   
ATOM   2938  OG1 THR P 189     -35.523-136.073 127.621  0.00 97.00      PROA   
ATOM   2939  HG1 THR P 189     -35.953-135.438 128.206  0.00 97.00      PROA   
ATOM   2940  CG2 THR P 189     -35.562-138.323 126.911  0.00 97.00      PROA   
ATOM   2941 HG21 THR P 189     -35.166-138.075 125.903  0.00 97.00      PROA   
ATOM   2942 HG22 THR P 189     -36.136-139.270 126.865  0.00 97.00      PROA   
ATOM   2943 HG23 THR P 189     -34.699-138.476 127.595  0.00 97.00      PROA   
ATOM   2944  C   THR P 189     -37.219-135.932 125.336  0.00 97.00      PROA   
ATOM   2945  O   THR P 189     -36.739-136.344 124.282  0.00 97.00      PROA   
ATOM   2946  N   LEU P 190     -37.489-134.622 125.554  0.00 97.00      PROA   
ATOM   2947  HN  LEU P 190     -37.837-134.347 126.452  0.00 97.00      PROA   
ATOM   2948  CA  LEU P 190     -37.361-133.582 124.553  0.00 97.00      PROA   
ATOM   2949  HA  LEU P 190     -36.903-133.990 123.664  0.00 97.00      PROA   
ATOM   2950  CB  LEU P 190     -38.733-132.938 124.188  0.00 97.00      PROA   
ATOM   2951  HB1 LEU P 190     -38.542-132.106 123.475  0.00 97.00      PROA   
ATOM   2952  HB2 LEU P 190     -39.188-132.501 125.104  0.00 97.00      PROA   
ATOM   2953  CG  LEU P 190     -39.805-133.858 123.531  0.00 97.00      PROA   
ATOM   2954  HG  LEU P 190     -40.571-133.170 123.092  0.00 97.00      PROA   
ATOM   2955  CD1 LEU P 190     -39.250-134.710 122.375  0.00 97.00      PROA   
ATOM   2956 HD11 LEU P 190     -38.466-135.399 122.745  0.00 97.00      PROA   
ATOM   2957 HD12 LEU P 190     -38.810-134.070 121.584  0.00 97.00      PROA   
ATOM   2958 HD13 LEU P 190     -40.061-135.323 121.931  0.00 97.00      PROA   
ATOM   2959  CD2 LEU P 190     -40.572-134.732 124.545  0.00 97.00      PROA   
ATOM   2960 HD21 LEU P 190     -40.948-134.114 125.385  0.00 97.00      PROA   
ATOM   2961 HD22 LEU P 190     -39.920-135.525 124.958  0.00 97.00      PROA   
ATOM   2962 HD23 LEU P 190     -41.437-135.224 124.052  0.00 97.00      PROA   
ATOM   2963  C   LEU P 190     -36.448-132.481 125.067  0.00 97.00      PROA   
ATOM   2964  O   LEU P 190     -36.828-131.658 125.898  0.00 97.00      PROA   
ATOM   2965  N   SER P 191     -35.205-132.409 124.542  0.00 97.00      PROA   
ATOM   2966  HN  SER P 191     -34.914-133.045 123.827  0.00 97.00      PROA   
ATOM   2967  CA  SER P 191     -34.197-131.490 125.038  0.00 97.00      PROA   
ATOM   2968  HA  SER P 191     -34.400-131.291 126.080  0.00 97.00      PROA   
ATOM   2969  CB  SER P 191     -32.787-132.162 125.034  0.00 97.00      PROA   
ATOM   2970  HB1 SER P 191     -32.688-132.776 124.116  0.00 97.00      PROA   
ATOM   2971  HB2 SER P 191     -32.729-132.856 125.901  0.00 97.00      PROA   
ATOM   2972  OG  SER P 191     -31.684-131.260 125.092  0.00 97.00      PROA   
ATOM   2973  HG1 SER P 191     -31.543-130.971 124.184  0.00 97.00      PROA   
ATOM   2974  C   SER P 191     -34.242-130.140 124.335  0.00 97.00      PROA   
ATOM   2975  O   SER P 191     -33.742-129.973 123.231  0.00 97.00      PROA   
ATOM   2976  N   CYS P 192     -34.822-129.112 124.995  0.00 97.00      PROA   
ATOM   2977  HN  CYS P 192     -35.303-129.282 125.852  0.00 97.00      PROA   
ATOM   2978  CA  CYS P 192     -34.803-127.741 124.500  0.00 97.00      PROA   
ATOM   2979  HA  CYS P 192     -34.767-127.755 123.420  0.00 97.00      PROA   
ATOM   2980  CB  CYS P 192     -36.073-126.952 124.915  0.00 97.00      PROA   
ATOM   2981  HB1 CYS P 192     -35.972-125.892 124.597  0.00 97.00      PROA   
ATOM   2982  HB2 CYS P 192     -36.178-126.970 126.022  0.00 97.00      PROA   
ATOM   2983  SG  CYS P 192     -37.554-127.688 124.149  0.00 97.00      PROA   
ATOM   2984  C   CYS P 192     -33.549-127.039 124.997  0.00 97.00      PROA   
ATOM   2985  O   CYS P 192     -33.463-126.630 126.154  0.00 97.00      PROA   
ATOM   2986  N   GLU P 193     -32.521-126.919 124.119  0.00 97.00      PROA   
ATOM   2987  HN  GLU P 193     -32.649-127.180 123.163  0.00 97.00      PROA   
ATOM   2988  CA  GLU P 193     -31.145-126.723 124.541  0.00 97.00      PROA   
ATOM   2989  HA  GLU P 193     -31.124-126.638 125.618  0.00 97.00      PROA   
ATOM   2990  CB  GLU P 193     -30.299-127.969 124.169  0.00 97.00      PROA   
ATOM   2991  HB1 GLU P 193     -30.734-128.834 124.720  0.00 97.00      PROA   
ATOM   2992  HB2 GLU P 193     -29.261-127.825 124.542  0.00 97.00      PROA   
ATOM   2993  CG  GLU P 193     -30.283-128.315 122.663  0.00 97.00      PROA   
ATOM   2994  HG1 GLU P 193     -30.029-127.415 122.066  0.00 97.00      PROA   
ATOM   2995  HG2 GLU P 193     -31.267-128.701 122.324  0.00 97.00      PROA   
ATOM   2996  CD  GLU P 193     -29.215-129.358 122.383  0.00 97.00      PROA   
ATOM   2997  OE1 GLU P 193     -28.136-128.971 121.859  0.00 97.00      PROA   
ATOM   2998  OE2 GLU P 193     -29.425-130.545 122.736  0.00 97.00      PROA   
ATOM   2999  C   GLU P 193     -30.453-125.474 124.009  0.00 97.00      PROA   
ATOM   3000  O   GLU P 193     -30.599-125.099 122.848  0.00 97.00      PROA   
ATOM   3001  N   THR P 194     -29.645-124.804 124.876  0.00 97.00      PROA   
ATOM   3002  HN  THR P 194     -29.647-125.037 125.846  0.00 97.00      PROA   
ATOM   3003  CA  THR P 194     -28.788-123.686 124.492  0.00 97.00      PROA   
ATOM   3004  HA  THR P 194     -29.084-123.320 123.517  0.00 97.00      PROA   
ATOM   3005  CB  THR P 194     -28.838-122.511 125.483  0.00 97.00      PROA   
ATOM   3006  HB  THR P 194     -28.126-121.711 125.165  0.00 97.00      PROA   
ATOM   3007  OG1 THR P 194     -28.521-122.901 126.819  0.00 97.00      PROA   
ATOM   3008  HG1 THR P 194     -27.932-122.224 127.165  0.00 97.00      PROA   
ATOM   3009  CG2 THR P 194     -30.250-121.901 125.499  0.00 97.00      PROA   
ATOM   3010 HG21 THR P 194     -30.998-122.655 125.818  0.00 97.00      PROA   
ATOM   3011 HG22 THR P 194     -30.523-121.525 124.492  0.00 97.00      PROA   
ATOM   3012 HG23 THR P 194     -30.286-121.050 126.214  0.00 97.00      PROA   
ATOM   3013  C   THR P 194     -27.322-124.083 124.389  0.00 97.00      PROA   
ATOM   3014  O   THR P 194     -26.617-123.608 123.502  0.00 97.00      PROA   
ATOM   3015  N   LYS P 195     -26.823-124.902 125.349  0.00 97.00      PROA   
ATOM   3016  HN  LYS P 195     -27.463-125.267 126.018  0.00 97.00      PROA   
ATOM   3017  CA  LYS P 195     -25.413-125.171 125.627  0.00 97.00      PROA   
ATOM   3018  HA  LYS P 195     -25.426-125.840 126.475  0.00 97.00      PROA   
ATOM   3019  CB  LYS P 195     -24.647-125.935 124.501  0.00 97.00      PROA   
ATOM   3020  HB1 LYS P 195     -23.580-125.617 124.490  0.00 97.00      PROA   
ATOM   3021  HB2 LYS P 195     -25.067-125.664 123.509  0.00 97.00      PROA   
ATOM   3022  CG  LYS P 195     -24.608-127.473 124.636  0.00 97.00      PROA   
ATOM   3023  HG1 LYS P 195     -24.280-127.744 125.664  0.00 97.00      PROA   
ATOM   3024  HG2 LYS P 195     -23.817-127.834 123.936  0.00 97.00      PROA   
ATOM   3025  CD  LYS P 195     -25.901-128.225 124.279  0.00 97.00      PROA   
ATOM   3026  HD1 LYS P 195     -26.234-127.865 123.279  0.00 97.00      PROA   
ATOM   3027  HD2 LYS P 195     -26.703-127.983 125.008  0.00 97.00      PROA   
ATOM   3028  CE  LYS P 195     -25.668-129.748 124.221  0.00 97.00      PROA   
ATOM   3029  HE1 LYS P 195     -25.420-130.151 125.224  0.00 97.00      PROA   
ATOM   3030  HE2 LYS P 195     -24.834-129.969 123.519  0.00 97.00      PROA   
ATOM   3031  NZ  LYS P 195     -26.855-130.461 123.724  0.00 97.00      PROA   
ATOM   3032  HZ1 LYS P 195     -27.230-129.931 122.902  0.00 97.00      PROA   
ATOM   3033  HZ2 LYS P 195     -27.635-130.467 124.410  0.00 97.00      PROA   
ATOM   3034  HZ3 LYS P 195     -26.664-131.427 123.403  0.00 97.00      PROA   
ATOM   3035  C   LYS P 195     -24.592-123.979 126.130  0.00 97.00      PROA   
ATOM   3036  O   LYS P 195     -23.677-124.153 126.933  0.00 97.00      PROA   
ATOM   3037  N   LEU P 196     -24.925-122.740 125.712  0.00 97.00      PROA   
ATOM   3038  HN  LEU P 196     -25.611-122.648 124.994  0.00 97.00      PROA   
ATOM   3039  CA  LEU P 196     -24.251-121.520 126.099  0.00 97.00      PROA   
ATOM   3040  HA  LEU P 196     -23.237-121.756 126.390  0.00 97.00      PROA   
ATOM   3041  CB  LEU P 196     -24.218-120.475 124.944  0.00 97.00      PROA   
ATOM   3042  HB1 LEU P 196     -23.867-119.503 125.351  0.00 97.00      PROA   
ATOM   3043  HB2 LEU P 196     -25.250-120.330 124.557  0.00 97.00      PROA   
ATOM   3044  CG  LEU P 196     -23.274-120.769 123.746  0.00 97.00      PROA   
ATOM   3045  HG  LEU P 196     -23.309-119.856 123.100  0.00 97.00      PROA   
ATOM   3046  CD1 LEU P 196     -21.810-120.945 124.189  0.00 97.00      PROA   
ATOM   3047 HD11 LEU P 196     -21.698-121.866 124.799  0.00 97.00      PROA   
ATOM   3048 HD12 LEU P 196     -21.478-120.073 124.791  0.00 97.00      PROA   
ATOM   3049 HD13 LEU P 196     -21.150-121.033 123.300  0.00 97.00      PROA   
ATOM   3050  CD2 LEU P 196     -23.726-121.940 122.853  0.00 97.00      PROA   
ATOM   3051 HD21 LEU P 196     -24.779-121.801 122.531  0.00 97.00      PROA   
ATOM   3052 HD22 LEU P 196     -23.642-122.902 123.400  0.00 97.00      PROA   
ATOM   3053 HD23 LEU P 196     -23.083-122.002 121.950  0.00 97.00      PROA   
ATOM   3054  C   LEU P 196     -24.920-120.867 127.297  0.00 97.00      PROA   
ATOM   3055  O   LEU P 196     -26.140-120.903 127.452  0.00 97.00      PROA   
ATOM   3056  N   LEU P 197     -24.100-120.217 128.160  0.00 97.00      PROA   
ATOM   3057  HN  LEU P 197     -23.110-120.270 128.064  0.00 97.00      PROA   
ATOM   3058  CA  LEU P 197     -24.559-119.297 129.179  0.00 97.00      PROA   
ATOM   3059  HA  LEU P 197     -25.595-119.050 128.990  0.00 97.00      PROA   
ATOM   3060  CB  LEU P 197     -24.409-119.858 130.616  0.00 97.00      PROA   
ATOM   3061  HB1 LEU P 197     -23.342-120.114 130.794  0.00 97.00      PROA   
ATOM   3062  HB2 LEU P 197     -24.990-120.806 130.673  0.00 97.00      PROA   
ATOM   3063  CG  LEU P 197     -24.891-118.930 131.760  0.00 97.00      PROA   
ATOM   3064  HG  LEU P 197     -24.298-117.987 131.727  0.00 97.00      PROA   
ATOM   3065  CD1 LEU P 197     -26.381-118.560 131.632  0.00 97.00      PROA   
ATOM   3066 HD11 LEU P 197     -26.998-119.483 131.619  0.00 97.00      PROA   
ATOM   3067 HD12 LEU P 197     -26.569-117.988 130.701  0.00 97.00      PROA   
ATOM   3068 HD13 LEU P 197     -26.692-117.936 132.496  0.00 97.00      PROA   
ATOM   3069  CD2 LEU P 197     -24.627-119.581 133.129  0.00 97.00      PROA   
ATOM   3070 HD21 LEU P 197     -23.545-119.801 133.248  0.00 97.00      PROA   
ATOM   3071 HD22 LEU P 197     -25.195-120.531 133.217  0.00 97.00      PROA   
ATOM   3072 HD23 LEU P 197     -24.943-118.901 133.948  0.00 97.00      PROA   
ATOM   3073  C   LEU P 197     -23.747-118.031 129.020  0.00 97.00      PROA   
ATOM   3074  O   LEU P 197     -22.531-118.081 128.847  0.00 97.00      PROA   
ATOM   3075  N   LEU P 198     -24.424-116.860 129.047  0.00 97.00      PROA   
ATOM   3076  HN  LEU P 198     -25.404-116.846 129.223  0.00 97.00      PROA   
ATOM   3077  CA  LEU P 198     -23.835-115.550 128.869  0.00 97.00      PROA   
ATOM   3078  HA  LEU P 198     -22.765-115.603 129.021  0.00 97.00      PROA   
ATOM   3079  CB  LEU P 198     -24.170-114.863 127.508  0.00 97.00      PROA   
ATOM   3080  HB1 LEU P 198     -23.777-113.822 127.527  0.00 97.00      PROA   
ATOM   3081  HB2 LEU P 198     -25.274-114.801 127.387  0.00 97.00      PROA   
ATOM   3082  CG  LEU P 198     -23.592-115.504 126.215  0.00 97.00      PROA   
ATOM   3083  HG  LEU P 198     -23.782-114.760 125.402  0.00 97.00      PROA   
ATOM   3084  CD1 LEU P 198     -22.069-115.717 126.269  0.00 97.00      PROA   
ATOM   3085 HD11 LEU P 198     -21.812-116.491 127.020  0.00 97.00      PROA   
ATOM   3086 HD12 LEU P 198     -21.552-114.773 126.539  0.00 97.00      PROA   
ATOM   3087 HD13 LEU P 198     -21.696-116.057 125.280  0.00 97.00      PROA   
ATOM   3088  CD2 LEU P 198     -24.316-116.792 125.784  0.00 97.00      PROA   
ATOM   3089 HD21 LEU P 198     -25.416-116.653 125.835  0.00 97.00      PROA   
ATOM   3090 HD22 LEU P 198     -24.030-117.637 126.438  0.00 97.00      PROA   
ATOM   3091 HD23 LEU P 198     -24.040-117.054 124.741  0.00 97.00      PROA   
ATOM   3092  C   LEU P 198     -24.430-114.718 129.982  0.00 97.00      PROA   
ATOM   3093  O   LEU P 198     -25.376-115.147 130.642  0.00 97.00      PROA   
ATOM   3094  N   GLN P 199     -23.875-113.505 130.237  0.00 97.00      PROA   
ATOM   3095  HN  GLN P 199     -23.073-113.202 129.726  0.00 97.00      PROA   
ATOM   3096  CA  GLN P 199     -24.345-112.586 131.265  0.00 97.00      PROA   
ATOM   3097  HA  GLN P 199     -24.201-113.082 132.215  0.00 97.00      PROA   
ATOM   3098  CB  GLN P 199     -23.542-111.254 131.261  0.00 97.00      PROA   
ATOM   3099  HB1 GLN P 199     -23.913-110.617 132.095  0.00 97.00      PROA   
ATOM   3100  HB2 GLN P 199     -23.744-110.709 130.311  0.00 97.00      PROA   
ATOM   3101  CG  GLN P 199     -22.004-111.389 131.409  0.00 97.00      PROA   
ATOM   3102  HG1 GLN P 199     -21.553-110.416 131.695  0.00 97.00      PROA   
ATOM   3103  HG2 GLN P 199     -21.575-111.678 130.424  0.00 97.00      PROA   
ATOM   3104  CD  GLN P 199     -21.563-112.474 132.399  0.00 97.00      PROA   
ATOM   3105  OE1 GLN P 199     -21.016-113.507 131.997  0.00 97.00      PROA   
ATOM   3106  NE2 GLN P 199     -21.780-112.237 133.721  0.00 97.00      PROA   
ATOM   3107 HE21 GLN P 199     -21.466-112.927 134.370  0.00 97.00      PROA   
ATOM   3108 HE22 GLN P 199     -22.211-111.387 134.020  0.00 97.00      PROA   
ATOM   3109  C   GLN P 199     -25.833-112.264 131.142  0.00 97.00      PROA   
ATOM   3110  O   GLN P 199     -26.354-112.032 130.052  0.00 97.00      PROA   
ATOM   3111  N   ARG P 200     -26.559-112.294 132.281  0.00 97.00      PROA   
ATOM   3112  HN  ARG P 200     -26.137-112.432 133.173  0.00 97.00      PROA   
ATOM   3113  CA  ARG P 200     -27.998-112.368 132.272  0.00 97.00      PROA   
ATOM   3114  HA  ARG P 200     -28.392-111.951 131.357  0.00 97.00      PROA   
ATOM   3115  CB  ARG P 200     -28.395-113.859 132.429  0.00 97.00      PROA   
ATOM   3116  HB1 ARG P 200     -27.995-114.225 133.403  0.00 97.00      PROA   
ATOM   3117  HB2 ARG P 200     -27.877-114.451 131.640  0.00 97.00      PROA   
ATOM   3118  CG  ARG P 200     -29.899-114.156 132.373  0.00 97.00      PROA   
ATOM   3119  HG1 ARG P 200     -30.481-113.242 132.610  0.00 97.00      PROA   
ATOM   3120  HG2 ARG P 200     -30.108-114.877 133.190  0.00 97.00      PROA   
ATOM   3121  CD  ARG P 200     -30.419-114.724 131.045  0.00 97.00      PROA   
ATOM   3122  HD1 ARG P 200     -29.882-114.286 130.179  0.00 97.00      PROA   
ATOM   3123  HD2 ARG P 200     -31.505-114.500 130.928  0.00 97.00      PROA   
ATOM   3124  NE  ARG P 200     -30.192-116.208 131.046  0.00 97.00      PROA   
ATOM   3125  HE  ARG P 200     -29.315-116.580 130.759  0.00 97.00      PROA   
ATOM   3126  CZ  ARG P 200     -31.118-117.085 131.482  0.00 97.00      PROA   
ATOM   3127  NH1 ARG P 200     -32.307-116.693 131.956  0.00 97.00      PROA   
ATOM   3128 HH11 ARG P 200     -32.332-115.815 132.430  0.00 97.00      PROA   
ATOM   3129 HH12 ARG P 200     -32.929-117.390 132.313  0.00 97.00      PROA   
ATOM   3130  NH2 ARG P 200     -30.851-118.399 131.543  0.00 97.00      PROA   
ATOM   3131 HH21 ARG P 200     -29.921-118.714 131.392  0.00 97.00      PROA   
ATOM   3132 HH22 ARG P 200     -31.493-118.940 132.082  0.00 97.00      PROA   
ATOM   3133  C   ARG P 200     -28.487-111.593 133.481  0.00 97.00      PROA   
ATOM   3134  O   ARG P 200     -27.851-111.710 134.528  0.00 97.00      PROA   
ATOM   3135  N   PRO P 201     -29.566-110.801 133.447  0.00 97.00      PROA   
ATOM   3136  CD  PRO P 201     -30.163-110.249 132.224  0.00 97.00      PROA   
ATOM   3137  HD1 PRO P 201     -30.471-111.060 131.528  0.00 97.00      PROA   
ATOM   3138  HD2 PRO P 201     -29.425-109.580 131.727  0.00 97.00      PROA   
ATOM   3139  CA  PRO P 201     -30.196-110.291 134.660  0.00 97.00      PROA   
ATOM   3140  HA  PRO P 201     -29.448-109.942 135.360  0.00 97.00      PROA   
ATOM   3141  CB  PRO P 201     -31.069-109.122 134.161  0.00 97.00      PROA   
ATOM   3142  HB1 PRO P 201     -30.461-108.190 134.197  0.00 97.00      PROA   
ATOM   3143  HB2 PRO P 201     -31.987-108.964 134.761  0.00 97.00      PROA   
ATOM   3144  CG  PRO P 201     -31.379-109.441 132.688  0.00 97.00      PROA   
ATOM   3145  HG1 PRO P 201     -32.285-110.078 132.626  0.00 97.00      PROA   
ATOM   3146  HG2 PRO P 201     -31.547-108.531 132.080  0.00 97.00      PROA   
ATOM   3147  C   PRO P 201     -30.997-111.375 135.368  0.00 97.00      PROA   
ATOM   3148  O   PRO P 201     -30.601-111.785 136.459  0.00 97.00      PROA   
ATOM   3149  N   GLY P 202     -32.102-111.875 134.773  0.00 97.00      PROA   
ATOM   3150  HN  GLY P 202     -32.466-111.445 133.949  0.00 97.00      PROA   
ATOM   3151  CA  GLY P 202     -32.866-112.988 135.297  0.00 97.00      PROA   
ATOM   3152  HA1 GLY P 202     -33.809-112.931 134.794  0.00 97.00      PROA   
ATOM   3153  HA2 GLY P 202     -32.951-112.922 136.372  0.00 97.00      PROA   
ATOM   3154  C   GLY P 202     -32.278-114.310 134.918  0.00 97.00      PROA   
ATOM   3155  O   GLY P 202     -32.451-114.734 133.787  0.00 97.00      PROA   
ATOM   3156  N   LEU P 203     -31.592-114.992 135.858  0.00 97.00      PROA   
ATOM   3157  HN  LEU P 203     -31.499-114.582 136.762  0.00 97.00      PROA   
ATOM   3158  CA  LEU P 203     -30.873-116.245 135.669  0.00 97.00      PROA   
ATOM   3159  HA  LEU P 203     -30.193-116.083 134.851  0.00 97.00      PROA   
ATOM   3160  CB  LEU P 203     -29.992-116.592 136.906  0.00 97.00      PROA   
ATOM   3161  HB1 LEU P 203     -29.846-117.691 136.996  0.00 97.00      PROA   
ATOM   3162  HB2 LEU P 203     -30.527-116.254 137.820  0.00 97.00      PROA   
ATOM   3163  CG  LEU P 203     -28.565-115.970 136.900  0.00 97.00      PROA   
ATOM   3164  HG  LEU P 203     -28.107-116.223 137.888  0.00 97.00      PROA   
ATOM   3165  CD1 LEU P 203     -27.659-116.602 135.823  0.00 97.00      PROA   
ATOM   3166 HD11 LEU P 203     -28.042-116.376 134.806  0.00 97.00      PROA   
ATOM   3167 HD12 LEU P 203     -27.615-117.704 135.951  0.00 97.00      PROA   
ATOM   3168 HD13 LEU P 203     -26.628-116.198 135.906  0.00 97.00      PROA   
ATOM   3169  CD2 LEU P 203     -28.554-114.433 136.787  0.00 97.00      PROA   
ATOM   3170 HD21 LEU P 203     -29.180-113.981 137.583  0.00 97.00      PROA   
ATOM   3171 HD22 LEU P 203     -28.950-114.110 135.801  0.00 97.00      PROA   
ATOM   3172 HD23 LEU P 203     -27.519-114.045 136.887  0.00 97.00      PROA   
ATOM   3173  C   LEU P 203     -31.689-117.462 135.236  0.00 97.00      PROA   
ATOM   3174  O   LEU P 203     -31.171-118.305 134.507  0.00 97.00      PROA   
ATOM   3175  N   GLN P 204     -32.960-117.613 135.674  0.00 97.00      PROA   
ATOM   3176  HN  GLN P 204     -33.433-116.866 136.143  0.00 97.00      PROA   
ATOM   3177  CA  GLN P 204     -33.741-118.837 135.535  0.00 97.00      PROA   
ATOM   3178  HA  GLN P 204     -33.134-119.646 135.912  0.00 97.00      PROA   
ATOM   3179  CB  GLN P 204     -35.042-118.711 136.373  0.00 97.00      PROA   
ATOM   3180  HB1 GLN P 204     -35.705-117.956 135.896  0.00 97.00      PROA   
ATOM   3181  HB2 GLN P 204     -34.750-118.284 137.361  0.00 97.00      PROA   
ATOM   3182  CG  GLN P 204     -35.870-119.991 136.639  0.00 97.00      PROA   
ATOM   3183  HG1 GLN P 204     -36.446-120.256 135.728  0.00 97.00      PROA   
ATOM   3184  HG2 GLN P 204     -36.605-119.783 137.443  0.00 97.00      PROA   
ATOM   3185  CD  GLN P 204     -35.006-121.199 137.018  0.00 97.00      PROA   
ATOM   3186  OE1 GLN P 204     -34.437-121.898 136.175  0.00 97.00      PROA   
ATOM   3187  NE2 GLN P 204     -34.909-121.474 138.346  0.00 97.00      PROA   
ATOM   3188 HE21 GLN P 204     -34.367-122.268 138.615  0.00 97.00      PROA   
ATOM   3189 HE22 GLN P 204     -35.364-120.883 139.009  0.00 97.00      PROA   
ATOM   3190  C   GLN P 204     -34.120-119.152 134.092  0.00 97.00      PROA   
ATOM   3191  O   GLN P 204     -34.050-118.305 133.215  0.00 97.00      PROA   
ATOM   3192  N   LEU P 205     -34.550-120.397 133.795  0.00 97.00      PROA   
ATOM   3193  HN  LEU P 205     -34.524-121.121 134.482  0.00 97.00      PROA   
ATOM   3194  CA  LEU P 205     -35.309-120.666 132.593  0.00 97.00      PROA   
ATOM   3195  HA  LEU P 205     -35.618-119.735 132.141  0.00 97.00      PROA   
ATOM   3196  CB  LEU P 205     -34.547-121.487 131.524  0.00 97.00      PROA   
ATOM   3197  HB1 LEU P 205     -35.242-121.765 130.701  0.00 97.00      PROA   
ATOM   3198  HB2 LEU P 205     -34.169-122.420 131.997  0.00 97.00      PROA   
ATOM   3199  CG  LEU P 205     -33.356-120.746 130.875  0.00 97.00      PROA   
ATOM   3200  HG  LEU P 205     -32.721-120.347 131.697  0.00 97.00      PROA   
ATOM   3201  CD1 LEU P 205     -32.486-121.710 130.049  0.00 97.00      PROA   
ATOM   3202 HD11 LEU P 205     -33.086-122.153 129.226  0.00 97.00      PROA   
ATOM   3203 HD12 LEU P 205     -32.103-122.531 130.691  0.00 97.00      PROA   
ATOM   3204 HD13 LEU P 205     -31.623-121.170 129.606  0.00 97.00      PROA   
ATOM   3205  CD2 LEU P 205     -33.824-119.572 129.993  0.00 97.00      PROA   
ATOM   3206 HD21 LEU P 205     -34.374-118.817 130.591  0.00 97.00      PROA   
ATOM   3207 HD22 LEU P 205     -34.499-119.946 129.194  0.00 97.00      PROA   
ATOM   3208 HD23 LEU P 205     -32.954-119.075 129.514  0.00 97.00      PROA   
ATOM   3209  C   LEU P 205     -36.582-121.383 132.973  0.00 97.00      PROA   
ATOM   3210  O   LEU P 205     -36.579-122.538 133.393  0.00 97.00      PROA   
ATOM   3211  N   TYR P 206     -37.729-120.692 132.786  0.00 97.00      PROA   
ATOM   3212  HN  TYR P 206     -37.702-119.736 132.507  0.00 97.00      PROA   
ATOM   3213  CA  TYR P 206     -39.047-121.292 132.824  0.00 97.00      PROA   
ATOM   3214  HA  TYR P 206     -39.023-122.185 133.436  0.00 97.00      PROA   
ATOM   3215  CB  TYR P 206     -40.170-120.341 133.322  0.00 97.00      PROA   
ATOM   3216  HB1 TYR P 206     -41.126-120.888 133.468  0.00 97.00      PROA   
ATOM   3217  HB2 TYR P 206     -40.340-119.521 132.590  0.00 97.00      PROA   
ATOM   3218  CG  TYR P 206     -39.773-119.711 134.627  0.00 97.00      PROA   
ATOM   3219  CD1 TYR P 206     -40.055-120.326 135.863  0.00 97.00      PROA   
ATOM   3220  HD1 TYR P 206     -40.579-121.271 135.884  0.00 97.00      PROA   
ATOM   3221  CE1 TYR P 206     -39.650-119.722 137.064  0.00 97.00      PROA   
ATOM   3222  HE1 TYR P 206     -39.855-120.202 138.011  0.00 97.00      PROA   
ATOM   3223  CZ  TYR P 206     -38.953-118.505 137.032  0.00 97.00      PROA   
ATOM   3224  OH  TYR P 206     -38.453-117.926 138.217  0.00 97.00      PROA   
ATOM   3225  HH  TYR P 206     -37.829-117.232 137.962  0.00 97.00      PROA   
ATOM   3226  CD2 TYR P 206     -39.129-118.462 134.619  0.00 97.00      PROA   
ATOM   3227  HD2 TYR P 206     -38.931-117.955 133.686  0.00 97.00      PROA   
ATOM   3228  CE2 TYR P 206     -38.707-117.874 135.809  0.00 97.00      PROA   
ATOM   3229  HE2 TYR P 206     -38.179-116.936 135.763  0.00 97.00      PROA   
ATOM   3230  C   TYR P 206     -39.342-121.681 131.398  0.00 97.00      PROA   
ATOM   3231  O   TYR P 206     -38.828-121.068 130.463  0.00 97.00      PROA   
ATOM   3232  N   PHE P 207     -40.157-122.734 131.192  0.00 97.00      PROA   
ATOM   3233  HN  PHE P 207     -40.598-123.214 131.951  0.00 97.00      PROA   
ATOM   3234  CA  PHE P 207     -40.394-123.258 129.865  0.00 97.00      PROA   
ATOM   3235  HA  PHE P 207     -40.124-122.529 129.114  0.00 97.00      PROA   
ATOM   3236  CB  PHE P 207     -39.659-124.596 129.591  0.00 97.00      PROA   
ATOM   3237  HB1 PHE P 207     -39.973-125.042 128.623  0.00 97.00      PROA   
ATOM   3238  HB2 PHE P 207     -39.913-125.316 130.396  0.00 97.00      PROA   
ATOM   3239  CG  PHE P 207     -38.156-124.443 129.562  0.00 97.00      PROA   
ATOM   3240  CD1 PHE P 207     -37.407-124.436 130.753  0.00 97.00      PROA   
ATOM   3241  HD1 PHE P 207     -37.916-124.456 131.706  0.00 97.00      PROA   
ATOM   3242  CE1 PHE P 207     -36.008-124.421 130.721  0.00 97.00      PROA   
ATOM   3243  HE1 PHE P 207     -35.450-124.403 131.646  0.00 97.00      PROA   
ATOM   3244  CZ  PHE P 207     -35.336-124.419 129.493  0.00 97.00      PROA   
ATOM   3245  HZ  PHE P 207     -34.257-124.403 129.467  0.00 97.00      PROA   
ATOM   3246  CD2 PHE P 207     -37.467-124.438 128.335  0.00 97.00      PROA   
ATOM   3247  HD2 PHE P 207     -38.025-124.459 127.410  0.00 97.00      PROA   
ATOM   3248  CE2 PHE P 207     -36.066-124.427 128.298  0.00 97.00      PROA   
ATOM   3249  HE2 PHE P 207     -35.549-124.428 127.350  0.00 97.00      PROA   
ATOM   3250  C   PHE P 207     -41.861-123.508 129.705  0.00 97.00      PROA   
ATOM   3251  O   PHE P 207     -42.599-123.592 130.676  0.00 97.00      PROA   
ATOM   3252  N   SER P 208     -42.317-123.636 128.446  0.00 97.00      PROA   
ATOM   3253  HN  SER P 208     -41.722-123.465 127.666  0.00 97.00      PROA   
ATOM   3254  CA  SER P 208     -43.663-124.046 128.133  0.00 97.00      PROA   
ATOM   3255  HA  SER P 208     -44.026-124.692 128.921  0.00 97.00      PROA   
ATOM   3256  CB  SER P 208     -44.658-122.870 127.952  0.00 97.00      PROA   
ATOM   3257  HB1 SER P 208     -44.799-122.377 128.939  0.00 97.00      PROA   
ATOM   3258  HB2 SER P 208     -45.648-123.233 127.602  0.00 97.00      PROA   
ATOM   3259  OG  SER P 208     -44.145-121.898 127.046  0.00 97.00      PROA   
ATOM   3260  HG1 SER P 208     -44.891-121.402 126.691  0.00 97.00      PROA   
ATOM   3261  C   SER P 208     -43.583-124.886 126.888  0.00 97.00      PROA   
ATOM   3262  O   SER P 208     -42.638-124.781 126.110  0.00 97.00      PROA   
ATOM   3263  N   PHE P 209     -44.578-125.780 126.713  0.00 97.00      PROA   
ATOM   3264  HN  PHE P 209     -45.336-125.824 127.357  0.00 97.00      PROA   
ATOM   3265  CA  PHE P 209     -44.641-126.733 125.633  0.00 97.00      PROA   
ATOM   3266  HA  PHE P 209     -43.948-126.435 124.856  0.00 97.00      PROA   
ATOM   3267  CB  PHE P 209     -44.352-128.181 126.123  0.00 97.00      PROA   
ATOM   3268  HB1 PHE P 209     -45.127-128.912 125.814  0.00 97.00      PROA   
ATOM   3269  HB2 PHE P 209     -44.293-128.200 127.234  0.00 97.00      PROA   
ATOM   3270  CG  PHE P 209     -43.042-128.667 125.563  0.00 97.00      PROA   
ATOM   3271  CD1 PHE P 209     -42.987-129.113 124.231  0.00 97.00      PROA   
ATOM   3272  HD1 PHE P 209     -43.874-129.069 123.615  0.00 97.00      PROA   
ATOM   3273  CE1 PHE P 209     -41.798-129.623 123.698  0.00 97.00      PROA   
ATOM   3274  HE1 PHE P 209     -41.776-129.971 122.677  0.00 97.00      PROA   
ATOM   3275  CZ  PHE P 209     -40.650-129.695 124.496  0.00 97.00      PROA   
ATOM   3276  HZ  PHE P 209     -39.730-130.091 124.093  0.00 97.00      PROA   
ATOM   3277  CD2 PHE P 209     -41.881-128.742 126.355  0.00 97.00      PROA   
ATOM   3278  HD2 PHE P 209     -41.908-128.411 127.384  0.00 97.00      PROA   
ATOM   3279  CE2 PHE P 209     -40.691-129.254 125.824  0.00 97.00      PROA   
ATOM   3280  HE2 PHE P 209     -39.805-129.314 126.438  0.00 97.00      PROA   
ATOM   3281  C   PHE P 209     -46.022-126.630 125.035  0.00 97.00      PROA   
ATOM   3282  O   PHE P 209     -47.009-126.431 125.740  0.00 97.00      PROA   
ATOM   3283  N   TYR P 210     -46.106-126.724 123.690  0.00 97.00      PROA   
ATOM   3284  HN  TYR P 210     -45.290-126.866 123.135  0.00 97.00      PROA   
ATOM   3285  CA  TYR P 210     -47.325-126.499 122.948  0.00 97.00      PROA   
ATOM   3286  HA  TYR P 210     -48.188-126.588 123.596  0.00 97.00      PROA   
ATOM   3287  CB  TYR P 210     -47.324-125.131 122.200  0.00 97.00      PROA   
ATOM   3288  HB1 TYR P 210     -48.309-124.937 121.725  0.00 97.00      PROA   
ATOM   3289  HB2 TYR P 210     -46.556-125.159 121.400  0.00 97.00      PROA   
ATOM   3290  CG  TYR P 210     -46.964-123.956 123.088  0.00 97.00      PROA   
ATOM   3291  CD1 TYR P 210     -45.615-123.648 123.351  0.00 97.00      PROA   
ATOM   3292  HD1 TYR P 210     -44.839-124.289 122.961  0.00 97.00      PROA   
ATOM   3293  CE1 TYR P 210     -45.261-122.504 124.075  0.00 97.00      PROA   
ATOM   3294  HE1 TYR P 210     -44.220-122.285 124.257  0.00 97.00      PROA   
ATOM   3295  CZ  TYR P 210     -46.257-121.634 124.532  0.00 97.00      PROA   
ATOM   3296  OH  TYR P 210     -45.922-120.445 125.217  0.00 97.00      PROA   
ATOM   3297  HH  TYR P 210     -45.145-120.059 124.794  0.00 97.00      PROA   
ATOM   3298  CD2 TYR P 210     -47.952-123.068 123.551  0.00 97.00      PROA   
ATOM   3299  HD2 TYR P 210     -48.988-123.256 123.313  0.00 97.00      PROA   
ATOM   3300  CE2 TYR P 210     -47.602-121.921 124.277  0.00 97.00      PROA   
ATOM   3301  HE2 TYR P 210     -48.366-121.235 124.613  0.00 97.00      PROA   
ATOM   3302  C   TYR P 210     -47.388-127.591 121.905  0.00 97.00      PROA   
ATOM   3303  O   TYR P 210     -46.379-128.219 121.591  0.00 97.00      PROA   
ATOM   3304  N   MET P 211     -48.593-127.834 121.335  0.00 97.00      PROA   
ATOM   3305  HN  MET P 211     -49.413-127.352 121.638  0.00 97.00      PROA   
ATOM   3306  CA  MET P 211     -48.758-128.697 120.185  0.00 97.00      PROA   
ATOM   3307  HA  MET P 211     -47.798-129.026 119.819  0.00 97.00      PROA   
ATOM   3308  CB  MET P 211     -49.632-129.938 120.507  0.00 97.00      PROA   
ATOM   3309  HB1 MET P 211     -49.899-130.458 119.561  0.00 97.00      PROA   
ATOM   3310  HB2 MET P 211     -50.572-129.599 120.997  0.00 97.00      PROA   
ATOM   3311  CG  MET P 211     -48.929-130.958 121.423  0.00 97.00      PROA   
ATOM   3312  HG1 MET P 211     -48.448-130.419 122.267  0.00 97.00      PROA   
ATOM   3313  HG2 MET P 211     -48.114-131.424 120.831  0.00 97.00      PROA   
ATOM   3314  SD  MET P 211     -50.016-132.254 122.103  0.00 97.00      PROA   
ATOM   3315  CE  MET P 211     -50.462-133.063 120.541  0.00 97.00      PROA   
ATOM   3316  HE1 MET P 211     -49.553-133.359 119.977  0.00 97.00      PROA   
ATOM   3317  HE2 MET P 211     -51.070-132.394 119.896  0.00 97.00      PROA   
ATOM   3318  HE3 MET P 211     -51.056-133.981 120.733  0.00 97.00      PROA   
ATOM   3319  C   MET P 211     -49.430-127.893 119.097  0.00 97.00      PROA   
ATOM   3320  O   MET P 211     -50.642-127.697 119.147  0.00 97.00      PROA   
ATOM   3321  N   GLY P 212     -48.665-127.427 118.069  0.00 97.00      PROA   
ATOM   3322  HN  GLY P 212     -47.706-127.698 117.990  0.00 97.00      PROA   
ATOM   3323  CA  GLY P 212     -49.129-126.525 117.019  0.00 97.00      PROA   
ATOM   3324  HA1 GLY P 212     -49.634-127.120 116.273  0.00 97.00      PROA   
ATOM   3325  HA2 GLY P 212     -48.251-126.041 116.625  0.00 97.00      PROA   
ATOM   3326  C   GLY P 212     -50.048-125.415 117.482  0.00 97.00      PROA   
ATOM   3327  O   GLY P 212     -49.692-124.587 118.319  0.00 97.00      PROA   
ATOM   3328  N   SER P 213     -51.279-125.391 116.929  0.00 97.00      PROA   
ATOM   3329  HN  SER P 213     -51.496-126.056 116.218  0.00 97.00      PROA   
ATOM   3330  CA  SER P 213     -52.315-124.426 117.263  0.00 97.00      PROA   
ATOM   3331  HA  SER P 213     -51.837-123.464 117.393  0.00 97.00      PROA   
ATOM   3332  CB  SER P 213     -53.332-124.290 116.090  0.00 97.00      PROA   
ATOM   3333  HB1 SER P 213     -53.869-125.251 115.938  0.00 97.00      PROA   
ATOM   3334  HB2 SER P 213     -52.769-124.060 115.160  0.00 97.00      PROA   
ATOM   3335  OG  SER P 213     -54.279-123.241 116.289  0.00 97.00      PROA   
ATOM   3336  HG1 SER P 213     -54.681-123.418 117.147  0.00 97.00      PROA   
ATOM   3337  C   SER P 213     -53.064-124.744 118.568  0.00 97.00      PROA   
ATOM   3338  O   SER P 213     -54.239-124.410 118.714  0.00 97.00      PROA   
ATOM   3339  N   LYS P 214     -52.421-125.370 119.582  0.00 97.00      PROA   
ATOM   3340  HN  LYS P 214     -51.499-125.731 119.468  0.00 97.00      PROA   
ATOM   3341  CA  LYS P 214     -53.020-125.427 120.904  0.00 97.00      PROA   
ATOM   3342  HA  LYS P 214     -53.570-124.505 121.040  0.00 97.00      PROA   
ATOM   3343  CB  LYS P 214     -54.058-126.563 121.103  0.00 97.00      PROA   
ATOM   3344  HB1 LYS P 214     -54.943-126.301 120.478  0.00 97.00      PROA   
ATOM   3345  HB2 LYS P 214     -54.401-126.580 122.161  0.00 97.00      PROA   
ATOM   3346  CG  LYS P 214     -53.577-127.964 120.693  0.00 97.00      PROA   
ATOM   3347  HG1 LYS P 214     -52.593-128.159 121.174  0.00 97.00      PROA   
ATOM   3348  HG2 LYS P 214     -53.422-127.998 119.593  0.00 97.00      PROA   
ATOM   3349  CD  LYS P 214     -54.543-129.084 121.123  0.00 97.00      PROA   
ATOM   3350  HD1 LYS P 214     -54.580-129.086 122.237  0.00 97.00      PROA   
ATOM   3351  HD2 LYS P 214     -54.111-130.058 120.799  0.00 97.00      PROA   
ATOM   3352  CE  LYS P 214     -55.968-128.937 120.566  0.00 97.00      PROA   
ATOM   3353  HE1 LYS P 214     -55.962-128.998 119.457  0.00 97.00      PROA   
ATOM   3354  HE2 LYS P 214     -56.422-127.971 120.872  0.00 97.00      PROA   
ATOM   3355  NZ  LYS P 214     -56.842-130.018 121.082  0.00 97.00      PROA   
ATOM   3356  HZ1 LYS P 214     -56.886-129.950 122.119  0.00 97.00      PROA   
ATOM   3357  HZ2 LYS P 214     -56.444-130.941 120.816  0.00 97.00      PROA   
ATOM   3358  HZ3 LYS P 214     -57.799-129.921 120.689  0.00 97.00      PROA   
ATOM   3359  C   LYS P 214     -52.022-125.433 122.045  0.00 97.00      PROA   
ATOM   3360  O   LYS P 214     -51.006-126.124 122.038  0.00 97.00      PROA   
ATOM   3361  N   THR P 215     -52.340-124.641 123.094  0.00 97.00      PROA   
ATOM   3362  HN  THR P 215     -53.131-124.034 123.049  0.00 97.00      PROA   
ATOM   3363  CA  THR P 215     -51.699-124.645 124.394  0.00 97.00      PROA   
ATOM   3364  HA  THR P 215     -50.639-124.496 124.243  0.00 97.00      PROA   
ATOM   3365  CB  THR P 215     -52.244-123.536 125.293  0.00 97.00      PROA   
ATOM   3366  HB  THR P 215     -51.948-123.676 126.359  0.00 97.00      PROA   
ATOM   3367  OG1 THR P 215     -53.665-123.471 125.209  0.00 97.00      PROA   
ATOM   3368  HG1 THR P 215     -53.991-124.301 125.562  0.00 97.00      PROA   
ATOM   3369  CG2 THR P 215     -51.696-122.176 124.830  0.00 97.00      PROA   
ATOM   3370 HG21 THR P 215     -51.927-122.000 123.759  0.00 97.00      PROA   
ATOM   3371 HG22 THR P 215     -50.598-122.126 124.977  0.00 97.00      PROA   
ATOM   3372 HG23 THR P 215     -52.168-121.364 125.424  0.00 97.00      PROA   
ATOM   3373  C   THR P 215     -51.874-125.953 125.144  0.00 97.00      PROA   
ATOM   3374  O   THR P 215     -52.965-126.518 125.190  0.00 97.00      PROA   
ATOM   3375  N   LEU P 216     -50.799-126.416 125.819  0.00 97.00      PROA   
ATOM   3376  HN  LEU P 216     -49.895-126.015 125.686  0.00 97.00      PROA   
ATOM   3377  CA  LEU P 216     -50.889-127.407 126.874  0.00 97.00      PROA   
ATOM   3378  HA  LEU P 216     -51.775-128.006 126.721  0.00 97.00      PROA   
ATOM   3379  CB  LEU P 216     -49.657-128.342 126.901  0.00 97.00      PROA   
ATOM   3380  HB1 LEU P 216     -49.723-129.053 127.751  0.00 97.00      PROA   
ATOM   3381  HB2 LEU P 216     -48.740-127.730 127.040  0.00 97.00      PROA   
ATOM   3382  CG  LEU P 216     -49.491-129.183 125.609  0.00 97.00      PROA   
ATOM   3383  HG  LEU P 216     -49.363-128.487 124.747  0.00 97.00      PROA   
ATOM   3384  CD1 LEU P 216     -48.227-130.057 125.681  0.00 97.00      PROA   
ATOM   3385 HD11 LEU P 216     -48.311-130.785 126.516  0.00 97.00      PROA   
ATOM   3386 HD12 LEU P 216     -47.331-129.426 125.844  0.00 97.00      PROA   
ATOM   3387 HD13 LEU P 216     -48.098-130.623 124.734  0.00 97.00      PROA   
ATOM   3388  CD2 LEU P 216     -50.723-130.062 125.328  0.00 97.00      PROA   
ATOM   3389 HD21 LEU P 216     -51.626-129.443 125.152  0.00 97.00      PROA   
ATOM   3390 HD22 LEU P 216     -50.911-130.744 126.185  0.00 97.00      PROA   
ATOM   3391 HD23 LEU P 216     -50.547-130.679 124.425  0.00 97.00      PROA   
ATOM   3392  C   LEU P 216     -51.087-126.686 128.195  0.00 97.00      PROA   
ATOM   3393  O   LEU P 216     -51.153-125.459 128.227  0.00 97.00      PROA   
ATOM   3394  N   ARG P 217     -51.239-127.428 129.322  0.00 97.00      PROA   
ATOM   3395  HN  ARG P 217     -51.213-128.424 129.277  0.00 97.00      PROA   
ATOM   3396  CA  ARG P 217     -51.456-126.847 130.640  0.00 97.00      PROA   
ATOM   3397  HA  ARG P 217     -52.211-126.079 130.533  0.00 97.00      PROA   
ATOM   3398  CB  ARG P 217     -51.979-127.865 131.689  0.00 97.00      PROA   
ATOM   3399  HB1 ARG P 217     -52.015-127.369 132.687  0.00 97.00      PROA   
ATOM   3400  HB2 ARG P 217     -51.261-128.712 131.757  0.00 97.00      PROA   
ATOM   3401  CG  ARG P 217     -53.394-128.414 131.428  0.00 97.00      PROA   
ATOM   3402  HG1 ARG P 217     -53.424-128.923 130.440  0.00 97.00      PROA   
ATOM   3403  HG2 ARG P 217     -54.107-127.561 131.393  0.00 97.00      PROA   
ATOM   3404  CD  ARG P 217     -53.820-129.412 132.518  0.00 97.00      PROA   
ATOM   3405  HD1 ARG P 217     -53.735-128.972 133.537  0.00 97.00      PROA   
ATOM   3406  HD2 ARG P 217     -53.172-130.315 132.476  0.00 97.00      PROA   
ATOM   3407  NE  ARG P 217     -55.226-129.859 132.259  0.00 97.00      PROA   
ATOM   3408  HE  ARG P 217     -55.379-130.705 131.756  0.00 97.00      PROA   
ATOM   3409  CZ  ARG P 217     -56.325-129.217 132.710  0.00 97.00      PROA   
ATOM   3410  NH1 ARG P 217     -56.261-128.055 133.377  0.00 97.00      PROA   
ATOM   3411 HH11 ARG P 217     -55.373-127.623 133.496  0.00 97.00      PROA   
ATOM   3412 HH12 ARG P 217     -57.107-127.624 133.683  0.00 97.00      PROA   
ATOM   3413  NH2 ARG P 217     -57.533-129.764 132.484  0.00 97.00      PROA   
ATOM   3414 HH21 ARG P 217     -57.591-130.628 131.993  0.00 97.00      PROA   
ATOM   3415 HH22 ARG P 217     -58.344-129.309 132.841  0.00 97.00      PROA   
ATOM   3416  C   ARG P 217     -50.227-126.159 131.222  0.00 97.00      PROA   
ATOM   3417  O   ARG P 217     -49.574-126.668 132.132  0.00 97.00      PROA   
ATOM   3418  N   GLY P 218     -49.915-124.952 130.699  0.00 97.00      PROA   
ATOM   3419  HN  GLY P 218     -50.412-124.665 129.882  0.00 97.00      PROA   
ATOM   3420  CA  GLY P 218     -48.951-124.003 131.222  0.00 97.00      PROA   
ATOM   3421  HA1 GLY P 218     -49.006-123.128 130.592  0.00 97.00      PROA   
ATOM   3422  HA2 GLY P 218     -47.980-124.476 131.211  0.00 97.00      PROA   
ATOM   3423  C   GLY P 218     -49.230-123.534 132.623  0.00 97.00      PROA   
ATOM   3424  O   GLY P 218     -50.338-123.676 133.138  0.00 97.00      PROA   
ATOM   3425  N   ARG P 219     -48.201-122.910 133.235  0.00 97.00      PROA   
ATOM   3426  HN  ARG P 219     -47.328-122.807 132.765  0.00 97.00      PROA   
ATOM   3427  CA  ARG P 219     -48.240-122.345 134.562  0.00 97.00      PROA   
ATOM   3428  HA  ARG P 219     -48.865-121.465 134.512  0.00 97.00      PROA   
ATOM   3429  CB  ARG P 219     -48.776-123.302 135.687  0.00 97.00      PROA   
ATOM   3430  HB1 ARG P 219     -49.862-123.451 135.500  0.00 97.00      PROA   
ATOM   3431  HB2 ARG P 219     -48.718-122.805 136.676  0.00 97.00      PROA   
ATOM   3432  CG  ARG P 219     -48.148-124.715 135.739  0.00 97.00      PROA   
ATOM   3433  HG1 ARG P 219     -47.044-124.644 135.854  0.00 97.00      PROA   
ATOM   3434  HG2 ARG P 219     -48.348-125.220 134.770  0.00 97.00      PROA   
ATOM   3435  CD  ARG P 219     -48.699-125.632 136.843  0.00 97.00      PROA   
ATOM   3436  HD1 ARG P 219     -48.347-126.676 136.668  0.00 97.00      PROA   
ATOM   3437  HD2 ARG P 219     -49.809-125.607 136.867  0.00 97.00      PROA   
ATOM   3438  NE  ARG P 219     -48.149-125.130 138.140  0.00 97.00      PROA   
ATOM   3439  HE  ARG P 219     -47.660-124.256 138.155  0.00 97.00      PROA   
ATOM   3440  CZ  ARG P 219     -47.919-125.898 139.220  0.00 97.00      PROA   
ATOM   3441  NH1 ARG P 219     -48.653-126.986 139.445  0.00 97.00      PROA   
ATOM   3442 HH11 ARG P 219     -49.462-127.051 138.874  0.00 97.00      PROA   
ATOM   3443 HH12 ARG P 219     -48.584-127.414 140.341  0.00 97.00      PROA   
ATOM   3444  NH2 ARG P 219     -46.964-125.535 140.090  0.00 97.00      PROA   
ATOM   3445 HH21 ARG P 219     -46.592-126.205 140.722  0.00 97.00      PROA   
ATOM   3446 HH22 ARG P 219     -46.429-124.710 139.880  0.00 97.00      PROA   
ATOM   3447  C   ARG P 219     -46.825-121.867 134.792  0.00 97.00      PROA   
ATOM   3448  O   ARG P 219     -46.194-121.314 133.894  0.00 97.00      PROA   
ATOM   3449  N   ASP P 220     -46.278-122.099 135.997  0.00 97.00      PROA   
ATOM   3450  HN  ASP P 220     -46.844-122.428 136.754  0.00 97.00      PROA   
ATOM   3451  CA  ASP P 220     -44.886-122.050 136.371  0.00 97.00      PROA   
ATOM   3452  HA  ASP P 220     -44.417-121.195 135.902  0.00 97.00      PROA   
ATOM   3453  CB  ASP P 220     -44.787-121.900 137.927  0.00 97.00      PROA   
ATOM   3454  HB1 ASP P 220     -45.120-120.869 138.182  0.00 97.00      PROA   
ATOM   3455  HB2 ASP P 220     -43.748-122.008 138.289  0.00 97.00      PROA   
ATOM   3456  CG  ASP P 220     -45.720-122.830 138.718  0.00 97.00      PROA   
ATOM   3457  OD1 ASP P 220     -45.210-123.552 139.609  0.00 97.00      PROA   
ATOM   3458  OD2 ASP P 220     -46.956-122.768 138.504  0.00 97.00      PROA   
ATOM   3459  C   ASP P 220     -44.188-123.322 135.871  0.00 97.00      PROA   
ATOM   3460  O   ASP P 220     -43.620-124.104 136.633  0.00 97.00      PROA   
ATOM   3461  N   THR P 221     -44.238-123.579 134.542  0.00 97.00      PROA   
ATOM   3462  HN  THR P 221     -44.703-122.947 133.924  0.00 97.00      PROA   
ATOM   3463  CA  THR P 221     -43.826-124.848 133.962  0.00 97.00      PROA   
ATOM   3464  HA  THR P 221     -44.137-125.597 134.676  0.00 97.00      PROA   
ATOM   3465  CB  THR P 221     -44.571-125.213 132.676  0.00 97.00      PROA   
ATOM   3466  HB  THR P 221     -44.004-125.935 132.043  0.00 97.00      PROA   
ATOM   3467  OG1 THR P 221     -44.894-124.058 131.913  0.00 97.00      PROA   
ATOM   3468  HG1 THR P 221     -44.056-123.738 131.564  0.00 97.00      PROA   
ATOM   3469  CG2 THR P 221     -45.910-125.861 133.063  0.00 97.00      PROA   
ATOM   3470 HG21 THR P 221     -46.519-125.135 133.635  0.00 97.00      PROA   
ATOM   3471 HG22 THR P 221     -45.752-126.762 133.689  0.00 97.00      PROA   
ATOM   3472 HG23 THR P 221     -46.478-126.147 132.153  0.00 97.00      PROA   
ATOM   3473  C   THR P 221     -42.324-125.066 133.811  0.00 97.00      PROA   
ATOM   3474  O   THR P 221     -41.554-124.193 133.418  0.00 97.00      PROA   
ATOM   3475  N   SER P 222     -41.895-126.310 134.126  0.00 97.00      PROA   
ATOM   3476  HN  SER P 222     -42.532-126.961 134.530  0.00 97.00      PROA   
ATOM   3477  CA  SER P 222     -40.540-126.811 133.997  0.00 97.00      PROA   
ATOM   3478  HA  SER P 222     -39.860-126.025 134.298  0.00 97.00      PROA   
ATOM   3479  CB  SER P 222     -40.330-128.056 134.893  0.00 97.00      PROA   
ATOM   3480  HB1 SER P 222     -39.259-128.345 134.946  0.00 97.00      PROA   
ATOM   3481  HB2 SER P 222     -40.907-128.914 134.481  0.00 97.00      PROA   
ATOM   3482  OG  SER P 222     -40.820-127.811 136.210  0.00 97.00      PROA   
ATOM   3483  HG1 SER P 222     -40.538-126.927 136.463  0.00 97.00      PROA   
ATOM   3484  C   SER P 222     -40.232-127.196 132.557  0.00 97.00      PROA   
ATOM   3485  O   SER P 222     -41.103-127.161 131.692  0.00 97.00      PROA   
ATOM   3486  N   SER P 223     -38.958-127.566 132.270  0.00 97.00      PROA   
ATOM   3487  HN  SER P 223     -38.248-127.545 132.972  0.00 97.00      PROA   
ATOM   3488  CA  SER P 223     -38.418-127.841 130.948  0.00 97.00      PROA   
ATOM   3489  HA  SER P 223     -38.474-126.933 130.376  0.00 97.00      PROA   
ATOM   3490  CB  SER P 223     -36.937-128.268 131.063  0.00 97.00      PROA   
ATOM   3491  HB1 SER P 223     -36.459-128.316 130.061  0.00 97.00      PROA   
ATOM   3492  HB2 SER P 223     -36.862-129.271 131.538  0.00 97.00      PROA   
ATOM   3493  OG  SER P 223     -36.217-127.347 131.876  0.00 97.00      PROA   
ATOM   3494  HG1 SER P 223     -36.134-126.535 131.368  0.00 97.00      PROA   
ATOM   3495  C   SER P 223     -39.122-128.904 130.131  0.00 97.00      PROA   
ATOM   3496  O   SER P 223     -39.274-128.746 128.921  0.00 97.00      PROA   
ATOM   3497  N   GLU P 224     -39.560-130.009 130.771  0.00 97.00      PROA   
ATOM   3498  HN  GLU P 224     -39.496-130.077 131.761  0.00 97.00      PROA   
ATOM   3499  CA  GLU P 224     -40.091-131.169 130.090  0.00 97.00      PROA   
ATOM   3500  HA  GLU P 224     -40.202-130.957 129.035  0.00 97.00      PROA   
ATOM   3501  CB  GLU P 224     -39.180-132.422 130.222  0.00 97.00      PROA   
ATOM   3502  HB1 GLU P 224     -39.767-133.310 129.893  0.00 97.00      PROA   
ATOM   3503  HB2 GLU P 224     -38.908-132.592 131.286  0.00 97.00      PROA   
ATOM   3504  CG  GLU P 224     -37.895-132.368 129.363  0.00 97.00      PROA   
ATOM   3505  HG1 GLU P 224     -37.061-131.884 129.910  0.00 97.00      PROA   
ATOM   3506  HG2 GLU P 224     -38.080-131.805 128.423  0.00 97.00      PROA   
ATOM   3507  CD  GLU P 224     -37.495-133.784 128.963  0.00 97.00      PROA   
ATOM   3508  OE1 GLU P 224     -38.298-134.415 128.231  0.00 97.00      PROA   
ATOM   3509  OE2 GLU P 224     -36.413-134.254 129.394  0.00 97.00      PROA   
ATOM   3510  C   GLU P 224     -41.470-131.515 130.607  0.00 97.00      PROA   
ATOM   3511  O   GLU P 224     -41.912-131.057 131.659  0.00 97.00      PROA   
ATOM   3512  N   TYR P 225     -42.173-132.372 129.833  0.00 97.00      PROA   
ATOM   3513  HN  TYR P 225     -41.766-132.727 128.995  0.00 97.00      PROA   
ATOM   3514  CA  TYR P 225     -43.451-132.957 130.166  0.00 97.00      PROA   
ATOM   3515  HA  TYR P 225     -43.677-132.771 131.207  0.00 97.00      PROA   
ATOM   3516  CB  TYR P 225     -44.603-132.419 129.249  0.00 97.00      PROA   
ATOM   3517  HB1 TYR P 225     -44.602-131.307 129.290  0.00 97.00      PROA   
ATOM   3518  HB2 TYR P 225     -45.581-132.772 129.640  0.00 97.00      PROA   
ATOM   3519  CG  TYR P 225     -44.489-132.832 127.792  0.00 97.00      PROA   
ATOM   3520  CD1 TYR P 225     -45.294-133.864 127.272  0.00 97.00      PROA   
ATOM   3521  HD1 TYR P 225     -45.997-134.372 127.917  0.00 97.00      PROA   
ATOM   3522  CE1 TYR P 225     -45.177-134.259 125.933  0.00 97.00      PROA   
ATOM   3523  HE1 TYR P 225     -45.794-135.059 125.551  0.00 97.00      PROA   
ATOM   3524  CZ  TYR P 225     -44.242-133.635 125.099  0.00 97.00      PROA   
ATOM   3525  OH  TYR P 225     -44.081-134.060 123.763  0.00 97.00      PROA   
ATOM   3526  HH  TYR P 225     -44.779-134.689 123.565  0.00 97.00      PROA   
ATOM   3527  CD2 TYR P 225     -43.588-132.182 126.927  0.00 97.00      PROA   
ATOM   3528  HD2 TYR P 225     -42.971-131.378 127.298  0.00 97.00      PROA   
ATOM   3529  CE2 TYR P 225     -43.454-132.591 125.595  0.00 97.00      PROA   
ATOM   3530  HE2 TYR P 225     -42.733-132.110 124.952  0.00 97.00      PROA   
ATOM   3531  C   TYR P 225     -43.199-134.441 129.970  0.00 97.00      PROA   
ATOM   3532  O   TYR P 225     -42.231-134.813 129.308  0.00 97.00      PROA   
ATOM   3533  N   GLN P 226     -44.039-135.343 130.541  0.00 97.00      PROA   
ATOM   3534  HN  GLN P 226     -44.817-135.068 131.100  0.00 97.00      PROA   
ATOM   3535  CA  GLN P 226     -43.860-136.768 130.318  0.00 97.00      PROA   
ATOM   3536  HA  GLN P 226     -43.263-136.874 129.426  0.00 97.00      PROA   
ATOM   3537  CB  GLN P 226     -43.119-137.525 131.462  0.00 97.00      PROA   
ATOM   3538  HB1 GLN P 226     -43.430-138.594 131.492  0.00 97.00      PROA   
ATOM   3539  HB2 GLN P 226     -43.412-137.079 132.437  0.00 97.00      PROA   
ATOM   3540  CG  GLN P 226     -41.576-137.520 131.331  0.00 97.00      PROA   
ATOM   3541  HG1 GLN P 226     -41.120-138.175 132.102  0.00 97.00      PROA   
ATOM   3542  HG2 GLN P 226     -41.203-136.483 131.473  0.00 97.00      PROA   
ATOM   3543  CD  GLN P 226     -41.150-138.035 129.949  0.00 97.00      PROA   
ATOM   3544  OE1 GLN P 226     -41.789-138.926 129.376  0.00 97.00      PROA   
ATOM   3545  NE2 GLN P 226     -40.072-137.429 129.379  0.00 97.00      PROA   
ATOM   3546 HE21 GLN P 226     -39.935-137.570 128.398  0.00 97.00      PROA   
ATOM   3547 HE22 GLN P 226     -39.607-136.674 129.835  0.00 97.00      PROA   
ATOM   3548  C   GLN P 226     -45.123-137.467 129.900  0.00 97.00      PROA   
ATOM   3549  O   GLN P 226     -46.236-137.007 130.147  0.00 97.00      PROA   
ATOM   3550  N   ILE P 227     -44.934-138.599 129.177  0.00 97.00      PROA   
ATOM   3551  HN  ILE P 227     -44.011-138.960 129.055  0.00 97.00      PROA   
ATOM   3552  CA  ILE P 227     -45.972-139.231 128.395  0.00 97.00      PROA   
ATOM   3553  HA  ILE P 227     -46.904-138.708 128.560  0.00 97.00      PROA   
ATOM   3554  CB  ILE P 227     -45.683-139.224 126.891  0.00 97.00      PROA   
ATOM   3555  HB  ILE P 227     -45.041-140.089 126.605  0.00 97.00      PROA   
ATOM   3556  CG2 ILE P 227     -47.041-139.341 126.164  0.00 97.00      PROA   
ATOM   3557 HG21 ILE P 227     -47.676-138.458 126.387  0.00 97.00      PROA   
ATOM   3558 HG22 ILE P 227     -47.588-140.253 126.472  0.00 97.00      PROA   
ATOM   3559 HG23 ILE P 227     -46.896-139.382 125.067  0.00 97.00      PROA   
ATOM   3560  CG1 ILE P 227     -44.913-137.949 126.448  0.00 97.00      PROA   
ATOM   3561 HG11 ILE P 227     -43.935-137.890 126.975  0.00 97.00      PROA   
ATOM   3562 HG12 ILE P 227     -45.511-137.057 126.734  0.00 97.00      PROA   
ATOM   3563  CD  ILE P 227     -44.611-137.910 124.944  0.00 97.00      PROA   
ATOM   3564  HD1 ILE P 227     -45.542-137.772 124.355  0.00 97.00      PROA   
ATOM   3565  HD2 ILE P 227     -44.128-138.858 124.625  0.00 97.00      PROA   
ATOM   3566  HD3 ILE P 227     -43.924-137.070 124.710  0.00 97.00      PROA   
ATOM   3567  C   ILE P 227     -46.130-140.651 128.895  0.00 97.00      PROA   
ATOM   3568  O   ILE P 227     -45.171-141.410 128.987  0.00 97.00      PROA   
ATOM   3569  N   LEU P 228     -47.372-141.042 129.251  0.00 97.00      PROA   
ATOM   3570  HN  LEU P 228     -48.144-140.418 129.155  0.00 97.00      PROA   
ATOM   3571  CA  LEU P 228     -47.651-142.264 129.981  0.00 97.00      PROA   
ATOM   3572  HA  LEU P 228     -46.760-142.592 130.500  0.00 97.00      PROA   
ATOM   3573  CB  LEU P 228     -48.768-142.014 131.031  0.00 97.00      PROA   
ATOM   3574  HB1 LEU P 228     -49.035-142.986 131.503  0.00 97.00      PROA   
ATOM   3575  HB2 LEU P 228     -49.679-141.620 130.530  0.00 97.00      PROA   
ATOM   3576  CG  LEU P 228     -48.390-141.052 132.196  0.00 97.00      PROA   
ATOM   3577  HG  LEU P 228     -47.373-141.340 132.555  0.00 97.00      PROA   
ATOM   3578  CD1 LEU P 228     -48.358-139.554 131.825  0.00 97.00      PROA   
ATOM   3579 HD11 LEU P 228     -49.320-139.254 131.358  0.00 97.00      PROA   
ATOM   3580 HD12 LEU P 228     -47.530-139.320 131.128  0.00 97.00      PROA   
ATOM   3581 HD13 LEU P 228     -48.207-138.939 132.737  0.00 97.00      PROA   
ATOM   3582  CD2 LEU P 228     -49.360-141.240 133.377  0.00 97.00      PROA   
ATOM   3583 HD21 LEU P 228     -49.364-142.296 133.717  0.00 97.00      PROA   
ATOM   3584 HD22 LEU P 228     -50.390-140.959 133.069  0.00 97.00      PROA   
ATOM   3585 HD23 LEU P 228     -49.059-140.594 134.229  0.00 97.00      PROA   
ATOM   3586  C   LEU P 228     -48.056-143.381 129.031  0.00 97.00      PROA   
ATOM   3587  O   LEU P 228     -48.486-144.448 129.462  0.00 97.00      PROA   
ATOM   3588  N   THR P 229     -47.892-143.119 127.716  0.00 97.00      PROA   
ATOM   3589  HN  THR P 229     -47.459-142.249 127.500  0.00 97.00      PROA   
ATOM   3590  CA  THR P 229     -48.296-143.896 126.557  0.00 97.00      PROA   
ATOM   3591  HA  THR P 229     -47.485-144.551 126.276  0.00 97.00      PROA   
ATOM   3592  CB  THR P 229     -49.616-144.689 126.670  0.00 97.00      PROA   
ATOM   3593  HB  THR P 229     -50.359-144.076 127.230  0.00 97.00      PROA   
ATOM   3594  OG1 THR P 229     -49.396-145.902 127.372  0.00 97.00      PROA   
ATOM   3595  HG1 THR P 229     -49.046-145.638 128.227  0.00 97.00      PROA   
ATOM   3596  CG2 THR P 229     -50.251-145.104 125.321  0.00 97.00      PROA   
ATOM   3597 HG21 THR P 229     -49.568-145.745 124.733  0.00 97.00      PROA   
ATOM   3598 HG22 THR P 229     -50.534-144.231 124.705  0.00 97.00      PROA   
ATOM   3599 HG23 THR P 229     -51.177-145.688 125.515  0.00 97.00      PROA   
ATOM   3600  C   THR P 229     -48.444-142.827 125.512  0.00 97.00      PROA   
ATOM   3601  O   THR P 229     -49.473-142.157 125.474  0.00 97.00      PROA   
ATOM   3602  N   ALA P 230     -47.421-142.581 124.653  0.00 97.00      PROA   
ATOM   3603  HN  ALA P 230     -46.529-143.023 124.727  0.00 97.00      PROA   
ATOM   3604  CA  ALA P 230     -47.591-141.682 123.523  0.00 97.00      PROA   
ATOM   3605  HA  ALA P 230     -48.047-140.779 123.898  0.00 97.00      PROA   
ATOM   3606  CB  ALA P 230     -46.261-141.302 122.849  0.00 97.00      PROA   
ATOM   3607  HB1 ALA P 230     -45.755-142.200 122.434  0.00 97.00      PROA   
ATOM   3608  HB2 ALA P 230     -45.587-140.826 123.594  0.00 97.00      PROA   
ATOM   3609  HB3 ALA P 230     -46.431-140.569 122.033  0.00 97.00      PROA   
ATOM   3610  C   ALA P 230     -48.540-142.272 122.504  0.00 97.00      PROA   
ATOM   3611  O   ALA P 230     -48.527-143.470 122.279  0.00 97.00      PROA   
ATOM   3612  N   ARG P 231     -49.410-141.448 121.890  0.00 97.00      PROA   
ATOM   3613  HN  ARG P 231     -49.399-140.474 122.118  0.00 97.00      PROA   
ATOM   3614  CA  ARG P 231     -50.563-141.913 121.152  0.00 97.00      PROA   
ATOM   3615  HA  ARG P 231     -50.547-142.990 121.087  0.00 97.00      PROA   
ATOM   3616  CB  ARG P 231     -51.870-141.510 121.883  0.00 97.00      PROA   
ATOM   3617  HB1 ARG P 231     -52.732-141.715 121.222  0.00 97.00      PROA   
ATOM   3618  HB2 ARG P 231     -51.869-140.420 122.091  0.00 97.00      PROA   
ATOM   3619  CG  ARG P 231     -52.073-142.280 123.203  0.00 97.00      PROA   
ATOM   3620  HG1 ARG P 231     -51.455-141.785 123.980  0.00 97.00      PROA   
ATOM   3621  HG2 ARG P 231     -51.670-143.307 123.074  0.00 97.00      PROA   
ATOM   3622  CD  ARG P 231     -53.527-142.355 123.727  0.00 97.00      PROA   
ATOM   3623  HD1 ARG P 231     -53.901-141.321 123.893  0.00 97.00      PROA   
ATOM   3624  HD2 ARG P 231     -53.585-142.922 124.679  0.00 97.00      PROA   
ATOM   3625  NE  ARG P 231     -54.452-142.988 122.732  0.00 97.00      PROA   
ATOM   3626  HE  ARG P 231     -55.063-142.353 122.255  0.00 97.00      PROA   
ATOM   3627  CZ  ARG P 231     -54.089-144.032 121.968  0.00 97.00      PROA   
ATOM   3628  NH1 ARG P 231     -53.490-145.113 122.460  0.00 97.00      PROA   
ATOM   3629 HH11 ARG P 231     -53.327-145.171 123.435  0.00 97.00      PROA   
ATOM   3630 HH12 ARG P 231     -53.172-145.788 121.789  0.00 97.00      PROA   
ATOM   3631  NH2 ARG P 231     -54.250-143.949 120.639  0.00 97.00      PROA   
ATOM   3632 HH21 ARG P 231     -54.550-143.058 120.294  0.00 97.00      PROA   
ATOM   3633 HH22 ARG P 231     -53.618-144.498 120.091  0.00 97.00      PROA   
ATOM   3634  C   ARG P 231     -50.637-141.415 119.726  0.00 97.00      PROA   
ATOM   3635  O   ARG P 231     -50.003-140.449 119.329  0.00 97.00      PROA   
ATOM   3636  N   ARG P 232     -51.477-142.076 118.908  0.00 97.00      PROA   
ATOM   3637  HN  ARG P 232     -51.846-142.961 119.197  0.00 97.00      PROA   
ATOM   3638  CA  ARG P 232     -51.894-141.639 117.588  0.00 97.00      PROA   
ATOM   3639  HA  ARG P 232     -51.032-141.700 116.940  0.00 97.00      PROA   
ATOM   3640  CB  ARG P 232     -52.996-142.609 117.100  0.00 97.00      PROA   
ATOM   3641  HB1 ARG P 232     -53.750-142.100 116.465  0.00 97.00      PROA   
ATOM   3642  HB2 ARG P 232     -53.543-142.967 118.002  0.00 97.00      PROA   
ATOM   3643  CG  ARG P 232     -52.416-143.830 116.366  0.00 97.00      PROA   
ATOM   3644  HG1 ARG P 232     -53.044-144.726 116.579  0.00 97.00      PROA   
ATOM   3645  HG2 ARG P 232     -51.414-144.043 116.790  0.00 97.00      PROA   
ATOM   3646  CD  ARG P 232     -52.308-143.612 114.852  0.00 97.00      PROA   
ATOM   3647  HD1 ARG P 232     -51.744-144.426 114.353  0.00 97.00      PROA   
ATOM   3648  HD2 ARG P 232     -51.822-142.636 114.630  0.00 97.00      PROA   
ATOM   3649  NE  ARG P 232     -53.719-143.675 114.362  0.00 97.00      PROA   
ATOM   3650  HE  ARG P 232     -54.294-144.381 114.767  0.00 97.00      PROA   
ATOM   3651  CZ  ARG P 232     -54.373-142.670 113.745  0.00 97.00      PROA   
ATOM   3652  NH1 ARG P 232     -53.745-141.622 113.192  0.00 97.00      PROA   
ATOM   3653 HH11 ARG P 232     -52.756-141.561 113.268  0.00 97.00      PROA   
ATOM   3654 HH12 ARG P 232     -54.285-140.898 112.772  0.00 97.00      PROA   
ATOM   3655  NH2 ARG P 232     -55.718-142.714 113.724  0.00 97.00      PROA   
ATOM   3656 HH21 ARG P 232     -56.178-143.432 114.240  0.00 97.00      PROA   
ATOM   3657 HH22 ARG P 232     -56.217-141.943 113.339  0.00 97.00      PROA   
ATOM   3658  C   ARG P 232     -52.396-140.206 117.483  0.00 97.00      PROA   
ATOM   3659  O   ARG P 232     -52.060-139.486 116.549  0.00 97.00      PROA   
ATOM   3660  N   GLU P 233     -53.194-139.756 118.461  0.00 97.00      PROA   
ATOM   3661  HN  GLU P 233     -53.571-140.409 119.119  0.00 97.00      PROA   
ATOM   3662  CA  GLU P 233     -53.702-138.417 118.624  0.00 97.00      PROA   
ATOM   3663  HA  GLU P 233     -54.007-138.063 117.650  0.00 97.00      PROA   
ATOM   3664  CB  GLU P 233     -54.972-138.451 119.522  0.00 97.00      PROA   
ATOM   3665  HB1 GLU P 233     -55.818-138.854 118.920  0.00 97.00      PROA   
ATOM   3666  HB2 GLU P 233     -55.240-137.408 119.797  0.00 97.00      PROA   
ATOM   3667  CG  GLU P 233     -54.833-139.285 120.823  0.00 97.00      PROA   
ATOM   3668  HG1 GLU P 233     -55.478-138.825 121.603  0.00 97.00      PROA   
ATOM   3669  HG2 GLU P 233     -53.788-139.254 121.190  0.00 97.00      PROA   
ATOM   3670  CD  GLU P 233     -55.280-140.745 120.689  0.00 97.00      PROA   
ATOM   3671  OE1 GLU P 233     -54.800-141.454 119.773  0.00 97.00      PROA   
ATOM   3672  OE2 GLU P 233     -56.099-141.188 121.537  0.00 97.00      PROA   
ATOM   3673  C   GLU P 233     -52.662-137.406 119.100  0.00 97.00      PROA   
ATOM   3674  O   GLU P 233     -52.858-136.199 118.955  0.00 97.00      PROA   
ATOM   3675  N   ASP P 234     -51.500-137.873 119.616  0.00 97.00      PROA   
ATOM   3676  HN  ASP P 234     -51.388-138.841 119.827  0.00 97.00      PROA   
ATOM   3677  CA  ASP P 234     -50.347-137.047 119.935  0.00 97.00      PROA   
ATOM   3678  HA  ASP P 234     -50.697-136.148 120.424  0.00 97.00      PROA   
ATOM   3679  CB  ASP P 234     -49.337-137.770 120.879  0.00 97.00      PROA   
ATOM   3680  HB1 ASP P 234     -48.502-137.091 121.140  0.00 97.00      PROA   
ATOM   3681  HB2 ASP P 234     -48.895-138.647 120.366  0.00 97.00      PROA   
ATOM   3682  CG  ASP P 234     -49.919-138.257 122.208  0.00 97.00      PROA   
ATOM   3683  OD1 ASP P 234     -51.113-138.013 122.516  0.00 97.00      PROA   
ATOM   3684  OD2 ASP P 234     -49.123-138.883 122.956  0.00 97.00      PROA   
ATOM   3685  C   ASP P 234     -49.569-136.652 118.676  0.00 97.00      PROA   
ATOM   3686  O   ASP P 234     -48.713-135.773 118.720  0.00 97.00      PROA   
ATOM   3687  N   SER P 235     -49.828-137.305 117.515  0.00 97.00      PROA   
ATOM   3688  HN  SER P 235     -50.549-137.994 117.501  0.00 97.00      PROA   
ATOM   3689  CA  SER P 235     -49.068-137.118 116.280  0.00 97.00      PROA   
ATOM   3690  HA  SER P 235     -48.036-137.316 116.535  0.00 97.00      PROA   
ATOM   3691  CB  SER P 235     -49.468-138.112 115.140  0.00 97.00      PROA   
ATOM   3692  HB1 SER P 235     -49.508-139.135 115.567  0.00 97.00      PROA   
ATOM   3693  HB2 SER P 235     -48.699-138.101 114.341  0.00 97.00      PROA   
ATOM   3694  OG  SER P 235     -50.741-137.845 114.551  0.00 97.00      PROA   
ATOM   3695  HG1 SER P 235     -50.859-136.890 114.611  0.00 97.00      PROA   
ATOM   3696  C   SER P 235     -49.138-135.703 115.715  0.00 97.00      PROA   
ATOM   3697  O   SER P 235     -50.174-135.264 115.218  0.00 97.00      PROA   
ATOM   3698  N   GLY P 236     -48.026-134.937 115.749  0.00 97.00      PROA   
ATOM   3699  HN  GLY P 236     -47.174-135.244 116.166  0.00 97.00      PROA   
ATOM   3700  CA  GLY P 236     -48.102-133.600 115.199  0.00 97.00      PROA   
ATOM   3701  HA1 GLY P 236     -48.896-133.071 115.708  0.00 97.00      PROA   
ATOM   3702  HA2 GLY P 236     -48.250-133.682 114.130  0.00 97.00      PROA   
ATOM   3703  C   GLY P 236     -46.846-132.828 115.405  0.00 97.00      PROA   
ATOM   3704  O   GLY P 236     -45.746-133.359 115.331  0.00 97.00      PROA   
ATOM   3705  N   LEU P 237     -47.004-131.511 115.650  0.00 97.00      PROA   
ATOM   3706  HN  LEU P 237     -47.911-131.114 115.755  0.00 97.00      PROA   
ATOM   3707  CA  LEU P 237     -45.921-130.567 115.706  0.00 97.00      PROA   
ATOM   3708  HA  LEU P 237     -44.987-131.052 115.462  0.00 97.00      PROA   
ATOM   3709  CB  LEU P 237     -46.150-129.386 114.737  0.00 97.00      PROA   
ATOM   3710  HB1 LEU P 237     -45.290-128.696 114.822  0.00 97.00      PROA   
ATOM   3711  HB2 LEU P 237     -47.068-128.830 115.032  0.00 97.00      PROA   
ATOM   3712  CG  LEU P 237     -46.267-129.740 113.236  0.00 97.00      PROA   
ATOM   3713  HG  LEU P 237     -47.124-130.436 113.088  0.00 97.00      PROA   
ATOM   3714  CD1 LEU P 237     -46.549-128.459 112.429  0.00 97.00      PROA   
ATOM   3715 HD11 LEU P 237     -45.723-127.732 112.581  0.00 97.00      PROA   
ATOM   3716 HD12 LEU P 237     -47.490-127.984 112.775  0.00 97.00      PROA   
ATOM   3717 HD13 LEU P 237     -46.632-128.682 111.345  0.00 97.00      PROA   
ATOM   3718  CD2 LEU P 237     -44.992-130.423 112.717  0.00 97.00      PROA   
ATOM   3719 HD21 LEU P 237     -44.830-131.383 113.245  0.00 97.00      PROA   
ATOM   3720 HD22 LEU P 237     -44.112-129.767 112.891  0.00 97.00      PROA   
ATOM   3721 HD23 LEU P 237     -45.067-130.632 111.630  0.00 97.00      PROA   
ATOM   3722  C   LEU P 237     -45.813-130.052 117.122  0.00 97.00      PROA   
ATOM   3723  O   LEU P 237     -46.813-129.815 117.791  0.00 97.00      PROA   
ATOM   3724  N   TYR P 238     -44.563-129.929 117.620  0.00 97.00      PROA   
ATOM   3725  HN  TYR P 238     -43.781-130.173 117.048  0.00 97.00      PROA   
ATOM   3726  CA  TYR P 238     -44.237-129.594 118.990  0.00 97.00      PROA   
ATOM   3727  HA  TYR P 238     -45.128-129.268 119.509  0.00 97.00      PROA   
ATOM   3728  CB  TYR P 238     -43.577-130.784 119.735  0.00 97.00      PROA   
ATOM   3729  HB1 TYR P 238     -43.127-130.466 120.700  0.00 97.00      PROA   
ATOM   3730  HB2 TYR P 238     -42.775-131.233 119.107  0.00 97.00      PROA   
ATOM   3731  CG  TYR P 238     -44.599-131.847 120.025  0.00 97.00      PROA   
ATOM   3732  CD1 TYR P 238     -44.984-132.777 119.042  0.00 97.00      PROA   
ATOM   3733  HD1 TYR P 238     -44.549-132.723 118.054  0.00 97.00      PROA   
ATOM   3734  CE1 TYR P 238     -45.925-133.773 119.332  0.00 97.00      PROA   
ATOM   3735  HE1 TYR P 238     -46.215-134.481 118.569  0.00 97.00      PROA   
ATOM   3736  CZ  TYR P 238     -46.463-133.860 120.621  0.00 97.00      PROA   
ATOM   3737  OH  TYR P 238     -47.404-134.849 120.946  0.00 97.00      PROA   
ATOM   3738  HH  TYR P 238     -47.757-135.205 120.124  0.00 97.00      PROA   
ATOM   3739  CD2 TYR P 238     -45.153-131.948 121.312  0.00 97.00      PROA   
ATOM   3740  HD2 TYR P 238     -44.860-131.249 122.082  0.00 97.00      PROA   
ATOM   3741  CE2 TYR P 238     -46.077-132.953 121.609  0.00 97.00      PROA   
ATOM   3742  HE2 TYR P 238     -46.506-133.023 122.599  0.00 97.00      PROA   
ATOM   3743  C   TYR P 238     -43.250-128.458 119.031  0.00 97.00      PROA   
ATOM   3744  O   TYR P 238     -42.277-128.446 118.285  0.00 97.00      PROA   
ATOM   3745  N   TRP P 239     -43.449-127.478 119.940  0.00 97.00      PROA   
ATOM   3746  HN  TRP P 239     -44.259-127.455 120.518  0.00 97.00      PROA   
ATOM   3747  CA  TRP P 239     -42.474-126.423 120.125  0.00 97.00      PROA   
ATOM   3748  HA  TRP P 239     -41.494-126.806 119.873  0.00 97.00      PROA   
ATOM   3749  CB  TRP P 239     -42.736-125.173 119.233  0.00 97.00      PROA   
ATOM   3750  HB1 TRP P 239     -42.676-125.522 118.181  0.00 97.00      PROA   
ATOM   3751  HB2 TRP P 239     -41.914-124.437 119.359  0.00 97.00      PROA   
ATOM   3752  CG  TRP P 239     -44.052-124.474 119.389  0.00 97.00      PROA   
ATOM   3753  CD1 TRP P 239     -45.234-124.878 118.832  0.00 97.00      PROA   
ATOM   3754  HD1 TRP P 239     -45.353-125.786 118.266  0.00 97.00      PROA   
ATOM   3755  NE1 TRP P 239     -46.210-123.953 119.075  0.00 97.00      PROA   
ATOM   3756  HE1 TRP P 239     -47.118-123.974 118.715  0.00 97.00      PROA   
ATOM   3757  CE2 TRP P 239     -45.689-122.930 119.811  0.00 97.00      PROA   
ATOM   3758  CD2 TRP P 239     -44.321-123.217 120.032  0.00 97.00      PROA   
ATOM   3759  CE3 TRP P 239     -43.536-122.316 120.749  0.00 97.00      PROA   
ATOM   3760  HE3 TRP P 239     -42.488-122.505 120.926  0.00 97.00      PROA   
ATOM   3761  CZ3 TRP P 239     -44.143-121.168 121.263  0.00 97.00      PROA   
ATOM   3762  HZ3 TRP P 239     -43.566-120.483 121.864  0.00 97.00      PROA   
ATOM   3763  CZ2 TRP P 239     -46.286-121.781 120.308  0.00 97.00      PROA   
ATOM   3764  HZ2 TRP P 239     -47.336-121.585 120.155  0.00 97.00      PROA   
ATOM   3765  CH2 TRP P 239     -45.493-120.903 121.048  0.00 97.00      PROA   
ATOM   3766  HH2 TRP P 239     -45.938-120.021 121.489  0.00 97.00      PROA   
ATOM   3767  C   TRP P 239     -42.404-126.046 121.581  0.00 97.00      PROA   
ATOM   3768  O   TRP P 239     -43.313-126.315 122.363  0.00 97.00      PROA   
ATOM   3769  N   CYS P 240     -41.270-125.421 121.966  0.00 97.00      PROA   
ATOM   3770  HN  CYS P 240     -40.545-125.270 121.296  0.00 97.00      PROA   
ATOM   3771  CA  CYS P 240     -41.009-124.954 123.310  0.00 97.00      PROA   
ATOM   3772  HA  CYS P 240     -41.939-124.959 123.855  0.00 97.00      PROA   
ATOM   3773  CB  CYS P 240     -39.984-125.842 124.074  0.00 97.00      PROA   
ATOM   3774  HB1 CYS P 240     -40.488-126.815 124.256  0.00 97.00      PROA   
ATOM   3775  HB2 CYS P 240     -39.759-125.408 125.072  0.00 97.00      PROA   
ATOM   3776  SG  CYS P 240     -38.449-126.167 123.139  0.00 97.00      PROA   
ATOM   3777  C   CYS P 240     -40.543-123.515 123.280  0.00 97.00      PROA   
ATOM   3778  O   CYS P 240     -40.040-123.005 122.285  0.00 97.00      PROA   
ATOM   3779  N   GLU P 241     -40.742-122.796 124.401  0.00 97.00      PROA   
ATOM   3780  HN  GLU P 241     -41.185-123.205 125.194  0.00 97.00      PROA   
ATOM   3781  CA  GLU P 241     -40.465-121.382 124.491  0.00 97.00      PROA   
ATOM   3782  HA  GLU P 241     -39.987-121.036 123.584  0.00 97.00      PROA   
ATOM   3783  CB  GLU P 241     -41.788-120.597 124.628  0.00 97.00      PROA   
ATOM   3784  HB1 GLU P 241     -42.390-121.043 125.447  0.00 97.00      PROA   
ATOM   3785  HB2 GLU P 241     -42.334-120.793 123.676  0.00 97.00      PROA   
ATOM   3786  CG  GLU P 241     -41.657-119.083 124.876  0.00 97.00      PROA   
ATOM   3787  HG1 GLU P 241     -40.857-118.657 124.232  0.00 97.00      PROA   
ATOM   3788  HG2 GLU P 241     -41.414-118.879 125.939  0.00 97.00      PROA   
ATOM   3789  CD  GLU P 241     -42.941-118.346 124.527  0.00 97.00      PROA   
ATOM   3790  OE1 GLU P 241     -43.933-119.002 124.120  0.00 97.00      PROA   
ATOM   3791  OE2 GLU P 241     -42.923-117.091 124.617  0.00 97.00      PROA   
ATOM   3792  C   GLU P 241     -39.493-121.100 125.610  0.00 97.00      PROA   
ATOM   3793  O   GLU P 241     -39.517-121.753 126.652  0.00 97.00      PROA   
ATOM   3794  N   ALA P 242     -38.578-120.124 125.389  0.00 97.00      PROA   
ATOM   3795  HN  ALA P 242     -38.555-119.630 124.524  0.00 97.00      PROA   
ATOM   3796  CA  ALA P 242     -37.558-119.760 126.344  0.00 97.00      PROA   
ATOM   3797  HA  ALA P 242     -37.892-120.016 127.341  0.00 97.00      PROA   
ATOM   3798  CB  ALA P 242     -36.227-120.472 126.037  0.00 97.00      PROA   
ATOM   3799  HB1 ALA P 242     -35.869-120.205 125.020  0.00 97.00      PROA   
ATOM   3800  HB2 ALA P 242     -36.379-121.574 126.069  0.00 97.00      PROA   
ATOM   3801  HB3 ALA P 242     -35.446-120.208 126.778  0.00 97.00      PROA   
ATOM   3802  C   ALA P 242     -37.354-118.262 126.292  0.00 97.00      PROA   
ATOM   3803  O   ALA P 242     -37.414-117.645 125.232  0.00 97.00      PROA   
ATOM   3804  N   ALA P 243     -37.135-117.630 127.470  0.00 97.00      PROA   
ATOM   3805  HN  ALA P 243     -37.097-118.129 128.330  0.00 97.00      PROA   
ATOM   3806  CA  ALA P 243     -37.113-116.192 127.580  0.00 97.00      PROA   
ATOM   3807  HA  ALA P 243     -36.657-115.768 126.695  0.00 97.00      PROA   
ATOM   3808  CB  ALA P 243     -38.549-115.648 127.761  0.00 97.00      PROA   
ATOM   3809  HB1 ALA P 243     -39.017-116.078 128.672  0.00 97.00      PROA   
ATOM   3810  HB2 ALA P 243     -39.175-115.941 126.890  0.00 97.00      PROA   
ATOM   3811  HB3 ALA P 243     -38.563-114.542 127.841  0.00 97.00      PROA   
ATOM   3812  C   ALA P 243     -36.285-115.770 128.776  0.00 97.00      PROA   
ATOM   3813  O   ALA P 243     -35.974-116.562 129.664  0.00 97.00      PROA   
ATOM   3814  N   THR P 244     -35.906-114.472 128.813  0.00 97.00      PROA   
ATOM   3815  HN  THR P 244     -36.086-113.887 128.023  0.00 97.00      PROA   
ATOM   3816  CA  THR P 244     -35.468-113.754 129.999  0.00 97.00      PROA   
ATOM   3817  HA  THR P 244     -34.666-114.307 130.469  0.00 97.00      PROA   
ATOM   3818  CB  THR P 244     -34.994-112.349 129.664  0.00 97.00      PROA   
ATOM   3819  HB  THR P 244     -34.797-111.770 130.587  0.00 97.00      PROA   
ATOM   3820  OG1 THR P 244     -35.988-111.680 128.909  0.00 97.00      PROA   
ATOM   3821  HG1 THR P 244     -36.822-111.909 129.327  0.00 97.00      PROA   
ATOM   3822  CG2 THR P 244     -33.691-112.357 128.846  0.00 97.00      PROA   
ATOM   3823 HG21 THR P 244     -33.803-112.944 127.912  0.00 97.00      PROA   
ATOM   3824 HG22 THR P 244     -32.862-112.786 129.443  0.00 97.00      PROA   
ATOM   3825 HG23 THR P 244     -33.420-111.313 128.572  0.00 97.00      PROA   
ATOM   3826  C   THR P 244     -36.616-113.614 130.999  0.00 97.00      PROA   
ATOM   3827  O   THR P 244     -37.753-113.369 130.603  0.00 97.00      PROA   
ATOM   3828  N   GLU P 245     -36.318-113.711 132.316  0.00 97.00      PROA   
ATOM   3829  HN  GLU P 245     -35.369-113.836 132.594  0.00 97.00      PROA   
ATOM   3830  CA  GLU P 245     -37.230-113.677 133.456  0.00 97.00      PROA   
ATOM   3831  HA  GLU P 245     -37.901-114.524 133.404  0.00 97.00      PROA   
ATOM   3832  CB  GLU P 245     -36.277-113.761 134.686  0.00 97.00      PROA   
ATOM   3833  HB1 GLU P 245     -35.815-112.765 134.857  0.00 97.00      PROA   
ATOM   3834  HB2 GLU P 245     -35.454-114.446 134.368  0.00 97.00      PROA   
ATOM   3835  CG  GLU P 245     -36.853-114.267 136.025  0.00 97.00      PROA   
ATOM   3836  HG1 GLU P 245     -37.867-114.684 135.862  0.00 97.00      PROA   
ATOM   3837  HG2 GLU P 245     -36.935-113.417 136.736  0.00 97.00      PROA   
ATOM   3838  CD  GLU P 245     -35.998-115.346 136.708  0.00 97.00      PROA   
ATOM   3839  OE1 GLU P 245     -34.775-115.446 136.443  0.00 97.00      PROA   
ATOM   3840  OE2 GLU P 245     -36.585-116.091 137.532  0.00 97.00      PROA   
ATOM   3841  C   GLU P 245     -38.043-112.381 133.480  0.00 97.00      PROA   
ATOM   3842  O   GLU P 245     -39.259-112.353 133.658  0.00 97.00      PROA   
ATOM   3843  N   ASP P 246     -37.330-111.283 133.209  0.00 97.00      PROA   
ATOM   3844  HN  ASP P 246     -36.337-111.390 133.154  0.00 97.00      PROA   
ATOM   3845  CA  ASP P 246     -37.699-109.899 133.066  0.00 97.00      PROA   
ATOM   3846  HA  ASP P 246     -38.309-109.622 133.916  0.00 97.00      PROA   
ATOM   3847  CB  ASP P 246     -36.361-109.083 133.103  0.00 97.00      PROA   
ATOM   3848  HB1 ASP P 246     -36.041-108.962 134.162  0.00 97.00      PROA   
ATOM   3849  HB2 ASP P 246     -36.486-108.069 132.677  0.00 97.00      PROA   
ATOM   3850  CG  ASP P 246     -35.211-109.808 132.377  0.00 97.00      PROA   
ATOM   3851  OD1 ASP P 246     -34.661-110.803 132.925  0.00 97.00      PROA   
ATOM   3852  OD2 ASP P 246     -34.910-109.414 131.227  0.00 97.00      PROA   
ATOM   3853  C   ASP P 246     -38.523-109.573 131.808  0.00 97.00      PROA   
ATOM   3854  O   ASP P 246     -39.131-108.507 131.724  0.00 97.00      PROA   
ATOM   3855  N   GLY P 247     -38.596-110.476 130.798  0.00 97.00      PROA   
ATOM   3856  HN  GLY P 247     -38.181-111.374 130.927  0.00 97.00      PROA   
ATOM   3857  CA  GLY P 247     -39.408-110.285 129.591  0.00 97.00      PROA   
ATOM   3858  HA1 GLY P 247     -40.374-109.893 129.876  0.00 97.00      PROA   
ATOM   3859  HA2 GLY P 247     -39.489-111.247 129.105  0.00 97.00      PROA   
ATOM   3860  C   GLY P 247     -38.820-109.337 128.573  0.00 97.00      PROA   
ATOM   3861  O   GLY P 247     -39.500-108.893 127.648  0.00 97.00      PROA   
ATOM   3862  N   ASN P 248     -37.519-109.017 128.706  0.00 97.00      PROA   
ATOM   3863  HN  ASN P 248     -37.015-109.331 129.506  0.00 97.00      PROA   
ATOM   3864  CA  ASN P 248     -36.748-108.295 127.719  0.00 97.00      PROA   
ATOM   3865  HA  ASN P 248     -37.268-107.377 127.524  0.00 97.00      PROA   
ATOM   3866  CB  ASN P 248     -35.346-107.967 128.277  0.00 97.00      PROA   
ATOM   3867  HB1 ASN P 248     -34.637-107.683 127.472  0.00 97.00      PROA   
ATOM   3868  HB2 ASN P 248     -34.943-108.851 128.814  0.00 97.00      PROA   
ATOM   3869  CG  ASN P 248     -35.487-106.754 129.204  0.00 97.00      PROA   
ATOM   3870  OD1 ASN P 248     -36.189-105.792 128.873  0.00 97.00      PROA   
ATOM   3871  ND2 ASN P 248     -34.853-106.807 130.402  0.00 97.00      PROA   
ATOM   3872 HD21 ASN P 248     -34.976-106.044 131.032  0.00 97.00      PROA   
ATOM   3873 HD22 ASN P 248     -34.527-107.697 130.729  0.00 97.00      PROA   
ATOM   3874  C   ASN P 248     -36.626-109.032 126.395  0.00 97.00      PROA   
ATOM   3875  O   ASN P 248     -36.789-108.470 125.319  0.00 97.00      PROA   
ATOM   3876  N   VAL P 249     -36.345-110.340 126.441  0.00 97.00      PROA   
ATOM   3877  HN  VAL P 249     -36.179-110.773 127.322  0.00 97.00      PROA   
ATOM   3878  CA  VAL P 249     -36.121-111.156 125.271  0.00 97.00      PROA   
ATOM   3879  HA  VAL P 249     -36.452-110.638 124.381  0.00 97.00      PROA   
ATOM   3880  CB  VAL P 249     -34.654-111.539 125.114  0.00 97.00      PROA   
ATOM   3881  HB  VAL P 249     -34.332-112.176 125.967  0.00 97.00      PROA   
ATOM   3882  CG1 VAL P 249     -34.440-112.324 123.801  0.00 97.00      PROA   
ATOM   3883 HG11 VAL P 249     -34.773-111.721 122.931  0.00 97.00      PROA   
ATOM   3884 HG12 VAL P 249     -34.990-113.287 123.801  0.00 97.00      PROA   
ATOM   3885 HG13 VAL P 249     -33.362-112.550 123.674  0.00 97.00      PROA   
ATOM   3886  CG2 VAL P 249     -33.779-110.267 125.138  0.00 97.00      PROA   
ATOM   3887 HG21 VAL P 249     -33.902-109.689 126.077  0.00 97.00      PROA   
ATOM   3888 HG22 VAL P 249     -34.029-109.612 124.278  0.00 97.00      PROA   
ATOM   3889 HG23 VAL P 249     -32.710-110.552 125.070  0.00 97.00      PROA   
ATOM   3890  C   VAL P 249     -36.932-112.421 125.418  0.00 97.00      PROA   
ATOM   3891  O   VAL P 249     -36.804-113.140 126.403  0.00 97.00      PROA   
ATOM   3892  N   LEU P 250     -37.767-112.748 124.410  0.00 97.00      PROA   
ATOM   3893  HN  LEU P 250     -37.895-112.143 123.630  0.00 97.00      PROA   
ATOM   3894  CA  LEU P 250     -38.408-114.039 124.304  0.00 97.00      PROA   
ATOM   3895  HA  LEU P 250     -37.966-114.707 125.031  0.00 97.00      PROA   
ATOM   3896  CB  LEU P 250     -39.944-114.086 124.573  0.00 97.00      PROA   
ATOM   3897  HB1 LEU P 250     -40.065-113.932 125.670  0.00 97.00      PROA   
ATOM   3898  HB2 LEU P 250     -40.311-115.114 124.359  0.00 97.00      PROA   
ATOM   3899  CG  LEU P 250     -40.915-113.077 123.890  0.00 97.00      PROA   
ATOM   3900  HG  LEU P 250     -41.913-113.309 124.343  0.00 97.00      PROA   
ATOM   3901  CD1 LEU P 250     -40.645-111.593 124.208  0.00 97.00      PROA   
ATOM   3902 HD11 LEU P 250     -39.754-111.232 123.654  0.00 97.00      PROA   
ATOM   3903 HD12 LEU P 250     -40.474-111.455 125.296  0.00 97.00      PROA   
ATOM   3904 HD13 LEU P 250     -41.514-110.975 123.898  0.00 97.00      PROA   
ATOM   3905  CD2 LEU P 250     -41.093-113.292 122.376  0.00 97.00      PROA   
ATOM   3906 HD21 LEU P 250     -41.252-114.368 122.153  0.00 97.00      PROA   
ATOM   3907 HD22 LEU P 250     -40.201-112.936 121.823  0.00 97.00      PROA   
ATOM   3908 HD23 LEU P 250     -41.970-112.717 122.010  0.00 97.00      PROA   
ATOM   3909  C   LEU P 250     -38.007-114.601 122.969  0.00 97.00      PROA   
ATOM   3910  O   LEU P 250     -37.997-113.904 121.957  0.00 97.00      PROA   
ATOM   3911  N   LYS P 251     -37.579-115.881 122.950  0.00 97.00      PROA   
ATOM   3912  HN  LYS P 251     -37.557-116.440 123.778  0.00 97.00      PROA   
ATOM   3913  CA  LYS P 251     -36.947-116.439 121.785  0.00 97.00      PROA   
ATOM   3914  HA  LYS P 251     -37.212-115.871 120.904  0.00 97.00      PROA   
ATOM   3915  CB  LYS P 251     -35.418-116.392 121.936  0.00 97.00      PROA   
ATOM   3916  HB1 LYS P 251     -35.056-117.066 122.741  0.00 97.00      PROA   
ATOM   3917  HB2 LYS P 251     -35.190-115.351 122.269  0.00 97.00      PROA   
ATOM   3918  CG  LYS P 251     -34.679-116.638 120.615  0.00 97.00      PROA   
ATOM   3919  HG1 LYS P 251     -35.407-116.698 119.775  0.00 97.00      PROA   
ATOM   3920  HG2 LYS P 251     -34.171-117.621 120.680  0.00 97.00      PROA   
ATOM   3921  CD  LYS P 251     -33.669-115.525 120.295  0.00 97.00      PROA   
ATOM   3922  HD1 LYS P 251     -34.229-114.568 120.174  0.00 97.00      PROA   
ATOM   3923  HD2 LYS P 251     -33.171-115.752 119.326  0.00 97.00      PROA   
ATOM   3924  CE  LYS P 251     -32.605-115.368 121.386  0.00 97.00      PROA   
ATOM   3925  HE1 LYS P 251     -32.066-116.325 121.523  0.00 97.00      PROA   
ATOM   3926  HE2 LYS P 251     -33.046-115.055 122.359  0.00 97.00      PROA   
ATOM   3927  NZ  LYS P 251     -31.617-114.364 120.995  0.00 97.00      PROA   
ATOM   3928  HZ1 LYS P 251     -32.091-113.461 120.754  0.00 97.00      PROA   
ATOM   3929  HZ2 LYS P 251     -31.010-114.637 120.204  0.00 97.00      PROA   
ATOM   3930  HZ3 LYS P 251     -31.021-114.094 121.811  0.00 97.00      PROA   
ATOM   3931  C   LYS P 251     -37.460-117.841 121.594  0.00 97.00      PROA   
ATOM   3932  O   LYS P 251     -36.885-118.829 122.046  0.00 97.00      PROA   
ATOM   3933  N   ARG P 252     -38.614-117.935 120.905  0.00 97.00      PROA   
ATOM   3934  HN  ARG P 252     -39.041-117.107 120.546  0.00 97.00      PROA   
ATOM   3935  CA  ARG P 252     -39.306-119.169 120.609  0.00 97.00      PROA   
ATOM   3936  HA  ARG P 252     -39.440-119.679 121.553  0.00 97.00      PROA   
ATOM   3937  CB  ARG P 252     -40.714-118.867 120.035  0.00 97.00      PROA   
ATOM   3938  HB1 ARG P 252     -41.181-119.804 119.660  0.00 97.00      PROA   
ATOM   3939  HB2 ARG P 252     -40.616-118.167 119.176  0.00 97.00      PROA   
ATOM   3940  CG  ARG P 252     -41.669-118.259 121.083  0.00 97.00      PROA   
ATOM   3941  HG1 ARG P 252     -41.243-117.323 121.510  0.00 97.00      PROA   
ATOM   3942  HG2 ARG P 252     -41.755-118.993 121.917  0.00 97.00      PROA   
ATOM   3943  CD  ARG P 252     -43.067-117.949 120.521  0.00 97.00      PROA   
ATOM   3944  HD1 ARG P 252     -43.464-118.825 119.970  0.00 97.00      PROA   
ATOM   3945  HD2 ARG P 252     -43.030-117.059 119.857  0.00 97.00      PROA   
ATOM   3946  NE  ARG P 252     -43.955-117.704 121.697  0.00 97.00      PROA   
ATOM   3947  HE  ARG P 252     -43.757-118.191 122.549  0.00 97.00      PROA   
ATOM   3948  CZ  ARG P 252     -44.803-116.674 121.861  0.00 97.00      PROA   
ATOM   3949  NH1 ARG P 252     -45.402-116.064 120.844  0.00 97.00      PROA   
ATOM   3950 HH11 ARG P 252     -45.326-116.510 119.960  0.00 97.00      PROA   
ATOM   3951 HH12 ARG P 252     -46.159-115.461 121.073  0.00 97.00      PROA   
ATOM   3952  NH2 ARG P 252     -45.053-116.297 123.127  0.00 97.00      PROA   
ATOM   3953 HH21 ARG P 252     -44.441-116.703 123.811  0.00 97.00      PROA   
ATOM   3954 HH22 ARG P 252     -45.522-115.444 123.320  0.00 97.00      PROA   
ATOM   3955  C   ARG P 252     -38.544-120.136 119.714  0.00 97.00      PROA   
ATOM   3956  O   ARG P 252     -37.838-119.724 118.794  0.00 97.00      PROA   
ATOM   3957  N   SER P 253     -38.679-121.468 119.956  0.00 97.00      PROA   
ATOM   3958  HN  SER P 253     -39.200-121.807 120.737  0.00 97.00      PROA   
ATOM   3959  CA  SER P 253     -38.190-122.466 119.016  0.00 97.00      PROA   
ATOM   3960  HA  SER P 253     -37.220-122.135 118.683  0.00 97.00      PROA   
ATOM   3961  CB  SER P 253     -37.939-123.877 119.619  0.00 97.00      PROA   
ATOM   3962  HB1 SER P 253     -37.133-123.811 120.380  0.00 97.00      PROA   
ATOM   3963  HB2 SER P 253     -37.600-124.577 118.826  0.00 97.00      PROA   
ATOM   3964  OG  SER P 253     -39.096-124.427 120.227  0.00 97.00      PROA   
ATOM   3965  HG1 SER P 253     -39.325-123.834 120.953  0.00 97.00      PROA   
ATOM   3966  C   SER P 253     -39.142-122.584 117.826  0.00 97.00      PROA   
ATOM   3967  O   SER P 253     -40.355-122.523 118.024  0.00 97.00      PROA   
ATOM   3968  N   PRO P 254     -38.682-122.753 116.588  0.00 97.00      PROA   
ATOM   3969  CD  PRO P 254     -37.346-122.331 116.153  0.00 97.00      PROA   
ATOM   3970  HD1 PRO P 254     -36.615-123.113 116.450  0.00 97.00      PROA   
ATOM   3971  HD2 PRO P 254     -37.060-121.349 116.591  0.00 97.00      PROA   
ATOM   3972  CA  PRO P 254     -39.463-123.313 115.481  0.00 97.00      PROA   
ATOM   3973  HA  PRO P 254     -40.277-122.627 115.295  0.00 97.00      PROA   
ATOM   3974  CB  PRO P 254     -38.454-123.371 114.318  0.00 97.00      PROA   
ATOM   3975  HB1 PRO P 254     -38.944-123.238 113.333  0.00 97.00      PROA   
ATOM   3976  HB2 PRO P 254     -37.902-124.337 114.327  0.00 97.00      PROA   
ATOM   3977  CG  PRO P 254     -37.458-122.246 114.632  0.00 97.00      PROA   
ATOM   3978  HG1 PRO P 254     -36.482-122.375 114.125  0.00 97.00      PROA   
ATOM   3979  HG2 PRO P 254     -37.897-121.263 114.349  0.00 97.00      PROA   
ATOM   3980  C   PRO P 254     -40.084-124.678 115.776  0.00 97.00      PROA   
ATOM   3981  O   PRO P 254     -39.490-125.447 116.530  0.00 97.00      PROA   
ATOM   3982  N   GLU P 255     -41.269-125.003 115.194  0.00 97.00      PROA   
ATOM   3983  HN  GLU P 255     -41.768-124.350 114.628  0.00 97.00      PROA   
ATOM   3984  CA  GLU P 255     -41.931-126.287 115.371  0.00 97.00      PROA   
ATOM   3985  HA  GLU P 255     -42.089-126.409 116.430  0.00 97.00      PROA   
ATOM   3986  CB  GLU P 255     -43.329-126.355 114.689  0.00 97.00      PROA   
ATOM   3987  HB1 GLU P 255     -43.716-127.379 114.878  0.00 97.00      PROA   
ATOM   3988  HB2 GLU P 255     -43.223-126.239 113.588  0.00 97.00      PROA   
ATOM   3989  CG  GLU P 255     -44.365-125.327 115.217  0.00 97.00      PROA   
ATOM   3990  HG1 GLU P 255     -44.424-124.460 114.527  0.00 97.00      PROA   
ATOM   3991  HG2 GLU P 255     -44.056-124.956 116.216  0.00 97.00      PROA   
ATOM   3992  CD  GLU P 255     -45.769-125.921 115.381  0.00 97.00      PROA   
ATOM   3993  OE1 GLU P 255     -46.704-125.475 114.664  0.00 97.00      PROA   
ATOM   3994  OE2 GLU P 255     -45.924-126.818 116.251  0.00 97.00      PROA   
ATOM   3995  C   GLU P 255     -41.114-127.496 114.917  0.00 97.00      PROA   
ATOM   3996  O   GLU P 255     -40.443-127.478 113.886  0.00 97.00      PROA   
ATOM   3997  N   LEU P 256     -41.180-128.590 115.708  0.00 97.00      PROA   
ATOM   3998  HN  LEU P 256     -41.691-128.550 116.567  0.00 97.00      PROA   
ATOM   3999  CA  LEU P 256     -40.468-129.828 115.483  0.00 97.00      PROA   
ATOM   4000  HA  LEU P 256     -39.925-129.765 114.552  0.00 97.00      PROA   
ATOM   4001  CB  LEU P 256     -39.494-130.065 116.672  0.00 97.00      PROA   
ATOM   4002  HB1 LEU P 256     -40.071-130.186 117.614  0.00 97.00      PROA   
ATOM   4003  HB2 LEU P 256     -38.914-129.117 116.774  0.00 97.00      PROA   
ATOM   4004  CG  LEU P 256     -38.448-131.204 116.555  0.00 97.00      PROA   
ATOM   4005  HG  LEU P 256     -37.662-130.976 117.318  0.00 97.00      PROA   
ATOM   4006  CD1 LEU P 256     -39.006-132.588 116.932  0.00 97.00      PROA   
ATOM   4007 HD11 LEU P 256     -39.735-132.935 116.176  0.00 97.00      PROA   
ATOM   4008 HD12 LEU P 256     -39.512-132.549 117.919  0.00 97.00      PROA   
ATOM   4009 HD13 LEU P 256     -38.184-133.333 116.983  0.00 97.00      PROA   
ATOM   4010  CD2 LEU P 256     -37.739-131.233 115.189  0.00 97.00      PROA   
ATOM   4011 HD21 LEU P 256     -37.311-130.235 114.957  0.00 97.00      PROA   
ATOM   4012 HD22 LEU P 256     -38.451-131.515 114.386  0.00 97.00      PROA   
ATOM   4013 HD23 LEU P 256     -36.916-131.977 115.204  0.00 97.00      PROA   
ATOM   4014  C   LEU P 256     -41.505-130.928 115.364  0.00 97.00      PROA   
ATOM   4015  O   LEU P 256     -42.421-131.023 116.173  0.00 97.00      PROA   
ATOM   4016  N   GLU P 257     -41.409-131.792 114.325  0.00 97.00      PROA   
ATOM   4017  HN  GLU P 257     -40.653-131.743 113.677  0.00 97.00      PROA   
ATOM   4018  CA  GLU P 257     -42.420-132.795 114.046  0.00 97.00      PROA   
ATOM   4019  HA  GLU P 257     -43.380-132.412 114.360  0.00 97.00      PROA   
ATOM   4020  CB  GLU P 257     -42.513-133.123 112.532  0.00 97.00      PROA   
ATOM   4021  HB1 GLU P 257     -41.579-133.606 112.175  0.00 97.00      PROA   
ATOM   4022  HB2 GLU P 257     -42.581-132.142 112.004  0.00 97.00      PROA   
ATOM   4023  CG  GLU P 257     -43.771-133.930 112.127  0.00 97.00      PROA   
ATOM   4024  HG1 GLU P 257     -44.215-133.468 111.220  0.00 97.00      PROA   
ATOM   4025  HG2 GLU P 257     -44.534-133.906 112.931  0.00 97.00      PROA   
ATOM   4026  CD  GLU P 257     -43.473-135.385 111.788  0.00 97.00      PROA   
ATOM   4027  OE1 GLU P 257     -43.102-136.140 112.711  0.00 97.00      PROA   
ATOM   4028  OE2 GLU P 257     -43.651-135.770 110.606  0.00 97.00      PROA   
ATOM   4029  C   GLU P 257     -42.157-134.065 114.825  0.00 97.00      PROA   
ATOM   4030  O   GLU P 257     -41.044-134.585 114.849  0.00 97.00      PROA   
ATOM   4031  N   LEU P 258     -43.215-134.592 115.482  0.00 97.00      PROA   
ATOM   4032  HN  LEU P 258     -44.094-134.119 115.463  0.00 97.00      PROA   
ATOM   4033  CA  LEU P 258     -43.182-135.843 116.204  0.00 97.00      PROA   
ATOM   4034  HA  LEU P 258     -42.381-136.450 115.809  0.00 97.00      PROA   
ATOM   4035  CB  LEU P 258     -42.980-135.678 117.734  0.00 97.00      PROA   
ATOM   4036  HB1 LEU P 258     -43.039-136.667 118.239  0.00 97.00      PROA   
ATOM   4037  HB2 LEU P 258     -43.803-135.048 118.128  0.00 97.00      PROA   
ATOM   4038  CG  LEU P 258     -41.642-135.017 118.145  0.00 97.00      PROA   
ATOM   4039  HG  LEU P 258     -41.510-134.088 117.545  0.00 97.00      PROA   
ATOM   4040  CD1 LEU P 258     -41.670-134.588 119.622  0.00 97.00      PROA   
ATOM   4041 HD11 LEU P 258     -41.781-135.480 120.274  0.00 97.00      PROA   
ATOM   4042 HD12 LEU P 258     -42.519-133.901 119.812  0.00 97.00      PROA   
ATOM   4043 HD13 LEU P 258     -40.725-134.066 119.883  0.00 97.00      PROA   
ATOM   4044  CD2 LEU P 258     -40.430-135.932 117.888  0.00 97.00      PROA   
ATOM   4045 HD21 LEU P 258     -40.355-136.198 116.814  0.00 97.00      PROA   
ATOM   4046 HD22 LEU P 258     -40.522-136.865 118.484  0.00 97.00      PROA   
ATOM   4047 HD23 LEU P 258     -39.493-135.415 118.186  0.00 97.00      PROA   
ATOM   4048  C   LEU P 258     -44.473-136.593 115.941  0.00 97.00      PROA   
ATOM   4049  O   LEU P 258     -45.358-136.686 116.790  0.00 97.00      PROA   
ATOM   4050  N   GLN P 259     -44.614-137.170 114.728  0.00 97.00      PROA   
ATOM   4051  HN  GLN P 259     -43.984-136.933 113.985  0.00 97.00      PROA   
ATOM   4052  CA  GLN P 259     -45.606-138.181 114.424  0.00 97.00      PROA   
ATOM   4053  HA  GLN P 259     -46.558-137.747 114.687  0.00 97.00      PROA   
ATOM   4054  CB  GLN P 259     -45.669-138.555 112.919  0.00 97.00      PROA   
ATOM   4055  HB1 GLN P 259     -46.184-139.534 112.790  0.00 97.00      PROA   
ATOM   4056  HB2 GLN P 259     -44.629-138.671 112.543  0.00 97.00      PROA   
ATOM   4057  CG  GLN P 259     -46.407-137.521 112.045  0.00 97.00      PROA   
ATOM   4058  HG1 GLN P 259     -45.887-136.543 112.070  0.00 97.00      PROA   
ATOM   4059  HG2 GLN P 259     -47.445-137.369 112.409  0.00 97.00      PROA   
ATOM   4060  CD  GLN P 259     -46.489-138.044 110.605  0.00 97.00      PROA   
ATOM   4061  OE1 GLN P 259     -47.387-138.820 110.263  0.00 97.00      PROA   
ATOM   4062  NE2 GLN P 259     -45.521-137.623 109.747  0.00 97.00      PROA   
ATOM   4063 HE21 GLN P 259     -45.540-137.935 108.801  0.00 97.00      PROA   
ATOM   4064 HE22 GLN P 259     -44.805-137.002 110.075  0.00 97.00      PROA   
ATOM   4065  C   GLN P 259     -45.461-139.438 115.263  0.00 97.00      PROA   
ATOM   4066  O   GLN P 259     -44.359-139.921 115.503  0.00 97.00      PROA   
ATOM   4067  N   VAL P 260     -46.602-139.985 115.738  0.00 97.00      PROA   
ATOM   4068  HN  VAL P 260     -47.483-139.564 115.548  0.00 97.00      PROA   
ATOM   4069  CA  VAL P 260     -46.652-141.165 116.571  0.00 97.00      PROA   
ATOM   4070  HA  VAL P 260     -45.697-141.663 116.549  0.00 97.00      PROA   
ATOM   4071  CB  VAL P 260     -47.011-140.850 118.020  0.00 97.00      PROA   
ATOM   4072  HB  VAL P 260     -48.013-140.371 118.048  0.00 97.00      PROA   
ATOM   4073  CG1 VAL P 260     -47.030-142.140 118.867  0.00 97.00      PROA   
ATOM   4074 HG11 VAL P 260     -46.055-142.666 118.799  0.00 97.00      PROA   
ATOM   4075 HG12 VAL P 260     -47.837-142.828 118.543  0.00 97.00      PROA   
ATOM   4076 HG13 VAL P 260     -47.212-141.884 119.931  0.00 97.00      PROA   
ATOM   4077  CG2 VAL P 260     -46.009-139.833 118.612  0.00 97.00      PROA   
ATOM   4078 HG21 VAL P 260     -46.073-138.854 118.095  0.00 97.00      PROA   
ATOM   4079 HG22 VAL P 260     -44.972-140.212 118.524  0.00 97.00      PROA   
ATOM   4080 HG23 VAL P 260     -46.232-139.663 119.687  0.00 97.00      PROA   
ATOM   4081  C   VAL P 260     -47.693-142.072 115.940  0.00 97.00      PROA   
ATOM   4082  O   VAL P 260     -48.794-141.630 115.621  0.00 97.00      PROA   
ATOM   4083  N   LEU P 261     -47.355-143.363 115.710  0.00 97.00      PROA   
ATOM   4084  HN  LEU P 261     -46.456-143.700 115.989  0.00 97.00      PROA   
ATOM   4085  CA  LEU P 261     -48.212-144.302 115.014  0.00 97.00      PROA   
ATOM   4086  HA  LEU P 261     -49.181-143.850 114.877  0.00 97.00      PROA   
ATOM   4087  CB  LEU P 261     -47.671-144.700 113.619  0.00 97.00      PROA   
ATOM   4088  HB1 LEU P 261     -48.294-145.515 113.188  0.00 97.00      PROA   
ATOM   4089  HB2 LEU P 261     -46.634-145.088 113.731  0.00 97.00      PROA   
ATOM   4090  CG  LEU P 261     -47.655-143.551 112.581  0.00 97.00      PROA   
ATOM   4091  HG  LEU P 261     -46.985-142.744 112.960  0.00 97.00      PROA   
ATOM   4092  CD1 LEU P 261     -47.086-144.053 111.242  0.00 97.00      PROA   
ATOM   4093 HD11 LEU P 261     -47.747-144.841 110.821  0.00 97.00      PROA   
ATOM   4094 HD12 LEU P 261     -46.074-144.484 111.388  0.00 97.00      PROA   
ATOM   4095 HD13 LEU P 261     -47.019-143.219 110.513  0.00 97.00      PROA   
ATOM   4096  CD2 LEU P 261     -49.046-142.931 112.350  0.00 97.00      PROA   
ATOM   4097 HD21 LEU P 261     -48.989-142.158 111.556  0.00 97.00      PROA   
ATOM   4098 HD22 LEU P 261     -49.425-142.448 113.272  0.00 97.00      PROA   
ATOM   4099 HD23 LEU P 261     -49.765-143.715 112.030  0.00 97.00      PROA   
ATOM   4100  C   LEU P 261     -48.475-145.551 115.825  0.00 97.00      PROA   
ATOM   4101  O   LEU P 261     -47.577-146.184 116.372  0.00 97.00      PROA   
ATOM   4102  N   GLY P 262     -49.769-145.929 115.891  0.00 97.00      PROA   
ATOM   4103  HN  GLY P 262     -50.461-145.415 115.393  0.00 97.00      PROA   
ATOM   4104  CA  GLY P 262     -50.270-147.089 116.582  0.00 97.00      PROA   
ATOM   4105  HA1 GLY P 262     -50.630-146.774 117.549  0.00 97.00      PROA   
ATOM   4106  HA2 GLY P 262     -49.519-147.867 116.613  0.00 97.00      PROA   
ATOM   4107  C   GLY P 262     -51.448-147.583 115.812  0.00 97.00      PROA   
ATOM   4108  O   GLY P 262     -52.024-146.869 114.994  0.00 97.00      PROA   
ATOM   4109  N   HSD P 263     -51.853-148.835 116.089  0.00 97.00      PROA   
ATOM   4110  HN  HSD P 263     -51.396-149.372 116.793  0.00 97.00      PROA   
ATOM   4111  CA  HSD P 263     -53.003-149.460 115.484  0.00 97.00      PROA   
ATOM   4112  HA  HSD P 263     -53.586-148.733 114.934  0.00 97.00      PROA   
ATOM   4113  CB  HSD P 263     -52.608-150.627 114.549  0.00 97.00      PROA   
ATOM   4114  HB1 HSD P 263     -53.510-151.181 114.210  0.00 97.00      PROA   
ATOM   4115  HB2 HSD P 263     -51.957-151.339 115.105  0.00 97.00      PROA   
ATOM   4116  ND1 HSD P 263     -52.367-150.007 112.076  0.00 97.00      PROA   
ATOM   4117  HD1 HSD P 263     -53.310-150.205 111.804  0.00 97.00      PROA   
ATOM   4118  CG  HSD P 263     -51.839-150.132 113.346  0.00 97.00      PROA   
ATOM   4119  CE1 HSD P 263     -51.354-149.612 111.264  0.00 97.00      PROA   
ATOM   4120  HE1 HSD P 263     -51.481-149.432 110.197  0.00 97.00      PROA   
ATOM   4121  NE2 HSD P 263     -50.215-149.485 111.917  0.00 97.00      PROA   
ATOM   4122  CD2 HSD P 263     -50.518-149.822 113.224  0.00 97.00      PROA   
ATOM   4123  HD2 HSD P 263     -49.737-149.807 113.974  0.00 97.00      PROA   
ATOM   4124  C   HSD P 263     -53.821-149.940 116.649  0.00 97.00      PROA   
ATOM   4125  O   HSD P 263     -53.267-150.454 117.617  0.00 97.00      PROA   
ATOM   4126  N   GLN P 264     -55.160-149.730 116.610  0.00 97.00      PROA   
ATOM   4127  HN  GLN P 264     -55.594-149.332 115.805  0.00 97.00      PROA   
ATOM   4128  CA  GLN P 264     -56.046-149.945 117.740  0.00 97.00      PROA   
ATOM   4129  HA  GLN P 264     -55.683-149.292 118.523  0.00 97.00      PROA   
ATOM   4130  CB  GLN P 264     -57.491-149.481 117.424  0.00 97.00      PROA   
ATOM   4131  HB1 GLN P 264     -58.201-149.863 118.190  0.00 97.00      PROA   
ATOM   4132  HB2 GLN P 264     -57.774-149.927 116.444  0.00 97.00      PROA   
ATOM   4133  CG  GLN P 264     -57.612-147.937 117.378  0.00 97.00      PROA   
ATOM   4134  HG1 GLN P 264     -56.710-147.497 116.903  0.00 97.00      PROA   
ATOM   4135  HG2 GLN P 264     -57.685-147.528 118.408  0.00 97.00      PROA   
ATOM   4136  CD  GLN P 264     -58.813-147.464 116.551  0.00 97.00      PROA   
ATOM   4137  OE1 GLN P 264     -58.647-146.776 115.537  0.00 97.00      PROA   
ATOM   4138  NE2 GLN P 264     -60.047-147.830 116.991  0.00 97.00      PROA   
ATOM   4139 HE21 GLN P 264     -60.840-147.537 116.461  0.00 97.00      PROA   
ATOM   4140 HE22 GLN P 264     -60.138-148.372 117.826  0.00 97.00      PROA   
ATOM   4141  C   GLN P 264     -56.021-151.345 118.334  0.00 97.00      PROA   
ATOM   4142  O   GLN P 264     -56.058-152.355 117.634  0.00 97.00      PROA   
ATOM   4143  N   GLN P 265     -55.916-151.400 119.677  0.00 97.00      PROA   
ATOM   4144  HN  GLN P 265     -55.934-150.554 120.209  0.00 97.00      PROA   
ATOM   4145  CA  GLN P 265     -55.555-152.568 120.439  0.00 97.00      PROA   
ATOM   4146  HA  GLN P 265     -55.144-153.284 119.746  0.00 97.00      PROA   
ATOM   4147  CB  GLN P 265     -54.447-152.256 121.495  0.00 97.00      PROA   
ATOM   4148  HB1 GLN P 265     -53.492-152.103 120.943  0.00 97.00      PROA   
ATOM   4149  HB2 GLN P 265     -54.298-153.149 122.142  0.00 97.00      PROA   
ATOM   4150  CG  GLN P 265     -54.679-151.029 122.420  0.00 97.00      PROA   
ATOM   4151  HG1 GLN P 265     -53.962-151.076 123.270  0.00 97.00      PROA   
ATOM   4152  HG2 GLN P 265     -55.703-151.074 122.846  0.00 97.00      PROA   
ATOM   4153  CD  GLN P 265     -54.523-149.668 121.716  0.00 97.00      PROA   
ATOM   4154  OE1 GLN P 265     -55.503-149.080 121.244  0.00 97.00      PROA   
ATOM   4155  NE2 GLN P 265     -53.267-149.147 121.652  0.00 97.00      PROA   
ATOM   4156 HE21 GLN P 265     -53.132-148.276 121.173  0.00 97.00      PROA   
ATOM   4157 HE22 GLN P 265     -52.498-149.625 122.070  0.00 97.00      PROA   
ATOM   4158  C   GLN P 265     -56.759-153.190 121.129  0.00 97.00      PROA   
ATOM   4159  O   GLN P 265     -57.720-152.483 121.433  0.00 97.00      PROA   
ATOM   4160  N   PRO P 266     -56.773-154.498 121.413  0.00 97.00      PROA   
ATOM   4161  CD  PRO P 266     -55.858-155.477 120.818  0.00 97.00      PROA   
ATOM   4162  HD1 PRO P 266     -54.844-155.323 121.250  0.00 97.00      PROA   
ATOM   4163  HD2 PRO P 266     -55.825-155.390 119.710  0.00 97.00      PROA   
ATOM   4164  CA  PRO P 266     -57.527-155.089 122.519  0.00 97.00      PROA   
ATOM   4165  HA  PRO P 266     -58.564-155.090 122.215  0.00 97.00      PROA   
ATOM   4166  CB  PRO P 266     -56.949-156.511 122.657  0.00 97.00      PROA   
ATOM   4167  HB1 PRO P 266     -57.705-157.243 123.004  0.00 97.00      PROA   
ATOM   4168  HB2 PRO P 266     -56.088-156.516 123.362  0.00 97.00      PROA   
ATOM   4169  CG  PRO P 266     -56.414-156.830 121.258  0.00 97.00      PROA   
ATOM   4170  HG1 PRO P 266     -55.645-157.628 121.265  0.00 97.00      PROA   
ATOM   4171  HG2 PRO P 266     -57.251-157.123 120.587  0.00 97.00      PROA   
ATOM   4172  C   PRO P 266     -57.456-154.317 123.831  0.00 97.00      PROA   
ATOM   4173  O   PRO P 266     -56.377-153.860 124.204  0.00 97.00      PROA   
ATOM   4174  N   THR P 267     -58.591-154.160 124.545  0.00 97.00      PROA   
ATOM   4175  HN  THR P 267     -59.474-154.418 124.158  0.00 97.00      PROA   
ATOM   4176  CA  THR P 267     -58.634-153.651 125.911  0.00 97.00      PROA   
ATOM   4177  HA  THR P 267     -58.104-152.709 125.879  0.00 97.00      PROA   
ATOM   4178  CB  THR P 267     -60.049-153.363 126.401  0.00 97.00      PROA   
ATOM   4179  HB  THR P 267     -60.508-154.257 126.878  0.00 97.00      PROA   
ATOM   4180  OG1 THR P 267     -60.898-153.000 125.321  0.00 97.00      PROA   
ATOM   4181  HG1 THR P 267     -60.476-152.241 124.910  0.00 97.00      PROA   
ATOM   4182  CG2 THR P 267     -60.036-152.200 127.411  0.00 97.00      PROA   
ATOM   4183 HG21 THR P 267     -59.623-151.283 126.939  0.00 97.00      PROA   
ATOM   4184 HG22 THR P 267     -59.414-152.451 128.294  0.00 97.00      PROA   
ATOM   4185 HG23 THR P 267     -61.070-151.985 127.755  0.00 97.00      PROA   
ATOM   4186  C   THR P 267     -57.904-154.513 126.945  0.00 97.00      PROA   
ATOM   4187  O   THR P 267     -57.211-153.917 127.771  0.00 97.00      PROA   
ATOM   4188  N   PRO P 268     -57.958-155.852 126.999  0.00 97.00      PROA   
ATOM   4189  CD  PRO P 268     -59.017-156.692 126.419  0.00 97.00      PROA   
ATOM   4190  HD1 PRO P 268     -59.155-156.497 125.337  0.00 97.00      PROA   
ATOM   4191  HD2 PRO P 268     -59.970-156.517 126.965  0.00 97.00      PROA   
ATOM   4192  CA  PRO P 268     -57.032-156.638 127.809  0.00 97.00      PROA   
ATOM   4193  HA  PRO P 268     -56.883-156.175 128.774  0.00 97.00      PROA   
ATOM   4194  CB  PRO P 268     -57.714-158.014 127.922  0.00 97.00      PROA   
ATOM   4195  HB1 PRO P 268     -58.401-158.004 128.798  0.00 97.00      PROA   
ATOM   4196  HB2 PRO P 268     -56.999-158.852 128.044  0.00 97.00      PROA   
ATOM   4197  CG  PRO P 268     -58.539-158.129 126.637  0.00 97.00      PROA   
ATOM   4198  HG1 PRO P 268     -57.865-158.419 125.800  0.00 97.00      PROA   
ATOM   4199  HG2 PRO P 268     -59.370-158.857 126.714  0.00 97.00      PROA   
ATOM   4200  C   PRO P 268     -55.678-156.760 127.133  0.00 97.00      PROA   
ATOM   4201  O   PRO P 268     -55.600-156.769 125.905  0.00 97.00      PROA   
ATOM   4202  N   VAL P 269     -54.605-156.847 127.950  0.00 97.00      PROA   
ATOM   4203  HN  VAL P 269     -54.690-156.873 128.941  0.00 97.00      PROA   
ATOM   4204  CA  VAL P 269     -53.243-157.076 127.549  0.00 97.00      PROA   
ATOM   4205  HA  VAL P 269     -53.240-157.687 126.658  0.00 97.00      PROA   
ATOM   4206  CB  VAL P 269     -52.479-155.770 127.296  0.00 97.00      PROA   
ATOM   4207  HB  VAL P 269     -53.047-155.194 126.527  0.00 97.00      PROA   
ATOM   4208  CG1 VAL P 269     -52.398-154.911 128.576  0.00 97.00      PROA   
ATOM   4209 HG11 VAL P 269     -51.844-155.459 129.367  0.00 97.00      PROA   
ATOM   4210 HG12 VAL P 269     -53.411-154.666 128.956  0.00 97.00      PROA   
ATOM   4211 HG13 VAL P 269     -51.857-153.962 128.371  0.00 97.00      PROA   
ATOM   4212  CG2 VAL P 269     -51.078-156.069 126.727  0.00 97.00      PROA   
ATOM   4213 HG21 VAL P 269     -51.155-156.685 125.807  0.00 97.00      PROA   
ATOM   4214 HG22 VAL P 269     -50.477-156.625 127.476  0.00 97.00      PROA   
ATOM   4215 HG23 VAL P 269     -50.545-155.125 126.487  0.00 97.00      PROA   
ATOM   4216  C   VAL P 269     -52.646-157.921 128.702  0.00 97.00      PROA   
ATOM   4217  OT1 VAL P 269     -53.209-157.882 129.832  0.00 97.00      PROA   
ATOM   4218  OT2 VAL P 269     -51.640-158.641 128.462  0.00 97.00      PROA   
END
