# Supplementary material for: The solution structure of the unbound IgG Fc receptor CD64 resembles its crystal structure: Implications for function
Source: PLoS One. 2023 Sep 21;18(9):e0288351. doi: 10.1371/journal.pone.0288351 (PMC10513344; doi:10.1371/journal.pone.0288351)
Supplement: S1 File — (ZIP) [file pone.0288351.s003.zip › CD64V03 E11/Top100/EM_done_ready_for_EM_top100_0p11_E11.dcd_96731.pdb.pdb]

REMARK  FINAL COORDINATES WRITTEN BY NAMD AT TIMESTEP 2000
ATOM      1  N   LYS P   1       6.424 -68.699 122.175  0.00 97.00      PROA   
ATOM      2  HT1 LYS P   1       6.753 -69.626 121.832  0.00 97.00      PROA   
ATOM      3  HT2 LYS P   1       6.630 -68.673 123.198  0.00 97.00      PROA   
ATOM      4  HT3 LYS P   1       6.956 -67.953 121.687  0.00 97.00      PROA   
ATOM      5  CA  LYS P   1       4.967 -68.579 121.927  0.00 97.00      PROA   
ATOM      6  HA  LYS P   1       4.523 -69.531 122.177  0.00 97.00      PROA   
ATOM      7  CB  LYS P   1       4.321 -67.481 122.825  0.00 97.00      PROA   
ATOM      8  HB1 LYS P   1       3.304 -67.261 122.435  0.00 97.00      PROA   
ATOM      9  HB2 LYS P   1       4.901 -66.535 122.766  0.00 97.00      PROA   
ATOM     10  CG  LYS P   1       4.161 -67.897 124.304  0.00 97.00      PROA   
ATOM     11  HG1 LYS P   1       5.162 -67.867 124.789  0.00 97.00      PROA   
ATOM     12  HG2 LYS P   1       3.797 -68.947 124.366  0.00 97.00      PROA   
ATOM     13  CD  LYS P   1       3.211 -66.996 125.121  0.00 97.00      PROA   
ATOM     14  HD1 LYS P   1       3.532 -65.938 125.002  0.00 97.00      PROA   
ATOM     15  HD2 LYS P   1       3.332 -67.268 126.195  0.00 97.00      PROA   
ATOM     16  CE  LYS P   1       1.728 -67.135 124.729  0.00 97.00      PROA   
ATOM     17  HE1 LYS P   1       1.418 -68.201 124.780  0.00 97.00      PROA   
ATOM     18  HE2 LYS P   1       1.554 -66.757 123.701  0.00 97.00      PROA   
ATOM     19  NZ  LYS P   1       0.846 -66.365 125.645  0.00 97.00      PROA   
ATOM     20  HZ1 LYS P   1       1.114 -65.360 125.631  0.00 97.00      PROA   
ATOM     21  HZ2 LYS P   1       0.939 -66.731 126.614  0.00 97.00      PROA   
ATOM     22  HZ3 LYS P   1      -0.142 -66.461 125.337  0.00 97.00      PROA   
ATOM     23  C   LYS P   1       4.692 -68.338 120.467  0.00 97.00      PROA   
ATOM     24  O   LYS P   1       5.600 -68.041 119.692  0.00 97.00      PROA   
ATOM     25  N   ALA P   2       3.413 -68.466 120.060  0.00 97.00      PROA   
ATOM     26  HN  ALA P   2       2.672 -68.762 120.657  0.00 97.00      PROA   
ATOM     27  CA  ALA P   2       2.943 -68.142 118.747  0.00 97.00      PROA   
ATOM     28  HA  ALA P   2       3.392 -67.217 118.408  0.00 97.00      PROA   
ATOM     29  CB  ALA P   2       3.178 -69.291 117.744  0.00 97.00      PROA   
ATOM     30  HB1 ALA P   2       2.723 -70.233 118.118  0.00 97.00      PROA   
ATOM     31  HB2 ALA P   2       4.269 -69.466 117.618  0.00 97.00      PROA   
ATOM     32  HB3 ALA P   2       2.748 -69.055 116.749  0.00 97.00      PROA   
ATOM     33  C   ALA P   2       1.471 -67.919 118.983  0.00 97.00      PROA   
ATOM     34  O   ALA P   2       0.999 -68.115 120.104  0.00 97.00      PROA   
ATOM     35  N   VAL P   3       0.726 -67.483 117.938  0.00 97.00      PROA   
ATOM     36  HN  VAL P   3       1.153 -67.237 117.073  0.00 97.00      PROA   
ATOM     37  CA  VAL P   3      -0.722 -67.511 117.878  0.00 97.00      PROA   
ATOM     38  HA  VAL P   3      -1.073 -68.366 118.437  0.00 97.00      PROA   
ATOM     39  CB  VAL P   3      -1.466 -66.250 118.346  0.00 97.00      PROA   
ATOM     40  HB  VAL P   3      -2.557 -66.397 118.162  0.00 97.00      PROA   
ATOM     41  CG1 VAL P   3      -1.300 -66.055 119.867  0.00 97.00      PROA   
ATOM     42 HG11 VAL P   3      -0.248 -65.794 120.109  0.00 97.00      PROA   
ATOM     43 HG12 VAL P   3      -1.576 -66.984 120.408  0.00 97.00      PROA   
ATOM     44 HG13 VAL P   3      -1.954 -65.228 120.218  0.00 97.00      PROA   
ATOM     45  CG2 VAL P   3      -1.008 -64.990 117.583  0.00 97.00      PROA   
ATOM     46 HG21 VAL P   3      -1.249 -65.064 116.504  0.00 97.00      PROA   
ATOM     47 HG22 VAL P   3       0.086 -64.837 117.694  0.00 97.00      PROA   
ATOM     48 HG23 VAL P   3      -1.522 -64.092 117.988  0.00 97.00      PROA   
ATOM     49  C   VAL P   3      -1.008 -67.768 116.414  0.00 97.00      PROA   
ATOM     50  O   VAL P   3      -0.226 -67.365 115.553  0.00 97.00      PROA   
ATOM     51  N   ILE P   4      -2.116 -68.481 116.089  0.00 97.00      PROA   
ATOM     52  HN  ILE P   4      -2.701 -68.880 116.794  0.00 97.00      PROA   
ATOM     53  CA  ILE P   4      -2.410 -68.867 114.715  0.00 97.00      PROA   
ATOM     54  HA  ILE P   4      -1.529 -68.707 114.113  0.00 97.00      PROA   
ATOM     55  CB  ILE P   4      -2.729 -70.358 114.576  0.00 97.00      PROA   
ATOM     56  HB  ILE P   4      -3.619 -70.601 115.199  0.00 97.00      PROA   
ATOM     57  CG2 ILE P   4      -3.021 -70.692 113.093  0.00 97.00      PROA   
ATOM     58 HG21 ILE P   4      -2.210 -70.292 112.447  0.00 97.00      PROA   
ATOM     59 HG22 ILE P   4      -3.990 -70.263 112.766  0.00 97.00      PROA   
ATOM     60 HG23 ILE P   4      -3.069 -71.786 112.933  0.00 97.00      PROA   
ATOM     61  CG1 ILE P   4      -1.545 -71.215 115.092  0.00 97.00      PROA   
ATOM     62 HG11 ILE P   4      -1.165 -70.829 116.061  0.00 97.00      PROA   
ATOM     63 HG12 ILE P   4      -0.727 -71.125 114.350  0.00 97.00      PROA   
ATOM     64  CD  ILE P   4      -1.882 -72.694 115.302  0.00 97.00      PROA   
ATOM     65  HD1 ILE P   4      -2.386 -73.136 114.420  0.00 97.00      PROA   
ATOM     66  HD2 ILE P   4      -2.548 -72.809 116.183  0.00 97.00      PROA   
ATOM     67  HD3 ILE P   4      -0.951 -73.267 115.489  0.00 97.00      PROA   
ATOM     68  C   ILE P   4      -3.522 -68.014 114.115  0.00 97.00      PROA   
ATOM     69  O   ILE P   4      -4.572 -67.799 114.716  0.00 97.00      PROA   
ATOM     70  N   LYS P   5      -3.308 -67.513 112.874  0.00 97.00      PROA   
ATOM     71  HN  LYS P   5      -2.407 -67.612 112.453  0.00 97.00      PROA   
ATOM     72  CA  LYS P   5      -4.310 -66.794 112.111  0.00 97.00      PROA   
ATOM     73  HA  LYS P   5      -5.204 -66.661 112.703  0.00 97.00      PROA   
ATOM     74  CB  LYS P   5      -3.800 -65.408 111.640  0.00 97.00      PROA   
ATOM     75  HB1 LYS P   5      -4.608 -64.879 111.088  0.00 97.00      PROA   
ATOM     76  HB2 LYS P   5      -2.943 -65.546 110.942  0.00 97.00      PROA   
ATOM     77  CG  LYS P   5      -3.306 -64.494 112.774  0.00 97.00      PROA   
ATOM     78  HG1 LYS P   5      -2.909 -63.570 112.298  0.00 97.00      PROA   
ATOM     79  HG2 LYS P   5      -2.456 -64.987 113.297  0.00 97.00      PROA   
ATOM     80  CD  LYS P   5      -4.387 -64.116 113.805  0.00 97.00      PROA   
ATOM     81  HD1 LYS P   5      -4.857 -65.045 114.194  0.00 97.00      PROA   
ATOM     82  HD2 LYS P   5      -5.180 -63.522 113.301  0.00 97.00      PROA   
ATOM     83  CE  LYS P   5      -3.842 -63.347 115.016  0.00 97.00      PROA   
ATOM     84  HE1 LYS P   5      -3.104 -63.984 115.555  0.00 97.00      PROA   
ATOM     85  HE2 LYS P   5      -4.648 -63.055 115.719  0.00 97.00      PROA   
ATOM     86  NZ  LYS P   5      -3.139 -62.125 114.593  0.00 97.00      PROA   
ATOM     87  HZ1 LYS P   5      -3.735 -61.334 114.300  0.00 97.00      PROA   
ATOM     88  HZ2 LYS P   5      -2.484 -62.383 113.819  0.00 97.00      PROA   
ATOM     89  HZ3 LYS P   5      -2.473 -61.839 115.344  0.00 97.00      PROA   
ATOM     90  C   LYS P   5      -4.691 -67.576 110.870  0.00 97.00      PROA   
ATOM     91  O   LYS P   5      -3.893 -67.750 109.957  0.00 97.00      PROA   
ATOM     92  N   LEU P   6      -5.959 -68.036 110.775  0.00 97.00      PROA   
ATOM     93  HN  LEU P   6      -6.600 -67.959 111.534  0.00 97.00      PROA   
ATOM     94  CA  LEU P   6      -6.505 -68.604 109.557  0.00 97.00      PROA   
ATOM     95  HA  LEU P   6      -5.756 -69.243 109.108  0.00 97.00      PROA   
ATOM     96  CB  LEU P   6      -7.768 -69.465 109.824  0.00 97.00      PROA   
ATOM     97  HB1 LEU P   6      -8.023 -69.992 108.878  0.00 97.00      PROA   
ATOM     98  HB2 LEU P   6      -8.633 -68.821 110.092  0.00 97.00      PROA   
ATOM     99  CG  LEU P   6      -7.623 -70.533 110.940  0.00 97.00      PROA   
ATOM    100  HG  LEU P   6      -6.554 -70.844 110.994  0.00 97.00      PROA   
ATOM    101  CD1 LEU P   6      -8.055 -70.019 112.328  0.00 97.00      PROA   
ATOM    102 HD11 LEU P   6      -9.108 -69.666 112.289  0.00 97.00      PROA   
ATOM    103 HD12 LEU P   6      -7.415 -69.184 112.675  0.00 97.00      PROA   
ATOM    104 HD13 LEU P   6      -7.992 -70.837 113.076  0.00 97.00      PROA   
ATOM    105  CD2 LEU P   6      -8.448 -71.785 110.595  0.00 97.00      PROA   
ATOM    106 HD21 LEU P   6      -8.111 -72.226 109.633  0.00 97.00      PROA   
ATOM    107 HD22 LEU P   6      -9.522 -71.519 110.506  0.00 97.00      PROA   
ATOM    108 HD23 LEU P   6      -8.339 -72.547 111.395  0.00 97.00      PROA   
ATOM    109  C   LEU P   6      -6.837 -67.476 108.584  0.00 97.00      PROA   
ATOM    110  O   LEU P   6      -7.554 -66.542 108.933  0.00 97.00      PROA   
ATOM    111  N   GLN P   7      -6.279 -67.500 107.348  0.00 97.00      PROA   
ATOM    112  HN  GLN P   7      -5.654 -68.235 107.082  0.00 97.00      PROA   
ATOM    113  CA  GLN P   7      -6.491 -66.456 106.353  0.00 97.00      PROA   
ATOM    114  HA  GLN P   7      -6.271 -65.526 106.860  0.00 97.00      PROA   
ATOM    115  CB  GLN P   7      -5.436 -66.550 105.218  0.00 97.00      PROA   
ATOM    116  HB1 GLN P   7      -5.376 -67.613 104.899  0.00 97.00      PROA   
ATOM    117  HB2 GLN P   7      -4.456 -66.296 105.682  0.00 97.00      PROA   
ATOM    118  CG  GLN P   7      -5.677 -65.669 103.972  0.00 97.00      PROA   
ATOM    119  HG1 GLN P   7      -5.810 -64.611 104.286  0.00 97.00      PROA   
ATOM    120  HG2 GLN P   7      -6.587 -65.999 103.428  0.00 97.00      PROA   
ATOM    121  CD  GLN P   7      -4.449 -65.728 103.054  0.00 97.00      PROA   
ATOM    122  OE1 GLN P   7      -3.317 -65.540 103.510  0.00 97.00      PROA   
ATOM    123  NE2 GLN P   7      -4.650 -65.991 101.734  0.00 97.00      PROA   
ATOM    124 HE21 GLN P   7      -3.843 -66.045 101.148  0.00 97.00      PROA   
ATOM    125 HE22 GLN P   7      -5.572 -66.130 101.375  0.00 97.00      PROA   
ATOM    126  C   GLN P   7      -7.925 -66.264 105.858  0.00 97.00      PROA   
ATOM    127  O   GLN P   7      -8.401 -65.128 105.884  0.00 97.00      PROA   
ATOM    128  N   PRO P   8      -8.703 -67.274 105.475  0.00 97.00      PROA   
ATOM    129  CD  PRO P   8      -8.227 -68.500 104.846  0.00 97.00      PROA   
ATOM    130  HD1 PRO P   8      -7.936 -69.203 105.653  0.00 97.00      PROA   
ATOM    131  HD2 PRO P   8      -7.374 -68.319 104.158  0.00 97.00      PROA   
ATOM    132  CA  PRO P   8     -10.138 -67.319 105.732  0.00 97.00      PROA   
ATOM    133  HA  PRO P   8     -10.590 -66.405 105.380  0.00 97.00      PROA   
ATOM    134  CB  PRO P   8     -10.636 -68.557 104.948  0.00 97.00      PROA   
ATOM    135  HB1 PRO P   8     -11.511 -68.302 104.314  0.00 97.00      PROA   
ATOM    136  HB2 PRO P   8     -10.921 -69.398 105.616  0.00 97.00      PROA   
ATOM    137  CG  PRO P   8      -9.448 -69.004 104.079  0.00 97.00      PROA   
ATOM    138  HG1 PRO P   8      -9.439 -70.100 103.922  0.00 97.00      PROA   
ATOM    139  HG2 PRO P   8      -9.501 -68.497 103.091  0.00 97.00      PROA   
ATOM    140  C   PRO P   8     -10.356 -67.488 107.235  0.00 97.00      PROA   
ATOM    141  O   PRO P   8      -9.813 -68.477 107.721  0.00 97.00      PROA   
ATOM    142  N   PRO P   9     -11.066 -66.667 108.012  0.00 97.00      PROA   
ATOM    143  CD  PRO P   9     -11.789 -65.492 107.514  0.00 97.00      PROA   
ATOM    144  HD1 PRO P   9     -12.500 -65.772 106.707  0.00 97.00      PROA   
ATOM    145  HD2 PRO P   9     -11.053 -64.744 107.143  0.00 97.00      PROA   
ATOM    146  CA  PRO P   9     -11.115 -66.769 109.475  0.00 97.00      PROA   
ATOM    147  HA  PRO P   9     -10.134 -66.983 109.874  0.00 97.00      PROA   
ATOM    148  CB  PRO P   9     -11.603 -65.366 109.881  0.00 97.00      PROA   
ATOM    149  HB1 PRO P   9     -10.725 -64.679 109.892  0.00 97.00      PROA   
ATOM    150  HB2 PRO P   9     -12.092 -65.316 110.872  0.00 97.00      PROA   
ATOM    151  CG  PRO P   9     -12.528 -64.947 108.736  0.00 97.00      PROA   
ATOM    152  HG1 PRO P   9     -13.505 -65.466 108.844  0.00 97.00      PROA   
ATOM    153  HG2 PRO P   9     -12.696 -63.853 108.690  0.00 97.00      PROA   
ATOM    154  C   PRO P   9     -12.069 -67.861 109.952  0.00 97.00      PROA   
ATOM    155  O   PRO P   9     -12.797 -67.650 110.920  0.00 97.00      PROA   
ATOM    156  N   TRP P  10     -12.083 -69.042 109.303  0.00 97.00      PROA   
ATOM    157  HN  TRP P  10     -11.411 -69.211 108.586  0.00 97.00      PROA   
ATOM    158  CA  TRP P  10     -13.126 -70.025 109.473  0.00 97.00      PROA   
ATOM    159  HA  TRP P  10     -13.855 -69.672 110.188  0.00 97.00      PROA   
ATOM    160  CB  TRP P  10     -13.841 -70.304 108.125  0.00 97.00      PROA   
ATOM    161  HB1 TRP P  10     -14.722 -70.956 108.300  0.00 97.00      PROA   
ATOM    162  HB2 TRP P  10     -13.141 -70.863 107.462  0.00 97.00      PROA   
ATOM    163  CG  TRP P  10     -14.291 -69.079 107.380  0.00 97.00      PROA   
ATOM    164  CD1 TRP P  10     -14.076 -68.861 106.043  0.00 97.00      PROA   
ATOM    165  HD1 TRP P  10     -13.565 -69.553 105.388  0.00 97.00      PROA   
ATOM    166  NE1 TRP P  10     -14.673 -67.691 105.660  0.00 97.00      PROA   
ATOM    167  HE1 TRP P  10     -14.819 -67.403 104.739  0.00 97.00      PROA   
ATOM    168  CE2 TRP P  10     -15.267 -67.104 106.738  0.00 97.00      PROA   
ATOM    169  CD2 TRP P  10     -15.041 -67.941 107.855  0.00 97.00      PROA   
ATOM    170  CE3 TRP P  10     -15.548 -67.561 109.101  0.00 97.00      PROA   
ATOM    171  HE3 TRP P  10     -15.379 -68.153 109.987  0.00 97.00      PROA   
ATOM    172  CZ3 TRP P  10     -16.288 -66.380 109.201  0.00 97.00      PROA   
ATOM    173  HZ3 TRP P  10     -16.690 -66.082 110.160  0.00 97.00      PROA   
ATOM    174  CZ2 TRP P  10     -15.996 -65.927 106.837  0.00 97.00      PROA   
ATOM    175  HZ2 TRP P  10     -16.164 -65.296 105.977  0.00 97.00      PROA   
ATOM    176  CH2 TRP P  10     -16.511 -65.578 108.086  0.00 97.00      PROA   
ATOM    177  HH2 TRP P  10     -17.081 -64.666 108.197  0.00 97.00      PROA   
ATOM    178  C   TRP P  10     -12.552 -71.314 110.009  0.00 97.00      PROA   
ATOM    179  O   TRP P  10     -11.816 -72.028 109.332  0.00 97.00      PROA   
ATOM    180  N   VAL P  11     -12.903 -71.652 111.269  0.00 97.00      PROA   
ATOM    181  HN  VAL P  11     -13.454 -71.030 111.824  0.00 97.00      PROA   
ATOM    182  CA  VAL P  11     -12.398 -72.832 111.948  0.00 97.00      PROA   
ATOM    183  HA  VAL P  11     -11.373 -72.983 111.641  0.00 97.00      PROA   
ATOM    184  CB  VAL P  11     -12.405 -72.595 113.460  0.00 97.00      PROA   
ATOM    185  HB  VAL P  11     -13.454 -72.538 113.831  0.00 97.00      PROA   
ATOM    186  CG1 VAL P  11     -11.672 -73.736 114.184  0.00 97.00      PROA   
ATOM    187 HG11 VAL P  11     -10.639 -73.849 113.791  0.00 97.00      PROA   
ATOM    188 HG12 VAL P  11     -12.211 -74.693 114.047  0.00 97.00      PROA   
ATOM    189 HG13 VAL P  11     -11.611 -73.527 115.273  0.00 97.00      PROA   
ATOM    190  CG2 VAL P  11     -11.704 -71.252 113.782  0.00 97.00      PROA   
ATOM    191 HG21 VAL P  11     -12.279 -70.380 113.409  0.00 97.00      PROA   
ATOM    192 HG22 VAL P  11     -10.688 -71.227 113.334  0.00 97.00      PROA   
ATOM    193 HG23 VAL P  11     -11.597 -71.134 114.881  0.00 97.00      PROA   
ATOM    194  C   VAL P  11     -13.188 -74.083 111.532  0.00 97.00      PROA   
ATOM    195  O   VAL P  11     -12.741 -75.216 111.699  0.00 97.00      PROA   
ATOM    196  N   SER P  12     -14.369 -73.883 110.907  0.00 97.00      PROA   
ATOM    197  HN  SER P  12     -14.667 -72.947 110.757  0.00 97.00      PROA   
ATOM    198  CA  SER P  12     -15.229 -74.914 110.348  0.00 97.00      PROA   
ATOM    199  HA  SER P  12     -14.774 -75.886 110.474  0.00 97.00      PROA   
ATOM    200  CB  SER P  12     -16.623 -74.934 111.052  0.00 97.00      PROA   
ATOM    201  HB1 SER P  12     -16.995 -73.893 111.159  0.00 97.00      PROA   
ATOM    202  HB2 SER P  12     -16.495 -75.358 112.073  0.00 97.00      PROA   
ATOM    203  OG  SER P  12     -17.614 -75.698 110.366  0.00 97.00      PROA   
ATOM    204  HG1 SER P  12     -17.426 -76.623 110.549  0.00 97.00      PROA   
ATOM    205  C   SER P  12     -15.336 -74.636 108.856  0.00 97.00      PROA   
ATOM    206  O   SER P  12     -15.673 -73.524 108.453  0.00 97.00      PROA   
ATOM    207  N   VAL P  13     -15.011 -75.638 107.994  0.00 97.00      PROA   
ATOM    208  HN  VAL P  13     -14.718 -76.528 108.341  0.00 97.00      PROA   
ATOM    209  CA  VAL P  13     -14.842 -75.400 106.564  0.00 97.00      PROA   
ATOM    210  HA  VAL P  13     -15.514 -74.605 106.274  0.00 97.00      PROA   
ATOM    211  CB  VAL P  13     -13.399 -74.963 106.273  0.00 97.00      PROA   
ATOM    212  HB  VAL P  13     -13.137 -74.176 107.022  0.00 97.00      PROA   
ATOM    213  CG1 VAL P  13     -12.396 -76.124 106.452  0.00 97.00      PROA   
ATOM    214 HG11 VAL P  13     -12.566 -76.914 105.691  0.00 97.00      PROA   
ATOM    215 HG12 VAL P  13     -12.482 -76.574 107.461  0.00 97.00      PROA   
ATOM    216 HG13 VAL P  13     -11.358 -75.751 106.325  0.00 97.00      PROA   
ATOM    217  CG2 VAL P  13     -13.274 -74.312 104.883  0.00 97.00      PROA   
ATOM    218 HG21 VAL P  13     -14.025 -73.506 104.751  0.00 97.00      PROA   
ATOM    219 HG22 VAL P  13     -13.408 -75.064 104.080  0.00 97.00      PROA   
ATOM    220 HG23 VAL P  13     -12.262 -73.872 104.760  0.00 97.00      PROA   
ATOM    221  C   VAL P  13     -15.245 -76.627 105.749  0.00 97.00      PROA   
ATOM    222  O   VAL P  13     -15.278 -77.743 106.253  0.00 97.00      PROA   
ATOM    223  N   PHE P  14     -15.601 -76.462 104.449  0.00 97.00      PROA   
ATOM    224  HN  PHE P  14     -15.642 -75.555 104.034  0.00 97.00      PROA   
ATOM    225  CA  PHE P  14     -15.864 -77.581 103.555  0.00 97.00      PROA   
ATOM    226  HA  PHE P  14     -16.374 -78.347 104.122  0.00 97.00      PROA   
ATOM    227  CB  PHE P  14     -16.743 -77.197 102.333  0.00 97.00      PROA   
ATOM    228  HB1 PHE P  14     -16.835 -78.039 101.614  0.00 97.00      PROA   
ATOM    229  HB2 PHE P  14     -16.288 -76.334 101.798  0.00 97.00      PROA   
ATOM    230  CG  PHE P  14     -18.150 -76.853 102.733  0.00 97.00      PROA   
ATOM    231  CD1 PHE P  14     -18.954 -77.787 103.412  0.00 97.00      PROA   
ATOM    232  HD1 PHE P  14     -18.538 -78.737 103.711  0.00 97.00      PROA   
ATOM    233  CE1 PHE P  14     -20.301 -77.509 103.675  0.00 97.00      PROA   
ATOM    234  HE1 PHE P  14     -20.914 -78.236 104.183  0.00 97.00      PROA   
ATOM    235  CZ  PHE P  14     -20.854 -76.286 103.275  0.00 97.00      PROA   
ATOM    236  HZ  PHE P  14     -21.894 -76.071 103.474  0.00 97.00      PROA   
ATOM    237  CD2 PHE P  14     -18.721 -75.637 102.327  0.00 97.00      PROA   
ATOM    238  HD2 PHE P  14     -18.124 -74.927 101.775  0.00 97.00      PROA   
ATOM    239  CE2 PHE P  14     -20.058 -75.344 102.613  0.00 97.00      PROA   
ATOM    240  HE2 PHE P  14     -20.471 -74.392 102.315  0.00 97.00      PROA   
ATOM    241  C   PHE P  14     -14.608 -78.223 102.991  0.00 97.00      PROA   
ATOM    242  O   PHE P  14     -13.546 -77.612 102.911  0.00 97.00      PROA   
ATOM    243  N   GLN P  15     -14.736 -79.490 102.524  0.00 97.00      PROA   
ATOM    244  HN  GLN P  15     -15.536 -80.035 102.771  0.00 97.00      PROA   
ATOM    245  CA  GLN P  15     -13.817 -80.109 101.578  0.00 97.00      PROA   
ATOM    246  HA  GLN P  15     -12.850 -80.162 102.060  0.00 97.00      PROA   
ATOM    247  CB  GLN P  15     -14.270 -81.546 101.194  0.00 97.00      PROA   
ATOM    248  HB1 GLN P  15     -14.203 -82.177 102.110  0.00 97.00      PROA   
ATOM    249  HB2 GLN P  15     -13.547 -81.971 100.465  0.00 97.00      PROA   
ATOM    250  CG  GLN P  15     -15.727 -81.614 100.659  0.00 97.00      PROA   
ATOM    251  HG1 GLN P  15     -16.113 -80.592 100.465  0.00 97.00      PROA   
ATOM    252  HG2 GLN P  15     -16.389 -82.062 101.428  0.00 97.00      PROA   
ATOM    253  CD  GLN P  15     -15.845 -82.448  99.371  0.00 97.00      PROA   
ATOM    254  OE1 GLN P  15     -15.638 -83.666  99.371  0.00 97.00      PROA   
ATOM    255  NE2 GLN P  15     -16.193 -81.768  98.240  0.00 97.00      PROA   
ATOM    256 HE21 GLN P  15     -16.374 -80.786  98.284  0.00 97.00      PROA   
ATOM    257 HE22 GLN P  15     -16.209 -82.256  97.369  0.00 97.00      PROA   
ATOM    258  C   GLN P  15     -13.661 -79.297 100.289  0.00 97.00      PROA   
ATOM    259  O   GLN P  15     -14.606 -78.648  99.849  0.00 97.00      PROA   
ATOM    260  N   GLU P  16     -12.442 -79.301  99.688  0.00 97.00      PROA   
ATOM    261  HN  GLU P  16     -11.702 -79.823 100.112  0.00 97.00      PROA   
ATOM    262  CA  GLU P  16     -12.079 -78.645  98.434  0.00 97.00      PROA   
ATOM    263  HA  GLU P  16     -11.193 -79.165  98.102  0.00 97.00      PROA   
ATOM    264  CB  GLU P  16     -13.117 -78.809  97.272  0.00 97.00      PROA   
ATOM    265  HB1 GLU P  16     -14.043 -78.273  97.564  0.00 97.00      PROA   
ATOM    266  HB2 GLU P  16     -13.369 -79.888  97.166  0.00 97.00      PROA   
ATOM    267  CG  GLU P  16     -12.674 -78.269  95.889  0.00 97.00      PROA   
ATOM    268  HG1 GLU P  16     -11.947 -78.971  95.429  0.00 97.00      PROA   
ATOM    269  HG2 GLU P  16     -12.172 -77.287  95.992  0.00 97.00      PROA   
ATOM    270  CD  GLU P  16     -13.829 -78.055  94.901  0.00 97.00      PROA   
ATOM    271  OE1 GLU P  16     -15.012 -78.329  95.229  0.00 97.00      PROA   
ATOM    272  OE2 GLU P  16     -13.524 -77.567  93.779  0.00 97.00      PROA   
ATOM    273  C   GLU P  16     -11.637 -77.196  98.637  0.00 97.00      PROA   
ATOM    274  O   GLU P  16     -10.752 -76.710  97.936  0.00 97.00      PROA   
ATOM    275  N   GLU P  17     -12.212 -76.471  99.623  0.00 97.00      PROA   
ATOM    276  HN  GLU P  17     -12.946 -76.876 100.162  0.00 97.00      PROA   
ATOM    277  CA  GLU P  17     -11.882 -75.093  99.968  0.00 97.00      PROA   
ATOM    278  HA  GLU P  17     -12.047 -74.503  99.076  0.00 97.00      PROA   
ATOM    279  CB  GLU P  17     -12.870 -74.570 101.045  0.00 97.00      PROA   
ATOM    280  HB1 GLU P  17     -12.839 -75.302 101.885  0.00 97.00      PROA   
ATOM    281  HB2 GLU P  17     -13.899 -74.614 100.621  0.00 97.00      PROA   
ATOM    282  CG  GLU P  17     -12.616 -73.161 101.633  0.00 97.00      PROA   
ATOM    283  HG1 GLU P  17     -11.603 -73.083 102.077  0.00 97.00      PROA   
ATOM    284  HG2 GLU P  17     -13.349 -72.983 102.448  0.00 97.00      PROA   
ATOM    285  CD  GLU P  17     -12.800 -72.040 100.605  0.00 97.00      PROA   
ATOM    286  OE1 GLU P  17     -12.029 -71.987  99.613  0.00 97.00      PROA   
ATOM    287  OE2 GLU P  17     -13.716 -71.201 100.815  0.00 97.00      PROA   
ATOM    288  C   GLU P  17     -10.426 -74.856 100.376  0.00 97.00      PROA   
ATOM    289  O   GLU P  17      -9.780 -75.707 100.976  0.00 97.00      PROA   
ATOM    290  N   SER P  18      -9.866 -73.670 100.041  0.00 97.00      PROA   
ATOM    291  HN  SER P  18     -10.457 -72.957  99.661  0.00 97.00      PROA   
ATOM    292  CA  SER P  18      -8.474 -73.326 100.269  0.00 97.00      PROA   
ATOM    293  HA  SER P  18      -7.900 -74.239 100.336  0.00 97.00      PROA   
ATOM    294  CB  SER P  18      -7.882 -72.469  99.121  0.00 97.00      PROA   
ATOM    295  HB1 SER P  18      -8.413 -71.493  99.068  0.00 97.00      PROA   
ATOM    296  HB2 SER P  18      -8.048 -72.998  98.158  0.00 97.00      PROA   
ATOM    297  OG  SER P  18      -6.481 -72.241  99.283  0.00 97.00      PROA   
ATOM    298  HG1 SER P  18      -6.060 -73.105  99.247  0.00 97.00      PROA   
ATOM    299  C   SER P  18      -8.321 -72.568 101.571  0.00 97.00      PROA   
ATOM    300  O   SER P  18      -9.004 -71.577 101.821  0.00 97.00      PROA   
ATOM    301  N   VAL P  19      -7.391 -73.018 102.439  0.00 97.00      PROA   
ATOM    302  HN  VAL P  19      -6.821 -73.806 102.212  0.00 97.00      PROA   
ATOM    303  CA  VAL P  19      -7.194 -72.384 103.726  0.00 97.00      PROA   
ATOM    304  HA  VAL P  19      -7.459 -71.342 103.634  0.00 97.00      PROA   
ATOM    305  CB  VAL P  19      -8.105 -72.980 104.809  0.00 97.00      PROA   
ATOM    306  HB  VAL P  19      -9.156 -72.740 104.517  0.00 97.00      PROA   
ATOM    307  CG1 VAL P  19      -7.995 -74.518 104.867  0.00 97.00      PROA   
ATOM    308 HG11 VAL P  19      -6.966 -74.815 105.145  0.00 97.00      PROA   
ATOM    309 HG12 VAL P  19      -8.255 -74.986 103.896  0.00 97.00      PROA   
ATOM    310 HG13 VAL P  19      -8.688 -74.923 105.635  0.00 97.00      PROA   
ATOM    311  CG2 VAL P  19      -7.845 -72.354 106.194  0.00 97.00      PROA   
ATOM    312 HG21 VAL P  19      -7.949 -71.253 106.156  0.00 97.00      PROA   
ATOM    313 HG22 VAL P  19      -6.829 -72.610 106.558  0.00 97.00      PROA   
ATOM    314 HG23 VAL P  19      -8.581 -72.747 106.927  0.00 97.00      PROA   
ATOM    315  C   VAL P  19      -5.722 -72.378 104.078  0.00 97.00      PROA   
ATOM    316  O   VAL P  19      -5.055 -73.403 104.063  0.00 97.00      PROA   
ATOM    317  N   THR P  20      -5.155 -71.192 104.409  0.00 97.00      PROA   
ATOM    318  HN  THR P  20      -5.691 -70.352 104.408  0.00 97.00      PROA   
ATOM    319  CA  THR P  20      -3.759 -71.087 104.802  0.00 97.00      PROA   
ATOM    320  HA  THR P  20      -3.359 -72.082 104.911  0.00 97.00      PROA   
ATOM    321  CB  THR P  20      -2.864 -70.384 103.776  0.00 97.00      PROA   
ATOM    322  HB  THR P  20      -3.115 -70.815 102.779  0.00 97.00      PROA   
ATOM    323  OG1 THR P  20      -1.479 -70.654 103.975  0.00 97.00      PROA   
ATOM    324  HG1 THR P  20      -1.190 -70.184 104.763  0.00 97.00      PROA   
ATOM    325  CG2 THR P  20      -3.073 -68.866 103.696  0.00 97.00      PROA   
ATOM    326 HG21 THR P  20      -2.870 -68.378 104.671  0.00 97.00      PROA   
ATOM    327 HG22 THR P  20      -4.112 -68.638 103.385  0.00 97.00      PROA   
ATOM    328 HG23 THR P  20      -2.385 -68.425 102.943  0.00 97.00      PROA   
ATOM    329  C   THR P  20      -3.734 -70.471 106.177  0.00 97.00      PROA   
ATOM    330  O   THR P  20      -4.472 -69.539 106.475  0.00 97.00      PROA   
ATOM    331  N   LEU P  21      -2.907 -71.046 107.074  0.00 97.00      PROA   
ATOM    332  HN  LEU P  21      -2.331 -71.810 106.791  0.00 97.00      PROA   
ATOM    333  CA  LEU P  21      -2.910 -70.747 108.487  0.00 97.00      PROA   
ATOM    334  HA  LEU P  21      -3.642 -69.984 108.706  0.00 97.00      PROA   
ATOM    335  CB  LEU P  21      -3.217 -72.004 109.349  0.00 97.00      PROA   
ATOM    336  HB1 LEU P  21      -3.217 -71.688 110.415  0.00 97.00      PROA   
ATOM    337  HB2 LEU P  21      -2.418 -72.767 109.223  0.00 97.00      PROA   
ATOM    338  CG  LEU P  21      -4.578 -72.703 109.074  0.00 97.00      PROA   
ATOM    339  HG  LEU P  21      -5.321 -71.924 108.784  0.00 97.00      PROA   
ATOM    340  CD1 LEU P  21      -4.511 -73.766 107.957  0.00 97.00      PROA   
ATOM    341 HD11 LEU P  21      -3.781 -74.556 108.231  0.00 97.00      PROA   
ATOM    342 HD12 LEU P  21      -4.211 -73.330 106.985  0.00 97.00      PROA   
ATOM    343 HD13 LEU P  21      -5.504 -74.247 107.828  0.00 97.00      PROA   
ATOM    344  CD2 LEU P  21      -5.091 -73.385 110.357  0.00 97.00      PROA   
ATOM    345 HD21 LEU P  21      -5.206 -72.647 111.176  0.00 97.00      PROA   
ATOM    346 HD22 LEU P  21      -4.369 -74.163 110.683  0.00 97.00      PROA   
ATOM    347 HD23 LEU P  21      -6.072 -73.871 110.173  0.00 97.00      PROA   
ATOM    348  C   LEU P  21      -1.544 -70.213 108.853  0.00 97.00      PROA   
ATOM    349  O   LEU P  21      -0.540 -70.873 108.628  0.00 97.00      PROA   
ATOM    350  N   HSD P  22      -1.465 -68.993 109.427  0.00 97.00      PROA   
ATOM    351  HN  HSD P  22      -2.301 -68.484 109.628  0.00 97.00      PROA   
ATOM    352  CA  HSD P  22      -0.222 -68.278 109.645  0.00 97.00      PROA   
ATOM    353  HA  HSD P  22       0.581 -68.774 109.118  0.00 97.00      PROA   
ATOM    354  CB  HSD P  22      -0.309 -66.819 109.131  0.00 97.00      PROA   
ATOM    355  HB1 HSD P  22       0.608 -66.258 109.417  0.00 97.00      PROA   
ATOM    356  HB2 HSD P  22      -1.182 -66.301 109.585  0.00 97.00      PROA   
ATOM    357  ND1 HSD P  22      -1.577 -66.741 106.910  0.00 97.00      PROA   
ATOM    358  HD1 HSD P  22      -2.503 -66.788 107.287  0.00 97.00      PROA   
ATOM    359  CG  HSD P  22      -0.403 -66.747 107.635  0.00 97.00      PROA   
ATOM    360  CE1 HSD P  22      -1.230 -66.583 105.608  0.00 97.00      PROA   
ATOM    361  HE1 HSD P  22      -1.956 -66.530 104.801  0.00 97.00      PROA   
ATOM    362  NE2 HSD P  22       0.074 -66.473 105.448  0.00 97.00      PROA   
ATOM    363  CD2 HSD P  22       0.591 -66.557 106.728  0.00 97.00      PROA   
ATOM    364  HD2 HSD P  22       1.657 -66.457 106.891  0.00 97.00      PROA   
ATOM    365  C   HSD P  22       0.145 -68.208 111.109  0.00 97.00      PROA   
ATOM    366  O   HSD P  22      -0.656 -67.803 111.941  0.00 97.00      PROA   
ATOM    367  N   CYS P  23       1.402 -68.572 111.452  0.00 97.00      PROA   
ATOM    368  HN  CYS P  23       2.014 -68.953 110.759  0.00 97.00      PROA   
ATOM    369  CA  CYS P  23       1.954 -68.441 112.787  0.00 97.00      PROA   
ATOM    370  HA  CYS P  23       1.152 -68.350 113.507  0.00 97.00      PROA   
ATOM    371  CB  CYS P  23       2.821 -69.659 113.169  0.00 97.00      PROA   
ATOM    372  HB1 CYS P  23       3.324 -69.468 114.137  0.00 97.00      PROA   
ATOM    373  HB2 CYS P  23       3.594 -69.835 112.390  0.00 97.00      PROA   
ATOM    374  SG  CYS P  23       1.797 -71.132 113.351  0.00 97.00      PROA   
ATOM    375  C   CYS P  23       2.815 -67.202 112.888  0.00 97.00      PROA   
ATOM    376  O   CYS P  23       3.960 -67.167 112.447  0.00 97.00      PROA   
ATOM    377  N   GLU P  24       2.269 -66.143 113.515  0.00 97.00      PROA   
ATOM    378  HN  GLU P  24       1.353 -66.194 113.905  0.00 97.00      PROA   
ATOM    379  CA  GLU P  24       2.893 -64.843 113.570  0.00 97.00      PROA   
ATOM    380  HA  GLU P  24       3.563 -64.727 112.729  0.00 97.00      PROA   
ATOM    381  CB  GLU P  24       1.816 -63.734 113.496  0.00 97.00      PROA   
ATOM    382  HB1 GLU P  24       1.186 -63.961 112.605  0.00 97.00      PROA   
ATOM    383  HB2 GLU P  24       2.295 -62.746 113.320  0.00 97.00      PROA   
ATOM    384  CG  GLU P  24       0.937 -63.653 114.762  0.00 97.00      PROA   
ATOM    385  HG1 GLU P  24       1.517 -63.264 115.626  0.00 97.00      PROA   
ATOM    386  HG2 GLU P  24       0.545 -64.659 115.021  0.00 97.00      PROA   
ATOM    387  CD  GLU P  24      -0.246 -62.731 114.556  0.00 97.00      PROA   
ATOM    388  OE1 GLU P  24      -0.634 -62.052 115.547  0.00 97.00      PROA   
ATOM    389  OE2 GLU P  24      -0.799 -62.719 113.425  0.00 97.00      PROA   
ATOM    390  C   GLU P  24       3.684 -64.661 114.844  0.00 97.00      PROA   
ATOM    391  O   GLU P  24       3.518 -65.375 115.833  0.00 97.00      PROA   
ATOM    392  N   VAL P  25       4.565 -63.638 114.822  0.00 97.00      PROA   
ATOM    393  HN  VAL P  25       4.730 -63.135 113.978  0.00 97.00      PROA   
ATOM    394  CA  VAL P  25       5.129 -63.017 115.996  0.00 97.00      PROA   
ATOM    395  HA  VAL P  25       4.444 -63.132 116.823  0.00 97.00      PROA   
ATOM    396  CB  VAL P  25       6.532 -63.504 116.377  0.00 97.00      PROA   
ATOM    397  HB  VAL P  25       7.255 -63.276 115.560  0.00 97.00      PROA   
ATOM    398  CG1 VAL P  25       6.988 -62.796 117.669  0.00 97.00      PROA   
ATOM    399 HG11 VAL P  25       6.328 -63.082 118.516  0.00 97.00      PROA   
ATOM    400 HG12 VAL P  25       6.966 -61.694 117.563  0.00 97.00      PROA   
ATOM    401 HG13 VAL P  25       8.026 -63.101 117.915  0.00 97.00      PROA   
ATOM    402  CG2 VAL P  25       6.543 -65.033 116.593  0.00 97.00      PROA   
ATOM    403 HG21 VAL P  25       6.316 -65.571 115.650  0.00 97.00      PROA   
ATOM    404 HG22 VAL P  25       5.787 -65.320 117.355  0.00 97.00      PROA   
ATOM    405 HG23 VAL P  25       7.542 -65.366 116.949  0.00 97.00      PROA   
ATOM    406  C   VAL P  25       5.221 -61.571 115.531  0.00 97.00      PROA   
ATOM    407  O   VAL P  25       5.660 -61.397 114.396  0.00 97.00      PROA   
ATOM    408  N   PRO P  26       4.861 -60.507 116.264  0.00 97.00      PROA   
ATOM    409  CD  PRO P  26       3.851 -60.604 117.329  0.00 97.00      PROA   
ATOM    410  HD1 PRO P  26       4.372 -60.649 118.310  0.00 97.00      PROA   
ATOM    411  HD2 PRO P  26       3.176 -61.482 117.214  0.00 97.00      PROA   
ATOM    412  CA  PRO P  26       4.947 -59.135 115.738  0.00 97.00      PROA   
ATOM    413  HA  PRO P  26       4.504 -59.114 114.752  0.00 97.00      PROA   
ATOM    414  CB  PRO P  26       4.105 -58.317 116.733  0.00 97.00      PROA   
ATOM    415  HB1 PRO P  26       3.658 -57.421 116.256  0.00 97.00      PROA   
ATOM    416  HB2 PRO P  26       4.710 -58.002 117.612  0.00 97.00      PROA   
ATOM    417  CG  PRO P  26       3.044 -59.310 117.209  0.00 97.00      PROA   
ATOM    418  HG1 PRO P  26       2.563 -59.009 118.160  0.00 97.00      PROA   
ATOM    419  HG2 PRO P  26       2.266 -59.430 116.422  0.00 97.00      PROA   
ATOM    420  C   PRO P  26       6.353 -58.544 115.628  0.00 97.00      PROA   
ATOM    421  O   PRO P  26       6.514 -57.344 115.840  0.00 97.00      PROA   
ATOM    422  N   HSD P  27       7.371 -59.340 115.242  0.00 97.00      PROA   
ATOM    423  HN  HSD P  27       7.167 -60.283 114.988  0.00 97.00      PROA   
ATOM    424  CA  HSD P  27       8.721 -58.877 115.010  0.00 97.00      PROA   
ATOM    425  HA  HSD P  27       8.829 -57.850 115.331  0.00 97.00      PROA   
ATOM    426  CB  HSD P  27       9.802 -59.740 115.712  0.00 97.00      PROA   
ATOM    427  HB1 HSD P  27      10.808 -59.489 115.310  0.00 97.00      PROA   
ATOM    428  HB2 HSD P  27       9.619 -60.819 115.508  0.00 97.00      PROA   
ATOM    429  ND1 HSD P  27       9.212 -60.264 118.142  0.00 97.00      PROA   
ATOM    430  HD1 HSD P  27       8.540 -60.981 117.955  0.00 97.00      PROA   
ATOM    431  CG  HSD P  27       9.884 -59.514 117.199  0.00 97.00      PROA   
ATOM    432  CE1 HSD P  27       9.677 -59.881 119.357  0.00 97.00      PROA   
ATOM    433  HE1 HSD P  27       9.326 -60.312 120.294  0.00 97.00      PROA   
ATOM    434  NE2 HSD P  27      10.607 -58.951 119.262  0.00 97.00      PROA   
ATOM    435  CD2 HSD P  27      10.743 -58.728 117.904  0.00 97.00      PROA   
ATOM    436  HD2 HSD P  27      11.484 -58.021 117.551  0.00 97.00      PROA   
ATOM    437  C   HSD P  27       8.968 -58.943 113.527  0.00 97.00      PROA   
ATOM    438  O   HSD P  27       8.839 -59.999 112.916  0.00 97.00      PROA   
ATOM    439  N   LEU P  28       9.338 -57.802 112.902  0.00 97.00      PROA   
ATOM    440  HN  LEU P  28       9.334 -56.930 113.387  0.00 97.00      PROA   
ATOM    441  CA  LEU P  28       9.697 -57.738 111.497  0.00 97.00      PROA   
ATOM    442  HA  LEU P  28       8.846 -58.122 110.952  0.00 97.00      PROA   
ATOM    443  CB  LEU P  28       9.926 -56.276 111.028  0.00 97.00      PROA   
ATOM    444  HB1 LEU P  28      10.104 -56.271 109.930  0.00 97.00      PROA   
ATOM    445  HB2 LEU P  28      10.827 -55.857 111.523  0.00 97.00      PROA   
ATOM    446  CG  LEU P  28       8.748 -55.307 111.311  0.00 97.00      PROA   
ATOM    447  HG  LEU P  28       8.574 -55.263 112.412  0.00 97.00      PROA   
ATOM    448  CD1 LEU P  28       9.103 -53.879 110.854  0.00 97.00      PROA   
ATOM    449 HD11 LEU P  28       9.275 -53.862 109.756  0.00 97.00      PROA   
ATOM    450 HD12 LEU P  28      10.022 -53.522 111.363  0.00 97.00      PROA   
ATOM    451 HD13 LEU P  28       8.272 -53.182 111.090  0.00 97.00      PROA   
ATOM    452  CD2 LEU P  28       7.436 -55.765 110.647  0.00 97.00      PROA   
ATOM    453 HD21 LEU P  28       7.114 -56.751 111.042  0.00 97.00      PROA   
ATOM    454 HD22 LEU P  28       7.573 -55.848 109.548  0.00 97.00      PROA   
ATOM    455 HD23 LEU P  28       6.628 -55.030 110.846  0.00 97.00      PROA   
ATOM    456  C   LEU P  28      10.873 -58.630 111.081  0.00 97.00      PROA   
ATOM    457  O   LEU P  28      10.710 -59.323 110.076  0.00 97.00      PROA   
ATOM    458  N   PRO P  29      12.026 -58.758 111.749  0.00 97.00      PROA   
ATOM    459  CD  PRO P  29      12.549 -57.798 112.733  0.00 97.00      PROA   
ATOM    460  HD1 PRO P  29      11.826 -57.603 113.551  0.00 97.00      PROA   
ATOM    461  HD2 PRO P  29      12.804 -56.849 112.210  0.00 97.00      PROA   
ATOM    462  CA  PRO P  29      12.981 -59.835 111.477  0.00 97.00      PROA   
ATOM    463  HA  PRO P  29      13.080 -60.006 110.414  0.00 97.00      PROA   
ATOM    464  CB  PRO P  29      14.286 -59.284 112.084  0.00 97.00      PROA   
ATOM    465  HB1 PRO P  29      14.760 -58.601 111.341  0.00 97.00      PROA   
ATOM    466  HB2 PRO P  29      15.029 -60.056 112.358  0.00 97.00      PROA   
ATOM    467  CG  PRO P  29      13.818 -58.452 113.279  0.00 97.00      PROA   
ATOM    468  HG1 PRO P  29      13.560 -59.129 114.123  0.00 97.00      PROA   
ATOM    469  HG2 PRO P  29      14.574 -57.713 113.614  0.00 97.00      PROA   
ATOM    470  C   PRO P  29      12.563 -61.154 112.133  0.00 97.00      PROA   
ATOM    471  O   PRO P  29      13.436 -61.873 112.614  0.00 97.00      PROA   
ATOM    472  N   GLY P  30      11.256 -61.515 112.147  0.00 97.00      PROA   
ATOM    473  HN  GLY P  30      10.584 -60.913 111.718  0.00 97.00      PROA   
ATOM    474  CA  GLY P  30      10.715 -62.674 112.847  0.00 97.00      PROA   
ATOM    475  HA1 GLY P  30       9.647 -62.522 112.912  0.00 97.00      PROA   
ATOM    476  HA2 GLY P  30      11.180 -62.742 113.821  0.00 97.00      PROA   
ATOM    477  C   GLY P  30      10.932 -63.979 112.122  0.00 97.00      PROA   
ATOM    478  O   GLY P  30       9.976 -64.639 111.729  0.00 97.00      PROA   
ATOM    479  N   SER P  31      12.222 -64.358 111.969  0.00 97.00      PROA   
ATOM    480  HN  SER P  31      12.883 -63.699 112.326  0.00 97.00      PROA   
ATOM    481  CA  SER P  31      12.838 -65.483 111.266  0.00 97.00      PROA   
ATOM    482  HA  SER P  31      13.127 -65.085 110.305  0.00 97.00      PROA   
ATOM    483  CB  SER P  31      14.137 -65.939 111.997  0.00 97.00      PROA   
ATOM    484  HB1 SER P  31      13.865 -66.323 113.005  0.00 97.00      PROA   
ATOM    485  HB2 SER P  31      14.801 -65.059 112.138  0.00 97.00      PROA   
ATOM    486  OG  SER P  31      14.858 -66.962 111.307  0.00 97.00      PROA   
ATOM    487  HG1 SER P  31      15.581 -66.539 110.837  0.00 97.00      PROA   
ATOM    488  C   SER P  31      11.975 -66.702 110.979  0.00 97.00      PROA   
ATOM    489  O   SER P  31      11.247 -67.178 111.836  0.00 97.00      PROA   
ATOM    490  N   SER P  32      12.068 -67.243 109.743  0.00 97.00      PROA   
ATOM    491  HN  SER P  32      12.739 -66.897 109.092  0.00 97.00      PROA   
ATOM    492  CA  SER P  32      11.187 -68.260 109.201  0.00 97.00      PROA   
ATOM    493  HA  SER P  32      10.185 -68.046 109.548  0.00 97.00      PROA   
ATOM    494  CB  SER P  32      11.177 -68.184 107.652  0.00 97.00      PROA   
ATOM    495  HB1 SER P  32      10.735 -67.207 107.356  0.00 97.00      PROA   
ATOM    496  HB2 SER P  32      10.557 -68.984 107.195  0.00 97.00      PROA   
ATOM    497  OG  SER P  32      12.501 -68.233 107.122  0.00 97.00      PROA   
ATOM    498  HG1 SER P  32      12.817 -69.129 107.267  0.00 97.00      PROA   
ATOM    499  C   SER P  32      11.509 -69.682 109.637  0.00 97.00      PROA   
ATOM    500  O   SER P  32      11.701 -70.571 108.809  0.00 97.00      PROA   
ATOM    501  N   SER P  33      11.528 -69.933 110.963  0.00 97.00      PROA   
ATOM    502  HN  SER P  33      11.437 -69.172 111.601  0.00 97.00      PROA   
ATOM    503  CA  SER P  33      11.674 -71.255 111.544  0.00 97.00      PROA   
ATOM    504  HA  SER P  33      11.732 -71.997 110.760  0.00 97.00      PROA   
ATOM    505  CB  SER P  33      12.935 -71.360 112.445  0.00 97.00      PROA   
ATOM    506  HB1 SER P  33      12.867 -70.627 113.278  0.00 97.00      PROA   
ATOM    507  HB2 SER P  33      13.831 -71.100 111.839  0.00 97.00      PROA   
ATOM    508  OG  SER P  33      13.113 -72.667 112.991  0.00 97.00      PROA   
ATOM    509  HG1 SER P  33      13.519 -73.211 112.311  0.00 97.00      PROA   
ATOM    510  C   SER P  33      10.425 -71.526 112.357  0.00 97.00      PROA   
ATOM    511  O   SER P  33       9.975 -70.681 113.126  0.00 97.00      PROA   
ATOM    512  N   THR P  34       9.812 -72.721 112.177  0.00 97.00      PROA   
ATOM    513  HN  THR P  34      10.204 -73.413 111.577  0.00 97.00      PROA   
ATOM    514  CA  THR P  34       8.537 -73.045 112.794  0.00 97.00      PROA   
ATOM    515  HA  THR P  34       8.454 -72.522 113.737  0.00 97.00      PROA   
ATOM    516  CB  THR P  34       7.322 -72.742 111.914  0.00 97.00      PROA   
ATOM    517  HB  THR P  34       7.254 -73.449 111.055  0.00 97.00      PROA   
ATOM    518  OG1 THR P  34       7.435 -71.449 111.348  0.00 97.00      PROA   
ATOM    519  HG1 THR P  34       8.052 -71.553 110.622  0.00 97.00      PROA   
ATOM    520  CG2 THR P  34       6.012 -72.815 112.723  0.00 97.00      PROA   
ATOM    521 HG21 THR P  34       6.118 -72.285 113.692  0.00 97.00      PROA   
ATOM    522 HG22 THR P  34       5.734 -73.868 112.923  0.00 97.00      PROA   
ATOM    523 HG23 THR P  34       5.178 -72.353 112.153  0.00 97.00      PROA   
ATOM    524  C   THR P  34       8.511 -74.520 113.065  0.00 97.00      PROA   
ATOM    525  O   THR P  34       8.978 -75.319 112.260  0.00 97.00      PROA   
ATOM    526  N   GLN P  35       7.908 -74.917 114.204  0.00 97.00      PROA   
ATOM    527  HN  GLN P  35       7.665 -74.260 114.916  0.00 97.00      PROA   
ATOM    528  CA  GLN P  35       7.501 -76.281 114.435  0.00 97.00      PROA   
ATOM    529  HA  GLN P  35       7.833 -76.927 113.633  0.00 97.00      PROA   
ATOM    530  CB  GLN P  35       8.023 -76.810 115.794  0.00 97.00      PROA   
ATOM    531  HB1 GLN P  35       7.769 -77.889 115.881  0.00 97.00      PROA   
ATOM    532  HB2 GLN P  35       7.509 -76.268 116.620  0.00 97.00      PROA   
ATOM    533  CG  GLN P  35       9.545 -76.608 115.962  0.00 97.00      PROA   
ATOM    534  HG1 GLN P  35       9.794 -75.524 115.941  0.00 97.00      PROA   
ATOM    535  HG2 GLN P  35      10.093 -77.108 115.137  0.00 97.00      PROA   
ATOM    536  CD  GLN P  35      10.006 -77.135 117.320  0.00 97.00      PROA   
ATOM    537  OE1 GLN P  35       9.657 -76.565 118.352  0.00 97.00      PROA   
ATOM    538  NE2 GLN P  35      10.820 -78.223 117.333  0.00 97.00      PROA   
ATOM    539 HE21 GLN P  35      11.148 -78.553 118.217  0.00 97.00      PROA   
ATOM    540 HE22 GLN P  35      11.098 -78.646 116.473  0.00 97.00      PROA   
ATOM    541  C   GLN P  35       5.991 -76.247 114.448  0.00 97.00      PROA   
ATOM    542  O   GLN P  35       5.400 -75.496 115.211  0.00 97.00      PROA   
ATOM    543  N   TRP P  36       5.330 -77.050 113.584  0.00 97.00      PROA   
ATOM    544  HN  TRP P  36       5.835 -77.623 112.945  0.00 97.00      PROA   
ATOM    545  CA  TRP P  36       3.884 -77.172 113.522  0.00 97.00      PROA   
ATOM    546  HA  TRP P  36       3.415 -76.412 114.131  0.00 97.00      PROA   
ATOM    547  CB  TRP P  36       3.335 -77.077 112.073  0.00 97.00      PROA   
ATOM    548  HB1 TRP P  36       2.321 -77.525 112.018  0.00 97.00      PROA   
ATOM    549  HB2 TRP P  36       3.997 -77.682 111.413  0.00 97.00      PROA   
ATOM    550  CG  TRP P  36       3.220 -75.698 111.507  0.00 97.00      PROA   
ATOM    551  CD1 TRP P  36       4.159 -75.030 110.770  0.00 97.00      PROA   
ATOM    552  HD1 TRP P  36       5.174 -75.357 110.638  0.00 97.00      PROA   
ATOM    553  NE1 TRP P  36       3.629 -73.869 110.280  0.00 97.00      PROA   
ATOM    554  HE1 TRP P  36       4.087 -73.246 109.681  0.00 97.00      PROA   
ATOM    555  CE2 TRP P  36       2.342 -73.740 110.706  0.00 97.00      PROA   
ATOM    556  CD2 TRP P  36       2.042 -74.873 111.498  0.00 97.00      PROA   
ATOM    557  CE3 TRP P  36       0.775 -74.997 112.069  0.00 97.00      PROA   
ATOM    558  HE3 TRP P  36       0.517 -75.843 112.690  0.00 97.00      PROA   
ATOM    559  CZ3 TRP P  36      -0.165 -73.988 111.840  0.00 97.00      PROA   
ATOM    560  HZ3 TRP P  36      -1.145 -74.052 112.293  0.00 97.00      PROA   
ATOM    561  CZ2 TRP P  36       1.405 -72.750 110.462  0.00 97.00      PROA   
ATOM    562  HZ2 TRP P  36       1.638 -71.888 109.856  0.00 97.00      PROA   
ATOM    563  CH2 TRP P  36       0.143 -72.890 111.043  0.00 97.00      PROA   
ATOM    564  HH2 TRP P  36      -0.598 -72.117 110.900  0.00 97.00      PROA   
ATOM    565  C   TRP P  36       3.488 -78.514 114.086  0.00 97.00      PROA   
ATOM    566  O   TRP P  36       4.241 -79.474 113.986  0.00 97.00      PROA   
ATOM    567  N   PHE P  37       2.294 -78.606 114.714  0.00 97.00      PROA   
ATOM    568  HN  PHE P  37       1.729 -77.793 114.842  0.00 97.00      PROA   
ATOM    569  CA  PHE P  37       1.819 -79.815 115.354  0.00 97.00      PROA   
ATOM    570  HA  PHE P  37       2.377 -80.660 114.981  0.00 97.00      PROA   
ATOM    571  CB  PHE P  37       1.916 -79.766 116.909  0.00 97.00      PROA   
ATOM    572  HB1 PHE P  37       1.652 -80.755 117.342  0.00 97.00      PROA   
ATOM    573  HB2 PHE P  37       1.217 -79.006 117.317  0.00 97.00      PROA   
ATOM    574  CG  PHE P  37       3.309 -79.397 117.367  0.00 97.00      PROA   
ATOM    575  CD1 PHE P  37       4.238 -80.396 117.707  0.00 97.00      PROA   
ATOM    576  HD1 PHE P  37       3.956 -81.435 117.631  0.00 97.00      PROA   
ATOM    577  CE1 PHE P  37       5.530 -80.058 118.130  0.00 97.00      PROA   
ATOM    578  HE1 PHE P  37       6.235 -80.836 118.380  0.00 97.00      PROA   
ATOM    579  CZ  PHE P  37       5.909 -78.712 118.216  0.00 97.00      PROA   
ATOM    580  HZ  PHE P  37       6.911 -78.451 118.525  0.00 97.00      PROA   
ATOM    581  CD2 PHE P  37       3.694 -78.048 117.493  0.00 97.00      PROA   
ATOM    582  HD2 PHE P  37       2.994 -77.268 117.238  0.00 97.00      PROA   
ATOM    583  CE2 PHE P  37       4.990 -77.707 117.894  0.00 97.00      PROA   
ATOM    584  HE2 PHE P  37       5.283 -76.670 117.937  0.00 97.00      PROA   
ATOM    585  C   PHE P  37       0.361 -80.017 114.990  0.00 97.00      PROA   
ATOM    586  O   PHE P  37      -0.430 -79.079 115.023  0.00 97.00      PROA   
ATOM    587  N   LEU P  38      -0.024 -81.273 114.651  0.00 97.00      PROA   
ATOM    588  HN  LEU P  38       0.659 -81.997 114.563  0.00 97.00      PROA   
ATOM    589  CA  LEU P  38      -1.397 -81.697 114.463  0.00 97.00      PROA   
ATOM    590  HA  LEU P  38      -2.066 -80.860 114.576  0.00 97.00      PROA   
ATOM    591  CB  LEU P  38      -1.657 -82.397 113.103  0.00 97.00      PROA   
ATOM    592  HB1 LEU P  38      -2.715 -82.736 113.045  0.00 97.00      PROA   
ATOM    593  HB2 LEU P  38      -1.001 -83.293 113.011  0.00 97.00      PROA   
ATOM    594  CG  LEU P  38      -1.387 -81.506 111.875  0.00 97.00      PROA   
ATOM    595  HG  LEU P  38      -0.321 -81.198 111.927  0.00 97.00      PROA   
ATOM    596  CD1 LEU P  38      -1.589 -82.281 110.560  0.00 97.00      PROA   
ATOM    597 HD11 LEU P  38      -2.645 -82.614 110.473  0.00 97.00      PROA   
ATOM    598 HD12 LEU P  38      -0.929 -83.172 110.524  0.00 97.00      PROA   
ATOM    599 HD13 LEU P  38      -1.357 -81.629 109.692  0.00 97.00      PROA   
ATOM    600  CD2 LEU P  38      -2.255 -80.239 111.876  0.00 97.00      PROA   
ATOM    601 HD21 LEU P  38      -2.069 -79.617 112.775  0.00 97.00      PROA   
ATOM    602 HD22 LEU P  38      -3.331 -80.514 111.847  0.00 97.00      PROA   
ATOM    603 HD23 LEU P  38      -2.023 -79.633 110.977  0.00 97.00      PROA   
ATOM    604  C   LEU P  38      -1.698 -82.705 115.538  0.00 97.00      PROA   
ATOM    605  O   LEU P  38      -1.122 -83.788 115.549  0.00 97.00      PROA   
ATOM    606  N   ASN P  39      -2.612 -82.376 116.484  0.00 97.00      PROA   
ATOM    607  HN  ASN P  39      -3.099 -81.505 116.423  0.00 97.00      PROA   
ATOM    608  CA  ASN P  39      -3.015 -83.273 117.564  0.00 97.00      PROA   
ATOM    609  HA  ASN P  39      -3.660 -82.701 118.215  0.00 97.00      PROA   
ATOM    610  CB  ASN P  39      -3.810 -84.508 117.039  0.00 97.00      PROA   
ATOM    611  HB1 ASN P  39      -4.241 -85.078 117.889  0.00 97.00      PROA   
ATOM    612  HB2 ASN P  39      -3.132 -85.177 116.468  0.00 97.00      PROA   
ATOM    613  CG  ASN P  39      -4.968 -84.058 116.139  0.00 97.00      PROA   
ATOM    614  OD1 ASN P  39      -5.603 -83.032 116.383  0.00 97.00      PROA   
ATOM    615  ND2 ASN P  39      -5.228 -84.822 115.042  0.00 97.00      PROA   
ATOM    616 HD21 ASN P  39      -5.937 -84.515 114.409  0.00 97.00      PROA   
ATOM    617 HD22 ASN P  39      -4.683 -85.638 114.859  0.00 97.00      PROA   
ATOM    618  C   ASN P  39      -1.831 -83.740 118.409  0.00 97.00      PROA   
ATOM    619  O   ASN P  39      -1.726 -84.908 118.779  0.00 97.00      PROA   
ATOM    620  N   GLY P  40      -0.884 -82.818 118.701  0.00 97.00      PROA   
ATOM    621  HN  GLY P  40      -1.036 -81.872 118.425  0.00 97.00      PROA   
ATOM    622  CA  GLY P  40       0.375 -83.120 119.372  0.00 97.00      PROA   
ATOM    623  HA1 GLY P  40       0.200 -83.887 120.115  0.00 97.00      PROA   
ATOM    624  HA2 GLY P  40       0.723 -82.200 119.817  0.00 97.00      PROA   
ATOM    625  C   GLY P  40       1.485 -83.615 118.465  0.00 97.00      PROA   
ATOM    626  O   GLY P  40       2.658 -83.486 118.811  0.00 97.00      PROA   
ATOM    627  N   THR P  41       1.169 -84.196 117.285  0.00 97.00      PROA   
ATOM    628  HN  THR P  41       0.215 -84.246 116.993  0.00 97.00      PROA   
ATOM    629  CA  THR P  41       2.156 -84.806 116.400  0.00 97.00      PROA   
ATOM    630  HA  THR P  41       2.935 -85.244 117.009  0.00 97.00      PROA   
ATOM    631  CB  THR P  41       1.575 -85.918 115.532  0.00 97.00      PROA   
ATOM    632  HB  THR P  41       0.735 -85.528 114.914  0.00 97.00      PROA   
ATOM    633  OG1 THR P  41       1.079 -86.962 116.360  0.00 97.00      PROA   
ATOM    634  HG1 THR P  41       0.432 -86.565 116.944  0.00 97.00      PROA   
ATOM    635  CG2 THR P  41       2.635 -86.546 114.602  0.00 97.00      PROA   
ATOM    636 HG21 THR P  41       3.497 -86.917 115.196  0.00 97.00      PROA   
ATOM    637 HG22 THR P  41       3.001 -85.824 113.845  0.00 97.00      PROA   
ATOM    638 HG23 THR P  41       2.191 -87.409 114.060  0.00 97.00      PROA   
ATOM    639  C   THR P  41       2.796 -83.766 115.505  0.00 97.00      PROA   
ATOM    640  O   THR P  41       2.117 -83.077 114.755  0.00 97.00      PROA   
ATOM    641  N   ALA P  42       4.139 -83.632 115.558  0.00 97.00      PROA   
ATOM    642  HN  ALA P  42       4.680 -84.194 116.180  0.00 97.00      PROA   
ATOM    643  CA  ALA P  42       4.891 -82.681 114.763  0.00 97.00      PROA   
ATOM    644  HA  ALA P  42       4.466 -81.709 114.965  0.00 97.00      PROA   
ATOM    645  CB  ALA P  42       6.362 -82.648 115.219  0.00 97.00      PROA   
ATOM    646  HB1 ALA P  42       6.848 -83.631 115.037  0.00 97.00      PROA   
ATOM    647  HB2 ALA P  42       6.414 -82.432 116.309  0.00 97.00      PROA   
ATOM    648  HB3 ALA P  42       6.930 -81.860 114.682  0.00 97.00      PROA   
ATOM    649  C   ALA P  42       4.842 -82.904 113.252  0.00 97.00      PROA   
ATOM    650  O   ALA P  42       5.039 -84.011 112.755  0.00 97.00      PROA   
ATOM    651  N   ILE P  43       4.614 -81.815 112.479  0.00 97.00      PROA   
ATOM    652  HN  ILE P  43       4.442 -80.932 112.913  0.00 97.00      PROA   
ATOM    653  CA  ILE P  43       4.681 -81.807 111.027  0.00 97.00      PROA   
ATOM    654  HA  ILE P  43       4.506 -82.814 110.676  0.00 97.00      PROA   
ATOM    655  CB  ILE P  43       3.678 -80.867 110.330  0.00 97.00      PROA   
ATOM    656  HB  ILE P  43       4.104 -79.838 110.255  0.00 97.00      PROA   
ATOM    657  CG2 ILE P  43       3.400 -81.399 108.901  0.00 97.00      PROA   
ATOM    658 HG21 ILE P  43       2.949 -82.413 108.952  0.00 97.00      PROA   
ATOM    659 HG22 ILE P  43       4.319 -81.447 108.285  0.00 97.00      PROA   
ATOM    660 HG23 ILE P  43       2.690 -80.739 108.366  0.00 97.00      PROA   
ATOM    661  CG1 ILE P  43       2.351 -80.711 111.116  0.00 97.00      PROA   
ATOM    662 HG11 ILE P  43       2.559 -80.331 112.137  0.00 97.00      PROA   
ATOM    663 HG12 ILE P  43       1.864 -81.704 111.219  0.00 97.00      PROA   
ATOM    664  CD  ILE P  43       1.381 -79.724 110.448  0.00 97.00      PROA   
ATOM    665  HD1 ILE P  43       1.923 -78.830 110.071  0.00 97.00      PROA   
ATOM    666  HD2 ILE P  43       0.613 -79.378 111.170  0.00 97.00      PROA   
ATOM    667  HD3 ILE P  43       0.856 -80.206 109.597  0.00 97.00      PROA   
ATOM    668  C   ILE P  43       6.098 -81.391 110.662  0.00 97.00      PROA   
ATOM    669  O   ILE P  43       6.778 -80.713 111.428  0.00 97.00      PROA   
ATOM    670  N   GLN P  44       6.579 -81.771 109.458  0.00 97.00      PROA   
ATOM    671  HN  GLN P  44       6.046 -82.365 108.860  0.00 97.00      PROA   
ATOM    672  CA  GLN P  44       7.895 -81.400 108.974  0.00 97.00      PROA   
ATOM    673  HA  GLN P  44       8.588 -81.379 109.805  0.00 97.00      PROA   
ATOM    674  CB  GLN P  44       8.387 -82.440 107.932  0.00 97.00      PROA   
ATOM    675  HB1 GLN P  44       9.421 -82.167 107.624  0.00 97.00      PROA   
ATOM    676  HB2 GLN P  44       7.742 -82.393 107.025  0.00 97.00      PROA   
ATOM    677  CG  GLN P  44       8.411 -83.912 108.426  0.00 97.00      PROA   
ATOM    678  HG1 GLN P  44       8.919 -84.537 107.660  0.00 97.00      PROA   
ATOM    679  HG2 GLN P  44       7.378 -84.302 108.544  0.00 97.00      PROA   
ATOM    680  CD  GLN P  44       9.187 -84.088 109.740  0.00 97.00      PROA   
ATOM    681  OE1 GLN P  44      10.418 -84.196 109.727  0.00 97.00      PROA   
ATOM    682  NE2 GLN P  44       8.472 -84.143 110.897  0.00 97.00      PROA   
ATOM    683 HE21 GLN P  44       8.982 -84.255 111.748  0.00 97.00      PROA   
ATOM    684 HE22 GLN P  44       7.479 -84.033 110.893  0.00 97.00      PROA   
ATOM    685  C   GLN P  44       7.882 -80.003 108.350  0.00 97.00      PROA   
ATOM    686  O   GLN P  44       8.929 -79.445 108.022  0.00 97.00      PROA   
ATOM    687  N   THR P  45       6.683 -79.388 108.204  0.00 97.00      PROA   
ATOM    688  HN  THR P  45       5.854 -79.882 108.452  0.00 97.00      PROA   
ATOM    689  CA  THR P  45       6.470 -78.033 107.710  0.00 97.00      PROA   
ATOM    690  HA  THR P  45       6.873 -77.988 106.708  0.00 97.00      PROA   
ATOM    691  CB  THR P  45       4.985 -77.673 107.660  0.00 97.00      PROA   
ATOM    692  HB  THR P  45       4.547 -77.678 108.685  0.00 97.00      PROA   
ATOM    693  OG1 THR P  45       4.282 -78.628 106.879  0.00 97.00      PROA   
ATOM    694  HG1 THR P  45       3.370 -78.326 106.856  0.00 97.00      PROA   
ATOM    695  CG2 THR P  45       4.758 -76.299 107.002  0.00 97.00      PROA   
ATOM    696 HG21 THR P  45       5.187 -76.300 105.977  0.00 97.00      PROA   
ATOM    697 HG22 THR P  45       5.214 -75.478 107.590  0.00 97.00      PROA   
ATOM    698 HG23 THR P  45       3.673 -76.081 106.918  0.00 97.00      PROA   
ATOM    699  C   THR P  45       7.173 -76.989 108.561  0.00 97.00      PROA   
ATOM    700  O   THR P  45       6.766 -76.735 109.689  0.00 97.00      PROA   
ATOM    701  N   SER P  46       8.251 -76.352 108.045  0.00 97.00      PROA   
ATOM    702  HN  SER P  46       8.650 -76.659 107.184  0.00 97.00      PROA   
ATOM    703  CA  SER P  46       8.994 -75.356 108.807  0.00 97.00      PROA   
ATOM    704  HA  SER P  46       8.776 -75.467 109.858  0.00 97.00      PROA   
ATOM    705  CB  SER P  46      10.519 -75.545 108.629  0.00 97.00      PROA   
ATOM    706  HB1 SER P  46      11.076 -74.741 109.159  0.00 97.00      PROA   
ATOM    707  HB2 SER P  46      10.793 -75.510 107.553  0.00 97.00      PROA   
ATOM    708  OG  SER P  46      10.942 -76.784 109.193  0.00 97.00      PROA   
ATOM    709  HG1 SER P  46      10.381 -77.479 108.838  0.00 97.00      PROA   
ATOM    710  C   SER P  46       8.650 -73.923 108.436  0.00 97.00      PROA   
ATOM    711  O   SER P  46       9.061 -72.985 109.118  0.00 97.00      PROA   
ATOM    712  N   THR P  47       7.849 -73.708 107.367  0.00 97.00      PROA   
ATOM    713  HN  THR P  47       7.513 -74.488 106.848  0.00 97.00      PROA   
ATOM    714  CA  THR P  47       7.351 -72.392 106.972  0.00 97.00      PROA   
ATOM    715  HA  THR P  47       8.226 -71.764 106.928  0.00 97.00      PROA   
ATOM    716  CB  THR P  47       6.762 -72.339 105.548  0.00 97.00      PROA   
ATOM    717  HB  THR P  47       7.594 -72.422 104.813  0.00 97.00      PROA   
ATOM    718  OG1 THR P  47       6.042 -71.140 105.266  0.00 97.00      PROA   
ATOM    719  HG1 THR P  47       5.555 -71.312 104.457  0.00 97.00      PROA   
ATOM    720  CG2 THR P  47       5.796 -73.512 105.325  0.00 97.00      PROA   
ATOM    721 HG21 THR P  47       5.033 -73.539 106.130  0.00 97.00      PROA   
ATOM    722 HG22 THR P  47       6.339 -74.477 105.309  0.00 97.00      PROA   
ATOM    723 HG23 THR P  47       5.266 -73.404 104.353  0.00 97.00      PROA   
ATOM    724  C   THR P  47       6.390 -71.805 108.011  0.00 97.00      PROA   
ATOM    725  O   THR P  47       5.626 -72.568 108.596  0.00 97.00      PROA   
ATOM    726  N   PRO P  48       6.336 -70.490 108.263  0.00 97.00      PROA   
ATOM    727  CD  PRO P  48       7.476 -69.583 108.066  0.00 97.00      PROA   
ATOM    728  HD1 PRO P  48       7.372 -69.102 107.069  0.00 97.00      PROA   
ATOM    729  HD2 PRO P  48       8.456 -70.105 108.141  0.00 97.00      PROA   
ATOM    730  CA  PRO P  48       5.351 -69.918 109.177  0.00 97.00      PROA   
ATOM    731  HA  PRO P  48       5.360 -70.491 110.094  0.00 97.00      PROA   
ATOM    732  CB  PRO P  48       5.831 -68.468 109.371  0.00 97.00      PROA   
ATOM    733  HB1 PRO P  48       5.543 -68.066 110.362  0.00 97.00      PROA   
ATOM    734  HB2 PRO P  48       5.429 -67.799 108.577  0.00 97.00      PROA   
ATOM    735  CG  PRO P  48       7.346 -68.557 109.190  0.00 97.00      PROA   
ATOM    736  HG1 PRO P  48       7.811 -67.581 108.945  0.00 97.00      PROA   
ATOM    737  HG2 PRO P  48       7.808 -68.966 110.116  0.00 97.00      PROA   
ATOM    738  C   PRO P  48       3.929 -69.900 108.650  0.00 97.00      PROA   
ATOM    739  O   PRO P  48       3.068 -69.429 109.383  0.00 97.00      PROA   
ATOM    740  N   THR P  49       3.638 -70.403 107.426  0.00 97.00      PROA   
ATOM    741  HN  THR P  49       4.364 -70.749 106.838  0.00 97.00      PROA   
ATOM    742  CA  THR P  49       2.271 -70.531 106.945  0.00 97.00      PROA   
ATOM    743  HA  THR P  49       1.611 -70.374 107.783  0.00 97.00      PROA   
ATOM    744  CB  THR P  49       1.865 -69.504 105.883  0.00 97.00      PROA   
ATOM    745  HB  THR P  49       2.260 -68.519 106.215  0.00 97.00      PROA   
ATOM    746  OG1 THR P  49       0.450 -69.382 105.797  0.00 97.00      PROA   
ATOM    747  HG1 THR P  49       0.294 -68.481 105.492  0.00 97.00      PROA   
ATOM    748  CG2 THR P  49       2.412 -69.789 104.473  0.00 97.00      PROA   
ATOM    749 HG21 THR P  49       1.959 -70.711 104.049  0.00 97.00      PROA   
ATOM    750 HG22 THR P  49       3.514 -69.902 104.500  0.00 97.00      PROA   
ATOM    751 HG23 THR P  49       2.157 -68.946 103.794  0.00 97.00      PROA   
ATOM    752  C   THR P  49       2.053 -71.953 106.486  0.00 97.00      PROA   
ATOM    753  O   THR P  49       2.825 -72.512 105.712  0.00 97.00      PROA   
ATOM    754  N   TYR P  50       0.967 -72.584 106.976  0.00 97.00      PROA   
ATOM    755  HN  TYR P  50       0.369 -72.114 107.625  0.00 97.00      PROA   
ATOM    756  CA  TYR P  50       0.580 -73.922 106.595  0.00 97.00      PROA   
ATOM    757  HA  TYR P  50       1.418 -74.431 106.140  0.00 97.00      PROA   
ATOM    758  CB  TYR P  50       0.084 -74.739 107.820  0.00 97.00      PROA   
ATOM    759  HB1 TYR P  50      -0.843 -74.306 108.251  0.00 97.00      PROA   
ATOM    760  HB2 TYR P  50       0.867 -74.707 108.608  0.00 97.00      PROA   
ATOM    761  CG  TYR P  50      -0.154 -76.186 107.470  0.00 97.00      PROA   
ATOM    762  CD1 TYR P  50      -1.419 -76.637 107.054  0.00 97.00      PROA   
ATOM    763  HD1 TYR P  50      -2.237 -75.937 106.966  0.00 97.00      PROA   
ATOM    764  CE1 TYR P  50      -1.637 -77.993 106.775  0.00 97.00      PROA   
ATOM    765  HE1 TYR P  50      -2.617 -78.338 106.484  0.00 97.00      PROA   
ATOM    766  CZ  TYR P  50      -0.585 -78.907 106.891  0.00 97.00      PROA   
ATOM    767  OH  TYR P  50      -0.802 -80.273 106.617  0.00 97.00      PROA   
ATOM    768  HH  TYR P  50      -1.732 -80.385 106.403  0.00 97.00      PROA   
ATOM    769  CD2 TYR P  50       0.887 -77.120 107.608  0.00 97.00      PROA   
ATOM    770  HD2 TYR P  50       1.852 -76.790 107.964  0.00 97.00      PROA   
ATOM    771  CE2 TYR P  50       0.678 -78.469 107.300  0.00 97.00      PROA   
ATOM    772  HE2 TYR P  50       1.480 -79.184 107.399  0.00 97.00      PROA   
ATOM    773  C   TYR P  50      -0.514 -73.762 105.566  0.00 97.00      PROA   
ATOM    774  O   TYR P  50      -1.609 -73.312 105.885  0.00 97.00      PROA   
ATOM    775  N   HSD P  51      -0.229 -74.120 104.295  0.00 97.00      PROA   
ATOM    776  HN  HSD P  51       0.654 -74.521 104.069  0.00 97.00      PROA   
ATOM    777  CA  HSD P  51      -1.105 -73.835 103.178  0.00 97.00      PROA   
ATOM    778  HA  HSD P  51      -1.871 -73.132 103.475  0.00 97.00      PROA   
ATOM    779  CB  HSD P  51      -0.314 -73.203 102.000  0.00 97.00      PROA   
ATOM    780  HB1 HSD P  51       0.540 -73.861 101.729  0.00 97.00      PROA   
ATOM    781  HB2 HSD P  51       0.114 -72.243 102.365  0.00 97.00      PROA   
ATOM    782  ND1 HSD P  51      -1.445 -73.857  99.802  0.00 97.00      PROA   
ATOM    783  HD1 HSD P  51      -1.328 -74.847  99.892  0.00 97.00      PROA   
ATOM    784  CG  HSD P  51      -1.112 -72.911 100.751  0.00 97.00      PROA   
ATOM    785  CE1 HSD P  51      -2.020 -73.196  98.769  0.00 97.00      PROA   
ATOM    786  HE1 HSD P  51      -2.390 -73.706  97.880  0.00 97.00      PROA   
ATOM    787  NE2 HSD P  51      -2.070 -71.896  98.978  0.00 97.00      PROA   
ATOM    788  CD2 HSD P  51      -1.492 -71.716 100.223  0.00 97.00      PROA   
ATOM    789  HD2 HSD P  51      -1.381 -70.717 100.628  0.00 97.00      PROA   
ATOM    790  C   HSD P  51      -1.798 -75.086 102.705  0.00 97.00      PROA   
ATOM    791  O   HSD P  51      -1.190 -75.963 102.096  0.00 97.00      PROA   
ATOM    792  N   ILE P  52      -3.127 -75.163 102.932  0.00 97.00      PROA   
ATOM    793  HN  ILE P  52      -3.612 -74.467 103.460  0.00 97.00      PROA   
ATOM    794  CA  ILE P  52      -3.967 -76.214 102.409  0.00 97.00      PROA   
ATOM    795  HA  ILE P  52      -3.373 -77.094 102.201  0.00 97.00      PROA   
ATOM    796  CB  ILE P  52      -5.064 -76.615 103.388  0.00 97.00      PROA   
ATOM    797  HB  ILE P  52      -5.629 -75.707 103.682  0.00 97.00      PROA   
ATOM    798  CG2 ILE P  52      -6.061 -77.597 102.744  0.00 97.00      PROA   
ATOM    799 HG21 ILE P  52      -5.540 -78.510 102.388  0.00 97.00      PROA   
ATOM    800 HG22 ILE P  52      -6.618 -77.136 101.903  0.00 97.00      PROA   
ATOM    801 HG23 ILE P  52      -6.806 -77.910 103.503  0.00 97.00      PROA   
ATOM    802  CG1 ILE P  52      -4.449 -77.225 104.672  0.00 97.00      PROA   
ATOM    803 HG11 ILE P  52      -3.508 -76.702 104.939  0.00 97.00      PROA   
ATOM    804 HG12 ILE P  52      -4.191 -78.286 104.462  0.00 97.00      PROA   
ATOM    805  CD  ILE P  52      -5.380 -77.167 105.889  0.00 97.00      PROA   
ATOM    806  HD1 ILE P  52      -6.338 -77.682 105.673  0.00 97.00      PROA   
ATOM    807  HD2 ILE P  52      -5.590 -76.116 106.178  0.00 97.00      PROA   
ATOM    808  HD3 ILE P  52      -4.905 -77.677 106.750  0.00 97.00      PROA   
ATOM    809  C   ILE P  52      -4.544 -75.693 101.113  0.00 97.00      PROA   
ATOM    810  O   ILE P  52      -5.396 -74.808 101.095  0.00 97.00      PROA   
ATOM    811  N   THR P  53      -4.059 -76.233  99.972  0.00 97.00      PROA   
ATOM    812  HN  THR P  53      -3.310 -76.891 100.019  0.00 97.00      PROA   
ATOM    813  CA  THR P  53      -4.484 -75.846  98.634  0.00 97.00      PROA   
ATOM    814  HA  THR P  53      -4.318 -74.781  98.545  0.00 97.00      PROA   
ATOM    815  CB  THR P  53      -3.687 -76.556  97.545  0.00 97.00      PROA   
ATOM    816  HB  THR P  53      -3.919 -77.646  97.539  0.00 97.00      PROA   
ATOM    817  OG1 THR P  53      -2.296 -76.406  97.790  0.00 97.00      PROA   
ATOM    818  HG1 THR P  53      -1.857 -76.821  97.044  0.00 97.00      PROA   
ATOM    819  CG2 THR P  53      -3.977 -75.953  96.156  0.00 97.00      PROA   
ATOM    820 HG21 THR P  53      -3.765 -74.862  96.160  0.00 97.00      PROA   
ATOM    821 HG22 THR P  53      -5.033 -76.109  95.859  0.00 97.00      PROA   
ATOM    822 HG23 THR P  53      -3.333 -76.432  95.386  0.00 97.00      PROA   
ATOM    823  C   THR P  53      -5.960 -76.090  98.403  0.00 97.00      PROA   
ATOM    824  O   THR P  53      -6.650 -75.247  97.834  0.00 97.00      PROA   
ATOM    825  N   SER P  54      -6.472 -77.251  98.868  0.00 97.00      PROA   
ATOM    826  HN  SER P  54      -5.906 -77.888  99.382  0.00 97.00      PROA   
ATOM    827  CA  SER P  54      -7.844 -77.648  98.651  0.00 97.00      PROA   
ATOM    828  HA  SER P  54      -8.484 -76.795  98.832  0.00 97.00      PROA   
ATOM    829  CB  SER P  54      -8.106 -78.278  97.249  0.00 97.00      PROA   
ATOM    830  HB1 SER P  54      -9.181 -78.528  97.131  0.00 97.00      PROA   
ATOM    831  HB2 SER P  54      -7.518 -79.212  97.131  0.00 97.00      PROA   
ATOM    832  OG  SER P  54      -7.723 -77.408  96.190  0.00 97.00      PROA   
ATOM    833  HG1 SER P  54      -8.151 -76.565  96.365  0.00 97.00      PROA   
ATOM    834  C   SER P  54      -8.126 -78.714  99.681  0.00 97.00      PROA   
ATOM    835  O   SER P  54      -7.599 -79.818  99.590  0.00 97.00      PROA   
ATOM    836  N   ALA P  55      -8.935 -78.392 100.715  0.00 97.00      PROA   
ATOM    837  HN  ALA P  55      -9.346 -77.481 100.764  0.00 97.00      PROA   
ATOM    838  CA  ALA P  55      -9.090 -79.183 101.922  0.00 97.00      PROA   
ATOM    839  HA  ALA P  55      -8.105 -79.256 102.349  0.00 97.00      PROA   
ATOM    840  CB  ALA P  55      -9.981 -78.429 102.930  0.00 97.00      PROA   
ATOM    841  HB1 ALA P  55     -11.012 -78.310 102.532  0.00 97.00      PROA   
ATOM    842  HB2 ALA P  55      -9.567 -77.412 103.108  0.00 97.00      PROA   
ATOM    843  HB3 ALA P  55     -10.024 -78.962 103.902  0.00 97.00      PROA   
ATOM    844  C   ALA P  55      -9.593 -80.615 101.784  0.00 97.00      PROA   
ATOM    845  O   ALA P  55     -10.529 -80.905 101.045  0.00 97.00      PROA   
ATOM    846  N   SER P  56      -8.964 -81.546 102.546  0.00 97.00      PROA   
ATOM    847  HN  SER P  56      -8.166 -81.278 103.088  0.00 97.00      PROA   
ATOM    848  CA  SER P  56      -9.367 -82.934 102.697  0.00 97.00      PROA   
ATOM    849  HA  SER P  56     -10.105 -83.163 101.943  0.00 97.00      PROA   
ATOM    850  CB  SER P  56      -8.198 -83.949 102.534  0.00 97.00      PROA   
ATOM    851  HB1 SER P  56      -7.698 -83.758 101.561  0.00 97.00      PROA   
ATOM    852  HB2 SER P  56      -8.592 -84.989 102.514  0.00 97.00      PROA   
ATOM    853  OG  SER P  56      -7.215 -83.840 103.560  0.00 97.00      PROA   
ATOM    854  HG1 SER P  56      -6.794 -84.708 103.623  0.00 97.00      PROA   
ATOM    855  C   SER P  56     -10.036 -83.118 104.046  0.00 97.00      PROA   
ATOM    856  O   SER P  56     -10.029 -82.229 104.892  0.00 97.00      PROA   
ATOM    857  N   GLU P  57     -10.659 -84.298 104.279  0.00 97.00      PROA   
ATOM    858  HN  GLU P  57     -10.646 -85.025 103.596  0.00 97.00      PROA   
ATOM    859  CA  GLU P  57     -11.270 -84.676 105.542  0.00 97.00      PROA   
ATOM    860  HA  GLU P  57     -12.026 -83.946 105.798  0.00 97.00      PROA   
ATOM    861  CB  GLU P  57     -11.886 -86.099 105.406  0.00 97.00      PROA   
ATOM    862  HB1 GLU P  57     -12.368 -86.398 106.359  0.00 97.00      PROA   
ATOM    863  HB2 GLU P  57     -11.042 -86.808 105.224  0.00 97.00      PROA   
ATOM    864  CG  GLU P  57     -12.867 -86.331 104.219  0.00 97.00      PROA   
ATOM    865  HG1 GLU P  57     -13.030 -87.431 104.141  0.00 97.00      PROA   
ATOM    866  HG2 GLU P  57     -12.416 -85.998 103.262  0.00 97.00      PROA   
ATOM    867  CD  GLU P  57     -14.251 -85.684 104.341  0.00 97.00      PROA   
ATOM    868  OE1 GLU P  57     -15.239 -86.443 104.536  0.00 97.00      PROA   
ATOM    869  OE2 GLU P  57     -14.359 -84.444 104.158  0.00 97.00      PROA   
ATOM    870  C   GLU P  57     -10.209 -84.715 106.648  0.00 97.00      PROA   
ATOM    871  O   GLU P  57     -10.390 -84.242 107.766  0.00 97.00      PROA   
ATOM    872  N   ASP P  58      -9.051 -85.279 106.270  0.00 97.00      PROA   
ATOM    873  HN  ASP P  58      -9.021 -85.667 105.350  0.00 97.00      PROA   
ATOM    874  CA  ASP P  58      -7.847 -85.606 106.990  0.00 97.00      PROA   
ATOM    875  HA  ASP P  58      -8.145 -86.069 107.920  0.00 97.00      PROA   
ATOM    876  CB  ASP P  58      -7.021 -86.666 106.174  0.00 97.00      PROA   
ATOM    877  HB1 ASP P  58      -7.307 -87.674 106.552  0.00 97.00      PROA   
ATOM    878  HB2 ASP P  58      -5.932 -86.544 106.325  0.00 97.00      PROA   
ATOM    879  CG  ASP P  58      -7.325 -86.698 104.662  0.00 97.00      PROA   
ATOM    880  OD1 ASP P  58      -8.483 -87.005 104.270  0.00 97.00      PROA   
ATOM    881  OD2 ASP P  58      -6.380 -86.436 103.874  0.00 97.00      PROA   
ATOM    882  C   ASP P  58      -7.007 -84.403 107.410  0.00 97.00      PROA   
ATOM    883  O   ASP P  58      -6.211 -84.509 108.343  0.00 97.00      PROA   
ATOM    884  N   ASP P  59      -7.217 -83.209 106.805  0.00 97.00      PROA   
ATOM    885  HN  ASP P  59      -7.721 -83.165 105.944  0.00 97.00      PROA   
ATOM    886  CA  ASP P  59      -6.752 -81.923 107.314  0.00 97.00      PROA   
ATOM    887  HA  ASP P  59      -5.671 -81.960 107.388  0.00 97.00      PROA   
ATOM    888  CB  ASP P  59      -7.176 -80.782 106.344  0.00 97.00      PROA   
ATOM    889  HB1 ASP P  59      -7.094 -79.790 106.838  0.00 97.00      PROA   
ATOM    890  HB2 ASP P  59      -8.228 -80.927 106.023  0.00 97.00      PROA   
ATOM    891  CG  ASP P  59      -6.281 -80.688 105.108  0.00 97.00      PROA   
ATOM    892  OD1 ASP P  59      -5.033 -80.738 105.255  0.00 97.00      PROA   
ATOM    893  OD2 ASP P  59      -6.843 -80.417 104.017  0.00 97.00      PROA   
ATOM    894  C   ASP P  59      -7.285 -81.583 108.716  0.00 97.00      PROA   
ATOM    895  O   ASP P  59      -6.683 -80.796 109.439  0.00 97.00      PROA   
ATOM    896  N   SER P  60      -8.433 -82.160 109.140  0.00 97.00      PROA   
ATOM    897  HN  SER P  60      -8.892 -82.799 108.528  0.00 97.00      PROA   
ATOM    898  CA  SER P  60      -9.066 -81.915 110.440  0.00 97.00      PROA   
ATOM    899  HA  SER P  60      -9.272 -80.854 110.484  0.00 97.00      PROA   
ATOM    900  CB  SER P  60     -10.407 -82.672 110.623  0.00 97.00      PROA   
ATOM    901  HB1 SER P  60     -10.873 -82.404 111.596  0.00 97.00      PROA   
ATOM    902  HB2 SER P  60     -10.232 -83.770 110.600  0.00 97.00      PROA   
ATOM    903  OG  SER P  60     -11.338 -82.342 109.601  0.00 97.00      PROA   
ATOM    904  HG1 SER P  60     -11.086 -82.868 108.833  0.00 97.00      PROA   
ATOM    905  C   SER P  60      -8.233 -82.274 111.670  0.00 97.00      PROA   
ATOM    906  O   SER P  60      -7.558 -83.300 111.713  0.00 97.00      PROA   
ATOM    907  N   GLY P  61      -8.309 -81.444 112.739  0.00 97.00      PROA   
ATOM    908  HN  GLY P  61      -8.901 -80.639 112.712  0.00 97.00      PROA   
ATOM    909  CA  GLY P  61      -7.551 -81.681 113.960  0.00 97.00      PROA   
ATOM    910  HA1 GLY P  61      -6.633 -82.200 113.722  0.00 97.00      PROA   
ATOM    911  HA2 GLY P  61      -8.188 -82.212 114.652  0.00 97.00      PROA   
ATOM    912  C   GLY P  61      -7.146 -80.386 114.589  0.00 97.00      PROA   
ATOM    913  O   GLY P  61      -7.467 -79.318 114.087  0.00 97.00      PROA   
ATOM    914  N   GLU P  62      -6.411 -80.441 115.723  0.00 97.00      PROA   
ATOM    915  HN  GLU P  62      -6.154 -81.316 116.133  0.00 97.00      PROA   
ATOM    916  CA  GLU P  62      -5.937 -79.250 116.390  0.00 97.00      PROA   
ATOM    917  HA  GLU P  62      -6.584 -78.438 116.116  0.00 97.00      PROA   
ATOM    918  CB  GLU P  62      -6.019 -79.306 117.936  0.00 97.00      PROA   
ATOM    919  HB1 GLU P  62      -7.053 -79.633 118.188  0.00 97.00      PROA   
ATOM    920  HB2 GLU P  62      -5.894 -78.264 118.308  0.00 97.00      PROA   
ATOM    921  CG  GLU P  62      -5.051 -80.243 118.680  0.00 97.00      PROA   
ATOM    922  HG1 GLU P  62      -4.010 -80.134 118.312  0.00 97.00      PROA   
ATOM    923  HG2 GLU P  62      -5.371 -81.299 118.563  0.00 97.00      PROA   
ATOM    924  CD  GLU P  62      -5.052 -79.907 120.168  0.00 97.00      PROA   
ATOM    925  OE1 GLU P  62      -6.134 -79.627 120.736  0.00 97.00      PROA   
ATOM    926  OE2 GLU P  62      -3.950 -79.933 120.758  0.00 97.00      PROA   
ATOM    927  C   GLU P  62      -4.573 -78.843 115.897  0.00 97.00      PROA   
ATOM    928  O   GLU P  62      -3.602 -79.592 115.932  0.00 97.00      PROA   
ATOM    929  N   TYR P  63      -4.508 -77.593 115.398  0.00 97.00      PROA   
ATOM    930  HN  TYR P  63      -5.329 -77.024 115.384  0.00 97.00      PROA   
ATOM    931  CA  TYR P  63      -3.337 -76.973 114.835  0.00 97.00      PROA   
ATOM    932  HA  TYR P  63      -2.659 -77.740 114.482  0.00 97.00      PROA   
ATOM    933  CB  TYR P  63      -3.693 -76.012 113.667  0.00 97.00      PROA   
ATOM    934  HB1 TYR P  63      -2.873 -75.293 113.463  0.00 97.00      PROA   
ATOM    935  HB2 TYR P  63      -4.609 -75.442 113.922  0.00 97.00      PROA   
ATOM    936  CG  TYR P  63      -3.977 -76.779 112.402  0.00 97.00      PROA   
ATOM    937  CD1 TYR P  63      -5.132 -77.570 112.274  0.00 97.00      PROA   
ATOM    938  HD1 TYR P  63      -5.845 -77.620 113.082  0.00 97.00      PROA   
ATOM    939  CE1 TYR P  63      -5.357 -78.323 111.118  0.00 97.00      PROA   
ATOM    940  HE1 TYR P  63      -6.227 -78.959 111.057  0.00 97.00      PROA   
ATOM    941  CZ  TYR P  63      -4.453 -78.253 110.052  0.00 97.00      PROA   
ATOM    942  OH  TYR P  63      -4.629 -79.039 108.896  0.00 97.00      PROA   
ATOM    943  HH  TYR P  63      -5.343 -79.662 109.066  0.00 97.00      PROA   
ATOM    944  CD2 TYR P  63      -3.093 -76.693 111.311  0.00 97.00      PROA   
ATOM    945  HD2 TYR P  63      -2.211 -76.075 111.377  0.00 97.00      PROA   
ATOM    946  CE2 TYR P  63      -3.335 -77.420 110.142  0.00 97.00      PROA   
ATOM    947  HE2 TYR P  63      -2.632 -77.378 109.327  0.00 97.00      PROA   
ATOM    948  C   TYR P  63      -2.632 -76.198 115.914  0.00 97.00      PROA   
ATOM    949  O   TYR P  63      -3.257 -75.485 116.696  0.00 97.00      PROA   
ATOM    950  N   ARG P  64      -1.292 -76.341 116.004  0.00 97.00      PROA   
ATOM    951  HN  ARG P  64      -0.804 -76.998 115.433  0.00 97.00      PROA   
ATOM    952  CA  ARG P  64      -0.523 -75.620 116.995  0.00 97.00      PROA   
ATOM    953  HA  ARG P  64      -0.998 -74.671 117.209  0.00 97.00      PROA   
ATOM    954  CB  ARG P  64      -0.294 -76.429 118.301  0.00 97.00      PROA   
ATOM    955  HB1 ARG P  64      -0.162 -75.699 119.129  0.00 97.00      PROA   
ATOM    956  HB2 ARG P  64       0.635 -77.039 118.247  0.00 97.00      PROA   
ATOM    957  CG  ARG P  64      -1.430 -77.418 118.633  0.00 97.00      PROA   
ATOM    958  HG1 ARG P  64      -1.440 -78.230 117.874  0.00 97.00      PROA   
ATOM    959  HG2 ARG P  64      -2.416 -76.906 118.581  0.00 97.00      PROA   
ATOM    960  CD  ARG P  64      -1.289 -78.066 120.005  0.00 97.00      PROA   
ATOM    961  HD1 ARG P  64      -0.251 -78.405 120.200  0.00 97.00      PROA   
ATOM    962  HD2 ARG P  64      -1.973 -78.931 120.088  0.00 97.00      PROA   
ATOM    963  NE  ARG P  64      -1.642 -76.997 120.983  0.00 97.00      PROA   
ATOM    964  HE  ARG P  64      -1.660 -76.048 120.669  0.00 97.00      PROA   
ATOM    965  CZ  ARG P  64      -2.189 -77.214 122.191  0.00 97.00      PROA   
ATOM    966  NH1 ARG P  64      -2.762 -78.369 122.543  0.00 97.00      PROA   
ATOM    967 HH11 ARG P  64      -3.035 -78.976 121.795  0.00 97.00      PROA   
ATOM    968 HH12 ARG P  64      -3.360 -78.373 123.336  0.00 97.00      PROA   
ATOM    969  NH2 ARG P  64      -2.205 -76.190 123.054  0.00 97.00      PROA   
ATOM    970 HH21 ARG P  64      -1.717 -75.362 122.781  0.00 97.00      PROA   
ATOM    971 HH22 ARG P  64      -2.558 -76.342 123.970  0.00 97.00      PROA   
ATOM    972  C   ARG P  64       0.826 -75.368 116.378  0.00 97.00      PROA   
ATOM    973  O   ARG P  64       1.271 -76.124 115.523  0.00 97.00      PROA   
ATOM    974  N   CYS P  65       1.530 -74.298 116.805  0.00 97.00      PROA   
ATOM    975  HN  CYS P  65       1.114 -73.586 117.365  0.00 97.00      PROA   
ATOM    976  CA  CYS P  65       2.901 -74.091 116.402  0.00 97.00      PROA   
ATOM    977  HA  CYS P  65       3.326 -75.056 116.177  0.00 97.00      PROA   
ATOM    978  CB  CYS P  65       3.006 -73.204 115.140  0.00 97.00      PROA   
ATOM    979  HB1 CYS P  65       2.585 -73.798 114.298  0.00 97.00      PROA   
ATOM    980  HB2 CYS P  65       4.063 -72.986 114.882  0.00 97.00      PROA   
ATOM    981  SG  CYS P  65       2.038 -71.675 115.282  0.00 97.00      PROA   
ATOM    982  C   CYS P  65       3.752 -73.533 117.522  0.00 97.00      PROA   
ATOM    983  O   CYS P  65       3.267 -73.015 118.522  0.00 97.00      PROA   
ATOM    984  N   GLN P  66       5.085 -73.668 117.361  0.00 97.00      PROA   
ATOM    985  HN  GLN P  66       5.429 -74.173 116.571  0.00 97.00      PROA   
ATOM    986  CA  GLN P  66       6.079 -73.129 118.259  0.00 97.00      PROA   
ATOM    987  HA  GLN P  66       5.613 -72.477 118.985  0.00 97.00      PROA   
ATOM    988  CB  GLN P  66       6.831 -74.302 118.971  0.00 97.00      PROA   
ATOM    989  HB1 GLN P  66       7.544 -74.800 118.286  0.00 97.00      PROA   
ATOM    990  HB2 GLN P  66       6.038 -75.050 119.211  0.00 97.00      PROA   
ATOM    991  CG  GLN P  66       7.509 -73.930 120.310  0.00 97.00      PROA   
ATOM    992  HG1 GLN P  66       6.795 -73.292 120.873  0.00 97.00      PROA   
ATOM    993  HG2 GLN P  66       8.438 -73.351 120.154  0.00 97.00      PROA   
ATOM    994  CD  GLN P  66       7.779 -75.134 121.231  0.00 97.00      PROA   
ATOM    995  OE1 GLN P  66       7.247 -75.158 122.340  0.00 97.00      PROA   
ATOM    996  NE2 GLN P  66       8.588 -76.138 120.814  0.00 97.00      PROA   
ATOM    997 HE21 GLN P  66       8.702 -76.944 121.394  0.00 97.00      PROA   
ATOM    998 HE22 GLN P  66       9.011 -76.114 119.907  0.00 97.00      PROA   
ATOM    999  C   GLN P  66       6.980 -72.304 117.348  0.00 97.00      PROA   
ATOM   1000  O   GLN P  66       7.672 -72.846 116.489  0.00 97.00      PROA   
ATOM   1001  N   ARG P  67       6.968 -70.951 117.492  0.00 97.00      PROA   
ATOM   1002  HN  ARG P  67       6.367 -70.507 118.152  0.00 97.00      PROA   
ATOM   1003  CA  ARG P  67       7.747 -70.048 116.655  0.00 97.00      PROA   
ATOM   1004  HA  ARG P  67       8.179 -70.577 115.817  0.00 97.00      PROA   
ATOM   1005  CB  ARG P  67       6.864 -68.883 116.122  0.00 97.00      PROA   
ATOM   1006  HB1 ARG P  67       7.483 -68.055 115.713  0.00 97.00      PROA   
ATOM   1007  HB2 ARG P  67       6.289 -68.467 116.981  0.00 97.00      PROA   
ATOM   1008  CG  ARG P  67       5.859 -69.299 115.035  0.00 97.00      PROA   
ATOM   1009  HG1 ARG P  67       5.056 -68.526 114.993  0.00 97.00      PROA   
ATOM   1010  HG2 ARG P  67       5.378 -70.256 115.331  0.00 97.00      PROA   
ATOM   1011  CD  ARG P  67       6.468 -69.471 113.637  0.00 97.00      PROA   
ATOM   1012  HD1 ARG P  67       5.776 -70.037 112.982  0.00 97.00      PROA   
ATOM   1013  HD2 ARG P  67       7.438 -70.011 113.675  0.00 97.00      PROA   
ATOM   1014  NE  ARG P  67       6.595 -68.114 113.025  0.00 97.00      PROA   
ATOM   1015  HE  ARG P  67       5.756 -67.616 112.809  0.00 97.00      PROA   
ATOM   1016  CZ  ARG P  67       7.755 -67.487 112.762  0.00 97.00      PROA   
ATOM   1017  NH1 ARG P  67       8.948 -68.053 112.958  0.00 97.00      PROA   
ATOM   1018 HH11 ARG P  67       9.005 -69.027 113.159  0.00 97.00      PROA   
ATOM   1019 HH12 ARG P  67       9.759 -67.555 112.649  0.00 97.00      PROA   
ATOM   1020  NH2 ARG P  67       7.719 -66.244 112.252  0.00 97.00      PROA   
ATOM   1021 HH21 ARG P  67       6.839 -65.808 112.103  0.00 97.00      PROA   
ATOM   1022 HH22 ARG P  67       8.585 -65.774 112.077  0.00 97.00      PROA   
ATOM   1023  C   ARG P  67       8.870 -69.408 117.438  0.00 97.00      PROA   
ATOM   1024  O   ARG P  67       8.639 -68.408 118.111  0.00 97.00      PROA   
ATOM   1025  N   GLY P  68      10.118 -69.939 117.317  0.00 97.00      PROA   
ATOM   1026  HN  GLY P  68      10.231 -70.750 116.745  0.00 97.00      PROA   
ATOM   1027  CA  GLY P  68      11.378 -69.377 117.820  0.00 97.00      PROA   
ATOM   1028  HA1 GLY P  68      11.615 -68.534 117.188  0.00 97.00      PROA   
ATOM   1029  HA2 GLY P  68      12.116 -70.161 117.736  0.00 97.00      PROA   
ATOM   1030  C   GLY P  68      11.467 -68.873 119.249  0.00 97.00      PROA   
ATOM   1031  O   GLY P  68      12.420 -68.178 119.597  0.00 97.00      PROA   
ATOM   1032  N   LEU P  69      10.475 -69.183 120.103  0.00 97.00      PROA   
ATOM   1033  HN  LEU P  69       9.728 -69.757 119.783  0.00 97.00      PROA   
ATOM   1034  CA  LEU P  69      10.262 -68.489 121.352  0.00 97.00      PROA   
ATOM   1035  HA  LEU P  69      11.206 -68.143 121.753  0.00 97.00      PROA   
ATOM   1036  CB  LEU P  69       9.251 -67.321 121.187  0.00 97.00      PROA   
ATOM   1037  HB1 LEU P  69       8.923 -66.939 122.179  0.00 97.00      PROA   
ATOM   1038  HB2 LEU P  69       8.366 -67.721 120.642  0.00 97.00      PROA   
ATOM   1039  CG  LEU P  69       9.728 -66.095 120.378  0.00 97.00      PROA   
ATOM   1040  HG  LEU P  69      10.099 -66.437 119.384  0.00 97.00      PROA   
ATOM   1041  CD1 LEU P  69       8.542 -65.149 120.118  0.00 97.00      PROA   
ATOM   1042 HD11 LEU P  69       8.118 -64.788 121.079  0.00 97.00      PROA   
ATOM   1043 HD12 LEU P  69       7.745 -65.670 119.545  0.00 97.00      PROA   
ATOM   1044 HD13 LEU P  69       8.885 -64.271 119.533  0.00 97.00      PROA   
ATOM   1045  CD2 LEU P  69      10.865 -65.345 121.088  0.00 97.00      PROA   
ATOM   1046 HD21 LEU P  69      11.756 -65.996 121.194  0.00 97.00      PROA   
ATOM   1047 HD22 LEU P  69      10.537 -65.015 122.097  0.00 97.00      PROA   
ATOM   1048 HD23 LEU P  69      11.154 -64.448 120.501  0.00 97.00      PROA   
ATOM   1049  C   LEU P  69       9.651 -69.456 122.336  0.00 97.00      PROA   
ATOM   1050  O   LEU P  69       8.912 -70.361 121.953  0.00 97.00      PROA   
ATOM   1051  N   SER P  70       9.937 -69.264 123.647  0.00 97.00      PROA   
ATOM   1052  HN  SER P  70      10.531 -68.508 123.916  0.00 97.00      PROA   
ATOM   1053  CA  SER P  70       9.424 -70.044 124.767  0.00 97.00      PROA   
ATOM   1054  HA  SER P  70       9.952 -70.985 124.728  0.00 97.00      PROA   
ATOM   1055  CB  SER P  70       9.797 -69.381 126.121  0.00 97.00      PROA   
ATOM   1056  HB1 SER P  70      10.903 -69.435 126.231  0.00 97.00      PROA   
ATOM   1057  HB2 SER P  70       9.342 -69.915 126.983  0.00 97.00      PROA   
ATOM   1058  OG  SER P  70       9.421 -68.004 126.137  0.00 97.00      PROA   
ATOM   1059  HG1 SER P  70       9.759 -67.619 126.950  0.00 97.00      PROA   
ATOM   1060  C   SER P  70       7.933 -70.390 124.743  0.00 97.00      PROA   
ATOM   1061  O   SER P  70       7.074 -69.517 124.693  0.00 97.00      PROA   
ATOM   1062  N   GLY P  71       7.594 -71.700 124.796  0.00 97.00      PROA   
ATOM   1063  HN  GLY P  71       8.319 -72.379 124.886  0.00 97.00      PROA   
ATOM   1064  CA  GLY P  71       6.225 -72.203 124.711  0.00 97.00      PROA   
ATOM   1065  HA1 GLY P  71       5.596 -71.573 125.324  0.00 97.00      PROA   
ATOM   1066  HA2 GLY P  71       6.247 -73.219 125.073  0.00 97.00      PROA   
ATOM   1067  C   GLY P  71       5.614 -72.227 123.320  0.00 97.00      PROA   
ATOM   1068  O   GLY P  71       5.986 -71.473 122.429  0.00 97.00      PROA   
ATOM   1069  N   ARG P  72       4.615 -73.120 123.121  0.00 97.00      PROA   
ATOM   1070  HN  ARG P  72       4.337 -73.719 123.865  0.00 97.00      PROA   
ATOM   1071  CA  ARG P  72       3.880 -73.326 121.886  0.00 97.00      PROA   
ATOM   1072  HA  ARG P  72       4.302 -72.699 121.110  0.00 97.00      PROA   
ATOM   1073  CB  ARG P  72       3.883 -74.804 121.377  0.00 97.00      PROA   
ATOM   1074  HB1 ARG P  72       4.937 -75.124 121.248  0.00 97.00      PROA   
ATOM   1075  HB2 ARG P  72       3.440 -74.820 120.355  0.00 97.00      PROA   
ATOM   1076  CG  ARG P  72       3.108 -75.882 122.186  0.00 97.00      PROA   
ATOM   1077  HG1 ARG P  72       3.319 -76.864 121.701  0.00 97.00      PROA   
ATOM   1078  HG2 ARG P  72       2.019 -75.693 122.073  0.00 97.00      PROA   
ATOM   1079  CD  ARG P  72       3.404 -76.032 123.689  0.00 97.00      PROA   
ATOM   1080  HD1 ARG P  72       2.977 -76.986 124.072  0.00 97.00      PROA   
ATOM   1081  HD2 ARG P  72       2.978 -75.178 124.259  0.00 97.00      PROA   
ATOM   1082  NE  ARG P  72       4.889 -76.057 123.837  0.00 97.00      PROA   
ATOM   1083  HE  ARG P  72       5.441 -75.841 123.035  0.00 97.00      PROA   
ATOM   1084  CZ  ARG P  72       5.568 -76.120 125.000  0.00 97.00      PROA   
ATOM   1085  NH1 ARG P  72       5.015 -76.420 126.177  0.00 97.00      PROA   
ATOM   1086 HH11 ARG P  72       4.065 -76.708 126.201  0.00 97.00      PROA   
ATOM   1087 HH12 ARG P  72       5.605 -76.453 126.980  0.00 97.00      PROA   
ATOM   1088  NH2 ARG P  72       6.888 -75.870 124.943  0.00 97.00      PROA   
ATOM   1089 HH21 ARG P  72       7.262 -75.651 124.041  0.00 97.00      PROA   
ATOM   1090 HH22 ARG P  72       7.463 -76.008 125.741  0.00 97.00      PROA   
ATOM   1091  C   ARG P  72       2.450 -72.891 122.106  0.00 97.00      PROA   
ATOM   1092  O   ARG P  72       1.986 -72.756 123.236  0.00 97.00      PROA   
ATOM   1093  N   SER P  73       1.750 -72.629 120.981  0.00 97.00      PROA   
ATOM   1094  HN  SER P  73       2.227 -72.691 120.105  0.00 97.00      PROA   
ATOM   1095  CA  SER P  73       0.361 -72.255 120.809  0.00 97.00      PROA   
ATOM   1096  HA  SER P  73       0.321 -71.214 121.100  0.00 97.00      PROA   
ATOM   1097  CB  SER P  73      -0.031 -72.324 119.307  0.00 97.00      PROA   
ATOM   1098  HB1 SER P  73      -1.099 -72.531 119.094  0.00 97.00      PROA   
ATOM   1099  HB2 SER P  73       0.544 -73.147 118.846  0.00 97.00      PROA   
ATOM   1100  OG  SER P  73       0.283 -71.104 118.652  0.00 97.00      PROA   
ATOM   1101  HG1 SER P  73      -0.459 -70.522 118.853  0.00 97.00      PROA   
ATOM   1102  C   SER P  73      -0.760 -72.901 121.594  0.00 97.00      PROA   
ATOM   1103  O   SER P  73      -0.682 -73.979 122.173  0.00 97.00      PROA   
ATOM   1104  N   ASP P  74      -1.883 -72.172 121.479  0.00 97.00      PROA   
ATOM   1105  HN  ASP P  74      -1.774 -71.260 121.082  0.00 97.00      PROA   
ATOM   1106  CA  ASP P  74      -3.279 -72.513 121.420  0.00 97.00      PROA   
ATOM   1107  HA  ASP P  74      -3.626 -72.491 122.439  0.00 97.00      PROA   
ATOM   1108  CB  ASP P  74      -4.010 -71.370 120.621  0.00 97.00      PROA   
ATOM   1109  HB1 ASP P  74      -4.250 -70.548 121.333  0.00 97.00      PROA   
ATOM   1110  HB2 ASP P  74      -4.963 -71.718 120.179  0.00 97.00      PROA   
ATOM   1111  CG  ASP P  74      -3.151 -70.722 119.511  0.00 97.00      PROA   
ATOM   1112  OD1 ASP P  74      -2.125 -70.067 119.840  0.00 97.00      PROA   
ATOM   1113  OD2 ASP P  74      -3.517 -70.867 118.317  0.00 97.00      PROA   
ATOM   1114  C   ASP P  74      -3.606 -73.885 120.804  0.00 97.00      PROA   
ATOM   1115  O   ASP P  74      -2.848 -74.401 119.982  0.00 97.00      PROA   
ATOM   1116  N   PRO P  75      -4.705 -74.535 121.183  0.00 97.00      PROA   
ATOM   1117  CD  PRO P  75      -5.401 -74.315 122.454  0.00 97.00      PROA   
ATOM   1118  HD1 PRO P  75      -5.956 -73.353 122.412  0.00 97.00      PROA   
ATOM   1119  HD2 PRO P  75      -4.669 -74.299 123.292  0.00 97.00      PROA   
ATOM   1120  CA  PRO P  75      -5.305 -75.611 120.411  0.00 97.00      PROA   
ATOM   1121  HA  PRO P  75      -4.581 -76.168 119.833  0.00 97.00      PROA   
ATOM   1122  CB  PRO P  75      -5.926 -76.484 121.515  0.00 97.00      PROA   
ATOM   1123  HB1 PRO P  75      -5.138 -77.154 121.921  0.00 97.00      PROA   
ATOM   1124  HB2 PRO P  75      -6.757 -77.126 121.164  0.00 97.00      PROA   
ATOM   1125  CG  PRO P  75      -6.363 -75.499 122.612  0.00 97.00      PROA   
ATOM   1126  HG1 PRO P  75      -7.401 -75.161 122.405  0.00 97.00      PROA   
ATOM   1127  HG2 PRO P  75      -6.324 -75.956 123.620  0.00 97.00      PROA   
ATOM   1128  C   PRO P  75      -6.384 -75.083 119.473  0.00 97.00      PROA   
ATOM   1129  O   PRO P  75      -7.563 -75.170 119.811  0.00 97.00      PROA   
ATOM   1130  N   ILE P  76      -6.056 -74.561 118.266  0.00 97.00      PROA   
ATOM   1131  HN  ILE P  76      -5.111 -74.424 117.975  0.00 97.00      PROA   
ATOM   1132  CA  ILE P  76      -7.120 -74.219 117.326  0.00 97.00      PROA   
ATOM   1133  HA  ILE P  76      -7.976 -73.881 117.893  0.00 97.00      PROA   
ATOM   1134  CB  ILE P  76      -6.843 -73.044 116.395  0.00 97.00      PROA   
ATOM   1135  HB  ILE P  76      -7.673 -72.971 115.651  0.00 97.00      PROA   
ATOM   1136  CG2 ILE P  76      -6.878 -71.745 117.233  0.00 97.00      PROA   
ATOM   1137 HG21 ILE P  76      -6.050 -71.739 117.970  0.00 97.00      PROA   
ATOM   1138 HG22 ILE P  76      -7.839 -71.643 117.777  0.00 97.00      PROA   
ATOM   1139 HG23 ILE P  76      -6.753 -70.862 116.571  0.00 97.00      PROA   
ATOM   1140  CG1 ILE P  76      -5.512 -73.169 115.628  0.00 97.00      PROA   
ATOM   1141 HG11 ILE P  76      -5.083 -74.178 115.780  0.00 97.00      PROA   
ATOM   1142 HG12 ILE P  76      -4.789 -72.439 116.052  0.00 97.00      PROA   
ATOM   1143  CD  ILE P  76      -5.671 -72.934 114.124  0.00 97.00      PROA   
ATOM   1144  HD1 ILE P  76      -6.053 -71.912 113.923  0.00 97.00      PROA   
ATOM   1145  HD2 ILE P  76      -6.376 -73.675 113.689  0.00 97.00      PROA   
ATOM   1146  HD3 ILE P  76      -4.691 -73.054 113.618  0.00 97.00      PROA   
ATOM   1147  C   ILE P  76      -7.581 -75.462 116.575  0.00 97.00      PROA   
ATOM   1148  O   ILE P  76      -6.967 -75.936 115.623  0.00 97.00      PROA   
ATOM   1149  N   GLN P  77      -8.710 -76.038 117.042  0.00 97.00      PROA   
ATOM   1150  HN  GLN P  77      -9.129 -75.682 117.874  0.00 97.00      PROA   
ATOM   1151  CA  GLN P  77      -9.238 -77.294 116.558  0.00 97.00      PROA   
ATOM   1152  HA  GLN P  77      -8.420 -77.931 116.279  0.00 97.00      PROA   
ATOM   1153  CB  GLN P  77     -10.018 -78.010 117.695  0.00 97.00      PROA   
ATOM   1154  HB1 GLN P  77     -10.131 -79.078 117.407  0.00 97.00      PROA   
ATOM   1155  HB2 GLN P  77     -11.036 -77.580 117.809  0.00 97.00      PROA   
ATOM   1156  CG  GLN P  77      -9.298 -77.903 119.068  0.00 97.00      PROA   
ATOM   1157  HG1 GLN P  77      -9.463 -76.898 119.511  0.00 97.00      PROA   
ATOM   1158  HG2 GLN P  77      -8.206 -78.033 118.942  0.00 97.00      PROA   
ATOM   1159  CD  GLN P  77      -9.838 -78.929 120.071  0.00 97.00      PROA   
ATOM   1160  OE1 GLN P  77     -11.055 -79.029 120.261  0.00 97.00      PROA   
ATOM   1161  NE2 GLN P  77      -8.930 -79.691 120.744  0.00 97.00      PROA   
ATOM   1162 HE21 GLN P  77      -7.942 -79.558 120.621  0.00 97.00      PROA   
ATOM   1163 HE22 GLN P  77      -9.263 -80.372 121.393  0.00 97.00      PROA   
ATOM   1164  C   GLN P  77     -10.092 -77.055 115.321  0.00 97.00      PROA   
ATOM   1165  O   GLN P  77     -11.172 -76.481 115.403  0.00 97.00      PROA   
ATOM   1166  N   LEU P  78      -9.584 -77.495 114.140  0.00 97.00      PROA   
ATOM   1167  HN  LEU P  78      -8.724 -78.005 114.142  0.00 97.00      PROA   
ATOM   1168  CA  LEU P  78     -10.095 -77.243 112.804  0.00 97.00      PROA   
ATOM   1169  HA  LEU P  78     -10.701 -76.349 112.817  0.00 97.00      PROA   
ATOM   1170  CB  LEU P  78      -8.898 -77.076 111.825  0.00 97.00      PROA   
ATOM   1171  HB1 LEU P  78      -8.330 -78.033 111.810  0.00 97.00      PROA   
ATOM   1172  HB2 LEU P  78      -8.210 -76.304 112.238  0.00 97.00      PROA   
ATOM   1173  CG  LEU P  78      -9.229 -76.691 110.362  0.00 97.00      PROA   
ATOM   1174  HG  LEU P  78     -10.102 -77.287 110.011  0.00 97.00      PROA   
ATOM   1175  CD1 LEU P  78      -9.581 -75.201 110.241  0.00 97.00      PROA   
ATOM   1176 HD11 LEU P  78      -8.694 -74.589 110.510  0.00 97.00      PROA   
ATOM   1177 HD12 LEU P  78     -10.412 -74.936 110.920  0.00 97.00      PROA   
ATOM   1178 HD13 LEU P  78      -9.878 -74.956 109.200  0.00 97.00      PROA   
ATOM   1179  CD2 LEU P  78      -8.055 -77.026 109.423  0.00 97.00      PROA   
ATOM   1180 HD21 LEU P  78      -7.834 -78.113 109.451  0.00 97.00      PROA   
ATOM   1181 HD22 LEU P  78      -7.145 -76.470 109.733  0.00 97.00      PROA   
ATOM   1182 HD23 LEU P  78      -8.302 -76.746 108.378  0.00 97.00      PROA   
ATOM   1183  C   LEU P  78     -10.940 -78.408 112.327  0.00 97.00      PROA   
ATOM   1184  O   LEU P  78     -10.558 -79.565 112.485  0.00 97.00      PROA   
ATOM   1185  N   GLU P  79     -12.120 -78.122 111.726  0.00 97.00      PROA   
ATOM   1186  HN  GLU P  79     -12.438 -77.180 111.641  0.00 97.00      PROA   
ATOM   1187  CA  GLU P  79     -13.065 -79.133 111.303  0.00 97.00      PROA   
ATOM   1188  HA  GLU P  79     -12.665 -80.124 111.471  0.00 97.00      PROA   
ATOM   1189  CB  GLU P  79     -14.407 -78.985 112.067  0.00 97.00      PROA   
ATOM   1190  HB1 GLU P  79     -15.147 -79.719 111.679  0.00 97.00      PROA   
ATOM   1191  HB2 GLU P  79     -14.796 -77.966 111.840  0.00 97.00      PROA   
ATOM   1192  CG  GLU P  79     -14.289 -79.181 113.598  0.00 97.00      PROA   
ATOM   1193  HG1 GLU P  79     -13.272 -78.908 113.948  0.00 97.00      PROA   
ATOM   1194  HG2 GLU P  79     -14.468 -80.243 113.865  0.00 97.00      PROA   
ATOM   1195  CD  GLU P  79     -15.250 -78.280 114.379  0.00 97.00      PROA   
ATOM   1196  OE1 GLU P  79     -15.267 -77.051 114.105  0.00 97.00      PROA   
ATOM   1197  OE2 GLU P  79     -15.926 -78.789 115.310  0.00 97.00      PROA   
ATOM   1198  C   GLU P  79     -13.422 -79.031 109.838  0.00 97.00      PROA   
ATOM   1199  O   GLU P  79     -13.704 -77.958 109.310  0.00 97.00      PROA   
ATOM   1200  N   VAL P  80     -13.596 -80.225 109.220  0.00  0.00      PROA   
ATOM   1201  HN  VAL P  80     -13.325 -81.075 109.664  0.00  0.00      PROA   
ATOM   1202  CA  VAL P  80     -14.357 -80.398 108.006  0.00  0.00      PROA   
ATOM   1203  HA  VAL P  80     -14.725 -79.444 107.680  0.00  0.00      PROA   
ATOM   1204  CB  VAL P  80     -13.569 -81.050 106.870  0.00  0.00      PROA   
ATOM   1205  HB  VAL P  80     -13.157 -82.030 107.201  0.00  0.00      PROA   
ATOM   1206  CG1 VAL P  80     -14.474 -81.288 105.641  0.00  0.00      PROA   
ATOM   1207 HG11 VAL P  80     -14.966 -80.341 105.335  0.00  0.00      PROA   
ATOM   1208 HG12 VAL P  80     -15.257 -82.045 105.855  0.00  0.00      PROA   
ATOM   1209 HG13 VAL P  80     -13.864 -81.658 104.789  0.00  0.00      PROA   
ATOM   1210  CG2 VAL P  80     -12.383 -80.130 106.509  0.00  0.00      PROA   
ATOM   1211 HG21 VAL P  80     -11.669 -80.045 107.354  0.00  0.00      PROA   
ATOM   1212 HG22 VAL P  80     -12.752 -79.118 106.246  0.00  0.00      PROA   
ATOM   1213 HG23 VAL P  80     -11.838 -80.539 105.633  0.00  0.00      PROA   
ATOM   1214  C   VAL P  80     -15.545 -81.240 108.406  0.00  0.00      PROA   
ATOM   1215  O   VAL P  80     -15.379 -82.362 108.882  0.00  0.00      PROA   
ATOM   1216  N   HSD P  81     -16.778 -80.692 108.236  0.00  0.00      PROA   
ATOM   1217  HN  HSD P  81     -16.891 -79.784 107.839  0.00  0.00      PROA   
ATOM   1218  CA  HSD P  81     -18.007 -81.345 108.634  0.00  0.00      PROA   
ATOM   1219  HA  HSD P  81     -17.929 -82.405 108.438  0.00  0.00      PROA   
ATOM   1220  CB  HSD P  81     -18.435 -81.079 110.112  0.00  0.00      PROA   
ATOM   1221  HB1 HSD P  81     -19.454 -81.479 110.307  0.00  0.00      PROA   
ATOM   1222  HB2 HSD P  81     -18.464 -79.982 110.291  0.00  0.00      PROA   
ATOM   1223  ND1 HSD P  81     -17.240 -83.027 111.253  0.00  0.00      PROA   
ATOM   1224  HD1 HSD P  81     -17.458 -83.724 110.568  0.00  0.00      PROA   
ATOM   1225  CG  HSD P  81     -17.583 -81.694 111.184  0.00  0.00      PROA   
ATOM   1226  CE1 HSD P  81     -16.588 -83.201 112.430  0.00  0.00      PROA   
ATOM   1227  HE1 HSD P  81     -16.213 -84.169 112.757  0.00  0.00      PROA   
ATOM   1228  NE2 HSD P  81     -16.497 -82.082 113.122  0.00  0.00      PROA   
ATOM   1229  CD2 HSD P  81     -17.128 -81.135 112.337  0.00  0.00      PROA   
ATOM   1230  HD2 HSD P  81     -17.233 -80.119 112.695  0.00  0.00      PROA   
ATOM   1231  C   HSD P  81     -19.139 -80.792 107.806  0.00  0.00      PROA   
ATOM   1232  O   HSD P  81     -19.018 -79.720 107.216  0.00  0.00      PROA   
ATOM   1233  N   ARG P  82     -20.276 -81.539 107.821  0.00  0.00      PROA   
ATOM   1234  HN  ARG P  82     -20.226 -82.471 108.168  0.00  0.00      PROA   
ATOM   1235  CA  ARG P  82     -21.644 -81.078 107.676  0.00  0.00      PROA   
ATOM   1236  HA  ARG P  82     -22.174 -81.679 108.401  0.00  0.00      PROA   
ATOM   1237  CB  ARG P  82     -21.945 -79.600 108.068  0.00  0.00      PROA   
ATOM   1238  HB1 ARG P  82     -21.234 -79.305 108.871  0.00  0.00      PROA   
ATOM   1239  HB2 ARG P  82     -22.965 -79.574 108.517  0.00  0.00      PROA   
ATOM   1240  CG  ARG P  82     -21.913 -78.542 106.946  0.00  0.00      PROA   
ATOM   1241  HG1 ARG P  82     -22.830 -78.634 106.324  0.00  0.00      PROA   
ATOM   1242  HG2 ARG P  82     -21.045 -78.735 106.285  0.00  0.00      PROA   
ATOM   1243  CD  ARG P  82     -21.780 -77.100 107.465  0.00  0.00      PROA   
ATOM   1244  HD1 ARG P  82     -21.828 -76.375 106.624  0.00  0.00      PROA   
ATOM   1245  HD2 ARG P  82     -20.813 -76.987 108.003  0.00  0.00      PROA   
ATOM   1246  NE  ARG P  82     -22.916 -76.812 108.401  0.00  0.00      PROA   
ATOM   1247  HE  ARG P  82     -23.734 -77.383 108.333  0.00  0.00      PROA   
ATOM   1248  CZ  ARG P  82     -22.873 -75.856 109.365  0.00  0.00      PROA   
ATOM   1249  NH1 ARG P  82     -21.797 -75.051 109.527  0.00  0.00      PROA   
ATOM   1250 HH11 ARG P  82     -21.791 -74.362 110.252  0.00  0.00      PROA   
ATOM   1251 HH12 ARG P  82     -21.000 -75.161 108.934  0.00  0.00      PROA   
ATOM   1252  NH2 ARG P  82     -23.939 -75.711 110.189  0.00  0.00      PROA   
ATOM   1253 HH21 ARG P  82     -23.928 -75.014 110.906  0.00  0.00      PROA   
ATOM   1254 HH22 ARG P  82     -24.739 -76.301 110.078  0.00  0.00      PROA   
ATOM   1255  C   ARG P  82     -22.199 -81.433 106.322  0.00  0.00      PROA   
ATOM   1256  O   ARG P  82     -21.564 -81.220 105.289  0.00  0.00      PROA   
ATOM   1257  N   GLY P  83     -23.426 -82.018 106.339  0.00  0.00      PROA   
ATOM   1258  HN  GLY P  83     -23.886 -82.187 107.208  0.00  0.00      PROA   
ATOM   1259  CA  GLY P  83     -24.201 -82.407 105.183  0.00  0.00      PROA   
ATOM   1260  HA1 GLY P  83     -24.574 -83.404 105.369  0.00  0.00      PROA   
ATOM   1261  HA2 GLY P  83     -23.600 -82.328 104.288  0.00  0.00      PROA   
ATOM   1262  C   GLY P  83     -25.355 -81.455 105.076  0.00  0.00      PROA   
ATOM   1263  O   GLY P  83     -25.159 -80.255 104.889  0.00  0.00      PROA   
ATOM   1264  N   TRP P  84     -26.598 -81.982 105.204  0.00  0.00      PROA   
ATOM   1265  HN  TRP P  84     -26.741 -82.958 105.350  0.00  0.00      PROA   
ATOM   1266  CA  TRP P  84     -27.801 -81.183 105.136  0.00  0.00      PROA   
ATOM   1267  HA  TRP P  84     -27.641 -80.284 105.715  0.00  0.00      PROA   
ATOM   1268  CB  TRP P  84     -28.212 -80.783 103.682  0.00  0.00      PROA   
ATOM   1269  HB1 TRP P  84     -27.470 -80.014 103.369  0.00  0.00      PROA   
ATOM   1270  HB2 TRP P  84     -29.196 -80.267 103.690  0.00  0.00      PROA   
ATOM   1271  CG  TRP P  84     -28.230 -81.848 102.618  0.00  0.00      PROA   
ATOM   1272  CD1 TRP P  84     -28.747 -83.119 102.670  0.00  0.00      PROA   
ATOM   1273  HD1 TRP P  84     -29.209 -83.577 103.530  0.00  0.00      PROA   
ATOM   1274  NE1 TRP P  84     -28.625 -83.727 101.452  0.00  0.00      PROA   
ATOM   1275  HE1 TRP P  84     -28.924 -84.632 101.244  0.00  0.00      PROA   
ATOM   1276  CE2 TRP P  84     -28.036 -82.871 100.570  0.00  0.00      PROA   
ATOM   1277  CD2 TRP P  84     -27.770 -81.669 101.266  0.00  0.00      PROA   
ATOM   1278  CE3 TRP P  84     -27.171 -80.609 100.587  0.00  0.00      PROA   
ATOM   1279  HE3 TRP P  84     -26.956 -79.675 101.083  0.00  0.00      PROA   
ATOM   1280  CZ3 TRP P  84     -26.851 -80.762  99.236  0.00  0.00      PROA   
ATOM   1281  HZ3 TRP P  84     -26.386 -79.943  98.704  0.00  0.00      PROA   
ATOM   1282  CZ2 TRP P  84     -27.720 -83.026  99.225  0.00  0.00      PROA   
ATOM   1283  HZ2 TRP P  84     -27.926 -83.941  98.691  0.00  0.00      PROA   
ATOM   1284  CH2 TRP P  84     -27.121 -81.951  98.566  0.00  0.00      PROA   
ATOM   1285  HH2 TRP P  84     -26.863 -82.044  97.520  0.00  0.00      PROA   
ATOM   1286  C   TRP P  84     -28.938 -81.927 105.794  0.00  0.00      PROA   
ATOM   1287  O   TRP P  84     -29.999 -81.353 106.033  0.00  0.00      PROA   
ATOM   1288  N   LEU P  85     -28.706 -83.212 106.149  0.00  0.00      PROA   
ATOM   1289  HN  LEU P  85     -27.848 -83.656 105.906  0.00  0.00      PROA   
ATOM   1290  CA  LEU P  85     -29.573 -83.999 106.988  0.00  0.00      PROA   
ATOM   1291  HA  LEU P  85     -30.172 -83.347 107.607  0.00  0.00      PROA   
ATOM   1292  CB  LEU P  85     -30.459 -85.058 106.268  0.00  0.00      PROA   
ATOM   1293  HB1 LEU P  85     -30.883 -85.765 107.019  0.00  0.00      PROA   
ATOM   1294  HB2 LEU P  85     -29.821 -85.646 105.574  0.00  0.00      PROA   
ATOM   1295  CG  LEU P  85     -31.673 -84.537 105.461  0.00  0.00      PROA   
ATOM   1296  HG  LEU P  85     -31.289 -83.931 104.610  0.00  0.00      PROA   
ATOM   1297  CD1 LEU P  85     -32.451 -85.737 104.884  0.00  0.00      PROA   
ATOM   1298 HD11 LEU P  85     -32.821 -86.387 105.706  0.00  0.00      PROA   
ATOM   1299 HD12 LEU P  85     -31.792 -86.345 104.230  0.00  0.00      PROA   
ATOM   1300 HD13 LEU P  85     -33.325 -85.394 104.294  0.00  0.00      PROA   
ATOM   1301  CD2 LEU P  85     -32.618 -83.640 106.282  0.00  0.00      PROA   
ATOM   1302 HD21 LEU P  85     -32.089 -82.731 106.630  0.00  0.00      PROA   
ATOM   1303 HD22 LEU P  85     -33.003 -84.191 107.166  0.00  0.00      PROA   
ATOM   1304 HD23 LEU P  85     -33.482 -83.322 105.661  0.00  0.00      PROA   
ATOM   1305  C   LEU P  85     -28.631 -84.745 107.882  0.00  0.00      PROA   
ATOM   1306  O   LEU P  85     -27.439 -84.865 107.601  0.00  0.00      PROA   
ATOM   1307  N   LEU P  86     -29.176 -85.264 108.998  0.00  0.00      PROA   
ATOM   1308  HN  LEU P  86     -30.141 -85.128 109.215  0.00  0.00      PROA   
ATOM   1309  CA  LEU P  86     -28.454 -86.075 109.929  0.00  0.00      PROA   
ATOM   1310  HA  LEU P  86     -27.658 -86.595 109.414  0.00  0.00      PROA   
ATOM   1311  CB  LEU P  86     -27.903 -85.266 111.134  0.00  0.00      PROA   
ATOM   1312  HB1 LEU P  86     -28.741 -84.698 111.596  0.00  0.00      PROA   
ATOM   1313  HB2 LEU P  86     -27.177 -84.521 110.739  0.00  0.00      PROA   
ATOM   1314  CG  LEU P  86     -27.192 -86.082 112.246  0.00  0.00      PROA   
ATOM   1315  HG  LEU P  86     -27.928 -86.800 112.677  0.00  0.00      PROA   
ATOM   1316  CD1 LEU P  86     -26.001 -86.902 111.709  0.00  0.00      PROA   
ATOM   1317 HD11 LEU P  86     -25.245 -86.227 111.256  0.00  0.00      PROA   
ATOM   1318 HD12 LEU P  86     -26.335 -87.627 110.938  0.00  0.00      PROA   
ATOM   1319 HD13 LEU P  86     -25.523 -87.470 112.534  0.00  0.00      PROA   
ATOM   1320  CD2 LEU P  86     -26.747 -85.165 113.404  0.00  0.00      PROA   
ATOM   1321 HD21 LEU P  86     -27.619 -84.623 113.826  0.00  0.00      PROA   
ATOM   1322 HD22 LEU P  86     -26.007 -84.419 113.044  0.00  0.00      PROA   
ATOM   1323 HD23 LEU P  86     -26.282 -85.765 114.214  0.00  0.00      PROA   
ATOM   1324  C   LEU P  86     -29.458 -87.075 110.401  0.00  0.00      PROA   
ATOM   1325  O   LEU P  86     -30.603 -86.737 110.684  0.00  0.00      PROA   
ATOM   1326  N   LEU P  87     -29.022 -88.344 110.503  0.00 97.00      PROA   
ATOM   1327  HN  LEU P  87     -28.073 -88.551 110.288  0.00 97.00      PROA   
ATOM   1328  CA  LEU P  87     -29.775 -89.395 111.138  0.00 97.00      PROA   
ATOM   1329  HA  LEU P  87     -30.818 -89.121 111.212  0.00 97.00      PROA   
ATOM   1330  CB  LEU P  87     -29.669 -90.736 110.376  0.00 97.00      PROA   
ATOM   1331  HB1 LEU P  87     -28.595 -91.003 110.261  0.00 97.00      PROA   
ATOM   1332  HB2 LEU P  87     -30.085 -90.597 109.353  0.00 97.00      PROA   
ATOM   1333  CG  LEU P  87     -30.402 -91.920 111.042  0.00 97.00      PROA   
ATOM   1334  HG  LEU P  87     -30.027 -92.033 112.085  0.00 97.00      PROA   
ATOM   1335  CD1 LEU P  87     -31.924 -91.708 111.113  0.00 97.00      PROA   
ATOM   1336 HD11 LEU P  87     -32.336 -91.550 110.094  0.00 97.00      PROA   
ATOM   1337 HD12 LEU P  87     -32.165 -90.825 111.737  0.00 97.00      PROA   
ATOM   1338 HD13 LEU P  87     -32.413 -92.598 111.559  0.00 97.00      PROA   
ATOM   1339  CD2 LEU P  87     -30.078 -93.229 110.315  0.00 97.00      PROA   
ATOM   1340 HD21 LEU P  87     -28.980 -93.387 110.265  0.00 97.00      PROA   
ATOM   1341 HD22 LEU P  87     -30.484 -93.206 109.282  0.00 97.00      PROA   
ATOM   1342 HD23 LEU P  87     -30.535 -94.076 110.866  0.00 97.00      PROA   
ATOM   1343  C   LEU P  87     -29.219 -89.541 112.534  0.00 97.00      PROA   
ATOM   1344  O   LEU P  87     -28.099 -90.002 112.740  0.00 97.00      PROA   
ATOM   1345  N   GLN P  88     -30.011 -89.141 113.545  0.00 97.00      PROA   
ATOM   1346  HN  GLN P  88     -30.926 -88.776 113.366  0.00 97.00      PROA   
ATOM   1347  CA  GLN P  88     -29.620 -89.173 114.930  0.00 97.00      PROA   
ATOM   1348  HA  GLN P  88     -28.554 -89.006 114.997  0.00 97.00      PROA   
ATOM   1349  CB  GLN P  88     -30.344 -88.066 115.737  0.00 97.00      PROA   
ATOM   1350  HB1 GLN P  88     -29.963 -88.093 116.779  0.00 97.00      PROA   
ATOM   1351  HB2 GLN P  88     -31.435 -88.279 115.754  0.00 97.00      PROA   
ATOM   1352  CG  GLN P  88     -30.120 -86.646 115.169  0.00 97.00      PROA   
ATOM   1353  HG1 GLN P  88     -30.490 -86.581 114.124  0.00 97.00      PROA   
ATOM   1354  HG2 GLN P  88     -29.033 -86.417 115.163  0.00 97.00      PROA   
ATOM   1355  CD  GLN P  88     -30.891 -85.595 115.983  0.00 97.00      PROA   
ATOM   1356  OE1 GLN P  88     -32.124 -85.622 116.053  0.00 97.00      PROA   
ATOM   1357  NE2 GLN P  88     -30.149 -84.612 116.567  0.00 97.00      PROA   
ATOM   1358 HE21 GLN P  88     -30.623 -83.812 116.931  0.00 97.00      PROA   
ATOM   1359 HE22 GLN P  88     -29.154 -84.614 116.473  0.00 97.00      PROA   
ATOM   1360  C   GLN P  88     -29.942 -90.541 115.505  0.00 97.00      PROA   
ATOM   1361  O   GLN P  88     -31.082 -90.991 115.474  0.00 97.00      PROA   
ATOM   1362  N   VAL P  89     -28.917 -91.257 116.018  0.00 97.00      PROA   
ATOM   1363  HN  VAL P  89     -27.994 -90.883 116.010  0.00 97.00      PROA   
ATOM   1364  CA  VAL P  89     -29.036 -92.641 116.442  0.00 97.00      PROA   
ATOM   1365  HA  VAL P  89     -30.062 -92.970 116.346  0.00 97.00      PROA   
ATOM   1366  CB  VAL P  89     -28.158 -93.551 115.584  0.00 97.00      PROA   
ATOM   1367  HB  VAL P  89     -27.099 -93.203 115.629  0.00 97.00      PROA   
ATOM   1368  CG1 VAL P  89     -28.213 -95.016 116.054  0.00 97.00      PROA   
ATOM   1369 HG11 VAL P  89     -29.262 -95.374 116.102  0.00 97.00      PROA   
ATOM   1370 HG12 VAL P  89     -27.734 -95.149 117.043  0.00 97.00      PROA   
ATOM   1371 HG13 VAL P  89     -27.662 -95.644 115.326  0.00 97.00      PROA   
ATOM   1372  CG2 VAL P  89     -28.629 -93.460 114.117  0.00 97.00      PROA   
ATOM   1373 HG21 VAL P  89     -28.408 -92.461 113.689  0.00 97.00      PROA   
ATOM   1374 HG22 VAL P  89     -29.721 -93.643 114.047  0.00 97.00      PROA   
ATOM   1375 HG23 VAL P  89     -28.107 -94.220 113.499  0.00 97.00      PROA   
ATOM   1376  C   VAL P  89     -28.657 -92.759 117.906  0.00 97.00      PROA   
ATOM   1377  O   VAL P  89     -27.685 -92.152 118.352  0.00 97.00      PROA   
ATOM   1378  N   SER P  90     -29.436 -93.558 118.689  0.00 97.00      PROA   
ATOM   1379  HN  SER P  90     -30.262 -93.957 118.296  0.00 97.00      PROA   
ATOM   1380  CA  SER P  90     -29.244 -93.775 120.122  0.00 97.00      PROA   
ATOM   1381  HA  SER P  90     -29.373 -92.819 120.610  0.00 97.00      PROA   
ATOM   1382  CB  SER P  90     -30.279 -94.766 120.720  0.00 97.00      PROA   
ATOM   1383  HB1 SER P  90     -30.096 -94.903 121.809  0.00 97.00      PROA   
ATOM   1384  HB2 SER P  90     -30.207 -95.760 120.234  0.00 97.00      PROA   
ATOM   1385  OG  SER P  90     -31.604 -94.267 120.601  0.00 97.00      PROA   
ATOM   1386  HG1 SER P  90     -31.764 -94.066 119.671  0.00 97.00      PROA   
ATOM   1387  C   SER P  90     -27.878 -94.309 120.530  0.00 97.00      PROA   
ATOM   1388  O   SER P  90     -27.285 -93.807 121.483  0.00 97.00      PROA   
ATOM   1389  N   SER P  91     -27.336 -95.327 119.821  0.00 97.00      PROA   
ATOM   1390  HN  SER P  91     -27.821 -95.740 119.055  0.00 97.00      PROA   
ATOM   1391  CA  SER P  91     -25.992 -95.815 120.080  0.00 97.00      PROA   
ATOM   1392  HA  SER P  91     -25.351 -94.943 120.076  0.00 97.00      PROA   
ATOM   1393  CB  SER P  91     -25.801 -96.543 121.441  0.00 97.00      PROA   
ATOM   1394  HB1 SER P  91     -25.053 -97.361 121.400  0.00 97.00      PROA   
ATOM   1395  HB2 SER P  91     -26.764 -96.987 121.774  0.00 97.00      PROA   
ATOM   1396  OG  SER P  91     -25.344 -95.614 122.418  0.00 97.00      PROA   
ATOM   1397  HG1 SER P  91     -26.019 -94.928 122.469  0.00 97.00      PROA   
ATOM   1398  C   SER P  91     -25.485 -96.652 118.936  0.00 97.00      PROA   
ATOM   1399  O   SER P  91     -26.243 -97.092 118.077  0.00 97.00      PROA   
ATOM   1400  N   ARG P  92     -24.146 -96.858 118.885  0.00 97.00      PROA   
ATOM   1401  HN  ARG P  92     -23.554 -96.488 119.598  0.00 97.00      PROA   
ATOM   1402  CA  ARG P  92     -23.475 -97.523 117.781  0.00 97.00      PROA   
ATOM   1403  HA  ARG P  92     -23.971 -97.251 116.857  0.00 97.00      PROA   
ATOM   1404  CB  ARG P  92     -21.984 -97.085 117.713  0.00 97.00      PROA   
ATOM   1405  HB1 ARG P  92     -21.587 -97.368 116.714  0.00 97.00      PROA   
ATOM   1406  HB2 ARG P  92     -21.390 -97.629 118.482  0.00 97.00      PROA   
ATOM   1407  CG  ARG P  92     -21.755 -95.574 117.954  0.00 97.00      PROA   
ATOM   1408  HG1 ARG P  92     -21.965 -95.344 119.022  0.00 97.00      PROA   
ATOM   1409  HG2 ARG P  92     -22.476 -94.982 117.347  0.00 97.00      PROA   
ATOM   1410  CD  ARG P  92     -20.317 -95.099 117.675  0.00 97.00      PROA   
ATOM   1411  HD1 ARG P  92     -19.574 -95.854 118.006  0.00 97.00      PROA   
ATOM   1412  HD2 ARG P  92     -20.102 -94.144 118.206  0.00 97.00      PROA   
ATOM   1413  NE  ARG P  92     -20.167 -94.903 116.198  0.00 97.00      PROA   
ATOM   1414  HE  ARG P  92     -19.976 -95.683 115.609  0.00 97.00      PROA   
ATOM   1415  CZ  ARG P  92     -20.579 -93.787 115.570  0.00 97.00      PROA   
ATOM   1416  NH1 ARG P  92     -20.901 -92.645 116.197  0.00 97.00      PROA   
ATOM   1417 HH11 ARG P  92     -20.438 -92.428 117.052  0.00 97.00      PROA   
ATOM   1418 HH12 ARG P  92     -21.169 -91.900 115.589  0.00 97.00      PROA   
ATOM   1419  NH2 ARG P  92     -20.603 -93.739 114.225  0.00 97.00      PROA   
ATOM   1420 HH21 ARG P  92     -20.149 -94.454 113.707  0.00 97.00      PROA   
ATOM   1421 HH22 ARG P  92     -20.666 -92.827 113.825  0.00 97.00      PROA   
ATOM   1422  C   ARG P  92     -23.540 -99.040 117.934  0.00 97.00      PROA   
ATOM   1423  O   ARG P  92     -23.377 -99.786 116.969  0.00 97.00      PROA   
ATOM   1424  N   VAL P  93     -23.811 -99.528 119.163  0.00 97.00      PROA   
ATOM   1425  HN  VAL P  93     -23.987 -98.913 119.925  0.00 97.00      PROA   
ATOM   1426  CA  VAL P  93     -23.916-100.931 119.488  0.00 97.00      PROA   
ATOM   1427  HA  VAL P  93     -24.269-101.462 118.617  0.00 97.00      PROA   
ATOM   1428  CB  VAL P  93     -22.633-101.590 120.022  0.00 97.00      PROA   
ATOM   1429  HB  VAL P  93     -22.872-102.627 120.359  0.00 97.00      PROA   
ATOM   1430  CG1 VAL P  93     -21.585-101.703 118.894  0.00 97.00      PROA   
ATOM   1431 HG11 VAL P  93     -21.259-100.694 118.566  0.00 97.00      PROA   
ATOM   1432 HG12 VAL P  93     -22.002-102.236 118.017  0.00 97.00      PROA   
ATOM   1433 HG13 VAL P  93     -20.689-102.252 119.255  0.00 97.00      PROA   
ATOM   1434  CG2 VAL P  93     -22.047-100.819 121.227  0.00 97.00      PROA   
ATOM   1435 HG21 VAL P  93     -22.758-100.793 122.077  0.00 97.00      PROA   
ATOM   1436 HG22 VAL P  93     -21.792 -99.776 120.943  0.00 97.00      PROA   
ATOM   1437 HG23 VAL P  93     -21.117-101.316 121.578  0.00 97.00      PROA   
ATOM   1438  C   VAL P  93     -25.001-101.018 120.527  0.00 97.00      PROA   
ATOM   1439  O   VAL P  93     -25.144-100.125 121.360  0.00 97.00      PROA   
ATOM   1440  N   LEU P  94     -25.808-102.103 120.465  0.00 97.00      PROA   
ATOM   1441  HN  LEU P  94     -25.698-102.781 119.745  0.00 97.00      PROA   
ATOM   1442  CA  LEU P  94     -26.846-102.423 121.415  0.00 97.00      PROA   
ATOM   1443  HA  LEU P  94     -26.563-102.067 122.398  0.00 97.00      PROA   
ATOM   1444  CB  LEU P  94     -28.268-101.904 121.050  0.00 97.00      PROA   
ATOM   1445  HB1 LEU P  94     -28.945-102.202 121.884  0.00 97.00      PROA   
ATOM   1446  HB2 LEU P  94     -28.642-102.391 120.124  0.00 97.00      PROA   
ATOM   1447  CG  LEU P  94     -28.425-100.370 120.891  0.00 97.00      PROA   
ATOM   1448  HG  LEU P  94     -27.703 -99.877 121.583  0.00 97.00      PROA   
ATOM   1449  CD1 LEU P  94     -28.158 -99.872 119.457  0.00 97.00      PROA   
ATOM   1450 HD11 LEU P  94     -28.914-100.295 118.761  0.00 97.00      PROA   
ATOM   1451 HD12 LEU P  94     -27.151-100.163 119.102  0.00 97.00      PROA   
ATOM   1452 HD13 LEU P  94     -28.227 -98.764 119.424  0.00 97.00      PROA   
ATOM   1453  CD2 LEU P  94     -29.834 -99.938 121.341  0.00 97.00      PROA   
ATOM   1454 HD21 LEU P  94     -29.986-100.193 122.410  0.00 97.00      PROA   
ATOM   1455 HD22 LEU P  94     -30.606-100.469 120.746  0.00 97.00      PROA   
ATOM   1456 HD23 LEU P  94     -29.970 -98.844 121.217  0.00 97.00      PROA   
ATOM   1457  C   LEU P  94     -26.893-103.936 121.441  0.00 97.00      PROA   
ATOM   1458  O   LEU P  94     -26.329-104.601 120.577  0.00 97.00      PROA   
ATOM   1459  N   THR P  95     -27.569-104.514 122.458  0.00 97.00      PROA   
ATOM   1460  HN  THR P  95     -27.908-103.954 123.215  0.00 97.00      PROA   
ATOM   1461  CA  THR P  95     -27.867-105.930 122.590  0.00 97.00      PROA   
ATOM   1462  HA  THR P  95     -27.214-106.487 121.936  0.00 97.00      PROA   
ATOM   1463  CB  THR P  95     -27.718-106.464 124.021  0.00 97.00      PROA   
ATOM   1464  HB  THR P  95     -28.664-106.363 124.603  0.00 97.00      PROA   
ATOM   1465  OG1 THR P  95     -26.732-105.740 124.740  0.00 97.00      PROA   
ATOM   1466  HG1 THR P  95     -27.143-104.885 124.912  0.00 97.00      PROA   
ATOM   1467  CG2 THR P  95     -27.269-107.931 124.003  0.00 97.00      PROA   
ATOM   1468 HG21 THR P  95     -26.277-108.017 123.511  0.00 97.00      PROA   
ATOM   1469 HG22 THR P  95     -27.995-108.569 123.465  0.00 97.00      PROA   
ATOM   1470 HG23 THR P  95     -27.173-108.304 125.045  0.00 97.00      PROA   
ATOM   1471  C   THR P  95     -29.306-106.109 122.139  0.00 97.00      PROA   
ATOM   1472  O   THR P  95     -30.070-105.154 122.047  0.00 97.00      PROA   
ATOM   1473  N   GLU P  96     -29.726-107.353 121.828  0.00 97.00      PROA   
ATOM   1474  HN  GLU P  96     -29.075-108.110 121.791  0.00 97.00      PROA   
ATOM   1475  CA  GLU P  96     -31.106-107.692 121.539  0.00 97.00      PROA   
ATOM   1476  HA  GLU P  96     -31.408-107.049 120.726  0.00 97.00      PROA   
ATOM   1477  CB  GLU P  96     -31.260-109.171 121.085  0.00 97.00      PROA   
ATOM   1478  HB1 GLU P  96     -30.546-109.357 120.250  0.00 97.00      PROA   
ATOM   1479  HB2 GLU P  96     -32.286-109.313 120.682  0.00 97.00      PROA   
ATOM   1480  CG  GLU P  96     -30.997-110.188 122.218  0.00 97.00      PROA   
ATOM   1481  HG1 GLU P  96     -31.599-109.934 123.112  0.00 97.00      PROA   
ATOM   1482  HG2 GLU P  96     -29.928-110.141 122.508  0.00 97.00      PROA   
ATOM   1483  CD  GLU P  96     -31.342-111.635 121.866  0.00 97.00      PROA   
ATOM   1484  OE1 GLU P  96     -32.182-111.880 120.962  0.00 97.00      PROA   
ATOM   1485  OE2 GLU P  96     -30.761-112.532 122.535  0.00 97.00      PROA   
ATOM   1486  C   GLU P  96     -32.026-107.406 122.725  0.00 97.00      PROA   
ATOM   1487  O   GLU P  96     -31.635-107.493 123.887  0.00 97.00      PROA   
ATOM   1488  N   GLY P  97     -33.290-107.020 122.446  0.00 97.00      PROA   
ATOM   1489  HN  GLY P  97     -33.577-106.940 121.491  0.00 97.00      PROA   
ATOM   1490  CA  GLY P  97     -34.281-106.714 123.463  0.00 97.00      PROA   
ATOM   1491  HA1 GLY P  97     -34.077-107.291 124.354  0.00 97.00      PROA   
ATOM   1492  HA2 GLY P  97     -35.249-106.943 123.046  0.00 97.00      PROA   
ATOM   1493  C   GLY P  97     -34.293-105.262 123.853  0.00 97.00      PROA   
ATOM   1494  O   GLY P  97     -35.326-104.750 124.277  0.00 97.00      PROA   
ATOM   1495  N   GLU P  98     -33.142-104.563 123.730  0.00 97.00      PROA   
ATOM   1496  HN  GLU P  98     -32.302-105.029 123.461  0.00 97.00      PROA   
ATOM   1497  CA  GLU P  98     -32.994-103.149 124.007  0.00 97.00      PROA   
ATOM   1498  HA  GLU P  98     -33.278-103.021 125.038  0.00 97.00      PROA   
ATOM   1499  CB  GLU P  98     -31.512-102.703 123.899  0.00 97.00      PROA   
ATOM   1500  HB1 GLU P  98     -31.457-101.595 123.990  0.00 97.00      PROA   
ATOM   1501  HB2 GLU P  98     -31.117-102.979 122.898  0.00 97.00      PROA   
ATOM   1502  CG  GLU P  98     -30.617-103.309 125.003  0.00 97.00      PROA   
ATOM   1503  HG1 GLU P  98     -30.582-104.417 124.914  0.00 97.00      PROA   
ATOM   1504  HG2 GLU P  98     -31.023-103.049 126.003  0.00 97.00      PROA   
ATOM   1505  CD  GLU P  98     -29.196-102.755 124.930  0.00 97.00      PROA   
ATOM   1506  OE1 GLU P  98     -28.251-103.574 124.947  0.00 97.00      PROA   
ATOM   1507  OE2 GLU P  98     -29.026-101.510 124.882  0.00 97.00      PROA   
ATOM   1508  C   GLU P  98     -33.851-102.244 123.119  0.00 97.00      PROA   
ATOM   1509  O   GLU P  98     -33.939-102.487 121.920  0.00 97.00      PROA   
ATOM   1510  N   PRO P  99     -34.491-101.188 123.613  0.00 97.00      PROA   
ATOM   1511  CD  PRO P  99     -34.850-101.032 125.023  0.00 97.00      PROA   
ATOM   1512  HD1 PRO P  99     -33.971-100.615 125.560  0.00 97.00      PROA   
ATOM   1513  HD2 PRO P  99     -35.162-101.998 125.479  0.00 97.00      PROA   
ATOM   1514  CA  PRO P  99     -35.020-100.099 122.798  0.00 97.00      PROA   
ATOM   1515  HA  PRO P  99     -35.771-100.529 122.153  0.00 97.00      PROA   
ATOM   1516  CB  PRO P  99     -35.631 -99.129 123.823  0.00 97.00      PROA   
ATOM   1517  HB1 PRO P  99     -36.505 -98.586 123.412  0.00 97.00      PROA   
ATOM   1518  HB2 PRO P  99     -34.873 -98.396 124.178  0.00 97.00      PROA   
ATOM   1519  CG  PRO P  99     -36.007-100.035 125.001  0.00 97.00      PROA   
ATOM   1520  HG1 PRO P  99     -36.116 -99.486 125.956  0.00 97.00      PROA   
ATOM   1521  HG2 PRO P  99     -36.951-100.577 124.768  0.00 97.00      PROA   
ATOM   1522  C   PRO P  99     -33.989 -99.401 121.919  0.00 97.00      PROA   
ATOM   1523  O   PRO P  99     -32.915 -99.064 122.411  0.00 97.00      PROA   
ATOM   1524  N   LEU P 100     -34.302 -99.140 120.631  0.00 97.00      PROA   
ATOM   1525  HN  LEU P 100     -35.168 -99.463 120.252  0.00 97.00      PROA   
ATOM   1526  CA  LEU P 100     -33.436 -98.359 119.766  0.00 97.00      PROA   
ATOM   1527  HA  LEU P 100     -32.657 -97.891 120.352  0.00 97.00      PROA   
ATOM   1528  CB  LEU P 100     -32.755 -99.246 118.689  0.00 97.00      PROA   
ATOM   1529  HB1 LEU P 100     -33.524 -99.896 118.222  0.00 97.00      PROA   
ATOM   1530  HB2 LEU P 100     -32.046 -99.920 119.217  0.00 97.00      PROA   
ATOM   1531  CG  LEU P 100     -31.986 -98.526 117.552  0.00 97.00      PROA   
ATOM   1532  HG  LEU P 100     -32.717 -97.944 116.944  0.00 97.00      PROA   
ATOM   1533  CD1 LEU P 100     -30.923 -97.544 118.073  0.00 97.00      PROA   
ATOM   1534 HD11 LEU P 100     -30.238 -98.063 118.774  0.00 97.00      PROA   
ATOM   1535 HD12 LEU P 100     -31.399 -96.695 118.603  0.00 97.00      PROA   
ATOM   1536 HD13 LEU P 100     -30.326 -97.141 117.229  0.00 97.00      PROA   
ATOM   1537  CD2 LEU P 100     -31.330 -99.557 116.614  0.00 97.00      PROA   
ATOM   1538 HD21 LEU P 100     -32.086-100.272 116.230  0.00 97.00      PROA   
ATOM   1539 HD22 LEU P 100     -30.550-100.127 117.162  0.00 97.00      PROA   
ATOM   1540 HD23 LEU P 100     -30.852 -99.046 115.752  0.00 97.00      PROA   
ATOM   1541  C   LEU P 100     -34.233 -97.241 119.139  0.00 97.00      PROA   
ATOM   1542  O   LEU P 100     -35.123 -97.477 118.332  0.00 97.00      PROA   
ATOM   1543  N   ALA P 101     -33.913 -95.971 119.481  0.00 97.00      PROA   
ATOM   1544  HN  ALA P 101     -33.212 -95.778 120.165  0.00 97.00      PROA   
ATOM   1545  CA  ALA P 101     -34.589 -94.811 118.940  0.00 97.00      PROA   
ATOM   1546  HA  ALA P 101     -35.512 -95.117 118.469  0.00 97.00      PROA   
ATOM   1547  CB  ALA P 101     -34.966 -93.814 120.052  0.00 97.00      PROA   
ATOM   1548  HB1 ALA P 101     -34.066 -93.435 120.578  0.00 97.00      PROA   
ATOM   1549  HB2 ALA P 101     -35.609 -94.325 120.803  0.00 97.00      PROA   
ATOM   1550  HB3 ALA P 101     -35.534 -92.954 119.643  0.00 97.00      PROA   
ATOM   1551  C   ALA P 101     -33.741 -94.135 117.875  0.00 97.00      PROA   
ATOM   1552  O   ALA P 101     -32.541 -93.921 118.027  0.00 97.00      PROA   
ATOM   1553  N   LEU P 102     -34.382 -93.811 116.730  0.00 97.00      PROA   
ATOM   1554  HN  LEU P 102     -35.333 -94.083 116.604  0.00 97.00      PROA   
ATOM   1555  CA  LEU P 102     -33.781 -93.186 115.573  0.00 97.00      PROA   
ATOM   1556  HA  LEU P 102     -32.750 -92.934 115.780  0.00 97.00      PROA   
ATOM   1557  CB  LEU P 102     -33.884 -94.098 114.320  0.00 97.00      PROA   
ATOM   1558  HB1 LEU P 102     -33.320 -93.642 113.478  0.00 97.00      PROA   
ATOM   1559  HB2 LEU P 102     -34.953 -94.172 114.017  0.00 97.00      PROA   
ATOM   1560  CG  LEU P 102     -33.392 -95.553 114.509  0.00 97.00      PROA   
ATOM   1561  HG  LEU P 102     -33.938 -96.013 115.367  0.00 97.00      PROA   
ATOM   1562  CD1 LEU P 102     -33.727 -96.393 113.266  0.00 97.00      PROA   
ATOM   1563 HD11 LEU P 102     -33.177 -95.999 112.385  0.00 97.00      PROA   
ATOM   1564 HD12 LEU P 102     -34.816 -96.360 113.051  0.00 97.00      PROA   
ATOM   1565 HD13 LEU P 102     -33.428 -97.449 113.433  0.00 97.00      PROA   
ATOM   1566  CD2 LEU P 102     -31.885 -95.622 114.801  0.00 97.00      PROA   
ATOM   1567 HD21 LEU P 102     -31.635 -95.037 115.709  0.00 97.00      PROA   
ATOM   1568 HD22 LEU P 102     -31.316 -95.212 113.941  0.00 97.00      PROA   
ATOM   1569 HD23 LEU P 102     -31.571 -96.676 114.959  0.00 97.00      PROA   
ATOM   1570  C   LEU P 102     -34.544 -91.915 115.261  0.00 97.00      PROA   
ATOM   1571  O   LEU P 102     -35.770 -91.903 115.289  0.00 97.00      PROA   
ATOM   1572  N   ARG P 103     -33.847 -90.802 114.938  0.00 97.00      PROA   
ATOM   1573  HN  ARG P 103     -32.852 -90.772 115.027  0.00 97.00      PROA   
ATOM   1574  CA  ARG P 103     -34.513 -89.627 114.415  0.00 97.00      PROA   
ATOM   1575  HA  ARG P 103     -35.503 -89.898 114.084  0.00 97.00      PROA   
ATOM   1576  CB  ARG P 103     -34.689 -88.502 115.470  0.00 97.00      PROA   
ATOM   1577  HB1 ARG P 103     -33.694 -88.172 115.840  0.00 97.00      PROA   
ATOM   1578  HB2 ARG P 103     -35.250 -88.916 116.337  0.00 97.00      PROA   
ATOM   1579  CG  ARG P 103     -35.447 -87.296 114.897  0.00 97.00      PROA   
ATOM   1580  HG1 ARG P 103     -36.452 -87.637 114.556  0.00 97.00      PROA   
ATOM   1581  HG2 ARG P 103     -34.885 -86.923 114.013  0.00 97.00      PROA   
ATOM   1582  CD  ARG P 103     -35.597 -86.086 115.811  0.00 97.00      PROA   
ATOM   1583  HD1 ARG P 103     -34.596 -85.695 116.094  0.00 97.00      PROA   
ATOM   1584  HD2 ARG P 103     -36.189 -86.307 116.723  0.00 97.00      PROA   
ATOM   1585  NE  ARG P 103     -36.346 -85.100 114.969  0.00 97.00      PROA   
ATOM   1586  HE  ARG P 103     -36.961 -85.434 114.258  0.00 97.00      PROA   
ATOM   1587  CZ  ARG P 103     -36.054 -83.797 114.881  0.00 97.00      PROA   
ATOM   1588  NH1 ARG P 103     -35.111 -83.174 115.593  0.00 97.00      PROA   
ATOM   1589 HH11 ARG P 103     -34.427 -83.689 116.093  0.00 97.00      PROA   
ATOM   1590 HH12 ARG P 103     -35.004 -82.201 115.372  0.00 97.00      PROA   
ATOM   1591  NH2 ARG P 103     -36.705 -83.042 113.982  0.00 97.00      PROA   
ATOM   1592 HH21 ARG P 103     -37.378 -83.466 113.378  0.00 97.00      PROA   
ATOM   1593 HH22 ARG P 103     -36.351 -82.119 113.841  0.00 97.00      PROA   
ATOM   1594  C   ARG P 103     -33.811 -89.064 113.195  0.00 97.00      PROA   
ATOM   1595  O   ARG P 103     -32.696 -88.566 113.265  0.00 97.00      PROA   
ATOM   1596  N   CYS P 104     -34.497 -89.052 112.031  0.00 97.00      PROA   
ATOM   1597  HN  CYS P 104     -35.361 -89.550 111.959  0.00 97.00      PROA   
ATOM   1598  CA  CYS P 104     -34.143 -88.230 110.887  0.00 97.00      PROA   
ATOM   1599  HA  CYS P 104     -33.090 -88.379 110.691  0.00 97.00      PROA   
ATOM   1600  CB  CYS P 104     -34.968 -88.641 109.642  0.00 97.00      PROA   
ATOM   1601  HB1 CYS P 104     -36.012 -88.271 109.733  0.00 97.00      PROA   
ATOM   1602  HB2 CYS P 104     -35.029 -89.753 109.634  0.00 97.00      PROA   
ATOM   1603  SG  CYS P 104     -34.229 -88.107 108.069  0.00 97.00      PROA   
ATOM   1604  C   CYS P 104     -34.377 -86.757 111.200  0.00 97.00      PROA   
ATOM   1605  O   CYS P 104     -35.426 -86.392 111.717  0.00 97.00      PROA   
ATOM   1606  N   HSD P 105     -33.391 -85.877 110.924  0.00 97.00      PROA   
ATOM   1607  HN  HSD P 105     -32.539 -86.177 110.501  0.00 97.00      PROA   
ATOM   1608  CA  HSD P 105     -33.370 -84.534 111.471  0.00 97.00      PROA   
ATOM   1609  HA  HSD P 105     -34.381 -84.168 111.605  0.00 97.00      PROA   
ATOM   1610  CB  HSD P 105     -32.671 -84.573 112.854  0.00 97.00      PROA   
ATOM   1611  HB1 HSD P 105     -31.915 -85.388 112.798  0.00 97.00      PROA   
ATOM   1612  HB2 HSD P 105     -33.410 -84.880 113.626  0.00 97.00      PROA   
ATOM   1613  ND1 HSD P 105     -32.485 -82.210 113.818  0.00 97.00      PROA   
ATOM   1614  HD1 HSD P 105     -33.399 -81.861 113.591  0.00 97.00      PROA   
ATOM   1615  CG  HSD P 105     -31.916 -83.374 113.348  0.00 97.00      PROA   
ATOM   1616  CE1 HSD P 105     -31.508 -81.528 114.463  0.00 97.00      PROA   
ATOM   1617  HE1 HSD P 105     -31.679 -80.565 114.944  0.00 97.00      PROA   
ATOM   1618  NE2 HSD P 105     -30.354 -82.163 114.432  0.00 97.00      PROA   
ATOM   1619  CD2 HSD P 105     -30.612 -83.322 113.724  0.00 97.00      PROA   
ATOM   1620  HD2 HSD P 105     -29.831 -84.058 113.581  0.00 97.00      PROA   
ATOM   1621  C   HSD P 105     -32.710 -83.602 110.485  0.00 97.00      PROA   
ATOM   1622  O   HSD P 105     -31.862 -84.014 109.699  0.00 97.00      PROA   
ATOM   1623  N   ALA P 106     -33.133 -82.316 110.461  0.00 97.00      PROA   
ATOM   1624  HN  ALA P 106     -33.743 -81.946 111.164  0.00 97.00      PROA   
ATOM   1625  CA  ALA P 106     -32.873 -81.416 109.362  0.00 97.00      PROA   
ATOM   1626  HA  ALA P 106     -32.308 -81.920 108.595  0.00 97.00      PROA   
ATOM   1627  CB  ALA P 106     -34.209 -80.922 108.774  0.00 97.00      PROA   
ATOM   1628  HB1 ALA P 106     -34.839 -80.485 109.578  0.00 97.00      PROA   
ATOM   1629  HB2 ALA P 106     -34.770 -81.783 108.348  0.00 97.00      PROA   
ATOM   1630  HB3 ALA P 106     -34.059 -80.171 107.973  0.00 97.00      PROA   
ATOM   1631  C   ALA P 106     -32.038 -80.252 109.825  0.00 97.00      PROA   
ATOM   1632  O   ALA P 106     -32.075 -79.868 110.990  0.00 97.00      PROA   
ATOM   1633  N   TRP P 107     -31.206 -79.680 108.917  0.00 97.00      PROA   
ATOM   1634  HN  TRP P 107     -31.112 -80.065 108.000  0.00 97.00      PROA   
ATOM   1635  CA  TRP P 107     -30.336 -78.567 109.254  0.00 97.00      PROA   
ATOM   1636  HA  TRP P 107     -29.782 -78.915 110.113  0.00 97.00      PROA   
ATOM   1637  CB  TRP P 107     -29.236 -78.281 108.184  0.00 97.00      PROA   
ATOM   1638  HB1 TRP P 107     -29.738 -78.194 107.194  0.00 97.00      PROA   
ATOM   1639  HB2 TRP P 107     -28.567 -79.167 108.142  0.00 97.00      PROA   
ATOM   1640  CG  TRP P 107     -28.404 -77.054 108.426  0.00 97.00      PROA   
ATOM   1641  CD1 TRP P 107     -28.286 -75.976 107.590  0.00 97.00      PROA   
ATOM   1642  HD1 TRP P 107     -28.608 -75.970 106.557  0.00 97.00      PROA   
ATOM   1643  NE1 TRP P 107     -27.731 -74.923 108.274  0.00 97.00      PROA   
ATOM   1644  HE1 TRP P 107     -27.426 -74.078 107.894  0.00 97.00      PROA   
ATOM   1645  CE2 TRP P 107     -27.486 -75.293 109.564  0.00 97.00      PROA   
ATOM   1646  CD2 TRP P 107     -27.849 -76.651 109.691  0.00 97.00      PROA   
ATOM   1647  CE3 TRP P 107     -27.661 -77.297 110.915  0.00 97.00      PROA   
ATOM   1648  HE3 TRP P 107     -27.885 -78.346 111.041  0.00 97.00      PROA   
ATOM   1649  CZ3 TRP P 107     -27.210 -76.552 112.007  0.00 97.00      PROA   
ATOM   1650  HZ3 TRP P 107     -27.094 -77.026 112.973  0.00 97.00      PROA   
ATOM   1651  CZ2 TRP P 107     -27.040 -74.550 110.649  0.00 97.00      PROA   
ATOM   1652  HZ2 TRP P 107     -26.813 -73.499 110.564  0.00 97.00      PROA   
ATOM   1653  CH2 TRP P 107     -26.927 -75.196 111.881  0.00 97.00      PROA   
ATOM   1654  HH2 TRP P 107     -26.607 -74.642 112.753  0.00 97.00      PROA   
ATOM   1655  C   TRP P 107     -31.074 -77.317 109.740  0.00 97.00      PROA   
ATOM   1656  O   TRP P 107     -31.756 -76.612 108.995  0.00 97.00      PROA   
ATOM   1657  N   LYS P 108     -30.927 -77.066 111.065  0.00 97.00      PROA   
ATOM   1658  HN  LYS P 108     -30.309 -77.652 111.582  0.00 97.00      PROA   
ATOM   1659  CA  LYS P 108     -31.583 -76.048 111.856  0.00 97.00      PROA   
ATOM   1660  HA  LYS P 108     -31.259 -76.239 112.866  0.00 97.00      PROA   
ATOM   1661  CB  LYS P 108     -31.113 -74.628 111.427  0.00 97.00      PROA   
ATOM   1662  HB1 LYS P 108     -31.590 -74.349 110.466  0.00 97.00      PROA   
ATOM   1663  HB2 LYS P 108     -30.016 -74.706 111.231  0.00 97.00      PROA   
ATOM   1664  CG  LYS P 108     -31.297 -73.509 112.473  0.00 97.00      PROA   
ATOM   1665  HG1 LYS P 108     -32.383 -73.332 112.627  0.00 97.00      PROA   
ATOM   1666  HG2 LYS P 108     -30.858 -72.574 112.057  0.00 97.00      PROA   
ATOM   1667  CD  LYS P 108     -30.638 -73.854 113.828  0.00 97.00      PROA   
ATOM   1668  HD1 LYS P 108     -29.632 -74.296 113.641  0.00 97.00      PROA   
ATOM   1669  HD2 LYS P 108     -31.262 -74.643 114.305  0.00 97.00      PROA   
ATOM   1670  CE  LYS P 108     -30.505 -72.715 114.856  0.00 97.00      PROA   
ATOM   1671  HE1 LYS P 108     -30.225 -73.139 115.848  0.00 97.00      PROA   
ATOM   1672  HE2 LYS P 108     -31.455 -72.157 114.978  0.00 97.00      PROA   
ATOM   1673  NZ  LYS P 108     -29.427 -71.764 114.488  0.00 97.00      PROA   
ATOM   1674  HZ1 LYS P 108     -28.579 -72.286 114.196  0.00 97.00      PROA   
ATOM   1675  HZ2 LYS P 108     -29.120 -71.243 115.329  0.00 97.00      PROA   
ATOM   1676  HZ3 LYS P 108     -29.725 -71.100 113.744  0.00 97.00      PROA   
ATOM   1677  C   LYS P 108     -33.094 -76.265 111.837  0.00 97.00      PROA   
ATOM   1678  O   LYS P 108     -33.874 -75.329 111.695  0.00 97.00      PROA   
ATOM   1679  N   ASP P 109     -33.497 -77.552 112.008  0.00 97.00      PROA   
ATOM   1680  HN  ASP P 109     -32.786 -78.229 112.183  0.00 97.00      PROA   
ATOM   1681  CA  ASP P 109     -34.794 -78.196 111.842  0.00 97.00      PROA   
ATOM   1682  HA  ASP P 109     -34.533 -79.020 111.200  0.00 97.00      PROA   
ATOM   1683  CB  ASP P 109     -35.335 -78.780 113.175  0.00 97.00      PROA   
ATOM   1684  HB1 ASP P 109     -36.432 -78.656 113.288  0.00 97.00      PROA   
ATOM   1685  HB2 ASP P 109     -34.847 -78.244 114.021  0.00 97.00      PROA   
ATOM   1686  CG  ASP P 109     -35.047 -80.267 113.349  0.00 97.00      PROA   
ATOM   1687  OD1 ASP P 109     -34.781 -80.999 112.364  0.00 97.00      PROA   
ATOM   1688  OD2 ASP P 109     -35.211 -80.706 114.511  0.00 97.00      PROA   
ATOM   1689  C   ASP P 109     -35.908 -77.510 111.069  0.00 97.00      PROA   
ATOM   1690  O   ASP P 109     -36.558 -76.577 111.537  0.00 97.00      PROA   
ATOM   1691  N   LYS P 110     -36.163 -78.026 109.844  0.00 97.00      PROA   
ATOM   1692  HN  LYS P 110     -35.677 -78.843 109.546  0.00 97.00      PROA   
ATOM   1693  CA  LYS P 110     -37.178 -77.550 108.933  0.00 97.00      PROA   
ATOM   1694  HA  LYS P 110     -37.789 -76.806 109.425  0.00 97.00      PROA   
ATOM   1695  CB  LYS P 110     -36.564 -76.986 107.620  0.00 97.00      PROA   
ATOM   1696  HB1 LYS P 110     -37.371 -76.539 107.000  0.00 97.00      PROA   
ATOM   1697  HB2 LYS P 110     -36.111 -77.820 107.038  0.00 97.00      PROA   
ATOM   1698  CG  LYS P 110     -35.454 -75.932 107.840  0.00 97.00      PROA   
ATOM   1699  HG1 LYS P 110     -35.100 -75.583 106.844  0.00 97.00      PROA   
ATOM   1700  HG2 LYS P 110     -34.587 -76.422 108.338  0.00 97.00      PROA   
ATOM   1701  CD  LYS P 110     -35.900 -74.727 108.693  0.00 97.00      PROA   
ATOM   1702  HD1 LYS P 110     -36.337 -75.103 109.639  0.00 97.00      PROA   
ATOM   1703  HD2 LYS P 110     -36.708 -74.169 108.174  0.00 97.00      PROA   
ATOM   1704  CE  LYS P 110     -34.765 -73.779 109.106  0.00 97.00      PROA   
ATOM   1705  HE1 LYS P 110     -33.950 -74.337 109.606  0.00 97.00      PROA   
ATOM   1706  HE2 LYS P 110     -35.144 -72.989 109.790  0.00 97.00      PROA   
ATOM   1707  NZ  LYS P 110     -34.160 -73.133 107.928  0.00 97.00      PROA   
ATOM   1708  HZ1 LYS P 110     -34.908 -72.724 107.334  0.00 97.00      PROA   
ATOM   1709  HZ2 LYS P 110     -33.643 -73.863 107.397  0.00 97.00      PROA   
ATOM   1710  HZ3 LYS P 110     -33.499 -72.391 108.235  0.00 97.00      PROA   
ATOM   1711  C   LYS P 110     -38.041 -78.756 108.638  0.00 97.00      PROA   
ATOM   1712  O   LYS P 110     -37.524 -79.864 108.522  0.00 97.00      PROA   
ATOM   1713  N   LEU P 111     -39.384 -78.575 108.556  0.00 97.00      PROA   
ATOM   1714  HN  LEU P 111     -39.782 -77.666 108.664  0.00 97.00      PROA   
ATOM   1715  CA  LEU P 111     -40.367 -79.645 108.518  0.00 97.00      PROA   
ATOM   1716  HA  LEU P 111     -40.102 -80.359 109.286  0.00 97.00      PROA   
ATOM   1717  CB  LEU P 111     -41.803 -79.111 108.810  0.00 97.00      PROA   
ATOM   1718  HB1 LEU P 111     -42.535 -79.939 108.667  0.00 97.00      PROA   
ATOM   1719  HB2 LEU P 111     -42.050 -78.314 108.075  0.00 97.00      PROA   
ATOM   1720  CG  LEU P 111     -42.078 -78.564 110.240  0.00 97.00      PROA   
ATOM   1721  HG  LEU P 111     -43.182 -78.392 110.287  0.00 97.00      PROA   
ATOM   1722  CD1 LEU P 111     -41.738 -79.591 111.335  0.00 97.00      PROA   
ATOM   1723 HD11 LEU P 111     -40.643 -79.769 111.372  0.00 97.00      PROA   
ATOM   1724 HD12 LEU P 111     -42.252 -80.555 111.138  0.00 97.00      PROA   
ATOM   1725 HD13 LEU P 111     -42.062 -79.211 112.327  0.00 97.00      PROA   
ATOM   1726  CD2 LEU P 111     -41.425 -77.202 110.546  0.00 97.00      PROA   
ATOM   1727 HD21 LEU P 111     -41.638 -76.474 109.736  0.00 97.00      PROA   
ATOM   1728 HD22 LEU P 111     -40.327 -77.309 110.665  0.00 97.00      PROA   
ATOM   1729 HD23 LEU P 111     -41.829 -76.798 111.499  0.00 97.00      PROA   
ATOM   1730  C   LEU P 111     -40.411 -80.427 107.209  0.00 97.00      PROA   
ATOM   1731  O   LEU P 111     -41.383 -80.359 106.459  0.00 97.00      PROA   
ATOM   1732  N   VAL P 112     -39.364 -81.238 106.928  0.00 97.00      PROA   
ATOM   1733  HN  VAL P 112     -38.529 -81.152 107.470  0.00 97.00      PROA   
ATOM   1734  CA  VAL P 112     -39.304 -82.150 105.800  0.00 97.00      PROA   
ATOM   1735  HA  VAL P 112     -39.417 -81.528 104.923  0.00 97.00      PROA   
ATOM   1736  CB  VAL P 112     -37.962 -82.872 105.649  0.00 97.00      PROA   
ATOM   1737  HB  VAL P 112     -38.017 -83.578 104.786  0.00 97.00      PROA   
ATOM   1738  CG1 VAL P 112     -36.883 -81.822 105.309  0.00 97.00      PROA   
ATOM   1739 HG11 VAL P 112     -36.726 -81.130 106.163  0.00 97.00      PROA   
ATOM   1740 HG12 VAL P 112     -37.191 -81.232 104.421  0.00 97.00      PROA   
ATOM   1741 HG13 VAL P 112     -35.917 -82.320 105.081  0.00 97.00      PROA   
ATOM   1742  CG2 VAL P 112     -37.587 -83.679 106.913  0.00 97.00      PROA   
ATOM   1743 HG21 VAL P 112     -38.373 -84.419 107.163  0.00 97.00      PROA   
ATOM   1744 HG22 VAL P 112     -37.439 -83.008 107.785  0.00 97.00      PROA   
ATOM   1745 HG23 VAL P 112     -36.637 -84.231 106.740  0.00 97.00      PROA   
ATOM   1746  C   VAL P 112     -40.452 -83.147 105.757  0.00 97.00      PROA   
ATOM   1747  O   VAL P 112     -40.903 -83.679 106.771  0.00 97.00      PROA   
ATOM   1748  N   TYR P 113     -40.956 -83.381 104.528  0.00 97.00      PROA   
ATOM   1749  HN  TYR P 113     -40.555 -82.927 103.735  0.00 97.00      PROA   
ATOM   1750  CA  TYR P 113     -42.093 -84.221 104.242  0.00 97.00      PROA   
ATOM   1751  HA  TYR P 113     -42.500 -84.581 105.174  0.00 97.00      PROA   
ATOM   1752  CB  TYR P 113     -43.255 -83.472 103.514  0.00 97.00      PROA   
ATOM   1753  HB1 TYR P 113     -43.704 -82.758 104.240  0.00 97.00      PROA   
ATOM   1754  HB2 TYR P 113     -44.056 -84.175 103.205  0.00 97.00      PROA   
ATOM   1755  CG  TYR P 113     -42.817 -82.655 102.316  0.00 97.00      PROA   
ATOM   1756  CD1 TYR P 113     -42.253 -81.376 102.486  0.00 97.00      PROA   
ATOM   1757  HD1 TYR P 113     -42.094 -80.989 103.482  0.00 97.00      PROA   
ATOM   1758  CE1 TYR P 113     -41.878 -80.606 101.380  0.00 97.00      PROA   
ATOM   1759  HE1 TYR P 113     -41.424 -79.637 101.528  0.00 97.00      PROA   
ATOM   1760  CZ  TYR P 113     -42.105 -81.087 100.085  0.00 97.00      PROA   
ATOM   1761  OH  TYR P 113     -41.706 -80.324  98.972  0.00 97.00      PROA   
ATOM   1762  HH  TYR P 113     -40.947 -79.801  99.249  0.00 97.00      PROA   
ATOM   1763  CD2 TYR P 113     -43.059 -83.114 101.009  0.00 97.00      PROA   
ATOM   1764  HD2 TYR P 113     -43.519 -84.077 100.858  0.00 97.00      PROA   
ATOM   1765  CE2 TYR P 113     -42.709 -82.334  99.898  0.00 97.00      PROA   
ATOM   1766  HE2 TYR P 113     -42.882 -82.705  98.898  0.00 97.00      PROA   
ATOM   1767  C   TYR P 113     -41.604 -85.446 103.505  0.00 97.00      PROA   
ATOM   1768  O   TYR P 113     -40.487 -85.481 103.008  0.00 97.00      PROA   
ATOM   1769  N   ASN P 114     -42.416 -86.523 103.479  0.00 97.00      PROA   
ATOM   1770  HN  ASN P 114     -43.311 -86.453 103.917  0.00 97.00      PROA   
ATOM   1771  CA  ASN P 114     -42.093 -87.801 102.861  0.00 97.00      PROA   
ATOM   1772  HA  ASN P 114     -42.903 -88.454 103.143  0.00 97.00      PROA   
ATOM   1773  CB  ASN P 114     -42.015 -87.732 101.304  0.00 97.00      PROA   
ATOM   1774  HB1 ASN P 114     -41.794 -88.732 100.875  0.00 97.00      PROA   
ATOM   1775  HB2 ASN P 114     -41.203 -87.037 101.003  0.00 97.00      PROA   
ATOM   1776  CG  ASN P 114     -43.310 -87.222 100.659  0.00 97.00      PROA   
ATOM   1777  OD1 ASN P 114     -43.276 -86.360  99.774  0.00 97.00      PROA   
ATOM   1778  ND2 ASN P 114     -44.482 -87.751 101.099  0.00 97.00      PROA   
ATOM   1779 HD21 ASN P 114     -45.317 -87.445 100.645  0.00 97.00      PROA   
ATOM   1780 HD22 ASN P 114     -44.482 -88.479 101.783  0.00 97.00      PROA   
ATOM   1781  C   ASN P 114     -40.841 -88.465 103.422  0.00 97.00      PROA   
ATOM   1782  O   ASN P 114     -39.929 -88.846 102.689  0.00 97.00      PROA   
ATOM   1783  N   VAL P 115     -40.781 -88.622 104.762  0.00 97.00      PROA   
ATOM   1784  HN  VAL P 115     -41.573 -88.396 105.325  0.00 97.00      PROA   
ATOM   1785  CA  VAL P 115     -39.626 -89.142 105.462  0.00 97.00      PROA   
ATOM   1786  HA  VAL P 115     -38.753 -88.766 104.952  0.00 97.00      PROA   
ATOM   1787  CB  VAL P 115     -39.530 -88.638 106.899  0.00 97.00      PROA   
ATOM   1788  HB  VAL P 115     -40.450 -88.917 107.461  0.00 97.00      PROA   
ATOM   1789  CG1 VAL P 115     -38.299 -89.236 107.619  0.00 97.00      PROA   
ATOM   1790 HG11 VAL P 115     -37.376 -89.025 107.038  0.00 97.00      PROA   
ATOM   1791 HG12 VAL P 115     -38.395 -90.333 107.748  0.00 97.00      PROA   
ATOM   1792 HG13 VAL P 115     -38.190 -88.781 108.626  0.00 97.00      PROA   
ATOM   1793  CG2 VAL P 115     -39.424 -87.098 106.855  0.00 97.00      PROA   
ATOM   1794 HG21 VAL P 115     -40.357 -86.638 106.470  0.00 97.00      PROA   
ATOM   1795 HG22 VAL P 115     -38.580 -86.790 106.202  0.00 97.00      PROA   
ATOM   1796 HG23 VAL P 115     -39.237 -86.696 107.873  0.00 97.00      PROA   
ATOM   1797  C   VAL P 115     -39.571 -90.657 105.388  0.00 97.00      PROA   
ATOM   1798  O   VAL P 115     -40.485 -91.361 105.801  0.00 97.00      PROA   
ATOM   1799  N   LEU P 116     -38.456 -91.183 104.847  0.00 97.00      PROA   
ATOM   1800  HN  LEU P 116     -37.754 -90.565 104.499  0.00 97.00      PROA   
ATOM   1801  CA  LEU P 116     -38.204 -92.593 104.661  0.00 97.00      PROA   
ATOM   1802  HA  LEU P 116     -39.062 -93.172 104.966  0.00 97.00      PROA   
ATOM   1803  CB  LEU P 116     -37.842 -92.910 103.187  0.00 97.00      PROA   
ATOM   1804  HB1 LEU P 116     -37.430 -93.939 103.089  0.00 97.00      PROA   
ATOM   1805  HB2 LEU P 116     -37.051 -92.196 102.869  0.00 97.00      PROA   
ATOM   1806  CG  LEU P 116     -39.018 -92.791 102.192  0.00 97.00      PROA   
ATOM   1807  HG  LEU P 116     -39.567 -91.842 102.398  0.00 97.00      PROA   
ATOM   1808  CD1 LEU P 116     -38.505 -92.727 100.742  0.00 97.00      PROA   
ATOM   1809 HD11 LEU P 116     -37.948 -93.657 100.495  0.00 97.00      PROA   
ATOM   1810 HD12 LEU P 116     -37.828 -91.859 100.608  0.00 97.00      PROA   
ATOM   1811 HD13 LEU P 116     -39.358 -92.627 100.038  0.00 97.00      PROA   
ATOM   1812  CD2 LEU P 116     -39.992 -93.969 102.354  0.00 97.00      PROA   
ATOM   1813 HD21 LEU P 116     -40.377 -94.015 103.392  0.00 97.00      PROA   
ATOM   1814 HD22 LEU P 116     -39.474 -94.925 102.127  0.00 97.00      PROA   
ATOM   1815 HD23 LEU P 116     -40.850 -93.860 101.658  0.00 97.00      PROA   
ATOM   1816  C   LEU P 116     -37.029 -93.008 105.510  0.00 97.00      PROA   
ATOM   1817  O   LEU P 116     -35.956 -92.423 105.432  0.00 97.00      PROA   
ATOM   1818  N   TYR P 117     -37.209 -94.065 106.330  0.00 97.00      PROA   
ATOM   1819  HN  TYR P 117     -38.121 -94.459 106.435  0.00 97.00      PROA   
ATOM   1820  CA  TYR P 117     -36.144 -94.726 107.058  0.00 97.00      PROA   
ATOM   1821  HA  TYR P 117     -35.285 -94.071 107.113  0.00 97.00      PROA   
ATOM   1822  CB  TYR P 117     -36.552 -95.126 108.501  0.00 97.00      PROA   
ATOM   1823  HB1 TYR P 117     -35.812 -95.826 108.945  0.00 97.00      PROA   
ATOM   1824  HB2 TYR P 117     -37.544 -95.628 108.494  0.00 97.00      PROA   
ATOM   1825  CG  TYR P 117     -36.633 -93.911 109.398  0.00 97.00      PROA   
ATOM   1826  CD1 TYR P 117     -35.580 -93.623 110.287  0.00 97.00      PROA   
ATOM   1827  HD1 TYR P 117     -34.698 -94.247 110.297  0.00 97.00      PROA   
ATOM   1828  CE1 TYR P 117     -35.665 -92.542 111.172  0.00 97.00      PROA   
ATOM   1829  HE1 TYR P 117     -34.855 -92.335 111.857  0.00 97.00      PROA   
ATOM   1830  CZ  TYR P 117     -36.807 -91.739 111.179  0.00 97.00      PROA   
ATOM   1831  OH  TYR P 117     -36.878 -90.671 112.087  0.00 97.00      PROA   
ATOM   1832  HH  TYR P 117     -37.775 -90.324 112.090  0.00 97.00      PROA   
ATOM   1833  CD2 TYR P 117     -37.780 -93.094 109.423  0.00 97.00      PROA   
ATOM   1834  HD2 TYR P 117     -38.602 -93.307 108.756  0.00 97.00      PROA   
ATOM   1835  CE2 TYR P 117     -37.865 -92.007 110.304  0.00 97.00      PROA   
ATOM   1836  HE2 TYR P 117     -38.745 -91.380 110.312  0.00 97.00      PROA   
ATOM   1837  C   TYR P 117     -35.710 -95.964 106.301  0.00 97.00      PROA   
ATOM   1838  O   TYR P 117     -36.537 -96.770 105.887  0.00 97.00      PROA   
ATOM   1839  N   TYR P 118     -34.381 -96.125 106.099  0.00 97.00      PROA   
ATOM   1840  HN  TYR P 118     -33.740 -95.441 106.444  0.00 97.00      PROA   
ATOM   1841  CA  TYR P 118     -33.769 -97.176 105.313  0.00 97.00      PROA   
ATOM   1842  HA  TYR P 118     -34.532 -97.830 104.931  0.00 97.00      PROA   
ATOM   1843  CB  TYR P 118     -32.851 -96.671 104.148  0.00 97.00      PROA   
ATOM   1844  HB1 TYR P 118     -32.426 -97.545 103.607  0.00 97.00      PROA   
ATOM   1845  HB2 TYR P 118     -32.007 -96.093 104.579  0.00 97.00      PROA   
ATOM   1846  CG  TYR P 118     -33.508 -95.761 103.126  0.00 97.00      PROA   
ATOM   1847  CD1 TYR P 118     -33.923 -94.465 103.474  0.00 97.00      PROA   
ATOM   1848  HD1 TYR P 118     -33.857 -94.134 104.495  0.00 97.00      PROA   
ATOM   1849  CE1 TYR P 118     -34.392 -93.571 102.509  0.00 97.00      PROA   
ATOM   1850  HE1 TYR P 118     -34.700 -92.586 102.818  0.00 97.00      PROA   
ATOM   1851  CZ  TYR P 118     -34.435 -93.945 101.163  0.00 97.00      PROA   
ATOM   1852  OH  TYR P 118     -34.871 -93.012 100.201  0.00 97.00      PROA   
ATOM   1853  HH  TYR P 118     -35.098 -92.209 100.685  0.00 97.00      PROA   
ATOM   1854  CD2 TYR P 118     -33.554 -96.123 101.764  0.00 97.00      PROA   
ATOM   1855  HD2 TYR P 118     -33.200 -97.095 101.460  0.00 97.00      PROA   
ATOM   1856  CE2 TYR P 118     -34.017 -95.227 100.788  0.00 97.00      PROA   
ATOM   1857  HE2 TYR P 118     -34.033 -95.521  99.749  0.00 97.00      PROA   
ATOM   1858  C   TYR P 118     -32.881 -97.995 106.222  0.00 97.00      PROA   
ATOM   1859  O   TYR P 118     -32.266 -97.470 107.146  0.00 97.00      PROA   
ATOM   1860  N   ARG P 119     -32.795 -99.320 105.965  0.00 97.00      PROA   
ATOM   1861  HN  ARG P 119     -33.348 -99.729 105.241  0.00 97.00      PROA   
ATOM   1862  CA  ARG P 119     -31.823-100.194 106.578  0.00 97.00      PROA   
ATOM   1863  HA  ARG P 119     -31.007 -99.590 106.940  0.00 97.00      PROA   
ATOM   1864  CB  ARG P 119     -32.361-101.005 107.787  0.00 97.00      PROA   
ATOM   1865  HB1 ARG P 119     -33.349-101.441 107.518  0.00 97.00      PROA   
ATOM   1866  HB2 ARG P 119     -32.519-100.280 108.617  0.00 97.00      PROA   
ATOM   1867  CG  ARG P 119     -31.411-102.131 108.250  0.00 97.00      PROA   
ATOM   1868  HG1 ARG P 119     -30.380-101.710 108.269  0.00 97.00      PROA   
ATOM   1869  HG2 ARG P 119     -31.422-102.964 107.514  0.00 97.00      PROA   
ATOM   1870  CD  ARG P 119     -31.656-102.703 109.651  0.00 97.00      PROA   
ATOM   1871  HD1 ARG P 119     -31.768-101.906 110.406  0.00 97.00      PROA   
ATOM   1872  HD2 ARG P 119     -30.787-103.327 109.947  0.00 97.00      PROA   
ATOM   1873  NE  ARG P 119     -32.841-103.612 109.654  0.00 97.00      PROA   
ATOM   1874  HE  ARG P 119     -32.679-104.596 109.642  0.00 97.00      PROA   
ATOM   1875  CZ  ARG P 119     -34.071-103.249 110.074  0.00 97.00      PROA   
ATOM   1876  NH1 ARG P 119     -34.480-101.982 110.126  0.00 97.00      PROA   
ATOM   1877 HH11 ARG P 119     -33.871-101.295 109.745  0.00 97.00      PROA   
ATOM   1878 HH12 ARG P 119     -35.447-101.806 110.289  0.00 97.00      PROA   
ATOM   1879  NH2 ARG P 119     -34.887-104.230 110.486  0.00 97.00      PROA   
ATOM   1880 HH21 ARG P 119     -34.461-105.128 110.584  0.00 97.00      PROA   
ATOM   1881 HH22 ARG P 119     -35.649-104.004 111.090  0.00 97.00      PROA   
ATOM   1882  C   ARG P 119     -31.248-101.111 105.524  0.00 97.00      PROA   
ATOM   1883  O   ARG P 119     -31.982-101.805 104.824  0.00 97.00      PROA   
ATOM   1884  N   ASN P 120     -29.898-101.130 105.395  0.00 97.00      PROA   
ATOM   1885  HN  ASN P 120     -29.342-100.567 106.007  0.00 97.00      PROA   
ATOM   1886  CA  ASN P 120     -29.149-101.989 104.489  0.00 97.00      PROA   
ATOM   1887  HA  ASN P 120     -28.121-101.662 104.550  0.00 97.00      PROA   
ATOM   1888  CB  ASN P 120     -29.198-103.485 104.915  0.00 97.00      PROA   
ATOM   1889  HB1 ASN P 120     -28.589-104.108 104.227  0.00 97.00      PROA   
ATOM   1890  HB2 ASN P 120     -30.248-103.847 104.897  0.00 97.00      PROA   
ATOM   1891  CG  ASN P 120     -28.613-103.635 106.326  0.00 97.00      PROA   
ATOM   1892  OD1 ASN P 120     -27.775-102.839 106.753  0.00 97.00      PROA   
ATOM   1893  ND2 ASN P 120     -29.091-104.659 107.085  0.00 97.00      PROA   
ATOM   1894 HD21 ASN P 120     -28.765-104.746 108.026  0.00 97.00      PROA   
ATOM   1895 HD22 ASN P 120     -29.730-105.316 106.689  0.00 97.00      PROA   
ATOM   1896  C   ASN P 120     -29.551-101.800 103.034  0.00 97.00      PROA   
ATOM   1897  O   ASN P 120     -29.810-102.759 102.309  0.00 97.00      PROA   
ATOM   1898  N   GLY P 121     -29.623-100.524 102.584  0.00 97.00      PROA   
ATOM   1899  HN  GLY P 121     -29.379 -99.776 103.196  0.00 97.00      PROA   
ATOM   1900  CA  GLY P 121     -30.033-100.151 101.238  0.00 97.00      PROA   
ATOM   1901  HA1 GLY P 121     -29.733-100.923 100.542  0.00 97.00      PROA   
ATOM   1902  HA2 GLY P 121     -29.571 -99.200 101.017  0.00 97.00      PROA   
ATOM   1903  C   GLY P 121     -31.521 -99.955 101.094  0.00 97.00      PROA   
ATOM   1904  O   GLY P 121     -31.959 -99.051 100.387  0.00 97.00      PROA   
ATOM   1905  N   LYS P 122     -32.347-100.800 101.742  0.00 97.00      PROA   
ATOM   1906  HN  LYS P 122     -31.973-101.522 102.322  0.00 97.00      PROA   
ATOM   1907  CA  LYS P 122     -33.784-100.778 101.557  0.00 97.00      PROA   
ATOM   1908  HA  LYS P 122     -33.990-100.395 100.567  0.00 97.00      PROA   
ATOM   1909  CB  LYS P 122     -34.393-102.207 101.584  0.00 97.00      PROA   
ATOM   1910  HB1 LYS P 122     -33.957-102.761 102.446  0.00 97.00      PROA   
ATOM   1911  HB2 LYS P 122     -34.081-102.733 100.656  0.00 97.00      PROA   
ATOM   1912  CG  LYS P 122     -35.925-102.228 101.719  0.00 97.00      PROA   
ATOM   1913  HG1 LYS P 122     -36.356-101.488 101.006  0.00 97.00      PROA   
ATOM   1914  HG2 LYS P 122     -36.191-101.910 102.753  0.00 97.00      PROA   
ATOM   1915  CD  LYS P 122     -36.605-103.577 101.467  0.00 97.00      PROA   
ATOM   1916  HD1 LYS P 122     -36.185-104.329 102.172  0.00 97.00      PROA   
ATOM   1917  HD2 LYS P 122     -36.375-103.904 100.428  0.00 97.00      PROA   
ATOM   1918  CE  LYS P 122     -38.123-103.451 101.667  0.00 97.00      PROA   
ATOM   1919  HE1 LYS P 122     -38.538-102.676 100.986  0.00 97.00      PROA   
ATOM   1920  HE2 LYS P 122     -38.351-103.161 102.715  0.00 97.00      PROA   
ATOM   1921  NZ  LYS P 122     -38.815-104.727 101.381  0.00 97.00      PROA   
ATOM   1922  HZ1 LYS P 122     -38.436-105.471 102.000  0.00 97.00      PROA   
ATOM   1923  HZ2 LYS P 122     -38.658-104.988 100.387  0.00 97.00      PROA   
ATOM   1924  HZ3 LYS P 122     -39.835-104.617 101.555  0.00 97.00      PROA   
ATOM   1925  C   LYS P 122     -34.528 -99.872 102.521  0.00 97.00      PROA   
ATOM   1926  O   LYS P 122     -34.386 -99.978 103.733  0.00 97.00      PROA   
ATOM   1927  N   ALA P 123     -35.407 -98.985 101.990  0.00 97.00      PROA   
ATOM   1928  HN  ALA P 123     -35.438 -98.828 101.006  0.00 97.00      PROA   
ATOM   1929  CA  ALA P 123     -36.421 -98.290 102.762  0.00 97.00      PROA   
ATOM   1930  HA  ALA P 123     -35.927 -97.742 103.545  0.00 97.00      PROA   
ATOM   1931  CB  ALA P 123     -37.170 -97.263 101.891  0.00 97.00      PROA   
ATOM   1932  HB1 ALA P 123     -37.707 -97.765 101.059  0.00 97.00      PROA   
ATOM   1933  HB2 ALA P 123     -36.446 -96.545 101.449  0.00 97.00      PROA   
ATOM   1934  HB3 ALA P 123     -37.899 -96.684 102.495  0.00 97.00      PROA   
ATOM   1935  C   ALA P 123     -37.420 -99.249 103.402  0.00 97.00      PROA   
ATOM   1936  O   ALA P 123     -37.979-100.118 102.734  0.00 97.00      PROA   
ATOM   1937  N   PHE P 124     -37.664 -99.115 104.728  0.00 97.00      PROA   
ATOM   1938  HN  PHE P 124     -37.192 -98.413 105.259  0.00 97.00      PROA   
ATOM   1939  CA  PHE P 124     -38.521-100.037 105.451  0.00 97.00      PROA   
ATOM   1940  HA  PHE P 124     -39.027-100.691 104.755  0.00 97.00      PROA   
ATOM   1941  CB  PHE P 124     -37.704-100.943 106.433  0.00 97.00      PROA   
ATOM   1942  HB1 PHE P 124     -36.845-101.382 105.879  0.00 97.00      PROA   
ATOM   1943  HB2 PHE P 124     -38.349-101.783 106.771  0.00 97.00      PROA   
ATOM   1944  CG  PHE P 124     -37.159-100.242 107.662  0.00 97.00      PROA   
ATOM   1945  CD1 PHE P 124     -35.974 -99.492 107.598  0.00 97.00      PROA   
ATOM   1946  HD1 PHE P 124     -35.465 -99.397 106.651  0.00 97.00      PROA   
ATOM   1947  CE1 PHE P 124     -35.468 -98.849 108.735  0.00 97.00      PROA   
ATOM   1948  HE1 PHE P 124     -34.567 -98.258 108.667  0.00 97.00      PROA   
ATOM   1949  CZ  PHE P 124     -36.140 -98.965 109.958  0.00 97.00      PROA   
ATOM   1950  HZ  PHE P 124     -35.765 -98.454 110.833  0.00 97.00      PROA   
ATOM   1951  CD2 PHE P 124     -37.808-100.372 108.904  0.00 97.00      PROA   
ATOM   1952  HD2 PHE P 124     -38.717-100.951 108.972  0.00 97.00      PROA   
ATOM   1953  CE2 PHE P 124     -37.306 -99.735 110.045  0.00 97.00      PROA   
ATOM   1954  HE2 PHE P 124     -37.826 -99.823 110.988  0.00 97.00      PROA   
ATOM   1955  C   PHE P 124     -39.622 -99.299 106.185  0.00 97.00      PROA   
ATOM   1956  O   PHE P 124     -40.598 -99.929 106.591  0.00 97.00      PROA   
ATOM   1957  N   LYS P 125     -39.532 -97.958 106.361  0.00 97.00      PROA   
ATOM   1958  HN  LYS P 125     -38.735 -97.440 106.063  0.00 97.00      PROA   
ATOM   1959  CA  LYS P 125     -40.588 -97.266 107.076  0.00 97.00      PROA   
ATOM   1960  HA  LYS P 125     -41.520 -97.776 106.874  0.00 97.00      PROA   
ATOM   1961  CB  LYS P 125     -40.333 -97.307 108.605  0.00 97.00      PROA   
ATOM   1962  HB1 LYS P 125     -40.049 -96.318 109.015  0.00 97.00      PROA   
ATOM   1963  HB2 LYS P 125     -39.451 -97.967 108.775  0.00 97.00      PROA   
ATOM   1964  CG  LYS P 125     -41.496 -97.938 109.394  0.00 97.00      PROA   
ATOM   1965  HG1 LYS P 125     -41.182 -98.069 110.454  0.00 97.00      PROA   
ATOM   1966  HG2 LYS P 125     -41.698 -98.951 108.981  0.00 97.00      PROA   
ATOM   1967  CD  LYS P 125     -42.797 -97.120 109.355  0.00 97.00      PROA   
ATOM   1968  HD1 LYS P 125     -43.563 -97.658 109.958  0.00 97.00      PROA   
ATOM   1969  HD2 LYS P 125     -43.169 -97.070 108.307  0.00 97.00      PROA   
ATOM   1970  CE  LYS P 125     -42.616 -95.703 109.906  0.00 97.00      PROA   
ATOM   1971  HE1 LYS P 125     -41.889 -95.125 109.295  0.00 97.00      PROA   
ATOM   1972  HE2 LYS P 125     -42.256 -95.743 110.955  0.00 97.00      PROA   
ATOM   1973  NZ  LYS P 125     -43.889 -94.955 109.887  0.00 97.00      PROA   
ATOM   1974  HZ1 LYS P 125     -44.670 -95.532 110.251  0.00 97.00      PROA   
ATOM   1975  HZ2 LYS P 125     -44.090 -94.668 108.904  0.00 97.00      PROA   
ATOM   1976  HZ3 LYS P 125     -43.782 -94.090 110.457  0.00 97.00      PROA   
ATOM   1977  C   LYS P 125     -40.789 -95.844 106.591  0.00 97.00      PROA   
ATOM   1978  O   LYS P 125     -39.908 -94.997 106.689  0.00 97.00      PROA   
ATOM   1979  N   PHE P 126     -42.011 -95.556 106.085  0.00 97.00      PROA   
ATOM   1980  HN  PHE P 126     -42.671 -96.293 105.960  0.00 97.00      PROA   
ATOM   1981  CA  PHE P 126     -42.440 -94.268 105.577  0.00 97.00      PROA   
ATOM   1982  HA  PHE P 126     -41.565 -93.681 105.337  0.00 97.00      PROA   
ATOM   1983  CB  PHE P 126     -43.240 -94.502 104.256  0.00 97.00      PROA   
ATOM   1984  HB1 PHE P 126     -44.013 -95.282 104.437  0.00 97.00      PROA   
ATOM   1985  HB2 PHE P 126     -42.553 -94.896 103.478  0.00 97.00      PROA   
ATOM   1986  CG  PHE P 126     -43.924 -93.281 103.693  0.00 97.00      PROA   
ATOM   1987  CD1 PHE P 126     -43.164 -92.230 103.155  0.00 97.00      PROA   
ATOM   1988  HD1 PHE P 126     -42.086 -92.279 103.174  0.00 97.00      PROA   
ATOM   1989  CE1 PHE P 126     -43.793 -91.121 102.581  0.00 97.00      PROA   
ATOM   1990  HE1 PHE P 126     -43.191 -90.343 102.139  0.00 97.00      PROA   
ATOM   1991  CZ  PHE P 126     -45.191 -91.038 102.562  0.00 97.00      PROA   
ATOM   1992  HZ  PHE P 126     -45.685 -90.186 102.121  0.00 97.00      PROA   
ATOM   1993  CD2 PHE P 126     -45.328 -93.196 103.654  0.00 97.00      PROA   
ATOM   1994  HD2 PHE P 126     -45.928 -94.004 104.046  0.00 97.00      PROA   
ATOM   1995  CE2 PHE P 126     -45.958 -92.076 103.102  0.00 97.00      PROA   
ATOM   1996  HE2 PHE P 126     -47.036 -92.022 103.070  0.00 97.00      PROA   
ATOM   1997  C   PHE P 126     -43.251 -93.464 106.593  0.00 97.00      PROA   
ATOM   1998  O   PHE P 126     -44.058 -94.012 107.332  0.00 97.00      PROA   
ATOM   1999  N   PHE P 127     -43.066 -92.121 106.613  0.00 97.00      PROA   
ATOM   2000  HN  PHE P 127     -42.322 -91.720 106.082  0.00 97.00      PROA   
ATOM   2001  CA  PHE P 127     -43.912 -91.162 107.303  0.00 97.00      PROA   
ATOM   2002  HA  PHE P 127     -44.861 -91.622 107.541  0.00 97.00      PROA   
ATOM   2003  CB  PHE P 127     -43.260 -90.545 108.571  0.00 97.00      PROA   
ATOM   2004  HB1 PHE P 127     -43.909 -89.752 109.002  0.00 97.00      PROA   
ATOM   2005  HB2 PHE P 127     -42.291 -90.071 108.299  0.00 97.00      PROA   
ATOM   2006  CG  PHE P 127     -42.988 -91.540 109.668  0.00 97.00      PROA   
ATOM   2007  CD1 PHE P 127     -43.936 -91.745 110.689  0.00 97.00      PROA   
ATOM   2008  HD1 PHE P 127     -44.901 -91.262 110.627  0.00 97.00      PROA   
ATOM   2009  CE1 PHE P 127     -43.611 -92.492 111.829  0.00 97.00      PROA   
ATOM   2010  HE1 PHE P 127     -44.328 -92.603 112.629  0.00 97.00      PROA   
ATOM   2011  CZ  PHE P 127     -42.331 -93.045 111.957  0.00 97.00      PROA   
ATOM   2012  HZ  PHE P 127     -42.068 -93.597 112.847  0.00 97.00      PROA   
ATOM   2013  CD2 PHE P 127     -41.709 -92.109 109.808  0.00 97.00      PROA   
ATOM   2014  HD2 PHE P 127     -40.958 -91.918 109.054  0.00 97.00      PROA   
ATOM   2015  CE2 PHE P 127     -41.379 -92.852 110.949  0.00 97.00      PROA   
ATOM   2016  HE2 PHE P 127     -40.384 -93.257 111.065  0.00 97.00      PROA   
ATOM   2017  C   PHE P 127     -44.176 -89.992 106.369  0.00 97.00      PROA   
ATOM   2018  O   PHE P 127     -43.297 -89.562 105.634  0.00 97.00      PROA   
ATOM   2019  N   HSD P 128     -45.400 -89.414 106.375  0.00 97.00      PROA   
ATOM   2020  HN  HSD P 128     -46.155 -89.807 106.897  0.00 97.00      PROA   
ATOM   2021  CA  HSD P 128     -45.698 -88.182 105.654  0.00 97.00      PROA   
ATOM   2022  HA  HSD P 128     -45.380 -88.341 104.632  0.00 97.00      PROA   
ATOM   2023  CB  HSD P 128     -47.213 -87.876 105.601  0.00 97.00      PROA   
ATOM   2024  HB1 HSD P 128     -47.420 -86.791 105.472  0.00 97.00      PROA   
ATOM   2025  HB2 HSD P 128     -47.687 -88.194 106.553  0.00 97.00      PROA   
ATOM   2026  ND1 HSD P 128     -47.939 -88.073 103.180  0.00 97.00      PROA   
ATOM   2027  HD1 HSD P 128     -47.620 -87.167 102.899  0.00 97.00      PROA   
ATOM   2028  CG  HSD P 128     -47.859 -88.600 104.453  0.00 97.00      PROA   
ATOM   2029  CE1 HSD P 128     -48.638 -88.961 102.430  0.00 97.00      PROA   
ATOM   2030  HE1 HSD P 128     -48.872 -88.798 101.378  0.00 97.00      PROA   
ATOM   2031  NE2 HSD P 128     -49.024 -90.008 103.132  0.00 97.00      PROA   
ATOM   2032  CD2 HSD P 128     -48.544 -89.775 104.409  0.00 97.00      PROA   
ATOM   2033  HD2 HSD P 128     -48.753 -90.488 105.197  0.00 97.00      PROA   
ATOM   2034  C   HSD P 128     -44.923 -86.954 106.108  0.00 97.00      PROA   
ATOM   2035  O   HSD P 128     -44.578 -86.113 105.283  0.00 97.00      PROA   
ATOM   2036  N   TRP P 129     -44.638 -86.823 107.421  0.00 97.00      PROA   
ATOM   2037  HN  TRP P 129     -44.909 -87.529 108.065  0.00 97.00      PROA   
ATOM   2038  CA  TRP P 129     -43.978 -85.672 108.009  0.00 97.00      PROA   
ATOM   2039  HA  TRP P 129     -43.557 -85.047 107.231  0.00 97.00      PROA   
ATOM   2040  CB  TRP P 129     -44.924 -84.830 108.915  0.00 97.00      PROA   
ATOM   2041  HB1 TRP P 129     -44.407 -83.891 109.213  0.00 97.00      PROA   
ATOM   2042  HB2 TRP P 129     -45.146 -85.393 109.848  0.00 97.00      PROA   
ATOM   2043  CG  TRP P 129     -46.234 -84.479 108.280  0.00 97.00      PROA   
ATOM   2044  CD1 TRP P 129     -46.521 -83.345 107.565  0.00 97.00      PROA   
ATOM   2045  HD1 TRP P 129     -45.822 -82.540 107.390  0.00 97.00      PROA   
ATOM   2046  NE1 TRP P 129     -47.819 -83.397 107.122  0.00 97.00      PROA   
ATOM   2047  HE1 TRP P 129     -48.318 -82.670 106.703  0.00 97.00      PROA   
ATOM   2048  CE2 TRP P 129     -48.400 -84.559 107.536  0.00 97.00      PROA   
ATOM   2049  CD2 TRP P 129     -47.437 -85.270 108.286  0.00 97.00      PROA   
ATOM   2050  CE3 TRP P 129     -47.785 -86.492 108.864  0.00 97.00      PROA   
ATOM   2051  HE3 TRP P 129     -47.083 -87.044 109.472  0.00 97.00      PROA   
ATOM   2052  CZ3 TRP P 129     -49.078 -86.988 108.665  0.00 97.00      PROA   
ATOM   2053  HZ3 TRP P 129     -49.369 -87.927 109.114  0.00 97.00      PROA   
ATOM   2054  CZ2 TRP P 129     -49.679 -85.054 107.328  0.00 97.00      PROA   
ATOM   2055  HZ2 TRP P 129     -50.412 -84.506 106.755  0.00 97.00      PROA   
ATOM   2056  CH2 TRP P 129     -50.005 -86.284 107.901  0.00 97.00      PROA   
ATOM   2057  HH2 TRP P 129     -51.000 -86.685 107.766  0.00 97.00      PROA   
ATOM   2058  C   TRP P 129     -42.846 -86.204 108.855  0.00 97.00      PROA   
ATOM   2059  O   TRP P 129     -42.725 -87.410 109.062  0.00 97.00      PROA   
ATOM   2060  N   ASN P 130     -41.958 -85.313 109.357  0.00 97.00      PROA   
ATOM   2061  HN  ASN P 130     -42.001 -84.348 109.103  0.00 97.00      PROA   
ATOM   2062  CA  ASN P 130     -40.890 -85.686 110.266  0.00 97.00      PROA   
ATOM   2063  HA  ASN P 130     -40.300 -86.422 109.739  0.00 97.00      PROA   
ATOM   2064  CB  ASN P 130     -39.993 -84.456 110.594  0.00 97.00      PROA   
ATOM   2065  HB1 ASN P 130     -40.537 -83.746 111.252  0.00 97.00      PROA   
ATOM   2066  HB2 ASN P 130     -39.729 -83.920 109.656  0.00 97.00      PROA   
ATOM   2067  CG  ASN P 130     -38.701 -84.866 111.297  0.00 97.00      PROA   
ATOM   2068  OD1 ASN P 130     -38.441 -84.469 112.432  0.00 97.00      PROA   
ATOM   2069  ND2 ASN P 130     -37.880 -85.704 110.612  0.00 97.00      PROA   
ATOM   2070 HD21 ASN P 130     -37.010 -85.952 111.040  0.00 97.00      PROA   
ATOM   2071 HD22 ASN P 130     -38.106 -85.983 109.681  0.00 97.00      PROA   
ATOM   2072  C   ASN P 130     -41.393 -86.352 111.553  0.00 97.00      PROA   
ATOM   2073  O   ASN P 130     -42.312 -85.871 112.213  0.00 97.00      PROA   
ATOM   2074  N   SER P 131     -40.780 -87.498 111.925  0.00 97.00      PROA   
ATOM   2075  HN  SER P 131     -40.028 -87.874 111.389  0.00 97.00      PROA   
ATOM   2076  CA  SER P 131     -41.175 -88.282 113.076  0.00 97.00      PROA   
ATOM   2077  HA  SER P 131     -41.413 -87.623 113.899  0.00 97.00      PROA   
ATOM   2078  CB  SER P 131     -42.371 -89.241 112.783  0.00 97.00      PROA   
ATOM   2079  HB1 SER P 131     -42.148 -89.841 111.876  0.00 97.00      PROA   
ATOM   2080  HB2 SER P 131     -43.265 -88.617 112.568  0.00 97.00      PROA   
ATOM   2081  OG  SER P 131     -42.695 -90.121 113.864  0.00 97.00      PROA   
ATOM   2082  HG1 SER P 131     -42.041 -90.830 113.860  0.00 97.00      PROA   
ATOM   2083  C   SER P 131     -39.970 -89.090 113.442  0.00 97.00      PROA   
ATOM   2084  O   SER P 131     -39.098 -89.305 112.611  0.00 97.00      PROA   
ATOM   2085  N   ASN P 132     -39.913 -89.582 114.700  0.00 97.00      PROA   
ATOM   2086  HN  ASN P 132     -40.660 -89.394 115.333  0.00 97.00      PROA   
ATOM   2087  CA  ASN P 132     -38.920 -90.539 115.141  0.00 97.00      PROA   
ATOM   2088  HA  ASN P 132     -37.969 -90.272 114.701  0.00 97.00      PROA   
ATOM   2089  CB  ASN P 132     -38.747 -90.544 116.697  0.00 97.00      PROA   
ATOM   2090  HB1 ASN P 132     -38.631 -89.502 117.062  0.00 97.00      PROA   
ATOM   2091  HB2 ASN P 132     -37.811 -91.091 116.945  0.00 97.00      PROA   
ATOM   2092  CG  ASN P 132     -39.882 -91.253 117.455  0.00 97.00      PROA   
ATOM   2093  OD1 ASN P 132     -39.842 -92.473 117.637  0.00 97.00      PROA   
ATOM   2094  ND2 ASN P 132     -40.899 -90.491 117.935  0.00 97.00      PROA   
ATOM   2095 HD21 ASN P 132     -41.627 -90.959 118.432  0.00 97.00      PROA   
ATOM   2096 HD22 ASN P 132     -40.896 -89.500 117.816  0.00 97.00      PROA   
ATOM   2097  C   ASN P 132     -39.306 -91.914 114.624  0.00 97.00      PROA   
ATOM   2098  O   ASN P 132     -40.434 -92.141 114.193  0.00 97.00      PROA   
ATOM   2099  N   LEU P 133     -38.361 -92.871 114.694  0.00 97.00      PROA   
ATOM   2100  HN  LEU P 133     -37.421 -92.643 114.940  0.00 97.00      PROA   
ATOM   2101  CA  LEU P 133     -38.661 -94.274 114.578  0.00 97.00      PROA   
ATOM   2102  HA  LEU P 133     -39.730 -94.430 114.587  0.00 97.00      PROA   
ATOM   2103  CB  LEU P 133     -38.062 -94.859 113.277  0.00 97.00      PROA   
ATOM   2104  HB1 LEU P 133     -36.954 -94.893 113.319  0.00 97.00      PROA   
ATOM   2105  HB2 LEU P 133     -38.325 -94.136 112.468  0.00 97.00      PROA   
ATOM   2106  CG  LEU P 133     -38.612 -96.234 112.836  0.00 97.00      PROA   
ATOM   2107  HG  LEU P 133     -39.722 -96.221 112.953  0.00 97.00      PROA   
ATOM   2108  CD1 LEU P 133     -38.302 -96.451 111.348  0.00 97.00      PROA   
ATOM   2109 HD11 LEU P 133     -37.203 -96.454 111.190  0.00 97.00      PROA   
ATOM   2110 HD12 LEU P 133     -38.742 -95.636 110.737  0.00 97.00      PROA   
ATOM   2111 HD13 LEU P 133     -38.714 -97.422 111.004  0.00 97.00      PROA   
ATOM   2112  CD2 LEU P 133     -38.051 -97.410 113.652  0.00 97.00      PROA   
ATOM   2113 HD21 LEU P 133     -38.391 -97.367 114.705  0.00 97.00      PROA   
ATOM   2114 HD22 LEU P 133     -36.940 -97.386 113.637  0.00 97.00      PROA   
ATOM   2115 HD23 LEU P 133     -38.389 -98.376 113.223  0.00 97.00      PROA   
ATOM   2116  C   LEU P 133     -38.075 -94.919 115.813  0.00 97.00      PROA   
ATOM   2117  O   LEU P 133     -36.864 -94.939 115.998  0.00 97.00      PROA   
ATOM   2118  N   THR P 134     -38.934 -95.475 116.701  0.00 97.00      PROA   
ATOM   2119  HN  THR P 134     -39.919 -95.416 116.564  0.00 97.00      PROA   
ATOM   2120  CA  THR P 134     -38.486 -96.143 117.912  0.00 97.00      PROA   
ATOM   2121  HA  THR P 134     -37.418 -96.024 118.029  0.00 97.00      PROA   
ATOM   2122  CB  THR P 134     -39.129 -95.621 119.193  0.00 97.00      PROA   
ATOM   2123  HB  THR P 134     -40.239 -95.685 119.128  0.00 97.00      PROA   
ATOM   2124  OG1 THR P 134     -38.760 -94.265 119.407  0.00 97.00      PROA   
ATOM   2125  HG1 THR P 134     -39.159 -93.751 118.700  0.00 97.00      PROA   
ATOM   2126  CG2 THR P 134     -38.634 -96.403 120.427  0.00 97.00      PROA   
ATOM   2127 HG21 THR P 134     -37.523 -96.388 120.464  0.00 97.00      PROA   
ATOM   2128 HG22 THR P 134     -38.981 -97.456 120.417  0.00 97.00      PROA   
ATOM   2129 HG23 THR P 134     -39.019 -95.925 121.353  0.00 97.00      PROA   
ATOM   2130  C   THR P 134     -38.762 -97.618 117.769  0.00 97.00      PROA   
ATOM   2131  O   THR P 134     -39.898 -98.047 117.582  0.00 97.00      PROA   
ATOM   2132  N   ILE P 135     -37.696 -98.438 117.868  0.00 97.00      PROA   
ATOM   2133  HN  ILE P 135     -36.779 -98.054 117.985  0.00 97.00      PROA   
ATOM   2134  CA  ILE P 135     -37.763 -99.881 117.831  0.00 97.00      PROA   
ATOM   2135  HA  ILE P 135     -38.648-100.191 117.293  0.00 97.00      PROA   
ATOM   2136  CB  ILE P 135     -36.524-100.488 117.166  0.00 97.00      PROA   
ATOM   2137  HB  ILE P 135     -35.631-100.130 117.728  0.00 97.00      PROA   
ATOM   2138  CG2 ILE P 135     -36.555-102.031 117.242  0.00 97.00      PROA   
ATOM   2139 HG21 ILE P 135     -37.450-102.431 116.720  0.00 97.00      PROA   
ATOM   2140 HG22 ILE P 135     -36.568-102.382 118.291  0.00 97.00      PROA   
ATOM   2141 HG23 ILE P 135     -35.648-102.457 116.767  0.00 97.00      PROA   
ATOM   2142  CG1 ILE P 135     -36.343-100.009 115.701  0.00 97.00      PROA   
ATOM   2143 HG11 ILE P 135     -36.736 -98.979 115.580  0.00 97.00      PROA   
ATOM   2144 HG12 ILE P 135     -36.938-100.666 115.029  0.00 97.00      PROA   
ATOM   2145  CD  ILE P 135     -34.872 -99.978 115.264  0.00 97.00      PROA   
ATOM   2146  HD1 ILE P 135     -34.355-100.931 115.506  0.00 97.00      PROA   
ATOM   2147  HD2 ILE P 135     -34.346 -99.159 115.798  0.00 97.00      PROA   
ATOM   2148  HD3 ILE P 135     -34.784 -99.790 114.174  0.00 97.00      PROA   
ATOM   2149  C   ILE P 135     -37.865-100.344 119.272  0.00 97.00      PROA   
ATOM   2150  O   ILE P 135     -36.919-100.213 120.038  0.00 97.00      PROA   
ATOM   2151  N   LEU P 136     -39.031-100.891 119.683  0.00 97.00      PROA   
ATOM   2152  HN  LEU P 136     -39.812-100.920 119.062  0.00 97.00      PROA   
ATOM   2153  CA  LEU P 136     -39.320-101.319 121.044  0.00 97.00      PROA   
ATOM   2154  HA  LEU P 136     -39.167-100.458 121.680  0.00 97.00      PROA   
ATOM   2155  CB  LEU P 136     -40.787-101.813 121.200  0.00 97.00      PROA   
ATOM   2156  HB1 LEU P 136     -40.914-102.220 122.229  0.00 97.00      PROA   
ATOM   2157  HB2 LEU P 136     -40.977-102.640 120.483  0.00 97.00      PROA   
ATOM   2158  CG  LEU P 136     -41.908-100.746 121.034  0.00 97.00      PROA   
ATOM   2159  HG  LEU P 136     -42.855-101.253 121.346  0.00 97.00      PROA   
ATOM   2160  CD1 LEU P 136     -41.715 -99.543 121.974  0.00 97.00      PROA   
ATOM   2161 HD11 LEU P 136     -40.824 -98.953 121.672  0.00 97.00      PROA   
ATOM   2162 HD12 LEU P 136     -41.578 -99.885 123.021  0.00 97.00      PROA   
ATOM   2163 HD13 LEU P 136     -42.603 -98.878 121.932  0.00 97.00      PROA   
ATOM   2164  CD2 LEU P 136     -42.139-100.274 119.584  0.00 97.00      PROA   
ATOM   2165 HD21 LEU P 136     -42.227-101.141 118.897  0.00 97.00      PROA   
ATOM   2166 HD22 LEU P 136     -41.308 -99.623 119.246  0.00 97.00      PROA   
ATOM   2167 HD23 LEU P 136     -43.076 -99.681 119.527  0.00 97.00      PROA   
ATOM   2168  C   LEU P 136     -38.389-102.395 121.586  0.00 97.00      PROA   
ATOM   2169  O   LEU P 136     -37.990-102.347 122.749  0.00 97.00      PROA   
ATOM   2170  N   LYS P 137     -38.026-103.392 120.751  0.00 97.00      PROA   
ATOM   2171  HN  LYS P 137     -38.394-103.433 119.828  0.00 97.00      PROA   
ATOM   2172  CA  LYS P 137     -37.019-104.375 121.087  0.00 97.00      PROA   
ATOM   2173  HA  LYS P 137     -36.382-103.990 121.873  0.00 97.00      PROA   
ATOM   2174  CB  LYS P 137     -37.636-105.723 121.545  0.00 97.00      PROA   
ATOM   2175  HB1 LYS P 137     -36.835-106.489 121.627  0.00 97.00      PROA   
ATOM   2176  HB2 LYS P 137     -38.359-106.074 120.776  0.00 97.00      PROA   
ATOM   2177  CG  LYS P 137     -38.358-105.644 122.904  0.00 97.00      PROA   
ATOM   2178  HG1 LYS P 137     -39.201-104.922 122.840  0.00 97.00      PROA   
ATOM   2179  HG2 LYS P 137     -37.641-105.246 123.652  0.00 97.00      PROA   
ATOM   2180  CD  LYS P 137     -38.895-107.010 123.369  0.00 97.00      PROA   
ATOM   2181  HD1 LYS P 137     -38.061-107.748 123.360  0.00 97.00      PROA   
ATOM   2182  HD2 LYS P 137     -39.650-107.359 122.630  0.00 97.00      PROA   
ATOM   2183  CE  LYS P 137     -39.546-107.002 124.760  0.00 97.00      PROA   
ATOM   2184  HE1 LYS P 137     -39.941-108.016 124.995  0.00 97.00      PROA   
ATOM   2185  HE2 LYS P 137     -40.375-106.268 124.819  0.00 97.00      PROA   
ATOM   2186  NZ  LYS P 137     -38.540-106.674 125.796  0.00 97.00      PROA   
ATOM   2187  HZ1 LYS P 137     -38.409-105.645 125.885  0.00 97.00      PROA   
ATOM   2188  HZ2 LYS P 137     -37.640-107.107 125.507  0.00 97.00      PROA   
ATOM   2189  HZ3 LYS P 137     -38.826-107.082 126.709  0.00 97.00      PROA   
ATOM   2190  C   LYS P 137     -36.146-104.606 119.873  0.00 97.00      PROA   
ATOM   2191  O   LYS P 137     -36.603-105.133 118.861  0.00 97.00      PROA   
ATOM   2192  N   THR P 138     -34.846-104.224 119.938  0.00 97.00      PROA   
ATOM   2193  HN  THR P 138     -34.504-103.724 120.736  0.00 97.00      PROA   
ATOM   2194  CA  THR P 138     -33.899-104.426 118.850  0.00 97.00      PROA   
ATOM   2195  HA  THR P 138     -34.450-104.260 117.935  0.00 97.00      PROA   
ATOM   2196  CB  THR P 138     -32.741-103.426 118.838  0.00 97.00      PROA   
ATOM   2197  HB  THR P 138     -33.155-102.419 119.080  0.00 97.00      PROA   
ATOM   2198  OG1 THR P 138     -32.138-103.338 117.552  0.00 97.00      PROA   
ATOM   2199  HG1 THR P 138     -31.413-102.719 117.661  0.00 97.00      PROA   
ATOM   2200  CG2 THR P 138     -31.644-103.769 119.857  0.00 97.00      PROA   
ATOM   2201 HG21 THR P 138     -31.113-104.706 119.586  0.00 97.00      PROA   
ATOM   2202 HG22 THR P 138     -32.075-103.889 120.870  0.00 97.00      PROA   
ATOM   2203 HG23 THR P 138     -30.891-102.953 119.899  0.00 97.00      PROA   
ATOM   2204  C   THR P 138     -33.425-105.869 118.816  0.00 97.00      PROA   
ATOM   2205  O   THR P 138     -33.698-106.661 119.709  0.00 97.00      PROA   
ATOM   2206  N   ASN P 139     -32.758-106.266 117.715  0.00 97.00      PROA   
ATOM   2207  HN  ASN P 139     -32.469-105.597 117.037  0.00 97.00      PROA   
ATOM   2208  CA  ASN P 139     -32.460-107.655 117.451  0.00 97.00      PROA   
ATOM   2209  HA  ASN P 139     -31.978-108.069 118.327  0.00 97.00      PROA   
ATOM   2210  CB  ASN P 139     -33.743-108.481 117.123  0.00 97.00      PROA   
ATOM   2211  HB1 ASN P 139     -34.384-108.526 118.030  0.00 97.00      PROA   
ATOM   2212  HB2 ASN P 139     -33.489-109.527 116.855  0.00 97.00      PROA   
ATOM   2213  CG  ASN P 139     -34.529-107.855 115.962  0.00 97.00      PROA   
ATOM   2214  OD1 ASN P 139     -34.153-108.016 114.798  0.00 97.00      PROA   
ATOM   2215  ND2 ASN P 139     -35.651-107.149 116.272  0.00 97.00      PROA   
ATOM   2216 HD21 ASN P 139     -36.204-106.784 115.524  0.00 97.00      PROA   
ATOM   2217 HD22 ASN P 139     -35.908-106.999 117.226  0.00 97.00      PROA   
ATOM   2218  C   ASN P 139     -31.448-107.686 116.324  0.00 97.00      PROA   
ATOM   2219  O   ASN P 139     -31.110-106.653 115.751  0.00 97.00      PROA   
ATOM   2220  N   MET P 140     -30.932-108.887 115.969  0.00 97.00      PROA   
ATOM   2221  HN  MET P 140     -31.165-109.712 116.482  0.00 97.00      PROA   
ATOM   2222  CA  MET P 140     -29.971-109.083 114.894  0.00 97.00      PROA   
ATOM   2223  HA  MET P 140     -29.091-108.508 115.148  0.00 97.00      PROA   
ATOM   2224  CB  MET P 140     -29.552-110.570 114.800  0.00 97.00      PROA   
ATOM   2225  HB1 MET P 140     -30.440-111.196 114.561  0.00 97.00      PROA   
ATOM   2226  HB2 MET P 140     -29.203-110.870 115.814  0.00 97.00      PROA   
ATOM   2227  CG  MET P 140     -28.436-110.858 113.775  0.00 97.00      PROA   
ATOM   2228  HG1 MET P 140     -27.531-110.285 114.078  0.00 97.00      PROA   
ATOM   2229  HG2 MET P 140     -28.739-110.472 112.780  0.00 97.00      PROA   
ATOM   2230  SD  MET P 140     -28.021-112.620 113.585  0.00 97.00      PROA   
ATOM   2231  CE  MET P 140     -27.452-112.921 115.283  0.00 97.00      PROA   
ATOM   2232  HE1 MET P 140     -28.283-112.823 116.013  0.00 97.00      PROA   
ATOM   2233  HE2 MET P 140     -26.650-112.206 115.565  0.00 97.00      PROA   
ATOM   2234  HE3 MET P 140     -27.051-113.950 115.392  0.00 97.00      PROA   
ATOM   2235  C   MET P 140     -30.444-108.579 113.534  0.00 97.00      PROA   
ATOM   2236  O   MET P 140     -29.667-108.014 112.768  0.00 97.00      PROA   
ATOM   2237  N   SER P 141     -31.752-108.707 113.212  0.00 97.00      PROA   
ATOM   2238  HN  SER P 141     -32.398-109.108 113.857  0.00 97.00      PROA   
ATOM   2239  CA  SER P 141     -32.291-108.306 111.920  0.00 97.00      PROA   
ATOM   2240  HA  SER P 141     -31.568-108.533 111.147  0.00 97.00      PROA   
ATOM   2241  CB  SER P 141     -33.615-109.059 111.609  0.00 97.00      PROA   
ATOM   2242  HB1 SER P 141     -34.430-108.737 112.293  0.00 97.00      PROA   
ATOM   2243  HB2 SER P 141     -33.447-110.145 111.775  0.00 97.00      PROA   
ATOM   2244  OG  SER P 141     -34.026-108.890 110.253  0.00 97.00      PROA   
ATOM   2245  HG1 SER P 141     -34.168-107.948 110.120  0.00 97.00      PROA   
ATOM   2246  C   SER P 141     -32.569-106.810 111.899  0.00 97.00      PROA   
ATOM   2247  O   SER P 141     -33.040-106.284 110.898  0.00 97.00      PROA   
ATOM   2248  N   HSD P 142     -32.238-106.092 112.994  0.00 97.00      PROA   
ATOM   2249  HN  HSD P 142     -31.932-106.574 113.812  0.00 97.00      PROA   
ATOM   2250  CA  HSD P 142     -32.253-104.646 113.087  0.00 97.00      PROA   
ATOM   2251  HA  HSD P 142     -32.690-104.231 112.197  0.00 97.00      PROA   
ATOM   2252  CB  HSD P 142     -33.114-104.153 114.276  0.00 97.00      PROA   
ATOM   2253  HB1 HSD P 142     -32.873-103.096 114.523  0.00 97.00      PROA   
ATOM   2254  HB2 HSD P 142     -32.914-104.763 115.181  0.00 97.00      PROA   
ATOM   2255  ND1 HSD P 142     -35.464-103.172 114.164  0.00 97.00      PROA   
ATOM   2256  HD1 HSD P 142     -35.281-102.358 114.718  0.00 97.00      PROA   
ATOM   2257  CG  HSD P 142     -34.584-104.207 113.930  0.00 97.00      PROA   
ATOM   2258  CE1 HSD P 142     -36.629-103.491 113.552  0.00 97.00      PROA   
ATOM   2259  HE1 HSD P 142     -37.518-102.862 113.595  0.00 97.00      PROA   
ATOM   2260  NE2 HSD P 142     -36.566-104.658 112.946  0.00 97.00      PROA   
ATOM   2261  CD2 HSD P 142     -35.284-105.116 113.196  0.00 97.00      PROA   
ATOM   2262  HD2 HSD P 142     -34.986-106.071 112.785  0.00 97.00      PROA   
ATOM   2263  C   HSD P 142     -30.840-104.094 113.124  0.00 97.00      PROA   
ATOM   2264  O   HSD P 142     -30.626-102.913 113.380  0.00 97.00      PROA   
ATOM   2265  N   SER P 143     -29.827-104.930 112.814  0.00 97.00      PROA   
ATOM   2266  HN  SER P 143     -30.015-105.892 112.631  0.00 97.00      PROA   
ATOM   2267  CA  SER P 143     -28.430-104.536 112.742  0.00 97.00      PROA   
ATOM   2268  HA  SER P 143     -28.262-103.704 113.413  0.00 97.00      PROA   
ATOM   2269  CB  SER P 143     -27.531-105.727 113.158  0.00 97.00      PROA   
ATOM   2270  HB1 SER P 143     -27.521-106.517 112.378  0.00 97.00      PROA   
ATOM   2271  HB2 SER P 143     -27.968-106.177 114.074  0.00 97.00      PROA   
ATOM   2272  OG  SER P 143     -26.199-105.327 113.455  0.00 97.00      PROA   
ATOM   2273  HG1 SER P 143     -25.801-105.036 112.632  0.00 97.00      PROA   
ATOM   2274  C   SER P 143     -28.066-104.107 111.327  0.00 97.00      PROA   
ATOM   2275  O   SER P 143     -28.676-104.554 110.358  0.00 97.00      PROA   
ATOM   2276  N   GLY P 144     -27.038-103.230 111.175  0.00 97.00      PROA   
ATOM   2277  HN  GLY P 144     -26.577-102.837 111.971  0.00 97.00      PROA   
ATOM   2278  CA  GLY P 144     -26.493-102.838 109.884  0.00 97.00      PROA   
ATOM   2279  HA1 GLY P 144     -27.067-103.275 109.084  0.00 97.00      PROA   
ATOM   2280  HA2 GLY P 144     -25.459-103.153 109.873  0.00 97.00      PROA   
ATOM   2281  C   GLY P 144     -26.500-101.348 109.699  0.00 97.00      PROA   
ATOM   2282  O   GLY P 144     -26.440-100.589 110.658  0.00 97.00      PROA   
ATOM   2283  N   THR P 145     -26.539-100.883 108.429  0.00 97.00      PROA   
ATOM   2284  HN  THR P 145     -26.691-101.522 107.675  0.00 97.00      PROA   
ATOM   2285  CA  THR P 145     -26.426 -99.475 108.086  0.00 97.00      PROA   
ATOM   2286  HA  THR P 145     -25.968 -98.962 108.917  0.00 97.00      PROA   
ATOM   2287  CB  THR P 145     -25.506 -99.192 106.892  0.00 97.00      PROA   
ATOM   2288  HB  THR P 145     -24.503 -99.609 107.139  0.00 97.00      PROA   
ATOM   2289  OG1 THR P 145     -25.322 -97.798 106.661  0.00 97.00      PROA   
ATOM   2290  HG1 THR P 145     -25.945 -97.556 105.965  0.00 97.00      PROA   
ATOM   2291  CG2 THR P 145     -25.984 -99.848 105.582  0.00 97.00      PROA   
ATOM   2292 HG21 THR P 145     -26.962 -99.432 105.260  0.00 97.00      PROA   
ATOM   2293 HG22 THR P 145     -26.082-100.945 105.701  0.00 97.00      PROA   
ATOM   2294 HG23 THR P 145     -25.249 -99.648 104.772  0.00 97.00      PROA   
ATOM   2295  C   THR P 145     -27.799 -98.868 107.918  0.00 97.00      PROA   
ATOM   2296  O   THR P 145     -28.634 -99.368 107.178  0.00 97.00      PROA   
ATOM   2297  N   TYR P 146     -28.057 -97.749 108.625  0.00 97.00      PROA   
ATOM   2298  HN  TYR P 146     -27.365 -97.375 109.240  0.00 97.00      PROA   
ATOM   2299  CA  TYR P 146     -29.307 -97.025 108.575  0.00 97.00      PROA   
ATOM   2300  HA  TYR P 146     -30.022 -97.583 107.992  0.00 97.00      PROA   
ATOM   2301  CB  TYR P 146     -29.913 -96.727 109.968  0.00 97.00      PROA   
ATOM   2302  HB1 TYR P 146     -30.704 -95.952 109.886  0.00 97.00      PROA   
ATOM   2303  HB2 TYR P 146     -29.126 -96.352 110.658  0.00 97.00      PROA   
ATOM   2304  CG  TYR P 146     -30.559 -97.932 110.592  0.00 97.00      PROA   
ATOM   2305  CD1 TYR P 146     -29.798 -98.888 111.284  0.00 97.00      PROA   
ATOM   2306  HD1 TYR P 146     -28.720 -98.813 111.288  0.00 97.00      PROA   
ATOM   2307  CE1 TYR P 146     -30.431 -99.909 112.002  0.00 97.00      PROA   
ATOM   2308  HE1 TYR P 146     -29.839-100.640 112.528  0.00 97.00      PROA   
ATOM   2309  CZ  TYR P 146     -31.828 -99.967 112.056  0.00 97.00      PROA   
ATOM   2310  OH  TYR P 146     -32.465-100.977 112.800  0.00 97.00      PROA   
ATOM   2311  HH  TYR P 146     -31.768-101.526 113.174  0.00 97.00      PROA   
ATOM   2312  CD2 TYR P 146     -31.963 -98.033 110.613  0.00 97.00      PROA   
ATOM   2313  HD2 TYR P 146     -32.559 -97.293 110.100  0.00 97.00      PROA   
ATOM   2314  CE2 TYR P 146     -32.594 -99.044 111.345  0.00 97.00      PROA   
ATOM   2315  HE2 TYR P 146     -33.670 -99.095 111.389  0.00 97.00      PROA   
ATOM   2316  C   TYR P 146     -29.102 -95.701 107.884  0.00 97.00      PROA   
ATOM   2317  O   TYR P 146     -28.077 -95.051 108.043  0.00 97.00      PROA   
ATOM   2318  N   HSD P 147     -30.100 -95.266 107.088  0.00 97.00      PROA   
ATOM   2319  HN  HSD P 147     -30.938 -95.799 106.995  0.00 97.00      PROA   
ATOM   2320  CA  HSD P 147     -30.045 -94.005 106.376  0.00 97.00      PROA   
ATOM   2321  HA  HSD P 147     -29.389 -93.318 106.893  0.00 97.00      PROA   
ATOM   2322  CB  HSD P 147     -29.612 -94.162 104.891  0.00 97.00      PROA   
ATOM   2323  HB1 HSD P 147     -29.455 -93.155 104.448  0.00 97.00      PROA   
ATOM   2324  HB2 HSD P 147     -30.405 -94.666 104.302  0.00 97.00      PROA   
ATOM   2325  ND1 HSD P 147     -27.190 -94.519 104.161  0.00 97.00      PROA   
ATOM   2326  HD1 HSD P 147     -26.997 -93.568 103.913  0.00 97.00      PROA   
ATOM   2327  CG  HSD P 147     -28.368 -94.992 104.701  0.00 97.00      PROA   
ATOM   2328  CE1 HSD P 147     -26.360 -95.583 104.031  0.00 97.00      PROA   
ATOM   2329  HE1 HSD P 147     -25.347 -95.503 103.636  0.00 97.00      PROA   
ATOM   2330  NE2 HSD P 147     -26.925 -96.705 104.430  0.00 97.00      PROA   
ATOM   2331  CD2 HSD P 147     -28.189 -96.335 104.847  0.00 97.00      PROA   
ATOM   2332  HD2 HSD P 147     -28.876 -97.088 105.214  0.00 97.00      PROA   
ATOM   2333  C   HSD P 147     -31.446 -93.447 106.408  0.00 97.00      PROA   
ATOM   2334  O   HSD P 147     -32.398 -94.178 106.659  0.00 97.00      PROA   
ATOM   2335  N   CYS P 148     -31.626 -92.131 106.154  0.00 97.00      PROA   
ATOM   2336  HN  CYS P 148     -30.858 -91.495 106.091  0.00 97.00      PROA   
ATOM   2337  CA  CYS P 148     -32.948 -91.577 105.961  0.00 97.00      PROA   
ATOM   2338  HA  CYS P 148     -33.604 -92.379 105.670  0.00 97.00      PROA   
ATOM   2339  CB  CYS P 148     -33.558 -90.932 107.238  0.00 97.00      PROA   
ATOM   2340  HB1 CYS P 148     -33.534 -91.703 108.039  0.00 97.00      PROA   
ATOM   2341  HB2 CYS P 148     -34.631 -90.713 107.048  0.00 97.00      PROA   
ATOM   2342  SG  CYS P 148     -32.710 -89.434 107.845  0.00 97.00      PROA   
ATOM   2343  C   CYS P 148     -32.967 -90.612 104.799  0.00 97.00      PROA   
ATOM   2344  O   CYS P 148     -31.933 -90.141 104.335  0.00 97.00      PROA   
ATOM   2345  N   SER P 149     -34.180 -90.303 104.288  0.00 97.00      PROA   
ATOM   2346  HN  SER P 149     -35.003 -90.747 104.637  0.00 97.00      PROA   
ATOM   2347  CA  SER P 149     -34.354 -89.285 103.273  0.00 97.00      PROA   
ATOM   2348  HA  SER P 149     -33.578 -88.548 103.414  0.00 97.00      PROA   
ATOM   2349  CB  SER P 149     -34.335 -89.796 101.797  0.00 97.00      PROA   
ATOM   2350  HB1 SER P 149     -33.416 -90.403 101.656  0.00 97.00      PROA   
ATOM   2351  HB2 SER P 149     -34.287 -88.934 101.099  0.00 97.00      PROA   
ATOM   2352  OG  SER P 149     -35.466 -90.591 101.441  0.00 97.00      PROA   
ATOM   2353  HG1 SER P 149     -36.247 -90.138 101.767  0.00 97.00      PROA   
ATOM   2354  C   SER P 149     -35.668 -88.601 103.518  0.00 97.00      PROA   
ATOM   2355  O   SER P 149     -36.602 -89.213 104.018  0.00 97.00      PROA   
ATOM   2356  N   GLY P 150     -35.766 -87.308 103.143  0.00 97.00      PROA   
ATOM   2357  HN  GLY P 150     -34.978 -86.850 102.738  0.00 97.00      PROA   
ATOM   2358  CA  GLY P 150     -37.000 -86.548 103.187  0.00 97.00      PROA   
ATOM   2359  HA1 GLY P 150     -37.018 -85.985 104.107  0.00 97.00      PROA   
ATOM   2360  HA2 GLY P 150     -37.849 -87.206 103.055  0.00 97.00      PROA   
ATOM   2361  C   GLY P 150     -36.988 -85.585 102.043  0.00 97.00      PROA   
ATOM   2362  O   GLY P 150     -36.032 -85.534 101.282  0.00 97.00      PROA   
ATOM   2363  N   MET P 151     -38.062 -84.785 101.894  0.00 97.00      PROA   
ATOM   2364  HN  MET P 151     -38.866 -84.908 102.474  0.00 97.00      PROA   
ATOM   2365  CA  MET P 151     -38.236 -83.836 100.820  0.00 97.00      PROA   
ATOM   2366  HA  MET P 151     -37.362 -83.823 100.187  0.00 97.00      PROA   
ATOM   2367  CB  MET P 151     -39.492 -84.223  99.992  0.00 97.00      PROA   
ATOM   2368  HB1 MET P 151     -40.401 -83.721 100.377  0.00 97.00      PROA   
ATOM   2369  HB2 MET P 151     -39.663 -85.316 100.148  0.00 97.00      PROA   
ATOM   2370  CG  MET P 151     -39.371 -84.031  98.468  0.00 97.00      PROA   
ATOM   2371  HG1 MET P 151     -40.291 -84.460  98.010  0.00 97.00      PROA   
ATOM   2372  HG2 MET P 151     -38.512 -84.635  98.101  0.00 97.00      PROA   
ATOM   2373  SD  MET P 151     -39.193 -82.312  97.911  0.00 97.00      PROA   
ATOM   2374  CE  MET P 151     -39.352 -82.698  96.146  0.00 97.00      PROA   
ATOM   2375  HE1 MET P 151     -40.363 -83.101  95.923  0.00 97.00      PROA   
ATOM   2376  HE2 MET P 151     -38.603 -83.456  95.829  0.00 97.00      PROA   
ATOM   2377  HE3 MET P 151     -39.204 -81.787  95.527  0.00 97.00      PROA   
ATOM   2378  C   MET P 151     -38.413 -82.461 101.447  0.00 97.00      PROA   
ATOM   2379  O   MET P 151     -39.096 -82.303 102.455  0.00 97.00      PROA   
ATOM   2380  N   GLY P 152     -37.775 -81.425 100.852  0.00 97.00      PROA   
ATOM   2381  HN  GLY P 152     -37.157 -81.621 100.094  0.00 97.00      PROA   
ATOM   2382  CA  GLY P 152     -38.009 -80.023 101.183  0.00 97.00      PROA   
ATOM   2383  HA1 GLY P 152     -37.130 -79.625 101.660  0.00 97.00      PROA   
ATOM   2384  HA2 GLY P 152     -38.896 -79.933 101.795  0.00 97.00      PROA   
ATOM   2385  C   GLY P 152     -38.273 -79.246  99.924  0.00 97.00      PROA   
ATOM   2386  O   GLY P 152     -39.416 -78.954  99.589  0.00 97.00      PROA   
ATOM   2387  N   LYS P 153     -37.207 -78.867  99.188  0.00 97.00      PROA   
ATOM   2388  HN  LYS P 153     -36.280 -78.963  99.547  0.00 97.00      PROA   
ATOM   2389  CA  LYS P 153     -37.324 -78.366  97.828  0.00 97.00      PROA   
ATOM   2390  HA  LYS P 153     -38.366 -78.326  97.555  0.00 97.00      PROA   
ATOM   2391  CB  LYS P 153     -36.715 -76.948  97.670  0.00 97.00      PROA   
ATOM   2392  HB1 LYS P 153     -36.506 -76.729  96.600  0.00 97.00      PROA   
ATOM   2393  HB2 LYS P 153     -35.747 -76.909  98.214  0.00 97.00      PROA   
ATOM   2394  CG  LYS P 153     -37.637 -75.823  98.185  0.00 97.00      PROA   
ATOM   2395  HG1 LYS P 153     -37.088 -74.857  98.105  0.00 97.00      PROA   
ATOM   2396  HG2 LYS P 153     -37.871 -75.991  99.259  0.00 97.00      PROA   
ATOM   2397  CD  LYS P 153     -38.943 -75.732  97.376  0.00 97.00      PROA   
ATOM   2398  HD1 LYS P 153     -39.542 -76.651  97.562  0.00 97.00      PROA   
ATOM   2399  HD2 LYS P 153     -38.674 -75.711  96.295  0.00 97.00      PROA   
ATOM   2400  CE  LYS P 153     -39.809 -74.512  97.708  0.00 97.00      PROA   
ATOM   2401  HE1 LYS P 153     -39.265 -73.570  97.487  0.00 97.00      PROA   
ATOM   2402  HE2 LYS P 153     -40.107 -74.523  98.778  0.00 97.00      PROA   
ATOM   2403  NZ  LYS P 153     -41.044 -74.537  96.887  0.00 97.00      PROA   
ATOM   2404  HZ1 LYS P 153     -41.570 -75.411  97.091  0.00 97.00      PROA   
ATOM   2405  HZ2 LYS P 153     -40.786 -74.525  95.879  0.00 97.00      PROA   
ATOM   2406  HZ3 LYS P 153     -41.639 -73.714  97.103  0.00 97.00      PROA   
ATOM   2407  C   LYS P 153     -36.745 -79.329  96.817  0.00 97.00      PROA   
ATOM   2408  O   LYS P 153     -36.849 -79.120  95.609  0.00 97.00      PROA   
ATOM   2409  N   HSD P 154     -36.187 -80.452  97.303  0.00 97.00      PROA   
ATOM   2410  HN  HSD P 154     -36.094 -80.583  98.285  0.00 97.00      PROA   
ATOM   2411  CA  HSD P 154     -35.806 -81.592  96.511  0.00 97.00      PROA   
ATOM   2412  HA  HSD P 154     -36.615 -81.833  95.836  0.00 97.00      PROA   
ATOM   2413  CB  HSD P 154     -34.486 -81.398  95.721  0.00 97.00      PROA   
ATOM   2414  HB1 HSD P 154     -33.676 -81.096  96.421  0.00 97.00      PROA   
ATOM   2415  HB2 HSD P 154     -34.630 -80.566  94.998  0.00 97.00      PROA   
ATOM   2416  ND1 HSD P 154     -32.946 -83.368  95.220  0.00 97.00      PROA   
ATOM   2417  HD1 HSD P 154     -32.354 -83.265  96.021  0.00 97.00      PROA   
ATOM   2418  CG  HSD P 154     -34.069 -82.617  94.941  0.00 97.00      PROA   
ATOM   2419  CE1 HSD P 154     -32.918 -84.382  94.322  0.00 97.00      PROA   
ATOM   2420  HE1 HSD P 154     -32.131 -85.135  94.311  0.00 97.00      PROA   
ATOM   2421  NE2 HSD P 154     -33.943 -84.342  93.493  0.00 97.00      PROA   
ATOM   2422  CD2 HSD P 154     -34.659 -83.220  93.872  0.00 97.00      PROA   
ATOM   2423  HD2 HSD P 154     -35.553 -82.943  93.328  0.00 97.00      PROA   
ATOM   2424  C   HSD P 154     -35.687 -82.691  97.536  0.00 97.00      PROA   
ATOM   2425  O   HSD P 154     -35.758 -82.423  98.734  0.00 97.00      PROA   
ATOM   2426  N   ARG P 155     -35.531 -83.971  97.119  0.00 97.00      PROA   
ATOM   2427  HN  ARG P 155     -35.497 -84.199  96.148  0.00 97.00      PROA   
ATOM   2428  CA  ARG P 155     -35.184 -85.025  98.052  0.00 97.00      PROA   
ATOM   2429  HA  ARG P 155     -35.871 -84.937  98.882  0.00 97.00      PROA   
ATOM   2430  CB  ARG P 155     -35.366 -86.464  97.502  0.00 97.00      PROA   
ATOM   2431  HB1 ARG P 155     -36.457 -86.634  97.350  0.00 97.00      PROA   
ATOM   2432  HB2 ARG P 155     -35.036 -87.184  98.283  0.00 97.00      PROA   
ATOM   2433  CG  ARG P 155     -34.639 -86.752  96.169  0.00 97.00      PROA   
ATOM   2434  HG1 ARG P 155     -33.821 -86.016  96.042  0.00 97.00      PROA   
ATOM   2435  HG2 ARG P 155     -35.339 -86.608  95.317  0.00 97.00      PROA   
ATOM   2436  CD  ARG P 155     -33.975 -88.137  96.079  0.00 97.00      PROA   
ATOM   2437  HD1 ARG P 155     -33.154 -88.197  96.830  0.00 97.00      PROA   
ATOM   2438  HD2 ARG P 155     -33.563 -88.313  95.061  0.00 97.00      PROA   
ATOM   2439  NE  ARG P 155     -35.029 -89.162  96.362  0.00 97.00      PROA   
ATOM   2440  HE  ARG P 155     -35.981 -88.912  96.215  0.00 97.00      PROA   
ATOM   2441  CZ  ARG P 155     -34.794 -90.335  96.987  0.00 97.00      PROA   
ATOM   2442  NH1 ARG P 155     -33.560 -90.812  97.200  0.00 97.00      PROA   
ATOM   2443 HH11 ARG P 155     -32.785 -90.330  96.805  0.00 97.00      PROA   
ATOM   2444 HH12 ARG P 155     -33.466 -91.696  97.651  0.00 97.00      PROA   
ATOM   2445  NH2 ARG P 155     -35.834 -91.069  97.425  0.00 97.00      PROA   
ATOM   2446 HH21 ARG P 155     -36.761 -90.732  97.291  0.00 97.00      PROA   
ATOM   2447 HH22 ARG P 155     -35.645 -91.897  97.945  0.00 97.00      PROA   
ATOM   2448  C   ARG P 155     -33.781 -84.861  98.626  0.00 97.00      PROA   
ATOM   2449  O   ARG P 155     -32.820 -84.585  97.912  0.00 97.00      PROA   
ATOM   2450  N   TYR P 156     -33.638 -85.035  99.953  0.00 97.00      PROA   
ATOM   2451  HN  TYR P 156     -34.440 -85.206 100.525  0.00 97.00      PROA   
ATOM   2452  CA  TYR P 156     -32.380 -84.924 100.657  0.00 97.00      PROA   
ATOM   2453  HA  TYR P 156     -31.573 -84.741  99.961  0.00 97.00      PROA   
ATOM   2454  CB  TYR P 156     -32.414 -83.817 101.748  0.00 97.00      PROA   
ATOM   2455  HB1 TYR P 156     -31.415 -83.677 102.208  0.00 97.00      PROA   
ATOM   2456  HB2 TYR P 156     -33.136 -84.109 102.540  0.00 97.00      PROA   
ATOM   2457  CG  TYR P 156     -32.865 -82.485 101.194  0.00 97.00      PROA   
ATOM   2458  CD1 TYR P 156     -32.311 -81.954 100.014  0.00 97.00      PROA   
ATOM   2459  HD1 TYR P 156     -31.548 -82.502  99.482  0.00 97.00      PROA   
ATOM   2460  CE1 TYR P 156     -32.759 -80.730  99.500  0.00 97.00      PROA   
ATOM   2461  HE1 TYR P 156     -32.338 -80.347  98.582  0.00 97.00      PROA   
ATOM   2462  CZ  TYR P 156     -33.755 -80.013 100.173  0.00 97.00      PROA   
ATOM   2463  OH  TYR P 156     -34.208 -78.779  99.665  0.00 97.00      PROA   
ATOM   2464  HH  TYR P 156     -33.549 -78.461  99.045  0.00 97.00      PROA   
ATOM   2465  CD2 TYR P 156     -33.848 -81.739 101.871  0.00 97.00      PROA   
ATOM   2466  HD2 TYR P 156     -34.275 -82.121 102.786  0.00 97.00      PROA   
ATOM   2467  CE2 TYR P 156     -34.289 -80.512 101.365  0.00 97.00      PROA   
ATOM   2468  HE2 TYR P 156     -35.033 -79.946 101.904  0.00 97.00      PROA   
ATOM   2469  C   TYR P 156     -32.134 -86.261 101.312  0.00 97.00      PROA   
ATOM   2470  O   TYR P 156     -33.065 -86.894 101.795  0.00 97.00      PROA   
ATOM   2471  N   THR P 157     -30.865 -86.732 101.323  0.00 97.00      PROA   
ATOM   2472  HN  THR P 157     -30.133 -86.223 100.880  0.00 97.00      PROA   
ATOM   2473  CA  THR P 157     -30.452 -87.999 101.906  0.00 97.00      PROA   
ATOM   2474  HA  THR P 157     -31.304 -88.511 102.333  0.00 97.00      PROA   
ATOM   2475  CB  THR P 157     -29.756 -88.933 100.916  0.00 97.00      PROA   
ATOM   2476  HB  THR P 157     -29.215 -89.758 101.439  0.00 97.00      PROA   
ATOM   2477  OG1 THR P 157     -28.840 -88.224 100.085  0.00 97.00      PROA   
ATOM   2478  HG1 THR P 157     -28.136 -87.916 100.659  0.00 97.00      PROA   
ATOM   2479  CG2 THR P 157     -30.808 -89.570  99.995  0.00 97.00      PROA   
ATOM   2480 HG21 THR P 157     -31.378 -88.784  99.457  0.00 97.00      PROA   
ATOM   2481 HG22 THR P 157     -31.509 -90.195 100.583  0.00 97.00      PROA   
ATOM   2482 HG23 THR P 157     -30.303 -90.218  99.245  0.00 97.00      PROA   
ATOM   2483  C   THR P 157     -29.482 -87.716 103.028  0.00 97.00      PROA   
ATOM   2484  O   THR P 157     -28.623 -86.846 102.911  0.00 97.00      PROA   
ATOM   2485  N   SER P 158     -29.589 -88.461 104.153  0.00 97.00      PROA   
ATOM   2486  HN  SER P 158     -30.316 -89.141 104.256  0.00 97.00      PROA   
ATOM   2487  CA  SER P 158     -28.680 -88.331 105.276  0.00 97.00      PROA   
ATOM   2488  HA  SER P 158     -28.467 -87.280 105.410  0.00 97.00      PROA   
ATOM   2489  CB  SER P 158     -29.288 -88.874 106.604  0.00 97.00      PROA   
ATOM   2490  HB1 SER P 158     -30.297 -88.427 106.723  0.00 97.00      PROA   
ATOM   2491  HB2 SER P 158     -28.675 -88.556 107.472  0.00 97.00      PROA   
ATOM   2492  OG  SER P 158     -29.417 -90.296 106.635  0.00 97.00      PROA   
ATOM   2493  HG1 SER P 158     -28.537 -90.656 106.797  0.00 97.00      PROA   
ATOM   2494  C   SER P 158     -27.369 -89.048 105.031  0.00 97.00      PROA   
ATOM   2495  O   SER P 158     -27.215 -89.832 104.097  0.00 97.00      PROA   
ATOM   2496  N   ALA P 159     -26.398 -88.830 105.945  0.00 97.00      PROA   
ATOM   2497  HN  ALA P 159     -26.479 -88.091 106.611  0.00 97.00      PROA   
ATOM   2498  CA  ALA P 159     -25.298 -89.746 106.165  0.00 97.00      PROA   
ATOM   2499  HA  ALA P 159     -24.771 -89.855 105.226  0.00 97.00      PROA   
ATOM   2500  CB  ALA P 159     -24.331 -89.190 107.230  0.00 97.00      PROA   
ATOM   2501  HB1 ALA P 159     -24.849 -89.069 108.206  0.00 97.00      PROA   
ATOM   2502  HB2 ALA P 159     -23.952 -88.192 106.916  0.00 97.00      PROA   
ATOM   2503  HB3 ALA P 159     -23.461 -89.863 107.373  0.00 97.00      PROA   
ATOM   2504  C   ALA P 159     -25.793 -91.126 106.597  0.00 97.00      PROA   
ATOM   2505  O   ALA P 159     -26.844 -91.253 107.222  0.00 97.00      PROA   
ATOM   2506  N   GLY P 160     -25.052 -92.206 106.247  0.00 97.00      PROA   
ATOM   2507  HN  GLY P 160     -24.201 -92.093 105.741  0.00 97.00      PROA   
ATOM   2508  CA  GLY P 160     -25.355 -93.552 106.708  0.00 97.00      PROA   
ATOM   2509  HA1 GLY P 160     -24.904 -94.247 106.016  0.00 97.00      PROA   
ATOM   2510  HA2 GLY P 160     -26.424 -93.681 106.793  0.00 97.00      PROA   
ATOM   2511  C   GLY P 160     -24.719 -93.794 108.044  0.00 97.00      PROA   
ATOM   2512  O   GLY P 160     -23.546 -93.485 108.234  0.00 97.00      PROA   
ATOM   2513  N   ILE P 161     -25.475 -94.390 108.993  0.00 97.00      PROA   
ATOM   2514  HN  ILE P 161     -26.424 -94.632 108.795  0.00 97.00      PROA   
ATOM   2515  CA  ILE P 161     -24.996 -94.674 110.331  0.00 97.00      PROA   
ATOM   2516  HA  ILE P 161     -23.963 -94.373 110.419  0.00 97.00      PROA   
ATOM   2517  CB  ILE P 161     -25.794 -93.961 111.427  0.00 97.00      PROA   
ATOM   2518  HB  ILE P 161     -26.851 -94.318 111.396  0.00 97.00      PROA   
ATOM   2519  CG2 ILE P 161     -25.208 -94.303 112.818  0.00 97.00      PROA   
ATOM   2520 HG21 ILE P 161     -24.122 -94.074 112.848  0.00 97.00      PROA   
ATOM   2521 HG22 ILE P 161     -25.353 -95.373 113.071  0.00 97.00      PROA   
ATOM   2522 HG23 ILE P 161     -25.710 -93.693 113.598  0.00 97.00      PROA   
ATOM   2523  CG1 ILE P 161     -25.845 -92.422 111.207  0.00 97.00      PROA   
ATOM   2524 HG11 ILE P 161     -26.486 -91.986 112.006  0.00 97.00      PROA   
ATOM   2525 HG12 ILE P 161     -26.343 -92.202 110.239  0.00 97.00      PROA   
ATOM   2526  CD  ILE P 161     -24.483 -91.713 111.244  0.00 97.00      PROA   
ATOM   2527  HD1 ILE P 161     -23.809 -92.102 110.453  0.00 97.00      PROA   
ATOM   2528  HD2 ILE P 161     -23.984 -91.849 112.227  0.00 97.00      PROA   
ATOM   2529  HD3 ILE P 161     -24.614 -90.622 111.080  0.00 97.00      PROA   
ATOM   2530  C   ILE P 161     -25.053 -96.174 110.531  0.00 97.00      PROA   
ATOM   2531  O   ILE P 161     -26.114 -96.788 110.475  0.00 97.00      PROA   
ATOM   2532  N   SER P 162     -23.885 -96.809 110.774  0.00 97.00      PROA   
ATOM   2533  HN  SER P 162     -23.023 -96.307 110.789  0.00 97.00      PROA   
ATOM   2534  CA  SER P 162     -23.787 -98.243 110.964  0.00 97.00      PROA   
ATOM   2535  HA  SER P 162     -24.588 -98.726 110.425  0.00 97.00      PROA   
ATOM   2536  CB  SER P 162     -22.452 -98.813 110.418  0.00 97.00      PROA   
ATOM   2537  HB1 SER P 162     -22.417 -98.642 109.320  0.00 97.00      PROA   
ATOM   2538  HB2 SER P 162     -22.385 -99.908 110.596  0.00 97.00      PROA   
ATOM   2539  OG  SER P 162     -21.326 -98.158 110.999  0.00 97.00      PROA   
ATOM   2540  HG1 SER P 162     -21.457 -98.212 111.951  0.00 97.00      PROA   
ATOM   2541  C   SER P 162     -23.910 -98.630 112.424  0.00 97.00      PROA   
ATOM   2542  O   SER P 162     -23.085 -98.242 113.250  0.00 97.00      PROA   
ATOM   2543  N   VAL P 163     -24.931 -99.449 112.770  0.00 97.00      PROA   
ATOM   2544  HN  VAL P 163     -25.604 -99.742 112.093  0.00 97.00      PROA   
ATOM   2545  CA  VAL P 163     -25.109 -99.964 114.114  0.00 97.00      PROA   
ATOM   2546  HA  VAL P 163     -24.341 -99.550 114.748  0.00 97.00      PROA   
ATOM   2547  CB  VAL P 163     -26.446 -99.617 114.768  0.00 97.00      PROA   
ATOM   2548  HB  VAL P 163     -26.416 -99.929 115.839  0.00 97.00      PROA   
ATOM   2549  CG1 VAL P 163     -26.629 -98.087 114.739  0.00 97.00      PROA   
ATOM   2550 HG11 VAL P 163     -26.738 -97.716 113.697  0.00 97.00      PROA   
ATOM   2551 HG12 VAL P 163     -25.764 -97.577 115.212  0.00 97.00      PROA   
ATOM   2552 HG13 VAL P 163     -27.549 -97.817 115.299  0.00 97.00      PROA   
ATOM   2553  CG2 VAL P 163     -27.638-100.325 114.096  0.00 97.00      PROA   
ATOM   2554 HG21 VAL P 163     -27.605-101.422 114.254  0.00 97.00      PROA   
ATOM   2555 HG22 VAL P 163     -27.641-100.122 113.006  0.00 97.00      PROA   
ATOM   2556 HG23 VAL P 163     -28.592 -99.949 114.525  0.00 97.00      PROA   
ATOM   2557  C   VAL P 163     -24.900-101.460 114.077  0.00 97.00      PROA   
ATOM   2558  O   VAL P 163     -25.357-102.152 113.174  0.00 97.00      PROA   
ATOM   2559  N   THR P 164     -24.162-102.005 115.066  0.00 97.00      PROA   
ATOM   2560  HN  THR P 164     -23.787-101.423 115.787  0.00 97.00      PROA   
ATOM   2561  CA  THR P 164     -23.869-103.430 115.115  0.00 97.00      PROA   
ATOM   2562  HA  THR P 164     -24.320-103.936 114.276  0.00 97.00      PROA   
ATOM   2563  CB  THR P 164     -22.378-103.740 115.062  0.00 97.00      PROA   
ATOM   2564  HB  THR P 164     -21.863-103.375 115.978  0.00 97.00      PROA   
ATOM   2565  OG1 THR P 164     -21.777-103.096 113.946  0.00 97.00      PROA   
ATOM   2566  HG1 THR P 164     -22.155-102.217 113.897  0.00 97.00      PROA   
ATOM   2567  CG2 THR P 164     -22.144-105.252 114.879  0.00 97.00      PROA   
ATOM   2568 HG21 THR P 164     -22.600-105.586 113.922  0.00 97.00      PROA   
ATOM   2569 HG22 THR P 164     -22.581-105.846 115.704  0.00 97.00      PROA   
ATOM   2570 HG23 THR P 164     -21.053-105.461 114.826  0.00 97.00      PROA   
ATOM   2571  C   THR P 164     -24.474-103.969 116.396  0.00 97.00      PROA   
ATOM   2572  O   THR P 164     -24.052-103.597 117.483  0.00 97.00      PROA   
ATOM   2573  N   VAL P 165     -25.493-104.859 116.305  0.00 97.00      PROA   
ATOM   2574  HN  VAL P 165     -25.830-105.113 115.398  0.00 97.00      PROA   
ATOM   2575  CA  VAL P 165     -26.231-105.421 117.440  0.00 97.00      PROA   
ATOM   2576  HA  VAL P 165     -26.240-104.667 118.211  0.00 97.00      PROA   
ATOM   2577  CB  VAL P 165     -27.697-105.688 117.061  0.00 97.00      PROA   
ATOM   2578  HB  VAL P 165     -27.733-106.434 116.237  0.00 97.00      PROA   
ATOM   2579  CG1 VAL P 165     -28.572-106.199 118.229  0.00 97.00      PROA   
ATOM   2580 HG11 VAL P 165     -28.394-105.595 119.143  0.00 97.00      PROA   
ATOM   2581 HG12 VAL P 165     -28.381-107.268 118.447  0.00 97.00      PROA   
ATOM   2582 HG13 VAL P 165     -29.645-106.111 117.965  0.00 97.00      PROA   
ATOM   2583  CG2 VAL P 165     -28.316-104.362 116.565  0.00 97.00      PROA   
ATOM   2584 HG21 VAL P 165     -27.808-103.971 115.662  0.00 97.00      PROA   
ATOM   2585 HG22 VAL P 165     -28.259-103.597 117.369  0.00 97.00      PROA   
ATOM   2586 HG23 VAL P 165     -29.386-104.521 116.314  0.00 97.00      PROA   
ATOM   2587  C   VAL P 165     -25.499-106.667 117.977  0.00 97.00      PROA   
ATOM   2588  O   VAL P 165     -24.480-107.062 117.420  0.00 97.00      PROA   
ATOM   2589  N   LYS P 166     -25.956-107.319 119.084  0.00 97.00      PROA   
ATOM   2590  HN  LYS P 166     -26.756-106.988 119.581  0.00 97.00      PROA   
ATOM   2591  CA  LYS P 166     -25.472-108.623 119.510  0.00 97.00      PROA   
ATOM   2592  HA  LYS P 166     -25.064-109.164 118.666  0.00 97.00      PROA   
ATOM   2593  CB  LYS P 166     -24.505-108.620 120.741  0.00 97.00      PROA   
ATOM   2594  HB1 LYS P 166     -24.075-109.638 120.870  0.00 97.00      PROA   
ATOM   2595  HB2 LYS P 166     -25.087-108.389 121.663  0.00 97.00      PROA   
ATOM   2596  CG  LYS P 166     -23.376-107.571 120.740  0.00 97.00      PROA   
ATOM   2597  HG1 LYS P 166     -22.889-107.578 121.741  0.00 97.00      PROA   
ATOM   2598  HG2 LYS P 166     -23.877-106.585 120.648  0.00 97.00      PROA   
ATOM   2599  CD  LYS P 166     -22.282-107.796 119.673  0.00 97.00      PROA   
ATOM   2600  HD1 LYS P 166     -22.732-108.315 118.798  0.00 97.00      PROA   
ATOM   2601  HD2 LYS P 166     -21.515-108.485 120.089  0.00 97.00      PROA   
ATOM   2602  CE  LYS P 166     -21.574-106.522 119.174  0.00 97.00      PROA   
ATOM   2603  HE1 LYS P 166     -20.977-106.752 118.264  0.00 97.00      PROA   
ATOM   2604  HE2 LYS P 166     -20.916-106.082 119.950  0.00 97.00      PROA   
ATOM   2605  NZ  LYS P 166     -22.590-105.526 118.804  0.00 97.00      PROA   
ATOM   2606  HZ1 LYS P 166     -23.057-105.146 119.652  0.00 97.00      PROA   
ATOM   2607  HZ2 LYS P 166     -23.313-106.039 118.253  0.00 97.00      PROA   
ATOM   2608  HZ3 LYS P 166     -22.237-104.743 118.223  0.00 97.00      PROA   
ATOM   2609  C   LYS P 166     -26.699-109.342 120.013  0.00 97.00      PROA   
ATOM   2610  O   LYS P 166     -27.604-108.702 120.539  0.00 97.00      PROA   
ATOM   2611  N   GLU P 167     -26.687-110.700 119.945  0.00  0.00      PROA   
ATOM   2612  HN  GLU P 167     -25.944-111.186 119.492  0.00  0.00      PROA   
ATOM   2613  CA  GLU P 167     -27.643-111.548 120.628  0.00  0.00      PROA   
ATOM   2614  HA  GLU P 167     -28.378-110.934 121.126  0.00  0.00      PROA   
ATOM   2615  CB  GLU P 167     -28.374-112.574 119.710  0.00  0.00      PROA   
ATOM   2616  HB1 GLU P 167     -28.681-112.050 118.779  0.00  0.00      PROA   
ATOM   2617  HB2 GLU P 167     -29.304-112.865 120.248  0.00  0.00      PROA   
ATOM   2618  CG  GLU P 167     -27.616-113.875 119.356  0.00  0.00      PROA   
ATOM   2619  HG1 GLU P 167     -27.322-114.423 120.277  0.00  0.00      PROA   
ATOM   2620  HG2 GLU P 167     -26.697-113.629 118.784  0.00  0.00      PROA   
ATOM   2621  CD  GLU P 167     -28.510-114.818 118.543  0.00  0.00      PROA   
ATOM   2622  OE1 GLU P 167     -29.646-115.107 119.006  0.00  0.00      PROA   
ATOM   2623  OE2 GLU P 167     -28.062-115.278 117.460  0.00  0.00      PROA   
ATOM   2624  C   GLU P 167     -26.821-112.272 121.663  0.00  0.00      PROA   
ATOM   2625  O   GLU P 167     -25.634-112.528 121.455  0.00  0.00      PROA   
ATOM   2626  N   LEU P 168     -27.436-112.574 122.836  0.00  0.00      PROA   
ATOM   2627  HN  LEU P 168     -28.396-112.347 122.983  0.00  0.00      PROA   
ATOM   2628  CA  LEU P 168     -26.781-113.217 123.958  0.00  0.00      PROA   
ATOM   2629  HA  LEU P 168     -25.903-112.629 124.183  0.00  0.00      PROA   
ATOM   2630  CB  LEU P 168     -27.672-113.290 125.234  0.00  0.00      PROA   
ATOM   2631  HB1 LEU P 168     -27.135-113.895 126.002  0.00  0.00      PROA   
ATOM   2632  HB2 LEU P 168     -28.622-113.815 124.996  0.00  0.00      PROA   
ATOM   2633  CG  LEU P 168     -28.010-111.945 125.938  0.00  0.00      PROA   
ATOM   2634  HG  LEU P 168     -28.460-112.227 126.922  0.00  0.00      PROA   
ATOM   2635  CD1 LEU P 168     -26.758-111.104 126.256  0.00  0.00      PROA   
ATOM   2636 HD11 LEU P 168     -26.285-110.739 125.320  0.00  0.00      PROA   
ATOM   2637 HD12 LEU P 168     -26.016-111.712 126.817  0.00  0.00      PROA   
ATOM   2638 HD13 LEU P 168     -27.034-110.224 126.875  0.00  0.00      PROA   
ATOM   2639  CD2 LEU P 168     -29.085-111.109 125.217  0.00  0.00      PROA   
ATOM   2640 HD21 LEU P 168     -29.989-111.724 125.023  0.00  0.00      PROA   
ATOM   2641 HD22 LEU P 168     -28.697-110.724 124.253  0.00  0.00      PROA   
ATOM   2642 HD23 LEU P 168     -29.379-110.240 125.843  0.00  0.00      PROA   
ATOM   2643  C   LEU P 168     -26.298-114.621 123.657  0.00  0.00      PROA   
ATOM   2644  O   LEU P 168     -25.157-114.956 123.971  0.00  0.00      PROA   
ATOM   2645  N   PHE P 169     -27.152-115.466 123.030  0.00  0.00      PROA   
ATOM   2646  HN  PHE P 169     -28.068-115.184 122.754  0.00  0.00      PROA   
ATOM   2647  CA  PHE P 169     -26.805-116.844 122.757  0.00  0.00      PROA   
ATOM   2648  HA  PHE P 169     -25.814-116.841 122.326  0.00  0.00      PROA   
ATOM   2649  CB  PHE P 169     -26.814-117.761 124.030  0.00  0.00      PROA   
ATOM   2650  HB1 PHE P 169     -26.077-117.360 124.759  0.00  0.00      PROA   
ATOM   2651  HB2 PHE P 169     -26.476-118.785 123.772  0.00  0.00      PROA   
ATOM   2652  CG  PHE P 169     -28.149-117.873 124.740  0.00  0.00      PROA   
ATOM   2653  CD1 PHE P 169     -28.517-116.948 125.734  0.00  0.00      PROA   
ATOM   2654  HD1 PHE P 169     -27.868-116.115 125.955  0.00  0.00      PROA   
ATOM   2655  CE1 PHE P 169     -29.705-117.107 126.458  0.00  0.00      PROA   
ATOM   2656  HE1 PHE P 169     -29.975-116.389 127.218  0.00  0.00      PROA   
ATOM   2657  CZ  PHE P 169     -30.535-118.206 126.208  0.00  0.00      PROA   
ATOM   2658  HZ  PHE P 169     -31.452-118.330 126.766  0.00  0.00      PROA   
ATOM   2659  CD2 PHE P 169     -28.989-118.978 124.507  0.00  0.00      PROA   
ATOM   2660  HD2 PHE P 169     -28.704-119.719 123.776  0.00  0.00      PROA   
ATOM   2661  CE2 PHE P 169     -30.178-119.142 125.229  0.00  0.00      PROA   
ATOM   2662  HE2 PHE P 169     -30.814-119.993 125.037  0.00  0.00      PROA   
ATOM   2663  C   PHE P 169     -27.786-117.316 121.704  0.00  0.00      PROA   
ATOM   2664  O   PHE P 169     -28.818-116.671 121.537  0.00  0.00      PROA   
ATOM   2665  N   PRO P 170     -27.548-118.396 120.957  0.00  0.00      PROA   
ATOM   2666  CD  PRO P 170     -26.235-119.037 120.841  0.00  0.00      PROA   
ATOM   2667  HD1 PRO P 170     -25.880-119.418 121.820  0.00  0.00      PROA   
ATOM   2668  HD2 PRO P 170     -25.512-118.299 120.429  0.00  0.00      PROA   
ATOM   2669  CA  PRO P 170     -28.440-118.797 119.878  0.00  0.00      PROA   
ATOM   2670  HA  PRO P 170     -28.836-117.930 119.367  0.00  0.00      PROA   
ATOM   2671  CB  PRO P 170     -27.561-119.655 118.951  0.00  0.00      PROA   
ATOM   2672  HB1 PRO P 170     -27.110-118.991 118.180  0.00  0.00      PROA   
ATOM   2673  HB2 PRO P 170     -28.112-120.467 118.436  0.00  0.00      PROA   
ATOM   2674  CG  PRO P 170     -26.441-120.184 119.852  0.00  0.00      PROA   
ATOM   2675  HG1 PRO P 170     -26.795-121.087 120.395  0.00  0.00      PROA   
ATOM   2676  HG2 PRO P 170     -25.521-120.431 119.287  0.00  0.00      PROA   
ATOM   2677  C   PRO P 170     -29.581-119.612 120.442  0.00  0.00      PROA   
ATOM   2678  O   PRO P 170     -29.365-120.402 121.360  0.00  0.00      PROA   
ATOM   2679  N   ALA P 171     -30.810-119.397 119.907  0.00  0.00      PROA   
ATOM   2680  HN  ALA P 171     -30.928-118.736 119.170  0.00  0.00      PROA   
ATOM   2681  CA  ALA P 171     -32.028-120.067 120.309  0.00  0.00      PROA   
ATOM   2682  HA  ALA P 171     -32.124-119.872 121.365  0.00  0.00      PROA   
ATOM   2683  CB  ALA P 171     -33.266-119.502 119.584  0.00  0.00      PROA   
ATOM   2684  HB1 ALA P 171     -33.188-119.660 118.487  0.00  0.00      PROA   
ATOM   2685  HB2 ALA P 171     -33.345-118.410 119.772  0.00  0.00      PROA   
ATOM   2686  HB3 ALA P 171     -34.198-119.984 119.949  0.00  0.00      PROA   
ATOM   2687  C   ALA P 171     -31.965-121.562 120.046  0.00  0.00      PROA   
ATOM   2688  O   ALA P 171     -31.335-121.959 119.066  0.00  0.00      PROA   
ATOM   2689  N   PRO P 172     -32.573-122.430 120.858  0.00  0.00      PROA   
ATOM   2690  CD  PRO P 172     -33.184-122.069 122.141  0.00  0.00      PROA   
ATOM   2691  HD1 PRO P 172     -34.040-121.378 121.987  0.00  0.00      PROA   
ATOM   2692  HD2 PRO P 172     -32.413-121.592 122.785  0.00  0.00      PROA   
ATOM   2693  CA  PRO P 172     -32.354-123.862 120.751  0.00  0.00      PROA   
ATOM   2694  HA  PRO P 172     -31.337-124.065 120.445  0.00  0.00      PROA   
ATOM   2695  CB  PRO P 172     -32.649-124.402 122.161  0.00  0.00      PROA   
ATOM   2696  HB1 PRO P 172     -31.708-124.372 122.754  0.00  0.00      PROA   
ATOM   2697  HB2 PRO P 172     -33.038-125.440 122.174  0.00  0.00      PROA   
ATOM   2698  CG  PRO P 172     -33.634-123.393 122.762  0.00  0.00      PROA   
ATOM   2699  HG1 PRO P 172     -34.668-123.633 122.431  0.00  0.00      PROA   
ATOM   2700  HG2 PRO P 172     -33.594-123.379 123.867  0.00  0.00      PROA   
ATOM   2701  C   PRO P 172     -33.311-124.465 119.751  0.00  0.00      PROA   
ATOM   2702  O   PRO P 172     -34.496-124.135 119.769  0.00  0.00      PROA   
ATOM   2703  N   VAL P 173     -32.794-125.355 118.872  0.00 97.00      PROA   
ATOM   2704  HN  VAL P 173     -31.812-125.531 118.851  0.00 97.00      PROA   
ATOM   2705  CA  VAL P 173     -33.583-126.118 117.931  0.00 97.00      PROA   
ATOM   2706  HA  VAL P 173     -34.495-125.573 117.732  0.00 97.00      PROA   
ATOM   2707  CB  VAL P 173     -32.880-126.328 116.590  0.00 97.00      PROA   
ATOM   2708  HB  VAL P 173     -33.518-126.955 115.925  0.00 97.00      PROA   
ATOM   2709  CG1 VAL P 173     -32.705-124.952 115.913  0.00 97.00      PROA   
ATOM   2710 HG11 VAL P 173     -32.045-124.297 116.521  0.00 97.00      PROA   
ATOM   2711 HG12 VAL P 173     -33.685-124.447 115.790  0.00 97.00      PROA   
ATOM   2712 HG13 VAL P 173     -32.240-125.075 114.912  0.00 97.00      PROA   
ATOM   2713  CG2 VAL P 173     -31.517-127.034 116.765  0.00 97.00      PROA   
ATOM   2714 HG21 VAL P 173     -31.636-128.022 117.253  0.00 97.00      PROA   
ATOM   2715 HG22 VAL P 173     -30.822-126.418 117.372  0.00 97.00      PROA   
ATOM   2716 HG23 VAL P 173     -31.046-127.195 115.772  0.00 97.00      PROA   
ATOM   2717  C   VAL P 173     -33.990-127.439 118.550  0.00 97.00      PROA   
ATOM   2718  O   VAL P 173     -33.347-127.942 119.466  0.00 97.00      PROA   
ATOM   2719  N   LEU P 174     -35.098-128.033 118.054  0.00 97.00      PROA   
ATOM   2720  HN  LEU P 174     -35.636-127.595 117.339  0.00 97.00      PROA   
ATOM   2721  CA  LEU P 174     -35.563-129.331 118.489  0.00 97.00      PROA   
ATOM   2722  HA  LEU P 174     -35.073-129.620 119.408  0.00 97.00      PROA   
ATOM   2723  CB  LEU P 174     -37.092-129.296 118.742  0.00 97.00      PROA   
ATOM   2724  HB1 LEU P 174     -37.650-129.124 117.797  0.00 97.00      PROA   
ATOM   2725  HB2 LEU P 174     -37.273-128.404 119.388  0.00 97.00      PROA   
ATOM   2726  CG  LEU P 174     -37.704-130.502 119.496  0.00 97.00      PROA   
ATOM   2727  HG  LEU P 174     -37.061-130.719 120.381  0.00 97.00      PROA   
ATOM   2728  CD1 LEU P 174     -39.103-130.127 120.016  0.00 97.00      PROA   
ATOM   2729 HD11 LEU P 174     -39.773-129.876 119.167  0.00 97.00      PROA   
ATOM   2730 HD12 LEU P 174     -39.045-129.249 120.693  0.00 97.00      PROA   
ATOM   2731 HD13 LEU P 174     -39.543-130.979 120.573  0.00 97.00      PROA   
ATOM   2732  CD2 LEU P 174     -37.799-131.789 118.657  0.00 97.00      PROA   
ATOM   2733 HD21 LEU P 174     -36.796-132.214 118.457  0.00 97.00      PROA   
ATOM   2734 HD22 LEU P 174     -38.304-131.582 117.691  0.00 97.00      PROA   
ATOM   2735 HD23 LEU P 174     -38.392-132.550 119.204  0.00 97.00      PROA   
ATOM   2736  C   LEU P 174     -35.183-130.313 117.401  0.00 97.00      PROA   
ATOM   2737  O   LEU P 174     -35.745-130.306 116.308  0.00 97.00      PROA   
ATOM   2738  N   THR P 175     -34.193-131.191 117.684  0.00 97.00      PROA   
ATOM   2739  HN  THR P 175     -33.732-131.168 118.572  0.00 97.00      PROA   
ATOM   2740  CA  THR P 175     -33.704-132.187 116.750  0.00 97.00      PROA   
ATOM   2741  HA  THR P 175     -33.996-131.893 115.753  0.00 97.00      PROA   
ATOM   2742  CB  THR P 175     -32.184-132.321 116.707  0.00 97.00      PROA   
ATOM   2743  HB  THR P 175     -31.862-133.232 116.151  0.00 97.00      PROA   
ATOM   2744  OG1 THR P 175     -31.647-132.353 118.018  0.00 97.00      PROA   
ATOM   2745  HG1 THR P 175     -30.764-131.964 117.971  0.00 97.00      PROA   
ATOM   2746  CG2 THR P 175     -31.611-131.088 115.984  0.00 97.00      PROA   
ATOM   2747 HG21 THR P 175     -31.866-130.162 116.540  0.00 97.00      PROA   
ATOM   2748 HG22 THR P 175     -32.027-131.015 114.958  0.00 97.00      PROA   
ATOM   2749 HG23 THR P 175     -30.505-131.159 115.909  0.00 97.00      PROA   
ATOM   2750  C   THR P 175     -34.369-133.521 117.018  0.00 97.00      PROA   
ATOM   2751  O   THR P 175     -34.365-134.045 118.129  0.00 97.00      PROA   
ATOM   2752  N   ALA P 176     -34.981-134.094 115.963  0.00 97.00      PROA   
ATOM   2753  HN  ALA P 176     -34.999-133.632 115.081  0.00 97.00      PROA   
ATOM   2754  CA  ALA P 176     -35.635-135.379 115.998  0.00 97.00      PROA   
ATOM   2755  HA  ALA P 176     -35.443-135.871 116.943  0.00 97.00      PROA   
ATOM   2756  CB  ALA P 176     -37.156-135.230 115.792  0.00 97.00      PROA   
ATOM   2757  HB1 ALA P 176     -37.377-134.734 114.823  0.00 97.00      PROA   
ATOM   2758  HB2 ALA P 176     -37.577-134.596 116.603  0.00 97.00      PROA   
ATOM   2759  HB3 ALA P 176     -37.667-136.214 115.820  0.00 97.00      PROA   
ATOM   2760  C   ALA P 176     -35.008-136.205 114.895  0.00 97.00      PROA   
ATOM   2761  O   ALA P 176     -34.639-135.677 113.848  0.00 97.00      PROA   
ATOM   2762  N   SER P 177     -34.819-137.530 115.112  0.00 97.00      PROA   
ATOM   2763  HN  SER P 177     -35.103-137.966 115.963  0.00 97.00      PROA   
ATOM   2764  CA  SER P 177     -33.990-138.342 114.234  0.00 97.00      PROA   
ATOM   2765  HA  SER P 177     -33.266-137.707 113.739  0.00 97.00      PROA   
ATOM   2766  CB  SER P 177     -33.197-139.390 115.058  0.00 97.00      PROA   
ATOM   2767  HB1 SER P 177     -32.543-138.838 115.768  0.00 97.00      PROA   
ATOM   2768  HB2 SER P 177     -32.540-140.007 114.408  0.00 97.00      PROA   
ATOM   2769  OG  SER P 177     -34.056-140.235 115.824  0.00 97.00      PROA   
ATOM   2770  HG1 SER P 177     -34.412-140.889 115.217  0.00 97.00      PROA   
ATOM   2771  C   SER P 177     -34.752-139.067 113.142  0.00 97.00      PROA   
ATOM   2772  O   SER P 177     -34.143-139.777 112.343  0.00 97.00      PROA   
ATOM   2773  N   VAL P 178     -36.091-138.895 113.060  0.00 97.00      PROA   
ATOM   2774  HN  VAL P 178     -36.565-138.306 113.708  0.00 97.00      PROA   
ATOM   2775  CA  VAL P 178     -36.907-139.492 112.018  0.00 97.00      PROA   
ATOM   2776  HA  VAL P 178     -36.300-139.663 111.138  0.00 97.00      PROA   
ATOM   2777  CB  VAL P 178     -37.592-140.805 112.431  0.00 97.00      PROA   
ATOM   2778  HB  VAL P 178     -38.288-140.614 113.280  0.00 97.00      PROA   
ATOM   2779  CG1 VAL P 178     -38.389-141.396 111.248  0.00 97.00      PROA   
ATOM   2780 HG11 VAL P 178     -37.728-141.538 110.367  0.00 97.00      PROA   
ATOM   2781 HG12 VAL P 178     -39.232-140.744 110.960  0.00 97.00      PROA   
ATOM   2782 HG13 VAL P 178     -38.811-142.384 111.529  0.00 97.00      PROA   
ATOM   2783  CG2 VAL P 178     -36.549-141.843 112.896  0.00 97.00      PROA   
ATOM   2784 HG21 VAL P 178     -36.035-141.510 113.820  0.00 97.00      PROA   
ATOM   2785 HG22 VAL P 178     -35.792-142.008 112.101  0.00 97.00      PROA   
ATOM   2786 HG23 VAL P 178     -37.048-142.814 113.110  0.00 97.00      PROA   
ATOM   2787  C   VAL P 178     -37.962-138.458 111.674  0.00 97.00      PROA   
ATOM   2788  O   VAL P 178     -38.569-137.865 112.563  0.00 97.00      PROA   
ATOM   2789  N   THR P 179     -38.203-138.207 110.361  0.00 97.00      PROA   
ATOM   2790  HN  THR P 179     -37.669-138.650 109.644  0.00 97.00      PROA   
ATOM   2791  CA  THR P 179     -39.301-137.390 109.865  0.00 97.00      PROA   
ATOM   2792  HA  THR P 179     -39.282-136.454 110.407  0.00 97.00      PROA   
ATOM   2793  CB  THR P 179     -39.191-137.083 108.376  0.00 97.00      PROA   
ATOM   2794  HB  THR P 179     -40.126-136.616 107.980  0.00 97.00      PROA   
ATOM   2795  OG1 THR P 179     -38.907-138.264 107.632  0.00 97.00      PROA   
ATOM   2796  HG1 THR P 179     -39.663-138.840 107.763  0.00 97.00      PROA   
ATOM   2797  CG2 THR P 179     -38.038-136.093 108.147  0.00 97.00      PROA   
ATOM   2798 HG21 THR P 179     -37.078-136.523 108.499  0.00 97.00      PROA   
ATOM   2799 HG22 THR P 179     -38.229-135.144 108.690  0.00 97.00      PROA   
ATOM   2800 HG23 THR P 179     -37.945-135.868 107.063  0.00 97.00      PROA   
ATOM   2801  C   THR P 179     -40.664-138.020 110.096  0.00 97.00      PROA   
ATOM   2802  O   THR P 179     -40.840-139.226 109.952  0.00 97.00      PROA   
ATOM   2803  N   SER P 180     -41.685-137.189 110.396  0.00 97.00      PROA   
ATOM   2804  HN  SER P 180     -41.547-136.211 110.536  0.00 97.00      PROA   
ATOM   2805  CA  SER P 180     -43.083-137.565 110.395  0.00 97.00      PROA   
ATOM   2806  HA  SER P 180     -43.163-138.417 111.050  0.00 97.00      PROA   
ATOM   2807  CB  SER P 180     -43.944-136.426 110.983  0.00 97.00      PROA   
ATOM   2808  HB1 SER P 180     -43.764-136.377 112.079  0.00 97.00      PROA   
ATOM   2809  HB2 SER P 180     -45.027-136.586 110.823  0.00 97.00      PROA   
ATOM   2810  OG  SER P 180     -43.568-135.169 110.433  0.00 97.00      PROA   
ATOM   2811  HG1 SER P 180     -44.220-134.540 110.770  0.00 97.00      PROA   
ATOM   2812  C   SER P 180     -43.601-138.009 109.026  0.00 97.00      PROA   
ATOM   2813  O   SER P 180     -43.053-137.580 108.009  0.00 97.00      PROA   
ATOM   2814  N   PRO P 181     -44.609-138.877 108.907  0.00 97.00      PROA   
ATOM   2815  CD  PRO P 181     -45.210-139.107 107.588  0.00 97.00      PROA   
ATOM   2816  HD1 PRO P 181     -44.474-139.585 106.905  0.00 97.00      PROA   
ATOM   2817  HD2 PRO P 181     -45.552-138.138 107.157  0.00 97.00      PROA   
ATOM   2818  CA  PRO P 181     -45.456-139.375 109.985  0.00 97.00      PROA   
ATOM   2819  HA  PRO P 181     -45.589-138.626 110.746  0.00 97.00      PROA   
ATOM   2820  CB  PRO P 181     -46.794-139.670 109.288  0.00 97.00      PROA   
ATOM   2821  HB1 PRO P 181     -47.406-138.739 109.277  0.00 97.00      PROA   
ATOM   2822  HB2 PRO P 181     -47.378-140.473 109.779  0.00 97.00      PROA   
ATOM   2823  CG  PRO P 181     -46.409-140.020 107.846  0.00 97.00      PROA   
ATOM   2824  HG1 PRO P 181     -46.081-141.082 107.800  0.00 97.00      PROA   
ATOM   2825  HG2 PRO P 181     -47.238-139.862 107.128  0.00 97.00      PROA   
ATOM   2826  C   PRO P 181     -44.880-140.628 110.627  0.00 97.00      PROA   
ATOM   2827  O   PRO P 181     -44.659-141.631 109.951  0.00 97.00      PROA   
ATOM   2828  N   LEU P 182     -44.643-140.595 111.959  0.00 97.00      PROA   
ATOM   2829  HN  LEU P 182     -44.864-139.775 112.485  0.00 97.00      PROA   
ATOM   2830  CA  LEU P 182     -44.164-141.725 112.735  0.00 97.00      PROA   
ATOM   2831  HA  LEU P 182     -43.343-142.164 112.186  0.00 97.00      PROA   
ATOM   2832  CB  LEU P 182     -43.663-141.336 114.157  0.00 97.00      PROA   
ATOM   2833  HB1 LEU P 182     -43.275-142.258 114.645  0.00 97.00      PROA   
ATOM   2834  HB2 LEU P 182     -44.517-140.974 114.765  0.00 97.00      PROA   
ATOM   2835  CG  LEU P 182     -42.530-140.273 114.241  0.00 97.00      PROA   
ATOM   2836  HG  LEU P 182     -42.058-140.408 115.247  0.00 97.00      PROA   
ATOM   2837  CD1 LEU P 182     -41.422-140.480 113.193  0.00 97.00      PROA   
ATOM   2838 HD11 LEU P 182     -41.821-140.319 112.170  0.00 97.00      PROA   
ATOM   2839 HD12 LEU P 182     -41.009-141.508 113.257  0.00 97.00      PROA   
ATOM   2840 HD13 LEU P 182     -40.598-139.754 113.356  0.00 97.00      PROA   
ATOM   2841  CD2 LEU P 182     -43.043-138.818 114.215  0.00 97.00      PROA   
ATOM   2842 HD21 LEU P 182     -43.815-138.659 114.996  0.00 97.00      PROA   
ATOM   2843 HD22 LEU P 182     -43.485-138.574 113.229  0.00 97.00      PROA   
ATOM   2844 HD23 LEU P 182     -42.204-138.115 114.394  0.00 97.00      PROA   
ATOM   2845  C   LEU P 182     -45.236-142.793 112.869  0.00 97.00      PROA   
ATOM   2846  O   LEU P 182     -46.419-142.492 112.922  0.00 97.00      PROA   
ATOM   2847  N   LEU P 183     -44.865-144.089 112.925  0.00 97.00      PROA   
ATOM   2848  HN  LEU P 183     -43.909-144.360 112.849  0.00 97.00      PROA   
ATOM   2849  CA  LEU P 183     -45.823-145.150 113.183  0.00 97.00      PROA   
ATOM   2850  HA  LEU P 183     -46.699-144.959 112.580  0.00 97.00      PROA   
ATOM   2851  CB  LEU P 183     -45.282-146.546 112.795  0.00 97.00      PROA   
ATOM   2852  HB1 LEU P 183     -46.044-147.320 113.038  0.00 97.00      PROA   
ATOM   2853  HB2 LEU P 183     -44.372-146.761 113.397  0.00 97.00      PROA   
ATOM   2854  CG  LEU P 183     -44.928-146.707 111.295  0.00 97.00      PROA   
ATOM   2855  HG  LEU P 183     -44.123-145.978 111.040  0.00 97.00      PROA   
ATOM   2856  CD1 LEU P 183     -44.377-148.119 111.029  0.00 97.00      PROA   
ATOM   2857 HD11 LEU P 183     -45.151-148.879 111.268  0.00 97.00      PROA   
ATOM   2858 HD12 LEU P 183     -43.484-148.313 111.659  0.00 97.00      PROA   
ATOM   2859 HD13 LEU P 183     -44.091-148.227 109.962  0.00 97.00      PROA   
ATOM   2860  CD2 LEU P 183     -46.129-146.422 110.373  0.00 97.00      PROA   
ATOM   2861 HD21 LEU P 183     -46.453-145.365 110.461  0.00 97.00      PROA   
ATOM   2862 HD22 LEU P 183     -46.982-147.080 110.643  0.00 97.00      PROA   
ATOM   2863 HD23 LEU P 183     -45.854-146.612 109.314  0.00 97.00      PROA   
ATOM   2864  C   LEU P 183     -46.284-145.176 114.633  0.00 97.00      PROA   
ATOM   2865  O   LEU P 183     -45.504-144.961 115.557  0.00 97.00      PROA   
ATOM   2866  N   GLU P 184     -47.588-145.458 114.866  0.00 97.00      PROA   
ATOM   2867  HN  GLU P 184     -48.229-145.518 114.101  0.00 97.00      PROA   
ATOM   2868  CA  GLU P 184     -48.164-145.651 116.183  0.00 97.00      PROA   
ATOM   2869  HA  GLU P 184     -47.959-144.748 116.740  0.00 97.00      PROA   
ATOM   2870  CB  GLU P 184     -49.715-145.780 116.091  0.00 97.00      PROA   
ATOM   2871  HB1 GLU P 184     -49.940-146.564 115.334  0.00 97.00      PROA   
ATOM   2872  HB2 GLU P 184     -50.089-144.807 115.696  0.00 97.00      PROA   
ATOM   2873  CG  GLU P 184     -50.461-146.128 117.398  0.00 97.00      PROA   
ATOM   2874  HG1 GLU P 184     -50.105-145.473 118.212  0.00 97.00      PROA   
ATOM   2875  HG2 GLU P 184     -50.259-147.180 117.684  0.00 97.00      PROA   
ATOM   2876  CD  GLU P 184     -51.975-145.917 117.320  0.00 97.00      PROA   
ATOM   2877  OE1 GLU P 184     -52.424-144.777 117.045  0.00 97.00      PROA   
ATOM   2878  OE2 GLU P 184     -52.714-146.893 117.603  0.00 97.00      PROA   
ATOM   2879  C   GLU P 184     -47.503-146.799 116.947  0.00 97.00      PROA   
ATOM   2880  O   GLU P 184     -47.315-147.894 116.420  0.00 97.00      PROA   
ATOM   2881  N   GLY P 185     -47.098-146.533 118.212  0.00 97.00      PROA   
ATOM   2882  HN  GLY P 185     -47.368-145.657 118.611  0.00 97.00      PROA   
ATOM   2883  CA  GLY P 185     -46.369-147.450 119.075  0.00 97.00      PROA   
ATOM   2884  HA1 GLY P 185     -46.254-148.403 118.580  0.00 97.00      PROA   
ATOM   2885  HA2 GLY P 185     -46.920-147.541 119.994  0.00 97.00      PROA   
ATOM   2886  C   GLY P 185     -44.986-146.988 119.457  0.00 97.00      PROA   
ATOM   2887  O   GLY P 185     -44.434-147.482 120.437  0.00 97.00      PROA   
ATOM   2888  N   THR P 186     -44.364-146.042 118.717  0.00 97.00      PROA   
ATOM   2889  HN  THR P 186     -44.810-145.636 117.922  0.00 97.00      PROA   
ATOM   2890  CA  THR P 186     -42.955-145.713 118.924  0.00 97.00      PROA   
ATOM   2891  HA  THR P 186     -42.436-146.654 119.005  0.00 97.00      PROA   
ATOM   2892  CB  THR P 186     -42.315-144.990 117.739  0.00 97.00      PROA   
ATOM   2893  HB  THR P 186     -41.257-144.719 117.971  0.00 97.00      PROA   
ATOM   2894  OG1 THR P 186     -43.029-143.808 117.387  0.00 97.00      PROA   
ATOM   2895  HG1 THR P 186     -43.178-143.342 118.214  0.00 97.00      PROA   
ATOM   2896  CG2 THR P 186     -42.304-145.915 116.512  0.00 97.00      PROA   
ATOM   2897 HG21 THR P 186     -43.339-146.165 116.202  0.00 97.00      PROA   
ATOM   2898 HG22 THR P 186     -41.760-146.857 116.733  0.00 97.00      PROA   
ATOM   2899 HG23 THR P 186     -41.803-145.403 115.663  0.00 97.00      PROA   
ATOM   2900  C   THR P 186     -42.659-144.867 120.167  0.00 97.00      PROA   
ATOM   2901  O   THR P 186     -43.194-143.765 120.240  0.00 97.00      PROA   
ATOM   2902  N   PRO P 187     -41.816-145.218 121.149  0.00 97.00      PROA   
ATOM   2903  CD  PRO P 187     -41.307-146.578 121.379  0.00 97.00      PROA   
ATOM   2904  HD1 PRO P 187     -41.086-147.119 120.435  0.00 97.00      PROA   
ATOM   2905  HD2 PRO P 187     -42.060-147.142 121.973  0.00 97.00      PROA   
ATOM   2906  CA  PRO P 187     -41.069-144.226 121.932  0.00 97.00      PROA   
ATOM   2907  HA  PRO P 187     -41.773-143.570 122.422  0.00 97.00      PROA   
ATOM   2908  CB  PRO P 187     -40.266-145.074 122.930  0.00 97.00      PROA   
ATOM   2909  HB1 PRO P 187     -40.906-145.284 123.816  0.00 97.00      PROA   
ATOM   2910  HB2 PRO P 187     -39.335-144.586 123.279  0.00 97.00      PROA   
ATOM   2911  CG  PRO P 187     -40.018-146.390 122.187  0.00 97.00      PROA   
ATOM   2912  HG1 PRO P 187     -39.162-146.260 121.488  0.00 97.00      PROA   
ATOM   2913  HG2 PRO P 187     -39.816-147.239 122.869  0.00 97.00      PROA   
ATOM   2914  C   PRO P 187     -40.178-143.350 121.047  0.00 97.00      PROA   
ATOM   2915  O   PRO P 187     -39.742-143.814 119.995  0.00 97.00      PROA   
ATOM   2916  N   VAL P 188     -39.925-142.072 121.434  0.00 97.00      PROA   
ATOM   2917  HN  VAL P 188     -40.238-141.729 122.316  0.00 97.00      PROA   
ATOM   2918  CA  VAL P 188     -39.211-141.111 120.602  0.00 97.00      PROA   
ATOM   2919  HA  VAL P 188     -38.524-141.634 119.952  0.00 97.00      PROA   
ATOM   2920  CB  VAL P 188     -40.146-140.206 119.778  0.00 97.00      PROA   
ATOM   2921  HB  VAL P 188     -40.791-139.609 120.464  0.00 97.00      PROA   
ATOM   2922  CG1 VAL P 188     -39.344-139.233 118.885  0.00 97.00      PROA   
ATOM   2923 HG11 VAL P 188     -38.645-139.796 118.232  0.00 97.00      PROA   
ATOM   2924 HG12 VAL P 188     -38.767-138.508 119.492  0.00 97.00      PROA   
ATOM   2925 HG13 VAL P 188     -40.039-138.655 118.239  0.00 97.00      PROA   
ATOM   2926  CG2 VAL P 188     -41.077-141.058 118.887  0.00 97.00      PROA   
ATOM   2927 HG21 VAL P 188     -41.778-141.656 119.502  0.00 97.00      PROA   
ATOM   2928 HG22 VAL P 188     -40.480-141.744 118.251  0.00 97.00      PROA   
ATOM   2929 HG23 VAL P 188     -41.682-140.401 118.226  0.00 97.00      PROA   
ATOM   2930  C   VAL P 188     -38.411-140.242 121.553  0.00 97.00      PROA   
ATOM   2931  O   VAL P 188     -38.922-139.892 122.611  0.00 97.00      PROA   
ATOM   2932  N   THR P 189     -37.154-139.851 121.195  0.00 97.00      PROA   
ATOM   2933  HN  THR P 189     -36.762-140.138 120.325  0.00 97.00      PROA   
ATOM   2934  CA  THR P 189     -36.329-138.914 121.955  0.00 97.00      PROA   
ATOM   2935  HA  THR P 189     -36.860-138.675 122.862  0.00 97.00      PROA   
ATOM   2936  CB  THR P 189     -34.944-139.442 122.398  0.00 97.00      PROA   
ATOM   2937  HB  THR P 189     -35.075-140.062 123.315  0.00 97.00      PROA   
ATOM   2938  OG1 THR P 189     -33.970-138.434 122.678  0.00 97.00      PROA   
ATOM   2939  HG1 THR P 189     -34.179-138.060 123.542  0.00 97.00      PROA   
ATOM   2940  CG2 THR P 189     -34.330-140.308 121.288  0.00 97.00      PROA   
ATOM   2941 HG21 THR P 189     -34.232-139.711 120.356  0.00 97.00      PROA   
ATOM   2942 HG22 THR P 189     -34.939-141.212 121.091  0.00 97.00      PROA   
ATOM   2943 HG23 THR P 189     -33.313-140.638 121.596  0.00 97.00      PROA   
ATOM   2944  C   THR P 189     -36.249-137.616 121.176  0.00 97.00      PROA   
ATOM   2945  O   THR P 189     -36.118-137.619 119.953  0.00 97.00      PROA   
ATOM   2946  N   LEU P 190     -36.376-136.475 121.896  0.00 97.00      PROA   
ATOM   2947  HN  LEU P 190     -36.433-136.541 122.893  0.00 97.00      PROA   
ATOM   2948  CA  LEU P 190     -36.493-135.151 121.318  0.00 97.00      PROA   
ATOM   2949  HA  LEU P 190     -36.334-135.206 120.251  0.00 97.00      PROA   
ATOM   2950  CB  LEU P 190     -37.878-134.495 121.609  0.00 97.00      PROA   
ATOM   2951  HB1 LEU P 190     -37.860-133.462 121.200  0.00 97.00      PROA   
ATOM   2952  HB2 LEU P 190     -38.022-134.422 122.709  0.00 97.00      PROA   
ATOM   2953  CG  LEU P 190     -39.140-135.193 121.020  0.00 97.00      PROA   
ATOM   2954  HG  LEU P 190     -39.964-134.439 121.085  0.00 97.00      PROA   
ATOM   2955  CD1 LEU P 190     -38.989-135.571 119.536  0.00 97.00      PROA   
ATOM   2956 HD11 LEU P 190     -38.167-136.301 119.404  0.00 97.00      PROA   
ATOM   2957 HD12 LEU P 190     -38.766-134.678 118.918  0.00 97.00      PROA   
ATOM   2958 HD13 LEU P 190     -39.925-136.039 119.165  0.00 97.00      PROA   
ATOM   2959  CD2 LEU P 190     -39.621-136.400 121.852  0.00 97.00      PROA   
ATOM   2960 HD21 LEU P 190     -39.704-136.126 122.924  0.00 97.00      PROA   
ATOM   2961 HD22 LEU P 190     -38.918-137.250 121.762  0.00 97.00      PROA   
ATOM   2962 HD23 LEU P 190     -40.616-136.741 121.495  0.00 97.00      PROA   
ATOM   2963  C   LEU P 190     -35.415-134.243 121.886  0.00 97.00      PROA   
ATOM   2964  O   LEU P 190     -35.494-133.772 123.020  0.00 97.00      PROA   
ATOM   2965  N   SER P 191     -34.377-133.931 121.080  0.00 97.00      PROA   
ATOM   2966  HN  SER P 191     -34.339-134.270 120.140  0.00 97.00      PROA   
ATOM   2967  CA  SER P 191     -33.222-133.182 121.543  0.00 97.00      PROA   
ATOM   2968  HA  SER P 191     -33.103-133.360 122.603  0.00 97.00      PROA   
ATOM   2969  CB  SER P 191     -31.911-133.736 120.901  0.00 97.00      PROA   
ATOM   2970  HB1 SER P 191     -32.115-133.995 119.842  0.00 97.00      PROA   
ATOM   2971  HB2 SER P 191     -31.639-134.679 121.424  0.00 97.00      PROA   
ATOM   2972  OG  SER P 191     -30.794-132.849 120.940  0.00 97.00      PROA   
ATOM   2973  HG1 SER P 191     -30.909-132.262 120.185  0.00 97.00      PROA   
ATOM   2974  C   SER P 191     -33.402-131.678 121.388  0.00 97.00      PROA   
ATOM   2975  O   SER P 191     -33.237-131.118 120.312  0.00 97.00      PROA   
ATOM   2976  N   CYS P 192     -33.712-130.968 122.497  0.00 97.00      PROA   
ATOM   2977  HN  CYS P 192     -33.930-131.445 123.345  0.00 97.00      PROA   
ATOM   2978  CA  CYS P 192     -33.768-129.512 122.516  0.00 97.00      PROA   
ATOM   2979  HA  CYS P 192     -34.048-129.156 121.535  0.00 97.00      PROA   
ATOM   2980  CB  CYS P 192     -34.819-128.981 123.525  0.00 97.00      PROA   
ATOM   2981  HB1 CYS P 192     -34.762-127.872 123.571  0.00 97.00      PROA   
ATOM   2982  HB2 CYS P 192     -34.598-129.380 124.539  0.00 97.00      PROA   
ATOM   2983  SG  CYS P 192     -36.495-129.490 123.020  0.00 97.00      PROA   
ATOM   2984  C   CYS P 192     -32.389-128.954 122.835  0.00 97.00      PROA   
ATOM   2985  O   CYS P 192     -31.949-128.959 123.983  0.00 97.00      PROA   
ATOM   2986  N   GLU P 193     -31.656-128.488 121.791  0.00 97.00      PROA   
ATOM   2987  HN  GLU P 193     -32.070-128.415 120.885  0.00 97.00      PROA   
ATOM   2988  CA  GLU P 193     -30.209-128.373 121.835  0.00 97.00      PROA   
ATOM   2989  HA  GLU P 193     -29.871-128.659 122.821  0.00 97.00      PROA   
ATOM   2990  CB  GLU P 193     -29.572-129.372 120.833  0.00 97.00      PROA   
ATOM   2991  HB1 GLU P 193     -29.872-130.394 121.157  0.00 97.00      PROA   
ATOM   2992  HB2 GLU P 193     -28.465-129.308 120.914  0.00 97.00      PROA   
ATOM   2993  CG  GLU P 193     -30.014-129.184 119.363  0.00 97.00      PROA   
ATOM   2994  HG1 GLU P 193     -29.899-128.122 119.063  0.00 97.00      PROA   
ATOM   2995  HG2 GLU P 193     -31.072-129.483 119.215  0.00 97.00      PROA   
ATOM   2996  CD  GLU P 193     -29.128-130.010 118.448  0.00 97.00      PROA   
ATOM   2997  OE1 GLU P 193     -28.231-129.411 117.797  0.00 97.00      PROA   
ATOM   2998  OE2 GLU P 193     -29.286-131.257 118.420  0.00 97.00      PROA   
ATOM   2999  C   GLU P 193     -29.639-126.983 121.583  0.00 97.00      PROA   
ATOM   3000  O   GLU P 193     -30.097-126.244 120.715  0.00 97.00      PROA   
ATOM   3001  N   THR P 194     -28.581-126.606 122.352  0.00 97.00      PROA   
ATOM   3002  HN  THR P 194     -28.312-127.154 123.140  0.00 97.00      PROA   
ATOM   3003  CA  THR P 194     -27.817-125.379 122.140  0.00 97.00      PROA   
ATOM   3004  HA  THR P 194     -28.365-124.720 121.478  0.00 97.00      PROA   
ATOM   3005  CB  THR P 194     -27.517-124.616 123.441  0.00 97.00      PROA   
ATOM   3006  HB  THR P 194     -26.888-123.719 123.222  0.00 97.00      PROA   
ATOM   3007  OG1 THR P 194     -26.844-125.420 124.410  0.00 97.00      PROA   
ATOM   3008  HG1 THR P 194     -26.147-124.870 124.779  0.00 97.00      PROA   
ATOM   3009  CG2 THR P 194     -28.829-124.124 124.074  0.00 97.00      PROA   
ATOM   3010 HG21 THR P 194     -29.490-124.982 124.319  0.00 97.00      PROA   
ATOM   3011 HG22 THR P 194     -29.364-123.444 123.380  0.00 97.00      PROA   
ATOM   3012 HG23 THR P 194     -28.612-123.572 125.014  0.00 97.00      PROA   
ATOM   3013  C   THR P 194     -26.467-125.639 121.487  0.00 97.00      PROA   
ATOM   3014  O   THR P 194     -26.027-124.853 120.650  0.00 97.00      PROA   
ATOM   3015  N   LYS P 195     -25.753-126.707 121.921  0.00 97.00      PROA   
ATOM   3016  HN  LYS P 195     -26.187-127.312 122.581  0.00 97.00      PROA   
ATOM   3017  CA  LYS P 195     -24.338-126.979 121.668  0.00 97.00      PROA   
ATOM   3018  HA  LYS P 195     -24.137-127.895 122.202  0.00 97.00      PROA   
ATOM   3019  CB  LYS P 195     -23.973-127.272 120.179  0.00 97.00      PROA   
ATOM   3020  HB1 LYS P 195     -22.941-126.913 119.966  0.00 97.00      PROA   
ATOM   3021  HB2 LYS P 195     -24.649-126.703 119.506  0.00 97.00      PROA   
ATOM   3022  CG  LYS P 195     -23.975-128.760 119.764  0.00 97.00      PROA   
ATOM   3023  HG1 LYS P 195     -23.376-129.346 120.496  0.00 97.00      PROA   
ATOM   3024  HG2 LYS P 195     -23.442-128.818 118.786  0.00 97.00      PROA   
ATOM   3025  CD  LYS P 195     -25.352-129.413 119.564  0.00 97.00      PROA   
ATOM   3026  HD1 LYS P 195     -25.943-128.753 118.890  0.00 97.00      PROA   
ATOM   3027  HD2 LYS P 195     -25.893-129.477 120.532  0.00 97.00      PROA   
ATOM   3028  CE  LYS P 195     -25.224-130.812 118.926  0.00 97.00      PROA   
ATOM   3029  HE1 LYS P 195     -24.716-131.518 119.614  0.00 97.00      PROA   
ATOM   3030  HE2 LYS P 195     -24.643-130.735 117.982  0.00 97.00      PROA   
ATOM   3031  NZ  LYS P 195     -26.540-131.376 118.585  0.00 97.00      PROA   
ATOM   3032  HZ1 LYS P 195     -27.110-130.618 118.139  0.00 97.00      PROA   
ATOM   3033  HZ2 LYS P 195     -27.085-131.656 119.423  0.00 97.00      PROA   
ATOM   3034  HZ3 LYS P 195     -26.500-132.163 117.913  0.00 97.00      PROA   
ATOM   3035  C   LYS P 195     -23.347-125.986 122.285  0.00 97.00      PROA   
ATOM   3036  O   LYS P 195     -22.248-126.374 122.678  0.00 97.00      PROA   
ATOM   3037  N   LEU P 196     -23.724-124.699 122.430  0.00 97.00      PROA   
ATOM   3038  HN  LEU P 196     -24.583-124.405 122.019  0.00 97.00      PROA   
ATOM   3039  CA  LEU P 196     -22.905-123.648 122.996  0.00 97.00      PROA   
ATOM   3040  HA  LEU P 196     -21.863-123.916 122.880  0.00 97.00      PROA   
ATOM   3041  CB  LEU P 196     -23.156-122.273 122.309  0.00 97.00      PROA   
ATOM   3042  HB1 LEU P 196     -22.653-121.480 122.902  0.00 97.00      PROA   
ATOM   3043  HB2 LEU P 196     -24.248-122.061 122.312  0.00 97.00      PROA   
ATOM   3044  CG  LEU P 196     -22.618-122.091 120.863  0.00 97.00      PROA   
ATOM   3045  HG  LEU P 196     -22.793-121.016 120.607  0.00 97.00      PROA   
ATOM   3046  CD1 LEU P 196     -21.099-122.328 120.773  0.00 97.00      PROA   
ATOM   3047 HD11 LEU P 196     -20.862-123.394 120.973  0.00 97.00      PROA   
ATOM   3048 HD12 LEU P 196     -20.563-121.697 121.513  0.00 97.00      PROA   
ATOM   3049 HD13 LEU P 196     -20.732-122.073 119.757  0.00 97.00      PROA   
ATOM   3050  CD2 LEU P 196     -23.370-122.911 119.798  0.00 97.00      PROA   
ATOM   3051 HD21 LEU P 196     -24.462-122.727 119.863  0.00 97.00      PROA   
ATOM   3052 HD22 LEU P 196     -23.179-123.995 119.934  0.00 97.00      PROA   
ATOM   3053 HD23 LEU P 196     -23.022-122.627 118.782  0.00 97.00      PROA   
ATOM   3054  C   LEU P 196     -23.162-123.479 124.483  0.00 97.00      PROA   
ATOM   3055  O   LEU P 196     -24.284-123.632 124.965  0.00 97.00      PROA   
ATOM   3056  N   LEU P 197     -22.094-123.118 125.239  0.00 97.00      PROA   
ATOM   3057  HN  LEU P 197     -21.179-123.082 124.846  0.00 97.00      PROA   
ATOM   3058  CA  LEU P 197     -22.189-122.626 126.596  0.00 97.00      PROA   
ATOM   3059  HA  LEU P 197     -23.220-122.386 126.813  0.00 97.00      PROA   
ATOM   3060  CB  LEU P 197     -21.656-123.633 127.646  0.00 97.00      PROA   
ATOM   3061  HB1 LEU P 197     -20.597-123.877 127.408  0.00 97.00      PROA   
ATOM   3062  HB2 LEU P 197     -22.242-124.574 127.544  0.00 97.00      PROA   
ATOM   3063  CG  LEU P 197     -21.736-123.177 129.125  0.00 97.00      PROA   
ATOM   3064  HG  LEU P 197     -21.131-122.248 129.245  0.00 97.00      PROA   
ATOM   3065  CD1 LEU P 197     -23.177-122.866 129.570  0.00 97.00      PROA   
ATOM   3066 HD11 LEU P 197     -23.817-123.762 129.424  0.00 97.00      PROA   
ATOM   3067 HD12 LEU P 197     -23.599-122.022 128.988  0.00 97.00      PROA   
ATOM   3068 HD13 LEU P 197     -23.190-122.591 130.646  0.00 97.00      PROA   
ATOM   3069  CD2 LEU P 197     -21.117-124.239 130.051  0.00 97.00      PROA   
ATOM   3070 HD21 LEU P 197     -20.061-124.429 129.769  0.00 97.00      PROA   
ATOM   3071 HD22 LEU P 197     -21.682-125.192 129.971  0.00 97.00      PROA   
ATOM   3072 HD23 LEU P 197     -21.146-123.896 131.107  0.00 97.00      PROA   
ATOM   3073  C   LEU P 197     -21.394-121.340 126.649  0.00 97.00      PROA   
ATOM   3074  O   LEU P 197     -20.286-121.263 126.124  0.00 97.00      PROA   
ATOM   3075  N   LEU P 198     -21.974-120.286 127.268  0.00 97.00      PROA   
ATOM   3076  HN  LEU P 198     -22.858-120.386 127.715  0.00 97.00      PROA   
ATOM   3077  CA  LEU P 198     -21.396-118.964 127.384  0.00 97.00      PROA   
ATOM   3078  HA  LEU P 198     -20.332-119.008 127.190  0.00 97.00      PROA   
ATOM   3079  CB  LEU P 198     -22.078-117.874 126.498  0.00 97.00      PROA   
ATOM   3080  HB1 LEU P 198     -21.643-116.882 126.756  0.00 97.00      PROA   
ATOM   3081  HB2 LEU P 198     -23.164-117.834 126.733  0.00 97.00      PROA   
ATOM   3082  CG  LEU P 198     -21.937-118.003 124.955  0.00 97.00      PROA   
ATOM   3083  HG  LEU P 198     -22.321-117.039 124.536  0.00 97.00      PROA   
ATOM   3084  CD1 LEU P 198     -20.476-118.140 124.489  0.00 97.00      PROA   
ATOM   3085 HD11 LEU P 198     -20.051-119.109 124.822  0.00 97.00      PROA   
ATOM   3086 HD12 LEU P 198     -19.855-117.319 124.901  0.00 97.00      PROA   
ATOM   3087 HD13 LEU P 198     -20.425-118.105 123.380  0.00 97.00      PROA   
ATOM   3088  CD2 LEU P 198     -22.822-119.102 124.341  0.00 97.00      PROA   
ATOM   3089 HD21 LEU P 198     -23.850-119.049 124.753  0.00 97.00      PROA   
ATOM   3090 HD22 LEU P 198     -22.400-120.103 124.556  0.00 97.00      PROA   
ATOM   3091 HD23 LEU P 198     -22.872-118.981 123.239  0.00 97.00      PROA   
ATOM   3092  C   LEU P 198     -21.598-118.593 128.836  0.00 97.00      PROA   
ATOM   3093  O   LEU P 198     -22.331-119.271 129.555  0.00 97.00      PROA   
ATOM   3094  N   GLN P 199     -20.932-117.511 129.316  0.00 97.00      PROA   
ATOM   3095  HN  GLN P 199     -20.300-117.010 128.729  0.00 97.00      PROA   
ATOM   3096  CA  GLN P 199     -21.034-117.023 130.685  0.00 97.00      PROA   
ATOM   3097  HA  GLN P 199     -20.646-117.805 131.323  0.00 97.00      PROA   
ATOM   3098  CB  GLN P 199     -20.202-115.729 130.901  0.00 97.00      PROA   
ATOM   3099  HB1 GLN P 199     -20.281-115.434 131.971  0.00 97.00      PROA   
ATOM   3100  HB2 GLN P 199     -20.644-114.904 130.296  0.00 97.00      PROA   
ATOM   3101  CG  GLN P 199     -18.695-115.823 130.540  0.00 97.00      PROA   
ATOM   3102  HG1 GLN P 199     -18.132-114.982 130.996  0.00 97.00      PROA   
ATOM   3103  HG2 GLN P 199     -18.588-115.737 129.436  0.00 97.00      PROA   
ATOM   3104  CD  GLN P 199     -18.041-117.155 130.928  0.00 97.00      PROA   
ATOM   3105  OE1 GLN P 199     -17.689-117.959 130.058  0.00 97.00      PROA   
ATOM   3106  NE2 GLN P 199     -17.852-117.393 132.253  0.00 97.00      PROA   
ATOM   3107 HE21 GLN P 199     -17.398-118.246 132.507  0.00 97.00      PROA   
ATOM   3108 HE22 GLN P 199     -18.133-116.720 132.936  0.00 97.00      PROA   
ATOM   3109  C   GLN P 199     -22.475-116.760 131.116  0.00 97.00      PROA   
ATOM   3110  O   GLN P 199     -23.279-116.199 130.373  0.00 97.00      PROA   
ATOM   3111  N   ARG P 200     -22.839-117.214 132.336  0.00 97.00      PROA   
ATOM   3112  HN  ARG P 200     -22.184-117.625 132.964  0.00 97.00      PROA   
ATOM   3113  CA  ARG P 200     -24.220-117.357 132.721  0.00 97.00      PROA   
ATOM   3114  HA  ARG P 200     -24.842-116.675 132.160  0.00 97.00      PROA   
ATOM   3115  CB  ARG P 200     -24.630-118.832 132.469  0.00 97.00      PROA   
ATOM   3116  HB1 ARG P 200     -23.983-119.485 133.100  0.00 97.00      PROA   
ATOM   3117  HB2 ARG P 200     -24.395-119.091 131.412  0.00 97.00      PROA   
ATOM   3118  CG  ARG P 200     -26.097-119.172 132.755  0.00 97.00      PROA   
ATOM   3119  HG1 ARG P 200     -26.538-118.426 133.447  0.00 97.00      PROA   
ATOM   3120  HG2 ARG P 200     -26.096-120.138 133.301  0.00 97.00      PROA   
ATOM   3121  CD  ARG P 200     -27.010-119.281 131.526  0.00 97.00      PROA   
ATOM   3122  HD1 ARG P 200     -26.727-118.547 130.745  0.00 97.00      PROA   
ATOM   3123  HD2 ARG P 200     -28.071-119.090 131.813  0.00 97.00      PROA   
ATOM   3124  NE  ARG P 200     -26.869-120.664 130.956  0.00 97.00      PROA   
ATOM   3125  HE  ARG P 200     -26.133-120.868 130.317  0.00 97.00      PROA   
ATOM   3126  CZ  ARG P 200     -27.671-121.685 131.316  0.00 97.00      PROA   
ATOM   3127  NH1 ARG P 200     -28.648-121.541 132.219  0.00 97.00      PROA   
ATOM   3128 HH11 ARG P 200     -28.490-120.880 132.949  0.00 97.00      PROA   
ATOM   3129 HH12 ARG P 200     -29.174-122.351 132.481  0.00 97.00      PROA   
ATOM   3130  NH2 ARG P 200     -27.465-122.924 130.845  0.00 97.00      PROA   
ATOM   3131 HH21 ARG P 200     -26.637-123.119 130.332  0.00 97.00      PROA   
ATOM   3132 HH22 ARG P 200     -27.949-123.650 131.330  0.00 97.00      PROA   
ATOM   3133  C   ARG P 200     -24.296-117.067 134.208  0.00 97.00      PROA   
ATOM   3134  O   ARG P 200     -23.389-117.499 134.920  0.00 97.00      PROA   
ATOM   3135  N   PRO P 201     -25.296-116.370 134.761  0.00 97.00      PROA   
ATOM   3136  CD  PRO P 201     -26.195-115.468 134.029  0.00 97.00      PROA   
ATOM   3137  HD1 PRO P 201     -26.733-116.009 133.221  0.00 97.00      PROA   
ATOM   3138  HD2 PRO P 201     -25.600-114.631 133.597  0.00 97.00      PROA   
ATOM   3139  CA  PRO P 201     -25.518-116.337 136.202  0.00 97.00      PROA   
ATOM   3140  HA  PRO P 201     -24.583-116.207 136.729  0.00 97.00      PROA   
ATOM   3141  CB  PRO P 201     -26.439-115.117 136.409  0.00 97.00      PROA   
ATOM   3142  HB1 PRO P 201     -25.800-114.221 136.582  0.00 97.00      PROA   
ATOM   3143  HB2 PRO P 201     -27.133-115.222 137.265  0.00 97.00      PROA   
ATOM   3144  CG  PRO P 201     -27.180-114.932 135.073  0.00 97.00      PROA   
ATOM   3145  HG1 PRO P 201     -28.096-115.558 135.064  0.00 97.00      PROA   
ATOM   3146  HG2 PRO P 201     -27.471-113.880 134.888  0.00 97.00      PROA   
ATOM   3147  C   PRO P 201     -26.133-117.640 136.700  0.00 97.00      PROA   
ATOM   3148  O   PRO P 201     -25.458-118.373 137.420  0.00 97.00      PROA   
ATOM   3149  N   GLY P 202     -27.387-117.965 136.319  0.00 97.00      PROA   
ATOM   3150  HN  GLY P 202     -27.953-117.301 135.834  0.00 97.00      PROA   
ATOM   3151  CA  GLY P 202     -28.021-119.229 136.630  0.00 97.00      PROA   
ATOM   3152  HA1 GLY P 202     -29.066-119.056 136.474  0.00 97.00      PROA   
ATOM   3153  HA2 GLY P 202     -27.785-119.538 137.639  0.00 97.00      PROA   
ATOM   3154  C   GLY P 202     -27.637-120.309 135.670  0.00 97.00      PROA   
ATOM   3155  O   GLY P 202     -28.154-120.332 134.565  0.00 97.00      PROA   
ATOM   3156  N   LEU P 203     -26.743-121.233 136.079  0.00 97.00      PROA   
ATOM   3157  HN  LEU P 203     -26.371-121.151 137.000  0.00 97.00      PROA   
ATOM   3158  CA  LEU P 203     -26.174-122.306 135.274  0.00 97.00      PROA   
ATOM   3159  HA  LEU P 203     -25.755-121.840 134.400  0.00 97.00      PROA   
ATOM   3160  CB  LEU P 203     -24.991-123.006 136.006  0.00 97.00      PROA   
ATOM   3161  HB1 LEU P 203     -24.881-124.060 135.670  0.00 97.00      PROA   
ATOM   3162  HB2 LEU P 203     -25.218-123.028 137.094  0.00 97.00      PROA   
ATOM   3163  CG  LEU P 203     -23.597-122.343 135.798  0.00 97.00      PROA   
ATOM   3164  HG  LEU P 203     -22.885-122.892 136.462  0.00 97.00      PROA   
ATOM   3165  CD1 LEU P 203     -23.077-122.522 134.356  0.00 97.00      PROA   
ATOM   3166 HD11 LEU P 203     -23.728-121.984 133.635  0.00 97.00      PROA   
ATOM   3167 HD12 LEU P 203     -23.055-123.598 134.082  0.00 97.00      PROA   
ATOM   3168 HD13 LEU P 203     -22.048-122.115 134.268  0.00 97.00      PROA   
ATOM   3169  CD2 LEU P 203     -23.542-120.862 136.216  0.00 97.00      PROA   
ATOM   3170 HD21 LEU P 203     -23.884-120.741 137.264  0.00 97.00      PROA   
ATOM   3171 HD22 LEU P 203     -24.190-120.243 135.560  0.00 97.00      PROA   
ATOM   3172 HD23 LEU P 203     -22.504-120.475 136.137  0.00 97.00      PROA   
ATOM   3173  C   LEU P 203     -27.142-123.345 134.710  0.00 97.00      PROA   
ATOM   3174  O   LEU P 203     -26.903-123.861 133.620  0.00 97.00      PROA   
ATOM   3175  N   GLN P 204     -28.236-123.704 135.419  0.00 97.00      PROA   
ATOM   3176  HN  GLN P 204     -28.514-123.188 136.231  0.00 97.00      PROA   
ATOM   3177  CA  GLN P 204     -29.085-124.848 135.105  0.00 97.00      PROA   
ATOM   3178  HA  GLN P 204     -28.437-125.704 134.991  0.00 97.00      PROA   
ATOM   3179  CB  GLN P 204     -30.078-125.085 136.276  0.00 97.00      PROA   
ATOM   3180  HB1 GLN P 204     -30.812-124.249 136.299  0.00 97.00      PROA   
ATOM   3181  HB2 GLN P 204     -29.489-125.004 137.219  0.00 97.00      PROA   
ATOM   3182  CG  GLN P 204     -30.856-126.421 136.319  0.00 97.00      PROA   
ATOM   3183  HG1 GLN P 204     -31.686-126.391 135.582  0.00 97.00      PROA   
ATOM   3184  HG2 GLN P 204     -31.314-126.539 137.323  0.00 97.00      PROA   
ATOM   3185  CD  GLN P 204     -29.982-127.638 135.995  0.00 97.00      PROA   
ATOM   3186  OE1 GLN P 204     -29.720-127.977 134.837  0.00 97.00      PROA   
ATOM   3187  NE2 GLN P 204     -29.517-128.343 137.061  0.00 97.00      PROA   
ATOM   3188 HE21 GLN P 204     -28.961-129.150 136.872  0.00 97.00      PROA   
ATOM   3189 HE22 GLN P 204     -29.728-128.037 137.987  0.00 97.00      PROA   
ATOM   3190  C   GLN P 204     -29.884-124.674 133.818  0.00 97.00      PROA   
ATOM   3191  O   GLN P 204     -30.030-123.577 133.302  0.00 97.00      PROA   
ATOM   3192  N   LEU P 205     -30.444-125.765 133.254  0.00 97.00      PROA   
ATOM   3193  HN  LEU P 205     -30.256-126.677 133.613  0.00 97.00      PROA   
ATOM   3194  CA  LEU P 205     -31.533-125.649 132.308  0.00 97.00      PROA   
ATOM   3195  HA  LEU P 205     -31.913-124.638 132.311  0.00 97.00      PROA   
ATOM   3196  CB  LEU P 205     -31.158-126.016 130.852  0.00 97.00      PROA   
ATOM   3197  HB1 LEU P 205     -32.076-126.034 130.223  0.00 97.00      PROA   
ATOM   3198  HB2 LEU P 205     -30.707-127.032 130.846  0.00 97.00      PROA   
ATOM   3199  CG  LEU P 205     -30.173-125.035 130.177  0.00 97.00      PROA   
ATOM   3200  HG  LEU P 205     -29.305-124.905 130.862  0.00 97.00      PROA   
ATOM   3201  CD1 LEU P 205     -29.631-125.613 128.857  0.00 97.00      PROA   
ATOM   3202 HD11 LEU P 205     -30.466-125.781 128.144  0.00 97.00      PROA   
ATOM   3203 HD12 LEU P 205     -29.120-126.581 129.040  0.00 97.00      PROA   
ATOM   3204 HD13 LEU P 205     -28.908-124.909 128.394  0.00 97.00      PROA   
ATOM   3205  CD2 LEU P 205     -30.817-123.657 129.924  0.00 97.00      PROA   
ATOM   3206 HD21 LEU P 205     -31.129-123.182 130.876  0.00 97.00      PROA   
ATOM   3207 HD22 LEU P 205     -31.713-123.773 129.278  0.00 97.00      PROA   
ATOM   3208 HD23 LEU P 205     -30.100-122.982 129.412  0.00 97.00      PROA   
ATOM   3209  C   LEU P 205     -32.676-126.520 132.774  0.00 97.00      PROA   
ATOM   3210  O   LEU P 205     -32.609-127.747 132.756  0.00 97.00      PROA   
ATOM   3211  N   TYR P 206     -33.790-125.869 133.175  0.00 97.00      PROA   
ATOM   3212  HN  TYR P 206     -33.797-124.875 133.243  0.00 97.00      PROA   
ATOM   3213  CA  TYR P 206     -35.069-126.516 133.388  0.00 97.00      PROA   
ATOM   3214  HA  TYR P 206     -34.913-127.561 133.625  0.00 97.00      PROA   
ATOM   3215  CB  TYR P 206     -35.949-125.853 134.484  0.00 97.00      PROA   
ATOM   3216  HB1 TYR P 206     -36.847-126.468 134.706  0.00 97.00      PROA   
ATOM   3217  HB2 TYR P 206     -36.282-124.843 134.158  0.00 97.00      PROA   
ATOM   3218  CG  TYR P 206     -35.157-125.684 135.750  0.00 97.00      PROA   
ATOM   3219  CD1 TYR P 206     -35.098-126.697 136.728  0.00 97.00      PROA   
ATOM   3220  HD1 TYR P 206     -35.640-127.620 136.577  0.00 97.00      PROA   
ATOM   3221  CE1 TYR P 206     -34.331-126.517 137.890  0.00 97.00      PROA   
ATOM   3222  HE1 TYR P 206     -34.275-127.300 138.633  0.00 97.00      PROA   
ATOM   3223  CZ  TYR P 206     -33.612-125.325 138.073  0.00 97.00      PROA   
ATOM   3224  OH  TYR P 206     -32.759-125.158 139.183  0.00 97.00      PROA   
ATOM   3225  HH  TYR P 206     -32.202-124.387 139.011  0.00 97.00      PROA   
ATOM   3226  CD2 TYR P 206     -34.481-124.474 135.981  0.00 97.00      PROA   
ATOM   3227  HD2 TYR P 206     -34.537-123.670 135.262  0.00 97.00      PROA   
ATOM   3228  CE2 TYR P 206     -33.701-124.304 137.122  0.00 97.00      PROA   
ATOM   3229  HE2 TYR P 206     -33.162-123.380 137.247  0.00 97.00      PROA   
ATOM   3230  C   TYR P 206     -35.785-126.412 132.066  0.00 97.00      PROA   
ATOM   3231  O   TYR P 206     -35.536-125.491 131.289  0.00 97.00      PROA   
ATOM   3232  N   PHE P 207     -36.678-127.374 131.761  0.00 97.00      PROA   
ATOM   3233  HN  PHE P 207     -36.903-128.106 132.404  0.00 97.00      PROA   
ATOM   3234  CA  PHE P 207     -37.318-127.428 130.465  0.00 97.00      PROA   
ATOM   3235  HA  PHE P 207     -37.242-126.473 129.963  0.00 97.00      PROA   
ATOM   3236  CB  PHE P 207     -36.764-128.551 129.550  0.00 97.00      PROA   
ATOM   3237  HB1 PHE P 207     -37.368-128.658 128.624  0.00 97.00      PROA   
ATOM   3238  HB2 PHE P 207     -36.808-129.515 130.099  0.00 97.00      PROA   
ATOM   3239  CG  PHE P 207     -35.328-128.317 129.139  0.00 97.00      PROA   
ATOM   3240  CD1 PHE P 207     -34.265-128.675 129.989  0.00 97.00      PROA   
ATOM   3241  HD1 PHE P 207     -34.475-129.045 130.982  0.00 97.00      PROA   
ATOM   3242  CE1 PHE P 207     -32.938-128.575 129.558  0.00 97.00      PROA   
ATOM   3243  HE1 PHE P 207     -32.134-128.843 130.229  0.00 97.00      PROA   
ATOM   3244  CZ  PHE P 207     -32.654-128.120 128.266  0.00 97.00      PROA   
ATOM   3245  HZ  PHE P 207     -31.629-128.038 127.934  0.00 97.00      PROA   
ATOM   3246  CD2 PHE P 207     -35.027-127.858 127.843  0.00 97.00      PROA   
ATOM   3247  HD2 PHE P 207     -35.830-127.594 127.171  0.00 97.00      PROA   
ATOM   3248  CE2 PHE P 207     -33.699-127.760 127.407  0.00 97.00      PROA   
ATOM   3249  HE2 PHE P 207     -33.481-127.411 126.409  0.00 97.00      PROA   
ATOM   3250  C   PHE P 207     -38.779-127.687 130.663  0.00 97.00      PROA   
ATOM   3251  O   PHE P 207     -39.205-128.135 131.717  0.00 97.00      PROA   
ATOM   3252  N   SER P 208     -39.587-127.403 129.626  0.00 97.00      PROA   
ATOM   3253  HN  SER P 208     -39.237-126.946 128.814  0.00 97.00      PROA   
ATOM   3254  CA  SER P 208     -40.985-127.754 129.598  0.00 97.00      PROA   
ATOM   3255  HA  SER P 208     -41.136-128.648 130.188  0.00 97.00      PROA   
ATOM   3256  CB  SER P 208     -41.928-126.641 130.126  0.00 97.00      PROA   
ATOM   3257  HB1 SER P 208     -41.751-126.522 131.218  0.00 97.00      PROA   
ATOM   3258  HB2 SER P 208     -42.995-126.916 129.977  0.00 97.00      PROA   
ATOM   3259  OG  SER P 208     -41.653-125.394 129.498  0.00 97.00      PROA   
ATOM   3260  HG1 SER P 208     -42.443-124.848 129.566  0.00 97.00      PROA   
ATOM   3261  C   SER P 208     -41.314-128.115 128.176  0.00 97.00      PROA   
ATOM   3262  O   SER P 208     -40.632-127.700 127.241  0.00 97.00      PROA   
ATOM   3263  N   PHE P 209     -42.361-128.947 128.004  0.00 97.00      PROA   
ATOM   3264  HN  PHE P 209     -42.899-129.248 128.786  0.00 97.00      PROA   
ATOM   3265  CA  PHE P 209     -42.784-129.478 126.732  0.00 97.00      PROA   
ATOM   3266  HA  PHE P 209     -42.333-128.897 125.937  0.00 97.00      PROA   
ATOM   3267  CB  PHE P 209     -42.439-130.989 126.592  0.00 97.00      PROA   
ATOM   3268  HB1 PHE P 209     -43.307-131.612 126.294  0.00 97.00      PROA   
ATOM   3269  HB2 PHE P 209     -42.060-131.381 127.562  0.00 97.00      PROA   
ATOM   3270  CG  PHE P 209     -41.376-131.185 125.546  0.00 97.00      PROA   
ATOM   3271  CD1 PHE P 209     -41.734-131.148 124.187  0.00 97.00      PROA   
ATOM   3272  HD1 PHE P 209     -42.758-130.945 123.909  0.00 97.00      PROA   
ATOM   3273  CE1 PHE P 209     -40.779-131.381 123.192  0.00 97.00      PROA   
ATOM   3274  HE1 PHE P 209     -41.073-131.359 122.153  0.00 97.00      PROA   
ATOM   3275  CZ  PHE P 209     -39.453-131.659 123.546  0.00 97.00      PROA   
ATOM   3276  HZ  PHE P 209     -38.712-131.844 122.783  0.00 97.00      PROA   
ATOM   3277  CD2 PHE P 209     -40.040-131.462 125.891  0.00 97.00      PROA   
ATOM   3278  HD2 PHE P 209     -39.749-131.503 126.931  0.00 97.00      PROA   
ATOM   3279  CE2 PHE P 209     -39.083-131.699 124.896  0.00 97.00      PROA   
ATOM   3280  HE2 PHE P 209     -38.061-131.916 125.166  0.00 97.00      PROA   
ATOM   3281  C   PHE P 209     -44.272-129.253 126.634  0.00 97.00      PROA   
ATOM   3282  O   PHE P 209     -44.999-129.359 127.619  0.00 97.00      PROA   
ATOM   3283  N   TYR P 210     -44.749-128.888 125.424  0.00 97.00      PROA   
ATOM   3284  HN  TYR P 210     -44.138-128.788 124.642  0.00 97.00      PROA   
ATOM   3285  CA  TYR P 210     -46.118-128.490 125.192  0.00 97.00      PROA   
ATOM   3286  HA  TYR P 210     -46.758-128.840 125.991  0.00 97.00      PROA   
ATOM   3287  CB  TYR P 210     -46.265-126.951 124.988  0.00 97.00      PROA   
ATOM   3288  HB1 TYR P 210     -47.335-126.661 124.915  0.00 97.00      PROA   
ATOM   3289  HB2 TYR P 210     -45.765-126.664 124.040  0.00 97.00      PROA   
ATOM   3290  CG  TYR P 210     -45.603-126.130 126.077  0.00 97.00      PROA   
ATOM   3291  CD1 TYR P 210     -44.222-125.858 126.025  0.00 97.00      PROA   
ATOM   3292  HD1 TYR P 210     -43.627-126.286 125.233  0.00 97.00      PROA   
ATOM   3293  CE1 TYR P 210     -43.615-125.012 126.959  0.00 97.00      PROA   
ATOM   3294  HE1 TYR P 210     -42.556-124.811 126.894  0.00 97.00      PROA   
ATOM   3295  CZ  TYR P 210     -44.389-124.404 127.955  0.00 97.00      PROA   
ATOM   3296  OH  TYR P 210     -43.809-123.503 128.874  0.00 97.00      PROA   
ATOM   3297  HH  TYR P 210     -43.170-122.955 128.402  0.00 97.00      PROA   
ATOM   3298  CD2 TYR P 210     -46.367-125.508 127.081  0.00 97.00      PROA   
ATOM   3299  HD2 TYR P 210     -47.435-125.658 127.105  0.00 97.00      PROA   
ATOM   3300  CE2 TYR P 210     -45.763-124.659 128.020  0.00 97.00      PROA   
ATOM   3301  HE2 TYR P 210     -46.360-124.170 128.775  0.00 97.00      PROA   
ATOM   3302  C   TYR P 210     -46.538-129.164 123.906  0.00 97.00      PROA   
ATOM   3303  O   TYR P 210     -45.697-129.593 123.117  0.00 97.00      PROA   
ATOM   3304  N   MET P 211     -47.867-129.262 123.664  0.00 97.00      PROA   
ATOM   3305  HN  MET P 211     -48.537-128.957 124.337  0.00 97.00      PROA   
ATOM   3306  CA  MET P 211     -48.404-129.690 122.389  0.00 97.00      PROA   
ATOM   3307  HA  MET P 211     -47.611-129.823 121.671  0.00 97.00      PROA   
ATOM   3308  CB  MET P 211     -49.208-131.012 122.509  0.00 97.00      PROA   
ATOM   3309  HB1 MET P 211     -49.765-131.193 121.563  0.00 97.00      PROA   
ATOM   3310  HB2 MET P 211     -49.946-130.911 123.335  0.00 97.00      PROA   
ATOM   3311  CG  MET P 211     -48.322-132.244 122.776  0.00 97.00      PROA   
ATOM   3312  HG1 MET P 211     -47.588-131.999 123.574  0.00 97.00      PROA   
ATOM   3313  HG2 MET P 211     -47.739-132.436 121.851  0.00 97.00      PROA   
ATOM   3314  SD  MET P 211     -49.228-133.750 123.259  0.00 97.00      PROA   
ATOM   3315  CE  MET P 211     -50.150-134.003 121.716  0.00 97.00      PROA   
ATOM   3316  HE1 MET P 211     -49.461-134.039 120.846  0.00 97.00      PROA   
ATOM   3317  HE2 MET P 211     -50.884-133.188 121.543  0.00 97.00      PROA   
ATOM   3318  HE3 MET P 211     -50.709-134.961 121.748  0.00 97.00      PROA   
ATOM   3319  C   MET P 211     -49.322-128.602 121.886  0.00 97.00      PROA   
ATOM   3320  O   MET P 211     -50.455-128.500 122.349  0.00 97.00      PROA   
ATOM   3321  N   GLY P 212     -48.867-127.774 120.903  0.00 97.00      PROA   
ATOM   3322  HN  GLY P 212     -47.987-127.949 120.461  0.00 97.00      PROA   
ATOM   3323  CA  GLY P 212     -49.570-126.595 120.406  0.00 97.00      PROA   
ATOM   3324  HA1 GLY P 212     -50.300-126.927 119.683  0.00 97.00      PROA   
ATOM   3325  HA2 GLY P 212     -48.821-125.960 119.963  0.00 97.00      PROA   
ATOM   3326  C   GLY P 212     -50.256-125.759 121.465  0.00 97.00      PROA   
ATOM   3327  O   GLY P 212     -49.630-125.247 122.392  0.00 97.00      PROA   
ATOM   3328  N   SER P 213     -51.592-125.615 121.336  0.00 97.00      PROA   
ATOM   3329  HN  SER P 213     -52.040-126.008 120.537  0.00 97.00      PROA   
ATOM   3330  CA  SER P 213     -52.435-124.878 122.265  0.00 97.00      PROA   
ATOM   3331  HA  SER P 213     -51.891-123.993 122.570  0.00 97.00      PROA   
ATOM   3332  CB  SER P 213     -53.741-124.406 121.558  0.00 97.00      PROA   
ATOM   3333  HB1 SER P 213     -54.348-125.284 121.251  0.00 97.00      PROA   
ATOM   3334  HB2 SER P 213     -53.463-123.844 120.641  0.00 97.00      PROA   
ATOM   3335  OG  SER P 213     -54.534-123.539 122.369  0.00 97.00      PROA   
ATOM   3336  HG1 SER P 213     -54.678-124.019 123.193  0.00 97.00      PROA   
ATOM   3337  C   SER P 213     -52.787-125.660 123.541  0.00 97.00      PROA   
ATOM   3338  O   SER P 213     -53.850-125.459 124.128  0.00 97.00      PROA   
ATOM   3339  N   LYS P 214     -51.910-126.558 124.048  0.00 97.00      PROA   
ATOM   3340  HN  LYS P 214     -51.080-126.809 123.555  0.00 97.00      PROA   
ATOM   3341  CA  LYS P 214     -52.099-127.094 125.385  0.00 97.00      PROA   
ATOM   3342  HA  LYS P 214     -52.538-126.304 125.980  0.00 97.00      PROA   
ATOM   3343  CB  LYS P 214     -53.091-128.283 125.478  0.00 97.00      PROA   
ATOM   3344  HB1 LYS P 214     -54.105-127.873 125.265  0.00 97.00      PROA   
ATOM   3345  HB2 LYS P 214     -53.112-128.678 126.518  0.00 97.00      PROA   
ATOM   3346  CG  LYS P 214     -52.822-129.434 124.494  0.00 97.00      PROA   
ATOM   3347  HG1 LYS P 214     -51.752-129.727 124.571  0.00 97.00      PROA   
ATOM   3348  HG2 LYS P 214     -52.996-129.083 123.453  0.00 97.00      PROA   
ATOM   3349  CD  LYS P 214     -53.676-130.684 124.778  0.00 97.00      PROA   
ATOM   3350  HD1 LYS P 214     -53.387-131.066 125.784  0.00 97.00      PROA   
ATOM   3351  HD2 LYS P 214     -53.408-131.465 124.031  0.00 97.00      PROA   
ATOM   3352  CE  LYS P 214     -55.192-130.432 124.744  0.00 97.00      PROA   
ATOM   3353  HE1 LYS P 214     -55.513-130.112 123.731  0.00 97.00      PROA   
ATOM   3354  HE2 LYS P 214     -55.489-129.654 125.479  0.00 97.00      PROA   
ATOM   3355  NZ  LYS P 214     -55.932-131.670 125.092  0.00 97.00      PROA   
ATOM   3356  HZ1 LYS P 214     -55.669-131.961 126.055  0.00 97.00      PROA   
ATOM   3357  HZ2 LYS P 214     -55.676-132.424 124.424  0.00 97.00      PROA   
ATOM   3358  HZ3 LYS P 214     -56.956-131.496 125.051  0.00 97.00      PROA   
ATOM   3359  C   LYS P 214     -50.815-127.434 126.113  0.00 97.00      PROA   
ATOM   3360  O   LYS P 214     -49.881-128.026 125.576  0.00 97.00      PROA   
ATOM   3361  N   THR P 215     -50.772-127.064 127.413  0.00 97.00      PROA   
ATOM   3362  HN  THR P 215     -51.510-126.522 127.809  0.00 97.00      PROA   
ATOM   3363  CA  THR P 215     -49.782-127.476 128.388  0.00 97.00      PROA   
ATOM   3364  HA  THR P 215     -48.805-127.228 127.995  0.00 97.00      PROA   
ATOM   3365  CB  THR P 215     -49.983-126.770 129.727  0.00 97.00      PROA   
ATOM   3366  HB  THR P 215     -49.397-127.247 130.546  0.00 97.00      PROA   
ATOM   3367  OG1 THR P 215     -51.362-126.756 130.088  0.00 97.00      PROA   
ATOM   3368  HG1 THR P 215     -51.613-127.673 130.216  0.00 97.00      PROA   
ATOM   3369  CG2 THR P 215     -49.525-125.306 129.617  0.00 97.00      PROA   
ATOM   3370 HG21 THR P 215     -50.050-124.789 128.786  0.00 97.00      PROA   
ATOM   3371 HG22 THR P 215     -48.431-125.250 129.446  0.00 97.00      PROA   
ATOM   3372 HG23 THR P 215     -49.762-124.770 130.562  0.00 97.00      PROA   
ATOM   3373  C   THR P 215     -49.796-128.968 128.663  0.00 97.00      PROA   
ATOM   3374  O   THR P 215     -50.854-129.573 128.829  0.00 97.00      PROA   
ATOM   3375  N   LEU P 216     -48.596-129.575 128.796  0.00 97.00      PROA   
ATOM   3376  HN  LEU P 216     -47.751-129.105 128.552  0.00 97.00      PROA   
ATOM   3377  CA  LEU P 216     -48.426-130.868 129.429  0.00 97.00      PROA   
ATOM   3378  HA  LEU P 216     -49.347-131.426 129.346  0.00 97.00      PROA   
ATOM   3379  CB  LEU P 216     -47.288-131.690 128.776  0.00 97.00      PROA   
ATOM   3380  HB1 LEU P 216     -47.140-132.650 129.314  0.00 97.00      PROA   
ATOM   3381  HB2 LEU P 216     -46.341-131.113 128.842  0.00 97.00      PROA   
ATOM   3382  CG  LEU P 216     -47.548-132.031 127.287  0.00 97.00      PROA   
ATOM   3383  HG  LEU P 216     -47.642-131.077 126.715  0.00 97.00      PROA   
ATOM   3384  CD1 LEU P 216     -46.365-132.808 126.686  0.00 97.00      PROA   
ATOM   3385 HD11 LEU P 216     -46.240-133.780 127.209  0.00 97.00      PROA   
ATOM   3386 HD12 LEU P 216     -45.429-132.223 126.787  0.00 97.00      PROA   
ATOM   3387 HD13 LEU P 216     -46.547-133.011 125.610  0.00 97.00      PROA   
ATOM   3388  CD2 LEU P 216     -48.852-132.827 127.094  0.00 97.00      PROA   
ATOM   3389 HD21 LEU P 216     -49.735-132.234 127.409  0.00 97.00      PROA   
ATOM   3390 HD22 LEU P 216     -48.817-133.768 127.682  0.00 97.00      PROA   
ATOM   3391 HD23 LEU P 216     -48.979-133.090 126.025  0.00 97.00      PROA   
ATOM   3392  C   LEU P 216     -48.194-130.651 130.913  0.00 97.00      PROA   
ATOM   3393  O   LEU P 216     -48.185-129.514 131.379  0.00 97.00      PROA   
ATOM   3394  N   ARG P 217     -48.048-131.740 131.712  0.00 97.00      PROA   
ATOM   3395  HN  ARG P 217     -48.088-132.658 131.325  0.00 97.00      PROA   
ATOM   3396  CA  ARG P 217     -47.842-131.654 133.152  0.00 97.00      PROA   
ATOM   3397  HA  ARG P 217     -48.555-130.937 133.538  0.00 97.00      PROA   
ATOM   3398  CB  ARG P 217     -48.087-132.995 133.895  0.00 97.00      PROA   
ATOM   3399  HB1 ARG P 217     -47.806-132.870 134.967  0.00 97.00      PROA   
ATOM   3400  HB2 ARG P 217     -47.425-133.775 133.458  0.00 97.00      PROA   
ATOM   3401  CG  ARG P 217     -49.543-133.497 133.886  0.00 97.00      PROA   
ATOM   3402  HG1 ARG P 217     -49.887-133.640 132.838  0.00 97.00      PROA   
ATOM   3403  HG2 ARG P 217     -50.192-132.722 134.353  0.00 97.00      PROA   
ATOM   3404  CD  ARG P 217     -49.684-134.828 134.645  0.00 97.00      PROA   
ATOM   3405  HD1 ARG P 217     -49.283-134.756 135.681  0.00 97.00      PROA   
ATOM   3406  HD2 ARG P 217     -49.124-135.626 134.111  0.00 97.00      PROA   
ATOM   3407  NE  ARG P 217     -51.125-135.235 134.669  0.00 97.00      PROA   
ATOM   3408  HE  ARG P 217     -51.461-135.866 133.976  0.00 97.00      PROA   
ATOM   3409  CZ  ARG P 217     -52.011-134.844 135.611  0.00 97.00      PROA   
ATOM   3410  NH1 ARG P 217     -51.697-133.976 136.585  0.00 97.00      PROA   
ATOM   3411 HH11 ARG P 217     -50.792-133.565 136.580  0.00 97.00      PROA   
ATOM   3412 HH12 ARG P 217     -52.394-133.722 137.251  0.00 97.00      PROA   
ATOM   3413  NH2 ARG P 217     -53.259-135.346 135.575  0.00 97.00      PROA   
ATOM   3414 HH21 ARG P 217     -53.501-135.993 134.858  0.00 97.00      PROA   
ATOM   3415 HH22 ARG P 217     -53.907-135.084 136.285  0.00 97.00      PROA   
ATOM   3416  C   ARG P 217     -46.463-131.141 133.549  0.00 97.00      PROA   
ATOM   3417  O   ARG P 217     -45.600-131.893 134.000  0.00 97.00      PROA   
ATOM   3418  N   GLY P 218     -46.256-129.813 133.402  0.00 97.00      PROA   
ATOM   3419  HN  GLY P 218     -46.955-129.292 132.914  0.00 97.00      PROA   
ATOM   3420  CA  GLY P 218     -45.135-129.048 133.913  0.00 97.00      PROA   
ATOM   3421  HA1 GLY P 218     -45.326-128.015 133.663  0.00 97.00      PROA   
ATOM   3422  HA2 GLY P 218     -44.234-129.436 133.459  0.00 97.00      PROA   
ATOM   3423  C   GLY P 218     -44.970-129.099 135.406  0.00 97.00      PROA   
ATOM   3424  O   GLY P 218     -45.885-129.467 136.140  0.00 97.00      PROA   
ATOM   3425  N   ARG P 219     -43.777-128.666 135.867  0.00 97.00      PROA   
ATOM   3426  HN  ARG P 219     -43.074-128.362 135.227  0.00 97.00      PROA   
ATOM   3427  CA  ARG P 219     -43.399-128.589 137.256  0.00 97.00      PROA   
ATOM   3428  HA  ARG P 219     -43.965-127.780 137.694  0.00 97.00      PROA   
ATOM   3429  CB  ARG P 219     -43.632-129.899 138.093  0.00 97.00      PROA   
ATOM   3430  HB1 ARG P 219     -44.731-130.033 138.190  0.00 97.00      PROA   
ATOM   3431  HB2 ARG P 219     -43.263-129.766 139.129  0.00 97.00      PROA   
ATOM   3432  CG  ARG P 219     -43.088-131.209 137.475  0.00 97.00      PROA   
ATOM   3433  HG1 ARG P 219     -41.997-131.123 137.282  0.00 97.00      PROA   
ATOM   3434  HG2 ARG P 219     -43.587-131.366 136.496  0.00 97.00      PROA   
ATOM   3435  CD  ARG P 219     -43.340-132.476 138.310  0.00 97.00      PROA   
ATOM   3436  HD1 ARG P 219     -43.108-133.377 137.696  0.00 97.00      PROA   
ATOM   3437  HD2 ARG P 219     -44.392-132.519 138.664  0.00 97.00      PROA   
ATOM   3438  NE  ARG P 219     -42.411-132.416 139.482  0.00 97.00      PROA   
ATOM   3439  HE  ARG P 219     -41.895-131.574 139.650  0.00 97.00      PROA   
ATOM   3440  CZ  ARG P 219     -41.916-133.492 140.118  0.00 97.00      PROA   
ATOM   3441  NH1 ARG P 219     -42.607-134.629 140.162  0.00 97.00      PROA   
ATOM   3442 HH11 ARG P 219     -43.550-134.539 139.865  0.00 97.00      PROA   
ATOM   3443 HH12 ARG P 219     -42.302-135.332 140.797  0.00 97.00      PROA   
ATOM   3444  NH2 ARG P 219     -40.731-133.395 140.741  0.00 97.00      PROA   
ATOM   3445 HH21 ARG P 219     -40.227-134.219 140.971  0.00 97.00      PROA   
ATOM   3446 HH22 ARG P 219     -40.240-132.521 140.680  0.00 97.00      PROA   
ATOM   3447  C   ARG P 219     -41.955-128.142 137.214  0.00 97.00      PROA   
ATOM   3448  O   ARG P 219     -41.586-127.284 136.415  0.00 97.00      PROA   
ATOM   3449  N   ASP P 220     -41.094-128.741 138.054  0.00 97.00      PROA   
ATOM   3450  HN  ASP P 220     -41.431-129.337 138.782  0.00 97.00      PROA   
ATOM   3451  CA  ASP P 220     -39.652-128.748 138.000  0.00 97.00      PROA   
ATOM   3452  HA  ASP P 220     -39.297-127.760 137.736  0.00 97.00      PROA   
ATOM   3453  CB  ASP P 220     -39.097-129.131 139.413  0.00 97.00      PROA   
ATOM   3454  HB1 ASP P 220     -39.288-128.266 140.089  0.00 97.00      PROA   
ATOM   3455  HB2 ASP P 220     -38.005-129.300 139.397  0.00 97.00      PROA   
ATOM   3456  CG  ASP P 220     -39.805-130.323 140.074  0.00 97.00      PROA   
ATOM   3457  OD1 ASP P 220     -39.095-131.277 140.477  0.00 97.00      PROA   
ATOM   3458  OD2 ASP P 220     -41.045-130.258 140.264  0.00 97.00      PROA   
ATOM   3459  C   ASP P 220     -39.195-129.735 136.916  0.00 97.00      PROA   
ATOM   3460  O   ASP P 220     -38.472-130.697 137.166  0.00 97.00      PROA   
ATOM   3461  N   THR P 221     -39.643-129.525 135.655  0.00 97.00      PROA   
ATOM   3462  HN  THR P 221     -40.236-128.747 135.453  0.00 97.00      PROA   
ATOM   3463  CA  THR P 221     -39.483-130.497 134.584  0.00 97.00      PROA   
ATOM   3464  HA  THR P 221     -39.611-131.460 135.059  0.00 97.00      PROA   
ATOM   3465  CB  THR P 221     -40.589-130.443 133.528  0.00 97.00      PROA   
ATOM   3466  HB  THR P 221     -40.268-130.875 132.551  0.00 97.00      PROA   
ATOM   3467  OG1 THR P 221     -41.061-129.117 133.332  0.00 97.00      PROA   
ATOM   3468  HG1 THR P 221     -40.345-128.653 132.885  0.00 97.00      PROA   
ATOM   3469  CG2 THR P 221     -41.788-131.255 134.041  0.00 97.00      PROA   
ATOM   3470 HG21 THR P 221     -42.167-130.801 134.977  0.00 97.00      PROA   
ATOM   3471 HG22 THR P 221     -41.501-132.306 134.248  0.00 97.00      PROA   
ATOM   3472 HG23 THR P 221     -42.610-131.245 133.295  0.00 97.00      PROA   
ATOM   3473  C   THR P 221     -38.104-130.571 133.938  0.00 97.00      PROA   
ATOM   3474  O   THR P 221     -37.438-129.576 133.661  0.00 97.00      PROA   
ATOM   3475  N   SER P 222     -37.666-131.823 133.671  0.00 97.00      PROA   
ATOM   3476  HN  SER P 222     -38.190-132.606 133.997  0.00 97.00      PROA   
ATOM   3477  CA  SER P 222     -36.435-132.176 132.992  0.00 97.00      PROA   
ATOM   3478  HA  SER P 222     -35.657-131.504 133.331  0.00 97.00      PROA   
ATOM   3479  CB  SER P 222     -36.036-133.639 133.308  0.00 97.00      PROA   
ATOM   3480  HB1 SER P 222     -35.012-133.871 132.945  0.00 97.00      PROA   
ATOM   3481  HB2 SER P 222     -36.752-134.336 132.815  0.00 97.00      PROA   
ATOM   3482  OG  SER P 222     -36.108-133.884 134.711  0.00 97.00      PROA   
ATOM   3483  HG1 SER P 222     -35.722-133.124 135.157  0.00 97.00      PROA   
ATOM   3484  C   SER P 222     -36.580-132.032 131.484  0.00 97.00      PROA   
ATOM   3485  O   SER P 222     -37.662-131.751 130.975  0.00 97.00      PROA   
ATOM   3486  N   SER P 223     -35.465-132.213 130.731  0.00 97.00      PROA   
ATOM   3487  HN  SER P 223     -34.581-132.394 131.158  0.00 97.00      PROA   
ATOM   3488  CA  SER P 223     -35.348-131.993 129.298  0.00 97.00      PROA   
ATOM   3489  HA  SER P 223     -35.521-130.949 129.112  0.00 97.00      PROA   
ATOM   3490  CB  SER P 223     -33.921-132.354 128.825  0.00 97.00      PROA   
ATOM   3491  HB1 SER P 223     -33.759-132.031 127.774  0.00 97.00      PROA   
ATOM   3492  HB2 SER P 223     -33.762-133.452 128.886  0.00 97.00      PROA   
ATOM   3493  OG  SER P 223     -32.950-131.727 129.656  0.00 97.00      PROA   
ATOM   3494  HG1 SER P 223     -32.977-130.788 129.454  0.00 97.00      PROA   
ATOM   3495  C   SER P 223     -36.313-132.751 128.411  0.00 97.00      PROA   
ATOM   3496  O   SER P 223     -36.801-132.199 127.426  0.00 97.00      PROA   
ATOM   3497  N   GLU P 224     -36.601-134.029 128.734  0.00 97.00      PROA   
ATOM   3498  HN  GLU P 224     -36.254-134.426 129.577  0.00 97.00      PROA   
ATOM   3499  CA  GLU P 224     -37.365-134.915 127.884  0.00 97.00      PROA   
ATOM   3500  HA  GLU P 224     -37.768-134.363 127.045  0.00 97.00      PROA   
ATOM   3501  CB  GLU P 224     -36.520-136.088 127.310  0.00 97.00      PROA   
ATOM   3502  HB1 GLU P 224     -37.222-136.841 126.885  0.00 97.00      PROA   
ATOM   3503  HB2 GLU P 224     -35.960-136.595 128.125  0.00 97.00      PROA   
ATOM   3504  CG  GLU P 224     -35.540-135.676 126.187  0.00 97.00      PROA   
ATOM   3505  HG1 GLU P 224     -34.559-135.363 126.598  0.00 97.00      PROA   
ATOM   3506  HG2 GLU P 224     -35.963-134.838 125.592  0.00 97.00      PROA   
ATOM   3507  CD  GLU P 224     -35.347-136.848 125.231  0.00 97.00      PROA   
ATOM   3508  OE1 GLU P 224     -36.359-137.235 124.595  0.00 97.00      PROA   
ATOM   3509  OE2 GLU P 224     -34.211-137.377 125.141  0.00 97.00      PROA   
ATOM   3510  C   GLU P 224     -38.550-135.490 128.629  0.00 97.00      PROA   
ATOM   3511  O   GLU P 224     -38.642-135.441 129.854  0.00 97.00      PROA   
ATOM   3512  N   TYR P 225     -39.491-136.069 127.850  0.00 97.00      PROA   
ATOM   3513  HN  TYR P 225     -39.363-136.095 126.862  0.00 97.00      PROA   
ATOM   3514  CA  TYR P 225     -40.644-136.799 128.320  0.00 97.00      PROA   
ATOM   3515  HA  TYR P 225     -40.547-136.992 129.379  0.00 97.00      PROA   
ATOM   3516  CB  TYR P 225     -41.984-136.045 128.018  0.00 97.00      PROA   
ATOM   3517  HB1 TYR P 225     -41.915-135.015 128.433  0.00 97.00      PROA   
ATOM   3518  HB2 TYR P 225     -42.823-136.561 128.532  0.00 97.00      PROA   
ATOM   3519  CG  TYR P 225     -42.321-135.930 126.541  0.00 97.00      PROA   
ATOM   3520  CD1 TYR P 225     -43.294-136.766 125.960  0.00 97.00      PROA   
ATOM   3521  HD1 TYR P 225     -43.803-137.500 126.567  0.00 97.00      PROA   
ATOM   3522  CE1 TYR P 225     -43.592-136.676 124.593  0.00 97.00      PROA   
ATOM   3523  HE1 TYR P 225     -44.334-137.329 124.159  0.00 97.00      PROA   
ATOM   3524  CZ  TYR P 225     -42.910-135.756 123.788  0.00 97.00      PROA   
ATOM   3525  OH  TYR P 225     -43.167-135.692 122.403  0.00 97.00      PROA   
ATOM   3526  HH  TYR P 225     -43.924-136.252 122.214  0.00 97.00      PROA   
ATOM   3527  CD2 TYR P 225     -41.679-134.978 125.728  0.00 97.00      PROA   
ATOM   3528  HD2 TYR P 225     -40.940-134.316 126.154  0.00 97.00      PROA   
ATOM   3529  CE2 TYR P 225     -41.959-134.902 124.358  0.00 97.00      PROA   
ATOM   3530  HE2 TYR P 225     -41.433-134.193 123.737  0.00 97.00      PROA   
ATOM   3531  C   TYR P 225     -40.536-138.113 127.566  0.00 97.00      PROA   
ATOM   3532  O   TYR P 225     -39.823-138.185 126.566  0.00 97.00      PROA   
ATOM   3533  N   GLN P 226     -41.218-139.199 128.013  0.00 97.00      PROA   
ATOM   3534  HN  GLN P 226     -41.784-139.172 128.834  0.00 97.00      PROA   
ATOM   3535  CA  GLN P 226     -41.185-140.452 127.277  0.00 97.00      PROA   
ATOM   3536  HA  GLN P 226     -40.880-140.216 126.270  0.00 97.00      PROA   
ATOM   3537  CB  GLN P 226     -40.182-141.512 127.826  0.00 97.00      PROA   
ATOM   3538  HB1 GLN P 226     -40.526-142.542 127.579  0.00 97.00      PROA   
ATOM   3539  HB2 GLN P 226     -40.155-141.441 128.936  0.00 97.00      PROA   
ATOM   3540  CG  GLN P 226     -38.746-141.380 127.262  0.00 97.00      PROA   
ATOM   3541  HG1 GLN P 226     -38.119-142.233 127.596  0.00 97.00      PROA   
ATOM   3542  HG2 GLN P 226     -38.296-140.434 127.634  0.00 97.00      PROA   
ATOM   3543  CD  GLN P 226     -38.768-141.370 125.728  0.00 97.00      PROA   
ATOM   3544  OE1 GLN P 226     -39.591-142.046 125.098  0.00 97.00      PROA   
ATOM   3545  NE2 GLN P 226     -37.873-140.549 125.110  0.00 97.00      PROA   
ATOM   3546 HE21 GLN P 226     -38.035-140.341 124.146  0.00 97.00      PROA   
ATOM   3547 HE22 GLN P 226     -37.258-139.970 125.640  0.00 97.00      PROA   
ATOM   3548  C   GLN P 226     -42.548-141.033 127.032  0.00 97.00      PROA   
ATOM   3549  O   GLN P 226     -43.516-140.745 127.733  0.00 97.00      PROA   
ATOM   3550  N   ILE P 227     -42.636-141.840 125.946  0.00 97.00      PROA   
ATOM   3551  HN  ILE P 227     -41.808-142.087 125.445  0.00 97.00      PROA   
ATOM   3552  CA  ILE P 227     -43.888-142.223 125.333  0.00 97.00      PROA   
ATOM   3553  HA  ILE P 227     -44.703-141.839 125.929  0.00 97.00      PROA   
ATOM   3554  CB  ILE P 227     -44.049-141.690 123.906  0.00 97.00      PROA   
ATOM   3555  HB  ILE P 227     -43.563-142.370 123.170  0.00 97.00      PROA   
ATOM   3556  CG2 ILE P 227     -45.564-141.625 123.612  0.00 97.00      PROA   
ATOM   3557 HG21 ILE P 227     -46.061-140.906 124.296  0.00 97.00      PROA   
ATOM   3558 HG22 ILE P 227     -46.043-142.616 123.735  0.00 97.00      PROA   
ATOM   3559 HG23 ILE P 227     -45.747-141.283 122.575  0.00 97.00      PROA   
ATOM   3560  CG1 ILE P 227     -43.377-140.301 123.721  0.00 97.00      PROA   
ATOM   3561 HG11 ILE P 227     -42.286-140.372 123.927  0.00 97.00      PROA   
ATOM   3562 HG12 ILE P 227     -43.820-139.592 124.454  0.00 97.00      PROA   
ATOM   3563  CD  ILE P 227     -43.526-139.736 122.302  0.00 97.00      PROA   
ATOM   3564  HD1 ILE P 227     -44.580-139.457 122.092  0.00 97.00      PROA   
ATOM   3565  HD2 ILE P 227     -43.206-140.492 121.553  0.00 97.00      PROA   
ATOM   3566  HD3 ILE P 227     -42.894-138.831 122.178  0.00 97.00      PROA   
ATOM   3567  C   ILE P 227     -43.965-143.735 125.343  0.00 97.00      PROA   
ATOM   3568  O   ILE P 227     -43.061-144.427 124.886  0.00 97.00      PROA   
ATOM   3569  N   LEU P 228     -45.068-144.290 125.889  0.00 97.00      PROA   
ATOM   3570  HN  LEU P 228     -45.801-143.713 126.240  0.00 97.00      PROA   
ATOM   3571  CA  LEU P 228     -45.184-145.700 126.206  0.00 97.00      PROA   
ATOM   3572  HA  LEU P 228     -44.199-146.137 126.299  0.00 97.00      PROA   
ATOM   3573  CB  LEU P 228     -45.933-145.883 127.555  0.00 97.00      PROA   
ATOM   3574  HB1 LEU P 228     -46.099-146.970 127.723  0.00 97.00      PROA   
ATOM   3575  HB2 LEU P 228     -46.929-145.392 127.506  0.00 97.00      PROA   
ATOM   3576  CG  LEU P 228     -45.183-145.355 128.815  0.00 97.00      PROA   
ATOM   3577  HG  LEU P 228     -44.122-145.693 128.742  0.00 97.00      PROA   
ATOM   3578  CD1 LEU P 228     -45.185-143.821 128.983  0.00 97.00      PROA   
ATOM   3579 HD11 LEU P 228     -46.225-143.432 128.948  0.00 97.00      PROA   
ATOM   3580 HD12 LEU P 228     -44.585-143.320 128.199  0.00 97.00      PROA   
ATOM   3581 HD13 LEU P 228     -44.744-143.546 129.964  0.00 97.00      PROA   
ATOM   3582  CD2 LEU P 228     -45.776-145.986 130.088  0.00 97.00      PROA   
ATOM   3583 HD21 LEU P 228     -45.734-147.093 130.034  0.00 97.00      PROA   
ATOM   3584 HD22 LEU P 228     -46.835-145.673 130.208  0.00 97.00      PROA   
ATOM   3585 HD23 LEU P 228     -45.207-145.653 130.982  0.00 97.00      PROA   
ATOM   3586  C   LEU P 228     -45.904-146.448 125.094  0.00 97.00      PROA   
ATOM   3587  O   LEU P 228     -46.244-147.620 125.241  0.00 97.00      PROA   
ATOM   3588  N   THR P 229     -46.117-145.746 123.960  0.00 97.00      PROA   
ATOM   3589  HN  THR P 229     -45.722-144.832 123.938  0.00 97.00      PROA   
ATOM   3590  CA  THR P 229     -46.881-146.103 122.776  0.00 97.00      PROA   
ATOM   3591  HA  THR P 229     -46.221-146.579 122.067  0.00 97.00      PROA   
ATOM   3592  CB  THR P 229     -48.149-146.956 122.991  0.00 97.00      PROA   
ATOM   3593  HB  THR P 229     -48.664-146.611 123.916  0.00 97.00      PROA   
ATOM   3594  OG1 THR P 229     -47.796-148.322 123.142  0.00 97.00      PROA   
ATOM   3595  HG1 THR P 229     -47.199-148.347 123.895  0.00 97.00      PROA   
ATOM   3596  CG2 THR P 229     -49.170-146.921 121.828  0.00 97.00      PROA   
ATOM   3597 HG21 THR P 229     -48.721-147.286 120.886  0.00 97.00      PROA   
ATOM   3598 HG22 THR P 229     -49.575-145.908 121.657  0.00 97.00      PROA   
ATOM   3599 HG23 THR P 229     -50.027-147.585 122.072  0.00 97.00      PROA   
ATOM   3600  C   THR P 229     -47.272-144.752 122.250  0.00 97.00      PROA   
ATOM   3601  O   THR P 229     -48.232-144.165 122.742  0.00 97.00      PROA   
ATOM   3602  N   ALA P 230     -46.532-144.173 121.268  0.00 97.00      PROA   
ATOM   3603  HN  ALA P 230     -45.681-144.566 120.925  0.00 97.00      PROA   
ATOM   3604  CA  ALA P 230     -46.978-142.954 120.613  0.00 97.00      PROA   
ATOM   3605  HA  ALA P 230     -47.258-142.258 121.388  0.00 97.00      PROA   
ATOM   3606  CB  ALA P 230     -45.885-142.297 119.753  0.00 97.00      PROA   
ATOM   3607  HB1 ALA P 230     -45.568-142.972 118.929  0.00 97.00      PROA   
ATOM   3608  HB2 ALA P 230     -44.999-142.068 120.385  0.00 97.00      PROA   
ATOM   3609  HB3 ALA P 230     -46.247-141.340 119.322  0.00 97.00      PROA   
ATOM   3610  C   ALA P 230     -48.211-143.213 119.777  0.00 97.00      PROA   
ATOM   3611  O   ALA P 230     -48.326-144.261 119.164  0.00 97.00      PROA   
ATOM   3612  N   ARG P 231     -49.179-142.277 119.761  0.00 97.00      PROA   
ATOM   3613  HN  ARG P 231     -49.052-141.440 120.293  0.00 97.00      PROA   
ATOM   3614  CA  ARG P 231     -50.520-142.524 119.278  0.00 97.00      PROA   
ATOM   3615  HA  ARG P 231     -50.578-143.512 118.849  0.00 97.00      PROA   
ATOM   3616  CB  ARG P 231     -51.535-142.465 120.449  0.00 97.00      PROA   
ATOM   3617  HB1 ARG P 231     -52.561-142.479 120.039  0.00 97.00      PROA   
ATOM   3618  HB2 ARG P 231     -51.417-141.512 121.007  0.00 97.00      PROA   
ATOM   3619  CG  ARG P 231     -51.383-143.648 121.426  0.00 97.00      PROA   
ATOM   3620  HG1 ARG P 231     -50.541-143.414 122.110  0.00 97.00      PROA   
ATOM   3621  HG2 ARG P 231     -51.087-144.546 120.844  0.00 97.00      PROA   
ATOM   3622  CD  ARG P 231     -52.624-143.974 122.291  0.00 97.00      PROA   
ATOM   3623  HD1 ARG P 231     -52.881-143.080 122.900  0.00 97.00      PROA   
ATOM   3624  HD2 ARG P 231     -52.431-144.833 122.967  0.00 97.00      PROA   
ATOM   3625  NE  ARG P 231     -53.829-144.279 121.455  0.00 97.00      PROA   
ATOM   3626  HE  ARG P 231     -54.519-143.554 121.422  0.00 97.00      PROA   
ATOM   3627  CZ  ARG P 231     -53.758-144.980 120.311  0.00 97.00      PROA   
ATOM   3628  NH1 ARG P 231     -53.097-146.131 120.209  0.00 97.00      PROA   
ATOM   3629 HH11 ARG P 231     -52.661-146.507 121.014  0.00 97.00      PROA   
ATOM   3630 HH12 ARG P 231     -53.024-146.519 119.287  0.00 97.00      PROA   
ATOM   3631  NH2 ARG P 231     -54.294-144.459 119.198  0.00 97.00      PROA   
ATOM   3632 HH21 ARG P 231     -54.637-143.521 119.281  0.00 97.00      PROA   
ATOM   3633 HH22 ARG P 231     -53.878-144.754 118.338  0.00 97.00      PROA   
ATOM   3634  C   ARG P 231     -50.980-141.576 118.194  0.00 97.00      PROA   
ATOM   3635  O   ARG P 231     -50.442-140.499 117.983  0.00 97.00      PROA   
ATOM   3636  N   ARG P 232     -52.054-141.963 117.482  0.00 97.00      PROA   
ATOM   3637  HN  ARG P 232     -52.368-142.912 117.546  0.00 97.00      PROA   
ATOM   3638  CA  ARG P 232     -52.814-141.126 116.572  0.00 97.00      PROA   
ATOM   3639  HA  ARG P 232     -52.183-140.917 115.721  0.00 97.00      PROA   
ATOM   3640  CB  ARG P 232     -54.059-141.930 116.126  0.00 97.00      PROA   
ATOM   3641  HB1 ARG P 232     -54.938-141.277 115.950  0.00 97.00      PROA   
ATOM   3642  HB2 ARG P 232     -54.337-142.602 116.969  0.00 97.00      PROA   
ATOM   3643  CG  ARG P 232     -53.782-142.796 114.884  0.00 97.00      PROA   
ATOM   3644  HG1 ARG P 232     -54.365-143.743 114.952  0.00 97.00      PROA   
ATOM   3645  HG2 ARG P 232     -52.711-143.086 114.900  0.00 97.00      PROA   
ATOM   3646  CD  ARG P 232     -54.107-142.070 113.574  0.00 97.00      PROA   
ATOM   3647  HD1 ARG P 232     -53.755-142.633 112.686  0.00 97.00      PROA   
ATOM   3648  HD2 ARG P 232     -53.658-141.052 113.567  0.00 97.00      PROA   
ATOM   3649  NE  ARG P 232     -55.602-142.039 113.524  0.00 97.00      PROA   
ATOM   3650  HE  ARG P 232     -56.069-142.870 113.814  0.00 97.00      PROA   
ATOM   3651  CZ  ARG P 232     -56.354-140.920 113.505  0.00 97.00      PROA   
ATOM   3652  NH1 ARG P 232     -55.863-139.715 113.185  0.00 97.00      PROA   
ATOM   3653 HH11 ARG P 232     -54.892-139.630 112.985  0.00 97.00      PROA   
ATOM   3654 HH12 ARG P 232     -56.464-138.920 113.213  0.00 97.00      PROA   
ATOM   3655  NH2 ARG P 232     -57.648-141.026 113.862  0.00 97.00      PROA   
ATOM   3656 HH21 ARG P 232     -57.974-141.900 114.212  0.00 97.00      PROA   
ATOM   3657 HH22 ARG P 232     -58.198-140.198 113.926  0.00 97.00      PROA   
ATOM   3658  C   ARG P 232     -53.252-139.772 117.112  0.00 97.00      PROA   
ATOM   3659  O   ARG P 232     -53.167-138.761 116.424  0.00 97.00      PROA   
ATOM   3660  N   GLU P 233     -53.706-139.725 118.372  0.00 97.00      PROA   
ATOM   3661  HN  GLU P 233     -53.909-140.582 118.847  0.00 97.00      PROA   
ATOM   3662  CA  GLU P 233     -54.076-138.551 119.121  0.00 97.00      PROA   
ATOM   3663  HA  GLU P 233     -54.634-137.904 118.459  0.00 97.00      PROA   
ATOM   3664  CB  GLU P 233     -55.030-138.956 120.281  0.00 97.00      PROA   
ATOM   3665  HB1 GLU P 233     -56.034-139.176 119.852  0.00 97.00      PROA   
ATOM   3666  HB2 GLU P 233     -55.153-138.084 120.961  0.00 97.00      PROA   
ATOM   3667  CG  GLU P 233     -54.560-140.173 121.120  0.00 97.00      PROA   
ATOM   3668  HG1 GLU P 233     -54.926-140.041 122.162  0.00 97.00      PROA   
ATOM   3669  HG2 GLU P 233     -53.454-140.214 121.155  0.00 97.00      PROA   
ATOM   3670  CD  GLU P 233     -55.102-141.523 120.634  0.00 97.00      PROA   
ATOM   3671  OE1 GLU P 233     -54.946-141.852 119.434  0.00 97.00      PROA   
ATOM   3672  OE2 GLU P 233     -55.659-142.271 121.479  0.00 97.00      PROA   
ATOM   3673  C   GLU P 233     -52.893-137.708 119.588  0.00 97.00      PROA   
ATOM   3674  O   GLU P 233     -53.060-136.536 119.926  0.00 97.00      PROA   
ATOM   3675  N   ASP P 234     -51.656-138.259 119.552  0.00 97.00      PROA   
ATOM   3676  HN  ASP P 234     -51.537-139.233 119.379  0.00 97.00      PROA   
ATOM   3677  CA  ASP P 234     -50.420-137.530 119.784  0.00 97.00      PROA   
ATOM   3678  HA  ASP P 234     -50.566-136.871 120.630  0.00 97.00      PROA   
ATOM   3679  CB  ASP P 234     -49.217-138.476 120.088  0.00 97.00      PROA   
ATOM   3680  HB1 ASP P 234     -48.308-137.883 120.311  0.00 97.00      PROA   
ATOM   3681  HB2 ASP P 234     -48.989-139.101 119.202  0.00 97.00      PROA   
ATOM   3682  CG  ASP P 234     -49.411-139.416 121.280  0.00 97.00      PROA   
ATOM   3683  OD1 ASP P 234     -50.449-139.356 121.986  0.00 97.00      PROA   
ATOM   3684  OD2 ASP P 234     -48.464-140.216 121.504  0.00 97.00      PROA   
ATOM   3685  C   ASP P 234     -50.023-136.689 118.567  0.00 97.00      PROA   
ATOM   3686  O   ASP P 234     -49.147-135.833 118.657  0.00 97.00      PROA   
ATOM   3687  N   SER P 235     -50.642-136.921 117.382  0.00 97.00      PROA   
ATOM   3688  HN  SER P 235     -51.370-137.602 117.344  0.00 97.00      PROA   
ATOM   3689  CA  SER P 235     -50.267-136.285 116.120  0.00 97.00      PROA   
ATOM   3690  HA  SER P 235     -49.216-136.502 115.981  0.00 97.00      PROA   
ATOM   3691  CB  SER P 235     -51.031-136.852 114.879  0.00 97.00      PROA   
ATOM   3692  HB1 SER P 235     -50.997-137.961 114.923  0.00 97.00      PROA   
ATOM   3693  HB2 SER P 235     -50.529-136.529 113.944  0.00 97.00      PROA   
ATOM   3694  OG  SER P 235     -52.405-136.469 114.813  0.00 97.00      PROA   
ATOM   3695  HG1 SER P 235     -52.451-135.599 115.225  0.00 97.00      PROA   
ATOM   3696  C   SER P 235     -50.426-134.768 116.117  0.00 97.00      PROA   
ATOM   3697  O   SER P 235     -51.538-134.242 116.124  0.00 97.00      PROA   
ATOM   3698  N   GLY P 236     -49.315-134.001 116.085  0.00 97.00      PROA   
ATOM   3699  HN  GLY P 236     -48.395-134.385 116.105  0.00 97.00      PROA   
ATOM   3700  CA  GLY P 236     -49.479-132.563 116.070  0.00 97.00      PROA   
ATOM   3701  HA1 GLY P 236     -50.062-132.282 116.937  0.00 97.00      PROA   
ATOM   3702  HA2 GLY P 236     -49.935-132.284 115.130  0.00 97.00      PROA   
ATOM   3703  C   GLY P 236     -48.180-131.840 116.153  0.00 97.00      PROA   
ATOM   3704  O   GLY P 236     -47.177-132.255 115.586  0.00 97.00      PROA   
ATOM   3705  N   LEU P 237     -48.192-130.696 116.865  0.00 97.00      PROA   
ATOM   3706  HN  LEU P 237     -49.007-130.408 117.359  0.00 97.00      PROA   
ATOM   3707  CA  LEU P 237     -47.093-129.770 116.923  0.00 97.00      PROA   
ATOM   3708  HA  LEU P 237     -46.297-130.093 116.268  0.00 97.00      PROA   
ATOM   3709  CB  LEU P 237     -47.534-128.345 116.525  0.00 97.00      PROA   
ATOM   3710  HB1 LEU P 237     -46.653-127.679 116.586  0.00 97.00      PROA   
ATOM   3711  HB2 LEU P 237     -48.297-127.972 117.244  0.00 97.00      PROA   
ATOM   3712  CG  LEU P 237     -48.101-128.172 115.096  0.00 97.00      PROA   
ATOM   3713  HG  LEU P 237     -48.998-128.822 114.976  0.00 97.00      PROA   
ATOM   3714  CD1 LEU P 237     -48.540-126.711 114.893  0.00 97.00      PROA   
ATOM   3715 HD11 LEU P 237     -47.671-126.035 115.037  0.00 97.00      PROA   
ATOM   3716 HD12 LEU P 237     -49.315-126.433 115.637  0.00 97.00      PROA   
ATOM   3717 HD13 LEU P 237     -48.947-126.556 113.872  0.00 97.00      PROA   
ATOM   3718  CD2 LEU P 237     -47.069-128.569 114.029  0.00 97.00      PROA   
ATOM   3719 HD21 LEU P 237     -46.810-129.641 114.127  0.00 97.00      PROA   
ATOM   3720 HD22 LEU P 237     -46.144-127.965 114.152  0.00 97.00      PROA   
ATOM   3721 HD23 LEU P 237     -47.469-128.399 113.008  0.00 97.00      PROA   
ATOM   3722  C   LEU P 237     -46.551-129.763 118.333  0.00 97.00      PROA   
ATOM   3723  O   LEU P 237     -47.300-129.821 119.302  0.00 97.00      PROA   
ATOM   3724  N   TYR P 238     -45.206-129.750 118.457  0.00 97.00      PROA   
ATOM   3725  HN  TYR P 238     -44.639-129.742 117.634  0.00 97.00      PROA   
ATOM   3726  CA  TYR P 238     -44.479-129.884 119.700  0.00 97.00      PROA   
ATOM   3727  HA  TYR P 238     -45.163-129.802 120.535  0.00 97.00      PROA   
ATOM   3728  CB  TYR P 238     -43.692-131.219 119.770  0.00 97.00      PROA   
ATOM   3729  HB1 TYR P 238     -42.965-131.224 120.610  0.00 97.00      PROA   
ATOM   3730  HB2 TYR P 238     -43.132-131.384 118.822  0.00 97.00      PROA   
ATOM   3731  CG  TYR P 238     -44.638-132.370 119.964  0.00 97.00      PROA   
ATOM   3732  CD1 TYR P 238     -45.340-132.930 118.880  0.00 97.00      PROA   
ATOM   3733  HD1 TYR P 238     -45.209-132.520 117.889  0.00 97.00      PROA   
ATOM   3734  CE1 TYR P 238     -46.204-134.014 119.074  0.00 97.00      PROA   
ATOM   3735  HE1 TYR P 238     -46.740-134.435 118.235  0.00 97.00      PROA   
ATOM   3736  CZ  TYR P 238     -46.347-134.563 120.353  0.00 97.00      PROA   
ATOM   3737  OH  TYR P 238     -47.202-135.653 120.581  0.00 97.00      PROA   
ATOM   3738  HH  TYR P 238     -47.797-135.726 119.827  0.00 97.00      PROA   
ATOM   3739  CD2 TYR P 238     -44.797-132.933 121.242  0.00 97.00      PROA   
ATOM   3740  HD2 TYR P 238     -44.257-132.523 122.083  0.00 97.00      PROA   
ATOM   3741  CE2 TYR P 238     -45.644-134.028 121.433  0.00 97.00      PROA   
ATOM   3742  HE2 TYR P 238     -45.769-134.452 122.419  0.00 97.00      PROA   
ATOM   3743  C   TYR P 238     -43.466-128.778 119.837  0.00 97.00      PROA   
ATOM   3744  O   TYR P 238     -42.753-128.461 118.892  0.00 97.00      PROA   
ATOM   3745  N   TRP P 239     -43.341-128.178 121.041  0.00 97.00      PROA   
ATOM   3746  HN  TRP P 239     -43.946-128.397 121.802  0.00 97.00      PROA   
ATOM   3747  CA  TRP P 239     -42.303-127.198 121.282  0.00 97.00      PROA   
ATOM   3748  HA  TRP P 239     -41.459-127.419 120.642  0.00 97.00      PROA   
ATOM   3749  CB  TRP P 239     -42.749-125.735 120.986  0.00 97.00      PROA   
ATOM   3750  HB1 TRP P 239     -43.016-125.702 119.910  0.00 97.00      PROA   
ATOM   3751  HB2 TRP P 239     -41.889-125.044 121.111  0.00 97.00      PROA   
ATOM   3752  CG  TRP P 239     -43.925-125.202 121.748  0.00 97.00      PROA   
ATOM   3753  CD1 TRP P 239     -45.237-125.456 121.455  0.00 97.00      PROA   
ATOM   3754  HD1 TRP P 239     -45.561-126.122 120.675  0.00 97.00      PROA   
ATOM   3755  NE1 TRP P 239     -46.051-124.722 122.271  0.00 97.00      PROA   
ATOM   3756  HE1 TRP P 239     -47.024-124.668 122.206  0.00 97.00      PROA   
ATOM   3757  CE2 TRP P 239     -45.287-123.983 123.126  0.00 97.00      PROA   
ATOM   3758  CD2 TRP P 239     -43.930-124.256 122.828  0.00 97.00      PROA   
ATOM   3759  CE3 TRP P 239     -42.927-123.611 123.548  0.00 97.00      PROA   
ATOM   3760  HE3 TRP P 239     -41.883-123.793 123.337  0.00 97.00      PROA   
ATOM   3761  CZ3 TRP P 239     -43.298-122.741 124.575  0.00 97.00      PROA   
ATOM   3762  HZ3 TRP P 239     -42.538-122.271 125.179  0.00 97.00      PROA   
ATOM   3763  CZ2 TRP P 239     -45.654-123.107 124.136  0.00 97.00      PROA   
ATOM   3764  HZ2 TRP P 239     -46.692-122.928 124.371  0.00 97.00      PROA   
ATOM   3765  CH2 TRP P 239     -44.637-122.492 124.866  0.00 97.00      PROA   
ATOM   3766  HH2 TRP P 239     -44.888-121.838 125.689  0.00 97.00      PROA   
ATOM   3767  C   TRP P 239     -41.792-127.336 122.692  0.00 97.00      PROA   
ATOM   3768  O   TRP P 239     -42.446-127.903 123.565  0.00 97.00      PROA   
ATOM   3769  N   CYS P 240     -40.565-126.819 122.920  0.00 97.00      PROA   
ATOM   3770  HN  CYS P 240     -40.060-126.411 122.162  0.00 97.00      PROA   
ATOM   3771  CA  CYS P 240     -39.901-126.824 124.205  0.00 97.00      PROA   
ATOM   3772  HA  CYS P 240     -40.631-127.063 124.961  0.00 97.00      PROA   
ATOM   3773  CB  CYS P 240     -38.744-127.862 124.288  0.00 97.00      PROA   
ATOM   3774  HB1 CYS P 240     -39.223-128.865 124.265  0.00 97.00      PROA   
ATOM   3775  HB2 CYS P 240     -38.216-127.782 125.262  0.00 97.00      PROA   
ATOM   3776  SG  CYS P 240     -37.567-127.767 122.895  0.00 97.00      PROA   
ATOM   3777  C   CYS P 240     -39.391-125.437 124.533  0.00 97.00      PROA   
ATOM   3778  O   CYS P 240     -39.174-124.593 123.671  0.00 97.00      PROA   
ATOM   3779  N   GLU P 241     -39.218-125.154 125.837  0.00 97.00      PROA   
ATOM   3780  HN  GLU P 241     -39.431-125.831 126.536  0.00 97.00      PROA   
ATOM   3781  CA  GLU P 241     -38.855-123.842 126.319  0.00 97.00      PROA   
ATOM   3782  HA  GLU P 241     -38.645-123.184 125.487  0.00 97.00      PROA   
ATOM   3783  CB  GLU P 241     -40.039-123.223 127.093  0.00 97.00      PROA   
ATOM   3784  HB1 GLU P 241     -40.398-123.953 127.849  0.00 97.00      PROA   
ATOM   3785  HB2 GLU P 241     -40.848-123.113 126.334  0.00 97.00      PROA   
ATOM   3786  CG  GLU P 241     -39.765-121.878 127.792  0.00 97.00      PROA   
ATOM   3787  HG1 GLU P 241     -39.166-121.217 127.129  0.00 97.00      PROA   
ATOM   3788  HG2 GLU P 241     -39.212-122.036 128.742  0.00 97.00      PROA   
ATOM   3789  CD  GLU P 241     -41.055-121.137 128.105  0.00 97.00      PROA   
ATOM   3790  OE1 GLU P 241     -42.154-121.667 127.807  0.00 97.00      PROA   
ATOM   3791  OE2 GLU P 241     -40.947-119.988 128.607  0.00 97.00      PROA   
ATOM   3792  C   GLU P 241     -37.586-123.907 127.133  0.00 97.00      PROA   
ATOM   3793  O   GLU P 241     -37.339-124.875 127.849  0.00 97.00      PROA   
ATOM   3794  N   ALA P 242     -36.727-122.866 127.001  0.00 97.00      PROA   
ATOM   3795  HN  ALA P 242     -36.931-122.107 126.390  0.00 97.00      PROA   
ATOM   3796  CA  ALA P 242     -35.456-122.794 127.682  0.00 97.00      PROA   
ATOM   3797  HA  ALA P 242     -35.497-123.391 128.584  0.00 97.00      PROA   
ATOM   3798  CB  ALA P 242     -34.310-123.287 126.778  0.00 97.00      PROA   
ATOM   3799  HB1 ALA P 242     -34.251-122.672 125.855  0.00 97.00      PROA   
ATOM   3800  HB2 ALA P 242     -34.501-124.341 126.477  0.00 97.00      PROA   
ATOM   3801  HB3 ALA P 242     -33.334-123.248 127.305  0.00 97.00      PROA   
ATOM   3802  C   ALA P 242     -35.200-121.359 128.088  0.00 97.00      PROA   
ATOM   3803  O   ALA P 242     -35.534-120.422 127.367  0.00 97.00      PROA   
ATOM   3804  N   ALA P 243     -34.615-121.155 129.292  0.00 97.00      PROA   
ATOM   3805  HN  ALA P 243     -34.354-121.914 129.880  0.00 97.00      PROA   
ATOM   3806  CA  ALA P 243     -34.489-119.841 129.874  0.00 97.00      PROA   
ATOM   3807  HA  ALA P 243     -34.289-119.117 129.094  0.00 97.00      PROA   
ATOM   3808  CB  ALA P 243     -35.780-119.468 130.638  0.00 97.00      PROA   
ATOM   3809  HB1 ALA P 243     -35.983-120.207 131.443  0.00 97.00      PROA   
ATOM   3810  HB2 ALA P 243     -36.647-119.481 129.941  0.00 97.00      PROA   
ATOM   3811  HB3 ALA P 243     -35.714-118.458 131.091  0.00 97.00      PROA   
ATOM   3812  C   ALA P 243     -33.329-119.807 130.846  0.00 97.00      PROA   
ATOM   3813  O   ALA P 243     -32.813-120.835 131.280  0.00 97.00      PROA   
ATOM   3814  N   THR P 244     -32.889-118.580 131.211  0.00 97.00      PROA   
ATOM   3815  HN  THR P 244     -33.262-117.771 130.756  0.00 97.00      PROA   
ATOM   3816  CA  THR P 244     -32.089-118.286 132.389  0.00 97.00      PROA   
ATOM   3817  HA  THR P 244     -31.214-118.923 132.388  0.00 97.00      PROA   
ATOM   3818  CB  THR P 244     -31.663-116.827 132.429  0.00 97.00      PROA   
ATOM   3819  HB  THR P 244     -31.176-116.587 133.395  0.00 97.00      PROA   
ATOM   3820  OG1 THR P 244     -32.798-115.996 132.270  0.00 97.00      PROA   
ATOM   3821  HG1 THR P 244     -33.484-116.398 132.809  0.00 97.00      PROA   
ATOM   3822  CG2 THR P 244     -30.656-116.487 131.317  0.00 97.00      PROA   
ATOM   3823 HG21 THR P 244     -31.065-116.726 130.314  0.00 97.00      PROA   
ATOM   3824 HG22 THR P 244     -29.711-117.049 131.464  0.00 97.00      PROA   
ATOM   3825 HG23 THR P 244     -30.424-115.399 131.349  0.00 97.00      PROA   
ATOM   3826  C   THR P 244     -32.888-118.557 133.664  0.00 97.00      PROA   
ATOM   3827  O   THR P 244     -34.077-118.253 133.724  0.00 97.00      PROA   
ATOM   3828  N   GLU P 245     -32.224-119.079 134.722  0.00 97.00      PROA   
ATOM   3829  HN  GLU P 245     -31.242-119.240 134.653  0.00 97.00      PROA   
ATOM   3830  CA  GLU P 245     -32.761-119.484 136.018  0.00 97.00      PROA   
ATOM   3831  HA  GLU P 245     -33.460-120.297 135.878  0.00 97.00      PROA   
ATOM   3832  CB  GLU P 245     -31.497-119.930 136.812  0.00 97.00      PROA   
ATOM   3833  HB1 GLU P 245     -30.956-119.028 137.171  0.00 97.00      PROA   
ATOM   3834  HB2 GLU P 245     -30.838-120.420 136.055  0.00 97.00      PROA   
ATOM   3835  CG  GLU P 245     -31.683-120.891 138.005  0.00 97.00      PROA   
ATOM   3836  HG1 GLU P 245     -32.720-121.283 138.012  0.00 97.00      PROA   
ATOM   3837  HG2 GLU P 245     -31.511-120.340 138.954  0.00 97.00      PROA   
ATOM   3838  CD  GLU P 245     -30.722-122.091 138.000  0.00 97.00      PROA   
ATOM   3839  OE1 GLU P 245     -29.636-122.029 137.373  0.00 97.00      PROA   
ATOM   3840  OE2 GLU P 245     -31.081-123.103 138.653  0.00 97.00      PROA   
ATOM   3841  C   GLU P 245     -33.465-118.319 136.717  0.00 97.00      PROA   
ATOM   3842  O   GLU P 245     -34.574-118.419 137.240  0.00 97.00      PROA   
ATOM   3843  N   ASP P 246     -32.807-117.158 136.642  0.00 97.00      PROA   
ATOM   3844  HN  ASP P 246     -31.880-117.186 136.268  0.00 97.00      PROA   
ATOM   3845  CA  ASP P 246     -33.130-115.830 137.092  0.00 97.00      PROA   
ATOM   3846  HA  ASP P 246     -33.451-115.891 138.124  0.00 97.00      PROA   
ATOM   3847  CB  ASP P 246     -31.800-115.004 137.014  0.00 97.00      PROA   
ATOM   3848  HB1 ASP P 246     -31.180-115.233 137.910  0.00 97.00      PROA   
ATOM   3849  HB2 ASP P 246     -31.992-113.914 137.015  0.00 97.00      PROA   
ATOM   3850  CG  ASP P 246     -30.950-115.377 135.784  0.00 97.00      PROA   
ATOM   3851  OD1 ASP P 246     -30.315-116.467 135.775  0.00 97.00      PROA   
ATOM   3852  OD2 ASP P 246     -30.976-114.599 134.803  0.00 97.00      PROA   
ATOM   3853  C   ASP P 246     -34.268-115.140 136.318  0.00 97.00      PROA   
ATOM   3854  O   ASP P 246     -34.818-114.143 136.783  0.00 97.00      PROA   
ATOM   3855  N   GLY P 247     -34.678-115.648 135.129  0.00 97.00      PROA   
ATOM   3856  HN  GLY P 247     -34.289-116.513 134.817  0.00 97.00      PROA   
ATOM   3857  CA  GLY P 247     -35.795-115.101 134.350  0.00 97.00      PROA   
ATOM   3858  HA1 GLY P 247     -36.615-114.882 135.020  0.00 97.00      PROA   
ATOM   3859  HA2 GLY P 247     -36.063-115.844 133.612  0.00 97.00      PROA   
ATOM   3860  C   GLY P 247     -35.483-113.832 133.592  0.00 97.00      PROA   
ATOM   3861  O   GLY P 247     -36.378-113.135 133.114  0.00 97.00      PROA   
ATOM   3862  N   ASN P 248     -34.186-113.506 133.442  0.00 97.00      PROA   
ATOM   3863  HN  ASN P 248     -33.485-114.047 133.903  0.00 97.00      PROA   
ATOM   3864  CA  ASN P 248     -33.708-112.442 132.585  0.00 97.00      PROA   
ATOM   3865  HA  ASN P 248     -34.232-111.538 132.859  0.00 97.00      PROA   
ATOM   3866  CB  ASN P 248     -32.184-112.258 132.783  0.00 97.00      PROA   
ATOM   3867  HB1 ASN P 248     -31.724-111.682 131.955  0.00 97.00      PROA   
ATOM   3868  HB2 ASN P 248     -31.688-113.250 132.846  0.00 97.00      PROA   
ATOM   3869  CG  ASN P 248     -31.983-111.444 134.067  0.00 97.00      PROA   
ATOM   3870  OD1 ASN P 248     -32.701-110.467 134.304  0.00 97.00      PROA   
ATOM   3871  ND2 ASN P 248     -31.030-111.868 134.935  0.00 97.00      PROA   
ATOM   3872 HD21 ASN P 248     -30.926-111.372 135.794  0.00 97.00      PROA   
ATOM   3873 HD22 ASN P 248     -30.668-112.797 134.830  0.00 97.00      PROA   
ATOM   3874  C   ASN P 248     -34.027-112.670 131.121  0.00 97.00      PROA   
ATOM   3875  O   ASN P 248     -34.515-111.769 130.440  0.00 97.00      PROA   
ATOM   3876  N   VAL P 249     -33.792-113.902 130.624  0.00 97.00      PROA   
ATOM   3877  HN  VAL P 249     -33.395-114.603 131.214  0.00 97.00      PROA   
ATOM   3878  CA  VAL P 249     -33.959-114.270 129.237  0.00 97.00      PROA   
ATOM   3879  HA  VAL P 249     -34.507-113.500 128.713  0.00 97.00      PROA   
ATOM   3880  CB  VAL P 249     -32.622-114.500 128.539  0.00 97.00      PROA   
ATOM   3881  HB  VAL P 249     -32.099-115.372 128.991  0.00 97.00      PROA   
ATOM   3882  CG1 VAL P 249     -32.839-114.780 127.035  0.00 97.00      PROA   
ATOM   3883 HG11 VAL P 249     -33.381-113.936 126.559  0.00 97.00      PROA   
ATOM   3884 HG12 VAL P 249     -33.413-115.714 126.867  0.00 97.00      PROA   
ATOM   3885 HG13 VAL P 249     -31.857-114.889 126.529  0.00 97.00      PROA   
ATOM   3886  CG2 VAL P 249     -31.714-113.268 128.739  0.00 97.00      PROA   
ATOM   3887 HG21 VAL P 249     -31.529-113.052 129.811  0.00 97.00      PROA   
ATOM   3888 HG22 VAL P 249     -32.170-112.373 128.267  0.00 97.00      PROA   
ATOM   3889 HG23 VAL P 249     -30.727-113.455 128.269  0.00 97.00      PROA   
ATOM   3890  C   VAL P 249     -34.754-115.554 129.173  0.00 97.00      PROA   
ATOM   3891  O   VAL P 249     -34.381-116.557 129.770  0.00 97.00      PROA   
ATOM   3892  N   LEU P 250     -35.861-115.564 128.402  0.00 97.00      PROA   
ATOM   3893  HN  LEU P 250     -36.181-114.738 127.948  0.00 97.00      PROA   
ATOM   3894  CA  LEU P 250     -36.570-116.775 128.055  0.00 97.00      PROA   
ATOM   3895  HA  LEU P 250     -35.970-117.625 128.349  0.00 97.00      PROA   
ATOM   3896  CB  LEU P 250     -37.962-116.992 128.725  0.00 97.00      PROA   
ATOM   3897  HB1 LEU P 250     -37.750-117.227 129.795  0.00 97.00      PROA   
ATOM   3898  HB2 LEU P 250     -38.427-117.904 128.291  0.00 97.00      PROA   
ATOM   3899  CG  LEU P 250     -39.037-115.865 128.740  0.00 97.00      PROA   
ATOM   3900  HG  LEU P 250     -39.870-116.290 129.357  0.00 97.00      PROA   
ATOM   3901  CD1 LEU P 250     -38.611-114.565 129.452  0.00 97.00      PROA   
ATOM   3902 HD11 LEU P 250     -37.903-113.990 128.820  0.00 97.00      PROA   
ATOM   3903 HD12 LEU P 250     -38.125-114.796 130.423  0.00 97.00      PROA   
ATOM   3904 HD13 LEU P 250     -39.500-113.926 129.637  0.00 97.00      PROA   
ATOM   3905  CD2 LEU P 250     -39.659-115.561 127.365  0.00 97.00      PROA   
ATOM   3906 HD21 LEU P 250     -39.931-116.504 126.846  0.00 97.00      PROA   
ATOM   3907 HD22 LEU P 250     -38.950-114.991 126.733  0.00 97.00      PROA   
ATOM   3908 HD23 LEU P 250     -40.574-114.944 127.489  0.00 97.00      PROA   
ATOM   3909  C   LEU P 250     -36.605-116.826 126.553  0.00 97.00      PROA   
ATOM   3910  O   LEU P 250     -36.855-115.827 125.882  0.00 97.00      PROA   
ATOM   3911  N   LYS P 251     -36.267-117.999 125.976  0.00 97.00      PROA   
ATOM   3912  HN  LYS P 251     -36.034-118.804 126.518  0.00 97.00      PROA   
ATOM   3913  CA  LYS P 251     -36.030-118.092 124.559  0.00 97.00      PROA   
ATOM   3914  HA  LYS P 251     -36.511-117.273 124.043  0.00 97.00      PROA   
ATOM   3915  CB  LYS P 251     -34.523-118.017 124.266  0.00 97.00      PROA   
ATOM   3916  HB1 LYS P 251     -33.977-118.905 124.651  0.00 97.00      PROA   
ATOM   3917  HB2 LYS P 251     -34.156-117.141 124.852  0.00 97.00      PROA   
ATOM   3918  CG  LYS P 251     -34.211-117.759 122.786  0.00 97.00      PROA   
ATOM   3919  HG1 LYS P 251     -35.155-117.569 122.227  0.00 97.00      PROA   
ATOM   3920  HG2 LYS P 251     -33.758-118.677 122.361  0.00 97.00      PROA   
ATOM   3921  CD  LYS P 251     -33.283-116.547 122.587  0.00 97.00      PROA   
ATOM   3922  HD1 LYS P 251     -33.809-115.641 122.965  0.00 97.00      PROA   
ATOM   3923  HD2 LYS P 251     -33.100-116.406 121.498  0.00 97.00      PROA   
ATOM   3924  CE  LYS P 251     -31.937-116.695 123.313  0.00 97.00      PROA   
ATOM   3925  HE1 LYS P 251     -31.427-117.610 122.947  0.00 97.00      PROA   
ATOM   3926  HE2 LYS P 251     -32.071-116.777 124.413  0.00 97.00      PROA   
ATOM   3927  NZ  LYS P 251     -31.053-115.531 123.064  0.00 97.00      PROA   
ATOM   3928  HZ1 LYS P 251     -31.543-114.640 123.269  0.00 97.00      PROA   
ATOM   3929  HZ2 LYS P 251     -30.729-115.521 122.072  0.00 97.00      PROA   
ATOM   3930  HZ3 LYS P 251     -30.227-115.558 123.691  0.00 97.00      PROA   
ATOM   3931  C   LYS P 251     -36.648-119.371 124.061  0.00 97.00      PROA   
ATOM   3932  O   LYS P 251     -36.017-120.422 123.962  0.00 97.00      PROA   
ATOM   3933  N   ARG P 252     -37.955-119.287 123.748  0.00 97.00      PROA   
ATOM   3934  HN  ARG P 252     -38.426-118.411 123.834  0.00 97.00      PROA   
ATOM   3935  CA  ARG P 252     -38.766-120.382 123.265  0.00 97.00      PROA   
ATOM   3936  HA  ARG P 252     -38.645-121.189 123.973  0.00 97.00      PROA   
ATOM   3937  CB  ARG P 252     -40.262-119.979 123.264  0.00 97.00      PROA   
ATOM   3938  HB1 ARG P 252     -40.865-120.756 122.744  0.00 97.00      PROA   
ATOM   3939  HB2 ARG P 252     -40.384-119.024 122.706  0.00 97.00      PROA   
ATOM   3940  CG  ARG P 252     -40.839-119.816 124.685  0.00 97.00      PROA   
ATOM   3941  HG1 ARG P 252     -40.260-119.060 125.262  0.00 97.00      PROA   
ATOM   3942  HG2 ARG P 252     -40.716-120.793 125.206  0.00 97.00      PROA   
ATOM   3943  CD  ARG P 252     -42.323-119.408 124.695  0.00 97.00      PROA   
ATOM   3944  HD1 ARG P 252     -42.907-120.064 124.019  0.00 97.00      PROA   
ATOM   3945  HD2 ARG P 252     -42.435-118.345 124.394  0.00 97.00      PROA   
ATOM   3946  NE  ARG P 252     -42.816-119.626 126.088  0.00 97.00      PROA   
ATOM   3947  HE  ARG P 252     -42.403-120.363 126.627  0.00 97.00      PROA   
ATOM   3948  CZ  ARG P 252     -43.526-118.761 126.832  0.00 97.00      PROA   
ATOM   3949  NH1 ARG P 252     -44.363-117.874 126.304  0.00 97.00      PROA   
ATOM   3950 HH11 ARG P 252     -44.570-117.989 125.339  0.00 97.00      PROA   
ATOM   3951 HH12 ARG P 252     -44.988-117.426 126.934  0.00 97.00      PROA   
ATOM   3952  NH2 ARG P 252     -43.376-118.851 128.165  0.00 97.00      PROA   
ATOM   3953 HH21 ARG P 252     -42.613-119.431 128.461  0.00 97.00      PROA   
ATOM   3954 HH22 ARG P 252     -43.725-118.140 128.764  0.00 97.00      PROA   
ATOM   3955  C   ARG P 252     -38.348-120.945 121.913  0.00 97.00      PROA   
ATOM   3956  O   ARG P 252     -37.921-120.208 121.026  0.00 97.00      PROA   
ATOM   3957  N   SER P 253     -38.474-122.285 121.716  0.00 97.00      PROA   
ATOM   3958  HN  SER P 253     -38.762-122.897 122.450  0.00 97.00      PROA   
ATOM   3959  CA  SER P 253     -38.331-122.876 120.393  0.00 97.00      PROA   
ATOM   3960  HA  SER P 253     -37.485-122.400 119.926  0.00 97.00      PROA   
ATOM   3961  CB  SER P 253     -37.987-124.392 120.378  0.00 97.00      PROA   
ATOM   3962  HB1 SER P 253     -36.992-124.546 120.846  0.00 97.00      PROA   
ATOM   3963  HB2 SER P 253     -37.931-124.762 119.332  0.00 97.00      PROA   
ATOM   3964  OG  SER P 253     -38.944-125.178 121.071  0.00 97.00      PROA   
ATOM   3965  HG1 SER P 253     -38.921-124.880 121.989  0.00 97.00      PROA   
ATOM   3966  C   SER P 253     -39.594-122.633 119.566  0.00 97.00      PROA   
ATOM   3967  O   SER P 253     -40.692-122.708 120.116  0.00 97.00      PROA   
ATOM   3968  N   PRO P 254     -39.523-122.346 118.267  0.00 97.00      PROA   
ATOM   3969  CD  PRO P 254     -38.352-121.730 117.633  0.00 97.00      PROA   
ATOM   3970  HD1 PRO P 254     -37.607-122.527 117.420  0.00 97.00      PROA   
ATOM   3971  HD2 PRO P 254     -37.901-120.942 118.277  0.00 97.00      PROA   
ATOM   3972  CA  PRO P 254     -40.620-122.537 117.314  0.00 97.00      PROA   
ATOM   3973  HA  PRO P 254     -41.417-121.873 117.618  0.00 97.00      PROA   
ATOM   3974  CB  PRO P 254     -39.998-122.142 115.961  0.00 97.00      PROA   
ATOM   3975  HB1 PRO P 254     -40.745-121.709 115.268  0.00 97.00      PROA   
ATOM   3976  HB2 PRO P 254     -39.517-123.023 115.479  0.00 97.00      PROA   
ATOM   3977  CG  PRO P 254     -38.898-121.139 116.335  0.00 97.00      PROA   
ATOM   3978  HG1 PRO P 254     -38.120-121.036 115.553  0.00 97.00      PROA   
ATOM   3979  HG2 PRO P 254     -39.350-120.144 116.544  0.00 97.00      PROA   
ATOM   3980  C   PRO P 254     -41.197-123.952 117.293  0.00 97.00      PROA   
ATOM   3981  O   PRO P 254     -40.449-124.899 117.533  0.00 97.00      PROA   
ATOM   3982  N   GLU P 255     -42.516-124.123 117.007  0.00 97.00      PROA   
ATOM   3983  HN  GLU P 255     -43.123-123.345 116.868  0.00 97.00      PROA   
ATOM   3984  CA  GLU P 255     -43.161-125.424 116.920  0.00 97.00      PROA   
ATOM   3985  HA  GLU P 255     -43.010-125.907 117.872  0.00 97.00      PROA   
ATOM   3986  CB  GLU P 255     -44.699-125.331 116.693  0.00 97.00      PROA   
ATOM   3987  HB1 GLU P 255     -45.065-126.377 116.627  0.00 97.00      PROA   
ATOM   3988  HB2 GLU P 255     -44.913-124.842 115.718  0.00 97.00      PROA   
ATOM   3989  CG  GLU P 255     -45.483-124.602 117.817  0.00 97.00      PROA   
ATOM   3990  HG1 GLU P 255     -45.696-123.556 117.512  0.00 97.00      PROA   
ATOM   3991  HG2 GLU P 255     -44.878-124.576 118.747  0.00 97.00      PROA   
ATOM   3992  CD  GLU P 255     -46.806-125.290 118.169  0.00 97.00      PROA   
ATOM   3993  OE1 GLU P 255     -47.886-124.678 117.952  0.00 97.00      PROA   
ATOM   3994  OE2 GLU P 255     -46.746-126.436 118.687  0.00 97.00      PROA   
ATOM   3995  C   GLU P 255     -42.575-126.361 115.865  0.00 97.00      PROA   
ATOM   3996  O   GLU P 255     -42.233-125.957 114.755  0.00 97.00      PROA   
ATOM   3997  N   LEU P 256     -42.463-127.661 116.219  0.00 97.00      PROA   
ATOM   3998  HN  LEU P 256     -42.698-127.943 117.149  0.00 97.00      PROA   
ATOM   3999  CA  LEU P 256     -41.912-128.709 115.390  0.00 97.00      PROA   
ATOM   4000  HA  LEU P 256     -41.661-128.304 114.421  0.00 97.00      PROA   
ATOM   4001  CB  LEU P 256     -40.647-129.284 116.089  0.00 97.00      PROA   
ATOM   4002  HB1 LEU P 256     -40.929-129.748 117.057  0.00 97.00      PROA   
ATOM   4003  HB2 LEU P 256     -40.014-128.397 116.334  0.00 97.00      PROA   
ATOM   4004  CG  LEU P 256     -39.740-130.256 115.292  0.00 97.00      PROA   
ATOM   4005  HG  LEU P 256     -38.755-130.260 115.823  0.00 97.00      PROA   
ATOM   4006  CD1 LEU P 256     -40.233-131.714 115.320  0.00 97.00      PROA   
ATOM   4007 HD11 LEU P 256     -41.168-131.822 114.738  0.00 97.00      PROA   
ATOM   4008 HD12 LEU P 256     -40.427-132.040 116.363  0.00 97.00      PROA   
ATOM   4009 HD13 LEU P 256     -39.471-132.386 114.873  0.00 97.00      PROA   
ATOM   4010  CD2 LEU P 256     -39.462-129.781 113.855  0.00 97.00      PROA   
ATOM   4011 HD21 LEU P 256     -39.070-128.742 113.863  0.00 97.00      PROA   
ATOM   4012 HD22 LEU P 256     -40.390-129.810 113.247  0.00 97.00      PROA   
ATOM   4013 HD23 LEU P 256     -38.709-130.441 113.375  0.00 97.00      PROA   
ATOM   4014  C   LEU P 256     -42.993-129.756 115.210  0.00 97.00      PROA   
ATOM   4015  O   LEU P 256     -43.637-130.169 116.167  0.00 97.00      PROA   
ATOM   4016  N   GLU P 257     -43.248-130.209 113.958  0.00 97.00      PROA   
ATOM   4017  HN  GLU P 257     -42.712-129.902 113.177  0.00 97.00      PROA   
ATOM   4018  CA  GLU P 257     -44.346-131.110 113.662  0.00 97.00      PROA   
ATOM   4019  HA  GLU P 257     -45.152-130.909 114.352  0.00 97.00      PROA   
ATOM   4020  CB  GLU P 257     -44.893-130.908 112.223  0.00 97.00      PROA   
ATOM   4021  HB1 GLU P 257     -44.129-131.190 111.468  0.00 97.00      PROA   
ATOM   4022  HB2 GLU P 257     -45.062-129.811 112.105  0.00 97.00      PROA   
ATOM   4023  CG  GLU P 257     -46.253-131.595 111.952  0.00 97.00      PROA   
ATOM   4024  HG1 GLU P 257     -46.918-130.876 111.427  0.00 97.00      PROA   
ATOM   4025  HG2 GLU P 257     -46.748-131.887 112.901  0.00 97.00      PROA   
ATOM   4026  CD  GLU P 257     -46.141-132.830 111.066  0.00 97.00      PROA   
ATOM   4027  OE1 GLU P 257     -45.557-133.833 111.527  0.00 97.00      PROA   
ATOM   4028  OE2 GLU P 257     -46.675-132.799 109.931  0.00 97.00      PROA   
ATOM   4029  C   GLU P 257     -43.932-132.553 113.849  0.00 97.00      PROA   
ATOM   4030  O   GLU P 257     -42.889-132.990 113.369  0.00 97.00      PROA   
ATOM   4031  N   LEU P 258     -44.779-133.328 114.564  0.00 97.00      PROA   
ATOM   4032  HN  LEU P 258     -45.600-132.925 114.965  0.00 97.00      PROA   
ATOM   4033  CA  LEU P 258     -44.601-134.746 114.775  0.00 97.00      PROA   
ATOM   4034  HA  LEU P 258     -43.981-135.139 113.982  0.00 97.00      PROA   
ATOM   4035  CB  LEU P 258     -43.953-135.101 116.140  0.00 97.00      PROA   
ATOM   4036  HB1 LEU P 258     -43.912-136.205 116.272  0.00 97.00      PROA   
ATOM   4037  HB2 LEU P 258     -44.593-134.688 116.946  0.00 97.00      PROA   
ATOM   4038  CG  LEU P 258     -42.521-134.549 116.344  0.00 97.00      PROA   
ATOM   4039  HG  LEU P 258     -42.523-133.465 116.086  0.00 97.00      PROA   
ATOM   4040  CD1 LEU P 258     -42.097-134.650 117.818  0.00 97.00      PROA   
ATOM   4041 HD11 LEU P 258     -42.057-135.715 118.131  0.00 97.00      PROA   
ATOM   4042 HD12 LEU P 258     -42.817-134.116 118.469  0.00 97.00      PROA   
ATOM   4043 HD13 LEU P 258     -41.092-134.197 117.955  0.00 97.00      PROA   
ATOM   4044  CD2 LEU P 258     -41.485-135.255 115.450  0.00 97.00      PROA   
ATOM   4045 HD21 LEU P 258     -41.740-135.136 114.377  0.00 97.00      PROA   
ATOM   4046 HD22 LEU P 258     -41.447-136.338 115.691  0.00 97.00      PROA   
ATOM   4047 HD23 LEU P 258     -40.477-134.821 115.620  0.00 97.00      PROA   
ATOM   4048  C   LEU P 258     -45.948-135.431 114.659  0.00 97.00      PROA   
ATOM   4049  O   LEU P 258     -46.551-135.854 115.644  0.00 97.00      PROA   
ATOM   4050  N   GLN P 259     -46.466-135.567 113.420  0.00 97.00      PROA   
ATOM   4051  HN  GLN P 259     -46.068-135.058 112.653  0.00 97.00      PROA   
ATOM   4052  CA  GLN P 259     -47.554-136.466 113.092  0.00 97.00      PROA   
ATOM   4053  HA  GLN P 259     -48.364-136.199 113.752  0.00 97.00      PROA   
ATOM   4054  CB  GLN P 259     -48.071-136.309 111.637  0.00 97.00      PROA   
ATOM   4055  HB1 GLN P 259     -48.651-137.212 111.338  0.00 97.00      PROA   
ATOM   4056  HB2 GLN P 259     -47.192-136.234 110.959  0.00 97.00      PROA   
ATOM   4057  CG  GLN P 259     -48.977-135.080 111.422  0.00 97.00      PROA   
ATOM   4058  HG1 GLN P 259     -48.423-134.143 111.626  0.00 97.00      PROA   
ATOM   4059  HG2 GLN P 259     -49.855-135.117 112.101  0.00 97.00      PROA   
ATOM   4060  CD  GLN P 259     -49.502-135.086 109.980  0.00 97.00      PROA   
ATOM   4061  OE1 GLN P 259     -50.500-135.746 109.672  0.00 97.00      PROA   
ATOM   4062  NE2 GLN P 259     -48.806-134.347 109.075  0.00 97.00      PROA   
ATOM   4063 HE21 GLN P 259     -49.116-134.319 108.128  0.00 97.00      PROA   
ATOM   4064 HE22 GLN P 259     -47.995-133.837 109.372  0.00 97.00      PROA   
ATOM   4065  C   GLN P 259     -47.235-137.924 113.371  0.00 97.00      PROA   
ATOM   4066  O   GLN P 259     -46.136-138.399 113.101  0.00 97.00      PROA   
ATOM   4067  N   VAL P 260     -48.214-138.660 113.941  0.00 97.00      PROA   
ATOM   4068  HN  VAL P 260     -49.090-138.247 114.171  0.00 97.00      PROA   
ATOM   4069  CA  VAL P 260     -48.079-140.054 114.299  0.00 97.00      PROA   
ATOM   4070  HA  VAL P 260     -47.199-140.463 113.832  0.00 97.00      PROA   
ATOM   4071  CB  VAL P 260     -47.984-140.270 115.807  0.00 97.00      PROA   
ATOM   4072  HB  VAL P 260     -48.908-139.884 116.286  0.00 97.00      PROA   
ATOM   4073  CG1 VAL P 260     -47.822-141.771 116.131  0.00 97.00      PROA   
ATOM   4074 HG11 VAL P 260     -46.936-142.189 115.606  0.00 97.00      PROA   
ATOM   4075 HG12 VAL P 260     -48.721-142.350 115.841  0.00 97.00      PROA   
ATOM   4076 HG13 VAL P 260     -47.673-141.902 117.222  0.00 97.00      PROA   
ATOM   4077  CG2 VAL P 260     -46.803-139.463 116.391  0.00 97.00      PROA   
ATOM   4078 HG21 VAL P 260     -46.965-138.372 116.281  0.00 97.00      PROA   
ATOM   4079 HG22 VAL P 260     -45.857-139.734 115.882  0.00 97.00      PROA   
ATOM   4080 HG23 VAL P 260     -46.695-139.680 117.476  0.00 97.00      PROA   
ATOM   4081  C   VAL P 260     -49.304-140.746 113.729  0.00 97.00      PROA   
ATOM   4082  O   VAL P 260     -50.426-140.283 113.914  0.00 97.00      PROA   
ATOM   4083  N   LEU P 261     -49.114-141.862 112.985  0.00 97.00      PROA   
ATOM   4084  HN  LEU P 261     -48.191-142.225 112.859  0.00 97.00      PROA   
ATOM   4085  CA  LEU P 261     -50.183-142.553 112.293  0.00 97.00      PROA   
ATOM   4086  HA  LEU P 261     -51.126-142.134 112.606  0.00 97.00      PROA   
ATOM   4087  CB  LEU P 261     -50.092-142.424 110.752  0.00 97.00      PROA   
ATOM   4088  HB1 LEU P 261     -50.855-143.076 110.271  0.00 97.00      PROA   
ATOM   4089  HB2 LEU P 261     -49.088-142.770 110.420  0.00 97.00      PROA   
ATOM   4090  CG  LEU P 261     -50.321-140.991 110.211  0.00 97.00      PROA   
ATOM   4091  HG  LEU P 261     -49.530-140.327 110.630  0.00 97.00      PROA   
ATOM   4092  CD1 LEU P 261     -50.193-140.977 108.677  0.00 97.00      PROA   
ATOM   4093 HD11 LEU P 261     -50.987-141.609 108.225  0.00 97.00      PROA   
ATOM   4094 HD12 LEU P 261     -49.206-141.377 108.367  0.00 97.00      PROA   
ATOM   4095 HD13 LEU P 261     -50.299-139.942 108.290  0.00 97.00      PROA   
ATOM   4096  CD2 LEU P 261     -51.686-140.405 110.620  0.00 97.00      PROA   
ATOM   4097 HD21 LEU P 261     -51.823-139.405 110.157  0.00 97.00      PROA   
ATOM   4098 HD22 LEU P 261     -51.754-140.285 111.719  0.00 97.00      PROA   
ATOM   4099 HD23 LEU P 261     -52.506-141.071 110.276  0.00 97.00      PROA   
ATOM   4100  C   LEU P 261     -50.261-144.015 112.668  0.00 97.00      PROA   
ATOM   4101  O   LEU P 261     -49.277-144.748 112.681  0.00 97.00      PROA   
ATOM   4102  N   GLY P 262     -51.498-144.463 112.975  0.00 97.00      PROA   
ATOM   4103  HN  GLY P 262     -52.277-143.848 112.906  0.00 97.00      PROA   
ATOM   4104  CA  GLY P 262     -51.834-145.814 113.344  0.00 97.00      PROA   
ATOM   4105  HA1 GLY P 262     -51.880-145.866 114.420  0.00 97.00      PROA   
ATOM   4106  HA2 GLY P 262     -51.148-146.514 112.889  0.00 97.00      PROA   
ATOM   4107  C   GLY P 262     -53.209-146.079 112.830  0.00 97.00      PROA   
ATOM   4108  O   GLY P 262     -53.961-145.161 112.509  0.00 97.00      PROA   
ATOM   4109  N   HSD P 263     -53.579-147.370 112.769  0.00 97.00      PROA   
ATOM   4110  HN  HSD P 263     -52.965-148.090 113.082  0.00 97.00      PROA   
ATOM   4111  CA  HSD P 263     -54.885-147.813 112.349  0.00 97.00      PROA   
ATOM   4112  HA  HSD P 263     -55.565-146.975 112.274  0.00 97.00      PROA   
ATOM   4113  CB  HSD P 263     -54.839-148.570 111.001  0.00 97.00      PROA   
ATOM   4114  HB1 HSD P 263     -55.828-149.022 110.771  0.00 97.00      PROA   
ATOM   4115  HB2 HSD P 263     -54.093-149.391 111.067  0.00 97.00      PROA   
ATOM   4116  ND1 HSD P 263     -55.298-147.133 108.931  0.00 97.00      PROA   
ATOM   4117  HD1 HSD P 263     -56.288-147.277 108.894  0.00 97.00      PROA   
ATOM   4118  CG  HSD P 263     -54.430-147.654 109.871  0.00 97.00      PROA   
ATOM   4119  CE1 HSD P 263     -54.547-146.432 108.045  0.00 97.00      PROA   
ATOM   4120  HE1 HSD P 263     -54.970-145.907 107.189  0.00 97.00      PROA   
ATOM   4121  NE2 HSD P 263     -53.262-146.473 108.340  0.00 97.00      PROA   
ATOM   4122  CD2 HSD P 263     -53.188-147.251 109.483  0.00 97.00      PROA   
ATOM   4123  HD2 HSD P 263     -52.223-147.450 109.931  0.00 97.00      PROA   
ATOM   4124  C   HSD P 263     -55.352-148.704 113.465  0.00 97.00      PROA   
ATOM   4125  O   HSD P 263     -54.566-149.486 113.995  0.00 97.00      PROA   
ATOM   4126  N   GLN P 264     -56.632-148.565 113.891  0.00 97.00      PROA   
ATOM   4127  HN  GLN P 264     -57.261-147.941 113.433  0.00 97.00      PROA   
ATOM   4128  CA  GLN P 264     -57.160-149.199 115.086  0.00 97.00      PROA   
ATOM   4129  HA  GLN P 264     -56.552-148.833 115.903  0.00 97.00      PROA   
ATOM   4130  CB  GLN P 264     -58.608-148.733 115.381  0.00 97.00      PROA   
ATOM   4131  HB1 GLN P 264     -59.083-149.390 116.143  0.00 97.00      PROA   
ATOM   4132  HB2 GLN P 264     -59.187-148.833 114.436  0.00 97.00      PROA   
ATOM   4133  CG  GLN P 264     -58.659-147.275 115.902  0.00 97.00      PROA   
ATOM   4134  HG1 GLN P 264     -57.914-146.651 115.364  0.00 97.00      PROA   
ATOM   4135  HG2 GLN P 264     -58.407-147.245 116.983  0.00 97.00      PROA   
ATOM   4136  CD  GLN P 264     -60.023-146.614 115.673  0.00 97.00      PROA   
ATOM   4137  OE1 GLN P 264     -60.125-145.614 114.952  0.00 97.00      PROA   
ATOM   4138  NE2 GLN P 264     -61.092-147.173 116.300  0.00 97.00      PROA   
ATOM   4139 HE21 GLN P 264     -61.990-146.760 116.156  0.00 97.00      PROA   
ATOM   4140 HE22 GLN P 264     -60.964-147.970 116.888  0.00 97.00      PROA   
ATOM   4141  C   GLN P 264     -57.034-150.714 115.133  0.00 97.00      PROA   
ATOM   4142  O   GLN P 264     -57.325-151.426 114.174  0.00 97.00      PROA   
ATOM   4143  N   GLN P 265     -56.546-151.216 116.285  0.00 97.00      PROA   
ATOM   4144  HN  GLN P 265     -56.365-150.604 117.054  0.00 97.00      PROA   
ATOM   4145  CA  GLN P 265     -56.039-152.553 116.464  0.00 97.00      PROA   
ATOM   4146  HA  GLN P 265     -55.884-152.967 115.480  0.00 97.00      PROA   
ATOM   4147  CB  GLN P 265     -54.657-152.560 117.192  0.00 97.00      PROA   
ATOM   4148  HB1 GLN P 265     -53.898-152.177 116.472  0.00 97.00      PROA   
ATOM   4149  HB2 GLN P 265     -54.371-153.610 117.424  0.00 97.00      PROA   
ATOM   4150  CG  GLN P 265     -54.546-151.734 118.505  0.00 97.00      PROA   
ATOM   4151  HG1 GLN P 265     -53.617-152.030 119.040  0.00 97.00      PROA   
ATOM   4152  HG2 GLN P 265     -55.402-151.976 119.167  0.00 97.00      PROA   
ATOM   4153  CD  GLN P 265     -54.533-150.209 118.293  0.00 97.00      PROA   
ATOM   4154  OE1 GLN P 265     -55.577-149.549 118.355  0.00 97.00      PROA   
ATOM   4155  NE2 GLN P 265     -53.325-149.631 118.048  0.00 97.00      PROA   
ATOM   4156 HE21 GLN P 265     -53.291-148.644 117.877  0.00 97.00      PROA   
ATOM   4157 HE22 GLN P 265     -52.493-150.180 118.035  0.00 97.00      PROA   
ATOM   4158  C   GLN P 265     -57.020-153.436 117.218  0.00 97.00      PROA   
ATOM   4159  O   GLN P 265     -57.813-152.928 118.011  0.00 97.00      PROA   
ATOM   4160  N   PRO P 266     -57.016-154.762 117.032  0.00 97.00      PROA   
ATOM   4161  CD  PRO P 266     -56.365-155.430 115.900  0.00 97.00      PROA   
ATOM   4162  HD1 PRO P 266     -55.263-155.377 116.044  0.00 97.00      PROA   
ATOM   4163  HD2 PRO P 266     -56.653-154.969 114.929  0.00 97.00      PROA   
ATOM   4164  CA  PRO P 266     -57.445-155.733 118.038  0.00 97.00      PROA   
ATOM   4165  HA  PRO P 266     -58.524-155.686 118.067  0.00 97.00      PROA   
ATOM   4166  CB  PRO P 266     -56.925-157.084 117.510  0.00 97.00      PROA   
ATOM   4167  HB1 PRO P 266     -57.583-157.930 117.790  0.00 97.00      PROA   
ATOM   4168  HB2 PRO P 266     -55.897-157.283 117.887  0.00 97.00      PROA   
ATOM   4169  CG  PRO P 266     -56.837-156.879 115.994  0.00 97.00      PROA   
ATOM   4170  HG1 PRO P 266     -56.141-157.589 115.505  0.00 97.00      PROA   
ATOM   4171  HG2 PRO P 266     -57.847-156.971 115.537  0.00 97.00      PROA   
ATOM   4172  C   PRO P 266     -56.956-155.450 119.453  0.00 97.00      PROA   
ATOM   4173  O   PRO P 266     -55.793-155.091 119.629  0.00 97.00      PROA   
ATOM   4174  N   THR P 267     -57.825-155.607 120.475  0.00 97.00      PROA   
ATOM   4175  HN  THR P 267     -58.794-155.765 120.299  0.00 97.00      PROA   
ATOM   4176  CA  THR P 267     -57.442-155.596 121.883  0.00 97.00      PROA   
ATOM   4177  HA  THR P 267     -56.896-154.673 122.021  0.00 97.00      PROA   
ATOM   4178  CB  THR P 267     -58.636-155.568 122.831  0.00 97.00      PROA   
ATOM   4179  HB  THR P 267     -58.981-156.594 123.086  0.00 97.00      PROA   
ATOM   4180  OG1 THR P 267     -59.743-154.905 122.236  0.00 97.00      PROA   
ATOM   4181  HG1 THR P 267     -59.421-154.031 122.004  0.00 97.00      PROA   
ATOM   4182  CG2 THR P 267     -58.270-154.820 124.125  0.00 97.00      PROA   
ATOM   4183 HG21 THR P 267     -57.967-153.775 123.896  0.00 97.00      PROA   
ATOM   4184 HG22 THR P 267     -57.432-155.322 124.649  0.00 97.00      PROA   
ATOM   4185 HG23 THR P 267     -59.146-154.790 124.807  0.00 97.00      PROA   
ATOM   4186  C   THR P 267     -56.486-156.718 122.301  0.00 97.00      PROA   
ATOM   4187  O   THR P 267     -55.555-156.402 123.042  0.00 97.00      PROA   
ATOM   4188  N   PRO P 268     -56.590-157.996 121.909  0.00 97.00      PROA   
ATOM   4189  CD  PRO P 268     -57.814-158.644 121.412  0.00 97.00      PROA   
ATOM   4190  HD1 PRO P 268     -58.251-158.101 120.551  0.00 97.00      PROA   
ATOM   4191  HD2 PRO P 268     -58.557-158.717 122.238  0.00 97.00      PROA   
ATOM   4192  CA  PRO P 268     -55.510-158.960 122.097  0.00 97.00      PROA   
ATOM   4193  HA  PRO P 268     -55.063-158.845 123.074  0.00 97.00      PROA   
ATOM   4194  CB  PRO P 268     -56.198-160.327 121.927  0.00 97.00      PROA   
ATOM   4195  HB1 PRO P 268     -56.599-160.652 122.914  0.00 97.00      PROA   
ATOM   4196  HB2 PRO P 268     -55.523-161.117 121.543  0.00 97.00      PROA   
ATOM   4197  CG  PRO P 268     -57.367-160.042 120.979  0.00 97.00      PROA   
ATOM   4198  HG1 PRO P 268     -56.982-159.993 119.936  0.00 97.00      PROA   
ATOM   4199  HG2 PRO P 268     -58.175-160.796 121.042  0.00 97.00      PROA   
ATOM   4200  C   PRO P 268     -54.420-158.772 121.056  0.00 97.00      PROA   
ATOM   4201  O   PRO P 268     -54.704-158.359 119.933  0.00 97.00      PROA   
ATOM   4202  N   VAL P 269     -53.161-159.074 121.446  0.00 97.00      PROA   
ATOM   4203  HN  VAL P 269     -52.956-159.440 122.348  0.00 97.00      PROA   
ATOM   4204  CA  VAL P 269     -51.988-159.079 120.614  0.00 97.00      PROA   
ATOM   4205  HA  VAL P 269     -52.276-159.350 119.608  0.00 97.00      PROA   
ATOM   4206  CB  VAL P 269     -51.266-157.727 120.610  0.00 97.00      PROA   
ATOM   4207  HB  VAL P 269     -52.002-156.954 120.284  0.00 97.00      PROA   
ATOM   4208  CG1 VAL P 269     -50.772-157.352 122.024  0.00 97.00      PROA   
ATOM   4209 HG11 VAL P 269     -50.040-158.105 122.383  0.00 97.00      PROA   
ATOM   4210 HG12 VAL P 269     -51.616-157.304 122.741  0.00 97.00      PROA   
ATOM   4211 HG13 VAL P 269     -50.267-156.362 122.005  0.00 97.00      PROA   
ATOM   4212  CG2 VAL P 269     -50.109-157.739 119.592  0.00 97.00      PROA   
ATOM   4213 HG21 VAL P 269     -50.482-158.008 118.582  0.00 97.00      PROA   
ATOM   4214 HG22 VAL P 269     -49.344-158.482 119.897  0.00 97.00      PROA   
ATOM   4215 HG23 VAL P 269     -49.622-156.741 119.544  0.00 97.00      PROA   
ATOM   4216  C   VAL P 269     -51.125-160.233 121.184  0.00 97.00      PROA   
ATOM   4217  OT1 VAL P 269     -51.332-160.610 122.371  0.00 97.00      PROA   
ATOM   4218  OT2 VAL P 269     -50.271-160.774 120.432  0.00 97.00      PROA   
END
