# Supplementary material for: The solution structure of the unbound IgG Fc receptor CD64 resembles its crystal structure: Implications for function
Source: PLoS One. 2023 Sep 21;18(9):e0288351. doi: 10.1371/journal.pone.0288351 (PMC10513344; doi:10.1371/journal.pone.0288351)
Supplement: S1 File — (ZIP) [file pone.0288351.s003.zip › CD64V03 E11/Top100/EM_done_ready_for_EM_top100_0p11_E11.dcd_97633.pdb.pdb]

REMARK  FINAL COORDINATES WRITTEN BY NAMD AT TIMESTEP 2000
ATOM      1  N   LYS P   1      12.956 -84.008  95.429  0.00 97.00      PROA   
ATOM      2  HT1 LYS P   1      12.644 -84.997  95.328  0.00 97.00      PROA   
ATOM      3  HT2 LYS P   1      13.786 -84.024  96.061  0.00 97.00      PROA   
ATOM      4  HT3 LYS P   1      13.229 -83.647  94.495  0.00 97.00      PROA   
ATOM      5  CA  LYS P   1      11.856 -83.210  96.020  0.00 97.00      PROA   
ATOM      6  HA  LYS P   1      11.414 -83.808  96.803  0.00 97.00      PROA   
ATOM      7  CB  LYS P   1      12.383 -81.885  96.648  0.00 97.00      PROA   
ATOM      8  HB1 LYS P   1      11.515 -81.221  96.850  0.00 97.00      PROA   
ATOM      9  HB2 LYS P   1      13.041 -81.346  95.932  0.00 97.00      PROA   
ATOM     10  CG  LYS P   1      13.128 -82.080  97.987  0.00 97.00      PROA   
ATOM     11  HG1 LYS P   1      14.131 -82.511  97.772  0.00 97.00      PROA   
ATOM     12  HG2 LYS P   1      12.583 -82.813  98.621  0.00 97.00      PROA   
ATOM     13  CD  LYS P   1      13.334 -80.783  98.798  0.00 97.00      PROA   
ATOM     14  HD1 LYS P   1      13.815 -80.024  98.142  0.00 97.00      PROA   
ATOM     15  HD2 LYS P   1      14.044 -81.013  99.625  0.00 97.00      PROA   
ATOM     16  CE  LYS P   1      12.036 -80.205  99.392  0.00 97.00      PROA   
ATOM     17  HE1 LYS P   1      11.514 -80.980  99.994  0.00 97.00      PROA   
ATOM     18  HE2 LYS P   1      11.356 -79.853  98.589  0.00 97.00      PROA   
ATOM     19  NZ  LYS P   1      12.310 -79.050 100.285  0.00 97.00      PROA   
ATOM     20  HZ1 LYS P   1      12.808 -78.305  99.757  0.00 97.00      PROA   
ATOM     21  HZ2 LYS P   1      12.899 -79.356 101.086  0.00 97.00      PROA   
ATOM     22  HZ3 LYS P   1      11.412 -78.670 100.648  0.00 97.00      PROA   
ATOM     23  C   LYS P   1      10.777 -82.954  95.003  0.00 97.00      PROA   
ATOM     24  O   LYS P   1      10.962 -83.184  93.810  0.00 97.00      PROA   
ATOM     25  N   ALA P   2       9.607 -82.467  95.467  0.00 97.00      PROA   
ATOM     26  HN  ALA P   2       9.414 -82.328  96.435  0.00 97.00      PROA   
ATOM     27  CA  ALA P   2       8.522 -82.036  94.639  0.00 97.00      PROA   
ATOM     28  HA  ALA P   2       8.898 -81.468  93.798  0.00 97.00      PROA   
ATOM     29  CB  ALA P   2       7.633 -83.212  94.183  0.00 97.00      PROA   
ATOM     30  HB1 ALA P   2       7.271 -83.788  95.060  0.00 97.00      PROA   
ATOM     31  HB2 ALA P   2       8.221 -83.903  93.540  0.00 97.00      PROA   
ATOM     32  HB3 ALA P   2       6.758 -82.856  93.602  0.00 97.00      PROA   
ATOM     33  C   ALA P   2       7.769 -81.110  95.561  0.00 97.00      PROA   
ATOM     34  O   ALA P   2       8.138 -80.983  96.729  0.00 97.00      PROA   
ATOM     35  N   VAL P   3       6.716 -80.430  95.045  0.00 97.00      PROA   
ATOM     36  HN  VAL P   3       6.503 -80.477  94.074  0.00 97.00      PROA   
ATOM     37  CA  VAL P   3       5.699 -79.754  95.826  0.00 97.00      PROA   
ATOM     38  HA  VAL P   3       5.558 -80.295  96.750  0.00 97.00      PROA   
ATOM     39  CB  VAL P   3       5.927 -78.264  96.130  0.00 97.00      PROA   
ATOM     40  HB  VAL P   3       5.026 -77.873  96.660  0.00 97.00      PROA   
ATOM     41  CG1 VAL P   3       7.117 -78.084  97.094  0.00 97.00      PROA   
ATOM     42 HG11 VAL P   3       8.067 -78.353  96.587  0.00 97.00      PROA   
ATOM     43 HG12 VAL P   3       6.990 -78.725  97.990  0.00 97.00      PROA   
ATOM     44 HG13 VAL P   3       7.185 -77.024  97.420  0.00 97.00      PROA   
ATOM     45  CG2 VAL P   3       6.135 -77.435  94.845  0.00 97.00      PROA   
ATOM     46 HG21 VAL P   3       5.228 -77.448  94.208  0.00 97.00      PROA   
ATOM     47 HG22 VAL P   3       6.989 -77.828  94.256  0.00 97.00      PROA   
ATOM     48 HG23 VAL P   3       6.355 -76.378  95.107  0.00 97.00      PROA   
ATOM     49  C   VAL P   3       4.446 -79.927  94.994  0.00 97.00      PROA   
ATOM     50  O   VAL P   3       4.525 -80.009  93.769  0.00 97.00      PROA   
ATOM     51  N   ILE P   4       3.254 -80.028  95.637  0.00 97.00      PROA   
ATOM     52  HN  ILE P   4       3.204 -80.049  96.635  0.00 97.00      PROA   
ATOM     53  CA  ILE P   4       2.014 -80.305  94.925  0.00 97.00      PROA   
ATOM     54  HA  ILE P   4       2.252 -80.631  93.924  0.00 97.00      PROA   
ATOM     55  CB  ILE P   4       1.220 -81.457  95.546  0.00 97.00      PROA   
ATOM     56  HB  ILE P   4       0.962 -81.197  96.597  0.00 97.00      PROA   
ATOM     57  CG2 ILE P   4      -0.076 -81.695  94.732  0.00 97.00      PROA   
ATOM     58 HG21 ILE P   4       0.165 -81.781  93.650  0.00 97.00      PROA   
ATOM     59 HG22 ILE P   4      -0.801 -80.869  94.878  0.00 97.00      PROA   
ATOM     60 HG23 ILE P   4      -0.573 -82.635  95.041  0.00 97.00      PROA   
ATOM     61  CG1 ILE P   4       2.075 -82.749  95.576  0.00 97.00      PROA   
ATOM     62 HG11 ILE P   4       3.103 -82.539  95.940  0.00 97.00      PROA   
ATOM     63 HG12 ILE P   4       2.156 -83.113  94.533  0.00 97.00      PROA   
ATOM     64  CD  ILE P   4       1.507 -83.861  96.462  0.00 97.00      PROA   
ATOM     65  HD1 ILE P   4       0.435 -84.054  96.252  0.00 97.00      PROA   
ATOM     66  HD2 ILE P   4       1.612 -83.584  97.532  0.00 97.00      PROA   
ATOM     67  HD3 ILE P   4       2.066 -84.802  96.286  0.00 97.00      PROA   
ATOM     68  C   ILE P   4       1.149 -79.056  94.793  0.00 97.00      PROA   
ATOM     69  O   ILE P   4       0.918 -78.321  95.751  0.00 97.00      PROA   
ATOM     70  N   LYS P   5       0.626 -78.799  93.569  0.00 97.00      PROA   
ATOM     71  HN  LYS P   5       0.914 -79.350  92.786  0.00 97.00      PROA   
ATOM     72  CA  LYS P   5      -0.318 -77.731  93.303  0.00 97.00      PROA   
ATOM     73  HA  LYS P   5      -0.476 -77.144  94.196  0.00 97.00      PROA   
ATOM     74  CB  LYS P   5       0.162 -76.800  92.160  0.00 97.00      PROA   
ATOM     75  HB1 LYS P   5      -0.574 -75.978  92.012  0.00 97.00      PROA   
ATOM     76  HB2 LYS P   5       0.223 -77.379  91.211  0.00 97.00      PROA   
ATOM     77  CG  LYS P   5       1.549 -76.176  92.390  0.00 97.00      PROA   
ATOM     78  HG1 LYS P   5       1.799 -75.591  91.476  0.00 97.00      PROA   
ATOM     79  HG2 LYS P   5       2.305 -76.987  92.479  0.00 97.00      PROA   
ATOM     80  CD  LYS P   5       1.639 -75.258  93.624  0.00 97.00      PROA   
ATOM     81  HD1 LYS P   5       1.281 -75.815  94.517  0.00 97.00      PROA   
ATOM     82  HD2 LYS P   5       0.966 -74.384  93.479  0.00 97.00      PROA   
ATOM     83  CE  LYS P   5       3.064 -74.779  93.935  0.00 97.00      PROA   
ATOM     84  HE1 LYS P   5       3.708 -75.661  94.152  0.00 97.00      PROA   
ATOM     85  HE2 LYS P   5       3.089 -74.090  94.802  0.00 97.00      PROA   
ATOM     86  NZ  LYS P   5       3.651 -74.082  92.779  0.00 97.00      PROA   
ATOM     87  HZ1 LYS P   5       3.315 -73.120  92.608  0.00 97.00      PROA   
ATOM     88  HZ2 LYS P   5       3.487 -74.673  91.931  0.00 97.00      PROA   
ATOM     89  HZ3 LYS P   5       4.691 -74.112  92.857  0.00 97.00      PROA   
ATOM     90  C   LYS P   5      -1.658 -78.302  92.883  0.00 97.00      PROA   
ATOM     91  O   LYS P   5      -1.791 -78.897  91.821  0.00 97.00      PROA   
ATOM     92  N   LEU P   6      -2.719 -78.091  93.693  0.00 97.00      PROA   
ATOM     93  HN  LEU P   6      -2.615 -77.665  94.589  0.00 97.00      PROA   
ATOM     94  CA  LEU P   6      -4.083 -78.393  93.305  0.00 97.00      PROA   
ATOM     95  HA  LEU P   6      -4.091 -79.342  92.785  0.00 97.00      PROA   
ATOM     96  CB  LEU P   6      -5.031 -78.513  94.528  0.00 97.00      PROA   
ATOM     97  HB1 LEU P   6      -6.005 -78.905  94.162  0.00 97.00      PROA   
ATOM     98  HB2 LEU P   6      -5.219 -77.514  94.978  0.00 97.00      PROA   
ATOM     99  CG  LEU P   6      -4.538 -79.447  95.665  0.00 97.00      PROA   
ATOM    100  HG  LEU P   6      -3.889 -80.234  95.218  0.00 97.00      PROA   
ATOM    101  CD1 LEU P   6      -3.731 -78.704  96.750  0.00 97.00      PROA   
ATOM    102 HD11 LEU P   6      -4.346 -77.886  97.183  0.00 97.00      PROA   
ATOM    103 HD12 LEU P   6      -2.798 -78.268  96.341  0.00 97.00      PROA   
ATOM    104 HD13 LEU P   6      -3.457 -79.402  97.568  0.00 97.00      PROA   
ATOM    105  CD2 LEU P   6      -5.729 -80.156  96.330  0.00 97.00      PROA   
ATOM    106 HD21 LEU P   6      -6.291 -80.763  95.590  0.00 97.00      PROA   
ATOM    107 HD22 LEU P   6      -6.420 -79.407  96.771  0.00 97.00      PROA   
ATOM    108 HD23 LEU P   6      -5.371 -80.825  97.141  0.00 97.00      PROA   
ATOM    109  C   LEU P   6      -4.586 -77.308  92.358  0.00 97.00      PROA   
ATOM    110  O   LEU P   6      -4.526 -76.124  92.679  0.00 97.00      PROA   
ATOM    111  N   GLN P   7      -5.046 -77.674  91.136  0.00 97.00      PROA   
ATOM    112  HN  GLN P   7      -5.046 -78.635  90.856  0.00 97.00      PROA   
ATOM    113  CA  GLN P   7      -5.512 -76.722  90.136  0.00 97.00      PROA   
ATOM    114  HA  GLN P   7      -4.722 -75.987  90.048  0.00 97.00      PROA   
ATOM    115  CB  GLN P   7      -5.595 -77.386  88.735  0.00 97.00      PROA   
ATOM    116  HB1 GLN P   7      -6.116 -78.360  88.853  0.00 97.00      PROA   
ATOM    117  HB2 GLN P   7      -4.547 -77.614  88.435  0.00 97.00      PROA   
ATOM    118  CG  GLN P   7      -6.300 -76.576  87.624  0.00 97.00      PROA   
ATOM    119  HG1 GLN P   7      -5.834 -75.571  87.545  0.00 97.00      PROA   
ATOM    120  HG2 GLN P   7      -7.379 -76.453  87.853  0.00 97.00      PROA   
ATOM    121  CD  GLN P   7      -6.111 -77.281  86.274  0.00 97.00      PROA   
ATOM    122  OE1 GLN P   7      -4.989 -77.641  85.908  0.00 97.00      PROA   
ATOM    123  NE2 GLN P   7      -7.214 -77.492  85.505  0.00 97.00      PROA   
ATOM    124 HE21 GLN P   7      -7.084 -77.967  84.636  0.00 97.00      PROA   
ATOM    125 HE22 GLN P   7      -8.115 -77.186  85.807  0.00 97.00      PROA   
ATOM    126  C   GLN P   7      -6.738 -75.886  90.504  0.00 97.00      PROA   
ATOM    127  O   GLN P   7      -6.666 -74.663  90.376  0.00 97.00      PROA   
ATOM    128  N   PRO P   8      -7.844 -76.410  91.026  0.00 97.00      PROA   
ATOM    129  CD  PRO P   8      -8.347 -77.749  90.741  0.00 97.00      PROA   
ATOM    130  HD1 PRO P   8      -7.843 -78.454  91.432  0.00 97.00      PROA   
ATOM    131  HD2 PRO P   8      -8.177 -78.048  89.685  0.00 97.00      PROA   
ATOM    132  CA  PRO P   8      -8.646 -75.736  92.041  0.00 97.00      PROA   
ATOM    133  HA  PRO P   8      -8.885 -74.740  91.700  0.00 97.00      PROA   
ATOM    134  CB  PRO P   8      -9.908 -76.619  92.192  0.00 97.00      PROA   
ATOM    135  HB1 PRO P   8     -10.832 -76.010  92.121  0.00 97.00      PROA   
ATOM    136  HB2 PRO P   8      -9.926 -77.174  93.155  0.00 97.00      PROA   
ATOM    137  CG  PRO P   8      -9.841 -77.640  91.043  0.00 97.00      PROA   
ATOM    138  HG1 PRO P   8     -10.298 -78.609  91.322  0.00 97.00      PROA   
ATOM    139  HG2 PRO P   8     -10.370 -77.232  90.154  0.00 97.00      PROA   
ATOM    140  C   PRO P   8      -7.843 -75.686  93.340  0.00 97.00      PROA   
ATOM    141  O   PRO P   8      -7.479 -76.783  93.757  0.00 97.00      PROA   
ATOM    142  N   PRO P   9      -7.530 -74.578  94.015  0.00 97.00      PROA   
ATOM    143  CD  PRO P   9      -7.961 -73.232  93.623  0.00 97.00      PROA   
ATOM    144  HD1 PRO P   9      -9.067 -73.179  93.527  0.00 97.00      PROA   
ATOM    145  HD2 PRO P   9      -7.473 -72.962  92.660  0.00 97.00      PROA   
ATOM    146  CA  PRO P   9      -6.619 -74.555  95.166  0.00 97.00      PROA   
ATOM    147  HA  PRO P   9      -5.766 -75.195  94.988  0.00 97.00      PROA   
ATOM    148  CB  PRO P   9      -6.215 -73.070  95.228  0.00 97.00      PROA   
ATOM    149  HB1 PRO P   9      -5.396 -72.898  94.492  0.00 97.00      PROA   
ATOM    150  HB2 PRO P   9      -5.863 -72.729  96.220  0.00 97.00      PROA   
ATOM    151  CG  PRO P   9      -7.461 -72.324  94.746  0.00 97.00      PROA   
ATOM    152  HG1 PRO P   9      -8.212 -72.294  95.565  0.00 97.00      PROA   
ATOM    153  HG2 PRO P   9      -7.246 -71.292  94.407  0.00 97.00      PROA   
ATOM    154  C   PRO P   9      -7.295 -75.014  96.455  0.00 97.00      PROA   
ATOM    155  O   PRO P   9      -7.066 -74.416  97.505  0.00 97.00      PROA   
ATOM    156  N   TRP P  10      -8.124 -76.075  96.413  0.00 97.00      PROA   
ATOM    157  HN  TRP P  10      -8.210 -76.593  95.565  0.00 97.00      PROA   
ATOM    158  CA  TRP P  10      -9.030 -76.413  97.485  0.00 97.00      PROA   
ATOM    159  HA  TRP P  10      -8.924 -75.707  98.296  0.00 97.00      PROA   
ATOM    160  CB  TRP P  10     -10.499 -76.389  96.989  0.00 97.00      PROA   
ATOM    161  HB1 TRP P  10     -11.184 -76.518  97.853  0.00 97.00      PROA   
ATOM    162  HB2 TRP P  10     -10.657 -77.258  96.309  0.00 97.00      PROA   
ATOM    163  CG  TRP P  10     -10.896 -75.148  96.242  0.00 97.00      PROA   
ATOM    164  CD1 TRP P  10     -11.575 -75.144  95.050  0.00 97.00      PROA   
ATOM    165  HD1 TRP P  10     -11.898 -76.035  94.530  0.00 97.00      PROA   
ATOM    166  NE1 TRP P  10     -11.847 -73.856  94.674  0.00 97.00      PROA   
ATOM    167  HE1 TRP P  10     -12.466 -73.590  93.967  0.00 97.00      PROA   
ATOM    168  CE2 TRP P  10     -11.332 -72.991  95.593  0.00 97.00      PROA   
ATOM    169  CD2 TRP P  10     -10.708 -73.763  96.600  0.00 97.00      PROA   
ATOM    170  CE3 TRP P  10     -10.091 -73.110  97.670  0.00 97.00      PROA   
ATOM    171  HE3 TRP P  10      -9.579 -73.654  98.448  0.00 97.00      PROA   
ATOM    172  CZ3 TRP P  10     -10.133 -71.714  97.729  0.00 97.00      PROA   
ATOM    173  HZ3 TRP P  10      -9.663 -71.201  98.557  0.00 97.00      PROA   
ATOM    174  CZ2 TRP P  10     -11.369 -71.604  95.646  0.00 97.00      PROA   
ATOM    175  HZ2 TRP P  10     -11.848 -71.024  94.872  0.00 97.00      PROA   
ATOM    176  CH2 TRP P  10     -10.764 -70.973  96.734  0.00 97.00      PROA   
ATOM    177  HH2 TRP P  10     -10.772 -69.894  96.804  0.00 97.00      PROA   
ATOM    178  C   TRP P  10      -8.709 -77.783  98.031  0.00 97.00      PROA   
ATOM    179  O   TRP P  10      -8.903 -78.805  97.376  0.00 97.00      PROA   
ATOM    180  N   VAL P  11      -8.213 -77.831  99.287  0.00 97.00      PROA   
ATOM    181  HN  VAL P  11      -8.007 -76.987  99.780  0.00 97.00      PROA   
ATOM    182  CA  VAL P  11      -7.808 -79.064  99.938  0.00 97.00      PROA   
ATOM    183  HA  VAL P  11      -7.377 -79.713  99.189  0.00 97.00      PROA   
ATOM    184  CB  VAL P  11      -6.725 -78.763 100.977  0.00 97.00      PROA   
ATOM    185  HB  VAL P  11      -7.160 -78.181 101.821  0.00 97.00      PROA   
ATOM    186  CG1 VAL P  11      -6.124 -80.070 101.518  0.00 97.00      PROA   
ATOM    187 HG11 VAL P  11      -5.733 -80.695 100.688  0.00 97.00      PROA   
ATOM    188 HG12 VAL P  11      -6.889 -80.650 102.070  0.00 97.00      PROA   
ATOM    189 HG13 VAL P  11      -5.288 -79.851 102.216  0.00 97.00      PROA   
ATOM    190  CG2 VAL P  11      -5.602 -77.914 100.330  0.00 97.00      PROA   
ATOM    191 HG21 VAL P  11      -5.951 -76.897 100.059  0.00 97.00      PROA   
ATOM    192 HG22 VAL P  11      -5.214 -78.414  99.418  0.00 97.00      PROA   
ATOM    193 HG23 VAL P  11      -4.757 -77.797 101.043  0.00 97.00      PROA   
ATOM    194  C   VAL P  11      -9.023 -79.794 100.531  0.00 97.00      PROA   
ATOM    195  O   VAL P  11      -8.983 -80.989 100.817  0.00 97.00      PROA   
ATOM    196  N   SER P  12     -10.165 -79.083 100.658  0.00 97.00      PROA   
ATOM    197  HN  SER P  12     -10.158 -78.132 100.372  0.00 97.00      PROA   
ATOM    198  CA  SER P  12     -11.450 -79.597 101.104  0.00 97.00      PROA   
ATOM    199  HA  SER P  12     -11.380 -80.658 101.298  0.00 97.00      PROA   
ATOM    200  CB  SER P  12     -11.918 -78.893 102.417  0.00 97.00      PROA   
ATOM    201  HB1 SER P  12     -11.754 -77.798 102.326  0.00 97.00      PROA   
ATOM    202  HB2 SER P  12     -11.289 -79.263 103.258  0.00 97.00      PROA   
ATOM    203  OG  SER P  12     -13.289 -79.115 102.744  0.00 97.00      PROA   
ATOM    204  HG1 SER P  12     -13.345 -80.001 103.114  0.00 97.00      PROA   
ATOM    205  C   SER P  12     -12.428 -79.392  99.957  0.00 97.00      PROA   
ATOM    206  O   SER P  12     -12.559 -78.283  99.440  0.00 97.00      PROA   
ATOM    207  N   VAL P  13     -13.114 -80.476  99.500  0.00 97.00      PROA   
ATOM    208  HN  VAL P  13     -12.978 -81.373  99.919  0.00 97.00      PROA   
ATOM    209  CA  VAL P  13     -13.878 -80.437  98.258  0.00 97.00      PROA   
ATOM    210  HA  VAL P  13     -14.260 -79.435  98.129  0.00 97.00      PROA   
ATOM    211  CB  VAL P  13     -12.965 -80.777  97.071  0.00 97.00      PROA   
ATOM    212  HB  VAL P  13     -12.033 -80.173  97.192  0.00 97.00      PROA   
ATOM    213  CG1 VAL P  13     -12.555 -82.267  97.064  0.00 97.00      PROA   
ATOM    214 HG11 VAL P  13     -13.435 -82.919  96.886  0.00 97.00      PROA   
ATOM    215 HG12 VAL P  13     -12.085 -82.555  98.025  0.00 97.00      PROA   
ATOM    216 HG13 VAL P  13     -11.824 -82.454  96.249  0.00 97.00      PROA   
ATOM    217  CG2 VAL P  13     -13.597 -80.354  95.732  0.00 97.00      PROA   
ATOM    218 HG21 VAL P  13     -13.924 -79.294  95.761  0.00 97.00      PROA   
ATOM    219 HG22 VAL P  13     -14.469 -80.993  95.486  0.00 97.00      PROA   
ATOM    220 HG23 VAL P  13     -12.859 -80.470  94.910  0.00 97.00      PROA   
ATOM    221  C   VAL P  13     -15.095 -81.357  98.328  0.00 97.00      PROA   
ATOM    222  O   VAL P  13     -15.148 -82.282  99.129  0.00 97.00      PROA   
ATOM    223  N   PHE P  14     -16.146 -81.120  97.503  0.00 97.00      PROA   
ATOM    224  HN  PHE P  14     -16.154 -80.334  96.887  0.00 97.00      PROA   
ATOM    225  CA  PHE P  14     -17.285 -82.022  97.398  0.00 97.00      PROA   
ATOM    226  HA  PHE P  14     -17.497 -82.406  98.385  0.00 97.00      PROA   
ATOM    227  CB  PHE P  14     -18.563 -81.334  96.845  0.00 97.00      PROA   
ATOM    228  HB1 PHE P  14     -19.380 -82.066  96.671  0.00 97.00      PROA   
ATOM    229  HB2 PHE P  14     -18.334 -80.835  95.877  0.00 97.00      PROA   
ATOM    230  CG  PHE P  14     -19.125 -80.325  97.808  0.00 97.00      PROA   
ATOM    231  CD1 PHE P  14     -19.513 -80.706  99.105  0.00 97.00      PROA   
ATOM    232  HD1 PHE P  14     -19.346 -81.718  99.440  0.00 97.00      PROA   
ATOM    233  CE1 PHE P  14     -20.146 -79.792  99.957  0.00 97.00      PROA   
ATOM    234  HE1 PHE P  14     -20.450 -80.096 100.948  0.00 97.00      PROA   
ATOM    235  CZ  PHE P  14     -20.384 -78.481  99.523  0.00 97.00      PROA   
ATOM    236  HZ  PHE P  14     -20.875 -77.775 100.176  0.00 97.00      PROA   
ATOM    237  CD2 PHE P  14     -19.379 -79.011  97.383  0.00 97.00      PROA   
ATOM    238  HD2 PHE P  14     -19.116 -78.717  96.378  0.00 97.00      PROA   
ATOM    239  CE2 PHE P  14     -19.986 -78.088  98.240  0.00 97.00      PROA   
ATOM    240  HE2 PHE P  14     -20.150 -77.075  97.903  0.00 97.00      PROA   
ATOM    241  C   PHE P  14     -17.032 -83.227  96.509  0.00 97.00      PROA   
ATOM    242  O   PHE P  14     -16.176 -83.216  95.628  0.00 97.00      PROA   
ATOM    243  N   GLN P  15     -17.844 -84.297  96.697  0.00 97.00      PROA   
ATOM    244  HN  GLN P  15     -18.392 -84.368  97.530  0.00 97.00      PROA   
ATOM    245  CA  GLN P  15     -18.064 -85.340  95.705  0.00 97.00      PROA   
ATOM    246  HA  GLN P  15     -17.113 -85.829  95.537  0.00 97.00      PROA   
ATOM    247  CB  GLN P  15     -19.094 -86.395  96.200  0.00 97.00      PROA   
ATOM    248  HB1 GLN P  15     -18.643 -86.923  97.072  0.00 97.00      PROA   
ATOM    249  HB2 GLN P  15     -19.237 -87.162  95.408  0.00 97.00      PROA   
ATOM    250  CG  GLN P  15     -20.447 -85.778  96.647  0.00 97.00      PROA   
ATOM    251  HG1 GLN P  15     -20.501 -84.711  96.347  0.00 97.00      PROA   
ATOM    252  HG2 GLN P  15     -20.522 -85.799  97.754  0.00 97.00      PROA   
ATOM    253  CD  GLN P  15     -21.659 -86.525  96.063  0.00 97.00      PROA   
ATOM    254  OE1 GLN P  15     -21.920 -87.687  96.392  0.00 97.00      PROA   
ATOM    255  NE2 GLN P  15     -22.425 -85.831  95.172  0.00 97.00      PROA   
ATOM    256 HE21 GLN P  15     -22.195 -84.885  94.946  0.00 97.00      PROA   
ATOM    257 HE22 GLN P  15     -23.176 -86.302  94.712  0.00 97.00      PROA   
ATOM    258  C   GLN P  15     -18.555 -84.788  94.364  0.00 97.00      PROA   
ATOM    259  O   GLN P  15     -19.269 -83.788  94.332  0.00 97.00      PROA   
ATOM    260  N   GLU P  16     -18.144 -85.420  93.234  0.00 97.00      PROA   
ATOM    261  HN  GLU P  16     -17.537 -86.210  93.324  0.00 97.00      PROA   
ATOM    262  CA  GLU P  16     -18.524 -85.101  91.861  0.00 97.00      PROA   
ATOM    263  HA  GLU P  16     -18.323 -86.006  91.306  0.00 97.00      PROA   
ATOM    264  CB  GLU P  16     -20.048 -84.808  91.642  0.00 97.00      PROA   
ATOM    265  HB1 GLU P  16     -20.296 -83.873  92.184  0.00 97.00      PROA   
ATOM    266  HB2 GLU P  16     -20.639 -85.633  92.100  0.00 97.00      PROA   
ATOM    267  CG  GLU P  16     -20.499 -84.638  90.169  0.00 97.00      PROA   
ATOM    268  HG1 GLU P  16     -20.550 -85.631  89.676  0.00 97.00      PROA   
ATOM    269  HG2 GLU P  16     -19.773 -84.020  89.604  0.00 97.00      PROA   
ATOM    270  CD  GLU P  16     -21.860 -83.948  90.008  0.00 97.00      PROA   
ATOM    271  OE1 GLU P  16     -22.522 -83.591  91.017  0.00 97.00      PROA   
ATOM    272  OE2 GLU P  16     -22.246 -83.739  88.825  0.00 97.00      PROA   
ATOM    273  C   GLU P  16     -17.619 -84.041  91.232  0.00 97.00      PROA   
ATOM    274  O   GLU P  16     -17.336 -84.091  90.038  0.00 97.00      PROA   
ATOM    275  N   GLU P  17     -17.107 -83.070  92.022  0.00 97.00      PROA   
ATOM    276  HN  GLU P  17     -17.370 -83.033  92.983  0.00 97.00      PROA   
ATOM    277  CA  GLU P  17     -16.205 -82.009  91.589  0.00 97.00      PROA   
ATOM    278  HA  GLU P  17     -16.718 -81.468  90.805  0.00 97.00      PROA   
ATOM    279  CB  GLU P  17     -15.976 -81.007  92.752  0.00 97.00      PROA   
ATOM    280  HB1 GLU P  17     -15.632 -81.610  93.625  0.00 97.00      PROA   
ATOM    281  HB2 GLU P  17     -16.960 -80.570  93.032  0.00 97.00      PROA   
ATOM    282  CG  GLU P  17     -14.951 -79.868  92.530  0.00 97.00      PROA   
ATOM    283  HG1 GLU P  17     -13.952 -80.266  92.261  0.00 97.00      PROA   
ATOM    284  HG2 GLU P  17     -14.838 -79.306  93.482  0.00 97.00      PROA   
ATOM    285  CD  GLU P  17     -15.395 -78.864  91.461  0.00 97.00      PROA   
ATOM    286  OE1 GLU P  17     -15.524 -79.252  90.273  0.00 97.00      PROA   
ATOM    287  OE2 GLU P  17     -15.592 -77.674  91.825  0.00 97.00      PROA   
ATOM    288  C   GLU P  17     -14.882 -82.487  90.986  0.00 97.00      PROA   
ATOM    289  O   GLU P  17     -14.328 -83.507  91.379  0.00 97.00      PROA   
ATOM    290  N   SER P  18     -14.344 -81.746  89.989  0.00 97.00      PROA   
ATOM    291  HN  SER P  18     -14.760 -80.860  89.778  0.00 97.00      PROA   
ATOM    292  CA  SER P  18     -13.148 -82.111  89.249  0.00 97.00      PROA   
ATOM    293  HA  SER P  18     -13.019 -83.182  89.310  0.00 97.00      PROA   
ATOM    294  CB  SER P  18     -13.239 -81.721  87.751  0.00 97.00      PROA   
ATOM    295  HB1 SER P  18     -13.310 -80.615  87.654  0.00 97.00      PROA   
ATOM    296  HB2 SER P  18     -14.166 -82.160  87.325  0.00 97.00      PROA   
ATOM    297  OG  SER P  18     -12.119 -82.195  87.001  0.00 97.00      PROA   
ATOM    298  HG1 SER P  18     -12.145 -83.155  87.053  0.00 97.00      PROA   
ATOM    299  C   SER P  18     -11.928 -81.445  89.852  0.00 97.00      PROA   
ATOM    300  O   SER P  18     -11.894 -80.234  90.060  0.00 97.00      PROA   
ATOM    301  N   VAL P  19     -10.874 -82.238  90.137  0.00 97.00      PROA   
ATOM    302  HN  VAL P  19     -10.903 -83.216  89.937  0.00 97.00      PROA   
ATOM    303  CA  VAL P  19      -9.675 -81.704  90.749  0.00 97.00      PROA   
ATOM    304  HA  VAL P  19      -9.572 -80.672  90.450  0.00 97.00      PROA   
ATOM    305  CB  VAL P  19      -9.756 -81.715  92.283  0.00 97.00      PROA   
ATOM    306  HB  VAL P  19     -10.575 -81.012  92.570  0.00 97.00      PROA   
ATOM    307  CG1 VAL P  19     -10.147 -83.106  92.826  0.00 97.00      PROA   
ATOM    308 HG11 VAL P  19      -9.370 -83.848  92.563  0.00 97.00      PROA   
ATOM    309 HG12 VAL P  19     -11.122 -83.445  92.423  0.00 97.00      PROA   
ATOM    310 HG13 VAL P  19     -10.230 -83.073  93.933  0.00 97.00      PROA   
ATOM    311  CG2 VAL P  19      -8.452 -81.212  92.935  0.00 97.00      PROA   
ATOM    312 HG21 VAL P  19      -8.187 -80.204  92.563  0.00 97.00      PROA   
ATOM    313 HG22 VAL P  19      -7.613 -81.908  92.727  0.00 97.00      PROA   
ATOM    314 HG23 VAL P  19      -8.583 -81.151  94.036  0.00 97.00      PROA   
ATOM    315  C   VAL P  19      -8.454 -82.394  90.181  0.00 97.00      PROA   
ATOM    316  O   VAL P  19      -8.353 -83.613  90.169  0.00 97.00      PROA   
ATOM    317  N   THR P  20      -7.467 -81.617  89.674  0.00 97.00      PROA   
ATOM    318  HN  THR P  20      -7.550 -80.624  89.668  0.00 97.00      PROA   
ATOM    319  CA  THR P  20      -6.236 -82.182  89.142  0.00 97.00      PROA   
ATOM    320  HA  THR P  20      -6.221 -83.236  89.362  0.00 97.00      PROA   
ATOM    321  CB  THR P  20      -6.094 -82.066  87.621  0.00 97.00      PROA   
ATOM    322  HB  THR P  20      -7.069 -82.380  87.179  0.00 97.00      PROA   
ATOM    323  OG1 THR P  20      -5.123 -82.963  87.088  0.00 97.00      PROA   
ATOM    324  HG1 THR P  20      -4.249 -82.647  87.339  0.00 97.00      PROA   
ATOM    325  CG2 THR P  20      -5.790 -80.646  87.124  0.00 97.00      PROA   
ATOM    326 HG21 THR P  20      -4.844 -80.261  87.554  0.00 97.00      PROA   
ATOM    327 HG22 THR P  20      -6.618 -79.960  87.394  0.00 97.00      PROA   
ATOM    328 HG23 THR P  20      -5.689 -80.643  86.017  0.00 97.00      PROA   
ATOM    329  C   THR P  20      -5.099 -81.574  89.922  0.00 97.00      PROA   
ATOM    330  O   THR P  20      -5.089 -80.384  90.218  0.00 97.00      PROA   
ATOM    331  N   LEU P  21      -4.136 -82.423  90.333  0.00 97.00      PROA   
ATOM    332  HN  LEU P  21      -4.190 -83.387  90.079  0.00 97.00      PROA   
ATOM    333  CA  LEU P  21      -3.097 -82.076  91.274  0.00 97.00      PROA   
ATOM    334  HA  LEU P  21      -3.190 -81.042  91.569  0.00 97.00      PROA   
ATOM    335  CB  LEU P  21      -3.137 -82.969  92.545  0.00 97.00      PROA   
ATOM    336  HB1 LEU P  21      -2.321 -82.630  93.220  0.00 97.00      PROA   
ATOM    337  HB2 LEU P  21      -2.936 -84.030  92.281  0.00 97.00      PROA   
ATOM    338  CG  LEU P  21      -4.459 -82.933  93.362  0.00 97.00      PROA   
ATOM    339  HG  LEU P  21      -4.894 -81.909  93.279  0.00 97.00      PROA   
ATOM    340  CD1 LEU P  21      -5.508 -83.959  92.884  0.00 97.00      PROA   
ATOM    341 HD11 LEU P  21      -5.095 -84.986  92.966  0.00 97.00      PROA   
ATOM    342 HD12 LEU P  21      -5.813 -83.783  91.835  0.00 97.00      PROA   
ATOM    343 HD13 LEU P  21      -6.416 -83.902  93.523  0.00 97.00      PROA   
ATOM    344  CD2 LEU P  21      -4.168 -83.200  94.851  0.00 97.00      PROA   
ATOM    345 HD21 LEU P  21      -3.457 -82.451  95.254  0.00 97.00      PROA   
ATOM    346 HD22 LEU P  21      -3.722 -84.209  94.971  0.00 97.00      PROA   
ATOM    347 HD23 LEU P  21      -5.105 -83.156  95.444  0.00 97.00      PROA   
ATOM    348  C   LEU P  21      -1.764 -82.254  90.581  0.00 97.00      PROA   
ATOM    349  O   LEU P  21      -1.458 -83.330  90.092  0.00 97.00      PROA   
ATOM    350  N   HSD P  22      -0.929 -81.194  90.517  0.00 97.00      PROA   
ATOM    351  HN  HSD P  22      -1.186 -80.331  90.950  0.00 97.00      PROA   
ATOM    352  CA  HSD P  22       0.282 -81.163  89.718  0.00 97.00      PROA   
ATOM    353  HA  HSD P  22       0.305 -82.017  89.057  0.00 97.00      PROA   
ATOM    354  CB  HSD P  22       0.358 -79.881  88.852  0.00 97.00      PROA   
ATOM    355  HB1 HSD P  22       1.345 -79.821  88.344  0.00 97.00      PROA   
ATOM    356  HB2 HSD P  22       0.247 -78.977  89.490  0.00 97.00      PROA   
ATOM    357  ND1 HSD P  22      -1.948 -79.328  87.890  0.00 97.00      PROA   
ATOM    358  HD1 HSD P  22      -2.330 -78.896  88.708  0.00 97.00      PROA   
ATOM    359  CG  HSD P  22      -0.681 -79.862  87.770  0.00 97.00      PROA   
ATOM    360  CE1 HSD P  22      -2.534 -79.439  86.671  0.00 97.00      PROA   
ATOM    361  HE1 HSD P  22      -3.541 -79.088  86.461  0.00 97.00      PROA   
ATOM    362  NE2 HSD P  22      -1.733 -79.987  85.779  0.00 97.00      PROA   
ATOM    363  CD2 HSD P  22      -0.560 -80.236  86.469  0.00 97.00      PROA   
ATOM    364  HD2 HSD P  22       0.293 -80.658  85.953  0.00 97.00      PROA   
ATOM    365  C   HSD P  22       1.529 -81.193  90.572  0.00 97.00      PROA   
ATOM    366  O   HSD P  22       1.682 -80.399  91.490  0.00 97.00      PROA   
ATOM    367  N   CYS P  23       2.479 -82.101  90.252  0.00 97.00      PROA   
ATOM    368  HN  CYS P  23       2.300 -82.772  89.534  0.00 97.00      PROA   
ATOM    369  CA  CYS P  23       3.782 -82.175  90.885  0.00 97.00      PROA   
ATOM    370  HA  CYS P  23       3.756 -81.662  91.836  0.00 97.00      PROA   
ATOM    371  CB  CYS P  23       4.219 -83.635  91.126  0.00 97.00      PROA   
ATOM    372  HB1 CYS P  23       5.264 -83.654  91.491  0.00 97.00      PROA   
ATOM    373  HB2 CYS P  23       4.157 -84.211  90.178  0.00 97.00      PROA   
ATOM    374  SG  CYS P  23       3.174 -84.409  92.374  0.00 97.00      PROA   
ATOM    375  C   CYS P  23       4.830 -81.508  90.023  0.00 97.00      PROA   
ATOM    376  O   CYS P  23       5.312 -82.061  89.038  0.00 97.00      PROA   
ATOM    377  N   GLU P  24       5.231 -80.281  90.408  0.00 97.00      PROA   
ATOM    378  HN  GLU P  24       4.862 -79.855  91.230  0.00 97.00      PROA   
ATOM    379  CA  GLU P  24       6.110 -79.449  89.622  0.00 97.00      PROA   
ATOM    380  HA  GLU P  24       6.034 -79.724  88.579  0.00 97.00      PROA   
ATOM    381  CB  GLU P  24       5.703 -77.963  89.768  0.00 97.00      PROA   
ATOM    382  HB1 GLU P  24       4.612 -77.908  89.543  0.00 97.00      PROA   
ATOM    383  HB2 GLU P  24       6.228 -77.346  89.006  0.00 97.00      PROA   
ATOM    384  CG  GLU P  24       5.988 -77.387  91.171  0.00 97.00      PROA   
ATOM    385  HG1 GLU P  24       7.080 -77.279  91.343  0.00 97.00      PROA   
ATOM    386  HG2 GLU P  24       5.569 -78.058  91.951  0.00 97.00      PROA   
ATOM    387  CD  GLU P  24       5.361 -76.021  91.347  0.00 97.00      PROA   
ATOM    388  OE1 GLU P  24       5.986 -75.181  92.051  0.00 97.00      PROA   
ATOM    389  OE2 GLU P  24       4.239 -75.810  90.814  0.00 97.00      PROA   
ATOM    390  C   GLU P  24       7.549 -79.599  90.055  0.00 97.00      PROA   
ATOM    391  O   GLU P  24       7.865 -80.080  91.143  0.00 97.00      PROA   
ATOM    392  N   VAL P  25       8.458 -79.137  89.170  0.00 97.00      PROA   
ATOM    393  HN  VAL P  25       8.169 -78.831  88.267  0.00 97.00      PROA   
ATOM    394  CA  VAL P  25       9.823 -78.800  89.496  0.00 97.00      PROA   
ATOM    395  HA  VAL P  25       9.879 -78.516  90.537  0.00 97.00      PROA   
ATOM    396  CB  VAL P  25      10.855 -79.884  89.168  0.00 97.00      PROA   
ATOM    397  HB  VAL P  25      10.867 -80.087  88.072  0.00 97.00      PROA   
ATOM    398  CG1 VAL P  25      12.255 -79.411  89.611  0.00 97.00      PROA   
ATOM    399 HG11 VAL P  25      12.285 -79.288  90.715  0.00 97.00      PROA   
ATOM    400 HG12 VAL P  25      12.529 -78.446  89.141  0.00 97.00      PROA   
ATOM    401 HG13 VAL P  25      13.013 -80.167  89.320  0.00 97.00      PROA   
ATOM    402  CG2 VAL P  25      10.506 -81.209  89.882  0.00 97.00      PROA   
ATOM    403 HG21 VAL P  25       9.549 -81.624  89.506  0.00 97.00      PROA   
ATOM    404 HG22 VAL P  25      10.416 -81.045  90.977  0.00 97.00      PROA   
ATOM    405 HG23 VAL P  25      11.303 -81.964  89.706  0.00 97.00      PROA   
ATOM    406  C   VAL P  25      10.046 -77.613  88.572  0.00 97.00      PROA   
ATOM    407  O   VAL P  25       9.638 -77.744  87.419  0.00 97.00      PROA   
ATOM    408  N   PRO P  26      10.643 -76.467  88.928  0.00 97.00      PROA   
ATOM    409  CD  PRO P  26      10.648 -75.994  90.322  0.00 97.00      PROA   
ATOM    410  HD1 PRO P  26      11.637 -76.228  90.772  0.00 97.00      PROA   
ATOM    411  HD2 PRO P  26       9.833 -76.438  90.937  0.00 97.00      PROA   
ATOM    412  CA  PRO P  26      10.798 -75.344  87.989  0.00 97.00      PROA   
ATOM    413  HA  PRO P  26       9.850 -75.170  87.498  0.00 97.00      PROA   
ATOM    414  CB  PRO P  26      11.168 -74.162  88.901  0.00 97.00      PROA   
ATOM    415  HB1 PRO P  26      10.844 -73.192  88.471  0.00 97.00      PROA   
ATOM    416  HB2 PRO P  26      12.262 -74.128  89.097  0.00 97.00      PROA   
ATOM    417  CG  PRO P  26      10.451 -74.482  90.213  0.00 97.00      PROA   
ATOM    418  HG1 PRO P  26      10.863 -73.928  91.079  0.00 97.00      PROA   
ATOM    419  HG2 PRO P  26       9.366 -74.255  90.111  0.00 97.00      PROA   
ATOM    420  C   PRO P  26      11.858 -75.521  86.900  0.00 97.00      PROA   
ATOM    421  O   PRO P  26      12.500 -74.540  86.528  0.00 97.00      PROA   
ATOM    422  N   HSD P  27      12.020 -76.733  86.332  0.00 97.00      PROA   
ATOM    423  HN  HSD P  27      11.406 -77.470  86.603  0.00 97.00      PROA   
ATOM    424  CA  HSD P  27      12.919 -77.000  85.231  0.00 97.00      PROA   
ATOM    425  HA  HSD P  27      13.541 -76.138  85.033  0.00 97.00      PROA   
ATOM    426  CB  HSD P  27      13.828 -78.237  85.460  0.00 97.00      PROA   
ATOM    427  HB1 HSD P  27      14.314 -78.532  84.504  0.00 97.00      PROA   
ATOM    428  HB2 HSD P  27      13.216 -79.100  85.805  0.00 97.00      PROA   
ATOM    429  ND1 HSD P  27      14.885 -78.260  87.785  0.00 97.00      PROA   
ATOM    430  HD1 HSD P  27      14.076 -78.568  88.287  0.00 97.00      PROA   
ATOM    431  CG  HSD P  27      14.950 -77.990  86.434  0.00 97.00      PROA   
ATOM    432  CE1 HSD P  27      16.133 -78.078  88.285  0.00 97.00      PROA   
ATOM    433  HE1 HSD P  27      16.383 -78.227  89.335  0.00 97.00      PROA   
ATOM    434  NE2 HSD P  27      16.995 -77.727  87.352  0.00 97.00      PROA   
ATOM    435  CD2 HSD P  27      16.252 -77.680  86.186  0.00 97.00      PROA   
ATOM    436  HD2 HSD P  27      16.743 -77.445  85.250  0.00 97.00      PROA   
ATOM    437  C   HSD P  27      12.072 -77.268  84.016  0.00 97.00      PROA   
ATOM    438  O   HSD P  27      11.232 -78.163  84.022  0.00 97.00      PROA   
ATOM    439  N   LEU P  28      12.275 -76.492  82.928  0.00 97.00      PROA   
ATOM    440  HN  LEU P  28      12.881 -75.701  82.971  0.00 97.00      PROA   
ATOM    441  CA  LEU P  28      11.596 -76.696  81.661  0.00 97.00      PROA   
ATOM    442  HA  LEU P  28      10.538 -76.649  81.875  0.00 97.00      PROA   
ATOM    443  CB  LEU P  28      11.914 -75.562  80.650  0.00 97.00      PROA   
ATOM    444  HB1 LEU P  28      11.302 -75.710  79.733  0.00 97.00      PROA   
ATOM    445  HB2 LEU P  28      12.985 -75.605  80.357  0.00 97.00      PROA   
ATOM    446  CG  LEU P  28      11.634 -74.126  81.168  0.00 97.00      PROA   
ATOM    447  HG  LEU P  28      12.267 -73.937  82.067  0.00 97.00      PROA   
ATOM    448  CD1 LEU P  28      12.033 -73.083  80.107  0.00 97.00      PROA   
ATOM    449 HD11 LEU P  28      11.420 -73.218  79.191  0.00 97.00      PROA   
ATOM    450 HD12 LEU P  28      13.104 -73.188  79.837  0.00 97.00      PROA   
ATOM    451 HD13 LEU P  28      11.864 -72.056  80.495  0.00 97.00      PROA   
ATOM    452  CD2 LEU P  28      10.163 -73.927  81.581  0.00 97.00      PROA   
ATOM    453 HD21 LEU P  28       9.890 -74.605  82.415  0.00 97.00      PROA   
ATOM    454 HD22 LEU P  28       9.494 -74.133  80.719  0.00 97.00      PROA   
ATOM    455 HD23 LEU P  28       9.997 -72.881  81.914  0.00 97.00      PROA   
ATOM    456  C   LEU P  28      11.814 -78.071  81.017  0.00 97.00      PROA   
ATOM    457  O   LEU P  28      10.806 -78.655  80.617  0.00 97.00      PROA   
ATOM    458  N   PRO P  29      12.989 -78.703  80.911  0.00 97.00      PROA   
ATOM    459  CD  PRO P  29      14.309 -78.062  80.996  0.00 97.00      PROA   
ATOM    460  HD1 PRO P  29      14.436 -77.490  81.938  0.00 97.00      PROA   
ATOM    461  HD2 PRO P  29      14.441 -77.391  80.118  0.00 97.00      PROA   
ATOM    462  CA  PRO P  29      13.093 -80.123  80.566  0.00 97.00      PROA   
ATOM    463  HA  PRO P  29      12.393 -80.384  79.784  0.00 97.00      PROA   
ATOM    464  CB  PRO P  29      14.551 -80.242  80.081  0.00 97.00      PROA   
ATOM    465  HB1 PRO P  29      14.595 -79.922  79.014  0.00 97.00      PROA   
ATOM    466  HB2 PRO P  29      14.978 -81.260  80.149  0.00 97.00      PROA   
ATOM    467  CG  PRO P  29      15.308 -79.217  80.926  0.00 97.00      PROA   
ATOM    468  HG1 PRO P  29      15.479 -79.630  81.944  0.00 97.00      PROA   
ATOM    469  HG2 PRO P  29      16.278 -78.921  80.479  0.00 97.00      PROA   
ATOM    470  C   PRO P  29      12.820 -81.029  81.769  0.00 97.00      PROA   
ATOM    471  O   PRO P  29      13.490 -82.051  81.899  0.00 97.00      PROA   
ATOM    472  N   GLY P  30      11.837 -80.706  82.647  0.00 97.00      PROA   
ATOM    473  HN  GLY P  30      11.299 -79.880  82.487  0.00 97.00      PROA   
ATOM    474  CA  GLY P  30      11.565 -81.411  83.895  0.00 97.00      PROA   
ATOM    475  HA1 GLY P  30      10.944 -80.754  84.488  0.00 97.00      PROA   
ATOM    476  HA2 GLY P  30      12.504 -81.638  84.380  0.00 97.00      PROA   
ATOM    477  C   GLY P  30      10.798 -82.697  83.712  0.00 97.00      PROA   
ATOM    478  O   GLY P  30       9.681 -82.831  84.199  0.00 97.00      PROA   
ATOM    479  N   SER P  31      11.435 -83.665  83.011  0.00 97.00      PROA   
ATOM    480  HN  SER P  31      12.331 -83.391  82.663  0.00 97.00      PROA   
ATOM    481  CA  SER P  31      11.008 -84.988  82.555  0.00 97.00      PROA   
ATOM    482  HA  SER P  31      10.690 -84.839  81.535  0.00 97.00      PROA   
ATOM    483  CB  SER P  31      12.216 -85.973  82.534  0.00 97.00      PROA   
ATOM    484  HB1 SER P  31      12.582 -86.115  83.574  0.00 97.00      PROA   
ATOM    485  HB2 SER P  31      13.042 -85.520  81.944  0.00 97.00      PROA   
ATOM    486  OG  SER P  31      11.903 -87.257  81.990  0.00 97.00      PROA   
ATOM    487  HG1 SER P  31      12.210 -87.269  81.080  0.00 97.00      PROA   
ATOM    488  C   SER P  31       9.841 -85.647  83.273  0.00 97.00      PROA   
ATOM    489  O   SER P  31       9.771 -85.656  84.492  0.00 97.00      PROA   
ATOM    490  N   SER P  32       8.901 -86.238  82.501  0.00 97.00      PROA   
ATOM    491  HN  SER P  32       9.027 -86.303  81.515  0.00 97.00      PROA   
ATOM    492  CA  SER P  32       7.617 -86.728  82.967  0.00 97.00      PROA   
ATOM    493  HA  SER P  32       7.249 -86.034  83.709  0.00 97.00      PROA   
ATOM    494  CB  SER P  32       6.601 -86.751  81.795  0.00 97.00      PROA   
ATOM    495  HB1 SER P  32       6.427 -85.702  81.467  0.00 97.00      PROA   
ATOM    496  HB2 SER P  32       5.619 -87.173  82.098  0.00 97.00      PROA   
ATOM    497  OG  SER P  32       7.116 -87.470  80.676  0.00 97.00      PROA   
ATOM    498  HG1 SER P  32       7.130 -88.396  80.934  0.00 97.00      PROA   
ATOM    499  C   SER P  32       7.658 -88.098  83.629  0.00 97.00      PROA   
ATOM    500  O   SER P  32       6.944 -89.016  83.232  0.00 97.00      PROA   
ATOM    501  N   SER P  33       8.475 -88.246  84.694  0.00 97.00      PROA   
ATOM    502  HN  SER P  33       9.088 -87.499  84.940  0.00 97.00      PROA   
ATOM    503  CA  SER P  33       8.528 -89.433  85.526  0.00 97.00      PROA   
ATOM    504  HA  SER P  33       7.801 -90.156  85.183  0.00 97.00      PROA   
ATOM    505  CB  SER P  33       9.938 -90.085  85.523  0.00 97.00      PROA   
ATOM    506  HB1 SER P  33      10.689 -89.362  85.911  0.00 97.00      PROA   
ATOM    507  HB2 SER P  33      10.216 -90.331  84.475  0.00 97.00      PROA   
ATOM    508  OG  SER P  33       9.995 -91.278  86.306  0.00 97.00      PROA   
ATOM    509  HG1 SER P  33       9.634 -91.990  85.772  0.00 97.00      PROA   
ATOM    510  C   SER P  33       8.147 -89.013  86.929  0.00 97.00      PROA   
ATOM    511  O   SER P  33       8.637 -88.011  87.444  0.00 97.00      PROA   
ATOM    512  N   THR P  34       7.227 -89.767  87.578  0.00 97.00      PROA   
ATOM    513  HN  THR P  34       6.861 -90.597  87.166  0.00 97.00      PROA   
ATOM    514  CA  THR P  34       6.681 -89.391  88.871  0.00 97.00      PROA   
ATOM    515  HA  THR P  34       7.426 -88.838  89.427  0.00 97.00      PROA   
ATOM    516  CB  THR P  34       5.379 -88.589  88.791  0.00 97.00      PROA   
ATOM    517  HB  THR P  34       4.529 -89.223  88.450  0.00 97.00      PROA   
ATOM    518  OG1 THR P  34       5.501 -87.551  87.835  0.00 97.00      PROA   
ATOM    519  HG1 THR P  34       5.394 -87.986  86.988  0.00 97.00      PROA   
ATOM    520  CG2 THR P  34       5.021 -87.965  90.154  0.00 97.00      PROA   
ATOM    521 HG21 THR P  34       5.912 -87.497  90.620  0.00 97.00      PROA   
ATOM    522 HG22 THR P  34       4.625 -88.736  90.844  0.00 97.00      PROA   
ATOM    523 HG23 THR P  34       4.233 -87.192  90.031  0.00 97.00      PROA   
ATOM    524  C   THR P  34       6.362 -90.647  89.626  0.00 97.00      PROA   
ATOM    525  O   THR P  34       5.874 -91.620  89.058  0.00 97.00      PROA   
ATOM    526  N   GLN P  35       6.590 -90.630  90.955  0.00 97.00      PROA   
ATOM    527  HN  GLN P  35       7.118 -89.897  91.379  0.00 97.00      PROA   
ATOM    528  CA  GLN P  35       6.025 -91.607  91.854  0.00 97.00      PROA   
ATOM    529  HA  GLN P  35       5.500 -92.380  91.309  0.00 97.00      PROA   
ATOM    530  CB  GLN P  35       7.109 -92.240  92.762  0.00 97.00      PROA   
ATOM    531  HB1 GLN P  35       6.645 -93.052  93.363  0.00 97.00      PROA   
ATOM    532  HB2 GLN P  35       7.494 -91.469  93.465  0.00 97.00      PROA   
ATOM    533  CG  GLN P  35       8.305 -92.795  91.956  0.00 97.00      PROA   
ATOM    534  HG1 GLN P  35       8.812 -91.973  91.404  0.00 97.00      PROA   
ATOM    535  HG2 GLN P  35       7.957 -93.547  91.220  0.00 97.00      PROA   
ATOM    536  CD  GLN P  35       9.348 -93.397  92.897  0.00 97.00      PROA   
ATOM    537  OE1 GLN P  35       9.990 -92.667  93.651  0.00 97.00      PROA   
ATOM    538  NE2 GLN P  35       9.545 -94.741  92.847  0.00 97.00      PROA   
ATOM    539 HE21 GLN P  35      10.246 -95.134  93.439  0.00 97.00      PROA   
ATOM    540 HE22 GLN P  35       9.018 -95.296  92.207  0.00 97.00      PROA   
ATOM    541  C   GLN P  35       5.036 -90.841  92.700  0.00 97.00      PROA   
ATOM    542  O   GLN P  35       5.397 -89.854  93.324  0.00 97.00      PROA   
ATOM    543  N   TRP P  36       3.755 -91.272  92.725  0.00 97.00      PROA   
ATOM    544  HN  TRP P  36       3.478 -92.056  92.176  0.00 97.00      PROA   
ATOM    545  CA  TRP P  36       2.706 -90.678  93.537  0.00 97.00      PROA   
ATOM    546  HA  TRP P  36       3.048 -89.751  93.975  0.00 97.00      PROA   
ATOM    547  CB  TRP P  36       1.403 -90.416  92.736  0.00 97.00      PROA   
ATOM    548  HB1 TRP P  36       0.541 -90.316  93.429  0.00 97.00      PROA   
ATOM    549  HB2 TRP P  36       1.206 -91.305  92.095  0.00 97.00      PROA   
ATOM    550  CG  TRP P  36       1.399 -89.191  91.876  0.00 97.00      PROA   
ATOM    551  CD1 TRP P  36       1.752 -89.112  90.558  0.00 97.00      PROA   
ATOM    552  HD1 TRP P  36       2.236 -89.899  90.008  0.00 97.00      PROA   
ATOM    553  NE1 TRP P  36       1.451 -87.872  90.068  0.00 97.00      PROA   
ATOM    554  HE1 TRP P  36       1.561 -87.588  89.138  0.00 97.00      PROA   
ATOM    555  CE2 TRP P  36       0.918 -87.107  91.060  0.00 97.00      PROA   
ATOM    556  CD2 TRP P  36       0.876 -87.900  92.230  0.00 97.00      PROA   
ATOM    557  CE3 TRP P  36       0.370 -87.356  93.412  0.00 97.00      PROA   
ATOM    558  HE3 TRP P  36       0.336 -87.930  94.327  0.00 97.00      PROA   
ATOM    559  CZ3 TRP P  36      -0.081 -86.034  93.402  0.00 97.00      PROA   
ATOM    560  HZ3 TRP P  36      -0.455 -85.585  94.311  0.00 97.00      PROA   
ATOM    561  CZ2 TRP P  36       0.452 -85.802  91.044  0.00 97.00      PROA   
ATOM    562  HZ2 TRP P  36       0.485 -85.201  90.148  0.00 97.00      PROA   
ATOM    563  CH2 TRP P  36      -0.049 -85.275  92.236  0.00 97.00      PROA   
ATOM    564  HH2 TRP P  36      -0.387 -84.250  92.264  0.00 97.00      PROA   
ATOM    565  C   TRP P  36       2.380 -91.621  94.668  0.00 97.00      PROA   
ATOM    566  O   TRP P  36       2.501 -92.830  94.522  0.00 97.00      PROA   
ATOM    567  N   PHE P  37       1.970 -91.081  95.839  0.00 97.00      PROA   
ATOM    568  HN  PHE P  37       1.945 -90.090  95.954  0.00 97.00      PROA   
ATOM    569  CA  PHE P  37       1.685 -91.865  97.023  0.00 97.00      PROA   
ATOM    570  HA  PHE P  37       1.533 -92.896  96.740  0.00 97.00      PROA   
ATOM    571  CB  PHE P  37       2.804 -91.775  98.103  0.00 97.00      PROA   
ATOM    572  HB1 PHE P  37       2.594 -92.483  98.934  0.00 97.00      PROA   
ATOM    573  HB2 PHE P  37       2.858 -90.748  98.521  0.00 97.00      PROA   
ATOM    574  CG  PHE P  37       4.163 -92.104  97.525  0.00 97.00      PROA   
ATOM    575  CD1 PHE P  37       4.684 -93.406  97.620  0.00 97.00      PROA   
ATOM    576  HD1 PHE P  37       4.105 -94.179  98.102  0.00 97.00      PROA   
ATOM    577  CE1 PHE P  37       5.940 -93.715  97.083  0.00 97.00      PROA   
ATOM    578  HE1 PHE P  37       6.324 -94.722  97.157  0.00 97.00      PROA   
ATOM    579  CZ  PHE P  37       6.692 -92.722  96.443  0.00 97.00      PROA   
ATOM    580  HZ  PHE P  37       7.654 -92.964  96.013  0.00 97.00      PROA   
ATOM    581  CD2 PHE P  37       4.945 -91.109  96.908  0.00 97.00      PROA   
ATOM    582  HD2 PHE P  37       4.562 -90.104  96.827  0.00 97.00      PROA   
ATOM    583  CE2 PHE P  37       6.191 -91.418  96.353  0.00 97.00      PROA   
ATOM    584  HE2 PHE P  37       6.755 -90.655  95.841  0.00 97.00      PROA   
ATOM    585  C   PHE P  37       0.402 -91.354  97.646  0.00 97.00      PROA   
ATOM    586  O   PHE P  37       0.202 -90.149  97.773  0.00 97.00      PROA   
ATOM    587  N   LEU P  38      -0.493 -92.280  98.070  0.00 97.00      PROA   
ATOM    588  HN  LEU P  38      -0.332 -93.249  97.886  0.00 97.00      PROA   
ATOM    589  CA  LEU P  38      -1.675 -91.993  98.858  0.00 97.00      PROA   
ATOM    590  HA  LEU P  38      -1.773 -90.931  99.012  0.00 97.00      PROA   
ATOM    591  CB  LEU P  38      -2.986 -92.559  98.251  0.00 97.00      PROA   
ATOM    592  HB1 LEU P  38      -3.843 -92.343  98.928  0.00 97.00      PROA   
ATOM    593  HB2 LEU P  38      -2.902 -93.664  98.142  0.00 97.00      PROA   
ATOM    594  CG  LEU P  38      -3.335 -91.988  96.863  0.00 97.00      PROA   
ATOM    595  HG  LEU P  38      -2.487 -92.235  96.190  0.00 97.00      PROA   
ATOM    596  CD1 LEU P  38      -4.601 -92.644  96.285  0.00 97.00      PROA   
ATOM    597 HD11 LEU P  38      -5.474 -92.425  96.936  0.00 97.00      PROA   
ATOM    598 HD12 LEU P  38      -4.476 -93.744  96.212  0.00 97.00      PROA   
ATOM    599 HD13 LEU P  38      -4.814 -92.241  95.272  0.00 97.00      PROA   
ATOM    600  CD2 LEU P  38      -3.500 -90.461  96.889  0.00 97.00      PROA   
ATOM    601 HD21 LEU P  38      -2.572 -89.955  97.224  0.00 97.00      PROA   
ATOM    602 HD22 LEU P  38      -4.328 -90.179  97.573  0.00 97.00      PROA   
ATOM    603 HD23 LEU P  38      -3.748 -90.100  95.871  0.00 97.00      PROA   
ATOM    604  C   LEU P  38      -1.488 -92.659 100.194  0.00 97.00      PROA   
ATOM    605  O   LEU P  38      -1.450 -93.884 100.274  0.00 97.00      PROA   
ATOM    606  N   ASN P  39      -1.359 -91.871 101.289  0.00 97.00      PROA   
ATOM    607  HN  ASN P  39      -1.441 -90.878 101.199  0.00 97.00      PROA   
ATOM    608  CA  ASN P  39      -1.201 -92.391 102.644  0.00 97.00      PROA   
ATOM    609  HA  ASN P  39      -1.010 -91.540 103.281  0.00 97.00      PROA   
ATOM    610  CB  ASN P  39      -2.487 -93.112 103.154  0.00 97.00      PROA   
ATOM    611  HB1 ASN P  39      -2.393 -93.347 104.234  0.00 97.00      PROA   
ATOM    612  HB2 ASN P  39      -2.633 -94.060 102.594  0.00 97.00      PROA   
ATOM    613  CG  ASN P  39      -3.715 -92.211 102.972  0.00 97.00      PROA   
ATOM    614  OD1 ASN P  39      -3.640 -90.992 103.136  0.00 97.00      PROA   
ATOM    615  ND2 ASN P  39      -4.871 -92.816 102.584  0.00 97.00      PROA   
ATOM    616 HD21 ASN P  39      -5.668 -92.242 102.401  0.00 97.00      PROA   
ATOM    617 HD22 ASN P  39      -4.896 -93.804 102.440  0.00 97.00      PROA   
ATOM    618  C   ASN P  39       0.003 -93.323 102.776  0.00 97.00      PROA   
ATOM    619  O   ASN P  39      -0.062 -94.371 103.418  0.00 97.00      PROA   
ATOM    620  N   GLY P  40       1.132 -92.963 102.123  0.00 97.00      PROA   
ATOM    621  HN  GLY P  40       1.156 -92.082 101.657  0.00 97.00      PROA   
ATOM    622  CA  GLY P  40       2.322 -93.799 102.023  0.00 97.00      PROA   
ATOM    623  HA1 GLY P  40       2.451 -94.337 102.953  0.00 97.00      PROA   
ATOM    624  HA2 GLY P  40       3.154 -93.140 101.821  0.00 97.00      PROA   
ATOM    625  C   GLY P  40       2.297 -94.825 100.907  0.00 97.00      PROA   
ATOM    626  O   GLY P  40       3.354 -95.263 100.456  0.00 97.00      PROA   
ATOM    627  N   THR P  41       1.108 -95.249 100.422  0.00 97.00      PROA   
ATOM    628  HN  THR P  41       0.259 -94.846 100.759  0.00 97.00      PROA   
ATOM    629  CA  THR P  41       0.977 -96.315  99.433  0.00 97.00      PROA   
ATOM    630  HA  THR P  41       1.761 -97.039  99.608  0.00 97.00      PROA   
ATOM    631  CB  THR P  41      -0.355 -97.054  99.523  0.00 97.00      PROA   
ATOM    632  HB  THR P  41      -1.202 -96.341  99.395  0.00 97.00      PROA   
ATOM    633  OG1 THR P  41      -0.475 -97.672 100.797  0.00 97.00      PROA   
ATOM    634  HG1 THR P  41      -0.388 -96.975 101.449  0.00 97.00      PROA   
ATOM    635  CG2 THR P  41      -0.474 -98.173  98.467  0.00 97.00      PROA   
ATOM    636 HG21 THR P  41       0.378 -98.880  98.558  0.00 97.00      PROA   
ATOM    637 HG22 THR P  41      -0.499 -97.768  97.435  0.00 97.00      PROA   
ATOM    638 HG23 THR P  41      -1.415 -98.741  98.630  0.00 97.00      PROA   
ATOM    639  C   THR P  41       1.147 -95.774  98.030  0.00 97.00      PROA   
ATOM    640  O   THR P  41       0.417 -94.889  97.603  0.00 97.00      PROA   
ATOM    641  N   ALA P  42       2.124 -96.308  97.265  0.00 97.00      PROA   
ATOM    642  HN  ALA P  42       2.717 -97.024  97.627  0.00 97.00      PROA   
ATOM    643  CA  ALA P  42       2.407 -95.894  95.904  0.00 97.00      PROA   
ATOM    644  HA  ALA P  42       2.575 -94.828  95.938  0.00 97.00      PROA   
ATOM    645  CB  ALA P  42       3.705 -96.553  95.403  0.00 97.00      PROA   
ATOM    646  HB1 ALA P  42       3.588 -97.657  95.355  0.00 97.00      PROA   
ATOM    647  HB2 ALA P  42       4.538 -96.324  96.104  0.00 97.00      PROA   
ATOM    648  HB3 ALA P  42       3.984 -96.175  94.398  0.00 97.00      PROA   
ATOM    649  C   ALA P  42       1.291 -96.156  94.893  0.00 97.00      PROA   
ATOM    650  O   ALA P  42       0.729 -97.247  94.818  0.00 97.00      PROA   
ATOM    651  N   ILE P  43       0.978 -95.142  94.049  0.00 97.00      PROA   
ATOM    652  HN  ILE P  43       1.443 -94.262  94.145  0.00 97.00      PROA   
ATOM    653  CA  ILE P  43       0.056 -95.255  92.932  0.00 97.00      PROA   
ATOM    654  HA  ILE P  43      -0.625 -96.069  93.138  0.00 97.00      PROA   
ATOM    655  CB  ILE P  43      -0.772 -93.990  92.635  0.00 97.00      PROA   
ATOM    656  HB  ILE P  43      -0.202 -93.305  91.964  0.00 97.00      PROA   
ATOM    657  CG2 ILE P  43      -2.086 -94.404  91.926  0.00 97.00      PROA   
ATOM    658 HG21 ILE P  43      -2.685 -95.066  92.588  0.00 97.00      PROA   
ATOM    659 HG22 ILE P  43      -1.900 -94.930  90.970  0.00 97.00      PROA   
ATOM    660 HG23 ILE P  43      -2.703 -93.516  91.688  0.00 97.00      PROA   
ATOM    661  CG1 ILE P  43      -1.083 -93.160  93.908  0.00 97.00      PROA   
ATOM    662 HG11 ILE P  43      -0.137 -92.869  94.408  0.00 97.00      PROA   
ATOM    663 HG12 ILE P  43      -1.665 -93.783  94.621  0.00 97.00      PROA   
ATOM    664  CD  ILE P  43      -1.854 -91.868  93.597  0.00 97.00      PROA   
ATOM    665  HD1 ILE P  43      -1.452 -91.376  92.686  0.00 97.00      PROA   
ATOM    666  HD2 ILE P  43      -1.772 -91.149  94.438  0.00 97.00      PROA   
ATOM    667  HD3 ILE P  43      -2.932 -92.084  93.437  0.00 97.00      PROA   
ATOM    668  C   ILE P  43       0.896 -95.605  91.713  0.00 97.00      PROA   
ATOM    669  O   ILE P  43       2.084 -95.298  91.650  0.00 97.00      PROA   
ATOM    670  N   GLN P  44       0.289 -96.243  90.688  0.00 97.00      PROA   
ATOM    671  HN  GLN P  44      -0.661 -96.537  90.761  0.00 97.00      PROA   
ATOM    672  CA  GLN P  44       0.967 -96.590  89.453  0.00 97.00      PROA   
ATOM    673  HA  GLN P  44       1.992 -96.859  89.672  0.00 97.00      PROA   
ATOM    674  CB  GLN P  44       0.260 -97.798  88.784  0.00 97.00      PROA   
ATOM    675  HB1 GLN P  44       0.834 -98.083  87.874  0.00 97.00      PROA   
ATOM    676  HB2 GLN P  44      -0.762 -97.498  88.457  0.00 97.00      PROA   
ATOM    677  CG  GLN P  44       0.124 -99.062  89.675  0.00 97.00      PROA   
ATOM    678  HG1 GLN P  44      -0.253 -99.901  89.050  0.00 97.00      PROA   
ATOM    679  HG2 GLN P  44      -0.616 -98.893  90.486  0.00 97.00      PROA   
ATOM    680  CD  GLN P  44       1.462 -99.515  90.277  0.00 97.00      PROA   
ATOM    681  OE1 GLN P  44       2.241-100.209  89.615  0.00 97.00      PROA   
ATOM    682  NE2 GLN P  44       1.739 -99.145  91.558  0.00 97.00      PROA   
ATOM    683 HE21 GLN P  44       2.612 -99.439  91.942  0.00 97.00      PROA   
ATOM    684 HE22 GLN P  44       1.110 -98.565  92.073  0.00 97.00      PROA   
ATOM    685  C   GLN P  44       0.999 -95.404  88.487  0.00 97.00      PROA   
ATOM    686  O   GLN P  44       1.662 -95.447  87.451  0.00 97.00      PROA   
ATOM    687  N   THR P  45       0.300 -94.293  88.828  0.00 97.00      PROA   
ATOM    688  HN  THR P  45      -0.249 -94.305  89.659  0.00 97.00      PROA   
ATOM    689  CA  THR P  45       0.271 -93.038  88.085  0.00 97.00      PROA   
ATOM    690  HA  THR P  45      -0.114 -93.256  87.099  0.00 97.00      PROA   
ATOM    691  CB  THR P  45      -0.638 -92.004  88.752  0.00 97.00      PROA   
ATOM    692  HB  THR P  45      -0.247 -91.734  89.761  0.00 97.00      PROA   
ATOM    693  OG1 THR P  45      -1.942 -92.542  88.918  0.00 97.00      PROA   
ATOM    694  HG1 THR P  45      -2.468 -91.836  89.302  0.00 97.00      PROA   
ATOM    695  CG2 THR P  45      -0.779 -90.737  87.890  0.00 97.00      PROA   
ATOM    696 HG21 THR P  45      -1.176 -91.008  86.889  0.00 97.00      PROA   
ATOM    697 HG22 THR P  45       0.188 -90.208  87.770  0.00 97.00      PROA   
ATOM    698 HG23 THR P  45      -1.489 -90.024  88.358  0.00 97.00      PROA   
ATOM    699  C   THR P  45       1.651 -92.420  87.940  0.00 97.00      PROA   
ATOM    700  O   THR P  45       2.215 -91.932  88.913  0.00 97.00      PROA   
ATOM    701  N   SER P  46       2.235 -92.420  86.719  0.00 97.00      PROA   
ATOM    702  HN  SER P  46       1.827 -92.935  85.968  0.00 97.00      PROA   
ATOM    703  CA  SER P  46       3.566 -91.868  86.502  0.00 97.00      PROA   
ATOM    704  HA  SER P  46       4.087 -91.795  87.444  0.00 97.00      PROA   
ATOM    705  CB  SER P  46       4.406 -92.786  85.581  0.00 97.00      PROA   
ATOM    706  HB1 SER P  46       5.395 -92.324  85.368  0.00 97.00      PROA   
ATOM    707  HB2 SER P  46       3.881 -92.954  84.616  0.00 97.00      PROA   
ATOM    708  OG  SER P  46       4.659 -94.038  86.214  0.00 97.00      PROA   
ATOM    709  HG1 SER P  46       3.819 -94.391  86.521  0.00 97.00      PROA   
ATOM    710  C   SER P  46       3.557 -90.474  85.896  0.00 97.00      PROA   
ATOM    711  O   SER P  46       4.595 -89.815  85.828  0.00 97.00      PROA   
ATOM    712  N   THR P  47       2.379 -89.962  85.475  0.00 97.00      PROA   
ATOM    713  HN  THR P  47       1.552 -90.509  85.565  0.00 97.00      PROA   
ATOM    714  CA  THR P  47       2.212 -88.596  84.981  0.00 97.00      PROA   
ATOM    715  HA  THR P  47       2.973 -88.478  84.227  0.00 97.00      PROA   
ATOM    716  CB  THR P  47       0.885 -88.349  84.236  0.00 97.00      PROA   
ATOM    717  HB  THR P  47       0.923 -88.871  83.253  0.00 97.00      PROA   
ATOM    718  OG1 THR P  47       0.608 -86.971  83.993  0.00 97.00      PROA   
ATOM    719  HG1 THR P  47      -0.314 -86.932  83.731  0.00 97.00      PROA   
ATOM    720  CG2 THR P  47      -0.294 -88.914  85.043  0.00 97.00      PROA   
ATOM    721 HG21 THR P  47      -0.275 -88.518  86.079  0.00 97.00      PROA   
ATOM    722 HG22 THR P  47      -0.258 -90.020  85.079  0.00 97.00      PROA   
ATOM    723 HG23 THR P  47      -1.261 -88.621  84.581  0.00 97.00      PROA   
ATOM    724  C   THR P  47       2.457 -87.554  86.078  0.00 97.00      PROA   
ATOM    725  O   THR P  47       2.086 -87.812  87.220  0.00 97.00      PROA   
ATOM    726  N   PRO P  48       3.019 -86.367  85.815  0.00 97.00      PROA   
ATOM    727  CD  PRO P  48       3.945 -86.143  84.696  0.00 97.00      PROA   
ATOM    728  HD1 PRO P  48       3.367 -85.734  83.838  0.00 97.00      PROA   
ATOM    729  HD2 PRO P  48       4.480 -87.070  84.391  0.00 97.00      PROA   
ATOM    730  CA  PRO P  48       3.158 -85.334  86.837  0.00 97.00      PROA   
ATOM    731  HA  PRO P  48       3.589 -85.781  87.722  0.00 97.00      PROA   
ATOM    732  CB  PRO P  48       4.083 -84.292  86.181  0.00 97.00      PROA   
ATOM    733  HB1 PRO P  48       4.684 -83.742  86.931  0.00 97.00      PROA   
ATOM    734  HB2 PRO P  48       3.502 -83.561  85.573  0.00 97.00      PROA   
ATOM    735  CG  PRO P  48       4.945 -85.118  85.227  0.00 97.00      PROA   
ATOM    736  HG1 PRO P  48       5.412 -84.508  84.427  0.00 97.00      PROA   
ATOM    737  HG2 PRO P  48       5.738 -85.643  85.804  0.00 97.00      PROA   
ATOM    738  C   PRO P  48       1.861 -84.657  87.239  0.00 97.00      PROA   
ATOM    739  O   PRO P  48       1.929 -83.783  88.094  0.00 97.00      PROA   
ATOM    740  N   THR P  49       0.685 -85.028  86.679  0.00 97.00      PROA   
ATOM    741  HN  THR P  49       0.664 -85.718  85.961  0.00 97.00      PROA   
ATOM    742  CA  THR P  49      -0.592 -84.502  87.137  0.00 97.00      PROA   
ATOM    743  HA  THR P  49      -0.423 -83.994  88.073  0.00 97.00      PROA   
ATOM    744  CB  THR P  49      -1.237 -83.475  86.202  0.00 97.00      PROA   
ATOM    745  HB  THR P  49      -0.429 -82.788  85.866  0.00 97.00      PROA   
ATOM    746  OG1 THR P  49      -2.200 -82.685  86.889  0.00 97.00      PROA   
ATOM    747  HG1 THR P  49      -2.214 -81.842  86.422  0.00 97.00      PROA   
ATOM    748  CG2 THR P  49      -1.907 -84.075  84.953  0.00 97.00      PROA   
ATOM    749 HG21 THR P  49      -2.795 -84.683  85.231  0.00 97.00      PROA   
ATOM    750 HG22 THR P  49      -1.189 -84.708  84.394  0.00 97.00      PROA   
ATOM    751 HG23 THR P  49      -2.255 -83.257  84.285  0.00 97.00      PROA   
ATOM    752  C   THR P  49      -1.510 -85.663  87.439  0.00 97.00      PROA   
ATOM    753  O   THR P  49      -1.693 -86.573  86.635  0.00 97.00      PROA   
ATOM    754  N   TYR P  50      -2.115 -85.655  88.644  0.00 97.00      PROA   
ATOM    755  HN  TYR P  50      -1.928 -84.915  89.290  0.00 97.00      PROA   
ATOM    756  CA  TYR P  50      -3.065 -86.656  89.068  0.00 97.00      PROA   
ATOM    757  HA  TYR P  50      -2.976 -87.535  88.446  0.00 97.00      PROA   
ATOM    758  CB  TYR P  50      -2.846 -87.052  90.554  0.00 97.00      PROA   
ATOM    759  HB1 TYR P  50      -3.036 -86.198  91.237  0.00 97.00      PROA   
ATOM    760  HB2 TYR P  50      -1.786 -87.358  90.686  0.00 97.00      PROA   
ATOM    761  CG  TYR P  50      -3.712 -88.218  90.958  0.00 97.00      PROA   
ATOM    762  CD1 TYR P  50      -4.983 -88.020  91.525  0.00 97.00      PROA   
ATOM    763  HD1 TYR P  50      -5.360 -87.017  91.663  0.00 97.00      PROA   
ATOM    764  CE1 TYR P  50      -5.758 -89.113  91.936  0.00 97.00      PROA   
ATOM    765  HE1 TYR P  50      -6.721 -88.954  92.398  0.00 97.00      PROA   
ATOM    766  CZ  TYR P  50      -5.277 -90.414  91.765  0.00 97.00      PROA   
ATOM    767  OH  TYR P  50      -6.053 -91.516  92.183  0.00 97.00      PROA   
ATOM    768  HH  TYR P  50      -6.853 -91.173  92.589  0.00 97.00      PROA   
ATOM    769  CD2 TYR P  50      -3.230 -89.531  90.815  0.00 97.00      PROA   
ATOM    770  HD2 TYR P  50      -2.240 -89.691  90.417  0.00 97.00      PROA   
ATOM    771  CE2 TYR P  50      -4.017 -90.624  91.198  0.00 97.00      PROA   
ATOM    772  HE2 TYR P  50      -3.648 -91.630  91.083  0.00 97.00      PROA   
ATOM    773  C   TYR P  50      -4.432 -86.045  88.862  0.00 97.00      PROA   
ATOM    774  O   TYR P  50      -4.803 -85.101  89.549  0.00 97.00      PROA   
ATOM    775  N   HSD P  51      -5.208 -86.573  87.890  0.00 97.00      PROA   
ATOM    776  HN  HSD P  51      -4.900 -87.366  87.372  0.00 97.00      PROA   
ATOM    777  CA  HSD P  51      -6.446 -85.966  87.450  0.00 97.00      PROA   
ATOM    778  HA  HSD P  51      -6.530 -84.963  87.843  0.00 97.00      PROA   
ATOM    779  CB  HSD P  51      -6.498 -85.872  85.900  0.00 97.00      PROA   
ATOM    780  HB1 HSD P  51      -6.323 -86.877  85.459  0.00 97.00      PROA   
ATOM    781  HB2 HSD P  51      -5.654 -85.222  85.579  0.00 97.00      PROA   
ATOM    782  ND1 HSD P  51      -8.936 -86.023  85.144  0.00 97.00      PROA   
ATOM    783  HD1 HSD P  51      -9.121 -86.938  85.508  0.00 97.00      PROA   
ATOM    784  CG  HSD P  51      -7.769 -85.304  85.315  0.00 97.00      PROA   
ATOM    785  CE1 HSD P  51      -9.794 -85.230  84.460  0.00 97.00      PROA   
ATOM    786  HE1 HSD P  51     -10.802 -85.548  84.195  0.00 97.00      PROA   
ATOM    787  NE2 HSD P  51      -9.262 -84.060  84.168  0.00 97.00      PROA   
ATOM    788  CD2 HSD P  51      -7.985 -84.109  84.700  0.00 97.00      PROA   
ATOM    789  HD2 HSD P  51      -7.314 -83.269  84.574  0.00 97.00      PROA   
ATOM    790  C   HSD P  51      -7.635 -86.747  87.946  0.00 97.00      PROA   
ATOM    791  O   HSD P  51      -7.922 -87.845  87.473  0.00 97.00      PROA   
ATOM    792  N   ILE P  52      -8.397 -86.154  88.890  0.00 97.00      PROA   
ATOM    793  HN  ILE P  52      -8.140 -85.279  89.299  0.00 97.00      PROA   
ATOM    794  CA  ILE P  52      -9.652 -86.692  89.358  0.00 97.00      PROA   
ATOM    795  HA  ILE P  52      -9.681 -87.760  89.192  0.00 97.00      PROA   
ATOM    796  CB  ILE P  52      -9.861 -86.449  90.848  0.00 97.00      PROA   
ATOM    797  HB  ILE P  52      -9.745 -85.364  91.051  0.00 97.00      PROA   
ATOM    798  CG2 ILE P  52     -11.279 -86.857  91.290  0.00 97.00      PROA   
ATOM    799 HG21 ILE P  52     -11.468 -87.928  91.067  0.00 97.00      PROA   
ATOM    800 HG22 ILE P  52     -12.063 -86.236  90.811  0.00 97.00      PROA   
ATOM    801 HG23 ILE P  52     -11.373 -86.721  92.387  0.00 97.00      PROA   
ATOM    802  CG1 ILE P  52      -8.792 -87.201  91.678  0.00 97.00      PROA   
ATOM    803 HG11 ILE P  52      -7.813 -87.188  91.155  0.00 97.00      PROA   
ATOM    804 HG12 ILE P  52      -9.107 -88.265  91.765  0.00 97.00      PROA   
ATOM    805  CD  ILE P  52      -8.582 -86.624  93.082  0.00 97.00      PROA   
ATOM    806  HD1 ILE P  52      -9.535 -86.619  93.650  0.00 97.00      PROA   
ATOM    807  HD2 ILE P  52      -8.186 -85.589  93.030  0.00 97.00      PROA   
ATOM    808  HD3 ILE P  52      -7.857 -87.248  93.641  0.00 97.00      PROA   
ATOM    809  C   ILE P  52     -10.733 -86.035  88.531  0.00 97.00      PROA   
ATOM    810  O   ILE P  52     -11.023 -84.850  88.673  0.00 97.00      PROA   
ATOM    811  N   THR P  53     -11.346 -86.812  87.610  0.00 97.00      PROA   
ATOM    812  HN  THR P  53     -11.030 -87.746  87.464  0.00 97.00      PROA   
ATOM    813  CA  THR P  53     -12.397 -86.348  86.714  0.00 97.00      PROA   
ATOM    814  HA  THR P  53     -11.998 -85.506  86.166  0.00 97.00      PROA   
ATOM    815  CB  THR P  53     -12.825 -87.420  85.718  0.00 97.00      PROA   
ATOM    816  HB  THR P  53     -13.341 -88.257  86.242  0.00 97.00      PROA   
ATOM    817  OG1 THR P  53     -11.682 -87.952  85.062  0.00 97.00      PROA   
ATOM    818  HG1 THR P  53     -12.024 -88.573  84.414  0.00 97.00      PROA   
ATOM    819  CG2 THR P  53     -13.749 -86.838  84.630  0.00 97.00      PROA   
ATOM    820 HG21 THR P  53     -13.248 -85.990  84.116  0.00 97.00      PROA   
ATOM    821 HG22 THR P  53     -14.704 -86.477  85.061  0.00 97.00      PROA   
ATOM    822 HG23 THR P  53     -13.990 -87.614  83.872  0.00 97.00      PROA   
ATOM    823  C   THR P  53     -13.618 -85.856  87.462  0.00 97.00      PROA   
ATOM    824  O   THR P  53     -14.184 -84.819  87.120  0.00 97.00      PROA   
ATOM    825  N   SER P  54     -14.030 -86.589  88.519  0.00 97.00      PROA   
ATOM    826  HN  SER P  54     -13.516 -87.389  88.816  0.00 97.00      PROA   
ATOM    827  CA  SER P  54     -15.222 -86.281  89.275  0.00 97.00      PROA   
ATOM    828  HA  SER P  54     -15.250 -85.215  89.457  0.00 97.00      PROA   
ATOM    829  CB  SER P  54     -16.539 -86.787  88.613  0.00 97.00      PROA   
ATOM    830  HB1 SER P  54     -17.419 -86.489  89.221  0.00 97.00      PROA   
ATOM    831  HB2 SER P  54     -16.531 -87.895  88.536  0.00 97.00      PROA   
ATOM    832  OG  SER P  54     -16.706 -86.279  87.294  0.00 97.00      PROA   
ATOM    833  HG1 SER P  54     -16.600 -85.326  87.356  0.00 97.00      PROA   
ATOM    834  C   SER P  54     -15.071 -87.010  90.588  0.00 97.00      PROA   
ATOM    835  O   SER P  54     -15.140 -88.235  90.627  0.00 97.00      PROA   
ATOM    836  N   ALA P  55     -14.815 -86.274  91.692  0.00 97.00      PROA   
ATOM    837  HN  ALA P  55     -14.760 -85.277  91.626  0.00 97.00      PROA   
ATOM    838  CA  ALA P  55     -14.372 -86.814  92.964  0.00 97.00      PROA   
ATOM    839  HA  ALA P  55     -13.452 -87.332  92.753  0.00 97.00      PROA   
ATOM    840  CB  ALA P  55     -14.048 -85.663  93.936  0.00 97.00      PROA   
ATOM    841  HB1 ALA P  55     -14.963 -85.082  94.177  0.00 97.00      PROA   
ATOM    842  HB2 ALA P  55     -13.319 -84.968  93.463  0.00 97.00      PROA   
ATOM    843  HB3 ALA P  55     -13.601 -86.048  94.876  0.00 97.00      PROA   
ATOM    844  C   ALA P  55     -15.269 -87.826  93.667  0.00 97.00      PROA   
ATOM    845  O   ALA P  55     -16.483 -87.667  93.751  0.00 97.00      PROA   
ATOM    846  N   SER P  56     -14.644 -88.897  94.220  0.00 97.00      PROA   
ATOM    847  HN  SER P  56     -13.661 -89.020  94.075  0.00 97.00      PROA   
ATOM    848  CA  SER P  56     -15.267 -89.902  95.065  0.00 97.00      PROA   
ATOM    849  HA  SER P  56     -16.339 -89.787  95.004  0.00 97.00      PROA   
ATOM    850  CB  SER P  56     -14.926 -91.365  94.658  0.00 97.00      PROA   
ATOM    851  HB1 SER P  56     -15.180 -91.501  93.585  0.00 97.00      PROA   
ATOM    852  HB2 SER P  56     -15.543 -92.081  95.245  0.00 97.00      PROA   
ATOM    853  OG  SER P  56     -13.548 -91.686  94.826  0.00 97.00      PROA   
ATOM    854  HG1 SER P  56     -13.508 -92.644  94.953  0.00 97.00      PROA   
ATOM    855  C   SER P  56     -14.872 -89.656  96.508  0.00 97.00      PROA   
ATOM    856  O   SER P  56     -14.008 -88.838  96.805  0.00 97.00      PROA   
ATOM    857  N   GLU P  57     -15.519 -90.366  97.463  0.00 97.00      PROA   
ATOM    858  HN  GLU P  57     -16.205 -91.046  97.216  0.00 97.00      PROA   
ATOM    859  CA  GLU P  57     -15.208 -90.321  98.883  0.00 97.00      PROA   
ATOM    860  HA  GLU P  57     -15.302 -89.301  99.231  0.00 97.00      PROA   
ATOM    861  CB  GLU P  57     -16.176 -91.269  99.648  0.00 97.00      PROA   
ATOM    862  HB1 GLU P  57     -15.959 -91.238 100.735  0.00 97.00      PROA   
ATOM    863  HB2 GLU P  57     -15.966 -92.309  99.297  0.00 97.00      PROA   
ATOM    864  CG  GLU P  57     -17.700 -91.066  99.404  0.00 97.00      PROA   
ATOM    865  HG1 GLU P  57     -18.222 -91.949  99.841  0.00 97.00      PROA   
ATOM    866  HG2 GLU P  57     -17.929 -91.053  98.319  0.00 97.00      PROA   
ATOM    867  CD  GLU P  57     -18.333 -89.821 100.037  0.00 97.00      PROA   
ATOM    868  OE1 GLU P  57     -19.111 -89.989 101.013  0.00 97.00      PROA   
ATOM    869  OE2 GLU P  57     -18.121 -88.699  99.507  0.00 97.00      PROA   
ATOM    870  C   GLU P  57     -13.773 -90.804  99.120  0.00 97.00      PROA   
ATOM    871  O   GLU P  57     -12.992 -90.237  99.878  0.00 97.00      PROA   
ATOM    872  N   ASP P  58     -13.436 -91.883  98.394  0.00 97.00      PROA   
ATOM    873  HN  ASP P  58     -14.157 -92.292  97.838  0.00 97.00      PROA   
ATOM    874  CA  ASP P  58     -12.257 -92.711  98.372  0.00 97.00      PROA   
ATOM    875  HA  ASP P  58     -11.987 -92.913  99.398  0.00 97.00      PROA   
ATOM    876  CB  ASP P  58     -12.597 -94.085  97.689  0.00 97.00      PROA   
ATOM    877  HB1 ASP P  58     -12.865 -94.801  98.499  0.00 97.00      PROA   
ATOM    878  HB2 ASP P  58     -11.728 -94.501  97.144  0.00 97.00      PROA   
ATOM    879  CG  ASP P  58     -13.820 -94.057  96.751  0.00 97.00      PROA   
ATOM    880  OD1 ASP P  58     -14.957 -93.784  97.223  0.00 97.00      PROA   
ATOM    881  OD2 ASP P  58     -13.629 -94.336  95.539  0.00 97.00      PROA   
ATOM    882  C   ASP P  58     -11.021 -92.046  97.771  0.00 97.00      PROA   
ATOM    883  O   ASP P  58      -9.901 -92.469  98.055  0.00 97.00      PROA   
ATOM    884  N   ASP P  59     -11.176 -90.939  97.004  0.00 97.00      PROA   
ATOM    885  HN  ASP P  59     -12.072 -90.708  96.632  0.00 97.00      PROA   
ATOM    886  CA  ASP P  59     -10.103 -90.015  96.649  0.00 97.00      PROA   
ATOM    887  HA  ASP P  59      -9.344 -90.569  96.110  0.00 97.00      PROA   
ATOM    888  CB  ASP P  59     -10.662 -88.872  95.751  0.00 97.00      PROA   
ATOM    889  HB1 ASP P  59      -9.953 -88.018  95.709  0.00 97.00      PROA   
ATOM    890  HB2 ASP P  59     -11.626 -88.506  96.157  0.00 97.00      PROA   
ATOM    891  CG  ASP P  59     -10.859 -89.301  94.297  0.00 97.00      PROA   
ATOM    892  OD1 ASP P  59      -9.943 -89.944  93.723  0.00 97.00      PROA   
ATOM    893  OD2 ASP P  59     -11.874 -88.858  93.705  0.00 97.00      PROA   
ATOM    894  C   ASP P  59      -9.412 -89.375  97.865  0.00 97.00      PROA   
ATOM    895  O   ASP P  59      -8.270 -88.938  97.775  0.00 97.00      PROA   
ATOM    896  N   SER P  60     -10.085 -89.292  99.036  0.00 97.00      PROA   
ATOM    897  HN  SER P  60     -11.010 -89.662  99.074  0.00 97.00      PROA   
ATOM    898  CA  SER P  60      -9.560 -88.692 100.266  0.00 97.00      PROA   
ATOM    899  HA  SER P  60      -9.320 -87.665 100.027  0.00 97.00      PROA   
ATOM    900  CB  SER P  60     -10.581 -88.688 101.433  0.00 97.00      PROA   
ATOM    901  HB1 SER P  60     -10.155 -88.169 102.320  0.00 97.00      PROA   
ATOM    902  HB2 SER P  60     -10.838 -89.731 101.718  0.00 97.00      PROA   
ATOM    903  OG  SER P  60     -11.779 -88.010 101.078  0.00 97.00      PROA   
ATOM    904  HG1 SER P  60     -12.295 -88.636 100.559  0.00 97.00      PROA   
ATOM    905  C   SER P  60      -8.299 -89.336 100.841  0.00 97.00      PROA   
ATOM    906  O   SER P  60      -8.154 -90.557 100.869  0.00 97.00      PROA   
ATOM    907  N   GLY P  61      -7.363 -88.512 101.374  0.00 97.00      PROA   
ATOM    908  HN  GLY P  61      -7.514 -87.523 101.392  0.00 97.00      PROA   
ATOM    909  CA  GLY P  61      -6.119 -89.013 101.940  0.00 97.00      PROA   
ATOM    910  HA1 GLY P  61      -5.835 -89.927 101.437  0.00 97.00      PROA   
ATOM    911  HA2 GLY P  61      -6.256 -89.124 103.005  0.00 97.00      PROA   
ATOM    912  C   GLY P  61      -5.005 -88.044 101.705  0.00 97.00      PROA   
ATOM    913  O   GLY P  61      -5.205 -86.987 101.122  0.00 97.00      PROA   
ATOM    914  N   GLU P  62      -3.773 -88.381 102.153  0.00 97.00      PROA   
ATOM    915  HN  GLU P  62      -3.615 -89.244 102.632  0.00 97.00      PROA   
ATOM    916  CA  GLU P  62      -2.621 -87.534 101.946  0.00 97.00      PROA   
ATOM    917  HA  GLU P  62      -2.972 -86.528 101.810  0.00 97.00      PROA   
ATOM    918  CB  GLU P  62      -1.662 -87.450 103.159  0.00 97.00      PROA   
ATOM    919  HB1 GLU P  62      -2.293 -87.216 104.047  0.00 97.00      PROA   
ATOM    920  HB2 GLU P  62      -0.989 -86.580 102.985  0.00 97.00      PROA   
ATOM    921  CG  GLU P  62      -0.825 -88.692 103.510  0.00 97.00      PROA   
ATOM    922  HG1 GLU P  62      -0.340 -89.126 102.612  0.00 97.00      PROA   
ATOM    923  HG2 GLU P  62      -1.462 -89.463 103.989  0.00 97.00      PROA   
ATOM    924  CD  GLU P  62       0.279 -88.309 104.490  0.00 97.00      PROA   
ATOM    925  OE1 GLU P  62       0.027 -87.504 105.418  0.00 97.00      PROA   
ATOM    926  OE2 GLU P  62       1.401 -88.833 104.319  0.00 97.00      PROA   
ATOM    927  C   GLU P  62      -1.906 -87.873 100.665  0.00 97.00      PROA   
ATOM    928  O   GLU P  62      -1.479 -88.997 100.418  0.00 97.00      PROA   
ATOM    929  N   TYR P  63      -1.787 -86.846  99.801  0.00 97.00      PROA   
ATOM    930  HN  TYR P  63      -2.159 -85.951 100.044  0.00 97.00      PROA   
ATOM    931  CA  TYR P  63      -1.178 -86.910  98.498  0.00 97.00      PROA   
ATOM    932  HA  TYR P  63      -1.212 -87.929  98.136  0.00 97.00      PROA   
ATOM    933  CB  TYR P  63      -1.882 -85.969  97.481  0.00 97.00      PROA   
ATOM    934  HB1 TYR P  63      -1.234 -85.754  96.606  0.00 97.00      PROA   
ATOM    935  HB2 TYR P  63      -2.137 -85.011  97.977  0.00 97.00      PROA   
ATOM    936  CG  TYR P  63      -3.167 -86.576  96.982  0.00 97.00      PROA   
ATOM    937  CD1 TYR P  63      -4.284 -86.710  97.826  0.00 97.00      PROA   
ATOM    938  HD1 TYR P  63      -4.237 -86.358  98.845  0.00 97.00      PROA   
ATOM    939  CE1 TYR P  63      -5.453 -87.328  97.371  0.00 97.00      PROA   
ATOM    940  HE1 TYR P  63      -6.283 -87.461  98.047  0.00 97.00      PROA   
ATOM    941  CZ  TYR P  63      -5.537 -87.771  96.045  0.00 97.00      PROA   
ATOM    942  OH  TYR P  63      -6.684 -88.440  95.575  0.00 97.00      PROA   
ATOM    943  HH  TYR P  63      -7.252 -88.625  96.330  0.00 97.00      PROA   
ATOM    944  CD2 TYR P  63      -3.277 -86.997  95.645  0.00 97.00      PROA   
ATOM    945  HD2 TYR P  63      -2.441 -86.884  94.971  0.00 97.00      PROA   
ATOM    946  CE2 TYR P  63      -4.457 -87.583  95.179  0.00 97.00      PROA   
ATOM    947  HE2 TYR P  63      -4.519 -87.937  94.164  0.00 97.00      PROA   
ATOM    948  C   TYR P  63       0.268 -86.512  98.618  0.00 97.00      PROA   
ATOM    949  O   TYR P  63       0.605 -85.540  99.289  0.00 97.00      PROA   
ATOM    950  N   ARG P  64       1.177 -87.284  97.984  0.00 97.00      PROA   
ATOM    951  HN  ARG P  64       0.906 -88.128  97.526  0.00 97.00      PROA   
ATOM    952  CA  ARG P  64       2.588 -86.970  98.023  0.00 97.00      PROA   
ATOM    953  HA  ARG P  64       2.724 -85.900  98.103  0.00 97.00      PROA   
ATOM    954  CB  ARG P  64       3.349 -87.708  99.159  0.00 97.00      PROA   
ATOM    955  HB1 ARG P  64       4.229 -87.085  99.431  0.00 97.00      PROA   
ATOM    956  HB2 ARG P  64       3.735 -88.695  98.819  0.00 97.00      PROA   
ATOM    957  CG  ARG P  64       2.488 -87.997 100.406  0.00 97.00      PROA   
ATOM    958  HG1 ARG P  64       1.709 -88.745 100.145  0.00 97.00      PROA   
ATOM    959  HG2 ARG P  64       1.962 -87.073 100.734  0.00 97.00      PROA   
ATOM    960  CD  ARG P  64       3.287 -88.546 101.581  0.00 97.00      PROA   
ATOM    961  HD1 ARG P  64       4.001 -89.336 101.265  0.00 97.00      PROA   
ATOM    962  HD2 ARG P  64       2.603 -88.962 102.343  0.00 97.00      PROA   
ATOM    963  NE  ARG P  64       4.054 -87.384 102.114  0.00 97.00      PROA   
ATOM    964  HE  ARG P  64       4.142 -86.568 101.544  0.00 97.00      PROA   
ATOM    965  CZ  ARG P  64       4.424 -87.234 103.397  0.00 97.00      PROA   
ATOM    966  NH1 ARG P  64       3.899 -87.940 104.402  0.00 97.00      PROA   
ATOM    967 HH11 ARG P  64       3.017 -88.380 104.222  0.00 97.00      PROA   
ATOM    968 HH12 ARG P  64       4.027 -87.605 105.328  0.00 97.00      PROA   
ATOM    969  NH2 ARG P  64       5.325 -86.282 103.671  0.00 97.00      PROA   
ATOM    970 HH21 ARG P  64       5.740 -85.815 102.892  0.00 97.00      PROA   
ATOM    971 HH22 ARG P  64       5.651 -86.187 104.605  0.00 97.00      PROA   
ATOM    972  C   ARG P  64       3.160 -87.445  96.715  0.00 97.00      PROA   
ATOM    973  O   ARG P  64       2.639 -88.372  96.107  0.00 97.00      PROA   
ATOM    974  N   CYS P  65       4.266 -86.829  96.244  0.00 97.00      PROA   
ATOM    975  HN  CYS P  65       4.596 -85.972  96.634  0.00 97.00      PROA   
ATOM    976  CA  CYS P  65       4.982 -87.341  95.099  0.00 97.00      PROA   
ATOM    977  HA  CYS P  65       4.800 -88.402  95.045  0.00 97.00      PROA   
ATOM    978  CB  CYS P  65       4.499 -86.695  93.779  0.00 97.00      PROA   
ATOM    979  HB1 CYS P  65       3.460 -87.058  93.609  0.00 97.00      PROA   
ATOM    980  HB2 CYS P  65       5.104 -87.036  92.915  0.00 97.00      PROA   
ATOM    981  SG  CYS P  65       4.446 -84.883  93.870  0.00 97.00      PROA   
ATOM    982  C   CYS P  65       6.480 -87.201  95.247  0.00 97.00      PROA   
ATOM    983  O   CYS P  65       6.994 -86.453  96.072  0.00 97.00      PROA   
ATOM    984  N   GLN P  66       7.220 -87.977  94.428  0.00 97.00      PROA   
ATOM    985  HN  GLN P  66       6.757 -88.632  93.833  0.00 97.00      PROA   
ATOM    986  CA  GLN P  66       8.661 -87.937  94.337  0.00 97.00      PROA   
ATOM    987  HA  GLN P  66       9.048 -87.098  94.900  0.00 97.00      PROA   
ATOM    988  CB  GLN P  66       9.256 -89.282  94.872  0.00 97.00      PROA   
ATOM    989  HB1 GLN P  66       9.111 -90.105  94.145  0.00 97.00      PROA   
ATOM    990  HB2 GLN P  66       8.641 -89.533  95.769  0.00 97.00      PROA   
ATOM    991  CG  GLN P  66      10.725 -89.207  95.347  0.00 97.00      PROA   
ATOM    992  HG1 GLN P  66      10.832 -88.269  95.933  0.00 97.00      PROA   
ATOM    993  HG2 GLN P  66      11.431 -89.165  94.497  0.00 97.00      PROA   
ATOM    994  CD  GLN P  66      11.126 -90.332  96.319  0.00 97.00      PROA   
ATOM    995  OE1 GLN P  66      11.504 -90.027  97.450  0.00 97.00      PROA   
ATOM    996  NE2 GLN P  66      11.060 -91.626  95.922  0.00 97.00      PROA   
ATOM    997 HE21 GLN P  66      11.260 -92.349  96.582  0.00 97.00      PROA   
ATOM    998 HE22 GLN P  66      10.745 -91.866  95.003  0.00 97.00      PROA   
ATOM    999  C   GLN P  66       8.924 -87.713  92.853  0.00 97.00      PROA   
ATOM   1000  O   GLN P  66       8.635 -88.573  92.025  0.00 97.00      PROA   
ATOM   1001  N   ARG P  67       9.455 -86.518  92.472  0.00 97.00      PROA   
ATOM   1002  HN  ARG P  67       9.639 -85.799  93.138  0.00 97.00      PROA   
ATOM   1003  CA  ARG P  67       9.712 -86.161  91.083  0.00 97.00      PROA   
ATOM   1004  HA  ARG P  67       9.268 -86.883  90.412  0.00 97.00      PROA   
ATOM   1005  CB  ARG P  67       9.147 -84.749  90.758  0.00 97.00      PROA   
ATOM   1006  HB1 ARG P  67       9.559 -84.353  89.805  0.00 97.00      PROA   
ATOM   1007  HB2 ARG P  67       9.472 -84.054  91.567  0.00 97.00      PROA   
ATOM   1008  CG  ARG P  67       7.612 -84.688  90.670  0.00 97.00      PROA   
ATOM   1009  HG1 ARG P  67       7.301 -83.626  90.808  0.00 97.00      PROA   
ATOM   1010  HG2 ARG P  67       7.176 -85.270  91.510  0.00 97.00      PROA   
ATOM   1011  CD  ARG P  67       7.030 -85.218  89.353  0.00 97.00      PROA   
ATOM   1012  HD1 ARG P  67       5.944 -85.414  89.463  0.00 97.00      PROA   
ATOM   1013  HD2 ARG P  67       7.527 -86.158  89.033  0.00 97.00      PROA   
ATOM   1014  NE  ARG P  67       7.150 -84.135  88.331  0.00 97.00      PROA   
ATOM   1015  HE  ARG P  67       6.608 -83.305  88.462  0.00 97.00      PROA   
ATOM   1016  CZ  ARG P  67       7.954 -84.168  87.255  0.00 97.00      PROA   
ATOM   1017  NH1 ARG P  67       8.697 -85.231  86.936  0.00 97.00      PROA   
ATOM   1018 HH11 ARG P  67       8.552 -86.096  87.409  0.00 97.00      PROA   
ATOM   1019 HH12 ARG P  67       9.197 -85.211  86.070  0.00 97.00      PROA   
ATOM   1020  NH2 ARG P  67       7.997 -83.099  86.443  0.00 97.00      PROA   
ATOM   1021 HH21 ARG P  67       7.452 -82.299  86.668  0.00 97.00      PROA   
ATOM   1022 HH22 ARG P  67       8.612 -83.121  85.654  0.00 97.00      PROA   
ATOM   1023  C   ARG P  67      11.195 -86.103  90.798  0.00 97.00      PROA   
ATOM   1024  O   ARG P  67      11.817 -85.078  91.062  0.00 97.00      PROA   
ATOM   1025  N   GLY P  68      11.775 -87.181  90.202  0.00 97.00      PROA   
ATOM   1026  HN  GLY P  68      11.203 -87.977  90.010  0.00 97.00      PROA   
ATOM   1027  CA  GLY P  68      13.137 -87.274  89.660  0.00 97.00      PROA   
ATOM   1028  HA1 GLY P  68      13.149 -86.693  88.750  0.00 97.00      PROA   
ATOM   1029  HA2 GLY P  68      13.317 -88.322  89.469  0.00 97.00      PROA   
ATOM   1030  C   GLY P  68      14.316 -86.793  90.486  0.00 97.00      PROA   
ATOM   1031  O   GLY P  68      15.413 -86.629  89.955  0.00 97.00      PROA   
ATOM   1032  N   LEU P  69      14.121 -86.528  91.791  0.00 97.00      PROA   
ATOM   1033  HN  LEU P  69      13.221 -86.684  92.183  0.00 97.00      PROA   
ATOM   1034  CA  LEU P  69      15.041 -85.744  92.583  0.00 97.00      PROA   
ATOM   1035  HA  LEU P  69      16.053 -85.878  92.224  0.00 97.00      PROA   
ATOM   1036  CB  LEU P  69      14.637 -84.244  92.602  0.00 97.00      PROA   
ATOM   1037  HB1 LEU P  69      15.205 -83.691  93.382  0.00 97.00      PROA   
ATOM   1038  HB2 LEU P  69      13.550 -84.194  92.842  0.00 97.00      PROA   
ATOM   1039  CG  LEU P  69      14.815 -83.456  91.286  0.00 97.00      PROA   
ATOM   1040  HG  LEU P  69      14.288 -83.994  90.465  0.00 97.00      PROA   
ATOM   1041  CD1 LEU P  69      14.159 -82.070  91.414  0.00 97.00      PROA   
ATOM   1042 HD11 LEU P  69      14.635 -81.491  92.233  0.00 97.00      PROA   
ATOM   1043 HD12 LEU P  69      13.074 -82.171  91.628  0.00 97.00      PROA   
ATOM   1044 HD13 LEU P  69      14.284 -81.508  90.466  0.00 97.00      PROA   
ATOM   1045  CD2 LEU P  69      16.296 -83.313  90.898  0.00 97.00      PROA   
ATOM   1046 HD21 LEU P  69      16.749 -84.308  90.714  0.00 97.00      PROA   
ATOM   1047 HD22 LEU P  69      16.858 -82.806  91.710  0.00 97.00      PROA   
ATOM   1048 HD23 LEU P  69      16.390 -82.707  89.972  0.00 97.00      PROA   
ATOM   1049  C   LEU P  69      14.973 -86.230  94.010  0.00 97.00      PROA   
ATOM   1050  O   LEU P  69      13.928 -86.681  94.473  0.00 97.00      PROA   
ATOM   1051  N   SER P  70      16.102 -86.122  94.751  0.00 97.00      PROA   
ATOM   1052  HN  SER P  70      16.927 -85.737  94.340  0.00 97.00      PROA   
ATOM   1053  CA  SER P  70      16.253 -86.484  96.156  0.00 97.00      PROA   
ATOM   1054  HA  SER P  70      16.271 -87.564  96.174  0.00 97.00      PROA   
ATOM   1055  CB  SER P  70      17.624 -86.007  96.708  0.00 97.00      PROA   
ATOM   1056  HB1 SER P  70      18.419 -86.586  96.187  0.00 97.00      PROA   
ATOM   1057  HB2 SER P  70      17.721 -86.199  97.798  0.00 97.00      PROA   
ATOM   1058  OG  SER P  70      17.834 -84.622  96.428  0.00 97.00      PROA   
ATOM   1059  HG1 SER P  70      18.729 -84.404  96.701  0.00 97.00      PROA   
ATOM   1060  C   SER P  70      15.127 -86.061  97.102  0.00 97.00      PROA   
ATOM   1061  O   SER P  70      14.805 -84.886  97.229  0.00 97.00      PROA   
ATOM   1062  N   GLY P  71      14.508 -87.035  97.811  0.00 97.00      PROA   
ATOM   1063  HN  GLY P  71      14.829 -87.974  97.719  0.00 97.00      PROA   
ATOM   1064  CA  GLY P  71      13.371 -86.812  98.703  0.00 97.00      PROA   
ATOM   1065  HA1 GLY P  71      13.566 -85.919  99.280  0.00 97.00      PROA   
ATOM   1066  HA2 GLY P  71      13.295 -87.685  99.330  0.00 97.00      PROA   
ATOM   1067  C   GLY P  71      12.026 -86.619  98.023  0.00 97.00      PROA   
ATOM   1068  O   GLY P  71      11.927 -86.197  96.877  0.00 97.00      PROA   
ATOM   1069  N   ARG P  72      10.933 -86.923  98.763  0.00 97.00      PROA   
ATOM   1070  HN  ARG P  72      11.048 -87.264  99.690  0.00 97.00      PROA   
ATOM   1071  CA  ARG P  72       9.549 -86.820  98.336  0.00 97.00      PROA   
ATOM   1072  HA  ARG P  72       9.518 -86.525  97.294  0.00 97.00      PROA   
ATOM   1073  CB  ARG P  72       8.727 -88.139  98.498  0.00 97.00      PROA   
ATOM   1074  HB1 ARG P  72       9.241 -88.939  97.927  0.00 97.00      PROA   
ATOM   1075  HB2 ARG P  72       7.744 -87.999  97.995  0.00 97.00      PROA   
ATOM   1076  CG  ARG P  72       8.397 -88.653  99.927  0.00 97.00      PROA   
ATOM   1077  HG1 ARG P  72       7.893 -89.640  99.808  0.00 97.00      PROA   
ATOM   1078  HG2 ARG P  72       7.656 -87.965 100.387  0.00 97.00      PROA   
ATOM   1079  CD  ARG P  72       9.550 -88.837 100.931  0.00 97.00      PROA   
ATOM   1080  HD1 ARG P  72       9.209 -89.437 101.803  0.00 97.00      PROA   
ATOM   1081  HD2 ARG P  72       9.926 -87.850 101.281  0.00 97.00      PROA   
ATOM   1082  NE  ARG P  72      10.633 -89.572 100.215  0.00 97.00      PROA   
ATOM   1083  HE  ARG P  72      10.537 -89.702  99.230  0.00 97.00      PROA   
ATOM   1084  CZ  ARG P  72      11.843 -89.887 100.718  0.00 97.00      PROA   
ATOM   1085  NH1 ARG P  72      12.162 -89.809 102.012  0.00 97.00      PROA   
ATOM   1086 HH11 ARG P  72      11.449 -89.595 102.669  0.00 97.00      PROA   
ATOM   1087 HH12 ARG P  72      13.082 -90.076 102.288  0.00 97.00      PROA   
ATOM   1088  NH2 ARG P  72      12.770 -90.316  99.842  0.00 97.00      PROA   
ATOM   1089 HH21 ARG P  72      12.489 -90.363  98.883  0.00 97.00      PROA   
ATOM   1090 HH22 ARG P  72      13.642 -90.668 100.162  0.00 97.00      PROA   
ATOM   1091  C   ARG P  72       8.883 -85.730  99.145  0.00 97.00      PROA   
ATOM   1092  O   ARG P  72       9.371 -85.318 100.194  0.00 97.00      PROA   
ATOM   1093  N   SER P  73       7.749 -85.229  98.608  0.00 97.00      PROA   
ATOM   1094  HN  SER P  73       7.463 -85.569  97.713  0.00 97.00      PROA   
ATOM   1095  CA  SER P  73       6.828 -84.238  99.125  0.00 97.00      PROA   
ATOM   1096  HA  SER P  73       7.336 -83.294  98.983  0.00 97.00      PROA   
ATOM   1097  CB  SER P  73       5.540 -84.198  98.256  0.00 97.00      PROA   
ATOM   1098  HB1 SER P  73       4.617 -83.871  98.775  0.00 97.00      PROA   
ATOM   1099  HB2 SER P  73       5.347 -85.223  97.892  0.00 97.00      PROA   
ATOM   1100  OG  SER P  73       5.711 -83.327  97.147  0.00 97.00      PROA   
ATOM   1101  HG1 SER P  73       5.540 -82.446  97.501  0.00 97.00      PROA   
ATOM   1102  C   SER P  73       6.392 -84.208 100.573  0.00 97.00      PROA   
ATOM   1103  O   SER P  73       6.478 -85.150 101.353  0.00 97.00      PROA   
ATOM   1104  N   ASP P  74       5.803 -83.033 100.853  0.00 97.00      PROA   
ATOM   1105  HN  ASP P  74       5.909 -82.315 100.164  0.00 97.00      PROA   
ATOM   1106  CA  ASP P  74       4.718 -82.653 101.719  0.00 97.00      PROA   
ATOM   1107  HA  ASP P  74       5.175 -82.404 102.662  0.00 97.00      PROA   
ATOM   1108  CB  ASP P  74       4.070 -81.349 101.120  0.00 97.00      PROA   
ATOM   1109  HB1 ASP P  74       4.655 -80.474 101.482  0.00 97.00      PROA   
ATOM   1110  HB2 ASP P  74       3.025 -81.215 101.455  0.00 97.00      PROA   
ATOM   1111  CG  ASP P  74       4.115 -81.271  99.576  0.00 97.00      PROA   
ATOM   1112  OD1 ASP P  74       5.235 -81.179  99.004  0.00 97.00      PROA   
ATOM   1113  OD2 ASP P  74       3.025 -81.291  98.949  0.00 97.00      PROA   
ATOM   1114  C   ASP P  74       3.640 -83.727 101.948  0.00 97.00      PROA   
ATOM   1115  O   ASP P  74       3.429 -84.596 101.100  0.00 97.00      PROA   
ATOM   1116  N   PRO P  75       2.946 -83.736 103.084  0.00 97.00      PROA   
ATOM   1117  CD  PRO P  75       3.402 -83.128 104.338  0.00 97.00      PROA   
ATOM   1118  HD1 PRO P  75       3.316 -82.022 104.267  0.00 97.00      PROA   
ATOM   1119  HD2 PRO P  75       4.456 -83.420 104.541  0.00 97.00      PROA   
ATOM   1120  CA  PRO P  75       1.677 -84.427 103.243  0.00 97.00      PROA   
ATOM   1121  HA  PRO P  75       1.593 -85.300 102.610  0.00 97.00      PROA   
ATOM   1122  CB  PRO P  75       1.714 -84.819 104.730  0.00 97.00      PROA   
ATOM   1123  HB1 PRO P  75       2.292 -85.762 104.833  0.00 97.00      PROA   
ATOM   1124  HB2 PRO P  75       0.714 -84.995 105.172  0.00 97.00      PROA   
ATOM   1125  CG  PRO P  75       2.477 -83.682 105.429  0.00 97.00      PROA   
ATOM   1126  HG1 PRO P  75       1.755 -82.894 105.736  0.00 97.00      PROA   
ATOM   1127  HG2 PRO P  75       3.027 -84.038 106.322  0.00 97.00      PROA   
ATOM   1128  C   PRO P  75       0.502 -83.499 102.960  0.00 97.00      PROA   
ATOM   1129  O   PRO P  75      -0.089 -82.980 103.907  0.00 97.00      PROA   
ATOM   1130  N   ILE P  76       0.086 -83.276 101.690  0.00 97.00      PROA   
ATOM   1131  HN  ILE P  76       0.568 -83.636 100.893  0.00 97.00      PROA   
ATOM   1132  CA  ILE P  76      -1.141 -82.518 101.466  0.00 97.00      PROA   
ATOM   1133  HA  ILE P  76      -1.224 -81.772 102.244  0.00 97.00      PROA   
ATOM   1134  CB  ILE P  76      -1.194 -81.685 100.190  0.00 97.00      PROA   
ATOM   1135  HB  ILE P  76      -2.222 -81.263 100.078  0.00 97.00      PROA   
ATOM   1136  CG2 ILE P  76      -0.233 -80.485 100.356  0.00 97.00      PROA   
ATOM   1137 HG21 ILE P  76       0.816 -80.839 100.435  0.00 97.00      PROA   
ATOM   1138 HG22 ILE P  76      -0.478 -79.895 101.263  0.00 97.00      PROA   
ATOM   1139 HG23 ILE P  76      -0.302 -79.817  99.472  0.00 97.00      PROA   
ATOM   1140  CG1 ILE P  76      -0.857 -82.488  98.918  0.00 97.00      PROA   
ATOM   1141 HG11 ILE P  76      -0.799 -83.567  99.158  0.00 97.00      PROA   
ATOM   1142 HG12 ILE P  76       0.148 -82.178  98.559  0.00 97.00      PROA   
ATOM   1143  CD  ILE P  76      -1.891 -82.297  97.806  0.00 97.00      PROA   
ATOM   1144  HD1 ILE P  76      -1.948 -81.232  97.499  0.00 97.00      PROA   
ATOM   1145  HD2 ILE P  76      -2.896 -82.626  98.151  0.00 97.00      PROA   
ATOM   1146  HD3 ILE P  76      -1.614 -82.909  96.924  0.00 97.00      PROA   
ATOM   1147  C   ILE P  76      -2.358 -83.422 101.623  0.00 97.00      PROA   
ATOM   1148  O   ILE P  76      -2.739 -84.191 100.744  0.00 97.00      PROA   
ATOM   1149  N   GLN P  77      -2.989 -83.346 102.814  0.00 97.00      PROA   
ATOM   1150  HN  GLN P  77      -2.597 -82.782 103.537  0.00 97.00      PROA   
ATOM   1151  CA  GLN P  77      -4.076 -84.212 103.212  0.00 97.00      PROA   
ATOM   1152  HA  GLN P  77      -3.925 -85.183 102.778  0.00 97.00      PROA   
ATOM   1153  CB  GLN P  77      -4.073 -84.388 104.756  0.00 97.00      PROA   
ATOM   1154  HB1 GLN P  77      -4.690 -85.281 104.996  0.00 97.00      PROA   
ATOM   1155  HB2 GLN P  77      -4.536 -83.510 105.255  0.00 97.00      PROA   
ATOM   1156  CG  GLN P  77      -2.639 -84.562 105.330  0.00 97.00      PROA   
ATOM   1157  HG1 GLN P  77      -2.125 -83.580 105.384  0.00 97.00      PROA   
ATOM   1158  HG2 GLN P  77      -2.036 -85.215 104.670  0.00 97.00      PROA   
ATOM   1159  CD  GLN P  77      -2.666 -85.133 106.752  0.00 97.00      PROA   
ATOM   1160  OE1 GLN P  77      -3.384 -84.616 107.614  0.00 97.00      PROA   
ATOM   1161  NE2 GLN P  77      -1.858 -86.198 107.020  0.00 97.00      PROA   
ATOM   1162 HE21 GLN P  77      -1.237 -86.570 106.325  0.00 97.00      PROA   
ATOM   1163 HE22 GLN P  77      -1.870 -86.590 107.937  0.00 97.00      PROA   
ATOM   1164  C   GLN P  77      -5.395 -83.663 102.686  0.00 97.00      PROA   
ATOM   1165  O   GLN P  77      -5.874 -82.631 103.145  0.00 97.00      PROA   
ATOM   1166  N   LEU P  78      -5.989 -84.365 101.686  0.00 97.00      PROA   
ATOM   1167  HN  LEU P  78      -5.578 -85.227 101.390  0.00 97.00      PROA   
ATOM   1168  CA  LEU P  78      -7.140 -83.978 100.890  0.00 97.00      PROA   
ATOM   1169  HA  LEU P  78      -7.244 -82.903 100.914  0.00 97.00      PROA   
ATOM   1170  CB  LEU P  78      -6.939 -84.474  99.430  0.00 97.00      PROA   
ATOM   1171  HB1 LEU P  78      -6.883 -85.586  99.449  0.00 97.00      PROA   
ATOM   1172  HB2 LEU P  78      -5.951 -84.111  99.067  0.00 97.00      PROA   
ATOM   1173  CG  LEU P  78      -8.012 -84.065  98.391  0.00 97.00      PROA   
ATOM   1174  HG  LEU P  78      -9.024 -84.181  98.838  0.00 97.00      PROA   
ATOM   1175  CD1 LEU P  78      -7.841 -82.603  97.953  0.00 97.00      PROA   
ATOM   1176 HD11 LEU P  78      -6.868 -82.485  97.431  0.00 97.00      PROA   
ATOM   1177 HD12 LEU P  78      -7.855 -81.926  98.828  0.00 97.00      PROA   
ATOM   1178 HD13 LEU P  78      -8.654 -82.307  97.259  0.00 97.00      PROA   
ATOM   1179  CD2 LEU P  78      -7.964 -84.986  97.156  0.00 97.00      PROA   
ATOM   1180 HD21 LEU P  78      -8.153 -86.039  97.450  0.00 97.00      PROA   
ATOM   1181 HD22 LEU P  78      -6.967 -84.926  96.671  0.00 97.00      PROA   
ATOM   1182 HD23 LEU P  78      -8.736 -84.684  96.418  0.00 97.00      PROA   
ATOM   1183  C   LEU P  78      -8.404 -84.611 101.438  0.00 97.00      PROA   
ATOM   1184  O   LEU P  78      -8.422 -85.795 101.763  0.00 97.00      PROA   
ATOM   1185  N   GLU P  79      -9.501 -83.823 101.553  0.00 97.00      PROA   
ATOM   1186  HN  GLU P  79      -9.463 -82.852 101.323  0.00 97.00      PROA   
ATOM   1187  CA  GLU P  79     -10.747 -84.270 102.138  0.00 97.00      PROA   
ATOM   1188  HA  GLU P  79     -10.692 -85.319 102.399  0.00 97.00      PROA   
ATOM   1189  CB  GLU P  79     -11.086 -83.442 103.406  0.00 97.00      PROA   
ATOM   1190  HB1 GLU P  79     -12.079 -83.744 103.806  0.00 97.00      PROA   
ATOM   1191  HB2 GLU P  79     -11.162 -82.378 103.084  0.00 97.00      PROA   
ATOM   1192  CG  GLU P  79     -10.047 -83.577 104.547  0.00 97.00      PROA   
ATOM   1193  HG1 GLU P  79      -9.044 -83.814 104.135  0.00 97.00      PROA   
ATOM   1194  HG2 GLU P  79     -10.337 -84.398 105.234  0.00 97.00      PROA   
ATOM   1195  CD  GLU P  79      -9.869 -82.276 105.335  0.00 97.00      PROA   
ATOM   1196  OE1 GLU P  79      -9.663 -81.214 104.692  0.00 97.00      PROA   
ATOM   1197  OE2 GLU P  79      -9.864 -82.335 106.593  0.00 97.00      PROA   
ATOM   1198  C   GLU P  79     -11.925 -84.095 101.207  0.00 97.00      PROA   
ATOM   1199  O   GLU P  79     -12.116 -83.046 100.597  0.00 97.00      PROA   
ATOM   1200  N   VAL P  80     -12.836 -85.100 101.230  0.00  0.00      PROA   
ATOM   1201  HN  VAL P  80     -12.642 -85.963 101.691  0.00  0.00      PROA   
ATOM   1202  CA  VAL P  80     -14.208 -84.922 100.816  0.00  0.00      PROA   
ATOM   1203  HA  VAL P  80     -14.278 -84.008 100.264  0.00  0.00      PROA   
ATOM   1204  CB  VAL P  80     -14.747 -86.027  99.919  0.00  0.00      PROA   
ATOM   1205  HB  VAL P  80     -14.614 -87.021 100.402  0.00  0.00      PROA   
ATOM   1206  CG1 VAL P  80     -16.251 -85.819  99.627  0.00  0.00      PROA   
ATOM   1207 HG11 VAL P  80     -16.429 -84.797  99.230  0.00  0.00      PROA   
ATOM   1208 HG12 VAL P  80     -16.862 -85.961 100.542  0.00  0.00      PROA   
ATOM   1209 HG13 VAL P  80     -16.594 -86.553  98.867  0.00  0.00      PROA   
ATOM   1210  CG2 VAL P  80     -13.928 -85.996  98.612  0.00  0.00      PROA   
ATOM   1211 HG21 VAL P  80     -12.875 -86.297  98.792  0.00  0.00      PROA   
ATOM   1212 HG22 VAL P  80     -13.941 -84.977  98.171  0.00  0.00      PROA   
ATOM   1213 HG23 VAL P  80     -14.374 -86.692  97.874  0.00  0.00      PROA   
ATOM   1214  C   VAL P  80     -15.010 -84.754 102.084  0.00  0.00      PROA   
ATOM   1215  O   VAL P  80     -14.884 -85.553 103.011  0.00  0.00      PROA   
ATOM   1216  N   HSD P  81     -15.818 -83.662 102.154  0.00  0.00      PROA   
ATOM   1217  HN  HSD P  81     -15.922 -83.052 101.373  0.00  0.00      PROA   
ATOM   1218  CA  HSD P  81     -16.497 -83.235 103.357  0.00  0.00      PROA   
ATOM   1219  HA  HSD P  81     -16.354 -83.980 104.128  0.00  0.00      PROA   
ATOM   1220  CB  HSD P  81     -15.976 -81.876 103.898  0.00  0.00      PROA   
ATOM   1221  HB1 HSD P  81     -16.777 -81.265 104.370  0.00  0.00      PROA   
ATOM   1222  HB2 HSD P  81     -15.568 -81.283 103.051  0.00  0.00      PROA   
ATOM   1223  ND1 HSD P  81     -15.191 -82.439 106.240  0.00  0.00      PROA   
ATOM   1224  HD1 HSD P  81     -16.085 -82.726 106.589  0.00  0.00      PROA   
ATOM   1225  CG  HSD P  81     -14.917 -82.040 104.949  0.00  0.00      PROA   
ATOM   1226  CE1 HSD P  81     -14.031 -82.341 106.935  0.00  0.00      PROA   
ATOM   1227  HE1 HSD P  81     -13.953 -82.593 107.991  0.00  0.00      PROA   
ATOM   1228  NE2 HSD P  81     -13.039 -81.899 106.188  0.00  0.00      PROA   
ATOM   1229  CD2 HSD P  81     -13.599 -81.706 104.938  0.00  0.00      PROA   
ATOM   1230  HD2 HSD P  81     -12.990 -81.324 104.131  0.00  0.00      PROA   
ATOM   1231  C   HSD P  81     -17.983 -83.106 103.159  0.00  0.00      PROA   
ATOM   1232  O   HSD P  81     -18.452 -82.534 102.176  0.00  0.00      PROA   
ATOM   1233  N   ARG P  82     -18.712 -83.600 104.193  0.00  0.00      PROA   
ATOM   1234  HN  ARG P  82     -18.233 -84.129 104.889  0.00  0.00      PROA   
ATOM   1235  CA  ARG P  82     -20.084 -83.331 104.571  0.00  0.00      PROA   
ATOM   1236  HA  ARG P  82     -20.288 -84.071 105.330  0.00  0.00      PROA   
ATOM   1237  CB  ARG P  82     -20.223 -81.954 105.278  0.00  0.00      PROA   
ATOM   1238  HB1 ARG P  82     -21.268 -81.787 105.621  0.00  0.00      PROA   
ATOM   1239  HB2 ARG P  82     -19.963 -81.145 104.563  0.00  0.00      PROA   
ATOM   1240  CG  ARG P  82     -19.338 -81.841 106.536  0.00  0.00      PROA   
ATOM   1241  HG1 ARG P  82     -18.267 -81.816 106.237  0.00  0.00      PROA   
ATOM   1242  HG2 ARG P  82     -19.492 -82.755 107.153  0.00  0.00      PROA   
ATOM   1243  CD  ARG P  82     -19.652 -80.625 107.422  0.00  0.00      PROA   
ATOM   1244  HD1 ARG P  82     -18.980 -80.614 108.308  0.00  0.00      PROA   
ATOM   1245  HD2 ARG P  82     -20.712 -80.657 107.756  0.00  0.00      PROA   
ATOM   1246  NE  ARG P  82     -19.432 -79.365 106.642  0.00  0.00      PROA   
ATOM   1247  HE  ARG P  82     -19.118 -79.438 105.695  0.00  0.00      PROA   
ATOM   1248  CZ  ARG P  82     -19.663 -78.131 107.161  0.00  0.00      PROA   
ATOM   1249  NH1 ARG P  82     -20.088 -77.969 108.437  0.00  0.00      PROA   
ATOM   1250 HH11 ARG P  82     -20.250 -77.051 108.798  0.00  0.00      PROA   
ATOM   1251 HH12 ARG P  82     -20.233 -78.769 109.019  0.00  0.00      PROA   
ATOM   1252  NH2 ARG P  82     -19.465 -77.038 106.383  0.00  0.00      PROA   
ATOM   1253 HH21 ARG P  82     -19.633 -76.124 106.754  0.00  0.00      PROA   
ATOM   1254 HH22 ARG P  82     -19.153 -77.146 105.440  0.00  0.00      PROA   
ATOM   1255  C   ARG P  82     -21.168 -83.531 103.531  0.00  0.00      PROA   
ATOM   1256  O   ARG P  82     -20.920 -83.902 102.385  0.00  0.00      PROA   
ATOM   1257  N   GLY P  83     -22.433 -83.317 103.966  0.00  0.00      PROA   
ATOM   1258  HN  GLY P  83     -22.612 -83.036 104.905  0.00  0.00      PROA   
ATOM   1259  CA  GLY P  83     -23.600 -83.447 103.138  0.00  0.00      PROA   
ATOM   1260  HA1 GLY P  83     -23.785 -84.500 102.979  0.00  0.00      PROA   
ATOM   1261  HA2 GLY P  83     -23.451 -82.872 102.235  0.00  0.00      PROA   
ATOM   1262  C   GLY P  83     -24.745 -82.851 103.901  0.00  0.00      PROA   
ATOM   1263  O   GLY P  83     -24.543 -82.053 104.816  0.00  0.00      PROA   
ATOM   1264  N   TRP P  84     -25.984 -83.245 103.507  0.00  0.00      PROA   
ATOM   1265  HN  TRP P  84     -26.067 -83.905 102.764  0.00  0.00      PROA   
ATOM   1266  CA  TRP P  84     -27.267 -82.796 104.015  0.00  0.00      PROA   
ATOM   1267  HA  TRP P  84     -27.985 -83.164 103.294  0.00  0.00      PROA   
ATOM   1268  CB  TRP P  84     -27.415 -81.246 104.136  0.00  0.00      PROA   
ATOM   1269  HB1 TRP P  84     -26.525 -80.774 103.666  0.00  0.00      PROA   
ATOM   1270  HB2 TRP P  84     -27.400 -80.914 105.197  0.00  0.00      PROA   
ATOM   1271  CG  TRP P  84     -28.617 -80.661 103.464  0.00  0.00      PROA   
ATOM   1272  CD1 TRP P  84     -29.840 -80.362 104.005  0.00  0.00      PROA   
ATOM   1273  HD1 TRP P  84     -30.141 -80.576 105.020  0.00  0.00      PROA   
ATOM   1274  NE1 TRP P  84     -30.616 -79.735 103.066  0.00  0.00      PROA   
ATOM   1275  HE1 TRP P  84     -31.528 -79.419 103.208  0.00  0.00      PROA   
ATOM   1276  CE2 TRP P  84     -29.913 -79.607 101.900  0.00  0.00      PROA   
ATOM   1277  CD2 TRP P  84     -28.647 -80.200 102.105  0.00  0.00      PROA   
ATOM   1278  CE3 TRP P  84     -27.719 -80.216 101.065  0.00  0.00      PROA   
ATOM   1279  HE3 TRP P  84     -26.743 -80.662 101.190  0.00  0.00      PROA   
ATOM   1280  CZ3 TRP P  84     -28.065 -79.638  99.842  0.00  0.00      PROA   
ATOM   1281  HZ3 TRP P  84     -27.350 -79.648  99.030  0.00  0.00      PROA   
ATOM   1282  CZ2 TRP P  84     -30.249 -79.006 100.692  0.00  0.00      PROA   
ATOM   1283  HZ2 TRP P  84     -31.203 -78.525 100.537  0.00  0.00      PROA   
ATOM   1284  CH2 TRP P  84     -29.308 -79.039  99.661  0.00  0.00      PROA   
ATOM   1285  HH2 TRP P  84     -29.547 -78.591  98.706  0.00  0.00      PROA   
ATOM   1286  C   TRP P  84     -27.585 -83.438 105.345  0.00  0.00      PROA   
ATOM   1287  O   TRP P  84     -26.726 -83.509 106.223  0.00  0.00      PROA   
ATOM   1288  N   LEU P  85     -28.869 -83.867 105.504  0.00  0.00      PROA   
ATOM   1289  HN  LEU P  85     -29.495 -83.772 104.734  0.00  0.00      PROA   
ATOM   1290  CA  LEU P  85     -29.523 -84.430 106.677  0.00  0.00      PROA   
ATOM   1291  HA  LEU P  85     -29.855 -83.574 107.248  0.00  0.00      PROA   
ATOM   1292  CB  LEU P  85     -30.778 -85.284 106.333  0.00  0.00      PROA   
ATOM   1293  HB1 LEU P  85     -31.298 -85.587 107.269  0.00  0.00      PROA   
ATOM   1294  HB2 LEU P  85     -30.447 -86.210 105.814  0.00  0.00      PROA   
ATOM   1295  CG  LEU P  85     -31.833 -84.614 105.418  0.00  0.00      PROA   
ATOM   1296  HG  LEU P  85     -31.338 -84.360 104.454  0.00  0.00      PROA   
ATOM   1297  CD1 LEU P  85     -32.967 -85.611 105.098  0.00  0.00      PROA   
ATOM   1298 HD11 LEU P  85     -33.482 -85.919 106.033  0.00  0.00      PROA   
ATOM   1299 HD12 LEU P  85     -32.556 -86.518 104.605  0.00  0.00      PROA   
ATOM   1300 HD13 LEU P  85     -33.716 -85.149 104.422  0.00  0.00      PROA   
ATOM   1301  CD2 LEU P  85     -32.398 -83.307 106.009  0.00  0.00      PROA   
ATOM   1302 HD21 LEU P  85     -31.587 -82.569 106.181  0.00  0.00      PROA   
ATOM   1303 HD22 LEU P  85     -32.906 -83.512 106.976  0.00  0.00      PROA   
ATOM   1304 HD23 LEU P  85     -33.136 -82.858 105.310  0.00  0.00      PROA   
ATOM   1305  C   LEU P  85     -28.671 -85.267 107.608  0.00  0.00      PROA   
ATOM   1306  O   LEU P  85     -27.695 -85.899 107.208  0.00  0.00      PROA   
ATOM   1307  N   LEU P  86     -29.068 -85.293 108.898  0.00  0.00      PROA   
ATOM   1308  HN  LEU P  86     -29.860 -84.770 109.204  0.00  0.00      PROA   
ATOM   1309  CA  LEU P  86     -28.424 -86.081 109.915  0.00  0.00      PROA   
ATOM   1310  HA  LEU P  86     -27.592 -86.624 109.488  0.00  0.00      PROA   
ATOM   1311  CB  LEU P  86     -27.924 -85.231 111.114  0.00  0.00      PROA   
ATOM   1312  HB1 LEU P  86     -28.775 -84.644 111.522  0.00  0.00      PROA   
ATOM   1313  HB2 LEU P  86     -27.179 -84.504 110.722  0.00  0.00      PROA   
ATOM   1314  CG  LEU P  86     -27.260 -86.013 112.280  0.00  0.00      PROA   
ATOM   1315  HG  LEU P  86     -28.024 -86.697 112.717  0.00  0.00      PROA   
ATOM   1316  CD1 LEU P  86     -26.069 -86.881 111.821  0.00  0.00      PROA   
ATOM   1317 HD11 LEU P  86     -25.281 -86.243 111.368  0.00  0.00      PROA   
ATOM   1318 HD12 LEU P  86     -26.389 -87.634 111.072  0.00  0.00      PROA   
ATOM   1319 HD13 LEU P  86     -25.633 -87.420 112.689  0.00  0.00      PROA   
ATOM   1320  CD2 LEU P  86     -26.826 -85.058 113.410  0.00  0.00      PROA   
ATOM   1321 HD21 LEU P  86     -27.692 -84.473 113.781  0.00  0.00      PROA   
ATOM   1322 HD22 LEU P  86     -26.054 -84.351 113.041  0.00  0.00      PROA   
ATOM   1323 HD23 LEU P  86     -26.402 -85.635 114.260  0.00  0.00      PROA   
ATOM   1324  C   LEU P  86     -29.448 -87.068 110.383  0.00  0.00      PROA   
ATOM   1325  O   LEU P  86     -30.594 -86.718 110.649  0.00  0.00      PROA   
ATOM   1326  N   LEU P  87     -29.022 -88.341 110.500  0.00 97.00      PROA   
ATOM   1327  HN  LEU P  87     -28.073 -88.551 110.289  0.00 97.00      PROA   
ATOM   1328  CA  LEU P  87     -29.776 -89.393 111.137  0.00 97.00      PROA   
ATOM   1329  HA  LEU P  87     -30.818 -89.118 111.212  0.00 97.00      PROA   
ATOM   1330  CB  LEU P  87     -29.669 -90.735 110.376  0.00 97.00      PROA   
ATOM   1331  HB1 LEU P  87     -28.595 -91.002 110.261  0.00 97.00      PROA   
ATOM   1332  HB2 LEU P  87     -30.085 -90.597 109.353  0.00 97.00      PROA   
ATOM   1333  CG  LEU P  87     -30.402 -91.920 111.043  0.00 97.00      PROA   
ATOM   1334  HG  LEU P  87     -30.027 -92.032 112.085  0.00 97.00      PROA   
ATOM   1335  CD1 LEU P  87     -31.924 -91.707 111.113  0.00 97.00      PROA   
ATOM   1336 HD11 LEU P  87     -32.336 -91.550 110.094  0.00 97.00      PROA   
ATOM   1337 HD12 LEU P  87     -32.166 -90.825 111.737  0.00 97.00      PROA   
ATOM   1338 HD13 LEU P  87     -32.413 -92.598 111.559  0.00 97.00      PROA   
ATOM   1339  CD2 LEU P  87     -30.078 -93.229 110.315  0.00 97.00      PROA   
ATOM   1340 HD21 LEU P  87     -28.980 -93.387 110.265  0.00 97.00      PROA   
ATOM   1341 HD22 LEU P  87     -30.484 -93.206 109.282  0.00 97.00      PROA   
ATOM   1342 HD23 LEU P  87     -30.535 -94.076 110.867  0.00 97.00      PROA   
ATOM   1343  C   LEU P  87     -29.219 -89.540 112.533  0.00 97.00      PROA   
ATOM   1344  O   LEU P  87     -28.100 -90.001 112.739  0.00 97.00      PROA   
ATOM   1345  N   GLN P  88     -30.011 -89.140 113.544  0.00 97.00      PROA   
ATOM   1346  HN  GLN P  88     -30.926 -88.776 113.366  0.00 97.00      PROA   
ATOM   1347  CA  GLN P  88     -29.621 -89.173 114.930  0.00 97.00      PROA   
ATOM   1348  HA  GLN P  88     -28.554 -89.006 114.997  0.00 97.00      PROA   
ATOM   1349  CB  GLN P  88     -30.344 -88.065 115.737  0.00 97.00      PROA   
ATOM   1350  HB1 GLN P  88     -29.963 -88.093 116.779  0.00 97.00      PROA   
ATOM   1351  HB2 GLN P  88     -31.435 -88.279 115.754  0.00 97.00      PROA   
ATOM   1352  CG  GLN P  88     -30.120 -86.646 115.169  0.00 97.00      PROA   
ATOM   1353  HG1 GLN P  88     -30.490 -86.581 114.125  0.00 97.00      PROA   
ATOM   1354  HG2 GLN P  88     -29.033 -86.417 115.163  0.00 97.00      PROA   
ATOM   1355  CD  GLN P  88     -30.890 -85.595 115.982  0.00 97.00      PROA   
ATOM   1356  OE1 GLN P  88     -32.123 -85.622 116.054  0.00 97.00      PROA   
ATOM   1357  NE2 GLN P  88     -30.149 -84.612 116.567  0.00 97.00      PROA   
ATOM   1358 HE21 GLN P  88     -30.623 -83.812 116.931  0.00 97.00      PROA   
ATOM   1359 HE22 GLN P  88     -29.155 -84.614 116.473  0.00 97.00      PROA   
ATOM   1360  C   GLN P  88     -29.942 -90.541 115.505  0.00 97.00      PROA   
ATOM   1361  O   GLN P  88     -31.082 -90.991 115.474  0.00 97.00      PROA   
ATOM   1362  N   VAL P  89     -28.916 -91.257 116.018  0.00 97.00      PROA   
ATOM   1363  HN  VAL P  89     -27.994 -90.883 116.010  0.00 97.00      PROA   
ATOM   1364  CA  VAL P  89     -29.036 -92.641 116.442  0.00 97.00      PROA   
ATOM   1365  HA  VAL P  89     -30.062 -92.970 116.346  0.00 97.00      PROA   
ATOM   1366  CB  VAL P  89     -28.158 -93.551 115.584  0.00 97.00      PROA   
ATOM   1367  HB  VAL P  89     -27.099 -93.203 115.629  0.00 97.00      PROA   
ATOM   1368  CG1 VAL P  89     -28.213 -95.016 116.054  0.00 97.00      PROA   
ATOM   1369 HG11 VAL P  89     -29.262 -95.374 116.102  0.00 97.00      PROA   
ATOM   1370 HG12 VAL P  89     -27.734 -95.149 117.043  0.00 97.00      PROA   
ATOM   1371 HG13 VAL P  89     -27.662 -95.644 115.326  0.00 97.00      PROA   
ATOM   1372  CG2 VAL P  89     -28.629 -93.460 114.117  0.00 97.00      PROA   
ATOM   1373 HG21 VAL P  89     -28.408 -92.461 113.689  0.00 97.00      PROA   
ATOM   1374 HG22 VAL P  89     -29.721 -93.643 114.047  0.00 97.00      PROA   
ATOM   1375 HG23 VAL P  89     -28.107 -94.220 113.499  0.00 97.00      PROA   
ATOM   1376  C   VAL P  89     -28.657 -92.760 117.906  0.00 97.00      PROA   
ATOM   1377  O   VAL P  89     -27.685 -92.152 118.353  0.00 97.00      PROA   
ATOM   1378  N   SER P  90     -29.436 -93.558 118.689  0.00 97.00      PROA   
ATOM   1379  HN  SER P  90     -30.262 -93.957 118.296  0.00 97.00      PROA   
ATOM   1380  CA  SER P  90     -29.244 -93.776 120.122  0.00 97.00      PROA   
ATOM   1381  HA  SER P  90     -29.373 -92.819 120.610  0.00 97.00      PROA   
ATOM   1382  CB  SER P  90     -30.279 -94.766 120.720  0.00 97.00      PROA   
ATOM   1383  HB1 SER P  90     -30.096 -94.903 121.809  0.00 97.00      PROA   
ATOM   1384  HB2 SER P  90     -30.207 -95.760 120.234  0.00 97.00      PROA   
ATOM   1385  OG  SER P  90     -31.604 -94.267 120.601  0.00 97.00      PROA   
ATOM   1386  HG1 SER P  90     -31.764 -94.066 119.671  0.00 97.00      PROA   
ATOM   1387  C   SER P  90     -27.878 -94.309 120.530  0.00 97.00      PROA   
ATOM   1388  O   SER P  90     -27.285 -93.807 121.483  0.00 97.00      PROA   
ATOM   1389  N   SER P  91     -27.335 -95.327 119.820  0.00 97.00      PROA   
ATOM   1390  HN  SER P  91     -27.821 -95.740 119.056  0.00 97.00      PROA   
ATOM   1391  CA  SER P  91     -25.992 -95.815 120.081  0.00 97.00      PROA   
ATOM   1392  HA  SER P  91     -25.351 -94.943 120.076  0.00 97.00      PROA   
ATOM   1393  CB  SER P  91     -25.801 -96.543 121.441  0.00 97.00      PROA   
ATOM   1394  HB1 SER P  91     -25.053 -97.361 121.400  0.00 97.00      PROA   
ATOM   1395  HB2 SER P  91     -26.764 -96.987 121.773  0.00 97.00      PROA   
ATOM   1396  OG  SER P  91     -25.344 -95.614 122.418  0.00 97.00      PROA   
ATOM   1397  HG1 SER P  91     -26.019 -94.928 122.469  0.00 97.00      PROA   
ATOM   1398  C   SER P  91     -25.485 -96.652 118.936  0.00 97.00      PROA   
ATOM   1399  O   SER P  91     -26.243 -97.092 118.077  0.00 97.00      PROA   
ATOM   1400  N   ARG P  92     -24.146 -96.858 118.885  0.00 97.00      PROA   
ATOM   1401  HN  ARG P  92     -23.554 -96.488 119.598  0.00 97.00      PROA   
ATOM   1402  CA  ARG P  92     -23.475 -97.523 117.781  0.00 97.00      PROA   
ATOM   1403  HA  ARG P  92     -23.971 -97.251 116.857  0.00 97.00      PROA   
ATOM   1404  CB  ARG P  92     -21.984 -97.085 117.713  0.00 97.00      PROA   
ATOM   1405  HB1 ARG P  92     -21.587 -97.368 116.714  0.00 97.00      PROA   
ATOM   1406  HB2 ARG P  92     -21.390 -97.629 118.482  0.00 97.00      PROA   
ATOM   1407  CG  ARG P  92     -21.755 -95.574 117.954  0.00 97.00      PROA   
ATOM   1408  HG1 ARG P  92     -21.965 -95.344 119.022  0.00 97.00      PROA   
ATOM   1409  HG2 ARG P  92     -22.476 -94.982 117.347  0.00 97.00      PROA   
ATOM   1410  CD  ARG P  92     -20.317 -95.099 117.675  0.00 97.00      PROA   
ATOM   1411  HD1 ARG P  92     -19.575 -95.854 118.006  0.00 97.00      PROA   
ATOM   1412  HD2 ARG P  92     -20.102 -94.144 118.206  0.00 97.00      PROA   
ATOM   1413  NE  ARG P  92     -20.167 -94.903 116.198  0.00 97.00      PROA   
ATOM   1414  HE  ARG P  92     -19.976 -95.683 115.609  0.00 97.00      PROA   
ATOM   1415  CZ  ARG P  92     -20.579 -93.787 115.570  0.00 97.00      PROA   
ATOM   1416  NH1 ARG P  92     -20.901 -92.645 116.197  0.00 97.00      PROA   
ATOM   1417 HH11 ARG P  92     -20.438 -92.428 117.052  0.00 97.00      PROA   
ATOM   1418 HH12 ARG P  92     -21.169 -91.900 115.589  0.00 97.00      PROA   
ATOM   1419  NH2 ARG P  92     -20.603 -93.739 114.225  0.00 97.00      PROA   
ATOM   1420 HH21 ARG P  92     -20.149 -94.454 113.707  0.00 97.00      PROA   
ATOM   1421 HH22 ARG P  92     -20.666 -92.827 113.825  0.00 97.00      PROA   
ATOM   1422  C   ARG P  92     -23.540 -99.040 117.934  0.00 97.00      PROA   
ATOM   1423  O   ARG P  92     -23.377 -99.786 116.969  0.00 97.00      PROA   
ATOM   1424  N   VAL P  93     -23.811 -99.528 119.164  0.00 97.00      PROA   
ATOM   1425  HN  VAL P  93     -23.987 -98.913 119.925  0.00 97.00      PROA   
ATOM   1426  CA  VAL P  93     -23.916-100.931 119.488  0.00 97.00      PROA   
ATOM   1427  HA  VAL P  93     -24.269-101.462 118.617  0.00 97.00      PROA   
ATOM   1428  CB  VAL P  93     -22.633-101.590 120.022  0.00 97.00      PROA   
ATOM   1429  HB  VAL P  93     -22.872-102.627 120.359  0.00 97.00      PROA   
ATOM   1430  CG1 VAL P  93     -21.585-101.703 118.894  0.00 97.00      PROA   
ATOM   1431 HG11 VAL P  93     -21.259-100.694 118.566  0.00 97.00      PROA   
ATOM   1432 HG12 VAL P  93     -22.002-102.236 118.017  0.00 97.00      PROA   
ATOM   1433 HG13 VAL P  93     -20.689-102.252 119.255  0.00 97.00      PROA   
ATOM   1434  CG2 VAL P  93     -22.047-100.819 121.227  0.00 97.00      PROA   
ATOM   1435 HG21 VAL P  93     -22.758-100.793 122.077  0.00 97.00      PROA   
ATOM   1436 HG22 VAL P  93     -21.792 -99.776 120.943  0.00 97.00      PROA   
ATOM   1437 HG23 VAL P  93     -21.117-101.316 121.577  0.00 97.00      PROA   
ATOM   1438  C   VAL P  93     -25.001-101.018 120.528  0.00 97.00      PROA   
ATOM   1439  O   VAL P  93     -25.145-100.125 121.360  0.00 97.00      PROA   
ATOM   1440  N   LEU P  94     -25.808-102.103 120.465  0.00 97.00      PROA   
ATOM   1441  HN  LEU P  94     -25.698-102.781 119.745  0.00 97.00      PROA   
ATOM   1442  CA  LEU P  94     -26.846-102.423 121.415  0.00 97.00      PROA   
ATOM   1443  HA  LEU P  94     -26.563-102.067 122.398  0.00 97.00      PROA   
ATOM   1444  CB  LEU P  94     -28.268-101.904 121.050  0.00 97.00      PROA   
ATOM   1445  HB1 LEU P  94     -28.945-102.202 121.884  0.00 97.00      PROA   
ATOM   1446  HB2 LEU P  94     -28.642-102.391 120.124  0.00 97.00      PROA   
ATOM   1447  CG  LEU P  94     -28.425-100.370 120.891  0.00 97.00      PROA   
ATOM   1448  HG  LEU P  94     -27.703 -99.877 121.583  0.00 97.00      PROA   
ATOM   1449  CD1 LEU P  94     -28.158 -99.872 119.457  0.00 97.00      PROA   
ATOM   1450 HD11 LEU P  94     -28.914-100.295 118.761  0.00 97.00      PROA   
ATOM   1451 HD12 LEU P  94     -27.151-100.163 119.102  0.00 97.00      PROA   
ATOM   1452 HD13 LEU P  94     -28.227 -98.764 119.424  0.00 97.00      PROA   
ATOM   1453  CD2 LEU P  94     -29.834 -99.938 121.341  0.00 97.00      PROA   
ATOM   1454 HD21 LEU P  94     -29.986-100.193 122.410  0.00 97.00      PROA   
ATOM   1455 HD22 LEU P  94     -30.606-100.469 120.746  0.00 97.00      PROA   
ATOM   1456 HD23 LEU P  94     -29.970 -98.844 121.217  0.00 97.00      PROA   
ATOM   1457  C   LEU P  94     -26.893-103.935 121.442  0.00 97.00      PROA   
ATOM   1458  O   LEU P  94     -26.329-104.601 120.577  0.00 97.00      PROA   
ATOM   1459  N   THR P  95     -27.569-104.513 122.458  0.00 97.00      PROA   
ATOM   1460  HN  THR P  95     -27.908-103.953 123.215  0.00 97.00      PROA   
ATOM   1461  CA  THR P  95     -27.867-105.929 122.590  0.00 97.00      PROA   
ATOM   1462  HA  THR P  95     -27.214-106.487 121.936  0.00 97.00      PROA   
ATOM   1463  CB  THR P  95     -27.719-106.462 124.021  0.00 97.00      PROA   
ATOM   1464  HB  THR P  95     -28.665-106.362 124.603  0.00 97.00      PROA   
ATOM   1465  OG1 THR P  95     -26.731-105.740 124.740  0.00 97.00      PROA   
ATOM   1466  HG1 THR P  95     -27.143-104.885 124.912  0.00 97.00      PROA   
ATOM   1467  CG2 THR P  95     -27.269-107.927 124.002  0.00 97.00      PROA   
ATOM   1468 HG21 THR P  95     -26.278-108.014 123.510  0.00 97.00      PROA   
ATOM   1469 HG22 THR P  95     -27.995-108.566 123.465  0.00 97.00      PROA   
ATOM   1470 HG23 THR P  95     -27.172-108.301 125.045  0.00 97.00      PROA   
ATOM   1471  C   THR P  95     -29.306-106.109 122.138  0.00 97.00      PROA   
ATOM   1472  O   THR P  95     -30.070-105.154 122.047  0.00 97.00      PROA   
ATOM   1473  N   GLU P  96     -29.726-107.353 121.827  0.00 97.00      PROA   
ATOM   1474  HN  GLU P  96     -29.074-108.110 121.791  0.00 97.00      PROA   
ATOM   1475  CA  GLU P  96     -31.105-107.692 121.539  0.00 97.00      PROA   
ATOM   1476  HA  GLU P  96     -31.408-107.049 120.725  0.00 97.00      PROA   
ATOM   1477  CB  GLU P  96     -31.259-109.171 121.085  0.00 97.00      PROA   
ATOM   1478  HB1 GLU P  96     -30.546-109.358 120.250  0.00 97.00      PROA   
ATOM   1479  HB2 GLU P  96     -32.286-109.313 120.682  0.00 97.00      PROA   
ATOM   1480  CG  GLU P  96     -30.995-110.188 122.219  0.00 97.00      PROA   
ATOM   1481  HG1 GLU P  96     -31.599-109.934 123.112  0.00 97.00      PROA   
ATOM   1482  HG2 GLU P  96     -29.926-110.142 122.509  0.00 97.00      PROA   
ATOM   1483  CD  GLU P  96     -31.342-111.635 121.868  0.00 97.00      PROA   
ATOM   1484  OE1 GLU P  96     -32.182-111.878 120.964  0.00 97.00      PROA   
ATOM   1485  OE2 GLU P  96     -30.762-112.533 122.537  0.00 97.00      PROA   
ATOM   1486  C   GLU P  96     -32.026-107.405 122.725  0.00 97.00      PROA   
ATOM   1487  O   GLU P  96     -31.635-107.492 123.887  0.00 97.00      PROA   
ATOM   1488  N   GLY P  97     -33.289-107.020 122.446  0.00 97.00      PROA   
ATOM   1489  HN  GLY P  97     -33.577-106.940 121.491  0.00 97.00      PROA   
ATOM   1490  CA  GLY P  97     -34.281-106.714 123.463  0.00 97.00      PROA   
ATOM   1491  HA1 GLY P  97     -34.077-107.291 124.354  0.00 97.00      PROA   
ATOM   1492  HA2 GLY P  97     -35.249-106.942 123.046  0.00 97.00      PROA   
ATOM   1493  C   GLY P  97     -34.293-105.262 123.853  0.00 97.00      PROA   
ATOM   1494  O   GLY P  97     -35.326-104.750 124.277  0.00 97.00      PROA   
ATOM   1495  N   GLU P  98     -33.142-104.563 123.730  0.00 97.00      PROA   
ATOM   1496  HN  GLU P  98     -32.302-105.029 123.461  0.00 97.00      PROA   
ATOM   1497  CA  GLU P  98     -32.994-103.149 124.007  0.00 97.00      PROA   
ATOM   1498  HA  GLU P  98     -33.278-103.021 125.038  0.00 97.00      PROA   
ATOM   1499  CB  GLU P  98     -31.512-102.703 123.899  0.00 97.00      PROA   
ATOM   1500  HB1 GLU P  98     -31.457-101.595 123.990  0.00 97.00      PROA   
ATOM   1501  HB2 GLU P  98     -31.117-102.979 122.898  0.00 97.00      PROA   
ATOM   1502  CG  GLU P  98     -30.617-103.309 125.003  0.00 97.00      PROA   
ATOM   1503  HG1 GLU P  98     -30.582-104.417 124.914  0.00 97.00      PROA   
ATOM   1504  HG2 GLU P  98     -31.023-103.049 126.003  0.00 97.00      PROA   
ATOM   1505  CD  GLU P  98     -29.196-102.755 124.930  0.00 97.00      PROA   
ATOM   1506  OE1 GLU P  98     -28.251-103.574 124.947  0.00 97.00      PROA   
ATOM   1507  OE2 GLU P  98     -29.026-101.510 124.882  0.00 97.00      PROA   
ATOM   1508  C   GLU P  98     -33.851-102.244 123.119  0.00 97.00      PROA   
ATOM   1509  O   GLU P  98     -33.939-102.487 121.920  0.00 97.00      PROA   
ATOM   1510  N   PRO P  99     -34.491-101.188 123.613  0.00 97.00      PROA   
ATOM   1511  CD  PRO P  99     -34.850-101.032 125.023  0.00 97.00      PROA   
ATOM   1512  HD1 PRO P  99     -33.971-100.615 125.560  0.00 97.00      PROA   
ATOM   1513  HD2 PRO P  99     -35.162-101.998 125.479  0.00 97.00      PROA   
ATOM   1514  CA  PRO P  99     -35.020-100.099 122.798  0.00 97.00      PROA   
ATOM   1515  HA  PRO P  99     -35.770-100.529 122.153  0.00 97.00      PROA   
ATOM   1516  CB  PRO P  99     -35.631 -99.129 123.823  0.00 97.00      PROA   
ATOM   1517  HB1 PRO P  99     -36.505 -98.586 123.412  0.00 97.00      PROA   
ATOM   1518  HB2 PRO P  99     -34.873 -98.396 124.178  0.00 97.00      PROA   
ATOM   1519  CG  PRO P  99     -36.007-100.035 125.001  0.00 97.00      PROA   
ATOM   1520  HG1 PRO P  99     -36.116 -99.486 125.956  0.00 97.00      PROA   
ATOM   1521  HG2 PRO P  99     -36.951-100.577 124.768  0.00 97.00      PROA   
ATOM   1522  C   PRO P  99     -33.989 -99.401 121.919  0.00 97.00      PROA   
ATOM   1523  O   PRO P  99     -32.915 -99.064 122.411  0.00 97.00      PROA   
ATOM   1524  N   LEU P 100     -34.302 -99.140 120.631  0.00 97.00      PROA   
ATOM   1525  HN  LEU P 100     -35.168 -99.463 120.252  0.00 97.00      PROA   
ATOM   1526  CA  LEU P 100     -33.436 -98.359 119.766  0.00 97.00      PROA   
ATOM   1527  HA  LEU P 100     -32.657 -97.891 120.352  0.00 97.00      PROA   
ATOM   1528  CB  LEU P 100     -32.755 -99.246 118.689  0.00 97.00      PROA   
ATOM   1529  HB1 LEU P 100     -33.524 -99.896 118.222  0.00 97.00      PROA   
ATOM   1530  HB2 LEU P 100     -32.046 -99.920 119.217  0.00 97.00      PROA   
ATOM   1531  CG  LEU P 100     -31.986 -98.526 117.552  0.00 97.00      PROA   
ATOM   1532  HG  LEU P 100     -32.717 -97.944 116.944  0.00 97.00      PROA   
ATOM   1533  CD1 LEU P 100     -30.923 -97.544 118.073  0.00 97.00      PROA   
ATOM   1534 HD11 LEU P 100     -30.238 -98.063 118.774  0.00 97.00      PROA   
ATOM   1535 HD12 LEU P 100     -31.399 -96.695 118.602  0.00 97.00      PROA   
ATOM   1536 HD13 LEU P 100     -30.326 -97.141 117.229  0.00 97.00      PROA   
ATOM   1537  CD2 LEU P 100     -31.330 -99.557 116.614  0.00 97.00      PROA   
ATOM   1538 HD21 LEU P 100     -32.086-100.272 116.230  0.00 97.00      PROA   
ATOM   1539 HD22 LEU P 100     -30.550-100.127 117.162  0.00 97.00      PROA   
ATOM   1540 HD23 LEU P 100     -30.852 -99.046 115.752  0.00 97.00      PROA   
ATOM   1541  C   LEU P 100     -34.233 -97.241 119.139  0.00 97.00      PROA   
ATOM   1542  O   LEU P 100     -35.123 -97.477 118.332  0.00 97.00      PROA   
ATOM   1543  N   ALA P 101     -33.913 -95.971 119.481  0.00 97.00      PROA   
ATOM   1544  HN  ALA P 101     -33.212 -95.778 120.165  0.00 97.00      PROA   
ATOM   1545  CA  ALA P 101     -34.589 -94.811 118.940  0.00 97.00      PROA   
ATOM   1546  HA  ALA P 101     -35.512 -95.117 118.469  0.00 97.00      PROA   
ATOM   1547  CB  ALA P 101     -34.966 -93.814 120.052  0.00 97.00      PROA   
ATOM   1548  HB1 ALA P 101     -34.066 -93.435 120.578  0.00 97.00      PROA   
ATOM   1549  HB2 ALA P 101     -35.609 -94.325 120.803  0.00 97.00      PROA   
ATOM   1550  HB3 ALA P 101     -35.534 -92.954 119.643  0.00 97.00      PROA   
ATOM   1551  C   ALA P 101     -33.741 -94.135 117.875  0.00 97.00      PROA   
ATOM   1552  O   ALA P 101     -32.541 -93.921 118.027  0.00 97.00      PROA   
ATOM   1553  N   LEU P 102     -34.382 -93.811 116.730  0.00 97.00      PROA   
ATOM   1554  HN  LEU P 102     -35.334 -94.083 116.604  0.00 97.00      PROA   
ATOM   1555  CA  LEU P 102     -33.781 -93.186 115.573  0.00 97.00      PROA   
ATOM   1556  HA  LEU P 102     -32.750 -92.934 115.780  0.00 97.00      PROA   
ATOM   1557  CB  LEU P 102     -33.884 -94.098 114.320  0.00 97.00      PROA   
ATOM   1558  HB1 LEU P 102     -33.320 -93.642 113.478  0.00 97.00      PROA   
ATOM   1559  HB2 LEU P 102     -34.953 -94.172 114.017  0.00 97.00      PROA   
ATOM   1560  CG  LEU P 102     -33.392 -95.553 114.509  0.00 97.00      PROA   
ATOM   1561  HG  LEU P 102     -33.938 -96.013 115.367  0.00 97.00      PROA   
ATOM   1562  CD1 LEU P 102     -33.727 -96.393 113.266  0.00 97.00      PROA   
ATOM   1563 HD11 LEU P 102     -33.177 -95.999 112.385  0.00 97.00      PROA   
ATOM   1564 HD12 LEU P 102     -34.816 -96.360 113.051  0.00 97.00      PROA   
ATOM   1565 HD13 LEU P 102     -33.428 -97.449 113.433  0.00 97.00      PROA   
ATOM   1566  CD2 LEU P 102     -31.885 -95.622 114.801  0.00 97.00      PROA   
ATOM   1567 HD21 LEU P 102     -31.635 -95.037 115.709  0.00 97.00      PROA   
ATOM   1568 HD22 LEU P 102     -31.316 -95.212 113.941  0.00 97.00      PROA   
ATOM   1569 HD23 LEU P 102     -31.571 -96.676 114.959  0.00 97.00      PROA   
ATOM   1570  C   LEU P 102     -34.544 -91.916 115.261  0.00 97.00      PROA   
ATOM   1571  O   LEU P 102     -35.770 -91.903 115.289  0.00 97.00      PROA   
ATOM   1572  N   ARG P 103     -33.847 -90.802 114.938  0.00 97.00      PROA   
ATOM   1573  HN  ARG P 103     -32.853 -90.772 115.027  0.00 97.00      PROA   
ATOM   1574  CA  ARG P 103     -34.513 -89.627 114.415  0.00 97.00      PROA   
ATOM   1575  HA  ARG P 103     -35.504 -89.898 114.084  0.00 97.00      PROA   
ATOM   1576  CB  ARG P 103     -34.689 -88.502 115.470  0.00 97.00      PROA   
ATOM   1577  HB1 ARG P 103     -33.694 -88.173 115.840  0.00 97.00      PROA   
ATOM   1578  HB2 ARG P 103     -35.250 -88.916 116.337  0.00 97.00      PROA   
ATOM   1579  CG  ARG P 103     -35.447 -87.296 114.897  0.00 97.00      PROA   
ATOM   1580  HG1 ARG P 103     -36.452 -87.637 114.556  0.00 97.00      PROA   
ATOM   1581  HG2 ARG P 103     -34.885 -86.923 114.013  0.00 97.00      PROA   
ATOM   1582  CD  ARG P 103     -35.597 -86.086 115.811  0.00 97.00      PROA   
ATOM   1583  HD1 ARG P 103     -34.596 -85.695 116.094  0.00 97.00      PROA   
ATOM   1584  HD2 ARG P 103     -36.189 -86.307 116.723  0.00 97.00      PROA   
ATOM   1585  NE  ARG P 103     -36.346 -85.100 114.969  0.00 97.00      PROA   
ATOM   1586  HE  ARG P 103     -36.961 -85.434 114.258  0.00 97.00      PROA   
ATOM   1587  CZ  ARG P 103     -36.054 -83.797 114.881  0.00 97.00      PROA   
ATOM   1588  NH1 ARG P 103     -35.111 -83.174 115.593  0.00 97.00      PROA   
ATOM   1589 HH11 ARG P 103     -34.427 -83.689 116.093  0.00 97.00      PROA   
ATOM   1590 HH12 ARG P 103     -35.003 -82.201 115.372  0.00 97.00      PROA   
ATOM   1591  NH2 ARG P 103     -36.705 -83.042 113.982  0.00 97.00      PROA   
ATOM   1592 HH21 ARG P 103     -37.378 -83.466 113.378  0.00 97.00      PROA   
ATOM   1593 HH22 ARG P 103     -36.351 -82.119 113.841  0.00 97.00      PROA   
ATOM   1594  C   ARG P 103     -33.811 -89.064 113.195  0.00 97.00      PROA   
ATOM   1595  O   ARG P 103     -32.696 -88.566 113.265  0.00 97.00      PROA   
ATOM   1596  N   CYS P 104     -34.497 -89.052 112.031  0.00 97.00      PROA   
ATOM   1597  HN  CYS P 104     -35.361 -89.550 111.959  0.00 97.00      PROA   
ATOM   1598  CA  CYS P 104     -34.143 -88.230 110.887  0.00 97.00      PROA   
ATOM   1599  HA  CYS P 104     -33.090 -88.379 110.691  0.00 97.00      PROA   
ATOM   1600  CB  CYS P 104     -34.968 -88.641 109.642  0.00 97.00      PROA   
ATOM   1601  HB1 CYS P 104     -36.012 -88.271 109.733  0.00 97.00      PROA   
ATOM   1602  HB2 CYS P 104     -35.029 -89.753 109.634  0.00 97.00      PROA   
ATOM   1603  SG  CYS P 104     -34.230 -88.107 108.069  0.00 97.00      PROA   
ATOM   1604  C   CYS P 104     -34.376 -86.757 111.200  0.00 97.00      PROA   
ATOM   1605  O   CYS P 104     -35.426 -86.391 111.717  0.00 97.00      PROA   
ATOM   1606  N   HSD P 105     -33.391 -85.877 110.924  0.00 97.00      PROA   
ATOM   1607  HN  HSD P 105     -32.539 -86.178 110.501  0.00 97.00      PROA   
ATOM   1608  CA  HSD P 105     -33.370 -84.534 111.471  0.00 97.00      PROA   
ATOM   1609  HA  HSD P 105     -34.380 -84.168 111.605  0.00 97.00      PROA   
ATOM   1610  CB  HSD P 105     -32.671 -84.573 112.854  0.00 97.00      PROA   
ATOM   1611  HB1 HSD P 105     -31.915 -85.388 112.798  0.00 97.00      PROA   
ATOM   1612  HB2 HSD P 105     -33.410 -84.880 113.626  0.00 97.00      PROA   
ATOM   1613  ND1 HSD P 105     -32.485 -82.210 113.818  0.00 97.00      PROA   
ATOM   1614  HD1 HSD P 105     -33.399 -81.861 113.591  0.00 97.00      PROA   
ATOM   1615  CG  HSD P 105     -31.916 -83.373 113.348  0.00 97.00      PROA   
ATOM   1616  CE1 HSD P 105     -31.508 -81.528 114.463  0.00 97.00      PROA   
ATOM   1617  HE1 HSD P 105     -31.679 -80.565 114.944  0.00 97.00      PROA   
ATOM   1618  NE2 HSD P 105     -30.354 -82.163 114.432  0.00 97.00      PROA   
ATOM   1619  CD2 HSD P 105     -30.612 -83.322 113.724  0.00 97.00      PROA   
ATOM   1620  HD2 HSD P 105     -29.833 -84.058 113.581  0.00 97.00      PROA   
ATOM   1621  C   HSD P 105     -32.709 -83.602 110.484  0.00 97.00      PROA   
ATOM   1622  O   HSD P 105     -31.860 -84.014 109.698  0.00 97.00      PROA   
ATOM   1623  N   ALA P 106     -33.132 -82.317 110.461  0.00 97.00      PROA   
ATOM   1624  HN  ALA P 106     -33.743 -81.947 111.163  0.00 97.00      PROA   
ATOM   1625  CA  ALA P 106     -32.872 -81.417 109.361  0.00 97.00      PROA   
ATOM   1626  HA  ALA P 106     -32.308 -81.921 108.592  0.00 97.00      PROA   
ATOM   1627  CB  ALA P 106     -34.209 -80.922 108.774  0.00 97.00      PROA   
ATOM   1628  HB1 ALA P 106     -34.839 -80.485 109.578  0.00 97.00      PROA   
ATOM   1629  HB2 ALA P 106     -34.770 -81.783 108.348  0.00 97.00      PROA   
ATOM   1630  HB3 ALA P 106     -34.059 -80.171 107.973  0.00 97.00      PROA   
ATOM   1631  C   ALA P 106     -32.038 -80.252 109.824  0.00 97.00      PROA   
ATOM   1632  O   ALA P 106     -32.075 -79.868 110.990  0.00 97.00      PROA   
ATOM   1633  N   TRP P 107     -31.206 -79.680 108.917  0.00 97.00      PROA   
ATOM   1634  HN  TRP P 107     -31.113 -80.065 108.000  0.00 97.00      PROA   
ATOM   1635  CA  TRP P 107     -30.336 -78.567 109.254  0.00 97.00      PROA   
ATOM   1636  HA  TRP P 107     -29.782 -78.915 110.114  0.00 97.00      PROA   
ATOM   1637  CB  TRP P 107     -29.236 -78.281 108.184  0.00 97.00      PROA   
ATOM   1638  HB1 TRP P 107     -29.738 -78.194 107.194  0.00 97.00      PROA   
ATOM   1639  HB2 TRP P 107     -28.567 -79.166 108.142  0.00 97.00      PROA   
ATOM   1640  CG  TRP P 107     -28.405 -77.054 108.426  0.00 97.00      PROA   
ATOM   1641  CD1 TRP P 107     -28.287 -75.976 107.590  0.00 97.00      PROA   
ATOM   1642  HD1 TRP P 107     -28.608 -75.970 106.557  0.00 97.00      PROA   
ATOM   1643  NE1 TRP P 107     -27.732 -74.923 108.274  0.00 97.00      PROA   
ATOM   1644  HE1 TRP P 107     -27.426 -74.078 107.894  0.00 97.00      PROA   
ATOM   1645  CE2 TRP P 107     -27.486 -75.293 109.563  0.00 97.00      PROA   
ATOM   1646  CD2 TRP P 107     -27.850 -76.651 109.691  0.00 97.00      PROA   
ATOM   1647  CE3 TRP P 107     -27.661 -77.297 110.915  0.00 97.00      PROA   
ATOM   1648  HE3 TRP P 107     -27.885 -78.346 111.041  0.00 97.00      PROA   
ATOM   1649  CZ3 TRP P 107     -27.211 -76.552 112.008  0.00 97.00      PROA   
ATOM   1650  HZ3 TRP P 107     -27.094 -77.026 112.973  0.00 97.00      PROA   
ATOM   1651  CZ2 TRP P 107     -27.038 -74.551 110.649  0.00 97.00      PROA   
ATOM   1652  HZ2 TRP P 107     -26.812 -73.499 110.563  0.00 97.00      PROA   
ATOM   1653  CH2 TRP P 107     -26.925 -75.197 111.880  0.00 97.00      PROA   
ATOM   1654  HH2 TRP P 107     -26.606 -74.642 112.753  0.00 97.00      PROA   
ATOM   1655  C   TRP P 107     -31.074 -77.317 109.740  0.00 97.00      PROA   
ATOM   1656  O   TRP P 107     -31.757 -76.612 108.995  0.00 97.00      PROA   
ATOM   1657  N   LYS P 108     -30.927 -77.066 111.065  0.00 97.00      PROA   
ATOM   1658  HN  LYS P 108     -30.309 -77.652 111.582  0.00 97.00      PROA   
ATOM   1659  CA  LYS P 108     -31.583 -76.048 111.856  0.00 97.00      PROA   
ATOM   1660  HA  LYS P 108     -31.259 -76.239 112.866  0.00 97.00      PROA   
ATOM   1661  CB  LYS P 108     -31.113 -74.628 111.427  0.00 97.00      PROA   
ATOM   1662  HB1 LYS P 108     -31.590 -74.349 110.466  0.00 97.00      PROA   
ATOM   1663  HB2 LYS P 108     -30.016 -74.706 111.231  0.00 97.00      PROA   
ATOM   1664  CG  LYS P 108     -31.297 -73.509 112.473  0.00 97.00      PROA   
ATOM   1665  HG1 LYS P 108     -32.383 -73.332 112.627  0.00 97.00      PROA   
ATOM   1666  HG2 LYS P 108     -30.858 -72.574 112.057  0.00 97.00      PROA   
ATOM   1667  CD  LYS P 108     -30.638 -73.854 113.828  0.00 97.00      PROA   
ATOM   1668  HD1 LYS P 108     -29.632 -74.296 113.641  0.00 97.00      PROA   
ATOM   1669  HD2 LYS P 108     -31.262 -74.643 114.305  0.00 97.00      PROA   
ATOM   1670  CE  LYS P 108     -30.505 -72.715 114.856  0.00 97.00      PROA   
ATOM   1671  HE1 LYS P 108     -30.225 -73.139 115.848  0.00 97.00      PROA   
ATOM   1672  HE2 LYS P 108     -31.455 -72.157 114.978  0.00 97.00      PROA   
ATOM   1673  NZ  LYS P 108     -29.427 -71.764 114.488  0.00 97.00      PROA   
ATOM   1674  HZ1 LYS P 108     -28.579 -72.286 114.196  0.00 97.00      PROA   
ATOM   1675  HZ2 LYS P 108     -29.120 -71.243 115.329  0.00 97.00      PROA   
ATOM   1676  HZ3 LYS P 108     -29.725 -71.100 113.744  0.00 97.00      PROA   
ATOM   1677  C   LYS P 108     -33.094 -76.265 111.837  0.00 97.00      PROA   
ATOM   1678  O   LYS P 108     -33.874 -75.329 111.695  0.00 97.00      PROA   
ATOM   1679  N   ASP P 109     -33.497 -77.552 112.008  0.00 97.00      PROA   
ATOM   1680  HN  ASP P 109     -32.786 -78.229 112.183  0.00 97.00      PROA   
ATOM   1681  CA  ASP P 109     -34.794 -78.196 111.842  0.00 97.00      PROA   
ATOM   1682  HA  ASP P 109     -34.533 -79.020 111.200  0.00 97.00      PROA   
ATOM   1683  CB  ASP P 109     -35.335 -78.780 113.175  0.00 97.00      PROA   
ATOM   1684  HB1 ASP P 109     -36.432 -78.656 113.288  0.00 97.00      PROA   
ATOM   1685  HB2 ASP P 109     -34.847 -78.244 114.021  0.00 97.00      PROA   
ATOM   1686  CG  ASP P 109     -35.047 -80.267 113.349  0.00 97.00      PROA   
ATOM   1687  OD1 ASP P 109     -34.781 -80.999 112.364  0.00 97.00      PROA   
ATOM   1688  OD2 ASP P 109     -35.211 -80.706 114.511  0.00 97.00      PROA   
ATOM   1689  C   ASP P 109     -35.908 -77.510 111.069  0.00 97.00      PROA   
ATOM   1690  O   ASP P 109     -36.558 -76.577 111.537  0.00 97.00      PROA   
ATOM   1691  N   LYS P 110     -36.163 -78.026 109.844  0.00 97.00      PROA   
ATOM   1692  HN  LYS P 110     -35.677 -78.843 109.546  0.00 97.00      PROA   
ATOM   1693  CA  LYS P 110     -37.178 -77.550 108.933  0.00 97.00      PROA   
ATOM   1694  HA  LYS P 110     -37.789 -76.806 109.425  0.00 97.00      PROA   
ATOM   1695  CB  LYS P 110     -36.564 -76.986 107.620  0.00 97.00      PROA   
ATOM   1696  HB1 LYS P 110     -37.371 -76.539 107.000  0.00 97.00      PROA   
ATOM   1697  HB2 LYS P 110     -36.111 -77.820 107.038  0.00 97.00      PROA   
ATOM   1698  CG  LYS P 110     -35.454 -75.932 107.840  0.00 97.00      PROA   
ATOM   1699  HG1 LYS P 110     -35.100 -75.583 106.844  0.00 97.00      PROA   
ATOM   1700  HG2 LYS P 110     -34.587 -76.422 108.338  0.00 97.00      PROA   
ATOM   1701  CD  LYS P 110     -35.900 -74.727 108.693  0.00 97.00      PROA   
ATOM   1702  HD1 LYS P 110     -36.337 -75.103 109.639  0.00 97.00      PROA   
ATOM   1703  HD2 LYS P 110     -36.708 -74.169 108.174  0.00 97.00      PROA   
ATOM   1704  CE  LYS P 110     -34.765 -73.779 109.106  0.00 97.00      PROA   
ATOM   1705  HE1 LYS P 110     -33.950 -74.337 109.606  0.00 97.00      PROA   
ATOM   1706  HE2 LYS P 110     -35.144 -72.989 109.790  0.00 97.00      PROA   
ATOM   1707  NZ  LYS P 110     -34.160 -73.133 107.928  0.00 97.00      PROA   
ATOM   1708  HZ1 LYS P 110     -34.908 -72.724 107.334  0.00 97.00      PROA   
ATOM   1709  HZ2 LYS P 110     -33.643 -73.863 107.397  0.00 97.00      PROA   
ATOM   1710  HZ3 LYS P 110     -33.499 -72.391 108.235  0.00 97.00      PROA   
ATOM   1711  C   LYS P 110     -38.041 -78.756 108.638  0.00 97.00      PROA   
ATOM   1712  O   LYS P 110     -37.524 -79.864 108.522  0.00 97.00      PROA   
ATOM   1713  N   LEU P 111     -39.384 -78.575 108.556  0.00 97.00      PROA   
ATOM   1714  HN  LEU P 111     -39.782 -77.666 108.664  0.00 97.00      PROA   
ATOM   1715  CA  LEU P 111     -40.367 -79.645 108.518  0.00 97.00      PROA   
ATOM   1716  HA  LEU P 111     -40.102 -80.359 109.286  0.00 97.00      PROA   
ATOM   1717  CB  LEU P 111     -41.803 -79.111 108.810  0.00 97.00      PROA   
ATOM   1718  HB1 LEU P 111     -42.535 -79.939 108.667  0.00 97.00      PROA   
ATOM   1719  HB2 LEU P 111     -42.050 -78.314 108.075  0.00 97.00      PROA   
ATOM   1720  CG  LEU P 111     -42.078 -78.564 110.240  0.00 97.00      PROA   
ATOM   1721  HG  LEU P 111     -43.182 -78.392 110.287  0.00 97.00      PROA   
ATOM   1722  CD1 LEU P 111     -41.738 -79.591 111.335  0.00 97.00      PROA   
ATOM   1723 HD11 LEU P 111     -40.643 -79.769 111.372  0.00 97.00      PROA   
ATOM   1724 HD12 LEU P 111     -42.252 -80.555 111.138  0.00 97.00      PROA   
ATOM   1725 HD13 LEU P 111     -42.062 -79.211 112.327  0.00 97.00      PROA   
ATOM   1726  CD2 LEU P 111     -41.425 -77.202 110.546  0.00 97.00      PROA   
ATOM   1727 HD21 LEU P 111     -41.638 -76.474 109.736  0.00 97.00      PROA   
ATOM   1728 HD22 LEU P 111     -40.327 -77.309 110.665  0.00 97.00      PROA   
ATOM   1729 HD23 LEU P 111     -41.829 -76.798 111.499  0.00 97.00      PROA   
ATOM   1730  C   LEU P 111     -40.411 -80.427 107.209  0.00 97.00      PROA   
ATOM   1731  O   LEU P 111     -41.383 -80.359 106.459  0.00 97.00      PROA   
ATOM   1732  N   VAL P 112     -39.364 -81.238 106.928  0.00 97.00      PROA   
ATOM   1733  HN  VAL P 112     -38.529 -81.152 107.470  0.00 97.00      PROA   
ATOM   1734  CA  VAL P 112     -39.304 -82.150 105.800  0.00 97.00      PROA   
ATOM   1735  HA  VAL P 112     -39.417 -81.528 104.923  0.00 97.00      PROA   
ATOM   1736  CB  VAL P 112     -37.962 -82.872 105.649  0.00 97.00      PROA   
ATOM   1737  HB  VAL P 112     -38.017 -83.578 104.786  0.00 97.00      PROA   
ATOM   1738  CG1 VAL P 112     -36.883 -81.822 105.309  0.00 97.00      PROA   
ATOM   1739 HG11 VAL P 112     -36.726 -81.130 106.163  0.00 97.00      PROA   
ATOM   1740 HG12 VAL P 112     -37.191 -81.232 104.421  0.00 97.00      PROA   
ATOM   1741 HG13 VAL P 112     -35.917 -82.320 105.081  0.00 97.00      PROA   
ATOM   1742  CG2 VAL P 112     -37.587 -83.679 106.913  0.00 97.00      PROA   
ATOM   1743 HG21 VAL P 112     -38.373 -84.419 107.163  0.00 97.00      PROA   
ATOM   1744 HG22 VAL P 112     -37.439 -83.008 107.785  0.00 97.00      PROA   
ATOM   1745 HG23 VAL P 112     -36.637 -84.231 106.740  0.00 97.00      PROA   
ATOM   1746  C   VAL P 112     -40.452 -83.147 105.757  0.00 97.00      PROA   
ATOM   1747  O   VAL P 112     -40.903 -83.679 106.771  0.00 97.00      PROA   
ATOM   1748  N   TYR P 113     -40.956 -83.381 104.528  0.00 97.00      PROA   
ATOM   1749  HN  TYR P 113     -40.555 -82.927 103.735  0.00 97.00      PROA   
ATOM   1750  CA  TYR P 113     -42.093 -84.221 104.242  0.00 97.00      PROA   
ATOM   1751  HA  TYR P 113     -42.500 -84.581 105.174  0.00 97.00      PROA   
ATOM   1752  CB  TYR P 113     -43.255 -83.472 103.514  0.00 97.00      PROA   
ATOM   1753  HB1 TYR P 113     -43.704 -82.758 104.240  0.00 97.00      PROA   
ATOM   1754  HB2 TYR P 113     -44.056 -84.175 103.205  0.00 97.00      PROA   
ATOM   1755  CG  TYR P 113     -42.817 -82.655 102.316  0.00 97.00      PROA   
ATOM   1756  CD1 TYR P 113     -42.253 -81.376 102.486  0.00 97.00      PROA   
ATOM   1757  HD1 TYR P 113     -42.094 -80.989 103.482  0.00 97.00      PROA   
ATOM   1758  CE1 TYR P 113     -41.878 -80.606 101.380  0.00 97.00      PROA   
ATOM   1759  HE1 TYR P 113     -41.424 -79.637 101.528  0.00 97.00      PROA   
ATOM   1760  CZ  TYR P 113     -42.105 -81.087 100.085  0.00 97.00      PROA   
ATOM   1761  OH  TYR P 113     -41.706 -80.324  98.972  0.00 97.00      PROA   
ATOM   1762  HH  TYR P 113     -40.947 -79.801  99.249  0.00 97.00      PROA   
ATOM   1763  CD2 TYR P 113     -43.059 -83.114 101.009  0.00 97.00      PROA   
ATOM   1764  HD2 TYR P 113     -43.519 -84.077 100.858  0.00 97.00      PROA   
ATOM   1765  CE2 TYR P 113     -42.709 -82.334  99.898  0.00 97.00      PROA   
ATOM   1766  HE2 TYR P 113     -42.882 -82.705  98.898  0.00 97.00      PROA   
ATOM   1767  C   TYR P 113     -41.604 -85.446 103.505  0.00 97.00      PROA   
ATOM   1768  O   TYR P 113     -40.487 -85.480 103.008  0.00 97.00      PROA   
ATOM   1769  N   ASN P 114     -42.416 -86.523 103.479  0.00 97.00      PROA   
ATOM   1770  HN  ASN P 114     -43.311 -86.453 103.917  0.00 97.00      PROA   
ATOM   1771  CA  ASN P 114     -42.093 -87.801 102.861  0.00 97.00      PROA   
ATOM   1772  HA  ASN P 114     -42.903 -88.454 103.143  0.00 97.00      PROA   
ATOM   1773  CB  ASN P 114     -42.015 -87.732 101.304  0.00 97.00      PROA   
ATOM   1774  HB1 ASN P 114     -41.794 -88.732 100.875  0.00 97.00      PROA   
ATOM   1775  HB2 ASN P 114     -41.203 -87.037 101.003  0.00 97.00      PROA   
ATOM   1776  CG  ASN P 114     -43.310 -87.222 100.659  0.00 97.00      PROA   
ATOM   1777  OD1 ASN P 114     -43.276 -86.360  99.774  0.00 97.00      PROA   
ATOM   1778  ND2 ASN P 114     -44.482 -87.751 101.099  0.00 97.00      PROA   
ATOM   1779 HD21 ASN P 114     -45.317 -87.445 100.645  0.00 97.00      PROA   
ATOM   1780 HD22 ASN P 114     -44.482 -88.479 101.783  0.00 97.00      PROA   
ATOM   1781  C   ASN P 114     -40.841 -88.465 103.422  0.00 97.00      PROA   
ATOM   1782  O   ASN P 114     -39.929 -88.846 102.689  0.00 97.00      PROA   
ATOM   1783  N   VAL P 115     -40.781 -88.622 104.762  0.00 97.00      PROA   
ATOM   1784  HN  VAL P 115     -41.573 -88.396 105.325  0.00 97.00      PROA   
ATOM   1785  CA  VAL P 115     -39.626 -89.142 105.462  0.00 97.00      PROA   
ATOM   1786  HA  VAL P 115     -38.753 -88.766 104.952  0.00 97.00      PROA   
ATOM   1787  CB  VAL P 115     -39.530 -88.638 106.899  0.00 97.00      PROA   
ATOM   1788  HB  VAL P 115     -40.450 -88.917 107.461  0.00 97.00      PROA   
ATOM   1789  CG1 VAL P 115     -38.299 -89.236 107.619  0.00 97.00      PROA   
ATOM   1790 HG11 VAL P 115     -37.376 -89.025 107.038  0.00 97.00      PROA   
ATOM   1791 HG12 VAL P 115     -38.395 -90.333 107.748  0.00 97.00      PROA   
ATOM   1792 HG13 VAL P 115     -38.189 -88.781 108.626  0.00 97.00      PROA   
ATOM   1793  CG2 VAL P 115     -39.424 -87.098 106.855  0.00 97.00      PROA   
ATOM   1794 HG21 VAL P 115     -40.357 -86.638 106.470  0.00 97.00      PROA   
ATOM   1795 HG22 VAL P 115     -38.580 -86.790 106.202  0.00 97.00      PROA   
ATOM   1796 HG23 VAL P 115     -39.237 -86.696 107.872  0.00 97.00      PROA   
ATOM   1797  C   VAL P 115     -39.571 -90.657 105.388  0.00 97.00      PROA   
ATOM   1798  O   VAL P 115     -40.485 -91.361 105.801  0.00 97.00      PROA   
ATOM   1799  N   LEU P 116     -38.456 -91.183 104.847  0.00 97.00      PROA   
ATOM   1800  HN  LEU P 116     -37.754 -90.565 104.499  0.00 97.00      PROA   
ATOM   1801  CA  LEU P 116     -38.204 -92.593 104.661  0.00 97.00      PROA   
ATOM   1802  HA  LEU P 116     -39.062 -93.172 104.966  0.00 97.00      PROA   
ATOM   1803  CB  LEU P 116     -37.842 -92.910 103.187  0.00 97.00      PROA   
ATOM   1804  HB1 LEU P 116     -37.430 -93.939 103.089  0.00 97.00      PROA   
ATOM   1805  HB2 LEU P 116     -37.051 -92.196 102.869  0.00 97.00      PROA   
ATOM   1806  CG  LEU P 116     -39.018 -92.791 102.192  0.00 97.00      PROA   
ATOM   1807  HG  LEU P 116     -39.567 -91.842 102.398  0.00 97.00      PROA   
ATOM   1808  CD1 LEU P 116     -38.505 -92.727 100.742  0.00 97.00      PROA   
ATOM   1809 HD11 LEU P 116     -37.948 -93.657 100.495  0.00 97.00      PROA   
ATOM   1810 HD12 LEU P 116     -37.828 -91.859 100.608  0.00 97.00      PROA   
ATOM   1811 HD13 LEU P 116     -39.358 -92.627 100.038  0.00 97.00      PROA   
ATOM   1812  CD2 LEU P 116     -39.992 -93.969 102.354  0.00 97.00      PROA   
ATOM   1813 HD21 LEU P 116     -40.377 -94.015 103.392  0.00 97.00      PROA   
ATOM   1814 HD22 LEU P 116     -39.474 -94.925 102.127  0.00 97.00      PROA   
ATOM   1815 HD23 LEU P 116     -40.850 -93.860 101.658  0.00 97.00      PROA   
ATOM   1816  C   LEU P 116     -37.029 -93.008 105.510  0.00 97.00      PROA   
ATOM   1817  O   LEU P 116     -35.956 -92.423 105.432  0.00 97.00      PROA   
ATOM   1818  N   TYR P 117     -37.209 -94.065 106.330  0.00 97.00      PROA   
ATOM   1819  HN  TYR P 117     -38.121 -94.459 106.435  0.00 97.00      PROA   
ATOM   1820  CA  TYR P 117     -36.144 -94.726 107.058  0.00 97.00      PROA   
ATOM   1821  HA  TYR P 117     -35.285 -94.071 107.113  0.00 97.00      PROA   
ATOM   1822  CB  TYR P 117     -36.552 -95.126 108.501  0.00 97.00      PROA   
ATOM   1823  HB1 TYR P 117     -35.812 -95.826 108.945  0.00 97.00      PROA   
ATOM   1824  HB2 TYR P 117     -37.544 -95.628 108.494  0.00 97.00      PROA   
ATOM   1825  CG  TYR P 117     -36.633 -93.911 109.398  0.00 97.00      PROA   
ATOM   1826  CD1 TYR P 117     -35.580 -93.623 110.287  0.00 97.00      PROA   
ATOM   1827  HD1 TYR P 117     -34.698 -94.247 110.297  0.00 97.00      PROA   
ATOM   1828  CE1 TYR P 117     -35.665 -92.542 111.171  0.00 97.00      PROA   
ATOM   1829  HE1 TYR P 117     -34.855 -92.335 111.856  0.00 97.00      PROA   
ATOM   1830  CZ  TYR P 117     -36.807 -91.739 111.179  0.00 97.00      PROA   
ATOM   1831  OH  TYR P 117     -36.878 -90.671 112.087  0.00 97.00      PROA   
ATOM   1832  HH  TYR P 117     -37.775 -90.324 112.090  0.00 97.00      PROA   
ATOM   1833  CD2 TYR P 117     -37.780 -93.094 109.423  0.00 97.00      PROA   
ATOM   1834  HD2 TYR P 117     -38.602 -93.307 108.756  0.00 97.00      PROA   
ATOM   1835  CE2 TYR P 117     -37.865 -92.007 110.304  0.00 97.00      PROA   
ATOM   1836  HE2 TYR P 117     -38.745 -91.380 110.312  0.00 97.00      PROA   
ATOM   1837  C   TYR P 117     -35.710 -95.964 106.301  0.00 97.00      PROA   
ATOM   1838  O   TYR P 117     -36.537 -96.770 105.887  0.00 97.00      PROA   
ATOM   1839  N   TYR P 118     -34.381 -96.125 106.099  0.00 97.00      PROA   
ATOM   1840  HN  TYR P 118     -33.740 -95.441 106.444  0.00 97.00      PROA   
ATOM   1841  CA  TYR P 118     -33.769 -97.176 105.313  0.00 97.00      PROA   
ATOM   1842  HA  TYR P 118     -34.532 -97.830 104.931  0.00 97.00      PROA   
ATOM   1843  CB  TYR P 118     -32.851 -96.671 104.148  0.00 97.00      PROA   
ATOM   1844  HB1 TYR P 118     -32.426 -97.545 103.607  0.00 97.00      PROA   
ATOM   1845  HB2 TYR P 118     -32.007 -96.093 104.579  0.00 97.00      PROA   
ATOM   1846  CG  TYR P 118     -33.508 -95.761 103.126  0.00 97.00      PROA   
ATOM   1847  CD1 TYR P 118     -33.923 -94.465 103.474  0.00 97.00      PROA   
ATOM   1848  HD1 TYR P 118     -33.857 -94.134 104.495  0.00 97.00      PROA   
ATOM   1849  CE1 TYR P 118     -34.392 -93.571 102.509  0.00 97.00      PROA   
ATOM   1850  HE1 TYR P 118     -34.700 -92.586 102.818  0.00 97.00      PROA   
ATOM   1851  CZ  TYR P 118     -34.435 -93.945 101.163  0.00 97.00      PROA   
ATOM   1852  OH  TYR P 118     -34.871 -93.012 100.201  0.00 97.00      PROA   
ATOM   1853  HH  TYR P 118     -35.098 -92.209 100.685  0.00 97.00      PROA   
ATOM   1854  CD2 TYR P 118     -33.554 -96.123 101.764  0.00 97.00      PROA   
ATOM   1855  HD2 TYR P 118     -33.200 -97.095 101.460  0.00 97.00      PROA   
ATOM   1856  CE2 TYR P 118     -34.017 -95.227 100.788  0.00 97.00      PROA   
ATOM   1857  HE2 TYR P 118     -34.033 -95.521  99.749  0.00 97.00      PROA   
ATOM   1858  C   TYR P 118     -32.881 -97.995 106.222  0.00 97.00      PROA   
ATOM   1859  O   TYR P 118     -32.266 -97.470 107.146  0.00 97.00      PROA   
ATOM   1860  N   ARG P 119     -32.795 -99.320 105.965  0.00 97.00      PROA   
ATOM   1861  HN  ARG P 119     -33.348 -99.729 105.241  0.00 97.00      PROA   
ATOM   1862  CA  ARG P 119     -31.823-100.194 106.578  0.00 97.00      PROA   
ATOM   1863  HA  ARG P 119     -31.007 -99.590 106.940  0.00 97.00      PROA   
ATOM   1864  CB  ARG P 119     -32.361-101.005 107.787  0.00 97.00      PROA   
ATOM   1865  HB1 ARG P 119     -33.349-101.441 107.518  0.00 97.00      PROA   
ATOM   1866  HB2 ARG P 119     -32.519-100.280 108.617  0.00 97.00      PROA   
ATOM   1867  CG  ARG P 119     -31.411-102.131 108.250  0.00 97.00      PROA   
ATOM   1868  HG1 ARG P 119     -30.380-101.710 108.269  0.00 97.00      PROA   
ATOM   1869  HG2 ARG P 119     -31.422-102.964 107.514  0.00 97.00      PROA   
ATOM   1870  CD  ARG P 119     -31.656-102.703 109.651  0.00 97.00      PROA   
ATOM   1871  HD1 ARG P 119     -31.768-101.906 110.406  0.00 97.00      PROA   
ATOM   1872  HD2 ARG P 119     -30.787-103.327 109.947  0.00 97.00      PROA   
ATOM   1873  NE  ARG P 119     -32.841-103.612 109.654  0.00 97.00      PROA   
ATOM   1874  HE  ARG P 119     -32.679-104.596 109.642  0.00 97.00      PROA   
ATOM   1875  CZ  ARG P 119     -34.071-103.249 110.074  0.00 97.00      PROA   
ATOM   1876  NH1 ARG P 119     -34.480-101.982 110.126  0.00 97.00      PROA   
ATOM   1877 HH11 ARG P 119     -33.871-101.295 109.745  0.00 97.00      PROA   
ATOM   1878 HH12 ARG P 119     -35.447-101.806 110.289  0.00 97.00      PROA   
ATOM   1879  NH2 ARG P 119     -34.887-104.230 110.486  0.00 97.00      PROA   
ATOM   1880 HH21 ARG P 119     -34.461-105.128 110.584  0.00 97.00      PROA   
ATOM   1881 HH22 ARG P 119     -35.649-104.004 111.090  0.00 97.00      PROA   
ATOM   1882  C   ARG P 119     -31.248-101.111 105.524  0.00 97.00      PROA   
ATOM   1883  O   ARG P 119     -31.982-101.805 104.824  0.00 97.00      PROA   
ATOM   1884  N   ASN P 120     -29.898-101.130 105.395  0.00 97.00      PROA   
ATOM   1885  HN  ASN P 120     -29.342-100.567 106.007  0.00 97.00      PROA   
ATOM   1886  CA  ASN P 120     -29.149-101.989 104.489  0.00 97.00      PROA   
ATOM   1887  HA  ASN P 120     -28.121-101.662 104.550  0.00 97.00      PROA   
ATOM   1888  CB  ASN P 120     -29.198-103.485 104.915  0.00 97.00      PROA   
ATOM   1889  HB1 ASN P 120     -28.589-104.108 104.227  0.00 97.00      PROA   
ATOM   1890  HB2 ASN P 120     -30.248-103.847 104.897  0.00 97.00      PROA   
ATOM   1891  CG  ASN P 120     -28.613-103.635 106.326  0.00 97.00      PROA   
ATOM   1892  OD1 ASN P 120     -27.775-102.839 106.753  0.00 97.00      PROA   
ATOM   1893  ND2 ASN P 120     -29.091-104.659 107.085  0.00 97.00      PROA   
ATOM   1894 HD21 ASN P 120     -28.765-104.746 108.026  0.00 97.00      PROA   
ATOM   1895 HD22 ASN P 120     -29.730-105.316 106.689  0.00 97.00      PROA   
ATOM   1896  C   ASN P 120     -29.551-101.800 103.034  0.00 97.00      PROA   
ATOM   1897  O   ASN P 120     -29.810-102.759 102.309  0.00 97.00      PROA   
ATOM   1898  N   GLY P 121     -29.623-100.524 102.584  0.00 97.00      PROA   
ATOM   1899  HN  GLY P 121     -29.379 -99.776 103.196  0.00 97.00      PROA   
ATOM   1900  CA  GLY P 121     -30.033-100.151 101.238  0.00 97.00      PROA   
ATOM   1901  HA1 GLY P 121     -29.733-100.923 100.542  0.00 97.00      PROA   
ATOM   1902  HA2 GLY P 121     -29.571 -99.200 101.017  0.00 97.00      PROA   
ATOM   1903  C   GLY P 121     -31.521 -99.955 101.094  0.00 97.00      PROA   
ATOM   1904  O   GLY P 121     -31.959 -99.051 100.387  0.00 97.00      PROA   
ATOM   1905  N   LYS P 122     -32.347-100.800 101.742  0.00 97.00      PROA   
ATOM   1906  HN  LYS P 122     -31.973-101.522 102.322  0.00 97.00      PROA   
ATOM   1907  CA  LYS P 122     -33.784-100.778 101.557  0.00 97.00      PROA   
ATOM   1908  HA  LYS P 122     -33.990-100.395 100.567  0.00 97.00      PROA   
ATOM   1909  CB  LYS P 122     -34.393-102.207 101.584  0.00 97.00      PROA   
ATOM   1910  HB1 LYS P 122     -33.957-102.761 102.446  0.00 97.00      PROA   
ATOM   1911  HB2 LYS P 122     -34.081-102.733 100.656  0.00 97.00      PROA   
ATOM   1912  CG  LYS P 122     -35.925-102.228 101.719  0.00 97.00      PROA   
ATOM   1913  HG1 LYS P 122     -36.356-101.488 101.006  0.00 97.00      PROA   
ATOM   1914  HG2 LYS P 122     -36.191-101.910 102.753  0.00 97.00      PROA   
ATOM   1915  CD  LYS P 122     -36.605-103.577 101.467  0.00 97.00      PROA   
ATOM   1916  HD1 LYS P 122     -36.185-104.329 102.172  0.00 97.00      PROA   
ATOM   1917  HD2 LYS P 122     -36.375-103.904 100.428  0.00 97.00      PROA   
ATOM   1918  CE  LYS P 122     -38.123-103.451 101.667  0.00 97.00      PROA   
ATOM   1919  HE1 LYS P 122     -38.538-102.676 100.986  0.00 97.00      PROA   
ATOM   1920  HE2 LYS P 122     -38.351-103.161 102.715  0.00 97.00      PROA   
ATOM   1921  NZ  LYS P 122     -38.815-104.727 101.381  0.00 97.00      PROA   
ATOM   1922  HZ1 LYS P 122     -38.436-105.471 102.000  0.00 97.00      PROA   
ATOM   1923  HZ2 LYS P 122     -38.658-104.988 100.387  0.00 97.00      PROA   
ATOM   1924  HZ3 LYS P 122     -39.835-104.617 101.555  0.00 97.00      PROA   
ATOM   1925  C   LYS P 122     -34.528 -99.872 102.521  0.00 97.00      PROA   
ATOM   1926  O   LYS P 122     -34.386 -99.978 103.733  0.00 97.00      PROA   
ATOM   1927  N   ALA P 123     -35.407 -98.985 101.990  0.00 97.00      PROA   
ATOM   1928  HN  ALA P 123     -35.438 -98.828 101.006  0.00 97.00      PROA   
ATOM   1929  CA  ALA P 123     -36.421 -98.290 102.762  0.00 97.00      PROA   
ATOM   1930  HA  ALA P 123     -35.927 -97.742 103.545  0.00 97.00      PROA   
ATOM   1931  CB  ALA P 123     -37.170 -97.263 101.891  0.00 97.00      PROA   
ATOM   1932  HB1 ALA P 123     -37.707 -97.765 101.059  0.00 97.00      PROA   
ATOM   1933  HB2 ALA P 123     -36.446 -96.545 101.449  0.00 97.00      PROA   
ATOM   1934  HB3 ALA P 123     -37.899 -96.684 102.495  0.00 97.00      PROA   
ATOM   1935  C   ALA P 123     -37.420 -99.249 103.402  0.00 97.00      PROA   
ATOM   1936  O   ALA P 123     -37.979-100.118 102.734  0.00 97.00      PROA   
ATOM   1937  N   PHE P 124     -37.664 -99.115 104.728  0.00 97.00      PROA   
ATOM   1938  HN  PHE P 124     -37.192 -98.413 105.259  0.00 97.00      PROA   
ATOM   1939  CA  PHE P 124     -38.521-100.037 105.451  0.00 97.00      PROA   
ATOM   1940  HA  PHE P 124     -39.027-100.691 104.755  0.00 97.00      PROA   
ATOM   1941  CB  PHE P 124     -37.704-100.943 106.433  0.00 97.00      PROA   
ATOM   1942  HB1 PHE P 124     -36.845-101.382 105.879  0.00 97.00      PROA   
ATOM   1943  HB2 PHE P 124     -38.349-101.783 106.771  0.00 97.00      PROA   
ATOM   1944  CG  PHE P 124     -37.159-100.242 107.662  0.00 97.00      PROA   
ATOM   1945  CD1 PHE P 124     -35.974 -99.492 107.598  0.00 97.00      PROA   
ATOM   1946  HD1 PHE P 124     -35.465 -99.397 106.651  0.00 97.00      PROA   
ATOM   1947  CE1 PHE P 124     -35.468 -98.849 108.735  0.00 97.00      PROA   
ATOM   1948  HE1 PHE P 124     -34.567 -98.258 108.667  0.00 97.00      PROA   
ATOM   1949  CZ  PHE P 124     -36.140 -98.965 109.958  0.00 97.00      PROA   
ATOM   1950  HZ  PHE P 124     -35.765 -98.454 110.833  0.00 97.00      PROA   
ATOM   1951  CD2 PHE P 124     -37.808-100.372 108.904  0.00 97.00      PROA   
ATOM   1952  HD2 PHE P 124     -38.717-100.951 108.972  0.00 97.00      PROA   
ATOM   1953  CE2 PHE P 124     -37.306 -99.735 110.045  0.00 97.00      PROA   
ATOM   1954  HE2 PHE P 124     -37.826 -99.823 110.988  0.00 97.00      PROA   
ATOM   1955  C   PHE P 124     -39.622 -99.299 106.185  0.00 97.00      PROA   
ATOM   1956  O   PHE P 124     -40.598 -99.929 106.591  0.00 97.00      PROA   
ATOM   1957  N   LYS P 125     -39.532 -97.958 106.361  0.00 97.00      PROA   
ATOM   1958  HN  LYS P 125     -38.735 -97.440 106.063  0.00 97.00      PROA   
ATOM   1959  CA  LYS P 125     -40.588 -97.266 107.076  0.00 97.00      PROA   
ATOM   1960  HA  LYS P 125     -41.520 -97.776 106.874  0.00 97.00      PROA   
ATOM   1961  CB  LYS P 125     -40.333 -97.307 108.605  0.00 97.00      PROA   
ATOM   1962  HB1 LYS P 125     -40.049 -96.318 109.015  0.00 97.00      PROA   
ATOM   1963  HB2 LYS P 125     -39.451 -97.967 108.775  0.00 97.00      PROA   
ATOM   1964  CG  LYS P 125     -41.496 -97.938 109.394  0.00 97.00      PROA   
ATOM   1965  HG1 LYS P 125     -41.182 -98.069 110.454  0.00 97.00      PROA   
ATOM   1966  HG2 LYS P 125     -41.698 -98.951 108.981  0.00 97.00      PROA   
ATOM   1967  CD  LYS P 125     -42.797 -97.120 109.355  0.00 97.00      PROA   
ATOM   1968  HD1 LYS P 125     -43.563 -97.658 109.958  0.00 97.00      PROA   
ATOM   1969  HD2 LYS P 125     -43.169 -97.070 108.307  0.00 97.00      PROA   
ATOM   1970  CE  LYS P 125     -42.616 -95.703 109.906  0.00 97.00      PROA   
ATOM   1971  HE1 LYS P 125     -41.889 -95.125 109.295  0.00 97.00      PROA   
ATOM   1972  HE2 LYS P 125     -42.256 -95.743 110.955  0.00 97.00      PROA   
ATOM   1973  NZ  LYS P 125     -43.889 -94.955 109.887  0.00 97.00      PROA   
ATOM   1974  HZ1 LYS P 125     -44.670 -95.532 110.251  0.00 97.00      PROA   
ATOM   1975  HZ2 LYS P 125     -44.090 -94.668 108.904  0.00 97.00      PROA   
ATOM   1976  HZ3 LYS P 125     -43.782 -94.090 110.457  0.00 97.00      PROA   
ATOM   1977  C   LYS P 125     -40.789 -95.844 106.591  0.00 97.00      PROA   
ATOM   1978  O   LYS P 125     -39.908 -94.997 106.689  0.00 97.00      PROA   
ATOM   1979  N   PHE P 126     -42.011 -95.556 106.085  0.00 97.00      PROA   
ATOM   1980  HN  PHE P 126     -42.671 -96.293 105.960  0.00 97.00      PROA   
ATOM   1981  CA  PHE P 126     -42.440 -94.268 105.577  0.00 97.00      PROA   
ATOM   1982  HA  PHE P 126     -41.565 -93.681 105.337  0.00 97.00      PROA   
ATOM   1983  CB  PHE P 126     -43.240 -94.502 104.256  0.00 97.00      PROA   
ATOM   1984  HB1 PHE P 126     -44.013 -95.282 104.437  0.00 97.00      PROA   
ATOM   1985  HB2 PHE P 126     -42.553 -94.896 103.478  0.00 97.00      PROA   
ATOM   1986  CG  PHE P 126     -43.924 -93.281 103.693  0.00 97.00      PROA   
ATOM   1987  CD1 PHE P 126     -43.164 -92.230 103.155  0.00 97.00      PROA   
ATOM   1988  HD1 PHE P 126     -42.086 -92.279 103.174  0.00 97.00      PROA   
ATOM   1989  CE1 PHE P 126     -43.793 -91.121 102.581  0.00 97.00      PROA   
ATOM   1990  HE1 PHE P 126     -43.191 -90.343 102.139  0.00 97.00      PROA   
ATOM   1991  CZ  PHE P 126     -45.191 -91.038 102.562  0.00 97.00      PROA   
ATOM   1992  HZ  PHE P 126     -45.685 -90.186 102.121  0.00 97.00      PROA   
ATOM   1993  CD2 PHE P 126     -45.328 -93.196 103.654  0.00 97.00      PROA   
ATOM   1994  HD2 PHE P 126     -45.928 -94.004 104.046  0.00 97.00      PROA   
ATOM   1995  CE2 PHE P 126     -45.958 -92.076 103.102  0.00 97.00      PROA   
ATOM   1996  HE2 PHE P 126     -47.036 -92.022 103.070  0.00 97.00      PROA   
ATOM   1997  C   PHE P 126     -43.251 -93.464 106.593  0.00 97.00      PROA   
ATOM   1998  O   PHE P 126     -44.058 -94.012 107.332  0.00 97.00      PROA   
ATOM   1999  N   PHE P 127     -43.066 -92.121 106.613  0.00 97.00      PROA   
ATOM   2000  HN  PHE P 127     -42.322 -91.720 106.082  0.00 97.00      PROA   
ATOM   2001  CA  PHE P 127     -43.912 -91.162 107.303  0.00 97.00      PROA   
ATOM   2002  HA  PHE P 127     -44.861 -91.622 107.541  0.00 97.00      PROA   
ATOM   2003  CB  PHE P 127     -43.260 -90.545 108.571  0.00 97.00      PROA   
ATOM   2004  HB1 PHE P 127     -43.909 -89.752 109.002  0.00 97.00      PROA   
ATOM   2005  HB2 PHE P 127     -42.291 -90.071 108.299  0.00 97.00      PROA   
ATOM   2006  CG  PHE P 127     -42.988 -91.540 109.668  0.00 97.00      PROA   
ATOM   2007  CD1 PHE P 127     -43.936 -91.745 110.689  0.00 97.00      PROA   
ATOM   2008  HD1 PHE P 127     -44.901 -91.262 110.627  0.00 97.00      PROA   
ATOM   2009  CE1 PHE P 127     -43.611 -92.492 111.829  0.00 97.00      PROA   
ATOM   2010  HE1 PHE P 127     -44.328 -92.603 112.629  0.00 97.00      PROA   
ATOM   2011  CZ  PHE P 127     -42.331 -93.045 111.957  0.00 97.00      PROA   
ATOM   2012  HZ  PHE P 127     -42.068 -93.597 112.847  0.00 97.00      PROA   
ATOM   2013  CD2 PHE P 127     -41.709 -92.109 109.808  0.00 97.00      PROA   
ATOM   2014  HD2 PHE P 127     -40.958 -91.918 109.054  0.00 97.00      PROA   
ATOM   2015  CE2 PHE P 127     -41.379 -92.852 110.949  0.00 97.00      PROA   
ATOM   2016  HE2 PHE P 127     -40.384 -93.257 111.065  0.00 97.00      PROA   
ATOM   2017  C   PHE P 127     -44.176 -89.992 106.369  0.00 97.00      PROA   
ATOM   2018  O   PHE P 127     -43.297 -89.562 105.634  0.00 97.00      PROA   
ATOM   2019  N   HSD P 128     -45.400 -89.414 106.375  0.00 97.00      PROA   
ATOM   2020  HN  HSD P 128     -46.155 -89.807 106.897  0.00 97.00      PROA   
ATOM   2021  CA  HSD P 128     -45.698 -88.182 105.654  0.00 97.00      PROA   
ATOM   2022  HA  HSD P 128     -45.380 -88.341 104.632  0.00 97.00      PROA   
ATOM   2023  CB  HSD P 128     -47.213 -87.876 105.601  0.00 97.00      PROA   
ATOM   2024  HB1 HSD P 128     -47.420 -86.791 105.472  0.00 97.00      PROA   
ATOM   2025  HB2 HSD P 128     -47.687 -88.194 106.553  0.00 97.00      PROA   
ATOM   2026  ND1 HSD P 128     -47.939 -88.073 103.180  0.00 97.00      PROA   
ATOM   2027  HD1 HSD P 128     -47.620 -87.167 102.899  0.00 97.00      PROA   
ATOM   2028  CG  HSD P 128     -47.859 -88.600 104.453  0.00 97.00      PROA   
ATOM   2029  CE1 HSD P 128     -48.638 -88.961 102.430  0.00 97.00      PROA   
ATOM   2030  HE1 HSD P 128     -48.872 -88.798 101.378  0.00 97.00      PROA   
ATOM   2031  NE2 HSD P 128     -49.024 -90.008 103.132  0.00 97.00      PROA   
ATOM   2032  CD2 HSD P 128     -48.544 -89.775 104.409  0.00 97.00      PROA   
ATOM   2033  HD2 HSD P 128     -48.753 -90.488 105.197  0.00 97.00      PROA   
ATOM   2034  C   HSD P 128     -44.923 -86.954 106.108  0.00 97.00      PROA   
ATOM   2035  O   HSD P 128     -44.578 -86.113 105.283  0.00 97.00      PROA   
ATOM   2036  N   TRP P 129     -44.638 -86.823 107.421  0.00 97.00      PROA   
ATOM   2037  HN  TRP P 129     -44.909 -87.529 108.065  0.00 97.00      PROA   
ATOM   2038  CA  TRP P 129     -43.978 -85.672 108.009  0.00 97.00      PROA   
ATOM   2039  HA  TRP P 129     -43.557 -85.047 107.231  0.00 97.00      PROA   
ATOM   2040  CB  TRP P 129     -44.924 -84.830 108.915  0.00 97.00      PROA   
ATOM   2041  HB1 TRP P 129     -44.407 -83.891 109.213  0.00 97.00      PROA   
ATOM   2042  HB2 TRP P 129     -45.146 -85.393 109.848  0.00 97.00      PROA   
ATOM   2043  CG  TRP P 129     -46.234 -84.479 108.280  0.00 97.00      PROA   
ATOM   2044  CD1 TRP P 129     -46.521 -83.345 107.565  0.00 97.00      PROA   
ATOM   2045  HD1 TRP P 129     -45.822 -82.540 107.390  0.00 97.00      PROA   
ATOM   2046  NE1 TRP P 129     -47.819 -83.397 107.122  0.00 97.00      PROA   
ATOM   2047  HE1 TRP P 129     -48.318 -82.670 106.703  0.00 97.00      PROA   
ATOM   2048  CE2 TRP P 129     -48.400 -84.559 107.536  0.00 97.00      PROA   
ATOM   2049  CD2 TRP P 129     -47.437 -85.270 108.286  0.00 97.00      PROA   
ATOM   2050  CE3 TRP P 129     -47.785 -86.492 108.864  0.00 97.00      PROA   
ATOM   2051  HE3 TRP P 129     -47.083 -87.044 109.472  0.00 97.00      PROA   
ATOM   2052  CZ3 TRP P 129     -49.078 -86.988 108.665  0.00 97.00      PROA   
ATOM   2053  HZ3 TRP P 129     -49.369 -87.927 109.114  0.00 97.00      PROA   
ATOM   2054  CZ2 TRP P 129     -49.679 -85.054 107.328  0.00 97.00      PROA   
ATOM   2055  HZ2 TRP P 129     -50.412 -84.506 106.755  0.00 97.00      PROA   
ATOM   2056  CH2 TRP P 129     -50.005 -86.284 107.901  0.00 97.00      PROA   
ATOM   2057  HH2 TRP P 129     -51.000 -86.685 107.766  0.00 97.00      PROA   
ATOM   2058  C   TRP P 129     -42.846 -86.204 108.855  0.00 97.00      PROA   
ATOM   2059  O   TRP P 129     -42.725 -87.410 109.062  0.00 97.00      PROA   
ATOM   2060  N   ASN P 130     -41.958 -85.313 109.357  0.00 97.00      PROA   
ATOM   2061  HN  ASN P 130     -42.001 -84.348 109.103  0.00 97.00      PROA   
ATOM   2062  CA  ASN P 130     -40.890 -85.686 110.266  0.00 97.00      PROA   
ATOM   2063  HA  ASN P 130     -40.300 -86.422 109.739  0.00 97.00      PROA   
ATOM   2064  CB  ASN P 130     -39.993 -84.456 110.594  0.00 97.00      PROA   
ATOM   2065  HB1 ASN P 130     -40.537 -83.746 111.252  0.00 97.00      PROA   
ATOM   2066  HB2 ASN P 130     -39.729 -83.920 109.656  0.00 97.00      PROA   
ATOM   2067  CG  ASN P 130     -38.701 -84.866 111.297  0.00 97.00      PROA   
ATOM   2068  OD1 ASN P 130     -38.441 -84.469 112.432  0.00 97.00      PROA   
ATOM   2069  ND2 ASN P 130     -37.880 -85.704 110.612  0.00 97.00      PROA   
ATOM   2070 HD21 ASN P 130     -37.010 -85.952 111.040  0.00 97.00      PROA   
ATOM   2071 HD22 ASN P 130     -38.106 -85.983 109.681  0.00 97.00      PROA   
ATOM   2072  C   ASN P 130     -41.393 -86.352 111.553  0.00 97.00      PROA   
ATOM   2073  O   ASN P 130     -42.312 -85.871 112.213  0.00 97.00      PROA   
ATOM   2074  N   SER P 131     -40.780 -87.498 111.925  0.00 97.00      PROA   
ATOM   2075  HN  SER P 131     -40.028 -87.874 111.389  0.00 97.00      PROA   
ATOM   2076  CA  SER P 131     -41.175 -88.282 113.076  0.00 97.00      PROA   
ATOM   2077  HA  SER P 131     -41.413 -87.623 113.899  0.00 97.00      PROA   
ATOM   2078  CB  SER P 131     -42.371 -89.241 112.783  0.00 97.00      PROA   
ATOM   2079  HB1 SER P 131     -42.148 -89.841 111.876  0.00 97.00      PROA   
ATOM   2080  HB2 SER P 131     -43.265 -88.617 112.568  0.00 97.00      PROA   
ATOM   2081  OG  SER P 131     -42.695 -90.121 113.864  0.00 97.00      PROA   
ATOM   2082  HG1 SER P 131     -42.041 -90.830 113.860  0.00 97.00      PROA   
ATOM   2083  C   SER P 131     -39.970 -89.090 113.442  0.00 97.00      PROA   
ATOM   2084  O   SER P 131     -39.098 -89.305 112.611  0.00 97.00      PROA   
ATOM   2085  N   ASN P 132     -39.913 -89.582 114.700  0.00 97.00      PROA   
ATOM   2086  HN  ASN P 132     -40.660 -89.394 115.333  0.00 97.00      PROA   
ATOM   2087  CA  ASN P 132     -38.920 -90.539 115.141  0.00 97.00      PROA   
ATOM   2088  HA  ASN P 132     -37.969 -90.272 114.701  0.00 97.00      PROA   
ATOM   2089  CB  ASN P 132     -38.747 -90.544 116.697  0.00 97.00      PROA   
ATOM   2090  HB1 ASN P 132     -38.631 -89.502 117.062  0.00 97.00      PROA   
ATOM   2091  HB2 ASN P 132     -37.811 -91.091 116.945  0.00 97.00      PROA   
ATOM   2092  CG  ASN P 132     -39.882 -91.253 117.455  0.00 97.00      PROA   
ATOM   2093  OD1 ASN P 132     -39.842 -92.473 117.637  0.00 97.00      PROA   
ATOM   2094  ND2 ASN P 132     -40.899 -90.491 117.935  0.00 97.00      PROA   
ATOM   2095 HD21 ASN P 132     -41.627 -90.959 118.432  0.00 97.00      PROA   
ATOM   2096 HD22 ASN P 132     -40.896 -89.500 117.816  0.00 97.00      PROA   
ATOM   2097  C   ASN P 132     -39.306 -91.914 114.624  0.00 97.00      PROA   
ATOM   2098  O   ASN P 132     -40.434 -92.141 114.193  0.00 97.00      PROA   
ATOM   2099  N   LEU P 133     -38.361 -92.871 114.694  0.00 97.00      PROA   
ATOM   2100  HN  LEU P 133     -37.421 -92.642 114.940  0.00 97.00      PROA   
ATOM   2101  CA  LEU P 133     -38.661 -94.274 114.578  0.00 97.00      PROA   
ATOM   2102  HA  LEU P 133     -39.730 -94.430 114.587  0.00 97.00      PROA   
ATOM   2103  CB  LEU P 133     -38.062 -94.859 113.277  0.00 97.00      PROA   
ATOM   2104  HB1 LEU P 133     -36.954 -94.893 113.319  0.00 97.00      PROA   
ATOM   2105  HB2 LEU P 133     -38.325 -94.136 112.468  0.00 97.00      PROA   
ATOM   2106  CG  LEU P 133     -38.612 -96.234 112.836  0.00 97.00      PROA   
ATOM   2107  HG  LEU P 133     -39.722 -96.221 112.953  0.00 97.00      PROA   
ATOM   2108  CD1 LEU P 133     -38.302 -96.451 111.348  0.00 97.00      PROA   
ATOM   2109 HD11 LEU P 133     -37.203 -96.454 111.190  0.00 97.00      PROA   
ATOM   2110 HD12 LEU P 133     -38.742 -95.636 110.737  0.00 97.00      PROA   
ATOM   2111 HD13 LEU P 133     -38.714 -97.422 111.004  0.00 97.00      PROA   
ATOM   2112  CD2 LEU P 133     -38.051 -97.410 113.652  0.00 97.00      PROA   
ATOM   2113 HD21 LEU P 133     -38.391 -97.367 114.705  0.00 97.00      PROA   
ATOM   2114 HD22 LEU P 133     -36.940 -97.386 113.637  0.00 97.00      PROA   
ATOM   2115 HD23 LEU P 133     -38.389 -98.376 113.223  0.00 97.00      PROA   
ATOM   2116  C   LEU P 133     -38.075 -94.919 115.813  0.00 97.00      PROA   
ATOM   2117  O   LEU P 133     -36.864 -94.939 115.998  0.00 97.00      PROA   
ATOM   2118  N   THR P 134     -38.934 -95.474 116.701  0.00 97.00      PROA   
ATOM   2119  HN  THR P 134     -39.919 -95.416 116.564  0.00 97.00      PROA   
ATOM   2120  CA  THR P 134     -38.486 -96.143 117.912  0.00 97.00      PROA   
ATOM   2121  HA  THR P 134     -37.418 -96.024 118.029  0.00 97.00      PROA   
ATOM   2122  CB  THR P 134     -39.129 -95.621 119.193  0.00 97.00      PROA   
ATOM   2123  HB  THR P 134     -40.239 -95.685 119.128  0.00 97.00      PROA   
ATOM   2124  OG1 THR P 134     -38.760 -94.265 119.407  0.00 97.00      PROA   
ATOM   2125  HG1 THR P 134     -39.159 -93.751 118.700  0.00 97.00      PROA   
ATOM   2126  CG2 THR P 134     -38.634 -96.403 120.427  0.00 97.00      PROA   
ATOM   2127 HG21 THR P 134     -37.523 -96.388 120.464  0.00 97.00      PROA   
ATOM   2128 HG22 THR P 134     -38.981 -97.456 120.417  0.00 97.00      PROA   
ATOM   2129 HG23 THR P 134     -39.019 -95.925 121.353  0.00 97.00      PROA   
ATOM   2130  C   THR P 134     -38.762 -97.618 117.769  0.00 97.00      PROA   
ATOM   2131  O   THR P 134     -39.898 -98.047 117.582  0.00 97.00      PROA   
ATOM   2132  N   ILE P 135     -37.696 -98.438 117.868  0.00 97.00      PROA   
ATOM   2133  HN  ILE P 135     -36.779 -98.054 117.985  0.00 97.00      PROA   
ATOM   2134  CA  ILE P 135     -37.763 -99.881 117.831  0.00 97.00      PROA   
ATOM   2135  HA  ILE P 135     -38.648-100.191 117.293  0.00 97.00      PROA   
ATOM   2136  CB  ILE P 135     -36.524-100.488 117.166  0.00 97.00      PROA   
ATOM   2137  HB  ILE P 135     -35.631-100.130 117.728  0.00 97.00      PROA   
ATOM   2138  CG2 ILE P 135     -36.555-102.031 117.242  0.00 97.00      PROA   
ATOM   2139 HG21 ILE P 135     -37.450-102.431 116.720  0.00 97.00      PROA   
ATOM   2140 HG22 ILE P 135     -36.568-102.382 118.291  0.00 97.00      PROA   
ATOM   2141 HG23 ILE P 135     -35.648-102.457 116.767  0.00 97.00      PROA   
ATOM   2142  CG1 ILE P 135     -36.343-100.009 115.701  0.00 97.00      PROA   
ATOM   2143 HG11 ILE P 135     -36.736 -98.979 115.580  0.00 97.00      PROA   
ATOM   2144 HG12 ILE P 135     -36.938-100.666 115.029  0.00 97.00      PROA   
ATOM   2145  CD  ILE P 135     -34.872 -99.978 115.264  0.00 97.00      PROA   
ATOM   2146  HD1 ILE P 135     -34.355-100.931 115.506  0.00 97.00      PROA   
ATOM   2147  HD2 ILE P 135     -34.346 -99.159 115.798  0.00 97.00      PROA   
ATOM   2148  HD3 ILE P 135     -34.784 -99.790 114.174  0.00 97.00      PROA   
ATOM   2149  C   ILE P 135     -37.865-100.344 119.272  0.00 97.00      PROA   
ATOM   2150  O   ILE P 135     -36.919-100.213 120.038  0.00 97.00      PROA   
ATOM   2151  N   LEU P 136     -39.032-100.891 119.683  0.00 97.00      PROA   
ATOM   2152  HN  LEU P 136     -39.812-100.920 119.062  0.00 97.00      PROA   
ATOM   2153  CA  LEU P 136     -39.320-101.319 121.044  0.00 97.00      PROA   
ATOM   2154  HA  LEU P 136     -39.167-100.458 121.680  0.00 97.00      PROA   
ATOM   2155  CB  LEU P 136     -40.787-101.813 121.200  0.00 97.00      PROA   
ATOM   2156  HB1 LEU P 136     -40.914-102.220 122.229  0.00 97.00      PROA   
ATOM   2157  HB2 LEU P 136     -40.977-102.640 120.483  0.00 97.00      PROA   
ATOM   2158  CG  LEU P 136     -41.908-100.746 121.034  0.00 97.00      PROA   
ATOM   2159  HG  LEU P 136     -42.855-101.253 121.346  0.00 97.00      PROA   
ATOM   2160  CD1 LEU P 136     -41.715 -99.543 121.974  0.00 97.00      PROA   
ATOM   2161 HD11 LEU P 136     -40.824 -98.953 121.672  0.00 97.00      PROA   
ATOM   2162 HD12 LEU P 136     -41.578 -99.885 123.021  0.00 97.00      PROA   
ATOM   2163 HD13 LEU P 136     -42.603 -98.878 121.932  0.00 97.00      PROA   
ATOM   2164  CD2 LEU P 136     -42.139-100.274 119.584  0.00 97.00      PROA   
ATOM   2165 HD21 LEU P 136     -42.227-101.141 118.897  0.00 97.00      PROA   
ATOM   2166 HD22 LEU P 136     -41.308 -99.623 119.246  0.00 97.00      PROA   
ATOM   2167 HD23 LEU P 136     -43.076 -99.681 119.527  0.00 97.00      PROA   
ATOM   2168  C   LEU P 136     -38.389-102.395 121.586  0.00 97.00      PROA   
ATOM   2169  O   LEU P 136     -37.990-102.347 122.749  0.00 97.00      PROA   
ATOM   2170  N   LYS P 137     -38.026-103.392 120.751  0.00 97.00      PROA   
ATOM   2171  HN  LYS P 137     -38.394-103.433 119.828  0.00 97.00      PROA   
ATOM   2172  CA  LYS P 137     -37.019-104.375 121.087  0.00 97.00      PROA   
ATOM   2173  HA  LYS P 137     -36.382-103.990 121.873  0.00 97.00      PROA   
ATOM   2174  CB  LYS P 137     -37.636-105.723 121.545  0.00 97.00      PROA   
ATOM   2175  HB1 LYS P 137     -36.835-106.489 121.627  0.00 97.00      PROA   
ATOM   2176  HB2 LYS P 137     -38.359-106.074 120.776  0.00 97.00      PROA   
ATOM   2177  CG  LYS P 137     -38.358-105.644 122.904  0.00 97.00      PROA   
ATOM   2178  HG1 LYS P 137     -39.201-104.922 122.840  0.00 97.00      PROA   
ATOM   2179  HG2 LYS P 137     -37.641-105.246 123.652  0.00 97.00      PROA   
ATOM   2180  CD  LYS P 137     -38.895-107.010 123.369  0.00 97.00      PROA   
ATOM   2181  HD1 LYS P 137     -38.061-107.748 123.359  0.00 97.00      PROA   
ATOM   2182  HD2 LYS P 137     -39.650-107.359 122.630  0.00 97.00      PROA   
ATOM   2183  CE  LYS P 137     -39.546-107.002 124.760  0.00 97.00      PROA   
ATOM   2184  HE1 LYS P 137     -39.941-108.016 124.995  0.00 97.00      PROA   
ATOM   2185  HE2 LYS P 137     -40.375-106.268 124.819  0.00 97.00      PROA   
ATOM   2186  NZ  LYS P 137     -38.540-106.674 125.796  0.00 97.00      PROA   
ATOM   2187  HZ1 LYS P 137     -38.409-105.645 125.885  0.00 97.00      PROA   
ATOM   2188  HZ2 LYS P 137     -37.640-107.107 125.506  0.00 97.00      PROA   
ATOM   2189  HZ3 LYS P 137     -38.826-107.082 126.709  0.00 97.00      PROA   
ATOM   2190  C   LYS P 137     -36.146-104.606 119.873  0.00 97.00      PROA   
ATOM   2191  O   LYS P 137     -36.603-105.133 118.861  0.00 97.00      PROA   
ATOM   2192  N   THR P 138     -34.846-104.224 119.938  0.00 97.00      PROA   
ATOM   2193  HN  THR P 138     -34.504-103.724 120.736  0.00 97.00      PROA   
ATOM   2194  CA  THR P 138     -33.899-104.426 118.850  0.00 97.00      PROA   
ATOM   2195  HA  THR P 138     -34.450-104.260 117.935  0.00 97.00      PROA   
ATOM   2196  CB  THR P 138     -32.741-103.426 118.838  0.00 97.00      PROA   
ATOM   2197  HB  THR P 138     -33.155-102.419 119.080  0.00 97.00      PROA   
ATOM   2198  OG1 THR P 138     -32.138-103.338 117.552  0.00 97.00      PROA   
ATOM   2199  HG1 THR P 138     -31.413-102.720 117.661  0.00 97.00      PROA   
ATOM   2200  CG2 THR P 138     -31.644-103.769 119.857  0.00 97.00      PROA   
ATOM   2201 HG21 THR P 138     -31.113-104.706 119.586  0.00 97.00      PROA   
ATOM   2202 HG22 THR P 138     -32.075-103.889 120.870  0.00 97.00      PROA   
ATOM   2203 HG23 THR P 138     -30.891-102.953 119.899  0.00 97.00      PROA   
ATOM   2204  C   THR P 138     -33.425-105.869 118.816  0.00 97.00      PROA   
ATOM   2205  O   THR P 138     -33.698-106.661 119.709  0.00 97.00      PROA   
ATOM   2206  N   ASN P 139     -32.758-106.266 117.715  0.00 97.00      PROA   
ATOM   2207  HN  ASN P 139     -32.468-105.597 117.037  0.00 97.00      PROA   
ATOM   2208  CA  ASN P 139     -32.460-107.655 117.451  0.00 97.00      PROA   
ATOM   2209  HA  ASN P 139     -31.978-108.069 118.327  0.00 97.00      PROA   
ATOM   2210  CB  ASN P 139     -33.743-108.481 117.123  0.00 97.00      PROA   
ATOM   2211  HB1 ASN P 139     -34.384-108.526 118.030  0.00 97.00      PROA   
ATOM   2212  HB2 ASN P 139     -33.489-109.527 116.855  0.00 97.00      PROA   
ATOM   2213  CG  ASN P 139     -34.529-107.855 115.962  0.00 97.00      PROA   
ATOM   2214  OD1 ASN P 139     -34.153-108.016 114.798  0.00 97.00      PROA   
ATOM   2215  ND2 ASN P 139     -35.651-107.149 116.272  0.00 97.00      PROA   
ATOM   2216 HD21 ASN P 139     -36.204-106.784 115.524  0.00 97.00      PROA   
ATOM   2217 HD22 ASN P 139     -35.908-106.999 117.226  0.00 97.00      PROA   
ATOM   2218  C   ASN P 139     -31.448-107.686 116.324  0.00 97.00      PROA   
ATOM   2219  O   ASN P 139     -31.110-106.653 115.751  0.00 97.00      PROA   
ATOM   2220  N   MET P 140     -30.931-108.888 115.969  0.00 97.00      PROA   
ATOM   2221  HN  MET P 140     -31.165-109.713 116.482  0.00 97.00      PROA   
ATOM   2222  CA  MET P 140     -29.971-109.083 114.894  0.00 97.00      PROA   
ATOM   2223  HA  MET P 140     -29.091-108.508 115.148  0.00 97.00      PROA   
ATOM   2224  CB  MET P 140     -29.552-110.570 114.800  0.00 97.00      PROA   
ATOM   2225  HB1 MET P 140     -30.440-111.196 114.561  0.00 97.00      PROA   
ATOM   2226  HB2 MET P 140     -29.203-110.870 115.814  0.00 97.00      PROA   
ATOM   2227  CG  MET P 140     -28.436-110.858 113.775  0.00 97.00      PROA   
ATOM   2228  HG1 MET P 140     -27.531-110.286 114.078  0.00 97.00      PROA   
ATOM   2229  HG2 MET P 140     -28.739-110.472 112.780  0.00 97.00      PROA   
ATOM   2230  SD  MET P 140     -28.021-112.620 113.584  0.00 97.00      PROA   
ATOM   2231  CE  MET P 140     -27.452-112.923 115.282  0.00 97.00      PROA   
ATOM   2232  HE1 MET P 140     -28.284-112.824 116.009  0.00 97.00      PROA   
ATOM   2233  HE2 MET P 140     -26.651-112.207 115.565  0.00 97.00      PROA   
ATOM   2234  HE3 MET P 140     -27.052-113.952 115.393  0.00 97.00      PROA   
ATOM   2235  C   MET P 140     -30.444-108.579 113.534  0.00 97.00      PROA   
ATOM   2236  O   MET P 140     -29.667-108.014 112.768  0.00 97.00      PROA   
ATOM   2237  N   SER P 141     -31.752-108.707 113.212  0.00 97.00      PROA   
ATOM   2238  HN  SER P 141     -32.398-109.108 113.857  0.00 97.00      PROA   
ATOM   2239  CA  SER P 141     -32.291-108.306 111.921  0.00 97.00      PROA   
ATOM   2240  HA  SER P 141     -31.568-108.533 111.147  0.00 97.00      PROA   
ATOM   2241  CB  SER P 141     -33.615-109.059 111.609  0.00 97.00      PROA   
ATOM   2242  HB1 SER P 141     -34.430-108.737 112.293  0.00 97.00      PROA   
ATOM   2243  HB2 SER P 141     -33.447-110.145 111.775  0.00 97.00      PROA   
ATOM   2244  OG  SER P 141     -34.026-108.890 110.253  0.00 97.00      PROA   
ATOM   2245  HG1 SER P 141     -34.168-107.948 110.120  0.00 97.00      PROA   
ATOM   2246  C   SER P 141     -32.569-106.810 111.899  0.00 97.00      PROA   
ATOM   2247  O   SER P 141     -33.040-106.284 110.898  0.00 97.00      PROA   
ATOM   2248  N   HSD P 142     -32.238-106.092 112.994  0.00 97.00      PROA   
ATOM   2249  HN  HSD P 142     -31.932-106.574 113.812  0.00 97.00      PROA   
ATOM   2250  CA  HSD P 142     -32.253-104.646 113.087  0.00 97.00      PROA   
ATOM   2251  HA  HSD P 142     -32.690-104.231 112.197  0.00 97.00      PROA   
ATOM   2252  CB  HSD P 142     -33.114-104.153 114.276  0.00 97.00      PROA   
ATOM   2253  HB1 HSD P 142     -32.873-103.096 114.523  0.00 97.00      PROA   
ATOM   2254  HB2 HSD P 142     -32.914-104.763 115.181  0.00 97.00      PROA   
ATOM   2255  ND1 HSD P 142     -35.464-103.172 114.164  0.00 97.00      PROA   
ATOM   2256  HD1 HSD P 142     -35.281-102.358 114.718  0.00 97.00      PROA   
ATOM   2257  CG  HSD P 142     -34.584-104.207 113.930  0.00 97.00      PROA   
ATOM   2258  CE1 HSD P 142     -36.629-103.491 113.552  0.00 97.00      PROA   
ATOM   2259  HE1 HSD P 142     -37.518-102.862 113.595  0.00 97.00      PROA   
ATOM   2260  NE2 HSD P 142     -36.566-104.658 112.946  0.00 97.00      PROA   
ATOM   2261  CD2 HSD P 142     -35.284-105.116 113.196  0.00 97.00      PROA   
ATOM   2262  HD2 HSD P 142     -34.986-106.071 112.785  0.00 97.00      PROA   
ATOM   2263  C   HSD P 142     -30.840-104.094 113.124  0.00 97.00      PROA   
ATOM   2264  O   HSD P 142     -30.626-102.913 113.380  0.00 97.00      PROA   
ATOM   2265  N   SER P 143     -29.827-104.930 112.814  0.00 97.00      PROA   
ATOM   2266  HN  SER P 143     -30.015-105.892 112.631  0.00 97.00      PROA   
ATOM   2267  CA  SER P 143     -28.430-104.536 112.742  0.00 97.00      PROA   
ATOM   2268  HA  SER P 143     -28.262-103.704 113.413  0.00 97.00      PROA   
ATOM   2269  CB  SER P 143     -27.531-105.727 113.158  0.00 97.00      PROA   
ATOM   2270  HB1 SER P 143     -27.521-106.517 112.378  0.00 97.00      PROA   
ATOM   2271  HB2 SER P 143     -27.968-106.177 114.074  0.00 97.00      PROA   
ATOM   2272  OG  SER P 143     -26.199-105.327 113.455  0.00 97.00      PROA   
ATOM   2273  HG1 SER P 143     -25.801-105.036 112.632  0.00 97.00      PROA   
ATOM   2274  C   SER P 143     -28.066-104.107 111.327  0.00 97.00      PROA   
ATOM   2275  O   SER P 143     -28.676-104.554 110.358  0.00 97.00      PROA   
ATOM   2276  N   GLY P 144     -27.038-103.230 111.175  0.00 97.00      PROA   
ATOM   2277  HN  GLY P 144     -26.577-102.837 111.971  0.00 97.00      PROA   
ATOM   2278  CA  GLY P 144     -26.493-102.838 109.884  0.00 97.00      PROA   
ATOM   2279  HA1 GLY P 144     -27.067-103.275 109.084  0.00 97.00      PROA   
ATOM   2280  HA2 GLY P 144     -25.459-103.153 109.873  0.00 97.00      PROA   
ATOM   2281  C   GLY P 144     -26.500-101.348 109.699  0.00 97.00      PROA   
ATOM   2282  O   GLY P 144     -26.440-100.589 110.658  0.00 97.00      PROA   
ATOM   2283  N   THR P 145     -26.539-100.883 108.429  0.00 97.00      PROA   
ATOM   2284  HN  THR P 145     -26.691-101.522 107.675  0.00 97.00      PROA   
ATOM   2285  CA  THR P 145     -26.426 -99.475 108.086  0.00 97.00      PROA   
ATOM   2286  HA  THR P 145     -25.968 -98.962 108.917  0.00 97.00      PROA   
ATOM   2287  CB  THR P 145     -25.506 -99.192 106.892  0.00 97.00      PROA   
ATOM   2288  HB  THR P 145     -24.503 -99.609 107.139  0.00 97.00      PROA   
ATOM   2289  OG1 THR P 145     -25.322 -97.798 106.661  0.00 97.00      PROA   
ATOM   2290  HG1 THR P 145     -25.945 -97.556 105.965  0.00 97.00      PROA   
ATOM   2291  CG2 THR P 145     -25.984 -99.848 105.582  0.00 97.00      PROA   
ATOM   2292 HG21 THR P 145     -26.962 -99.432 105.260  0.00 97.00      PROA   
ATOM   2293 HG22 THR P 145     -26.082-100.945 105.701  0.00 97.00      PROA   
ATOM   2294 HG23 THR P 145     -25.249 -99.648 104.772  0.00 97.00      PROA   
ATOM   2295  C   THR P 145     -27.799 -98.868 107.918  0.00 97.00      PROA   
ATOM   2296  O   THR P 145     -28.634 -99.368 107.178  0.00 97.00      PROA   
ATOM   2297  N   TYR P 146     -28.057 -97.749 108.625  0.00 97.00      PROA   
ATOM   2298  HN  TYR P 146     -27.365 -97.375 109.240  0.00 97.00      PROA   
ATOM   2299  CA  TYR P 146     -29.307 -97.025 108.575  0.00 97.00      PROA   
ATOM   2300  HA  TYR P 146     -30.022 -97.583 107.992  0.00 97.00      PROA   
ATOM   2301  CB  TYR P 146     -29.913 -96.727 109.968  0.00 97.00      PROA   
ATOM   2302  HB1 TYR P 146     -30.704 -95.952 109.886  0.00 97.00      PROA   
ATOM   2303  HB2 TYR P 146     -29.126 -96.352 110.658  0.00 97.00      PROA   
ATOM   2304  CG  TYR P 146     -30.559 -97.932 110.592  0.00 97.00      PROA   
ATOM   2305  CD1 TYR P 146     -29.798 -98.888 111.284  0.00 97.00      PROA   
ATOM   2306  HD1 TYR P 146     -28.720 -98.813 111.288  0.00 97.00      PROA   
ATOM   2307  CE1 TYR P 146     -30.431 -99.909 112.002  0.00 97.00      PROA   
ATOM   2308  HE1 TYR P 146     -29.839-100.640 112.528  0.00 97.00      PROA   
ATOM   2309  CZ  TYR P 146     -31.828 -99.967 112.056  0.00 97.00      PROA   
ATOM   2310  OH  TYR P 146     -32.465-100.977 112.800  0.00 97.00      PROA   
ATOM   2311  HH  TYR P 146     -31.768-101.526 113.174  0.00 97.00      PROA   
ATOM   2312  CD2 TYR P 146     -31.963 -98.033 110.613  0.00 97.00      PROA   
ATOM   2313  HD2 TYR P 146     -32.559 -97.293 110.100  0.00 97.00      PROA   
ATOM   2314  CE2 TYR P 146     -32.594 -99.044 111.345  0.00 97.00      PROA   
ATOM   2315  HE2 TYR P 146     -33.670 -99.095 111.389  0.00 97.00      PROA   
ATOM   2316  C   TYR P 146     -29.102 -95.701 107.884  0.00 97.00      PROA   
ATOM   2317  O   TYR P 146     -28.077 -95.051 108.043  0.00 97.00      PROA   
ATOM   2318  N   HSD P 147     -30.100 -95.266 107.088  0.00 97.00      PROA   
ATOM   2319  HN  HSD P 147     -30.938 -95.799 106.995  0.00 97.00      PROA   
ATOM   2320  CA  HSD P 147     -30.045 -94.005 106.376  0.00 97.00      PROA   
ATOM   2321  HA  HSD P 147     -29.389 -93.318 106.893  0.00 97.00      PROA   
ATOM   2322  CB  HSD P 147     -29.612 -94.162 104.891  0.00 97.00      PROA   
ATOM   2323  HB1 HSD P 147     -29.455 -93.155 104.448  0.00 97.00      PROA   
ATOM   2324  HB2 HSD P 147     -30.405 -94.666 104.302  0.00 97.00      PROA   
ATOM   2325  ND1 HSD P 147     -27.190 -94.519 104.161  0.00 97.00      PROA   
ATOM   2326  HD1 HSD P 147     -26.997 -93.568 103.913  0.00 97.00      PROA   
ATOM   2327  CG  HSD P 147     -28.368 -94.992 104.701  0.00 97.00      PROA   
ATOM   2328  CE1 HSD P 147     -26.360 -95.583 104.031  0.00 97.00      PROA   
ATOM   2329  HE1 HSD P 147     -25.347 -95.503 103.636  0.00 97.00      PROA   
ATOM   2330  NE2 HSD P 147     -26.925 -96.705 104.430  0.00 97.00      PROA   
ATOM   2331  CD2 HSD P 147     -28.189 -96.335 104.847  0.00 97.00      PROA   
ATOM   2332  HD2 HSD P 147     -28.876 -97.088 105.214  0.00 97.00      PROA   
ATOM   2333  C   HSD P 147     -31.446 -93.447 106.408  0.00 97.00      PROA   
ATOM   2334  O   HSD P 147     -32.398 -94.178 106.659  0.00 97.00      PROA   
ATOM   2335  N   CYS P 148     -31.626 -92.131 106.154  0.00 97.00      PROA   
ATOM   2336  HN  CYS P 148     -30.858 -91.495 106.091  0.00 97.00      PROA   
ATOM   2337  CA  CYS P 148     -32.948 -91.577 105.961  0.00 97.00      PROA   
ATOM   2338  HA  CYS P 148     -33.604 -92.379 105.670  0.00 97.00      PROA   
ATOM   2339  CB  CYS P 148     -33.558 -90.932 107.238  0.00 97.00      PROA   
ATOM   2340  HB1 CYS P 148     -33.534 -91.703 108.039  0.00 97.00      PROA   
ATOM   2341  HB2 CYS P 148     -34.631 -90.713 107.048  0.00 97.00      PROA   
ATOM   2342  SG  CYS P 148     -32.710 -89.434 107.845  0.00 97.00      PROA   
ATOM   2343  C   CYS P 148     -32.967 -90.612 104.799  0.00 97.00      PROA   
ATOM   2344  O   CYS P 148     -31.933 -90.141 104.335  0.00 97.00      PROA   
ATOM   2345  N   SER P 149     -34.181 -90.303 104.288  0.00 97.00      PROA   
ATOM   2346  HN  SER P 149     -35.003 -90.747 104.637  0.00 97.00      PROA   
ATOM   2347  CA  SER P 149     -34.354 -89.285 103.273  0.00 97.00      PROA   
ATOM   2348  HA  SER P 149     -33.578 -88.549 103.414  0.00 97.00      PROA   
ATOM   2349  CB  SER P 149     -34.335 -89.796 101.797  0.00 97.00      PROA   
ATOM   2350  HB1 SER P 149     -33.416 -90.403 101.656  0.00 97.00      PROA   
ATOM   2351  HB2 SER P 149     -34.287 -88.934 101.099  0.00 97.00      PROA   
ATOM   2352  OG  SER P 149     -35.466 -90.590 101.441  0.00 97.00      PROA   
ATOM   2353  HG1 SER P 149     -36.247 -90.138 101.767  0.00 97.00      PROA   
ATOM   2354  C   SER P 149     -35.668 -88.601 103.518  0.00 97.00      PROA   
ATOM   2355  O   SER P 149     -36.602 -89.213 104.018  0.00 97.00      PROA   
ATOM   2356  N   GLY P 150     -35.766 -87.308 103.143  0.00 97.00      PROA   
ATOM   2357  HN  GLY P 150     -34.978 -86.851 102.738  0.00 97.00      PROA   
ATOM   2358  CA  GLY P 150     -37.000 -86.548 103.187  0.00 97.00      PROA   
ATOM   2359  HA1 GLY P 150     -37.018 -85.985 104.107  0.00 97.00      PROA   
ATOM   2360  HA2 GLY P 150     -37.849 -87.206 103.055  0.00 97.00      PROA   
ATOM   2361  C   GLY P 150     -36.988 -85.585 102.043  0.00 97.00      PROA   
ATOM   2362  O   GLY P 150     -36.032 -85.534 101.282  0.00 97.00      PROA   
ATOM   2363  N   MET P 151     -38.062 -84.785 101.894  0.00 97.00      PROA   
ATOM   2364  HN  MET P 151     -38.866 -84.908 102.474  0.00 97.00      PROA   
ATOM   2365  CA  MET P 151     -38.236 -83.836 100.820  0.00 97.00      PROA   
ATOM   2366  HA  MET P 151     -37.362 -83.823 100.187  0.00 97.00      PROA   
ATOM   2367  CB  MET P 151     -39.492 -84.223  99.992  0.00 97.00      PROA   
ATOM   2368  HB1 MET P 151     -40.401 -83.721 100.377  0.00 97.00      PROA   
ATOM   2369  HB2 MET P 151     -39.663 -85.316 100.148  0.00 97.00      PROA   
ATOM   2370  CG  MET P 151     -39.371 -84.031  98.468  0.00 97.00      PROA   
ATOM   2371  HG1 MET P 151     -40.291 -84.460  98.010  0.00 97.00      PROA   
ATOM   2372  HG2 MET P 151     -38.512 -84.635  98.101  0.00 97.00      PROA   
ATOM   2373  SD  MET P 151     -39.193 -82.312  97.911  0.00 97.00      PROA   
ATOM   2374  CE  MET P 151     -39.352 -82.698  96.146  0.00 97.00      PROA   
ATOM   2375  HE1 MET P 151     -40.363 -83.101  95.923  0.00 97.00      PROA   
ATOM   2376  HE2 MET P 151     -38.603 -83.456  95.829  0.00 97.00      PROA   
ATOM   2377  HE3 MET P 151     -39.204 -81.787  95.527  0.00 97.00      PROA   
ATOM   2378  C   MET P 151     -38.413 -82.461 101.447  0.00 97.00      PROA   
ATOM   2379  O   MET P 151     -39.096 -82.303 102.455  0.00 97.00      PROA   
ATOM   2380  N   GLY P 152     -37.775 -81.425 100.852  0.00 97.00      PROA   
ATOM   2381  HN  GLY P 152     -37.157 -81.621 100.094  0.00 97.00      PROA   
ATOM   2382  CA  GLY P 152     -38.009 -80.023 101.183  0.00 97.00      PROA   
ATOM   2383  HA1 GLY P 152     -37.130 -79.625 101.660  0.00 97.00      PROA   
ATOM   2384  HA2 GLY P 152     -38.896 -79.933 101.795  0.00 97.00      PROA   
ATOM   2385  C   GLY P 152     -38.273 -79.246  99.924  0.00 97.00      PROA   
ATOM   2386  O   GLY P 152     -39.416 -78.954  99.589  0.00 97.00      PROA   
ATOM   2387  N   LYS P 153     -37.207 -78.867  99.188  0.00 97.00      PROA   
ATOM   2388  HN  LYS P 153     -36.280 -78.963  99.547  0.00 97.00      PROA   
ATOM   2389  CA  LYS P 153     -37.324 -78.366  97.828  0.00 97.00      PROA   
ATOM   2390  HA  LYS P 153     -38.366 -78.326  97.555  0.00 97.00      PROA   
ATOM   2391  CB  LYS P 153     -36.715 -76.948  97.670  0.00 97.00      PROA   
ATOM   2392  HB1 LYS P 153     -36.506 -76.729  96.600  0.00 97.00      PROA   
ATOM   2393  HB2 LYS P 153     -35.747 -76.909  98.214  0.00 97.00      PROA   
ATOM   2394  CG  LYS P 153     -37.637 -75.823  98.185  0.00 97.00      PROA   
ATOM   2395  HG1 LYS P 153     -37.088 -74.858  98.105  0.00 97.00      PROA   
ATOM   2396  HG2 LYS P 153     -37.871 -75.991  99.259  0.00 97.00      PROA   
ATOM   2397  CD  LYS P 153     -38.943 -75.732  97.376  0.00 97.00      PROA   
ATOM   2398  HD1 LYS P 153     -39.542 -76.651  97.562  0.00 97.00      PROA   
ATOM   2399  HD2 LYS P 153     -38.674 -75.710  96.295  0.00 97.00      PROA   
ATOM   2400  CE  LYS P 153     -39.809 -74.512  97.708  0.00 97.00      PROA   
ATOM   2401  HE1 LYS P 153     -39.265 -73.570  97.487  0.00 97.00      PROA   
ATOM   2402  HE2 LYS P 153     -40.107 -74.523  98.778  0.00 97.00      PROA   
ATOM   2403  NZ  LYS P 153     -41.044 -74.537  96.887  0.00 97.00      PROA   
ATOM   2404  HZ1 LYS P 153     -41.570 -75.411  97.091  0.00 97.00      PROA   
ATOM   2405  HZ2 LYS P 153     -40.786 -74.525  95.879  0.00 97.00      PROA   
ATOM   2406  HZ3 LYS P 153     -41.639 -73.714  97.103  0.00 97.00      PROA   
ATOM   2407  C   LYS P 153     -36.745 -79.329  96.817  0.00 97.00      PROA   
ATOM   2408  O   LYS P 153     -36.849 -79.120  95.609  0.00 97.00      PROA   
ATOM   2409  N   HSD P 154     -36.187 -80.452  97.303  0.00 97.00      PROA   
ATOM   2410  HN  HSD P 154     -36.094 -80.583  98.285  0.00 97.00      PROA   
ATOM   2411  CA  HSD P 154     -35.806 -81.592  96.512  0.00 97.00      PROA   
ATOM   2412  HA  HSD P 154     -36.615 -81.833  95.836  0.00 97.00      PROA   
ATOM   2413  CB  HSD P 154     -34.486 -81.398  95.721  0.00 97.00      PROA   
ATOM   2414  HB1 HSD P 154     -33.676 -81.096  96.421  0.00 97.00      PROA   
ATOM   2415  HB2 HSD P 154     -34.630 -80.566  94.998  0.00 97.00      PROA   
ATOM   2416  ND1 HSD P 154     -32.946 -83.368  95.220  0.00 97.00      PROA   
ATOM   2417  HD1 HSD P 154     -32.354 -83.265  96.021  0.00 97.00      PROA   
ATOM   2418  CG  HSD P 154     -34.069 -82.617  94.941  0.00 97.00      PROA   
ATOM   2419  CE1 HSD P 154     -32.918 -84.382  94.322  0.00 97.00      PROA   
ATOM   2420  HE1 HSD P 154     -32.131 -85.135  94.311  0.00 97.00      PROA   
ATOM   2421  NE2 HSD P 154     -33.943 -84.342  93.493  0.00 97.00      PROA   
ATOM   2422  CD2 HSD P 154     -34.658 -83.220  93.872  0.00 97.00      PROA   
ATOM   2423  HD2 HSD P 154     -35.553 -82.943  93.328  0.00 97.00      PROA   
ATOM   2424  C   HSD P 154     -35.686 -82.691  97.536  0.00 97.00      PROA   
ATOM   2425  O   HSD P 154     -35.758 -82.424  98.734  0.00 97.00      PROA   
ATOM   2426  N   ARG P 155     -35.531 -83.971  97.119  0.00 97.00      PROA   
ATOM   2427  HN  ARG P 155     -35.497 -84.199  96.148  0.00 97.00      PROA   
ATOM   2428  CA  ARG P 155     -35.184 -85.025  98.053  0.00 97.00      PROA   
ATOM   2429  HA  ARG P 155     -35.871 -84.937  98.882  0.00 97.00      PROA   
ATOM   2430  CB  ARG P 155     -35.366 -86.464  97.502  0.00 97.00      PROA   
ATOM   2431  HB1 ARG P 155     -36.457 -86.634  97.350  0.00 97.00      PROA   
ATOM   2432  HB2 ARG P 155     -35.036 -87.184  98.283  0.00 97.00      PROA   
ATOM   2433  CG  ARG P 155     -34.639 -86.752  96.169  0.00 97.00      PROA   
ATOM   2434  HG1 ARG P 155     -33.821 -86.016  96.042  0.00 97.00      PROA   
ATOM   2435  HG2 ARG P 155     -35.339 -86.608  95.317  0.00 97.00      PROA   
ATOM   2436  CD  ARG P 155     -33.975 -88.137  96.079  0.00 97.00      PROA   
ATOM   2437  HD1 ARG P 155     -33.154 -88.197  96.830  0.00 97.00      PROA   
ATOM   2438  HD2 ARG P 155     -33.563 -88.313  95.061  0.00 97.00      PROA   
ATOM   2439  NE  ARG P 155     -35.028 -89.162  96.362  0.00 97.00      PROA   
ATOM   2440  HE  ARG P 155     -35.981 -88.912  96.215  0.00 97.00      PROA   
ATOM   2441  CZ  ARG P 155     -34.794 -90.335  96.987  0.00 97.00      PROA   
ATOM   2442  NH1 ARG P 155     -33.560 -90.812  97.200  0.00 97.00      PROA   
ATOM   2443 HH11 ARG P 155     -32.785 -90.330  96.805  0.00 97.00      PROA   
ATOM   2444 HH12 ARG P 155     -33.466 -91.696  97.651  0.00 97.00      PROA   
ATOM   2445  NH2 ARG P 155     -35.834 -91.069  97.425  0.00 97.00      PROA   
ATOM   2446 HH21 ARG P 155     -36.761 -90.732  97.291  0.00 97.00      PROA   
ATOM   2447 HH22 ARG P 155     -35.645 -91.897  97.945  0.00 97.00      PROA   
ATOM   2448  C   ARG P 155     -33.781 -84.861  98.626  0.00 97.00      PROA   
ATOM   2449  O   ARG P 155     -32.820 -84.585  97.912  0.00 97.00      PROA   
ATOM   2450  N   TYR P 156     -33.639 -85.035  99.954  0.00 97.00      PROA   
ATOM   2451  HN  TYR P 156     -34.440 -85.206 100.525  0.00 97.00      PROA   
ATOM   2452  CA  TYR P 156     -32.380 -84.924 100.657  0.00 97.00      PROA   
ATOM   2453  HA  TYR P 156     -31.574 -84.742  99.961  0.00 97.00      PROA   
ATOM   2454  CB  TYR P 156     -32.412 -83.817 101.749  0.00 97.00      PROA   
ATOM   2455  HB1 TYR P 156     -31.411 -83.675 102.206  0.00 97.00      PROA   
ATOM   2456  HB2 TYR P 156     -33.134 -84.110 102.541  0.00 97.00      PROA   
ATOM   2457  CG  TYR P 156     -32.865 -82.485 101.194  0.00 97.00      PROA   
ATOM   2458  CD1 TYR P 156     -32.312 -81.954 100.013  0.00 97.00      PROA   
ATOM   2459  HD1 TYR P 156     -31.549 -82.502  99.482  0.00 97.00      PROA   
ATOM   2460  CE1 TYR P 156     -32.764 -80.733  99.497  0.00 97.00      PROA   
ATOM   2461  HE1 TYR P 156     -32.339 -80.348  98.581  0.00 97.00      PROA   
ATOM   2462  CZ  TYR P 156     -33.757 -80.014 100.172  0.00 97.00      PROA   
ATOM   2463  OH  TYR P 156     -34.208 -78.779  99.665  0.00 97.00      PROA   
ATOM   2464  HH  TYR P 156     -33.549 -78.461  99.045  0.00 97.00      PROA   
ATOM   2465  CD2 TYR P 156     -33.848 -81.739 101.871  0.00 97.00      PROA   
ATOM   2466  HD2 TYR P 156     -34.275 -82.121 102.787  0.00 97.00      PROA   
ATOM   2467  CE2 TYR P 156     -34.289 -80.512 101.366  0.00 97.00      PROA   
ATOM   2468  HE2 TYR P 156     -35.033 -79.946 101.904  0.00 97.00      PROA   
ATOM   2469  C   TYR P 156     -32.134 -86.261 101.315  0.00 97.00      PROA   
ATOM   2470  O   TYR P 156     -33.065 -86.893 101.798  0.00 97.00      PROA   
ATOM   2471  N   THR P 157     -30.866 -86.733 101.324  0.00 97.00      PROA   
ATOM   2472  HN  THR P 157     -30.133 -86.224 100.880  0.00 97.00      PROA   
ATOM   2473  CA  THR P 157     -30.452 -87.999 101.906  0.00 97.00      PROA   
ATOM   2474  HA  THR P 157     -31.305 -88.511 102.333  0.00 97.00      PROA   
ATOM   2475  CB  THR P 157     -29.756 -88.933 100.916  0.00 97.00      PROA   
ATOM   2476  HB  THR P 157     -29.215 -89.759 101.439  0.00 97.00      PROA   
ATOM   2477  OG1 THR P 157     -28.840 -88.225 100.085  0.00 97.00      PROA   
ATOM   2478  HG1 THR P 157     -28.136 -87.916 100.659  0.00 97.00      PROA   
ATOM   2479  CG2 THR P 157     -30.808 -89.570  99.995  0.00 97.00      PROA   
ATOM   2480 HG21 THR P 157     -31.378 -88.784  99.457  0.00 97.00      PROA   
ATOM   2481 HG22 THR P 157     -31.509 -90.195 100.583  0.00 97.00      PROA   
ATOM   2482 HG23 THR P 157     -30.303 -90.218  99.246  0.00 97.00      PROA   
ATOM   2483  C   THR P 157     -29.482 -87.716 103.029  0.00 97.00      PROA   
ATOM   2484  O   THR P 157     -28.623 -86.846 102.912  0.00 97.00      PROA   
ATOM   2485  N   SER P 158     -29.590 -88.463 104.152  0.00 97.00      PROA   
ATOM   2486  HN  SER P 158     -30.316 -89.142 104.255  0.00 97.00      PROA   
ATOM   2487  CA  SER P 158     -28.681 -88.333 105.274  0.00 97.00      PROA   
ATOM   2488  HA  SER P 158     -28.472 -87.282 105.402  0.00 97.00      PROA   
ATOM   2489  CB  SER P 158     -29.288 -88.876 106.603  0.00 97.00      PROA   
ATOM   2490  HB1 SER P 158     -30.297 -88.429 106.723  0.00 97.00      PROA   
ATOM   2491  HB2 SER P 158     -28.675 -88.557 107.472  0.00 97.00      PROA   
ATOM   2492  OG  SER P 158     -29.417 -90.297 106.635  0.00 97.00      PROA   
ATOM   2493  HG1 SER P 158     -28.537 -90.656 106.797  0.00 97.00      PROA   
ATOM   2494  C   SER P 158     -27.369 -89.048 105.030  0.00 97.00      PROA   
ATOM   2495  O   SER P 158     -27.214 -89.832 104.097  0.00 97.00      PROA   
ATOM   2496  N   ALA P 159     -26.398 -88.830 105.945  0.00 97.00      PROA   
ATOM   2497  HN  ALA P 159     -26.479 -88.091 106.610  0.00 97.00      PROA   
ATOM   2498  CA  ALA P 159     -25.298 -89.745 106.165  0.00 97.00      PROA   
ATOM   2499  HA  ALA P 159     -24.771 -89.855 105.226  0.00 97.00      PROA   
ATOM   2500  CB  ALA P 159     -24.331 -89.190 107.230  0.00 97.00      PROA   
ATOM   2501  HB1 ALA P 159     -24.849 -89.069 108.206  0.00 97.00      PROA   
ATOM   2502  HB2 ALA P 159     -23.952 -88.192 106.916  0.00 97.00      PROA   
ATOM   2503  HB3 ALA P 159     -23.461 -89.863 107.373  0.00 97.00      PROA   
ATOM   2504  C   ALA P 159     -25.793 -91.125 106.597  0.00 97.00      PROA   
ATOM   2505  O   ALA P 159     -26.844 -91.253 107.222  0.00 97.00      PROA   
ATOM   2506  N   GLY P 160     -25.052 -92.205 106.247  0.00 97.00      PROA   
ATOM   2507  HN  GLY P 160     -24.201 -92.093 105.741  0.00 97.00      PROA   
ATOM   2508  CA  GLY P 160     -25.355 -93.551 106.708  0.00 97.00      PROA   
ATOM   2509  HA1 GLY P 160     -24.904 -94.247 106.016  0.00 97.00      PROA   
ATOM   2510  HA2 GLY P 160     -26.424 -93.681 106.793  0.00 97.00      PROA   
ATOM   2511  C   GLY P 160     -24.719 -93.794 108.044  0.00 97.00      PROA   
ATOM   2512  O   GLY P 160     -23.546 -93.485 108.234  0.00 97.00      PROA   
ATOM   2513  N   ILE P 161     -25.475 -94.390 108.993  0.00 97.00      PROA   
ATOM   2514  HN  ILE P 161     -26.424 -94.632 108.795  0.00 97.00      PROA   
ATOM   2515  CA  ILE P 161     -24.996 -94.674 110.331  0.00 97.00      PROA   
ATOM   2516  HA  ILE P 161     -23.963 -94.373 110.419  0.00 97.00      PROA   
ATOM   2517  CB  ILE P 161     -25.794 -93.961 111.427  0.00 97.00      PROA   
ATOM   2518  HB  ILE P 161     -26.851 -94.318 111.396  0.00 97.00      PROA   
ATOM   2519  CG2 ILE P 161     -25.208 -94.303 112.818  0.00 97.00      PROA   
ATOM   2520 HG21 ILE P 161     -24.122 -94.074 112.848  0.00 97.00      PROA   
ATOM   2521 HG22 ILE P 161     -25.353 -95.373 113.071  0.00 97.00      PROA   
ATOM   2522 HG23 ILE P 161     -25.710 -93.693 113.598  0.00 97.00      PROA   
ATOM   2523  CG1 ILE P 161     -25.845 -92.422 111.207  0.00 97.00      PROA   
ATOM   2524 HG11 ILE P 161     -26.486 -91.986 112.006  0.00 97.00      PROA   
ATOM   2525 HG12 ILE P 161     -26.343 -92.202 110.239  0.00 97.00      PROA   
ATOM   2526  CD  ILE P 161     -24.483 -91.713 111.244  0.00 97.00      PROA   
ATOM   2527  HD1 ILE P 161     -23.809 -92.102 110.453  0.00 97.00      PROA   
ATOM   2528  HD2 ILE P 161     -23.984 -91.849 112.227  0.00 97.00      PROA   
ATOM   2529  HD3 ILE P 161     -24.614 -90.623 111.080  0.00 97.00      PROA   
ATOM   2530  C   ILE P 161     -25.053 -96.174 110.530  0.00 97.00      PROA   
ATOM   2531  O   ILE P 161     -26.114 -96.788 110.475  0.00 97.00      PROA   
ATOM   2532  N   SER P 162     -23.885 -96.809 110.774  0.00 97.00      PROA   
ATOM   2533  HN  SER P 162     -23.023 -96.306 110.789  0.00 97.00      PROA   
ATOM   2534  CA  SER P 162     -23.787 -98.243 110.964  0.00 97.00      PROA   
ATOM   2535  HA  SER P 162     -24.588 -98.726 110.425  0.00 97.00      PROA   
ATOM   2536  CB  SER P 162     -22.452 -98.813 110.418  0.00 97.00      PROA   
ATOM   2537  HB1 SER P 162     -22.417 -98.642 109.320  0.00 97.00      PROA   
ATOM   2538  HB2 SER P 162     -22.385 -99.908 110.596  0.00 97.00      PROA   
ATOM   2539  OG  SER P 162     -21.326 -98.158 110.999  0.00 97.00      PROA   
ATOM   2540  HG1 SER P 162     -21.457 -98.212 111.951  0.00 97.00      PROA   
ATOM   2541  C   SER P 162     -23.910 -98.630 112.424  0.00 97.00      PROA   
ATOM   2542  O   SER P 162     -23.085 -98.242 113.250  0.00 97.00      PROA   
ATOM   2543  N   VAL P 163     -24.931 -99.449 112.770  0.00 97.00      PROA   
ATOM   2544  HN  VAL P 163     -25.604 -99.742 112.093  0.00 97.00      PROA   
ATOM   2545  CA  VAL P 163     -25.108 -99.964 114.114  0.00 97.00      PROA   
ATOM   2546  HA  VAL P 163     -24.341 -99.550 114.748  0.00 97.00      PROA   
ATOM   2547  CB  VAL P 163     -26.446 -99.617 114.768  0.00 97.00      PROA   
ATOM   2548  HB  VAL P 163     -26.416 -99.929 115.839  0.00 97.00      PROA   
ATOM   2549  CG1 VAL P 163     -26.629 -98.087 114.739  0.00 97.00      PROA   
ATOM   2550 HG11 VAL P 163     -26.738 -97.716 113.697  0.00 97.00      PROA   
ATOM   2551 HG12 VAL P 163     -25.764 -97.577 115.212  0.00 97.00      PROA   
ATOM   2552 HG13 VAL P 163     -27.549 -97.817 115.299  0.00 97.00      PROA   
ATOM   2553  CG2 VAL P 163     -27.638-100.325 114.096  0.00 97.00      PROA   
ATOM   2554 HG21 VAL P 163     -27.605-101.422 114.254  0.00 97.00      PROA   
ATOM   2555 HG22 VAL P 163     -27.641-100.122 113.006  0.00 97.00      PROA   
ATOM   2556 HG23 VAL P 163     -28.592 -99.949 114.525  0.00 97.00      PROA   
ATOM   2557  C   VAL P 163     -24.900-101.460 114.077  0.00 97.00      PROA   
ATOM   2558  O   VAL P 163     -25.357-102.152 113.174  0.00 97.00      PROA   
ATOM   2559  N   THR P 164     -24.162-102.005 115.066  0.00 97.00      PROA   
ATOM   2560  HN  THR P 164     -23.787-101.423 115.787  0.00 97.00      PROA   
ATOM   2561  CA  THR P 164     -23.869-103.430 115.115  0.00 97.00      PROA   
ATOM   2562  HA  THR P 164     -24.320-103.936 114.276  0.00 97.00      PROA   
ATOM   2563  CB  THR P 164     -22.378-103.740 115.062  0.00 97.00      PROA   
ATOM   2564  HB  THR P 164     -21.863-103.375 115.978  0.00 97.00      PROA   
ATOM   2565  OG1 THR P 164     -21.777-103.096 113.946  0.00 97.00      PROA   
ATOM   2566  HG1 THR P 164     -22.155-102.217 113.897  0.00 97.00      PROA   
ATOM   2567  CG2 THR P 164     -22.144-105.252 114.879  0.00 97.00      PROA   
ATOM   2568 HG21 THR P 164     -22.600-105.586 113.922  0.00 97.00      PROA   
ATOM   2569 HG22 THR P 164     -22.581-105.846 115.704  0.00 97.00      PROA   
ATOM   2570 HG23 THR P 164     -21.053-105.461 114.826  0.00 97.00      PROA   
ATOM   2571  C   THR P 164     -24.474-103.969 116.396  0.00 97.00      PROA   
ATOM   2572  O   THR P 164     -24.052-103.597 117.483  0.00 97.00      PROA   
ATOM   2573  N   VAL P 165     -25.493-104.859 116.305  0.00 97.00      PROA   
ATOM   2574  HN  VAL P 165     -25.830-105.113 115.398  0.00 97.00      PROA   
ATOM   2575  CA  VAL P 165     -26.232-105.420 117.440  0.00 97.00      PROA   
ATOM   2576  HA  VAL P 165     -26.240-104.666 118.211  0.00 97.00      PROA   
ATOM   2577  CB  VAL P 165     -27.697-105.688 117.061  0.00 97.00      PROA   
ATOM   2578  HB  VAL P 165     -27.733-106.434 116.236  0.00 97.00      PROA   
ATOM   2579  CG1 VAL P 165     -28.572-106.200 118.229  0.00 97.00      PROA   
ATOM   2580 HG11 VAL P 165     -28.394-105.595 119.143  0.00 97.00      PROA   
ATOM   2581 HG12 VAL P 165     -28.381-107.269 118.448  0.00 97.00      PROA   
ATOM   2582 HG13 VAL P 165     -29.645-106.111 117.965  0.00 97.00      PROA   
ATOM   2583  CG2 VAL P 165     -28.316-104.362 116.565  0.00 97.00      PROA   
ATOM   2584 HG21 VAL P 165     -27.808-103.971 115.662  0.00 97.00      PROA   
ATOM   2585 HG22 VAL P 165     -28.259-103.597 117.369  0.00 97.00      PROA   
ATOM   2586 HG23 VAL P 165     -29.386-104.521 116.314  0.00 97.00      PROA   
ATOM   2587  C   VAL P 165     -25.499-106.665 117.977  0.00 97.00      PROA   
ATOM   2588  O   VAL P 165     -24.480-107.061 117.420  0.00 97.00      PROA   
ATOM   2589  N   LYS P 166     -25.957-107.312 119.084  0.00 97.00      PROA   
ATOM   2590  HN  LYS P 166     -26.757-106.986 119.581  0.00 97.00      PROA   
ATOM   2591  CA  LYS P 166     -25.468-108.609 119.513  0.00 97.00      PROA   
ATOM   2592  HA  LYS P 166     -25.057-109.152 118.669  0.00 97.00      PROA   
ATOM   2593  CB  LYS P 166     -24.506-108.618 120.744  0.00 97.00      PROA   
ATOM   2594  HB1 LYS P 166     -24.077-109.637 120.870  0.00 97.00      PROA   
ATOM   2595  HB2 LYS P 166     -25.090-108.390 121.665  0.00 97.00      PROA   
ATOM   2596  CG  LYS P 166     -23.375-107.571 120.742  0.00 97.00      PROA   
ATOM   2597  HG1 LYS P 166     -22.889-107.578 121.743  0.00 97.00      PROA   
ATOM   2598  HG2 LYS P 166     -23.876-106.585 120.648  0.00 97.00      PROA   
ATOM   2599  CD  LYS P 166     -22.282-107.796 119.673  0.00 97.00      PROA   
ATOM   2600  HD1 LYS P 166     -22.732-108.315 118.798  0.00 97.00      PROA   
ATOM   2601  HD2 LYS P 166     -21.515-108.485 120.089  0.00 97.00      PROA   
ATOM   2602  CE  LYS P 166     -21.574-106.522 119.174  0.00 97.00      PROA   
ATOM   2603  HE1 LYS P 166     -20.977-106.752 118.264  0.00 97.00      PROA   
ATOM   2604  HE2 LYS P 166     -20.916-106.082 119.950  0.00 97.00      PROA   
ATOM   2605  NZ  LYS P 166     -22.590-105.526 118.804  0.00 97.00      PROA   
ATOM   2606  HZ1 LYS P 166     -23.057-105.146 119.652  0.00 97.00      PROA   
ATOM   2607  HZ2 LYS P 166     -23.313-106.039 118.253  0.00 97.00      PROA   
ATOM   2608  HZ3 LYS P 166     -22.237-104.743 118.223  0.00 97.00      PROA   
ATOM   2609  C   LYS P 166     -26.696-109.337 119.970  0.00 97.00      PROA   
ATOM   2610  O   LYS P 166     -27.595-108.740 120.560  0.00 97.00      PROA   
ATOM   2611  N   GLU P 167     -26.673-110.657 119.677  0.00  0.00      PROA   
ATOM   2612  HN  GLU P 167     -25.910-111.018 119.147  0.00  0.00      PROA   
ATOM   2613  CA  GLU P 167     -27.576-111.684 120.113  0.00  0.00      PROA   
ATOM   2614  HA  GLU P 167     -28.248-111.291 120.864  0.00  0.00      PROA   
ATOM   2615  CB  GLU P 167     -28.351-112.312 118.931  0.00  0.00      PROA   
ATOM   2616  HB1 GLU P 167     -27.621-112.635 118.156  0.00  0.00      PROA   
ATOM   2617  HB2 GLU P 167     -28.973-111.501 118.488  0.00  0.00      PROA   
ATOM   2618  CG  GLU P 167     -29.247-113.507 119.304  0.00  0.00      PROA   
ATOM   2619  HG1 GLU P 167     -29.910-113.233 120.148  0.00  0.00      PROA   
ATOM   2620  HG2 GLU P 167     -28.621-114.368 119.621  0.00  0.00      PROA   
ATOM   2621  CD  GLU P 167     -30.108-113.902 118.103  0.00  0.00      PROA   
ATOM   2622  OE1 GLU P 167     -30.969-113.077 117.696  0.00  0.00      PROA   
ATOM   2623  OE2 GLU P 167     -29.915-115.031 117.577  0.00  0.00      PROA   
ATOM   2624  C   GLU P 167     -26.653-112.701 120.731  0.00  0.00      PROA   
ATOM   2625  O   GLU P 167     -25.626-113.048 120.149  0.00  0.00      PROA   
ATOM   2626  N   LEU P 168     -26.972-113.144 121.967  0.00  0.00      PROA   
ATOM   2627  HN  LEU P 168     -27.845-112.908 122.387  0.00  0.00      PROA   
ATOM   2628  CA  LEU P 168     -26.026-113.780 122.856  0.00  0.00      PROA   
ATOM   2629  HA  LEU P 168     -25.030-113.467 122.573  0.00  0.00      PROA   
ATOM   2630  CB  LEU P 168     -26.242-113.397 124.344  0.00  0.00      PROA   
ATOM   2631  HB1 LEU P 168     -25.352-113.719 124.930  0.00  0.00      PROA   
ATOM   2632  HB2 LEU P 168     -27.125-113.935 124.741  0.00  0.00      PROA   
ATOM   2633  CG  LEU P 168     -26.433-111.898 124.677  0.00  0.00      PROA   
ATOM   2634  HG  LEU P 168     -26.272-111.852 125.778  0.00  0.00      PROA   
ATOM   2635  CD1 LEU P 168     -25.364-110.994 124.030  0.00  0.00      PROA   
ATOM   2636 HD11 LEU P 168     -25.533-110.903 122.937  0.00  0.00      PROA   
ATOM   2637 HD12 LEU P 168     -24.352-111.417 124.200  0.00  0.00      PROA   
ATOM   2638 HD13 LEU P 168     -25.396-109.980 124.478  0.00  0.00      PROA   
ATOM   2639  CD2 LEU P 168     -27.876-111.388 124.467  0.00  0.00      PROA   
ATOM   2640 HD21 LEU P 168     -28.607-112.115 124.877  0.00  0.00      PROA   
ATOM   2641 HD22 LEU P 168     -28.090-111.233 123.390  0.00  0.00      PROA   
ATOM   2642 HD23 LEU P 168     -28.020-110.424 124.996  0.00  0.00      PROA   
ATOM   2643  C   LEU P 168     -26.088-115.287 122.770  0.00  0.00      PROA   
ATOM   2644  O   LEU P 168     -26.802-115.864 121.951  0.00  0.00      PROA   
ATOM   2645  N   PHE P 169     -25.308-115.932 123.678  0.00  0.00      PROA   
ATOM   2646  HN  PHE P 169     -24.719-115.387 124.269  0.00  0.00      PROA   
ATOM   2647  CA  PHE P 169     -25.271-117.340 124.011  0.00  0.00      PROA   
ATOM   2648  HA  PHE P 169     -25.013-117.853 123.096  0.00  0.00      PROA   
ATOM   2649  CB  PHE P 169     -24.175-117.629 125.096  0.00  0.00      PROA   
ATOM   2650  HB1 PHE P 169     -23.197-117.267 124.712  0.00  0.00      PROA   
ATOM   2651  HB2 PHE P 169     -24.080-118.721 125.275  0.00  0.00      PROA   
ATOM   2652  CG  PHE P 169     -24.422-116.937 126.427  0.00  0.00      PROA   
ATOM   2653  CD1 PHE P 169     -24.077-115.585 126.621  0.00  0.00      PROA   
ATOM   2654  HD1 PHE P 169     -23.630-115.026 125.812  0.00  0.00      PROA   
ATOM   2655  CE1 PHE P 169     -24.327-114.949 127.844  0.00  0.00      PROA   
ATOM   2656  HE1 PHE P 169     -24.075-113.906 127.971  0.00  0.00      PROA   
ATOM   2657  CZ  PHE P 169     -24.902-115.666 128.900  0.00  0.00      PROA   
ATOM   2658  HZ  PHE P 169     -25.097-115.177 129.842  0.00  0.00      PROA   
ATOM   2659  CD2 PHE P 169     -24.962-117.653 127.512  0.00  0.00      PROA   
ATOM   2660  HD2 PHE P 169     -25.195-118.700 127.394  0.00  0.00      PROA   
ATOM   2661  CE2 PHE P 169     -25.214-117.020 128.736  0.00  0.00      PROA   
ATOM   2662  HE2 PHE P 169     -25.648-117.580 129.551  0.00  0.00      PROA   
ATOM   2663  C   PHE P 169     -26.642-117.797 124.496  0.00  0.00      PROA   
ATOM   2664  O   PHE P 169     -27.353-116.978 125.076  0.00  0.00      PROA   
ATOM   2665  N   PRO P 170     -27.085-119.039 124.271  0.00  0.00      PROA   
ATOM   2666  CD  PRO P 170     -26.284-120.091 123.640  0.00  0.00      PROA   
ATOM   2667  HD1 PRO P 170     -25.222-120.062 123.965  0.00  0.00      PROA   
ATOM   2668  HD2 PRO P 170     -26.351-119.964 122.537  0.00  0.00      PROA   
ATOM   2669  CA  PRO P 170     -28.368-119.555 124.740  0.00  0.00      PROA   
ATOM   2670  HA  PRO P 170     -29.144-118.952 124.289  0.00  0.00      PROA   
ATOM   2671  CB  PRO P 170     -28.414-121.010 124.248  0.00  0.00      PROA   
ATOM   2672  HB1 PRO P 170     -28.915-121.037 123.255  0.00  0.00      PROA   
ATOM   2673  HB2 PRO P 170     -28.947-121.697 124.934  0.00  0.00      PROA   
ATOM   2674  CG  PRO P 170     -26.945-121.402 124.068  0.00  0.00      PROA   
ATOM   2675  HG1 PRO P 170     -26.526-121.735 125.042  0.00  0.00      PROA   
ATOM   2676  HG2 PRO P 170     -26.815-122.202 123.314  0.00  0.00      PROA   
ATOM   2677  C   PRO P 170     -28.554-119.460 126.240  0.00  0.00      PROA   
ATOM   2678  O   PRO P 170     -27.575-119.557 126.978  0.00  0.00      PROA   
ATOM   2679  N   ALA P 171     -29.818-119.256 126.685  0.00  0.00      PROA   
ATOM   2680  HN  ALA P 171     -30.571-119.201 126.034  0.00  0.00      PROA   
ATOM   2681  CA  ALA P 171     -30.208-119.075 128.067  0.00  0.00      PROA   
ATOM   2682  HA  ALA P 171     -29.640-118.221 128.391  0.00  0.00      PROA   
ATOM   2683  CB  ALA P 171     -31.707-118.736 128.216  0.00  0.00      PROA   
ATOM   2684  HB1 ALA P 171     -32.348-119.587 127.906  0.00  0.00      PROA   
ATOM   2685  HB2 ALA P 171     -31.962-117.865 127.577  0.00  0.00      PROA   
ATOM   2686  HB3 ALA P 171     -31.950-118.477 129.268  0.00  0.00      PROA   
ATOM   2687  C   ALA P 171     -29.867-120.209 129.020  0.00  0.00      PROA   
ATOM   2688  O   ALA P 171     -29.340-119.894 130.087  0.00  0.00      PROA   
ATOM   2689  N   PRO P 172     -30.055-121.499 128.742  0.00  0.00      PROA   
ATOM   2690  CD  PRO P 172     -30.929-122.052 127.700  0.00  0.00      PROA   
ATOM   2691  HD1 PRO P 172     -31.938-122.196 128.144  0.00  0.00      PROA   
ATOM   2692  HD2 PRO P 172     -31.016-121.413 126.801  0.00  0.00      PROA   
ATOM   2693  CA  PRO P 172     -29.414-122.562 129.491  0.00  0.00      PROA   
ATOM   2694  HA  PRO P 172     -28.476-122.235 129.920  0.00  0.00      PROA   
ATOM   2695  CB  PRO P 172     -29.182-123.595 128.365  0.00  0.00      PROA   
ATOM   2696  HB1 PRO P 172     -29.101-124.642 128.702  0.00  0.00      PROA   
ATOM   2697  HB2 PRO P 172     -28.221-123.333 127.865  0.00  0.00      PROA   
ATOM   2698  CG  PRO P 172     -30.305-123.399 127.330  0.00  0.00      PROA   
ATOM   2699  HG1 PRO P 172     -29.884-123.382 126.303  0.00  0.00      PROA   
ATOM   2700  HG2 PRO P 172     -31.059-124.206 127.381  0.00  0.00      PROA   
ATOM   2701  C   PRO P 172     -30.320-123.070 130.613  0.00  0.00      PROA   
ATOM   2702  O   PRO P 172     -31.248-122.374 131.023  0.00  0.00      PROA   
ATOM   2703  N   VAL P 173     -30.051-124.322 131.058  0.00 97.00      PROA   
ATOM   2704  HN  VAL P 173     -29.381-124.779 130.492  0.00 97.00      PROA   
ATOM   2705  CA  VAL P 173     -30.950-125.197 131.793  0.00 97.00      PROA   
ATOM   2706  HA  VAL P 173     -31.782-124.618 132.161  0.00 97.00      PROA   
ATOM   2707  CB  VAL P 173     -31.513-126.287 130.872  0.00 97.00      PROA   
ATOM   2708  HB  VAL P 173     -32.180-126.969 131.447  0.00 97.00      PROA   
ATOM   2709  CG1 VAL P 173     -32.375-125.602 129.788  0.00 97.00      PROA   
ATOM   2710 HG11 VAL P 173     -31.750-124.937 129.164  0.00 97.00      PROA   
ATOM   2711 HG12 VAL P 173     -33.175-124.988 130.249  0.00 97.00      PROA   
ATOM   2712 HG13 VAL P 173     -32.836-126.358 129.121  0.00 97.00      PROA   
ATOM   2713  CG2 VAL P 173     -30.391-127.134 130.227  0.00 97.00      PROA   
ATOM   2714 HG21 VAL P 173     -29.771-127.634 130.996  0.00 97.00      PROA   
ATOM   2715 HG22 VAL P 173     -29.731-126.512 129.590  0.00 97.00      PROA   
ATOM   2716 HG23 VAL P 173     -30.835-127.920 129.580  0.00 97.00      PROA   
ATOM   2717  C   VAL P 173     -30.280-125.822 133.004  0.00 97.00      PROA   
ATOM   2718  O   VAL P 173     -29.060-125.916 133.090  0.00 97.00      PROA   
ATOM   2719  N   LEU P 174     -31.095-126.267 133.991  0.00 97.00      PROA   
ATOM   2720  HN  LEU P 174     -32.083-126.149 133.932  0.00 97.00      PROA   
ATOM   2721  CA  LEU P 174     -30.614-126.947 135.174  0.00 97.00      PROA   
ATOM   2722  HA  LEU P 174     -29.545-126.824 135.274  0.00 97.00      PROA   
ATOM   2723  CB  LEU P 174     -31.290-126.368 136.444  0.00 97.00      PROA   
ATOM   2724  HB1 LEU P 174     -32.380-126.579 136.449  0.00 97.00      PROA   
ATOM   2725  HB2 LEU P 174     -31.179-125.259 136.367  0.00 97.00      PROA   
ATOM   2726  CG  LEU P 174     -30.675-126.765 137.808  0.00 97.00      PROA   
ATOM   2727  HG  LEU P 174     -29.569-126.644 137.739  0.00 97.00      PROA   
ATOM   2728  CD1 LEU P 174     -31.180-125.804 138.900  0.00 97.00      PROA   
ATOM   2729 HD11 LEU P 174     -32.285-125.872 138.988  0.00 97.00      PROA   
ATOM   2730 HD12 LEU P 174     -30.908-124.757 138.654  0.00 97.00      PROA   
ATOM   2731 HD13 LEU P 174     -30.732-126.070 139.879  0.00 97.00      PROA   
ATOM   2732  CD2 LEU P 174     -30.963-128.216 138.232  0.00 97.00      PROA   
ATOM   2733 HD21 LEU P 174     -30.418-128.937 137.592  0.00 97.00      PROA   
ATOM   2734 HD22 LEU P 174     -32.051-128.426 138.171  0.00 97.00      PROA   
ATOM   2735 HD23 LEU P 174     -30.636-128.373 139.281  0.00 97.00      PROA   
ATOM   2736  C   LEU P 174     -30.922-128.418 134.983  0.00 97.00      PROA   
ATOM   2737  O   LEU P 174     -32.076-128.841 135.022  0.00 97.00      PROA   
ATOM   2738  N   THR P 175     -29.872-129.242 134.759  0.00 97.00      PROA   
ATOM   2739  HN  THR P 175     -28.942-128.878 134.710  0.00 97.00      PROA   
ATOM   2740  CA  THR P 175     -29.997-130.671 134.545  0.00 97.00      PROA   
ATOM   2741  HA  THR P 175     -31.016-130.886 134.262  0.00 97.00      PROA   
ATOM   2742  CB  THR P 175     -29.135-131.218 133.410  0.00 97.00      PROA   
ATOM   2743  HB  THR P 175     -29.091-132.331 133.419  0.00 97.00      PROA   
ATOM   2744  OG1 THR P 175     -27.821-130.692 133.483  0.00 97.00      PROA   
ATOM   2745  HG1 THR P 175     -27.484-130.648 132.578  0.00 97.00      PROA   
ATOM   2746  CG2 THR P 175     -29.756-130.772 132.073  0.00 97.00      PROA   
ATOM   2747 HG21 THR P 175     -29.767-129.664 132.004  0.00 97.00      PROA   
ATOM   2748 HG22 THR P 175     -30.797-131.145 131.989  0.00 97.00      PROA   
ATOM   2749 HG23 THR P 175     -29.170-131.172 131.218  0.00 97.00      PROA   
ATOM   2750  C   THR P 175     -29.743-131.415 135.839  0.00 97.00      PROA   
ATOM   2751  O   THR P 175     -28.727-131.245 136.506  0.00 97.00      PROA   
ATOM   2752  N   ALA P 176     -30.713-132.268 136.225  0.00 97.00      PROA   
ATOM   2753  HN  ALA P 176     -31.543-132.363 135.685  0.00 97.00      PROA   
ATOM   2754  CA  ALA P 176     -30.646-133.100 137.401  0.00 97.00      PROA   
ATOM   2755  HA  ALA P 176     -29.660-133.043 137.845  0.00 97.00      PROA   
ATOM   2756  CB  ALA P 176     -31.705-132.675 138.439  0.00 97.00      PROA   
ATOM   2757  HB1 ALA P 176     -32.727-132.731 138.009  0.00 97.00      PROA   
ATOM   2758  HB2 ALA P 176     -31.521-131.619 138.740  0.00 97.00      PROA   
ATOM   2759  HB3 ALA P 176     -31.658-133.307 139.349  0.00 97.00      PROA   
ATOM   2760  C   ALA P 176     -30.877-134.520 136.932  0.00 97.00      PROA   
ATOM   2761  O   ALA P 176     -31.638-134.755 135.995  0.00 97.00      PROA   
ATOM   2762  N   SER P 177     -30.186-135.517 137.536  0.00 97.00      PROA   
ATOM   2763  HN  SER P 177     -29.556-135.336 138.288  0.00 97.00      PROA   
ATOM   2764  CA  SER P 177     -30.134-136.862 136.982  0.00 97.00      PROA   
ATOM   2765  HA  SER P 177     -30.308-136.816 135.914  0.00 97.00      PROA   
ATOM   2766  CB  SER P 177     -28.727-137.481 137.194  0.00 97.00      PROA   
ATOM   2767  HB1 SER P 177     -27.992-136.840 136.660  0.00 97.00      PROA   
ATOM   2768  HB2 SER P 177     -28.661-138.501 136.759  0.00 97.00      PROA   
ATOM   2769  OG  SER P 177     -28.356-137.515 138.572  0.00 97.00      PROA   
ATOM   2770  HG1 SER P 177     -28.814-138.264 138.962  0.00 97.00      PROA   
ATOM   2771  C   SER P 177     -31.168-137.816 137.550  0.00 97.00      PROA   
ATOM   2772  O   SER P 177     -31.212-138.978 137.145  0.00 97.00      PROA   
ATOM   2773  N   VAL P 178     -32.036-137.355 138.478  0.00 97.00      PROA   
ATOM   2774  HN  VAL P 178     -31.993-136.410 138.784  0.00 97.00      PROA   
ATOM   2775  CA  VAL P 178     -33.103-138.165 139.041  0.00 97.00      PROA   
ATOM   2776  HA  VAL P 178     -33.381-138.936 138.334  0.00 97.00      PROA   
ATOM   2777  CB  VAL P 178     -32.756-138.809 140.393  0.00 97.00      PROA   
ATOM   2778  HB  VAL P 178     -32.557-138.014 141.148  0.00 97.00      PROA   
ATOM   2779  CG1 VAL P 178     -33.921-139.695 140.887  0.00 97.00      PROA   
ATOM   2780 HG11 VAL P 178     -34.179-140.458 140.122  0.00 97.00      PROA   
ATOM   2781 HG12 VAL P 178     -34.821-139.094 141.109  0.00 97.00      PROA   
ATOM   2782 HG13 VAL P 178     -33.630-140.220 141.821  0.00 97.00      PROA   
ATOM   2783  CG2 VAL P 178     -31.486-139.679 140.275  0.00 97.00      PROA   
ATOM   2784 HG21 VAL P 178     -30.597-139.061 140.039  0.00 97.00      PROA   
ATOM   2785 HG22 VAL P 178     -31.617-140.442 139.478  0.00 97.00      PROA   
ATOM   2786 HG23 VAL P 178     -31.296-140.206 141.234  0.00 97.00      PROA   
ATOM   2787  C   VAL P 178     -34.285-137.231 139.215  0.00 97.00      PROA   
ATOM   2788  O   VAL P 178     -34.133-136.116 139.710  0.00 97.00      PROA   
ATOM   2789  N   THR P 179     -35.503-137.662 138.798  0.00 97.00      PROA   
ATOM   2790  HN  THR P 179     -35.612-138.545 138.346  0.00 97.00      PROA   
ATOM   2791  CA  THR P 179     -36.758-136.972 139.062  0.00 97.00      PROA   
ATOM   2792  HA  THR P 179     -36.629-135.939 138.767  0.00 97.00      PROA   
ATOM   2793  CB  THR P 179     -37.933-137.549 138.279  0.00 97.00      PROA   
ATOM   2794  HB  THR P 179     -38.907-137.129 138.628  0.00 97.00      PROA   
ATOM   2795  OG1 THR P 179     -37.969-138.968 138.387  0.00 97.00      PROA   
ATOM   2796  HG1 THR P 179     -38.110-139.153 139.318  0.00 97.00      PROA   
ATOM   2797  CG2 THR P 179     -37.773-137.192 136.792  0.00 97.00      PROA   
ATOM   2798 HG21 THR P 179     -36.829-137.613 136.388  0.00 97.00      PROA   
ATOM   2799 HG22 THR P 179     -37.766-136.091 136.657  0.00 97.00      PROA   
ATOM   2800 HG23 THR P 179     -38.621-137.615 136.212  0.00 97.00      PROA   
ATOM   2801  C   THR P 179     -37.147-136.980 140.529  0.00 97.00      PROA   
ATOM   2802  O   THR P 179     -36.974-137.975 141.228  0.00 97.00      PROA   
ATOM   2803  N   SER P 180     -37.753-135.876 141.014  0.00 97.00      PROA   
ATOM   2804  HN  SER P 180     -37.878-135.055 140.460  0.00 97.00      PROA   
ATOM   2805  CA  SER P 180     -38.419-135.795 142.296  0.00 97.00      PROA   
ATOM   2806  HA  SER P 180     -37.694-136.106 143.029  0.00 97.00      PROA   
ATOM   2807  CB  SER P 180     -38.813-134.333 142.603  0.00 97.00      PROA   
ATOM   2808  HB1 SER P 180     -37.890-133.760 142.836  0.00 97.00      PROA   
ATOM   2809  HB2 SER P 180     -39.494-134.250 143.473  0.00 97.00      PROA   
ATOM   2810  OG  SER P 180     -39.422-133.722 141.472  0.00 97.00      PROA   
ATOM   2811  HG1 SER P 180     -39.727-132.860 141.785  0.00 97.00      PROA   
ATOM   2812  C   SER P 180     -39.617-136.737 142.430  0.00 97.00      PROA   
ATOM   2813  O   SER P 180     -40.223-137.084 141.415  0.00 97.00      PROA   
ATOM   2814  N   PRO P 181     -39.999-137.220 143.615  0.00 97.00      PROA   
ATOM   2815  CD  PRO P 181     -41.272-137.942 143.723  0.00 97.00      PROA   
ATOM   2816  HD1 PRO P 181     -41.230-138.889 143.142  0.00 97.00      PROA   
ATOM   2817  HD2 PRO P 181     -42.100-137.300 143.342  0.00 97.00      PROA   
ATOM   2818  CA  PRO P 181     -39.492-136.813 144.921  0.00 97.00      PROA   
ATOM   2819  HA  PRO P 181     -39.221-135.771 144.920  0.00 97.00      PROA   
ATOM   2820  CB  PRO P 181     -40.683-137.053 145.863  0.00 97.00      PROA   
ATOM   2821  HB1 PRO P 181     -41.329-136.146 145.864  0.00 97.00      PROA   
ATOM   2822  HB2 PRO P 181     -40.380-137.276 146.905  0.00 97.00      PROA   
ATOM   2823  CG  PRO P 181     -41.459-138.207 145.217  0.00 97.00      PROA   
ATOM   2824  HG1 PRO P 181     -40.974-139.172 145.484  0.00 97.00      PROA   
ATOM   2825  HG2 PRO P 181     -42.523-138.236 145.524  0.00 97.00      PROA   
ATOM   2826  C   PRO P 181     -38.281-137.632 145.340  0.00 97.00      PROA   
ATOM   2827  O   PRO P 181     -38.357-138.856 145.433  0.00 97.00      PROA   
ATOM   2828  N   LEU P 182     -37.140-136.962 145.622  0.00 97.00      PROA   
ATOM   2829  HN  LEU P 182     -37.122-135.964 145.569  0.00 97.00      PROA   
ATOM   2830  CA  LEU P 182     -35.920-137.586 146.104  0.00 97.00      PROA   
ATOM   2831  HA  LEU P 182     -35.741-138.455 145.487  0.00 97.00      PROA   
ATOM   2832  CB  LEU P 182     -34.675-136.654 146.032  0.00 97.00      PROA   
ATOM   2833  HB1 LEU P 182     -33.791-137.239 146.374  0.00 97.00      PROA   
ATOM   2834  HB2 LEU P 182     -34.803-135.806 146.735  0.00 97.00      PROA   
ATOM   2835  CG  LEU P 182     -34.310-136.067 144.636  0.00 97.00      PROA   
ATOM   2836  HG  LEU P 182     -33.234-135.770 144.702  0.00 97.00      PROA   
ATOM   2837  CD1 LEU P 182     -34.425-137.095 143.496  0.00 97.00      PROA   
ATOM   2838 HD11 LEU P 182     -35.482-137.400 143.354  0.00 97.00      PROA   
ATOM   2839 HD12 LEU P 182     -33.819-137.997 143.719  0.00 97.00      PROA   
ATOM   2840 HD13 LEU P 182     -34.068-136.653 142.542  0.00 97.00      PROA   
ATOM   2841  CD2 LEU P 182     -35.079-134.776 144.289  0.00 97.00      PROA   
ATOM   2842 HD21 LEU P 182     -34.964-134.021 145.094  0.00 97.00      PROA   
ATOM   2843 HD22 LEU P 182     -36.158-134.984 144.152  0.00 97.00      PROA   
ATOM   2844 HD23 LEU P 182     -34.693-134.347 143.340  0.00 97.00      PROA   
ATOM   2845  C   LEU P 182     -36.081-138.076 147.533  0.00 97.00      PROA   
ATOM   2846  O   LEU P 182     -36.800-137.483 148.323  0.00 97.00      PROA   
ATOM   2847  N   LEU P 183     -35.420-139.186 147.922  0.00 97.00      PROA   
ATOM   2848  HN  LEU P 183     -34.857-139.706 147.285  0.00 97.00      PROA   
ATOM   2849  CA  LEU P 183     -35.425-139.636 149.303  0.00 97.00      PROA   
ATOM   2850  HA  LEU P 183     -36.438-139.565 149.672  0.00 97.00      PROA   
ATOM   2851  CB  LEU P 183     -34.976-141.109 149.449  0.00 97.00      PROA   
ATOM   2852  HB1 LEU P 183     -34.973-141.391 150.525  0.00 97.00      PROA   
ATOM   2853  HB2 LEU P 183     -33.937-141.210 149.066  0.00 97.00      PROA   
ATOM   2854  CG  LEU P 183     -35.873-142.133 148.709  0.00 97.00      PROA   
ATOM   2855  HG  LEU P 183     -35.848-141.905 147.618  0.00 97.00      PROA   
ATOM   2856  CD1 LEU P 183     -35.321-143.557 148.900  0.00 97.00      PROA   
ATOM   2857 HD11 LEU P 183     -35.332-143.827 149.977  0.00 97.00      PROA   
ATOM   2858 HD12 LEU P 183     -34.277-143.621 148.530  0.00 97.00      PROA   
ATOM   2859 HD13 LEU P 183     -35.943-144.290 148.345  0.00 97.00      PROA   
ATOM   2860  CD2 LEU P 183     -37.343-142.067 149.168  0.00 97.00      PROA   
ATOM   2861 HD21 LEU P 183     -37.792-141.084 148.916  0.00 97.00      PROA   
ATOM   2862 HD22 LEU P 183     -37.408-142.218 150.267  0.00 97.00      PROA   
ATOM   2863 HD23 LEU P 183     -37.939-142.858 148.666  0.00 97.00      PROA   
ATOM   2864  C   LEU P 183     -34.567-138.759 150.203  0.00 97.00      PROA   
ATOM   2865  O   LEU P 183     -33.490-138.309 149.820  0.00 97.00      PROA   
ATOM   2866  N   GLU P 184     -35.031-138.504 151.448  0.00 97.00      PROA   
ATOM   2867  HN  GLU P 184     -35.957-138.784 151.702  0.00 97.00      PROA   
ATOM   2868  CA  GLU P 184     -34.286-137.799 152.475  0.00 97.00      PROA   
ATOM   2869  HA  GLU P 184     -34.030-136.836 152.058  0.00 97.00      PROA   
ATOM   2870  CB  GLU P 184     -35.186-137.527 153.718  0.00 97.00      PROA   
ATOM   2871  HB1 GLU P 184     -35.643-138.497 154.018  0.00 97.00      PROA   
ATOM   2872  HB2 GLU P 184     -36.006-136.856 153.373  0.00 97.00      PROA   
ATOM   2873  CG  GLU P 184     -34.494-136.906 154.952  0.00 97.00      PROA   
ATOM   2874  HG1 GLU P 184     -33.879-136.046 154.636  0.00 97.00      PROA   
ATOM   2875  HG2 GLU P 184     -33.829-137.652 155.433  0.00 97.00      PROA   
ATOM   2876  CD  GLU P 184     -35.471-136.364 155.999  0.00 97.00      PROA   
ATOM   2877  OE1 GLU P 184     -36.294-135.475 155.670  0.00 97.00      PROA   
ATOM   2878  OE2 GLU P 184     -35.360-136.793 157.175  0.00 97.00      PROA   
ATOM   2879  C   GLU P 184     -32.967-138.494 152.819  0.00 97.00      PROA   
ATOM   2880  O   GLU P 184     -32.918-139.703 153.038  0.00 97.00      PROA   
ATOM   2881  N   GLY P 185     -31.857-137.719 152.827  0.00 97.00      PROA   
ATOM   2882  HN  GLY P 185     -31.980-136.730 152.737  0.00 97.00      PROA   
ATOM   2883  CA  GLY P 185     -30.497-138.193 153.037  0.00 97.00      PROA   
ATOM   2884  HA1 GLY P 185     -30.510-139.252 153.251  0.00 97.00      PROA   
ATOM   2885  HA2 GLY P 185     -30.074-137.626 153.847  0.00 97.00      PROA   
ATOM   2886  C   GLY P 185     -29.575-137.999 151.860  0.00 97.00      PROA   
ATOM   2887  O   GLY P 185     -28.359-138.023 152.036  0.00 97.00      PROA   
ATOM   2888  N   THR P 186     -30.091-137.805 150.625  0.00 97.00      PROA   
ATOM   2889  HN  THR P 186     -31.078-137.780 150.478  0.00 97.00      PROA   
ATOM   2890  CA  THR P 186     -29.246-137.817 149.432  0.00 97.00      PROA   
ATOM   2891  HA  THR P 186     -28.595-138.669 149.534  0.00 97.00      PROA   
ATOM   2892  CB  THR P 186     -30.022-138.043 148.135  0.00 97.00      PROA   
ATOM   2893  HB  THR P 186     -29.337-137.993 147.255  0.00 97.00      PROA   
ATOM   2894  OG1 THR P 186     -31.065-137.088 147.964  0.00 97.00      PROA   
ATOM   2895  HG1 THR P 186     -30.664-136.234 148.143  0.00 97.00      PROA   
ATOM   2896  CG2 THR P 186     -30.662-139.441 148.151  0.00 97.00      PROA   
ATOM   2897 HG21 THR P 186     -31.401-139.522 148.974  0.00 97.00      PROA   
ATOM   2898 HG22 THR P 186     -29.890-140.226 148.285  0.00 97.00      PROA   
ATOM   2899 HG23 THR P 186     -31.192-139.620 147.191  0.00 97.00      PROA   
ATOM   2900  C   THR P 186     -28.397-136.558 149.222  0.00 97.00      PROA   
ATOM   2901  O   THR P 186     -28.990-135.490 149.106  0.00 97.00      PROA   
ATOM   2902  N   PRO P 187     -27.062-136.548 149.099  0.00 97.00      PROA   
ATOM   2903  CD  PRO P 187     -26.170-137.654 149.475  0.00 97.00      PROA   
ATOM   2904  HD1 PRO P 187     -26.596-138.651 149.235  0.00 97.00      PROA   
ATOM   2905  HD2 PRO P 187     -25.961-137.583 150.565  0.00 97.00      PROA   
ATOM   2906  CA  PRO P 187     -26.357-135.541 148.295  0.00 97.00      PROA   
ATOM   2907  HA  PRO P 187     -26.586-134.561 148.689  0.00 97.00      PROA   
ATOM   2908  CB  PRO P 187     -24.876-135.909 148.461  0.00 97.00      PROA   
ATOM   2909  HB1 PRO P 187     -24.491-135.430 149.390  0.00 97.00      PROA   
ATOM   2910  HB2 PRO P 187     -24.241-135.587 147.613  0.00 97.00      PROA   
ATOM   2911  CG  PRO P 187     -24.889-137.426 148.666  0.00 97.00      PROA   
ATOM   2912  HG1 PRO P 187     -24.983-137.928 147.677  0.00 97.00      PROA   
ATOM   2913  HG2 PRO P 187     -23.985-137.799 149.186  0.00 97.00      PROA   
ATOM   2914  C   PRO P 187     -26.812-135.553 146.833  0.00 97.00      PROA   
ATOM   2915  O   PRO P 187     -27.224-136.605 146.346  0.00 97.00      PROA   
ATOM   2916  N   VAL P 188     -26.778-134.393 146.126  0.00 97.00      PROA   
ATOM   2917  HN  VAL P 188     -26.388-133.563 146.517  0.00 97.00      PROA   
ATOM   2918  CA  VAL P 188     -27.317-134.262 144.778  0.00 97.00      PROA   
ATOM   2919  HA  VAL P 188     -27.263-135.215 144.272  0.00 97.00      PROA   
ATOM   2920  CB  VAL P 188     -28.759-133.720 144.750  0.00 97.00      PROA   
ATOM   2921  HB  VAL P 188     -28.785-132.699 145.199  0.00 97.00      PROA   
ATOM   2922  CG1 VAL P 188     -29.300-133.635 143.305  0.00 97.00      PROA   
ATOM   2923 HG11 VAL P 188     -29.229-134.625 142.807  0.00 97.00      PROA   
ATOM   2924 HG12 VAL P 188     -28.742-132.890 142.706  0.00 97.00      PROA   
ATOM   2925 HG13 VAL P 188     -30.367-133.326 143.319  0.00 97.00      PROA   
ATOM   2926  CG2 VAL P 188     -29.693-134.621 145.587  0.00 97.00      PROA   
ATOM   2927 HG21 VAL P 188     -29.427-134.580 146.661  0.00 97.00      PROA   
ATOM   2928 HG22 VAL P 188     -29.628-135.673 145.238  0.00 97.00      PROA   
ATOM   2929 HG23 VAL P 188     -30.746-134.281 145.485  0.00 97.00      PROA   
ATOM   2930  C   VAL P 188     -26.417-133.278 144.057  0.00 97.00      PROA   
ATOM   2931  O   VAL P 188     -26.005-132.295 144.661  0.00 97.00      PROA   
ATOM   2932  N   THR P 189     -26.109-133.500 142.746  0.00 97.00      PROA   
ATOM   2933  HN  THR P 189     -26.464-134.300 142.271  0.00 97.00      PROA   
ATOM   2934  CA  THR P 189     -25.361-132.571 141.902  0.00 97.00      PROA   
ATOM   2935  HA  THR P 189     -25.040-131.752 142.525  0.00 97.00      PROA   
ATOM   2936  CB  THR P 189     -24.077-133.138 141.249  0.00 97.00      PROA   
ATOM   2937  HB  THR P 189     -23.254-133.109 141.999  0.00 97.00      PROA   
ATOM   2938  OG1 THR P 189     -23.636-132.447 140.078  0.00 97.00      PROA   
ATOM   2939  HG1 THR P 189     -23.211-131.631 140.365  0.00 97.00      PROA   
ATOM   2940  CG2 THR P 189     -24.308-134.590 140.806  0.00 97.00      PROA   
ATOM   2941 HG21 THR P 189     -25.154-134.634 140.088  0.00 97.00      PROA   
ATOM   2942 HG22 THR P 189     -24.515-135.252 141.670  0.00 97.00      PROA   
ATOM   2943 HG23 THR P 189     -23.397-134.968 140.291  0.00 97.00      PROA   
ATOM   2944  C   THR P 189     -26.322-131.968 140.897  0.00 97.00      PROA   
ATOM   2945  O   THR P 189     -27.183-132.656 140.352  0.00 97.00      PROA   
ATOM   2946  N   LEU P 190     -26.205-130.635 140.678  0.00 97.00      PROA   
ATOM   2947  HN  LEU P 190     -25.452-130.142 141.118  0.00 97.00      PROA   
ATOM   2948  CA  LEU P 190     -27.131-129.850 139.887  0.00 97.00      PROA   
ATOM   2949  HA  LEU P 190     -27.841-130.507 139.404  0.00 97.00      PROA   
ATOM   2950  CB  LEU P 190     -27.893-128.792 140.741  0.00 97.00      PROA   
ATOM   2951  HB1 LEU P 190     -28.523-128.186 140.053  0.00 97.00      PROA   
ATOM   2952  HB2 LEU P 190     -27.155-128.108 141.216  0.00 97.00      PROA   
ATOM   2953  CG  LEU P 190     -28.830-129.318 141.867  0.00 97.00      PROA   
ATOM   2954  HG  LEU P 190     -29.482-128.455 142.152  0.00 97.00      PROA   
ATOM   2955  CD1 LEU P 190     -29.762-130.452 141.403  0.00 97.00      PROA   
ATOM   2956 HD11 LEU P 190     -29.171-131.332 141.084  0.00 97.00      PROA   
ATOM   2957 HD12 LEU P 190     -30.392-130.127 140.551  0.00 97.00      PROA   
ATOM   2958 HD13 LEU P 190     -30.422-130.768 142.237  0.00 97.00      PROA   
ATOM   2959  CD2 LEU P 190     -28.083-129.711 143.159  0.00 97.00      PROA   
ATOM   2960 HD21 LEU P 190     -27.397-128.898 143.473  0.00 97.00      PROA   
ATOM   2961 HD22 LEU P 190     -27.487-130.632 143.009  0.00 97.00      PROA   
ATOM   2962 HD23 LEU P 190     -28.806-129.902 143.980  0.00 97.00      PROA   
ATOM   2963  C   LEU P 190     -26.378-129.116 138.790  0.00 97.00      PROA   
ATOM   2964  O   LEU P 190     -25.704-128.114 139.024  0.00 97.00      PROA   
ATOM   2965  N   SER P 191     -26.512-129.579 137.528  0.00 97.00      PROA   
ATOM   2966  HN  SER P 191     -27.103-130.361 137.330  0.00 97.00      PROA   
ATOM   2967  CA  SER P 191     -25.746-129.049 136.413  0.00 97.00      PROA   
ATOM   2968  HA  SER P 191     -24.812-128.661 136.795  0.00 97.00      PROA   
ATOM   2969  CB  SER P 191     -25.326-130.194 135.437  0.00 97.00      PROA   
ATOM   2970  HB1 SER P 191     -26.169-130.909 135.344  0.00 97.00      PROA   
ATOM   2971  HB2 SER P 191     -24.475-130.746 135.893  0.00 97.00      PROA   
ATOM   2972  OG  SER P 191     -24.950-129.768 134.129  0.00 97.00      PROA   
ATOM   2973  HG1 SER P 191     -25.778-129.668 133.646  0.00 97.00      PROA   
ATOM   2974  C   SER P 191     -26.441-127.878 135.733  0.00 97.00      PROA   
ATOM   2975  O   SER P 191     -27.349-128.048 134.930  0.00 97.00      PROA   
ATOM   2976  N   CYS P 192     -25.992-126.634 136.016  0.00 97.00      PROA   
ATOM   2977  HN  CYS P 192     -25.315-126.505 136.737  0.00 97.00      PROA   
ATOM   2978  CA  CYS P 192     -26.470-125.442 135.327  0.00 97.00      PROA   
ATOM   2979  HA  CYS P 192     -27.490-125.602 135.010  0.00 97.00      PROA   
ATOM   2980  CB  CYS P 192     -26.456-124.192 136.245  0.00 97.00      PROA   
ATOM   2981  HB1 CYS P 192     -26.739-123.294 135.654  0.00 97.00      PROA   
ATOM   2982  HB2 CYS P 192     -25.430-124.032 136.643  0.00 97.00      PROA   
ATOM   2983  SG  CYS P 192     -27.622-124.410 137.630  0.00 97.00      PROA   
ATOM   2984  C   CYS P 192     -25.628-125.203 134.083  0.00 97.00      PROA   
ATOM   2985  O   CYS P 192     -24.501-124.717 134.159  0.00 97.00      PROA   
ATOM   2986  N   GLU P 193     -26.162-125.586 132.895  0.00 97.00      PROA   
ATOM   2987  HN  GLU P 193     -27.111-125.896 132.852  0.00 97.00      PROA   
ATOM   2988  CA  GLU P 193     -25.353-125.867 131.722  0.00 97.00      PROA   
ATOM   2989  HA  GLU P 193     -24.319-125.663 131.961  0.00 97.00      PROA   
ATOM   2990  CB  GLU P 193     -25.447-127.374 131.368  0.00 97.00      PROA   
ATOM   2991  HB1 GLU P 193     -25.043-127.938 132.240  0.00 97.00      PROA   
ATOM   2992  HB2 GLU P 193     -24.784-127.583 130.500  0.00 97.00      PROA   
ATOM   2993  CG  GLU P 193     -26.878-127.884 131.084  0.00 97.00      PROA   
ATOM   2994  HG1 GLU P 193     -27.380-127.226 130.345  0.00 97.00      PROA   
ATOM   2995  HG2 GLU P 193     -27.491-127.914 132.009  0.00 97.00      PROA   
ATOM   2996  CD  GLU P 193     -26.820-129.277 130.480  0.00 97.00      PROA   
ATOM   2997  OE1 GLU P 193     -27.003-129.389 129.238  0.00 97.00      PROA   
ATOM   2998  OE2 GLU P 193     -26.535-130.246 131.227  0.00 97.00      PROA   
ATOM   2999  C   GLU P 193     -25.666-125.042 130.481  0.00 97.00      PROA   
ATOM   3000  O   GLU P 193     -26.820-124.781 130.153  0.00 97.00      PROA   
ATOM   3001  N   THR P 194     -24.603-124.622 129.739  0.00 97.00      PROA   
ATOM   3002  HN  THR P 194     -23.677-124.715 130.094  0.00 97.00      PROA   
ATOM   3003  CA  THR P 194     -24.726-123.960 128.443  0.00 97.00      PROA   
ATOM   3004  HA  THR P 194     -25.747-123.635 128.296  0.00 97.00      PROA   
ATOM   3005  CB  THR P 194     -23.803-122.739 128.293  0.00 97.00      PROA   
ATOM   3006  HB  THR P 194     -23.902-122.308 127.266  0.00 97.00      PROA   
ATOM   3007  OG1 THR P 194     -22.430-123.051 128.528  0.00 97.00      PROA   
ATOM   3008  HG1 THR P 194     -21.930-122.605 127.838  0.00 97.00      PROA   
ATOM   3009  CG2 THR P 194     -24.211-121.649 129.297  0.00 97.00      PROA   
ATOM   3010 HG21 THR P 194     -24.123-122.024 130.339  0.00 97.00      PROA   
ATOM   3011 HG22 THR P 194     -25.257-121.326 129.118  0.00 97.00      PROA   
ATOM   3012 HG23 THR P 194     -23.546-120.765 129.188  0.00 97.00      PROA   
ATOM   3013  C   THR P 194     -24.385-124.886 127.283  0.00 97.00      PROA   
ATOM   3014  O   THR P 194     -25.028-124.822 126.237  0.00 97.00      PROA   
ATOM   3015  N   LYS P 195     -23.314-125.706 127.426  0.00 97.00      PROA   
ATOM   3016  HN  LYS P 195     -22.862-125.720 128.312  0.00 97.00      PROA   
ATOM   3017  CA  LYS P 195     -22.628-126.446 126.367  0.00 97.00      PROA   
ATOM   3018  HA  LYS P 195     -21.817-126.951 126.870  0.00 97.00      PROA   
ATOM   3019  CB  LYS P 195     -23.470-127.573 125.691  0.00 97.00      PROA   
ATOM   3020  HB1 LYS P 195     -23.166-127.681 124.624  0.00 97.00      PROA   
ATOM   3021  HB2 LYS P 195     -24.544-127.290 125.685  0.00 97.00      PROA   
ATOM   3022  CG  LYS P 195     -23.317-128.985 126.297  0.00 97.00      PROA   
ATOM   3023  HG1 LYS P 195     -22.236-129.229 126.393  0.00 97.00      PROA   
ATOM   3024  HG2 LYS P 195     -23.748-129.698 125.556  0.00 97.00      PROA   
ATOM   3025  CD  LYS P 195     -24.035-129.238 127.633  0.00 97.00      PROA   
ATOM   3026  HD1 LYS P 195     -25.092-128.906 127.514  0.00 97.00      PROA   
ATOM   3027  HD2 LYS P 195     -23.579-128.625 128.439  0.00 97.00      PROA   
ATOM   3028  CE  LYS P 195     -24.009-130.733 128.012  0.00 97.00      PROA   
ATOM   3029  HE1 LYS P 195     -22.975-131.072 128.223  0.00 97.00      PROA   
ATOM   3030  HE2 LYS P 195     -24.430-131.333 127.176  0.00 97.00      PROA   
ATOM   3031  NZ  LYS P 195     -24.830-131.006 129.202  0.00 97.00      PROA   
ATOM   3032  HZ1 LYS P 195     -25.731-130.481 129.101  0.00 97.00      PROA   
ATOM   3033  HZ2 LYS P 195     -24.407-130.636 130.074  0.00 97.00      PROA   
ATOM   3034  HZ3 LYS P 195     -25.072-132.005 129.327  0.00 97.00      PROA   
ATOM   3035  C   LYS P 195     -21.914-125.593 125.313  0.00 97.00      PROA   
ATOM   3036  O   LYS P 195     -20.874-125.996 124.794  0.00 97.00      PROA   
ATOM   3037  N   LEU P 196     -22.421-124.382 125.006  0.00 97.00      PROA   
ATOM   3038  HN  LEU P 196     -23.312-124.130 125.378  0.00 97.00      PROA   
ATOM   3039  CA  LEU P 196     -21.862-123.463 124.037  0.00 97.00      PROA   
ATOM   3040  HA  LEU P 196     -21.281-124.024 123.318  0.00 97.00      PROA   
ATOM   3041  CB  LEU P 196     -22.963-122.658 123.286  0.00 97.00      PROA   
ATOM   3042  HB1 LEU P 196     -22.478-121.845 122.706  0.00 97.00      PROA   
ATOM   3043  HB2 LEU P 196     -23.640-122.188 124.032  0.00 97.00      PROA   
ATOM   3044  CG  LEU P 196     -23.825-123.430 122.248  0.00 97.00      PROA   
ATOM   3045  HG  LEU P 196     -24.459-122.657 121.746  0.00 97.00      PROA   
ATOM   3046  CD1 LEU P 196     -22.966-124.083 121.150  0.00 97.00      PROA   
ATOM   3047 HD11 LEU P 196     -22.343-124.896 121.578  0.00 97.00      PROA   
ATOM   3048 HD12 LEU P 196     -22.300-123.330 120.678  0.00 97.00      PROA   
ATOM   3049 HD13 LEU P 196     -23.618-124.520 120.365  0.00 97.00      PROA   
ATOM   3050  CD2 LEU P 196     -24.801-124.449 122.865  0.00 97.00      PROA   
ATOM   3051 HD21 LEU P 196     -25.421-123.970 123.650  0.00 97.00      PROA   
ATOM   3052 HD22 LEU P 196     -24.246-125.297 123.316  0.00 97.00      PROA   
ATOM   3053 HD23 LEU P 196     -25.473-124.857 122.080  0.00 97.00      PROA   
ATOM   3054  C   LEU P 196     -20.922-122.465 124.692  0.00 97.00      PROA   
ATOM   3055  O   LEU P 196     -21.135-122.023 125.820  0.00 97.00      PROA   
ATOM   3056  N   LEU P 197     -19.859-122.067 123.948  0.00 97.00      PROA   
ATOM   3057  HN  LEU P 197     -19.657-122.498 123.073  0.00 97.00      PROA   
ATOM   3058  CA  LEU P 197     -19.030-120.924 124.265  0.00 97.00      PROA   
ATOM   3059  HA  LEU P 197     -19.519-120.334 125.027  0.00 97.00      PROA   
ATOM   3060  CB  LEU P 197     -17.609-121.317 124.741  0.00 97.00      PROA   
ATOM   3061  HB1 LEU P 197     -17.120-121.930 123.952  0.00 97.00      PROA   
ATOM   3062  HB2 LEU P 197     -17.718-121.965 125.640  0.00 97.00      PROA   
ATOM   3063  CG  LEU P 197     -16.667-120.143 125.109  0.00 97.00      PROA   
ATOM   3064  HG  LEU P 197     -16.530-119.501 124.208  0.00 97.00      PROA   
ATOM   3065  CD1 LEU P 197     -17.234-119.262 126.238  0.00 97.00      PROA   
ATOM   3066 HD11 LEU P 197     -17.422-119.882 127.141  0.00 97.00      PROA   
ATOM   3067 HD12 LEU P 197     -18.183-118.781 125.928  0.00 97.00      PROA   
ATOM   3068 HD13 LEU P 197     -16.505-118.466 126.500  0.00 97.00      PROA   
ATOM   3069  CD2 LEU P 197     -15.275-120.671 125.502  0.00 97.00      PROA   
ATOM   3070 HD21 LEU P 197     -14.839-121.262 124.670  0.00 97.00      PROA   
ATOM   3071 HD22 LEU P 197     -15.353-121.322 126.398  0.00 97.00      PROA   
ATOM   3072 HD23 LEU P 197     -14.593-119.826 125.734  0.00 97.00      PROA   
ATOM   3073  C   LEU P 197     -18.951-120.083 123.010  0.00 97.00      PROA   
ATOM   3074  O   LEU P 197     -18.754-120.604 121.915  0.00 97.00      PROA   
ATOM   3075  N   LEU P 198     -19.136-118.750 123.152  0.00 97.00      PROA   
ATOM   3076  HN  LEU P 198     -19.258-118.350 124.055  0.00 97.00      PROA   
ATOM   3077  CA  LEU P 198     -19.141-117.788 122.072  0.00 97.00      PROA   
ATOM   3078  HA  LEU P 198     -18.678-118.217 121.193  0.00 97.00      PROA   
ATOM   3079  CB  LEU P 198     -20.546-117.200 121.729  0.00 97.00      PROA   
ATOM   3080  HB1 LEU P 198     -20.419-116.387 120.979  0.00 97.00      PROA   
ATOM   3081  HB2 LEU P 198     -20.989-116.746 122.642  0.00 97.00      PROA   
ATOM   3082  CG  LEU P 198     -21.606-118.163 121.124  0.00 97.00      PROA   
ATOM   3083  HG  LEU P 198     -22.447-117.509 120.782  0.00 97.00      PROA   
ATOM   3084  CD1 LEU P 198     -21.099-118.921 119.884  0.00 97.00      PROA   
ATOM   3085 HD11 LEU P 198     -20.300-119.636 120.165  0.00 97.00      PROA   
ATOM   3086 HD12 LEU P 198     -20.695-118.214 119.131  0.00 97.00      PROA   
ATOM   3087 HD13 LEU P 198     -21.930-119.497 119.423  0.00 97.00      PROA   
ATOM   3088  CD2 LEU P 198     -22.223-119.129 122.149  0.00 97.00      PROA   
ATOM   3089 HD21 LEU P 198     -22.501-118.587 123.074  0.00 97.00      PROA   
ATOM   3090 HD22 LEU P 198     -21.506-119.931 122.407  0.00 97.00      PROA   
ATOM   3091 HD23 LEU P 198     -23.134-119.604 121.728  0.00 97.00      PROA   
ATOM   3092  C   LEU P 198     -18.261-116.663 122.567  0.00 97.00      PROA   
ATOM   3093  O   LEU P 198     -17.908-116.622 123.745  0.00 97.00      PROA   
ATOM   3094  N   GLN P 199     -17.863-115.723 121.672  0.00 97.00      PROA   
ATOM   3095  HN  GLN P 199     -18.116-115.807 120.710  0.00 97.00      PROA   
ATOM   3096  CA  GLN P 199     -17.027-114.576 122.001  0.00 97.00      PROA   
ATOM   3097  HA  GLN P 199     -16.074-114.969 122.326  0.00 97.00      PROA   
ATOM   3098  CB  GLN P 199     -16.805-113.652 120.771  0.00 97.00      PROA   
ATOM   3099  HB1 GLN P 199     -16.124-112.824 121.071  0.00 97.00      PROA   
ATOM   3100  HB2 GLN P 199     -17.776-113.192 120.478  0.00 97.00      PROA   
ATOM   3101  CG  GLN P 199     -16.206-114.332 119.511  0.00 97.00      PROA   
ATOM   3102  HG1 GLN P 199     -15.807-113.570 118.809  0.00 97.00      PROA   
ATOM   3103  HG2 GLN P 199     -17.017-114.879 118.983  0.00 97.00      PROA   
ATOM   3104  CD  GLN P 199     -15.120-115.371 119.817  0.00 97.00      PROA   
ATOM   3105  OE1 GLN P 199     -15.333-116.575 119.635  0.00 97.00      PROA   
ATOM   3106  NE2 GLN P 199     -13.925-114.908 120.271  0.00 97.00      PROA   
ATOM   3107 HE21 GLN P 199     -13.206-115.580 120.442  0.00 97.00      PROA   
ATOM   3108 HE22 GLN P 199     -13.774-113.929 120.397  0.00 97.00      PROA   
ATOM   3109  C   GLN P 199     -17.589-113.740 123.149  0.00 97.00      PROA   
ATOM   3110  O   GLN P 199     -18.786-113.467 123.222  0.00 97.00      PROA   
ATOM   3111  N   ARG P 200     -16.717-113.355 124.106  0.00 97.00      PROA   
ATOM   3112  HN  ARG P 200     -15.739-113.529 124.031  0.00 97.00      PROA   
ATOM   3113  CA  ARG P 200     -17.153-112.887 125.398  0.00 97.00      PROA   
ATOM   3114  HA  ARG P 200     -18.146-112.469 125.334  0.00 97.00      PROA   
ATOM   3115  CB  ARG P 200     -17.108-114.090 126.375  0.00 97.00      PROA   
ATOM   3116  HB1 ARG P 200     -16.056-114.455 126.431  0.00 97.00      PROA   
ATOM   3117  HB2 ARG P 200     -17.703-114.925 125.940  0.00 97.00      PROA   
ATOM   3118  CG  ARG P 200     -17.605-113.808 127.798  0.00 97.00      PROA   
ATOM   3119  HG1 ARG P 200     -17.559-112.722 128.015  0.00 97.00      PROA   
ATOM   3120  HG2 ARG P 200     -16.882-114.292 128.486  0.00 97.00      PROA   
ATOM   3121  CD  ARG P 200     -19.024-114.301 128.121  0.00 97.00      PROA   
ATOM   3122  HD1 ARG P 200     -19.694-114.205 127.243  0.00 97.00      PROA   
ATOM   3123  HD2 ARG P 200     -19.460-113.704 128.956  0.00 97.00      PROA   
ATOM   3124  NE  ARG P 200     -18.943-115.750 128.506  0.00 97.00      PROA   
ATOM   3125  HE  ARG P 200     -18.954-116.455 127.803  0.00 97.00      PROA   
ATOM   3126  CZ  ARG P 200     -18.794-116.157 129.782  0.00 97.00      PROA   
ATOM   3127  NH1 ARG P 200     -18.697-115.294 130.800  0.00 97.00      PROA   
ATOM   3128 HH11 ARG P 200     -18.259-114.418 130.605  0.00 97.00      PROA   
ATOM   3129 HH12 ARG P 200     -18.536-115.659 131.717  0.00 97.00      PROA   
ATOM   3130  NH2 ARG P 200     -18.647-117.456 130.080  0.00 97.00      PROA   
ATOM   3131 HH21 ARG P 200     -18.513-118.112 129.346  0.00 97.00      PROA   
ATOM   3132 HH22 ARG P 200     -18.318-117.647 131.002  0.00 97.00      PROA   
ATOM   3133  C   ARG P 200     -16.149-111.842 125.849  0.00 97.00      PROA   
ATOM   3134  O   ARG P 200     -14.960-112.058 125.619  0.00 97.00      PROA   
ATOM   3135  N   PRO P 201     -16.508-110.716 126.477  0.00 97.00      PROA   
ATOM   3136  CD  PRO P 201     -17.858-110.136 126.455  0.00 97.00      PROA   
ATOM   3137  HD1 PRO P 201     -18.607-110.853 126.857  0.00 97.00      PROA   
ATOM   3138  HD2 PRO P 201     -18.119-109.858 125.409  0.00 97.00      PROA   
ATOM   3139  CA  PRO P 201     -15.541-109.861 127.157  0.00 97.00      PROA   
ATOM   3140  HA  PRO P 201     -14.654-109.733 126.551  0.00 97.00      PROA   
ATOM   3141  CB  PRO P 201     -16.286-108.522 127.331  0.00 97.00      PROA   
ATOM   3142  HB1 PRO P 201     -16.079-107.887 126.439  0.00 97.00      PROA   
ATOM   3143  HB2 PRO P 201     -15.987-107.960 128.237  0.00 97.00      PROA   
ATOM   3144  CG  PRO P 201     -17.782-108.882 127.331  0.00 97.00      PROA   
ATOM   3145  HG1 PRO P 201     -18.105-109.137 128.361  0.00 97.00      PROA   
ATOM   3146  HG2 PRO P 201     -18.419-108.058 126.956  0.00 97.00      PROA   
ATOM   3147  C   PRO P 201     -15.093-110.472 128.479  0.00 97.00      PROA   
ATOM   3148  O   PRO P 201     -13.931-110.861 128.586  0.00 97.00      PROA   
ATOM   3149  N   GLY P 202     -15.985-110.591 129.486  0.00 97.00      PROA   
ATOM   3150  HN  GLY P 202     -16.884-110.162 129.415  0.00 97.00      PROA   
ATOM   3151  CA  GLY P 202     -15.703-111.265 130.737  0.00 97.00      PROA   
ATOM   3152  HA1 GLY P 202     -16.463-110.923 131.408  0.00 97.00      PROA   
ATOM   3153  HA2 GLY P 202     -14.702-111.040 131.075  0.00 97.00      PROA   
ATOM   3154  C   GLY P 202     -15.880-112.747 130.637  0.00 97.00      PROA   
ATOM   3155  O   GLY P 202     -17.008-113.212 130.651  0.00 97.00      PROA   
ATOM   3156  N   LEU P 203     -14.773-113.514 130.556  0.00 97.00      PROA   
ATOM   3157  HN  LEU P 203     -13.886-113.060 130.558  0.00 97.00      PROA   
ATOM   3158  CA  LEU P 203     -14.730-114.958 130.365  0.00 97.00      PROA   
ATOM   3159  HA  LEU P 203     -15.311-115.164 129.483  0.00 97.00      PROA   
ATOM   3160  CB  LEU P 203     -13.285-115.453 130.062  0.00 97.00      PROA   
ATOM   3161  HB1 LEU P 203     -13.146-116.506 130.390  0.00 97.00      PROA   
ATOM   3162  HB2 LEU P 203     -12.574-114.829 130.646  0.00 97.00      PROA   
ATOM   3163  CG  LEU P 203     -12.872-115.414 128.561  0.00 97.00      PROA   
ATOM   3164  HG  LEU P 203     -11.791-115.695 128.525  0.00 97.00      PROA   
ATOM   3165  CD1 LEU P 203     -13.626-116.467 127.723  0.00 97.00      PROA   
ATOM   3166 HD11 LEU P 203     -14.713-116.242 127.696  0.00 97.00      PROA   
ATOM   3167 HD12 LEU P 203     -13.483-117.481 128.153  0.00 97.00      PROA   
ATOM   3168 HD13 LEU P 203     -13.245-116.470 126.679  0.00 97.00      PROA   
ATOM   3169  CD2 LEU P 203     -12.990-114.019 127.917  0.00 97.00      PROA   
ATOM   3170 HD21 LEU P 203     -12.418-113.271 128.504  0.00 97.00      PROA   
ATOM   3171 HD22 LEU P 203     -14.051-113.696 127.871  0.00 97.00      PROA   
ATOM   3172 HD23 LEU P 203     -12.590-114.036 126.881  0.00 97.00      PROA   
ATOM   3173  C   LEU P 203     -15.376-115.825 131.444  0.00 97.00      PROA   
ATOM   3174  O   LEU P 203     -15.912-116.884 131.125  0.00 97.00      PROA   
ATOM   3175  N   GLN P 204     -15.334-115.436 132.739  0.00 97.00      PROA   
ATOM   3176  HN  GLN P 204     -15.033-114.514 132.988  0.00 97.00      PROA   
ATOM   3177  CA  GLN P 204     -15.689-116.287 133.870  0.00 97.00      PROA   
ATOM   3178  HA  GLN P 204     -15.142-117.211 133.756  0.00 97.00      PROA   
ATOM   3179  CB  GLN P 204     -15.276-115.581 135.190  0.00 97.00      PROA   
ATOM   3180  HB1 GLN P 204     -15.933-114.698 135.347  0.00 97.00      PROA   
ATOM   3181  HB2 GLN P 204     -14.249-115.176 135.032  0.00 97.00      PROA   
ATOM   3182  CG  GLN P 204     -15.257-116.416 136.492  0.00 97.00      PROA   
ATOM   3183  HG1 GLN P 204     -16.296-116.557 136.857  0.00 97.00      PROA   
ATOM   3184  HG2 GLN P 204     -14.709-115.850 137.274  0.00 97.00      PROA   
ATOM   3185  CD  GLN P 204     -14.628-117.803 136.311  0.00 97.00      PROA   
ATOM   3186  OE1 GLN P 204     -15.259-118.762 135.857  0.00 97.00      PROA   
ATOM   3187  NE2 GLN P 204     -13.329-117.927 136.692  0.00 97.00      PROA   
ATOM   3188 HE21 GLN P 204     -12.906-118.826 136.599  0.00 97.00      PROA   
ATOM   3189 HE22 GLN P 204     -12.836-117.132 137.038  0.00 97.00      PROA   
ATOM   3190  C   GLN P 204     -17.176-116.614 133.937  0.00 97.00      PROA   
ATOM   3191  O   GLN P 204     -18.000-115.969 133.307  0.00 97.00      PROA   
ATOM   3192  N   LEU P 205     -17.578-117.635 134.724  0.00 97.00      PROA   
ATOM   3193  HN  LEU P 205     -16.908-118.225 135.172  0.00 97.00      PROA   
ATOM   3194  CA  LEU P 205     -18.948-117.747 135.174  0.00 97.00      PROA   
ATOM   3195  HA  LEU P 205     -19.479-116.831 134.957  0.00 97.00      PROA   
ATOM   3196  CB  LEU P 205     -19.736-118.919 134.538  0.00 97.00      PROA   
ATOM   3197  HB1 LEU P 205     -20.726-119.017 135.036  0.00 97.00      PROA   
ATOM   3198  HB2 LEU P 205     -19.166-119.859 134.700  0.00 97.00      PROA   
ATOM   3199  CG  LEU P 205     -20.009-118.762 133.025  0.00 97.00      PROA   
ATOM   3200  HG  LEU P 205     -19.039-118.530 132.531  0.00 97.00      PROA   
ATOM   3201  CD1 LEU P 205     -20.532-120.076 132.417  0.00 97.00      PROA   
ATOM   3202 HD11 LEU P 205     -21.493-120.361 132.895  0.00 97.00      PROA   
ATOM   3203 HD12 LEU P 205     -19.798-120.894 132.576  0.00 97.00      PROA   
ATOM   3204 HD13 LEU P 205     -20.703-119.957 131.326  0.00 97.00      PROA   
ATOM   3205  CD2 LEU P 205     -21.000-117.617 132.737  0.00 97.00      PROA   
ATOM   3206 HD21 LEU P 205     -20.597-116.643 133.084  0.00 97.00      PROA   
ATOM   3207 HD22 LEU P 205     -21.960-117.808 133.261  0.00 97.00      PROA   
ATOM   3208 HD23 LEU P 205     -21.203-117.545 131.647  0.00 97.00      PROA   
ATOM   3209  C   LEU P 205     -18.958-117.884 136.677  0.00 97.00      PROA   
ATOM   3210  O   LEU P 205     -18.546-118.895 137.242  0.00 97.00      PROA   
ATOM   3211  N   TYR P 206     -19.483-116.844 137.362  0.00 97.00      PROA   
ATOM   3212  HN  TYR P 206     -19.748-116.009 136.888  0.00 97.00      PROA   
ATOM   3213  CA  TYR P 206     -19.832-116.899 138.768  0.00 97.00      PROA   
ATOM   3214  HA  TYR P 206     -19.233-117.652 139.263  0.00 97.00      PROA   
ATOM   3215  CB  TYR P 206     -19.698-115.543 139.516  0.00 97.00      PROA   
ATOM   3216  HB1 TYR P 206     -19.838-115.672 140.610  0.00 97.00      PROA   
ATOM   3217  HB2 TYR P 206     -20.454-114.817 139.145  0.00 97.00      PROA   
ATOM   3218  CG  TYR P 206     -18.338-114.950 139.271  0.00 97.00      PROA   
ATOM   3219  CD1 TYR P 206     -17.237-115.258 140.094  0.00 97.00      PROA   
ATOM   3220  HD1 TYR P 206     -17.364-115.929 140.932  0.00 97.00      PROA   
ATOM   3221  CE1 TYR P 206     -15.975-114.705 139.825  0.00 97.00      PROA   
ATOM   3222  HE1 TYR P 206     -15.127-114.953 140.449  0.00 97.00      PROA   
ATOM   3223  CZ  TYR P 206     -15.808-113.850 138.724  0.00 97.00      PROA   
ATOM   3224  OH  TYR P 206     -14.533-113.358 138.376  0.00 97.00      PROA   
ATOM   3225  HH  TYR P 206     -14.597-112.985 137.487  0.00 97.00      PROA   
ATOM   3226  CD2 TYR P 206     -18.165-114.044 138.212  0.00 97.00      PROA   
ATOM   3227  HD2 TYR P 206     -19.001-113.766 137.586  0.00 97.00      PROA   
ATOM   3228  CE2 TYR P 206     -16.909-113.514 137.930  0.00 97.00      PROA   
ATOM   3229  HE2 TYR P 206     -16.803-112.854 137.084  0.00 97.00      PROA   
ATOM   3230  C   TYR P 206     -21.278-117.323 138.795  0.00 97.00      PROA   
ATOM   3231  O   TYR P 206     -22.023-117.067 137.850  0.00 97.00      PROA   
ATOM   3232  N   PHE P 207     -21.709-118.012 139.870  0.00 97.00      PROA   
ATOM   3233  HN  PHE P 207     -21.111-118.194 140.651  0.00 97.00      PROA   
ATOM   3234  CA  PHE P 207     -23.042-118.569 139.926  0.00 97.00      PROA   
ATOM   3235  HA  PHE P 207     -23.685-118.093 139.200  0.00 97.00      PROA   
ATOM   3236  CB  PHE P 207     -23.075-120.108 139.732  0.00 97.00      PROA   
ATOM   3237  HB1 PHE P 207     -24.089-120.521 139.922  0.00 97.00      PROA   
ATOM   3238  HB2 PHE P 207     -22.375-120.575 140.456  0.00 97.00      PROA   
ATOM   3239  CG  PHE P 207     -22.657-120.532 138.343  0.00 97.00      PROA   
ATOM   3240  CD1 PHE P 207     -21.298-120.658 138.004  0.00 97.00      PROA   
ATOM   3241  HD1 PHE P 207     -20.539-120.368 138.715  0.00 97.00      PROA   
ATOM   3242  CE1 PHE P 207     -20.914-121.170 136.759  0.00 97.00      PROA   
ATOM   3243  HE1 PHE P 207     -19.865-121.247 136.511  0.00 97.00      PROA   
ATOM   3244  CZ  PHE P 207     -21.887-121.571 135.837  0.00 97.00      PROA   
ATOM   3245  HZ  PHE P 207     -21.591-121.962 134.874  0.00 97.00      PROA   
ATOM   3246  CD2 PHE P 207     -23.625-120.936 137.404  0.00 97.00      PROA   
ATOM   3247  HD2 PHE P 207     -24.673-120.863 137.654  0.00 97.00      PROA   
ATOM   3248  CE2 PHE P 207     -23.244-121.453 136.159  0.00 97.00      PROA   
ATOM   3249  HE2 PHE P 207     -23.996-121.766 135.450  0.00 97.00      PROA   
ATOM   3250  C   PHE P 207     -23.628-118.271 141.271  0.00 97.00      PROA   
ATOM   3251  O   PHE P 207     -22.919-117.953 142.214  0.00 97.00      PROA   
ATOM   3252  N   SER P 208     -24.965-118.374 141.382  0.00 97.00      PROA   
ATOM   3253  HN  SER P 208     -25.534-118.536 140.581  0.00 97.00      PROA   
ATOM   3254  CA  SER P 208     -25.660-118.288 142.641  0.00 97.00      PROA   
ATOM   3255  HA  SER P 208     -25.010-118.649 143.428  0.00 97.00      PROA   
ATOM   3256  CB  SER P 208     -26.137-116.857 143.005  0.00 97.00      PROA   
ATOM   3257  HB1 SER P 208     -25.240-116.230 143.203  0.00 97.00      PROA   
ATOM   3258  HB2 SER P 208     -26.762-116.865 143.924  0.00 97.00      PROA   
ATOM   3259  OG  SER P 208     -26.858-116.268 141.928  0.00 97.00      PROA   
ATOM   3260  HG1 SER P 208     -27.422-115.577 142.292  0.00 97.00      PROA   
ATOM   3261  C   SER P 208     -26.818-119.244 142.566  0.00 97.00      PROA   
ATOM   3262  O   SER P 208     -27.281-119.596 141.484  0.00 97.00      PROA   
ATOM   3263  N   PHE P 209     -27.273-119.716 143.745  0.00 97.00      PROA   
ATOM   3264  HN  PHE P 209     -26.882-119.394 144.602  0.00 97.00      PROA   
ATOM   3265  CA  PHE P 209     -28.315-120.702 143.884  0.00 97.00      PROA   
ATOM   3266  HA  PHE P 209     -28.854-120.784 142.947  0.00 97.00      PROA   
ATOM   3267  CB  PHE P 209     -27.750-122.081 144.331  0.00 97.00      PROA   
ATOM   3268  HB1 PHE P 209     -28.269-122.501 145.216  0.00 97.00      PROA   
ATOM   3269  HB2 PHE P 209     -26.672-121.983 144.586  0.00 97.00      PROA   
ATOM   3270  CG  PHE P 209     -27.892-123.086 143.220  0.00 97.00      PROA   
ATOM   3271  CD1 PHE P 209     -29.144-123.681 142.987  0.00 97.00      PROA   
ATOM   3272  HD1 PHE P 209     -29.996-123.387 143.584  0.00 97.00      PROA   
ATOM   3273  CE1 PHE P 209     -29.296-124.660 141.999  0.00 97.00      PROA   
ATOM   3274  HE1 PHE P 209     -30.262-125.114 141.840  0.00 97.00      PROA   
ATOM   3275  CZ  PHE P 209     -28.193-125.057 141.234  0.00 97.00      PROA   
ATOM   3276  HZ  PHE P 209     -28.302-125.814 140.472  0.00 97.00      PROA   
ATOM   3277  CD2 PHE P 209     -26.791-123.490 142.443  0.00 97.00      PROA   
ATOM   3278  HD2 PHE P 209     -25.819-123.049 142.613  0.00 97.00      PROA   
ATOM   3279  CE2 PHE P 209     -26.940-124.471 141.455  0.00 97.00      PROA   
ATOM   3280  HE2 PHE P 209     -26.091-124.781 140.865  0.00 97.00      PROA   
ATOM   3281  C   PHE P 209     -29.297-120.166 144.895  0.00 97.00      PROA   
ATOM   3282  O   PHE P 209     -28.918-119.528 145.875  0.00 97.00      PROA   
ATOM   3283  N   TYR P 210     -30.605-120.388 144.644  0.00 97.00      PROA   
ATOM   3284  HN  TYR P 210     -30.892-120.891 143.832  0.00 97.00      PROA   
ATOM   3285  CA  TYR P 210     -31.677-119.817 145.427  0.00 97.00      PROA   
ATOM   3286  HA  TYR P 210     -31.314-119.497 146.394  0.00 97.00      PROA   
ATOM   3287  CB  TYR P 210     -32.402-118.653 144.686  0.00 97.00      PROA   
ATOM   3288  HB1 TYR P 210     -33.150-118.166 145.348  0.00 97.00      PROA   
ATOM   3289  HB2 TYR P 210     -32.938-119.064 143.805  0.00 97.00      PROA   
ATOM   3290  CG  TYR P 210     -31.458-117.597 144.146  0.00 97.00      PROA   
ATOM   3291  CD1 TYR P 210     -30.808-117.785 142.910  0.00 97.00      PROA   
ATOM   3292  HD1 TYR P 210     -30.945-118.712 142.376  0.00 97.00      PROA   
ATOM   3293  CE1 TYR P 210     -30.021-116.776 142.346  0.00 97.00      PROA   
ATOM   3294  HE1 TYR P 210     -29.541-116.940 141.393  0.00 97.00      PROA   
ATOM   3295  CZ  TYR P 210     -29.887-115.547 143.002  0.00 97.00      PROA   
ATOM   3296  OH  TYR P 210     -29.143-114.495 142.425  0.00 97.00      PROA   
ATOM   3297  HH  TYR P 210     -29.320-114.482 141.476  0.00 97.00      PROA   
ATOM   3298  CD2 TYR P 210     -31.315-116.355 144.791  0.00 97.00      PROA   
ATOM   3299  HD2 TYR P 210     -31.849-116.170 145.710  0.00 97.00      PROA   
ATOM   3300  CE2 TYR P 210     -30.527-115.340 144.229  0.00 97.00      PROA   
ATOM   3301  HE2 TYR P 210     -30.439-114.383 144.721  0.00 97.00      PROA   
ATOM   3302  C   TYR P 210     -32.683-120.927 145.630  0.00 97.00      PROA   
ATOM   3303  O   TYR P 210     -32.679-121.921 144.905  0.00 97.00      PROA   
ATOM   3304  N   MET P 211     -33.583-120.771 146.630  0.00 97.00      PROA   
ATOM   3305  HN  MET P 211     -33.540-119.984 147.243  0.00 97.00      PROA   
ATOM   3306  CA  MET P 211     -34.724-121.645 146.804  0.00 97.00      PROA   
ATOM   3307  HA  MET P 211     -34.785-122.351 145.992  0.00 97.00      PROA   
ATOM   3308  CB  MET P 211     -34.665-122.420 148.147  0.00 97.00      PROA   
ATOM   3309  HB1 MET P 211     -35.644-122.915 148.332  0.00 97.00      PROA   
ATOM   3310  HB2 MET P 211     -34.479-121.696 148.973  0.00 97.00      PROA   
ATOM   3311  CG  MET P 211     -33.574-123.507 148.178  0.00 97.00      PROA   
ATOM   3312  HG1 MET P 211     -32.629-123.087 147.771  0.00 97.00      PROA   
ATOM   3313  HG2 MET P 211     -33.894-124.313 147.485  0.00 97.00      PROA   
ATOM   3314  SD  MET P 211     -33.236-124.209 149.826  0.00 97.00      PROA   
ATOM   3315  CE  MET P 211     -34.854-124.980 150.115  0.00 97.00      PROA   
ATOM   3316  HE1 MET P 211     -35.121-125.660 149.280  0.00 97.00      PROA   
ATOM   3317  HE2 MET P 211     -35.656-124.218 150.212  0.00 97.00      PROA   
ATOM   3318  HE3 MET P 211     -34.840-125.579 151.050  0.00 97.00      PROA   
ATOM   3319  C   MET P 211     -35.968-120.790 146.786  0.00 97.00      PROA   
ATOM   3320  O   MET P 211     -36.281-120.151 147.787  0.00 97.00      PROA   
ATOM   3321  N   GLY P 212     -36.726-120.775 145.653  0.00 97.00      PROA   
ATOM   3322  HN  GLY P 212     -36.516-121.391 144.894  0.00 97.00      PROA   
ATOM   3323  CA  GLY P 212     -37.875-119.902 145.423  0.00 97.00      PROA   
ATOM   3324  HA1 GLY P 212     -38.732-120.353 145.899  0.00 97.00      PROA   
ATOM   3325  HA2 GLY P 212     -37.994-119.834 144.354  0.00 97.00      PROA   
ATOM   3326  C   GLY P 212     -37.714-118.481 145.918  0.00 97.00      PROA   
ATOM   3327  O   GLY P 212     -36.815-117.749 145.506  0.00 97.00      PROA   
ATOM   3328  N   SER P 213     -38.607-118.068 146.842  0.00 97.00      PROA   
ATOM   3329  HN  SER P 213     -39.346-118.686 147.102  0.00 97.00      PROA   
ATOM   3330  CA  SER P 213     -38.604-116.752 147.464  0.00 97.00      PROA   
ATOM   3331  HA  SER P 213     -38.345-116.030 146.700  0.00 97.00      PROA   
ATOM   3332  CB  SER P 213     -40.027-116.393 147.987  0.00 97.00      PROA   
ATOM   3333  HB1 SER P 213     -40.324-117.095 148.795  0.00 97.00      PROA   
ATOM   3334  HB2 SER P 213     -40.750-116.506 147.151  0.00 97.00      PROA   
ATOM   3335  OG  SER P 213     -40.126-115.050 148.461  0.00 97.00      PROA   
ATOM   3336  HG1 SER P 213     -39.425-114.957 149.116  0.00 97.00      PROA   
ATOM   3337  C   SER P 213     -37.578-116.603 148.599  0.00 97.00      PROA   
ATOM   3338  O   SER P 213     -37.789-115.839 149.540  0.00 97.00      PROA   
ATOM   3339  N   LYS P 214     -36.413-117.293 148.554  0.00 97.00      PROA   
ATOM   3340  HN  LYS P 214     -36.245-117.983 147.854  0.00 97.00      PROA   
ATOM   3341  CA  LYS P 214     -35.328-116.959 149.459  0.00 97.00      PROA   
ATOM   3342  HA  LYS P 214     -35.369-115.889 149.616  0.00 97.00      PROA   
ATOM   3343  CB  LYS P 214     -35.437-117.590 150.872  0.00 97.00      PROA   
ATOM   3344  HB1 LYS P 214     -36.299-117.098 151.378  0.00 97.00      PROA   
ATOM   3345  HB2 LYS P 214     -34.528-117.347 151.465  0.00 97.00      PROA   
ATOM   3346  CG  LYS P 214     -35.674-119.110 150.889  0.00 97.00      PROA   
ATOM   3347  HG1 LYS P 214     -34.922-119.597 150.230  0.00 97.00      PROA   
ATOM   3348  HG2 LYS P 214     -36.679-119.335 150.469  0.00 97.00      PROA   
ATOM   3349  CD  LYS P 214     -35.541-119.726 152.294  0.00 97.00      PROA   
ATOM   3350  HD1 LYS P 214     -34.488-119.576 152.628  0.00 97.00      PROA   
ATOM   3351  HD2 LYS P 214     -35.715-120.823 152.210  0.00 97.00      PROA   
ATOM   3352  CE  LYS P 214     -36.497-119.128 153.339  0.00 97.00      PROA   
ATOM   3353  HE1 LYS P 214     -37.554-119.323 153.058  0.00 97.00      PROA   
ATOM   3354  HE2 LYS P 214     -36.348-118.032 153.441  0.00 97.00      PROA   
ATOM   3355  NZ  LYS P 214     -36.255-119.731 154.671  0.00 97.00      PROA   
ATOM   3356  HZ1 LYS P 214     -35.279-119.523 154.964  0.00 97.00      PROA   
ATOM   3357  HZ2 LYS P 214     -36.383-120.761 154.613  0.00 97.00      PROA   
ATOM   3358  HZ3 LYS P 214     -36.916-119.334 155.369  0.00 97.00      PROA   
ATOM   3359  C   LYS P 214     -33.943-117.196 148.892  0.00 97.00      PROA   
ATOM   3360  O   LYS P 214     -33.642-118.211 148.268  0.00 97.00      PROA   
ATOM   3361  N   THR P 215     -33.041-116.219 149.143  0.00 97.00      PROA   
ATOM   3362  HN  THR P 215     -33.323-115.371 149.587  0.00 97.00      PROA   
ATOM   3363  CA  THR P 215     -31.609-116.301 148.932  0.00 97.00      PROA   
ATOM   3364  HA  THR P 215     -31.441-116.579 147.901  0.00 97.00      PROA   
ATOM   3365  CB  THR P 215     -30.922-114.967 149.217  0.00 97.00      PROA   
ATOM   3366  HB  THR P 215     -29.815-115.075 149.299  0.00 97.00      PROA   
ATOM   3367  OG1 THR P 215     -31.424-114.387 150.418  0.00 97.00      PROA   
ATOM   3368  HG1 THR P 215     -31.177-114.985 151.126  0.00 97.00      PROA   
ATOM   3369  CG2 THR P 215     -31.212-113.979 148.076  0.00 97.00      PROA   
ATOM   3370 HG21 THR P 215     -32.305-113.863 147.921  0.00 97.00      PROA   
ATOM   3371 HG22 THR P 215     -30.746-114.324 147.131  0.00 97.00      PROA   
ATOM   3372 HG23 THR P 215     -30.791-112.982 148.331  0.00 97.00      PROA   
ATOM   3373  C   THR P 215     -30.934-117.346 149.802  0.00 97.00      PROA   
ATOM   3374  O   THR P 215     -31.210-117.452 150.995  0.00 97.00      PROA   
ATOM   3375  N   LEU P 216     -29.968-118.090 149.221  0.00 97.00      PROA   
ATOM   3376  HN  LEU P 216     -29.829-118.075 148.234  0.00 97.00      PROA   
ATOM   3377  CA  LEU P 216     -28.979-118.836 149.975  0.00 97.00      PROA   
ATOM   3378  HA  LEU P 216     -29.382-119.075 150.948  0.00 97.00      PROA   
ATOM   3379  CB  LEU P 216     -28.580-120.152 149.267  0.00 97.00      PROA   
ATOM   3380  HB1 LEU P 216     -27.782-120.677 149.834  0.00 97.00      PROA   
ATOM   3381  HB2 LEU P 216     -28.180-119.914 148.258  0.00 97.00      PROA   
ATOM   3382  CG  LEU P 216     -29.757-121.147 149.103  0.00 97.00      PROA   
ATOM   3383  HG  LEU P 216     -30.549-120.661 148.485  0.00 97.00      PROA   
ATOM   3384  CD1 LEU P 216     -29.307-122.414 148.356  0.00 97.00      PROA   
ATOM   3385 HD11 LEU P 216     -28.528-122.948 148.941  0.00 97.00      PROA   
ATOM   3386 HD12 LEU P 216     -28.890-122.148 147.364  0.00 97.00      PROA   
ATOM   3387 HD13 LEU P 216     -30.168-123.099 148.210  0.00 97.00      PROA   
ATOM   3388  CD2 LEU P 216     -30.384-121.530 150.456  0.00 97.00      PROA   
ATOM   3389 HD21 LEU P 216     -30.826-120.646 150.959  0.00 97.00      PROA   
ATOM   3390 HD22 LEU P 216     -29.616-121.981 151.121  0.00 97.00      PROA   
ATOM   3391 HD23 LEU P 216     -31.189-122.275 150.301  0.00 97.00      PROA   
ATOM   3392  C   LEU P 216     -27.782-117.935 150.223  0.00 97.00      PROA   
ATOM   3393  O   LEU P 216     -27.781-116.779 149.807  0.00 97.00      PROA   
ATOM   3394  N   ARG P 217     -26.745-118.422 150.952  0.00 97.00      PROA   
ATOM   3395  HN  ARG P 217     -26.772-119.353 151.308  0.00 97.00      PROA   
ATOM   3396  CA  ARG P 217     -25.555-117.643 151.269  0.00 97.00      PROA   
ATOM   3397  HA  ARG P 217     -25.887-116.668 151.602  0.00 97.00      PROA   
ATOM   3398  CB  ARG P 217     -24.700-118.255 152.412  0.00 97.00      PROA   
ATOM   3399  HB1 ARG P 217     -23.762-117.661 152.519  0.00 97.00      PROA   
ATOM   3400  HB2 ARG P 217     -24.416-119.293 152.133  0.00 97.00      PROA   
ATOM   3401  CG  ARG P 217     -25.365-118.263 153.802  0.00 97.00      PROA   
ATOM   3402  HG1 ARG P 217     -26.314-118.842 153.761  0.00 97.00      PROA   
ATOM   3403  HG2 ARG P 217     -25.617-117.216 154.083  0.00 97.00      PROA   
ATOM   3404  CD  ARG P 217     -24.443-118.887 154.863  0.00 97.00      PROA   
ATOM   3405  HD1 ARG P 217     -23.448-118.388 154.889  0.00 97.00      PROA   
ATOM   3406  HD2 ARG P 217     -24.284-119.964 154.637  0.00 97.00      PROA   
ATOM   3407  NE  ARG P 217     -25.104-118.806 156.204  0.00 97.00      PROA   
ATOM   3408  HE  ARG P 217     -25.623-119.588 156.535  0.00 97.00      PROA   
ATOM   3409  CZ  ARG P 217     -25.005-117.749 157.039  0.00 97.00      PROA   
ATOM   3410  NH1 ARG P 217     -24.358-116.621 156.706  0.00 97.00      PROA   
ATOM   3411 HH11 ARG P 217     -23.983-116.542 155.789  0.00 97.00      PROA   
ATOM   3412 HH12 ARG P 217     -24.320-115.872 157.363  0.00 97.00      PROA   
ATOM   3413  NH2 ARG P 217     -25.574-117.828 158.256  0.00 97.00      PROA   
ATOM   3414 HH21 ARG P 217     -26.053-118.662 158.514  0.00 97.00      PROA   
ATOM   3415 HH22 ARG P 217     -25.477-117.063 158.886  0.00 97.00      PROA   
ATOM   3416  C   ARG P 217     -24.640-117.398 150.076  0.00 97.00      PROA   
ATOM   3417  O   ARG P 217     -23.573-117.997 149.947  0.00 97.00      PROA   
ATOM   3418  N   GLY P 218     -25.056-116.469 149.185  0.00 97.00      PROA   
ATOM   3419  HN  GLY P 218     -25.986-116.120 149.289  0.00 97.00      PROA   
ATOM   3420  CA  GLY P 218     -24.279-115.891 148.106  0.00 97.00      PROA   
ATOM   3421  HA1 GLY P 218     -24.904-115.144 147.640  0.00 97.00      PROA   
ATOM   3422  HA2 GLY P 218     -23.997-116.690 147.435  0.00 97.00      PROA   
ATOM   3423  C   GLY P 218     -23.028-115.183 148.545  0.00 97.00      PROA   
ATOM   3424  O   GLY P 218     -22.863-114.837 149.714  0.00 97.00      PROA   
ATOM   3425  N   ARG P 219     -22.142-114.918 147.561  0.00 97.00      PROA   
ATOM   3426  HN  ARG P 219     -22.334-115.207 146.626  0.00 97.00      PROA   
ATOM   3427  CA  ARG P 219     -20.892-114.220 147.731  0.00 97.00      PROA   
ATOM   3428  HA  ARG P 219     -21.132-113.183 147.921  0.00 97.00      PROA   
ATOM   3429  CB  ARG P 219     -19.969-114.760 148.882  0.00 97.00      PROA   
ATOM   3430  HB1 ARG P 219     -20.469-114.515 149.844  0.00 97.00      PROA   
ATOM   3431  HB2 ARG P 219     -19.012-114.203 148.902  0.00 97.00      PROA   
ATOM   3432  CG  ARG P 219     -19.721-116.287 148.899  0.00 97.00      PROA   
ATOM   3433  HG1 ARG P 219     -19.284-116.619 147.932  0.00 97.00      PROA   
ATOM   3434  HG2 ARG P 219     -20.701-116.797 149.012  0.00 97.00      PROA   
ATOM   3435  CD  ARG P 219     -18.824-116.788 150.043  0.00 97.00      PROA   
ATOM   3436  HD1 ARG P 219     -18.877-117.902 150.096  0.00 97.00      PROA   
ATOM   3437  HD2 ARG P 219     -19.130-116.347 151.015  0.00 97.00      PROA   
ATOM   3438  NE  ARG P 219     -17.425-116.372 149.711  0.00 97.00      PROA   
ATOM   3439  HE  ARG P 219     -17.273-115.749 148.942  0.00 97.00      PROA   
ATOM   3440  CZ  ARG P 219     -16.320-117.030 150.103  0.00 97.00      PROA   
ATOM   3441  NH1 ARG P 219     -16.314-117.728 151.236  0.00 97.00      PROA   
ATOM   3442 HH11 ARG P 219     -17.099-117.557 151.819  0.00 97.00      PROA   
ATOM   3443 HH12 ARG P 219     -15.435-118.037 151.585  0.00 97.00      PROA   
ATOM   3444  NH2 ARG P 219     -15.209-116.945 149.354  0.00 97.00      PROA   
ATOM   3445 HH21 ARG P 219     -14.490-117.621 149.462  0.00 97.00      PROA   
ATOM   3446 HH22 ARG P 219     -15.258-116.412 148.504  0.00 97.00      PROA   
ATOM   3447  C   ARG P 219     -20.255-114.280 146.361  0.00 97.00      PROA   
ATOM   3448  O   ARG P 219     -20.931-114.118 145.346  0.00 97.00      PROA   
ATOM   3449  N   ASP P 220     -18.941-114.548 146.297  0.00 97.00      PROA   
ATOM   3450  HN  ASP P 220     -18.384-114.546 147.128  0.00 97.00      PROA   
ATOM   3451  CA  ASP P 220     -18.171-114.977 145.155  0.00 97.00      PROA   
ATOM   3452  HA  ASP P 220     -18.487-114.423 144.280  0.00 97.00      PROA   
ATOM   3453  CB  ASP P 220     -16.657-114.683 145.429  0.00 97.00      PROA   
ATOM   3454  HB1 ASP P 220     -16.521-113.579 145.385  0.00 97.00      PROA   
ATOM   3455  HB2 ASP P 220     -16.003-115.126 144.656  0.00 97.00      PROA   
ATOM   3456  CG  ASP P 220     -16.172-115.092 146.827  0.00 97.00      PROA   
ATOM   3457  OD1 ASP P 220     -15.164-115.837 146.904  0.00 97.00      PROA   
ATOM   3458  OD2 ASP P 220     -16.743-114.600 147.832  0.00 97.00      PROA   
ATOM   3459  C   ASP P 220     -18.431-116.469 144.906  0.00 97.00      PROA   
ATOM   3460  O   ASP P 220     -17.529-117.305 144.920  0.00 97.00      PROA   
ATOM   3461  N   THR P 221     -19.714-116.851 144.692  0.00 97.00      PROA   
ATOM   3462  HN  THR P 221     -20.447-116.172 144.686  0.00 97.00      PROA   
ATOM   3463  CA  THR P 221     -20.135-118.242 144.673  0.00 97.00      PROA   
ATOM   3464  HA  THR P 221     -19.539-118.726 145.434  0.00 97.00      PROA   
ATOM   3465  CB  THR P 221     -21.581-118.459 145.125  0.00 97.00      PROA   
ATOM   3466  HB  THR P 221     -22.011-119.413 144.740  0.00 97.00      PROA   
ATOM   3467  OG1 THR P 221     -22.415-117.372 144.749  0.00 97.00      PROA   
ATOM   3468  HG1 THR P 221     -22.501-117.434 143.792  0.00 97.00      PROA   
ATOM   3469  CG2 THR P 221     -21.603-118.508 146.660  0.00 97.00      PROA   
ATOM   3470 HG21 THR P 221     -21.244-117.542 147.065  0.00 97.00      PROA   
ATOM   3471 HG22 THR P 221     -20.952-119.318 147.045  0.00 97.00      PROA   
ATOM   3472 HG23 THR P 221     -22.639-118.671 147.027  0.00 97.00      PROA   
ATOM   3473  C   THR P 221     -19.832-119.023 143.399  0.00 97.00      PROA   
ATOM   3474  O   THR P 221     -19.985-118.556 142.272  0.00 97.00      PROA   
ATOM   3475  N   SER P 222     -19.394-120.288 143.595  0.00 97.00      PROA   
ATOM   3476  HN  SER P 222     -19.191-120.599 144.521  0.00 97.00      PROA   
ATOM   3477  CA  SER P 222     -19.111-121.270 142.567  0.00 97.00      PROA   
ATOM   3478  HA  SER P 222     -18.628-120.764 141.741  0.00 97.00      PROA   
ATOM   3479  CB  SER P 222     -18.183-122.382 143.113  0.00 97.00      PROA   
ATOM   3480  HB1 SER P 222     -17.812-123.042 142.300  0.00 97.00      PROA   
ATOM   3481  HB2 SER P 222     -18.741-123.007 143.847  0.00 97.00      PROA   
ATOM   3482  OG  SER P 222     -17.072-121.812 143.803  0.00 97.00      PROA   
ATOM   3483  HG1 SER P 222     -16.755-121.073 143.277  0.00 97.00      PROA   
ATOM   3484  C   SER P 222     -20.391-121.917 142.059  0.00 97.00      PROA   
ATOM   3485  O   SER P 222     -21.477-121.667 142.577  0.00 97.00      PROA   
ATOM   3486  N   SER P 223     -20.285-122.768 141.007  0.00 97.00      PROA   
ATOM   3487  HN  SER P 223     -19.404-122.928 140.564  0.00 97.00      PROA   
ATOM   3488  CA  SER P 223     -21.384-123.387 140.284  0.00 97.00      PROA   
ATOM   3489  HA  SER P 223     -21.954-122.602 139.821  0.00 97.00      PROA   
ATOM   3490  CB  SER P 223     -20.831-124.318 139.181  0.00 97.00      PROA   
ATOM   3491  HB1 SER P 223     -21.646-124.664 138.509  0.00 97.00      PROA   
ATOM   3492  HB2 SER P 223     -20.348-125.209 139.637  0.00 97.00      PROA   
ATOM   3493  OG  SER P 223     -19.848-123.640 138.406  0.00 97.00      PROA   
ATOM   3494  HG1 SER P 223     -20.315-122.987 137.876  0.00 97.00      PROA   
ATOM   3495  C   SER P 223     -22.364-124.202 141.101  0.00 97.00      PROA   
ATOM   3496  O   SER P 223     -23.566-124.150 140.844  0.00 97.00      PROA   
ATOM   3497  N   GLU P 224     -21.874-124.975 142.092  0.00 97.00      PROA   
ATOM   3498  HN  GLU P 224     -20.909-124.939 142.330  0.00 97.00      PROA   
ATOM   3499  CA  GLU P 224     -22.673-125.928 142.831  0.00 97.00      PROA   
ATOM   3500  HA  GLU P 224     -23.716-125.822 142.561  0.00 97.00      PROA   
ATOM   3501  CB  GLU P 224     -22.267-127.404 142.559  0.00 97.00      PROA   
ATOM   3502  HB1 GLU P 224     -22.748-128.041 143.335  0.00 97.00      PROA   
ATOM   3503  HB2 GLU P 224     -21.169-127.530 142.674  0.00 97.00      PROA   
ATOM   3504  CG  GLU P 224     -22.706-127.940 141.176  0.00 97.00      PROA   
ATOM   3505  HG1 GLU P 224     -21.940-127.739 140.400  0.00 97.00      PROA   
ATOM   3506  HG2 GLU P 224     -23.664-127.470 140.864  0.00 97.00      PROA   
ATOM   3507  CD  GLU P 224     -22.958-129.440 141.274  0.00 97.00      PROA   
ATOM   3508  OE1 GLU P 224     -23.891-129.812 142.030  0.00 97.00      PROA   
ATOM   3509  OE2 GLU P 224     -22.222-130.223 140.623  0.00 97.00      PROA   
ATOM   3510  C   GLU P 224     -22.586-125.668 144.319  0.00 97.00      PROA   
ATOM   3511  O   GLU P 224     -21.716-124.952 144.811  0.00 97.00      PROA   
ATOM   3512  N   TYR P 225     -23.527-126.288 145.065  0.00 97.00      PROA   
ATOM   3513  HN  TYR P 225     -24.203-126.870 144.620  0.00 97.00      PROA   
ATOM   3514  CA  TYR P 225     -23.584-126.308 146.508  0.00 97.00      PROA   
ATOM   3515  HA  TYR P 225     -22.658-125.924 146.914  0.00 97.00      PROA   
ATOM   3516  CB  TYR P 225     -24.805-125.497 147.062  0.00 97.00      PROA   
ATOM   3517  HB1 TYR P 225     -24.775-124.470 146.636  0.00 97.00      PROA   
ATOM   3518  HB2 TYR P 225     -24.720-125.407 148.166  0.00 97.00      PROA   
ATOM   3519  CG  TYR P 225     -26.160-126.099 146.731  0.00 97.00      PROA   
ATOM   3520  CD1 TYR P 225     -26.887-126.812 147.704  0.00 97.00      PROA   
ATOM   3521  HD1 TYR P 225     -26.475-126.937 148.695  0.00 97.00      PROA   
ATOM   3522  CE1 TYR P 225     -28.127-127.385 147.395  0.00 97.00      PROA   
ATOM   3523  HE1 TYR P 225     -28.669-127.937 148.149  0.00 97.00      PROA   
ATOM   3524  CZ  TYR P 225     -28.651-127.263 146.103  0.00 97.00      PROA   
ATOM   3525  OH  TYR P 225     -29.875-127.879 145.768  0.00 97.00      PROA   
ATOM   3526  HH  TYR P 225     -30.267-128.222 146.575  0.00 97.00      PROA   
ATOM   3527  CD2 TYR P 225     -26.723-125.945 145.450  0.00 97.00      PROA   
ATOM   3528  HD2 TYR P 225     -26.192-125.391 144.691  0.00 97.00      PROA   
ATOM   3529  CE2 TYR P 225     -27.952-126.536 145.133  0.00 97.00      PROA   
ATOM   3530  HE2 TYR P 225     -28.356-126.443 144.137  0.00 97.00      PROA   
ATOM   3531  C   TYR P 225     -23.684-127.791 146.817  0.00 97.00      PROA   
ATOM   3532  O   TYR P 225     -24.026-128.576 145.934  0.00 97.00      PROA   
ATOM   3533  N   GLN P 226     -23.380-128.236 148.064  0.00 97.00      PROA   
ATOM   3534  HN  GLN P 226     -23.080-127.623 148.791  0.00 97.00      PROA   
ATOM   3535  CA  GLN P 226     -23.529-129.641 148.407  0.00 97.00      PROA   
ATOM   3536  HA  GLN P 226     -24.203-130.071 147.684  0.00 97.00      PROA   
ATOM   3537  CB  GLN P 226     -22.211-130.472 148.362  0.00 97.00      PROA   
ATOM   3538  HB1 GLN P 226     -22.266-131.335 149.064  0.00 97.00      PROA   
ATOM   3539  HB2 GLN P 226     -21.369-129.832 148.707  0.00 97.00      PROA   
ATOM   3540  CG  GLN P 226     -21.878-131.059 146.969  0.00 97.00      PROA   
ATOM   3541  HG1 GLN P 226     -21.002-131.736 147.034  0.00 97.00      PROA   
ATOM   3542  HG2 GLN P 226     -21.640-130.227 146.272  0.00 97.00      PROA   
ATOM   3543  CD  GLN P 226     -23.067-131.862 146.424  0.00 97.00      PROA   
ATOM   3544  OE1 GLN P 226     -23.796-132.514 147.181  0.00 97.00      PROA   
ATOM   3545  NE2 GLN P 226     -23.297-131.778 145.084  0.00 97.00      PROA   
ATOM   3546 HE21 GLN P 226     -24.192-132.080 144.755  0.00 97.00      PROA   
ATOM   3547 HE22 GLN P 226     -22.729-131.201 144.502  0.00 97.00      PROA   
ATOM   3548  C   GLN P 226     -24.297-129.863 149.679  0.00 97.00      PROA   
ATOM   3549  O   GLN P 226     -24.396-128.995 150.543  0.00 97.00      PROA   
ATOM   3550  N   ILE P 227     -24.922-131.064 149.763  0.00 97.00      PROA   
ATOM   3551  HN  ILE P 227     -24.762-131.755 149.061  0.00 97.00      PROA   
ATOM   3552  CA  ILE P 227     -25.972-131.355 150.714  0.00 97.00      PROA   
ATOM   3553  HA  ILE P 227     -26.095-130.506 151.371  0.00 97.00      PROA   
ATOM   3554  CB  ILE P 227     -27.323-131.642 150.051  0.00 97.00      PROA   
ATOM   3555  HB  ILE P 227     -27.398-132.713 149.750  0.00 97.00      PROA   
ATOM   3556  CG2 ILE P 227     -28.419-131.332 151.094  0.00 97.00      PROA   
ATOM   3557 HG21 ILE P 227     -28.402-130.256 151.365  0.00 97.00      PROA   
ATOM   3558 HG22 ILE P 227     -28.280-131.930 152.017  0.00 97.00      PROA   
ATOM   3559 HG23 ILE P 227     -29.423-131.561 150.687  0.00 97.00      PROA   
ATOM   3560  CG1 ILE P 227     -27.527-130.812 148.753  0.00 97.00      PROA   
ATOM   3561 HG11 ILE P 227     -26.734-131.058 148.012  0.00 97.00      PROA   
ATOM   3562 HG12 ILE P 227     -27.439-129.733 149.004  0.00 97.00      PROA   
ATOM   3563  CD  ILE P 227     -28.874-131.075 148.067  0.00 97.00      PROA   
ATOM   3564  HD1 ILE P 227     -29.715-130.674 148.672  0.00 97.00      PROA   
ATOM   3565  HD2 ILE P 227     -29.029-132.166 147.929  0.00 97.00      PROA   
ATOM   3566  HD3 ILE P 227     -28.901-130.588 147.069  0.00 97.00      PROA   
ATOM   3567  C   ILE P 227     -25.530-132.539 151.545  0.00 97.00      PROA   
ATOM   3568  O   ILE P 227     -25.152-133.584 151.025  0.00 97.00      PROA   
ATOM   3569  N   LEU P 228     -25.555-132.392 152.887  0.00 97.00      PROA   
ATOM   3570  HN  LEU P 228     -25.881-131.541 153.293  0.00 97.00      PROA   
ATOM   3571  CA  LEU P 228     -24.932-133.320 153.809  0.00 97.00      PROA   
ATOM   3572  HA  LEU P 228     -24.169-133.891 153.295  0.00 97.00      PROA   
ATOM   3573  CB  LEU P 228     -24.263-132.543 154.977  0.00 97.00      PROA   
ATOM   3574  HB1 LEU P 228     -23.884-133.279 155.720  0.00 97.00      PROA   
ATOM   3575  HB2 LEU P 228     -25.014-131.903 155.487  0.00 97.00      PROA   
ATOM   3576  CG  LEU P 228     -23.045-131.656 154.580  0.00 97.00      PROA   
ATOM   3577  HG  LEU P 228     -22.399-132.255 153.897  0.00 97.00      PROA   
ATOM   3578  CD1 LEU P 228     -23.403-130.336 153.863  0.00 97.00      PROA   
ATOM   3579 HD11 LEU P 228     -24.136-129.759 154.465  0.00 97.00      PROA   
ATOM   3580 HD12 LEU P 228     -23.824-130.517 152.856  0.00 97.00      PROA   
ATOM   3581 HD13 LEU P 228     -22.491-129.714 153.735  0.00 97.00      PROA   
ATOM   3582  CD2 LEU P 228     -22.204-131.320 155.826  0.00 97.00      PROA   
ATOM   3583 HD21 LEU P 228     -21.872-132.248 156.335  0.00 97.00      PROA   
ATOM   3584 HD22 LEU P 228     -22.806-130.716 156.537  0.00 97.00      PROA   
ATOM   3585 HD23 LEU P 228     -21.307-130.733 155.536  0.00 97.00      PROA   
ATOM   3586  C   LEU P 228     -25.950-134.313 154.348  0.00 97.00      PROA   
ATOM   3587  O   LEU P 228     -25.658-135.081 155.263  0.00 97.00      PROA   
ATOM   3588  N   THR P 229     -27.159-134.297 153.746  0.00 97.00      PROA   
ATOM   3589  HN  THR P 229     -27.243-133.685 152.966  0.00 97.00      PROA   
ATOM   3590  CA  THR P 229     -28.379-135.004 154.095  0.00 97.00      PROA   
ATOM   3591  HA  THR P 229     -28.401-135.943 153.563  0.00 97.00      PROA   
ATOM   3592  CB  THR P 229     -28.657-135.226 155.597  0.00 97.00      PROA   
ATOM   3593  HB  THR P 229     -28.348-134.315 156.160  0.00 97.00      PROA   
ATOM   3594  OG1 THR P 229     -27.912-136.337 156.070  0.00 97.00      PROA   
ATOM   3595  HG1 THR P 229     -26.993-136.119 155.889  0.00 97.00      PROA   
ATOM   3596  CG2 THR P 229     -30.130-135.537 155.954  0.00 97.00      PROA   
ATOM   3597 HG21 THR P 229     -30.484-136.453 155.448  0.00 97.00      PROA   
ATOM   3598 HG22 THR P 229     -30.809-134.705 155.694  0.00 97.00      PROA   
ATOM   3599 HG23 THR P 229     -30.215-135.704 157.050  0.00 97.00      PROA   
ATOM   3600  C   THR P 229     -29.429-134.094 153.522  0.00 97.00      PROA   
ATOM   3601  O   THR P 229     -29.777-133.099 154.153  0.00 97.00      PROA   
ATOM   3602  N   ALA P 230     -29.948-134.356 152.294  0.00 97.00      PROA   
ATOM   3603  HN  ALA P 230     -29.609-135.087 151.705  0.00 97.00      PROA   
ATOM   3604  CA  ALA P 230     -31.085-133.606 151.785  0.00 97.00      PROA   
ATOM   3605  HA  ALA P 230     -30.869-132.560 151.932  0.00 97.00      PROA   
ATOM   3606  CB  ALA P 230     -31.338-133.837 150.285  0.00 97.00      PROA   
ATOM   3607  HB1 ALA P 230     -31.577-134.903 150.082  0.00 97.00      PROA   
ATOM   3608  HB2 ALA P 230     -30.429-133.559 149.706  0.00 97.00      PROA   
ATOM   3609  HB3 ALA P 230     -32.173-133.201 149.926  0.00 97.00      PROA   
ATOM   3610  C   ALA P 230     -32.335-133.921 152.577  0.00 97.00      PROA   
ATOM   3611  O   ALA P 230     -32.536-135.055 152.976  0.00 97.00      PROA   
ATOM   3612  N   ARG P 231     -33.186-132.915 152.851  0.00 97.00      PROA   
ATOM   3613  HN  ARG P 231     -32.973-131.995 152.520  0.00 97.00      PROA   
ATOM   3614  CA  ARG P 231     -34.230-133.003 153.849  0.00 97.00      PROA   
ATOM   3615  HA  ARG P 231     -34.278-134.007 154.241  0.00 97.00      PROA   
ATOM   3616  CB  ARG P 231     -33.923-132.054 155.037  0.00 97.00      PROA   
ATOM   3617  HB1 ARG P 231     -34.808-132.002 155.697  0.00 97.00      PROA   
ATOM   3618  HB2 ARG P 231     -33.732-131.026 154.663  0.00 97.00      PROA   
ATOM   3619  CG  ARG P 231     -32.716-132.523 155.874  0.00 97.00      PROA   
ATOM   3620  HG1 ARG P 231     -31.794-132.202 155.346  0.00 97.00      PROA   
ATOM   3621  HG2 ARG P 231     -32.711-133.633 155.888  0.00 97.00      PROA   
ATOM   3622  CD  ARG P 231     -32.647-131.984 157.323  0.00 97.00      PROA   
ATOM   3623  HD1 ARG P 231     -32.608-130.873 157.290  0.00 97.00      PROA   
ATOM   3624  HD2 ARG P 231     -31.751-132.366 157.854  0.00 97.00      PROA   
ATOM   3625  NE  ARG P 231     -33.867-132.344 158.116  0.00 97.00      PROA   
ATOM   3626  HE  ARG P 231     -34.509-131.591 158.274  0.00 97.00      PROA   
ATOM   3627  CZ  ARG P 231     -34.480-133.534 158.001  0.00 97.00      PROA   
ATOM   3628  NH1 ARG P 231     -33.823-134.691 158.033  0.00 97.00      PROA   
ATOM   3629 HH11 ARG P 231     -32.843-134.683 158.175  0.00 97.00      PROA   
ATOM   3630 HH12 ARG P 231     -34.364-135.513 157.838  0.00 97.00      PROA   
ATOM   3631  NH2 ARG P 231     -35.797-133.562 157.752  0.00 97.00      PROA   
ATOM   3632 HH21 ARG P 231     -36.223-132.673 157.572  0.00 97.00      PROA   
ATOM   3633 HH22 ARG P 231     -36.128-134.370 157.264  0.00 97.00      PROA   
ATOM   3634  C   ARG P 231     -35.617-132.694 153.333  0.00 97.00      PROA   
ATOM   3635  O   ARG P 231     -35.817-132.092 152.289  0.00 97.00      PROA   
ATOM   3636  N   ARG P 232     -36.642-133.089 154.111  0.00 97.00      PROA   
ATOM   3637  HN  ARG P 232     -36.469-133.729 154.861  0.00 97.00      PROA   
ATOM   3638  CA  ARG P 232     -38.029-132.695 153.949  0.00 97.00      PROA   
ATOM   3639  HA  ARG P 232     -38.392-133.154 153.041  0.00 97.00      PROA   
ATOM   3640  CB  ARG P 232     -38.815-133.235 155.168  0.00 97.00      PROA   
ATOM   3641  HB1 ARG P 232     -39.649-132.565 155.458  0.00 97.00      PROA   
ATOM   3642  HB2 ARG P 232     -38.114-133.249 156.033  0.00 97.00      PROA   
ATOM   3643  CG  ARG P 232     -39.335-134.666 154.940  0.00 97.00      PROA   
ATOM   3644  HG1 ARG P 232     -39.310-135.229 155.902  0.00 97.00      PROA   
ATOM   3645  HG2 ARG P 232     -38.630-135.183 154.258  0.00 97.00      PROA   
ATOM   3646  CD  ARG P 232     -40.749-134.693 154.351  0.00 97.00      PROA   
ATOM   3647  HD1 ARG P 232     -41.053-135.713 154.040  0.00 97.00      PROA   
ATOM   3648  HD2 ARG P 232     -40.825-134.005 153.480  0.00 97.00      PROA   
ATOM   3649  NE  ARG P 232     -41.636-134.285 155.484  0.00 97.00      PROA   
ATOM   3650  HE  ARG P 232     -41.414-134.669 156.376  0.00 97.00      PROA   
ATOM   3651  CZ  ARG P 232     -42.427-133.193 155.496  0.00 97.00      PROA   
ATOM   3652  NH1 ARG P 232     -42.777-132.532 154.384  0.00 97.00      PROA   
ATOM   3653 HH11 ARG P 232     -42.412-132.836 153.510  0.00 97.00      PROA   
ATOM   3654 HH12 ARG P 232     -43.345-131.717 154.460  0.00 97.00      PROA   
ATOM   3655  NH2 ARG P 232     -42.846-132.734 156.690  0.00 97.00      PROA   
ATOM   3656 HH21 ARG P 232     -42.484-133.159 157.516  0.00 97.00      PROA   
ATOM   3657 HH22 ARG P 232     -43.368-131.886 156.722  0.00 97.00      PROA   
ATOM   3658  C   ARG P 232     -38.291-131.203 153.799  0.00 97.00      PROA   
ATOM   3659  O   ARG P 232     -39.089-130.782 152.969  0.00 97.00      PROA   
ATOM   3660  N   GLU P 233     -37.597-130.370 154.587  0.00 97.00      PROA   
ATOM   3661  HN  GLU P 233     -37.075-130.748 155.353  0.00 97.00      PROA   
ATOM   3662  CA  GLU P 233     -37.603-128.929 154.551  0.00 97.00      PROA   
ATOM   3663  HA  GLU P 233     -38.626-128.611 154.417  0.00 97.00      PROA   
ATOM   3664  CB  GLU P 233     -37.123-128.375 155.923  0.00 97.00      PROA   
ATOM   3665  HB1 GLU P 233     -37.945-128.505 156.663  0.00 97.00      PROA   
ATOM   3666  HB2 GLU P 233     -36.948-127.282 155.823  0.00 97.00      PROA   
ATOM   3667  CG  GLU P 233     -35.832-129.033 156.479  0.00 97.00      PROA   
ATOM   3668  HG1 GLU P 233     -35.282-128.272 157.076  0.00 97.00      PROA   
ATOM   3669  HG2 GLU P 233     -35.172-129.349 155.648  0.00 97.00      PROA   
ATOM   3670  CD  GLU P 233     -36.081-130.225 157.411  0.00 97.00      PROA   
ATOM   3671  OE1 GLU P 233     -36.807-131.169 157.021  0.00 97.00      PROA   
ATOM   3672  OE2 GLU P 233     -35.511-130.221 158.533  0.00 97.00      PROA   
ATOM   3673  C   GLU P 233     -36.849-128.329 153.368  0.00 97.00      PROA   
ATOM   3674  O   GLU P 233     -37.055-127.165 153.026  0.00 97.00      PROA   
ATOM   3675  N   ASP P 234     -36.007-129.129 152.669  0.00 97.00      PROA   
ATOM   3676  HN  ASP P 234     -35.764-130.034 153.008  0.00 97.00      PROA   
ATOM   3677  CA  ASP P 234     -35.366-128.760 151.417  0.00 97.00      PROA   
ATOM   3678  HA  ASP P 234     -35.010-127.742 151.503  0.00 97.00      PROA   
ATOM   3679  CB  ASP P 234     -34.160-129.686 151.068  0.00 97.00      PROA   
ATOM   3680  HB1 ASP P 234     -33.668-129.341 150.138  0.00 97.00      PROA   
ATOM   3681  HB2 ASP P 234     -34.512-130.721 150.887  0.00 97.00      PROA   
ATOM   3682  CG  ASP P 234     -33.060-129.751 152.130  0.00 97.00      PROA   
ATOM   3683  OD1 ASP P 234     -33.121-129.043 153.166  0.00 97.00      PROA   
ATOM   3684  OD2 ASP P 234     -32.104-130.532 151.878  0.00 97.00      PROA   
ATOM   3685  C   ASP P 234     -36.341-128.842 150.238  0.00 97.00      PROA   
ATOM   3686  O   ASP P 234     -36.052-128.349 149.152  0.00 97.00      PROA   
ATOM   3687  N   SER P 235     -37.522-129.490 150.410  0.00 97.00      PROA   
ATOM   3688  HN  SER P 235     -37.743-129.856 151.310  0.00 97.00      PROA   
ATOM   3689  CA  SER P 235     -38.477-129.755 149.335  0.00 97.00      PROA   
ATOM   3690  HA  SER P 235     -37.925-130.290 148.575  0.00 97.00      PROA   
ATOM   3691  CB  SER P 235     -39.676-130.661 149.770  0.00 97.00      PROA   
ATOM   3692  HB1 SER P 235     -39.272-131.534 150.322  0.00 97.00      PROA   
ATOM   3693  HB2 SER P 235     -40.212-131.037 148.874  0.00 97.00      PROA   
ATOM   3694  OG  SER P 235     -40.618-130.012 150.624  0.00 97.00      PROA   
ATOM   3695  HG1 SER P 235     -40.604-129.083 150.368  0.00 97.00      PROA   
ATOM   3696  C   SER P 235     -39.049-128.498 148.687  0.00 97.00      PROA   
ATOM   3697  O   SER P 235     -39.834-127.768 149.291  0.00 97.00      PROA   
ATOM   3698  N   GLY P 236     -38.693-128.205 147.418  0.00 97.00      PROA   
ATOM   3699  HN  GLY P 236     -38.039-128.754 146.902  0.00 97.00      PROA   
ATOM   3700  CA  GLY P 236     -39.251-127.016 146.810  0.00 97.00      PROA   
ATOM   3701  HA1 GLY P 236     -39.004-126.170 147.438  0.00 97.00      PROA   
ATOM   3702  HA2 GLY P 236     -40.314-127.168 146.684  0.00 97.00      PROA   
ATOM   3703  C   GLY P 236     -38.687-126.748 145.458  0.00 97.00      PROA   
ATOM   3704  O   GLY P 236     -38.427-127.657 144.680  0.00 97.00      PROA   
ATOM   3705  N   LEU P 237     -38.511-125.449 145.145  0.00 97.00      PROA   
ATOM   3706  HN  LEU P 237     -38.682-124.732 145.815  0.00 97.00      PROA   
ATOM   3707  CA  LEU P 237     -38.144-124.978 143.838  0.00 97.00      PROA   
ATOM   3708  HA  LEU P 237     -38.095-125.803 143.141  0.00 97.00      PROA   
ATOM   3709  CB  LEU P 237     -39.147-123.927 143.313  0.00 97.00      PROA   
ATOM   3710  HB1 LEU P 237     -38.815-123.602 142.309  0.00 97.00      PROA   
ATOM   3711  HB2 LEU P 237     -39.142-123.037 143.981  0.00 97.00      PROA   
ATOM   3712  CG  LEU P 237     -40.612-124.394 143.150  0.00 97.00      PROA   
ATOM   3713  HG  LEU P 237     -41.001-124.733 144.137  0.00 97.00      PROA   
ATOM   3714  CD1 LEU P 237     -41.476-123.211 142.677  0.00 97.00      PROA   
ATOM   3715 HD11 LEU P 237     -41.092-122.831 141.706  0.00 97.00      PROA   
ATOM   3716 HD12 LEU P 237     -41.429-122.380 143.411  0.00 97.00      PROA   
ATOM   3717 HD13 LEU P 237     -42.534-123.520 142.546  0.00 97.00      PROA   
ATOM   3718  CD2 LEU P 237     -40.723-125.563 142.158  0.00 97.00      PROA   
ATOM   3719 HD21 LEU P 237     -40.164-126.440 142.536  0.00 97.00      PROA   
ATOM   3720 HD22 LEU P 237     -40.301-125.266 141.174  0.00 97.00      PROA   
ATOM   3721 HD23 LEU P 237     -41.782-125.860 142.013  0.00 97.00      PROA   
ATOM   3722  C   LEU P 237     -36.764-124.369 143.922  0.00 97.00      PROA   
ATOM   3723  O   LEU P 237     -36.424-123.695 144.889  0.00 97.00      PROA   
ATOM   3724  N   TYR P 238     -35.918-124.661 142.910  0.00 97.00      PROA   
ATOM   3725  HN  TYR P 238     -36.230-125.248 142.164  0.00 97.00      PROA   
ATOM   3726  CA  TYR P 238     -34.516-124.306 142.861  0.00 97.00      PROA   
ATOM   3727  HA  TYR P 238     -34.288-123.609 143.657  0.00 97.00      PROA   
ATOM   3728  CB  TYR P 238     -33.599-125.554 142.950  0.00 97.00      PROA   
ATOM   3729  HB1 TYR P 238     -32.547-125.310 142.690  0.00 97.00      PROA   
ATOM   3730  HB2 TYR P 238     -33.958-126.343 142.253  0.00 97.00      PROA   
ATOM   3731  CG  TYR P 238     -33.617-126.114 144.345  0.00 97.00      PROA   
ATOM   3732  CD1 TYR P 238     -34.663-126.947 144.783  0.00 97.00      PROA   
ATOM   3733  HD1 TYR P 238     -35.477-127.182 144.113  0.00 97.00      PROA   
ATOM   3734  CE1 TYR P 238     -34.657-127.475 146.080  0.00 97.00      PROA   
ATOM   3735  HE1 TYR P 238     -35.466-128.113 146.408  0.00 97.00      PROA   
ATOM   3736  CZ  TYR P 238     -33.585-127.196 146.935  0.00 97.00      PROA   
ATOM   3737  OH  TYR P 238     -33.545-127.713 148.239  0.00 97.00      PROA   
ATOM   3738  HH  TYR P 238     -34.433-128.009 148.467  0.00 97.00      PROA   
ATOM   3739  CD2 TYR P 238     -32.551-125.841 145.219  0.00 97.00      PROA   
ATOM   3740  HD2 TYR P 238     -31.735-125.212 144.893  0.00 97.00      PROA   
ATOM   3741  CE2 TYR P 238     -32.533-126.384 146.506  0.00 97.00      PROA   
ATOM   3742  HE2 TYR P 238     -31.716-126.165 147.177  0.00 97.00      PROA   
ATOM   3743  C   TYR P 238     -34.193-123.625 141.558  0.00 97.00      PROA   
ATOM   3744  O   TYR P 238     -34.616-124.069 140.497  0.00 97.00      PROA   
ATOM   3745  N   TRP P 239     -33.392-122.537 141.593  0.00 97.00      PROA   
ATOM   3746  HN  TRP P 239     -33.080-122.141 142.452  0.00 97.00      PROA   
ATOM   3747  CA  TRP P 239     -32.935-121.907 140.371  0.00 97.00      PROA   
ATOM   3748  HA  TRP P 239     -32.881-122.657 139.592  0.00 97.00      PROA   
ATOM   3749  CB  TRP P 239     -33.874-120.772 139.869  0.00 97.00      PROA   
ATOM   3750  HB1 TRP P 239     -34.858-121.245 139.670  0.00 97.00      PROA   
ATOM   3751  HB2 TRP P 239     -33.516-120.387 138.891  0.00 97.00      PROA   
ATOM   3752  CG  TRP P 239     -34.121-119.618 140.793  0.00 97.00      PROA   
ATOM   3753  CD1 TRP P 239     -35.001-119.617 141.841  0.00 97.00      PROA   
ATOM   3754  HD1 TRP P 239     -35.569-120.477 142.149  0.00 97.00      PROA   
ATOM   3755  NE1 TRP P 239     -35.065-118.372 142.400  0.00 97.00      PROA   
ATOM   3756  HE1 TRP P 239     -35.678-118.097 143.109  0.00 97.00      PROA   
ATOM   3757  CE2 TRP P 239     -34.217-117.535 141.738  0.00 97.00      PROA   
ATOM   3758  CD2 TRP P 239     -33.597-118.283 140.708  0.00 97.00      PROA   
ATOM   3759  CE3 TRP P 239     -32.687-117.658 139.858  0.00 97.00      PROA   
ATOM   3760  HE3 TRP P 239     -32.205-118.202 139.058  0.00 97.00      PROA   
ATOM   3761  CZ3 TRP P 239     -32.386-116.312 140.078  0.00 97.00      PROA   
ATOM   3762  HZ3 TRP P 239     -31.646-115.823 139.465  0.00 97.00      PROA   
ATOM   3763  CZ2 TRP P 239     -33.928-116.195 141.945  0.00 97.00      PROA   
ATOM   3764  HZ2 TRP P 239     -34.387-115.642 142.750  0.00 97.00      PROA   
ATOM   3765  CH2 TRP P 239     -32.993-115.592 141.103  0.00 97.00      PROA   
ATOM   3766  HH2 TRP P 239     -32.712-114.560 141.266  0.00 97.00      PROA   
ATOM   3767  C   TRP P 239     -31.526-121.408 140.554  0.00 97.00      PROA   
ATOM   3768  O   TRP P 239     -31.047-121.219 141.669  0.00 97.00      PROA   
ATOM   3769  N   CYS P 240     -30.827-121.208 139.415  0.00 97.00      PROA   
ATOM   3770  HN  CYS P 240     -31.253-121.423 138.538  0.00 97.00      PROA   
ATOM   3771  CA  CYS P 240     -29.470-120.711 139.365  0.00 97.00      PROA   
ATOM   3772  HA  CYS P 240     -29.226-120.300 140.332  0.00 97.00      PROA   
ATOM   3773  CB  CYS P 240     -28.429-121.814 139.019  0.00 97.00      PROA   
ATOM   3774  HB1 CYS P 240     -28.397-122.499 139.895  0.00 97.00      PROA   
ATOM   3775  HB2 CYS P 240     -27.413-121.376 138.919  0.00 97.00      PROA   
ATOM   3776  SG  CYS P 240     -28.864-122.802 137.546  0.00 97.00      PROA   
ATOM   3777  C   CYS P 240     -29.372-119.565 138.382  0.00 97.00      PROA   
ATOM   3778  O   CYS P 240     -30.177-119.406 137.470  0.00 97.00      PROA   
ATOM   3779  N   GLU P 241     -28.367-118.691 138.576  0.00 97.00      PROA   
ATOM   3780  HN  GLU P 241     -27.737-118.803 139.340  0.00 97.00      PROA   
ATOM   3781  CA  GLU P 241     -28.210-117.483 137.801  0.00 97.00      PROA   
ATOM   3782  HA  GLU P 241     -28.937-117.455 137.001  0.00 97.00      PROA   
ATOM   3783  CB  GLU P 241     -28.478-116.251 138.692  0.00 97.00      PROA   
ATOM   3784  HB1 GLU P 241     -27.870-116.335 139.617  0.00 97.00      PROA   
ATOM   3785  HB2 GLU P 241     -29.547-116.345 138.993  0.00 97.00      PROA   
ATOM   3786  CG  GLU P 241     -28.215-114.876 138.048  0.00 97.00      PROA   
ATOM   3787  HG1 GLU P 241     -28.596-114.864 137.004  0.00 97.00      PROA   
ATOM   3788  HG2 GLU P 241     -27.129-114.648 138.042  0.00 97.00      PROA   
ATOM   3789  CD  GLU P 241     -28.935-113.763 138.793  0.00 97.00      PROA   
ATOM   3790  OE1 GLU P 241     -29.612-114.046 139.813  0.00 97.00      PROA   
ATOM   3791  OE2 GLU P 241     -28.852-112.605 138.307  0.00 97.00      PROA   
ATOM   3792  C   GLU P 241     -26.855-117.448 137.138  0.00 97.00      PROA   
ATOM   3793  O   GLU P 241     -25.861-117.911 137.696  0.00 97.00      PROA   
ATOM   3794  N   ALA P 242     -26.802-116.920 135.890  0.00 97.00      PROA   
ATOM   3795  HN  ALA P 242     -27.625-116.582 135.442  0.00 97.00      PROA   
ATOM   3796  CA  ALA P 242     -25.591-116.848 135.107  0.00 97.00      PROA   
ATOM   3797  HA  ALA P 242     -24.736-116.835 135.770  0.00 97.00      PROA   
ATOM   3798  CB  ALA P 242     -25.484-118.039 134.134  0.00 97.00      PROA   
ATOM   3799  HB1 ALA P 242     -26.352-118.056 133.440  0.00 97.00      PROA   
ATOM   3800  HB2 ALA P 242     -25.487-118.990 134.711  0.00 97.00      PROA   
ATOM   3801  HB3 ALA P 242     -24.546-117.994 133.544  0.00 97.00      PROA   
ATOM   3802  C   ALA P 242     -25.592-115.553 134.325  0.00 97.00      PROA   
ATOM   3803  O   ALA P 242     -26.627-115.094 133.849  0.00 97.00      PROA   
ATOM   3804  N   ALA P 243     -24.407-114.908 134.202  0.00 97.00      PROA   
ATOM   3805  HN  ALA P 243     -23.571-115.275 134.597  0.00 97.00      PROA   
ATOM   3806  CA  ALA P 243     -24.307-113.581 133.647  0.00 97.00      PROA   
ATOM   3807  HA  ALA P 243     -25.020-113.470 132.841  0.00 97.00      PROA   
ATOM   3808  CB  ALA P 243     -24.565-112.522 134.744  0.00 97.00      PROA   
ATOM   3809  HB1 ALA P 243     -23.830-112.629 135.570  0.00 97.00      PROA   
ATOM   3810  HB2 ALA P 243     -25.580-112.665 135.174  0.00 97.00      PROA   
ATOM   3811  HB3 ALA P 243     -24.501-111.490 134.343  0.00 97.00      PROA   
ATOM   3812  C   ALA P 243     -22.922-113.354 133.076  0.00 97.00      PROA   
ATOM   3813  O   ALA P 243     -21.976-114.088 133.353  0.00 97.00      PROA   
ATOM   3814  N   THR P 244     -22.785-112.297 132.242  0.00 97.00      PROA   
ATOM   3815  HN  THR P 244     -23.598-111.789 131.957  0.00 97.00      PROA   
ATOM   3816  CA  THR P 244     -21.528-111.653 131.895  0.00 97.00      PROA   
ATOM   3817  HA  THR P 244     -20.837-112.404 131.534  0.00 97.00      PROA   
ATOM   3818  CB  THR P 244     -21.720-110.580 130.836  0.00 97.00      PROA   
ATOM   3819  HB  THR P 244     -20.784-110.007 130.684  0.00 97.00      PROA   
ATOM   3820  OG1 THR P 244     -22.742-109.688 131.243  0.00 97.00      PROA   
ATOM   3821  HG1 THR P 244     -22.588-109.535 132.178  0.00 97.00      PROA   
ATOM   3822  CG2 THR P 244     -22.113-111.176 129.473  0.00 97.00      PROA   
ATOM   3823 HG21 THR P 244     -23.034-111.789 129.550  0.00 97.00      PROA   
ATOM   3824 HG22 THR P 244     -21.293-111.806 129.074  0.00 97.00      PROA   
ATOM   3825 HG23 THR P 244     -22.303-110.350 128.750  0.00 97.00      PROA   
ATOM   3826  C   THR P 244     -20.915-110.973 133.119  0.00 97.00      PROA   
ATOM   3827  O   THR P 244     -21.633-110.372 133.915  0.00 97.00      PROA   
ATOM   3828  N   GLU P 245     -19.569-111.010 133.251  0.00 97.00      PROA   
ATOM   3829  HN  GLU P 245     -19.020-111.445 132.540  0.00 97.00      PROA   
ATOM   3830  CA  GLU P 245     -18.751-110.498 134.347  0.00 97.00      PROA   
ATOM   3831  HA  GLU P 245     -18.993-111.032 135.255  0.00 97.00      PROA   
ATOM   3832  CB  GLU P 245     -17.293-110.778 133.874  0.00 97.00      PROA   
ATOM   3833  HB1 GLU P 245     -17.000-110.013 133.123  0.00 97.00      PROA   
ATOM   3834  HB2 GLU P 245     -17.347-111.754 133.334  0.00 97.00      PROA   
ATOM   3835  CG  GLU P 245     -16.181-110.862 134.941  0.00 97.00      PROA   
ATOM   3836  HG1 GLU P 245     -16.633-110.888 135.952  0.00 97.00      PROA   
ATOM   3837  HG2 GLU P 245     -15.533-109.963 134.870  0.00 97.00      PROA   
ATOM   3838  CD  GLU P 245     -15.266-112.089 134.797  0.00 97.00      PROA   
ATOM   3839  OE1 GLU P 245     -15.156-112.670 133.689  0.00 97.00      PROA   
ATOM   3840  OE2 GLU P 245     -14.648-112.453 135.829  0.00 97.00      PROA   
ATOM   3841  C   GLU P 245     -18.980-108.999 134.558  0.00 97.00      PROA   
ATOM   3842  O   GLU P 245     -19.171-108.498 135.664  0.00 97.00      PROA   
ATOM   3843  N   ASP P 246     -19.035-108.290 133.426  0.00 97.00      PROA   
ATOM   3844  HN  ASP P 246     -18.792-108.765 132.581  0.00 97.00      PROA   
ATOM   3845  CA  ASP P 246     -19.292-106.898 133.168  0.00 97.00      PROA   
ATOM   3846  HA  ASP P 246     -18.664-106.309 133.824  0.00 97.00      PROA   
ATOM   3847  CB  ASP P 246     -18.867-106.642 131.681  0.00 97.00      PROA   
ATOM   3848  HB1 ASP P 246     -17.761-106.518 131.638  0.00 97.00      PROA   
ATOM   3849  HB2 ASP P 246     -19.319-105.715 131.278  0.00 97.00      PROA   
ATOM   3850  CG  ASP P 246     -19.213-107.827 130.760  0.00 97.00      PROA   
ATOM   3851  OD1 ASP P 246     -18.518-108.880 130.815  0.00 97.00      PROA   
ATOM   3852  OD2 ASP P 246     -20.224-107.719 130.029  0.00 97.00      PROA   
ATOM   3853  C   ASP P 246     -20.742-106.446 133.425  0.00 97.00      PROA   
ATOM   3854  O   ASP P 246     -21.010-105.248 133.517  0.00 97.00      PROA   
ATOM   3855  N   GLY P 247     -21.720-107.373 133.571  0.00 97.00      PROA   
ATOM   3856  HN  GLY P 247     -21.467-108.338 133.594  0.00 97.00      PROA   
ATOM   3857  CA  GLY P 247     -23.115-107.043 133.884  0.00 97.00      PROA   
ATOM   3858  HA1 GLY P 247     -23.133-106.287 134.657  0.00 97.00      PROA   
ATOM   3859  HA2 GLY P 247     -23.595-107.958 134.203  0.00 97.00      PROA   
ATOM   3860  C   GLY P 247     -23.922-106.516 132.720  0.00 97.00      PROA   
ATOM   3861  O   GLY P 247     -25.010-105.967 132.892  0.00 97.00      PROA   
ATOM   3862  N   ASN P 248     -23.412-106.690 131.487  0.00 97.00      PROA   
ATOM   3863  HN  ASN P 248     -22.496-107.069 131.381  0.00 97.00      PROA   
ATOM   3864  CA  ASN P 248     -24.136-106.424 130.262  0.00 97.00      PROA   
ATOM   3865  HA  ASN P 248     -24.507-105.411 130.311  0.00 97.00      PROA   
ATOM   3866  CB  ASN P 248     -23.187-106.589 129.050  0.00 97.00      PROA   
ATOM   3867  HB1 ASN P 248     -23.745-106.694 128.097  0.00 97.00      PROA   
ATOM   3868  HB2 ASN P 248     -22.548-107.486 129.189  0.00 97.00      PROA   
ATOM   3869  CG  ASN P 248     -22.350-105.309 128.946  0.00 97.00      PROA   
ATOM   3870  OD1 ASN P 248     -22.881-104.203 129.096  0.00 97.00      PROA   
ATOM   3871  ND2 ASN P 248     -21.017-105.446 128.731  0.00 97.00      PROA   
ATOM   3872 HD21 ASN P 248     -20.458-104.621 128.710  0.00 97.00      PROA   
ATOM   3873 HD22 ASN P 248     -20.600-106.345 128.883  0.00 97.00      PROA   
ATOM   3874  C   ASN P 248     -25.363-107.299 130.096  0.00 97.00      PROA   
ATOM   3875  O   ASN P 248     -26.442-106.806 129.771  0.00 97.00      PROA   
ATOM   3876  N   VAL P 249     -25.221-108.614 130.359  0.00 97.00      PROA   
ATOM   3877  HN  VAL P 249     -24.325-108.971 130.618  0.00 97.00      PROA   
ATOM   3878  CA  VAL P 249     -26.260-109.602 130.172  0.00 97.00      PROA   
ATOM   3879  HA  VAL P 249     -27.211-109.114 130.018  0.00 97.00      PROA   
ATOM   3880  CB  VAL P 249     -25.970-110.523 128.991  0.00 97.00      PROA   
ATOM   3881  HB  VAL P 249     -25.055-111.124 129.189  0.00 97.00      PROA   
ATOM   3882  CG1 VAL P 249     -27.153-111.490 128.758  0.00 97.00      PROA   
ATOM   3883 HG11 VAL P 249     -28.089-110.918 128.579  0.00 97.00      PROA   
ATOM   3884 HG12 VAL P 249     -27.308-112.169 129.620  0.00 97.00      PROA   
ATOM   3885 HG13 VAL P 249     -26.955-112.116 127.865  0.00 97.00      PROA   
ATOM   3886  CG2 VAL P 249     -25.696-109.675 127.732  0.00 97.00      PROA   
ATOM   3887 HG21 VAL P 249     -24.841-108.983 127.865  0.00 97.00      PROA   
ATOM   3888 HG22 VAL P 249     -26.597-109.087 127.458  0.00 97.00      PROA   
ATOM   3889 HG23 VAL P 249     -25.436-110.340 126.888  0.00 97.00      PROA   
ATOM   3890  C   VAL P 249     -26.348-110.447 131.422  0.00 97.00      PROA   
ATOM   3891  O   VAL P 249     -25.364-111.035 131.857  0.00 97.00      PROA   
ATOM   3892  N   LEU P 250     -27.556-110.562 132.013  0.00 97.00      PROA   
ATOM   3893  HN  LEU P 250     -28.344-110.054 131.677  0.00 97.00      PROA   
ATOM   3894  CA  LEU P 250     -27.836-111.522 133.055  0.00 97.00      PROA   
ATOM   3895  HA  LEU P 250     -27.006-112.211 133.125  0.00 97.00      PROA   
ATOM   3896  CB  LEU P 250     -28.035-110.959 134.496  0.00 97.00      PROA   
ATOM   3897  HB1 LEU P 250     -27.025-110.636 134.838  0.00 97.00      PROA   
ATOM   3898  HB2 LEU P 250     -28.340-111.794 135.165  0.00 97.00      PROA   
ATOM   3899  CG  LEU P 250     -28.984-109.754 134.768  0.00 97.00      PROA   
ATOM   3900  HG  LEU P 250     -28.845-109.538 135.859  0.00 97.00      PROA   
ATOM   3901  CD1 LEU P 250     -28.612-108.451 134.034  0.00 97.00      PROA   
ATOM   3902 HD11 LEU P 250     -28.880-108.520 132.959  0.00 97.00      PROA   
ATOM   3903 HD12 LEU P 250     -27.523-108.253 134.124  0.00 97.00      PROA   
ATOM   3904 HD13 LEU P 250     -29.171-107.597 134.471  0.00 97.00      PROA   
ATOM   3905  CD2 LEU P 250     -30.481-110.073 134.600  0.00 97.00      PROA   
ATOM   3906 HD21 LEU P 250     -30.732-111.030 135.104  0.00 97.00      PROA   
ATOM   3907 HD22 LEU P 250     -30.747-110.146 133.527  0.00 97.00      PROA   
ATOM   3908 HD23 LEU P 250     -31.095-109.262 135.047  0.00 97.00      PROA   
ATOM   3909  C   LEU P 250     -28.988-112.354 132.563  0.00 97.00      PROA   
ATOM   3910  O   LEU P 250     -29.957-111.842 132.007  0.00 97.00      PROA   
ATOM   3911  N   LYS P 251     -28.869-113.693 132.686  0.00 97.00      PROA   
ATOM   3912  HN  LYS P 251     -28.068-114.113 133.109  0.00 97.00      PROA   
ATOM   3913  CA  LYS P 251     -29.790-114.586 132.035  0.00 97.00      PROA   
ATOM   3914  HA  LYS P 251     -30.713-114.074 131.807  0.00 97.00      PROA   
ATOM   3915  CB  LYS P 251     -29.192-115.093 130.713  0.00 97.00      PROA   
ATOM   3916  HB1 LYS P 251     -28.311-115.750 130.877  0.00 97.00      PROA   
ATOM   3917  HB2 LYS P 251     -28.815-114.181 130.194  0.00 97.00      PROA   
ATOM   3918  CG  LYS P 251     -30.232-115.757 129.803  0.00 97.00      PROA   
ATOM   3919  HG1 LYS P 251     -31.250-115.645 130.239  0.00 97.00      PROA   
ATOM   3920  HG2 LYS P 251     -30.014-116.842 129.771  0.00 97.00      PROA   
ATOM   3921  CD  LYS P 251     -30.244-115.150 128.389  0.00 97.00      PROA   
ATOM   3922  HD1 LYS P 251     -30.538-114.079 128.476  0.00 97.00      PROA   
ATOM   3923  HD2 LYS P 251     -31.019-115.666 127.779  0.00 97.00      PROA   
ATOM   3924  CE  LYS P 251     -28.886-115.252 127.676  0.00 97.00      PROA   
ATOM   3925  HE1 LYS P 251     -28.590-116.319 127.609  0.00 97.00      PROA   
ATOM   3926  HE2 LYS P 251     -28.092-114.696 128.219  0.00 97.00      PROA   
ATOM   3927  NZ  LYS P 251     -28.958-114.696 126.303  0.00 97.00      PROA   
ATOM   3928  HZ1 LYS P 251     -29.354-113.737 126.308  0.00 97.00      PROA   
ATOM   3929  HZ2 LYS P 251     -29.535-115.305 125.684  0.00 97.00      PROA   
ATOM   3930  HZ3 LYS P 251     -28.005-114.609 125.899  0.00 97.00      PROA   
ATOM   3931  C   LYS P 251     -30.113-115.707 132.986  0.00 97.00      PROA   
ATOM   3932  O   LYS P 251     -29.502-116.774 132.990  0.00 97.00      PROA   
ATOM   3933  N   ARG P 252     -31.113-115.448 133.851  0.00 97.00      PROA   
ATOM   3934  HN  ARG P 252     -31.589-114.572 133.804  0.00 97.00      PROA   
ATOM   3935  CA  ARG P 252     -31.591-116.361 134.865  0.00 97.00      PROA   
ATOM   3936  HA  ARG P 252     -30.725-116.664 135.437  0.00 97.00      PROA   
ATOM   3937  CB  ARG P 252     -32.558-115.629 135.829  0.00 97.00      PROA   
ATOM   3938  HB1 ARG P 252     -33.048-116.363 136.505  0.00 97.00      PROA   
ATOM   3939  HB2 ARG P 252     -33.356-115.128 135.235  0.00 97.00      PROA   
ATOM   3940  CG  ARG P 252     -31.846-114.584 136.712  0.00 97.00      PROA   
ATOM   3941  HG1 ARG P 252     -31.319-113.829 136.084  0.00 97.00      PROA   
ATOM   3942  HG2 ARG P 252     -31.070-115.123 137.301  0.00 97.00      PROA   
ATOM   3943  CD  ARG P 252     -32.800-113.846 137.667  0.00 97.00      PROA   
ATOM   3944  HD1 ARG P 252     -33.437-114.571 138.212  0.00 97.00      PROA   
ATOM   3945  HD2 ARG P 252     -33.431-113.124 137.105  0.00 97.00      PROA   
ATOM   3946  NE  ARG P 252     -31.943-113.144 138.668  0.00 97.00      PROA   
ATOM   3947  HE  ARG P 252     -31.066-113.560 138.916  0.00 97.00      PROA   
ATOM   3948  CZ  ARG P 252     -32.046-111.861 139.054  0.00 97.00      PROA   
ATOM   3949  NH1 ARG P 252     -33.201-111.202 139.065  0.00 97.00      PROA   
ATOM   3950 HH11 ARG P 252     -34.018-111.750 138.935  0.00 97.00      PROA   
ATOM   3951 HH12 ARG P 252     -33.211-110.336 139.555  0.00 97.00      PROA   
ATOM   3952  NH2 ARG P 252     -30.914-111.264 139.466  0.00 97.00      PROA   
ATOM   3953 HH21 ARG P 252     -30.076-111.780 139.272  0.00 97.00      PROA   
ATOM   3954 HH22 ARG P 252     -30.877-110.280 139.595  0.00 97.00      PROA   
ATOM   3955  C   ARG P 252     -32.212-117.646 134.334  0.00 97.00      PROA   
ATOM   3956  O   ARG P 252     -32.884-117.644 133.304  0.00 97.00      PROA   
ATOM   3957  N   SER P 253     -32.010-118.790 135.041  0.00 97.00      PROA   
ATOM   3958  HN  SER P 253     -31.415-118.810 135.844  0.00 97.00      PROA   
ATOM   3959  CA  SER P 253     -32.754-120.007 134.750  0.00 97.00      PROA   
ATOM   3960  HA  SER P 253     -32.787-120.105 133.677  0.00 97.00      PROA   
ATOM   3961  CB  SER P 253     -32.092-121.324 135.246  0.00 97.00      PROA   
ATOM   3962  HB1 SER P 253     -31.127-121.470 134.716  0.00 97.00      PROA   
ATOM   3963  HB2 SER P 253     -32.744-122.191 135.010  0.00 97.00      PROA   
ATOM   3964  OG  SER P 253     -31.850-121.322 136.645  0.00 97.00      PROA   
ATOM   3965  HG1 SER P 253     -31.230-120.601 136.808  0.00 97.00      PROA   
ATOM   3966  C   SER P 253     -34.172-119.907 135.312  0.00 97.00      PROA   
ATOM   3967  O   SER P 253     -34.343-119.373 136.408  0.00 97.00      PROA   
ATOM   3968  N   PRO P 254     -35.216-120.387 134.640  0.00 97.00      PROA   
ATOM   3969  CD  PRO P 254     -35.239-120.552 133.183  0.00 97.00      PROA   
ATOM   3970  HD1 PRO P 254     -34.731-121.508 132.928  0.00 97.00      PROA   
ATOM   3971  HD2 PRO P 254     -34.743-119.701 132.664  0.00 97.00      PROA   
ATOM   3972  CA  PRO P 254     -36.500-120.747 135.249  0.00 97.00      PROA   
ATOM   3973  HA  PRO P 254     -36.925-119.836 135.644  0.00 97.00      PROA   
ATOM   3974  CB  PRO P 254     -37.311-121.321 134.071  0.00 97.00      PROA   
ATOM   3975  HB1 PRO P 254     -38.398-121.139 134.183  0.00 97.00      PROA   
ATOM   3976  HB2 PRO P 254     -37.131-122.415 133.968  0.00 97.00      PROA   
ATOM   3977  CG  PRO P 254     -36.725-120.620 132.838  0.00 97.00      PROA   
ATOM   3978  HG1 PRO P 254     -36.919-121.166 131.893  0.00 97.00      PROA   
ATOM   3979  HG2 PRO P 254     -37.133-119.588 132.761  0.00 97.00      PROA   
ATOM   3980  C   PRO P 254     -36.392-121.734 136.410  0.00 97.00      PROA   
ATOM   3981  O   PRO P 254     -35.490-122.569 136.394  0.00 97.00      PROA   
ATOM   3982  N   GLU P 255     -37.297-121.663 137.423  0.00 97.00      PROA   
ATOM   3983  HN  GLU P 255     -37.990-120.946 137.452  0.00 97.00      PROA   
ATOM   3984  CA  GLU P 255     -37.314-122.574 138.557  0.00 97.00      PROA   
ATOM   3985  HA  GLU P 255     -36.349-122.495 139.030  0.00 97.00      PROA   
ATOM   3986  CB  GLU P 255     -38.380-122.199 139.629  0.00 97.00      PROA   
ATOM   3987  HB1 GLU P 255     -38.306-122.972 140.422  0.00 97.00      PROA   
ATOM   3988  HB2 GLU P 255     -39.401-122.268 139.193  0.00 97.00      PROA   
ATOM   3989  CG  GLU P 255     -38.191-120.802 140.278  0.00 97.00      PROA   
ATOM   3990  HG1 GLU P 255     -38.875-120.068 139.803  0.00 97.00      PROA   
ATOM   3991  HG2 GLU P 255     -37.148-120.452 140.130  0.00 97.00      PROA   
ATOM   3992  CD  GLU P 255     -38.447-120.804 141.789  0.00 97.00      PROA   
ATOM   3993  OE1 GLU P 255     -39.412-120.133 142.243  0.00 97.00      PROA   
ATOM   3994  OE2 GLU P 255     -37.655-121.462 142.513  0.00 97.00      PROA   
ATOM   3995  C   GLU P 255     -37.496-124.046 138.192  0.00 97.00      PROA   
ATOM   3996  O   GLU P 255     -38.281-124.408 137.317  0.00 97.00      PROA   
ATOM   3997  N   LEU P 256     -36.751-124.930 138.894  0.00 97.00      PROA   
ATOM   3998  HN  LEU P 256     -36.083-124.596 139.558  0.00 97.00      PROA   
ATOM   3999  CA  LEU P 256     -36.744-126.362 138.694  0.00 97.00      PROA   
ATOM   4000  HA  LEU P 256     -37.473-126.622 137.941  0.00 97.00      PROA   
ATOM   4001  CB  LEU P 256     -35.318-126.796 138.252  0.00 97.00      PROA   
ATOM   4002  HB1 LEU P 256     -34.589-126.575 139.061  0.00 97.00      PROA   
ATOM   4003  HB2 LEU P 256     -35.056-126.129 137.396  0.00 97.00      PROA   
ATOM   4004  CG  LEU P 256     -35.110-128.248 137.749  0.00 97.00      PROA   
ATOM   4005  HG  LEU P 256     -34.150-128.237 137.174  0.00 97.00      PROA   
ATOM   4006  CD1 LEU P 256     -34.905-129.266 138.885  0.00 97.00      PROA   
ATOM   4007 HD11 LEU P 256     -35.840-129.407 139.458  0.00 97.00      PROA   
ATOM   4008 HD12 LEU P 256     -34.113-128.919 139.581  0.00 97.00      PROA   
ATOM   4009 HD13 LEU P 256     -34.606-130.251 138.469  0.00 97.00      PROA   
ATOM   4010  CD2 LEU P 256     -36.204-128.708 136.768  0.00 97.00      PROA   
ATOM   4011 HD21 LEU P 256     -36.306-127.979 135.937  0.00 97.00      PROA   
ATOM   4012 HD22 LEU P 256     -37.181-128.801 137.288  0.00 97.00      PROA   
ATOM   4013 HD23 LEU P 256     -35.940-129.698 136.341  0.00 97.00      PROA   
ATOM   4014  C   LEU P 256     -37.157-127.001 140.006  0.00 97.00      PROA   
ATOM   4015  O   LEU P 256     -36.656-126.646 141.066  0.00 97.00      PROA   
ATOM   4016  N   GLU P 257     -38.114-127.960 139.981  0.00 97.00      PROA   
ATOM   4017  HN  GLU P 257     -38.508-128.277 139.123  0.00 97.00      PROA   
ATOM   4018  CA  GLU P 257     -38.672-128.539 141.189  0.00 97.00      PROA   
ATOM   4019  HA  GLU P 257     -38.660-127.790 141.966  0.00 97.00      PROA   
ATOM   4020  CB  GLU P 257     -40.143-128.993 140.991  0.00 97.00      PROA   
ATOM   4021  HB1 GLU P 257     -40.203-129.830 140.264  0.00 97.00      PROA   
ATOM   4022  HB2 GLU P 257     -40.676-128.131 140.523  0.00 97.00      PROA   
ATOM   4023  CG  GLU P 257     -40.897-129.316 142.304  0.00 97.00      PROA   
ATOM   4024  HG1 GLU P 257     -41.899-128.837 142.268  0.00 97.00      PROA   
ATOM   4025  HG2 GLU P 257     -40.356-128.908 143.183  0.00 97.00      PROA   
ATOM   4026  CD  GLU P 257     -41.120-130.807 142.523  0.00 97.00      PROA   
ATOM   4027  OE1 GLU P 257     -40.122-131.525 142.744  0.00 97.00      PROA   
ATOM   4028  OE2 GLU P 257     -42.298-131.240 142.512  0.00 97.00      PROA   
ATOM   4029  C   GLU P 257     -37.840-129.708 141.667  0.00 97.00      PROA   
ATOM   4030  O   GLU P 257     -37.483-130.600 140.900  0.00 97.00      PROA   
ATOM   4031  N   LEU P 258     -37.523-129.717 142.982  0.00 97.00      PROA   
ATOM   4032  HN  LEU P 258     -37.805-128.955 143.563  0.00 97.00      PROA   
ATOM   4033  CA  LEU P 258     -36.813-130.789 143.640  0.00 97.00      PROA   
ATOM   4034  HA  LEU P 258     -36.948-131.695 143.067  0.00 97.00      PROA   
ATOM   4035  CB  LEU P 258     -35.294-130.524 143.810  0.00 97.00      PROA   
ATOM   4036  HB1 LEU P 258     -34.820-131.349 144.386  0.00 97.00      PROA   
ATOM   4037  HB2 LEU P 258     -35.167-129.589 144.392  0.00 97.00      PROA   
ATOM   4038  CG  LEU P 258     -34.509-130.365 142.484  0.00 97.00      PROA   
ATOM   4039  HG  LEU P 258     -35.050-129.634 141.842  0.00 97.00      PROA   
ATOM   4040  CD1 LEU P 258     -33.111-129.778 142.739  0.00 97.00      PROA   
ATOM   4041 HD11 LEU P 258     -32.513-130.475 143.363  0.00 97.00      PROA   
ATOM   4042 HD12 LEU P 258     -33.186-128.806 143.267  0.00 97.00      PROA   
ATOM   4043 HD13 LEU P 258     -32.585-129.618 141.774  0.00 97.00      PROA   
ATOM   4044  CD2 LEU P 258     -34.388-131.690 141.709  0.00 97.00      PROA   
ATOM   4045 HD21 LEU P 258     -35.389-132.096 141.459  0.00 97.00      PROA   
ATOM   4046 HD22 LEU P 258     -33.839-132.440 142.318  0.00 97.00      PROA   
ATOM   4047 HD23 LEU P 258     -33.829-131.528 140.763  0.00 97.00      PROA   
ATOM   4048  C   LEU P 258     -37.441-131.030 144.998  0.00 97.00      PROA   
ATOM   4049  O   LEU P 258     -36.893-130.680 146.041  0.00 97.00      PROA   
ATOM   4050  N   GLN P 259     -38.637-131.658 145.022  0.00 97.00      PROA   
ATOM   4051  HN  GLN P 259     -39.161-131.767 144.174  0.00 97.00      PROA   
ATOM   4052  CA  GLN P 259     -39.213-132.254 146.209  0.00 97.00      PROA   
ATOM   4053  HA  GLN P 259     -39.248-131.468 146.946  0.00 97.00      PROA   
ATOM   4054  CB  GLN P 259     -40.666-132.761 146.006  0.00 97.00      PROA   
ATOM   4055  HB1 GLN P 259     -40.934-133.485 146.808  0.00 97.00      PROA   
ATOM   4056  HB2 GLN P 259     -40.715-133.303 145.035  0.00 97.00      PROA   
ATOM   4057  CG  GLN P 259     -41.728-131.643 146.011  0.00 97.00      PROA   
ATOM   4058  HG1 GLN P 259     -41.557-130.935 145.176  0.00 97.00      PROA   
ATOM   4059  HG2 GLN P 259     -41.690-131.071 146.962  0.00 97.00      PROA   
ATOM   4060  CD  GLN P 259     -43.123-132.272 145.901  0.00 97.00      PROA   
ATOM   4061  OE1 GLN P 259     -43.711-132.692 146.903  0.00 97.00      PROA   
ATOM   4062  NE2 GLN P 259     -43.659-132.352 144.653  0.00 97.00      PROA   
ATOM   4063 HE21 GLN P 259     -44.566-132.749 144.537  0.00 97.00      PROA   
ATOM   4064 HE22 GLN P 259     -43.138-132.007 143.868  0.00 97.00      PROA   
ATOM   4065  C   GLN P 259     -38.359-133.361 146.802  0.00 97.00      PROA   
ATOM   4066  O   GLN P 259     -37.799-134.186 146.088  0.00 97.00      PROA   
ATOM   4067  N   VAL P 260     -38.239-133.379 148.148  0.00 97.00      PROA   
ATOM   4068  HN  VAL P 260     -38.686-132.686 148.706  0.00 97.00      PROA   
ATOM   4069  CA  VAL P 260     -37.450-134.342 148.881  0.00 97.00      PROA   
ATOM   4070  HA  VAL P 260     -37.184-135.160 148.231  0.00 97.00      PROA   
ATOM   4071  CB  VAL P 260     -36.174-133.738 149.464  0.00 97.00      PROA   
ATOM   4072  HB  VAL P 260     -36.449-132.921 150.163  0.00 97.00      PROA   
ATOM   4073  CG1 VAL P 260     -35.361-134.813 150.217  0.00 97.00      PROA   
ATOM   4074 HG11 VAL P 260     -35.133-135.669 149.547  0.00 97.00      PROA   
ATOM   4075 HG12 VAL P 260     -35.905-135.185 151.109  0.00 97.00      PROA   
ATOM   4076 HG13 VAL P 260     -34.401-134.378 150.563  0.00 97.00      PROA   
ATOM   4077  CG2 VAL P 260     -35.320-133.105 148.343  0.00 97.00      PROA   
ATOM   4078 HG21 VAL P 260     -35.840-132.245 147.875  0.00 97.00      PROA   
ATOM   4079 HG22 VAL P 260     -35.093-133.852 147.557  0.00 97.00      PROA   
ATOM   4080 HG23 VAL P 260     -34.361-132.732 148.762  0.00 97.00      PROA   
ATOM   4081  C   VAL P 260     -38.353-134.865 149.982  0.00 97.00      PROA   
ATOM   4082  O   VAL P 260     -38.989-134.088 150.691  0.00 97.00      PROA   
ATOM   4083  N   LEU P 261     -38.463-136.207 150.131  0.00 97.00      PROA   
ATOM   4084  HN  LEU P 261     -37.926-136.818 149.548  0.00 97.00      PROA   
ATOM   4085  CA  LEU P 261     -39.374-136.836 151.066  0.00 97.00      PROA   
ATOM   4086  HA  LEU P 261     -39.796-136.076 151.703  0.00 97.00      PROA   
ATOM   4087  CB  LEU P 261     -40.542-137.577 150.370  0.00 97.00      PROA   
ATOM   4088  HB1 LEU P 261     -41.132-138.146 151.122  0.00 97.00      PROA   
ATOM   4089  HB2 LEU P 261     -40.124-138.307 149.641  0.00 97.00      PROA   
ATOM   4090  CG  LEU P 261     -41.538-136.655 149.624  0.00 97.00      PROA   
ATOM   4091  HG  LEU P 261     -40.984-136.116 148.820  0.00 97.00      PROA   
ATOM   4092  CD1 LEU P 261     -42.644-137.495 148.961  0.00 97.00      PROA   
ATOM   4093 HD11 LEU P 261     -43.236-138.025 149.738  0.00 97.00      PROA   
ATOM   4094 HD12 LEU P 261     -42.201-138.251 148.280  0.00 97.00      PROA   
ATOM   4095 HD13 LEU P 261     -43.327-136.843 148.377  0.00 97.00      PROA   
ATOM   4096  CD2 LEU P 261     -42.176-135.594 150.541  0.00 97.00      PROA   
ATOM   4097 HD21 LEU P 261     -42.924-135.002 149.973  0.00 97.00      PROA   
ATOM   4098 HD22 LEU P 261     -41.412-134.894 150.933  0.00 97.00      PROA   
ATOM   4099 HD23 LEU P 261     -42.689-136.086 151.395  0.00 97.00      PROA   
ATOM   4100  C   LEU P 261     -38.668-137.786 152.006  0.00 97.00      PROA   
ATOM   4101  O   LEU P 261     -37.874-138.636 151.614  0.00 97.00      PROA   
ATOM   4102  N   GLY P 262     -38.986-137.643 153.310  0.00 97.00      PROA   
ATOM   4103  HN  GLY P 262     -39.671-136.974 153.582  0.00 97.00      PROA   
ATOM   4104  CA  GLY P 262     -38.465-138.436 154.393  0.00 97.00      PROA   
ATOM   4105  HA1 GLY P 262     -37.651-137.893 154.847  0.00 97.00      PROA   
ATOM   4106  HA2 GLY P 262     -38.206-139.428 154.047  0.00 97.00      PROA   
ATOM   4107  C   GLY P 262     -39.546-138.546 155.416  0.00 97.00      PROA   
ATOM   4108  O   GLY P 262     -40.504-137.776 155.421  0.00 97.00      PROA   
ATOM   4109  N   HSD P 263     -39.392-139.512 156.339  0.00 97.00      PROA   
ATOM   4110  HN  HSD P 263     -38.580-140.090 156.338  0.00 97.00      PROA   
ATOM   4111  CA  HSD P 263     -40.305-139.733 157.432  0.00 97.00      PROA   
ATOM   4112  HA  HSD P 263     -41.009-138.915 157.510  0.00 97.00      PROA   
ATOM   4113  CB  HSD P 263     -41.071-141.069 157.291  0.00 97.00      PROA   
ATOM   4114  HB1 HSD P 263     -41.659-141.283 158.210  0.00 97.00      PROA   
ATOM   4115  HB2 HSD P 263     -40.342-141.897 157.149  0.00 97.00      PROA   
ATOM   4116  ND1 HSD P 263     -43.367-140.894 156.168  0.00 97.00      PROA   
ATOM   4117  HD1 HSD P 263     -43.904-140.758 157.001  0.00 97.00      PROA   
ATOM   4118  CG  HSD P 263     -41.996-141.049 156.096  0.00 97.00      PROA   
ATOM   4119  CE1 HSD P 263     -43.844-141.009 154.903  0.00 97.00      PROA   
ATOM   4120  HE1 HSD P 263     -44.903-140.929 154.656  0.00 97.00      PROA   
ATOM   4121  NE2 HSD P 263     -42.885-141.237 154.028  0.00 97.00      PROA   
ATOM   4122  CD2 HSD P 263     -41.724-141.272 154.780  0.00 97.00      PROA   
ATOM   4123  HD2 HSD P 263     -40.776-141.458 154.290  0.00 97.00      PROA   
ATOM   4124  C   HSD P 263     -39.432-139.724 158.654  0.00 97.00      PROA   
ATOM   4125  O   HSD P 263     -38.339-140.284 158.630  0.00 97.00      PROA   
ATOM   4126  N   GLN P 264     -39.868-139.036 159.737  0.00 97.00      PROA   
ATOM   4127  HN  GLN P 264     -40.769-138.607 159.745  0.00 97.00      PROA   
ATOM   4128  CA  GLN P 264     -39.050-138.763 160.905  0.00 97.00      PROA   
ATOM   4129  HA  GLN P 264     -38.200-138.201 160.541  0.00 97.00      PROA   
ATOM   4130  CB  GLN P 264     -39.785-137.836 161.908  0.00 97.00      PROA   
ATOM   4131  HB1 GLN P 264     -39.261-137.827 162.889  0.00 97.00      PROA   
ATOM   4132  HB2 GLN P 264     -40.801-138.262 162.067  0.00 97.00      PROA   
ATOM   4133  CG  GLN P 264     -39.876-136.377 161.395  0.00 97.00      PROA   
ATOM   4134  HG1 GLN P 264     -40.067-136.368 160.301  0.00 97.00      PROA   
ATOM   4135  HG2 GLN P 264     -38.918-135.846 161.575  0.00 97.00      PROA   
ATOM   4136  CD  GLN P 264     -41.027-135.596 162.042  0.00 97.00      PROA   
ATOM   4137  OE1 GLN P 264     -41.951-135.151 161.351  0.00 97.00      PROA   
ATOM   4138  NE2 GLN P 264     -40.969-135.417 163.389  0.00 97.00      PROA   
ATOM   4139 HE21 GLN P 264     -41.714-134.916 163.827  0.00 97.00      PROA   
ATOM   4140 HE22 GLN P 264     -40.195-135.778 163.907  0.00 97.00      PROA   
ATOM   4141  C   GLN P 264     -38.465-139.986 161.595  0.00 97.00      PROA   
ATOM   4142  O   GLN P 264     -39.135-140.988 161.835  0.00 97.00      PROA   
ATOM   4143  N   GLN P 265     -37.150-139.909 161.886  0.00 97.00      PROA   
ATOM   4144  HN  GLN P 265     -36.655-139.059 161.713  0.00 97.00      PROA   
ATOM   4145  CA  GLN P 265     -36.306-141.024 162.235  0.00 97.00      PROA   
ATOM   4146  HA  GLN P 265     -36.840-141.921 161.967  0.00 97.00      PROA   
ATOM   4147  CB  GLN P 265     -34.971-141.020 161.422  0.00 97.00      PROA   
ATOM   4148  HB1 GLN P 265     -35.217-141.304 160.374  0.00 97.00      PROA   
ATOM   4149  HB2 GLN P 265     -34.301-141.816 161.817  0.00 97.00      PROA   
ATOM   4150  CG  GLN P 265     -34.166-139.690 161.393  0.00 97.00      PROA   
ATOM   4151  HG1 GLN P 265     -33.142-139.896 161.011  0.00 97.00      PROA   
ATOM   4152  HG2 GLN P 265     -34.063-139.297 162.426  0.00 97.00      PROA   
ATOM   4153  CD  GLN P 265     -34.804-138.584 160.532  0.00 97.00      PROA   
ATOM   4154  OE1 GLN P 265     -35.550-137.737 161.034  0.00 97.00      PROA   
ATOM   4155  NE2 GLN P 265     -34.496-138.582 159.205  0.00 97.00      PROA   
ATOM   4156 HE21 GLN P 265     -34.920-137.892 158.615  0.00 97.00      PROA   
ATOM   4157 HE22 GLN P 265     -33.865-139.257 158.829  0.00 97.00      PROA   
ATOM   4158  C   GLN P 265     -36.000-141.061 163.723  0.00 97.00      PROA   
ATOM   4159  O   GLN P 265     -36.000-140.014 164.372  0.00 97.00      PROA   
ATOM   4160  N   PRO P 266     -35.721-142.223 164.326  0.00 97.00      PROA   
ATOM   4161  CD  PRO P 266     -36.010-143.539 163.746  0.00 97.00      PROA   
ATOM   4162  HD1 PRO P 266     -35.299-143.722 162.911  0.00 97.00      PROA   
ATOM   4163  HD2 PRO P 266     -37.060-143.607 163.385  0.00 97.00      PROA   
ATOM   4164  CA  PRO P 266     -34.885-142.348 165.520  0.00 97.00      PROA   
ATOM   4165  HA  PRO P 266     -35.483-141.999 166.350  0.00 97.00      PROA   
ATOM   4166  CB  PRO P 266     -34.570-143.854 165.608  0.00 97.00      PROA   
ATOM   4167  HB1 PRO P 266     -34.457-144.202 166.654  0.00 97.00      PROA   
ATOM   4168  HB2 PRO P 266     -33.641-144.093 165.043  0.00 97.00      PROA   
ATOM   4169  CG  PRO P 266     -35.745-144.520 164.886  0.00 97.00      PROA   
ATOM   4170  HG1 PRO P 266     -35.504-145.540 164.526  0.00 97.00      PROA   
ATOM   4171  HG2 PRO P 266     -36.632-144.561 165.556  0.00 97.00      PROA   
ATOM   4172  C   PRO P 266     -33.617-141.502 165.507  0.00 97.00      PROA   
ATOM   4173  O   PRO P 266     -32.944-141.439 164.480  0.00 97.00      PROA   
ATOM   4174  N   THR P 267     -33.273-140.846 166.637  0.00 97.00      PROA   
ATOM   4175  HN  THR P 267     -33.902-140.801 167.410  0.00 97.00      PROA   
ATOM   4176  CA  THR P 267     -31.986-140.193 166.843  0.00 97.00      PROA   
ATOM   4177  HA  THR P 267     -31.866-139.529 165.997  0.00 97.00      PROA   
ATOM   4178  CB  THR P 267     -31.940-139.339 168.106  0.00 97.00      PROA   
ATOM   4179  HB  THR P 267     -31.614-139.931 168.989  0.00 97.00      PROA   
ATOM   4180  OG1 THR P 267     -33.226-138.822 168.418  0.00 97.00      PROA   
ATOM   4181  HG1 THR P 267     -33.499-138.333 167.637  0.00 97.00      PROA   
ATOM   4182  CG2 THR P 267     -30.981-138.151 167.909  0.00 97.00      PROA   
ATOM   4183 HG21 THR P 267     -31.317-137.519 167.058  0.00 97.00      PROA   
ATOM   4184 HG22 THR P 267     -29.951-138.503 167.700  0.00 97.00      PROA   
ATOM   4185 HG23 THR P 267     -30.961-137.524 168.826  0.00 97.00      PROA   
ATOM   4186  C   THR P 267     -30.775-141.130 166.819  0.00 97.00      PROA   
ATOM   4187  O   THR P 267     -29.786-140.738 166.199  0.00 97.00      PROA   
ATOM   4188  N   PRO P 268     -30.729-142.334 167.407  0.00 97.00      PROA   
ATOM   4189  CD  PRO P 268     -31.590-142.783 168.512  0.00 97.00      PROA   
ATOM   4190  HD1 PRO P 268     -32.666-142.686 168.264  0.00 97.00      PROA   
ATOM   4191  HD2 PRO P 268     -31.352-142.199 169.428  0.00 97.00      PROA   
ATOM   4192  CA  PRO P 268     -29.674-143.302 167.121  0.00 97.00      PROA   
ATOM   4193  HA  PRO P 268     -28.712-142.813 167.068  0.00 97.00      PROA   
ATOM   4194  CB  PRO P 268     -29.758-144.299 168.292  0.00 97.00      PROA   
ATOM   4195  HB1 PRO P 268     -29.125-143.925 169.128  0.00 97.00      PROA   
ATOM   4196  HB2 PRO P 268     -29.422-145.321 168.025  0.00 97.00      PROA   
ATOM   4197  CG  PRO P 268     -31.228-144.256 168.716  0.00 97.00      PROA   
ATOM   4198  HG1 PRO P 268     -31.826-144.877 168.012  0.00 97.00      PROA   
ATOM   4199  HG2 PRO P 268     -31.395-144.605 169.753  0.00 97.00      PROA   
ATOM   4200  C   PRO P 268     -29.917-144.004 165.796  0.00 97.00      PROA   
ATOM   4201  O   PRO P 268     -31.066-144.193 165.400  0.00 97.00      PROA   
ATOM   4202  N   VAL P 269     -28.818-144.383 165.108  0.00 97.00      PROA   
ATOM   4203  HN  VAL P 269     -27.897-144.253 165.461  0.00 97.00      PROA   
ATOM   4204  CA  VAL P 269     -28.794-145.152 163.893  0.00 97.00      PROA   
ATOM   4205  HA  VAL P 269     -29.639-145.826 163.890  0.00 97.00      PROA   
ATOM   4206  CB  VAL P 269     -28.819-144.268 162.640  0.00 97.00      PROA   
ATOM   4207  HB  VAL P 269     -29.727-143.621 162.704  0.00 97.00      PROA   
ATOM   4208  CG1 VAL P 269     -27.580-143.350 162.576  0.00 97.00      PROA   
ATOM   4209 HG11 VAL P 269     -26.656-143.962 162.518  0.00 97.00      PROA   
ATOM   4210 HG12 VAL P 269     -27.520-142.699 163.472  0.00 97.00      PROA   
ATOM   4211 HG13 VAL P 269     -27.624-142.705 161.673  0.00 97.00      PROA   
ATOM   4212  CG2 VAL P 269     -28.945-145.136 161.372  0.00 97.00      PROA   
ATOM   4213 HG21 VAL P 269     -29.841-145.787 161.434  0.00 97.00      PROA   
ATOM   4214 HG22 VAL P 269     -28.047-145.779 161.264  0.00 97.00      PROA   
ATOM   4215 HG23 VAL P 269     -29.024-144.496 160.467  0.00 97.00      PROA   
ATOM   4216  C   VAL P 269     -27.509-146.009 164.012  0.00 97.00      PROA   
ATOM   4217  OT1 VAL P 269     -26.597-145.622 164.796  0.00 97.00      PROA   
ATOM   4218  OT2 VAL P 269     -27.434-147.076 163.346  0.00 97.00      PROA   
END
