# Supplementary material for: The solution structure of the unbound IgG Fc receptor CD64 resembles its crystal structure: Implications for function
Source: PLoS One. 2023 Sep 21;18(9):e0288351. doi: 10.1371/journal.pone.0288351 (PMC10513344; doi:10.1371/journal.pone.0288351)
Supplement: S1 File — (ZIP) [file pone.0288351.s003.zip › CD64V03 E11/Top100/EM_done_ready_for_EM_top100_0p11_E11.dcd_97932.pdb.pdb]

REMARK  FINAL COORDINATES WRITTEN BY NAMD AT TIMESTEP 2000
ATOM      1  N   LYS P   1       9.918 -71.158 116.796  0.00 97.00      PROA   
ATOM      2  HT1 LYS P   1      10.109 -72.101 116.397  0.00 97.00      PROA   
ATOM      3  HT2 LYS P   1      10.295 -71.167 117.769  0.00 97.00      PROA   
ATOM      4  HT3 LYS P   1      10.419 -70.447 116.230  0.00 97.00      PROA   
ATOM      5  CA  LYS P   1       8.455 -70.919 116.798  0.00 97.00      PROA   
ATOM      6  HA  LYS P   1       7.983 -71.837 117.113  0.00 97.00      PROA   
ATOM      7  CB  LYS P   1       8.060 -69.792 117.798  0.00 97.00      PROA   
ATOM      8  HB1 LYS P   1       7.013 -69.484 117.587  0.00 97.00      PROA   
ATOM      9  HB2 LYS P   1       8.696 -68.893 117.647  0.00 97.00      PROA   
ATOM     10  CG  LYS P   1       8.117 -70.222 119.281  0.00 97.00      PROA   
ATOM     11  HG1 LYS P   1       9.184 -70.280 119.590  0.00 97.00      PROA   
ATOM     12  HG2 LYS P   1       7.684 -71.240 119.398  0.00 97.00      PROA   
ATOM     13  CD  LYS P   1       7.392 -69.265 120.252  0.00 97.00      PROA   
ATOM     14  HD1 LYS P   1       7.773 -68.233 120.086  0.00 97.00      PROA   
ATOM     15  HD2 LYS P   1       7.670 -69.565 121.288  0.00 97.00      PROA   
ATOM     16  CE  LYS P   1       5.858 -69.279 120.115  0.00 97.00      PROA   
ATOM     17  HE1 LYS P   1       5.477 -70.318 120.212  0.00 97.00      PROA   
ATOM     18  HE2 LYS P   1       5.545 -68.869 119.132  0.00 97.00      PROA   
ATOM     19  NZ  LYS P   1       5.208 -68.460 121.170  0.00 97.00      PROA   
ATOM     20  HZ1 LYS P   1       5.549 -67.480 121.117  0.00 97.00      PROA   
ATOM     21  HZ2 LYS P   1       5.432 -68.851 122.108  0.00 97.00      PROA   
ATOM     22  HZ3 LYS P   1       4.177 -68.473 121.033  0.00 97.00      PROA   
ATOM     23  C   LYS P   1       7.960 -70.629 115.407  0.00 97.00      PROA   
ATOM     24  O   LYS P   1       8.745 -70.390 114.492  0.00 97.00      PROA   
ATOM     25  N   ALA P   2       6.624 -70.648 115.220  0.00 97.00      PROA   
ATOM     26  HN  ALA P   2       5.973 -70.897 115.932  0.00 97.00      PROA   
ATOM     27  CA  ALA P   2       5.969 -70.263 114.007  0.00 97.00      PROA   
ATOM     28  HA  ALA P   2       6.428 -69.370 113.603  0.00 97.00      PROA   
ATOM     29  CB  ALA P   2       5.939 -71.408 112.972  0.00 97.00      PROA   
ATOM     30  HB1 ALA P   2       5.479 -72.318 113.412  0.00 97.00      PROA   
ATOM     31  HB2 ALA P   2       6.975 -71.666 112.664  0.00 97.00      PROA   
ATOM     32  HB3 ALA P   2       5.368 -71.120 112.066  0.00 97.00      PROA   
ATOM     33  C   ALA P   2       4.579 -69.930 114.490  0.00 97.00      PROA   
ATOM     34  O   ALA P   2       4.288 -70.110 115.673  0.00 97.00      PROA   
ATOM     35  N   VAL P   3       3.708 -69.416 113.588  0.00 97.00      PROA   
ATOM     36  HN  VAL P   3       4.002 -69.188 112.665  0.00 97.00      PROA   
ATOM     37  CA  VAL P   3       2.273 -69.330 113.773  0.00 97.00      PROA   
ATOM     38  HA  VAL P   3       1.953 -70.166 114.378  0.00 97.00      PROA   
ATOM     39  CB  VAL P   3       1.722 -68.023 114.367  0.00 97.00      PROA   
ATOM     40  HB  VAL P   3       0.607 -68.080 114.368  0.00 97.00      PROA   
ATOM     41  CG1 VAL P   3       2.156 -67.872 115.839  0.00 97.00      PROA   
ATOM     42 HG11 VAL P   3       3.250 -67.698 115.902  0.00 97.00      PROA   
ATOM     43 HG12 VAL P   3       1.900 -68.786 116.414  0.00 97.00      PROA   
ATOM     44 HG13 VAL P   3       1.638 -67.003 116.300  0.00 97.00      PROA   
ATOM     45  CG2 VAL P   3       2.146 -66.789 113.544  0.00 97.00      PROA   
ATOM     46 HG21 VAL P   3       1.722 -66.824 112.520  0.00 97.00      PROA   
ATOM     47 HG22 VAL P   3       3.251 -66.724 113.469  0.00 97.00      PROA   
ATOM     48 HG23 VAL P   3       1.781 -65.861 114.035  0.00 97.00      PROA   
ATOM     49  C   VAL P   3       1.726 -69.535 112.376  0.00 97.00      PROA   
ATOM     50  O   VAL P   3       2.382 -69.178 111.398  0.00 97.00      PROA   
ATOM     51  N   ILE P   4       0.525 -70.152 112.238  0.00 97.00      PROA   
ATOM     52  HN  ILE P   4       0.037 -70.518 113.030  0.00 97.00      PROA   
ATOM     53  CA  ILE P   4      -0.025 -70.488 110.932  0.00 97.00      PROA   
ATOM     54  HA  ILE P   4       0.753 -70.386 110.190  0.00 97.00      PROA   
ATOM     55  CB  ILE P   4      -0.482 -71.946 110.840  0.00 97.00      PROA   
ATOM     56  HB  ILE P   4      -1.272 -72.130 111.603  0.00 97.00      PROA   
ATOM     57  CG2 ILE P   4      -1.045 -72.228 109.425  0.00 97.00      PROA   
ATOM     58 HG21 ILE P   4      -0.324 -71.881 108.654  0.00 97.00      PROA   
ATOM     59 HG22 ILE P   4      -2.018 -71.718 109.269  0.00 97.00      PROA   
ATOM     60 HG23 ILE P   4      -1.207 -73.312 109.269  0.00 97.00      PROA   
ATOM     61  CG1 ILE P   4       0.698 -72.903 111.144  0.00 97.00      PROA   
ATOM     62 HG11 ILE P   4       1.265 -72.568 112.038  0.00 97.00      PROA   
ATOM     63 HG12 ILE P   4       1.385 -72.863 110.275  0.00 97.00      PROA   
ATOM     64  CD  ILE P   4       0.283 -74.355 111.399  0.00 97.00      PROA   
ATOM     65  HD1 ILE P   4      -0.396 -74.739 110.612  0.00 97.00      PROA   
ATOM     66  HD2 ILE P   4      -0.233 -74.435 112.380  0.00 97.00      PROA   
ATOM     67  HD3 ILE P   4       1.183 -75.003 111.423  0.00 97.00      PROA   
ATOM     68  C   ILE P   4      -1.150 -69.539 110.533  0.00 97.00      PROA   
ATOM     69  O   ILE P   4      -2.064 -69.254 111.303  0.00 97.00      PROA   
ATOM     70  N   LYS P   5      -1.107 -69.033 109.276  0.00 97.00      PROA   
ATOM     71  HN  LYS P   5      -0.300 -69.194 108.708  0.00 97.00      PROA   
ATOM     72  CA  LYS P   5      -2.161 -68.223 108.697  0.00 97.00      PROA   
ATOM     73  HA  LYS P   5      -2.929 -68.031 109.432  0.00 97.00      PROA   
ATOM     74  CB  LYS P   5      -1.627 -66.872 108.155  0.00 97.00      PROA   
ATOM     75  HB1 LYS P   5      -2.471 -66.271 107.750  0.00 97.00      PROA   
ATOM     76  HB2 LYS P   5      -0.914 -67.063 107.321  0.00 97.00      PROA   
ATOM     77  CG  LYS P   5      -0.878 -66.022 109.195  0.00 97.00      PROA   
ATOM     78  HG1 LYS P   5      -0.493 -65.122 108.664  0.00 97.00      PROA   
ATOM     79  HG2 LYS P   5       0.006 -66.590 109.564  0.00 97.00      PROA   
ATOM     80  CD  LYS P   5      -1.736 -65.580 110.395  0.00 97.00      PROA   
ATOM     81  HD1 LYS P   5      -2.208 -66.476 110.852  0.00 97.00      PROA   
ATOM     82  HD2 LYS P   5      -2.552 -64.916 110.035  0.00 97.00      PROA   
ATOM     83  CE  LYS P   5      -0.936 -64.879 111.501  0.00 97.00      PROA   
ATOM     84  HE1 LYS P   5      -0.173 -65.583 111.904  0.00 97.00      PROA   
ATOM     85  HE2 LYS P   5      -1.587 -64.539 112.331  0.00 97.00      PROA   
ATOM     86  NZ  LYS P   5      -0.218 -63.708 110.973  0.00 97.00      PROA   
ATOM     87  HZ1 LYS P   5      -0.789 -62.867 110.789  0.00 97.00      PROA   
ATOM     88  HZ2 LYS P   5       0.275 -64.002 110.098  0.00 97.00      PROA   
ATOM     89  HZ3 LYS P   5       0.586 -63.490 111.602  0.00 97.00      PROA   
ATOM     90  C   LYS P   5      -2.807 -68.948 107.534  0.00 97.00      PROA   
ATOM     91  O   LYS P   5      -2.190 -69.167 106.498  0.00 97.00      PROA   
ATOM     92  N   LEU P   6      -4.106 -69.306 107.651  0.00 97.00      PROA   
ATOM     93  HN  LEU P   6      -4.602 -69.192 108.508  0.00 97.00      PROA   
ATOM     94  CA  LEU P   6      -4.892 -69.805 106.539  0.00 97.00      PROA   
ATOM     95  HA  LEU P   6      -4.283 -70.492 105.966  0.00 97.00      PROA   
ATOM     96  CB  LEU P   6      -6.157 -70.569 107.010  0.00 97.00      PROA   
ATOM     97  HB1 LEU P   6      -6.609 -71.056 106.118  0.00 97.00      PROA   
ATOM     98  HB2 LEU P   6      -6.911 -69.865 107.424  0.00 97.00      PROA   
ATOM     99  CG  LEU P   6      -5.914 -71.667 108.080  0.00 97.00      PROA   
ATOM    100  HG  LEU P   6      -4.880 -72.061 107.952  0.00 97.00      PROA   
ATOM    101  CD1 LEU P   6      -6.065 -71.147 109.524  0.00 97.00      PROA   
ATOM    102 HD11 LEU P   6      -7.078 -70.712 109.665  0.00 97.00      PROA   
ATOM    103 HD12 LEU P   6      -5.310 -70.372 109.762  0.00 97.00      PROA   
ATOM    104 HD13 LEU P   6      -5.943 -71.981 110.246  0.00 97.00      PROA   
ATOM    105  CD2 LEU P   6      -6.884 -72.843 107.872  0.00 97.00      PROA   
ATOM    106 HD21 LEU P   6      -6.750 -73.291 106.865  0.00 97.00      PROA   
ATOM    107 HD22 LEU P   6      -7.933 -72.492 107.967  0.00 97.00      PROA   
ATOM    108 HD23 LEU P   6      -6.704 -73.626 108.638  0.00 97.00      PROA   
ATOM    109  C   LEU P   6      -5.290 -68.636 105.643  0.00 97.00      PROA   
ATOM    110  O   LEU P   6      -5.860 -67.655 106.113  0.00 97.00      PROA   
ATOM    111  N   GLN P   7      -4.951 -68.680 104.330  0.00 97.00      PROA   
ATOM    112  HN  GLN P   7      -4.441 -69.456 103.959  0.00 97.00      PROA   
ATOM    113  CA  GLN P   7      -5.243 -67.603 103.391  0.00 97.00      PROA   
ATOM    114  HA  GLN P   7      -4.867 -66.703 103.860  0.00 97.00      PROA   
ATOM    115  CB  GLN P   7      -4.403 -67.758 102.094  0.00 97.00      PROA   
ATOM    116  HB1 GLN P   7      -4.484 -68.816 101.763  0.00 97.00      PROA   
ATOM    117  HB2 GLN P   7      -3.342 -67.591 102.388  0.00 97.00      PROA   
ATOM    118  CG  GLN P   7      -4.778 -66.837 100.912  0.00 97.00      PROA   
ATOM    119  HG1 GLN P   7      -4.771 -65.779 101.250  0.00 97.00      PROA   
ATOM    120  HG2 GLN P   7      -5.789 -67.084 100.527  0.00 97.00      PROA   
ATOM    121  CD  GLN P   7      -3.730 -66.975  99.800  0.00 97.00      PROA   
ATOM    122  OE1 GLN P   7      -2.526 -66.885 100.060  0.00 97.00      PROA   
ATOM    123  NE2 GLN P   7      -4.170 -67.196  98.531  0.00 97.00      PROA   
ATOM    124 HE21 GLN P   7      -3.480 -67.301  97.817  0.00 97.00      PROA   
ATOM    125 HE22 GLN P   7      -5.147 -67.254  98.331  0.00 97.00      PROA   
ATOM    126  C   GLN P   7      -6.718 -67.290 103.146  0.00 97.00      PROA   
ATOM    127  O   GLN P   7      -7.090 -66.121 103.259  0.00 97.00      PROA   
ATOM    128  N   PRO P   8      -7.629 -68.228 102.893  0.00 97.00      PROA   
ATOM    129  CD  PRO P   8      -7.365 -69.475 102.187  0.00 97.00      PROA   
ATOM    130  HD1 PRO P   8      -7.001 -70.214 102.929  0.00 97.00      PROA   
ATOM    131  HD2 PRO P   8      -6.627 -69.349 101.366  0.00 97.00      PROA   
ATOM    132  CA  PRO P   8      -8.999 -68.166 103.389  0.00 97.00      PROA   
ATOM    133  HA  PRO P   8      -9.429 -67.212 103.123  0.00 97.00      PROA   
ATOM    134  CB  PRO P   8      -9.720 -69.345 102.693  0.00 97.00      PROA   
ATOM    135  HB1 PRO P   8     -10.664 -69.010 102.217  0.00 97.00      PROA   
ATOM    136  HB2 PRO P   8      -9.955 -70.174 103.395  0.00 97.00      PROA   
ATOM    137  CG  PRO P   8      -8.734 -69.868 101.634  0.00 97.00      PROA   
ATOM    138  HG1 PRO P   8      -8.840 -70.958 101.471  0.00 97.00      PROA   
ATOM    139  HG2 PRO P   8      -8.911 -69.339 100.671  0.00 97.00      PROA   
ATOM    140  C   PRO P   8      -8.975 -68.345 104.906  0.00 97.00      PROA   
ATOM    141  O   PRO P   8      -8.440 -69.383 105.288  0.00 97.00      PROA   
ATOM    142  N   PRO P   9      -9.476 -67.486 105.797  0.00 97.00      PROA   
ATOM    143  CD  PRO P   9     -10.175 -66.248 105.434  0.00 97.00      PROA   
ATOM    144  HD1 PRO P   9     -11.031 -66.456 104.757  0.00 97.00      PROA   
ATOM    145  HD2 PRO P   9      -9.453 -65.553 104.949  0.00 97.00      PROA   
ATOM    146  CA  PRO P   9      -9.287 -67.613 107.246  0.00 97.00      PROA   
ATOM    147  HA  PRO P   9      -8.274 -67.910 107.474  0.00 97.00      PROA   
ATOM    148  CB  PRO P   9      -9.586 -66.183 107.737  0.00 97.00      PROA   
ATOM    149  HB1 PRO P   9      -8.666 -65.568 107.604  0.00 97.00      PROA   
ATOM    150  HB2 PRO P   9      -9.895 -66.114 108.797  0.00 97.00      PROA   
ATOM    151  CG  PRO P   9     -10.653 -65.671 106.766  0.00 97.00      PROA   
ATOM    152  HG1 PRO P   9     -11.636 -66.114 107.035  0.00 97.00      PROA   
ATOM    153  HG2 PRO P   9     -10.737 -64.567 106.756  0.00 97.00      PROA   
ATOM    154  C   PRO P   9     -10.233 -68.635 107.871  0.00 97.00      PROA   
ATOM    155  O   PRO P   9     -10.769 -68.386 108.949  0.00 97.00      PROA   
ATOM    156  N   TRP P  10     -10.450 -69.799 107.227  0.00 97.00      PROA   
ATOM    157  HN  TRP P  10      -9.924 -70.006 106.406  0.00 97.00      PROA   
ATOM    158  CA  TRP P  10     -11.527 -70.700 107.564  0.00 97.00      PROA   
ATOM    159  HA  TRP P  10     -12.094 -70.304 108.394  0.00 97.00      PROA   
ATOM    160  CB  TRP P  10     -12.477 -70.895 106.355  0.00 97.00      PROA   
ATOM    161  HB1 TRP P  10     -13.366 -71.480 106.673  0.00 97.00      PROA   
ATOM    162  HB2 TRP P  10     -11.946 -71.496 105.581  0.00 97.00      PROA   
ATOM    163  CG  TRP P  10     -12.945 -69.625 105.704  0.00 97.00      PROA   
ATOM    164  CD1 TRP P  10     -12.941 -69.399 104.351  0.00 97.00      PROA   
ATOM    165  HD1 TRP P  10     -12.604 -70.116 103.615  0.00 97.00      PROA   
ATOM    166  NE1 TRP P  10     -13.497 -68.178 104.081  0.00 97.00      PROA   
ATOM    167  HE1 TRP P  10     -13.771 -67.862 103.199  0.00 97.00      PROA   
ATOM    168  CE2 TRP P  10     -13.853 -67.568 105.246  0.00 97.00      PROA   
ATOM    169  CD2 TRP P  10     -13.510 -68.441 106.305  0.00 97.00      PROA   
ATOM    170  CE3 TRP P  10     -13.769 -68.047 107.620  0.00 97.00      PROA   
ATOM    171  HE3 TRP P  10     -13.502 -68.667 108.462  0.00 97.00      PROA   
ATOM    172  CZ3 TRP P  10     -14.385 -66.813 107.850  0.00 97.00      PROA   
ATOM    173  HZ3 TRP P  10     -14.594 -66.503 108.865  0.00 97.00      PROA   
ATOM    174  CZ2 TRP P  10     -14.458 -66.339 105.473  0.00 97.00      PROA   
ATOM    175  HZ2 TRP P  10     -14.715 -65.679 104.658  0.00 97.00      PROA   
ATOM    176  CH2 TRP P  10     -14.726 -65.974 106.793  0.00 97.00      PROA   
ATOM    177  HH2 TRP P  10     -15.194 -65.023 107.004  0.00 97.00      PROA   
ATOM    178  C   TRP P  10     -10.976 -72.039 107.989  0.00 97.00      PROA   
ATOM    179  O   TRP P  10     -10.424 -72.797 107.194  0.00 97.00      PROA   
ATOM    180  N   VAL P  11     -11.137 -72.373 109.288  0.00 97.00      PROA   
ATOM    181  HN  VAL P  11     -11.535 -71.721 109.931  0.00 97.00      PROA   
ATOM    182  CA  VAL P  11     -10.623 -73.602 109.866  0.00 97.00      PROA   
ATOM    183  HA  VAL P  11      -9.679 -73.827 109.389  0.00 97.00      PROA   
ATOM    184  CB  VAL P  11     -10.357 -73.395 111.359  0.00 97.00      PROA   
ATOM    185  HB  VAL P  11     -11.321 -73.263 111.901  0.00 97.00      PROA   
ATOM    186  CG1 VAL P  11      -9.607 -74.603 111.942  0.00 97.00      PROA   
ATOM    187 HG11 VAL P  11      -8.667 -74.790 111.380  0.00 97.00      PROA   
ATOM    188 HG12 VAL P  11     -10.237 -75.512 111.893  0.00 97.00      PROA   
ATOM    189 HG13 VAL P  11      -9.347 -74.420 113.006  0.00 97.00      PROA   
ATOM    190  CG2 VAL P  11      -9.506 -72.117 111.565  0.00 97.00      PROA   
ATOM    191 HG21 VAL P  11     -10.064 -71.196 111.299  0.00 97.00      PROA   
ATOM    192 HG22 VAL P  11      -8.580 -72.163 110.953  0.00 97.00      PROA   
ATOM    193 HG23 VAL P  11      -9.206 -72.029 112.631  0.00 97.00      PROA   
ATOM    194  C   VAL P  11     -11.570 -74.779 109.582  0.00 97.00      PROA   
ATOM    195  O   VAL P  11     -11.193 -75.946 109.664  0.00 97.00      PROA   
ATOM    196  N   SER P  12     -12.818 -74.475 109.165  0.00 97.00      PROA   
ATOM    197  HN  SER P  12     -13.061 -73.515 109.073  0.00 97.00      PROA   
ATOM    198  CA  SER P  12     -13.840 -75.424 108.754  0.00 97.00      PROA   
ATOM    199  HA  SER P  12     -13.450 -76.432 108.795  0.00 97.00      PROA   
ATOM    200  CB  SER P  12     -15.092 -75.348 109.683  0.00 97.00      PROA   
ATOM    201  HB1 SER P  12     -15.357 -74.283 109.857  0.00 97.00      PROA   
ATOM    202  HB2 SER P  12     -14.830 -75.800 110.665  0.00 97.00      PROA   
ATOM    203  OG  SER P  12     -16.241 -76.019 109.170  0.00 97.00      PROA   
ATOM    204  HG1 SER P  12     -16.102 -76.959 109.313  0.00 97.00      PROA   
ATOM    205  C   SER P  12     -14.174 -75.109 107.303  0.00 97.00      PROA   
ATOM    206  O   SER P  12     -14.483 -73.967 106.969  0.00 97.00      PROA   
ATOM    207  N   VAL P  13     -14.079 -76.118 106.392  0.00 97.00      PROA   
ATOM    208  HN  VAL P  13     -13.805 -77.034 106.680  0.00 97.00      PROA   
ATOM    209  CA  VAL P  13     -14.133 -75.867 104.956  0.00 97.00      PROA   
ATOM    210  HA  VAL P  13     -14.778 -75.016 104.788  0.00 97.00      PROA   
ATOM    211  CB  VAL P  13     -12.729 -75.539 104.429  0.00 97.00      PROA   
ATOM    212  HB  VAL P  13     -12.283 -74.789 105.127  0.00 97.00      PROA   
ATOM    213  CG1 VAL P  13     -11.807 -76.779 104.429  0.00 97.00      PROA   
ATOM    214 HG11 VAL P  13     -12.166 -77.538 103.704  0.00 97.00      PROA   
ATOM    215 HG12 VAL P  13     -11.758 -77.239 105.436  0.00 97.00      PROA   
ATOM    216 HG13 VAL P  13     -10.779 -76.485 104.130  0.00 97.00      PROA   
ATOM    217  CG2 VAL P  13     -12.787 -74.873 103.041  0.00 97.00      PROA   
ATOM    218 HG21 VAL P  13     -13.482 -74.008 103.042  0.00 97.00      PROA   
ATOM    219 HG22 VAL P  13     -13.114 -75.597 102.268  0.00 97.00      PROA   
ATOM    220 HG23 VAL P  13     -11.778 -74.511 102.752  0.00 97.00      PROA   
ATOM    221  C   VAL P  13     -14.765 -77.042 104.213  0.00 97.00      PROA   
ATOM    222  O   VAL P  13     -14.802 -78.162 104.709  0.00 97.00      PROA   
ATOM    223  N   PHE P  14     -15.319 -76.824 102.993  0.00 97.00      PROA   
ATOM    224  HN  PHE P  14     -15.356 -75.909 102.596  0.00 97.00      PROA   
ATOM    225  CA  PHE P  14     -15.818 -77.902 102.150  0.00 97.00      PROA   
ATOM    226  HA  PHE P  14     -16.286 -78.636 102.790  0.00 97.00      PROA   
ATOM    227  CB  PHE P  14     -16.855 -77.427 101.095  0.00 97.00      PROA   
ATOM    228  HB1 PHE P  14     -17.133 -78.245 100.397  0.00 97.00      PROA   
ATOM    229  HB2 PHE P  14     -16.428 -76.592 100.496  0.00 97.00      PROA   
ATOM    230  CG  PHE P  14     -18.143 -76.982 101.729  0.00 97.00      PROA   
ATOM    231  CD1 PHE P  14     -18.894 -77.862 102.529  0.00 97.00      PROA   
ATOM    232  HD1 PHE P  14     -18.512 -78.848 102.748  0.00 97.00      PROA   
ATOM    233  CE1 PHE P  14     -20.151 -77.484 103.018  0.00 97.00      PROA   
ATOM    234  HE1 PHE P  14     -20.726 -78.170 103.621  0.00 97.00      PROA   
ATOM    235  CZ  PHE P  14     -20.663 -76.214 102.723  0.00 97.00      PROA   
ATOM    236  HZ  PHE P  14     -21.634 -75.922 103.095  0.00 97.00      PROA   
ATOM    237  CD2 PHE P  14     -18.674 -75.717 101.433  0.00 97.00      PROA   
ATOM    238  HD2 PHE P  14     -18.122 -75.045 100.792  0.00 97.00      PROA   
ATOM    239  CE2 PHE P  14     -19.916 -75.325 101.941  0.00 97.00      PROA   
ATOM    240  HE2 PHE P  14     -20.295 -74.338 101.722  0.00 97.00      PROA   
ATOM    241  C   PHE P  14     -14.730 -78.630 101.379  0.00 97.00      PROA   
ATOM    242  O   PHE P  14     -13.651 -78.102 101.124  0.00 97.00      PROA   
ATOM    243  N   GLN P  15     -15.036 -79.873 100.933  0.00 97.00      PROA   
ATOM    244  HN  GLN P  15     -15.825 -80.359 101.308  0.00 97.00      PROA   
ATOM    245  CA  GLN P  15     -14.342 -80.544  99.842  0.00 97.00      PROA   
ATOM    246  HA  GLN P  15     -13.315 -80.683 100.153  0.00 97.00      PROA   
ATOM    247  CB  GLN P  15     -14.968 -81.934  99.531  0.00 97.00      PROA   
ATOM    248  HB1 GLN P  15     -14.798 -82.586 100.420  0.00 97.00      PROA   
ATOM    249  HB2 GLN P  15     -14.414 -82.400  98.688  0.00 97.00      PROA   
ATOM    250  CG  GLN P  15     -16.494 -81.877  99.249  0.00 97.00      PROA   
ATOM    251  HG1 GLN P  15     -16.823 -80.824  99.129  0.00 97.00      PROA   
ATOM    252  HG2 GLN P  15     -17.052 -82.286 100.116  0.00 97.00      PROA   
ATOM    253  CD  GLN P  15     -16.893 -82.674  97.995  0.00 97.00      PROA   
ATOM    254  OE1 GLN P  15     -16.788 -83.905  97.953  0.00 97.00      PROA   
ATOM    255  NE2 GLN P  15     -17.369 -81.948  96.943  0.00 97.00      PROA   
ATOM    256 HE21 GLN P  15     -17.460 -80.955  97.022  0.00 97.00      PROA   
ATOM    257 HE22 GLN P  15     -17.570 -82.416  96.084  0.00 97.00      PROA   
ATOM    258  C   GLN P  15     -14.338 -79.723  98.549  0.00 97.00      PROA   
ATOM    259  O   GLN P  15     -15.289 -78.993  98.279  0.00 97.00      PROA   
ATOM    260  N   GLU P  16     -13.242 -79.811  97.751  0.00 97.00      PROA   
ATOM    261  HN  GLU P  16     -12.487 -80.398  98.042  0.00 97.00      PROA   
ATOM    262  CA  GLU P  16     -13.043 -79.162  96.458  0.00 97.00      PROA   
ATOM    263  HA  GLU P  16     -12.270 -79.743  95.978  0.00 97.00      PROA   
ATOM    264  CB  GLU P  16     -14.271 -79.221  95.486  0.00 97.00      PROA   
ATOM    265  HB1 GLU P  16     -15.089 -78.620  95.934  0.00 97.00      PROA   
ATOM    266  HB2 GLU P  16     -14.623 -80.275  95.419  0.00 97.00      PROA   
ATOM    267  CG  GLU P  16     -14.024 -78.692  94.051  0.00 97.00      PROA   
ATOM    268  HG1 GLU P  16     -13.443 -79.439  93.471  0.00 97.00      PROA   
ATOM    269  HG2 GLU P  16     -13.434 -77.753  94.074  0.00 97.00      PROA   
ATOM    270  CD  GLU P  16     -15.307 -78.368  93.273  0.00 97.00      PROA   
ATOM    271  OE1 GLU P  16     -16.436 -78.555  93.795  0.00 97.00      PROA   
ATOM    272  OE2 GLU P  16     -15.155 -77.884  92.119  0.00 97.00      PROA   
ATOM    273  C   GLU P  16     -12.458 -77.756  96.591  0.00 97.00      PROA   
ATOM    274  O   GLU P  16     -11.666 -77.328  95.755  0.00 97.00      PROA   
ATOM    275  N   GLU P  17     -12.799 -77.007  97.665  0.00 97.00      PROA   
ATOM    276  HN  GLU P  17     -13.462 -77.364  98.318  0.00 97.00      PROA   
ATOM    277  CA  GLU P  17     -12.306 -75.666  97.957  0.00 97.00      PROA   
ATOM    278  HA  GLU P  17     -12.570 -75.048  97.110  0.00 97.00      PROA   
ATOM    279  CB  GLU P  17     -13.054 -75.088  99.188  0.00 97.00      PROA   
ATOM    280  HB1 GLU P  17     -12.941 -75.836 100.007  0.00 97.00      PROA   
ATOM    281  HB2 GLU P  17     -14.139 -75.042  98.944  0.00 97.00      PROA   
ATOM    282  CG  GLU P  17     -12.591 -73.715  99.733  0.00 97.00      PROA   
ATOM    283  HG1 GLU P  17     -11.516 -73.725 100.000  0.00 97.00      PROA   
ATOM    284  HG2 GLU P  17     -13.161 -73.495 100.662  0.00 97.00      PROA   
ATOM    285  CD  GLU P  17     -12.854 -72.563  98.757  0.00 97.00      PROA   
ATOM    286  OE1 GLU P  17     -12.259 -72.552  97.650  0.00 97.00      PROA   
ATOM    287  OE2 GLU P  17     -13.652 -71.659  99.124  0.00 97.00      PROA   
ATOM    288  C   GLU P  17     -10.787 -75.552  98.115  0.00 97.00      PROA   
ATOM    289  O   GLU P  17     -10.121 -76.463  98.593  0.00 97.00      PROA   
ATOM    290  N   SER P  18     -10.198 -74.407  97.698  0.00 97.00      PROA   
ATOM    291  HN  SER P  18     -10.786 -73.643  97.426  0.00 97.00      PROA   
ATOM    292  CA  SER P  18      -8.764 -74.178  97.690  0.00 97.00      PROA   
ATOM    293  HA  SER P  18      -8.263 -75.134  97.653  0.00 97.00      PROA   
ATOM    294  CB  SER P  18      -8.306 -73.348  96.463  0.00 97.00      PROA   
ATOM    295  HB1 SER P  18      -8.758 -72.332  96.506  0.00 97.00      PROA   
ATOM    296  HB2 SER P  18      -8.673 -73.844  95.539  0.00 97.00      PROA   
ATOM    297  OG  SER P  18      -6.883 -73.235  96.388  0.00 97.00      PROA   
ATOM    298  HG1 SER P  18      -6.546 -74.128  96.276  0.00 97.00      PROA   
ATOM    299  C   SER P  18      -8.335 -73.459  98.951  0.00 97.00      PROA   
ATOM    300  O   SER P  18      -8.884 -72.423  99.319  0.00 97.00      PROA   
ATOM    301  N   VAL P  19      -7.311 -73.998  99.647  0.00 97.00      PROA   
ATOM    302  HN  VAL P  19      -6.853 -74.824  99.323  0.00 97.00      PROA   
ATOM    303  CA  VAL P  19      -6.851 -73.406 100.886  0.00 97.00      PROA   
ATOM    304  HA  VAL P  19      -7.042 -72.345 100.847  0.00 97.00      PROA   
ATOM    305  CB  VAL P  19      -7.613 -73.950 102.103  0.00 97.00      PROA   
ATOM    306  HB  VAL P  19      -8.675 -73.622 101.994  0.00 97.00      PROA   
ATOM    307  CG1 VAL P  19      -7.619 -75.493 102.133  0.00 97.00      PROA   
ATOM    308 HG11 VAL P  19      -6.585 -75.875 102.233  0.00 97.00      PROA   
ATOM    309 HG12 VAL P  19      -8.075 -75.920 101.218  0.00 97.00      PROA   
ATOM    310 HG13 VAL P  19      -8.204 -75.856 103.005  0.00 97.00      PROA   
ATOM    311  CG2 VAL P  19      -7.074 -73.372 103.428  0.00 97.00      PROA   
ATOM    312 HG21 VAL P  19      -7.094 -72.266 103.415  0.00 97.00      PROA   
ATOM    313 HG22 VAL P  19      -6.036 -73.715 103.615  0.00 97.00      PROA   
ATOM    314 HG23 VAL P  19      -7.707 -73.720 104.273  0.00 97.00      PROA   
ATOM    315  C   VAL P  19      -5.345 -73.523 100.985  0.00 97.00      PROA   
ATOM    316  O   VAL P  19      -4.774 -74.597 100.852  0.00 97.00      PROA   
ATOM    317  N   THR P  20      -4.637 -72.392 101.223  0.00 97.00      PROA   
ATOM    318  HN  THR P  20      -5.096 -71.513 101.317  0.00 97.00      PROA   
ATOM    319  CA  THR P  20      -3.191 -72.405 101.375  0.00 97.00      PROA   
ATOM    320  HA  THR P  20      -2.860 -73.429 101.410  0.00 97.00      PROA   
ATOM    321  CB  THR P  20      -2.427 -71.754 100.217  0.00 97.00      PROA   
ATOM    322  HB  THR P  20      -2.876 -72.145  99.274  0.00 97.00      PROA   
ATOM    323  OG1 THR P  20      -1.054 -72.135 100.178  0.00 97.00      PROA   
ATOM    324  HG1 THR P  20      -0.601 -71.705 100.909  0.00 97.00      PROA   
ATOM    325  CG2 THR P  20      -2.524 -70.223 100.182  0.00 97.00      PROA   
ATOM    326 HG21 THR P  20      -2.121 -69.771 101.112  0.00 97.00      PROA   
ATOM    327 HG22 THR P  20      -3.578 -69.908 100.053  0.00 97.00      PROA   
ATOM    328 HG23 THR P  20      -1.938 -69.823  99.327  0.00 97.00      PROA   
ATOM    329  C   THR P  20      -2.886 -71.819 102.730  0.00 97.00      PROA   
ATOM    330  O   THR P  20      -3.486 -70.838 103.154  0.00 97.00      PROA   
ATOM    331  N   LEU P  21      -1.970 -72.474 103.472  0.00 97.00      PROA   
ATOM    332  HN  LEU P  21      -1.513 -73.276 103.090  0.00 97.00      PROA   
ATOM    333  CA  LEU P  21      -1.712 -72.203 104.866  0.00 97.00      PROA   
ATOM    334  HA  LEU P  21      -2.333 -71.390 105.210  0.00 97.00      PROA   
ATOM    335  CB  LEU P  21      -1.971 -73.448 105.761  0.00 97.00      PROA   
ATOM    336  HB1 LEU P  21      -1.767 -73.154 106.813  0.00 97.00      PROA   
ATOM    337  HB2 LEU P  21      -1.269 -74.269 105.498  0.00 97.00      PROA   
ATOM    338  CG  LEU P  21      -3.411 -74.033 105.715  0.00 97.00      PROA   
ATOM    339  HG  LEU P  21      -4.126 -73.192 105.558  0.00 97.00      PROA   
ATOM    340  CD1 LEU P  21      -3.618 -75.076 104.596  0.00 97.00      PROA   
ATOM    341 HD11 LEU P  21      -2.918 -75.926 104.739  0.00 97.00      PROA   
ATOM    342 HD12 LEU P  21      -3.450 -74.646 103.591  0.00 97.00      PROA   
ATOM    343 HD13 LEU P  21      -4.654 -75.475 104.634  0.00 97.00      PROA   
ATOM    344  CD2 LEU P  21      -3.754 -74.697 107.062  0.00 97.00      PROA   
ATOM    345 HD21 LEU P  21      -3.671 -73.967 107.893  0.00 97.00      PROA   
ATOM    346 HD22 LEU P  21      -3.053 -75.535 107.257  0.00 97.00      PROA   
ATOM    347 HD23 LEU P  21      -4.788 -75.101 107.043  0.00 97.00      PROA   
ATOM    348  C   LEU P  21      -0.265 -71.785 104.999  0.00 97.00      PROA   
ATOM    349  O   LEU P  21       0.631 -72.517 104.605  0.00 97.00      PROA   
ATOM    350  N   HSD P  22       0.006 -70.586 105.559  0.00 97.00      PROA   
ATOM    351  HN  HSD P  22      -0.740 -70.017 105.902  0.00 97.00      PROA   
ATOM    352  CA  HSD P  22       1.322 -69.975 105.569  0.00 97.00      PROA   
ATOM    353  HA  HSD P  22       1.983 -70.522 104.912  0.00 97.00      PROA   
ATOM    354  CB  HSD P  22       1.269 -68.504 105.085  0.00 97.00      PROA   
ATOM    355  HB1 HSD P  22       2.263 -68.024 105.216  0.00 97.00      PROA   
ATOM    356  HB2 HSD P  22       0.529 -67.928 105.682  0.00 97.00      PROA   
ATOM    357  ND1 HSD P  22      -0.344 -68.284 103.110  0.00 97.00      PROA   
ATOM    358  HD1 HSD P  22      -1.194 -68.266 103.638  0.00 97.00      PROA   
ATOM    359  CG  HSD P  22       0.931 -68.397 103.627  0.00 97.00      PROA   
ATOM    360  CE1 HSD P  22      -0.208 -68.129 101.770  0.00 97.00      PROA   
ATOM    361  HE1 HSD P  22      -1.052 -68.004 101.097  0.00 97.00      PROA   
ATOM    362  NE2 HSD P  22       1.055 -68.119 101.393  0.00 97.00      PROA   
ATOM    363  CD2 HSD P  22       1.771 -68.268 102.567  0.00 97.00      PROA   
ATOM    364  HD2 HSD P  22       2.854 -68.255 102.548  0.00 97.00      PROA   
ATOM    365  C   HSD P  22       1.935 -69.962 106.950  0.00 97.00      PROA   
ATOM    366  O   HSD P  22       1.320 -69.511 107.908  0.00 97.00      PROA   
ATOM    367  N   CYS P  23       3.198 -70.430 107.074  0.00 97.00      PROA   
ATOM    368  HN  CYS P  23       3.651 -70.845 106.286  0.00 97.00      PROA   
ATOM    369  CA  CYS P  23       3.974 -70.369 108.298  0.00 97.00      PROA   
ATOM    370  HA  CYS P  23       3.314 -70.230 109.143  0.00 97.00      PROA   
ATOM    371  CB  CYS P  23       4.792 -71.658 108.522  0.00 97.00      PROA   
ATOM    372  HB1 CYS P  23       5.463 -71.526 109.392  0.00 97.00      PROA   
ATOM    373  HB2 CYS P  23       5.406 -71.879 107.622  0.00 97.00      PROA   
ATOM    374  SG  CYS P  23       3.698 -73.050 108.864  0.00 97.00      PROA   
ATOM    375  C   CYS P  23       4.936 -69.204 108.260  0.00 97.00      PROA   
ATOM    376  O   CYS P  23       5.990 -69.250 107.631  0.00 97.00      PROA   
ATOM    377  N   GLU P  24       4.590 -68.117 108.976  0.00 97.00      PROA   
ATOM    378  HN  GLU P  24       3.751 -68.103 109.514  0.00 97.00      PROA   
ATOM    379  CA  GLU P  24       5.318 -66.872 108.932  0.00 97.00      PROA   
ATOM    380  HA  GLU P  24       5.845 -66.792 107.991  0.00 97.00      PROA   
ATOM    381  CB  GLU P  24       4.337 -65.680 109.048  0.00 97.00      PROA   
ATOM    382  HB1 GLU P  24       3.551 -65.839 108.273  0.00 97.00      PROA   
ATOM    383  HB2 GLU P  24       4.858 -64.730 108.798  0.00 97.00      PROA   
ATOM    384  CG  GLU P  24       3.692 -65.554 110.444  0.00 97.00      PROA   
ATOM    385  HG1 GLU P  24       4.438 -65.229 111.200  0.00 97.00      PROA   
ATOM    386  HG2 GLU P  24       3.269 -66.532 110.759  0.00 97.00      PROA   
ATOM    387  CD  GLU P  24       2.569 -64.539 110.445  0.00 97.00      PROA   
ATOM    388  OE1 GLU P  24       2.409 -63.851 111.491  0.00 97.00      PROA   
ATOM    389  OE2 GLU P  24       1.837 -64.462 109.424  0.00 97.00      PROA   
ATOM    390  C   GLU P  24       6.324 -66.777 110.055  0.00 97.00      PROA   
ATOM    391  O   GLU P  24       6.268 -67.495 111.054  0.00 97.00      PROA   
ATOM    392  N   VAL P  25       7.268 -65.826 109.891  0.00 97.00      PROA   
ATOM    393  HN  VAL P  25       7.330 -65.322 109.034  0.00 97.00      PROA   
ATOM    394  CA  VAL P  25       8.069 -65.273 110.956  0.00 97.00      PROA   
ATOM    395  HA  VAL P  25       7.525 -65.350 111.886  0.00 97.00      PROA   
ATOM    396  CB  VAL P  25       9.472 -65.877 111.093  0.00 97.00      PROA   
ATOM    397  HB  VAL P  25      10.063 -65.691 110.167  0.00 97.00      PROA   
ATOM    398  CG1 VAL P  25      10.193 -65.232 112.294  0.00 97.00      PROA   
ATOM    399 HG11 VAL P  25       9.664 -65.481 113.238  0.00 97.00      PROA   
ATOM    400 HG12 VAL P  25      10.243 -64.129 112.198  0.00 97.00      PROA   
ATOM    401 HG13 VAL P  25      11.230 -65.622 112.359  0.00 97.00      PROA   
ATOM    402  CG2 VAL P  25       9.395 -67.406 111.295  0.00 97.00      PROA   
ATOM    403 HG21 VAL P  25       8.971 -67.906 110.401  0.00 97.00      PROA   
ATOM    404 HG22 VAL P  25       8.757 -67.647 112.172  0.00 97.00      PROA   
ATOM    405 HG23 VAL P  25      10.409 -67.823 111.476  0.00 97.00      PROA   
ATOM    406  C   VAL P  25       8.198 -63.831 110.491  0.00 97.00      PROA   
ATOM    407  O   VAL P  25       8.453 -63.671 109.299  0.00 97.00      PROA   
ATOM    408  N   PRO P  26       8.053 -62.756 111.280  0.00 97.00      PROA   
ATOM    409  CD  PRO P  26       7.231 -62.794 112.500  0.00 97.00      PROA   
ATOM    410  HD1 PRO P  26       7.903 -62.898 113.379  0.00 97.00      PROA   
ATOM    411  HD2 PRO P  26       6.478 -63.614 112.495  0.00 97.00      PROA   
ATOM    412  CA  PRO P  26       8.160 -61.386 110.755  0.00 97.00      PROA   
ATOM    413  HA  PRO P  26       7.561 -61.311 109.858  0.00 97.00      PROA   
ATOM    414  CB  PRO P  26       7.566 -60.524 111.883  0.00 97.00      PROA   
ATOM    415  HB1 PRO P  26       7.119 -59.586 111.494  0.00 97.00      PROA   
ATOM    416  HB2 PRO P  26       8.332 -60.274 112.649  0.00 97.00      PROA   
ATOM    417  CG  PRO P  26       6.522 -61.439 112.525  0.00 97.00      PROA   
ATOM    418  HG1 PRO P  26       6.233 -61.120 113.545  0.00 97.00      PROA   
ATOM    419  HG2 PRO P  26       5.616 -61.482 111.880  0.00 97.00      PROA   
ATOM    420  C   PRO P  26       9.571 -60.905 110.413  0.00 97.00      PROA   
ATOM    421  O   PRO P  26       9.862 -59.725 110.603  0.00 97.00      PROA   
ATOM    422  N   HSD P  27      10.442 -61.770 109.857  0.00 97.00      PROA   
ATOM    423  HN  HSD P  27      10.123 -62.689 109.636  0.00 97.00      PROA   
ATOM    424  CA  HSD P  27      11.766 -61.410 109.403  0.00 97.00      PROA   
ATOM    425  HA  HSD P  27      12.009 -60.401 109.707  0.00 97.00      PROA   
ATOM    426  CB  HSD P  27      12.877 -62.369 109.907  0.00 97.00      PROA   
ATOM    427  HB1 HSD P  27      13.818 -62.190 109.343  0.00 97.00      PROA   
ATOM    428  HB2 HSD P  27      12.576 -63.426 109.731  0.00 97.00      PROA   
ATOM    429  ND1 HSD P  27      12.662 -62.892 112.399  0.00 97.00      PROA   
ATOM    430  HD1 HSD P  27      11.912 -63.550 112.325  0.00 97.00      PROA   
ATOM    431  CG  HSD P  27      13.225 -62.179 111.361  0.00 97.00      PROA   
ATOM    432  CE1 HSD P  27      13.353 -62.570 113.521  0.00 97.00      PROA   
ATOM    433  HE1 HSD P  27      13.131 -62.990 114.501  0.00 97.00      PROA   
ATOM    434  NE2 HSD P  27      14.326 -61.715 113.276  0.00 97.00      PROA   
ATOM    435  CD2 HSD P  27      14.250 -61.476 111.916  0.00 97.00      PROA   
ATOM    436  HD2 HSD P  27      14.976 -60.822 111.448  0.00 97.00      PROA   
ATOM    437  C   HSD P  27      11.756 -61.467 107.899  0.00 97.00      PROA   
ATOM    438  O   HSD P  27      11.441 -62.498 107.313  0.00 97.00      PROA   
ATOM    439  N   LEU P  28      12.106 -60.347 107.227  0.00 97.00      PROA   
ATOM    440  HN  LEU P  28      12.254 -59.488 107.711  0.00 97.00      PROA   
ATOM    441  CA  LEU P  28      12.229 -60.285 105.782  0.00 97.00      PROA   
ATOM    442  HA  LEU P  28      11.270 -60.590 105.385  0.00 97.00      PROA   
ATOM    443  CB  LEU P  28      12.493 -58.837 105.289  0.00 97.00      PROA   
ATOM    444  HB1 LEU P  28      12.484 -58.824 104.177  0.00 97.00      PROA   
ATOM    445  HB2 LEU P  28      13.495 -58.499 105.628  0.00 97.00      PROA   
ATOM    446  CG  LEU P  28      11.461 -57.783 105.772  0.00 97.00      PROA   
ATOM    447  HG  LEU P  28      11.478 -57.747 106.887  0.00 97.00      PROA   
ATOM    448  CD1 LEU P  28      11.849 -56.379 105.270  0.00 97.00      PROA   
ATOM    449 HD11 LEU P  28      11.835 -56.354 104.160  0.00 97.00      PROA   
ATOM    450 HD12 LEU P  28      12.866 -56.105 105.619  0.00 97.00      PROA   
ATOM    451 HD13 LEU P  28      11.128 -55.623 105.648  0.00 97.00      PROA   
ATOM    452  CD2 LEU P  28      10.024 -58.124 105.337  0.00 97.00      PROA   
ATOM    453 HD21 LEU P  28       9.694 -59.089 105.775  0.00 97.00      PROA   
ATOM    454 HD22 LEU P  28       9.968 -58.197 104.230  0.00 97.00      PROA   
ATOM    455 HD23 LEU P  28       9.323 -57.332 105.674  0.00 97.00      PROA   
ATOM    456  C   LEU P  28      13.243 -61.258 105.169  0.00 97.00      PROA   
ATOM    457  O   LEU P  28      12.858 -61.917 104.202  0.00 97.00      PROA   
ATOM    458  N   PRO P  29      14.477 -61.489 105.632  0.00 97.00      PROA   
ATOM    459  CD  PRO P  29      15.233 -60.592 106.519  0.00 97.00      PROA   
ATOM    460  HD1 PRO P  29      14.676 -60.356 107.448  0.00 97.00      PROA   
ATOM    461  HD2 PRO P  29      15.473 -59.657 105.967  0.00 97.00      PROA   
ATOM    462  CA  PRO P  29      15.283 -62.632 105.197  0.00 97.00      PROA   
ATOM    463  HA  PRO P  29      15.188 -62.789 104.131  0.00 97.00      PROA   
ATOM    464  CB  PRO P  29      16.711 -62.197 105.578  0.00 97.00      PROA   
ATOM    465  HB1 PRO P  29      17.108 -61.539 104.771  0.00 97.00      PROA   
ATOM    466  HB2 PRO P  29      17.425 -63.030 105.719  0.00 97.00      PROA   
ATOM    467  CG  PRO P  29      16.519 -61.354 106.840  0.00 97.00      PROA   
ATOM    468  HG1 PRO P  29      16.353 -62.025 107.711  0.00 97.00      PROA   
ATOM    469  HG2 PRO P  29      17.377 -60.684 107.046  0.00 97.00      PROA   
ATOM    470  C   PRO P  29      14.876 -63.927 105.906  0.00 97.00      PROA   
ATOM    471  O   PRO P  29      15.757 -64.721 106.230  0.00 97.00      PROA   
ATOM    472  N   GLY P  30      13.565 -64.184 106.138  0.00 97.00      PROA   
ATOM    473  HN  GLY P  30      12.881 -63.523 105.833  0.00 97.00      PROA   
ATOM    474  CA  GLY P  30      13.057 -65.310 106.913  0.00 97.00      PROA   
ATOM    475  HA1 GLY P  30      12.031 -65.076 107.158  0.00 97.00      PROA   
ATOM    476  HA2 GLY P  30      13.672 -65.433 107.794  0.00 97.00      PROA   
ATOM    477  C   GLY P  30      13.043 -66.614 106.154  0.00 97.00      PROA   
ATOM    478  O   GLY P  30      11.985 -67.189 105.924  0.00 97.00      PROA   
ATOM    479  N   SER P  31      14.255 -67.090 105.784  0.00 97.00      PROA   
ATOM    480  HN  SER P  31      15.018 -66.492 106.028  0.00 97.00      PROA   
ATOM    481  CA  SER P  31      14.651 -68.246 104.981  0.00 97.00      PROA   
ATOM    482  HA  SER P  31      14.807 -67.853 103.988  0.00 97.00      PROA   
ATOM    483  CB  SER P  31      16.013 -68.816 105.480  0.00 97.00      PROA   
ATOM    484  HB1 SER P  31      15.885 -69.198 106.517  0.00 97.00      PROA   
ATOM    485  HB2 SER P  31      16.760 -67.994 105.512  0.00 97.00      PROA   
ATOM    486  OG  SER P  31      16.525 -69.880 104.673  0.00 97.00      PROA   
ATOM    487  HG1 SER P  31      17.190 -69.506 104.090  0.00 97.00      PROA   
ATOM    488  C   SER P  31      13.657 -69.388 104.836  0.00 97.00      PROA   
ATOM    489  O   SER P  31      13.047 -69.822 105.801  0.00 97.00      PROA   
ATOM    490  N   SER P  32      13.498 -69.911 103.599  0.00 97.00      PROA   
ATOM    491  HN  SER P  32      14.076 -69.607 102.846  0.00 97.00      PROA   
ATOM    492  CA  SER P  32      12.459 -70.845 103.208  0.00 97.00      PROA   
ATOM    493  HA  SER P  32      11.551 -70.559 103.719  0.00 97.00      PROA   
ATOM    494  CB  SER P  32      12.196 -70.738 101.683  0.00 97.00      PROA   
ATOM    495  HB1 SER P  32      11.791 -69.724 101.471  0.00 97.00      PROA   
ATOM    496  HB2 SER P  32      11.445 -71.478 101.333  0.00 97.00      PROA   
ATOM    497  OG  SER P  32      13.404 -70.881 100.937  0.00 97.00      PROA   
ATOM    498  HG1 SER P  32      13.666 -71.802 101.022  0.00 97.00      PROA   
ATOM    499  C   SER P  32      12.734 -72.296 103.576  0.00 97.00      PROA   
ATOM    500  O   SER P  32      12.713 -73.181 102.722  0.00 97.00      PROA   
ATOM    501  N   SER P  33      12.955 -72.574 104.878  0.00 97.00      PROA   
ATOM    502  HN  SER P  33      13.033 -71.819 105.526  0.00 97.00      PROA   
ATOM    503  CA  SER P  33      13.089 -73.913 105.418  0.00 97.00      PROA   
ATOM    504  HA  SER P  33      12.955 -74.643 104.631  0.00 97.00      PROA   
ATOM    505  CB  SER P  33      14.470 -74.135 106.093  0.00 97.00      PROA   
ATOM    506  HB1 SER P  33      14.602 -73.414 106.929  0.00 97.00      PROA   
ATOM    507  HB2 SER P  33      15.270 -73.934 105.345  0.00 97.00      PROA   
ATOM    508  OG  SER P  33      14.632 -75.462 106.594  0.00 97.00      PROA   
ATOM    509  HG1 SER P  33      14.873 -76.023 105.851  0.00 97.00      PROA   
ATOM    510  C   SER P  33      11.977 -74.101 106.428  0.00 97.00      PROA   
ATOM    511  O   SER P  33      11.731 -73.238 107.266  0.00 97.00      PROA   
ATOM    512  N   THR P  34      11.248 -75.241 106.347  0.00 97.00      PROA   
ATOM    513  HN  THR P  34      11.476 -75.950 105.685  0.00 97.00      PROA   
ATOM    514  CA  THR P  34      10.072 -75.475 107.168  0.00 97.00      PROA   
ATOM    515  HA  THR P  34      10.190 -74.966 108.115  0.00 97.00      PROA   
ATOM    516  CB  THR P  34       8.755 -75.061 106.507  0.00 97.00      PROA   
ATOM    517  HB  THR P  34       8.487 -75.743 105.668  0.00 97.00      PROA   
ATOM    518  OG1 THR P  34       8.875 -73.770 105.938  0.00 97.00      PROA   
ATOM    519  HG1 THR P  34       9.352 -73.908 105.118  0.00 97.00      PROA   
ATOM    520  CG2 THR P  34       7.598 -75.046 107.525  0.00 97.00      PROA   
ATOM    521 HG21 THR P  34       7.908 -74.545 108.466  0.00 97.00      PROA   
ATOM    522 HG22 THR P  34       7.273 -76.078 107.764  0.00 97.00      PROA   
ATOM    523 HG23 THR P  34       6.720 -74.510 107.106  0.00 97.00      PROA   
ATOM    524  C   THR P  34       9.973 -76.949 107.432  0.00 97.00      PROA   
ATOM    525  O   THR P  34      10.232 -77.766 106.554  0.00 97.00      PROA   
ATOM    526  N   GLN P  35       9.539 -77.319 108.654  0.00 97.00      PROA   
ATOM    527  HN  GLN P  35       9.473 -76.658 109.400  0.00 97.00      PROA   
ATOM    528  CA  GLN P  35       9.068 -78.651 108.942  0.00 97.00      PROA   
ATOM    529  HA  GLN P  35       9.208 -79.305 108.092  0.00 97.00      PROA   
ATOM    530  CB  GLN P  35       9.766 -79.245 110.191  0.00 97.00      PROA   
ATOM    531  HB1 GLN P  35       9.444 -80.302 110.313  0.00 97.00      PROA   
ATOM    532  HB2 GLN P  35       9.443 -78.681 111.094  0.00 97.00      PROA   
ATOM    533  CG  GLN P  35      11.306 -79.166 110.100  0.00 97.00      PROA   
ATOM    534  HG1 GLN P  35      11.634 -78.105 110.044  0.00 97.00      PROA   
ATOM    535  HG2 GLN P  35      11.665 -79.692 109.193  0.00 97.00      PROA   
ATOM    536  CD  GLN P  35      11.944 -79.754 111.358  0.00 97.00      PROA   
ATOM    537  OE1 GLN P  35      11.820 -79.178 112.437  0.00 97.00      PROA   
ATOM    538  NE2 GLN P  35      12.659 -80.903 111.228  0.00 97.00      PROA   
ATOM    539 HE21 GLN P  35      13.102 -81.274 112.042  0.00 97.00      PROA   
ATOM    540 HE22 GLN P  35      12.753 -81.329 110.331  0.00 97.00      PROA   
ATOM    541  C   GLN P  35       7.589 -78.498 109.209  0.00 97.00      PROA   
ATOM    542  O   GLN P  35       7.197 -77.718 110.066  0.00 97.00      PROA   
ATOM    543  N   TRP P  36       6.730 -79.231 108.465  0.00 97.00      PROA   
ATOM    544  HN  TRP P  36       7.073 -79.829 107.746  0.00 97.00      PROA   
ATOM    545  CA  TRP P  36       5.289 -79.237 108.647  0.00 97.00      PROA   
ATOM    546  HA  TRP P  36       4.991 -78.455 109.331  0.00 97.00      PROA   
ATOM    547  CB  TRP P  36       4.514 -79.071 107.312  0.00 97.00      PROA   
ATOM    548  HB1 TRP P  36       3.472 -79.437 107.425  0.00 97.00      PROA   
ATOM    549  HB2 TRP P  36       5.005 -79.714 106.546  0.00 97.00      PROA   
ATOM    550  CG  TRP P  36       4.418 -77.676 106.781  0.00 97.00      PROA   
ATOM    551  CD1 TRP P  36       5.270 -77.071 105.900  0.00 97.00      PROA   
ATOM    552  HD1 TRP P  36       6.220 -77.474 105.597  0.00 97.00      PROA   
ATOM    553  NE1 TRP P  36       4.762 -75.863 105.513  0.00 97.00      PROA   
ATOM    554  HE1 TRP P  36       5.162 -75.266 104.849  0.00 97.00      PROA   
ATOM    555  CE2 TRP P  36       3.579 -75.641 106.151  0.00 97.00      PROA   
ATOM    556  CD2 TRP P  36       3.326 -76.762 106.976  0.00 97.00      PROA   
ATOM    557  CE3 TRP P  36       2.166 -76.797 107.752  0.00 97.00      PROA   
ATOM    558  HE3 TRP P  36       1.949 -77.632 108.402  0.00 97.00      PROA   
ATOM    559  CZ3 TRP P  36       1.286 -75.713 107.690  0.00 97.00      PROA   
ATOM    560  HZ3 TRP P  36       0.394 -75.708 108.301  0.00 97.00      PROA   
ATOM    561  CZ2 TRP P  36       2.697 -74.576 106.074  0.00 97.00      PROA   
ATOM    562  HZ2 TRP P  36       2.894 -73.723 105.443  0.00 97.00      PROA   
ATOM    563  CH2 TRP P  36       1.544 -74.628 106.859  0.00 97.00      PROA   
ATOM    564  HH2 TRP P  36       0.854 -73.796 106.847  0.00 97.00      PROA   
ATOM    565  C   TRP P  36       4.887 -80.555 109.262  0.00 97.00      PROA   
ATOM    566  O   TRP P  36       5.532 -81.569 109.031  0.00 97.00      PROA   
ATOM    567  N   PHE P  37       3.811 -80.565 110.082  0.00 97.00      PROA   
ATOM    568  HN  PHE P  37       3.343 -79.712 110.308  0.00 97.00      PROA   
ATOM    569  CA  PHE P  37       3.354 -81.745 110.786  0.00 97.00      PROA   
ATOM    570  HA  PHE P  37       3.772 -82.623 110.319  0.00 97.00      PROA   
ATOM    571  CB  PHE P  37       3.713 -81.733 112.302  0.00 97.00      PROA   
ATOM    572  HB1 PHE P  37       3.447 -82.706 112.767  0.00 97.00      PROA   
ATOM    573  HB2 PHE P  37       3.156 -80.929 112.826  0.00 97.00      PROA   
ATOM    574  CG  PHE P  37       5.189 -81.484 112.522  0.00 97.00      PROA   
ATOM    575  CD1 PHE P  37       6.078 -82.559 112.694  0.00 97.00      PROA   
ATOM    576  HD1 PHE P  37       5.705 -83.571 112.661  0.00 97.00      PROA   
ATOM    577  CE1 PHE P  37       7.446 -82.331 112.894  0.00 97.00      PROA   
ATOM    578  HE1 PHE P  37       8.118 -83.168 113.017  0.00 97.00      PROA   
ATOM    579  CZ  PHE P  37       7.942 -81.022 112.924  0.00 97.00      PROA   
ATOM    580  HZ  PHE P  37       8.999 -80.846 113.061  0.00 97.00      PROA   
ATOM    581  CD2 PHE P  37       5.698 -80.172 112.588  0.00 97.00      PROA   
ATOM    582  HD2 PHE P  37       5.029 -79.335 112.459  0.00 97.00      PROA   
ATOM    583  CE2 PHE P  37       7.066 -79.942 112.767  0.00 97.00      PROA   
ATOM    584  HE2 PHE P  37       7.444 -78.932 112.765  0.00 97.00      PROA   
ATOM    585  C   PHE P  37       1.845 -81.825 110.671  0.00 97.00      PROA   
ATOM    586  O   PHE P  37       1.149 -80.828 110.842  0.00 97.00      PROA   
ATOM    587  N   LEU P  38       1.308 -83.039 110.395  0.00 97.00      PROA   
ATOM    588  HN  LEU P  38       1.906 -83.813 110.189  0.00 97.00      PROA   
ATOM    589  CA  LEU P  38      -0.107 -83.351 110.439  0.00 97.00      PROA   
ATOM    590  HA  LEU P  38      -0.678 -82.466 110.667  0.00 97.00      PROA   
ATOM    591  CB  LEU P  38      -0.647 -84.002 109.138  0.00 97.00      PROA   
ATOM    592  HB1 LEU P  38      -1.724 -84.255 109.257  0.00 97.00      PROA   
ATOM    593  HB2 LEU P  38      -0.090 -84.944 108.932  0.00 97.00      PROA   
ATOM    594  CG  LEU P  38      -0.515 -83.111 107.888  0.00 97.00      PROA   
ATOM    595  HG  LEU P  38       0.565 -82.889 107.761  0.00 97.00      PROA   
ATOM    596  CD1 LEU P  38      -0.997 -83.842 106.621  0.00 97.00      PROA   
ATOM    597 HD11 LEU P  38      -2.076 -84.090 106.712  0.00 97.00      PROA   
ATOM    598 HD12 LEU P  38      -0.426 -84.782 106.469  0.00 97.00      PROA   
ATOM    599 HD13 LEU P  38      -0.863 -83.194 105.729  0.00 97.00      PROA   
ATOM    600  CD2 LEU P  38      -1.266 -81.781 108.042  0.00 97.00      PROA   
ATOM    601 HD21 LEU P  38      -0.883 -81.192 108.900  0.00 97.00      PROA   
ATOM    602 HD22 LEU P  38      -2.350 -81.970 108.193  0.00 97.00      PROA   
ATOM    603 HD23 LEU P  38      -1.140 -81.178 107.120  0.00 97.00      PROA   
ATOM    604  C   LEU P  38      -0.304 -84.352 111.544  0.00 97.00      PROA   
ATOM    605  O   LEU P  38       0.177 -85.478 111.452  0.00 97.00      PROA   
ATOM    606  N   ASN P  39      -1.016 -83.971 112.632  0.00 97.00      PROA   
ATOM    607  HN  ASN P  39      -1.436 -83.063 112.659  0.00 97.00      PROA   
ATOM    608  CA  ASN P  39      -1.304 -84.854 113.759  0.00 97.00      PROA   
ATOM    609  HA  ASN P  39      -1.782 -84.246 114.514  0.00 97.00      PROA   
ATOM    610  CB  ASN P  39      -2.273 -86.012 113.369  0.00 97.00      PROA   
ATOM    611  HB1 ASN P  39      -2.599 -86.562 114.276  0.00 97.00      PROA   
ATOM    612  HB2 ASN P  39      -1.756 -86.721 112.688  0.00 97.00      PROA   
ATOM    613  CG  ASN P  39      -3.525 -85.456 112.679  0.00 97.00      PROA   
ATOM    614  OD1 ASN P  39      -4.026 -84.387 113.033  0.00 97.00      PROA   
ATOM    615  ND2 ASN P  39      -4.026 -86.175 111.637  0.00 97.00      PROA   
ATOM    616 HD21 ASN P  39      -4.804 -85.802 111.135  0.00 97.00      PROA   
ATOM    617 HD22 ASN P  39      -3.587 -87.028 111.361  0.00 97.00      PROA   
ATOM    618  C   ASN P  39      -0.036 -85.428 114.390  0.00 97.00      PROA   
ATOM    619  O   ASN P  39       0.035 -86.609 114.730  0.00 97.00      PROA   
ATOM    620  N   GLY P  40       1.017 -84.589 114.524  0.00 97.00      PROA   
ATOM    621  HN  GLY P  40       0.898 -83.630 114.281  0.00 97.00      PROA   
ATOM    622  CA  GLY P  40       2.342 -85.002 114.971  0.00 97.00      PROA   
ATOM    623  HA1 GLY P  40       2.233 -85.767 115.728  0.00 97.00      PROA   
ATOM    624  HA2 GLY P  40       2.833 -84.122 115.356  0.00 97.00      PROA   
ATOM    625  C   GLY P  40       3.241 -85.565 113.887  0.00 97.00      PROA   
ATOM    626  O   GLY P  40       4.461 -85.535 114.030  0.00 97.00      PROA   
ATOM    627  N   THR P  41       2.686 -86.097 112.774  0.00 97.00      PROA   
ATOM    628  HN  THR P  41       1.696 -86.067 112.646  0.00 97.00      PROA   
ATOM    629  CA  THR P  41       3.458 -86.766 111.731  0.00 97.00      PROA   
ATOM    630  HA  THR P  41       4.290 -87.276 112.198  0.00 97.00      PROA   
ATOM    631  CB  THR P  41       2.652 -87.812 110.967  0.00 97.00      PROA   
ATOM    632  HB  THR P  41       1.754 -87.345 110.503  0.00 97.00      PROA   
ATOM    633  OG1 THR P  41       2.219 -88.830 111.861  0.00 97.00      PROA   
ATOM    634  HG1 THR P  41       1.713 -88.393 112.547  0.00 97.00      PROA   
ATOM    635  CG2 THR P  41       3.486 -88.504 109.868  0.00 97.00      PROA   
ATOM    636 HG21 THR P  41       4.404 -88.952 110.306  0.00 97.00      PROA   
ATOM    637 HG22 THR P  41       3.778 -87.798 109.064  0.00 97.00      PROA   
ATOM    638 HG23 THR P  41       2.890 -89.318 109.404  0.00 97.00      PROA   
ATOM    639  C   THR P  41       4.020 -85.762 110.747  0.00 97.00      PROA   
ATOM    640  O   THR P  41       3.283 -85.008 110.126  0.00 97.00      PROA   
ATOM    641  N   ALA P  42       5.360 -85.735 110.574  0.00 97.00      PROA   
ATOM    642  HN  ALA P  42       5.950 -86.349 111.092  0.00 97.00      PROA   
ATOM    643  CA  ALA P  42       6.042 -84.831 109.669  0.00 97.00      PROA   
ATOM    644  HA  ALA P  42       5.737 -83.833 109.945  0.00 97.00      PROA   
ATOM    645  CB  ALA P  42       7.566 -84.922 109.870  0.00 97.00      PROA   
ATOM    646  HB1 ALA P  42       7.934 -85.937 109.604  0.00 97.00      PROA   
ATOM    647  HB2 ALA P  42       7.818 -84.732 110.937  0.00 97.00      PROA   
ATOM    648  HB3 ALA P  42       8.097 -84.171 109.250  0.00 97.00      PROA   
ATOM    649  C   ALA P  42       5.723 -85.021 108.186  0.00 97.00      PROA   
ATOM    650  O   ALA P  42       5.745 -86.130 107.657  0.00 97.00      PROA   
ATOM    651  N   ILE P  43       5.457 -83.902 107.469  0.00 97.00      PROA   
ATOM    652  HN  ILE P  43       5.432 -83.017 107.931  0.00 97.00      PROA   
ATOM    653  CA  ILE P  43       5.280 -83.872 106.027  0.00 97.00      PROA   
ATOM    654  HA  ILE P  43       4.968 -84.855 105.704  0.00 97.00      PROA   
ATOM    655  CB  ILE P  43       4.254 -82.843 105.514  0.00 97.00      PROA   
ATOM    656  HB  ILE P  43       4.743 -81.849 105.374  0.00 97.00      PROA   
ATOM    657  CG2 ILE P  43       3.698 -83.323 104.149  0.00 97.00      PROA   
ATOM    658 HG21 ILE P  43       3.182 -84.299 104.270  0.00 97.00      PROA   
ATOM    659 HG22 ILE P  43       4.494 -83.431 103.387  0.00 97.00      PROA   
ATOM    660 HG23 ILE P  43       2.964 -82.600 103.745  0.00 97.00      PROA   
ATOM    661  CG1 ILE P  43       3.094 -82.597 106.514  0.00 97.00      PROA   
ATOM    662 HG11 ILE P  43       3.501 -82.255 107.487  0.00 97.00      PROA   
ATOM    663 HG12 ILE P  43       2.553 -83.552 106.692  0.00 97.00      PROA   
ATOM    664  CD  ILE P  43       2.109 -81.525 106.025  0.00 97.00      PROA   
ATOM    665  HD1 ILE P  43       2.650 -80.670 105.567  0.00 97.00      PROA   
ATOM    666  HD2 ILE P  43       1.503 -81.134 106.868  0.00 97.00      PROA   
ATOM    667  HD3 ILE P  43       1.411 -81.948 105.271  0.00 97.00      PROA   
ATOM    668  C   ILE P  43       6.644 -83.562 105.431  0.00 97.00      PROA   
ATOM    669  O   ILE P  43       7.496 -82.953 106.075  0.00 97.00      PROA   
ATOM    670  N   GLN P  44       6.886 -83.955 104.161  0.00 97.00      PROA   
ATOM    671  HN  GLN P  44       6.213 -84.493 103.657  0.00 97.00      PROA   
ATOM    672  CA  GLN P  44       8.127 -83.679 103.464  0.00 97.00      PROA   
ATOM    673  HA  GLN P  44       8.950 -83.728 104.166  0.00 97.00      PROA   
ATOM    674  CB  GLN P  44       8.352 -84.734 102.348  0.00 97.00      PROA   
ATOM    675  HB1 GLN P  44       9.338 -84.538 101.871  0.00 97.00      PROA   
ATOM    676  HB2 GLN P  44       7.571 -84.619 101.563  0.00 97.00      PROA   
ATOM    677  CG  GLN P  44       8.339 -86.212 102.822  0.00 97.00      PROA   
ATOM    678  HG1 GLN P  44       8.660 -86.861 101.978  0.00 97.00      PROA   
ATOM    679  HG2 GLN P  44       7.313 -86.523 103.110  0.00 97.00      PROA   
ATOM    680  CD  GLN P  44       9.308 -86.474 103.985  0.00 97.00      PROA   
ATOM    681  OE1 GLN P  44      10.507 -86.678 103.765  0.00 97.00      PROA   
ATOM    682  NE2 GLN P  44       8.795 -86.496 105.246  0.00 97.00      PROA   
ATOM    683 HE21 GLN P  44       9.430 -86.663 105.998  0.00 97.00      PROA   
ATOM    684 HE22 GLN P  44       7.827 -86.308 105.410  0.00 97.00      PROA   
ATOM    685  C   GLN P  44       8.123 -82.273 102.859  0.00 97.00      PROA   
ATOM    686  O   GLN P  44       9.141 -81.793 102.362  0.00 97.00      PROA   
ATOM    687  N   THR P  45       6.969 -81.563 102.920  0.00 97.00      PROA   
ATOM    688  HN  THR P  45       6.157 -81.995 103.303  0.00 97.00      PROA   
ATOM    689  CA  THR P  45       6.787 -80.186 102.477  0.00 97.00      PROA   
ATOM    690  HA  THR P  45       7.018 -80.154 101.421  0.00 97.00      PROA   
ATOM    691  CB  THR P  45       5.348 -79.710 102.680  0.00 97.00      PROA   
ATOM    692  HB  THR P  45       5.089 -79.700 103.765  0.00 97.00      PROA   
ATOM    693  OG1 THR P  45       4.449 -80.593 102.024  0.00 97.00      PROA   
ATOM    694  HG1 THR P  45       3.574 -80.219 102.156  0.00 97.00      PROA   
ATOM    695  CG2 THR P  45       5.125 -78.311 102.078  0.00 97.00      PROA   
ATOM    696 HG21 THR P  45       5.375 -78.325 100.996  0.00 97.00      PROA   
ATOM    697 HG22 THR P  45       5.739 -77.540 102.586  0.00 97.00      PROA   
ATOM    698 HG23 THR P  45       4.063 -78.007 102.179  0.00 97.00      PROA   
ATOM    699  C   THR P  45       7.704 -79.218 103.204  0.00 97.00      PROA   
ATOM    700  O   THR P  45       7.514 -78.955 104.385  0.00 97.00      PROA   
ATOM    701  N   SER P  46       8.728 -78.657 102.517  0.00 97.00      PROA   
ATOM    702  HN  SER P  46       8.952 -78.979 101.600  0.00 97.00      PROA   
ATOM    703  CA  SER P  46       9.666 -77.738 103.148  0.00 97.00      PROA   
ATOM    704  HA  SER P  46       9.619 -77.851 104.220  0.00 97.00      PROA   
ATOM    705  CB  SER P  46      11.120 -78.042 102.715  0.00 97.00      PROA   
ATOM    706  HB1 SER P  46      11.821 -77.295 103.148  0.00 97.00      PROA   
ATOM    707  HB2 SER P  46      11.211 -78.009 101.608  0.00 97.00      PROA   
ATOM    708  OG  SER P  46      11.530 -79.322 103.192  0.00 97.00      PROA   
ATOM    709  HG1 SER P  46      10.862 -79.964 102.933  0.00 97.00      PROA   
ATOM    710  C   SER P  46       9.381 -76.275 102.849  0.00 97.00      PROA   
ATOM    711  O   SER P  46       9.976 -75.385 103.457  0.00 97.00      PROA   
ATOM    712  N   THR P  47       8.433 -75.978 101.931  0.00 97.00      PROA   
ATOM    713  HN  THR P  47       7.953 -76.719 101.472  0.00 97.00      PROA   
ATOM    714  CA  THR P  47       7.984 -74.619 101.633  0.00 97.00      PROA   
ATOM    715  HA  THR P  47       8.886 -74.061 101.447  0.00 97.00      PROA   
ATOM    716  CB  THR P  47       7.171 -74.493 100.330  0.00 97.00      PROA   
ATOM    717  HB  THR P  47       7.858 -74.626  99.464  0.00 97.00      PROA   
ATOM    718  OG1 THR P  47       6.513 -73.235 100.180  0.00 97.00      PROA   
ATOM    719  HG1 THR P  47       5.884 -73.353  99.464  0.00 97.00      PROA   
ATOM    720  CG2 THR P  47       6.089 -75.581 100.266  0.00 97.00      PROA   
ATOM    721 HG21 THR P  47       5.473 -75.564 101.188  0.00 97.00      PROA   
ATOM    722 HG22 THR P  47       6.542 -76.585 100.152  0.00 97.00      PROA   
ATOM    723 HG23 THR P  47       5.415 -75.413  99.398  0.00 97.00      PROA   
ATOM    724  C   THR P  47       7.261 -73.979 102.824  0.00 97.00      PROA   
ATOM    725  O   THR P  47       6.546 -74.691 103.524  0.00 97.00      PROA   
ATOM    726  N   PRO P  48       7.356 -72.669 103.089  0.00 97.00      PROA   
ATOM    727  CD  PRO P  48       8.516 -71.851 102.707  0.00 97.00      PROA   
ATOM    728  HD1 PRO P  48       8.286 -71.344 101.745  0.00 97.00      PROA   
ATOM    729  HD2 PRO P  48       9.449 -72.449 102.614  0.00 97.00      PROA   
ATOM    730  CA  PRO P  48       6.587 -72.039 104.159  0.00 97.00      PROA   
ATOM    731  HA  PRO P  48       6.703 -72.628 105.058  0.00 97.00      PROA   
ATOM    732  CB  PRO P  48       7.209 -70.635 104.277  0.00 97.00      PROA   
ATOM    733  HB1 PRO P  48       7.124 -70.231 105.305  0.00 97.00      PROA   
ATOM    734  HB2 PRO P  48       6.735 -69.922 103.566  0.00 97.00      PROA   
ATOM    735  CG  PRO P  48       8.660 -70.839 103.843  0.00 97.00      PROA   
ATOM    736  HG1 PRO P  48       9.154 -69.898 103.528  0.00 97.00      PROA   
ATOM    737  HG2 PRO P  48       9.235 -71.301 104.675  0.00 97.00      PROA   
ATOM    738  C   PRO P  48       5.103 -71.899 103.879  0.00 97.00      PROA   
ATOM    739  O   PRO P  48       4.419 -71.375 104.749  0.00 97.00      PROA   
ATOM    740  N   THR P  49       4.572 -72.354 102.719  0.00 97.00      PROA   
ATOM    741  HN  THR P  49       5.159 -72.744 102.015  0.00 97.00      PROA   
ATOM    742  CA  THR P  49       3.137 -72.364 102.474  0.00 97.00      PROA   
ATOM    743  HA  THR P  49       2.642 -72.173 103.412  0.00 97.00      PROA   
ATOM    744  CB  THR P  49       2.644 -71.289 101.502  0.00 97.00      PROA   
ATOM    745  HB  THR P  49       3.167 -70.345 101.768  0.00 97.00      PROA   
ATOM    746  OG1 THR P  49       1.249 -71.055 101.656  0.00 97.00      PROA   
ATOM    747  HG1 THR P  49       1.117 -70.138 101.388  0.00 97.00      PROA   
ATOM    748  CG2 THR P  49       2.921 -71.589 100.018  0.00 97.00      PROA   
ATOM    749 HG21 THR P  49       2.331 -72.463  99.672  0.00 97.00      PROA   
ATOM    750 HG22 THR P  49       4.000 -71.788  99.858  0.00 97.00      PROA   
ATOM    751 HG23 THR P  49       2.625 -70.716  99.397  0.00 97.00      PROA   
ATOM    752  C   THR P  49       2.732 -73.756 102.050  0.00 97.00      PROA   
ATOM    753  O   THR P  49       3.316 -74.359 101.154  0.00 97.00      PROA   
ATOM    754  N   TYR P  50       1.696 -74.309 102.713  0.00 97.00      PROA   
ATOM    755  HN  TYR P  50       1.255 -73.806 103.456  0.00 97.00      PROA   
ATOM    756  CA  TYR P  50       1.144 -75.605 102.395  0.00 97.00      PROA   
ATOM    757  HA  TYR P  50       1.850 -76.170 101.802  0.00 97.00      PROA   
ATOM    758  CB  TYR P  50       0.797 -76.404 103.681  0.00 97.00      PROA   
ATOM    759  HB1 TYR P  50      -0.007 -75.909 104.265  0.00 97.00      PROA   
ATOM    760  HB2 TYR P  50       1.700 -76.449 104.325  0.00 97.00      PROA   
ATOM    761  CG  TYR P  50       0.387 -77.821 103.368  0.00 97.00      PROA   
ATOM    762  CD1 TYR P  50      -0.962 -78.163 103.169  0.00 97.00      PROA   
ATOM    763  HD1 TYR P  50      -1.724 -77.399 103.223  0.00 97.00      PROA   
ATOM    764  CE1 TYR P  50      -1.332 -79.492 102.923  0.00 97.00      PROA   
ATOM    765  HE1 TYR P  50      -2.372 -79.753 102.799  0.00 97.00      PROA   
ATOM    766  CZ  TYR P  50      -0.353 -80.488 102.854  0.00 97.00      PROA   
ATOM    767  OH  TYR P  50      -0.722 -81.827 102.613  0.00 97.00      PROA   
ATOM    768  HH  TYR P  50      -1.681 -81.861 102.559  0.00 97.00      PROA   
ATOM    769  CD2 TYR P  50       1.358 -78.836 103.323  0.00 97.00      PROA   
ATOM    770  HD2 TYR P  50       2.392 -78.590 103.513  0.00 97.00      PROA   
ATOM    771  CE2 TYR P  50       0.992 -80.159 103.047  0.00 97.00      PROA   
ATOM    772  HE2 TYR P  50       1.739 -80.936 103.006  0.00 97.00      PROA   
ATOM    773  C   TYR P  50      -0.091 -75.339 101.566  0.00 97.00      PROA   
ATOM    774  O   TYR P  50      -1.076 -74.811 102.067  0.00 97.00      PROA   
ATOM    775  N   HSD P  51      -0.053 -75.695 100.263  0.00 97.00      PROA   
ATOM    776  HN  HSD P  51       0.745 -76.159  99.889  0.00 97.00      PROA   
ATOM    777  CA  HSD P  51      -1.078 -75.320  99.312  0.00 97.00      PROA   
ATOM    778  HA  HSD P  51      -1.723 -74.565  99.737  0.00 97.00      PROA   
ATOM    779  CB  HSD P  51      -0.447 -74.730  98.021  0.00 97.00      PROA   
ATOM    780  HB1 HSD P  51       0.294 -75.447  97.606  0.00 97.00      PROA   
ATOM    781  HB2 HSD P  51       0.113 -73.814  98.314  0.00 97.00      PROA   
ATOM    782  ND1 HSD P  51      -1.979 -75.250  96.041  0.00 97.00      PROA   
ATOM    783  HD1 HSD P  51      -1.928 -76.248  96.105  0.00 97.00      PROA   
ATOM    784  CG  HSD P  51      -1.416 -74.352  96.926  0.00 97.00      PROA   
ATOM    785  CE1 HSD P  51      -2.663 -74.527  95.123  0.00 97.00      PROA   
ATOM    786  HE1 HSD P  51      -3.217 -74.989  94.306  0.00 97.00      PROA   
ATOM    787  NE2 HSD P  51      -2.573 -73.231  95.345  0.00 97.00      PROA   
ATOM    788  CD2 HSD P  51      -1.782 -73.121  96.476  0.00 97.00      PROA   
ATOM    789  HD2 HSD P  51      -1.524 -72.142  96.863  0.00 97.00      PROA   
ATOM    790  C   HSD P  51      -1.939 -76.503  98.954  0.00 97.00      PROA   
ATOM    791  O   HSD P  51      -1.514 -77.414  98.246  0.00 97.00      PROA   
ATOM    792  N   ILE P  52      -3.213 -76.481  99.402  0.00 97.00      PROA   
ATOM    793  HN  ILE P  52      -3.544 -75.759 100.008  0.00 97.00      PROA   
ATOM    794  CA  ILE P  52      -4.210 -77.452  99.022  0.00 97.00      PROA   
ATOM    795  HA  ILE P  52      -3.733 -78.371  98.712  0.00 97.00      PROA   
ATOM    796  CB  ILE P  52      -5.156 -77.785 100.170  0.00 97.00      PROA   
ATOM    797  HB  ILE P  52      -5.589 -76.840 100.560  0.00 97.00      PROA   
ATOM    798  CG2 ILE P  52      -6.323 -78.672  99.698  0.00 97.00      PROA   
ATOM    799 HG21 ILE P  52      -5.945 -79.617  99.254  0.00 97.00      PROA   
ATOM    800 HG22 ILE P  52      -6.974 -78.153  98.965  0.00 97.00      PROA   
ATOM    801 HG23 ILE P  52      -6.954 -78.940 100.570  0.00 97.00      PROA   
ATOM    802  CG1 ILE P  52      -4.386 -78.465 101.329  0.00 97.00      PROA   
ATOM    803 HG11 ILE P  52      -3.374 -78.022 101.436  0.00 97.00      PROA   
ATOM    804 HG12 ILE P  52      -4.254 -79.539 101.072  0.00 97.00      PROA   
ATOM    805  CD  ILE P  52      -5.092 -78.357 102.685  0.00 97.00      PROA   
ATOM    806  HD1 ILE P  52      -6.112 -78.791 102.632  0.00 97.00      PROA   
ATOM    807  HD2 ILE P  52      -5.165 -77.299 103.011  0.00 97.00      PROA   
ATOM    808  HD3 ILE P  52      -4.523 -78.920 103.451  0.00 97.00      PROA   
ATOM    809  C   ILE P  52      -4.953 -76.862  97.845  0.00 97.00      PROA   
ATOM    810  O   ILE P  52      -5.720 -75.912  97.976  0.00 97.00      PROA   
ATOM    811  N   THR P  53      -4.710 -77.417  96.636  0.00 97.00      PROA   
ATOM    812  HN  THR P  53      -4.020 -78.133  96.552  0.00 97.00      PROA   
ATOM    813  CA  THR P  53      -5.321 -76.972  95.391  0.00 97.00      PROA   
ATOM    814  HA  THR P  53      -5.087 -75.922  95.281  0.00 97.00      PROA   
ATOM    815  CB  THR P  53      -4.778 -77.721  94.179  0.00 97.00      PROA   
ATOM    816  HB  THR P  53      -5.095 -78.789  94.206  0.00 97.00      PROA   
ATOM    817  OG1 THR P  53      -3.357 -77.686  94.187  0.00 97.00      PROA   
ATOM    818  HG1 THR P  53      -3.085 -78.120  93.374  0.00 97.00      PROA   
ATOM    819  CG2 THR P  53      -5.246 -77.071  92.862  0.00 97.00      PROA   
ATOM    820 HG21 THR P  53      -4.950 -76.000  92.837  0.00 97.00      PROA   
ATOM    821 HG22 THR P  53      -6.346 -77.137  92.746  0.00 97.00      PROA   
ATOM    822 HG23 THR P  53      -4.782 -77.584  91.991  0.00 97.00      PROA   
ATOM    823  C   THR P  53      -6.829 -77.095  95.411  0.00 97.00      PROA   
ATOM    824  O   THR P  53      -7.535 -76.189  94.970  0.00 97.00      PROA   
ATOM    825  N   SER P  54      -7.349 -78.220  95.948  0.00 97.00      PROA   
ATOM    826  HN  SER P  54      -6.757 -78.910  96.357  0.00 97.00      PROA   
ATOM    827  CA  SER P  54      -8.765 -78.504  95.964  0.00 97.00      PROA   
ATOM    828  HA  SER P  54      -9.295 -77.607  96.255  0.00 97.00      PROA   
ATOM    829  CB  SER P  54      -9.308 -79.085  94.623  0.00 97.00      PROA   
ATOM    830  HB1 SER P  54     -10.404 -79.247  94.686  0.00 97.00      PROA   
ATOM    831  HB2 SER P  54      -8.825 -80.060  94.401  0.00 97.00      PROA   
ATOM    832  OG  SER P  54      -9.038 -78.227  93.519  0.00 97.00      PROA   
ATOM    833  HG1 SER P  54      -9.362 -77.357  93.768  0.00 97.00      PROA   
ATOM    834  C   SER P  54      -8.955 -79.564  97.021  0.00 97.00      PROA   
ATOM    835  O   SER P  54      -8.541 -80.705  96.836  0.00 97.00      PROA   
ATOM    836  N   ALA P  55      -9.551 -79.201  98.178  0.00 97.00      PROA   
ATOM    837  HN  ALA P  55      -9.874 -78.261  98.301  0.00 97.00      PROA   
ATOM    838  CA  ALA P  55      -9.565 -79.999  99.390  0.00 97.00      PROA   
ATOM    839  HA  ALA P  55      -8.531 -80.158  99.644  0.00 97.00      PROA   
ATOM    840  CB  ALA P  55     -10.211 -79.198 100.537  0.00 97.00      PROA   
ATOM    841  HB1 ALA P  55     -11.280 -78.990 100.319  0.00 97.00      PROA   
ATOM    842  HB2 ALA P  55      -9.692 -78.220 100.648  0.00 97.00      PROA   
ATOM    843  HB3 ALA P  55     -10.132 -79.744 101.499  0.00 97.00      PROA   
ATOM    844  C   ALA P  55     -10.198 -81.384  99.329  0.00 97.00      PROA   
ATOM    845  O   ALA P  55     -11.264 -81.586  98.757  0.00 97.00      PROA   
ATOM    846  N   SER P  56      -9.527 -82.377  99.970  0.00 97.00      PROA   
ATOM    847  HN  SER P  56      -8.631 -82.183 100.371  0.00 97.00      PROA   
ATOM    848  CA  SER P  56     -10.010 -83.731 100.178  0.00 97.00      PROA   
ATOM    849  HA  SER P  56     -10.879 -83.887  99.558  0.00 97.00      PROA   
ATOM    850  CB  SER P  56      -8.970 -84.832  99.814  0.00 97.00      PROA   
ATOM    851  HB1 SER P  56      -8.627 -84.662  98.772  0.00 97.00      PROA   
ATOM    852  HB2 SER P  56      -9.445 -85.837  99.856  0.00 97.00      PROA   
ATOM    853  OG  SER P  56      -7.823 -84.819 100.661  0.00 97.00      PROA   
ATOM    854  HG1 SER P  56      -7.469 -85.719 100.647  0.00 97.00      PROA   
ATOM    855  C   SER P  56     -10.456 -83.888 101.620  0.00 97.00      PROA   
ATOM    856  O   SER P  56     -10.236 -83.018 102.457  0.00 97.00      PROA   
ATOM    857  N   GLU P  57     -11.124 -85.020 101.947  0.00 97.00      PROA   
ATOM    858  HN  GLU P  57     -11.284 -85.733 101.268  0.00 97.00      PROA   
ATOM    859  CA  GLU P  57     -11.543 -85.373 103.294  0.00 97.00      PROA   
ATOM    860  HA  GLU P  57     -12.183 -84.591 103.678  0.00 97.00      PROA   
ATOM    861  CB  GLU P  57     -12.286 -86.740 103.255  0.00 97.00      PROA   
ATOM    862  HB1 GLU P  57     -12.624 -87.019 104.274  0.00 97.00      PROA   
ATOM    863  HB2 GLU P  57     -11.545 -87.510 102.928  0.00 97.00      PROA   
ATOM    864  CG  GLU P  57     -13.467 -86.872 102.249  0.00 97.00      PROA   
ATOM    865  HG1 GLU P  57     -13.730 -87.954 102.194  0.00 97.00      PROA   
ATOM    866  HG2 GLU P  57     -13.158 -86.556 101.232  0.00 97.00      PROA   
ATOM    867  CD  GLU P  57     -14.755 -86.120 102.607  0.00 97.00      PROA   
ATOM    868  OE1 GLU P  57     -15.754 -86.803 102.960  0.00 97.00      PROA   
ATOM    869  OE2 GLU P  57     -14.791 -84.872 102.451  0.00 97.00      PROA   
ATOM    870  C   GLU P  57     -10.319 -85.516 104.204  0.00 97.00      PROA   
ATOM    871  O   GLU P  57     -10.271 -85.052 105.340  0.00 97.00      PROA   
ATOM    872  N   ASP P  58      -9.289 -86.162 103.633  0.00 97.00      PROA   
ATOM    873  HN  ASP P  58      -9.446 -86.534 102.720  0.00 97.00      PROA   
ATOM    874  CA  ASP P  58      -8.012 -86.597 104.138  0.00 97.00      PROA   
ATOM    875  HA  ASP P  58      -8.186 -87.052 105.102  0.00 97.00      PROA   
ATOM    876  CB  ASP P  58      -7.423 -87.702 103.188  0.00 97.00      PROA   
ATOM    877  HB1 ASP P  58      -7.722 -88.691 103.603  0.00 97.00      PROA   
ATOM    878  HB2 ASP P  58      -6.318 -87.669 103.154  0.00 97.00      PROA   
ATOM    879  CG  ASP P  58      -7.977 -87.681 101.749  0.00 97.00      PROA   
ATOM    880  OD1 ASP P  58      -9.207 -87.888 101.556  0.00 97.00      PROA   
ATOM    881  OD2 ASP P  58      -7.160 -87.479 100.814  0.00 97.00      PROA   
ATOM    882  C   ASP P  58      -7.019 -85.471 104.417  0.00 97.00      PROA   
ATOM    883  O   ASP P  58      -6.089 -85.658 105.202  0.00 97.00      PROA   
ATOM    884  N   ASP P  59      -7.231 -84.253 103.863  0.00 97.00      PROA   
ATOM    885  HN  ASP P  59      -7.867 -84.153 103.100  0.00 97.00      PROA   
ATOM    886  CA  ASP P  59      -6.584 -83.018 104.293  0.00 97.00      PROA   
ATOM    887  HA  ASP P  59      -5.514 -83.141 104.184  0.00 97.00      PROA   
ATOM    888  CB  ASP P  59      -7.072 -81.828 103.416  0.00 97.00      PROA   
ATOM    889  HB1 ASP P  59      -6.829 -80.856 103.895  0.00 97.00      PROA   
ATOM    890  HB2 ASP P  59      -8.171 -81.884 103.276  0.00 97.00      PROA   
ATOM    891  CG  ASP P  59      -6.393 -81.781 102.047  0.00 97.00      PROA   
ATOM    892  OD1 ASP P  59      -5.145 -81.933 101.982  0.00 97.00      PROA   
ATOM    893  OD2 ASP P  59      -7.105 -81.447 101.068  0.00 97.00      PROA   
ATOM    894  C   ASP P  59      -6.846 -82.664 105.768  0.00 97.00      PROA   
ATOM    895  O   ASP P  59      -6.070 -81.941 106.384  0.00 97.00      PROA   
ATOM    896  N   SER P  60      -7.950 -83.157 106.376  0.00 97.00      PROA   
ATOM    897  HN  SER P  60      -8.555 -83.745 105.846  0.00 97.00      PROA   
ATOM    898  CA  SER P  60      -8.334 -82.888 107.765  0.00 97.00      PROA   
ATOM    899  HA  SER P  60      -8.444 -81.815 107.850  0.00 97.00      PROA   
ATOM    900  CB  SER P  60      -9.683 -83.540 108.167  0.00 97.00      PROA   
ATOM    901  HB1 SER P  60      -9.955 -83.256 109.207  0.00 97.00      PROA   
ATOM    902  HB2 SER P  60      -9.603 -84.648 108.108  0.00 97.00      PROA   
ATOM    903  OG  SER P  60     -10.742 -83.119 107.319  0.00 97.00      PROA   
ATOM    904  HG1 SER P  60     -10.666 -83.648 106.517  0.00 97.00      PROA   
ATOM    905  C   SER P  60      -7.338 -83.335 108.835  0.00 97.00      PROA   
ATOM    906  O   SER P  60      -6.750 -84.412 108.758  0.00 97.00      PROA   
ATOM    907  N   GLY P  61      -7.166 -82.522 109.907  0.00 97.00      PROA   
ATOM    908  HN  GLY P  61      -7.688 -81.673 109.984  0.00 97.00      PROA   
ATOM    909  CA  GLY P  61      -6.237 -82.841 110.981  0.00 97.00      PROA   
ATOM    910  HA1 GLY P  61      -5.417 -83.427 110.589  0.00 97.00      PROA   
ATOM    911  HA2 GLY P  61      -6.790 -83.334 111.767  0.00 97.00      PROA   
ATOM    912  C   GLY P  61      -5.629 -81.595 111.539  0.00 97.00      PROA   
ATOM    913  O   GLY P  61      -5.942 -80.495 111.105  0.00 97.00      PROA   
ATOM    914  N   GLU P  62      -4.720 -81.729 112.534  0.00 97.00      PROA   
ATOM    915  HN  GLU P  62      -4.471 -82.630 112.888  0.00 97.00      PROA   
ATOM    916  CA  GLU P  62      -4.047 -80.592 113.118  0.00 97.00      PROA   
ATOM    917  HA  GLU P  62      -4.664 -79.727 112.961  0.00 97.00      PROA   
ATOM    918  CB  GLU P  62      -3.873 -80.672 114.655  0.00 97.00      PROA   
ATOM    919  HB1 GLU P  62      -4.874 -80.921 115.076  0.00 97.00      PROA   
ATOM    920  HB2 GLU P  62      -3.605 -79.650 115.007  0.00 97.00      PROA   
ATOM    921  CG  GLU P  62      -2.874 -81.695 115.221  0.00 97.00      PROA   
ATOM    922  HG1 GLU P  62      -1.904 -81.662 114.683  0.00 97.00      PROA   
ATOM    923  HG2 GLU P  62      -3.292 -82.720 115.153  0.00 97.00      PROA   
ATOM    924  CD  GLU P  62      -2.598 -81.389 116.689  0.00 97.00      PROA   
ATOM    925  OE1 GLU P  62      -3.543 -81.036 117.433  0.00 97.00      PROA   
ATOM    926  OE2 GLU P  62      -1.419 -81.513 117.085  0.00 97.00      PROA   
ATOM    927  C   GLU P  62      -2.757 -80.284 112.405  0.00 97.00      PROA   
ATOM    928  O   GLU P  62      -1.857 -81.108 112.270  0.00 97.00      PROA   
ATOM    929  N   TYR P  63      -2.676 -79.034 111.908  0.00 97.00      PROA   
ATOM    930  HN  TYR P  63      -3.439 -78.402 112.037  0.00 97.00      PROA   
ATOM    931  CA  TYR P  63      -1.570 -78.497 111.159  0.00 97.00      PROA   
ATOM    932  HA  TYR P  63      -1.026 -79.308 110.693  0.00 97.00      PROA   
ATOM    933  CB  TYR P  63      -2.038 -77.489 110.074  0.00 97.00      PROA   
ATOM    934  HB1 TYR P  63      -1.208 -76.832 109.739  0.00 97.00      PROA   
ATOM    935  HB2 TYR P  63      -2.850 -76.854 110.484  0.00 97.00      PROA   
ATOM    936  CG  TYR P  63      -2.590 -78.206 108.871  0.00 97.00      PROA   
ATOM    937  CD1 TYR P  63      -3.811 -78.902 108.935  0.00 97.00      PROA   
ATOM    938  HD1 TYR P  63      -4.380 -78.911 109.851  0.00 97.00      PROA   
ATOM    939  CE1 TYR P  63      -4.287 -79.613 107.828  0.00 97.00      PROA   
ATOM    940  HE1 TYR P  63      -5.203 -80.176 107.911  0.00 97.00      PROA   
ATOM    941  CZ  TYR P  63      -3.571 -79.593 106.625  0.00 97.00      PROA   
ATOM    942  OH  TYR P  63      -4.001 -80.341 105.512  0.00 97.00      PROA   
ATOM    943  HH  TYR P  63      -4.724 -80.909 105.796  0.00 97.00      PROA   
ATOM    944  CD2 TYR P  63      -1.898 -78.169 107.647  0.00 97.00      PROA   
ATOM    945  HD2 TYR P  63      -0.970 -77.623 107.566  0.00 97.00      PROA   
ATOM    946  CE2 TYR P  63      -2.390 -78.852 106.531  0.00 97.00      PROA   
ATOM    947  HE2 TYR P  63      -1.833 -78.849 105.609  0.00 97.00      PROA   
ATOM    948  C   TYR P  63      -0.633 -77.801 112.109  0.00 97.00      PROA   
ATOM    949  O   TYR P  63      -1.059 -77.056 112.989  0.00 97.00      PROA   
ATOM    950  N   ARG P  64       0.687 -78.050 111.971  0.00 97.00      PROA   
ATOM    951  HN  ARG P  64       1.017 -78.732 111.322  0.00 97.00      PROA   
ATOM    952  CA  ARG P  64       1.666 -77.411 112.822  0.00 97.00      PROA   
ATOM    953  HA  ARG P  64       1.312 -76.432 113.118  0.00 97.00      PROA   
ATOM    954  CB  ARG P  64       2.045 -78.261 114.066  0.00 97.00      PROA   
ATOM    955  HB1 ARG P  64       2.372 -77.559 114.864  0.00 97.00      PROA   
ATOM    956  HB2 ARG P  64       2.900 -78.941 113.852  0.00 97.00      PROA   
ATOM    957  CG  ARG P  64       0.905 -79.164 114.579  0.00 97.00      PROA   
ATOM    958  HG1 ARG P  64       0.702 -79.957 113.828  0.00 97.00      PROA   
ATOM    959  HG2 ARG P  64      -0.032 -78.574 114.697  0.00 97.00      PROA   
ATOM    960  CD  ARG P  64       1.220 -79.846 115.904  0.00 97.00      PROA   
ATOM    961  HD1 ARG P  64       2.246 -80.270 115.920  0.00 97.00      PROA   
ATOM    962  HD2 ARG P  64       0.493 -80.657 116.096  0.00 97.00      PROA   
ATOM    963  NE  ARG P  64       1.123 -78.772 116.934  0.00 97.00      PROA   
ATOM    964  HE  ARG P  64       1.131 -77.819 116.633  0.00 97.00      PROA   
ATOM    965  CZ  ARG P  64       0.771 -78.969 118.215  0.00 97.00      PROA   
ATOM    966  NH1 ARG P  64       0.174 -80.081 118.652  0.00 97.00      PROA   
ATOM    967 HH11 ARG P  64      -0.269 -80.650 117.957  0.00 97.00      PROA   
ATOM    968 HH12 ARG P  64      -0.281 -80.054 119.534  0.00 97.00      PROA   
ATOM    969  NH2 ARG P  64       0.983 -77.964 119.074  0.00 97.00      PROA   
ATOM    970 HH21 ARG P  64       1.484 -77.172 118.728  0.00 97.00      PROA   
ATOM    971 HH22 ARG P  64       0.777 -78.105 120.036  0.00 97.00      PROA   
ATOM    972  C   ARG P  64       2.908 -77.254 111.988  0.00 97.00      PROA   
ATOM    973  O   ARG P  64       3.141 -78.026 111.066  0.00 97.00      PROA   
ATOM    974  N   CYS P  65       3.758 -76.251 112.296  0.00 97.00      PROA   
ATOM    975  HN  CYS P  65       3.501 -75.519 112.923  0.00 97.00      PROA   
ATOM    976  CA  CYS P  65       5.055 -76.145 111.670  0.00 97.00      PROA   
ATOM    977  HA  CYS P  65       5.357 -77.135 111.370  0.00 97.00      PROA   
ATOM    978  CB  CYS P  65       5.018 -75.244 110.413  0.00 97.00      PROA   
ATOM    979  HB1 CYS P  65       4.415 -75.786 109.650  0.00 97.00      PROA   
ATOM    980  HB2 CYS P  65       6.031 -75.105 109.982  0.00 97.00      PROA   
ATOM    981  SG  CYS P  65       4.214 -73.647 110.724  0.00 97.00      PROA   
ATOM    982  C   CYS P  65       6.123 -75.677 112.633  0.00 97.00      PROA   
ATOM    983  O   CYS P  65       5.856 -75.141 113.703  0.00 97.00      PROA   
ATOM    984  N   GLN P  66       7.395 -75.913 112.249  0.00 97.00      PROA   
ATOM    985  HN  GLN P  66       7.560 -76.427 111.409  0.00 97.00      PROA   
ATOM    986  CA  GLN P  66       8.566 -75.471 112.969  0.00 97.00      PROA   
ATOM    987  HA  GLN P  66       8.283 -74.798 113.767  0.00 97.00      PROA   
ATOM    988  CB  GLN P  66       9.329 -76.712 113.538  0.00 97.00      PROA   
ATOM    989  HB1 GLN P  66       9.875 -77.252 112.740  0.00 97.00      PROA   
ATOM    990  HB2 GLN P  66       8.530 -77.400 113.904  0.00 97.00      PROA   
ATOM    991  CG  GLN P  66      10.250 -76.421 114.745  0.00 97.00      PROA   
ATOM    992  HG1 GLN P  66       9.695 -75.739 115.424  0.00 97.00      PROA   
ATOM    993  HG2 GLN P  66      11.184 -75.914 114.437  0.00 97.00      PROA   
ATOM    994  CD  GLN P  66      10.572 -77.660 115.601  0.00 97.00      PROA   
ATOM    995  OE1 GLN P  66      10.234 -77.663 116.783  0.00 97.00      PROA   
ATOM    996  NE2 GLN P  66      11.217 -78.716 115.048  0.00 97.00      PROA   
ATOM    997 HE21 GLN P  66      11.361 -79.539 115.595  0.00 97.00      PROA   
ATOM    998 HE22 GLN P  66      11.482 -78.708 114.083  0.00 97.00      PROA   
ATOM    999  C   GLN P  66       9.365 -74.702 111.924  0.00 97.00      PROA   
ATOM   1000  O   GLN P  66       9.858 -75.280 110.957  0.00 97.00      PROA   
ATOM   1001  N   ARG P  67       9.487 -73.355 112.076  0.00 97.00      PROA   
ATOM   1002  HN  ARG P  67       9.042 -72.878 112.830  0.00 97.00      PROA   
ATOM   1003  CA  ARG P  67      10.185 -72.500 111.125  0.00 97.00      PROA   
ATOM   1004  HA  ARG P  67      10.426 -73.045 110.223  0.00 97.00      PROA   
ATOM   1005  CB  ARG P  67       9.321 -71.259 110.755  0.00 97.00      PROA   
ATOM   1006  HB1 ARG P  67       9.929 -70.474 110.253  0.00 97.00      PROA   
ATOM   1007  HB2 ARG P  67       8.934 -70.816 111.701  0.00 97.00      PROA   
ATOM   1008  CG  ARG P  67       8.118 -71.574 109.850  0.00 97.00      PROA   
ATOM   1009  HG1 ARG P  67       7.385 -70.740 109.949  0.00 97.00      PROA   
ATOM   1010  HG2 ARG P  67       7.619 -72.496 110.218  0.00 97.00      PROA   
ATOM   1011  CD  ARG P  67       8.468 -71.766 108.369  0.00 97.00      PROA   
ATOM   1012  HD1 ARG P  67       7.632 -72.264 107.837  0.00 97.00      PROA   
ATOM   1013  HD2 ARG P  67       9.384 -72.381 108.239  0.00 97.00      PROA   
ATOM   1014  NE  ARG P  67       8.601 -70.412 107.751  0.00 97.00      PROA   
ATOM   1015  HE  ARG P  67       7.779 -69.846 107.684  0.00 97.00      PROA   
ATOM   1016  CZ  ARG P  67       9.745 -69.873 107.301  0.00 97.00      PROA   
ATOM   1017  NH1 ARG P  67      10.906 -70.535 107.289  0.00 97.00      PROA   
ATOM   1018 HH11 ARG P  67      10.917 -71.514 107.472  0.00 97.00      PROA   
ATOM   1019 HH12 ARG P  67      11.691 -70.096 106.852  0.00 97.00      PROA   
ATOM   1020  NH2 ARG P  67       9.726 -68.622 106.812  0.00 97.00      PROA   
ATOM   1021 HH21 ARG P  67       8.871 -68.115 106.816  0.00 97.00      PROA   
ATOM   1022 HH22 ARG P  67      10.584 -68.218 106.496  0.00 97.00      PROA   
ATOM   1023  C   ARG P  67      11.471 -71.965 111.710  0.00 97.00      PROA   
ATOM   1024  O   ARG P  67      11.437 -70.963 112.418  0.00 97.00      PROA   
ATOM   1025  N   GLY P  68      12.634 -72.591 111.378  0.00 97.00      PROA   
ATOM   1026  HN  GLY P  68      12.584 -73.396 110.790  0.00 97.00      PROA   
ATOM   1027  CA  GLY P  68      14.002 -72.139 111.664  0.00 97.00      PROA   
ATOM   1028  HA1 GLY P  68      14.196 -71.305 111.006  0.00 97.00      PROA   
ATOM   1029  HA2 GLY P  68      14.649 -72.977 111.452  0.00 97.00      PROA   
ATOM   1030  C   GLY P  68      14.369 -71.671 113.060  0.00 97.00      PROA   
ATOM   1031  O   GLY P  68      15.419 -71.059 113.247  0.00 97.00      PROA   
ATOM   1032  N   LEU P  69      13.512 -71.919 114.068  0.00 97.00      PROA   
ATOM   1033  HN  LEU P  69      12.679 -72.426 113.875  0.00 97.00      PROA   
ATOM   1034  CA  LEU P  69      13.568 -71.235 115.339  0.00 97.00      PROA   
ATOM   1035  HA  LEU P  69      14.591 -70.972 115.578  0.00 97.00      PROA   
ATOM   1036  CB  LEU P  69      12.642 -69.987 115.353  0.00 97.00      PROA   
ATOM   1037  HB1 LEU P  69      12.516 -69.600 116.388  0.00 97.00      PROA   
ATOM   1038  HB2 LEU P  69      11.648 -70.306 114.963  0.00 97.00      PROA   
ATOM   1039  CG  LEU P  69      13.073 -68.787 114.482  0.00 97.00      PROA   
ATOM   1040  HG  LEU P  69      13.244 -69.138 113.439  0.00 97.00      PROA   
ATOM   1041  CD1 LEU P  69      11.941 -67.746 114.431  0.00 97.00      PROA   
ATOM   1042 HD11 LEU P  69      11.714 -67.371 115.452  0.00 97.00      PROA   
ATOM   1043 HD12 LEU P  69      11.021 -68.193 113.999  0.00 97.00      PROA   
ATOM   1044 HD13 LEU P  69      12.250 -66.887 113.802  0.00 97.00      PROA   
ATOM   1045  CD2 LEU P  69      14.371 -68.142 114.995  0.00 97.00      PROA   
ATOM   1046 HD21 LEU P  69      15.211 -68.864 114.946  0.00 97.00      PROA   
ATOM   1047 HD22 LEU P  69      14.244 -67.808 116.046  0.00 97.00      PROA   
ATOM   1048 HD23 LEU P  69      14.628 -67.260 114.373  0.00 97.00      PROA   
ATOM   1049  C   LEU P  69      13.055 -72.169 116.406  0.00 97.00      PROA   
ATOM   1050  O   LEU P  69      12.192 -73.005 116.149  0.00 97.00      PROA   
ATOM   1051  N   SER P  70      13.571 -72.025 117.651  0.00 97.00      PROA   
ATOM   1052  HN  SER P  70      14.261 -71.323 117.820  0.00 97.00      PROA   
ATOM   1053  CA  SER P  70      13.192 -72.784 118.838  0.00 97.00      PROA   
ATOM   1054  HA  SER P  70      13.628 -73.763 118.704  0.00 97.00      PROA   
ATOM   1055  CB  SER P  70      13.839 -72.179 120.113  0.00 97.00      PROA   
ATOM   1056  HB1 SER P  70      14.940 -72.322 120.035  0.00 97.00      PROA   
ATOM   1057  HB2 SER P  70      13.494 -72.691 121.037  0.00 97.00      PROA   
ATOM   1058  OG  SER P  70      13.583 -70.776 120.200  0.00 97.00      PROA   
ATOM   1059  HG1 SER P  70      14.083 -70.436 120.947  0.00 97.00      PROA   
ATOM   1060  C   SER P  70      11.695 -73.011 119.063  0.00 97.00      PROA   
ATOM   1061  O   SER P  70      10.913 -72.073 119.163  0.00 97.00      PROA   
ATOM   1062  N   GLY P  71      11.265 -74.291 119.165  0.00 97.00      PROA   
ATOM   1063  HN  GLY P  71      11.937 -75.027 119.128  0.00 97.00      PROA   
ATOM   1064  CA  GLY P  71       9.865 -74.684 119.309  0.00 97.00      PROA   
ATOM   1065  HA1 GLY P  71       9.401 -74.017 120.023  0.00 97.00      PROA   
ATOM   1066  HA2 GLY P  71       9.865 -75.704 119.657  0.00 97.00      PROA   
ATOM   1067  C   GLY P  71       9.030 -74.632 118.041  0.00 97.00      PROA   
ATOM   1068  O   GLY P  71       9.308 -73.893 117.105  0.00 97.00      PROA   
ATOM   1069  N   ARG P  72       7.943 -75.440 118.008  0.00 97.00      PROA   
ATOM   1070  HN  ARG P  72       7.746 -76.029 118.785  0.00 97.00      PROA   
ATOM   1071  CA  ARG P  72       6.997 -75.564 116.914  0.00 97.00      PROA   
ATOM   1072  HA  ARG P  72       7.332 -74.957 116.081  0.00 97.00      PROA   
ATOM   1073  CB  ARG P  72       6.795 -77.027 116.404  0.00 97.00      PROA   
ATOM   1074  HB1 ARG P  72       7.783 -77.427 116.097  0.00 97.00      PROA   
ATOM   1075  HB2 ARG P  72       6.188 -76.989 115.471  0.00 97.00      PROA   
ATOM   1076  CG  ARG P  72       6.083 -78.057 117.325  0.00 97.00      PROA   
ATOM   1077  HG1 ARG P  72       6.130 -79.043 116.806  0.00 97.00      PROA   
ATOM   1078  HG2 ARG P  72       5.009 -77.781 117.398  0.00 97.00      PROA   
ATOM   1079  CD  ARG P  72       6.613 -78.259 118.756  0.00 97.00      PROA   
ATOM   1080  HD1 ARG P  72       6.181 -79.184 119.200  0.00 97.00      PROA   
ATOM   1081  HD2 ARG P  72       6.360 -77.385 119.394  0.00 97.00      PROA   
ATOM   1082  NE  ARG P  72       8.095 -78.403 118.651  0.00 97.00      PROA   
ATOM   1083  HE  ARG P  72       8.521 -78.216 117.768  0.00 97.00      PROA   
ATOM   1084  CZ  ARG P  72       8.952 -78.541 119.682  0.00 97.00      PROA   
ATOM   1085  NH1 ARG P  72       8.582 -78.820 120.935  0.00 97.00      PROA   
ATOM   1086 HH11 ARG P  72       7.629 -79.033 121.117  0.00 97.00      PROA   
ATOM   1087 HH12 ARG P  72       9.294 -78.915 121.626  0.00 97.00      PROA   
ATOM   1088  NH2 ARG P  72      10.260 -78.395 119.405  0.00 97.00      PROA   
ATOM   1089 HH21 ARG P  72      10.495 -78.189 118.454  0.00 97.00      PROA   
ATOM   1090 HH22 ARG P  72      10.947 -78.593 120.094  0.00 97.00      PROA   
ATOM   1091  C   ARG P  72       5.664 -75.022 117.375  0.00 97.00      PROA   
ATOM   1092  O   ARG P  72       5.408 -74.873 118.567  0.00 97.00      PROA   
ATOM   1093  N   SER P  73       4.809 -74.685 116.385  0.00 97.00      PROA   
ATOM   1094  HN  SER P  73       5.126 -74.767 115.441  0.00 97.00      PROA   
ATOM   1095  CA  SER P  73       3.445 -74.200 116.452  0.00 97.00      PROA   
ATOM   1096  HA  SER P  73       3.538 -73.165 116.751  0.00 97.00      PROA   
ATOM   1097  CB  SER P  73       2.803 -74.209 115.037  0.00 97.00      PROA   
ATOM   1098  HB1 SER P  73       1.701 -74.327 115.006  0.00 97.00      PROA   
ATOM   1099  HB2 SER P  73       3.224 -75.066 114.481  0.00 97.00      PROA   
ATOM   1100  OG  SER P  73       3.100 -73.005 114.345  0.00 97.00      PROA   
ATOM   1101  HG1 SER P  73       2.452 -72.370 114.672  0.00 97.00      PROA   
ATOM   1102  C   SER P  73       2.423 -74.770 117.411  0.00 97.00      PROA   
ATOM   1103  O   SER P  73       2.510 -75.862 117.962  0.00 97.00      PROA   
ATOM   1104  N   ASP P  74       1.360 -73.953 117.491  0.00 97.00      PROA   
ATOM   1105  HN  ASP P  74       1.473 -73.045 117.086  0.00 97.00      PROA   
ATOM   1106  CA  ASP P  74      -0.050 -74.182 117.666  0.00 97.00      PROA   
ATOM   1107  HA  ASP P  74      -0.218 -74.152 118.729  0.00 97.00      PROA   
ATOM   1108  CB  ASP P  74      -0.810 -72.970 117.008  0.00 97.00      PROA   
ATOM   1109  HB1 ASP P  74      -0.859 -72.147 117.756  0.00 97.00      PROA   
ATOM   1110  HB2 ASP P  74      -1.848 -73.234 116.731  0.00 97.00      PROA   
ATOM   1111  CG  ASP P  74      -0.099 -72.371 115.773  0.00 97.00      PROA   
ATOM   1112  OD1 ASP P  74       1.017 -71.805 115.928  0.00 97.00      PROA   
ATOM   1113  OD2 ASP P  74      -0.670 -72.464 114.657  0.00 97.00      PROA   
ATOM   1114  C   ASP P  74      -0.585 -75.512 117.106  0.00 97.00      PROA   
ATOM   1115  O   ASP P  74      -0.019 -76.070 116.165  0.00 97.00      PROA   
ATOM   1116  N   PRO P  75      -1.653 -76.082 117.661  0.00 97.00      PROA   
ATOM   1117  CD  PRO P  75      -2.106 -75.832 119.033  0.00 97.00      PROA   
ATOM   1118  HD1 PRO P  75      -2.582 -74.829 119.090  0.00 97.00      PROA   
ATOM   1119  HD2 PRO P  75      -1.245 -75.889 119.735  0.00 97.00      PROA   
ATOM   1120  CA  PRO P  75      -2.459 -77.092 116.996  0.00 97.00      PROA   
ATOM   1121  HA  PRO P  75      -1.889 -77.692 116.300  0.00 97.00      PROA   
ATOM   1122  CB  PRO P  75      -2.955 -77.934 118.183  0.00 97.00      PROA   
ATOM   1123  HB1 PRO P  75      -2.167 -78.672 118.446  0.00 97.00      PROA   
ATOM   1124  HB2 PRO P  75      -3.882 -78.503 117.974  0.00 97.00      PROA   
ATOM   1125  CG  PRO P  75      -3.121 -76.940 119.344  0.00 97.00      PROA   
ATOM   1126  HG1 PRO P  75      -4.148 -76.517 119.317  0.00 97.00      PROA   
ATOM   1127  HG2 PRO P  75      -2.950 -77.417 120.329  0.00 97.00      PROA   
ATOM   1128  C   PRO P  75      -3.634 -76.463 116.255  0.00 97.00      PROA   
ATOM   1129  O   PRO P  75      -4.743 -76.464 116.787  0.00 97.00      PROA   
ATOM   1130  N   ILE P  76      -3.472 -75.944 115.014  0.00 97.00      PROA   
ATOM   1131  HN  ILE P  76      -2.581 -75.877 114.569  0.00 97.00      PROA   
ATOM   1132  CA  ILE P  76      -4.647 -75.503 114.268  0.00 97.00      PROA   
ATOM   1133  HA  ILE P  76      -5.366 -75.110 114.973  0.00 97.00      PROA   
ATOM   1134  CB  ILE P  76      -4.436 -74.335 113.311  0.00 97.00      PROA   
ATOM   1135  HB  ILE P  76      -5.370 -74.184 112.718  0.00 97.00      PROA   
ATOM   1136  CG2 ILE P  76      -4.226 -73.053 114.150  0.00 97.00      PROA   
ATOM   1137 HG21 ILE P  76      -3.287 -73.127 114.737  0.00 97.00      PROA   
ATOM   1138 HG22 ILE P  76      -5.071 -72.887 114.849  0.00 97.00      PROA   
ATOM   1139 HG23 ILE P  76      -4.142 -72.171 113.481  0.00 97.00      PROA   
ATOM   1140  CG1 ILE P  76      -3.267 -74.550 112.329  0.00 97.00      PROA   
ATOM   1141 HG11 ILE P  76      -2.901 -75.592 112.401  0.00 97.00      PROA   
ATOM   1142 HG12 ILE P  76      -2.426 -73.887 112.630  0.00 97.00      PROA   
ATOM   1143  CD  ILE P  76      -3.656 -74.274 110.875  0.00 97.00      PROA   
ATOM   1144  HD1 ILE P  76      -3.984 -73.222 110.747  0.00 97.00      PROA   
ATOM   1145  HD2 ILE P  76      -4.482 -74.949 110.561  0.00 97.00      PROA   
ATOM   1146  HD3 ILE P  76      -2.789 -74.461 110.210  0.00 97.00      PROA   
ATOM   1147  C   ILE P  76      -5.326 -76.691 113.599  0.00 97.00      PROA   
ATOM   1148  O   ILE P  76      -4.920 -77.194 112.554  0.00 97.00      PROA   
ATOM   1149  N   GLN P  77      -6.403 -77.185 114.246  0.00 97.00      PROA   
ATOM   1150  HN  GLN P  77      -6.647 -76.814 115.139  0.00 97.00      PROA   
ATOM   1151  CA  GLN P  77      -7.104 -78.386 113.851  0.00 97.00      PROA   
ATOM   1152  HA  GLN P  77      -6.400 -79.081 113.435  0.00 97.00      PROA   
ATOM   1153  CB  GLN P  77      -7.739 -79.061 115.099  0.00 97.00      PROA   
ATOM   1154  HB1 GLN P  77      -7.985 -80.111 114.827  0.00 97.00      PROA   
ATOM   1155  HB2 GLN P  77      -8.685 -78.553 115.385  0.00 97.00      PROA   
ATOM   1156  CG  GLN P  77      -6.793 -79.037 116.331  0.00 97.00      PROA   
ATOM   1157  HG1 GLN P  77      -6.799 -78.031 116.802  0.00 97.00      PROA   
ATOM   1158  HG2 GLN P  77      -5.751 -79.251 116.023  0.00 97.00      PROA   
ATOM   1159  CD  GLN P  77      -7.238 -80.037 117.405  0.00 97.00      PROA   
ATOM   1160  OE1 GLN P  77      -8.409 -80.044 117.797  0.00 97.00      PROA   
ATOM   1161  NE2 GLN P  77      -6.294 -80.880 117.912  0.00 97.00      PROA   
ATOM   1162 HE21 GLN P  77      -5.334 -80.823 117.625  0.00 97.00      PROA   
ATOM   1163 HE22 GLN P  77      -6.567 -81.545 118.603  0.00 97.00      PROA   
ATOM   1164  C   GLN P  77      -8.132 -78.057 112.777  0.00 97.00      PROA   
ATOM   1165  O   GLN P  77      -9.133 -77.401 113.043  0.00 97.00      PROA   
ATOM   1166  N   LEU P  78      -7.867 -78.514 111.525  0.00 97.00      PROA   
ATOM   1167  HN  LEU P  78      -7.062 -79.088 111.379  0.00 97.00      PROA   
ATOM   1168  CA  LEU P  78      -8.572 -78.197 110.296  0.00 97.00      PROA   
ATOM   1169  HA  LEU P  78      -9.093 -77.258 110.415  0.00 97.00      PROA   
ATOM   1170  CB  LEU P  78      -7.546 -78.105 109.130  0.00 97.00      PROA   
ATOM   1171  HB1 LEU P  78      -7.068 -79.104 109.013  0.00 97.00      PROA   
ATOM   1172  HB2 LEU P  78      -6.739 -77.398 109.425  0.00 97.00      PROA   
ATOM   1173  CG  LEU P  78      -8.086 -77.667 107.746  0.00 97.00      PROA   
ATOM   1174  HG  LEU P  78      -9.050 -78.186 107.543  0.00 97.00      PROA   
ATOM   1175  CD1 LEU P  78      -8.332 -76.152 107.694  0.00 97.00      PROA   
ATOM   1176 HD11 LEU P  78      -7.367 -75.616 107.813  0.00 97.00      PROA   
ATOM   1177 HD12 LEU P  78      -9.013 -75.835 108.506  0.00 97.00      PROA   
ATOM   1178 HD13 LEU P  78      -8.778 -75.864 106.720  0.00 97.00      PROA   
ATOM   1179  CD2 LEU P  78      -7.117 -78.075 106.621  0.00 97.00      PROA   
ATOM   1180 HD21 LEU P  78      -6.982 -79.177 106.604  0.00 97.00      PROA   
ATOM   1181 HD22 LEU P  78      -6.125 -77.598 106.775  0.00 97.00      PROA   
ATOM   1182 HD23 LEU P  78      -7.512 -77.756 105.634  0.00 97.00      PROA   
ATOM   1183  C   LEU P  78      -9.576 -79.282 109.960  0.00 97.00      PROA   
ATOM   1184  O   LEU P  78      -9.268 -80.468 110.046  0.00 97.00      PROA   
ATOM   1185  N   GLU P  79     -10.814 -78.893 109.568  0.00 97.00      PROA   
ATOM   1186  HN  GLU P  79     -11.064 -77.927 109.544  0.00 97.00      PROA   
ATOM   1187  CA  GLU P  79     -11.896 -79.819 109.304  0.00 97.00      PROA   
ATOM   1188  HA  GLU P  79     -11.553 -80.841 109.396  0.00 97.00      PROA   
ATOM   1189  CB  GLU P  79     -13.074 -79.581 110.287  0.00 97.00      PROA   
ATOM   1190  HB1 GLU P  79     -13.925 -80.247 110.027  0.00 97.00      PROA   
ATOM   1191  HB2 GLU P  79     -13.411 -78.530 110.135  0.00 97.00      PROA   
ATOM   1192  CG  GLU P  79     -12.715 -79.814 111.775  0.00 97.00      PROA   
ATOM   1193  HG1 GLU P  79     -11.636 -79.628 111.949  0.00 97.00      PROA   
ATOM   1194  HG2 GLU P  79     -12.932 -80.864 112.061  0.00 97.00      PROA   
ATOM   1195  CD  GLU P  79     -13.455 -78.855 112.711  0.00 97.00      PROA   
ATOM   1196  OE1 GLU P  79     -13.420 -77.623 112.451  0.00 97.00      PROA   
ATOM   1197  OE2 GLU P  79     -14.005 -79.327 113.740  0.00 97.00      PROA   
ATOM   1198  C   GLU P  79     -12.494 -79.663 107.923  0.00 97.00      PROA   
ATOM   1199  O   GLU P  79     -12.759 -78.559 107.452  0.00 97.00      PROA   
ATOM   1200  N   VAL P  80     -12.900 -80.826 107.351  0.00  0.00      PROA   
ATOM   1201  HN  VAL P  80     -12.645 -81.705 107.748  0.00  0.00      PROA   
ATOM   1202  CA  VAL P  80     -13.882 -80.913 106.292  0.00  0.00      PROA   
ATOM   1203  HA  VAL P  80     -14.202 -79.923 106.029  0.00  0.00      PROA   
ATOM   1204  CB  VAL P  80     -13.384 -81.638 105.042  0.00  0.00      PROA   
ATOM   1205  HB  VAL P  80     -13.043 -82.666 105.305  0.00  0.00      PROA   
ATOM   1206  CG1 VAL P  80     -14.508 -81.754 103.986  0.00  0.00      PROA   
ATOM   1207 HG11 VAL P  80     -14.915 -80.750 103.743  0.00  0.00      PROA   
ATOM   1208 HG12 VAL P  80     -15.336 -82.397 104.347  0.00  0.00      PROA   
ATOM   1209 HG13 VAL P  80     -14.107 -82.206 103.054  0.00  0.00      PROA   
ATOM   1210  CG2 VAL P  80     -12.174 -80.862 104.480  0.00  0.00      PROA   
ATOM   1211 HG21 VAL P  80     -11.313 -80.905 105.179  0.00  0.00      PROA   
ATOM   1212 HG22 VAL P  80     -12.443 -79.799 104.309  0.00  0.00      PROA   
ATOM   1213 HG23 VAL P  80     -11.858 -81.300 103.511  0.00  0.00      PROA   
ATOM   1214  C   VAL P  80     -15.064 -81.628 106.907  0.00  0.00      PROA   
ATOM   1215  O   VAL P  80     -14.889 -82.654 107.563  0.00  0.00      PROA   
ATOM   1216  N   HSD P  81     -16.293 -81.070 106.730  0.00  0.00      PROA   
ATOM   1217  HN  HSD P  81     -16.414 -80.261 106.160  0.00  0.00      PROA   
ATOM   1218  CA  HSD P  81     -17.481 -81.514 107.429  0.00  0.00      PROA   
ATOM   1219  HA  HSD P  81     -17.438 -82.589 107.536  0.00  0.00      PROA   
ATOM   1220  CB  HSD P  81     -17.654 -80.832 108.824  0.00  0.00      PROA   
ATOM   1221  HB1 HSD P  81     -18.693 -80.913 109.204  0.00  0.00      PROA   
ATOM   1222  HB2 HSD P  81     -17.425 -79.749 108.723  0.00  0.00      PROA   
ATOM   1223  ND1 HSD P  81     -16.563 -82.749 110.114  0.00  0.00      PROA   
ATOM   1224  HD1 HSD P  81     -16.846 -83.487 109.498  0.00  0.00      PROA   
ATOM   1225  CG  HSD P  81     -16.825 -81.406 109.941  0.00  0.00      PROA   
ATOM   1226  CE1 HSD P  81     -15.861 -82.866 111.268  0.00  0.00      PROA   
ATOM   1227  HE1 HSD P  81     -15.512 -83.824 111.650  0.00  0.00      PROA   
ATOM   1228  NE2 HSD P  81     -15.661 -81.700 111.851  0.00  0.00      PROA   
ATOM   1229  CD2 HSD P  81     -16.268 -80.781 111.014  0.00  0.00      PROA   
ATOM   1230  HD2 HSD P  81     -16.271 -79.731 111.278  0.00  0.00      PROA   
ATOM   1231  C   HSD P  81     -18.726 -81.202 106.626  0.00  0.00      PROA   
ATOM   1232  O   HSD P  81     -18.691 -80.484 105.627  0.00  0.00      PROA   
ATOM   1233  N   ARG P  82     -19.860 -81.767 107.124  0.00  0.00      PROA   
ATOM   1234  HN  ARG P  82     -19.755 -82.421 107.869  0.00  0.00      PROA   
ATOM   1235  CA  ARG P  82     -21.258 -81.464 106.882  0.00  0.00      PROA   
ATOM   1236  HA  ARG P  82     -21.721 -82.136 107.590  0.00  0.00      PROA   
ATOM   1237  CB  ARG P  82     -21.798 -80.084 107.360  0.00  0.00      PROA   
ATOM   1238  HB1 ARG P  82     -21.680 -80.060 108.468  0.00  0.00      PROA   
ATOM   1239  HB2 ARG P  82     -22.888 -79.994 107.154  0.00  0.00      PROA   
ATOM   1240  CG  ARG P  82     -21.079 -78.841 106.813  0.00  0.00      PROA   
ATOM   1241  HG1 ARG P  82     -21.123 -78.860 105.703  0.00  0.00      PROA   
ATOM   1242  HG2 ARG P  82     -20.014 -78.885 107.125  0.00  0.00      PROA   
ATOM   1243  CD  ARG P  82     -21.693 -77.527 107.321  0.00  0.00      PROA   
ATOM   1244  HD1 ARG P  82     -21.801 -77.534 108.427  0.00  0.00      PROA   
ATOM   1245  HD2 ARG P  82     -22.695 -77.368 106.869  0.00  0.00      PROA   
ATOM   1246  NE  ARG P  82     -20.820 -76.375 106.918  0.00  0.00      PROA   
ATOM   1247  HE  ARG P  82     -21.072 -75.853 106.103  0.00  0.00      PROA   
ATOM   1248  CZ  ARG P  82     -19.699 -76.017 107.600  0.00  0.00      PROA   
ATOM   1249  NH1 ARG P  82     -19.292 -76.690 108.704  0.00  0.00      PROA   
ATOM   1250 HH11 ARG P  82     -18.457 -76.412 109.178  0.00  0.00      PROA   
ATOM   1251 HH12 ARG P  82     -19.814 -77.481 109.026  0.00  0.00      PROA   
ATOM   1252  NH2 ARG P  82     -18.966 -74.961 107.166  0.00  0.00      PROA   
ATOM   1253 HH21 ARG P  82     -18.140 -74.692 107.661  0.00  0.00      PROA   
ATOM   1254 HH22 ARG P  82     -19.254 -74.447 106.358  0.00  0.00      PROA   
ATOM   1255  C   ARG P  82     -21.872 -81.886 105.574  0.00  0.00      PROA   
ATOM   1256  O   ARG P  82     -21.241 -81.869 104.518  0.00  0.00      PROA   
ATOM   1257  N   GLY P  83     -23.168 -82.285 105.677  0.00  0.00      PROA   
ATOM   1258  HN  GLY P  83     -23.602 -82.303 106.574  0.00  0.00      PROA   
ATOM   1259  CA  GLY P  83     -24.064 -82.641 104.604  0.00  0.00      PROA   
ATOM   1260  HA1 GLY P  83     -24.446 -83.630 104.817  0.00  0.00      PROA   
ATOM   1261  HA2 GLY P  83     -23.559 -82.554 103.650  0.00  0.00      PROA   
ATOM   1262  C   GLY P  83     -25.188 -81.647 104.657  0.00  0.00      PROA   
ATOM   1263  O   GLY P  83     -24.959 -80.451 104.482  0.00  0.00      PROA   
ATOM   1264  N   TRP P  84     -26.434 -82.122 104.920  0.00  0.00      PROA   
ATOM   1265  HN  TRP P  84     -26.607 -83.094 105.060  0.00  0.00      PROA   
ATOM   1266  CA  TRP P  84     -27.587 -81.253 105.038  0.00  0.00      PROA   
ATOM   1267  HA  TRP P  84     -27.302 -80.414 105.658  0.00  0.00      PROA   
ATOM   1268  CB  TRP P  84     -28.119 -80.692 103.678  0.00  0.00      PROA   
ATOM   1269  HB1 TRP P  84     -27.355 -79.955 103.343  0.00  0.00      PROA   
ATOM   1270  HB2 TRP P  84     -29.050 -80.109 103.846  0.00  0.00      PROA   
ATOM   1271  CG  TRP P  84     -28.348 -81.637 102.531  0.00  0.00      PROA   
ATOM   1272  CD1 TRP P  84     -28.629 -82.982 102.525  0.00  0.00      PROA   
ATOM   1273  HD1 TRP P  84     -28.729 -83.610 103.396  0.00  0.00      PROA   
ATOM   1274  NE1 TRP P  84     -28.772 -83.422 101.238  0.00  0.00      PROA   
ATOM   1275  HE1 TRP P  84     -28.963 -84.343 100.977  0.00  0.00      PROA   
ATOM   1276  CE2 TRP P  84     -28.601 -82.380 100.374  0.00  0.00      PROA   
ATOM   1277  CD2 TRP P  84     -28.333 -81.231 101.151  0.00  0.00      PROA   
ATOM   1278  CE3 TRP P  84     -28.115 -80.010 100.514  0.00  0.00      PROA   
ATOM   1279  HE3 TRP P  84     -27.908 -79.109 101.074  0.00  0.00      PROA   
ATOM   1280  CZ3 TRP P  84     -28.161 -79.956  99.119  0.00  0.00      PROA   
ATOM   1281  HZ3 TRP P  84     -27.985 -79.014  98.616  0.00  0.00      PROA   
ATOM   1282  CZ2 TRP P  84     -28.653 -82.328  98.985  0.00  0.00      PROA   
ATOM   1283  HZ2 TRP P  84     -28.855 -83.204  98.387  0.00  0.00      PROA   
ATOM   1284  CH2 TRP P  84     -28.428 -81.097  98.368  0.00  0.00      PROA   
ATOM   1285  HH2 TRP P  84     -28.456 -81.027  97.290  0.00  0.00      PROA   
ATOM   1286  C   TRP P  84     -28.714 -81.954 105.762  0.00  0.00      PROA   
ATOM   1287  O   TRP P  84     -29.716 -81.324 106.094  0.00  0.00      PROA   
ATOM   1288  N   LEU P  85     -28.546 -83.259 106.073  0.00  0.00      PROA   
ATOM   1289  HN  LEU P  85     -27.734 -83.755 105.776  0.00  0.00      PROA   
ATOM   1290  CA  LEU P  85     -29.438 -84.008 106.925  0.00  0.00      PROA   
ATOM   1291  HA  LEU P  85     -30.015 -83.332 107.539  0.00  0.00      PROA   
ATOM   1292  CB  LEU P  85     -30.361 -85.040 106.215  0.00  0.00      PROA   
ATOM   1293  HB1 LEU P  85     -30.799 -85.738 106.966  0.00  0.00      PROA   
ATOM   1294  HB2 LEU P  85     -29.746 -85.642 105.512  0.00  0.00      PROA   
ATOM   1295  CG  LEU P  85     -31.566 -84.487 105.418  0.00  0.00      PROA   
ATOM   1296  HG  LEU P  85     -31.169 -83.919 104.545  0.00  0.00      PROA   
ATOM   1297  CD1 LEU P  85     -32.408 -85.666 104.887  0.00  0.00      PROA   
ATOM   1298 HD11 LEU P  85     -32.778 -86.285 105.731  0.00  0.00      PROA   
ATOM   1299 HD12 LEU P  85     -31.793 -86.310 104.225  0.00  0.00      PROA   
ATOM   1300 HD13 LEU P  85     -33.285 -85.298 104.316  0.00  0.00      PROA   
ATOM   1301  CD2 LEU P  85     -32.454 -83.528 106.233  0.00  0.00      PROA   
ATOM   1302 HD21 LEU P  85     -31.882 -82.631 106.544  0.00  0.00      PROA   
ATOM   1303 HD22 LEU P  85     -32.840 -84.037 107.141  0.00  0.00      PROA   
ATOM   1304 HD23 LEU P  85     -33.318 -83.193 105.622  0.00  0.00      PROA   
ATOM   1305  C   LEU P  85     -28.537 -84.783 107.836  0.00  0.00      PROA   
ATOM   1306  O   LEU P  85     -27.344 -84.945 107.577  0.00  0.00      PROA   
ATOM   1307  N   LEU P  86     -29.120 -85.276 108.947  0.00  0.00      PROA   
ATOM   1308  HN  LEU P  86     -30.084 -85.112 109.141  0.00  0.00      PROA   
ATOM   1309  CA  LEU P  86     -28.432 -86.085 109.907  0.00  0.00      PROA   
ATOM   1310  HA  LEU P  86     -27.628 -86.618 109.418  0.00  0.00      PROA   
ATOM   1311  CB  LEU P  86     -27.899 -85.262 111.111  0.00  0.00      PROA   
ATOM   1312  HB1 LEU P  86     -28.739 -84.678 111.547  0.00  0.00      PROA   
ATOM   1313  HB2 LEU P  86     -27.160 -84.529 110.718  0.00  0.00      PROA   
ATOM   1314  CG  LEU P  86     -27.215 -86.065 112.249  0.00  0.00      PROA   
ATOM   1315  HG  LEU P  86     -27.967 -86.766 112.679  0.00  0.00      PROA   
ATOM   1316  CD1 LEU P  86     -26.026 -86.909 111.746  0.00  0.00      PROA   
ATOM   1317 HD11 LEU P  86     -25.244 -86.250 111.313  0.00  0.00      PROA   
ATOM   1318 HD12 LEU P  86     -26.350 -87.630 110.969  0.00  0.00      PROA   
ATOM   1319 HD13 LEU P  86     -25.581 -87.483 112.586  0.00  0.00      PROA   
ATOM   1320  CD2 LEU P  86     -26.777 -85.135 113.398  0.00  0.00      PROA   
ATOM   1321 HD21 LEU P  86     -27.644 -84.564 113.790  0.00  0.00      PROA   
ATOM   1322 HD22 LEU P  86     -26.011 -84.415 113.040  0.00  0.00      PROA   
ATOM   1323 HD23 LEU P  86     -26.343 -85.729 114.230  0.00  0.00      PROA   
ATOM   1324  C   LEU P  86     -29.453 -87.076 110.369  0.00  0.00      PROA   
ATOM   1325  O   LEU P  86     -30.606 -86.734 110.617  0.00  0.00      PROA   
ATOM   1326  N   LEU P  87     -29.021 -88.344 110.500  0.00 97.00      PROA   
ATOM   1327  HN  LEU P  87     -28.071 -88.551 110.292  0.00 97.00      PROA   
ATOM   1328  CA  LEU P  87     -29.776 -89.394 111.137  0.00 97.00      PROA   
ATOM   1329  HA  LEU P  87     -30.818 -89.119 111.212  0.00 97.00      PROA   
ATOM   1330  CB  LEU P  87     -29.669 -90.735 110.376  0.00 97.00      PROA   
ATOM   1331  HB1 LEU P  87     -28.595 -91.003 110.261  0.00 97.00      PROA   
ATOM   1332  HB2 LEU P  87     -30.085 -90.597 109.353  0.00 97.00      PROA   
ATOM   1333  CG  LEU P  87     -30.402 -91.920 111.042  0.00 97.00      PROA   
ATOM   1334  HG  LEU P  87     -30.027 -92.033 112.085  0.00 97.00      PROA   
ATOM   1335  CD1 LEU P  87     -31.923 -91.708 111.113  0.00 97.00      PROA   
ATOM   1336 HD11 LEU P  87     -32.336 -91.550 110.095  0.00 97.00      PROA   
ATOM   1337 HD12 LEU P  87     -32.166 -90.825 111.737  0.00 97.00      PROA   
ATOM   1338 HD13 LEU P  87     -32.413 -92.598 111.559  0.00 97.00      PROA   
ATOM   1339  CD2 LEU P  87     -30.078 -93.229 110.315  0.00 97.00      PROA   
ATOM   1340 HD21 LEU P  87     -28.980 -93.387 110.265  0.00 97.00      PROA   
ATOM   1341 HD22 LEU P  87     -30.484 -93.206 109.282  0.00 97.00      PROA   
ATOM   1342 HD23 LEU P  87     -30.535 -94.076 110.867  0.00 97.00      PROA   
ATOM   1343  C   LEU P  87     -29.219 -89.540 112.533  0.00 97.00      PROA   
ATOM   1344  O   LEU P  87     -28.100 -90.001 112.739  0.00 97.00      PROA   
ATOM   1345  N   GLN P  88     -30.012 -89.140 113.544  0.00 97.00      PROA   
ATOM   1346  HN  GLN P  88     -30.926 -88.776 113.366  0.00 97.00      PROA   
ATOM   1347  CA  GLN P  88     -29.620 -89.173 114.930  0.00 97.00      PROA   
ATOM   1348  HA  GLN P  88     -28.554 -89.006 114.997  0.00 97.00      PROA   
ATOM   1349  CB  GLN P  88     -30.344 -88.065 115.737  0.00 97.00      PROA   
ATOM   1350  HB1 GLN P  88     -29.963 -88.093 116.779  0.00 97.00      PROA   
ATOM   1351  HB2 GLN P  88     -31.435 -88.279 115.754  0.00 97.00      PROA   
ATOM   1352  CG  GLN P  88     -30.120 -86.646 115.169  0.00 97.00      PROA   
ATOM   1353  HG1 GLN P  88     -30.490 -86.581 114.124  0.00 97.00      PROA   
ATOM   1354  HG2 GLN P  88     -29.033 -86.417 115.163  0.00 97.00      PROA   
ATOM   1355  CD  GLN P  88     -30.891 -85.595 115.983  0.00 97.00      PROA   
ATOM   1356  OE1 GLN P  88     -32.123 -85.622 116.054  0.00 97.00      PROA   
ATOM   1357  NE2 GLN P  88     -30.149 -84.612 116.567  0.00 97.00      PROA   
ATOM   1358 HE21 GLN P  88     -30.623 -83.812 116.931  0.00 97.00      PROA   
ATOM   1359 HE22 GLN P  88     -29.155 -84.614 116.474  0.00 97.00      PROA   
ATOM   1360  C   GLN P  88     -29.942 -90.541 115.505  0.00 97.00      PROA   
ATOM   1361  O   GLN P  88     -31.082 -90.991 115.474  0.00 97.00      PROA   
ATOM   1362  N   VAL P  89     -28.916 -91.257 116.018  0.00 97.00      PROA   
ATOM   1363  HN  VAL P  89     -27.993 -90.883 116.010  0.00 97.00      PROA   
ATOM   1364  CA  VAL P  89     -29.035 -92.641 116.442  0.00 97.00      PROA   
ATOM   1365  HA  VAL P  89     -30.062 -92.970 116.346  0.00 97.00      PROA   
ATOM   1366  CB  VAL P  89     -28.158 -93.551 115.584  0.00 97.00      PROA   
ATOM   1367  HB  VAL P  89     -27.099 -93.203 115.629  0.00 97.00      PROA   
ATOM   1368  CG1 VAL P  89     -28.213 -95.016 116.054  0.00 97.00      PROA   
ATOM   1369 HG11 VAL P  89     -29.262 -95.374 116.102  0.00 97.00      PROA   
ATOM   1370 HG12 VAL P  89     -27.734 -95.149 117.043  0.00 97.00      PROA   
ATOM   1371 HG13 VAL P  89     -27.662 -95.644 115.326  0.00 97.00      PROA   
ATOM   1372  CG2 VAL P  89     -28.629 -93.460 114.117  0.00 97.00      PROA   
ATOM   1373 HG21 VAL P  89     -28.408 -92.461 113.689  0.00 97.00      PROA   
ATOM   1374 HG22 VAL P  89     -29.721 -93.643 114.047  0.00 97.00      PROA   
ATOM   1375 HG23 VAL P  89     -28.107 -94.220 113.499  0.00 97.00      PROA   
ATOM   1376  C   VAL P  89     -28.657 -92.759 117.906  0.00 97.00      PROA   
ATOM   1377  O   VAL P  89     -27.685 -92.152 118.352  0.00 97.00      PROA   
ATOM   1378  N   SER P  90     -29.436 -93.558 118.689  0.00 97.00      PROA   
ATOM   1379  HN  SER P  90     -30.262 -93.957 118.296  0.00 97.00      PROA   
ATOM   1380  CA  SER P  90     -29.244 -93.776 120.122  0.00 97.00      PROA   
ATOM   1381  HA  SER P  90     -29.373 -92.819 120.610  0.00 97.00      PROA   
ATOM   1382  CB  SER P  90     -30.279 -94.766 120.720  0.00 97.00      PROA   
ATOM   1383  HB1 SER P  90     -30.096 -94.903 121.809  0.00 97.00      PROA   
ATOM   1384  HB2 SER P  90     -30.207 -95.760 120.234  0.00 97.00      PROA   
ATOM   1385  OG  SER P  90     -31.604 -94.267 120.601  0.00 97.00      PROA   
ATOM   1386  HG1 SER P  90     -31.764 -94.066 119.671  0.00 97.00      PROA   
ATOM   1387  C   SER P  90     -27.878 -94.310 120.531  0.00 97.00      PROA   
ATOM   1388  O   SER P  90     -27.285 -93.807 121.483  0.00 97.00      PROA   
ATOM   1389  N   SER P  91     -27.336 -95.327 119.820  0.00 97.00      PROA   
ATOM   1390  HN  SER P  91     -27.821 -95.740 119.056  0.00 97.00      PROA   
ATOM   1391  CA  SER P  91     -25.992 -95.815 120.080  0.00 97.00      PROA   
ATOM   1392  HA  SER P  91     -25.351 -94.943 120.076  0.00 97.00      PROA   
ATOM   1393  CB  SER P  91     -25.801 -96.543 121.441  0.00 97.00      PROA   
ATOM   1394  HB1 SER P  91     -25.053 -97.361 121.400  0.00 97.00      PROA   
ATOM   1395  HB2 SER P  91     -26.763 -96.987 121.773  0.00 97.00      PROA   
ATOM   1396  OG  SER P  91     -25.344 -95.614 122.418  0.00 97.00      PROA   
ATOM   1397  HG1 SER P  91     -26.019 -94.928 122.469  0.00 97.00      PROA   
ATOM   1398  C   SER P  91     -25.485 -96.652 118.936  0.00 97.00      PROA   
ATOM   1399  O   SER P  91     -26.243 -97.092 118.077  0.00 97.00      PROA   
ATOM   1400  N   ARG P  92     -24.146 -96.858 118.885  0.00 97.00      PROA   
ATOM   1401  HN  ARG P  92     -23.554 -96.488 119.598  0.00 97.00      PROA   
ATOM   1402  CA  ARG P  92     -23.475 -97.523 117.781  0.00 97.00      PROA   
ATOM   1403  HA  ARG P  92     -23.971 -97.251 116.857  0.00 97.00      PROA   
ATOM   1404  CB  ARG P  92     -21.984 -97.085 117.713  0.00 97.00      PROA   
ATOM   1405  HB1 ARG P  92     -21.586 -97.368 116.714  0.00 97.00      PROA   
ATOM   1406  HB2 ARG P  92     -21.390 -97.629 118.482  0.00 97.00      PROA   
ATOM   1407  CG  ARG P  92     -21.755 -95.574 117.954  0.00 97.00      PROA   
ATOM   1408  HG1 ARG P  92     -21.965 -95.344 119.022  0.00 97.00      PROA   
ATOM   1409  HG2 ARG P  92     -22.476 -94.982 117.347  0.00 97.00      PROA   
ATOM   1410  CD  ARG P  92     -20.317 -95.099 117.675  0.00 97.00      PROA   
ATOM   1411  HD1 ARG P  92     -19.575 -95.854 118.006  0.00 97.00      PROA   
ATOM   1412  HD2 ARG P  92     -20.102 -94.144 118.206  0.00 97.00      PROA   
ATOM   1413  NE  ARG P  92     -20.167 -94.903 116.198  0.00 97.00      PROA   
ATOM   1414  HE  ARG P  92     -19.976 -95.683 115.610  0.00 97.00      PROA   
ATOM   1415  CZ  ARG P  92     -20.579 -93.787 115.570  0.00 97.00      PROA   
ATOM   1416  NH1 ARG P  92     -20.901 -92.645 116.197  0.00 97.00      PROA   
ATOM   1417 HH11 ARG P  92     -20.438 -92.428 117.052  0.00 97.00      PROA   
ATOM   1418 HH12 ARG P  92     -21.169 -91.900 115.589  0.00 97.00      PROA   
ATOM   1419  NH2 ARG P  92     -20.603 -93.739 114.225  0.00 97.00      PROA   
ATOM   1420 HH21 ARG P  92     -20.149 -94.454 113.707  0.00 97.00      PROA   
ATOM   1421 HH22 ARG P  92     -20.666 -92.827 113.825  0.00 97.00      PROA   
ATOM   1422  C   ARG P  92     -23.540 -99.040 117.934  0.00 97.00      PROA   
ATOM   1423  O   ARG P  92     -23.377 -99.786 116.969  0.00 97.00      PROA   
ATOM   1424  N   VAL P  93     -23.811 -99.528 119.164  0.00 97.00      PROA   
ATOM   1425  HN  VAL P  93     -23.987 -98.913 119.925  0.00 97.00      PROA   
ATOM   1426  CA  VAL P  93     -23.916-100.931 119.488  0.00 97.00      PROA   
ATOM   1427  HA  VAL P  93     -24.269-101.462 118.617  0.00 97.00      PROA   
ATOM   1428  CB  VAL P  93     -22.633-101.590 120.022  0.00 97.00      PROA   
ATOM   1429  HB  VAL P  93     -22.872-102.627 120.359  0.00 97.00      PROA   
ATOM   1430  CG1 VAL P  93     -21.585-101.703 118.894  0.00 97.00      PROA   
ATOM   1431 HG11 VAL P  93     -21.259-100.694 118.566  0.00 97.00      PROA   
ATOM   1432 HG12 VAL P  93     -22.002-102.236 118.017  0.00 97.00      PROA   
ATOM   1433 HG13 VAL P  93     -20.689-102.252 119.255  0.00 97.00      PROA   
ATOM   1434  CG2 VAL P  93     -22.047-100.819 121.227  0.00 97.00      PROA   
ATOM   1435 HG21 VAL P  93     -22.758-100.793 122.077  0.00 97.00      PROA   
ATOM   1436 HG22 VAL P  93     -21.792 -99.776 120.943  0.00 97.00      PROA   
ATOM   1437 HG23 VAL P  93     -21.117-101.316 121.577  0.00 97.00      PROA   
ATOM   1438  C   VAL P  93     -25.001-101.018 120.528  0.00 97.00      PROA   
ATOM   1439  O   VAL P  93     -25.144-100.125 121.360  0.00 97.00      PROA   
ATOM   1440  N   LEU P  94     -25.808-102.103 120.465  0.00 97.00      PROA   
ATOM   1441  HN  LEU P  94     -25.698-102.781 119.745  0.00 97.00      PROA   
ATOM   1442  CA  LEU P  94     -26.846-102.423 121.415  0.00 97.00      PROA   
ATOM   1443  HA  LEU P  94     -26.563-102.067 122.398  0.00 97.00      PROA   
ATOM   1444  CB  LEU P  94     -28.268-101.904 121.050  0.00 97.00      PROA   
ATOM   1445  HB1 LEU P  94     -28.945-102.202 121.884  0.00 97.00      PROA   
ATOM   1446  HB2 LEU P  94     -28.642-102.391 120.124  0.00 97.00      PROA   
ATOM   1447  CG  LEU P  94     -28.425-100.370 120.891  0.00 97.00      PROA   
ATOM   1448  HG  LEU P  94     -27.703 -99.877 121.583  0.00 97.00      PROA   
ATOM   1449  CD1 LEU P  94     -28.158 -99.872 119.457  0.00 97.00      PROA   
ATOM   1450 HD11 LEU P  94     -28.914-100.295 118.761  0.00 97.00      PROA   
ATOM   1451 HD12 LEU P  94     -27.151-100.163 119.102  0.00 97.00      PROA   
ATOM   1452 HD13 LEU P  94     -28.227 -98.764 119.424  0.00 97.00      PROA   
ATOM   1453  CD2 LEU P  94     -29.834 -99.938 121.341  0.00 97.00      PROA   
ATOM   1454 HD21 LEU P  94     -29.986-100.193 122.410  0.00 97.00      PROA   
ATOM   1455 HD22 LEU P  94     -30.606-100.469 120.746  0.00 97.00      PROA   
ATOM   1456 HD23 LEU P  94     -29.970 -98.844 121.217  0.00 97.00      PROA   
ATOM   1457  C   LEU P  94     -26.893-103.935 121.442  0.00 97.00      PROA   
ATOM   1458  O   LEU P  94     -26.329-104.601 120.577  0.00 97.00      PROA   
ATOM   1459  N   THR P  95     -27.569-104.514 122.458  0.00 97.00      PROA   
ATOM   1460  HN  THR P  95     -27.908-103.954 123.215  0.00 97.00      PROA   
ATOM   1461  CA  THR P  95     -27.867-105.930 122.590  0.00 97.00      PROA   
ATOM   1462  HA  THR P  95     -27.214-106.487 121.936  0.00 97.00      PROA   
ATOM   1463  CB  THR P  95     -27.718-106.465 124.021  0.00 97.00      PROA   
ATOM   1464  HB  THR P  95     -28.664-106.363 124.603  0.00 97.00      PROA   
ATOM   1465  OG1 THR P  95     -26.732-105.740 124.740  0.00 97.00      PROA   
ATOM   1466  HG1 THR P  95     -27.143-104.886 124.912  0.00 97.00      PROA   
ATOM   1467  CG2 THR P  95     -27.269-107.932 124.003  0.00 97.00      PROA   
ATOM   1468 HG21 THR P  95     -26.278-108.017 123.511  0.00 97.00      PROA   
ATOM   1469 HG22 THR P  95     -27.995-108.570 123.465  0.00 97.00      PROA   
ATOM   1470 HG23 THR P  95     -27.173-108.304 125.046  0.00 97.00      PROA   
ATOM   1471  C   THR P  95     -29.306-106.109 122.138  0.00 97.00      PROA   
ATOM   1472  O   THR P  95     -30.070-105.154 122.047  0.00 97.00      PROA   
ATOM   1473  N   GLU P  96     -29.726-107.353 121.828  0.00 97.00      PROA   
ATOM   1474  HN  GLU P  96     -29.075-108.110 121.791  0.00 97.00      PROA   
ATOM   1475  CA  GLU P  96     -31.106-107.692 121.539  0.00 97.00      PROA   
ATOM   1476  HA  GLU P  96     -31.408-107.049 120.725  0.00 97.00      PROA   
ATOM   1477  CB  GLU P  96     -31.259-109.171 121.085  0.00 97.00      PROA   
ATOM   1478  HB1 GLU P  96     -30.546-109.357 120.250  0.00 97.00      PROA   
ATOM   1479  HB2 GLU P  96     -32.286-109.313 120.682  0.00 97.00      PROA   
ATOM   1480  CG  GLU P  96     -30.997-110.188 122.218  0.00 97.00      PROA   
ATOM   1481  HG1 GLU P  96     -31.599-109.934 123.113  0.00 97.00      PROA   
ATOM   1482  HG2 GLU P  96     -29.927-110.142 122.510  0.00 97.00      PROA   
ATOM   1483  CD  GLU P  96     -31.343-111.634 121.867  0.00 97.00      PROA   
ATOM   1484  OE1 GLU P  96     -32.183-111.879 120.963  0.00 97.00      PROA   
ATOM   1485  OE2 GLU P  96     -30.763-112.530 122.535  0.00 97.00      PROA   
ATOM   1486  C   GLU P  96     -32.026-107.405 122.725  0.00 97.00      PROA   
ATOM   1487  O   GLU P  96     -31.635-107.492 123.887  0.00 97.00      PROA   
ATOM   1488  N   GLY P  97     -33.290-107.020 122.446  0.00 97.00      PROA   
ATOM   1489  HN  GLY P  97     -33.577-106.940 121.491  0.00 97.00      PROA   
ATOM   1490  CA  GLY P  97     -34.281-106.714 123.463  0.00 97.00      PROA   
ATOM   1491  HA1 GLY P  97     -34.077-107.291 124.354  0.00 97.00      PROA   
ATOM   1492  HA2 GLY P  97     -35.249-106.943 123.046  0.00 97.00      PROA   
ATOM   1493  C   GLY P  97     -34.293-105.262 123.853  0.00 97.00      PROA   
ATOM   1494  O   GLY P  97     -35.326-104.750 124.277  0.00 97.00      PROA   
ATOM   1495  N   GLU P  98     -33.142-104.563 123.730  0.00 97.00      PROA   
ATOM   1496  HN  GLU P  98     -32.302-105.029 123.461  0.00 97.00      PROA   
ATOM   1497  CA  GLU P  98     -32.994-103.149 124.007  0.00 97.00      PROA   
ATOM   1498  HA  GLU P  98     -33.278-103.021 125.038  0.00 97.00      PROA   
ATOM   1499  CB  GLU P  98     -31.512-102.703 123.899  0.00 97.00      PROA   
ATOM   1500  HB1 GLU P  98     -31.457-101.595 123.990  0.00 97.00      PROA   
ATOM   1501  HB2 GLU P  98     -31.117-102.979 122.898  0.00 97.00      PROA   
ATOM   1502  CG  GLU P  98     -30.617-103.309 125.003  0.00 97.00      PROA   
ATOM   1503  HG1 GLU P  98     -30.582-104.417 124.914  0.00 97.00      PROA   
ATOM   1504  HG2 GLU P  98     -31.023-103.049 126.003  0.00 97.00      PROA   
ATOM   1505  CD  GLU P  98     -29.196-102.755 124.930  0.00 97.00      PROA   
ATOM   1506  OE1 GLU P  98     -28.250-103.574 124.947  0.00 97.00      PROA   
ATOM   1507  OE2 GLU P  98     -29.026-101.510 124.882  0.00 97.00      PROA   
ATOM   1508  C   GLU P  98     -33.851-102.244 123.119  0.00 97.00      PROA   
ATOM   1509  O   GLU P  98     -33.939-102.487 121.920  0.00 97.00      PROA   
ATOM   1510  N   PRO P  99     -34.491-101.188 123.613  0.00 97.00      PROA   
ATOM   1511  CD  PRO P  99     -34.850-101.032 125.023  0.00 97.00      PROA   
ATOM   1512  HD1 PRO P  99     -33.971-100.615 125.560  0.00 97.00      PROA   
ATOM   1513  HD2 PRO P  99     -35.162-101.998 125.479  0.00 97.00      PROA   
ATOM   1514  CA  PRO P  99     -35.020-100.099 122.798  0.00 97.00      PROA   
ATOM   1515  HA  PRO P  99     -35.770-100.529 122.153  0.00 97.00      PROA   
ATOM   1516  CB  PRO P  99     -35.631 -99.129 123.823  0.00 97.00      PROA   
ATOM   1517  HB1 PRO P  99     -36.506 -98.586 123.412  0.00 97.00      PROA   
ATOM   1518  HB2 PRO P  99     -34.873 -98.396 124.178  0.00 97.00      PROA   
ATOM   1519  CG  PRO P  99     -36.007-100.035 125.001  0.00 97.00      PROA   
ATOM   1520  HG1 PRO P  99     -36.116 -99.486 125.956  0.00 97.00      PROA   
ATOM   1521  HG2 PRO P  99     -36.951-100.577 124.768  0.00 97.00      PROA   
ATOM   1522  C   PRO P  99     -33.989 -99.401 121.919  0.00 97.00      PROA   
ATOM   1523  O   PRO P  99     -32.915 -99.064 122.411  0.00 97.00      PROA   
ATOM   1524  N   LEU P 100     -34.302 -99.140 120.631  0.00 97.00      PROA   
ATOM   1525  HN  LEU P 100     -35.168 -99.463 120.252  0.00 97.00      PROA   
ATOM   1526  CA  LEU P 100     -33.436 -98.359 119.766  0.00 97.00      PROA   
ATOM   1527  HA  LEU P 100     -32.657 -97.891 120.352  0.00 97.00      PROA   
ATOM   1528  CB  LEU P 100     -32.755 -99.246 118.689  0.00 97.00      PROA   
ATOM   1529  HB1 LEU P 100     -33.524 -99.896 118.222  0.00 97.00      PROA   
ATOM   1530  HB2 LEU P 100     -32.046 -99.920 119.217  0.00 97.00      PROA   
ATOM   1531  CG  LEU P 100     -31.986 -98.526 117.552  0.00 97.00      PROA   
ATOM   1532  HG  LEU P 100     -32.717 -97.944 116.944  0.00 97.00      PROA   
ATOM   1533  CD1 LEU P 100     -30.923 -97.544 118.073  0.00 97.00      PROA   
ATOM   1534 HD11 LEU P 100     -30.238 -98.063 118.774  0.00 97.00      PROA   
ATOM   1535 HD12 LEU P 100     -31.399 -96.695 118.602  0.00 97.00      PROA   
ATOM   1536 HD13 LEU P 100     -30.326 -97.141 117.229  0.00 97.00      PROA   
ATOM   1537  CD2 LEU P 100     -31.330 -99.557 116.614  0.00 97.00      PROA   
ATOM   1538 HD21 LEU P 100     -32.086-100.272 116.230  0.00 97.00      PROA   
ATOM   1539 HD22 LEU P 100     -30.550-100.127 117.162  0.00 97.00      PROA   
ATOM   1540 HD23 LEU P 100     -30.852 -99.046 115.752  0.00 97.00      PROA   
ATOM   1541  C   LEU P 100     -34.233 -97.241 119.139  0.00 97.00      PROA   
ATOM   1542  O   LEU P 100     -35.124 -97.477 118.332  0.00 97.00      PROA   
ATOM   1543  N   ALA P 101     -33.913 -95.971 119.481  0.00 97.00      PROA   
ATOM   1544  HN  ALA P 101     -33.212 -95.778 120.165  0.00 97.00      PROA   
ATOM   1545  CA  ALA P 101     -34.589 -94.811 118.940  0.00 97.00      PROA   
ATOM   1546  HA  ALA P 101     -35.512 -95.117 118.469  0.00 97.00      PROA   
ATOM   1547  CB  ALA P 101     -34.966 -93.814 120.052  0.00 97.00      PROA   
ATOM   1548  HB1 ALA P 101     -34.066 -93.435 120.578  0.00 97.00      PROA   
ATOM   1549  HB2 ALA P 101     -35.609 -94.325 120.803  0.00 97.00      PROA   
ATOM   1550  HB3 ALA P 101     -35.534 -92.954 119.643  0.00 97.00      PROA   
ATOM   1551  C   ALA P 101     -33.741 -94.135 117.875  0.00 97.00      PROA   
ATOM   1552  O   ALA P 101     -32.541 -93.921 118.027  0.00 97.00      PROA   
ATOM   1553  N   LEU P 102     -34.382 -93.811 116.730  0.00 97.00      PROA   
ATOM   1554  HN  LEU P 102     -35.334 -94.083 116.604  0.00 97.00      PROA   
ATOM   1555  CA  LEU P 102     -33.781 -93.186 115.573  0.00 97.00      PROA   
ATOM   1556  HA  LEU P 102     -32.750 -92.934 115.780  0.00 97.00      PROA   
ATOM   1557  CB  LEU P 102     -33.884 -94.098 114.320  0.00 97.00      PROA   
ATOM   1558  HB1 LEU P 102     -33.320 -93.642 113.478  0.00 97.00      PROA   
ATOM   1559  HB2 LEU P 102     -34.953 -94.172 114.017  0.00 97.00      PROA   
ATOM   1560  CG  LEU P 102     -33.392 -95.553 114.509  0.00 97.00      PROA   
ATOM   1561  HG  LEU P 102     -33.938 -96.013 115.367  0.00 97.00      PROA   
ATOM   1562  CD1 LEU P 102     -33.727 -96.393 113.266  0.00 97.00      PROA   
ATOM   1563 HD11 LEU P 102     -33.177 -95.999 112.385  0.00 97.00      PROA   
ATOM   1564 HD12 LEU P 102     -34.816 -96.359 113.051  0.00 97.00      PROA   
ATOM   1565 HD13 LEU P 102     -33.428 -97.449 113.433  0.00 97.00      PROA   
ATOM   1566  CD2 LEU P 102     -31.885 -95.622 114.801  0.00 97.00      PROA   
ATOM   1567 HD21 LEU P 102     -31.635 -95.037 115.709  0.00 97.00      PROA   
ATOM   1568 HD22 LEU P 102     -31.316 -95.212 113.941  0.00 97.00      PROA   
ATOM   1569 HD23 LEU P 102     -31.571 -96.676 114.959  0.00 97.00      PROA   
ATOM   1570  C   LEU P 102     -34.544 -91.915 115.261  0.00 97.00      PROA   
ATOM   1571  O   LEU P 102     -35.770 -91.903 115.289  0.00 97.00      PROA   
ATOM   1572  N   ARG P 103     -33.847 -90.802 114.938  0.00 97.00      PROA   
ATOM   1573  HN  ARG P 103     -32.853 -90.772 115.027  0.00 97.00      PROA   
ATOM   1574  CA  ARG P 103     -34.513 -89.627 114.415  0.00 97.00      PROA   
ATOM   1575  HA  ARG P 103     -35.504 -89.898 114.084  0.00 97.00      PROA   
ATOM   1576  CB  ARG P 103     -34.689 -88.502 115.470  0.00 97.00      PROA   
ATOM   1577  HB1 ARG P 103     -33.694 -88.173 115.840  0.00 97.00      PROA   
ATOM   1578  HB2 ARG P 103     -35.250 -88.916 116.337  0.00 97.00      PROA   
ATOM   1579  CG  ARG P 103     -35.447 -87.296 114.897  0.00 97.00      PROA   
ATOM   1580  HG1 ARG P 103     -36.452 -87.637 114.556  0.00 97.00      PROA   
ATOM   1581  HG2 ARG P 103     -34.885 -86.923 114.013  0.00 97.00      PROA   
ATOM   1582  CD  ARG P 103     -35.597 -86.086 115.811  0.00 97.00      PROA   
ATOM   1583  HD1 ARG P 103     -34.596 -85.695 116.094  0.00 97.00      PROA   
ATOM   1584  HD2 ARG P 103     -36.189 -86.307 116.723  0.00 97.00      PROA   
ATOM   1585  NE  ARG P 103     -36.346 -85.100 114.969  0.00 97.00      PROA   
ATOM   1586  HE  ARG P 103     -36.961 -85.434 114.258  0.00 97.00      PROA   
ATOM   1587  CZ  ARG P 103     -36.054 -83.797 114.881  0.00 97.00      PROA   
ATOM   1588  NH1 ARG P 103     -35.111 -83.174 115.593  0.00 97.00      PROA   
ATOM   1589 HH11 ARG P 103     -34.427 -83.689 116.093  0.00 97.00      PROA   
ATOM   1590 HH12 ARG P 103     -35.003 -82.201 115.372  0.00 97.00      PROA   
ATOM   1591  NH2 ARG P 103     -36.705 -83.042 113.982  0.00 97.00      PROA   
ATOM   1592 HH21 ARG P 103     -37.378 -83.466 113.378  0.00 97.00      PROA   
ATOM   1593 HH22 ARG P 103     -36.351 -82.119 113.841  0.00 97.00      PROA   
ATOM   1594  C   ARG P 103     -33.811 -89.064 113.195  0.00 97.00      PROA   
ATOM   1595  O   ARG P 103     -32.696 -88.566 113.265  0.00 97.00      PROA   
ATOM   1596  N   CYS P 104     -34.497 -89.052 112.031  0.00 97.00      PROA   
ATOM   1597  HN  CYS P 104     -35.361 -89.550 111.959  0.00 97.00      PROA   
ATOM   1598  CA  CYS P 104     -34.143 -88.230 110.887  0.00 97.00      PROA   
ATOM   1599  HA  CYS P 104     -33.090 -88.379 110.691  0.00 97.00      PROA   
ATOM   1600  CB  CYS P 104     -34.968 -88.641 109.642  0.00 97.00      PROA   
ATOM   1601  HB1 CYS P 104     -36.012 -88.271 109.733  0.00 97.00      PROA   
ATOM   1602  HB2 CYS P 104     -35.029 -89.753 109.633  0.00 97.00      PROA   
ATOM   1603  SG  CYS P 104     -34.229 -88.107 108.069  0.00 97.00      PROA   
ATOM   1604  C   CYS P 104     -34.377 -86.757 111.200  0.00 97.00      PROA   
ATOM   1605  O   CYS P 104     -35.426 -86.391 111.717  0.00 97.00      PROA   
ATOM   1606  N   HSD P 105     -33.390 -85.877 110.925  0.00 97.00      PROA   
ATOM   1607  HN  HSD P 105     -32.539 -86.177 110.502  0.00 97.00      PROA   
ATOM   1608  CA  HSD P 105     -33.370 -84.534 111.471  0.00 97.00      PROA   
ATOM   1609  HA  HSD P 105     -34.380 -84.168 111.605  0.00 97.00      PROA   
ATOM   1610  CB  HSD P 105     -32.671 -84.573 112.854  0.00 97.00      PROA   
ATOM   1611  HB1 HSD P 105     -31.915 -85.388 112.798  0.00 97.00      PROA   
ATOM   1612  HB2 HSD P 105     -33.410 -84.880 113.626  0.00 97.00      PROA   
ATOM   1613  ND1 HSD P 105     -32.485 -82.210 113.818  0.00 97.00      PROA   
ATOM   1614  HD1 HSD P 105     -33.398 -81.861 113.591  0.00 97.00      PROA   
ATOM   1615  CG  HSD P 105     -31.916 -83.374 113.348  0.00 97.00      PROA   
ATOM   1616  CE1 HSD P 105     -31.508 -81.528 114.463  0.00 97.00      PROA   
ATOM   1617  HE1 HSD P 105     -31.679 -80.565 114.944  0.00 97.00      PROA   
ATOM   1618  NE2 HSD P 105     -30.354 -82.163 114.432  0.00 97.00      PROA   
ATOM   1619  CD2 HSD P 105     -30.612 -83.322 113.724  0.00 97.00      PROA   
ATOM   1620  HD2 HSD P 105     -29.831 -84.058 113.581  0.00 97.00      PROA   
ATOM   1621  C   HSD P 105     -32.709 -83.602 110.485  0.00 97.00      PROA   
ATOM   1622  O   HSD P 105     -31.861 -84.014 109.699  0.00 97.00      PROA   
ATOM   1623  N   ALA P 106     -33.133 -82.317 110.461  0.00 97.00      PROA   
ATOM   1624  HN  ALA P 106     -33.743 -81.946 111.164  0.00 97.00      PROA   
ATOM   1625  CA  ALA P 106     -32.873 -81.417 109.362  0.00 97.00      PROA   
ATOM   1626  HA  ALA P 106     -32.308 -81.921 108.594  0.00 97.00      PROA   
ATOM   1627  CB  ALA P 106     -34.209 -80.922 108.774  0.00 97.00      PROA   
ATOM   1628  HB1 ALA P 106     -34.839 -80.485 109.578  0.00 97.00      PROA   
ATOM   1629  HB2 ALA P 106     -34.770 -81.783 108.348  0.00 97.00      PROA   
ATOM   1630  HB3 ALA P 106     -34.059 -80.171 107.973  0.00 97.00      PROA   
ATOM   1631  C   ALA P 106     -32.038 -80.252 109.825  0.00 97.00      PROA   
ATOM   1632  O   ALA P 106     -32.075 -79.868 110.989  0.00 97.00      PROA   
ATOM   1633  N   TRP P 107     -31.206 -79.680 108.917  0.00 97.00      PROA   
ATOM   1634  HN  TRP P 107     -31.112 -80.065 108.000  0.00 97.00      PROA   
ATOM   1635  CA  TRP P 107     -30.336 -78.567 109.254  0.00 97.00      PROA   
ATOM   1636  HA  TRP P 107     -29.782 -78.916 110.113  0.00 97.00      PROA   
ATOM   1637  CB  TRP P 107     -29.236 -78.281 108.184  0.00 97.00      PROA   
ATOM   1638  HB1 TRP P 107     -29.738 -78.193 107.194  0.00 97.00      PROA   
ATOM   1639  HB2 TRP P 107     -28.567 -79.166 108.142  0.00 97.00      PROA   
ATOM   1640  CG  TRP P 107     -28.405 -77.054 108.426  0.00 97.00      PROA   
ATOM   1641  CD1 TRP P 107     -28.287 -75.976 107.590  0.00 97.00      PROA   
ATOM   1642  HD1 TRP P 107     -28.608 -75.970 106.557  0.00 97.00      PROA   
ATOM   1643  NE1 TRP P 107     -27.732 -74.923 108.274  0.00 97.00      PROA   
ATOM   1644  HE1 TRP P 107     -27.427 -74.078 107.893  0.00 97.00      PROA   
ATOM   1645  CE2 TRP P 107     -27.486 -75.293 109.563  0.00 97.00      PROA   
ATOM   1646  CD2 TRP P 107     -27.849 -76.651 109.691  0.00 97.00      PROA   
ATOM   1647  CE3 TRP P 107     -27.661 -77.297 110.915  0.00 97.00      PROA   
ATOM   1648  HE3 TRP P 107     -27.885 -78.347 111.041  0.00 97.00      PROA   
ATOM   1649  CZ3 TRP P 107     -27.211 -76.552 112.008  0.00 97.00      PROA   
ATOM   1650  HZ3 TRP P 107     -27.094 -77.026 112.973  0.00 97.00      PROA   
ATOM   1651  CZ2 TRP P 107     -27.038 -74.551 110.649  0.00 97.00      PROA   
ATOM   1652  HZ2 TRP P 107     -26.812 -73.499 110.563  0.00 97.00      PROA   
ATOM   1653  CH2 TRP P 107     -26.925 -75.197 111.880  0.00 97.00      PROA   
ATOM   1654  HH2 TRP P 107     -26.606 -74.642 112.753  0.00 97.00      PROA   
ATOM   1655  C   TRP P 107     -31.074 -77.317 109.740  0.00 97.00      PROA   
ATOM   1656  O   TRP P 107     -31.757 -76.612 108.995  0.00 97.00      PROA   
ATOM   1657  N   LYS P 108     -30.927 -77.066 111.065  0.00 97.00      PROA   
ATOM   1658  HN  LYS P 108     -30.309 -77.652 111.582  0.00 97.00      PROA   
ATOM   1659  CA  LYS P 108     -31.583 -76.048 111.856  0.00 97.00      PROA   
ATOM   1660  HA  LYS P 108     -31.259 -76.239 112.866  0.00 97.00      PROA   
ATOM   1661  CB  LYS P 108     -31.113 -74.628 111.427  0.00 97.00      PROA   
ATOM   1662  HB1 LYS P 108     -31.590 -74.349 110.465  0.00 97.00      PROA   
ATOM   1663  HB2 LYS P 108     -30.016 -74.706 111.230  0.00 97.00      PROA   
ATOM   1664  CG  LYS P 108     -31.297 -73.509 112.473  0.00 97.00      PROA   
ATOM   1665  HG1 LYS P 108     -32.383 -73.332 112.627  0.00 97.00      PROA   
ATOM   1666  HG2 LYS P 108     -30.858 -72.574 112.057  0.00 97.00      PROA   
ATOM   1667  CD  LYS P 108     -30.638 -73.854 113.828  0.00 97.00      PROA   
ATOM   1668  HD1 LYS P 108     -29.632 -74.296 113.641  0.00 97.00      PROA   
ATOM   1669  HD2 LYS P 108     -31.262 -74.643 114.305  0.00 97.00      PROA   
ATOM   1670  CE  LYS P 108     -30.505 -72.715 114.856  0.00 97.00      PROA   
ATOM   1671  HE1 LYS P 108     -30.225 -73.139 115.848  0.00 97.00      PROA   
ATOM   1672  HE2 LYS P 108     -31.455 -72.157 114.978  0.00 97.00      PROA   
ATOM   1673  NZ  LYS P 108     -29.427 -71.764 114.488  0.00 97.00      PROA   
ATOM   1674  HZ1 LYS P 108     -28.579 -72.286 114.196  0.00 97.00      PROA   
ATOM   1675  HZ2 LYS P 108     -29.120 -71.243 115.329  0.00 97.00      PROA   
ATOM   1676  HZ3 LYS P 108     -29.725 -71.100 113.744  0.00 97.00      PROA   
ATOM   1677  C   LYS P 108     -33.094 -76.265 111.837  0.00 97.00      PROA   
ATOM   1678  O   LYS P 108     -33.874 -75.329 111.695  0.00 97.00      PROA   
ATOM   1679  N   ASP P 109     -33.497 -77.552 112.008  0.00 97.00      PROA   
ATOM   1680  HN  ASP P 109     -32.786 -78.229 112.183  0.00 97.00      PROA   
ATOM   1681  CA  ASP P 109     -34.794 -78.196 111.842  0.00 97.00      PROA   
ATOM   1682  HA  ASP P 109     -34.533 -79.020 111.200  0.00 97.00      PROA   
ATOM   1683  CB  ASP P 109     -35.335 -78.780 113.176  0.00 97.00      PROA   
ATOM   1684  HB1 ASP P 109     -36.432 -78.656 113.288  0.00 97.00      PROA   
ATOM   1685  HB2 ASP P 109     -34.847 -78.244 114.021  0.00 97.00      PROA   
ATOM   1686  CG  ASP P 109     -35.047 -80.267 113.349  0.00 97.00      PROA   
ATOM   1687  OD1 ASP P 109     -34.781 -80.999 112.364  0.00 97.00      PROA   
ATOM   1688  OD2 ASP P 109     -35.211 -80.706 114.511  0.00 97.00      PROA   
ATOM   1689  C   ASP P 109     -35.908 -77.510 111.069  0.00 97.00      PROA   
ATOM   1690  O   ASP P 109     -36.558 -76.577 111.537  0.00 97.00      PROA   
ATOM   1691  N   LYS P 110     -36.163 -78.026 109.844  0.00 97.00      PROA   
ATOM   1692  HN  LYS P 110     -35.677 -78.843 109.546  0.00 97.00      PROA   
ATOM   1693  CA  LYS P 110     -37.178 -77.550 108.933  0.00 97.00      PROA   
ATOM   1694  HA  LYS P 110     -37.789 -76.806 109.425  0.00 97.00      PROA   
ATOM   1695  CB  LYS P 110     -36.564 -76.986 107.620  0.00 97.00      PROA   
ATOM   1696  HB1 LYS P 110     -37.371 -76.539 107.000  0.00 97.00      PROA   
ATOM   1697  HB2 LYS P 110     -36.111 -77.820 107.038  0.00 97.00      PROA   
ATOM   1698  CG  LYS P 110     -35.454 -75.932 107.840  0.00 97.00      PROA   
ATOM   1699  HG1 LYS P 110     -35.100 -75.583 106.844  0.00 97.00      PROA   
ATOM   1700  HG2 LYS P 110     -34.587 -76.422 108.338  0.00 97.00      PROA   
ATOM   1701  CD  LYS P 110     -35.900 -74.727 108.693  0.00 97.00      PROA   
ATOM   1702  HD1 LYS P 110     -36.337 -75.103 109.639  0.00 97.00      PROA   
ATOM   1703  HD2 LYS P 110     -36.708 -74.169 108.174  0.00 97.00      PROA   
ATOM   1704  CE  LYS P 110     -34.765 -73.779 109.106  0.00 97.00      PROA   
ATOM   1705  HE1 LYS P 110     -33.950 -74.337 109.606  0.00 97.00      PROA   
ATOM   1706  HE2 LYS P 110     -35.144 -72.989 109.790  0.00 97.00      PROA   
ATOM   1707  NZ  LYS P 110     -34.160 -73.133 107.928  0.00 97.00      PROA   
ATOM   1708  HZ1 LYS P 110     -34.908 -72.724 107.334  0.00 97.00      PROA   
ATOM   1709  HZ2 LYS P 110     -33.643 -73.863 107.397  0.00 97.00      PROA   
ATOM   1710  HZ3 LYS P 110     -33.499 -72.391 108.235  0.00 97.00      PROA   
ATOM   1711  C   LYS P 110     -38.041 -78.756 108.638  0.00 97.00      PROA   
ATOM   1712  O   LYS P 110     -37.524 -79.864 108.522  0.00 97.00      PROA   
ATOM   1713  N   LEU P 111     -39.384 -78.575 108.556  0.00 97.00      PROA   
ATOM   1714  HN  LEU P 111     -39.782 -77.666 108.664  0.00 97.00      PROA   
ATOM   1715  CA  LEU P 111     -40.367 -79.645 108.518  0.00 97.00      PROA   
ATOM   1716  HA  LEU P 111     -40.102 -80.359 109.286  0.00 97.00      PROA   
ATOM   1717  CB  LEU P 111     -41.803 -79.111 108.810  0.00 97.00      PROA   
ATOM   1718  HB1 LEU P 111     -42.535 -79.938 108.667  0.00 97.00      PROA   
ATOM   1719  HB2 LEU P 111     -42.050 -78.314 108.075  0.00 97.00      PROA   
ATOM   1720  CG  LEU P 111     -42.078 -78.564 110.240  0.00 97.00      PROA   
ATOM   1721  HG  LEU P 111     -43.182 -78.392 110.287  0.00 97.00      PROA   
ATOM   1722  CD1 LEU P 111     -41.738 -79.591 111.335  0.00 97.00      PROA   
ATOM   1723 HD11 LEU P 111     -40.643 -79.769 111.372  0.00 97.00      PROA   
ATOM   1724 HD12 LEU P 111     -42.252 -80.555 111.138  0.00 97.00      PROA   
ATOM   1725 HD13 LEU P 111     -42.062 -79.211 112.327  0.00 97.00      PROA   
ATOM   1726  CD2 LEU P 111     -41.425 -77.202 110.546  0.00 97.00      PROA   
ATOM   1727 HD21 LEU P 111     -41.638 -76.474 109.736  0.00 97.00      PROA   
ATOM   1728 HD22 LEU P 111     -40.327 -77.309 110.665  0.00 97.00      PROA   
ATOM   1729 HD23 LEU P 111     -41.829 -76.798 111.499  0.00 97.00      PROA   
ATOM   1730  C   LEU P 111     -40.411 -80.427 107.209  0.00 97.00      PROA   
ATOM   1731  O   LEU P 111     -41.383 -80.359 106.459  0.00 97.00      PROA   
ATOM   1732  N   VAL P 112     -39.364 -81.238 106.928  0.00 97.00      PROA   
ATOM   1733  HN  VAL P 112     -38.529 -81.152 107.470  0.00 97.00      PROA   
ATOM   1734  CA  VAL P 112     -39.304 -82.150 105.800  0.00 97.00      PROA   
ATOM   1735  HA  VAL P 112     -39.417 -81.528 104.923  0.00 97.00      PROA   
ATOM   1736  CB  VAL P 112     -37.962 -82.872 105.649  0.00 97.00      PROA   
ATOM   1737  HB  VAL P 112     -38.017 -83.578 104.786  0.00 97.00      PROA   
ATOM   1738  CG1 VAL P 112     -36.883 -81.822 105.309  0.00 97.00      PROA   
ATOM   1739 HG11 VAL P 112     -36.726 -81.130 106.163  0.00 97.00      PROA   
ATOM   1740 HG12 VAL P 112     -37.191 -81.232 104.421  0.00 97.00      PROA   
ATOM   1741 HG13 VAL P 112     -35.917 -82.320 105.081  0.00 97.00      PROA   
ATOM   1742  CG2 VAL P 112     -37.587 -83.679 106.913  0.00 97.00      PROA   
ATOM   1743 HG21 VAL P 112     -38.373 -84.419 107.163  0.00 97.00      PROA   
ATOM   1744 HG22 VAL P 112     -37.439 -83.008 107.785  0.00 97.00      PROA   
ATOM   1745 HG23 VAL P 112     -36.637 -84.231 106.740  0.00 97.00      PROA   
ATOM   1746  C   VAL P 112     -40.452 -83.147 105.757  0.00 97.00      PROA   
ATOM   1747  O   VAL P 112     -40.903 -83.679 106.771  0.00 97.00      PROA   
ATOM   1748  N   TYR P 113     -40.956 -83.381 104.528  0.00 97.00      PROA   
ATOM   1749  HN  TYR P 113     -40.555 -82.927 103.735  0.00 97.00      PROA   
ATOM   1750  CA  TYR P 113     -42.093 -84.221 104.242  0.00 97.00      PROA   
ATOM   1751  HA  TYR P 113     -42.500 -84.581 105.174  0.00 97.00      PROA   
ATOM   1752  CB  TYR P 113     -43.255 -83.472 103.514  0.00 97.00      PROA   
ATOM   1753  HB1 TYR P 113     -43.704 -82.758 104.240  0.00 97.00      PROA   
ATOM   1754  HB2 TYR P 113     -44.056 -84.175 103.205  0.00 97.00      PROA   
ATOM   1755  CG  TYR P 113     -42.817 -82.655 102.316  0.00 97.00      PROA   
ATOM   1756  CD1 TYR P 113     -42.253 -81.376 102.486  0.00 97.00      PROA   
ATOM   1757  HD1 TYR P 113     -42.094 -80.989 103.482  0.00 97.00      PROA   
ATOM   1758  CE1 TYR P 113     -41.878 -80.606 101.380  0.00 97.00      PROA   
ATOM   1759  HE1 TYR P 113     -41.424 -79.637 101.528  0.00 97.00      PROA   
ATOM   1760  CZ  TYR P 113     -42.105 -81.087 100.085  0.00 97.00      PROA   
ATOM   1761  OH  TYR P 113     -41.706 -80.324  98.972  0.00 97.00      PROA   
ATOM   1762  HH  TYR P 113     -40.947 -79.801  99.249  0.00 97.00      PROA   
ATOM   1763  CD2 TYR P 113     -43.059 -83.114 101.009  0.00 97.00      PROA   
ATOM   1764  HD2 TYR P 113     -43.519 -84.077 100.858  0.00 97.00      PROA   
ATOM   1765  CE2 TYR P 113     -42.709 -82.334  99.898  0.00 97.00      PROA   
ATOM   1766  HE2 TYR P 113     -42.882 -82.705  98.898  0.00 97.00      PROA   
ATOM   1767  C   TYR P 113     -41.604 -85.446 103.505  0.00 97.00      PROA   
ATOM   1768  O   TYR P 113     -40.487 -85.481 103.008  0.00 97.00      PROA   
ATOM   1769  N   ASN P 114     -42.416 -86.523 103.479  0.00 97.00      PROA   
ATOM   1770  HN  ASN P 114     -43.311 -86.453 103.917  0.00 97.00      PROA   
ATOM   1771  CA  ASN P 114     -42.093 -87.801 102.861  0.00 97.00      PROA   
ATOM   1772  HA  ASN P 114     -42.903 -88.454 103.143  0.00 97.00      PROA   
ATOM   1773  CB  ASN P 114     -42.015 -87.732 101.304  0.00 97.00      PROA   
ATOM   1774  HB1 ASN P 114     -41.794 -88.732 100.875  0.00 97.00      PROA   
ATOM   1775  HB2 ASN P 114     -41.203 -87.037 101.003  0.00 97.00      PROA   
ATOM   1776  CG  ASN P 114     -43.310 -87.222 100.659  0.00 97.00      PROA   
ATOM   1777  OD1 ASN P 114     -43.276 -86.360  99.774  0.00 97.00      PROA   
ATOM   1778  ND2 ASN P 114     -44.482 -87.751 101.099  0.00 97.00      PROA   
ATOM   1779 HD21 ASN P 114     -45.317 -87.445 100.645  0.00 97.00      PROA   
ATOM   1780 HD22 ASN P 114     -44.482 -88.479 101.783  0.00 97.00      PROA   
ATOM   1781  C   ASN P 114     -40.841 -88.465 103.422  0.00 97.00      PROA   
ATOM   1782  O   ASN P 114     -39.929 -88.846 102.689  0.00 97.00      PROA   
ATOM   1783  N   VAL P 115     -40.781 -88.622 104.762  0.00 97.00      PROA   
ATOM   1784  HN  VAL P 115     -41.573 -88.396 105.325  0.00 97.00      PROA   
ATOM   1785  CA  VAL P 115     -39.626 -89.142 105.462  0.00 97.00      PROA   
ATOM   1786  HA  VAL P 115     -38.753 -88.766 104.952  0.00 97.00      PROA   
ATOM   1787  CB  VAL P 115     -39.530 -88.638 106.899  0.00 97.00      PROA   
ATOM   1788  HB  VAL P 115     -40.450 -88.917 107.461  0.00 97.00      PROA   
ATOM   1789  CG1 VAL P 115     -38.299 -89.236 107.619  0.00 97.00      PROA   
ATOM   1790 HG11 VAL P 115     -37.376 -89.025 107.038  0.00 97.00      PROA   
ATOM   1791 HG12 VAL P 115     -38.395 -90.333 107.748  0.00 97.00      PROA   
ATOM   1792 HG13 VAL P 115     -38.189 -88.781 108.626  0.00 97.00      PROA   
ATOM   1793  CG2 VAL P 115     -39.424 -87.098 106.855  0.00 97.00      PROA   
ATOM   1794 HG21 VAL P 115     -40.357 -86.638 106.470  0.00 97.00      PROA   
ATOM   1795 HG22 VAL P 115     -38.580 -86.790 106.202  0.00 97.00      PROA   
ATOM   1796 HG23 VAL P 115     -39.237 -86.696 107.872  0.00 97.00      PROA   
ATOM   1797  C   VAL P 115     -39.571 -90.657 105.388  0.00 97.00      PROA   
ATOM   1798  O   VAL P 115     -40.485 -91.361 105.801  0.00 97.00      PROA   
ATOM   1799  N   LEU P 116     -38.456 -91.183 104.847  0.00 97.00      PROA   
ATOM   1800  HN  LEU P 116     -37.754 -90.565 104.499  0.00 97.00      PROA   
ATOM   1801  CA  LEU P 116     -38.204 -92.593 104.661  0.00 97.00      PROA   
ATOM   1802  HA  LEU P 116     -39.062 -93.172 104.966  0.00 97.00      PROA   
ATOM   1803  CB  LEU P 116     -37.842 -92.910 103.187  0.00 97.00      PROA   
ATOM   1804  HB1 LEU P 116     -37.430 -93.939 103.089  0.00 97.00      PROA   
ATOM   1805  HB2 LEU P 116     -37.051 -92.196 102.869  0.00 97.00      PROA   
ATOM   1806  CG  LEU P 116     -39.018 -92.791 102.192  0.00 97.00      PROA   
ATOM   1807  HG  LEU P 116     -39.567 -91.842 102.398  0.00 97.00      PROA   
ATOM   1808  CD1 LEU P 116     -38.505 -92.727 100.742  0.00 97.00      PROA   
ATOM   1809 HD11 LEU P 116     -37.948 -93.657 100.495  0.00 97.00      PROA   
ATOM   1810 HD12 LEU P 116     -37.828 -91.859 100.608  0.00 97.00      PROA   
ATOM   1811 HD13 LEU P 116     -39.358 -92.627 100.038  0.00 97.00      PROA   
ATOM   1812  CD2 LEU P 116     -39.992 -93.969 102.354  0.00 97.00      PROA   
ATOM   1813 HD21 LEU P 116     -40.377 -94.015 103.392  0.00 97.00      PROA   
ATOM   1814 HD22 LEU P 116     -39.474 -94.925 102.127  0.00 97.00      PROA   
ATOM   1815 HD23 LEU P 116     -40.850 -93.860 101.658  0.00 97.00      PROA   
ATOM   1816  C   LEU P 116     -37.029 -93.008 105.510  0.00 97.00      PROA   
ATOM   1817  O   LEU P 116     -35.956 -92.423 105.432  0.00 97.00      PROA   
ATOM   1818  N   TYR P 117     -37.209 -94.065 106.330  0.00 97.00      PROA   
ATOM   1819  HN  TYR P 117     -38.121 -94.459 106.435  0.00 97.00      PROA   
ATOM   1820  CA  TYR P 117     -36.144 -94.726 107.058  0.00 97.00      PROA   
ATOM   1821  HA  TYR P 117     -35.285 -94.071 107.113  0.00 97.00      PROA   
ATOM   1822  CB  TYR P 117     -36.552 -95.126 108.501  0.00 97.00      PROA   
ATOM   1823  HB1 TYR P 117     -35.812 -95.826 108.945  0.00 97.00      PROA   
ATOM   1824  HB2 TYR P 117     -37.544 -95.628 108.494  0.00 97.00      PROA   
ATOM   1825  CG  TYR P 117     -36.633 -93.911 109.398  0.00 97.00      PROA   
ATOM   1826  CD1 TYR P 117     -35.580 -93.623 110.287  0.00 97.00      PROA   
ATOM   1827  HD1 TYR P 117     -34.698 -94.247 110.297  0.00 97.00      PROA   
ATOM   1828  CE1 TYR P 117     -35.665 -92.542 111.171  0.00 97.00      PROA   
ATOM   1829  HE1 TYR P 117     -34.855 -92.335 111.856  0.00 97.00      PROA   
ATOM   1830  CZ  TYR P 117     -36.807 -91.739 111.179  0.00 97.00      PROA   
ATOM   1831  OH  TYR P 117     -36.878 -90.671 112.087  0.00 97.00      PROA   
ATOM   1832  HH  TYR P 117     -37.775 -90.324 112.090  0.00 97.00      PROA   
ATOM   1833  CD2 TYR P 117     -37.780 -93.094 109.423  0.00 97.00      PROA   
ATOM   1834  HD2 TYR P 117     -38.602 -93.308 108.756  0.00 97.00      PROA   
ATOM   1835  CE2 TYR P 117     -37.865 -92.007 110.304  0.00 97.00      PROA   
ATOM   1836  HE2 TYR P 117     -38.745 -91.380 110.312  0.00 97.00      PROA   
ATOM   1837  C   TYR P 117     -35.710 -95.964 106.301  0.00 97.00      PROA   
ATOM   1838  O   TYR P 117     -36.537 -96.770 105.887  0.00 97.00      PROA   
ATOM   1839  N   TYR P 118     -34.381 -96.125 106.099  0.00 97.00      PROA   
ATOM   1840  HN  TYR P 118     -33.740 -95.441 106.444  0.00 97.00      PROA   
ATOM   1841  CA  TYR P 118     -33.769 -97.176 105.313  0.00 97.00      PROA   
ATOM   1842  HA  TYR P 118     -34.532 -97.830 104.931  0.00 97.00      PROA   
ATOM   1843  CB  TYR P 118     -32.851 -96.671 104.148  0.00 97.00      PROA   
ATOM   1844  HB1 TYR P 118     -32.426 -97.545 103.607  0.00 97.00      PROA   
ATOM   1845  HB2 TYR P 118     -32.007 -96.093 104.579  0.00 97.00      PROA   
ATOM   1846  CG  TYR P 118     -33.508 -95.761 103.126  0.00 97.00      PROA   
ATOM   1847  CD1 TYR P 118     -33.923 -94.465 103.474  0.00 97.00      PROA   
ATOM   1848  HD1 TYR P 118     -33.857 -94.134 104.495  0.00 97.00      PROA   
ATOM   1849  CE1 TYR P 118     -34.392 -93.571 102.509  0.00 97.00      PROA   
ATOM   1850  HE1 TYR P 118     -34.700 -92.586 102.818  0.00 97.00      PROA   
ATOM   1851  CZ  TYR P 118     -34.435 -93.945 101.163  0.00 97.00      PROA   
ATOM   1852  OH  TYR P 118     -34.871 -93.012 100.201  0.00 97.00      PROA   
ATOM   1853  HH  TYR P 118     -35.098 -92.209 100.685  0.00 97.00      PROA   
ATOM   1854  CD2 TYR P 118     -33.554 -96.123 101.764  0.00 97.00      PROA   
ATOM   1855  HD2 TYR P 118     -33.200 -97.095 101.460  0.00 97.00      PROA   
ATOM   1856  CE2 TYR P 118     -34.017 -95.227 100.788  0.00 97.00      PROA   
ATOM   1857  HE2 TYR P 118     -34.033 -95.521  99.749  0.00 97.00      PROA   
ATOM   1858  C   TYR P 118     -32.881 -97.995 106.222  0.00 97.00      PROA   
ATOM   1859  O   TYR P 118     -32.266 -97.470 107.146  0.00 97.00      PROA   
ATOM   1860  N   ARG P 119     -32.795 -99.320 105.965  0.00 97.00      PROA   
ATOM   1861  HN  ARG P 119     -33.348 -99.729 105.241  0.00 97.00      PROA   
ATOM   1862  CA  ARG P 119     -31.823-100.194 106.578  0.00 97.00      PROA   
ATOM   1863  HA  ARG P 119     -31.007 -99.590 106.940  0.00 97.00      PROA   
ATOM   1864  CB  ARG P 119     -32.361-101.005 107.787  0.00 97.00      PROA   
ATOM   1865  HB1 ARG P 119     -33.349-101.441 107.518  0.00 97.00      PROA   
ATOM   1866  HB2 ARG P 119     -32.519-100.280 108.617  0.00 97.00      PROA   
ATOM   1867  CG  ARG P 119     -31.411-102.131 108.250  0.00 97.00      PROA   
ATOM   1868  HG1 ARG P 119     -30.380-101.710 108.269  0.00 97.00      PROA   
ATOM   1869  HG2 ARG P 119     -31.422-102.964 107.514  0.00 97.00      PROA   
ATOM   1870  CD  ARG P 119     -31.656-102.703 109.651  0.00 97.00      PROA   
ATOM   1871  HD1 ARG P 119     -31.768-101.906 110.406  0.00 97.00      PROA   
ATOM   1872  HD2 ARG P 119     -30.787-103.327 109.947  0.00 97.00      PROA   
ATOM   1873  NE  ARG P 119     -32.841-103.612 109.654  0.00 97.00      PROA   
ATOM   1874  HE  ARG P 119     -32.679-104.596 109.642  0.00 97.00      PROA   
ATOM   1875  CZ  ARG P 119     -34.071-103.249 110.074  0.00 97.00      PROA   
ATOM   1876  NH1 ARG P 119     -34.480-101.982 110.126  0.00 97.00      PROA   
ATOM   1877 HH11 ARG P 119     -33.871-101.295 109.745  0.00 97.00      PROA   
ATOM   1878 HH12 ARG P 119     -35.447-101.806 110.289  0.00 97.00      PROA   
ATOM   1879  NH2 ARG P 119     -34.887-104.230 110.486  0.00 97.00      PROA   
ATOM   1880 HH21 ARG P 119     -34.461-105.128 110.584  0.00 97.00      PROA   
ATOM   1881 HH22 ARG P 119     -35.649-104.004 111.090  0.00 97.00      PROA   
ATOM   1882  C   ARG P 119     -31.248-101.111 105.524  0.00 97.00      PROA   
ATOM   1883  O   ARG P 119     -31.982-101.805 104.824  0.00 97.00      PROA   
ATOM   1884  N   ASN P 120     -29.898-101.130 105.395  0.00 97.00      PROA   
ATOM   1885  HN  ASN P 120     -29.342-100.567 106.007  0.00 97.00      PROA   
ATOM   1886  CA  ASN P 120     -29.149-101.989 104.489  0.00 97.00      PROA   
ATOM   1887  HA  ASN P 120     -28.121-101.662 104.550  0.00 97.00      PROA   
ATOM   1888  CB  ASN P 120     -29.198-103.485 104.915  0.00 97.00      PROA   
ATOM   1889  HB1 ASN P 120     -28.589-104.108 104.227  0.00 97.00      PROA   
ATOM   1890  HB2 ASN P 120     -30.248-103.847 104.897  0.00 97.00      PROA   
ATOM   1891  CG  ASN P 120     -28.613-103.635 106.326  0.00 97.00      PROA   
ATOM   1892  OD1 ASN P 120     -27.775-102.839 106.753  0.00 97.00      PROA   
ATOM   1893  ND2 ASN P 120     -29.091-104.659 107.085  0.00 97.00      PROA   
ATOM   1894 HD21 ASN P 120     -28.765-104.746 108.026  0.00 97.00      PROA   
ATOM   1895 HD22 ASN P 120     -29.730-105.316 106.689  0.00 97.00      PROA   
ATOM   1896  C   ASN P 120     -29.551-101.800 103.034  0.00 97.00      PROA   
ATOM   1897  O   ASN P 120     -29.810-102.759 102.309  0.00 97.00      PROA   
ATOM   1898  N   GLY P 121     -29.623-100.524 102.584  0.00 97.00      PROA   
ATOM   1899  HN  GLY P 121     -29.379 -99.776 103.196  0.00 97.00      PROA   
ATOM   1900  CA  GLY P 121     -30.033-100.151 101.238  0.00 97.00      PROA   
ATOM   1901  HA1 GLY P 121     -29.733-100.923 100.542  0.00 97.00      PROA   
ATOM   1902  HA2 GLY P 121     -29.571 -99.200 101.017  0.00 97.00      PROA   
ATOM   1903  C   GLY P 121     -31.521 -99.955 101.094  0.00 97.00      PROA   
ATOM   1904  O   GLY P 121     -31.959 -99.051 100.387  0.00 97.00      PROA   
ATOM   1905  N   LYS P 122     -32.347-100.800 101.742  0.00 97.00      PROA   
ATOM   1906  HN  LYS P 122     -31.973-101.522 102.322  0.00 97.00      PROA   
ATOM   1907  CA  LYS P 122     -33.784-100.778 101.557  0.00 97.00      PROA   
ATOM   1908  HA  LYS P 122     -33.990-100.395 100.567  0.00 97.00      PROA   
ATOM   1909  CB  LYS P 122     -34.393-102.207 101.584  0.00 97.00      PROA   
ATOM   1910  HB1 LYS P 122     -33.957-102.761 102.446  0.00 97.00      PROA   
ATOM   1911  HB2 LYS P 122     -34.081-102.733 100.656  0.00 97.00      PROA   
ATOM   1912  CG  LYS P 122     -35.925-102.228 101.719  0.00 97.00      PROA   
ATOM   1913  HG1 LYS P 122     -36.356-101.488 101.006  0.00 97.00      PROA   
ATOM   1914  HG2 LYS P 122     -36.191-101.910 102.753  0.00 97.00      PROA   
ATOM   1915  CD  LYS P 122     -36.605-103.577 101.467  0.00 97.00      PROA   
ATOM   1916  HD1 LYS P 122     -36.185-104.329 102.172  0.00 97.00      PROA   
ATOM   1917  HD2 LYS P 122     -36.375-103.904 100.428  0.00 97.00      PROA   
ATOM   1918  CE  LYS P 122     -38.123-103.451 101.667  0.00 97.00      PROA   
ATOM   1919  HE1 LYS P 122     -38.538-102.676 100.986  0.00 97.00      PROA   
ATOM   1920  HE2 LYS P 122     -38.351-103.161 102.715  0.00 97.00      PROA   
ATOM   1921  NZ  LYS P 122     -38.815-104.727 101.381  0.00 97.00      PROA   
ATOM   1922  HZ1 LYS P 122     -38.436-105.471 102.000  0.00 97.00      PROA   
ATOM   1923  HZ2 LYS P 122     -38.658-104.988 100.387  0.00 97.00      PROA   
ATOM   1924  HZ3 LYS P 122     -39.835-104.617 101.555  0.00 97.00      PROA   
ATOM   1925  C   LYS P 122     -34.528 -99.872 102.521  0.00 97.00      PROA   
ATOM   1926  O   LYS P 122     -34.386 -99.978 103.733  0.00 97.00      PROA   
ATOM   1927  N   ALA P 123     -35.407 -98.985 101.990  0.00 97.00      PROA   
ATOM   1928  HN  ALA P 123     -35.438 -98.828 101.006  0.00 97.00      PROA   
ATOM   1929  CA  ALA P 123     -36.421 -98.290 102.762  0.00 97.00      PROA   
ATOM   1930  HA  ALA P 123     -35.927 -97.742 103.545  0.00 97.00      PROA   
ATOM   1931  CB  ALA P 123     -37.170 -97.263 101.891  0.00 97.00      PROA   
ATOM   1932  HB1 ALA P 123     -37.707 -97.765 101.059  0.00 97.00      PROA   
ATOM   1933  HB2 ALA P 123     -36.446 -96.545 101.449  0.00 97.00      PROA   
ATOM   1934  HB3 ALA P 123     -37.899 -96.684 102.495  0.00 97.00      PROA   
ATOM   1935  C   ALA P 123     -37.420 -99.249 103.402  0.00 97.00      PROA   
ATOM   1936  O   ALA P 123     -37.979-100.118 102.734  0.00 97.00      PROA   
ATOM   1937  N   PHE P 124     -37.664 -99.115 104.728  0.00 97.00      PROA   
ATOM   1938  HN  PHE P 124     -37.192 -98.413 105.259  0.00 97.00      PROA   
ATOM   1939  CA  PHE P 124     -38.521-100.037 105.451  0.00 97.00      PROA   
ATOM   1940  HA  PHE P 124     -39.027-100.691 104.755  0.00 97.00      PROA   
ATOM   1941  CB  PHE P 124     -37.704-100.943 106.433  0.00 97.00      PROA   
ATOM   1942  HB1 PHE P 124     -36.845-101.382 105.879  0.00 97.00      PROA   
ATOM   1943  HB2 PHE P 124     -38.349-101.783 106.771  0.00 97.00      PROA   
ATOM   1944  CG  PHE P 124     -37.159-100.242 107.662  0.00 97.00      PROA   
ATOM   1945  CD1 PHE P 124     -35.974 -99.492 107.598  0.00 97.00      PROA   
ATOM   1946  HD1 PHE P 124     -35.465 -99.397 106.651  0.00 97.00      PROA   
ATOM   1947  CE1 PHE P 124     -35.468 -98.849 108.735  0.00 97.00      PROA   
ATOM   1948  HE1 PHE P 124     -34.567 -98.258 108.667  0.00 97.00      PROA   
ATOM   1949  CZ  PHE P 124     -36.140 -98.965 109.958  0.00 97.00      PROA   
ATOM   1950  HZ  PHE P 124     -35.765 -98.454 110.833  0.00 97.00      PROA   
ATOM   1951  CD2 PHE P 124     -37.808-100.372 108.904  0.00 97.00      PROA   
ATOM   1952  HD2 PHE P 124     -38.717-100.951 108.972  0.00 97.00      PROA   
ATOM   1953  CE2 PHE P 124     -37.306 -99.735 110.045  0.00 97.00      PROA   
ATOM   1954  HE2 PHE P 124     -37.826 -99.823 110.988  0.00 97.00      PROA   
ATOM   1955  C   PHE P 124     -39.622 -99.299 106.185  0.00 97.00      PROA   
ATOM   1956  O   PHE P 124     -40.598 -99.929 106.591  0.00 97.00      PROA   
ATOM   1957  N   LYS P 125     -39.532 -97.958 106.361  0.00 97.00      PROA   
ATOM   1958  HN  LYS P 125     -38.735 -97.440 106.063  0.00 97.00      PROA   
ATOM   1959  CA  LYS P 125     -40.588 -97.266 107.076  0.00 97.00      PROA   
ATOM   1960  HA  LYS P 125     -41.520 -97.776 106.874  0.00 97.00      PROA   
ATOM   1961  CB  LYS P 125     -40.333 -97.307 108.605  0.00 97.00      PROA   
ATOM   1962  HB1 LYS P 125     -40.049 -96.318 109.015  0.00 97.00      PROA   
ATOM   1963  HB2 LYS P 125     -39.451 -97.967 108.775  0.00 97.00      PROA   
ATOM   1964  CG  LYS P 125     -41.496 -97.938 109.394  0.00 97.00      PROA   
ATOM   1965  HG1 LYS P 125     -41.182 -98.069 110.454  0.00 97.00      PROA   
ATOM   1966  HG2 LYS P 125     -41.698 -98.951 108.981  0.00 97.00      PROA   
ATOM   1967  CD  LYS P 125     -42.797 -97.120 109.355  0.00 97.00      PROA   
ATOM   1968  HD1 LYS P 125     -43.563 -97.658 109.958  0.00 97.00      PROA   
ATOM   1969  HD2 LYS P 125     -43.169 -97.070 108.307  0.00 97.00      PROA   
ATOM   1970  CE  LYS P 125     -42.616 -95.703 109.906  0.00 97.00      PROA   
ATOM   1971  HE1 LYS P 125     -41.889 -95.125 109.295  0.00 97.00      PROA   
ATOM   1972  HE2 LYS P 125     -42.256 -95.743 110.955  0.00 97.00      PROA   
ATOM   1973  NZ  LYS P 125     -43.889 -94.955 109.887  0.00 97.00      PROA   
ATOM   1974  HZ1 LYS P 125     -44.670 -95.532 110.251  0.00 97.00      PROA   
ATOM   1975  HZ2 LYS P 125     -44.090 -94.668 108.904  0.00 97.00      PROA   
ATOM   1976  HZ3 LYS P 125     -43.782 -94.090 110.457  0.00 97.00      PROA   
ATOM   1977  C   LYS P 125     -40.789 -95.844 106.591  0.00 97.00      PROA   
ATOM   1978  O   LYS P 125     -39.908 -94.997 106.689  0.00 97.00      PROA   
ATOM   1979  N   PHE P 126     -42.011 -95.556 106.085  0.00 97.00      PROA   
ATOM   1980  HN  PHE P 126     -42.671 -96.293 105.960  0.00 97.00      PROA   
ATOM   1981  CA  PHE P 126     -42.440 -94.268 105.577  0.00 97.00      PROA   
ATOM   1982  HA  PHE P 126     -41.565 -93.681 105.337  0.00 97.00      PROA   
ATOM   1983  CB  PHE P 126     -43.240 -94.502 104.256  0.00 97.00      PROA   
ATOM   1984  HB1 PHE P 126     -44.013 -95.282 104.437  0.00 97.00      PROA   
ATOM   1985  HB2 PHE P 126     -42.553 -94.896 103.478  0.00 97.00      PROA   
ATOM   1986  CG  PHE P 126     -43.924 -93.281 103.693  0.00 97.00      PROA   
ATOM   1987  CD1 PHE P 126     -43.164 -92.230 103.155  0.00 97.00      PROA   
ATOM   1988  HD1 PHE P 126     -42.086 -92.279 103.174  0.00 97.00      PROA   
ATOM   1989  CE1 PHE P 126     -43.793 -91.121 102.581  0.00 97.00      PROA   
ATOM   1990  HE1 PHE P 126     -43.191 -90.343 102.139  0.00 97.00      PROA   
ATOM   1991  CZ  PHE P 126     -45.191 -91.038 102.562  0.00 97.00      PROA   
ATOM   1992  HZ  PHE P 126     -45.685 -90.186 102.121  0.00 97.00      PROA   
ATOM   1993  CD2 PHE P 126     -45.328 -93.196 103.654  0.00 97.00      PROA   
ATOM   1994  HD2 PHE P 126     -45.928 -94.004 104.046  0.00 97.00      PROA   
ATOM   1995  CE2 PHE P 126     -45.958 -92.076 103.102  0.00 97.00      PROA   
ATOM   1996  HE2 PHE P 126     -47.036 -92.022 103.070  0.00 97.00      PROA   
ATOM   1997  C   PHE P 126     -43.251 -93.464 106.593  0.00 97.00      PROA   
ATOM   1998  O   PHE P 126     -44.058 -94.012 107.332  0.00 97.00      PROA   
ATOM   1999  N   PHE P 127     -43.066 -92.121 106.613  0.00 97.00      PROA   
ATOM   2000  HN  PHE P 127     -42.322 -91.720 106.082  0.00 97.00      PROA   
ATOM   2001  CA  PHE P 127     -43.912 -91.162 107.303  0.00 97.00      PROA   
ATOM   2002  HA  PHE P 127     -44.861 -91.622 107.541  0.00 97.00      PROA   
ATOM   2003  CB  PHE P 127     -43.260 -90.545 108.571  0.00 97.00      PROA   
ATOM   2004  HB1 PHE P 127     -43.909 -89.752 109.002  0.00 97.00      PROA   
ATOM   2005  HB2 PHE P 127     -42.291 -90.071 108.299  0.00 97.00      PROA   
ATOM   2006  CG  PHE P 127     -42.988 -91.540 109.668  0.00 97.00      PROA   
ATOM   2007  CD1 PHE P 127     -43.936 -91.745 110.689  0.00 97.00      PROA   
ATOM   2008  HD1 PHE P 127     -44.901 -91.262 110.627  0.00 97.00      PROA   
ATOM   2009  CE1 PHE P 127     -43.611 -92.492 111.829  0.00 97.00      PROA   
ATOM   2010  HE1 PHE P 127     -44.328 -92.603 112.629  0.00 97.00      PROA   
ATOM   2011  CZ  PHE P 127     -42.331 -93.045 111.957  0.00 97.00      PROA   
ATOM   2012  HZ  PHE P 127     -42.068 -93.597 112.847  0.00 97.00      PROA   
ATOM   2013  CD2 PHE P 127     -41.709 -92.109 109.808  0.00 97.00      PROA   
ATOM   2014  HD2 PHE P 127     -40.958 -91.918 109.054  0.00 97.00      PROA   
ATOM   2015  CE2 PHE P 127     -41.379 -92.852 110.949  0.00 97.00      PROA   
ATOM   2016  HE2 PHE P 127     -40.384 -93.257 111.065  0.00 97.00      PROA   
ATOM   2017  C   PHE P 127     -44.176 -89.992 106.369  0.00 97.00      PROA   
ATOM   2018  O   PHE P 127     -43.297 -89.562 105.633  0.00 97.00      PROA   
ATOM   2019  N   HSD P 128     -45.400 -89.414 106.375  0.00 97.00      PROA   
ATOM   2020  HN  HSD P 128     -46.155 -89.807 106.897  0.00 97.00      PROA   
ATOM   2021  CA  HSD P 128     -45.698 -88.182 105.654  0.00 97.00      PROA   
ATOM   2022  HA  HSD P 128     -45.380 -88.341 104.632  0.00 97.00      PROA   
ATOM   2023  CB  HSD P 128     -47.213 -87.876 105.601  0.00 97.00      PROA   
ATOM   2024  HB1 HSD P 128     -47.420 -86.791 105.472  0.00 97.00      PROA   
ATOM   2025  HB2 HSD P 128     -47.687 -88.194 106.553  0.00 97.00      PROA   
ATOM   2026  ND1 HSD P 128     -47.939 -88.073 103.180  0.00 97.00      PROA   
ATOM   2027  HD1 HSD P 128     -47.620 -87.167 102.899  0.00 97.00      PROA   
ATOM   2028  CG  HSD P 128     -47.859 -88.600 104.453  0.00 97.00      PROA   
ATOM   2029  CE1 HSD P 128     -48.638 -88.961 102.430  0.00 97.00      PROA   
ATOM   2030  HE1 HSD P 128     -48.872 -88.798 101.378  0.00 97.00      PROA   
ATOM   2031  NE2 HSD P 128     -49.024 -90.008 103.132  0.00 97.00      PROA   
ATOM   2032  CD2 HSD P 128     -48.544 -89.775 104.409  0.00 97.00      PROA   
ATOM   2033  HD2 HSD P 128     -48.753 -90.488 105.197  0.00 97.00      PROA   
ATOM   2034  C   HSD P 128     -44.923 -86.954 106.108  0.00 97.00      PROA   
ATOM   2035  O   HSD P 128     -44.578 -86.113 105.283  0.00 97.00      PROA   
ATOM   2036  N   TRP P 129     -44.638 -86.823 107.421  0.00 97.00      PROA   
ATOM   2037  HN  TRP P 129     -44.909 -87.529 108.065  0.00 97.00      PROA   
ATOM   2038  CA  TRP P 129     -43.978 -85.672 108.009  0.00 97.00      PROA   
ATOM   2039  HA  TRP P 129     -43.557 -85.047 107.231  0.00 97.00      PROA   
ATOM   2040  CB  TRP P 129     -44.924 -84.830 108.915  0.00 97.00      PROA   
ATOM   2041  HB1 TRP P 129     -44.407 -83.891 109.213  0.00 97.00      PROA   
ATOM   2042  HB2 TRP P 129     -45.146 -85.393 109.848  0.00 97.00      PROA   
ATOM   2043  CG  TRP P 129     -46.234 -84.479 108.280  0.00 97.00      PROA   
ATOM   2044  CD1 TRP P 129     -46.521 -83.345 107.565  0.00 97.00      PROA   
ATOM   2045  HD1 TRP P 129     -45.822 -82.540 107.390  0.00 97.00      PROA   
ATOM   2046  NE1 TRP P 129     -47.819 -83.397 107.122  0.00 97.00      PROA   
ATOM   2047  HE1 TRP P 129     -48.318 -82.670 106.703  0.00 97.00      PROA   
ATOM   2048  CE2 TRP P 129     -48.400 -84.559 107.536  0.00 97.00      PROA   
ATOM   2049  CD2 TRP P 129     -47.437 -85.270 108.286  0.00 97.00      PROA   
ATOM   2050  CE3 TRP P 129     -47.785 -86.492 108.864  0.00 97.00      PROA   
ATOM   2051  HE3 TRP P 129     -47.083 -87.044 109.472  0.00 97.00      PROA   
ATOM   2052  CZ3 TRP P 129     -49.078 -86.988 108.665  0.00 97.00      PROA   
ATOM   2053  HZ3 TRP P 129     -49.369 -87.927 109.114  0.00 97.00      PROA   
ATOM   2054  CZ2 TRP P 129     -49.679 -85.054 107.328  0.00 97.00      PROA   
ATOM   2055  HZ2 TRP P 129     -50.412 -84.506 106.755  0.00 97.00      PROA   
ATOM   2056  CH2 TRP P 129     -50.005 -86.284 107.901  0.00 97.00      PROA   
ATOM   2057  HH2 TRP P 129     -51.000 -86.685 107.766  0.00 97.00      PROA   
ATOM   2058  C   TRP P 129     -42.846 -86.204 108.855  0.00 97.00      PROA   
ATOM   2059  O   TRP P 129     -42.725 -87.410 109.062  0.00 97.00      PROA   
ATOM   2060  N   ASN P 130     -41.958 -85.313 109.357  0.00 97.00      PROA   
ATOM   2061  HN  ASN P 130     -42.001 -84.348 109.103  0.00 97.00      PROA   
ATOM   2062  CA  ASN P 130     -40.890 -85.686 110.266  0.00 97.00      PROA   
ATOM   2063  HA  ASN P 130     -40.300 -86.422 109.739  0.00 97.00      PROA   
ATOM   2064  CB  ASN P 130     -39.993 -84.456 110.594  0.00 97.00      PROA   
ATOM   2065  HB1 ASN P 130     -40.537 -83.746 111.252  0.00 97.00      PROA   
ATOM   2066  HB2 ASN P 130     -39.729 -83.920 109.656  0.00 97.00      PROA   
ATOM   2067  CG  ASN P 130     -38.701 -84.866 111.297  0.00 97.00      PROA   
ATOM   2068  OD1 ASN P 130     -38.441 -84.469 112.432  0.00 97.00      PROA   
ATOM   2069  ND2 ASN P 130     -37.880 -85.704 110.612  0.00 97.00      PROA   
ATOM   2070 HD21 ASN P 130     -37.010 -85.952 111.040  0.00 97.00      PROA   
ATOM   2071 HD22 ASN P 130     -38.106 -85.983 109.681  0.00 97.00      PROA   
ATOM   2072  C   ASN P 130     -41.393 -86.352 111.553  0.00 97.00      PROA   
ATOM   2073  O   ASN P 130     -42.312 -85.871 112.213  0.00 97.00      PROA   
ATOM   2074  N   SER P 131     -40.780 -87.498 111.925  0.00 97.00      PROA   
ATOM   2075  HN  SER P 131     -40.028 -87.874 111.389  0.00 97.00      PROA   
ATOM   2076  CA  SER P 131     -41.175 -88.282 113.076  0.00 97.00      PROA   
ATOM   2077  HA  SER P 131     -41.413 -87.623 113.899  0.00 97.00      PROA   
ATOM   2078  CB  SER P 131     -42.371 -89.241 112.783  0.00 97.00      PROA   
ATOM   2079  HB1 SER P 131     -42.148 -89.841 111.876  0.00 97.00      PROA   
ATOM   2080  HB2 SER P 131     -43.265 -88.617 112.568  0.00 97.00      PROA   
ATOM   2081  OG  SER P 131     -42.695 -90.121 113.864  0.00 97.00      PROA   
ATOM   2082  HG1 SER P 131     -42.041 -90.830 113.860  0.00 97.00      PROA   
ATOM   2083  C   SER P 131     -39.970 -89.090 113.442  0.00 97.00      PROA   
ATOM   2084  O   SER P 131     -39.098 -89.305 112.611  0.00 97.00      PROA   
ATOM   2085  N   ASN P 132     -39.913 -89.582 114.700  0.00 97.00      PROA   
ATOM   2086  HN  ASN P 132     -40.660 -89.394 115.333  0.00 97.00      PROA   
ATOM   2087  CA  ASN P 132     -38.920 -90.539 115.141  0.00 97.00      PROA   
ATOM   2088  HA  ASN P 132     -37.969 -90.272 114.701  0.00 97.00      PROA   
ATOM   2089  CB  ASN P 132     -38.747 -90.544 116.697  0.00 97.00      PROA   
ATOM   2090  HB1 ASN P 132     -38.631 -89.502 117.062  0.00 97.00      PROA   
ATOM   2091  HB2 ASN P 132     -37.811 -91.091 116.945  0.00 97.00      PROA   
ATOM   2092  CG  ASN P 132     -39.882 -91.253 117.455  0.00 97.00      PROA   
ATOM   2093  OD1 ASN P 132     -39.842 -92.473 117.637  0.00 97.00      PROA   
ATOM   2094  ND2 ASN P 132     -40.898 -90.491 117.935  0.00 97.00      PROA   
ATOM   2095 HD21 ASN P 132     -41.627 -90.959 118.432  0.00 97.00      PROA   
ATOM   2096 HD22 ASN P 132     -40.896 -89.500 117.816  0.00 97.00      PROA   
ATOM   2097  C   ASN P 132     -39.306 -91.914 114.624  0.00 97.00      PROA   
ATOM   2098  O   ASN P 132     -40.434 -92.141 114.193  0.00 97.00      PROA   
ATOM   2099  N   LEU P 133     -38.361 -92.871 114.694  0.00 97.00      PROA   
ATOM   2100  HN  LEU P 133     -37.421 -92.642 114.940  0.00 97.00      PROA   
ATOM   2101  CA  LEU P 133     -38.661 -94.274 114.578  0.00 97.00      PROA   
ATOM   2102  HA  LEU P 133     -39.730 -94.430 114.587  0.00 97.00      PROA   
ATOM   2103  CB  LEU P 133     -38.062 -94.859 113.277  0.00 97.00      PROA   
ATOM   2104  HB1 LEU P 133     -36.954 -94.893 113.319  0.00 97.00      PROA   
ATOM   2105  HB2 LEU P 133     -38.325 -94.136 112.468  0.00 97.00      PROA   
ATOM   2106  CG  LEU P 133     -38.612 -96.234 112.836  0.00 97.00      PROA   
ATOM   2107  HG  LEU P 133     -39.722 -96.221 112.953  0.00 97.00      PROA   
ATOM   2108  CD1 LEU P 133     -38.302 -96.451 111.348  0.00 97.00      PROA   
ATOM   2109 HD11 LEU P 133     -37.203 -96.454 111.190  0.00 97.00      PROA   
ATOM   2110 HD12 LEU P 133     -38.742 -95.636 110.737  0.00 97.00      PROA   
ATOM   2111 HD13 LEU P 133     -38.714 -97.422 111.004  0.00 97.00      PROA   
ATOM   2112  CD2 LEU P 133     -38.051 -97.410 113.652  0.00 97.00      PROA   
ATOM   2113 HD21 LEU P 133     -38.391 -97.367 114.705  0.00 97.00      PROA   
ATOM   2114 HD22 LEU P 133     -36.940 -97.386 113.637  0.00 97.00      PROA   
ATOM   2115 HD23 LEU P 133     -38.389 -98.376 113.223  0.00 97.00      PROA   
ATOM   2116  C   LEU P 133     -38.075 -94.919 115.813  0.00 97.00      PROA   
ATOM   2117  O   LEU P 133     -36.864 -94.939 115.998  0.00 97.00      PROA   
ATOM   2118  N   THR P 134     -38.934 -95.474 116.701  0.00 97.00      PROA   
ATOM   2119  HN  THR P 134     -39.919 -95.416 116.564  0.00 97.00      PROA   
ATOM   2120  CA  THR P 134     -38.486 -96.143 117.912  0.00 97.00      PROA   
ATOM   2121  HA  THR P 134     -37.418 -96.024 118.029  0.00 97.00      PROA   
ATOM   2122  CB  THR P 134     -39.129 -95.621 119.193  0.00 97.00      PROA   
ATOM   2123  HB  THR P 134     -40.239 -95.685 119.128  0.00 97.00      PROA   
ATOM   2124  OG1 THR P 134     -38.760 -94.265 119.407  0.00 97.00      PROA   
ATOM   2125  HG1 THR P 134     -39.159 -93.751 118.700  0.00 97.00      PROA   
ATOM   2126  CG2 THR P 134     -38.634 -96.403 120.427  0.00 97.00      PROA   
ATOM   2127 HG21 THR P 134     -37.523 -96.388 120.464  0.00 97.00      PROA   
ATOM   2128 HG22 THR P 134     -38.981 -97.456 120.417  0.00 97.00      PROA   
ATOM   2129 HG23 THR P 134     -39.019 -95.925 121.353  0.00 97.00      PROA   
ATOM   2130  C   THR P 134     -38.762 -97.618 117.769  0.00 97.00      PROA   
ATOM   2131  O   THR P 134     -39.898 -98.047 117.582  0.00 97.00      PROA   
ATOM   2132  N   ILE P 135     -37.696 -98.438 117.868  0.00 97.00      PROA   
ATOM   2133  HN  ILE P 135     -36.779 -98.054 117.985  0.00 97.00      PROA   
ATOM   2134  CA  ILE P 135     -37.764 -99.881 117.831  0.00 97.00      PROA   
ATOM   2135  HA  ILE P 135     -38.648-100.191 117.293  0.00 97.00      PROA   
ATOM   2136  CB  ILE P 135     -36.524-100.488 117.166  0.00 97.00      PROA   
ATOM   2137  HB  ILE P 135     -35.631-100.130 117.728  0.00 97.00      PROA   
ATOM   2138  CG2 ILE P 135     -36.555-102.031 117.242  0.00 97.00      PROA   
ATOM   2139 HG21 ILE P 135     -37.450-102.431 116.720  0.00 97.00      PROA   
ATOM   2140 HG22 ILE P 135     -36.568-102.382 118.291  0.00 97.00      PROA   
ATOM   2141 HG23 ILE P 135     -35.648-102.457 116.767  0.00 97.00      PROA   
ATOM   2142  CG1 ILE P 135     -36.343-100.009 115.701  0.00 97.00      PROA   
ATOM   2143 HG11 ILE P 135     -36.736 -98.979 115.580  0.00 97.00      PROA   
ATOM   2144 HG12 ILE P 135     -36.938-100.666 115.029  0.00 97.00      PROA   
ATOM   2145  CD  ILE P 135     -34.872 -99.978 115.264  0.00 97.00      PROA   
ATOM   2146  HD1 ILE P 135     -34.355-100.931 115.506  0.00 97.00      PROA   
ATOM   2147  HD2 ILE P 135     -34.346 -99.159 115.798  0.00 97.00      PROA   
ATOM   2148  HD3 ILE P 135     -34.784 -99.790 114.174  0.00 97.00      PROA   
ATOM   2149  C   ILE P 135     -37.865-100.344 119.272  0.00 97.00      PROA   
ATOM   2150  O   ILE P 135     -36.919-100.213 120.038  0.00 97.00      PROA   
ATOM   2151  N   LEU P 136     -39.032-100.891 119.683  0.00 97.00      PROA   
ATOM   2152  HN  LEU P 136     -39.812-100.920 119.062  0.00 97.00      PROA   
ATOM   2153  CA  LEU P 136     -39.320-101.319 121.044  0.00 97.00      PROA   
ATOM   2154  HA  LEU P 136     -39.167-100.458 121.680  0.00 97.00      PROA   
ATOM   2155  CB  LEU P 136     -40.787-101.813 121.200  0.00 97.00      PROA   
ATOM   2156  HB1 LEU P 136     -40.914-102.220 122.229  0.00 97.00      PROA   
ATOM   2157  HB2 LEU P 136     -40.977-102.640 120.483  0.00 97.00      PROA   
ATOM   2158  CG  LEU P 136     -41.908-100.746 121.034  0.00 97.00      PROA   
ATOM   2159  HG  LEU P 136     -42.855-101.253 121.346  0.00 97.00      PROA   
ATOM   2160  CD1 LEU P 136     -41.715 -99.543 121.974  0.00 97.00      PROA   
ATOM   2161 HD11 LEU P 136     -40.824 -98.953 121.672  0.00 97.00      PROA   
ATOM   2162 HD12 LEU P 136     -41.578 -99.885 123.021  0.00 97.00      PROA   
ATOM   2163 HD13 LEU P 136     -42.603 -98.878 121.932  0.00 97.00      PROA   
ATOM   2164  CD2 LEU P 136     -42.139-100.274 119.584  0.00 97.00      PROA   
ATOM   2165 HD21 LEU P 136     -42.227-101.141 118.897  0.00 97.00      PROA   
ATOM   2166 HD22 LEU P 136     -41.308 -99.623 119.246  0.00 97.00      PROA   
ATOM   2167 HD23 LEU P 136     -43.076 -99.681 119.527  0.00 97.00      PROA   
ATOM   2168  C   LEU P 136     -38.389-102.395 121.586  0.00 97.00      PROA   
ATOM   2169  O   LEU P 136     -37.990-102.347 122.749  0.00 97.00      PROA   
ATOM   2170  N   LYS P 137     -38.026-103.392 120.751  0.00 97.00      PROA   
ATOM   2171  HN  LYS P 137     -38.394-103.433 119.828  0.00 97.00      PROA   
ATOM   2172  CA  LYS P 137     -37.019-104.375 121.087  0.00 97.00      PROA   
ATOM   2173  HA  LYS P 137     -36.382-103.990 121.873  0.00 97.00      PROA   
ATOM   2174  CB  LYS P 137     -37.636-105.723 121.545  0.00 97.00      PROA   
ATOM   2175  HB1 LYS P 137     -36.835-106.489 121.627  0.00 97.00      PROA   
ATOM   2176  HB2 LYS P 137     -38.359-106.074 120.776  0.00 97.00      PROA   
ATOM   2177  CG  LYS P 137     -38.358-105.644 122.904  0.00 97.00      PROA   
ATOM   2178  HG1 LYS P 137     -39.201-104.922 122.840  0.00 97.00      PROA   
ATOM   2179  HG2 LYS P 137     -37.641-105.246 123.652  0.00 97.00      PROA   
ATOM   2180  CD  LYS P 137     -38.895-107.010 123.369  0.00 97.00      PROA   
ATOM   2181  HD1 LYS P 137     -38.061-107.748 123.360  0.00 97.00      PROA   
ATOM   2182  HD2 LYS P 137     -39.650-107.359 122.630  0.00 97.00      PROA   
ATOM   2183  CE  LYS P 137     -39.546-107.002 124.760  0.00 97.00      PROA   
ATOM   2184  HE1 LYS P 137     -39.941-108.016 124.995  0.00 97.00      PROA   
ATOM   2185  HE2 LYS P 137     -40.375-106.268 124.819  0.00 97.00      PROA   
ATOM   2186  NZ  LYS P 137     -38.540-106.674 125.796  0.00 97.00      PROA   
ATOM   2187  HZ1 LYS P 137     -38.409-105.645 125.885  0.00 97.00      PROA   
ATOM   2188  HZ2 LYS P 137     -37.640-107.107 125.506  0.00 97.00      PROA   
ATOM   2189  HZ3 LYS P 137     -38.826-107.082 126.709  0.00 97.00      PROA   
ATOM   2190  C   LYS P 137     -36.146-104.606 119.874  0.00 97.00      PROA   
ATOM   2191  O   LYS P 137     -36.603-105.133 118.861  0.00 97.00      PROA   
ATOM   2192  N   THR P 138     -34.846-104.224 119.938  0.00 97.00      PROA   
ATOM   2193  HN  THR P 138     -34.504-103.724 120.736  0.00 97.00      PROA   
ATOM   2194  CA  THR P 138     -33.899-104.426 118.850  0.00 97.00      PROA   
ATOM   2195  HA  THR P 138     -34.450-104.260 117.935  0.00 97.00      PROA   
ATOM   2196  CB  THR P 138     -32.741-103.426 118.838  0.00 97.00      PROA   
ATOM   2197  HB  THR P 138     -33.155-102.419 119.080  0.00 97.00      PROA   
ATOM   2198  OG1 THR P 138     -32.138-103.338 117.552  0.00 97.00      PROA   
ATOM   2199  HG1 THR P 138     -31.413-102.719 117.661  0.00 97.00      PROA   
ATOM   2200  CG2 THR P 138     -31.644-103.769 119.857  0.00 97.00      PROA   
ATOM   2201 HG21 THR P 138     -31.113-104.706 119.586  0.00 97.00      PROA   
ATOM   2202 HG22 THR P 138     -32.075-103.889 120.870  0.00 97.00      PROA   
ATOM   2203 HG23 THR P 138     -30.891-102.953 119.899  0.00 97.00      PROA   
ATOM   2204  C   THR P 138     -33.425-105.869 118.816  0.00 97.00      PROA   
ATOM   2205  O   THR P 138     -33.698-106.661 119.709  0.00 97.00      PROA   
ATOM   2206  N   ASN P 139     -32.758-106.266 117.715  0.00 97.00      PROA   
ATOM   2207  HN  ASN P 139     -32.469-105.597 117.037  0.00 97.00      PROA   
ATOM   2208  CA  ASN P 139     -32.460-107.655 117.451  0.00 97.00      PROA   
ATOM   2209  HA  ASN P 139     -31.978-108.069 118.327  0.00 97.00      PROA   
ATOM   2210  CB  ASN P 139     -33.743-108.481 117.123  0.00 97.00      PROA   
ATOM   2211  HB1 ASN P 139     -34.384-108.526 118.030  0.00 97.00      PROA   
ATOM   2212  HB2 ASN P 139     -33.489-109.527 116.855  0.00 97.00      PROA   
ATOM   2213  CG  ASN P 139     -34.529-107.855 115.962  0.00 97.00      PROA   
ATOM   2214  OD1 ASN P 139     -34.153-108.016 114.798  0.00 97.00      PROA   
ATOM   2215  ND2 ASN P 139     -35.651-107.149 116.272  0.00 97.00      PROA   
ATOM   2216 HD21 ASN P 139     -36.204-106.784 115.524  0.00 97.00      PROA   
ATOM   2217 HD22 ASN P 139     -35.908-106.999 117.226  0.00 97.00      PROA   
ATOM   2218  C   ASN P 139     -31.448-107.686 116.324  0.00 97.00      PROA   
ATOM   2219  O   ASN P 139     -31.110-106.653 115.751  0.00 97.00      PROA   
ATOM   2220  N   MET P 140     -30.931-108.887 115.969  0.00 97.00      PROA   
ATOM   2221  HN  MET P 140     -31.165-109.712 116.482  0.00 97.00      PROA   
ATOM   2222  CA  MET P 140     -29.971-109.083 114.894  0.00 97.00      PROA   
ATOM   2223  HA  MET P 140     -29.091-108.508 115.148  0.00 97.00      PROA   
ATOM   2224  CB  MET P 140     -29.552-110.570 114.800  0.00 97.00      PROA   
ATOM   2225  HB1 MET P 140     -30.440-111.196 114.561  0.00 97.00      PROA   
ATOM   2226  HB2 MET P 140     -29.203-110.870 115.814  0.00 97.00      PROA   
ATOM   2227  CG  MET P 140     -28.436-110.858 113.775  0.00 97.00      PROA   
ATOM   2228  HG1 MET P 140     -27.531-110.285 114.078  0.00 97.00      PROA   
ATOM   2229  HG2 MET P 140     -28.739-110.472 112.780  0.00 97.00      PROA   
ATOM   2230  SD  MET P 140     -28.020-112.620 113.585  0.00 97.00      PROA   
ATOM   2231  CE  MET P 140     -27.451-112.920 115.282  0.00 97.00      PROA   
ATOM   2232  HE1 MET P 140     -28.282-112.820 116.012  0.00 97.00      PROA   
ATOM   2233  HE2 MET P 140     -26.649-112.206 115.565  0.00 97.00      PROA   
ATOM   2234  HE3 MET P 140     -27.051-113.950 115.393  0.00 97.00      PROA   
ATOM   2235  C   MET P 140     -30.444-108.579 113.534  0.00 97.00      PROA   
ATOM   2236  O   MET P 140     -29.667-108.014 112.768  0.00 97.00      PROA   
ATOM   2237  N   SER P 141     -31.752-108.707 113.212  0.00 97.00      PROA   
ATOM   2238  HN  SER P 141     -32.398-109.108 113.857  0.00 97.00      PROA   
ATOM   2239  CA  SER P 141     -32.291-108.306 111.920  0.00 97.00      PROA   
ATOM   2240  HA  SER P 141     -31.568-108.533 111.147  0.00 97.00      PROA   
ATOM   2241  CB  SER P 141     -33.615-109.059 111.609  0.00 97.00      PROA   
ATOM   2242  HB1 SER P 141     -34.430-108.737 112.293  0.00 97.00      PROA   
ATOM   2243  HB2 SER P 141     -33.447-110.145 111.775  0.00 97.00      PROA   
ATOM   2244  OG  SER P 141     -34.026-108.890 110.253  0.00 97.00      PROA   
ATOM   2245  HG1 SER P 141     -34.168-107.948 110.120  0.00 97.00      PROA   
ATOM   2246  C   SER P 141     -32.569-106.810 111.899  0.00 97.00      PROA   
ATOM   2247  O   SER P 141     -33.040-106.284 110.898  0.00 97.00      PROA   
ATOM   2248  N   HSD P 142     -32.238-106.092 112.994  0.00 97.00      PROA   
ATOM   2249  HN  HSD P 142     -31.932-106.574 113.812  0.00 97.00      PROA   
ATOM   2250  CA  HSD P 142     -32.253-104.646 113.087  0.00 97.00      PROA   
ATOM   2251  HA  HSD P 142     -32.690-104.231 112.197  0.00 97.00      PROA   
ATOM   2252  CB  HSD P 142     -33.114-104.153 114.276  0.00 97.00      PROA   
ATOM   2253  HB1 HSD P 142     -32.873-103.096 114.523  0.00 97.00      PROA   
ATOM   2254  HB2 HSD P 142     -32.914-104.763 115.181  0.00 97.00      PROA   
ATOM   2255  ND1 HSD P 142     -35.464-103.172 114.164  0.00 97.00      PROA   
ATOM   2256  HD1 HSD P 142     -35.281-102.358 114.718  0.00 97.00      PROA   
ATOM   2257  CG  HSD P 142     -34.584-104.207 113.930  0.00 97.00      PROA   
ATOM   2258  CE1 HSD P 142     -36.629-103.491 113.552  0.00 97.00      PROA   
ATOM   2259  HE1 HSD P 142     -37.518-102.862 113.595  0.00 97.00      PROA   
ATOM   2260  NE2 HSD P 142     -36.566-104.658 112.946  0.00 97.00      PROA   
ATOM   2261  CD2 HSD P 142     -35.284-105.116 113.196  0.00 97.00      PROA   
ATOM   2262  HD2 HSD P 142     -34.986-106.071 112.785  0.00 97.00      PROA   
ATOM   2263  C   HSD P 142     -30.840-104.094 113.124  0.00 97.00      PROA   
ATOM   2264  O   HSD P 142     -30.626-102.913 113.380  0.00 97.00      PROA   
ATOM   2265  N   SER P 143     -29.827-104.930 112.814  0.00 97.00      PROA   
ATOM   2266  HN  SER P 143     -30.015-105.892 112.631  0.00 97.00      PROA   
ATOM   2267  CA  SER P 143     -28.430-104.536 112.742  0.00 97.00      PROA   
ATOM   2268  HA  SER P 143     -28.262-103.704 113.413  0.00 97.00      PROA   
ATOM   2269  CB  SER P 143     -27.531-105.727 113.158  0.00 97.00      PROA   
ATOM   2270  HB1 SER P 143     -27.521-106.517 112.378  0.00 97.00      PROA   
ATOM   2271  HB2 SER P 143     -27.968-106.177 114.074  0.00 97.00      PROA   
ATOM   2272  OG  SER P 143     -26.199-105.327 113.455  0.00 97.00      PROA   
ATOM   2273  HG1 SER P 143     -25.801-105.036 112.632  0.00 97.00      PROA   
ATOM   2274  C   SER P 143     -28.066-104.107 111.327  0.00 97.00      PROA   
ATOM   2275  O   SER P 143     -28.676-104.554 110.358  0.00 97.00      PROA   
ATOM   2276  N   GLY P 144     -27.038-103.230 111.175  0.00 97.00      PROA   
ATOM   2277  HN  GLY P 144     -26.577-102.837 111.971  0.00 97.00      PROA   
ATOM   2278  CA  GLY P 144     -26.493-102.838 109.884  0.00 97.00      PROA   
ATOM   2279  HA1 GLY P 144     -27.067-103.275 109.084  0.00 97.00      PROA   
ATOM   2280  HA2 GLY P 144     -25.459-103.153 109.873  0.00 97.00      PROA   
ATOM   2281  C   GLY P 144     -26.500-101.348 109.699  0.00 97.00      PROA   
ATOM   2282  O   GLY P 144     -26.440-100.589 110.658  0.00 97.00      PROA   
ATOM   2283  N   THR P 145     -26.539-100.883 108.429  0.00 97.00      PROA   
ATOM   2284  HN  THR P 145     -26.691-101.522 107.675  0.00 97.00      PROA   
ATOM   2285  CA  THR P 145     -26.426 -99.475 108.086  0.00 97.00      PROA   
ATOM   2286  HA  THR P 145     -25.968 -98.962 108.917  0.00 97.00      PROA   
ATOM   2287  CB  THR P 145     -25.506 -99.192 106.892  0.00 97.00      PROA   
ATOM   2288  HB  THR P 145     -24.503 -99.609 107.139  0.00 97.00      PROA   
ATOM   2289  OG1 THR P 145     -25.322 -97.798 106.661  0.00 97.00      PROA   
ATOM   2290  HG1 THR P 145     -25.945 -97.556 105.965  0.00 97.00      PROA   
ATOM   2291  CG2 THR P 145     -25.984 -99.848 105.582  0.00 97.00      PROA   
ATOM   2292 HG21 THR P 145     -26.962 -99.432 105.260  0.00 97.00      PROA   
ATOM   2293 HG22 THR P 145     -26.082-100.945 105.701  0.00 97.00      PROA   
ATOM   2294 HG23 THR P 145     -25.249 -99.648 104.772  0.00 97.00      PROA   
ATOM   2295  C   THR P 145     -27.799 -98.868 107.918  0.00 97.00      PROA   
ATOM   2296  O   THR P 145     -28.634 -99.368 107.178  0.00 97.00      PROA   
ATOM   2297  N   TYR P 146     -28.057 -97.749 108.625  0.00 97.00      PROA   
ATOM   2298  HN  TYR P 146     -27.365 -97.375 109.240  0.00 97.00      PROA   
ATOM   2299  CA  TYR P 146     -29.307 -97.025 108.575  0.00 97.00      PROA   
ATOM   2300  HA  TYR P 146     -30.022 -97.583 107.992  0.00 97.00      PROA   
ATOM   2301  CB  TYR P 146     -29.913 -96.727 109.968  0.00 97.00      PROA   
ATOM   2302  HB1 TYR P 146     -30.704 -95.952 109.886  0.00 97.00      PROA   
ATOM   2303  HB2 TYR P 146     -29.126 -96.352 110.658  0.00 97.00      PROA   
ATOM   2304  CG  TYR P 146     -30.559 -97.932 110.592  0.00 97.00      PROA   
ATOM   2305  CD1 TYR P 146     -29.798 -98.888 111.284  0.00 97.00      PROA   
ATOM   2306  HD1 TYR P 146     -28.720 -98.813 111.288  0.00 97.00      PROA   
ATOM   2307  CE1 TYR P 146     -30.431 -99.909 112.002  0.00 97.00      PROA   
ATOM   2308  HE1 TYR P 146     -29.839-100.640 112.528  0.00 97.00      PROA   
ATOM   2309  CZ  TYR P 146     -31.828 -99.967 112.056  0.00 97.00      PROA   
ATOM   2310  OH  TYR P 146     -32.465-100.977 112.800  0.00 97.00      PROA   
ATOM   2311  HH  TYR P 146     -31.768-101.526 113.174  0.00 97.00      PROA   
ATOM   2312  CD2 TYR P 146     -31.963 -98.033 110.613  0.00 97.00      PROA   
ATOM   2313  HD2 TYR P 146     -32.559 -97.293 110.100  0.00 97.00      PROA   
ATOM   2314  CE2 TYR P 146     -32.594 -99.044 111.345  0.00 97.00      PROA   
ATOM   2315  HE2 TYR P 146     -33.670 -99.095 111.389  0.00 97.00      PROA   
ATOM   2316  C   TYR P 146     -29.102 -95.701 107.884  0.00 97.00      PROA   
ATOM   2317  O   TYR P 146     -28.077 -95.051 108.043  0.00 97.00      PROA   
ATOM   2318  N   HSD P 147     -30.100 -95.266 107.088  0.00 97.00      PROA   
ATOM   2319  HN  HSD P 147     -30.938 -95.799 106.995  0.00 97.00      PROA   
ATOM   2320  CA  HSD P 147     -30.045 -94.005 106.376  0.00 97.00      PROA   
ATOM   2321  HA  HSD P 147     -29.389 -93.318 106.893  0.00 97.00      PROA   
ATOM   2322  CB  HSD P 147     -29.612 -94.162 104.891  0.00 97.00      PROA   
ATOM   2323  HB1 HSD P 147     -29.455 -93.155 104.448  0.00 97.00      PROA   
ATOM   2324  HB2 HSD P 147     -30.405 -94.666 104.302  0.00 97.00      PROA   
ATOM   2325  ND1 HSD P 147     -27.190 -94.519 104.161  0.00 97.00      PROA   
ATOM   2326  HD1 HSD P 147     -26.997 -93.568 103.913  0.00 97.00      PROA   
ATOM   2327  CG  HSD P 147     -28.368 -94.992 104.701  0.00 97.00      PROA   
ATOM   2328  CE1 HSD P 147     -26.360 -95.583 104.031  0.00 97.00      PROA   
ATOM   2329  HE1 HSD P 147     -25.347 -95.503 103.636  0.00 97.00      PROA   
ATOM   2330  NE2 HSD P 147     -26.925 -96.705 104.430  0.00 97.00      PROA   
ATOM   2331  CD2 HSD P 147     -28.189 -96.335 104.847  0.00 97.00      PROA   
ATOM   2332  HD2 HSD P 147     -28.876 -97.088 105.214  0.00 97.00      PROA   
ATOM   2333  C   HSD P 147     -31.446 -93.447 106.408  0.00 97.00      PROA   
ATOM   2334  O   HSD P 147     -32.398 -94.178 106.659  0.00 97.00      PROA   
ATOM   2335  N   CYS P 148     -31.626 -92.131 106.154  0.00 97.00      PROA   
ATOM   2336  HN  CYS P 148     -30.858 -91.495 106.091  0.00 97.00      PROA   
ATOM   2337  CA  CYS P 148     -32.948 -91.577 105.961  0.00 97.00      PROA   
ATOM   2338  HA  CYS P 148     -33.604 -92.379 105.670  0.00 97.00      PROA   
ATOM   2339  CB  CYS P 148     -33.558 -90.932 107.238  0.00 97.00      PROA   
ATOM   2340  HB1 CYS P 148     -33.534 -91.703 108.039  0.00 97.00      PROA   
ATOM   2341  HB2 CYS P 148     -34.631 -90.713 107.048  0.00 97.00      PROA   
ATOM   2342  SG  CYS P 148     -32.710 -89.434 107.845  0.00 97.00      PROA   
ATOM   2343  C   CYS P 148     -32.967 -90.612 104.799  0.00 97.00      PROA   
ATOM   2344  O   CYS P 148     -31.933 -90.141 104.335  0.00 97.00      PROA   
ATOM   2345  N   SER P 149     -34.180 -90.303 104.288  0.00 97.00      PROA   
ATOM   2346  HN  SER P 149     -35.003 -90.747 104.637  0.00 97.00      PROA   
ATOM   2347  CA  SER P 149     -34.354 -89.285 103.273  0.00 97.00      PROA   
ATOM   2348  HA  SER P 149     -33.578 -88.548 103.414  0.00 97.00      PROA   
ATOM   2349  CB  SER P 149     -34.335 -89.796 101.797  0.00 97.00      PROA   
ATOM   2350  HB1 SER P 149     -33.416 -90.403 101.656  0.00 97.00      PROA   
ATOM   2351  HB2 SER P 149     -34.287 -88.934 101.099  0.00 97.00      PROA   
ATOM   2352  OG  SER P 149     -35.466 -90.591 101.441  0.00 97.00      PROA   
ATOM   2353  HG1 SER P 149     -36.247 -90.138 101.767  0.00 97.00      PROA   
ATOM   2354  C   SER P 149     -35.668 -88.601 103.518  0.00 97.00      PROA   
ATOM   2355  O   SER P 149     -36.602 -89.213 104.018  0.00 97.00      PROA   
ATOM   2356  N   GLY P 150     -35.766 -87.308 103.143  0.00 97.00      PROA   
ATOM   2357  HN  GLY P 150     -34.978 -86.850 102.738  0.00 97.00      PROA   
ATOM   2358  CA  GLY P 150     -37.000 -86.548 103.187  0.00 97.00      PROA   
ATOM   2359  HA1 GLY P 150     -37.018 -85.985 104.107  0.00 97.00      PROA   
ATOM   2360  HA2 GLY P 150     -37.849 -87.206 103.055  0.00 97.00      PROA   
ATOM   2361  C   GLY P 150     -36.988 -85.585 102.043  0.00 97.00      PROA   
ATOM   2362  O   GLY P 150     -36.032 -85.534 101.282  0.00 97.00      PROA   
ATOM   2363  N   MET P 151     -38.062 -84.785 101.894  0.00 97.00      PROA   
ATOM   2364  HN  MET P 151     -38.866 -84.908 102.474  0.00 97.00      PROA   
ATOM   2365  CA  MET P 151     -38.236 -83.836 100.820  0.00 97.00      PROA   
ATOM   2366  HA  MET P 151     -37.362 -83.823 100.187  0.00 97.00      PROA   
ATOM   2367  CB  MET P 151     -39.492 -84.223  99.992  0.00 97.00      PROA   
ATOM   2368  HB1 MET P 151     -40.401 -83.721 100.377  0.00 97.00      PROA   
ATOM   2369  HB2 MET P 151     -39.663 -85.316 100.148  0.00 97.00      PROA   
ATOM   2370  CG  MET P 151     -39.371 -84.031  98.468  0.00 97.00      PROA   
ATOM   2371  HG1 MET P 151     -40.291 -84.460  98.010  0.00 97.00      PROA   
ATOM   2372  HG2 MET P 151     -38.512 -84.635  98.101  0.00 97.00      PROA   
ATOM   2373  SD  MET P 151     -39.193 -82.312  97.911  0.00 97.00      PROA   
ATOM   2374  CE  MET P 151     -39.352 -82.698  96.146  0.00 97.00      PROA   
ATOM   2375  HE1 MET P 151     -40.363 -83.101  95.923  0.00 97.00      PROA   
ATOM   2376  HE2 MET P 151     -38.603 -83.456  95.829  0.00 97.00      PROA   
ATOM   2377  HE3 MET P 151     -39.204 -81.787  95.527  0.00 97.00      PROA   
ATOM   2378  C   MET P 151     -38.413 -82.461 101.447  0.00 97.00      PROA   
ATOM   2379  O   MET P 151     -39.096 -82.303 102.455  0.00 97.00      PROA   
ATOM   2380  N   GLY P 152     -37.775 -81.425 100.852  0.00 97.00      PROA   
ATOM   2381  HN  GLY P 152     -37.157 -81.621 100.094  0.00 97.00      PROA   
ATOM   2382  CA  GLY P 152     -38.009 -80.023 101.183  0.00 97.00      PROA   
ATOM   2383  HA1 GLY P 152     -37.130 -79.625 101.660  0.00 97.00      PROA   
ATOM   2384  HA2 GLY P 152     -38.896 -79.933 101.795  0.00 97.00      PROA   
ATOM   2385  C   GLY P 152     -38.273 -79.246  99.924  0.00 97.00      PROA   
ATOM   2386  O   GLY P 152     -39.416 -78.954  99.589  0.00 97.00      PROA   
ATOM   2387  N   LYS P 153     -37.207 -78.867  99.188  0.00 97.00      PROA   
ATOM   2388  HN  LYS P 153     -36.280 -78.963  99.547  0.00 97.00      PROA   
ATOM   2389  CA  LYS P 153     -37.324 -78.366  97.828  0.00 97.00      PROA   
ATOM   2390  HA  LYS P 153     -38.366 -78.326  97.555  0.00 97.00      PROA   
ATOM   2391  CB  LYS P 153     -36.715 -76.948  97.670  0.00 97.00      PROA   
ATOM   2392  HB1 LYS P 153     -36.506 -76.729  96.600  0.00 97.00      PROA   
ATOM   2393  HB2 LYS P 153     -35.747 -76.909  98.214  0.00 97.00      PROA   
ATOM   2394  CG  LYS P 153     -37.637 -75.823  98.185  0.00 97.00      PROA   
ATOM   2395  HG1 LYS P 153     -37.088 -74.858  98.105  0.00 97.00      PROA   
ATOM   2396  HG2 LYS P 153     -37.871 -75.991  99.259  0.00 97.00      PROA   
ATOM   2397  CD  LYS P 153     -38.943 -75.732  97.376  0.00 97.00      PROA   
ATOM   2398  HD1 LYS P 153     -39.542 -76.651  97.562  0.00 97.00      PROA   
ATOM   2399  HD2 LYS P 153     -38.674 -75.710  96.295  0.00 97.00      PROA   
ATOM   2400  CE  LYS P 153     -39.809 -74.512  97.708  0.00 97.00      PROA   
ATOM   2401  HE1 LYS P 153     -39.265 -73.570  97.487  0.00 97.00      PROA   
ATOM   2402  HE2 LYS P 153     -40.107 -74.523  98.778  0.00 97.00      PROA   
ATOM   2403  NZ  LYS P 153     -41.044 -74.537  96.887  0.00 97.00      PROA   
ATOM   2404  HZ1 LYS P 153     -41.570 -75.411  97.091  0.00 97.00      PROA   
ATOM   2405  HZ2 LYS P 153     -40.786 -74.525  95.879  0.00 97.00      PROA   
ATOM   2406  HZ3 LYS P 153     -41.639 -73.714  97.103  0.00 97.00      PROA   
ATOM   2407  C   LYS P 153     -36.745 -79.329  96.817  0.00 97.00      PROA   
ATOM   2408  O   LYS P 153     -36.849 -79.120  95.609  0.00 97.00      PROA   
ATOM   2409  N   HSD P 154     -36.187 -80.452  97.303  0.00 97.00      PROA   
ATOM   2410  HN  HSD P 154     -36.094 -80.583  98.285  0.00 97.00      PROA   
ATOM   2411  CA  HSD P 154     -35.806 -81.592  96.512  0.00 97.00      PROA   
ATOM   2412  HA  HSD P 154     -36.615 -81.833  95.836  0.00 97.00      PROA   
ATOM   2413  CB  HSD P 154     -34.486 -81.398  95.721  0.00 97.00      PROA   
ATOM   2414  HB1 HSD P 154     -33.676 -81.096  96.421  0.00 97.00      PROA   
ATOM   2415  HB2 HSD P 154     -34.630 -80.566  94.998  0.00 97.00      PROA   
ATOM   2416  ND1 HSD P 154     -32.946 -83.368  95.220  0.00 97.00      PROA   
ATOM   2417  HD1 HSD P 154     -32.354 -83.265  96.021  0.00 97.00      PROA   
ATOM   2418  CG  HSD P 154     -34.069 -82.617  94.941  0.00 97.00      PROA   
ATOM   2419  CE1 HSD P 154     -32.918 -84.382  94.322  0.00 97.00      PROA   
ATOM   2420  HE1 HSD P 154     -32.131 -85.135  94.311  0.00 97.00      PROA   
ATOM   2421  NE2 HSD P 154     -33.943 -84.342  93.493  0.00 97.00      PROA   
ATOM   2422  CD2 HSD P 154     -34.659 -83.220  93.872  0.00 97.00      PROA   
ATOM   2423  HD2 HSD P 154     -35.553 -82.943  93.328  0.00 97.00      PROA   
ATOM   2424  C   HSD P 154     -35.686 -82.691  97.536  0.00 97.00      PROA   
ATOM   2425  O   HSD P 154     -35.758 -82.424  98.734  0.00 97.00      PROA   
ATOM   2426  N   ARG P 155     -35.531 -83.971  97.119  0.00 97.00      PROA   
ATOM   2427  HN  ARG P 155     -35.497 -84.199  96.148  0.00 97.00      PROA   
ATOM   2428  CA  ARG P 155     -35.184 -85.025  98.053  0.00 97.00      PROA   
ATOM   2429  HA  ARG P 155     -35.871 -84.937  98.882  0.00 97.00      PROA   
ATOM   2430  CB  ARG P 155     -35.366 -86.464  97.502  0.00 97.00      PROA   
ATOM   2431  HB1 ARG P 155     -36.457 -86.634  97.350  0.00 97.00      PROA   
ATOM   2432  HB2 ARG P 155     -35.036 -87.184  98.283  0.00 97.00      PROA   
ATOM   2433  CG  ARG P 155     -34.639 -86.752  96.169  0.00 97.00      PROA   
ATOM   2434  HG1 ARG P 155     -33.821 -86.016  96.042  0.00 97.00      PROA   
ATOM   2435  HG2 ARG P 155     -35.339 -86.608  95.317  0.00 97.00      PROA   
ATOM   2436  CD  ARG P 155     -33.975 -88.137  96.079  0.00 97.00      PROA   
ATOM   2437  HD1 ARG P 155     -33.154 -88.197  96.830  0.00 97.00      PROA   
ATOM   2438  HD2 ARG P 155     -33.563 -88.313  95.061  0.00 97.00      PROA   
ATOM   2439  NE  ARG P 155     -35.029 -89.162  96.362  0.00 97.00      PROA   
ATOM   2440  HE  ARG P 155     -35.981 -88.912  96.215  0.00 97.00      PROA   
ATOM   2441  CZ  ARG P 155     -34.794 -90.335  96.987  0.00 97.00      PROA   
ATOM   2442  NH1 ARG P 155     -33.560 -90.812  97.200  0.00 97.00      PROA   
ATOM   2443 HH11 ARG P 155     -32.785 -90.330  96.805  0.00 97.00      PROA   
ATOM   2444 HH12 ARG P 155     -33.466 -91.696  97.651  0.00 97.00      PROA   
ATOM   2445  NH2 ARG P 155     -35.834 -91.069  97.425  0.00 97.00      PROA   
ATOM   2446 HH21 ARG P 155     -36.761 -90.732  97.291  0.00 97.00      PROA   
ATOM   2447 HH22 ARG P 155     -35.645 -91.897  97.945  0.00 97.00      PROA   
ATOM   2448  C   ARG P 155     -33.781 -84.861  98.626  0.00 97.00      PROA   
ATOM   2449  O   ARG P 155     -32.820 -84.585  97.912  0.00 97.00      PROA   
ATOM   2450  N   TYR P 156     -33.638 -85.035  99.953  0.00 97.00      PROA   
ATOM   2451  HN  TYR P 156     -34.440 -85.206 100.525  0.00 97.00      PROA   
ATOM   2452  CA  TYR P 156     -32.380 -84.924 100.657  0.00 97.00      PROA   
ATOM   2453  HA  TYR P 156     -31.573 -84.741  99.961  0.00 97.00      PROA   
ATOM   2454  CB  TYR P 156     -32.413 -83.817 101.748  0.00 97.00      PROA   
ATOM   2455  HB1 TYR P 156     -31.415 -83.676 102.208  0.00 97.00      PROA   
ATOM   2456  HB2 TYR P 156     -33.137 -84.108 102.538  0.00 97.00      PROA   
ATOM   2457  CG  TYR P 156     -32.865 -82.485 101.194  0.00 97.00      PROA   
ATOM   2458  CD1 TYR P 156     -32.311 -81.953 100.014  0.00 97.00      PROA   
ATOM   2459  HD1 TYR P 156     -31.550 -82.503  99.482  0.00 97.00      PROA   
ATOM   2460  CE1 TYR P 156     -32.758 -80.729  99.500  0.00 97.00      PROA   
ATOM   2461  HE1 TYR P 156     -32.337 -80.347  98.582  0.00 97.00      PROA   
ATOM   2462  CZ  TYR P 156     -33.755 -80.013 100.173  0.00 97.00      PROA   
ATOM   2463  OH  TYR P 156     -34.208 -78.779  99.665  0.00 97.00      PROA   
ATOM   2464  HH  TYR P 156     -33.549 -78.461  99.045  0.00 97.00      PROA   
ATOM   2465  CD2 TYR P 156     -33.848 -81.739 101.871  0.00 97.00      PROA   
ATOM   2466  HD2 TYR P 156     -34.275 -82.121 102.786  0.00 97.00      PROA   
ATOM   2467  CE2 TYR P 156     -34.289 -80.512 101.365  0.00 97.00      PROA   
ATOM   2468  HE2 TYR P 156     -35.033 -79.946 101.904  0.00 97.00      PROA   
ATOM   2469  C   TYR P 156     -32.134 -86.261 101.312  0.00 97.00      PROA   
ATOM   2470  O   TYR P 156     -33.065 -86.893 101.795  0.00 97.00      PROA   
ATOM   2471  N   THR P 157     -30.865 -86.732 101.323  0.00 97.00      PROA   
ATOM   2472  HN  THR P 157     -30.133 -86.223 100.880  0.00 97.00      PROA   
ATOM   2473  CA  THR P 157     -30.452 -87.999 101.906  0.00 97.00      PROA   
ATOM   2474  HA  THR P 157     -31.305 -88.510 102.333  0.00 97.00      PROA   
ATOM   2475  CB  THR P 157     -29.756 -88.933 100.916  0.00 97.00      PROA   
ATOM   2476  HB  THR P 157     -29.215 -89.758 101.439  0.00 97.00      PROA   
ATOM   2477  OG1 THR P 157     -28.840 -88.225 100.085  0.00 97.00      PROA   
ATOM   2478  HG1 THR P 157     -28.136 -87.916 100.659  0.00 97.00      PROA   
ATOM   2479  CG2 THR P 157     -30.808 -89.570  99.995  0.00 97.00      PROA   
ATOM   2480 HG21 THR P 157     -31.378 -88.784  99.457  0.00 97.00      PROA   
ATOM   2481 HG22 THR P 157     -31.509 -90.195 100.583  0.00 97.00      PROA   
ATOM   2482 HG23 THR P 157     -30.303 -90.218  99.245  0.00 97.00      PROA   
ATOM   2483  C   THR P 157     -29.482 -87.716 103.028  0.00 97.00      PROA   
ATOM   2484  O   THR P 157     -28.623 -86.846 102.911  0.00 97.00      PROA   
ATOM   2485  N   SER P 158     -29.589 -88.461 104.153  0.00 97.00      PROA   
ATOM   2486  HN  SER P 158     -30.316 -89.141 104.256  0.00 97.00      PROA   
ATOM   2487  CA  SER P 158     -28.680 -88.331 105.276  0.00 97.00      PROA   
ATOM   2488  HA  SER P 158     -28.466 -87.282 105.410  0.00 97.00      PROA   
ATOM   2489  CB  SER P 158     -29.288 -88.874 106.604  0.00 97.00      PROA   
ATOM   2490  HB1 SER P 158     -30.297 -88.427 106.723  0.00 97.00      PROA   
ATOM   2491  HB2 SER P 158     -28.675 -88.556 107.472  0.00 97.00      PROA   
ATOM   2492  OG  SER P 158     -29.417 -90.296 106.635  0.00 97.00      PROA   
ATOM   2493  HG1 SER P 158     -28.537 -90.655 106.797  0.00 97.00      PROA   
ATOM   2494  C   SER P 158     -27.369 -89.048 105.031  0.00 97.00      PROA   
ATOM   2495  O   SER P 158     -27.215 -89.832 104.097  0.00 97.00      PROA   
ATOM   2496  N   ALA P 159     -26.398 -88.830 105.945  0.00 97.00      PROA   
ATOM   2497  HN  ALA P 159     -26.479 -88.091 106.611  0.00 97.00      PROA   
ATOM   2498  CA  ALA P 159     -25.298 -89.745 106.165  0.00 97.00      PROA   
ATOM   2499  HA  ALA P 159     -24.771 -89.855 105.226  0.00 97.00      PROA   
ATOM   2500  CB  ALA P 159     -24.331 -89.190 107.230  0.00 97.00      PROA   
ATOM   2501  HB1 ALA P 159     -24.849 -89.069 108.206  0.00 97.00      PROA   
ATOM   2502  HB2 ALA P 159     -23.952 -88.192 106.916  0.00 97.00      PROA   
ATOM   2503  HB3 ALA P 159     -23.461 -89.863 107.373  0.00 97.00      PROA   
ATOM   2504  C   ALA P 159     -25.793 -91.126 106.597  0.00 97.00      PROA   
ATOM   2505  O   ALA P 159     -26.844 -91.253 107.222  0.00 97.00      PROA   
ATOM   2506  N   GLY P 160     -25.052 -92.206 106.247  0.00 97.00      PROA   
ATOM   2507  HN  GLY P 160     -24.201 -92.093 105.741  0.00 97.00      PROA   
ATOM   2508  CA  GLY P 160     -25.355 -93.552 106.708  0.00 97.00      PROA   
ATOM   2509  HA1 GLY P 160     -24.904 -94.247 106.016  0.00 97.00      PROA   
ATOM   2510  HA2 GLY P 160     -26.424 -93.681 106.793  0.00 97.00      PROA   
ATOM   2511  C   GLY P 160     -24.719 -93.794 108.044  0.00 97.00      PROA   
ATOM   2512  O   GLY P 160     -23.546 -93.485 108.234  0.00 97.00      PROA   
ATOM   2513  N   ILE P 161     -25.475 -94.390 108.993  0.00 97.00      PROA   
ATOM   2514  HN  ILE P 161     -26.424 -94.632 108.795  0.00 97.00      PROA   
ATOM   2515  CA  ILE P 161     -24.996 -94.674 110.331  0.00 97.00      PROA   
ATOM   2516  HA  ILE P 161     -23.963 -94.373 110.419  0.00 97.00      PROA   
ATOM   2517  CB  ILE P 161     -25.794 -93.961 111.427  0.00 97.00      PROA   
ATOM   2518  HB  ILE P 161     -26.851 -94.318 111.396  0.00 97.00      PROA   
ATOM   2519  CG2 ILE P 161     -25.208 -94.303 112.818  0.00 97.00      PROA   
ATOM   2520 HG21 ILE P 161     -24.122 -94.074 112.848  0.00 97.00      PROA   
ATOM   2521 HG22 ILE P 161     -25.353 -95.373 113.071  0.00 97.00      PROA   
ATOM   2522 HG23 ILE P 161     -25.710 -93.693 113.598  0.00 97.00      PROA   
ATOM   2523  CG1 ILE P 161     -25.845 -92.422 111.207  0.00 97.00      PROA   
ATOM   2524 HG11 ILE P 161     -26.486 -91.986 112.006  0.00 97.00      PROA   
ATOM   2525 HG12 ILE P 161     -26.343 -92.202 110.239  0.00 97.00      PROA   
ATOM   2526  CD  ILE P 161     -24.483 -91.713 111.244  0.00 97.00      PROA   
ATOM   2527  HD1 ILE P 161     -23.809 -92.102 110.453  0.00 97.00      PROA   
ATOM   2528  HD2 ILE P 161     -23.984 -91.849 112.227  0.00 97.00      PROA   
ATOM   2529  HD3 ILE P 161     -24.614 -90.622 111.080  0.00 97.00      PROA   
ATOM   2530  C   ILE P 161     -25.053 -96.174 110.531  0.00 97.00      PROA   
ATOM   2531  O   ILE P 161     -26.114 -96.788 110.475  0.00 97.00      PROA   
ATOM   2532  N   SER P 162     -23.885 -96.809 110.774  0.00 97.00      PROA   
ATOM   2533  HN  SER P 162     -23.023 -96.307 110.789  0.00 97.00      PROA   
ATOM   2534  CA  SER P 162     -23.787 -98.243 110.964  0.00 97.00      PROA   
ATOM   2535  HA  SER P 162     -24.588 -98.726 110.425  0.00 97.00      PROA   
ATOM   2536  CB  SER P 162     -22.452 -98.813 110.418  0.00 97.00      PROA   
ATOM   2537  HB1 SER P 162     -22.417 -98.642 109.320  0.00 97.00      PROA   
ATOM   2538  HB2 SER P 162     -22.385 -99.908 110.596  0.00 97.00      PROA   
ATOM   2539  OG  SER P 162     -21.326 -98.158 110.999  0.00 97.00      PROA   
ATOM   2540  HG1 SER P 162     -21.457 -98.212 111.951  0.00 97.00      PROA   
ATOM   2541  C   SER P 162     -23.910 -98.630 112.424  0.00 97.00      PROA   
ATOM   2542  O   SER P 162     -23.085 -98.242 113.250  0.00 97.00      PROA   
ATOM   2543  N   VAL P 163     -24.931 -99.449 112.770  0.00 97.00      PROA   
ATOM   2544  HN  VAL P 163     -25.604 -99.742 112.093  0.00 97.00      PROA   
ATOM   2545  CA  VAL P 163     -25.109 -99.964 114.114  0.00 97.00      PROA   
ATOM   2546  HA  VAL P 163     -24.341 -99.550 114.748  0.00 97.00      PROA   
ATOM   2547  CB  VAL P 163     -26.446 -99.617 114.768  0.00 97.00      PROA   
ATOM   2548  HB  VAL P 163     -26.416 -99.929 115.839  0.00 97.00      PROA   
ATOM   2549  CG1 VAL P 163     -26.629 -98.087 114.739  0.00 97.00      PROA   
ATOM   2550 HG11 VAL P 163     -26.738 -97.716 113.697  0.00 97.00      PROA   
ATOM   2551 HG12 VAL P 163     -25.764 -97.577 115.212  0.00 97.00      PROA   
ATOM   2552 HG13 VAL P 163     -27.549 -97.817 115.299  0.00 97.00      PROA   
ATOM   2553  CG2 VAL P 163     -27.638-100.325 114.096  0.00 97.00      PROA   
ATOM   2554 HG21 VAL P 163     -27.605-101.422 114.254  0.00 97.00      PROA   
ATOM   2555 HG22 VAL P 163     -27.641-100.122 113.006  0.00 97.00      PROA   
ATOM   2556 HG23 VAL P 163     -28.592 -99.949 114.525  0.00 97.00      PROA   
ATOM   2557  C   VAL P 163     -24.900-101.460 114.077  0.00 97.00      PROA   
ATOM   2558  O   VAL P 163     -25.357-102.152 113.174  0.00 97.00      PROA   
ATOM   2559  N   THR P 164     -24.162-102.005 115.066  0.00 97.00      PROA   
ATOM   2560  HN  THR P 164     -23.787-101.423 115.787  0.00 97.00      PROA   
ATOM   2561  CA  THR P 164     -23.869-103.430 115.115  0.00 97.00      PROA   
ATOM   2562  HA  THR P 164     -24.320-103.936 114.276  0.00 97.00      PROA   
ATOM   2563  CB  THR P 164     -22.378-103.740 115.062  0.00 97.00      PROA   
ATOM   2564  HB  THR P 164     -21.863-103.375 115.978  0.00 97.00      PROA   
ATOM   2565  OG1 THR P 164     -21.777-103.096 113.946  0.00 97.00      PROA   
ATOM   2566  HG1 THR P 164     -22.155-102.217 113.897  0.00 97.00      PROA   
ATOM   2567  CG2 THR P 164     -22.144-105.252 114.879  0.00 97.00      PROA   
ATOM   2568 HG21 THR P 164     -22.600-105.586 113.922  0.00 97.00      PROA   
ATOM   2569 HG22 THR P 164     -22.581-105.846 115.704  0.00 97.00      PROA   
ATOM   2570 HG23 THR P 164     -21.053-105.461 114.826  0.00 97.00      PROA   
ATOM   2571  C   THR P 164     -24.474-103.969 116.396  0.00 97.00      PROA   
ATOM   2572  O   THR P 164     -24.052-103.597 117.483  0.00 97.00      PROA   
ATOM   2573  N   VAL P 165     -25.493-104.859 116.305  0.00 97.00      PROA   
ATOM   2574  HN  VAL P 165     -25.830-105.113 115.398  0.00 97.00      PROA   
ATOM   2575  CA  VAL P 165     -26.231-105.421 117.440  0.00 97.00      PROA   
ATOM   2576  HA  VAL P 165     -26.240-104.666 118.211  0.00 97.00      PROA   
ATOM   2577  CB  VAL P 165     -27.697-105.688 117.061  0.00 97.00      PROA   
ATOM   2578  HB  VAL P 165     -27.733-106.434 116.237  0.00 97.00      PROA   
ATOM   2579  CG1 VAL P 165     -28.572-106.200 118.229  0.00 97.00      PROA   
ATOM   2580 HG11 VAL P 165     -28.394-105.595 119.143  0.00 97.00      PROA   
ATOM   2581 HG12 VAL P 165     -28.381-107.269 118.448  0.00 97.00      PROA   
ATOM   2582 HG13 VAL P 165     -29.645-106.111 117.965  0.00 97.00      PROA   
ATOM   2583  CG2 VAL P 165     -28.316-104.362 116.565  0.00 97.00      PROA   
ATOM   2584 HG21 VAL P 165     -27.808-103.971 115.662  0.00 97.00      PROA   
ATOM   2585 HG22 VAL P 165     -28.259-103.597 117.369  0.00 97.00      PROA   
ATOM   2586 HG23 VAL P 165     -29.386-104.521 116.314  0.00 97.00      PROA   
ATOM   2587  C   VAL P 165     -25.499-106.667 117.977  0.00 97.00      PROA   
ATOM   2588  O   VAL P 165     -24.480-107.061 117.420  0.00 97.00      PROA   
ATOM   2589  N   LYS P 166     -25.957-107.319 119.083  0.00 97.00      PROA   
ATOM   2590  HN  LYS P 166     -26.756-106.988 119.581  0.00 97.00      PROA   
ATOM   2591  CA  LYS P 166     -25.472-108.622 119.509  0.00 97.00      PROA   
ATOM   2592  HA  LYS P 166     -25.062-109.162 118.665  0.00 97.00      PROA   
ATOM   2593  CB  LYS P 166     -24.506-108.620 120.741  0.00 97.00      PROA   
ATOM   2594  HB1 LYS P 166     -24.076-109.638 120.870  0.00 97.00      PROA   
ATOM   2595  HB2 LYS P 166     -25.089-108.390 121.663  0.00 97.00      PROA   
ATOM   2596  CG  LYS P 166     -23.376-107.572 120.740  0.00 97.00      PROA   
ATOM   2597  HG1 LYS P 166     -22.890-107.579 121.741  0.00 97.00      PROA   
ATOM   2598  HG2 LYS P 166     -23.877-106.585 120.648  0.00 97.00      PROA   
ATOM   2599  CD  LYS P 166     -22.282-107.796 119.673  0.00 97.00      PROA   
ATOM   2600  HD1 LYS P 166     -22.732-108.315 118.798  0.00 97.00      PROA   
ATOM   2601  HD2 LYS P 166     -21.515-108.485 120.089  0.00 97.00      PROA   
ATOM   2602  CE  LYS P 166     -21.574-106.522 119.174  0.00 97.00      PROA   
ATOM   2603  HE1 LYS P 166     -20.977-106.752 118.264  0.00 97.00      PROA   
ATOM   2604  HE2 LYS P 166     -20.916-106.082 119.950  0.00 97.00      PROA   
ATOM   2605  NZ  LYS P 166     -22.590-105.526 118.804  0.00 97.00      PROA   
ATOM   2606  HZ1 LYS P 166     -23.057-105.146 119.652  0.00 97.00      PROA   
ATOM   2607  HZ2 LYS P 166     -23.313-106.039 118.253  0.00 97.00      PROA   
ATOM   2608  HZ3 LYS P 166     -22.237-104.743 118.223  0.00 97.00      PROA   
ATOM   2609  C   LYS P 166     -26.704-109.343 119.995  0.00 97.00      PROA   
ATOM   2610  O   LYS P 166     -27.598-108.710 120.550  0.00 97.00      PROA   
ATOM   2611  N   GLU P 167     -26.717-110.695 119.844  0.00  0.00      PROA   
ATOM   2612  HN  GLU P 167     -25.990-111.162 119.346  0.00  0.00      PROA   
ATOM   2613  CA  GLU P 167     -27.654-111.576 120.511  0.00  0.00      PROA   
ATOM   2614  HA  GLU P 167     -28.300-110.991 121.150  0.00  0.00      PROA   
ATOM   2615  CB  GLU P 167     -28.529-112.466 119.572  0.00  0.00      PROA   
ATOM   2616  HB1 GLU P 167     -28.842-111.857 118.697  0.00  0.00      PROA   
ATOM   2617  HB2 GLU P 167     -29.448-112.693 120.158  0.00  0.00      PROA   
ATOM   2618  CG  GLU P 167     -27.946-113.819 119.096  0.00  0.00      PROA   
ATOM   2619  HG1 GLU P 167     -27.573-114.420 119.952  0.00  0.00      PROA   
ATOM   2620  HG2 GLU P 167     -27.102-113.638 118.399  0.00  0.00      PROA   
ATOM   2621  CD  GLU P 167     -29.032-114.664 118.417  0.00  0.00      PROA   
ATOM   2622  OE1 GLU P 167     -30.074-114.927 119.076  0.00  0.00      PROA   
ATOM   2623  OE2 GLU P 167     -28.827-115.076 117.246  0.00  0.00      PROA   
ATOM   2624  C   GLU P 167     -26.766-112.438 121.366  0.00  0.00      PROA   
ATOM   2625  O   GLU P 167     -25.631-112.737 120.994  0.00  0.00      PROA   
ATOM   2626  N   LEU P 168     -27.258-112.807 122.573  0.00  0.00      PROA   
ATOM   2627  HN  LEU P 168     -28.182-112.551 122.849  0.00  0.00      PROA   
ATOM   2628  CA  LEU P 168     -26.505-113.537 123.569  0.00  0.00      PROA   
ATOM   2629  HA  LEU P 168     -25.583-112.992 123.709  0.00  0.00      PROA   
ATOM   2630  CB  LEU P 168     -27.227-113.611 124.943  0.00  0.00      PROA   
ATOM   2631  HB1 LEU P 168     -26.569-114.175 125.644  0.00  0.00      PROA   
ATOM   2632  HB2 LEU P 168     -28.179-114.177 124.844  0.00  0.00      PROA   
ATOM   2633  CG  LEU P 168     -27.528-112.252 125.640  0.00  0.00      PROA   
ATOM   2634  HG  LEU P 168     -27.718-112.500 126.711  0.00  0.00      PROA   
ATOM   2635  CD1 LEU P 168     -26.329-111.282 125.631  0.00  0.00      PROA   
ATOM   2636 HD11 LEU P 168     -26.114-110.935 124.598  0.00  0.00      PROA   
ATOM   2637 HD12 LEU P 168     -25.425-111.783 126.035  0.00  0.00      PROA   
ATOM   2638 HD13 LEU P 168     -26.551-110.393 126.259  0.00  0.00      PROA   
ATOM   2639  CD2 LEU P 168     -28.819-111.569 125.141  0.00  0.00      PROA   
ATOM   2640 HD21 LEU P 168     -29.674-112.276 125.187  0.00  0.00      PROA   
ATOM   2641 HD22 LEU P 168     -28.701-111.216 124.097  0.00  0.00      PROA   
ATOM   2642 HD23 LEU P 168     -29.056-110.690 125.777  0.00  0.00      PROA   
ATOM   2643  C   LEU P 168     -26.108-114.941 123.154  0.00  0.00      PROA   
ATOM   2644  O   LEU P 168     -24.953-115.323 123.340  0.00  0.00      PROA   
ATOM   2645  N   PHE P 169     -27.042-115.738 122.575  0.00  0.00      PROA   
ATOM   2646  HN  PHE P 169     -27.971-115.424 122.400  0.00  0.00      PROA   
ATOM   2647  CA  PHE P 169     -26.753-117.112 122.212  0.00  0.00      PROA   
ATOM   2648  HA  PHE P 169     -25.803-117.104 121.697  0.00  0.00      PROA   
ATOM   2649  CB  PHE P 169     -26.651-118.093 123.433  0.00  0.00      PROA   
ATOM   2650  HB1 PHE P 169     -25.752-117.813 124.025  0.00  0.00      PROA   
ATOM   2651  HB2 PHE P 169     -26.494-119.136 123.092  0.00  0.00      PROA   
ATOM   2652  CG  PHE P 169     -27.837-118.079 124.378  0.00  0.00      PROA   
ATOM   2653  CD1 PHE P 169     -27.882-117.187 125.467  0.00  0.00      PROA   
ATOM   2654  HD1 PHE P 169     -27.092-116.464 125.597  0.00  0.00      PROA   
ATOM   2655  CE1 PHE P 169     -28.925-117.243 126.400  0.00  0.00      PROA   
ATOM   2656  HE1 PHE P 169     -28.948-116.549 127.227  0.00  0.00      PROA   
ATOM   2657  CZ  PHE P 169     -29.931-118.208 126.268  0.00  0.00      PROA   
ATOM   2658  HZ  PHE P 169     -30.735-118.253 126.987  0.00  0.00      PROA   
ATOM   2659  CD2 PHE P 169     -28.847-119.052 124.270  0.00  0.00      PROA   
ATOM   2660  HD2 PHE P 169     -28.805-119.775 123.471  0.00  0.00      PROA   
ATOM   2661  CE2 PHE P 169     -29.890-119.116 125.202  0.00  0.00      PROA   
ATOM   2662  HE2 PHE P 169     -30.660-119.867 125.102  0.00  0.00      PROA   
ATOM   2663  C   PHE P 169     -27.808-117.558 121.219  0.00  0.00      PROA   
ATOM   2664  O   PHE P 169     -28.869-116.943 121.179  0.00  0.00      PROA   
ATOM   2665  N   PRO P 170     -27.605-118.575 120.374  0.00  0.00      PROA   
ATOM   2666  CD  PRO P 170     -26.314-119.229 120.150  0.00  0.00      PROA   
ATOM   2667  HD1 PRO P 170     -25.767-119.424 121.094  0.00  0.00      PROA   
ATOM   2668  HD2 PRO P 170     -25.705-118.578 119.486  0.00  0.00      PROA   
ATOM   2669  CA  PRO P 170     -28.640-119.118 119.498  0.00  0.00      PROA   
ATOM   2670  HA  PRO P 170     -29.031-118.313 118.891  0.00  0.00      PROA   
ATOM   2671  CB  PRO P 170     -27.918-120.172 118.639  0.00  0.00      PROA   
ATOM   2672  HB1 PRO P 170     -27.602-119.695 117.685  0.00  0.00      PROA   
ATOM   2673  HB2 PRO P 170     -28.538-121.060 118.401  0.00  0.00      PROA   
ATOM   2674  CG  PRO P 170     -26.663-120.538 119.440  0.00  0.00      PROA   
ATOM   2675  HG1 PRO P 170     -26.917-121.315 120.195  0.00  0.00      PROA   
ATOM   2676  HG2 PRO P 170     -25.841-120.905 118.794  0.00  0.00      PROA   
ATOM   2677  C   PRO P 170     -29.797-119.718 120.269  0.00  0.00      PROA   
ATOM   2678  O   PRO P 170     -29.562-120.508 121.183  0.00  0.00      PROA   
ATOM   2679  N   ALA P 171     -31.049-119.352 119.895  0.00  0.00      PROA   
ATOM   2680  HN  ALA P 171     -31.181-118.703 119.150  0.00  0.00      PROA   
ATOM   2681  CA  ALA P 171     -32.277-119.845 120.483  0.00  0.00      PROA   
ATOM   2682  HA  ALA P 171     -32.192-119.637 121.538  0.00  0.00      PROA   
ATOM   2683  CB  ALA P 171     -33.518-119.110 119.936  0.00  0.00      PROA   
ATOM   2684  HB1 ALA P 171     -33.619-119.271 118.841  0.00  0.00      PROA   
ATOM   2685  HB2 ALA P 171     -33.419-118.019 120.119  0.00  0.00      PROA   
ATOM   2686  HB3 ALA P 171     -34.445-119.460 120.438  0.00  0.00      PROA   
ATOM   2687  C   ALA P 171     -32.461-121.335 120.244  0.00  0.00      PROA   
ATOM   2688  O   ALA P 171     -32.036-121.815 119.193  0.00  0.00      PROA   
ATOM   2689  N   PRO P 172     -33.065-122.110 121.148  0.00  0.00      PROA   
ATOM   2690  CD  PRO P 172     -33.430-121.663 122.496  0.00  0.00      PROA   
ATOM   2691  HD1 PRO P 172     -34.200-120.864 122.447  0.00  0.00      PROA   
ATOM   2692  HD2 PRO P 172     -32.517-121.290 123.012  0.00  0.00      PROA   
ATOM   2693  CA  PRO P 172     -33.059-123.560 121.044  0.00  0.00      PROA   
ATOM   2694  HA  PRO P 172     -32.135-123.903 120.601  0.00  0.00      PROA   
ATOM   2695  CB  PRO P 172     -33.213-124.047 122.496  0.00  0.00      PROA   
ATOM   2696  HB1 PRO P 172     -32.198-124.143 122.945  0.00  0.00      PROA   
ATOM   2697  HB2 PRO P 172     -33.732-125.022 122.591  0.00  0.00      PROA   
ATOM   2698  CG  PRO P 172     -33.956-122.911 123.208  0.00  0.00      PROA   
ATOM   2699  HG1 PRO P 172     -35.049-123.009 123.035  0.00  0.00      PROA   
ATOM   2700  HG2 PRO P 172     -33.754-122.896 124.295  0.00  0.00      PROA   
ATOM   2701  C   PRO P 172     -34.224-124.041 120.210  0.00  0.00      PROA   
ATOM   2702  O   PRO P 172     -35.341-123.556 120.390  0.00  0.00      PROA   
ATOM   2703  N   VAL P 173     -33.963-125.002 119.292  0.00 97.00      PROA   
ATOM   2704  HN  VAL P 173     -33.025-125.295 119.123  0.00 97.00      PROA   
ATOM   2705  CA  VAL P 173     -34.973-125.667 118.496  0.00 97.00      PROA   
ATOM   2706  HA  VAL P 173     -35.838-125.021 118.436  0.00 97.00      PROA   
ATOM   2707  CB  VAL P 173     -34.517-125.949 117.064  0.00 97.00      PROA   
ATOM   2708  HB  VAL P 173     -35.318-126.494 116.514  0.00 97.00      PROA   
ATOM   2709  CG1 VAL P 173     -34.295-124.597 116.351  0.00 97.00      PROA   
ATOM   2710 HG11 VAL P 173     -33.479-124.025 116.840  0.00 97.00      PROA   
ATOM   2711 HG12 VAL P 173     -35.220-123.984 116.377  0.00 97.00      PROA   
ATOM   2712 HG13 VAL P 173     -34.010-124.767 115.291  0.00 97.00      PROA   
ATOM   2713  CG2 VAL P 173     -33.233-126.806 117.032  0.00 97.00      PROA   
ATOM   2714 HG21 VAL P 173     -33.385-127.776 117.544  0.00 97.00      PROA   
ATOM   2715 HG22 VAL P 173     -32.386-126.277 117.517  0.00 97.00      PROA   
ATOM   2716 HG23 VAL P 173     -32.944-127.014 115.979  0.00 97.00      PROA   
ATOM   2717  C   VAL P 173     -35.425-126.938 119.187  0.00 97.00      PROA   
ATOM   2718  O   VAL P 173     -34.707-127.517 119.997  0.00 97.00      PROA   
ATOM   2719  N   LEU P 174     -36.656-127.400 118.876  0.00 97.00      PROA   
ATOM   2720  HN  LEU P 174     -37.247-126.900 118.249  0.00 97.00      PROA   
ATOM   2721  CA  LEU P 174     -37.192-128.639 119.394  0.00 97.00      PROA   
ATOM   2722  HA  LEU P 174     -36.600-128.987 120.228  0.00 97.00      PROA   
ATOM   2723  CB  LEU P 174     -38.649-128.433 119.882  0.00 97.00      PROA   
ATOM   2724  HB1 LEU P 174     -39.324-128.192 119.034  0.00 97.00      PROA   
ATOM   2725  HB2 LEU P 174     -38.624-127.529 120.538  0.00 97.00      PROA   
ATOM   2726  CG  LEU P 174     -39.267-129.566 120.736  0.00 97.00      PROA   
ATOM   2727  HG  LEU P 174     -38.523-129.860 121.513  0.00 97.00      PROA   
ATOM   2728  CD1 LEU P 174     -40.516-129.037 121.465  0.00 97.00      PROA   
ATOM   2729 HD11 LEU P 174     -41.278-128.707 120.728  0.00 97.00      PROA   
ATOM   2730 HD12 LEU P 174     -40.254-128.176 122.113  0.00 97.00      PROA   
ATOM   2731 HD13 LEU P 174     -40.958-129.837 122.093  0.00 97.00      PROA   
ATOM   2732  CD2 LEU P 174     -39.638-130.828 119.937  0.00 97.00      PROA   
ATOM   2733 HD21 LEU P 174     -38.732-131.363 119.589  0.00 97.00      PROA   
ATOM   2734 HD22 LEU P 174     -40.261-130.559 119.060  0.00 97.00      PROA   
ATOM   2735 HD23 LEU P 174     -40.220-131.520 120.580  0.00 97.00      PROA   
ATOM   2736  C   LEU P 174     -37.101-129.651 118.272  0.00 97.00      PROA   
ATOM   2737  O   LEU P 174     -37.822-129.574 117.279  0.00 97.00      PROA   
ATOM   2738  N   THR P 175     -36.184-130.638 118.407  0.00 97.00      PROA   
ATOM   2739  HN  THR P 175     -35.591-130.674 119.211  0.00 97.00      PROA   
ATOM   2740  CA  THR P 175     -35.963-131.677 117.419  0.00 97.00      PROA   
ATOM   2741  HA  THR P 175     -36.373-131.346 116.477  0.00 97.00      PROA   
ATOM   2742  CB  THR P 175     -34.494-131.983 117.141  0.00 97.00      PROA   
ATOM   2743  HB  THR P 175     -34.368-132.921 116.552  0.00 97.00      PROA   
ATOM   2744  OG1 THR P 175     -33.766-132.084 118.353  0.00 97.00      PROA   
ATOM   2745  HG1 THR P 175     -32.862-131.798 118.164  0.00 97.00      PROA   
ATOM   2746  CG2 THR P 175     -33.905-130.819 116.323  0.00 97.00      PROA   
ATOM   2747 HG21 THR P 175     -33.964-129.873 116.901  0.00 97.00      PROA   
ATOM   2748 HG22 THR P 175     -34.465-130.693 115.374  0.00 97.00      PROA   
ATOM   2749 HG23 THR P 175     -32.839-131.015 116.077  0.00 97.00      PROA   
ATOM   2750  C   THR P 175     -36.725-132.928 117.804  0.00 97.00      PROA   
ATOM   2751  O   THR P 175     -36.607-133.456 118.907  0.00 97.00      PROA   
ATOM   2752  N   ALA P 176     -37.555-133.422 116.864  0.00 97.00      PROA   
ATOM   2753  HN  ALA P 176     -37.658-132.956 115.990  0.00 97.00      PROA   
ATOM   2754  CA  ALA P 176     -38.337-134.625 117.016  0.00 97.00      PROA   
ATOM   2755  HA  ALA P 176     -38.056-135.141 117.925  0.00 97.00      PROA   
ATOM   2756  CB  ALA P 176     -39.845-134.303 117.048  0.00 97.00      PROA   
ATOM   2757  HB1 ALA P 176     -40.157-133.779 116.120  0.00 97.00      PROA   
ATOM   2758  HB2 ALA P 176     -40.059-133.630 117.908  0.00 97.00      PROA   
ATOM   2759  HB3 ALA P 176     -40.453-135.223 117.168  0.00 97.00      PROA   
ATOM   2760  C   ALA P 176     -37.988-135.510 115.839  0.00 97.00      PROA   
ATOM   2761  O   ALA P 176     -37.730-135.020 114.741  0.00 97.00      PROA   
ATOM   2762  N   SER P 177     -37.918-136.849 116.039  0.00 97.00      PROA   
ATOM   2763  HN  SER P 177     -38.113-137.255 116.930  0.00 97.00      PROA   
ATOM   2764  CA  SER P 177     -37.334-137.744 115.053  0.00 97.00      PROA   
ATOM   2765  HA  SER P 177     -36.630-137.193 114.443  0.00 97.00      PROA   
ATOM   2766  CB  SER P 177     -36.545-138.881 115.755  0.00 97.00      PROA   
ATOM   2767  HB1 SER P 177     -35.729-138.412 116.347  0.00 97.00      PROA   
ATOM   2768  HB2 SER P 177     -36.072-139.565 115.018  0.00 97.00      PROA   
ATOM   2769  OG  SER P 177     -37.363-139.627 116.656  0.00 97.00      PROA   
ATOM   2770  HG1 SER P 177     -37.882-140.233 116.119  0.00 97.00      PROA   
ATOM   2771  C   SER P 177     -38.334-138.372 114.102  0.00 97.00      PROA   
ATOM   2772  O   SER P 177     -37.942-139.142 113.226  0.00 97.00      PROA   
ATOM   2773  N   VAL P 178     -39.642-138.048 114.228  0.00 97.00      PROA   
ATOM   2774  HN  VAL P 178     -39.939-137.414 114.934  0.00 97.00      PROA   
ATOM   2775  CA  VAL P 178     -40.672-138.543 113.332  0.00 97.00      PROA   
ATOM   2776  HA  VAL P 178     -40.234-138.776 112.371  0.00 97.00      PROA   
ATOM   2777  CB  VAL P 178     -41.429-139.772 113.863  0.00 97.00      PROA   
ATOM   2778  HB  VAL P 178     -41.957-139.509 114.808  0.00 97.00      PROA   
ATOM   2779  CG1 VAL P 178     -42.463-140.262 112.827  0.00 97.00      PROA   
ATOM   2780 HG11 VAL P 178     -41.968-140.473 111.855  0.00 97.00      PROA   
ATOM   2781 HG12 VAL P 178     -43.261-139.516 112.666  0.00 97.00      PROA   
ATOM   2782 HG13 VAL P 178     -42.945-141.197 113.182  0.00 97.00      PROA   
ATOM   2783  CG2 VAL P 178     -40.450-140.925 114.173  0.00 97.00      PROA   
ATOM   2784 HG21 VAL P 178     -39.763-140.658 115.001  0.00 97.00      PROA   
ATOM   2785 HG22 VAL P 178     -39.850-141.170 113.271  0.00 97.00      PROA   
ATOM   2786 HG23 VAL P 178     -41.016-141.834 114.473  0.00 97.00      PROA   
ATOM   2787  C   VAL P 178     -41.645-137.394 113.146  0.00 97.00      PROA   
ATOM   2788  O   VAL P 178     -42.035-136.741 114.111  0.00 97.00      PROA   
ATOM   2789  N   THR P 179     -42.058-137.109 111.884  0.00 97.00      PROA   
ATOM   2790  HN  THR P 179     -41.697-137.605 111.097  0.00 97.00      PROA   
ATOM   2791  CA  THR P 179     -43.121-136.170 111.555  0.00 97.00      PROA   
ATOM   2792  HA  THR P 179     -42.911-135.245 112.076  0.00 97.00      PROA   
ATOM   2793  CB  THR P 179     -43.212-135.868 110.063  0.00 97.00      PROA   
ATOM   2794  HB  THR P 179     -44.137-135.296 109.813  0.00 97.00      PROA   
ATOM   2795  OG1 THR P 179     -43.183-137.069 109.299  0.00 97.00      PROA   
ATOM   2796  HG1 THR P 179     -43.969-137.556 109.553  0.00 97.00      PROA   
ATOM   2797  CG2 THR P 179     -42.004-135.014 109.646  0.00 97.00      PROA   
ATOM   2798 HG21 THR P 179     -41.055-135.553 109.849  0.00 97.00      PROA   
ATOM   2799 HG22 THR P 179     -41.999-134.053 110.200  0.00 97.00      PROA   
ATOM   2800 HG23 THR P 179     -42.057-134.795 108.558  0.00 97.00      PROA   
ATOM   2801  C   THR P 179     -44.493-136.642 112.003  0.00 97.00      PROA   
ATOM   2802  O   THR P 179     -44.825-137.819 111.904  0.00 97.00      PROA   
ATOM   2803  N   SER P 180     -45.354-135.702 112.449  0.00 97.00      PROA   
ATOM   2804  HN  SER P 180     -45.086-134.747 112.555  0.00 97.00      PROA   
ATOM   2805  CA  SER P 180     -46.768-135.917 112.671  0.00 97.00      PROA   
ATOM   2806  HA  SER P 180     -46.840-136.758 113.341  0.00 97.00      PROA   
ATOM   2807  CB  SER P 180     -47.392-134.691 113.373  0.00 97.00      PROA   
ATOM   2808  HB1 SER P 180     -47.039-134.670 114.427  0.00 97.00      PROA   
ATOM   2809  HB2 SER P 180     -48.499-134.726 113.385  0.00 97.00      PROA   
ATOM   2810  OG  SER P 180     -46.968-133.482 112.756  0.00 97.00      PROA   
ATOM   2811  HG1 SER P 180     -47.484-132.786 113.184  0.00 97.00      PROA   
ATOM   2812  C   SER P 180     -47.541-136.291 111.405  0.00 97.00      PROA   
ATOM   2813  O   SER P 180     -47.114-135.921 110.310  0.00 97.00      PROA   
ATOM   2814  N   PRO P 181     -48.647-137.038 111.455  0.00 97.00      PROA   
ATOM   2815  CD  PRO P 181     -49.469-137.191 110.249  0.00 97.00      PROA   
ATOM   2816  HD1 PRO P 181     -48.907-137.744 109.466  0.00 97.00      PROA   
ATOM   2817  HD2 PRO P 181     -49.763-136.186 109.866  0.00 97.00      PROA   
ATOM   2818  CA  PRO P 181     -49.366-137.443 112.658  0.00 97.00      PROA   
ATOM   2819  HA  PRO P 181     -49.292-136.689 113.422  0.00 97.00      PROA   
ATOM   2820  CB  PRO P 181     -50.821-137.580 112.183  0.00 97.00      PROA   
ATOM   2821  HB1 PRO P 181     -51.318-136.585 112.257  0.00 97.00      PROA   
ATOM   2822  HB2 PRO P 181     -51.408-138.315 112.768  0.00 97.00      PROA   
ATOM   2823  CG  PRO P 181     -50.709-137.963 110.703  0.00 97.00      PROA   
ATOM   2824  HG1 PRO P 181     -50.514-139.055 110.618  0.00 97.00      PROA   
ATOM   2825  HG2 PRO P 181     -51.616-137.707 110.121  0.00 97.00      PROA   
ATOM   2826  C   PRO P 181     -48.841-138.757 113.218  0.00 97.00      PROA   
ATOM   2827  O   PRO P 181     -48.844-139.775 112.527  0.00 97.00      PROA   
ATOM   2828  N   LEU P 182     -48.397-138.760 114.496  0.00 97.00      PROA   
ATOM   2829  HN  LEU P 182     -48.440-137.923 115.040  0.00 97.00      PROA   
ATOM   2830  CA  LEU P 182     -47.933-139.941 115.200  0.00 97.00      PROA   
ATOM   2831  HA  LEU P 182     -47.264-140.468 114.535  0.00 97.00      PROA   
ATOM   2832  CB  LEU P 182     -47.176-139.621 116.522  0.00 97.00      PROA   
ATOM   2833  HB1 LEU P 182     -46.822-140.584 116.955  0.00 97.00      PROA   
ATOM   2834  HB2 LEU P 182     -47.877-139.167 117.252  0.00 97.00      PROA   
ATOM   2835  CG  LEU P 182     -45.931-138.693 116.416  0.00 97.00      PROA   
ATOM   2836  HG  LEU P 182     -45.326-138.887 117.337  0.00 97.00      PROA   
ATOM   2837  CD1 LEU P 182     -45.031-139.019 115.210  0.00 97.00      PROA   
ATOM   2838 HD11 LEU P 182     -45.564-138.807 114.260  0.00 97.00      PROA   
ATOM   2839 HD12 LEU P 182     -44.732-140.087 115.222  0.00 97.00      PROA   
ATOM   2840 HD13 LEU P 182     -44.115-138.392 115.234  0.00 97.00      PROA   
ATOM   2841  CD2 LEU P 182     -46.274-137.190 116.452  0.00 97.00      PROA   
ATOM   2842 HD21 LEU P 182     -46.890-136.949 117.343  0.00 97.00      PROA   
ATOM   2843 HD22 LEU P 182     -46.834-136.891 115.545  0.00 97.00      PROA   
ATOM   2844 HD23 LEU P 182     -45.342-136.587 116.490  0.00 97.00      PROA   
ATOM   2845  C   LEU P 182     -49.085-140.881 115.513  0.00 97.00      PROA   
ATOM   2846  O   LEU P 182     -50.203-140.449 115.747  0.00 97.00      PROA   
ATOM   2847  N   LEU P 183     -48.859-142.212 115.526  0.00 97.00      PROA   
ATOM   2848  HN  LEU P 183     -47.964-142.589 115.305  0.00 97.00      PROA   
ATOM   2849  CA  LEU P 183     -49.879-143.158 115.943  0.00 97.00      PROA   
ATOM   2850  HA  LEU P 183     -50.811-142.865 115.482  0.00 97.00      PROA   
ATOM   2851  CB  LEU P 183     -49.567-144.605 115.492  0.00 97.00      PROA   
ATOM   2852  HB1 LEU P 183     -50.364-145.288 115.860  0.00 97.00      PROA   
ATOM   2853  HB2 LEU P 183     -48.604-144.925 115.947  0.00 97.00      PROA   
ATOM   2854  CG  LEU P 183     -49.472-144.795 113.957  0.00 97.00      PROA   
ATOM   2855  HG  LEU P 183     -48.640-144.161 113.570  0.00 97.00      PROA   
ATOM   2856  CD1 LEU P 183     -49.132-146.259 113.625  0.00 97.00      PROA   
ATOM   2857 HD11 LEU P 183     -49.940-146.928 113.991  0.00 97.00      PROA   
ATOM   2858 HD12 LEU P 183     -48.180-146.557 114.110  0.00 97.00      PROA   
ATOM   2859 HD13 LEU P 183     -49.032-146.393 112.527  0.00 97.00      PROA   
ATOM   2860  CD2 LEU P 183     -50.762-144.370 113.231  0.00 97.00      PROA   
ATOM   2861 HD21 LEU P 183     -50.947-143.284 113.356  0.00 97.00      PROA   
ATOM   2862 HD22 LEU P 183     -51.632-144.929 113.638  0.00 97.00      PROA   
ATOM   2863 HD23 LEU P 183     -50.680-144.584 112.144  0.00 97.00      PROA   
ATOM   2864  C   LEU P 183     -50.108-143.140 117.447  0.00 97.00      PROA   
ATOM   2865  O   LEU P 183     -49.173-143.022 118.235  0.00 97.00      PROA   
ATOM   2866  N   GLU P 184     -51.382-143.273 117.884  0.00 97.00      PROA   
ATOM   2867  HN  GLU P 184     -52.138-143.256 117.229  0.00 97.00      PROA   
ATOM   2868  CA  GLU P 184     -51.763-143.408 119.277  0.00 97.00      PROA   
ATOM   2869  HA  GLU P 184     -51.373-142.538 119.785  0.00 97.00      PROA   
ATOM   2870  CB  GLU P 184     -53.314-143.360 119.430  0.00 97.00      PROA   
ATOM   2871  HB1 GLU P 184     -53.742-144.109 118.727  0.00 97.00      PROA   
ATOM   2872  HB2 GLU P 184     -53.633-142.348 119.087  0.00 97.00      PROA   
ATOM   2873  CG  GLU P 184     -53.881-143.628 120.842  0.00 97.00      PROA   
ATOM   2874  HG1 GLU P 184     -53.329-143.023 121.582  0.00 97.00      PROA   
ATOM   2875  HG2 GLU P 184     -53.757-144.698 121.105  0.00 97.00      PROA   
ATOM   2876  CD  GLU P 184     -55.355-143.246 120.998  0.00 97.00      PROA   
ATOM   2877  OE1 GLU P 184     -55.709-142.061 120.783  0.00 97.00      PROA   
ATOM   2878  OE2 GLU P 184     -56.145-144.134 121.405  0.00 97.00      PROA   
ATOM   2879  C   GLU P 184     -51.125-144.629 119.942  0.00 97.00      PROA   
ATOM   2880  O   GLU P 184     -51.146-145.735 119.406  0.00 97.00      PROA   
ATOM   2881  N   GLY P 185     -50.499-144.418 121.125  0.00 97.00      PROA   
ATOM   2882  HN  GLY P 185     -50.603-143.519 121.550  0.00 97.00      PROA   
ATOM   2883  CA  GLY P 185     -49.753-145.417 121.875  0.00 97.00      PROA   
ATOM   2884  HA1 GLY P 185     -49.825-146.374 121.379  0.00 97.00      PROA   
ATOM   2885  HA2 GLY P 185     -50.160-145.451 122.870  0.00 97.00      PROA   
ATOM   2886  C   GLY P 185     -48.284-145.118 122.030  0.00 97.00      PROA   
ATOM   2887  O   GLY P 185     -47.645-145.677 122.919  0.00 97.00      PROA   
ATOM   2888  N   THR P 186     -47.682-144.244 121.191  0.00 97.00      PROA   
ATOM   2889  HN  THR P 186     -48.198-143.785 120.471  0.00 97.00      PROA   
ATOM   2890  CA  THR P 186     -46.230-144.079 121.172  0.00 97.00      PROA   
ATOM   2891  HA  THR P 186     -45.815-145.072 121.182  0.00 97.00      PROA   
ATOM   2892  CB  THR P 186     -45.706-143.425 119.893  0.00 97.00      PROA   
ATOM   2893  HB  THR P 186     -44.601-143.278 119.953  0.00 97.00      PROA   
ATOM   2894  OG1 THR P 186     -46.327-142.168 119.643  0.00 97.00      PROA   
ATOM   2895  HG1 THR P 186     -46.292-141.693 120.477  0.00 97.00      PROA   
ATOM   2896  CG2 THR P 186     -45.992-144.339 118.690  0.00 97.00      PROA   
ATOM   2897 HG21 THR P 186     -47.085-144.467 118.549  0.00 97.00      PROA   
ATOM   2898 HG22 THR P 186     -45.530-145.337 118.834  0.00 97.00      PROA   
ATOM   2899 HG23 THR P 186     -45.575-143.881 117.767  0.00 97.00      PROA   
ATOM   2900  C   THR P 186     -45.649-143.279 122.343  0.00 97.00      PROA   
ATOM   2901  O   THR P 186     -46.038-142.123 122.485  0.00 97.00      PROA   
ATOM   2902  N   PRO P 187     -44.709-143.729 123.185  0.00 97.00      PROA   
ATOM   2903  CD  PRO P 187     -44.327-145.139 123.349  0.00 97.00      PROA   
ATOM   2904  HD1 PRO P 187     -44.319-145.697 122.389  0.00 97.00      PROA   
ATOM   2905  HD2 PRO P 187     -45.037-145.617 124.060  0.00 97.00      PROA   
ATOM   2906  CA  PRO P 187     -43.740-142.833 123.830  0.00 97.00      PROA   
ATOM   2907  HA  PRO P 187     -44.281-142.104 124.416  0.00 97.00      PROA   
ATOM   2908  CB  PRO P 187     -42.893-143.773 124.701  0.00 97.00      PROA   
ATOM   2909  HB1 PRO P 187     -43.407-143.914 125.678  0.00 97.00      PROA   
ATOM   2910  HB2 PRO P 187     -41.870-143.396 124.894  0.00 97.00      PROA   
ATOM   2911  CG  PRO P 187     -42.915-145.103 123.944  0.00 97.00      PROA   
ATOM   2912  HG1 PRO P 187     -42.169-145.068 123.119  0.00 97.00      PROA   
ATOM   2913  HG2 PRO P 187     -42.705-145.974 124.596  0.00 97.00      PROA   
ATOM   2914  C   PRO P 187     -42.906-142.058 122.808  0.00 97.00      PROA   
ATOM   2915  O   PRO P 187     -42.695-142.563 121.706  0.00 97.00      PROA   
ATOM   2916  N   VAL P 188     -42.452-140.820 123.135  0.00 97.00      PROA   
ATOM   2917  HN  VAL P 188     -42.583-140.449 124.051  0.00 97.00      PROA   
ATOM   2918  CA  VAL P 188     -41.773-139.942 122.190  0.00 97.00      PROA   
ATOM   2919  HA  VAL P 188     -41.260-140.535 121.447  0.00 97.00      PROA   
ATOM   2920  CB  VAL P 188     -42.718-138.931 121.511  0.00 97.00      PROA   
ATOM   2921  HB  VAL P 188     -43.176-138.269 122.283  0.00 97.00      PROA   
ATOM   2922  CG1 VAL P 188     -41.960-138.051 120.493  0.00 97.00      PROA   
ATOM   2923 HG11 VAL P 188     -41.440-138.685 119.745  0.00 97.00      PROA   
ATOM   2924 HG12 VAL P 188     -41.217-137.399 120.993  0.00 97.00      PROA   
ATOM   2925 HG13 VAL P 188     -42.677-137.393 119.956  0.00 97.00      PROA   
ATOM   2926  CG2 VAL P 188     -43.867-139.666 120.787  0.00 97.00      PROA   
ATOM   2927 HG21 VAL P 188     -44.526-140.184 121.512  0.00 97.00      PROA   
ATOM   2928 HG22 VAL P 188     -43.458-140.412 120.074  0.00 97.00      PROA   
ATOM   2929 HG23 VAL P 188     -44.489-138.941 120.221  0.00 97.00      PROA   
ATOM   2930  C   VAL P 188     -40.742-139.174 122.994  0.00 97.00      PROA   
ATOM   2931  O   VAL P 188     -41.037-138.775 124.114  0.00 97.00      PROA   
ATOM   2932  N   THR P 189     -39.520-138.926 122.439  0.00 97.00      PROA   
ATOM   2933  HN  THR P 189     -39.304-139.250 121.522  0.00 97.00      PROA   
ATOM   2934  CA  THR P 189     -38.486-138.094 123.051  0.00 97.00      PROA   
ATOM   2935  HA  THR P 189     -38.838-137.803 124.026  0.00 97.00      PROA   
ATOM   2936  CB  THR P 189     -37.117-138.779 123.278  0.00 97.00      PROA   
ATOM   2937  HB  THR P 189     -37.172-139.385 124.211  0.00 97.00      PROA   
ATOM   2938  OG1 THR P 189     -36.004-137.890 123.390  0.00 97.00      PROA   
ATOM   2939  HG1 THR P 189     -36.031-137.500 124.272  0.00 97.00      PROA   
ATOM   2940  CG2 THR P 189     -36.786-139.702 122.096  0.00 97.00      PROA   
ATOM   2941 HG21 THR P 189     -36.768-139.114 121.154  0.00 97.00      PROA   
ATOM   2942 HG22 THR P 189     -37.517-140.529 122.007  0.00 97.00      PROA   
ATOM   2943 HG23 THR P 189     -35.778-140.147 122.246  0.00 97.00      PROA   
ATOM   2944  C   THR P 189     -38.382-136.809 122.253  0.00 97.00      PROA   
ATOM   2945  O   THR P 189     -38.444-136.819 121.025  0.00 97.00      PROA   
ATOM   2946  N   LEU P 190     -38.266-135.664 122.970  0.00 97.00      PROA   
ATOM   2947  HN  LEU P 190     -38.173-135.730 123.965  0.00 97.00      PROA   
ATOM   2948  CA  LEU P 190     -38.321-134.333 122.402  0.00 97.00      PROA   
ATOM   2949  HA  LEU P 190     -38.338-134.400 121.324  0.00 97.00      PROA   
ATOM   2950  CB  LEU P 190     -39.559-133.526 122.898  0.00 97.00      PROA   
ATOM   2951  HB1 LEU P 190     -39.489-132.499 122.479  0.00 97.00      PROA   
ATOM   2952  HB2 LEU P 190     -39.520-133.443 124.006  0.00 97.00      PROA   
ATOM   2953  CG  LEU P 190     -40.968-134.072 122.522  0.00 97.00      PROA   
ATOM   2954  HG  LEU P 190     -41.682-133.230 122.705  0.00 97.00      PROA   
ATOM   2955  CD1 LEU P 190     -41.096-134.455 121.036  0.00 97.00      PROA   
ATOM   2956 HD11 LEU P 190     -40.393-135.273 120.787  0.00 97.00      PROA   
ATOM   2957 HD12 LEU P 190     -40.873-133.590 120.381  0.00 97.00      PROA   
ATOM   2958 HD13 LEU P 190     -42.125-134.812 120.822  0.00 97.00      PROA   
ATOM   2959  CD2 LEU P 190     -41.448-135.222 123.432  0.00 97.00      PROA   
ATOM   2960 HD21 LEU P 190     -41.331-134.947 124.500  0.00 97.00      PROA   
ATOM   2961 HD22 LEU P 190     -40.868-136.146 123.245  0.00 97.00      PROA   
ATOM   2962 HD23 LEU P 190     -42.518-135.446 123.239  0.00 97.00      PROA   
ATOM   2963  C   LEU P 190     -37.071-133.557 122.784  0.00 97.00      PROA   
ATOM   2964  O   LEU P 190     -36.917-133.088 123.911  0.00 97.00      PROA   
ATOM   2965  N   SER P 191     -36.144-133.359 121.822  0.00 97.00      PROA   
ATOM   2966  HN  SER P 191     -36.292-133.694 120.892  0.00 97.00      PROA   
ATOM   2967  CA  SER P 191     -34.853-132.750 122.090  0.00 97.00      PROA   
ATOM   2968  HA  SER P 191     -34.590-132.947 123.120  0.00 97.00      PROA   
ATOM   2969  CB  SER P 191     -33.730-133.446 121.258  0.00 97.00      PROA   
ATOM   2970  HB1 SER P 191     -34.125-133.673 120.247  0.00 97.00      PROA   
ATOM   2971  HB2 SER P 191     -33.488-134.417 121.743  0.00 97.00      PROA   
ATOM   2972  OG  SER P 191     -32.527-132.692 121.112  0.00 97.00      PROA   
ATOM   2973  HG1 SER P 191     -32.692-132.090 120.377  0.00 97.00      PROA   
ATOM   2974  C   SER P 191     -34.883-131.234 121.947  0.00 97.00      PROA   
ATOM   2975  O   SER P 191     -34.827-130.690 120.852  0.00 97.00      PROA   
ATOM   2976  N   CYS P 192     -34.934-130.500 123.082  0.00 97.00      PROA   
ATOM   2977  HN  CYS P 192     -35.069-130.955 123.960  0.00 97.00      PROA   
ATOM   2978  CA  CYS P 192     -34.821-129.047 123.093  0.00 97.00      PROA   
ATOM   2979  HA  CYS P 192     -35.209-128.656 122.164  0.00 97.00      PROA   
ATOM   2980  CB  CYS P 192     -35.635-128.406 124.247  0.00 97.00      PROA   
ATOM   2981  HB1 CYS P 192     -35.446-127.311 124.271  0.00 97.00      PROA   
ATOM   2982  HB2 CYS P 192     -35.304-128.834 125.219  0.00 97.00      PROA   
ATOM   2983  SG  CYS P 192     -37.416-128.719 124.016  0.00 97.00      PROA   
ATOM   2984  C   CYS P 192     -33.355-128.652 123.186  0.00 97.00      PROA   
ATOM   2985  O   CYS P 192     -32.745-128.714 124.251  0.00 97.00      PROA   
ATOM   2986  N   GLU P 193     -32.747-128.266 122.035  0.00 97.00      PROA   
ATOM   2987  HN  GLU P 193     -33.286-128.141 121.204  0.00 97.00      PROA   
ATOM   2988  CA  GLU P 193     -31.307-128.316 121.851  0.00 97.00      PROA   
ATOM   2989  HA  GLU P 193     -30.853-128.644 122.775  0.00 97.00      PROA   
ATOM   2990  CB  GLU P 193     -30.952-129.375 120.773  0.00 97.00      PROA   
ATOM   2991  HB1 GLU P 193     -31.310-130.358 121.153  0.00 97.00      PROA   
ATOM   2992  HB2 GLU P 193     -29.846-129.437 120.679  0.00 97.00      PROA   
ATOM   2993  CG  GLU P 193     -31.594-129.129 119.389  0.00 97.00      PROA   
ATOM   2994  HG1 GLU P 193     -31.408-128.085 119.061  0.00 97.00      PROA   
ATOM   2995  HG2 GLU P 193     -32.690-129.305 119.411  0.00 97.00      PROA   
ATOM   2996  CD  GLU P 193     -30.962-130.045 118.356  0.00 97.00      PROA   
ATOM   2997  OE1 GLU P 193     -30.115-129.548 117.566  0.00 97.00      PROA   
ATOM   2998  OE2 GLU P 193     -31.262-131.265 118.368  0.00 97.00      PROA   
ATOM   2999  C   GLU P 193     -30.630-126.998 121.497  0.00 97.00      PROA   
ATOM   3000  O   GLU P 193     -31.132-126.206 120.703  0.00 97.00      PROA   
ATOM   3001  N   THR P 194     -29.428-126.748 122.086  0.00 97.00      PROA   
ATOM   3002  HN  THR P 194     -29.104-127.328 122.829  0.00 97.00      PROA   
ATOM   3003  CA  THR P 194     -28.574-125.615 121.743  0.00 97.00      PROA   
ATOM   3004  HA  THR P 194     -29.140-124.894 121.168  0.00 97.00      PROA   
ATOM   3005  CB  THR P 194     -27.989-124.899 122.973  0.00 97.00      PROA   
ATOM   3006  HB  THR P 194     -27.305-124.077 122.647  0.00 97.00      PROA   
ATOM   3007  OG1 THR P 194     -27.268-125.780 123.834  0.00 97.00      PROA   
ATOM   3008  HG1 THR P 194     -26.465-125.314 124.083  0.00 97.00      PROA   
ATOM   3009  CG2 THR P 194     -29.122-124.265 123.796  0.00 97.00      PROA   
ATOM   3010 HG21 THR P 194     -29.829-125.043 124.152  0.00 97.00      PROA   
ATOM   3011 HG22 THR P 194     -29.678-123.524 123.187  0.00 97.00      PROA   
ATOM   3012 HG23 THR P 194     -28.700-123.746 124.685  0.00 97.00      PROA   
ATOM   3013  C   THR P 194     -27.380-126.022 120.890  0.00 97.00      PROA   
ATOM   3014  O   THR P 194     -26.991-125.286 119.986  0.00 97.00      PROA   
ATOM   3015  N   LYS P 195     -26.733-127.168 121.221  0.00 97.00      PROA   
ATOM   3016  HN  LYS P 195     -27.124-127.723 121.947  0.00 97.00      PROA   
ATOM   3017  CA  LYS P 195     -25.415-127.597 120.753  0.00 97.00      PROA   
ATOM   3018  HA  LYS P 195     -25.238-128.533 121.260  0.00 97.00      PROA   
ATOM   3019  CB  LYS P 195     -25.323-127.920 119.228  0.00 97.00      PROA   
ATOM   3020  HB1 LYS P 195     -24.303-127.679 118.853  0.00 97.00      PROA   
ATOM   3021  HB2 LYS P 195     -26.027-127.274 118.662  0.00 97.00      PROA   
ATOM   3022  CG  LYS P 195     -25.558-129.395 118.837  0.00 97.00      PROA   
ATOM   3023  HG1 LYS P 195     -24.922-130.050 119.473  0.00 97.00      PROA   
ATOM   3024  HG2 LYS P 195     -25.195-129.508 117.788  0.00 97.00      PROA   
ATOM   3025  CD  LYS P 195     -27.014-129.887 118.863  0.00 97.00      PROA   
ATOM   3026  HD1 LYS P 195     -27.625-129.160 118.281  0.00 97.00      PROA   
ATOM   3027  HD2 LYS P 195     -27.401-129.895 119.904  0.00 97.00      PROA   
ATOM   3028  CE  LYS P 195     -27.147-131.287 118.229  0.00 97.00      PROA   
ATOM   3029  HE1 LYS P 195     -26.620-132.051 118.837  0.00 97.00      PROA   
ATOM   3030  HE2 LYS P 195     -26.716-131.272 117.204  0.00 97.00      PROA   
ATOM   3031  NZ  LYS P 195     -28.555-131.696 118.104  0.00 97.00      PROA   
ATOM   3032  HZ1 LYS P 195     -29.098-130.876 117.744  0.00 97.00      PROA   
ATOM   3033  HZ2 LYS P 195     -28.991-131.918 119.019  0.00 97.00      PROA   
ATOM   3034  HZ3 LYS P 195     -28.710-132.479 117.443  0.00 97.00      PROA   
ATOM   3035  C   LYS P 195     -24.234-126.727 121.196  0.00 97.00      PROA   
ATOM   3036  O   LYS P 195     -23.138-127.239 121.416  0.00 97.00      PROA   
ATOM   3037  N   LEU P 196     -24.435-125.406 121.383  0.00 97.00      PROA   
ATOM   3038  HN  LEU P 196     -25.310-125.014 121.107  0.00 97.00      PROA   
ATOM   3039  CA  LEU P 196     -23.424-124.459 121.801  0.00 97.00      PROA   
ATOM   3040  HA  LEU P 196     -22.450-124.842 121.528  0.00 97.00      PROA   
ATOM   3041  CB  LEU P 196     -23.622-123.060 121.146  0.00 97.00      PROA   
ATOM   3042  HB1 LEU P 196     -22.946-122.332 121.644  0.00 97.00      PROA   
ATOM   3043  HB2 LEU P 196     -24.669-122.725 121.316  0.00 97.00      PROA   
ATOM   3044  CG  LEU P 196     -23.300-122.932 119.631  0.00 97.00      PROA   
ATOM   3045  HG  LEU P 196     -23.390-121.842 119.393  0.00 97.00      PROA   
ATOM   3046  CD1 LEU P 196     -21.851-123.339 119.308  0.00 97.00      PROA   
ATOM   3047 HD11 LEU P 196     -21.707-124.426 119.481  0.00 97.00      PROA   
ATOM   3048 HD12 LEU P 196     -21.138-122.777 119.948  0.00 97.00      PROA   
ATOM   3049 HD13 LEU P 196     -21.621-123.121 118.244  0.00 97.00      PROA   
ATOM   3050  CD2 LEU P 196     -24.296-123.655 118.706  0.00 97.00      PROA   
ATOM   3051 HD21 LEU P 196     -25.337-123.349 118.939  0.00 97.00      PROA   
ATOM   3052 HD22 LEU P 196     -24.211-124.754 118.824  0.00 97.00      PROA   
ATOM   3053 HD23 LEU P 196     -24.082-123.406 117.645  0.00 97.00      PROA   
ATOM   3054  C   LEU P 196     -23.424-124.270 123.309  0.00 97.00      PROA   
ATOM   3055  O   LEU P 196     -24.467-124.297 123.961  0.00 97.00      PROA   
ATOM   3056  N   LEU P 197     -22.217-124.037 123.884  0.00 97.00      PROA   
ATOM   3057  HN  LEU P 197     -21.377-124.104 123.353  0.00 97.00      PROA   
ATOM   3058  CA  LEU P 197     -22.043-123.545 125.233  0.00 97.00      PROA   
ATOM   3059  HA  LEU P 197     -22.994-123.192 125.605  0.00 97.00      PROA   
ATOM   3060  CB  LEU P 197     -21.469-124.613 126.199  0.00 97.00      PROA   
ATOM   3061  HB1 LEU P 197     -20.495-124.974 125.801  0.00 97.00      PROA   
ATOM   3062  HB2 LEU P 197     -22.167-125.480 126.201  0.00 97.00      PROA   
ATOM   3063  CG  LEU P 197     -21.265-124.160 127.667  0.00 97.00      PROA   
ATOM   3064  HG  LEU P 197     -20.547-123.306 127.680  0.00 97.00      PROA   
ATOM   3065  CD1 LEU P 197     -22.574-123.690 128.328  0.00 97.00      PROA   
ATOM   3066 HD11 LEU P 197     -23.327-124.506 128.294  0.00 97.00      PROA   
ATOM   3067 HD12 LEU P 197     -22.983-122.800 127.808  0.00 97.00      PROA   
ATOM   3068 HD13 LEU P 197     -22.388-123.421 129.390  0.00 97.00      PROA   
ATOM   3069  CD2 LEU P 197     -20.633-125.291 128.497  0.00 97.00      PROA   
ATOM   3070 HD21 LEU P 197     -19.662-125.598 128.056  0.00 97.00      PROA   
ATOM   3071 HD22 LEU P 197     -21.308-126.173 128.518  0.00 97.00      PROA   
ATOM   3072 HD23 LEU P 197     -20.458-124.953 129.540  0.00 97.00      PROA   
ATOM   3073  C   LEU P 197     -21.109-122.359 125.146  0.00 97.00      PROA   
ATOM   3074  O   LEU P 197     -20.095-122.405 124.453  0.00 97.00      PROA   
ATOM   3075  N   LEU P 198     -21.462-121.250 125.836  0.00 97.00      PROA   
ATOM   3076  HN  LEU P 198     -22.271-121.251 126.416  0.00 97.00      PROA   
ATOM   3077  CA  LEU P 198     -20.727-120.003 125.844  0.00 97.00      PROA   
ATOM   3078  HA  LEU P 198     -19.719-120.166 125.488  0.00 97.00      PROA   
ATOM   3079  CB  LEU P 198     -21.411-118.837 125.063  0.00 97.00      PROA   
ATOM   3080  HB1 LEU P 198     -20.832-117.902 125.238  0.00 97.00      PROA   
ATOM   3081  HB2 LEU P 198     -22.436-118.675 125.464  0.00 97.00      PROA   
ATOM   3082  CG  LEU P 198     -21.529-118.972 123.518  0.00 97.00      PROA   
ATOM   3083  HG  LEU P 198     -21.863-117.968 123.153  0.00 97.00      PROA   
ATOM   3084  CD1 LEU P 198     -20.185-119.272 122.831  0.00 97.00      PROA   
ATOM   3085 HD11 LEU P 198     -19.825-120.284 123.106  0.00 97.00      PROA   
ATOM   3086 HD12 LEU P 198     -19.418-118.528 123.132  0.00 97.00      PROA   
ATOM   3087 HD13 LEU P 198     -20.303-119.235 121.728  0.00 97.00      PROA   
ATOM   3088  CD2 LEU P 198     -22.618-119.959 123.063  0.00 97.00      PROA   
ATOM   3089 HD21 LEU P 198     -23.556-119.792 123.629  0.00 97.00      PROA   
ATOM   3090 HD22 LEU P 198     -22.283-121.002 123.221  0.00 97.00      PROA   
ATOM   3091 HD23 LEU P 198     -22.826-119.826 121.981  0.00 97.00      PROA   
ATOM   3092  C   LEU P 198     -20.656-119.620 127.305  0.00 97.00      PROA   
ATOM   3093  O   LEU P 198     -21.339-120.214 128.138  0.00 97.00      PROA   
ATOM   3094  N   GLN P 199     -19.805-118.623 127.662  0.00 97.00      PROA   
ATOM   3095  HN  GLN P 199     -19.221-118.193 126.978  0.00 97.00      PROA   
ATOM   3096  CA  GLN P 199     -19.636-118.135 129.025  0.00 97.00      PROA   
ATOM   3097  HA  GLN P 199     -19.244-118.960 129.603  0.00 97.00      PROA   
ATOM   3098  CB  GLN P 199     -18.639-116.945 129.092  0.00 97.00      PROA   
ATOM   3099  HB1 GLN P 199     -18.515-116.650 130.159  0.00 97.00      PROA   
ATOM   3100  HB2 GLN P 199     -19.074-116.072 128.554  0.00 97.00      PROA   
ATOM   3101  CG  GLN P 199     -17.228-117.208 128.502  0.00 97.00      PROA   
ATOM   3102  HG1 GLN P 199     -16.509-116.439 128.854  0.00 97.00      PROA   
ATOM   3103  HG2 GLN P 199     -17.286-117.128 127.394  0.00 97.00      PROA   
ATOM   3104  CD  GLN P 199     -16.676-118.608 128.799  0.00 97.00      PROA   
ATOM   3105  OE1 GLN P 199     -16.557-119.441 127.894  0.00 97.00      PROA   
ATOM   3106  NE2 GLN P 199     -16.310-118.874 130.081  0.00 97.00      PROA   
ATOM   3107 HE21 GLN P 199     -15.921-119.774 130.271  0.00 97.00      PROA   
ATOM   3108 HE22 GLN P 199     -16.403-118.177 130.791  0.00 97.00      PROA   
ATOM   3109  C   GLN P 199     -20.953-117.712 129.673  0.00 97.00      PROA   
ATOM   3110  O   GLN P 199     -21.795-117.060 129.058  0.00 97.00      PROA   
ATOM   3111  N   ARG P 200     -21.170-118.129 130.940  0.00 97.00      PROA   
ATOM   3112  HN  ARG P 200     -20.475-118.615 131.462  0.00 97.00      PROA   
ATOM   3113  CA  ARG P 200     -22.481-118.117 131.537  0.00 97.00      PROA   
ATOM   3114  HA  ARG P 200     -23.102-117.366 131.072  0.00 97.00      PROA   
ATOM   3115  CB  ARG P 200     -23.089-119.534 131.370  0.00 97.00      PROA   
ATOM   3116  HB1 ARG P 200     -22.430-120.260 131.899  0.00 97.00      PROA   
ATOM   3117  HB2 ARG P 200     -23.053-119.812 130.292  0.00 97.00      PROA   
ATOM   3118  CG  ARG P 200     -24.523-119.707 131.886  0.00 97.00      PROA   
ATOM   3119  HG1 ARG P 200     -24.763-118.920 132.629  0.00 97.00      PROA   
ATOM   3120  HG2 ARG P 200     -24.546-120.671 132.436  0.00 97.00      PROA   
ATOM   3121  CD  ARG P 200     -25.624-119.705 130.815  0.00 97.00      PROA   
ATOM   3122  HD1 ARG P 200     -25.385-119.003 129.991  0.00 97.00      PROA   
ATOM   3123  HD2 ARG P 200     -26.597-119.396 131.262  0.00 97.00      PROA   
ATOM   3124  NE  ARG P 200     -25.730-121.091 130.246  0.00 97.00      PROA   
ATOM   3125  HE  ARG P 200     -25.131-121.373 129.503  0.00 97.00      PROA   
ATOM   3126  CZ  ARG P 200     -26.576-122.016 130.739  0.00 97.00      PROA   
ATOM   3127  NH1 ARG P 200     -27.378-121.768 131.782  0.00 97.00      PROA   
ATOM   3128 HH11 ARG P 200     -27.033-121.133 132.470  0.00 97.00      PROA   
ATOM   3129 HH12 ARG P 200     -27.944-122.514 132.132  0.00 97.00      PROA   
ATOM   3130  NH2 ARG P 200     -26.589-123.268 130.257  0.00 97.00      PROA   
ATOM   3131 HH21 ARG P 200     -25.878-123.553 129.623  0.00 97.00      PROA   
ATOM   3132 HH22 ARG P 200     -27.069-123.937 130.820  0.00 97.00      PROA   
ATOM   3133  C   ARG P 200     -22.290-117.829 133.015  0.00 97.00      PROA   
ATOM   3134  O   ARG P 200     -21.338-118.366 133.580  0.00 97.00      PROA   
ATOM   3135  N   PRO P 201     -23.107-117.027 133.709  0.00 97.00      PROA   
ATOM   3136  CD  PRO P 201     -24.000-116.023 133.115  0.00 97.00      PROA   
ATOM   3137  HD1 PRO P 201     -24.717-116.495 132.407  0.00 97.00      PROA   
ATOM   3138  HD2 PRO P 201     -23.390-115.258 132.586  0.00 97.00      PROA   
ATOM   3139  CA  PRO P 201     -23.095-116.977 135.166  0.00 97.00      PROA   
ATOM   3140  HA  PRO P 201     -22.080-116.957 135.539  0.00 97.00      PROA   
ATOM   3141  CB  PRO P 201     -23.828-115.662 135.499  0.00 97.00      PROA   
ATOM   3142  HB1 PRO P 201     -23.073-114.846 135.559  0.00 97.00      PROA   
ATOM   3143  HB2 PRO P 201     -24.387-115.693 136.455  0.00 97.00      PROA   
ATOM   3144  CG  PRO P 201     -24.743-115.386 134.294  0.00 97.00      PROA   
ATOM   3145  HG1 PRO P 201     -25.714-115.903 134.435  0.00 97.00      PROA   
ATOM   3146  HG2 PRO P 201     -24.938-114.306 134.144  0.00 97.00      PROA   
ATOM   3147  C   PRO P 201     -23.768-118.204 135.769  0.00 97.00      PROA   
ATOM   3148  O   PRO P 201     -23.075-119.014 136.384  0.00 97.00      PROA   
ATOM   3149  N   GLY P 202     -25.094-118.383 135.592  0.00 97.00      PROA   
ATOM   3150  HN  GLY P 202     -25.651-117.656 135.194  0.00 97.00      PROA   
ATOM   3151  CA  GLY P 202     -25.811-119.569 136.014  0.00 97.00      PROA   
ATOM   3152  HA1 GLY P 202     -26.840-119.278 136.021  0.00 97.00      PROA   
ATOM   3153  HA2 GLY P 202     -25.457-119.908 136.977  0.00 97.00      PROA   
ATOM   3154  C   GLY P 202     -25.706-120.680 135.018  0.00 97.00      PROA   
ATOM   3155  O   GLY P 202     -26.389-120.638 134.008  0.00 97.00      PROA   
ATOM   3156  N   LEU P 203     -24.869-121.702 135.293  0.00 97.00      PROA   
ATOM   3157  HN  LEU P 203     -24.351-121.668 136.144  0.00 97.00      PROA   
ATOM   3158  CA  LEU P 203     -24.559-122.828 134.423  0.00 97.00      PROA   
ATOM   3159  HA  LEU P 203     -24.231-122.407 133.488  0.00 97.00      PROA   
ATOM   3160  CB  LEU P 203     -23.363-123.662 134.969  0.00 97.00      PROA   
ATOM   3161  HB1 LEU P 203     -23.427-124.720 134.633  0.00 97.00      PROA   
ATOM   3162  HB2 LEU P 203     -23.418-123.664 136.079  0.00 97.00      PROA   
ATOM   3163  CG  LEU P 203     -21.953-123.160 134.538  0.00 97.00      PROA   
ATOM   3164  HG  LEU P 203     -21.212-123.791 135.089  0.00 97.00      PROA   
ATOM   3165  CD1 LEU P 203     -21.689-123.388 133.034  0.00 97.00      PROA   
ATOM   3166 HD11 LEU P 203     -22.379-122.776 132.418  0.00 97.00      PROA   
ATOM   3167 HD12 LEU P 203     -21.832-124.458 132.773  0.00 97.00      PROA   
ATOM   3168 HD13 LEU P 203     -20.646-123.101 132.782  0.00 97.00      PROA   
ATOM   3169  CD2 LEU P 203     -21.665-121.697 134.925  0.00 97.00      PROA   
ATOM   3170 HD21 LEU P 203     -21.823-121.545 136.012  0.00 97.00      PROA   
ATOM   3171 HD22 LEU P 203     -22.334-121.005 134.371  0.00 97.00      PROA   
ATOM   3172 HD23 LEU P 203     -20.616-121.430 134.680  0.00 97.00      PROA   
ATOM   3173  C   LEU P 203     -25.714-123.747 134.029  0.00 97.00      PROA   
ATOM   3174  O   LEU P 203     -25.708-124.280 132.921  0.00 97.00      PROA   
ATOM   3175  N   GLN P 204     -26.718-123.984 134.904  0.00 97.00      PROA   
ATOM   3176  HN  GLN P 204     -26.805-123.444 135.743  0.00 97.00      PROA   
ATOM   3177  CA  GLN P 204     -27.729-125.022 134.740  0.00 97.00      PROA   
ATOM   3178  HA  GLN P 204     -27.208-125.945 134.536  0.00 97.00      PROA   
ATOM   3179  CB  GLN P 204     -28.547-125.151 136.054  0.00 97.00      PROA   
ATOM   3180  HB1 GLN P 204     -29.169-124.238 136.183  0.00 97.00      PROA   
ATOM   3181  HB2 GLN P 204     -27.813-125.143 136.893  0.00 97.00      PROA   
ATOM   3182  CG  GLN P 204     -29.455-126.390 136.234  0.00 97.00      PROA   
ATOM   3183  HG1 GLN P 204     -30.381-126.262 135.635  0.00 97.00      PROA   
ATOM   3184  HG2 GLN P 204     -29.760-126.462 137.298  0.00 97.00      PROA   
ATOM   3185  CD  GLN P 204     -28.786-127.697 135.793  0.00 97.00      PROA   
ATOM   3186  OE1 GLN P 204     -28.748-128.057 134.612  0.00 97.00      PROA   
ATOM   3187  NE2 GLN P 204     -28.242-128.456 136.780  0.00 97.00      PROA   
ATOM   3188 HE21 GLN P 204     -27.818-129.321 136.518  0.00 97.00      PROA   
ATOM   3189 HE22 GLN P 204     -28.269-128.135 137.725  0.00 97.00      PROA   
ATOM   3190  C   GLN P 204     -28.694-124.750 133.592  0.00 97.00      PROA   
ATOM   3191  O   GLN P 204     -28.794-123.640 133.092  0.00 97.00      PROA   
ATOM   3192  N   LEU P 205     -29.456-125.767 133.135  0.00 97.00      PROA   
ATOM   3193  HN  LEU P 205     -29.319-126.696 133.472  0.00 97.00      PROA   
ATOM   3194  CA  LEU P 205     -30.660-125.523 132.370  0.00 97.00      PROA   
ATOM   3195  HA  LEU P 205     -30.917-124.474 132.420  0.00 97.00      PROA   
ATOM   3196  CB  LEU P 205     -30.561-125.921 130.877  0.00 97.00      PROA   
ATOM   3197  HB1 LEU P 205     -31.562-125.831 130.399  0.00 97.00      PROA   
ATOM   3198  HB2 LEU P 205     -30.234-126.981 130.812  0.00 97.00      PROA   
ATOM   3199  CG  LEU P 205     -29.588-125.054 130.045  0.00 97.00      PROA   
ATOM   3200  HG  LEU P 205     -28.616-125.028 130.585  0.00 97.00      PROA   
ATOM   3201  CD1 LEU P 205     -29.329-125.682 128.664  0.00 97.00      PROA   
ATOM   3202 HD11 LEU P 205     -30.279-125.749 128.092  0.00 97.00      PROA   
ATOM   3203 HD12 LEU P 205     -28.908-126.703 128.776  0.00 97.00      PROA   
ATOM   3204 HD13 LEU P 205     -28.612-125.062 128.085  0.00 97.00      PROA   
ATOM   3205  CD2 LEU P 205     -30.104-123.611 129.879  0.00 97.00      PROA   
ATOM   3206 HD21 LEU P 205     -30.207-123.108 130.862  0.00 97.00      PROA   
ATOM   3207 HD22 LEU P 205     -31.098-123.620 129.383  0.00 97.00      PROA   
ATOM   3208 HD23 LEU P 205     -29.405-123.018 129.253  0.00 97.00      PROA   
ATOM   3209  C   LEU P 205     -31.806-126.260 133.018  0.00 97.00      PROA   
ATOM   3210  O   LEU P 205     -31.883-127.487 133.004  0.00 97.00      PROA   
ATOM   3211  N   TYR P 206     -32.763-125.489 133.581  0.00 97.00      PROA   
ATOM   3212  HN  TYR P 206     -32.647-124.501 133.637  0.00 97.00      PROA   
ATOM   3213  CA  TYR P 206     -34.058-125.988 133.999  0.00 97.00      PROA   
ATOM   3214  HA  TYR P 206     -33.986-127.045 134.221  0.00 97.00      PROA   
ATOM   3215  CB  TYR P 206     -34.675-125.236 135.210  0.00 97.00      PROA   
ATOM   3216  HB1 TYR P 206     -35.590-125.746 135.577  0.00 97.00      PROA   
ATOM   3217  HB2 TYR P 206     -34.938-124.193 134.929  0.00 97.00      PROA   
ATOM   3218  CG  TYR P 206     -33.680-125.166 136.336  0.00 97.00      PROA   
ATOM   3219  CD1 TYR P 206     -33.584-126.185 137.304  0.00 97.00      PROA   
ATOM   3220  HD1 TYR P 206     -34.244-127.039 137.251  0.00 97.00      PROA   
ATOM   3221  CE1 TYR P 206     -32.629-126.100 138.329  0.00 97.00      PROA   
ATOM   3222  HE1 TYR P 206     -32.547-126.890 139.063  0.00 97.00      PROA   
ATOM   3223  CZ  TYR P 206     -31.760-124.999 138.384  0.00 97.00      PROA   
ATOM   3224  OH  TYR P 206     -30.730-124.937 139.346  0.00 97.00      PROA   
ATOM   3225  HH  TYR P 206     -30.124-124.232 139.079  0.00 97.00      PROA   
ATOM   3226  CD2 TYR P 206     -32.844-124.042 136.443  0.00 97.00      PROA   
ATOM   3227  HD2 TYR P 206     -32.921-123.232 135.732  0.00 97.00      PROA   
ATOM   3228  CE2 TYR P 206     -31.880-123.969 137.446  0.00 97.00      PROA   
ATOM   3229  HE2 TYR P 206     -31.228-123.112 137.475  0.00 97.00      PROA   
ATOM   3230  C   TYR P 206     -34.956-125.796 132.803  0.00 97.00      PROA   
ATOM   3231  O   TYR P 206     -34.728-124.905 131.986  0.00 97.00      PROA   
ATOM   3232  N   PHE P 207     -35.989-126.648 132.653  0.00 97.00      PROA   
ATOM   3233  HN  PHE P 207     -36.191-127.354 133.332  0.00 97.00      PROA   
ATOM   3234  CA  PHE P 207     -36.825-126.621 131.473  0.00 97.00      PROA   
ATOM   3235  HA  PHE P 207     -36.720-125.679 130.954  0.00 97.00      PROA   
ATOM   3236  CB  PHE P 207     -36.551-127.795 130.496  0.00 97.00      PROA   
ATOM   3237  HB1 PHE P 207     -37.301-127.826 129.677  0.00 97.00      PROA   
ATOM   3238  HB2 PHE P 207     -36.618-128.751 131.057  0.00 97.00      PROA   
ATOM   3239  CG  PHE P 207     -35.180-127.723 129.864  0.00 97.00      PROA   
ATOM   3240  CD1 PHE P 207     -34.045-128.205 130.541  0.00 97.00      PROA   
ATOM   3241  HD1 PHE P 207     -34.137-128.554 131.560  0.00 97.00      PROA   
ATOM   3242  CE1 PHE P 207     -32.799-128.253 129.908  0.00 97.00      PROA   
ATOM   3243  HE1 PHE P 207     -31.936-128.615 130.448  0.00 97.00      PROA   
ATOM   3244  CZ  PHE P 207     -32.671-127.826 128.581  0.00 97.00      PROA   
ATOM   3245  HZ  PHE P 207     -31.708-127.859 128.093  0.00 97.00      PROA   
ATOM   3246  CD2 PHE P 207     -35.036-127.293 128.531  0.00 97.00      PROA   
ATOM   3247  HD2 PHE P 207     -35.899-126.935 127.990  0.00 97.00      PROA   
ATOM   3248  CE2 PHE P 207     -33.790-127.344 127.893  0.00 97.00      PROA   
ATOM   3249  HE2 PHE P 207     -33.693-127.017 126.868  0.00 97.00      PROA   
ATOM   3250  C   PHE P 207     -38.256-126.714 131.900  0.00 97.00      PROA   
ATOM   3251  O   PHE P 207     -38.561-127.117 133.013  0.00 97.00      PROA   
ATOM   3252  N   SER P 208     -39.180-126.334 130.999  0.00 97.00      PROA   
ATOM   3253  HN  SER P 208     -38.911-125.915 130.137  0.00 97.00      PROA   
ATOM   3254  CA  SER P 208     -40.595-126.523 131.194  0.00 97.00      PROA   
ATOM   3255  HA  SER P 208     -40.752-127.398 131.811  0.00 97.00      PROA   
ATOM   3256  CB  SER P 208     -41.312-125.314 131.850  0.00 97.00      PROA   
ATOM   3257  HB1 SER P 208     -40.954-125.223 132.898  0.00 97.00      PROA   
ATOM   3258  HB2 SER P 208     -42.413-125.466 131.872  0.00 97.00      PROA   
ATOM   3259  OG  SER P 208     -41.000-124.102 131.171  0.00 97.00      PROA   
ATOM   3260  HG1 SER P 208     -41.703-123.470 131.355  0.00 97.00      PROA   
ATOM   3261  C   SER P 208     -41.181-126.836 129.844  0.00 97.00      PROA   
ATOM   3262  O   SER P 208     -40.612-126.496 128.810  0.00 97.00      PROA   
ATOM   3263  N   PHE P 209     -42.330-127.543 129.848  0.00 97.00      PROA   
ATOM   3264  HN  PHE P 209     -42.771-127.786 130.708  0.00 97.00      PROA   
ATOM   3265  CA  PHE P 209     -43.005-128.015 128.665  0.00 97.00      PROA   
ATOM   3266  HA  PHE P 209     -42.621-127.484 127.802  0.00 97.00      PROA   
ATOM   3267  CB  PHE P 209     -42.858-129.555 128.491  0.00 97.00      PROA   
ATOM   3268  HB1 PHE P 209     -43.827-130.073 128.338  0.00 97.00      PROA   
ATOM   3269  HB2 PHE P 209     -42.379-129.993 129.394  0.00 97.00      PROA   
ATOM   3270  CG  PHE P 209     -42.001-129.863 127.293  0.00 97.00      PROA   
ATOM   3271  CD1 PHE P 209     -42.561-129.777 126.007  0.00 97.00      PROA   
ATOM   3272  HD1 PHE P 209     -43.586-129.458 125.889  0.00 97.00      PROA   
ATOM   3273  CE1 PHE P 209     -41.806-130.112 124.877  0.00 97.00      PROA   
ATOM   3274  HE1 PHE P 209     -42.254-130.050 123.897  0.00 97.00      PROA   
ATOM   3275  CZ  PHE P 209     -40.481-130.541 125.024  0.00 97.00      PROA   
ATOM   3276  HZ  PHE P 209     -39.894-130.804 124.156  0.00 97.00      PROA   
ATOM   3277  CD2 PHE P 209     -40.668-130.293 127.429  0.00 97.00      PROA   
ATOM   3278  HD2 PHE P 209     -40.224-130.373 128.411  0.00 97.00      PROA   
ATOM   3279  CE2 PHE P 209     -39.912-130.631 126.300  0.00 97.00      PROA   
ATOM   3280  HE2 PHE P 209     -38.891-130.964 126.410  0.00 97.00      PROA   
ATOM   3281  C   PHE P 209     -44.454-127.621 128.797  0.00 97.00      PROA   
ATOM   3282  O   PHE P 209     -45.026-127.650 129.885  0.00 97.00      PROA   
ATOM   3283  N   TYR P 210     -45.070-127.198 127.672  0.00 97.00      PROA   
ATOM   3284  HN  TYR P 210     -44.582-127.163 126.803  0.00 97.00      PROA   
ATOM   3285  CA  TYR P 210     -46.405-126.645 127.652  0.00 97.00      PROA   
ATOM   3286  HA  TYR P 210     -46.948-126.925 128.545  0.00 97.00      PROA   
ATOM   3287  CB  TYR P 210     -46.407-125.099 127.456  0.00 97.00      PROA   
ATOM   3288  HB1 TYR P 210     -47.436-124.688 127.547  0.00 97.00      PROA   
ATOM   3289  HB2 TYR P 210     -46.033-124.865 126.437  0.00 97.00      PROA   
ATOM   3290  CG  TYR P 210     -45.494-124.365 128.418  0.00 97.00      PROA   
ATOM   3291  CD1 TYR P 210     -44.116-124.251 128.147  0.00 97.00      PROA   
ATOM   3292  HD1 TYR P 210     -43.705-124.739 127.278  0.00 97.00      PROA   
ATOM   3293  CE1 TYR P 210     -43.279-123.484 128.965  0.00 97.00      PROA   
ATOM   3294  HE1 TYR P 210     -42.227-123.405 128.733  0.00 97.00      PROA   
ATOM   3295  CZ  TYR P 210     -43.813-122.798 130.062  0.00 97.00      PROA   
ATOM   3296  OH  TYR P 210     -42.999-121.975 130.869  0.00 97.00      PROA   
ATOM   3297  HH  TYR P 210     -42.384-121.500 130.296  0.00 97.00      PROA   
ATOM   3298  CD2 TYR P 210     -46.015-123.666 129.521  0.00 97.00      PROA   
ATOM   3299  HD2 TYR P 210     -47.077-123.694 129.713  0.00 97.00      PROA   
ATOM   3300  CE2 TYR P 210     -45.180-122.897 130.344  0.00 97.00      PROA   
ATOM   3301  HE2 TYR P 210     -45.593-122.348 131.178  0.00 97.00      PROA   
ATOM   3302  C   TYR P 210     -47.094-127.259 126.455  0.00 97.00      PROA   
ATOM   3303  O   TYR P 210     -46.441-127.776 125.550  0.00 97.00      PROA   
ATOM   3304  N   MET P 211     -48.447-127.205 126.425  0.00 97.00      PROA   
ATOM   3305  HN  MET P 211     -48.965-126.830 127.191  0.00 97.00      PROA   
ATOM   3306  CA  MET P 211     -49.222-127.561 125.255  0.00 97.00      PROA   
ATOM   3307  HA  MET P 211     -48.571-127.780 124.423  0.00 97.00      PROA   
ATOM   3308  CB  MET P 211     -50.141-128.784 125.514  0.00 97.00      PROA   
ATOM   3309  HB1 MET P 211     -50.857-128.894 124.670  0.00 97.00      PROA   
ATOM   3310  HB2 MET P 211     -50.725-128.604 126.445  0.00 97.00      PROA   
ATOM   3311  CG  MET P 211     -49.369-130.110 125.655  0.00 97.00      PROA   
ATOM   3312  HG1 MET P 211     -48.497-129.955 126.325  0.00 97.00      PROA   
ATOM   3313  HG2 MET P 211     -48.964-130.362 124.652  0.00 97.00      PROA   
ATOM   3314  SD  MET P 211     -50.353-131.506 126.290  0.00 97.00      PROA   
ATOM   3315  CE  MET P 211     -51.528-131.643 124.914  0.00 97.00      PROA   
ATOM   3316  HE1 MET P 211     -50.993-131.752 123.948  0.00 97.00      PROA   
ATOM   3317  HE2 MET P 211     -52.184-130.749 124.848  0.00 97.00      PROA   
ATOM   3318  HE3 MET P 211     -52.179-132.533 125.044  0.00 97.00      PROA   
ATOM   3319  C   MET P 211     -50.078-126.373 124.888  0.00 97.00      PROA   
ATOM   3320  O   MET P 211     -51.106-126.146 125.521  0.00 97.00      PROA   
ATOM   3321  N   GLY P 212     -49.691-125.596 123.836  0.00 97.00      PROA   
ATOM   3322  HN  GLY P 212     -48.918-125.867 123.264  0.00 97.00      PROA   
ATOM   3323  CA  GLY P 212     -50.326-124.341 123.441  0.00 97.00      PROA   
ATOM   3324  HA1 GLY P 212     -51.193-124.584 122.845  0.00 97.00      PROA   
ATOM   3325  HA2 GLY P 212     -49.589-123.793 122.879  0.00 97.00      PROA   
ATOM   3326  C   GLY P 212     -50.738-123.439 124.585  0.00 97.00      PROA   
ATOM   3327  O   GLY P 212     -49.922-123.008 125.397  0.00 97.00      PROA   
ATOM   3328  N   SER P 213     -52.053-123.144 124.665  0.00 97.00      PROA   
ATOM   3329  HN  SER P 213     -52.663-123.480 123.950  0.00 97.00      PROA   
ATOM   3330  CA  SER P 213     -52.653-122.321 125.705  0.00 97.00      PROA   
ATOM   3331  HA  SER P 213     -51.971-121.506 125.911  0.00 97.00      PROA   
ATOM   3332  CB  SER P 213     -53.991-121.700 125.205  0.00 97.00      PROA   
ATOM   3333  HB1 SER P 213     -54.733-122.502 125.006  0.00 97.00      PROA   
ATOM   3334  HB2 SER P 213     -53.798-121.167 124.249  0.00 97.00      PROA   
ATOM   3335  OG  SER P 213     -54.545-120.754 126.119  0.00 97.00      PROA   
ATOM   3336  HG1 SER P 213     -54.611-121.219 126.961  0.00 97.00      PROA   
ATOM   3337  C   SER P 213     -52.886-123.066 127.029  0.00 97.00      PROA   
ATOM   3338  O   SER P 213     -53.815-122.749 127.772  0.00 97.00      PROA   
ATOM   3339  N   LYS P 214     -52.048-124.061 127.403  0.00 97.00      PROA   
ATOM   3340  HN  LYS P 214     -51.340-124.401 126.790  0.00 97.00      PROA   
ATOM   3341  CA  LYS P 214     -52.085-124.580 128.759  0.00 97.00      PROA   
ATOM   3342  HA  LYS P 214     -52.333-123.749 129.407  0.00 97.00      PROA   
ATOM   3343  CB  LYS P 214     -53.178-125.649 129.021  0.00 97.00      PROA   
ATOM   3344  HB1 LYS P 214     -54.159-125.125 128.964  0.00 97.00      PROA   
ATOM   3345  HB2 LYS P 214     -53.080-126.046 130.055  0.00 97.00      PROA   
ATOM   3346  CG  LYS P 214     -53.198-126.817 128.021  0.00 97.00      PROA   
ATOM   3347  HG1 LYS P 214     -52.169-127.231 127.933  0.00 97.00      PROA   
ATOM   3348  HG2 LYS P 214     -53.492-126.443 127.016  0.00 97.00      PROA   
ATOM   3349  CD  LYS P 214     -54.133-127.964 128.449  0.00 97.00      PROA   
ATOM   3350  HD1 LYS P 214     -53.735-128.382 129.402  0.00 97.00      PROA   
ATOM   3351  HD2 LYS P 214     -54.075-128.765 127.679  0.00 97.00      PROA   
ATOM   3352  CE  LYS P 214     -55.598-127.541 128.649  0.00 97.00      PROA   
ATOM   3353  HE1 LYS P 214     -56.035-127.180 127.695  0.00 97.00      PROA   
ATOM   3354  HE2 LYS P 214     -55.686-126.739 129.412  0.00 97.00      PROA   
ATOM   3355  NZ  LYS P 214     -56.409-128.689 129.123  0.00 97.00      PROA   
ATOM   3356  HZ1 LYS P 214     -56.034-129.014 130.037  0.00 97.00      PROA   
ATOM   3357  HZ2 LYS P 214     -56.348-129.464 128.432  0.00 97.00      PROA   
ATOM   3358  HZ3 LYS P 214     -57.401-128.400 129.241  0.00 97.00      PROA   
ATOM   3359  C   LYS P 214     -50.749-125.068 129.282  0.00 97.00      PROA   
ATOM   3360  O   LYS P 214     -49.984-125.759 128.613  0.00 97.00      PROA   
ATOM   3361  N   THR P 215     -50.462-124.713 130.556  0.00 97.00      PROA   
ATOM   3362  HN  THR P 215     -51.063-124.092 131.056  0.00 97.00      PROA   
ATOM   3363  CA  THR P 215     -49.385-125.241 131.368  0.00 97.00      PROA   
ATOM   3364  HA  THR P 215     -48.460-125.103 130.825  0.00 97.00      PROA   
ATOM   3365  CB  THR P 215     -49.293-124.524 132.714  0.00 97.00      PROA   
ATOM   3366  HB  THR P 215     -48.644-125.071 133.438  0.00 97.00      PROA   
ATOM   3367  OG1 THR P 215     -50.588-124.357 133.286  0.00 97.00      PROA   
ATOM   3368  HG1 THR P 215     -50.918-125.240 133.462  0.00 97.00      PROA   
ATOM   3369  CG2 THR P 215     -48.695-123.122 132.517  0.00 97.00      PROA   
ATOM   3370 HG21 THR P 215     -49.281-122.543 131.772  0.00 97.00      PROA   
ATOM   3371 HG22 THR P 215     -47.642-123.190 132.177  0.00 97.00      PROA   
ATOM   3372 HG23 THR P 215     -48.719-122.568 133.481  0.00 97.00      PROA   
ATOM   3373  C   THR P 215     -49.524-126.723 131.660  0.00 97.00      PROA   
ATOM   3374  O   THR P 215     -50.605-127.205 131.996  0.00 97.00      PROA   
ATOM   3375  N   LEU P 216     -48.395-127.464 131.612  0.00 97.00      PROA   
ATOM   3376  HN  LEU P 216     -47.551-127.091 131.233  0.00 97.00      PROA   
ATOM   3377  CA  LEU P 216     -48.275-128.772 132.225  0.00 97.00      PROA   
ATOM   3378  HA  LEU P 216     -49.255-129.221 132.294  0.00 97.00      PROA   
ATOM   3379  CB  LEU P 216     -47.354-129.713 131.412  0.00 97.00      PROA   
ATOM   3380  HB1 LEU P 216     -47.233-130.687 131.931  0.00 97.00      PROA   
ATOM   3381  HB2 LEU P 216     -46.349-129.248 131.323  0.00 97.00      PROA   
ATOM   3382  CG  LEU P 216     -47.881-130.013 129.987  0.00 97.00      PROA   
ATOM   3383  HG  LEU P 216     -47.955-129.052 129.425  0.00 97.00      PROA   
ATOM   3384  CD1 LEU P 216     -46.902-130.916 129.217  0.00 97.00      PROA   
ATOM   3385 HD11 LEU P 216     -46.807-131.899 129.726  0.00 97.00      PROA   
ATOM   3386 HD12 LEU P 216     -45.901-130.442 129.163  0.00 97.00      PROA   
ATOM   3387 HD13 LEU P 216     -47.272-131.090 128.185  0.00 97.00      PROA   
ATOM   3388  CD2 LEU P 216     -49.280-130.655 130.009  0.00 97.00      PROA   
ATOM   3389 HD21 LEU P 216     -50.030-129.967 130.451  0.00 97.00      PROA   
ATOM   3390 HD22 LEU P 216     -49.260-131.598 130.596  0.00 97.00      PROA   
ATOM   3391 HD23 LEU P 216     -49.601-130.895 128.977  0.00 97.00      PROA   
ATOM   3392  C   LEU P 216     -47.790-128.591 133.652  0.00 97.00      PROA   
ATOM   3393  O   LEU P 216     -47.581-127.466 134.098  0.00 97.00      PROA   
ATOM   3394  N   ARG P 217     -47.645-129.694 134.431  0.00 97.00      PROA   
ATOM   3395  HN  ARG P 217     -47.848-130.600 134.067  0.00 97.00      PROA   
ATOM   3396  CA  ARG P 217     -47.208-129.641 135.821  0.00 97.00      PROA   
ATOM   3397  HA  ARG P 217     -47.766-128.850 136.304  0.00 97.00      PROA   
ATOM   3398  CB  ARG P 217     -47.485-130.950 136.609  0.00 97.00      PROA   
ATOM   3399  HB1 ARG P 217     -47.027-130.865 137.622  0.00 97.00      PROA   
ATOM   3400  HB2 ARG P 217     -46.992-131.797 136.083  0.00 97.00      PROA   
ATOM   3401  CG  ARG P 217     -48.972-131.284 136.833  0.00 97.00      PROA   
ATOM   3402  HG1 ARG P 217     -49.488-131.380 135.853  0.00 97.00      PROA   
ATOM   3403  HG2 ARG P 217     -49.447-130.443 137.386  0.00 97.00      PROA   
ATOM   3404  CD  ARG P 217     -49.142-132.594 137.620  0.00 97.00      PROA   
ATOM   3405  HD1 ARG P 217     -48.578-132.575 138.579  0.00 97.00      PROA   
ATOM   3406  HD2 ARG P 217     -48.765-133.447 137.015  0.00 97.00      PROA   
ATOM   3407  NE  ARG P 217     -50.598-132.835 137.874  0.00 97.00      PROA   
ATOM   3408  HE  ARG P 217     -51.106-133.420 137.249  0.00 97.00      PROA   
ATOM   3409  CZ  ARG P 217     -51.275-132.351 138.938  0.00 97.00      PROA   
ATOM   3410  NH1 ARG P 217     -50.716-131.531 139.840  0.00 97.00      PROA   
ATOM   3411 HH11 ARG P 217     -49.783-131.225 139.689  0.00 97.00      PROA   
ATOM   3412 HH12 ARG P 217     -51.267-131.203 140.604  0.00 97.00      PROA   
ATOM   3413  NH2 ARG P 217     -52.562-132.708 139.103  0.00 97.00      PROA   
ATOM   3414 HH21 ARG P 217     -52.985-133.319 138.441  0.00 97.00      PROA   
ATOM   3415 HH22 ARG P 217     -53.057-132.378 139.902  0.00 97.00      PROA   
ATOM   3416  C   ARG P 217     -45.736-129.290 135.991  0.00 97.00      PROA   
ATOM   3417  O   ARG P 217     -44.903-130.138 136.310  0.00 97.00      PROA   
ATOM   3418  N   GLY P 218     -45.405-127.993 135.798  0.00 97.00      PROA   
ATOM   3419  HN  GLY P 218     -46.107-127.393 135.419  0.00 97.00      PROA   
ATOM   3420  CA  GLY P 218     -44.138-127.363 136.118  0.00 97.00      PROA   
ATOM   3421  HA1 GLY P 218     -44.249-126.314 135.889  0.00 97.00      PROA   
ATOM   3422  HA2 GLY P 218     -43.369-127.848 135.534  0.00 97.00      PROA   
ATOM   3423  C   GLY P 218     -43.749-127.442 137.568  0.00 97.00      PROA   
ATOM   3424  O   GLY P 218     -44.573-127.709 138.440  0.00 97.00      PROA   
ATOM   3425  N   ARG P 219     -42.457-127.151 137.832  0.00 97.00      PROA   
ATOM   3426  HN  ARG P 219     -41.833-126.924 137.087  0.00 97.00      PROA   
ATOM   3427  CA  ARG P 219     -41.860-127.125 139.144  0.00 97.00      PROA   
ATOM   3428  HA  ARG P 219     -42.256-126.260 139.655  0.00 97.00      PROA   
ATOM   3429  CB  ARG P 219     -42.106-128.405 140.022  0.00 97.00      PROA   
ATOM   3430  HB1 ARG P 219     -43.184-128.415 140.292  0.00 97.00      PROA   
ATOM   3431  HB2 ARG P 219     -41.567-128.321 140.986  0.00 97.00      PROA   
ATOM   3432  CG  ARG P 219     -41.817-129.765 139.343  0.00 97.00      PROA   
ATOM   3433  HG1 ARG P 219     -40.767-129.802 138.981  0.00 97.00      PROA   
ATOM   3434  HG2 ARG P 219     -42.478-129.858 138.455  0.00 97.00      PROA   
ATOM   3435  CD  ARG P 219     -42.078-131.000 140.222  0.00 97.00      PROA   
ATOM   3436  HD1 ARG P 219     -42.047-131.919 139.590  0.00 97.00      PROA   
ATOM   3437  HD2 ARG P 219     -43.059-130.926 140.736  0.00 97.00      PROA   
ATOM   3438  NE  ARG P 219     -40.976-131.053 141.233  0.00 97.00      PROA   
ATOM   3439  HE  ARG P 219     -40.348-130.276 141.309  0.00 97.00      PROA   
ATOM   3440  CZ  ARG P 219     -40.512-132.182 141.798  0.00 97.00      PROA   
ATOM   3441  NH1 ARG P 219     -41.312-133.233 141.962  0.00 97.00      PROA   
ATOM   3442 HH11 ARG P 219     -42.273-133.035 141.815  0.00 97.00      PROA   
ATOM   3443 HH12 ARG P 219     -40.992-133.970 142.550  0.00 97.00      PROA   
ATOM   3444  NH2 ARG P 219     -39.241-132.224 142.227  0.00 97.00      PROA   
ATOM   3445 HH21 ARG P 219     -38.803-133.101 142.385  0.00 97.00      PROA   
ATOM   3446 HH22 ARG P 219     -38.670-131.411 142.079  0.00 97.00      PROA   
ATOM   3447  C   ARG P 219     -40.399-126.845 138.872  0.00 97.00      PROA   
ATOM   3448  O   ARG P 219     -40.065-126.030 138.015  0.00 97.00      PROA   
ATOM   3449  N   ASP P 220     -39.491-127.542 139.574  0.00 97.00      PROA   
ATOM   3450  HN  ASP P 220     -39.775-128.101 140.353  0.00 97.00      PROA   
ATOM   3451  CA  ASP P 220     -38.086-127.712 139.296  0.00 97.00      PROA   
ATOM   3452  HA  ASP P 220     -37.667-126.770 138.967  0.00 97.00      PROA   
ATOM   3453  CB  ASP P 220     -37.363-128.165 140.609  0.00 97.00      PROA   
ATOM   3454  HB1 ASP P 220     -37.347-127.289 141.297  0.00 97.00      PROA   
ATOM   3455  HB2 ASP P 220     -36.313-128.457 140.425  0.00 97.00      PROA   
ATOM   3456  CG  ASP P 220     -38.089-129.273 141.387  0.00 97.00      PROA   
ATOM   3457  OD1 ASP P 220     -37.437-130.304 141.685  0.00 97.00      PROA   
ATOM   3458  OD2 ASP P 220     -39.269-129.069 141.767  0.00 97.00      PROA   
ATOM   3459  C   ASP P 220     -37.919-128.738 138.165  0.00 97.00      PROA   
ATOM   3460  O   ASP P 220     -37.278-129.778 138.311  0.00 97.00      PROA   
ATOM   3461  N   THR P 221     -38.532-128.472 136.987  0.00 97.00      PROA   
ATOM   3462  HN  THR P 221     -39.057-127.630 136.871  0.00 97.00      PROA   
ATOM   3463  CA  THR P 221     -38.652-129.450 135.916  0.00 97.00      PROA   
ATOM   3464  HA  THR P 221     -38.812-130.394 136.416  0.00 97.00      PROA   
ATOM   3465  CB  THR P 221     -39.896-129.264 135.044  0.00 97.00      PROA   
ATOM   3466  HB  THR P 221     -39.784-129.724 134.035  0.00 97.00      PROA   
ATOM   3467  OG1 THR P 221     -40.239-127.891 134.909  0.00 97.00      PROA   
ATOM   3468  HG1 THR P 221     -39.555-127.510 134.351  0.00 97.00      PROA   
ATOM   3469  CG2 THR P 221     -41.084-129.937 135.749  0.00 97.00      PROA   
ATOM   3470 HG21 THR P 221     -41.259-129.448 136.727  0.00 97.00      PROA   
ATOM   3471 HG22 THR P 221     -40.889-131.015 135.921  0.00 97.00      PROA   
ATOM   3472 HG23 THR P 221     -42.006-129.829 135.140  0.00 97.00      PROA   
ATOM   3473  C   THR P 221     -37.409-129.676 135.064  0.00 97.00      PROA   
ATOM   3474  O   THR P 221     -36.686-128.761 134.674  0.00 97.00      PROA   
ATOM   3475  N   SER P 222     -37.162-130.967 134.747  0.00 97.00      PROA   
ATOM   3476  HN  SER P 222     -37.713-131.688 135.159  0.00 97.00      PROA   
ATOM   3477  CA  SER P 222     -36.100-131.454 133.887  0.00 97.00      PROA   
ATOM   3478  HA  SER P 222     -35.208-130.877 134.093  0.00 97.00      PROA   
ATOM   3479  CB  SER P 222     -35.825-132.955 134.155  0.00 97.00      PROA   
ATOM   3480  HB1 SER P 222     -34.903-133.299 133.640  0.00 97.00      PROA   
ATOM   3481  HB2 SER P 222     -36.683-133.563 133.788  0.00 97.00      PROA   
ATOM   3482  OG  SER P 222     -35.704-133.198 135.555  0.00 97.00      PROA   
ATOM   3483  HG1 SER P 222     -35.169-132.491 135.925  0.00 97.00      PROA   
ATOM   3484  C   SER P 222     -36.462-131.285 132.419  0.00 97.00      PROA   
ATOM   3485  O   SER P 222     -37.571-130.880 132.082  0.00 97.00      PROA   
ATOM   3486  N   SER P 223     -35.507-131.587 131.503  0.00 97.00      PROA   
ATOM   3487  HN  SER P 223     -34.593-131.871 131.790  0.00 97.00      PROA   
ATOM   3488  CA  SER P 223     -35.591-131.374 130.067  0.00 97.00      PROA   
ATOM   3489  HA  SER P 223     -35.672-130.315 129.898  0.00 97.00      PROA   
ATOM   3490  CB  SER P 223     -34.306-131.891 129.382  0.00 97.00      PROA   
ATOM   3491  HB1 SER P 223     -34.275-131.583 128.314  0.00 97.00      PROA   
ATOM   3492  HB2 SER P 223     -34.264-133.001 129.430  0.00 97.00      PROA   
ATOM   3493  OG  SER P 223     -33.152-131.383 130.044  0.00 97.00      PROA   
ATOM   3494  HG1 SER P 223     -33.104-130.446 129.837  0.00 97.00      PROA   
ATOM   3495  C   SER P 223     -36.762-132.012 129.351  0.00 97.00      PROA   
ATOM   3496  O   SER P 223     -37.333-131.402 128.448  0.00 97.00      PROA   
ATOM   3497  N   GLU P 224     -37.139-133.251 129.730  0.00 97.00      PROA   
ATOM   3498  HN  GLU P 224     -36.712-133.690 130.513  0.00 97.00      PROA   
ATOM   3499  CA  GLU P 224     -38.122-134.039 129.020  0.00 97.00      PROA   
ATOM   3500  HA  GLU P 224     -38.587-133.440 128.248  0.00 97.00      PROA   
ATOM   3501  CB  GLU P 224     -37.516-135.296 128.335  0.00 97.00      PROA   
ATOM   3502  HB1 GLU P 224     -38.356-135.962 128.034  0.00 97.00      PROA   
ATOM   3503  HB2 GLU P 224     -36.895-135.868 129.059  0.00 97.00      PROA   
ATOM   3504  CG  GLU P 224     -36.683-134.991 127.068  0.00 97.00      PROA   
ATOM   3505  HG1 GLU P 224     -35.621-134.795 127.318  0.00 97.00      PROA   
ATOM   3506  HG2 GLU P 224     -37.096-134.107 126.537  0.00 97.00      PROA   
ATOM   3507  CD  GLU P 224     -36.775-136.172 126.108  0.00 97.00      PROA   
ATOM   3508  OE1 GLU P 224     -37.912-136.437 125.642  0.00 97.00      PROA   
ATOM   3509  OE2 GLU P 224     -35.735-136.827 125.849  0.00 97.00      PROA   
ATOM   3510  C   GLU P 224     -39.233-134.480 129.948  0.00 97.00      PROA   
ATOM   3511  O   GLU P 224     -39.126-134.429 131.172  0.00 97.00      PROA   
ATOM   3512  N   TYR P 225     -40.343-134.944 129.332  0.00 97.00      PROA   
ATOM   3513  HN  TYR P 225     -40.376-134.978 128.337  0.00 97.00      PROA   
ATOM   3514  CA  TYR P 225     -41.485-135.541 129.985  0.00 97.00      PROA   
ATOM   3515  HA  TYR P 225     -41.245-135.750 131.019  0.00 97.00      PROA   
ATOM   3516  CB  TYR P 225     -42.761-134.638 129.888  0.00 97.00      PROA   
ATOM   3517  HB1 TYR P 225     -42.512-133.625 130.275  0.00 97.00      PROA   
ATOM   3518  HB2 TYR P 225     -43.562-135.059 130.532  0.00 97.00      PROA   
ATOM   3519  CG  TYR P 225     -43.310-134.477 128.480  0.00 97.00      PROA   
ATOM   3520  CD1 TYR P 225     -44.450-135.193 128.067  0.00 97.00      PROA   
ATOM   3521  HD1 TYR P 225     -44.938-135.868 128.755  0.00 97.00      PROA   
ATOM   3522  CE1 TYR P 225     -44.946-135.061 126.763  0.00 97.00      PROA   
ATOM   3523  HE1 TYR P 225     -45.816-135.624 126.458  0.00 97.00      PROA   
ATOM   3524  CZ  TYR P 225     -44.298-134.220 125.851  0.00 97.00      PROA   
ATOM   3525  OH  TYR P 225     -44.760-134.119 124.522  0.00 97.00      PROA   
ATOM   3526  HH  TYR P 225     -45.596-134.588 124.460  0.00 97.00      PROA   
ATOM   3527  CD2 TYR P 225     -42.699-133.599 127.565  0.00 97.00      PROA   
ATOM   3528  HD2 TYR P 225     -41.833-133.029 127.863  0.00 97.00      PROA   
ATOM   3529  CE2 TYR P 225     -43.180-133.483 126.255  0.00 97.00      PROA   
ATOM   3530  HE2 TYR P 225     -42.681-132.835 125.551  0.00 97.00      PROA   
ATOM   3531  C   TYR P 225     -41.645-136.855 129.239  0.00 97.00      PROA   
ATOM   3532  O   TYR P 225     -41.110-137.000 128.142  0.00 97.00      PROA   
ATOM   3533  N   GLN P 226     -42.366-137.858 129.801  0.00 97.00      PROA   
ATOM   3534  HN  GLN P 226     -42.791-137.772 130.699  0.00 97.00      PROA   
ATOM   3535  CA  GLN P 226     -42.591-139.103 129.083  0.00 97.00      PROA   
ATOM   3536  HA  GLN P 226     -42.423-138.897 128.038  0.00 97.00      PROA   
ATOM   3537  CB  GLN P 226     -41.642-140.273 129.481  0.00 97.00      PROA   
ATOM   3538  HB1 GLN P 226     -42.133-141.256 129.303  0.00 97.00      PROA   
ATOM   3539  HB2 GLN P 226     -41.433-140.212 130.572  0.00 97.00      PROA   
ATOM   3540  CG  GLN P 226     -40.305-140.301 128.699  0.00 97.00      PROA   
ATOM   3541  HG1 GLN P 226     -39.735-141.221 128.941  0.00 97.00      PROA   
ATOM   3542  HG2 GLN P 226     -39.698-139.415 128.985  0.00 97.00      PROA   
ATOM   3543  CD  GLN P 226     -40.566-140.279 127.186  0.00 97.00      PROA   
ATOM   3544  OE1 GLN P 226     -41.548-140.854 126.701  0.00 97.00      PROA   
ATOM   3545  NE2 GLN P 226     -39.692-139.562 126.427  0.00 97.00      PROA   
ATOM   3546 HE21 GLN P 226     -39.979-139.331 125.497  0.00 97.00      PROA   
ATOM   3547 HE22 GLN P 226     -38.939-139.061 126.847  0.00 97.00      PROA   
ATOM   3548  C   GLN P 226     -44.033-139.523 129.061  0.00 97.00      PROA   
ATOM   3549  O   GLN P 226     -44.840-139.132 129.901  0.00 97.00      PROA   
ATOM   3550  N   ILE P 227     -44.380-140.308 128.011  0.00 97.00      PROA   
ATOM   3551  HN  ILE P 227     -43.674-140.646 127.391  0.00 97.00      PROA   
ATOM   3552  CA  ILE P 227     -45.748-140.544 127.606  0.00 97.00      PROA   
ATOM   3553  HA  ILE P 227     -46.411-140.072 128.318  0.00 97.00      PROA   
ATOM   3554  CB  ILE P 227     -46.069-139.987 126.216  0.00 97.00      PROA   
ATOM   3555  HB  ILE P 227     -45.784-140.714 125.420  0.00 97.00      PROA   
ATOM   3556  CG2 ILE P 227     -47.594-139.748 126.160  0.00 97.00      PROA   
ATOM   3557 HG21 ILE P 227     -47.894-138.982 126.906  0.00 97.00      PROA   
ATOM   3558 HG22 ILE P 227     -48.157-140.679 126.369  0.00 97.00      PROA   
ATOM   3559 HG23 ILE P 227     -47.897-139.381 125.161  0.00 97.00      PROA   
ATOM   3560  CG1 ILE P 227     -45.281-138.682 125.911  0.00 97.00      PROA   
ATOM   3561 HG11 ILE P 227     -44.187-138.878 125.946  0.00 97.00      PROA   
ATOM   3562 HG12 ILE P 227     -45.521-137.932 126.696  0.00 97.00      PROA   
ATOM   3563  CD  ILE P 227     -45.586-138.096 124.526  0.00 97.00      PROA   
ATOM   3564  HD1 ILE P 227     -46.621-137.697 124.480  0.00 97.00      PROA   
ATOM   3565  HD2 ILE P 227     -45.474-138.878 123.745  0.00 97.00      PROA   
ATOM   3566  HD3 ILE P 227     -44.883-137.267 124.295  0.00 97.00      PROA   
ATOM   3567  C   ILE P 227     -45.994-142.036 127.645  0.00 97.00      PROA   
ATOM   3568  O   ILE P 227     -45.256-142.825 127.062  0.00 97.00      PROA   
ATOM   3569  N   LEU P 228     -47.052-142.466 128.363  0.00 97.00      PROA   
ATOM   3570  HN  LEU P 228     -47.651-141.811 128.818  0.00 97.00      PROA   
ATOM   3571  CA  LEU P 228     -47.276-143.856 128.712  0.00 97.00      PROA   
ATOM   3572  HA  LEU P 228     -46.344-144.403 128.655  0.00 97.00      PROA   
ATOM   3573  CB  LEU P 228     -47.821-143.960 130.163  0.00 97.00      PROA   
ATOM   3574  HB1 LEU P 228     -48.081-145.022 130.368  0.00 97.00      PROA   
ATOM   3575  HB2 LEU P 228     -48.750-143.359 130.265  0.00 97.00      PROA   
ATOM   3576  CG  LEU P 228     -46.828-143.529 131.284  0.00 97.00      PROA   
ATOM   3577  HG  LEU P 228     -45.837-143.985 131.050  0.00 97.00      PROA   
ATOM   3578  CD1 LEU P 228     -46.630-142.006 131.433  0.00 97.00      PROA   
ATOM   3579 HD11 LEU P 228     -47.612-141.501 131.556  0.00 97.00      PROA   
ATOM   3580 HD12 LEU P 228     -46.107-141.572 130.559  0.00 97.00      PROA   
ATOM   3581 HD13 LEU P 228     -46.012-141.789 132.330  0.00 97.00      PROA   
ATOM   3582  CD2 LEU P 228     -47.282-144.096 132.642  0.00 97.00      PROA   
ATOM   3583 HD21 LEU P 228     -47.374-145.200 132.595  0.00 97.00      PROA   
ATOM   3584 HD22 LEU P 228     -48.267-143.665 132.922  0.00 97.00      PROA   
ATOM   3585 HD23 LEU P 228     -46.546-143.835 133.432  0.00 97.00      PROA   
ATOM   3586  C   LEU P 228     -48.241-144.510 127.735  0.00 97.00      PROA   
ATOM   3587  O   LEU P 228     -48.685-145.637 127.947  0.00 97.00      PROA   
ATOM   3588  N   THR P 229     -48.548-143.782 126.640  0.00 97.00      PROA   
ATOM   3589  HN  THR P 229     -48.061-142.919 126.545  0.00 97.00      PROA   
ATOM   3590  CA  THR P 229     -49.523-144.043 125.594  0.00 97.00      PROA   
ATOM   3591  HA  THR P 229     -49.041-144.585 124.796  0.00 97.00      PROA   
ATOM   3592  CB  THR P 229     -50.831-144.747 126.014  0.00 97.00      PROA   
ATOM   3593  HB  THR P 229     -51.152-144.352 127.005  0.00 97.00      PROA   
ATOM   3594  OG1 THR P 229     -50.615-146.146 126.124  0.00 97.00      PROA   
ATOM   3595  HG1 THR P 229     -49.915-146.242 126.775  0.00 97.00      PROA   
ATOM   3596  CG2 THR P 229     -52.010-144.590 125.025  0.00 97.00      PROA   
ATOM   3597 HG21 THR P 229     -51.759-144.998 124.029  0.00 97.00      PROA   
ATOM   3598 HG22 THR P 229     -52.320-143.536 124.907  0.00 97.00      PROA   
ATOM   3599 HG23 THR P 229     -52.889-145.153 125.408  0.00 97.00      PROA   
ATOM   3600  C   THR P 229     -49.836-142.652 125.119  0.00 97.00      PROA   
ATOM   3601  O   THR P 229     -50.635-141.963 125.749  0.00 97.00      PROA   
ATOM   3602  N   ALA P 230     -49.199-142.156 124.027  0.00 97.00      PROA   
ATOM   3603  HN  ALA P 230     -48.462-142.641 123.559  0.00 97.00      PROA   
ATOM   3604  CA  ALA P 230     -49.601-140.890 123.435  0.00 97.00      PROA   
ATOM   3605  HA  ALA P 230     -49.676-140.172 124.236  0.00 97.00      PROA   
ATOM   3606  CB  ALA P 230     -48.588-140.356 122.407  0.00 97.00      PROA   
ATOM   3607  HB1 ALA P 230     -48.483-141.058 121.552  0.00 97.00      PROA   
ATOM   3608  HB2 ALA P 230     -47.595-140.233 122.891  0.00 97.00      PROA   
ATOM   3609  HB3 ALA P 230     -48.903-139.362 122.027  0.00 97.00      PROA   
ATOM   3610  C   ALA P 230     -50.971-141.002 122.805  0.00 97.00      PROA   
ATOM   3611  O   ALA P 230     -51.298-142.026 122.230  0.00 97.00      PROA   
ATOM   3612  N   ARG P 231     -51.817-139.962 122.929  0.00 97.00      PROA   
ATOM   3613  HN  ARG P 231     -51.515-139.148 123.425  0.00 97.00      PROA   
ATOM   3614  CA  ARG P 231     -53.237-140.053 122.665  0.00 97.00      PROA   
ATOM   3615  HA  ARG P 231     -53.472-141.026 122.261  0.00 97.00      PROA   
ATOM   3616  CB  ARG P 231     -54.043-139.886 123.979  0.00 97.00      PROA   
ATOM   3617  HB1 ARG P 231     -55.115-139.780 123.735  0.00 97.00      PROA   
ATOM   3618  HB2 ARG P 231     -53.732-138.956 124.500  0.00 97.00      PROA   
ATOM   3619  CG  ARG P 231     -53.875-141.084 124.935  0.00 97.00      PROA   
ATOM   3620  HG1 ARG P 231     -52.915-140.951 125.476  0.00 97.00      PROA   
ATOM   3621  HG2 ARG P 231     -53.777-142.006 124.324  0.00 97.00      PROA   
ATOM   3622  CD  ARG P 231     -54.993-141.273 125.987  0.00 97.00      PROA   
ATOM   3623  HD1 ARG P 231     -55.048-140.359 126.618  0.00 97.00      PROA   
ATOM   3624  HD2 ARG P 231     -54.796-142.152 126.634  0.00 97.00      PROA   
ATOM   3625  NE  ARG P 231     -56.341-141.434 125.352  0.00 97.00      PROA   
ATOM   3626  HE  ARG P 231     -56.942-140.634 125.419  0.00 97.00      PROA   
ATOM   3627  CZ  ARG P 231     -56.530-142.131 124.220  0.00 97.00      PROA   
ATOM   3628  NH1 ARG P 231     -56.028-143.349 124.029  0.00 97.00      PROA   
ATOM   3629 HH11 ARG P 231     -55.516-143.777 124.761  0.00 97.00      PROA   
ATOM   3630 HH12 ARG P 231     -56.144-143.737 123.112  0.00 97.00      PROA   
ATOM   3631  NH2 ARG P 231     -57.172-141.546 123.198  0.00 97.00      PROA   
ATOM   3632 HH21 ARG P 231     -57.389-140.576 123.321  0.00 97.00      PROA   
ATOM   3633 HH22 ARG P 231     -56.931-141.881 122.287  0.00 97.00      PROA   
ATOM   3634  C   ARG P 231     -53.750-139.052 121.655  0.00 97.00      PROA   
ATOM   3635  O   ARG P 231     -53.133-138.043 121.350  0.00 97.00      PROA   
ATOM   3636  N   ARG P 232     -54.960-139.310 121.124  0.00 97.00      PROA   
ATOM   3637  HN  ARG P 232     -55.364-140.218 121.247  0.00 97.00      PROA   
ATOM   3638  CA  ARG P 232     -55.753-138.387 120.334  0.00 97.00      PROA   
ATOM   3639  HA  ARG P 232     -55.244-138.246 119.393  0.00 97.00      PROA   
ATOM   3640  CB  ARG P 232     -57.135-139.041 120.096  0.00 97.00      PROA   
ATOM   3641  HB1 ARG P 232     -57.951-138.291 120.053  0.00 97.00      PROA   
ATOM   3642  HB2 ARG P 232     -57.352-139.683 120.981  0.00 97.00      PROA   
ATOM   3643  CG  ARG P 232     -57.155-139.926 118.837  0.00 97.00      PROA   
ATOM   3644  HG1 ARG P 232     -57.824-140.801 119.007  0.00 97.00      PROA   
ATOM   3645  HG2 ARG P 232     -56.136-140.336 118.689  0.00 97.00      PROA   
ATOM   3646  CD  ARG P 232     -57.598-139.160 117.585  0.00 97.00      PROA   
ATOM   3647  HD1 ARG P 232     -57.455-139.755 116.661  0.00 97.00      PROA   
ATOM   3648  HD2 ARG P 232     -57.043-138.200 117.495  0.00 97.00      PROA   
ATOM   3649  NE  ARG P 232     -59.068-138.958 117.770  0.00 97.00      PROA   
ATOM   3650  HE  ARG P 232     -59.575-139.733 118.139  0.00 97.00      PROA   
ATOM   3651  CZ  ARG P 232     -59.683-137.762 117.855  0.00 97.00      PROA   
ATOM   3652  NH1 ARG P 232     -59.114-136.618 117.448  0.00 97.00      PROA   
ATOM   3653 HH11 ARG P 232     -58.184-136.643 117.099  0.00 97.00      PROA   
ATOM   3654 HH12 ARG P 232     -59.610-135.761 117.560  0.00 97.00      PROA   
ATOM   3655  NH2 ARG P 232     -60.908-137.722 118.411  0.00 97.00      PROA   
ATOM   3656 HH21 ARG P 232     -61.272-138.556 118.818  0.00 97.00      PROA   
ATOM   3657 HH22 ARG P 232     -61.344-136.838 118.550  0.00 97.00      PROA   
ATOM   3658  C   ARG P 232     -55.945-136.995 120.919  0.00 97.00      PROA   
ATOM   3659  O   ARG P 232     -55.855-135.996 120.214  0.00 97.00      PROA   
ATOM   3660  N   GLU P 233     -56.188-136.904 122.234  0.00 97.00      PROA   
ATOM   3661  HN  GLU P 233     -56.409-137.735 122.745  0.00 97.00      PROA   
ATOM   3662  CA  GLU P 233     -56.301-135.700 123.018  0.00 97.00      PROA   
ATOM   3663  HA  GLU P 233     -56.878-134.990 122.443  0.00 97.00      PROA   
ATOM   3664  CB  GLU P 233     -57.101-136.001 124.317  0.00 97.00      PROA   
ATOM   3665  HB1 GLU P 233     -58.178-136.103 124.053  0.00 97.00      PROA   
ATOM   3666  HB2 GLU P 233     -57.017-135.126 124.997  0.00 97.00      PROA   
ATOM   3667  CG  GLU P 233     -56.647-137.270 125.087  0.00 97.00      PROA   
ATOM   3668  HG1 GLU P 233     -56.828-137.103 126.172  0.00 97.00      PROA   
ATOM   3669  HG2 GLU P 233     -55.560-137.435 124.949  0.00 97.00      PROA   
ATOM   3670  CD  GLU P 233     -57.407-138.546 124.707  0.00 97.00      PROA   
ATOM   3671  OE1 GLU P 233     -57.479-138.883 123.502  0.00 97.00      PROA   
ATOM   3672  OE2 GLU P 233     -57.906-139.231 125.638  0.00 97.00      PROA   
ATOM   3673  C   GLU P 233     -54.972-135.000 123.284  0.00 97.00      PROA   
ATOM   3674  O   GLU P 233     -54.951-133.819 123.630  0.00 97.00      PROA   
ATOM   3675  N   ASP P 234     -53.826-135.688 123.063  0.00 97.00      PROA   
ATOM   3676  HN  ASP P 234     -53.846-136.668 122.885  0.00 97.00      PROA   
ATOM   3677  CA  ASP P 234     -52.494-135.106 123.090  0.00 97.00      PROA   
ATOM   3678  HA  ASP P 234     -52.430-134.440 123.940  0.00 97.00      PROA   
ATOM   3679  CB  ASP P 234     -51.373-136.184 123.213  0.00 97.00      PROA   
ATOM   3680  HB1 ASP P 234     -50.380-135.699 123.284  0.00 97.00      PROA   
ATOM   3681  HB2 ASP P 234     -51.359-136.826 122.310  0.00 97.00      PROA   
ATOM   3682  CG  ASP P 234     -51.484-137.103 124.432  0.00 97.00      PROA   
ATOM   3683  OD1 ASP P 234     -52.385-136.929 125.290  0.00 97.00      PROA   
ATOM   3684  OD2 ASP P 234     -50.610-138.007 124.515  0.00 97.00      PROA   
ATOM   3685  C   ASP P 234     -52.200-134.308 121.816  0.00 97.00      PROA   
ATOM   3686  O   ASP P 234     -51.230-133.557 121.758  0.00 97.00      PROA   
ATOM   3687  N   SER P 235     -53.019-134.461 120.744  0.00 97.00      PROA   
ATOM   3688  HN  SER P 235     -53.816-135.054 120.829  0.00 97.00      PROA   
ATOM   3689  CA  SER P 235     -52.776-133.863 119.432  0.00 97.00      PROA   
ATOM   3690  HA  SER P 235     -51.791-134.198 119.134  0.00 97.00      PROA   
ATOM   3691  CB  SER P 235     -53.785-134.333 118.332  0.00 97.00      PROA   
ATOM   3692  HB1 SER P 235     -53.869-135.438 118.384  0.00 97.00      PROA   
ATOM   3693  HB2 SER P 235     -53.402-134.063 117.327  0.00 97.00      PROA   
ATOM   3694  OG  SER P 235     -55.100-133.796 118.477  0.00 97.00      PROA   
ATOM   3695  HG1 SER P 235     -54.982-132.928 118.882  0.00 97.00      PROA   
ATOM   3696  C   SER P 235     -52.761-132.338 119.436  0.00 97.00      PROA   
ATOM   3697  O   SER P 235     -53.792-131.690 119.610  0.00 97.00      PROA   
ATOM   3698  N   GLY P 236     -51.589-131.703 119.221  0.00 97.00      PROA   
ATOM   3699  HN  GLY P 236     -50.727-132.189 119.102  0.00 97.00      PROA   
ATOM   3700  CA  GLY P 236     -51.590-130.255 119.216  0.00 97.00      PROA   
ATOM   3701  HA1 GLY P 236     -51.995-129.916 120.160  0.00 97.00      PROA   
ATOM   3702  HA2 GLY P 236     -52.154-129.921 118.355  0.00 97.00      PROA   
ATOM   3703  C   GLY P 236     -50.221-129.685 119.086  0.00 97.00      PROA   
ATOM   3704  O   GLY P 236     -49.372-130.208 118.375  0.00 97.00      PROA   
ATOM   3705  N   LEU P 237     -49.992-128.551 119.778  0.00 97.00      PROA   
ATOM   3706  HN  LEU P 237     -50.682-128.175 120.389  0.00 97.00      PROA   
ATOM   3707  CA  LEU P 237     -48.800-127.757 119.652  0.00 97.00      PROA   
ATOM   3708  HA  LEU P 237     -48.157-128.164 118.885  0.00 97.00      PROA   
ATOM   3709  CB  LEU P 237     -49.134-126.288 119.311  0.00 97.00      PROA   
ATOM   3710  HB1 LEU P 237     -48.184-125.727 119.226  0.00 97.00      PROA   
ATOM   3711  HB2 LEU P 237     -49.728-125.835 120.136  0.00 97.00      PROA   
ATOM   3712  CG  LEU P 237     -49.894-126.044 117.986  0.00 97.00      PROA   
ATOM   3713  HG  LEU P 237     -50.866-126.587 118.016  0.00 97.00      PROA   
ATOM   3714  CD1 LEU P 237     -50.191-124.541 117.837  0.00 97.00      PROA   
ATOM   3715 HD11 LEU P 237     -49.239-123.969 117.836  0.00 97.00      PROA   
ATOM   3716 HD12 LEU P 237     -50.804-124.181 118.690  0.00 97.00      PROA   
ATOM   3717 HD13 LEU P 237     -50.733-124.335 116.890  0.00 97.00      PROA   
ATOM   3718  CD2 LEU P 237     -49.093-126.549 116.776  0.00 97.00      PROA   
ATOM   3719 HD21 LEU P 237     -48.945-127.644 116.845  0.00 97.00      PROA   
ATOM   3720 HD22 LEU P 237     -48.098-126.055 116.746  0.00 97.00      PROA   
ATOM   3721 HD23 LEU P 237     -49.626-126.328 115.828  0.00 97.00      PROA   
ATOM   3722  C   LEU P 237     -48.047-127.819 120.960  0.00 97.00      PROA   
ATOM   3723  O   LEU P 237     -48.637-127.798 122.035  0.00 97.00      PROA   
ATOM   3724  N   TYR P 238     -46.706-127.960 120.872  0.00 97.00      PROA   
ATOM   3725  HN  TYR P 238     -46.277-128.011 119.972  0.00 97.00      PROA   
ATOM   3726  CA  TYR P 238     -45.813-128.183 121.989  0.00 97.00      PROA   
ATOM   3727  HA  TYR P 238     -46.344-128.029 122.919  0.00 97.00      PROA   
ATOM   3728  CB  TYR P 238     -45.181-129.600 121.950  0.00 97.00      PROA   
ATOM   3729  HB1 TYR P 238     -44.337-129.692 122.667  0.00 97.00      PROA   
ATOM   3730  HB2 TYR P 238     -44.799-129.821 120.929  0.00 97.00      PROA   
ATOM   3731  CG  TYR P 238     -46.210-130.637 122.304  0.00 97.00      PROA   
ATOM   3732  CD1 TYR P 238     -47.131-131.106 121.349  0.00 97.00      PROA   
ATOM   3733  HD1 TYR P 238     -47.111-130.708 120.344  0.00 97.00      PROA   
ATOM   3734  CE1 TYR P 238     -48.071-132.087 121.688  0.00 97.00      PROA   
ATOM   3735  HE1 TYR P 238     -48.775-132.439 120.948  0.00 97.00      PROA   
ATOM   3736  CZ  TYR P 238     -48.074-132.624 122.981  0.00 97.00      PROA   
ATOM   3737  OH  TYR P 238     -49.000-133.611 123.352  0.00 97.00      PROA   
ATOM   3738  HH  TYR P 238     -49.710-133.611 122.701  0.00 97.00      PROA   
ATOM   3739  CD2 TYR P 238     -46.229-131.186 123.597  0.00 97.00      PROA   
ATOM   3740  HD2 TYR P 238     -45.521-130.845 124.338  0.00 97.00      PROA   
ATOM   3741  CE2 TYR P 238     -47.154-132.178 123.931  0.00 97.00      PROA   
ATOM   3742  HE2 TYR P 238     -47.171-132.591 124.930  0.00 97.00      PROA   
ATOM   3743  C   TYR P 238     -44.673-127.200 121.952  0.00 97.00      PROA   
ATOM   3744  O   TYR P 238     -44.085-126.960 120.904  0.00 97.00      PROA   
ATOM   3745  N   TRP P 239     -44.294-126.625 123.115  0.00 97.00      PROA   
ATOM   3746  HN  TRP P 239     -44.793-126.778 123.964  0.00 97.00      PROA   
ATOM   3747  CA  TRP P 239     -43.127-125.771 123.180  0.00 97.00      PROA   
ATOM   3748  HA  TRP P 239     -42.424-126.084 122.418  0.00 97.00      PROA   
ATOM   3749  CB  TRP P 239     -43.445-124.266 122.940  0.00 97.00      PROA   
ATOM   3750  HB1 TRP P 239     -43.872-124.196 121.918  0.00 97.00      PROA   
ATOM   3751  HB2 TRP P 239     -42.504-123.677 122.920  0.00 97.00      PROA   
ATOM   3752  CG  TRP P 239     -44.420-123.607 123.869  0.00 97.00      PROA   
ATOM   3753  CD1 TRP P 239     -45.782-123.709 123.788  0.00 97.00      PROA   
ATOM   3754  HD1 TRP P 239     -46.297-124.329 123.076  0.00 97.00      PROA   
ATOM   3755  NE1 TRP P 239     -46.370-122.892 124.712  0.00 97.00      PROA   
ATOM   3756  HE1 TRP P 239     -47.329-122.728 124.800  0.00 97.00      PROA   
ATOM   3757  CE2 TRP P 239     -45.403-122.250 125.428  0.00 97.00      PROA   
ATOM   3758  CD2 TRP P 239     -44.149-122.673 124.926  0.00 97.00      PROA   
ATOM   3759  CE3 TRP P 239     -42.978-122.150 125.472  0.00 97.00      PROA   
ATOM   3760  HE3 TRP P 239     -42.008-122.448 125.102  0.00 97.00      PROA   
ATOM   3761  CZ3 TRP P 239     -43.084-121.250 126.534  0.00 97.00      PROA   
ATOM   3762  HZ3 TRP P 239     -42.190-120.873 127.006  0.00 97.00      PROA   
ATOM   3763  CZ2 TRP P 239     -45.505-121.344 126.472  0.00 97.00      PROA   
ATOM   3764  HZ2 TRP P 239     -46.467-121.049 126.865  0.00 97.00      PROA   
ATOM   3765  CH2 TRP P 239     -44.324-120.852 127.027  0.00 97.00      PROA   
ATOM   3766  HH2 TRP P 239     -44.367-120.179 127.872  0.00 97.00      PROA   
ATOM   3767  C   TRP P 239     -42.421-125.975 124.494  0.00 97.00      PROA   
ATOM   3768  O   TRP P 239     -42.990-126.469 125.465  0.00 97.00      PROA   
ATOM   3769  N   CYS P 240     -41.123-125.602 124.521  0.00 97.00      PROA   
ATOM   3770  HN  CYS P 240     -40.699-125.249 123.688  0.00 97.00      PROA   
ATOM   3771  CA  CYS P 240     -40.270-125.690 125.686  0.00 97.00      PROA   
ATOM   3772  HA  CYS P 240     -40.896-125.850 126.550  0.00 97.00      PROA   
ATOM   3773  CB  CYS P 240     -39.240-126.853 125.600  0.00 97.00      PROA   
ATOM   3774  HB1 CYS P 240     -39.826-127.796 125.664  0.00 97.00      PROA   
ATOM   3775  HB2 CYS P 240     -38.560-126.839 126.479  0.00 97.00      PROA   
ATOM   3776  SG  CYS P 240     -38.291-126.884 124.040  0.00 97.00      PROA   
ATOM   3777  C   CYS P 240     -39.562-124.373 125.914  0.00 97.00      PROA   
ATOM   3778  O   CYS P 240     -39.388-123.553 125.019  0.00 97.00      PROA   
ATOM   3779  N   GLU P 241     -39.156-124.119 127.172  0.00 97.00      PROA   
ATOM   3780  HN  GLU P 241     -39.332-124.772 127.904  0.00 97.00      PROA   
ATOM   3781  CA  GLU P 241     -38.576-122.859 127.576  0.00 97.00      PROA   
ATOM   3782  HA  GLU P 241     -38.426-122.224 126.714  0.00 97.00      PROA   
ATOM   3783  CB  GLU P 241     -39.547-122.115 128.518  0.00 97.00      PROA   
ATOM   3784  HB1 GLU P 241     -39.863-122.803 129.329  0.00 97.00      PROA   
ATOM   3785  HB2 GLU P 241     -40.447-121.909 127.893  0.00 97.00      PROA   
ATOM   3786  CG  GLU P 241     -39.016-120.814 129.150  0.00 97.00      PROA   
ATOM   3787  HG1 GLU P 241     -38.458-120.221 128.393  0.00 97.00      PROA   
ATOM   3788  HG2 GLU P 241     -38.344-121.039 130.004  0.00 97.00      PROA   
ATOM   3789  CD  GLU P 241     -40.150-119.933 129.651  0.00 97.00      PROA   
ATOM   3790  OE1 GLU P 241     -41.334-120.333 129.535  0.00 97.00      PROA   
ATOM   3791  OE2 GLU P 241     -39.835-118.807 130.117  0.00 97.00      PROA   
ATOM   3792  C   GLU P 241     -37.211-123.072 128.183  0.00 97.00      PROA   
ATOM   3793  O   GLU P 241     -36.966-124.067 128.862  0.00 97.00      PROA   
ATOM   3794  N   ALA P 242     -36.271-122.135 127.906  0.00 97.00      PROA   
ATOM   3795  HN  ALA P 242     -36.482-121.354 127.325  0.00 97.00      PROA   
ATOM   3796  CA  ALA P 242     -34.909-122.212 128.379  0.00 97.00      PROA   
ATOM   3797  HA  ALA P 242     -34.876-122.806 129.284  0.00 97.00      PROA   
ATOM   3798  CB  ALA P 242     -33.982-122.827 127.313  0.00 97.00      PROA   
ATOM   3799  HB1 ALA P 242     -33.999-122.217 126.385  0.00 97.00      PROA   
ATOM   3800  HB2 ALA P 242     -34.336-123.850 127.059  0.00 97.00      PROA   
ATOM   3801  HB3 ALA P 242     -32.938-122.902 127.680  0.00 97.00      PROA   
ATOM   3802  C   ALA P 242     -34.432-120.818 128.722  0.00 97.00      PROA   
ATOM   3803  O   ALA P 242     -34.767-119.845 128.052  0.00 97.00      PROA   
ATOM   3804  N   ALA P 243     -33.647-120.689 129.818  0.00 97.00      PROA   
ATOM   3805  HN  ALA P 243     -33.384-121.476 130.367  0.00 97.00      PROA   
ATOM   3806  CA  ALA P 243     -33.283-119.401 130.358  0.00 97.00      PROA   
ATOM   3807  HA  ALA P 243     -33.128-118.700 129.548  0.00 97.00      PROA   
ATOM   3808  CB  ALA P 243     -34.389-118.889 131.310  0.00 97.00      PROA   
ATOM   3809  HB1 ALA P 243     -34.546-119.605 132.145  0.00 97.00      PROA   
ATOM   3810  HB2 ALA P 243     -35.349-118.799 130.757  0.00 97.00      PROA   
ATOM   3811  HB3 ALA P 243     -34.139-117.895 131.735  0.00 97.00      PROA   
ATOM   3812  C   ALA P 243     -31.989-119.505 131.137  0.00 97.00      PROA   
ATOM   3813  O   ALA P 243     -31.531-120.588 131.497  0.00 97.00      PROA   
ATOM   3814  N   THR P 244     -31.362-118.339 131.414  0.00 97.00      PROA   
ATOM   3815  HN  THR P 244     -31.706-117.490 131.013  0.00 97.00      PROA   
ATOM   3816  CA  THR P 244     -30.359-118.144 132.449  0.00 97.00      PROA   
ATOM   3817  HA  THR P 244     -29.572-118.876 132.318  0.00 97.00      PROA   
ATOM   3818  CB  THR P 244     -29.770-116.744 132.405  0.00 97.00      PROA   
ATOM   3819  HB  THR P 244     -29.114-116.566 133.280  0.00 97.00      PROA   
ATOM   3820  OG1 THR P 244     -30.815-115.787 132.415  0.00 97.00      PROA   
ATOM   3821  HG1 THR P 244     -31.449-116.112 133.059  0.00 97.00      PROA   
ATOM   3822  CG2 THR P 244     -28.917-116.514 131.144  0.00 97.00      PROA   
ATOM   3823 HG21 THR P 244     -29.503-116.699 130.221  0.00 97.00      PROA   
ATOM   3824 HG22 THR P 244     -28.031-117.179 131.149  0.00 97.00      PROA   
ATOM   3825 HG23 THR P 244     -28.561-115.459 131.127  0.00 97.00      PROA   
ATOM   3826  C   THR P 244     -30.974-118.330 133.836  0.00 97.00      PROA   
ATOM   3827  O   THR P 244     -32.096-117.893 134.077  0.00 97.00      PROA   
ATOM   3828  N   GLU P 245     -30.217-118.931 134.784  0.00 97.00      PROA   
ATOM   3829  HN  GLU P 245     -29.282-119.202 134.564  0.00 97.00      PROA   
ATOM   3830  CA  GLU P 245     -30.587-119.280 136.152  0.00 97.00      PROA   
ATOM   3831  HA  GLU P 245     -31.386-120.008 136.133  0.00 97.00      PROA   
ATOM   3832  CB  GLU P 245     -29.272-119.872 136.745  0.00 97.00      PROA   
ATOM   3833  HB1 GLU P 245     -28.583-119.039 137.003  0.00 97.00      PROA   
ATOM   3834  HB2 GLU P 245     -28.799-120.429 135.900  0.00 97.00      PROA   
ATOM   3835  CG  GLU P 245     -29.377-120.813 137.963  0.00 97.00      PROA   
ATOM   3836  HG1 GLU P 245     -30.437-121.084 138.137  0.00 97.00      PROA   
ATOM   3837  HG2 GLU P 245     -28.997-120.290 138.866  0.00 97.00      PROA   
ATOM   3838  CD  GLU P 245     -28.571-122.114 137.822  0.00 97.00      PROA   
ATOM   3839  OE1 GLU P 245     -27.596-122.171 137.032  0.00 97.00      PROA   
ATOM   3840  OE2 GLU P 245     -28.935-123.082 138.535  0.00 97.00      PROA   
ATOM   3841  C   GLU P 245     -31.035-118.047 136.939  0.00 97.00      PROA   
ATOM   3842  O   GLU P 245     -32.053-118.023 137.629  0.00 97.00      PROA   
ATOM   3843  N   ASP P 246     -30.270-116.968 136.748  0.00 97.00      PROA   
ATOM   3844  HN  ASP P 246     -29.423-117.099 136.234  0.00 97.00      PROA   
ATOM   3845  CA  ASP P 246     -30.367-115.614 137.228  0.00 97.00      PROA   
ATOM   3846  HA  ASP P 246     -30.528-115.645 138.297  0.00 97.00      PROA   
ATOM   3847  CB  ASP P 246     -28.980-114.944 136.933  0.00 97.00      PROA   
ATOM   3848  HB1 ASP P 246     -28.258-115.248 137.724  0.00 97.00      PROA   
ATOM   3849  HB2 ASP P 246     -29.046-113.840 136.951  0.00 97.00      PROA   
ATOM   3850  CG  ASP P 246     -28.381-115.404 135.590  0.00 97.00      PROA   
ATOM   3851  OD1 ASP P 246     -27.883-116.559 135.495  0.00 97.00      PROA   
ATOM   3852  OD2 ASP P 246     -28.473-114.622 134.615  0.00 97.00      PROA   
ATOM   3853  C   ASP P 246     -31.526-114.795 136.632  0.00 97.00      PROA   
ATOM   3854  O   ASP P 246     -31.880-113.745 137.166  0.00 97.00      PROA   
ATOM   3855  N   GLY P 247     -32.172-115.245 135.528  0.00 97.00      PROA   
ATOM   3856  HN  GLY P 247     -31.938-116.147 135.169  0.00 97.00      PROA   
ATOM   3857  CA  GLY P 247     -33.328-114.571 134.927  0.00 97.00      PROA   
ATOM   3858  HA1 GLY P 247     -34.004-114.264 135.714  0.00 97.00      PROA   
ATOM   3859  HA2 GLY P 247     -33.790-115.274 134.248  0.00 97.00      PROA   
ATOM   3860  C   GLY P 247     -32.997-113.341 134.114  0.00 97.00      PROA   
ATOM   3861  O   GLY P 247     -33.871-112.544 133.773  0.00 97.00      PROA   
ATOM   3862  N   ASN P 248     -31.711-113.164 133.760  0.00 97.00      PROA   
ATOM   3863  HN  ASN P 248     -31.013-113.783 134.111  0.00 97.00      PROA   
ATOM   3864  CA  ASN P 248     -31.256-112.156 132.826  0.00 97.00      PROA   
ATOM   3865  HA  ASN P 248     -31.625-111.199 133.167  0.00 97.00      PROA   
ATOM   3866  CB  ASN P 248     -29.709-112.147 132.782  0.00 97.00      PROA   
ATOM   3867  HB1 ASN P 248     -29.322-111.622 131.885  0.00 97.00      PROA   
ATOM   3868  HB2 ASN P 248     -29.324-113.189 132.777  0.00 97.00      PROA   
ATOM   3869  CG  ASN P 248     -29.219-111.369 134.009  0.00 97.00      PROA   
ATOM   3870  OD1 ASN P 248     -29.776-110.318 134.343  0.00 97.00      PROA   
ATOM   3871  ND2 ASN P 248     -28.196-111.903 134.723  0.00 97.00      PROA   
ATOM   3872 HD21 ASN P 248     -27.903-111.428 135.549  0.00 97.00      PROA   
ATOM   3873 HD22 ASN P 248     -27.962-112.867 134.573  0.00 97.00      PROA   
ATOM   3874  C   ASN P 248     -31.824-112.338 131.432  0.00 97.00      PROA   
ATOM   3875  O   ASN P 248     -32.307-111.383 130.825  0.00 97.00      PROA   
ATOM   3876  N   VAL P 249     -31.811-113.585 130.920  0.00 97.00      PROA   
ATOM   3877  HN  VAL P 249     -31.408-114.330 131.449  0.00 97.00      PROA   
ATOM   3878  CA  VAL P 249     -32.233-113.923 129.580  0.00 97.00      PROA   
ATOM   3879  HA  VAL P 249     -32.765-113.092 129.138  0.00 97.00      PROA   
ATOM   3880  CB  VAL P 249     -31.056-114.299 128.684  0.00 97.00      PROA   
ATOM   3881  HB  VAL P 249     -30.571-115.228 129.059  0.00 97.00      PROA   
ATOM   3882  CG1 VAL P 249     -31.536-114.544 127.236  0.00 97.00      PROA   
ATOM   3883 HG11 VAL P 249     -32.047-113.641 126.840  0.00 97.00      PROA   
ATOM   3884 HG12 VAL P 249     -32.232-115.405 127.171  0.00 97.00      PROA   
ATOM   3885 HG13 VAL P 249     -30.664-114.760 126.585  0.00 97.00      PROA   
ATOM   3886  CG2 VAL P 249     -29.995-113.179 128.726  0.00 97.00      PROA   
ATOM   3887 HG21 VAL P 249     -29.621-112.992 129.753  0.00 97.00      PROA   
ATOM   3888 HG22 VAL P 249     -30.414-112.235 128.319  0.00 97.00      PROA   
ATOM   3889 HG23 VAL P 249     -29.122-113.477 128.112  0.00 97.00      PROA   
ATOM   3890  C   VAL P 249     -33.168-115.108 129.656  0.00 97.00      PROA   
ATOM   3891  O   VAL P 249     -32.822-116.151 130.199  0.00 97.00      PROA   
ATOM   3892  N   LEU P 250     -34.377-114.987 129.068  0.00 97.00      PROA   
ATOM   3893  HN  LEU P 250     -34.668-114.127 128.659  0.00 97.00      PROA   
ATOM   3894  CA  LEU P 250     -35.263-116.108 128.850  0.00 97.00      PROA   
ATOM   3895  HA  LEU P 250     -34.724-117.022 129.056  0.00 97.00      PROA   
ATOM   3896  CB  LEU P 250     -36.548-116.170 129.732  0.00 97.00      PROA   
ATOM   3897  HB1 LEU P 250     -36.200-116.434 130.757  0.00 97.00      PROA   
ATOM   3898  HB2 LEU P 250     -37.175-117.021 129.386  0.00 97.00      PROA   
ATOM   3899  CG  LEU P 250     -37.474-114.928 129.901  0.00 97.00      PROA   
ATOM   3900  HG  LEU P 250     -38.242-115.259 130.646  0.00 97.00      PROA   
ATOM   3901  CD1 LEU P 250     -36.797-113.689 130.522  0.00 97.00      PROA   
ATOM   3902 HD11 LEU P 250     -36.137-113.195 129.780  0.00 97.00      PROA   
ATOM   3903 HD12 LEU P 250     -36.194-113.980 131.408  0.00 97.00      PROA   
ATOM   3904 HD13 LEU P 250     -37.568-112.955 130.837  0.00 97.00      PROA   
ATOM   3905  CD2 LEU P 250     -38.264-114.548 128.636  0.00 97.00      PROA   
ATOM   3906 HD21 LEU P 250     -38.719-115.450 128.178  0.00 97.00      PROA   
ATOM   3907 HD22 LEU P 250     -37.603-114.058 127.894  0.00 97.00      PROA   
ATOM   3908 HD23 LEU P 250     -39.073-113.831 128.894  0.00 97.00      PROA   
ATOM   3909  C   LEU P 250     -35.538-116.146 127.372  0.00 97.00      PROA   
ATOM   3910  O   LEU P 250     -35.775-115.121 126.737  0.00 97.00      PROA   
ATOM   3911  N   LYS P 251     -35.429-117.346 126.763  0.00 97.00      PROA   
ATOM   3912  HN  LYS P 251     -35.207-118.176 127.273  0.00 97.00      PROA   
ATOM   3913  CA  LYS P 251     -35.429-117.457 125.328  0.00 97.00      PROA   
ATOM   3914  HA  LYS P 251     -35.889-116.586 124.884  0.00 97.00      PROA   
ATOM   3915  CB  LYS P 251     -33.988-117.552 124.803  0.00 97.00      PROA   
ATOM   3916  HB1 LYS P 251     -33.493-118.498 125.108  0.00 97.00      PROA   
ATOM   3917  HB2 LYS P 251     -33.437-116.726 125.314  0.00 97.00      PROA   
ATOM   3918  CG  LYS P 251     -33.884-117.322 123.289  0.00 97.00      PROA   
ATOM   3919  HG1 LYS P 251     -34.877-117.023 122.882  0.00 97.00      PROA   
ATOM   3920  HG2 LYS P 251     -33.610-118.284 122.808  0.00 97.00      PROA   
ATOM   3921  CD  LYS P 251     -32.868-116.222 122.934  0.00 97.00      PROA   
ATOM   3922  HD1 LYS P 251     -33.223-115.264 123.378  0.00 97.00      PROA   
ATOM   3923  HD2 LYS P 251     -32.843-116.096 121.828  0.00 97.00      PROA   
ATOM   3924  CE  LYS P 251     -31.450-116.526 123.443  0.00 97.00      PROA   
ATOM   3925  HE1 LYS P 251     -31.111-117.491 123.011  0.00 97.00      PROA   
ATOM   3926  HE2 LYS P 251     -31.419-116.599 124.550  0.00 97.00      PROA   
ATOM   3927  NZ  LYS P 251     -30.490-115.468 123.046  0.00 97.00      PROA   
ATOM   3928  HZ1 LYS P 251     -30.839-114.528 123.314  0.00 97.00      PROA   
ATOM   3929  HZ2 LYS P 251     -30.327-115.489 122.015  0.00 97.00      PROA   
ATOM   3930  HZ3 LYS P 251     -29.584-115.593 123.535  0.00 97.00      PROA   
ATOM   3931  C   LYS P 251     -36.258-118.655 124.948  0.00 97.00      PROA   
ATOM   3932  O   LYS P 251     -35.773-119.770 124.764  0.00 97.00      PROA   
ATOM   3933  N   ARG P 252     -37.581-118.421 124.842  0.00 97.00      PROA   
ATOM   3934  HN  ARG P 252     -37.930-117.497 124.991  0.00 97.00      PROA   
ATOM   3935  CA  ARG P 252     -38.576-119.414 124.504  0.00 97.00      PROA   
ATOM   3936  HA  ARG P 252     -38.436-120.234 125.195  0.00 97.00      PROA   
ATOM   3937  CB  ARG P 252     -39.998-118.843 124.732  0.00 97.00      PROA   
ATOM   3938  HB1 ARG P 252     -40.759-119.543 124.323  0.00 97.00      PROA   
ATOM   3939  HB2 ARG P 252     -40.096-117.878 124.188  0.00 97.00      PROA   
ATOM   3940  CG  ARG P 252     -40.323-118.624 126.224  0.00 97.00      PROA   
ATOM   3941  HG1 ARG P 252     -39.579-117.942 126.695  0.00 97.00      PROA   
ATOM   3942  HG2 ARG P 252     -40.231-119.612 126.731  0.00 97.00      PROA   
ATOM   3943  CD  ARG P 252     -41.731-118.051 126.461  0.00 97.00      PROA   
ATOM   3944  HD1 ARG P 252     -42.484-118.633 125.892  0.00 97.00      PROA   
ATOM   3945  HD2 ARG P 252     -41.768-116.980 126.168  0.00 97.00      PROA   
ATOM   3946  NE  ARG P 252     -42.021-118.219 127.916  0.00 97.00      PROA   
ATOM   3947  HE  ARG P 252     -41.615-119.002 128.393  0.00 97.00      PROA   
ATOM   3948  CZ  ARG P 252     -42.504-117.284 128.752  0.00 97.00      PROA   
ATOM   3949  NH1 ARG P 252     -43.308-116.304 128.351  0.00 97.00      PROA   
ATOM   3950 HH11 ARG P 252     -43.675-116.389 127.431  0.00 97.00      PROA   
ATOM   3951 HH12 ARG P 252     -43.772-115.792 129.066  0.00 97.00      PROA   
ATOM   3952  NH2 ARG P 252     -42.159-117.398 130.046  0.00 97.00      PROA   
ATOM   3953 HH21 ARG P 252     -41.429-118.063 130.226  0.00 97.00      PROA   
ATOM   3954 HH22 ARG P 252     -42.327-116.656 130.684  0.00 97.00      PROA   
ATOM   3955  C   ARG P 252     -38.440-120.012 123.111  0.00 97.00      PROA   
ATOM   3956  O   ARG P 252     -38.077-119.323 122.159  0.00 97.00      PROA   
ATOM   3957  N   SER P 253     -38.746-121.328 122.951  0.00 97.00      PROA   
ATOM   3958  HN  SER P 253     -38.983-121.907 123.729  0.00 97.00      PROA   
ATOM   3959  CA  SER P 253     -38.880-121.924 121.629  0.00 97.00      PROA   
ATOM   3960  HA  SER P 253     -38.069-121.543 121.030  0.00 97.00      PROA   
ATOM   3961  CB  SER P 253     -38.717-123.469 121.579  0.00 97.00      PROA   
ATOM   3962  HB1 SER P 253     -37.684-123.737 121.888  0.00 97.00      PROA   
ATOM   3963  HB2 SER P 253     -38.867-123.836 120.542  0.00 97.00      PROA   
ATOM   3964  OG  SER P 253     -39.636-124.145 122.423  0.00 97.00      PROA   
ATOM   3965  HG1 SER P 253     -39.436-123.856 123.322  0.00 97.00      PROA   
ATOM   3966  C   SER P 253     -40.221-121.534 121.007  0.00 97.00      PROA   
ATOM   3967  O   SER P 253     -41.221-121.487 121.723  0.00 97.00      PROA   
ATOM   3968  N   PRO P 254     -40.322-121.249 119.710  0.00 97.00      PROA   
ATOM   3969  CD  PRO P 254     -39.203-120.767 118.893  0.00 97.00      PROA   
ATOM   3970  HD1 PRO P 254     -38.595-121.641 118.576  0.00 97.00      PROA   
ATOM   3971  HD2 PRO P 254     -38.570-120.038 119.449  0.00 97.00      PROA   
ATOM   3972  CA  PRO P 254     -41.570-121.308 118.943  0.00 97.00      PROA   
ATOM   3973  HA  PRO P 254     -42.229-120.560 119.359  0.00 97.00      PROA   
ATOM   3974  CB  PRO P 254     -41.126-120.978 117.504  0.00 97.00      PROA   
ATOM   3975  HB1 PRO P 254     -41.919-120.458 116.931  0.00 97.00      PROA   
ATOM   3976  HB2 PRO P 254     -40.830-121.905 116.964  0.00 97.00      PROA   
ATOM   3977  CG  PRO P 254     -39.875-120.109 117.690  0.00 97.00      PROA   
ATOM   3978  HG1 PRO P 254     -39.222-120.089 116.795  0.00 97.00      PROA   
ATOM   3979  HG2 PRO P 254     -40.173-119.070 117.955  0.00 97.00      PROA   
ATOM   3980  C   PRO P 254     -42.298-122.648 119.028  0.00 97.00      PROA   
ATOM   3981  O   PRO P 254     -41.634-123.675 119.160  0.00 97.00      PROA   
ATOM   3982  N   GLU P 255     -43.656-122.667 118.953  0.00 97.00      PROA   
ATOM   3983  HN  GLU P 255     -44.186-121.823 118.902  0.00 97.00      PROA   
ATOM   3984  CA  GLU P 255     -44.451-123.885 118.984  0.00 97.00      PROA   
ATOM   3985  HA  GLU P 255     -44.208-124.388 119.906  0.00 97.00      PROA   
ATOM   3986  CB  GLU P 255     -45.984-123.617 118.999  0.00 97.00      PROA   
ATOM   3987  HB1 GLU P 255     -46.473-124.614 119.003  0.00 97.00      PROA   
ATOM   3988  HB2 GLU P 255     -46.292-123.101 118.064  0.00 97.00      PROA   
ATOM   3989  CG  GLU P 255     -46.495-122.810 120.223  0.00 97.00      PROA   
ATOM   3990  HG1 GLU P 255     -46.634-121.745 119.943  0.00 97.00      PROA   
ATOM   3991  HG2 GLU P 255     -45.753-122.858 121.047  0.00 97.00      PROA   
ATOM   3992  CD  GLU P 255     -47.817-123.346 120.785  0.00 97.00      PROA   
ATOM   3993  OE1 GLU P 255     -48.841-122.614 120.732  0.00 97.00      PROA   
ATOM   3994  OE2 GLU P 255     -47.807-124.494 121.301  0.00 97.00      PROA   
ATOM   3995  C   GLU P 255     -44.147-124.876 117.861  0.00 97.00      PROA   
ATOM   3996  O   GLU P 255     -43.939-124.508 116.707  0.00 97.00      PROA   
ATOM   3997  N   LEU P 256     -44.129-126.183 118.209  0.00 97.00      PROA   
ATOM   3998  HN  LEU P 256     -44.245-126.441 119.168  0.00 97.00      PROA   
ATOM   3999  CA  LEU P 256     -43.836-127.281 117.316  0.00 97.00      PROA   
ATOM   4000  HA  LEU P 256     -43.695-126.902 116.315  0.00 97.00      PROA   
ATOM   4001  CB  LEU P 256     -42.551-128.000 117.817  0.00 97.00      PROA   
ATOM   4002  HB1 LEU P 256     -42.729-128.435 118.823  0.00 97.00      PROA   
ATOM   4003  HB2 LEU P 256     -41.791-127.193 117.949  0.00 97.00      PROA   
ATOM   4004  CG  LEU P 256     -41.895-129.065 116.899  0.00 97.00      PROA   
ATOM   4005  HG  LEU P 256     -40.846-129.183 117.271  0.00 97.00      PROA   
ATOM   4006  CD1 LEU P 256     -42.540-130.457 117.021  0.00 97.00      PROA   
ATOM   4007 HD11 LEU P 256     -43.560-130.455 116.593  0.00 97.00      PROA   
ATOM   4008 HD12 LEU P 256     -42.604-130.765 118.086  0.00 97.00      PROA   
ATOM   4009 HD13 LEU P 256     -41.938-131.209 116.469  0.00 97.00      PROA   
ATOM   4010  CD2 LEU P 256     -41.793-128.616 115.431  0.00 97.00      PROA   
ATOM   4011 HD21 LEU P 256     -41.290-127.628 115.365  0.00 97.00      PROA   
ATOM   4012 HD22 LEU P 256     -42.802-128.536 114.976  0.00 97.00      PROA   
ATOM   4013 HD23 LEU P 256     -41.204-129.354 114.847  0.00 97.00      PROA   
ATOM   4014  C   LEU P 256     -45.044-128.198 117.320  0.00 97.00      PROA   
ATOM   4015  O   LEU P 256     -45.573-128.542 118.371  0.00 97.00      PROA   
ATOM   4016  N   GLU P 257     -45.541-128.611 116.129  0.00 97.00      PROA   
ATOM   4017  HN  GLU P 257     -45.102-128.363 115.270  0.00 97.00      PROA   
ATOM   4018  CA  GLU P 257     -46.766-129.381 116.018  0.00 97.00      PROA   
ATOM   4019  HA  GLU P 257     -47.426-129.093 116.823  0.00 97.00      PROA   
ATOM   4020  CB  GLU P 257     -47.505-129.109 114.680  0.00 97.00      PROA   
ATOM   4021  HB1 GLU P 257     -46.906-129.471 113.819  0.00 97.00      PROA   
ATOM   4022  HB2 GLU P 257     -47.565-127.999 114.577  0.00 97.00      PROA   
ATOM   4023  CG  GLU P 257     -48.960-129.636 114.633  0.00 97.00      PROA   
ATOM   4024  HG1 GLU P 257     -49.613-128.842 114.210  0.00 97.00      PROA   
ATOM   4025  HG2 GLU P 257     -49.330-129.875 115.651  0.00 97.00      PROA   
ATOM   4026  CD  GLU P 257     -49.128-130.869 113.756  0.00 97.00      PROA   
ATOM   4027  OE1 GLU P 257     -48.596-131.935 114.132  0.00 97.00      PROA   
ATOM   4028  OE2 GLU P 257     -49.826-130.771 112.717  0.00 97.00      PROA   
ATOM   4029  C   GLU P 257     -46.495-130.862 116.156  0.00 97.00      PROA   
ATOM   4030  O   GLU P 257     -45.595-131.412 115.524  0.00 97.00      PROA   
ATOM   4031  N   LEU P 258     -47.301-131.540 117.004  0.00 97.00      PROA   
ATOM   4032  HN  LEU P 258     -47.998-131.048 117.523  0.00 97.00      PROA   
ATOM   4033  CA  LEU P 258     -47.253-132.971 117.201  0.00 97.00      PROA   
ATOM   4034  HA  LEU P 258     -46.814-133.426 116.325  0.00 97.00      PROA   
ATOM   4035  CB  LEU P 258     -46.445-133.405 118.452  0.00 97.00      PROA   
ATOM   4036  HB1 LEU P 258     -46.509-134.507 118.590  0.00 97.00      PROA   
ATOM   4037  HB2 LEU P 258     -46.899-132.927 119.344  0.00 97.00      PROA   
ATOM   4038  CG  LEU P 258     -44.945-133.019 118.424  0.00 97.00      PROA   
ATOM   4039  HG  LEU P 258     -44.865-131.941 118.156  0.00 97.00      PROA   
ATOM   4040  CD1 LEU P 258     -44.309-133.177 119.815  0.00 97.00      PROA   
ATOM   4041 HD11 LEU P 258     -44.343-134.242 120.129  0.00 97.00      PROA   
ATOM   4042 HD12 LEU P 258     -44.854-132.568 120.564  0.00 97.00      PROA   
ATOM   4043 HD13 LEU P 258     -43.251-132.843 119.787  0.00 97.00      PROA   
ATOM   4044  CD2 LEU P 258     -44.148-133.833 117.387  0.00 97.00      PROA   
ATOM   4045 HD21 LEU P 258     -44.553-133.680 116.366  0.00 97.00      PROA   
ATOM   4046 HD22 LEU P 258     -44.196-134.915 117.632  0.00 97.00      PROA   
ATOM   4047 HD23 LEU P 258     -43.084-133.518 117.393  0.00 97.00      PROA   
ATOM   4048  C   LEU P 258     -48.671-133.497 117.305  0.00 97.00      PROA   
ATOM   4049  O   LEU P 258     -49.156-133.855 118.377  0.00 97.00      PROA   
ATOM   4050  N   GLN P 259     -49.389-133.566 116.163  0.00 97.00      PROA   
ATOM   4051  HN  GLN P 259     -49.061-133.102 115.338  0.00 97.00      PROA   
ATOM   4052  CA  GLN P 259     -50.609-134.334 116.020  0.00 97.00      PROA   
ATOM   4053  HA  GLN P 259     -51.271-133.981 116.795  0.00 97.00      PROA   
ATOM   4054  CB  GLN P 259     -51.327-134.110 114.662  0.00 97.00      PROA   
ATOM   4055  HB1 GLN P 259     -52.044-134.940 114.468  0.00 97.00      PROA   
ATOM   4056  HB2 GLN P 259     -50.562-134.131 113.854  0.00 97.00      PROA   
ATOM   4057  CG  GLN P 259     -52.110-132.785 114.577  0.00 97.00      PROA   
ATOM   4058  HG1 GLN P 259     -51.429-131.918 114.681  0.00 97.00      PROA   
ATOM   4059  HG2 GLN P 259     -52.869-132.725 115.385  0.00 97.00      PROA   
ATOM   4060  CD  GLN P 259     -52.851-132.722 113.235  0.00 97.00      PROA   
ATOM   4061  OE1 GLN P 259     -53.953-133.263 113.093  0.00 97.00      PROA   
ATOM   4062  NE2 GLN P 259     -52.227-132.062 112.223  0.00 97.00      PROA   
ATOM   4063 HE21 GLN P 259     -52.675-131.993 111.336  0.00 97.00      PROA   
ATOM   4064 HE22 GLN P 259     -51.327-131.649 112.383  0.00 97.00      PROA   
ATOM   4065  C   GLN P 259     -50.417-135.820 116.263  0.00 97.00      PROA   
ATOM   4066  O   GLN P 259     -49.435-136.415 115.831  0.00 97.00      PROA   
ATOM   4067  N   VAL P 260     -51.372-136.444 116.988  0.00 97.00      PROA   
ATOM   4068  HN  VAL P 260     -52.148-135.935 117.347  0.00 97.00      PROA   
ATOM   4069  CA  VAL P 260     -51.342-137.846 117.337  0.00 97.00      PROA   
ATOM   4070  HA  VAL P 260     -50.597-138.350 116.743  0.00 97.00      PROA   
ATOM   4071  CB  VAL P 260     -51.037-138.080 118.814  0.00 97.00      PROA   
ATOM   4072  HB  VAL P 260     -51.825-137.595 119.427  0.00 97.00      PROA   
ATOM   4073  CG1 VAL P 260     -50.996-139.592 119.126  0.00 97.00      PROA   
ATOM   4074 HG11 VAL P 260     -50.256-140.104 118.475  0.00 97.00      PROA   
ATOM   4075 HG12 VAL P 260     -51.990-140.064 118.987  0.00 97.00      PROA   
ATOM   4076 HG13 VAL P 260     -50.694-139.746 120.182  0.00 97.00      PROA   
ATOM   4077  CG2 VAL P 260     -49.694-137.416 119.197  0.00 97.00      PROA   
ATOM   4078 HG21 VAL P 260     -49.747-136.313 119.100  0.00 97.00      PROA   
ATOM   4079 HG22 VAL P 260     -48.876-137.790 118.550  0.00 97.00      PROA   
ATOM   4080 HG23 VAL P 260     -49.444-137.651 120.254  0.00 97.00      PROA   
ATOM   4081  C   VAL P 260     -52.710-138.391 116.974  0.00 97.00      PROA   
ATOM   4082  O   VAL P 260     -53.730-137.804 117.326  0.00 97.00      PROA   
ATOM   4083  N   LEU P 261     -52.766-139.517 116.223  0.00 97.00      PROA   
ATOM   4084  HN  LEU P 261     -51.921-139.981 115.958  0.00 97.00      PROA   
ATOM   4085  CA  LEU P 261     -54.002-140.078 115.714  0.00 97.00      PROA   
ATOM   4086  HA  LEU P 261     -54.831-139.556 116.165  0.00 97.00      PROA   
ATOM   4087  CB  LEU P 261     -54.139-139.951 114.176  0.00 97.00      PROA   
ATOM   4088  HB1 LEU P 261     -55.037-140.508 113.828  0.00 97.00      PROA   
ATOM   4089  HB2 LEU P 261     -53.246-140.407 113.695  0.00 97.00      PROA   
ATOM   4090  CG  LEU P 261     -54.286-138.497 113.660  0.00 97.00      PROA   
ATOM   4091  HG  LEU P 261     -53.369-137.929 113.943  0.00 97.00      PROA   
ATOM   4092  CD1 LEU P 261     -54.400-138.489 112.125  0.00 97.00      PROA   
ATOM   4093 HD11 LEU P 261     -55.321-139.023 111.810  0.00 97.00      PROA   
ATOM   4094 HD12 LEU P 261     -53.525-138.996 111.669  0.00 97.00      PROA   
ATOM   4095 HD13 LEU P 261     -54.447-137.446 111.747  0.00 97.00      PROA   
ATOM   4096  CD2 LEU P 261     -55.495-137.763 114.271  0.00 97.00      PROA   
ATOM   4097 HD21 LEU P 261     -55.590-136.751 113.822  0.00 97.00      PROA   
ATOM   4098 HD22 LEU P 261     -55.377-137.643 115.366  0.00 97.00      PROA   
ATOM   4099 HD23 LEU P 261     -56.429-138.329 114.067  0.00 97.00      PROA   
ATOM   4100  C   LEU P 261     -54.186-141.524 116.114  0.00 97.00      PROA   
ATOM   4101  O   LEU P 261     -53.301-142.364 115.982  0.00 97.00      PROA   
ATOM   4102  N   GLY P 262     -55.402-141.829 116.615  0.00 97.00      PROA   
ATOM   4103  HN  GLY P 262     -56.108-141.130 116.661  0.00 97.00      PROA   
ATOM   4104  CA  GLY P 262     -55.827-143.136 117.049  0.00 97.00      PROA   
ATOM   4105  HA1 GLY P 262     -55.709-143.189 118.119  0.00 97.00      PROA   
ATOM   4106  HA2 GLY P 262     -55.303-143.907 116.500  0.00 97.00      PROA   
ATOM   4107  C   GLY P 262     -57.286-143.240 116.758  0.00 97.00      PROA   
ATOM   4108  O   GLY P 262     -57.970-142.241 116.547  0.00 97.00      PROA   
ATOM   4109  N   HSD P 263     -57.805-144.480 116.771  0.00 97.00      PROA   
ATOM   4110  HN  HSD P 263     -57.234-145.267 116.993  0.00 97.00      PROA   
ATOM   4111  CA  HSD P 263     -59.202-144.770 116.566  0.00 97.00      PROA   
ATOM   4112  HA  HSD P 263     -59.786-143.859 116.588  0.00 97.00      PROA   
ATOM   4113  CB  HSD P 263     -59.453-145.519 115.236  0.00 97.00      PROA   
ATOM   4114  HB1 HSD P 263     -60.511-145.854 115.169  0.00 97.00      PROA   
ATOM   4115  HB2 HSD P 263     -58.804-146.420 115.194  0.00 97.00      PROA   
ATOM   4116  ND1 HSD P 263     -60.065-144.027 113.246  0.00 97.00      PROA   
ATOM   4117  HD1 HSD P 263     -61.058-144.057 113.367  0.00 97.00      PROA   
ATOM   4118  CG  HSD P 263     -59.126-144.649 114.045  0.00 97.00      PROA   
ATOM   4119  CE1 HSD P 263     -59.387-143.410 112.246  0.00 97.00      PROA   
ATOM   4120  HE1 HSD P 263     -59.877-142.835 111.459  0.00 97.00      PROA   
ATOM   4121  NE2 HSD P 263     -58.086-143.599 112.337  0.00 97.00      PROA   
ATOM   4122  CD2 HSD P 263     -57.922-144.386 113.463  0.00 97.00      PROA   
ATOM   4123  HD2 HSD P 263     -56.928-144.697 113.758  0.00 97.00      PROA   
ATOM   4124  C   HSD P 263     -59.586-145.608 117.751  0.00 97.00      PROA   
ATOM   4125  O   HSD P 263     -58.821-146.478 118.161  0.00 97.00      PROA   
ATOM   4126  N   GLN P 264     -60.759-145.328 118.370  0.00 97.00      PROA   
ATOM   4127  HN  GLN P 264     -61.378-144.633 118.009  0.00 97.00      PROA   
ATOM   4128  CA  GLN P 264     -61.162-145.904 119.640  0.00 97.00      PROA   
ATOM   4129  HA  GLN P 264     -60.397-145.614 120.348  0.00 97.00      PROA   
ATOM   4130  CB  GLN P 264     -62.485-145.279 120.153  0.00 97.00      PROA   
ATOM   4131  HB1 GLN P 264     -62.906-145.882 120.986  0.00 97.00      PROA   
ATOM   4132  HB2 GLN P 264     -63.212-145.308 119.310  0.00 97.00      PROA   
ATOM   4133  CG  GLN P 264     -62.288-143.828 120.657  0.00 97.00      PROA   
ATOM   4134  HG1 GLN P 264     -61.570-143.289 120.002  0.00 97.00      PROA   
ATOM   4135  HG2 GLN P 264     -61.869-143.833 121.685  0.00 97.00      PROA   
ATOM   4136  CD  GLN P 264     -63.588-143.014 120.636  0.00 97.00      PROA   
ATOM   4137  OE1 GLN P 264     -63.687-142.005 119.928  0.00 97.00      PROA   
ATOM   4138  NE2 GLN P 264     -64.602-143.453 121.430  0.00 97.00      PROA   
ATOM   4139 HE21 GLN P 264     -65.458-142.939 121.423  0.00 97.00      PROA   
ATOM   4140 HE22 GLN P 264     -64.474-144.263 121.999  0.00 97.00      PROA   
ATOM   4141  C   GLN P 264     -61.203-147.424 119.685  0.00 97.00      PROA   
ATOM   4142  O   GLN P 264     -61.719-148.093 118.792  0.00 97.00      PROA   
ATOM   4143  N   GLN P 265     -60.600-147.986 120.752  0.00 97.00      PROA   
ATOM   4144  HN  GLN P 265     -60.234-147.403 121.476  0.00 97.00      PROA   
ATOM   4145  CA  GLN P 265     -60.227-149.373 120.866  0.00 97.00      PROA   
ATOM   4146  HA  GLN P 265     -60.275-149.796 119.875  0.00 97.00      PROA   
ATOM   4147  CB  GLN P 265     -58.757-149.541 121.369  0.00 97.00      PROA   
ATOM   4148  HB1 GLN P 265     -58.082-149.242 120.535  0.00 97.00      PROA   
ATOM   4149  HB2 GLN P 265     -58.559-150.618 121.566  0.00 97.00      PROA   
ATOM   4150  CG  GLN P 265     -58.350-148.742 122.639  0.00 97.00      PROA   
ATOM   4151  HG1 GLN P 265     -57.387-149.143 123.025  0.00 97.00      PROA   
ATOM   4152  HG2 GLN P 265     -59.113-148.888 123.430  0.00 97.00      PROA   
ATOM   4153  CD  GLN P 265     -58.198-147.226 122.410  0.00 97.00      PROA   
ATOM   4154  OE1 GLN P 265     -59.138-146.453 122.626  0.00 97.00      PROA   
ATOM   4155  NE2 GLN P 265     -56.986-146.787 121.972  0.00 97.00      PROA   
ATOM   4156 HE21 GLN P 265     -56.867-145.809 121.786  0.00 97.00      PROA   
ATOM   4157 HE22 GLN P 265     -56.233-147.428 121.837  0.00 97.00      PROA   
ATOM   4158  C   GLN P 265     -61.171-150.143 121.775  0.00 97.00      PROA   
ATOM   4159  O   GLN P 265     -61.767-149.553 122.675  0.00 97.00      PROA   
ATOM   4160  N   PRO P 266     -61.346-151.460 121.605  0.00 97.00      PROA   
ATOM   4161  CD  PRO P 266     -60.961-152.190 120.394  0.00 97.00      PROA   
ATOM   4162  HD1 PRO P 266     -59.851-152.264 120.363  0.00 97.00      PROA   
ATOM   4163  HD2 PRO P 266     -61.343-151.694 119.475  0.00 97.00      PROA   
ATOM   4164  CA  PRO P 266     -61.720-152.382 122.678  0.00 97.00      PROA   
ATOM   4165  HA  PRO P 266     -62.769-152.213 122.875  0.00 97.00      PROA   
ATOM   4166  CB  PRO P 266     -61.445-153.780 122.091  0.00 97.00      PROA   
ATOM   4167  HB1 PRO P 266     -62.143-154.547 122.480  0.00 97.00      PROA   
ATOM   4168  HB2 PRO P 266     -60.400-154.096 122.306  0.00 97.00      PROA   
ATOM   4169  CG  PRO P 266     -61.573-153.577 120.578  0.00 97.00      PROA   
ATOM   4170  HG1 PRO P 266     -61.047-154.359 119.995  0.00 97.00      PROA   
ATOM   4171  HG2 PRO P 266     -62.646-153.551 120.285  0.00 97.00      PROA   
ATOM   4172  C   PRO P 266     -60.986-152.165 123.996  0.00 97.00      PROA   
ATOM   4173  O   PRO P 266     -59.777-151.941 123.984  0.00 97.00      PROA   
ATOM   4174  N   THR P 267     -61.696-152.228 125.143  0.00 97.00      PROA   
ATOM   4175  HN  THR P 267     -62.693-152.275 125.122  0.00 97.00      PROA   
ATOM   4176  CA  THR P 267     -61.100-152.270 126.473  0.00 97.00      PROA   
ATOM   4177  HA  THR P 267     -60.437-151.415 126.513  0.00 97.00      PROA   
ATOM   4178  CB  THR P 267     -62.120-152.112 127.596  0.00 97.00      PROA   
ATOM   4179  HB  THR P 267     -62.535-153.093 127.914  0.00 97.00      PROA   
ATOM   4180  OG1 THR P 267     -63.224-151.324 127.173  0.00 97.00      PROA   
ATOM   4181  HG1 THR P 267     -62.845-150.490 126.883  0.00 97.00      PROA   
ATOM   4182  CG2 THR P 267     -61.473-151.417 128.808  0.00 97.00      PROA   
ATOM   4183 HG21 THR P 267     -61.093-150.413 128.522  0.00 97.00      PROA   
ATOM   4184 HG22 THR P 267     -60.625-152.014 129.201  0.00 97.00      PROA   
ATOM   4185 HG23 THR P 267     -62.223-151.292 129.618  0.00 97.00      PROA   
ATOM   4186  C   THR P 267     -60.223-153.495 126.751  0.00 97.00      PROA   
ATOM   4187  O   THR P 267     -59.157-153.291 127.333  0.00 97.00      PROA   
ATOM   4188  N   PRO P 268     -60.531-154.750 126.395  0.00 97.00      PROA   
ATOM   4189  CD  PRO P 268     -61.883-155.253 126.103  0.00 97.00      PROA   
ATOM   4190  HD1 PRO P 268     -62.385-154.658 125.314  0.00 97.00      PROA   
ATOM   4191  HD2 PRO P 268     -62.491-155.245 127.035  0.00 97.00      PROA   
ATOM   4192  CA  PRO P 268     -59.551-155.832 126.423  0.00 97.00      PROA   
ATOM   4193  HA  PRO P 268     -58.946-155.775 127.317  0.00 97.00      PROA   
ATOM   4194  CB  PRO P 268     -60.408-157.111 126.379  0.00 97.00      PROA   
ATOM   4195  HB1 PRO P 268     -60.683-157.394 127.420  0.00 97.00      PROA   
ATOM   4196  HB2 PRO P 268     -59.894-157.970 125.904  0.00 97.00      PROA   
ATOM   4197  CG  PRO P 268     -61.670-156.690 125.622  0.00 97.00      PROA   
ATOM   4198  HG1 PRO P 268     -61.450-156.679 124.531  0.00 97.00      PROA   
ATOM   4199  HG2 PRO P 268     -62.539-157.348 125.819  0.00 97.00      PROA   
ATOM   4200  C   PRO P 268     -58.622-155.763 125.223  0.00 97.00      PROA   
ATOM   4201  O   PRO P 268     -59.030-155.313 124.153  0.00 97.00      PROA   
ATOM   4202  N   VAL P 269     -57.361-156.208 125.415  0.00 97.00      PROA   
ATOM   4203  HN  VAL P 269     -57.059-156.601 126.278  0.00 97.00      PROA   
ATOM   4204  CA  VAL P 269     -56.341-156.342 124.410  0.00 97.00      PROA   
ATOM   4205  HA  VAL P 269     -56.811-156.572 123.464  0.00 97.00      PROA   
ATOM   4206  CB  VAL P 269     -55.480-155.080 124.278  0.00 97.00      PROA   
ATOM   4207  HB  VAL P 269     -56.166-154.227 124.061  0.00 97.00      PROA   
ATOM   4208  CG1 VAL P 269     -54.731-154.772 125.592  0.00 97.00      PROA   
ATOM   4209 HG11 VAL P 269     -54.043-155.605 125.841  0.00 97.00      PROA   
ATOM   4210 HG12 VAL P 269     -55.442-154.633 126.432  0.00 97.00      PROA   
ATOM   4211 HG13 VAL P 269     -54.127-153.845 125.484  0.00 97.00      PROA   
ATOM   4212  CG2 VAL P 269     -54.505-155.217 123.091  0.00 97.00      PROA   
ATOM   4213 HG21 VAL P 269     -55.060-155.436 122.156  0.00 97.00      PROA   
ATOM   4214 HG22 VAL P 269     -53.792-156.045 123.282  0.00 97.00      PROA   
ATOM   4215 HG23 VAL P 269     -53.922-154.281 122.956  0.00 97.00      PROA   
ATOM   4216  C   VAL P 269     -55.536-157.590 124.851  0.00 97.00      PROA   
ATOM   4217  OT1 VAL P 269     -55.596-157.949 126.061  0.00 97.00      PROA   
ATOM   4218  OT2 VAL P 269     -54.876-158.219 123.982  0.00 97.00      PROA   
END
