# Supplementary material for: The solution structure of the unbound IgG Fc receptor CD64 resembles its crystal structure: Implications for function
Source: PLoS One. 2023 Sep 21;18(9):e0288351. doi: 10.1371/journal.pone.0288351 (PMC10513344; doi:10.1371/journal.pone.0288351)
Supplement: S1 File — (ZIP) [file pone.0288351.s003.zip › CD64V03 E11/Top100/EM_done_ready_for_EM_top100_0p11_E11.dcd_97934.pdb.pdb]

REMARK  FINAL COORDINATES WRITTEN BY NAMD AT TIMESTEP 2000
ATOM      1  N   LYS P   1      10.025 -72.879 118.853  0.00 97.00      PROA   
ATOM      2  HT1 LYS P   1      10.195 -73.837 118.479  0.00 97.00      PROA   
ATOM      3  HT2 LYS P   1      10.334 -72.893 119.850  0.00 97.00      PROA   
ATOM      4  HT3 LYS P   1      10.598 -72.202 118.314  0.00 97.00      PROA   
ATOM      5  CA  LYS P   1       8.579 -72.568 118.752  0.00 97.00      PROA   
ATOM      6  HA  LYS P   1       8.041 -73.457 119.044  0.00 97.00      PROA   
ATOM      7  CB  LYS P   1       8.174 -71.408 119.710  0.00 97.00      PROA   
ATOM      8  HB1 LYS P   1       7.160 -71.053 119.425  0.00 97.00      PROA   
ATOM      9  HB2 LYS P   1       8.864 -70.544 119.594  0.00 97.00      PROA   
ATOM     10  CG  LYS P   1       8.108 -71.819 121.198  0.00 97.00      PROA   
ATOM     11  HG1 LYS P   1       9.147 -71.926 121.580  0.00 97.00      PROA   
ATOM     12  HG2 LYS P   1       7.618 -72.813 121.295  0.00 97.00      PROA   
ATOM     13  CD  LYS P   1       7.369 -70.814 122.106  0.00 97.00      PROA   
ATOM     14  HD1 LYS P   1       7.812 -69.804 121.956  0.00 97.00      PROA   
ATOM     15  HD2 LYS P   1       7.560 -71.113 123.162  0.00 97.00      PROA   
ATOM     16  CE  LYS P   1       5.849 -70.754 121.865  0.00 97.00      PROA   
ATOM     17  HE1 LYS P   1       5.410 -71.771 121.946  0.00 97.00      PROA   
ATOM     18  HE2 LYS P   1       5.625 -70.343 120.858  0.00 97.00      PROA   
ATOM     19  NZ  LYS P   1       5.170 -69.889 122.864  0.00 97.00      PROA   
ATOM     20  HZ1 LYS P   1       5.564 -68.927 122.823  0.00 97.00      PROA   
ATOM     21  HZ2 LYS P   1       5.310 -70.276 123.819  0.00 97.00      PROA   
ATOM     22  HZ3 LYS P   1       4.152 -69.852 122.656  0.00 97.00      PROA   
ATOM     23  C   LYS P   1       8.196 -72.274 117.327  0.00 97.00      PROA   
ATOM     24  O   LYS P   1       9.053 -72.087 116.465  0.00 97.00      PROA   
ATOM     25  N   ALA P   2       6.877 -72.229 117.049  0.00 97.00      PROA   
ATOM     26  HN  ALA P   2       6.166 -72.435 117.717  0.00 97.00      PROA   
ATOM     27  CA  ALA P   2       6.325 -71.830 115.790  0.00 97.00      PROA   
ATOM     28  HA  ALA P   2       6.854 -70.966 115.409  0.00 97.00      PROA   
ATOM     29  CB  ALA P   2       6.308 -72.986 114.768  0.00 97.00      PROA   
ATOM     30  HB1 ALA P   2       5.774 -73.866 115.185  0.00 97.00      PROA   
ATOM     31  HB2 ALA P   2       7.348 -73.299 114.534  0.00 97.00      PROA   
ATOM     32  HB3 ALA P   2       5.815 -72.683 113.822  0.00 97.00      PROA   
ATOM     33  C   ALA P   2       4.925 -71.421 116.173  0.00 97.00      PROA   
ATOM     34  O   ALA P   2       4.545 -71.569 117.335  0.00 97.00      PROA   
ATOM     35  N   VAL P   3       4.143 -70.878 115.207  0.00 97.00      PROA   
ATOM     36  HN  VAL P   3       4.511 -70.679 114.304  0.00 97.00      PROA   
ATOM     37  CA  VAL P   3       2.705 -70.718 115.292  0.00 97.00      PROA   
ATOM     38  HA  VAL P   3       2.303 -71.528 115.883  0.00 97.00      PROA   
ATOM     39  CB  VAL P   3       2.182 -69.377 115.833  0.00 97.00      PROA   
ATOM     40  HB  VAL P   3       1.068 -69.378 115.758  0.00 97.00      PROA   
ATOM     41  CG1 VAL P   3       2.522 -69.226 117.329  0.00 97.00      PROA   
ATOM     42 HG11 VAL P   3       3.617 -69.106 117.466  0.00 97.00      PROA   
ATOM     43 HG12 VAL P   3       2.182 -70.118 117.896  0.00 97.00      PROA   
ATOM     44 HG13 VAL P   3       2.018 -68.326 117.744  0.00 97.00      PROA   
ATOM     45  CG2 VAL P   3       2.723 -68.177 115.027  0.00 97.00      PROA   
ATOM     46 HG21 VAL P   3       2.369 -68.205 113.978  0.00 97.00      PROA   
ATOM     47 HG22 VAL P   3       3.832 -68.168 115.028  0.00 97.00      PROA   
ATOM     48 HG23 VAL P   3       2.372 -67.225 115.482  0.00 97.00      PROA   
ATOM     49  C   VAL P   3       2.245 -70.915 113.864  0.00 97.00      PROA   
ATOM     50  O   VAL P   3       2.983 -70.606 112.929  0.00 97.00      PROA   
ATOM     51  N   ILE P   4       1.026 -71.474 113.651  0.00 97.00      PROA   
ATOM     52  HN  ILE P   4       0.468 -71.803 114.411  0.00 97.00      PROA   
ATOM     53  CA  ILE P   4       0.550 -71.801 112.313  0.00 97.00      PROA   
ATOM     54  HA  ILE P   4       1.381 -71.749 111.626  0.00 97.00      PROA   
ATOM     55  CB  ILE P   4       0.028 -73.236 112.206  0.00 97.00      PROA   
ATOM     56  HB  ILE P   4      -0.820 -73.369 112.915  0.00 97.00      PROA   
ATOM     57  CG2 ILE P   4      -0.451 -73.509 110.759  0.00 97.00      PROA   
ATOM     58 HG21 ILE P   4       0.338 -73.210 110.035  0.00 97.00      PROA   
ATOM     59 HG22 ILE P   4      -1.384 -72.954 110.531  0.00 97.00      PROA   
ATOM     60 HG23 ILE P   4      -0.657 -74.586 110.604  0.00 97.00      PROA   
ATOM     61  CG1 ILE P   4       1.135 -74.246 112.601  0.00 97.00      PROA   
ATOM     62 HG11 ILE P   4       1.656 -73.926 113.528  0.00 97.00      PROA   
ATOM     63 HG12 ILE P   4       1.880 -74.252 111.780  0.00 97.00      PROA   
ATOM     64  CD  ILE P   4       0.630 -75.671 112.843  0.00 97.00      PROA   
ATOM     65  HD1 ILE P   4      -0.012 -76.033 112.015  0.00 97.00      PROA   
ATOM     66  HD2 ILE P   4       0.045 -75.711 113.786  0.00 97.00      PROA   
ATOM     67  HD3 ILE P   4       1.493 -76.363 112.936  0.00 97.00      PROA   
ATOM     68  C   ILE P   4      -0.495 -70.803 111.828  0.00 97.00      PROA   
ATOM     69  O   ILE P   4      -1.444 -70.462 112.530  0.00 97.00      PROA   
ATOM     70  N   LYS P   5      -0.342 -70.318 110.571  0.00 97.00      PROA   
ATOM     71  HN  LYS P   5       0.493 -70.527 110.061  0.00 97.00      PROA   
ATOM     72  CA  LYS P   5      -1.312 -69.465 109.912  0.00 97.00      PROA   
ATOM     73  HA  LYS P   5      -2.117 -69.224 110.591  0.00 97.00      PROA   
ATOM     74  CB  LYS P   5      -0.675 -68.150 109.393  0.00 97.00      PROA   
ATOM     75  HB1 LYS P   5      -1.457 -67.513 108.925  0.00 97.00      PROA   
ATOM     76  HB2 LYS P   5       0.084 -68.388 108.613  0.00 97.00      PROA   
ATOM     77  CG  LYS P   5       0.044 -67.324 110.473  0.00 97.00      PROA   
ATOM     78  HG1 LYS P   5       0.509 -66.451 109.960  0.00 97.00      PROA   
ATOM     79  HG2 LYS P   5       0.871 -67.929 110.908  0.00 97.00      PROA   
ATOM     80  CD  LYS P   5      -0.871 -66.822 111.606  0.00 97.00      PROA   
ATOM     81  HD1 LYS P   5      -1.417 -67.687 112.040  0.00 97.00      PROA   
ATOM     82  HD2 LYS P   5      -1.626 -66.124 111.184  0.00 97.00      PROA   
ATOM     83  CE  LYS P   5      -0.113 -66.146 112.758  0.00 97.00      PROA   
ATOM     84  HE1 LYS P   5       0.585 -66.881 113.220  0.00 97.00      PROA   
ATOM     85  HE2 LYS P   5      -0.801 -65.762 113.537  0.00 97.00      PROA   
ATOM     86  NZ  LYS P   5       0.698 -65.020 112.267  0.00 97.00      PROA   
ATOM     87  HZ1 LYS P   5       0.184 -64.154 112.036  0.00 97.00      PROA   
ATOM     88  HZ2 LYS P   5       1.233 -65.350 111.431  0.00 97.00      PROA   
ATOM     89  HZ3 LYS P   5       1.466 -64.833 112.948  0.00 97.00      PROA   
ATOM     90  C   LYS P   5      -1.913 -70.174 108.715  0.00 97.00      PROA   
ATOM     91  O   LYS P   5      -1.239 -70.438 107.727  0.00 97.00      PROA   
ATOM     92  N   LEU P   6      -3.233 -70.465 108.747  0.00 97.00      PROA   
ATOM     93  HN  LEU P   6      -3.780 -70.314 109.566  0.00 97.00      PROA   
ATOM     94  CA  LEU P   6      -3.966 -70.941 107.590  0.00 97.00      PROA   
ATOM     95  HA  LEU P   6      -3.355 -71.665 107.068  0.00 97.00      PROA   
ATOM     96  CB  LEU P   6      -5.297 -71.634 107.981  0.00 97.00      PROA   
ATOM     97  HB1 LEU P   6      -5.711 -72.111 107.065  0.00 97.00      PROA   
ATOM     98  HB2 LEU P   6      -6.040 -70.887 108.334  0.00 97.00      PROA   
ATOM     99  CG  LEU P   6      -5.183 -72.727 109.077  0.00 97.00      PROA   
ATOM    100  HG  LEU P   6      -4.164 -73.174 109.024  0.00 97.00      PROA   
ATOM    101  CD1 LEU P   6      -5.405 -72.179 110.501  0.00 97.00      PROA   
ATOM    102 HD11 LEU P   6      -6.402 -71.693 110.568  0.00 97.00      PROA   
ATOM    103 HD12 LEU P   6      -4.630 -71.440 110.782  0.00 97.00      PROA   
ATOM    104 HD13 LEU P   6      -5.375 -73.009 111.239  0.00 97.00      PROA   
ATOM    105  CD2 LEU P   6      -6.195 -73.856 108.815  0.00 97.00      PROA   
ATOM    106 HD21 LEU P   6      -6.016 -74.325 107.825  0.00 97.00      PROA   
ATOM    107 HD22 LEU P   6      -7.228 -73.452 108.834  0.00 97.00      PROA   
ATOM    108 HD23 LEU P   6      -6.108 -74.636 109.601  0.00 97.00      PROA   
ATOM    109  C   LEU P   6      -4.243 -69.767 106.655  0.00 97.00      PROA   
ATOM    110  O   LEU P   6      -4.793 -68.752 107.075  0.00 97.00      PROA   
ATOM    111  N   GLN P   7      -3.817 -69.846 105.370  0.00 97.00      PROA   
ATOM    112  HN  GLN P   7      -3.323 -70.652 105.042  0.00 97.00      PROA   
ATOM    113  CA  GLN P   7      -3.990 -68.770 104.401  0.00 97.00      PROA   
ATOM    114  HA  GLN P   7      -3.601 -67.883 104.884  0.00 97.00      PROA   
ATOM    115  CB  GLN P   7      -3.073 -68.984 103.166  0.00 97.00      PROA   
ATOM    116  HB1 GLN P   7      -3.184 -70.041 102.843  0.00 97.00      PROA   
ATOM    117  HB2 GLN P   7      -2.027 -68.866 103.531  0.00 97.00      PROA   
ATOM    118  CG  GLN P   7      -3.319 -68.063 101.951  0.00 97.00      PROA   
ATOM    119  HG1 GLN P   7      -3.281 -67.002 102.277  0.00 97.00      PROA   
ATOM    120  HG2 GLN P   7      -4.314 -68.265 101.501  0.00 97.00      PROA   
ATOM    121  CD  GLN P   7      -2.206 -68.269 100.915  0.00 97.00      PROA   
ATOM    122  OE1 GLN P   7      -1.020 -68.236 101.256  0.00 97.00      PROA   
ATOM    123  NE2 GLN P   7      -2.570 -68.485  99.622  0.00 97.00      PROA   
ATOM    124 HE21 GLN P   7      -1.839 -68.635  98.958  0.00 97.00      PROA   
ATOM    125 HE22 GLN P   7      -3.533 -68.499  99.356  0.00 97.00      PROA   
ATOM    126  C   GLN P   7      -5.428 -68.387 104.051  0.00 97.00      PROA   
ATOM    127  O   GLN P   7      -5.746 -67.199 104.126  0.00 97.00      PROA   
ATOM    128  N   PRO P   8      -6.365 -69.282 103.748  0.00 97.00      PROA   
ATOM    129  CD  PRO P   8      -6.117 -70.551 103.074  0.00 97.00      PROA   
ATOM    130  HD1 PRO P   8      -5.842 -71.296 103.847  0.00 97.00      PROA   
ATOM    131  HD2 PRO P   8      -5.320 -70.473 102.304  0.00 97.00      PROA   
ATOM    132  CA  PRO P   8      -7.761 -69.145 104.147  0.00 97.00      PROA   
ATOM    133  HA  PRO P   8      -8.123 -68.175 103.842  0.00 97.00      PROA   
ATOM    134  CB  PRO P   8      -8.491 -70.296 103.417  0.00 97.00      PROA   
ATOM    135  HB1 PRO P   8      -9.383 -69.922 102.873  0.00 97.00      PROA   
ATOM    136  HB2 PRO P   8      -8.815 -71.103 104.109  0.00 97.00      PROA   
ATOM    137  CG  PRO P   8      -7.464 -70.882 102.433  0.00 97.00      PROA   
ATOM    138  HG1 PRO P   8      -7.613 -71.968 102.275  0.00 97.00      PROA   
ATOM    139  HG2 PRO P   8      -7.547 -70.360 101.455  0.00 97.00      PROA   
ATOM    140  C   PRO P   8      -7.849 -69.303 105.664  0.00 97.00      PROA   
ATOM    141  O   PRO P   8      -7.394 -70.361 106.093  0.00 97.00      PROA   
ATOM    142  N   PRO P   9      -8.365 -68.408 106.508  0.00 97.00      PROA   
ATOM    143  CD  PRO P   9      -8.975 -67.142 106.086  0.00 97.00      PROA   
ATOM    144  HD1 PRO P   9      -9.792 -67.317 105.353  0.00 97.00      PROA   
ATOM    145  HD2 PRO P   9      -8.188 -66.491 105.643  0.00 97.00      PROA   
ATOM    146  CA  PRO P   9      -8.283 -68.523 107.969  0.00 97.00      PROA   
ATOM    147  HA  PRO P   9      -7.303 -68.867 108.269  0.00 97.00      PROA   
ATOM    148  CB  PRO P   9      -8.542 -67.073 108.422  0.00 97.00      PROA   
ATOM    149  HB1 PRO P   9      -7.585 -66.507 108.345  0.00 97.00      PROA   
ATOM    150  HB2 PRO P   9      -8.918 -66.974 109.458  0.00 97.00      PROA   
ATOM    151  CG  PRO P   9      -9.513 -66.523 107.375  0.00 97.00      PROA   
ATOM    152  HG1 PRO P   9     -10.533 -66.912 107.581  0.00 97.00      PROA   
ATOM    153  HG2 PRO P   9      -9.540 -65.416 107.348  0.00 97.00      PROA   
ATOM    154  C   PRO P   9      -9.319 -69.488 108.539  0.00 97.00      PROA   
ATOM    155  O   PRO P   9      -9.913 -69.197 109.575  0.00 97.00      PROA   
ATOM    156  N   TRP P  10      -9.550 -70.648 107.894  0.00 97.00      PROA   
ATOM    157  HN  TRP P  10      -8.981 -70.893 107.113  0.00 97.00      PROA   
ATOM    158  CA  TRP P  10     -10.692 -71.490 108.166  0.00 97.00      PROA   
ATOM    159  HA  TRP P  10     -11.293 -71.055 108.951  0.00 97.00      PROA   
ATOM    160  CB  TRP P  10     -11.566 -71.656 106.897  0.00 97.00      PROA   
ATOM    161  HB1 TRP P  10     -12.503 -72.190 107.159  0.00 97.00      PROA   
ATOM    162  HB2 TRP P  10     -11.014 -72.293 106.167  0.00 97.00      PROA   
ATOM    163  CG  TRP P  10     -11.924 -70.373 106.201  0.00 97.00      PROA   
ATOM    164  CD1 TRP P  10     -11.816 -70.167 104.850  0.00 97.00      PROA   
ATOM    165  HD1 TRP P  10     -11.468 -70.911 104.146  0.00 97.00      PROA   
ATOM    166  NE1 TRP P  10     -12.290 -68.924 104.528  0.00 97.00      PROA   
ATOM    167  HE1 TRP P  10     -12.488 -68.608 103.626  0.00 97.00      PROA   
ATOM    168  CE2 TRP P  10     -12.693 -68.280 105.660  0.00 97.00      PROA   
ATOM    169  CD2 TRP P  10     -12.468 -69.154 106.749  0.00 97.00      PROA   
ATOM    170  CE3 TRP P  10     -12.796 -68.728 108.039  0.00 97.00      PROA   
ATOM    171  HE3 TRP P  10     -12.618 -69.348 108.904  0.00 97.00      PROA   
ATOM    172  CZ3 TRP P  10     -13.363 -67.462 108.213  0.00 97.00      PROA   
ATOM    173  HZ3 TRP P  10     -13.625 -67.128 109.208  0.00 97.00      PROA   
ATOM    174  CZ2 TRP P  10     -13.250 -67.019 105.831  0.00 97.00      PROA   
ATOM    175  HZ2 TRP P  10     -13.417 -66.360 104.994  0.00 97.00      PROA   
ATOM    176  CH2 TRP P  10     -13.588 -66.623 107.126  0.00 97.00      PROA   
ATOM    177  HH2 TRP P  10     -14.021 -65.647 107.293  0.00 97.00      PROA   
ATOM    178  C   TRP P  10     -10.239 -72.849 108.642  0.00 97.00      PROA   
ATOM    179  O   TRP P  10      -9.673 -73.644 107.895  0.00 97.00      PROA   
ATOM    180  N   VAL P  11     -10.505 -73.156 109.931  0.00 97.00      PROA   
ATOM    181  HN  VAL P  11     -10.912 -72.475 110.539  0.00 97.00      PROA   
ATOM    182  CA  VAL P  11     -10.094 -74.400 110.556  0.00 97.00      PROA   
ATOM    183  HA  VAL P  11      -9.132 -74.679 110.148  0.00 97.00      PROA   
ATOM    184  CB  VAL P  11      -9.921 -74.185 112.061  0.00 97.00      PROA   
ATOM    185  HB  VAL P  11     -10.911 -73.998 112.535  0.00 97.00      PROA   
ATOM    186  CG1 VAL P  11      -9.273 -75.421 112.708  0.00 97.00      PROA   
ATOM    187 HG11 VAL P  11      -8.308 -75.661 112.213  0.00 97.00      PROA   
ATOM    188 HG12 VAL P  11      -9.944 -76.298 112.626  0.00 97.00      PROA   
ATOM    189 HG13 VAL P  11      -9.078 -75.236 113.785  0.00 97.00      PROA   
ATOM    190  CG2 VAL P  11      -9.021 -72.948 112.312  0.00 97.00      PROA   
ATOM    191 HG21 VAL P  11      -9.513 -72.005 111.999  0.00 97.00      PROA   
ATOM    192 HG22 VAL P  11      -8.060 -73.049 111.765  0.00 97.00      PROA   
ATOM    193 HG23 VAL P  11      -8.791 -72.860 113.395  0.00 97.00      PROA   
ATOM    194  C   VAL P  11     -11.078 -75.533 110.221  0.00 97.00      PROA   
ATOM    195  O   VAL P  11     -10.767 -76.716 110.341  0.00 97.00      PROA   
ATOM    196  N   SER P  12     -12.278 -75.173 109.716  0.00 97.00      PROA   
ATOM    197  HN  SER P  12     -12.465 -74.204 109.597  0.00 97.00      PROA   
ATOM    198  CA  SER P  12     -13.316 -76.076 109.246  0.00 97.00      PROA   
ATOM    199  HA  SER P  12     -12.981 -77.101 109.325  0.00 97.00      PROA   
ATOM    200  CB  SER P  12     -14.624 -75.925 110.085  0.00 97.00      PROA   
ATOM    201  HB1 SER P  12     -14.845 -74.846 110.230  0.00 97.00      PROA   
ATOM    202  HB2 SER P  12     -14.452 -76.375 111.088  0.00 97.00      PROA   
ATOM    203  OG  SER P  12     -15.770 -76.545 109.502  0.00 97.00      PROA   
ATOM    204  HG1 SER P  12     -15.687 -77.489 109.665  0.00 97.00      PROA   
ATOM    205  C   SER P  12     -13.534 -75.767 107.772  0.00 97.00      PROA   
ATOM    206  O   SER P  12     -13.761 -74.615 107.405  0.00 97.00      PROA   
ATOM    207  N   VAL P  13     -13.428 -76.791 106.881  0.00 97.00      PROA   
ATOM    208  HN  VAL P  13     -13.222 -77.716 107.197  0.00 97.00      PROA   
ATOM    209  CA  VAL P  13     -13.372 -76.558 105.442  0.00 97.00      PROA   
ATOM    210  HA  VAL P  13     -13.960 -75.679 105.221  0.00 97.00      PROA   
ATOM    211  CB  VAL P  13     -11.921 -76.308 105.009  0.00 97.00      PROA   
ATOM    212  HB  VAL P  13     -11.486 -75.572 105.728  0.00 97.00      PROA   
ATOM    213  CG1 VAL P  13     -11.065 -77.592 105.086  0.00 97.00      PROA   
ATOM    214 HG11 VAL P  13     -11.411 -78.343 104.346  0.00 97.00      PROA   
ATOM    215 HG12 VAL P  13     -11.108 -78.040 106.099  0.00 97.00      PROA   
ATOM    216 HG13 VAL P  13     -10.005 -77.354 104.856  0.00 97.00      PROA   
ATOM    217  CG2 VAL P  13     -11.850 -75.660 103.613  0.00 97.00      PROA   
ATOM    218 HG21 VAL P  13     -12.499 -74.761 103.557  0.00 97.00      PROA   
ATOM    219 HG22 VAL P  13     -12.160 -76.378 102.827  0.00 97.00      PROA   
ATOM    220 HG23 VAL P  13     -10.807 -75.353 103.390  0.00 97.00      PROA   
ATOM    221  C   VAL P  13     -14.011 -77.711 104.671  0.00 97.00      PROA   
ATOM    222  O   VAL P  13     -14.137 -78.821 105.174  0.00 97.00      PROA   
ATOM    223  N   PHE P  14     -14.468 -77.484 103.413  0.00 97.00      PROA   
ATOM    224  HN  PHE P  14     -14.433 -76.574 103.005  0.00 97.00      PROA   
ATOM    225  CA  PHE P  14     -14.962 -78.547 102.549  0.00 97.00      PROA   
ATOM    226  HA  PHE P  14     -15.509 -79.248 103.163  0.00 97.00      PROA   
ATOM    227  CB  PHE P  14     -15.900 -78.037 101.421  0.00 97.00      PROA   
ATOM    228  HB1 PHE P  14     -16.172 -78.849 100.714  0.00 97.00      PROA   
ATOM    229  HB2 PHE P  14     -15.392 -77.232 100.843  0.00 97.00      PROA   
ATOM    230  CG  PHE P  14     -17.204 -77.519 101.960  0.00 97.00      PROA   
ATOM    231  CD1 PHE P  14     -18.052 -78.350 102.716  0.00 97.00      PROA   
ATOM    232  HD1 PHE P  14     -17.735 -79.350 102.971  0.00 97.00      PROA   
ATOM    233  CE1 PHE P  14     -19.318 -77.902 103.112  0.00 97.00      PROA   
ATOM    234  HE1 PHE P  14     -19.968 -78.550 103.679  0.00 97.00      PROA   
ATOM    235  CZ  PHE P  14     -19.744 -76.613 102.769  0.00 97.00      PROA   
ATOM    236  HZ  PHE P  14     -20.722 -76.268 103.071  0.00 97.00      PROA   
ATOM    237  CD2 PHE P  14     -17.649 -76.233 101.614  0.00 97.00      PROA   
ATOM    238  HD2 PHE P  14     -17.022 -75.599 101.005  0.00 97.00      PROA   
ATOM    239  CE2 PHE P  14     -18.902 -75.773 102.031  0.00 97.00      PROA   
ATOM    240  HE2 PHE P  14     -19.215 -74.772 101.776  0.00 97.00      PROA   
ATOM    241  C   PHE P  14     -13.863 -79.339 101.863  0.00 97.00      PROA   
ATOM    242  O   PHE P  14     -12.743 -78.870 101.677  0.00 97.00      PROA   
ATOM    243  N   GLN P  15     -14.201 -80.573 101.411  0.00 97.00      PROA   
ATOM    244  HN  GLN P  15     -15.036 -81.013 101.736  0.00 97.00      PROA   
ATOM    245  CA  GLN P  15     -13.468 -81.292 100.377  0.00 97.00      PROA   
ATOM    246  HA  GLN P  15     -12.473 -81.477 100.759  0.00 97.00      PROA   
ATOM    247  CB  GLN P  15     -14.141 -82.653 100.039  0.00 97.00      PROA   
ATOM    248  HB1 GLN P  15     -14.066 -83.300 100.944  0.00 97.00      PROA   
ATOM    249  HB2 GLN P  15     -13.555 -83.159  99.242  0.00 97.00      PROA   
ATOM    250  CG  GLN P  15     -15.640 -82.525  99.653  0.00 97.00      PROA   
ATOM    251  HG1 GLN P  15     -15.907 -81.459  99.499  0.00 97.00      PROA   
ATOM    252  HG2 GLN P  15     -16.275 -82.894 100.484  0.00 97.00      PROA   
ATOM    253  CD  GLN P  15     -15.991 -83.320  98.382  0.00 97.00      PROA   
ATOM    254  OE1 GLN P  15     -15.947 -84.554  98.361  0.00 97.00      PROA   
ATOM    255  NE2 GLN P  15     -16.358 -82.585  97.292  0.00 97.00      PROA   
ATOM    256 HE21 GLN P  15     -16.405 -81.589  97.354  0.00 97.00      PROA   
ATOM    257 HE22 GLN P  15     -16.524 -83.056  96.427  0.00 97.00      PROA   
ATOM    258  C   GLN P  15     -13.336 -80.491  99.079  0.00 97.00      PROA   
ATOM    259  O   GLN P  15     -14.228 -79.719  98.736  0.00 97.00      PROA   
ATOM    260  N   GLU P  16     -12.193 -80.644  98.359  0.00 97.00      PROA   
ATOM    261  HN  GLU P  16     -11.490 -81.264  98.708  0.00 97.00      PROA   
ATOM    262  CA  GLU P  16     -11.874 -80.025  97.075  0.00 97.00      PROA   
ATOM    263  HA  GLU P  16     -11.100 -80.651  96.656  0.00 97.00      PROA   
ATOM    264  CB  GLU P  16     -13.035 -80.037  96.022  0.00 97.00      PROA   
ATOM    265  HB1 GLU P  16     -13.850 -79.390  96.406  0.00 97.00      PROA   
ATOM    266  HB2 GLU P  16     -13.434 -81.073  95.942  0.00 97.00      PROA   
ATOM    267  CG  GLU P  16     -12.664 -79.541  94.602  0.00 97.00      PROA   
ATOM    268  HG1 GLU P  16     -12.084 -80.325  94.072  0.00 97.00      PROA   
ATOM    269  HG2 GLU P  16     -12.031 -78.633  94.655  0.00 97.00      PROA   
ATOM    270  CD  GLU P  16     -13.873 -79.165  93.735  0.00 97.00      PROA   
ATOM    271  OE1 GLU P  16     -15.044 -79.289  94.179  0.00 97.00      PROA   
ATOM    272  OE2 GLU P  16     -13.619 -78.706  92.588  0.00 97.00      PROA   
ATOM    273  C   GLU P  16     -11.229 -78.648  97.233  0.00 97.00      PROA   
ATOM    274  O   GLU P  16     -10.362 -78.271  96.448  0.00 97.00      PROA   
ATOM    275  N   GLU P  17     -11.604 -77.868  98.273  0.00 97.00      PROA   
ATOM    276  HN  GLU P  17     -12.328 -78.182  98.882  0.00 97.00      PROA   
ATOM    277  CA  GLU P  17     -11.065 -76.549  98.584  0.00 97.00      PROA   
ATOM    278  HA  GLU P  17     -11.239 -75.931  97.713  0.00 97.00      PROA   
ATOM    279  CB  GLU P  17     -11.866 -75.917  99.754  0.00 97.00      PROA   
ATOM    280  HB1 GLU P  17     -11.847 -76.658 100.587  0.00 97.00      PROA   
ATOM    281  HB2 GLU P  17     -12.928 -75.821  99.435  0.00 97.00      PROA   
ATOM    282  CG  GLU P  17     -11.372 -74.561 100.314  0.00 97.00      PROA   
ATOM    283  HG1 GLU P  17     -10.320 -74.621 100.655  0.00 97.00      PROA   
ATOM    284  HG2 GLU P  17     -11.992 -74.300 101.199  0.00 97.00      PROA   
ATOM    285  CD  GLU P  17     -11.510 -73.412  99.310  0.00 97.00      PROA   
ATOM    286  OE1 GLU P  17     -10.840 -73.446  98.246  0.00 97.00      PROA   
ATOM    287  OE2 GLU P  17     -12.283 -72.464  99.611  0.00 97.00      PROA   
ATOM    288  C   GLU P  17      -9.557 -76.508  98.844  0.00 97.00      PROA   
ATOM    289  O   GLU P  17      -8.971 -77.444  99.376  0.00 97.00      PROA   
ATOM    290  N   SER P  18      -8.884 -75.400  98.455  0.00 97.00      PROA   
ATOM    291  HN  SER P  18      -9.412 -74.612  98.136  0.00 97.00      PROA   
ATOM    292  CA  SER P  18      -7.442 -75.243  98.543  0.00 97.00      PROA   
ATOM    293  HA  SER P  18      -6.989 -76.223  98.552  0.00 97.00      PROA   
ATOM    294  CB  SER P  18      -6.860 -74.454  97.342  0.00 97.00      PROA   
ATOM    295  HB1 SER P  18      -7.262 -73.417  97.342  0.00 97.00      PROA   
ATOM    296  HB2 SER P  18      -7.189 -74.944  96.401  0.00 97.00      PROA   
ATOM    297  OG  SER P  18      -5.433 -74.412  97.364  0.00 97.00      PROA   
ATOM    298  HG1 SER P  18      -5.133 -75.322  97.285  0.00 97.00      PROA   
ATOM    299  C   SER P  18      -7.064 -74.528  99.824  0.00 97.00      PROA   
ATOM    300  O   SER P  18      -7.584 -73.461 100.141  0.00 97.00      PROA   
ATOM    301  N   VAL P  19      -6.119 -75.107 100.594  0.00 97.00      PROA   
ATOM    302  HN  VAL P  19      -5.682 -75.959 100.311  0.00 97.00      PROA   
ATOM    303  CA  VAL P  19      -5.715 -74.521 101.855  0.00 97.00      PROA   
ATOM    304  HA  VAL P  19      -5.850 -73.452 101.791  0.00 97.00      PROA   
ATOM    305  CB  VAL P  19      -6.584 -75.009 103.023  0.00 97.00      PROA   
ATOM    306  HB  VAL P  19      -7.619 -74.630 102.838  0.00 97.00      PROA   
ATOM    307  CG1 VAL P  19      -6.670 -76.549 103.069  0.00 97.00      PROA   
ATOM    308 HG11 VAL P  19      -5.666 -76.980 103.244  0.00 97.00      PROA   
ATOM    309 HG12 VAL P  19      -7.084 -76.966 102.129  0.00 97.00      PROA   
ATOM    310 HG13 VAL P  19      -7.331 -76.870 103.903  0.00 97.00      PROA   
ATOM    311  CG2 VAL P  19      -6.109 -74.439 104.376  0.00 97.00      PROA   
ATOM    312 HG21 VAL P  19      -6.072 -73.334 104.348  0.00 97.00      PROA   
ATOM    313 HG22 VAL P  19      -5.104 -74.830 104.637  0.00 97.00      PROA   
ATOM    314 HG23 VAL P  19      -6.814 -74.743 105.178  0.00 97.00      PROA   
ATOM    315  C   VAL P  19      -4.227 -74.711 102.059  0.00 97.00      PROA   
ATOM    316  O   VAL P  19      -3.704 -75.813 101.977  0.00 97.00      PROA   
ATOM    317  N   THR P  20      -3.481 -73.613 102.332  0.00 97.00      PROA   
ATOM    318  HN  THR P  20      -3.901 -72.711 102.385  0.00 97.00      PROA   
ATOM    319  CA  THR P  20      -2.051 -73.695 102.583  0.00 97.00      PROA   
ATOM    320  HA  THR P  20      -1.776 -74.735 102.652  0.00 97.00      PROA   
ATOM    321  CB  THR P  20      -1.178 -73.100 101.473  0.00 97.00      PROA   
ATOM    322  HB  THR P  20      -1.581 -73.482 100.506  0.00 97.00      PROA   
ATOM    323  OG1 THR P  20       0.173 -73.549 101.533  0.00 97.00      PROA   
ATOM    324  HG1 THR P  20       0.597 -73.132 102.288  0.00 97.00      PROA   
ATOM    325  CG2 THR P  20      -1.195 -71.566 101.415  0.00 97.00      PROA   
ATOM    326 HG21 THR P  20      -0.834 -71.122 102.365  0.00 97.00      PROA   
ATOM    327 HG22 THR P  20      -2.221 -71.202 101.210  0.00 97.00      PROA   
ATOM    328 HG23 THR P  20      -0.533 -71.209 100.597  0.00 97.00      PROA   
ATOM    329  C   THR P  20      -1.809 -73.106 103.949  0.00 97.00      PROA   
ATOM    330  O   THR P  20      -2.387 -72.090 104.320  0.00 97.00      PROA   
ATOM    331  N   LEU P  21      -0.981 -73.795 104.759  0.00 97.00      PROA   
ATOM    332  HN  LEU P  21      -0.540 -74.624 104.419  0.00 97.00      PROA   
ATOM    333  CA  LEU P  21      -0.805 -73.517 106.165  0.00 97.00      PROA   
ATOM    334  HA  LEU P  21      -1.406 -72.669 106.456  0.00 97.00      PROA   
ATOM    335  CB  LEU P  21      -1.186 -74.735 107.053  0.00 97.00      PROA   
ATOM    336  HB1 LEU P  21      -1.039 -74.436 108.114  0.00 97.00      PROA   
ATOM    337  HB2 LEU P  21      -0.510 -75.593 106.848  0.00 97.00      PROA   
ATOM    338  CG  LEU P  21      -2.647 -75.248 106.915  0.00 97.00      PROA   
ATOM    339  HG  LEU P  21      -3.307 -74.375 106.701  0.00 97.00      PROA   
ATOM    340  CD1 LEU P  21      -2.830 -76.296 105.797  0.00 97.00      PROA   
ATOM    341 HD11 LEU P  21      -2.185 -77.177 105.996  0.00 97.00      PROA   
ATOM    342 HD12 LEU P  21      -2.573 -75.889 104.800  0.00 97.00      PROA   
ATOM    343 HD13 LEU P  21      -3.885 -76.642 105.767  0.00 97.00      PROA   
ATOM    344  CD2 LEU P  21      -3.114 -75.875 108.243  0.00 97.00      PROA   
ATOM    345 HD21 LEU P  21      -3.051 -75.138 109.069  0.00 97.00      PROA   
ATOM    346 HD22 LEU P  21      -2.472 -76.744 108.495  0.00 97.00      PROA   
ATOM    347 HD23 LEU P  21      -4.164 -76.226 108.158  0.00 97.00      PROA   
ATOM    348  C   LEU P  21       0.649 -73.170 106.393  0.00 97.00      PROA   
ATOM    349  O   LEU P  21       1.531 -73.951 106.069  0.00 97.00      PROA   
ATOM    350  N   HSD P  22       0.942 -71.978 106.956  0.00 97.00      PROA   
ATOM    351  HN  HSD P  22       0.204 -71.367 107.241  0.00 97.00      PROA   
ATOM    352  CA  HSD P  22       2.284 -71.433 107.050  0.00 97.00      PROA   
ATOM    353  HA  HSD P  22       2.959 -72.021 106.446  0.00 97.00      PROA   
ATOM    354  CB  HSD P  22       2.337 -69.968 106.548  0.00 97.00      PROA   
ATOM    355  HB1 HSD P  22       3.343 -69.535 106.741  0.00 97.00      PROA   
ATOM    356  HB2 HSD P  22       1.588 -69.348 107.086  0.00 97.00      PROA   
ATOM    357  ND1 HSD P  22       0.876 -69.696 104.464  0.00 97.00      PROA   
ATOM    358  HD1 HSD P  22      -0.006 -69.628 104.932  0.00 97.00      PROA   
ATOM    359  CG  HSD P  22       2.105 -69.865 105.069  0.00 97.00      PROA   
ATOM    360  CE1 HSD P  22       1.111 -69.568 103.135  0.00 97.00      PROA   
ATOM    361  HE1 HSD P  22       0.321 -69.411 102.404  0.00 97.00      PROA   
ATOM    362  NE2 HSD P  22       2.396 -69.625 102.845  0.00 97.00      PROA   
ATOM    363  CD2 HSD P  22       3.021 -69.793 104.067  0.00 97.00      PROA   
ATOM    364  HD2 HSD P  22       4.102 -69.834 104.123  0.00 97.00      PROA   
ATOM    365  C   HSD P  22       2.800 -71.431 108.470  0.00 97.00      PROA   
ATOM    366  O   HSD P  22       2.146 -70.936 109.378  0.00 97.00      PROA   
ATOM    367  N   CYS P  23       4.027 -71.959 108.685  0.00 97.00      PROA   
ATOM    368  HN  CYS P  23       4.512 -72.406 107.934  0.00 97.00      PROA   
ATOM    369  CA  CYS P  23       4.720 -71.919 109.959  0.00 97.00      PROA   
ATOM    370  HA  CYS P  23       4.012 -71.734 110.755  0.00 97.00      PROA   
ATOM    371  CB  CYS P  23       5.455 -73.244 110.252  0.00 97.00      PROA   
ATOM    372  HB1 CYS P  23       6.071 -73.132 111.165  0.00 97.00      PROA   
ATOM    373  HB2 CYS P  23       6.117 -73.507 109.399  0.00 97.00      PROA   
ATOM    374  SG  CYS P  23       4.271 -74.574 110.534  0.00 97.00      PROA   
ATOM    375  C   CYS P  23       5.741 -70.803 109.974  0.00 97.00      PROA   
ATOM    376  O   CYS P  23       6.832 -70.910 109.420  0.00 97.00      PROA   
ATOM    377  N   GLU P  24       5.402 -69.690 110.653  0.00 97.00      PROA   
ATOM    378  HN  GLU P  24       4.530 -69.627 111.132  0.00 97.00      PROA   
ATOM    379  CA  GLU P  24       6.193 -68.483 110.646  0.00 97.00      PROA   
ATOM    380  HA  GLU P  24       6.786 -68.443 109.742  0.00 97.00      PROA   
ATOM    381  CB  GLU P  24       5.267 -67.243 110.680  0.00 97.00      PROA   
ATOM    382  HB1 GLU P  24       4.528 -67.374 109.855  0.00 97.00      PROA   
ATOM    383  HB2 GLU P  24       5.851 -66.324 110.457  0.00 97.00      PROA   
ATOM    384  CG  GLU P  24       4.536 -67.065 112.028  0.00 97.00      PROA   
ATOM    385  HG1 GLU P  24       5.244 -66.766 112.829  0.00 97.00      PROA   
ATOM    386  HG2 GLU P  24       4.044 -68.016 112.323  0.00 97.00      PROA   
ATOM    387  CD  GLU P  24       3.469 -65.996 111.941  0.00 97.00      PROA   
ATOM    388  OE1 GLU P  24       3.272 -65.286 112.966  0.00 97.00      PROA   
ATOM    389  OE2 GLU P  24       2.812 -65.897 110.871  0.00 97.00      PROA   
ATOM    390  C   GLU P  24       7.123 -68.423 111.834  0.00 97.00      PROA   
ATOM    391  O   GLU P  24       6.964 -69.123 112.834  0.00 97.00      PROA   
ATOM    392  N   VAL P  25       8.123 -67.522 111.725  0.00 97.00      PROA   
ATOM    393  HN  VAL P  25       8.269 -67.034 110.868  0.00 97.00      PROA   
ATOM    394  CA  VAL P  25       8.877 -66.995 112.837  0.00 97.00      PROA   
ATOM    395  HA  VAL P  25       8.268 -67.031 113.728  0.00 97.00      PROA   
ATOM    396  CB  VAL P  25      10.235 -67.665 113.076  0.00 97.00      PROA   
ATOM    397  HB  VAL P  25      10.897 -67.522 112.190  0.00 97.00      PROA   
ATOM    398  CG1 VAL P  25      10.905 -67.039 114.316  0.00 97.00      PROA   
ATOM    399 HG11 VAL P  25      10.300 -67.249 115.224  0.00 97.00      PROA   
ATOM    400 HG12 VAL P  25      11.017 -65.942 114.212  0.00 97.00      PROA   
ATOM    401 HG13 VAL P  25      11.914 -67.479 114.456  0.00 97.00      PROA   
ATOM    402  CG2 VAL P  25      10.067 -69.186 113.289  0.00 97.00      PROA   
ATOM    403 HG21 VAL P  25       9.680 -69.676 112.373  0.00 97.00      PROA   
ATOM    404 HG22 VAL P  25       9.360 -69.382 114.122  0.00 97.00      PROA   
ATOM    405 HG23 VAL P  25      11.044 -69.650 113.543  0.00 97.00      PROA   
ATOM    406  C   VAL P  25       9.110 -65.568 112.366  0.00 97.00      PROA   
ATOM    407  O   VAL P  25       9.454 -65.437 111.192  0.00 97.00      PROA   
ATOM    408  N   PRO P  26       8.966 -64.476 113.130  0.00 97.00      PROA   
ATOM    409  CD  PRO P  26       8.062 -64.454 114.291  0.00 97.00      PROA   
ATOM    410  HD1 PRO P  26       8.667 -64.580 115.215  0.00 97.00      PROA   
ATOM    411  HD2 PRO P  26       7.271 -65.236 114.243  0.00 97.00      PROA   
ATOM    412  CA  PRO P  26       9.177 -63.120 112.599  0.00 97.00      PROA   
ATOM    413  HA  PRO P  26       8.645 -63.029 111.662  0.00 97.00      PROA   
ATOM    414  CB  PRO P  26       8.552 -62.213 113.674  0.00 97.00      PROA   
ATOM    415  HB1 PRO P  26       8.181 -61.260 113.245  0.00 97.00      PROA   
ATOM    416  HB2 PRO P  26       9.277 -61.990 114.488  0.00 97.00      PROA   
ATOM    417  CG  PRO P  26       7.423 -63.066 114.253  0.00 97.00      PROA   
ATOM    418  HG1 PRO P  26       7.082 -62.718 115.247  0.00 97.00      PROA   
ATOM    419  HG2 PRO P  26       6.562 -63.073 113.548  0.00 97.00      PROA   
ATOM    420  C   PRO P  26      10.631 -62.715 112.350  0.00 97.00      PROA   
ATOM    421  O   PRO P  26      10.968 -61.548 112.545  0.00 97.00      PROA   
ATOM    422  N   HSD P  27      11.493 -63.630 111.864  0.00 97.00      PROA   
ATOM    423  HN  HSD P  27      11.144 -64.535 111.631  0.00 97.00      PROA   
ATOM    424  CA  HSD P  27      12.862 -63.342 111.498  0.00 97.00      PROA   
ATOM    425  HA  HSD P  27      13.134 -62.342 111.807  0.00 97.00      PROA   
ATOM    426  CB  HSD P  27      13.886 -64.348 112.088  0.00 97.00      PROA   
ATOM    427  HB1 HSD P  27      14.871 -64.224 111.588  0.00 97.00      PROA   
ATOM    428  HB2 HSD P  27      13.544 -65.391 111.903  0.00 97.00      PROA   
ATOM    429  ND1 HSD P  27      13.476 -64.824 114.565  0.00 97.00      PROA   
ATOM    430  HD1 HSD P  27      12.700 -65.445 114.446  0.00 97.00      PROA   
ATOM    431  CG  HSD P  27      14.143 -64.155 113.560  0.00 97.00      PROA   
ATOM    432  CE1 HSD P  27      14.105 -64.520 115.727  0.00 97.00      PROA   
ATOM    433  HE1 HSD P  27      13.795 -64.915 116.695  0.00 97.00      PROA   
ATOM    434  NE2 HSD P  27      15.134 -63.718 115.541  0.00 97.00      PROA   
ATOM    435  CD2 HSD P  27      15.163 -63.496 114.176  0.00 97.00      PROA   
ATOM    436  HD2 HSD P  27      15.950 -62.886 113.752  0.00 97.00      PROA   
ATOM    437  C   HSD P  27      12.950 -63.420 109.998  0.00 97.00      PROA   
ATOM    438  O   HSD P  27      12.625 -64.443 109.403  0.00 97.00      PROA   
ATOM    439  N   LEU P  28      13.402 -62.329 109.340  0.00 97.00      PROA   
ATOM    440  HN  LEU P  28      13.560 -61.471 109.823  0.00 97.00      PROA   
ATOM    441  CA  LEU P  28      13.626 -62.293 107.905  0.00 97.00      PROA   
ATOM    442  HA  LEU P  28      12.682 -62.557 107.447  0.00 97.00      PROA   
ATOM    443  CB  LEU P  28      13.995 -60.867 107.416  0.00 97.00      PROA   
ATOM    444  HB1 LEU P  28      14.063 -60.870 106.306  0.00 97.00      PROA   
ATOM    445  HB2 LEU P  28      14.988 -60.575 107.819  0.00 97.00      PROA   
ATOM    446  CG  LEU P  28      12.988 -59.757 107.816  0.00 97.00      PROA   
ATOM    447  HG  LEU P  28      12.931 -59.706 108.929  0.00 97.00      PROA   
ATOM    448  CD1 LEU P  28      13.479 -58.382 107.326  0.00 97.00      PROA   
ATOM    449 HD11 LEU P  28      13.542 -58.373 106.217  0.00 97.00      PROA   
ATOM    450 HD12 LEU P  28      14.483 -58.153 107.741  0.00 97.00      PROA   
ATOM    451 HD13 LEU P  28      12.773 -57.586 107.645  0.00 97.00      PROA   
ATOM    452  CD2 LEU P  28      11.568 -60.033 107.287  0.00 97.00      PROA   
ATOM    453 HD21 LEU P  28      11.161 -60.974 107.711  0.00 97.00      PROA   
ATOM    454 HD22 LEU P  28      11.584 -60.119 106.180  0.00 97.00      PROA   
ATOM    455 HD23 LEU P  28      10.887 -59.202 107.566  0.00 97.00      PROA   
ATOM    456  C   LEU P  28      14.629 -63.325 107.374  0.00 97.00      PROA   
ATOM    457  O   LEU P  28      14.278 -63.977 106.391  0.00 97.00      PROA   
ATOM    458  N   PRO P  29      15.816 -63.609 107.923  0.00 97.00      PROA   
ATOM    459  CD  PRO P  29      16.554 -62.739 108.850  0.00 97.00      PROA   
ATOM    460  HD1 PRO P  29      15.947 -62.463 109.736  0.00 97.00      PROA   
ATOM    461  HD2 PRO P  29      16.877 -61.824 108.306  0.00 97.00      PROA   
ATOM    462  CA  PRO P  29      16.590 -64.797 107.557  0.00 97.00      PROA   
ATOM    463  HA  PRO P  29      16.560 -64.965 106.489  0.00 97.00      PROA   
ATOM    464  CB  PRO P  29      18.010 -64.429 108.031  0.00 97.00      PROA   
ATOM    465  HB1 PRO P  29      18.493 -63.803 107.246  0.00 97.00      PROA   
ATOM    466  HB2 PRO P  29      18.669 -65.294 108.229  0.00 97.00      PROA   
ATOM    467  CG  PRO P  29      17.775 -63.559 109.267  0.00 97.00      PROA   
ATOM    468  HG1 PRO P  29      17.516 -64.208 110.132  0.00 97.00      PROA   
ATOM    469  HG2 PRO P  29      18.649 -62.929 109.525  0.00 97.00      PROA   
ATOM    470  C   PRO P  29      16.071 -66.060 108.250  0.00 97.00      PROA   
ATOM    471  O   PRO P  29      16.887 -66.892 108.642  0.00 97.00      PROA   
ATOM    472  N   GLY P  30      14.736 -66.249 108.395  0.00 97.00      PROA   
ATOM    473  HN  GLY P  30      14.109 -65.559 108.037  0.00 97.00      PROA   
ATOM    474  CA  GLY P  30      14.120 -67.337 109.146  0.00 97.00      PROA   
ATOM    475  HA1 GLY P  30      13.093 -67.049 109.318  0.00 97.00      PROA   
ATOM    476  HA2 GLY P  30      14.666 -67.478 110.068  0.00 97.00      PROA   
ATOM    477  C   GLY P  30      14.092 -68.650 108.402  0.00 97.00      PROA   
ATOM    478  O   GLY P  30      13.025 -69.175 108.106  0.00 97.00      PROA   
ATOM    479  N   SER P  31      15.301 -69.190 108.121  0.00 97.00      PROA   
ATOM    480  HN  SER P  31      16.075 -68.628 108.411  0.00 97.00      PROA   
ATOM    481  CA  SER P  31      15.692 -70.376 107.360  0.00 97.00      PROA   
ATOM    482  HA  SER P  31      15.934 -70.006 106.376  0.00 97.00      PROA   
ATOM    483  CB  SER P  31      16.986 -71.006 107.957  0.00 97.00      PROA   
ATOM    484  HB1 SER P  31      16.769 -71.365 108.987  0.00 97.00      PROA   
ATOM    485  HB2 SER P  31      17.770 -70.221 108.032  0.00 97.00      PROA   
ATOM    486  OG  SER P  31      17.497 -72.105 107.199  0.00 97.00      PROA   
ATOM    487  HG1 SER P  31      18.218 -71.773 106.659  0.00 97.00      PROA   
ATOM    488  C   SER P  31      14.654 -71.469 107.160  0.00 97.00      PROA   
ATOM    489  O   SER P  31      13.958 -71.859 108.085  0.00 97.00      PROA   
ATOM    490  N   SER P  32      14.552 -72.001 105.920  0.00 97.00      PROA   
ATOM    491  HN  SER P  32      15.195 -71.737 105.205  0.00 97.00      PROA   
ATOM    492  CA  SER P  32      13.497 -72.888 105.469  0.00 97.00      PROA   
ATOM    493  HA  SER P  32      12.571 -72.551 105.913  0.00 97.00      PROA   
ATOM    494  CB  SER P  32      13.344 -72.790 103.928  0.00 97.00      PROA   
ATOM    495  HB1 SER P  32      13.006 -71.761 103.678  0.00 97.00      PROA   
ATOM    496  HB2 SER P  32      12.582 -73.497 103.536  0.00 97.00      PROA   
ATOM    497  OG  SER P  32      14.591 -73.004 103.269  0.00 97.00      PROA   
ATOM    498  HG1 SER P  32      14.800 -73.936 103.382  0.00 97.00      PROA   
ATOM    499  C   SER P  32      13.672 -74.345 105.870  0.00 97.00      PROA   
ATOM    500  O   SER P  32      13.665 -75.241 105.027  0.00 97.00      PROA   
ATOM    501  N   SER P  33      13.790 -74.615 107.188  0.00 97.00      PROA   
ATOM    502  HN  SER P  33      13.862 -73.857 107.831  0.00 97.00      PROA   
ATOM    503  CA  SER P  33      13.819 -75.951 107.751  0.00 97.00      PROA   
ATOM    504  HA  SER P  33      13.703 -76.685 106.965  0.00 97.00      PROA   
ATOM    505  CB  SER P  33      15.139 -76.231 108.521  0.00 97.00      PROA   
ATOM    506  HB1 SER P  33      15.250 -75.507 109.357  0.00 97.00      PROA   
ATOM    507  HB2 SER P  33      15.996 -76.082 107.828  0.00 97.00      PROA   
ATOM    508  OG  SER P  33      15.199 -77.558 109.046  0.00 97.00      PROA   
ATOM    509  HG1 SER P  33      15.461 -78.141 108.328  0.00 97.00      PROA   
ATOM    510  C   SER P  33      12.633 -76.069 108.684  0.00 97.00      PROA   
ATOM    511  O   SER P  33      12.375 -75.184 109.494  0.00 97.00      PROA   
ATOM    512  N   THR P  34      11.855 -77.173 108.566  0.00 97.00      PROA   
ATOM    513  HN  THR P  34      12.091 -77.902 107.929  0.00 97.00      PROA   
ATOM    514  CA  THR P  34      10.615 -77.336 109.306  0.00 97.00      PROA   
ATOM    515  HA  THR P  34      10.694 -76.820 110.254  0.00 97.00      PROA   
ATOM    516  CB  THR P  34       9.369 -76.867 108.552  0.00 97.00      PROA   
ATOM    517  HB  THR P  34       9.124 -77.547 107.704  0.00 97.00      PROA   
ATOM    518  OG1 THR P  34       9.593 -75.592 107.979  0.00 97.00      PROA   
ATOM    519  HG1 THR P  34      10.117 -75.766 107.195  0.00 97.00      PROA   
ATOM    520  CG2 THR P  34       8.147 -76.780 109.488  0.00 97.00      PROA   
ATOM    521 HG21 THR P  34       8.417 -76.282 110.442  0.00 97.00      PROA   
ATOM    522 HG22 THR P  34       7.756 -77.791 109.715  0.00 97.00      PROA   
ATOM    523 HG23 THR P  34       7.328 -76.207 109.004  0.00 97.00      PROA   
ATOM    524  C   THR P  34      10.425 -78.799 109.578  0.00 97.00      PROA   
ATOM    525  O   THR P  34      10.701 -79.641 108.730  0.00 97.00      PROA   
ATOM    526  N   GLN P  35       9.890 -79.130 110.772  0.00 97.00      PROA   
ATOM    527  HN  GLN P  35       9.807 -78.456 111.504  0.00 97.00      PROA   
ATOM    528  CA  GLN P  35       9.334 -80.433 111.041  0.00 97.00      PROA   
ATOM    529  HA  GLN P  35       9.498 -81.105 110.211  0.00 97.00      PROA   
ATOM    530  CB  GLN P  35       9.914 -81.043 112.341  0.00 97.00      PROA   
ATOM    531  HB1 GLN P  35       9.532 -82.081 112.453  0.00 97.00      PROA   
ATOM    532  HB2 GLN P  35       9.559 -80.451 113.214  0.00 97.00      PROA   
ATOM    533  CG  GLN P  35      11.459 -81.042 112.356  0.00 97.00      PROA   
ATOM    534  HG1 GLN P  35      11.844 -79.999 112.311  0.00 97.00      PROA   
ATOM    535  HG2 GLN P  35      11.853 -81.598 111.481  0.00 97.00      PROA   
ATOM    536  CD  GLN P  35      11.980 -81.643 113.662  0.00 97.00      PROA   
ATOM    537  OE1 GLN P  35      11.811 -81.046 114.723  0.00 97.00      PROA   
ATOM    538  NE2 GLN P  35      12.642 -82.827 113.593  0.00 97.00      PROA   
ATOM    539 HE21 GLN P  35      13.010 -83.208 114.440  0.00 97.00      PROA   
ATOM    540 HE22 GLN P  35      12.776 -83.271 112.709  0.00 97.00      PROA   
ATOM    541  C   GLN P  35       7.850 -80.203 111.205  0.00 97.00      PROA   
ATOM    542  O   GLN P  35       7.441 -79.392 112.024  0.00 97.00      PROA   
ATOM    543  N   TRP P  36       7.008 -80.902 110.412  0.00 97.00      PROA   
ATOM    544  HN  TRP P  36       7.368 -81.527 109.724  0.00 97.00      PROA   
ATOM    545  CA  TRP P  36       5.559 -80.835 110.494  0.00 97.00      PROA   
ATOM    546  HA  TRP P  36       5.256 -80.029 111.148  0.00 97.00      PROA   
ATOM    547  CB  TRP P  36       4.886 -80.651 109.108  0.00 97.00      PROA   
ATOM    548  HB1 TRP P  36       3.822 -80.962 109.153  0.00 97.00      PROA   
ATOM    549  HB2 TRP P  36       5.395 -81.327 108.384  0.00 97.00      PROA   
ATOM    550  CG  TRP P  36       4.897 -79.260 108.556  0.00 97.00      PROA   
ATOM    551  CD1 TRP P  36       5.837 -78.711 107.729  0.00 97.00      PROA   
ATOM    552  HD1 TRP P  36       6.782 -79.165 107.496  0.00 97.00      PROA   
ATOM    553  NE1 TRP P  36       5.417 -77.484 107.295  0.00 97.00      PROA   
ATOM    554  HE1 TRP P  36       5.891 -76.918 106.654  0.00 97.00      PROA   
ATOM    555  CE2 TRP P  36       4.207 -77.195 107.847  0.00 97.00      PROA   
ATOM    556  CD2 TRP P  36       3.842 -78.290 108.665  0.00 97.00      PROA   
ATOM    557  CE3 TRP P  36       2.632 -78.256 109.360  0.00 97.00      PROA   
ATOM    558  HE3 TRP P  36       2.329 -79.069 110.003  0.00 97.00      PROA   
ATOM    559  CZ3 TRP P  36       1.813 -77.131 109.227  0.00 97.00      PROA   
ATOM    560  HZ3 TRP P  36       0.883 -77.073 109.774  0.00 97.00      PROA   
ATOM    561  CZ2 TRP P  36       3.387 -76.088 107.699  0.00 97.00      PROA   
ATOM    562  HZ2 TRP P  36       3.669 -75.256 107.073  0.00 97.00      PROA   
ATOM    563  CH2 TRP P  36       2.182 -76.071 108.403  0.00 97.00      PROA   
ATOM    564  HH2 TRP P  36       1.537 -75.207 108.335  0.00 97.00      PROA   
ATOM    565  C   TRP P  36       5.050 -82.122 111.095  0.00 97.00      PROA   
ATOM    566  O   TRP P  36       5.657 -83.170 110.920  0.00 97.00      PROA   
ATOM    567  N   PHE P  37       3.921 -82.067 111.838  0.00 97.00      PROA   
ATOM    568  HN  PHE P  37       3.483 -81.189 112.023  0.00 97.00      PROA   
ATOM    569  CA  PHE P  37       3.359 -83.212 112.522  0.00 97.00      PROA   
ATOM    570  HA  PHE P  37       3.763 -84.117 112.095  0.00 97.00      PROA   
ATOM    571  CB  PHE P  37       3.614 -83.197 114.059  0.00 97.00      PROA   
ATOM    572  HB1 PHE P  37       3.268 -84.149 114.516  0.00 97.00      PROA   
ATOM    573  HB2 PHE P  37       3.065 -82.358 114.535  0.00 97.00      PROA   
ATOM    574  CG  PHE P  37       5.082 -83.018 114.377  0.00 97.00      PROA   
ATOM    575  CD1 PHE P  37       5.902 -84.133 114.622  0.00 97.00      PROA   
ATOM    576  HD1 PHE P  37       5.481 -85.126 114.574  0.00 97.00      PROA   
ATOM    577  CE1 PHE P  37       7.263 -83.971 114.913  0.00 97.00      PROA   
ATOM    578  HE1 PHE P  37       7.882 -84.838 115.091  0.00 97.00      PROA   
ATOM    579  CZ  PHE P  37       7.821 -82.687 114.962  0.00 97.00      PROA   
ATOM    580  HZ  PHE P  37       8.874 -82.562 115.170  0.00 97.00      PROA   
ATOM    581  CD2 PHE P  37       5.651 -81.732 114.464  0.00 97.00      PROA   
ATOM    582  HD2 PHE P  37       5.036 -80.865 114.280  0.00 97.00      PROA   
ATOM    583  CE2 PHE P  37       7.013 -81.567 114.733  0.00 97.00      PROA   
ATOM    584  HE2 PHE P  37       7.441 -80.578 114.747  0.00 97.00      PROA   
ATOM    585  C   PHE P  37       1.859 -83.219 112.305  0.00 97.00      PROA   
ATOM    586  O   PHE P  37       1.203 -82.187 112.418  0.00 97.00      PROA   
ATOM    587  N   LEU P  38       1.282 -84.409 112.006  0.00 97.00      PROA   
ATOM    588  HN  LEU P  38       1.852 -85.214 111.850  0.00 97.00      PROA   
ATOM    589  CA  LEU P  38      -0.147 -84.650 111.956  0.00 97.00      PROA   
ATOM    590  HA  LEU P  38      -0.687 -83.734 112.135  0.00 97.00      PROA   
ATOM    591  CB  LEU P  38      -0.630 -85.292 110.629  0.00 97.00      PROA   
ATOM    592  HB1 LEU P  38      -1.723 -85.490 110.677  0.00 97.00      PROA   
ATOM    593  HB2 LEU P  38      -0.108 -86.264 110.472  0.00 97.00      PROA   
ATOM    594  CG  LEU P  38      -0.369 -84.427 109.381  0.00 97.00      PROA   
ATOM    595  HG  LEU P  38       0.728 -84.261 109.326  0.00 97.00      PROA   
ATOM    596  CD1 LEU P  38      -0.799 -85.151 108.092  0.00 97.00      PROA   
ATOM    597 HD11 LEU P  38      -1.893 -85.343 108.111  0.00 97.00      PROA   
ATOM    598 HD12 LEU P  38      -0.268 -86.120 107.989  0.00 97.00      PROA   
ATOM    599 HD13 LEU P  38      -0.572 -84.523 107.205  0.00 97.00      PROA   
ATOM    600  CD2 LEU P  38      -1.060 -83.059 109.469  0.00 97.00      PROA   
ATOM    601 HD21 LEU P  38      -0.706 -82.478 110.345  0.00 97.00      PROA   
ATOM    602 HD22 LEU P  38      -2.160 -83.191 109.547  0.00 97.00      PROA   
ATOM    603 HD23 LEU P  38      -0.842 -82.475 108.551  0.00 97.00      PROA   
ATOM    604  C   LEU P  38      -0.469 -85.624 113.056  0.00 97.00      PROA   
ATOM    605  O   LEU P  38      -0.041 -86.773 113.010  0.00 97.00      PROA   
ATOM    606  N   ASN P  39      -1.234 -85.192 114.088  0.00 97.00      PROA   
ATOM    607  HN  ASN P  39      -1.608 -84.265 114.077  0.00 97.00      PROA   
ATOM    608  CA  ASN P  39      -1.642 -86.044 115.203  0.00 97.00      PROA   
ATOM    609  HA  ASN P  39      -2.139 -85.401 115.916  0.00 97.00      PROA   
ATOM    610  CB  ASN P  39      -2.639 -87.158 114.760  0.00 97.00      PROA   
ATOM    611  HB1 ASN P  39      -3.054 -87.678 115.648  0.00 97.00      PROA   
ATOM    612  HB2 ASN P  39      -2.113 -87.901 114.124  0.00 97.00      PROA   
ATOM    613  CG  ASN P  39      -3.811 -86.550 113.979  0.00 97.00      PROA   
ATOM    614  OD1 ASN P  39      -4.280 -85.453 114.287  0.00 97.00      PROA   
ATOM    615  ND2 ASN P  39      -4.276 -87.259 112.914  0.00 97.00      PROA   
ATOM    616 HD21 ASN P  39      -4.999 -86.854 112.355  0.00 97.00      PROA   
ATOM    617 HD22 ASN P  39      -3.863 -88.136 112.677  0.00 97.00      PROA   
ATOM    618  C   ASN P  39      -0.451 -86.671 115.926  0.00 97.00      PROA   
ATOM    619  O   ASN P  39      -0.462 -87.848 116.282  0.00 97.00      PROA   
ATOM    620  N   GLY P  40       0.633 -85.883 116.122  0.00 97.00      PROA   
ATOM    621  HN  GLY P  40       0.579 -84.923 115.862  0.00 97.00      PROA   
ATOM    622  CA  GLY P  40       1.901 -86.356 116.663  0.00 97.00      PROA   
ATOM    623  HA1 GLY P  40       1.702 -87.103 117.420  0.00 97.00      PROA   
ATOM    624  HA2 GLY P  40       2.408 -85.495 117.072  0.00 97.00      PROA   
ATOM    625  C   GLY P  40       2.842 -86.978 115.650  0.00 97.00      PROA   
ATOM    626  O   GLY P  40       4.050 -87.006 115.876  0.00 97.00      PROA   
ATOM    627  N   THR P  41       2.338 -87.498 114.507  0.00 97.00      PROA   
ATOM    628  HN  THR P  41       1.362 -87.419 114.312  0.00 97.00      PROA   
ATOM    629  CA  THR P  41       3.145 -88.218 113.527  0.00 97.00      PROA   
ATOM    630  HA  THR P  41       3.916 -88.762 114.056  0.00 97.00      PROA   
ATOM    631  CB  THR P  41       2.341 -89.234 112.722  0.00 97.00      PROA   
ATOM    632  HB  THR P  41       1.501 -88.729 112.191  0.00 97.00      PROA   
ATOM    633  OG1 THR P  41       1.797 -90.217 113.594  0.00 97.00      PROA   
ATOM    634  HG1 THR P  41       1.268 -89.746 114.239  0.00 97.00      PROA   
ATOM    635  CG2 THR P  41       3.212 -89.982 111.690  0.00 97.00      PROA   
ATOM    636 HG21 THR P  41       4.073 -90.469 112.195  0.00 97.00      PROA   
ATOM    637 HG22 THR P  41       3.592 -89.303 110.900  0.00 97.00      PROA   
ATOM    638 HG23 THR P  41       2.608 -90.773 111.195  0.00 97.00      PROA   
ATOM    639  C   THR P  41       3.822 -87.259 112.574  0.00 97.00      PROA   
ATOM    640  O   THR P  41       3.168 -86.477 111.895  0.00 97.00      PROA   
ATOM    641  N   ALA P  42       5.171 -87.300 112.493  0.00 97.00      PROA   
ATOM    642  HN  ALA P  42       5.692 -87.935 113.056  0.00 97.00      PROA   
ATOM    643  CA  ALA P  42       5.958 -86.444 111.627  0.00 97.00      PROA   
ATOM    644  HA  ALA P  42       5.685 -85.428 111.870  0.00 97.00      PROA   
ATOM    645  CB  ALA P  42       7.458 -86.608 111.933  0.00 97.00      PROA   
ATOM    646  HB1 ALA P  42       7.791 -87.643 111.704  0.00 97.00      PROA   
ATOM    647  HB2 ALA P  42       7.645 -86.415 113.012  0.00 97.00      PROA   
ATOM    648  HB3 ALA P  42       8.068 -85.893 111.343  0.00 97.00      PROA   
ATOM    649  C   ALA P  42       5.731 -86.639 110.128  0.00 97.00      PROA   
ATOM    650  O   ALA P  42       5.732 -87.756 109.613  0.00 97.00      PROA   
ATOM    651  N   ILE P  43       5.571 -85.519 109.382  0.00 97.00      PROA   
ATOM    652  HN  ILE P  43       5.559 -84.627 109.831  0.00 97.00      PROA   
ATOM    653  CA  ILE P  43       5.494 -85.501 107.931  0.00 97.00      PROA   
ATOM    654  HA  ILE P  43       5.156 -86.472 107.598  0.00 97.00      PROA   
ATOM    655  CB  ILE P  43       4.559 -84.429 107.338  0.00 97.00      PROA   
ATOM    656  HB  ILE P  43       5.105 -83.464 107.220  0.00 97.00      PROA   
ATOM    657  CG2 ILE P  43       4.073 -84.901 105.943  0.00 97.00      PROA   
ATOM    658 HG21 ILE P  43       3.502 -85.849 106.038  0.00 97.00      PROA   
ATOM    659 HG22 ILE P  43       4.912 -85.059 105.239  0.00 97.00      PROA   
ATOM    660 HG23 ILE P  43       3.405 -84.148 105.482  0.00 97.00      PROA   
ATOM    661  CG1 ILE P  43       3.347 -84.113 108.252  0.00 97.00      PROA   
ATOM    662 HG11 ILE P  43       3.704 -83.777 109.247  0.00 97.00      PROA   
ATOM    663 HG12 ILE P  43       2.748 -85.036 108.403  0.00 97.00      PROA   
ATOM    664  CD  ILE P  43       2.453 -82.999 107.685  0.00 97.00      PROA   
ATOM    665  HD1 ILE P  43       3.067 -82.179 107.256  0.00 97.00      PROA   
ATOM    666  HD2 ILE P  43       1.812 -82.566 108.480  0.00 97.00      PROA   
ATOM    667  HD3 ILE P  43       1.788 -83.398 106.890  0.00 97.00      PROA   
ATOM    668  C   ILE P  43       6.910 -85.267 107.426  0.00 97.00      PROA   
ATOM    669  O   ILE P  43       7.746 -84.692 108.121  0.00 97.00      PROA   
ATOM    670  N   GLN P  44       7.217 -85.690 106.180  0.00 97.00      PROA   
ATOM    671  HN  GLN P  44       6.554 -86.202 105.638  0.00 97.00      PROA   
ATOM    672  CA  GLN P  44       8.515 -85.486 105.567  0.00 97.00      PROA   
ATOM    673  HA  GLN P  44       9.284 -85.566 106.324  0.00 97.00      PROA   
ATOM    674  CB  GLN P  44       8.762 -86.567 104.481  0.00 97.00      PROA   
ATOM    675  HB1 GLN P  44       9.787 -86.427 104.071  0.00 97.00      PROA   
ATOM    676  HB2 GLN P  44       8.042 -86.424 103.643  0.00 97.00      PROA   
ATOM    677  CG  GLN P  44       8.642 -88.036 104.969  0.00 97.00      PROA   
ATOM    678  HG1 GLN P  44       8.987 -88.712 104.156  0.00 97.00      PROA   
ATOM    679  HG2 GLN P  44       7.584 -88.291 105.190  0.00 97.00      PROA   
ATOM    680  CD  GLN P  44       9.515 -88.329 106.198  0.00 97.00      PROA   
ATOM    681  OE1 GLN P  44      10.715 -88.595 106.063  0.00 97.00      PROA   
ATOM    682  NE2 GLN P  44       8.917 -88.307 107.422  0.00 97.00      PROA   
ATOM    683 HE21 GLN P  44       9.490 -88.494 108.217  0.00 97.00      PROA   
ATOM    684 HE22 GLN P  44       7.951 -88.069 107.517  0.00 97.00      PROA   
ATOM    685  C   GLN P  44       8.623 -84.091 104.948  0.00 97.00      PROA   
ATOM    686  O   GLN P  44       9.696 -83.669 104.517  0.00 97.00      PROA   
ATOM    687  N   THR P  45       7.505 -83.324 104.922  0.00 97.00      PROA   
ATOM    688  HN  THR P  45       6.648 -83.709 105.252  0.00 97.00      PROA   
ATOM    689  CA  THR P  45       7.423 -81.946 104.452  0.00 97.00      PROA   
ATOM    690  HA  THR P  45       7.727 -81.940 103.415  0.00 97.00      PROA   
ATOM    691  CB  THR P  45       6.000 -81.396 104.551  0.00 97.00      PROA   
ATOM    692  HB  THR P  45       5.668 -81.358 105.615  0.00 97.00      PROA   
ATOM    693  OG1 THR P  45       5.104 -82.242 103.844  0.00 97.00      PROA   
ATOM    694  HG1 THR P  45       4.242 -81.824 103.912  0.00 97.00      PROA   
ATOM    695  CG2 THR P  45       5.890 -79.996 103.920  0.00 97.00      PROA   
ATOM    696 HG21 THR P  45       6.212 -80.038 102.858  0.00 97.00      PROA   
ATOM    697 HG22 THR P  45       6.505 -79.249 104.461  0.00 97.00      PROA   
ATOM    698 HG23 THR P  45       4.839 -79.638 103.945  0.00 97.00      PROA   
ATOM    699  C   THR P  45       8.337 -81.014 105.230  0.00 97.00      PROA   
ATOM    700  O   THR P  45       8.079 -80.725 106.392  0.00 97.00      PROA   
ATOM    701  N   SER P  46       9.432 -80.515 104.609  0.00 97.00      PROA   
ATOM    702  HN  SER P  46       9.701 -80.860 103.712  0.00 97.00      PROA   
ATOM    703  CA  SER P  46      10.370 -79.634 105.293  0.00 97.00      PROA   
ATOM    704  HA  SER P  46      10.244 -79.729 106.361  0.00 97.00      PROA   
ATOM    705  CB  SER P  46      11.833 -80.016 104.964  0.00 97.00      PROA   
ATOM    706  HB1 SER P  46      12.539 -79.298 105.436  0.00 97.00      PROA   
ATOM    707  HB2 SER P  46      12.000 -80.003 103.866  0.00 97.00      PROA   
ATOM    708  OG  SER P  46      12.145 -81.308 105.482  0.00 97.00      PROA   
ATOM    709  HG1 SER P  46      11.464 -81.919 105.184  0.00 97.00      PROA   
ATOM    710  C   SER P  46      10.180 -78.163 104.959  0.00 97.00      PROA   
ATOM    711  O   SER P  46      10.776 -77.296 105.597  0.00 97.00      PROA   
ATOM    712  N   THR P  47       9.313 -77.833 103.975  0.00 97.00      PROA   
ATOM    713  HN  THR P  47       8.828 -78.556 103.492  0.00 97.00      PROA   
ATOM    714  CA  THR P  47       8.954 -76.458 103.632  0.00 97.00      PROA   
ATOM    715  HA  THR P  47       9.895 -75.948 103.502  0.00 97.00      PROA   
ATOM    716  CB  THR P  47       8.239 -76.310 102.274  0.00 97.00      PROA   
ATOM    717  HB  THR P  47       8.976 -76.489 101.459  0.00 97.00      PROA   
ATOM    718  OG1 THR P  47       7.658 -75.024 102.066  0.00 97.00      PROA   
ATOM    719  HG1 THR P  47       7.074 -75.120 101.310  0.00 97.00      PROA   
ATOM    720  CG2 THR P  47       7.111 -77.344 102.149  0.00 97.00      PROA   
ATOM    721 HG21 THR P  47       6.435 -77.283 103.026  0.00 97.00      PROA   
ATOM    722 HG22 THR P  47       7.519 -78.371 102.077  0.00 97.00      PROA   
ATOM    723 HG23 THR P  47       6.507 -77.155 101.235  0.00 97.00      PROA   
ATOM    724  C   THR P  47       8.185 -75.765 104.763  0.00 97.00      PROA   
ATOM    725  O   THR P  47       7.389 -76.431 105.420  0.00 97.00      PROA   
ATOM    726  N   PRO P  48       8.328 -74.458 105.019  0.00 97.00      PROA   
ATOM    727  CD  PRO P  48       9.551 -73.704 104.709  0.00 97.00      PROA   
ATOM    728  HD1 PRO P  48       9.413 -73.200 103.728  0.00 97.00      PROA   
ATOM    729  HD2 PRO P  48      10.457 -74.349 104.686  0.00 97.00      PROA   
ATOM    730  CA  PRO P  48       7.521 -73.775 106.027  0.00 97.00      PROA   
ATOM    731  HA  PRO P  48       7.546 -74.356 106.939  0.00 97.00      PROA   
ATOM    732  CB  PRO P  48       8.204 -72.403 106.173  0.00 97.00      PROA   
ATOM    733  HB1 PRO P  48       8.070 -71.980 107.188  0.00 97.00      PROA   
ATOM    734  HB2 PRO P  48       7.815 -71.677 105.423  0.00 97.00      PROA   
ATOM    735  CG  PRO P  48       9.669 -72.684 105.841  0.00 97.00      PROA   
ATOM    736  HG1 PRO P  48      10.230 -71.774 105.551  0.00 97.00      PROA   
ATOM    737  HG2 PRO P  48      10.162 -73.162 106.716  0.00 97.00      PROA   
ATOM    738  C   PRO P  48       6.069 -73.566 105.644  0.00 97.00      PROA   
ATOM    739  O   PRO P  48       5.354 -72.997 106.460  0.00 97.00      PROA   
ATOM    740  N   THR P  49       5.595 -74.010 104.456  0.00 97.00      PROA   
ATOM    741  HN  THR P  49       6.208 -74.439 103.798  0.00 97.00      PROA   
ATOM    742  CA  THR P  49       4.182 -73.953 104.114  0.00 97.00      PROA   
ATOM    743  HA  THR P  49       3.634 -73.724 105.013  0.00 97.00      PROA   
ATOM    744  CB  THR P  49       3.810 -72.869 103.098  0.00 97.00      PROA   
ATOM    745  HB  THR P  49       4.362 -71.948 103.389  0.00 97.00      PROA   
ATOM    746  OG1 THR P  49       2.422 -72.564 103.153  0.00 97.00      PROA   
ATOM    747  HG1 THR P  49       2.355 -71.646 102.866  0.00 97.00      PROA   
ATOM    748  CG2 THR P  49       4.173 -73.203 101.640  0.00 97.00      PROA   
ATOM    749 HG21 THR P  49       3.564 -74.053 101.263  0.00 97.00      PROA   
ATOM    750 HG22 THR P  49       5.248 -73.458 101.556  0.00 97.00      PROA   
ATOM    751 HG23 THR P  49       3.964 -72.325 100.990  0.00 97.00      PROA   
ATOM    752  C   THR P  49       3.736 -75.329 103.678  0.00 97.00      PROA   
ATOM    753  O   THR P  49       4.349 -75.973 102.831  0.00 97.00      PROA   
ATOM    754  N   TYR P  50       2.631 -75.821 104.274  0.00 97.00      PROA   
ATOM    755  HN  TYR P  50       2.167 -75.286 104.980  0.00 97.00      PROA   
ATOM    756  CA  TYR P  50       2.038 -77.092 103.933  0.00 97.00      PROA   
ATOM    757  HA  TYR P  50       2.753 -77.699 103.397  0.00 97.00      PROA   
ATOM    758  CB  TYR P  50       1.564 -77.854 105.201  0.00 97.00      PROA   
ATOM    759  HB1 TYR P  50       0.748 -77.311 105.723  0.00 97.00      PROA   
ATOM    760  HB2 TYR P  50       2.418 -77.934 105.906  0.00 97.00      PROA   
ATOM    761  CG  TYR P  50       1.106 -79.253 104.876  0.00 97.00      PROA   
ATOM    762  CD1 TYR P  50      -0.243 -79.530 104.589  0.00 97.00      PROA   
ATOM    763  HD1 TYR P  50      -0.967 -78.729 104.582  0.00 97.00      PROA   
ATOM    764  CE1 TYR P  50      -0.662 -80.843 104.332  0.00 97.00      PROA   
ATOM    765  HE1 TYR P  50      -1.703 -81.054 104.140  0.00 97.00      PROA   
ATOM    766  CZ  TYR P  50       0.268 -81.887 104.342  0.00 97.00      PROA   
ATOM    767  OH  TYR P  50      -0.151 -83.210 104.090  0.00 97.00      PROA   
ATOM    768  HH  TYR P  50      -1.104 -83.197 103.971  0.00 97.00      PROA   
ATOM    769  CD2 TYR P  50       2.024 -80.316 104.909  0.00 97.00      PROA   
ATOM    770  HD2 TYR P  50       3.054 -80.118 105.167  0.00 97.00      PROA   
ATOM    771  CE2 TYR P  50       1.612 -81.623 104.623  0.00 97.00      PROA   
ATOM    772  HE2 TYR P  50       2.319 -82.437 104.641  0.00 97.00      PROA   
ATOM    773  C   TYR P  50       0.877 -76.778 103.019  0.00 97.00      PROA   
ATOM    774  O   TYR P  50      -0.113 -76.194 103.445  0.00 97.00      PROA   
ATOM    775  N   HSD P  51       0.985 -77.153 101.725  0.00 97.00      PROA   
ATOM    776  HN  HSD P  51       1.782 -77.661 101.412  0.00 97.00      PROA   
ATOM    777  CA  HSD P  51       0.048 -76.741 100.702  0.00 97.00      PROA   
ATOM    778  HA  HSD P  51      -0.586 -75.949 101.074  0.00 97.00      PROA   
ATOM    779  CB  HSD P  51       0.794 -76.202  99.451  0.00 97.00      PROA   
ATOM    780  HB1 HSD P  51       1.524 -76.961  99.096  0.00 97.00      PROA   
ATOM    781  HB2 HSD P  51       1.378 -75.310  99.771  0.00 97.00      PROA   
ATOM    782  ND1 HSD P  51      -0.624 -76.674  97.376  0.00 97.00      PROA   
ATOM    783  HD1 HSD P  51      -0.628 -77.673  97.454  0.00 97.00      PROA   
ATOM    784  CG  HSD P  51      -0.078 -75.792  98.287  0.00 97.00      PROA   
ATOM    785  CE1 HSD P  51      -1.207 -75.931  96.406  0.00 97.00      PROA   
ATOM    786  HE1 HSD P  51      -1.727 -76.377  95.558  0.00 97.00      PROA   
ATOM    787  NE2 HSD P  51      -1.067 -74.637  96.619  0.00 97.00      PROA   
ATOM    788  CD2 HSD P  51      -0.350 -74.550  97.800  0.00 97.00      PROA   
ATOM    789  HD2 HSD P  51      -0.070 -73.580  98.193  0.00 97.00      PROA   
ATOM    790  C   HSD P  51      -0.846 -77.885 100.299  0.00 97.00      PROA   
ATOM    791  O   HSD P  51      -0.420 -78.826  99.632  0.00 97.00      PROA   
ATOM    792  N   ILE P  52      -2.144 -77.794 100.658  0.00 97.00      PROA   
ATOM    793  HN  ILE P  52      -2.480 -77.047 101.232  0.00 97.00      PROA   
ATOM    794  CA  ILE P  52      -3.162 -78.719 100.221  0.00 97.00      PROA   
ATOM    795  HA  ILE P  52      -2.711 -79.665  99.954  0.00 97.00      PROA   
ATOM    796  CB  ILE P  52      -4.198 -78.988 101.305  0.00 97.00      PROA   
ATOM    797  HB  ILE P  52      -4.608 -78.018 101.654  0.00 97.00      PROA   
ATOM    798  CG2 ILE P  52      -5.374 -79.823 100.763  0.00 97.00      PROA   
ATOM    799 HG21 ILE P  52      -5.015 -80.792 100.357  0.00 97.00      PROA   
ATOM    800 HG22 ILE P  52      -5.947 -79.283  99.982  0.00 97.00      PROA   
ATOM    801 HG23 ILE P  52      -6.076 -80.047 101.593  0.00 97.00      PROA   
ATOM    802  CG1 ILE P  52      -3.544 -79.688 102.521  0.00 97.00      PROA   
ATOM    803 HG11 ILE P  52      -2.521 -79.295 102.693  0.00 97.00      PROA   
ATOM    804 HG12 ILE P  52      -3.449 -80.772 102.286  0.00 97.00      PROA   
ATOM    805  CD  ILE P  52      -4.334 -79.527 103.824  0.00 97.00      PROA   
ATOM    806  HD1 ILE P  52      -5.369 -79.910 103.705  0.00 97.00      PROA   
ATOM    807  HD2 ILE P  52      -4.377 -78.462 104.134  0.00 97.00      PROA   
ATOM    808  HD3 ILE P  52      -3.848 -80.106 104.634  0.00 97.00      PROA   
ATOM    809  C   ILE P  52      -3.791 -78.110  98.989  0.00 97.00      PROA   
ATOM    810  O   ILE P  52      -4.518 -77.122  99.057  0.00 97.00      PROA   
ATOM    811  N   THR P  53      -3.495 -78.694  97.806  0.00 97.00      PROA   
ATOM    812  HN  THR P  53      -2.838 -79.443  97.778  0.00 97.00      PROA   
ATOM    813  CA  THR P  53      -3.997 -78.237  96.517  0.00 97.00      PROA   
ATOM    814  HA  THR P  53      -3.703 -77.201  96.412  0.00 97.00      PROA   
ATOM    815  CB  THR P  53      -3.411 -79.030  95.353  0.00 97.00      PROA   
ATOM    816  HB  THR P  53      -3.783 -80.080  95.370  0.00 97.00      PROA   
ATOM    817  OG1 THR P  53      -1.995 -79.065  95.458  0.00 97.00      PROA   
ATOM    818  HG1 THR P  53      -1.690 -79.523  94.671  0.00 97.00      PROA   
ATOM    819  CG2 THR P  53      -3.755 -78.375  94.000  0.00 97.00      PROA   
ATOM    820 HG21 THR P  53      -3.405 -77.321  93.984  0.00 97.00      PROA   
ATOM    821 HG22 THR P  53      -4.847 -78.389  93.810  0.00 97.00      PROA   
ATOM    822 HG23 THR P  53      -3.259 -78.923  93.170  0.00 97.00      PROA   
ATOM    823  C   THR P  53      -5.507 -78.284  96.434  0.00 97.00      PROA   
ATOM    824  O   THR P  53      -6.135 -77.350  95.937  0.00 97.00      PROA   
ATOM    825  N   SER P  54      -6.118 -79.375  96.947  0.00 97.00      PROA   
ATOM    826  HN  SER P  54      -5.592 -80.087  97.403  0.00 97.00      PROA   
ATOM    827  CA  SER P  54      -7.545 -79.588  96.869  0.00 97.00      PROA   
ATOM    828  HA  SER P  54      -8.047 -78.661  97.112  0.00 97.00      PROA   
ATOM    829  CB  SER P  54      -8.024 -80.160  95.500  0.00 97.00      PROA   
ATOM    830  HB1 SER P  54      -9.129 -80.266  95.490  0.00 97.00      PROA   
ATOM    831  HB2 SER P  54      -7.577 -81.161  95.323  0.00 97.00      PROA   
ATOM    832  OG  SER P  54      -7.637 -79.332  94.408  0.00 97.00      PROA   
ATOM    833  HG1 SER P  54      -7.932 -78.444  94.625  0.00 97.00      PROA   
ATOM    834  C   SER P  54      -7.860 -80.622  97.922  0.00 97.00      PROA   
ATOM    835  O   SER P  54      -7.492 -81.784  97.778  0.00 97.00      PROA   
ATOM    836  N   ALA P  55      -8.513 -80.212  99.031  0.00 97.00      PROA   
ATOM    837  HN  ALA P  55      -8.796 -79.256  99.121  0.00 97.00      PROA   
ATOM    838  CA  ALA P  55      -8.650 -80.992 100.248  0.00 97.00      PROA   
ATOM    839  HA  ALA P  55      -7.646 -81.198 100.574  0.00 97.00      PROA   
ATOM    840  CB  ALA P  55      -9.332 -80.143 101.339  0.00 97.00      PROA   
ATOM    841  HB1 ALA P  55     -10.372 -79.886 101.046  0.00 97.00      PROA   
ATOM    842  HB2 ALA P  55      -8.772 -79.191 101.475  0.00 97.00      PROA   
ATOM    843  HB3 ALA P  55      -9.347 -80.678 102.310  0.00 97.00      PROA   
ATOM    844  C   ALA P  55      -9.347 -82.345 100.159  0.00 97.00      PROA   
ATOM    845  O   ALA P  55     -10.381 -82.501  99.517  0.00 97.00      PROA   
ATOM    846  N   SER P  56      -8.772 -83.360 100.855  0.00 97.00      PROA   
ATOM    847  HN  SER P  56      -7.896 -83.205 101.315  0.00 97.00      PROA   
ATOM    848  CA  SER P  56      -9.336 -84.686 101.045  0.00 97.00      PROA   
ATOM    849  HA  SER P  56     -10.168 -84.807 100.368  0.00 97.00      PROA   
ATOM    850  CB  SER P  56      -8.331 -85.842 100.765  0.00 97.00      PROA   
ATOM    851  HB1 SER P  56      -7.909 -85.704  99.747  0.00 97.00      PROA   
ATOM    852  HB2 SER P  56      -8.857 -86.821 100.785  0.00 97.00      PROA   
ATOM    853  OG  SER P  56      -7.245 -85.874 101.689  0.00 97.00      PROA   
ATOM    854  HG1 SER P  56      -6.936 -86.790 101.709  0.00 97.00      PROA   
ATOM    855  C   SER P  56      -9.886 -84.799 102.454  0.00 97.00      PROA   
ATOM    856  O   SER P  56      -9.679 -83.930 103.295  0.00 97.00      PROA   
ATOM    857  N   GLU P  57     -10.631 -85.892 102.747  0.00 97.00      PROA   
ATOM    858  HN  GLU P  57     -10.781 -86.605 102.066  0.00 97.00      PROA   
ATOM    859  CA  GLU P  57     -11.158 -86.205 104.066  0.00 97.00      PROA   
ATOM    860  HA  GLU P  57     -11.783 -85.386 104.396  0.00 97.00      PROA   
ATOM    861  CB  GLU P  57     -11.965 -87.533 103.990  0.00 97.00      PROA   
ATOM    862  HB1 GLU P  57     -12.385 -87.780 104.987  0.00 97.00      PROA   
ATOM    863  HB2 GLU P  57     -11.243 -88.344 103.724  0.00 97.00      PROA   
ATOM    864  CG  GLU P  57     -13.080 -87.621 102.907  0.00 97.00      PROA   
ATOM    865  HG1 GLU P  57     -13.393 -88.689 102.846  0.00 97.00      PROA   
ATOM    866  HG2 GLU P  57     -12.687 -87.336 101.910  0.00 97.00      PROA   
ATOM    867  CD  GLU P  57     -14.349 -86.801 103.167  0.00 97.00      PROA   
ATOM    868  OE1 GLU P  57     -15.403 -87.428 103.459  0.00 97.00      PROA   
ATOM    869  OE2 GLU P  57     -14.312 -85.555 102.996  0.00 97.00      PROA   
ATOM    870  C   GLU P  57     -10.007 -86.395 105.059  0.00 97.00      PROA   
ATOM    871  O   GLU P  57     -10.013 -85.917 106.190  0.00 97.00      PROA   
ATOM    872  N   ASP P  58      -8.975 -87.099 104.567  0.00 97.00      PROA   
ATOM    873  HN  ASP P  58      -9.088 -87.476 103.649  0.00 97.00      PROA   
ATOM    874  CA  ASP P  58      -7.759 -87.590 105.164  0.00 97.00      PROA   
ATOM    875  HA  ASP P  58      -8.022 -88.022 106.118  0.00 97.00      PROA   
ATOM    876  CB  ASP P  58      -7.164 -88.736 104.269  0.00 97.00      PROA   
ATOM    877  HB1 ASP P  58      -7.539 -89.703 104.673  0.00 97.00      PROA   
ATOM    878  HB2 ASP P  58      -6.058 -88.758 104.310  0.00 97.00      PROA   
ATOM    879  CG  ASP P  58      -7.617 -88.708 102.795  0.00 97.00      PROA   
ATOM    880  OD1 ASP P  58      -8.839 -88.857 102.520  0.00 97.00      PROA   
ATOM    881  OD2 ASP P  58      -6.729 -88.560 101.916  0.00 97.00      PROA   
ATOM    882  C   ASP P  58      -6.732 -86.511 105.498  0.00 97.00      PROA   
ATOM    883  O   ASP P  58      -5.869 -86.732 106.347  0.00 97.00      PROA   
ATOM    884  N   ASP P  59      -6.844 -85.292 104.917  0.00 97.00      PROA   
ATOM    885  HN  ASP P  59      -7.420 -85.171 104.111  0.00 97.00      PROA   
ATOM    886  CA  ASP P  59      -6.167 -84.084 105.377  0.00 97.00      PROA   
ATOM    887  HA  ASP P  59      -5.098 -84.262 105.343  0.00 97.00      PROA   
ATOM    888  CB  ASP P  59      -6.533 -82.884 104.456  0.00 97.00      PROA   
ATOM    889  HB1 ASP P  59      -6.274 -81.919 104.940  0.00 97.00      PROA   
ATOM    890  HB2 ASP P  59      -7.621 -82.888 104.241  0.00 97.00      PROA   
ATOM    891  CG  ASP P  59      -5.760 -82.891 103.136  0.00 97.00      PROA   
ATOM    892  OD1 ASP P  59      -4.521 -83.105 103.158  0.00 97.00      PROA   
ATOM    893  OD2 ASP P  59      -6.387 -82.535 102.107  0.00 97.00      PROA   
ATOM    894  C   ASP P  59      -6.509 -83.697 106.827  0.00 97.00      PROA   
ATOM    895  O   ASP P  59      -5.742 -83.004 107.486  0.00 97.00      PROA   
ATOM    896  N   SER P  60      -7.676 -84.126 107.363  0.00 97.00      PROA   
ATOM    897  HN  SER P  60      -8.272 -84.691 106.799  0.00 97.00      PROA   
ATOM    898  CA  SER P  60      -8.140 -83.818 108.719  0.00 97.00      PROA   
ATOM    899  HA  SER P  60      -8.200 -82.740 108.784  0.00 97.00      PROA   
ATOM    900  CB  SER P  60      -9.543 -84.396 109.035  0.00 97.00      PROA   
ATOM    901  HB1 SER P  60      -9.871 -84.084 110.050  0.00 97.00      PROA   
ATOM    902  HB2 SER P  60      -9.515 -85.508 108.994  0.00 97.00      PROA   
ATOM    903  OG  SER P  60     -10.520 -83.935 108.111  0.00 97.00      PROA   
ATOM    904  HG1 SER P  60     -10.416 -84.479 107.323  0.00 97.00      PROA   
ATOM    905  C   SER P  60      -7.242 -84.298 109.859  0.00 97.00      PROA   
ATOM    906  O   SER P  60      -6.706 -85.404 109.835  0.00 97.00      PROA   
ATOM    907  N   GLY P  61      -7.103 -83.480 110.932  0.00 97.00      PROA   
ATOM    908  HN  GLY P  61      -7.585 -82.604 110.964  0.00 97.00      PROA   
ATOM    909  CA  GLY P  61      -6.266 -83.829 112.070  0.00 97.00      PROA   
ATOM    910  HA1 GLY P  61      -5.452 -84.460 111.742  0.00 97.00      PROA   
ATOM    911  HA2 GLY P  61      -6.896 -84.283 112.822  0.00 97.00      PROA   
ATOM    912  C   GLY P  61      -5.636 -82.606 112.656  0.00 97.00      PROA   
ATOM    913  O   GLY P  61      -5.863 -81.498 112.189  0.00 97.00      PROA   
ATOM    914  N   GLU P  62      -4.805 -82.771 113.712  0.00 97.00      PROA   
ATOM    915  HN  GLU P  62      -4.626 -83.678 114.093  0.00 97.00      PROA   
ATOM    916  CA  GLU P  62      -4.116 -81.660 114.329  0.00 97.00      PROA   
ATOM    917  HA  GLU P  62      -4.677 -80.768 114.120  0.00 97.00      PROA   
ATOM    918  CB  GLU P  62      -4.052 -81.727 115.874  0.00 97.00      PROA   
ATOM    919  HB1 GLU P  62      -5.090 -81.920 116.229  0.00 97.00      PROA   
ATOM    920  HB2 GLU P  62      -3.756 -80.715 116.233  0.00 97.00      PROA   
ATOM    921  CG  GLU P  62      -3.146 -82.791 116.518  0.00 97.00      PROA   
ATOM    922  HG1 GLU P  62      -2.141 -82.813 116.048  0.00 97.00      PROA   
ATOM    923  HG2 GLU P  62      -3.610 -83.794 116.433  0.00 97.00      PROA   
ATOM    924  CD  GLU P  62      -2.955 -82.477 117.999  0.00 97.00      PROA   
ATOM    925  OE1 GLU P  62      -3.930 -82.067 118.672  0.00 97.00      PROA   
ATOM    926  OE2 GLU P  62      -1.813 -82.654 118.476  0.00 97.00      PROA   
ATOM    927  C   GLU P  62      -2.767 -81.427 113.702  0.00 97.00      PROA   
ATOM    928  O   GLU P  62      -1.903 -82.296 113.639  0.00 97.00      PROA   
ATOM    929  N   TYR P  63      -2.590 -80.190 113.199  0.00 97.00      PROA   
ATOM    930  HN  TYR P  63      -3.327 -79.519 113.267  0.00 97.00      PROA   
ATOM    931  CA  TYR P  63      -1.409 -79.719 112.522  0.00 97.00      PROA   
ATOM    932  HA  TYR P  63      -0.875 -80.563 112.103  0.00 97.00      PROA   
ATOM    933  CB  TYR P  63      -1.751 -78.705 111.396  0.00 97.00      PROA   
ATOM    934  HB1 TYR P  63      -0.867 -78.095 111.112  0.00 97.00      PROA   
ATOM    935  HB2 TYR P  63      -2.555 -78.025 111.742  0.00 97.00      PROA   
ATOM    936  CG  TYR P  63      -2.255 -79.411 110.165  0.00 97.00      PROA   
ATOM    937  CD1 TYR P  63      -3.511 -80.044 110.153  0.00 97.00      PROA   
ATOM    938  HD1 TYR P  63      -4.141 -80.012 111.028  0.00 97.00      PROA   
ATOM    939  CE1 TYR P  63      -3.946 -80.747 109.024  0.00 97.00      PROA   
ATOM    940  HE1 TYR P  63      -4.893 -81.263 109.050  0.00 97.00      PROA   
ATOM    941  CZ  TYR P  63      -3.149 -80.780 107.873  0.00 97.00      PROA   
ATOM    942  OH  TYR P  63      -3.540 -81.522 106.742  0.00 97.00      PROA   
ATOM    943  HH  TYR P  63      -4.309 -82.049 106.981  0.00 97.00      PROA   
ATOM    944  CD2 TYR P  63      -1.480 -79.426 108.992  0.00 97.00      PROA   
ATOM    945  HD2 TYR P  63      -0.523 -78.928 108.969  0.00 97.00      PROA   
ATOM    946  CE2 TYR P  63      -1.929 -80.100 107.852  0.00 97.00      PROA   
ATOM    947  HE2 TYR P  63      -1.312 -80.138 106.971  0.00 97.00      PROA   
ATOM    948  C   TYR P  63      -0.505 -79.057 113.526  0.00 97.00      PROA   
ATOM    949  O   TYR P  63      -0.952 -78.279 114.366  0.00 97.00      PROA   
ATOM    950  N   ARG P  64       0.807 -79.373 113.481  0.00 97.00      PROA   
ATOM    951  HN  ARG P  64       1.145 -80.080 112.864  0.00 97.00      PROA   
ATOM    952  CA  ARG P  64       1.757 -78.772 114.390  0.00 97.00      PROA   
ATOM    953  HA  ARG P  64       1.434 -77.773 114.651  0.00 97.00      PROA   
ATOM    954  CB  ARG P  64       2.007 -79.621 115.667  0.00 97.00      PROA   
ATOM    955  HB1 ARG P  64       2.315 -78.925 116.478  0.00 97.00      PROA   
ATOM    956  HB2 ARG P  64       2.839 -80.346 115.520  0.00 97.00      PROA   
ATOM    957  CG  ARG P  64       0.791 -80.459 116.110  0.00 97.00      PROA   
ATOM    958  HG1 ARG P  64       0.600 -81.252 115.355  0.00 97.00      PROA   
ATOM    959  HG2 ARG P  64      -0.121 -79.822 116.157  0.00 97.00      PROA   
ATOM    960  CD  ARG P  64       0.980 -81.137 117.461  0.00 97.00      PROA   
ATOM    961  HD1 ARG P  64       1.980 -81.611 117.552  0.00 97.00      PROA   
ATOM    962  HD2 ARG P  64       0.201 -81.907 117.612  0.00 97.00      PROA   
ATOM    963  NE  ARG P  64       0.868 -80.045 118.470  0.00 97.00      PROA   
ATOM    964  HE  ARG P  64       0.944 -79.098 118.159  0.00 97.00      PROA   
ATOM    965  CZ  ARG P  64       0.420 -80.206 119.726  0.00 97.00      PROA   
ATOM    966  NH1 ARG P  64      -0.261 -81.281 120.134  0.00 97.00      PROA   
ATOM    967 HH11 ARG P  64      -0.683 -81.837 119.416  0.00 97.00      PROA   
ATOM    968 HH12 ARG P  64      -0.772 -81.218 120.982  0.00 97.00      PROA   
ATOM    969  NH2 ARG P  64       0.623 -79.200 120.587  0.00 97.00      PROA   
ATOM    970 HH21 ARG P  64       1.186 -78.439 120.267  0.00 97.00      PROA   
ATOM    971 HH22 ARG P  64       0.346 -79.317 121.534  0.00 97.00      PROA   
ATOM    972  C   ARG P  64       3.059 -78.689 113.642  0.00 97.00      PROA   
ATOM    973  O   ARG P  64       3.315 -79.484 112.746  0.00 97.00      PROA   
ATOM    974  N   CYS P  65       3.936 -77.724 113.997  0.00 97.00      PROA   
ATOM    975  HN  CYS P  65       3.674 -76.972 114.596  0.00 97.00      PROA   
ATOM    976  CA  CYS P  65       5.276 -77.692 113.460  0.00 97.00      PROA   
ATOM    977  HA  CYS P  65       5.547 -78.700 113.192  0.00 97.00      PROA   
ATOM    978  CB  CYS P  65       5.371 -76.808 112.193  0.00 97.00      PROA   
ATOM    979  HB1 CYS P  65       4.794 -77.331 111.397  0.00 97.00      PROA   
ATOM    980  HB2 CYS P  65       6.416 -76.727 111.832  0.00 97.00      PROA   
ATOM    981  SG  CYS P  65       4.629 -75.169 112.431  0.00 97.00      PROA   
ATOM    982  C   CYS P  65       6.298 -77.264 114.489  0.00 97.00      PROA   
ATOM    983  O   CYS P  65       5.987 -76.700 115.533  0.00 97.00      PROA   
ATOM    984  N   GLN P  66       7.580 -77.568 114.196  0.00 97.00      PROA   
ATOM    985  HN  GLN P  66       7.775 -78.102 113.375  0.00 97.00      PROA   
ATOM    986  CA  GLN P  66       8.721 -77.174 114.990  0.00 97.00      PROA   
ATOM    987  HA  GLN P  66       8.418 -76.477 115.759  0.00 97.00      PROA   
ATOM    988  CB  GLN P  66       9.380 -78.444 115.623  0.00 97.00      PROA   
ATOM    989  HB1 GLN P  66       9.950 -79.021 114.870  0.00 97.00      PROA   
ATOM    990  HB2 GLN P  66       8.524 -79.086 115.940  0.00 97.00      PROA   
ATOM    991  CG  GLN P  66      10.230 -78.181 116.887  0.00 97.00      PROA   
ATOM    992  HG1 GLN P  66       9.664 -77.463 117.519  0.00 97.00      PROA   
ATOM    993  HG2 GLN P  66      11.206 -77.725 116.639  0.00 97.00      PROA   
ATOM    994  CD  GLN P  66      10.430 -79.422 117.776  0.00 97.00      PROA   
ATOM    995  OE1 GLN P  66      10.012 -79.392 118.933  0.00 97.00      PROA   
ATOM    996  NE2 GLN P  66      11.057 -80.517 117.280  0.00 97.00      PROA   
ATOM    997 HE21 GLN P  66      11.121 -81.338 117.846  0.00 97.00      PROA   
ATOM    998 HE22 GLN P  66      11.387 -80.536 116.336  0.00 97.00      PROA   
ATOM    999  C   GLN P  66       9.627 -76.461 113.993  0.00 97.00      PROA   
ATOM   1000  O   GLN P  66      10.154 -77.077 113.069  0.00 97.00      PROA   
ATOM   1001  N   ARG P  67       9.805 -75.120 114.138  0.00 97.00      PROA   
ATOM   1002  HN  ARG P  67       9.335 -74.611 114.855  0.00 97.00      PROA   
ATOM   1003  CA  ARG P  67      10.609 -74.314 113.228  0.00 97.00      PROA   
ATOM   1004  HA  ARG P  67      10.883 -74.884 112.351  0.00 97.00      PROA   
ATOM   1005  CB  ARG P  67       9.836 -73.038 112.786  0.00 97.00      PROA   
ATOM   1006  HB1 ARG P  67      10.515 -72.291 112.319  0.00 97.00      PROA   
ATOM   1007  HB2 ARG P  67       9.408 -72.562 113.699  0.00 97.00      PROA   
ATOM   1008  CG  ARG P  67       8.682 -73.306 111.805  0.00 97.00      PROA   
ATOM   1009  HG1 ARG P  67       7.987 -72.435 111.844  0.00 97.00      PROA   
ATOM   1010  HG2 ARG P  67       8.113 -74.196 112.148  0.00 97.00      PROA   
ATOM   1011  CD  ARG P  67       9.123 -73.536 110.354  0.00 97.00      PROA   
ATOM   1012  HD1 ARG P  67       8.302 -73.999 109.770  0.00 97.00      PROA   
ATOM   1013  HD2 ARG P  67      10.013 -74.197 110.294  0.00 97.00      PROA   
ATOM   1014  NE  ARG P  67       9.365 -72.199 109.732  0.00 97.00      PROA   
ATOM   1015  HE  ARG P  67       8.580 -71.593 109.602  0.00 97.00      PROA   
ATOM   1016  CZ  ARG P  67      10.564 -71.724 109.355  0.00 97.00      PROA   
ATOM   1017  NH1 ARG P  67      11.687 -72.443 109.430  0.00 97.00      PROA   
ATOM   1018 HH11 ARG P  67      11.637 -73.418 109.624  0.00 97.00      PROA   
ATOM   1019 HH12 ARG P  67      12.522 -72.050 109.043  0.00 97.00      PROA   
ATOM   1020  NH2 ARG P  67      10.640 -70.481 108.852  0.00 97.00      PROA   
ATOM   1021 HH21 ARG P  67       9.814 -69.931 108.792  0.00 97.00      PROA   
ATOM   1022 HH22 ARG P  67      11.538 -70.124 108.591  0.00 97.00      PROA   
ATOM   1023  C   ARG P  67      11.877 -73.836 113.895  0.00 97.00      PROA   
ATOM   1024  O   ARG P  67      11.846 -72.823 114.588  0.00 97.00      PROA   
ATOM   1025  N   GLY P  68      13.027 -74.523 113.651  0.00 97.00      PROA   
ATOM   1026  HN  GLY P  68      12.976 -75.333 113.070  0.00 97.00      PROA   
ATOM   1027  CA  GLY P  68      14.394 -74.136 114.025  0.00 97.00      PROA   
ATOM   1028  HA1 GLY P  68      14.675 -73.321 113.373  0.00 97.00      PROA   
ATOM   1029  HA2 GLY P  68      15.011 -75.008 113.867  0.00 97.00      PROA   
ATOM   1030  C   GLY P  68      14.689 -73.667 115.438  0.00 97.00      PROA   
ATOM   1031  O   GLY P  68      15.753 -73.105 115.690  0.00 97.00      PROA   
ATOM   1032  N   LEU P  69      13.754 -73.856 116.387  0.00 97.00      PROA   
ATOM   1033  HN  LEU P  69      12.911 -74.324 116.143  0.00 97.00      PROA   
ATOM   1034  CA  LEU P  69      13.758 -73.158 117.651  0.00 97.00      PROA   
ATOM   1035  HA  LEU P  69      14.774 -72.942 117.956  0.00 97.00      PROA   
ATOM   1036  CB  LEU P  69      12.896 -71.866 117.588  0.00 97.00      PROA   
ATOM   1037  HB1 LEU P  69      12.720 -71.458 118.608  0.00 97.00      PROA   
ATOM   1038  HB2 LEU P  69      11.917 -72.141 117.134  0.00 97.00      PROA   
ATOM   1039  CG  LEU P  69      13.446 -70.702 116.736  0.00 97.00      PROA   
ATOM   1040  HG  LEU P  69      13.670 -71.075 115.710  0.00 97.00      PROA   
ATOM   1041  CD1 LEU P  69      12.374 -69.606 116.596  0.00 97.00      PROA   
ATOM   1042 HD11 LEU P  69      12.097 -69.206 117.595  0.00 97.00      PROA   
ATOM   1043 HD12 LEU P  69      11.463 -70.012 116.106  0.00 97.00      PROA   
ATOM   1044 HD13 LEU P  69      12.768 -68.773 115.980  0.00 97.00      PROA   
ATOM   1045  CD2 LEU P  69      14.736 -70.114 117.329  0.00 97.00      PROA   
ATOM   1046 HD21 LEU P  69      15.541 -70.877 117.345  0.00 97.00      PROA   
ATOM   1047 HD22 LEU P  69      14.555 -69.759 118.366  0.00 97.00      PROA   
ATOM   1048 HD23 LEU P  69      15.080 -69.255 116.716  0.00 97.00      PROA   
ATOM   1049  C   LEU P  69      13.126 -74.051 118.691  0.00 97.00      PROA   
ATOM   1050  O   LEU P  69      12.242 -74.846 118.383  0.00 97.00      PROA   
ATOM   1051  N   SER P  70      13.563 -73.914 119.966  0.00 97.00      PROA   
ATOM   1052  HN  SER P  70      14.275 -73.246 120.175  0.00 97.00      PROA   
ATOM   1053  CA  SER P  70      13.066 -74.636 121.132  0.00 97.00      PROA   
ATOM   1054  HA  SER P  70      13.460 -75.637 121.040  0.00 97.00      PROA   
ATOM   1055  CB  SER P  70      13.655 -74.045 122.443  0.00 97.00      PROA   
ATOM   1056  HB1 SER P  70      14.750 -74.244 122.442  0.00 97.00      PROA   
ATOM   1057  HB2 SER P  70      13.222 -74.527 123.345  0.00 97.00      PROA   
ATOM   1058  OG  SER P  70      13.465 -72.631 122.497  0.00 97.00      PROA   
ATOM   1059  HG1 SER P  70      13.929 -72.306 123.272  0.00 97.00      PROA   
ATOM   1060  C   SER P  70      11.548 -74.785 121.257  0.00 97.00      PROA   
ATOM   1061  O   SER P  70      10.809 -73.808 121.293  0.00 97.00      PROA   
ATOM   1062  N   GLY P  71      11.048 -76.041 121.343  0.00 97.00      PROA   
ATOM   1063  HN  GLY P  71      11.683 -76.810 121.359  0.00 97.00      PROA   
ATOM   1064  CA  GLY P  71       9.623 -76.362 121.395  0.00 97.00      PROA   
ATOM   1065  HA1 GLY P  71       9.146 -75.663 122.068  0.00 97.00      PROA   
ATOM   1066  HA2 GLY P  71       9.548 -77.376 121.753  0.00 97.00      PROA   
ATOM   1067  C   GLY P  71       8.880 -76.287 120.073  0.00 97.00      PROA   
ATOM   1068  O   GLY P  71       9.258 -75.576 119.149  0.00 97.00      PROA   
ATOM   1069  N   ARG P  72       7.759 -77.041 119.974  0.00 97.00      PROA   
ATOM   1070  HN  ARG P  72       7.480 -77.608 120.741  0.00 97.00      PROA   
ATOM   1071  CA  ARG P  72       6.884 -77.133 118.818  0.00 97.00      PROA   
ATOM   1072  HA  ARG P  72       7.305 -76.555 118.004  0.00 97.00      PROA   
ATOM   1073  CB  ARG P  72       6.644 -78.592 118.311  0.00 97.00      PROA   
ATOM   1074  HB1 ARG P  72       7.629 -79.044 118.077  0.00 97.00      PROA   
ATOM   1075  HB2 ARG P  72       6.104 -78.536 117.339  0.00 97.00      PROA   
ATOM   1076  CG  ARG P  72       5.819 -79.571 119.193  0.00 97.00      PROA   
ATOM   1077  HG1 ARG P  72       5.851 -80.566 118.689  0.00 97.00      PROA   
ATOM   1078  HG2 ARG P  72       4.758 -79.242 119.189  0.00 97.00      PROA   
ATOM   1079  CD  ARG P  72       6.240 -79.779 120.659  0.00 97.00      PROA   
ATOM   1080  HD1 ARG P  72       5.733 -80.674 121.083  0.00 97.00      PROA   
ATOM   1081  HD2 ARG P  72       5.989 -78.884 121.269  0.00 97.00      PROA   
ATOM   1082  NE  ARG P  72       7.716 -79.998 120.658  0.00 97.00      PROA   
ATOM   1083  HE  ARG P  72       8.210 -79.845 119.804  0.00 97.00      PROA   
ATOM   1084  CZ  ARG P  72       8.494 -80.163 121.746  0.00 97.00      PROA   
ATOM   1085  NH1 ARG P  72       8.025 -80.405 122.973  0.00 97.00      PROA   
ATOM   1086 HH11 ARG P  72       7.053 -80.568 123.091  0.00 97.00      PROA   
ATOM   1087 HH12 ARG P  72       8.683 -80.526 123.714  0.00 97.00      PROA   
ATOM   1088  NH2 ARG P  72       9.823 -80.086 121.558  0.00 97.00      PROA   
ATOM   1089 HH21 ARG P  72      10.132 -79.906 120.624  0.00 97.00      PROA   
ATOM   1090 HH22 ARG P  72      10.451 -80.308 122.295  0.00 97.00      PROA   
ATOM   1091  C   ARG P  72       5.552 -76.519 119.180  0.00 97.00      PROA   
ATOM   1092  O   ARG P  72       5.224 -76.340 120.351  0.00 97.00      PROA   
ATOM   1093  N   SER P  73       4.784 -76.154 118.131  0.00 97.00      PROA   
ATOM   1094  HN  SER P  73       5.160 -76.266 117.212  0.00 97.00      PROA   
ATOM   1095  CA  SER P  73       3.445 -75.601 118.099  0.00 97.00      PROA   
ATOM   1096  HA  SER P  73       3.570 -74.568 118.392  0.00 97.00      PROA   
ATOM   1097  CB  SER P  73       2.901 -75.598 116.643  0.00 97.00      PROA   
ATOM   1098  HB1 SER P  73       1.800 -75.663 116.538  0.00 97.00      PROA   
ATOM   1099  HB2 SER P  73       3.315 -76.483 116.127  0.00 97.00      PROA   
ATOM   1100  OG  SER P  73       3.305 -74.421 115.960  0.00 97.00      PROA   
ATOM   1101  HG1 SER P  73       2.669 -73.749 116.234  0.00 97.00      PROA   
ATOM   1102  C   SER P  73       2.333 -76.106 118.991  0.00 97.00      PROA   
ATOM   1103  O   SER P  73       2.327 -77.193 119.559  0.00 97.00      PROA   
ATOM   1104  N   ASP P  74       1.309 -75.236 118.989  0.00 97.00      PROA   
ATOM   1105  HN  ASP P  74       1.495 -74.341 118.583  0.00 97.00      PROA   
ATOM   1106  CA  ASP P  74      -0.119 -75.392 119.070  0.00 97.00      PROA   
ATOM   1107  HA  ASP P  74      -0.357 -75.339 120.118  0.00 97.00      PROA   
ATOM   1108  CB  ASP P  74      -0.770 -74.153 118.348  0.00 97.00      PROA   
ATOM   1109  HB1 ASP P  74      -0.828 -73.318 119.081  0.00 97.00      PROA   
ATOM   1110  HB2 ASP P  74      -1.799 -74.369 118.003  0.00 97.00      PROA   
ATOM   1111  CG  ASP P  74       0.053 -73.608 117.158  0.00 97.00      PROA   
ATOM   1112  OD1 ASP P  74       1.183 -73.096 117.383  0.00 97.00      PROA   
ATOM   1113  OD2 ASP P  74      -0.446 -73.688 116.006  0.00 97.00      PROA   
ATOM   1114  C   ASP P  74      -0.681 -76.702 118.489  0.00 97.00      PROA   
ATOM   1115  O   ASP P  74      -0.081 -77.301 117.596  0.00 97.00      PROA   
ATOM   1116  N   PRO P  75      -1.812 -77.210 118.975  0.00 97.00      PROA   
ATOM   1117  CD  PRO P  75      -2.344 -76.918 120.310  0.00 97.00      PROA   
ATOM   1118  HD1 PRO P  75      -2.771 -75.892 120.324  0.00 97.00      PROA   
ATOM   1119  HD2 PRO P  75      -1.537 -77.008 121.070  0.00 97.00      PROA   
ATOM   1120  CA  PRO P  75      -2.621 -78.188 118.267  0.00 97.00      PROA   
ATOM   1121  HA  PRO P  75      -2.036 -78.826 117.619  0.00 97.00      PROA   
ATOM   1122  CB  PRO P  75      -3.238 -78.988 119.427  0.00 97.00      PROA   
ATOM   1123  HB1 PRO P  75      -2.508 -79.760 119.753  0.00 97.00      PROA   
ATOM   1124  HB2 PRO P  75      -4.176 -79.512 119.161  0.00 97.00      PROA   
ATOM   1125  CG  PRO P  75      -3.432 -77.969 120.563  0.00 97.00      PROA   
ATOM   1126  HG1 PRO P  75      -4.433 -77.497 120.461  0.00 97.00      PROA   
ATOM   1127  HG2 PRO P  75      -3.353 -78.441 121.562  0.00 97.00      PROA   
ATOM   1128  C   PRO P  75      -3.709 -77.513 117.441  0.00 97.00      PROA   
ATOM   1129  O   PRO P  75      -4.850 -77.451 117.896  0.00 97.00      PROA   
ATOM   1130  N   ILE P  76      -3.437 -77.021 116.208  0.00 97.00      PROA   
ATOM   1131  HN  ILE P  76      -2.515 -77.004 115.825  0.00 97.00      PROA   
ATOM   1132  CA  ILE P  76      -4.535 -76.532 115.379  0.00 97.00      PROA   
ATOM   1133  HA  ILE P  76      -5.280 -76.094 116.029  0.00 97.00      PROA   
ATOM   1134  CB  ILE P  76      -4.201 -75.390 114.426  0.00 97.00      PROA   
ATOM   1135  HB  ILE P  76      -5.084 -75.201 113.768  0.00 97.00      PROA   
ATOM   1136  CG2 ILE P  76      -3.984 -74.108 115.263  0.00 97.00      PROA   
ATOM   1137 HG21 ILE P  76      -3.092 -74.219 115.914  0.00 97.00      PROA   
ATOM   1138 HG22 ILE P  76      -4.865 -73.890 115.901  0.00 97.00      PROA   
ATOM   1139 HG23 ILE P  76      -3.811 -73.241 114.592  0.00 97.00      PROA   
ATOM   1140  CG1 ILE P  76      -2.980 -75.676 113.529  0.00 97.00      PROA   
ATOM   1141 HG11 ILE P  76      -2.673 -76.734 113.637  0.00 97.00      PROA   
ATOM   1142 HG12 ILE P  76      -2.130 -75.052 113.879  0.00 97.00      PROA   
ATOM   1143  CD  ILE P  76      -3.255 -75.403 112.049  0.00 97.00      PROA   
ATOM   1144  HD1 ILE P  76      -3.520 -74.338 111.887  0.00 97.00      PROA   
ATOM   1145  HD2 ILE P  76      -4.090 -76.041 111.686  0.00 97.00      PROA   
ATOM   1146  HD3 ILE P  76      -2.355 -75.642 111.447  0.00 97.00      PROA   
ATOM   1147  C   ILE P  76      -5.226 -77.695 114.678  0.00 97.00      PROA   
ATOM   1148  O   ILE P  76      -4.776 -78.231 113.669  0.00 97.00      PROA   
ATOM   1149  N   GLN P  77      -6.368 -78.125 115.255  0.00 97.00      PROA   
ATOM   1150  HN  GLN P  77      -6.653 -77.730 116.125  0.00 97.00      PROA   
ATOM   1151  CA  GLN P  77      -7.101 -79.296 114.826  0.00 97.00      PROA   
ATOM   1152  HA  GLN P  77      -6.405 -80.030 114.466  0.00 97.00      PROA   
ATOM   1153  CB  GLN P  77      -7.852 -79.920 116.034  0.00 97.00      PROA   
ATOM   1154  HB1 GLN P  77      -8.131 -80.960 115.758  0.00 97.00      PROA   
ATOM   1155  HB2 GLN P  77      -8.789 -79.362 116.250  0.00 97.00      PROA   
ATOM   1156  CG  GLN P  77      -6.992 -79.925 117.329  0.00 97.00      PROA   
ATOM   1157  HG1 GLN P  77      -6.980 -78.914 117.786  0.00 97.00      PROA   
ATOM   1158  HG2 GLN P  77      -5.944 -80.195 117.094  0.00 97.00      PROA   
ATOM   1159  CD  GLN P  77      -7.559 -80.886 118.380  0.00 97.00      PROA   
ATOM   1160  OE1 GLN P  77      -8.753 -80.830 118.691  0.00 97.00      PROA   
ATOM   1161  NE2 GLN P  77      -6.696 -81.768 118.960  0.00 97.00      PROA   
ATOM   1162 HE21 GLN P  77      -5.717 -81.762 118.738  0.00 97.00      PROA   
ATOM   1163 HE22 GLN P  77      -7.049 -82.408 119.638  0.00 97.00      PROA   
ATOM   1164  C   GLN P  77      -8.035 -78.932 113.680  0.00 97.00      PROA   
ATOM   1165  O   GLN P  77      -9.018 -78.223 113.870  0.00 97.00      PROA   
ATOM   1166  N   LEU P  78      -7.709 -79.418 112.454  0.00 97.00      PROA   
ATOM   1167  HN  LEU P  78      -6.926 -80.034 112.371  0.00 97.00      PROA   
ATOM   1168  CA  LEU P  78      -8.311 -79.084 111.176  0.00 97.00      PROA   
ATOM   1169  HA  LEU P  78      -8.792 -78.120 111.250  0.00 97.00      PROA   
ATOM   1170  CB  LEU P  78      -7.206 -79.061 110.082  0.00 97.00      PROA   
ATOM   1171  HB1 LEU P  78      -6.771 -80.083 110.010  0.00 97.00      PROA   
ATOM   1172  HB2 LEU P  78      -6.386 -78.390 110.424  0.00 97.00      PROA   
ATOM   1173  CG  LEU P  78      -7.627 -78.616 108.661  0.00 97.00      PROA   
ATOM   1174  HG  LEU P  78      -8.600 -79.089 108.397  0.00 97.00      PROA   
ATOM   1175  CD1 LEU P  78      -7.792 -77.092 108.575  0.00 97.00      PROA   
ATOM   1176 HD11 LEU P  78      -6.812 -76.603 108.754  0.00 97.00      PROA   
ATOM   1177 HD12 LEU P  78      -8.511 -76.730 109.334  0.00 97.00      PROA   
ATOM   1178 HD13 LEU P  78      -8.157 -76.796 107.569  0.00 97.00      PROA   
ATOM   1179  CD2 LEU P  78      -6.606 -79.088 107.609  0.00 97.00      PROA   
ATOM   1180 HD21 LEU P  78      -6.526 -80.195 107.614  0.00 97.00      PROA   
ATOM   1181 HD22 LEU P  78      -5.604 -78.659 107.825  0.00 97.00      PROA   
ATOM   1182 HD23 LEU P  78      -6.916 -78.764 106.593  0.00 97.00      PROA   
ATOM   1183  C   LEU P  78      -9.344 -80.123 110.785  0.00 97.00      PROA   
ATOM   1184  O   LEU P  78      -9.103 -81.321 110.904  0.00 97.00      PROA   
ATOM   1185  N   GLU P  79     -10.531 -79.678 110.305  0.00 97.00      PROA   
ATOM   1186  HN  GLU P  79     -10.730 -78.702 110.253  0.00 97.00      PROA   
ATOM   1187  CA  GLU P  79     -11.637 -80.552 109.979  0.00 97.00      PROA   
ATOM   1188  HA  GLU P  79     -11.355 -81.589 110.104  0.00 97.00      PROA   
ATOM   1189  CB  GLU P  79     -12.865 -80.242 110.874  0.00 97.00      PROA   
ATOM   1190  HB1 GLU P  79     -13.729 -80.870 110.563  0.00 97.00      PROA   
ATOM   1191  HB2 GLU P  79     -13.140 -79.179 110.687  0.00 97.00      PROA   
ATOM   1192  CG  GLU P  79     -12.623 -80.473 112.385  0.00 97.00      PROA   
ATOM   1193  HG1 GLU P  79     -11.549 -80.338 112.631  0.00 97.00      PROA   
ATOM   1194  HG2 GLU P  79     -12.911 -81.507 112.668  0.00 97.00      PROA   
ATOM   1195  CD  GLU P  79     -13.376 -79.464 113.257  0.00 97.00      PROA   
ATOM   1196  OE1 GLU P  79     -13.259 -78.240 112.986  0.00 97.00      PROA   
ATOM   1197  OE2 GLU P  79     -14.018 -79.895 114.251  0.00 97.00      PROA   
ATOM   1198  C   GLU P  79     -12.133 -80.386 108.562  0.00 97.00      PROA   
ATOM   1199  O   GLU P  79     -12.305 -79.279 108.056  0.00 97.00      PROA   
ATOM   1200  N   VAL P  80     -12.572 -81.537 107.993  0.00  0.00      PROA   
ATOM   1201  HN  VAL P  80     -12.400 -82.419 108.427  0.00  0.00      PROA   
ATOM   1202  CA  VAL P  80     -13.486 -81.588 106.875  0.00  0.00      PROA   
ATOM   1203  HA  VAL P  80     -13.740 -80.587 106.582  0.00  0.00      PROA   
ATOM   1204  CB  VAL P  80     -12.944 -82.356 105.673  0.00  0.00      PROA   
ATOM   1205  HB  VAL P  80     -12.667 -83.392 105.974  0.00  0.00      PROA   
ATOM   1206  CG1 VAL P  80     -14.002 -82.440 104.549  0.00  0.00      PROA   
ATOM   1207 HG11 VAL P  80     -14.355 -81.425 104.271  0.00  0.00      PROA   
ATOM   1208 HG12 VAL P  80     -14.876 -83.048 104.863  0.00  0.00      PROA   
ATOM   1209 HG13 VAL P  80     -13.560 -82.917 103.649  0.00  0.00      PROA   
ATOM   1210  CG2 VAL P  80     -11.665 -81.644 105.181  0.00  0.00      PROA   
ATOM   1211 HG21 VAL P  80     -10.868 -81.675 105.954  0.00  0.00      PROA   
ATOM   1212 HG22 VAL P  80     -11.884 -80.584 104.934  0.00  0.00      PROA   
ATOM   1213 HG23 VAL P  80     -11.280 -82.144 104.268  0.00  0.00      PROA   
ATOM   1214  C   VAL P  80     -14.735 -82.236 107.423  0.00  0.00      PROA   
ATOM   1215  O   VAL P  80     -14.663 -83.292 108.049  0.00  0.00      PROA   
ATOM   1216  N   HSD P  81     -15.909 -81.583 107.216  0.00  0.00      PROA   
ATOM   1217  HN  HSD P  81     -15.943 -80.740 106.686  0.00  0.00      PROA   
ATOM   1218  CA  HSD P  81     -17.165 -81.994 107.803  0.00  0.00      PROA   
ATOM   1219  HA  HSD P  81     -17.217 -83.074 107.819  0.00  0.00      PROA   
ATOM   1220  CB  HSD P  81     -17.409 -81.392 109.220  0.00  0.00      PROA   
ATOM   1221  HB1 HSD P  81     -18.470 -81.493 109.533  0.00  0.00      PROA   
ATOM   1222  HB2 HSD P  81     -17.168 -80.306 109.198  0.00  0.00      PROA   
ATOM   1223  ND1 HSD P  81     -16.540 -83.390 110.543  0.00  0.00      PROA   
ATOM   1224  HD1 HSD P  81     -16.880 -84.103 109.928  0.00  0.00      PROA   
ATOM   1225  CG  HSD P  81     -16.647 -82.030 110.343  0.00  0.00      PROA   
ATOM   1226  CE1 HSD P  81     -15.887 -83.561 111.719  0.00  0.00      PROA   
ATOM   1227  HE1 HSD P  81     -15.668 -84.543 112.133  0.00  0.00      PROA   
ATOM   1228  NE2 HSD P  81     -15.574 -82.414 112.289  0.00  0.00      PROA   
ATOM   1229  CD2 HSD P  81     -16.054 -81.450 111.421  0.00  0.00      PROA   
ATOM   1230  HD2 HSD P  81     -15.945 -80.400 111.663  0.00  0.00      PROA   
ATOM   1231  C   HSD P  81     -18.311 -81.483 106.968  0.00  0.00      PROA   
ATOM   1232  O   HSD P  81     -18.148 -80.565 106.167  0.00  0.00      PROA   
ATOM   1233  N   ARG P  82     -19.505 -82.089 107.218  0.00  0.00      PROA   
ATOM   1234  HN  ARG P  82     -19.500 -82.952 107.717  0.00  0.00      PROA   
ATOM   1235  CA  ARG P  82     -20.830 -81.495 107.174  0.00  0.00      PROA   
ATOM   1236  HA  ARG P  82     -21.345 -82.031 107.959  0.00  0.00      PROA   
ATOM   1237  CB  ARG P  82     -20.949 -79.996 107.582  0.00  0.00      PROA   
ATOM   1238  HB1 ARG P  82     -20.181 -79.792 108.360  0.00  0.00      PROA   
ATOM   1239  HB2 ARG P  82     -21.942 -79.853 108.065  0.00  0.00      PROA   
ATOM   1240  CG  ARG P  82     -20.842 -78.938 106.468  0.00  0.00      PROA   
ATOM   1241  HG1 ARG P  82     -21.814 -78.866 105.934  0.00  0.00      PROA   
ATOM   1242  HG2 ARG P  82     -20.087 -79.256 105.725  0.00  0.00      PROA   
ATOM   1243  CD  ARG P  82     -20.419 -77.552 106.984  0.00  0.00      PROA   
ATOM   1244  HD1 ARG P  82     -20.341 -76.826 106.147  0.00  0.00      PROA   
ATOM   1245  HD2 ARG P  82     -19.436 -77.636 107.500  0.00  0.00      PROA   
ATOM   1246  NE  ARG P  82     -21.451 -77.050 107.947  0.00  0.00      PROA   
ATOM   1247  HE  ARG P  82     -22.366 -77.451 107.908  0.00  0.00      PROA   
ATOM   1248  CZ  ARG P  82     -21.211 -76.073 108.860  0.00  0.00      PROA   
ATOM   1249  NH1 ARG P  82     -19.996 -75.485 108.973  0.00  0.00      PROA   
ATOM   1250 HH11 ARG P  82     -19.850 -74.771 109.659  0.00  0.00      PROA   
ATOM   1251 HH12 ARG P  82     -19.244 -75.770 108.379  0.00  0.00      PROA   
ATOM   1252  NH2 ARG P  82     -22.216 -75.679 109.680  0.00  0.00      PROA   
ATOM   1253 HH21 ARG P  82     -22.055 -74.963 110.358  0.00  0.00      PROA   
ATOM   1254 HH22 ARG P  82     -23.117 -76.105 109.606  0.00  0.00      PROA   
ATOM   1255  C   ARG P  82     -21.566 -81.800 105.895  0.00  0.00      PROA   
ATOM   1256  O   ARG P  82     -21.007 -81.733 104.800  0.00  0.00      PROA   
ATOM   1257  N   GLY P  83     -22.865 -82.170 106.053  0.00  0.00      PROA   
ATOM   1258  HN  GLY P  83     -23.252 -82.235 106.969  0.00  0.00      PROA   
ATOM   1259  CA  GLY P  83     -23.810 -82.461 104.996  0.00  0.00      PROA   
ATOM   1260  HA1 GLY P  83     -24.206 -83.451 105.182  0.00  0.00      PROA   
ATOM   1261  HA2 GLY P  83     -23.332 -82.359 104.031  0.00  0.00      PROA   
ATOM   1262  C   GLY P  83     -24.919 -81.450 105.093  0.00  0.00      PROA   
ATOM   1263  O   GLY P  83     -24.664 -80.247 105.039  0.00  0.00      PROA   
ATOM   1264  N   TRP P  84     -26.185 -81.925 105.245  0.00  0.00      PROA   
ATOM   1265  HN  TRP P  84     -26.378 -82.903 105.284  0.00  0.00      PROA   
ATOM   1266  CA  TRP P  84     -27.335 -81.055 105.383  0.00  0.00      PROA   
ATOM   1267  HA  TRP P  84     -27.077 -80.288 106.100  0.00  0.00      PROA   
ATOM   1268  CB  TRP P  84     -27.784 -80.369 104.055  0.00  0.00      PROA   
ATOM   1269  HB1 TRP P  84     -26.997 -79.627 103.799  0.00  0.00      PROA   
ATOM   1270  HB2 TRP P  84     -28.708 -79.776 104.229  0.00  0.00      PROA   
ATOM   1271  CG  TRP P  84     -27.991 -81.258 102.862  0.00  0.00      PROA   
ATOM   1272  CD1 TRP P  84     -29.033 -82.122 102.645  0.00  0.00      PROA   
ATOM   1273  HD1 TRP P  84     -29.839 -82.306 103.339  0.00  0.00      PROA   
ATOM   1274  NE1 TRP P  84     -28.908 -82.705 101.414  0.00  0.00      PROA   
ATOM   1275  HE1 TRP P  84     -29.514 -83.374 101.044  0.00  0.00      PROA   
ATOM   1276  CE2 TRP P  84     -27.801 -82.217 100.788  0.00  0.00      PROA   
ATOM   1277  CD2 TRP P  84     -27.190 -81.295 101.668  0.00  0.00      PROA   
ATOM   1278  CE3 TRP P  84     -26.037 -80.624 101.265  0.00  0.00      PROA   
ATOM   1279  HE3 TRP P  84     -25.544 -79.911 101.908  0.00  0.00      PROA   
ATOM   1280  CZ3 TRP P  84     -25.523 -80.875  99.991  0.00  0.00      PROA   
ATOM   1281  HZ3 TRP P  84     -24.634 -80.352  99.666  0.00  0.00      PROA   
ATOM   1282  CZ2 TRP P  84     -27.285 -82.476  99.524  0.00  0.00      PROA   
ATOM   1283  HZ2 TRP P  84     -27.752 -83.172  98.845  0.00  0.00      PROA   
ATOM   1284  CH2 TRP P  84     -26.137 -81.784  99.135  0.00  0.00      PROA   
ATOM   1285  HH2 TRP P  84     -25.721 -81.951  98.151  0.00  0.00      PROA   
ATOM   1286  C   TRP P  84     -28.510 -81.817 105.960  0.00  0.00      PROA   
ATOM   1287  O   TRP P  84     -29.528 -81.211 106.294  0.00  0.00      PROA   
ATOM   1288  N   LEU P  85     -28.377 -83.150 106.144  0.00  0.00      PROA   
ATOM   1289  HN  LEU P  85     -27.562 -83.632 105.828  0.00  0.00      PROA   
ATOM   1290  CA  LEU P  85     -29.300 -83.951 106.917  0.00  0.00      PROA   
ATOM   1291  HA  LEU P  85     -29.911 -83.315 107.544  0.00  0.00      PROA   
ATOM   1292  CB  LEU P  85     -30.180 -84.962 106.124  0.00  0.00      PROA   
ATOM   1293  HB1 LEU P  85     -30.581 -85.739 106.816  0.00  0.00      PROA   
ATOM   1294  HB2 LEU P  85     -29.545 -85.481 105.373  0.00  0.00      PROA   
ATOM   1295  CG  LEU P  85     -31.428 -84.409 105.390  0.00  0.00      PROA   
ATOM   1296  HG  LEU P  85     -31.075 -83.830 104.508  0.00  0.00      PROA   
ATOM   1297  CD1 LEU P  85     -32.280 -85.593 104.888  0.00  0.00      PROA   
ATOM   1298 HD11 LEU P  85     -32.606 -86.221 105.744  0.00  0.00      PROA   
ATOM   1299 HD12 LEU P  85     -31.689 -86.226 104.195  0.00  0.00      PROA   
ATOM   1300 HD13 LEU P  85     -33.187 -85.232 104.363  0.00  0.00      PROA   
ATOM   1301  CD2 LEU P  85     -32.303 -83.467 106.240  0.00  0.00      PROA   
ATOM   1302 HD21 LEU P  85     -31.735 -82.565 106.542  0.00  0.00      PROA   
ATOM   1303 HD22 LEU P  85     -32.664 -83.989 107.151  0.00  0.00      PROA   
ATOM   1304 HD23 LEU P  85     -33.187 -83.138 105.654  0.00  0.00      PROA   
ATOM   1305  C   LEU P  85     -28.436 -84.765 107.831  0.00  0.00      PROA   
ATOM   1306  O   LEU P  85     -27.241 -84.943 107.594  0.00  0.00      PROA   
ATOM   1307  N   LEU P  86     -29.059 -85.275 108.915  0.00  0.00      PROA   
ATOM   1308  HN  LEU P  86     -30.025 -85.101 109.086  0.00  0.00      PROA   
ATOM   1309  CA  LEU P  86     -28.407 -86.104 109.884  0.00  0.00      PROA   
ATOM   1310  HA  LEU P  86     -27.605 -86.649 109.407  0.00  0.00      PROA   
ATOM   1311  CB  LEU P  86     -27.881 -85.292 111.097  0.00  0.00      PROA   
ATOM   1312  HB1 LEU P  86     -28.725 -84.712 111.531  0.00  0.00      PROA   
ATOM   1313  HB2 LEU P  86     -27.137 -84.558 110.714  0.00  0.00      PROA   
ATOM   1314  CG  LEU P  86     -27.208 -86.105 112.235  0.00  0.00      PROA   
ATOM   1315  HG  LEU P  86     -27.967 -86.805 112.656  0.00  0.00      PROA   
ATOM   1316  CD1 LEU P  86     -26.016 -86.951 111.741  0.00  0.00      PROA   
ATOM   1317 HD11 LEU P  86     -25.231 -86.294 111.312  0.00  0.00      PROA   
ATOM   1318 HD12 LEU P  86     -26.335 -87.677 110.965  0.00  0.00      PROA   
ATOM   1319 HD13 LEU P  86     -25.578 -87.520 112.588  0.00  0.00      PROA   
ATOM   1320  CD2 LEU P  86     -26.775 -85.182 113.391  0.00  0.00      PROA   
ATOM   1321 HD21 LEU P  86     -27.645 -84.617 113.785  0.00  0.00      PROA   
ATOM   1322 HD22 LEU P  86     -26.011 -84.459 113.040  0.00  0.00      PROA   
ATOM   1323 HD23 LEU P  86     -26.343 -85.783 114.220  0.00  0.00      PROA   
ATOM   1324  C   LEU P  86     -29.448 -87.081 110.336  0.00  0.00      PROA   
ATOM   1325  O   LEU P  86     -30.604 -86.730 110.555  0.00  0.00      PROA   
ATOM   1326  N   LEU P  87     -29.021 -88.347 110.496  0.00 97.00      PROA   
ATOM   1327  HN  LEU P  87     -28.069 -88.553 110.295  0.00 97.00      PROA   
ATOM   1328  CA  LEU P  87     -29.776 -89.393 111.136  0.00 97.00      PROA   
ATOM   1329  HA  LEU P  87     -30.818 -89.118 111.211  0.00 97.00      PROA   
ATOM   1330  CB  LEU P  87     -29.670 -90.734 110.376  0.00 97.00      PROA   
ATOM   1331  HB1 LEU P  87     -28.596 -91.003 110.261  0.00 97.00      PROA   
ATOM   1332  HB2 LEU P  87     -30.084 -90.598 109.354  0.00 97.00      PROA   
ATOM   1333  CG  LEU P  87     -30.403 -91.919 111.042  0.00 97.00      PROA   
ATOM   1334  HG  LEU P  87     -30.028 -92.033 112.084  0.00 97.00      PROA   
ATOM   1335  CD1 LEU P  87     -31.924 -91.708 111.113  0.00 97.00      PROA   
ATOM   1336 HD11 LEU P  87     -32.336 -91.550 110.094  0.00 97.00      PROA   
ATOM   1337 HD12 LEU P  87     -32.165 -90.825 111.737  0.00 97.00      PROA   
ATOM   1338 HD13 LEU P  87     -32.413 -92.598 111.560  0.00 97.00      PROA   
ATOM   1339  CD2 LEU P  87     -30.078 -93.229 110.316  0.00 97.00      PROA   
ATOM   1340 HD21 LEU P  87     -28.980 -93.387 110.265  0.00 97.00      PROA   
ATOM   1341 HD22 LEU P  87     -30.484 -93.206 109.282  0.00 97.00      PROA   
ATOM   1342 HD23 LEU P  87     -30.535 -94.076 110.866  0.00 97.00      PROA   
ATOM   1343  C   LEU P  87     -29.220 -89.539 112.532  0.00 97.00      PROA   
ATOM   1344  O   LEU P  87     -28.101 -90.001 112.739  0.00 97.00      PROA   
ATOM   1345  N   GLN P  88     -30.012 -89.141 113.544  0.00 97.00      PROA   
ATOM   1346  HN  GLN P  88     -30.926 -88.776 113.366  0.00 97.00      PROA   
ATOM   1347  CA  GLN P  88     -29.621 -89.172 114.930  0.00 97.00      PROA   
ATOM   1348  HA  GLN P  88     -28.554 -89.006 114.997  0.00 97.00      PROA   
ATOM   1349  CB  GLN P  88     -30.344 -88.064 115.737  0.00 97.00      PROA   
ATOM   1350  HB1 GLN P  88     -29.963 -88.093 116.779  0.00 97.00      PROA   
ATOM   1351  HB2 GLN P  88     -31.435 -88.279 115.754  0.00 97.00      PROA   
ATOM   1352  CG  GLN P  88     -30.120 -86.645 115.169  0.00 97.00      PROA   
ATOM   1353  HG1 GLN P  88     -30.490 -86.581 114.125  0.00 97.00      PROA   
ATOM   1354  HG2 GLN P  88     -29.033 -86.417 115.163  0.00 97.00      PROA   
ATOM   1355  CD  GLN P  88     -30.890 -85.594 115.983  0.00 97.00      PROA   
ATOM   1356  OE1 GLN P  88     -32.123 -85.622 116.053  0.00 97.00      PROA   
ATOM   1357  NE2 GLN P  88     -30.149 -84.612 116.566  0.00 97.00      PROA   
ATOM   1358 HE21 GLN P  88     -30.623 -83.812 116.931  0.00 97.00      PROA   
ATOM   1359 HE22 GLN P  88     -29.155 -84.614 116.473  0.00 97.00      PROA   
ATOM   1360  C   GLN P  88     -29.942 -90.540 115.505  0.00 97.00      PROA   
ATOM   1361  O   GLN P  88     -31.082 -90.991 115.474  0.00 97.00      PROA   
ATOM   1362  N   VAL P  89     -28.916 -91.257 116.018  0.00 97.00      PROA   
ATOM   1363  HN  VAL P  89     -27.994 -90.883 116.010  0.00 97.00      PROA   
ATOM   1364  CA  VAL P  89     -29.035 -92.642 116.442  0.00 97.00      PROA   
ATOM   1365  HA  VAL P  89     -30.062 -92.970 116.346  0.00 97.00      PROA   
ATOM   1366  CB  VAL P  89     -28.158 -93.551 115.584  0.00 97.00      PROA   
ATOM   1367  HB  VAL P  89     -27.099 -93.203 115.629  0.00 97.00      PROA   
ATOM   1368  CG1 VAL P  89     -28.213 -95.017 116.054  0.00 97.00      PROA   
ATOM   1369 HG11 VAL P  89     -29.262 -95.374 116.101  0.00 97.00      PROA   
ATOM   1370 HG12 VAL P  89     -27.734 -95.149 117.044  0.00 97.00      PROA   
ATOM   1371 HG13 VAL P  89     -27.662 -95.644 115.325  0.00 97.00      PROA   
ATOM   1372  CG2 VAL P  89     -28.629 -93.459 114.117  0.00 97.00      PROA   
ATOM   1373 HG21 VAL P  89     -28.408 -92.461 113.689  0.00 97.00      PROA   
ATOM   1374 HG22 VAL P  89     -29.721 -93.643 114.047  0.00 97.00      PROA   
ATOM   1375 HG23 VAL P  89     -28.107 -94.220 113.499  0.00 97.00      PROA   
ATOM   1376  C   VAL P  89     -28.657 -92.760 117.906  0.00 97.00      PROA   
ATOM   1377  O   VAL P  89     -27.685 -92.153 118.353  0.00 97.00      PROA   
ATOM   1378  N   SER P  90     -29.436 -93.558 118.689  0.00 97.00      PROA   
ATOM   1379  HN  SER P  90     -30.262 -93.957 118.296  0.00 97.00      PROA   
ATOM   1380  CA  SER P  90     -29.244 -93.776 120.123  0.00 97.00      PROA   
ATOM   1381  HA  SER P  90     -29.373 -92.819 120.610  0.00 97.00      PROA   
ATOM   1382  CB  SER P  90     -30.279 -94.766 120.721  0.00 97.00      PROA   
ATOM   1383  HB1 SER P  90     -30.096 -94.903 121.809  0.00 97.00      PROA   
ATOM   1384  HB2 SER P  90     -30.207 -95.760 120.234  0.00 97.00      PROA   
ATOM   1385  OG  SER P  90     -31.604 -94.267 120.601  0.00 97.00      PROA   
ATOM   1386  HG1 SER P  90     -31.764 -94.066 119.671  0.00 97.00      PROA   
ATOM   1387  C   SER P  90     -27.878 -94.310 120.530  0.00 97.00      PROA   
ATOM   1388  O   SER P  90     -27.285 -93.807 121.483  0.00 97.00      PROA   
ATOM   1389  N   SER P  91     -27.335 -95.327 119.820  0.00 97.00      PROA   
ATOM   1390  HN  SER P  91     -27.821 -95.740 119.056  0.00 97.00      PROA   
ATOM   1391  CA  SER P  91     -25.992 -95.815 120.081  0.00 97.00      PROA   
ATOM   1392  HA  SER P  91     -25.351 -94.943 120.076  0.00 97.00      PROA   
ATOM   1393  CB  SER P  91     -25.801 -96.543 121.441  0.00 97.00      PROA   
ATOM   1394  HB1 SER P  91     -25.053 -97.361 121.400  0.00 97.00      PROA   
ATOM   1395  HB2 SER P  91     -26.764 -96.987 121.773  0.00 97.00      PROA   
ATOM   1396  OG  SER P  91     -25.344 -95.614 122.418  0.00 97.00      PROA   
ATOM   1397  HG1 SER P  91     -26.019 -94.928 122.469  0.00 97.00      PROA   
ATOM   1398  C   SER P  91     -25.485 -96.652 118.937  0.00 97.00      PROA   
ATOM   1399  O   SER P  91     -26.243 -97.092 118.077  0.00 97.00      PROA   
ATOM   1400  N   ARG P  92     -24.146 -96.858 118.885  0.00 97.00      PROA   
ATOM   1401  HN  ARG P  92     -23.554 -96.488 119.598  0.00 97.00      PROA   
ATOM   1402  CA  ARG P  92     -23.475 -97.523 117.781  0.00 97.00      PROA   
ATOM   1403  HA  ARG P  92     -23.971 -97.251 116.857  0.00 97.00      PROA   
ATOM   1404  CB  ARG P  92     -21.984 -97.085 117.713  0.00 97.00      PROA   
ATOM   1405  HB1 ARG P  92     -21.586 -97.368 116.714  0.00 97.00      PROA   
ATOM   1406  HB2 ARG P  92     -21.390 -97.629 118.482  0.00 97.00      PROA   
ATOM   1407  CG  ARG P  92     -21.755 -95.574 117.954  0.00 97.00      PROA   
ATOM   1408  HG1 ARG P  92     -21.965 -95.344 119.022  0.00 97.00      PROA   
ATOM   1409  HG2 ARG P  92     -22.476 -94.982 117.347  0.00 97.00      PROA   
ATOM   1410  CD  ARG P  92     -20.317 -95.099 117.675  0.00 97.00      PROA   
ATOM   1411  HD1 ARG P  92     -19.575 -95.854 118.006  0.00 97.00      PROA   
ATOM   1412  HD2 ARG P  92     -20.102 -94.144 118.206  0.00 97.00      PROA   
ATOM   1413  NE  ARG P  92     -20.167 -94.903 116.198  0.00 97.00      PROA   
ATOM   1414  HE  ARG P  92     -19.976 -95.683 115.610  0.00 97.00      PROA   
ATOM   1415  CZ  ARG P  92     -20.579 -93.787 115.570  0.00 97.00      PROA   
ATOM   1416  NH1 ARG P  92     -20.901 -92.645 116.197  0.00 97.00      PROA   
ATOM   1417 HH11 ARG P  92     -20.438 -92.428 117.052  0.00 97.00      PROA   
ATOM   1418 HH12 ARG P  92     -21.169 -91.900 115.589  0.00 97.00      PROA   
ATOM   1419  NH2 ARG P  92     -20.603 -93.739 114.225  0.00 97.00      PROA   
ATOM   1420 HH21 ARG P  92     -20.149 -94.454 113.707  0.00 97.00      PROA   
ATOM   1421 HH22 ARG P  92     -20.666 -92.827 113.825  0.00 97.00      PROA   
ATOM   1422  C   ARG P  92     -23.540 -99.040 117.933  0.00 97.00      PROA   
ATOM   1423  O   ARG P  92     -23.377 -99.786 116.969  0.00 97.00      PROA   
ATOM   1424  N   VAL P  93     -23.811 -99.528 119.164  0.00 97.00      PROA   
ATOM   1425  HN  VAL P  93     -23.987 -98.913 119.925  0.00 97.00      PROA   
ATOM   1426  CA  VAL P  93     -23.916-100.931 119.488  0.00 97.00      PROA   
ATOM   1427  HA  VAL P  93     -24.269-101.462 118.617  0.00 97.00      PROA   
ATOM   1428  CB  VAL P  93     -22.633-101.590 120.022  0.00 97.00      PROA   
ATOM   1429  HB  VAL P  93     -22.872-102.627 120.359  0.00 97.00      PROA   
ATOM   1430  CG1 VAL P  93     -21.585-101.703 118.894  0.00 97.00      PROA   
ATOM   1431 HG11 VAL P  93     -21.259-100.695 118.566  0.00 97.00      PROA   
ATOM   1432 HG12 VAL P  93     -22.002-102.236 118.017  0.00 97.00      PROA   
ATOM   1433 HG13 VAL P  93     -20.689-102.252 119.255  0.00 97.00      PROA   
ATOM   1434  CG2 VAL P  93     -22.047-100.819 121.227  0.00 97.00      PROA   
ATOM   1435 HG21 VAL P  93     -22.758-100.793 122.077  0.00 97.00      PROA   
ATOM   1436 HG22 VAL P  93     -21.792 -99.776 120.943  0.00 97.00      PROA   
ATOM   1437 HG23 VAL P  93     -21.117-101.316 121.577  0.00 97.00      PROA   
ATOM   1438  C   VAL P  93     -25.001-101.018 120.528  0.00 97.00      PROA   
ATOM   1439  O   VAL P  93     -25.144-100.125 121.360  0.00 97.00      PROA   
ATOM   1440  N   LEU P  94     -25.808-102.103 120.465  0.00 97.00      PROA   
ATOM   1441  HN  LEU P  94     -25.698-102.781 119.745  0.00 97.00      PROA   
ATOM   1442  CA  LEU P  94     -26.846-102.423 121.415  0.00 97.00      PROA   
ATOM   1443  HA  LEU P  94     -26.563-102.067 122.398  0.00 97.00      PROA   
ATOM   1444  CB  LEU P  94     -28.268-101.904 121.050  0.00 97.00      PROA   
ATOM   1445  HB1 LEU P  94     -28.945-102.202 121.884  0.00 97.00      PROA   
ATOM   1446  HB2 LEU P  94     -28.642-102.391 120.124  0.00 97.00      PROA   
ATOM   1447  CG  LEU P  94     -28.425-100.370 120.891  0.00 97.00      PROA   
ATOM   1448  HG  LEU P  94     -27.703 -99.877 121.583  0.00 97.00      PROA   
ATOM   1449  CD1 LEU P  94     -28.158 -99.872 119.457  0.00 97.00      PROA   
ATOM   1450 HD11 LEU P  94     -28.914-100.295 118.761  0.00 97.00      PROA   
ATOM   1451 HD12 LEU P  94     -27.151-100.163 119.102  0.00 97.00      PROA   
ATOM   1452 HD13 LEU P  94     -28.227 -98.764 119.424  0.00 97.00      PROA   
ATOM   1453  CD2 LEU P  94     -29.834 -99.938 121.341  0.00 97.00      PROA   
ATOM   1454 HD21 LEU P  94     -29.986-100.193 122.410  0.00 97.00      PROA   
ATOM   1455 HD22 LEU P  94     -30.606-100.469 120.746  0.00 97.00      PROA   
ATOM   1456 HD23 LEU P  94     -29.970 -98.844 121.217  0.00 97.00      PROA   
ATOM   1457  C   LEU P  94     -26.893-103.936 121.442  0.00 97.00      PROA   
ATOM   1458  O   LEU P  94     -26.329-104.601 120.577  0.00 97.00      PROA   
ATOM   1459  N   THR P  95     -27.569-104.513 122.458  0.00 97.00      PROA   
ATOM   1460  HN  THR P  95     -27.908-103.954 123.215  0.00 97.00      PROA   
ATOM   1461  CA  THR P  95     -27.867-105.930 122.590  0.00 97.00      PROA   
ATOM   1462  HA  THR P  95     -27.214-106.487 121.936  0.00 97.00      PROA   
ATOM   1463  CB  THR P  95     -27.718-106.465 124.021  0.00 97.00      PROA   
ATOM   1464  HB  THR P  95     -28.664-106.363 124.603  0.00 97.00      PROA   
ATOM   1465  OG1 THR P  95     -26.732-105.740 124.740  0.00 97.00      PROA   
ATOM   1466  HG1 THR P  95     -27.143-104.886 124.912  0.00 97.00      PROA   
ATOM   1467  CG2 THR P  95     -27.269-107.932 124.003  0.00 97.00      PROA   
ATOM   1468 HG21 THR P  95     -26.278-108.017 123.511  0.00 97.00      PROA   
ATOM   1469 HG22 THR P  95     -27.995-108.570 123.465  0.00 97.00      PROA   
ATOM   1470 HG23 THR P  95     -27.173-108.304 125.046  0.00 97.00      PROA   
ATOM   1471  C   THR P  95     -29.306-106.109 122.138  0.00 97.00      PROA   
ATOM   1472  O   THR P  95     -30.070-105.154 122.047  0.00 97.00      PROA   
ATOM   1473  N   GLU P  96     -29.726-107.353 121.828  0.00 97.00      PROA   
ATOM   1474  HN  GLU P  96     -29.075-108.110 121.791  0.00 97.00      PROA   
ATOM   1475  CA  GLU P  96     -31.106-107.692 121.539  0.00 97.00      PROA   
ATOM   1476  HA  GLU P  96     -31.408-107.049 120.725  0.00 97.00      PROA   
ATOM   1477  CB  GLU P  96     -31.259-109.171 121.085  0.00 97.00      PROA   
ATOM   1478  HB1 GLU P  96     -30.546-109.357 120.250  0.00 97.00      PROA   
ATOM   1479  HB2 GLU P  96     -32.286-109.313 120.682  0.00 97.00      PROA   
ATOM   1480  CG  GLU P  96     -30.996-110.188 122.218  0.00 97.00      PROA   
ATOM   1481  HG1 GLU P  96     -31.599-109.934 123.113  0.00 97.00      PROA   
ATOM   1482  HG2 GLU P  96     -29.927-110.142 122.510  0.00 97.00      PROA   
ATOM   1483  CD  GLU P  96     -31.343-111.634 121.866  0.00 97.00      PROA   
ATOM   1484  OE1 GLU P  96     -32.182-111.879 120.963  0.00 97.00      PROA   
ATOM   1485  OE2 GLU P  96     -30.762-112.530 122.536  0.00 97.00      PROA   
ATOM   1486  C   GLU P  96     -32.026-107.405 122.725  0.00 97.00      PROA   
ATOM   1487  O   GLU P  96     -31.635-107.492 123.887  0.00 97.00      PROA   
ATOM   1488  N   GLY P  97     -33.290-107.020 122.446  0.00 97.00      PROA   
ATOM   1489  HN  GLY P  97     -33.577-106.940 121.491  0.00 97.00      PROA   
ATOM   1490  CA  GLY P  97     -34.281-106.714 123.463  0.00 97.00      PROA   
ATOM   1491  HA1 GLY P  97     -34.077-107.291 124.354  0.00 97.00      PROA   
ATOM   1492  HA2 GLY P  97     -35.249-106.943 123.046  0.00 97.00      PROA   
ATOM   1493  C   GLY P  97     -34.293-105.262 123.853  0.00 97.00      PROA   
ATOM   1494  O   GLY P  97     -35.326-104.750 124.277  0.00 97.00      PROA   
ATOM   1495  N   GLU P  98     -33.142-104.563 123.730  0.00 97.00      PROA   
ATOM   1496  HN  GLU P  98     -32.302-105.029 123.461  0.00 97.00      PROA   
ATOM   1497  CA  GLU P  98     -32.994-103.149 124.007  0.00 97.00      PROA   
ATOM   1498  HA  GLU P  98     -33.278-103.021 125.038  0.00 97.00      PROA   
ATOM   1499  CB  GLU P  98     -31.512-102.703 123.899  0.00 97.00      PROA   
ATOM   1500  HB1 GLU P  98     -31.457-101.595 123.990  0.00 97.00      PROA   
ATOM   1501  HB2 GLU P  98     -31.117-102.979 122.898  0.00 97.00      PROA   
ATOM   1502  CG  GLU P  98     -30.617-103.309 125.003  0.00 97.00      PROA   
ATOM   1503  HG1 GLU P  98     -30.582-104.417 124.914  0.00 97.00      PROA   
ATOM   1504  HG2 GLU P  98     -31.023-103.049 126.003  0.00 97.00      PROA   
ATOM   1505  CD  GLU P  98     -29.196-102.755 124.930  0.00 97.00      PROA   
ATOM   1506  OE1 GLU P  98     -28.250-103.574 124.947  0.00 97.00      PROA   
ATOM   1507  OE2 GLU P  98     -29.026-101.510 124.882  0.00 97.00      PROA   
ATOM   1508  C   GLU P  98     -33.851-102.244 123.119  0.00 97.00      PROA   
ATOM   1509  O   GLU P  98     -33.939-102.487 121.920  0.00 97.00      PROA   
ATOM   1510  N   PRO P  99     -34.491-101.188 123.613  0.00 97.00      PROA   
ATOM   1511  CD  PRO P  99     -34.850-101.032 125.023  0.00 97.00      PROA   
ATOM   1512  HD1 PRO P  99     -33.971-100.615 125.560  0.00 97.00      PROA   
ATOM   1513  HD2 PRO P  99     -35.162-101.998 125.479  0.00 97.00      PROA   
ATOM   1514  CA  PRO P  99     -35.020-100.099 122.798  0.00 97.00      PROA   
ATOM   1515  HA  PRO P  99     -35.770-100.529 122.153  0.00 97.00      PROA   
ATOM   1516  CB  PRO P  99     -35.631 -99.129 123.823  0.00 97.00      PROA   
ATOM   1517  HB1 PRO P  99     -36.505 -98.586 123.412  0.00 97.00      PROA   
ATOM   1518  HB2 PRO P  99     -34.873 -98.396 124.178  0.00 97.00      PROA   
ATOM   1519  CG  PRO P  99     -36.007-100.035 125.001  0.00 97.00      PROA   
ATOM   1520  HG1 PRO P  99     -36.116 -99.486 125.956  0.00 97.00      PROA   
ATOM   1521  HG2 PRO P  99     -36.951-100.577 124.768  0.00 97.00      PROA   
ATOM   1522  C   PRO P  99     -33.989 -99.401 121.919  0.00 97.00      PROA   
ATOM   1523  O   PRO P  99     -32.915 -99.064 122.411  0.00 97.00      PROA   
ATOM   1524  N   LEU P 100     -34.302 -99.140 120.631  0.00 97.00      PROA   
ATOM   1525  HN  LEU P 100     -35.168 -99.463 120.252  0.00 97.00      PROA   
ATOM   1526  CA  LEU P 100     -33.436 -98.359 119.766  0.00 97.00      PROA   
ATOM   1527  HA  LEU P 100     -32.657 -97.891 120.352  0.00 97.00      PROA   
ATOM   1528  CB  LEU P 100     -32.755 -99.246 118.689  0.00 97.00      PROA   
ATOM   1529  HB1 LEU P 100     -33.524 -99.896 118.222  0.00 97.00      PROA   
ATOM   1530  HB2 LEU P 100     -32.046 -99.920 119.217  0.00 97.00      PROA   
ATOM   1531  CG  LEU P 100     -31.986 -98.526 117.552  0.00 97.00      PROA   
ATOM   1532  HG  LEU P 100     -32.717 -97.944 116.944  0.00 97.00      PROA   
ATOM   1533  CD1 LEU P 100     -30.923 -97.544 118.073  0.00 97.00      PROA   
ATOM   1534 HD11 LEU P 100     -30.238 -98.063 118.774  0.00 97.00      PROA   
ATOM   1535 HD12 LEU P 100     -31.399 -96.695 118.603  0.00 97.00      PROA   
ATOM   1536 HD13 LEU P 100     -30.326 -97.141 117.229  0.00 97.00      PROA   
ATOM   1537  CD2 LEU P 100     -31.330 -99.557 116.614  0.00 97.00      PROA   
ATOM   1538 HD21 LEU P 100     -32.086-100.272 116.230  0.00 97.00      PROA   
ATOM   1539 HD22 LEU P 100     -30.550-100.127 117.162  0.00 97.00      PROA   
ATOM   1540 HD23 LEU P 100     -30.852 -99.046 115.752  0.00 97.00      PROA   
ATOM   1541  C   LEU P 100     -34.233 -97.241 119.138  0.00 97.00      PROA   
ATOM   1542  O   LEU P 100     -35.123 -97.477 118.332  0.00 97.00      PROA   
ATOM   1543  N   ALA P 101     -33.913 -95.971 119.481  0.00 97.00      PROA   
ATOM   1544  HN  ALA P 101     -33.212 -95.778 120.165  0.00 97.00      PROA   
ATOM   1545  CA  ALA P 101     -34.589 -94.811 118.940  0.00 97.00      PROA   
ATOM   1546  HA  ALA P 101     -35.512 -95.117 118.469  0.00 97.00      PROA   
ATOM   1547  CB  ALA P 101     -34.966 -93.814 120.052  0.00 97.00      PROA   
ATOM   1548  HB1 ALA P 101     -34.066 -93.435 120.578  0.00 97.00      PROA   
ATOM   1549  HB2 ALA P 101     -35.609 -94.325 120.803  0.00 97.00      PROA   
ATOM   1550  HB3 ALA P 101     -35.534 -92.954 119.643  0.00 97.00      PROA   
ATOM   1551  C   ALA P 101     -33.741 -94.135 117.874  0.00 97.00      PROA   
ATOM   1552  O   ALA P 101     -32.541 -93.921 118.027  0.00 97.00      PROA   
ATOM   1553  N   LEU P 102     -34.382 -93.811 116.730  0.00 97.00      PROA   
ATOM   1554  HN  LEU P 102     -35.333 -94.083 116.604  0.00 97.00      PROA   
ATOM   1555  CA  LEU P 102     -33.781 -93.186 115.573  0.00 97.00      PROA   
ATOM   1556  HA  LEU P 102     -32.750 -92.934 115.780  0.00 97.00      PROA   
ATOM   1557  CB  LEU P 102     -33.884 -94.098 114.320  0.00 97.00      PROA   
ATOM   1558  HB1 LEU P 102     -33.320 -93.642 113.478  0.00 97.00      PROA   
ATOM   1559  HB2 LEU P 102     -34.953 -94.172 114.017  0.00 97.00      PROA   
ATOM   1560  CG  LEU P 102     -33.392 -95.553 114.509  0.00 97.00      PROA   
ATOM   1561  HG  LEU P 102     -33.938 -96.013 115.367  0.00 97.00      PROA   
ATOM   1562  CD1 LEU P 102     -33.727 -96.393 113.266  0.00 97.00      PROA   
ATOM   1563 HD11 LEU P 102     -33.177 -95.999 112.385  0.00 97.00      PROA   
ATOM   1564 HD12 LEU P 102     -34.816 -96.360 113.051  0.00 97.00      PROA   
ATOM   1565 HD13 LEU P 102     -33.428 -97.449 113.433  0.00 97.00      PROA   
ATOM   1566  CD2 LEU P 102     -31.885 -95.622 114.801  0.00 97.00      PROA   
ATOM   1567 HD21 LEU P 102     -31.635 -95.037 115.709  0.00 97.00      PROA   
ATOM   1568 HD22 LEU P 102     -31.316 -95.212 113.941  0.00 97.00      PROA   
ATOM   1569 HD23 LEU P 102     -31.571 -96.676 114.959  0.00 97.00      PROA   
ATOM   1570  C   LEU P 102     -34.544 -91.916 115.261  0.00 97.00      PROA   
ATOM   1571  O   LEU P 102     -35.770 -91.903 115.289  0.00 97.00      PROA   
ATOM   1572  N   ARG P 103     -33.847 -90.802 114.938  0.00 97.00      PROA   
ATOM   1573  HN  ARG P 103     -32.852 -90.772 115.027  0.00 97.00      PROA   
ATOM   1574  CA  ARG P 103     -34.513 -89.627 114.415  0.00 97.00      PROA   
ATOM   1575  HA  ARG P 103     -35.504 -89.898 114.084  0.00 97.00      PROA   
ATOM   1576  CB  ARG P 103     -34.689 -88.502 115.470  0.00 97.00      PROA   
ATOM   1577  HB1 ARG P 103     -33.694 -88.172 115.840  0.00 97.00      PROA   
ATOM   1578  HB2 ARG P 103     -35.250 -88.916 116.337  0.00 97.00      PROA   
ATOM   1579  CG  ARG P 103     -35.447 -87.296 114.897  0.00 97.00      PROA   
ATOM   1580  HG1 ARG P 103     -36.452 -87.637 114.556  0.00 97.00      PROA   
ATOM   1581  HG2 ARG P 103     -34.885 -86.923 114.013  0.00 97.00      PROA   
ATOM   1582  CD  ARG P 103     -35.597 -86.086 115.811  0.00 97.00      PROA   
ATOM   1583  HD1 ARG P 103     -34.596 -85.695 116.094  0.00 97.00      PROA   
ATOM   1584  HD2 ARG P 103     -36.189 -86.307 116.723  0.00 97.00      PROA   
ATOM   1585  NE  ARG P 103     -36.346 -85.100 114.969  0.00 97.00      PROA   
ATOM   1586  HE  ARG P 103     -36.961 -85.434 114.258  0.00 97.00      PROA   
ATOM   1587  CZ  ARG P 103     -36.054 -83.797 114.881  0.00 97.00      PROA   
ATOM   1588  NH1 ARG P 103     -35.111 -83.174 115.593  0.00 97.00      PROA   
ATOM   1589 HH11 ARG P 103     -34.427 -83.689 116.093  0.00 97.00      PROA   
ATOM   1590 HH12 ARG P 103     -35.003 -82.201 115.372  0.00 97.00      PROA   
ATOM   1591  NH2 ARG P 103     -36.705 -83.042 113.982  0.00 97.00      PROA   
ATOM   1592 HH21 ARG P 103     -37.378 -83.466 113.378  0.00 97.00      PROA   
ATOM   1593 HH22 ARG P 103     -36.351 -82.119 113.841  0.00 97.00      PROA   
ATOM   1594  C   ARG P 103     -33.811 -89.064 113.195  0.00 97.00      PROA   
ATOM   1595  O   ARG P 103     -32.696 -88.566 113.265  0.00 97.00      PROA   
ATOM   1596  N   CYS P 104     -34.497 -89.052 112.031  0.00 97.00      PROA   
ATOM   1597  HN  CYS P 104     -35.361 -89.550 111.959  0.00 97.00      PROA   
ATOM   1598  CA  CYS P 104     -34.143 -88.230 110.887  0.00 97.00      PROA   
ATOM   1599  HA  CYS P 104     -33.089 -88.379 110.691  0.00 97.00      PROA   
ATOM   1600  CB  CYS P 104     -34.968 -88.641 109.642  0.00 97.00      PROA   
ATOM   1601  HB1 CYS P 104     -36.012 -88.271 109.733  0.00 97.00      PROA   
ATOM   1602  HB2 CYS P 104     -35.029 -89.753 109.634  0.00 97.00      PROA   
ATOM   1603  SG  CYS P 104     -34.229 -88.107 108.069  0.00 97.00      PROA   
ATOM   1604  C   CYS P 104     -34.377 -86.757 111.200  0.00 97.00      PROA   
ATOM   1605  O   CYS P 104     -35.426 -86.391 111.717  0.00 97.00      PROA   
ATOM   1606  N   HSD P 105     -33.390 -85.877 110.925  0.00 97.00      PROA   
ATOM   1607  HN  HSD P 105     -32.539 -86.177 110.501  0.00 97.00      PROA   
ATOM   1608  CA  HSD P 105     -33.370 -84.534 111.471  0.00 97.00      PROA   
ATOM   1609  HA  HSD P 105     -34.380 -84.168 111.605  0.00 97.00      PROA   
ATOM   1610  CB  HSD P 105     -32.671 -84.573 112.854  0.00 97.00      PROA   
ATOM   1611  HB1 HSD P 105     -31.915 -85.388 112.797  0.00 97.00      PROA   
ATOM   1612  HB2 HSD P 105     -33.410 -84.880 113.626  0.00 97.00      PROA   
ATOM   1613  ND1 HSD P 105     -32.485 -82.210 113.818  0.00 97.00      PROA   
ATOM   1614  HD1 HSD P 105     -33.398 -81.861 113.591  0.00 97.00      PROA   
ATOM   1615  CG  HSD P 105     -31.916 -83.374 113.348  0.00 97.00      PROA   
ATOM   1616  CE1 HSD P 105     -31.508 -81.528 114.463  0.00 97.00      PROA   
ATOM   1617  HE1 HSD P 105     -31.679 -80.565 114.944  0.00 97.00      PROA   
ATOM   1618  NE2 HSD P 105     -30.354 -82.164 114.432  0.00 97.00      PROA   
ATOM   1619  CD2 HSD P 105     -30.612 -83.322 113.724  0.00 97.00      PROA   
ATOM   1620  HD2 HSD P 105     -29.831 -84.058 113.581  0.00 97.00      PROA   
ATOM   1621  C   HSD P 105     -32.709 -83.602 110.484  0.00 97.00      PROA   
ATOM   1622  O   HSD P 105     -31.859 -84.014 109.700  0.00 97.00      PROA   
ATOM   1623  N   ALA P 106     -33.133 -82.317 110.461  0.00 97.00      PROA   
ATOM   1624  HN  ALA P 106     -33.743 -81.947 111.163  0.00 97.00      PROA   
ATOM   1625  CA  ALA P 106     -32.872 -81.417 109.362  0.00 97.00      PROA   
ATOM   1626  HA  ALA P 106     -32.308 -81.921 108.594  0.00 97.00      PROA   
ATOM   1627  CB  ALA P 106     -34.209 -80.922 108.774  0.00 97.00      PROA   
ATOM   1628  HB1 ALA P 106     -34.839 -80.485 109.578  0.00 97.00      PROA   
ATOM   1629  HB2 ALA P 106     -34.770 -81.783 108.348  0.00 97.00      PROA   
ATOM   1630  HB3 ALA P 106     -34.059 -80.171 107.973  0.00 97.00      PROA   
ATOM   1631  C   ALA P 106     -32.038 -80.252 109.825  0.00 97.00      PROA   
ATOM   1632  O   ALA P 106     -32.075 -79.868 110.990  0.00 97.00      PROA   
ATOM   1633  N   TRP P 107     -31.206 -79.680 108.917  0.00 97.00      PROA   
ATOM   1634  HN  TRP P 107     -31.112 -80.065 108.000  0.00 97.00      PROA   
ATOM   1635  CA  TRP P 107     -30.336 -78.567 109.254  0.00 97.00      PROA   
ATOM   1636  HA  TRP P 107     -29.782 -78.915 110.114  0.00 97.00      PROA   
ATOM   1637  CB  TRP P 107     -29.236 -78.281 108.184  0.00 97.00      PROA   
ATOM   1638  HB1 TRP P 107     -29.738 -78.194 107.194  0.00 97.00      PROA   
ATOM   1639  HB2 TRP P 107     -28.566 -79.166 108.142  0.00 97.00      PROA   
ATOM   1640  CG  TRP P 107     -28.405 -77.054 108.426  0.00 97.00      PROA   
ATOM   1641  CD1 TRP P 107     -28.287 -75.976 107.590  0.00 97.00      PROA   
ATOM   1642  HD1 TRP P 107     -28.608 -75.970 106.557  0.00 97.00      PROA   
ATOM   1643  NE1 TRP P 107     -27.732 -74.923 108.274  0.00 97.00      PROA   
ATOM   1644  HE1 TRP P 107     -27.426 -74.078 107.894  0.00 97.00      PROA   
ATOM   1645  CE2 TRP P 107     -27.486 -75.293 109.563  0.00 97.00      PROA   
ATOM   1646  CD2 TRP P 107     -27.849 -76.651 109.691  0.00 97.00      PROA   
ATOM   1647  CE3 TRP P 107     -27.661 -77.297 110.915  0.00 97.00      PROA   
ATOM   1648  HE3 TRP P 107     -27.885 -78.346 111.041  0.00 97.00      PROA   
ATOM   1649  CZ3 TRP P 107     -27.210 -76.552 112.007  0.00 97.00      PROA   
ATOM   1650  HZ3 TRP P 107     -27.094 -77.026 112.973  0.00 97.00      PROA   
ATOM   1651  CZ2 TRP P 107     -27.037 -74.551 110.649  0.00 97.00      PROA   
ATOM   1652  HZ2 TRP P 107     -26.812 -73.499 110.563  0.00 97.00      PROA   
ATOM   1653  CH2 TRP P 107     -26.925 -75.197 111.880  0.00 97.00      PROA   
ATOM   1654  HH2 TRP P 107     -26.606 -74.642 112.753  0.00 97.00      PROA   
ATOM   1655  C   TRP P 107     -31.074 -77.317 109.740  0.00 97.00      PROA   
ATOM   1656  O   TRP P 107     -31.757 -76.612 108.995  0.00 97.00      PROA   
ATOM   1657  N   LYS P 108     -30.927 -77.067 111.065  0.00 97.00      PROA   
ATOM   1658  HN  LYS P 108     -30.309 -77.652 111.582  0.00 97.00      PROA   
ATOM   1659  CA  LYS P 108     -31.583 -76.048 111.856  0.00 97.00      PROA   
ATOM   1660  HA  LYS P 108     -31.259 -76.239 112.866  0.00 97.00      PROA   
ATOM   1661  CB  LYS P 108     -31.113 -74.628 111.427  0.00 97.00      PROA   
ATOM   1662  HB1 LYS P 108     -31.590 -74.349 110.466  0.00 97.00      PROA   
ATOM   1663  HB2 LYS P 108     -30.016 -74.706 111.231  0.00 97.00      PROA   
ATOM   1664  CG  LYS P 108     -31.297 -73.509 112.473  0.00 97.00      PROA   
ATOM   1665  HG1 LYS P 108     -32.383 -73.332 112.627  0.00 97.00      PROA   
ATOM   1666  HG2 LYS P 108     -30.858 -72.574 112.057  0.00 97.00      PROA   
ATOM   1667  CD  LYS P 108     -30.638 -73.854 113.828  0.00 97.00      PROA   
ATOM   1668  HD1 LYS P 108     -29.632 -74.296 113.641  0.00 97.00      PROA   
ATOM   1669  HD2 LYS P 108     -31.262 -74.643 114.305  0.00 97.00      PROA   
ATOM   1670  CE  LYS P 108     -30.505 -72.715 114.856  0.00 97.00      PROA   
ATOM   1671  HE1 LYS P 108     -30.225 -73.139 115.848  0.00 97.00      PROA   
ATOM   1672  HE2 LYS P 108     -31.455 -72.157 114.978  0.00 97.00      PROA   
ATOM   1673  NZ  LYS P 108     -29.427 -71.764 114.488  0.00 97.00      PROA   
ATOM   1674  HZ1 LYS P 108     -28.579 -72.286 114.196  0.00 97.00      PROA   
ATOM   1675  HZ2 LYS P 108     -29.120 -71.243 115.329  0.00 97.00      PROA   
ATOM   1676  HZ3 LYS P 108     -29.725 -71.100 113.744  0.00 97.00      PROA   
ATOM   1677  C   LYS P 108     -33.094 -76.265 111.837  0.00 97.00      PROA   
ATOM   1678  O   LYS P 108     -33.874 -75.329 111.695  0.00 97.00      PROA   
ATOM   1679  N   ASP P 109     -33.497 -77.552 112.008  0.00 97.00      PROA   
ATOM   1680  HN  ASP P 109     -32.786 -78.229 112.183  0.00 97.00      PROA   
ATOM   1681  CA  ASP P 109     -34.794 -78.196 111.842  0.00 97.00      PROA   
ATOM   1682  HA  ASP P 109     -34.533 -79.020 111.200  0.00 97.00      PROA   
ATOM   1683  CB  ASP P 109     -35.335 -78.780 113.175  0.00 97.00      PROA   
ATOM   1684  HB1 ASP P 109     -36.432 -78.656 113.288  0.00 97.00      PROA   
ATOM   1685  HB2 ASP P 109     -34.847 -78.244 114.021  0.00 97.00      PROA   
ATOM   1686  CG  ASP P 109     -35.047 -80.267 113.349  0.00 97.00      PROA   
ATOM   1687  OD1 ASP P 109     -34.781 -80.999 112.364  0.00 97.00      PROA   
ATOM   1688  OD2 ASP P 109     -35.211 -80.706 114.511  0.00 97.00      PROA   
ATOM   1689  C   ASP P 109     -35.908 -77.510 111.069  0.00 97.00      PROA   
ATOM   1690  O   ASP P 109     -36.558 -76.577 111.537  0.00 97.00      PROA   
ATOM   1691  N   LYS P 110     -36.163 -78.026 109.844  0.00 97.00      PROA   
ATOM   1692  HN  LYS P 110     -35.677 -78.843 109.546  0.00 97.00      PROA   
ATOM   1693  CA  LYS P 110     -37.178 -77.550 108.933  0.00 97.00      PROA   
ATOM   1694  HA  LYS P 110     -37.789 -76.806 109.425  0.00 97.00      PROA   
ATOM   1695  CB  LYS P 110     -36.564 -76.986 107.620  0.00 97.00      PROA   
ATOM   1696  HB1 LYS P 110     -37.371 -76.539 107.000  0.00 97.00      PROA   
ATOM   1697  HB2 LYS P 110     -36.111 -77.820 107.038  0.00 97.00      PROA   
ATOM   1698  CG  LYS P 110     -35.454 -75.932 107.840  0.00 97.00      PROA   
ATOM   1699  HG1 LYS P 110     -35.100 -75.583 106.844  0.00 97.00      PROA   
ATOM   1700  HG2 LYS P 110     -34.587 -76.422 108.338  0.00 97.00      PROA   
ATOM   1701  CD  LYS P 110     -35.900 -74.727 108.693  0.00 97.00      PROA   
ATOM   1702  HD1 LYS P 110     -36.337 -75.103 109.639  0.00 97.00      PROA   
ATOM   1703  HD2 LYS P 110     -36.708 -74.169 108.174  0.00 97.00      PROA   
ATOM   1704  CE  LYS P 110     -34.765 -73.779 109.106  0.00 97.00      PROA   
ATOM   1705  HE1 LYS P 110     -33.950 -74.337 109.606  0.00 97.00      PROA   
ATOM   1706  HE2 LYS P 110     -35.144 -72.989 109.790  0.00 97.00      PROA   
ATOM   1707  NZ  LYS P 110     -34.160 -73.133 107.928  0.00 97.00      PROA   
ATOM   1708  HZ1 LYS P 110     -34.908 -72.724 107.334  0.00 97.00      PROA   
ATOM   1709  HZ2 LYS P 110     -33.643 -73.863 107.397  0.00 97.00      PROA   
ATOM   1710  HZ3 LYS P 110     -33.499 -72.391 108.235  0.00 97.00      PROA   
ATOM   1711  C   LYS P 110     -38.041 -78.756 108.638  0.00 97.00      PROA   
ATOM   1712  O   LYS P 110     -37.524 -79.864 108.522  0.00 97.00      PROA   
ATOM   1713  N   LEU P 111     -39.384 -78.575 108.556  0.00 97.00      PROA   
ATOM   1714  HN  LEU P 111     -39.782 -77.666 108.664  0.00 97.00      PROA   
ATOM   1715  CA  LEU P 111     -40.367 -79.645 108.518  0.00 97.00      PROA   
ATOM   1716  HA  LEU P 111     -40.102 -80.359 109.286  0.00 97.00      PROA   
ATOM   1717  CB  LEU P 111     -41.803 -79.111 108.810  0.00 97.00      PROA   
ATOM   1718  HB1 LEU P 111     -42.535 -79.938 108.667  0.00 97.00      PROA   
ATOM   1719  HB2 LEU P 111     -42.050 -78.314 108.075  0.00 97.00      PROA   
ATOM   1720  CG  LEU P 111     -42.078 -78.564 110.240  0.00 97.00      PROA   
ATOM   1721  HG  LEU P 111     -43.182 -78.392 110.287  0.00 97.00      PROA   
ATOM   1722  CD1 LEU P 111     -41.738 -79.591 111.335  0.00 97.00      PROA   
ATOM   1723 HD11 LEU P 111     -40.643 -79.769 111.372  0.00 97.00      PROA   
ATOM   1724 HD12 LEU P 111     -42.252 -80.555 111.138  0.00 97.00      PROA   
ATOM   1725 HD13 LEU P 111     -42.062 -79.211 112.327  0.00 97.00      PROA   
ATOM   1726  CD2 LEU P 111     -41.425 -77.202 110.546  0.00 97.00      PROA   
ATOM   1727 HD21 LEU P 111     -41.638 -76.474 109.736  0.00 97.00      PROA   
ATOM   1728 HD22 LEU P 111     -40.327 -77.309 110.665  0.00 97.00      PROA   
ATOM   1729 HD23 LEU P 111     -41.829 -76.798 111.499  0.00 97.00      PROA   
ATOM   1730  C   LEU P 111     -40.411 -80.427 107.209  0.00 97.00      PROA   
ATOM   1731  O   LEU P 111     -41.383 -80.359 106.459  0.00 97.00      PROA   
ATOM   1732  N   VAL P 112     -39.364 -81.238 106.928  0.00 97.00      PROA   
ATOM   1733  HN  VAL P 112     -38.529 -81.152 107.470  0.00 97.00      PROA   
ATOM   1734  CA  VAL P 112     -39.304 -82.150 105.800  0.00 97.00      PROA   
ATOM   1735  HA  VAL P 112     -39.417 -81.528 104.923  0.00 97.00      PROA   
ATOM   1736  CB  VAL P 112     -37.962 -82.872 105.649  0.00 97.00      PROA   
ATOM   1737  HB  VAL P 112     -38.017 -83.578 104.786  0.00 97.00      PROA   
ATOM   1738  CG1 VAL P 112     -36.883 -81.822 105.309  0.00 97.00      PROA   
ATOM   1739 HG11 VAL P 112     -36.726 -81.130 106.163  0.00 97.00      PROA   
ATOM   1740 HG12 VAL P 112     -37.191 -81.232 104.421  0.00 97.00      PROA   
ATOM   1741 HG13 VAL P 112     -35.917 -82.320 105.081  0.00 97.00      PROA   
ATOM   1742  CG2 VAL P 112     -37.587 -83.679 106.913  0.00 97.00      PROA   
ATOM   1743 HG21 VAL P 112     -38.373 -84.419 107.163  0.00 97.00      PROA   
ATOM   1744 HG22 VAL P 112     -37.439 -83.008 107.785  0.00 97.00      PROA   
ATOM   1745 HG23 VAL P 112     -36.637 -84.231 106.740  0.00 97.00      PROA   
ATOM   1746  C   VAL P 112     -40.452 -83.147 105.757  0.00 97.00      PROA   
ATOM   1747  O   VAL P 112     -40.903 -83.679 106.771  0.00 97.00      PROA   
ATOM   1748  N   TYR P 113     -40.956 -83.381 104.528  0.00 97.00      PROA   
ATOM   1749  HN  TYR P 113     -40.555 -82.927 103.735  0.00 97.00      PROA   
ATOM   1750  CA  TYR P 113     -42.093 -84.221 104.242  0.00 97.00      PROA   
ATOM   1751  HA  TYR P 113     -42.500 -84.581 105.174  0.00 97.00      PROA   
ATOM   1752  CB  TYR P 113     -43.255 -83.472 103.514  0.00 97.00      PROA   
ATOM   1753  HB1 TYR P 113     -43.704 -82.758 104.240  0.00 97.00      PROA   
ATOM   1754  HB2 TYR P 113     -44.056 -84.175 103.205  0.00 97.00      PROA   
ATOM   1755  CG  TYR P 113     -42.817 -82.655 102.316  0.00 97.00      PROA   
ATOM   1756  CD1 TYR P 113     -42.253 -81.376 102.486  0.00 97.00      PROA   
ATOM   1757  HD1 TYR P 113     -42.094 -80.989 103.482  0.00 97.00      PROA   
ATOM   1758  CE1 TYR P 113     -41.878 -80.606 101.380  0.00 97.00      PROA   
ATOM   1759  HE1 TYR P 113     -41.424 -79.637 101.528  0.00 97.00      PROA   
ATOM   1760  CZ  TYR P 113     -42.105 -81.087 100.085  0.00 97.00      PROA   
ATOM   1761  OH  TYR P 113     -41.706 -80.324  98.972  0.00 97.00      PROA   
ATOM   1762  HH  TYR P 113     -40.947 -79.801  99.249  0.00 97.00      PROA   
ATOM   1763  CD2 TYR P 113     -43.059 -83.114 101.009  0.00 97.00      PROA   
ATOM   1764  HD2 TYR P 113     -43.519 -84.077 100.858  0.00 97.00      PROA   
ATOM   1765  CE2 TYR P 113     -42.709 -82.334  99.898  0.00 97.00      PROA   
ATOM   1766  HE2 TYR P 113     -42.882 -82.705  98.898  0.00 97.00      PROA   
ATOM   1767  C   TYR P 113     -41.604 -85.446 103.505  0.00 97.00      PROA   
ATOM   1768  O   TYR P 113     -40.487 -85.481 103.008  0.00 97.00      PROA   
ATOM   1769  N   ASN P 114     -42.416 -86.523 103.479  0.00 97.00      PROA   
ATOM   1770  HN  ASN P 114     -43.311 -86.453 103.917  0.00 97.00      PROA   
ATOM   1771  CA  ASN P 114     -42.093 -87.801 102.861  0.00 97.00      PROA   
ATOM   1772  HA  ASN P 114     -42.903 -88.454 103.143  0.00 97.00      PROA   
ATOM   1773  CB  ASN P 114     -42.015 -87.732 101.304  0.00 97.00      PROA   
ATOM   1774  HB1 ASN P 114     -41.794 -88.732 100.875  0.00 97.00      PROA   
ATOM   1775  HB2 ASN P 114     -41.203 -87.037 101.003  0.00 97.00      PROA   
ATOM   1776  CG  ASN P 114     -43.310 -87.222 100.659  0.00 97.00      PROA   
ATOM   1777  OD1 ASN P 114     -43.276 -86.360  99.774  0.00 97.00      PROA   
ATOM   1778  ND2 ASN P 114     -44.482 -87.751 101.099  0.00 97.00      PROA   
ATOM   1779 HD21 ASN P 114     -45.317 -87.445 100.645  0.00 97.00      PROA   
ATOM   1780 HD22 ASN P 114     -44.482 -88.479 101.783  0.00 97.00      PROA   
ATOM   1781  C   ASN P 114     -40.841 -88.465 103.422  0.00 97.00      PROA   
ATOM   1782  O   ASN P 114     -39.929 -88.846 102.689  0.00 97.00      PROA   
ATOM   1783  N   VAL P 115     -40.781 -88.622 104.762  0.00 97.00      PROA   
ATOM   1784  HN  VAL P 115     -41.573 -88.396 105.325  0.00 97.00      PROA   
ATOM   1785  CA  VAL P 115     -39.626 -89.142 105.462  0.00 97.00      PROA   
ATOM   1786  HA  VAL P 115     -38.753 -88.766 104.952  0.00 97.00      PROA   
ATOM   1787  CB  VAL P 115     -39.530 -88.638 106.899  0.00 97.00      PROA   
ATOM   1788  HB  VAL P 115     -40.450 -88.917 107.461  0.00 97.00      PROA   
ATOM   1789  CG1 VAL P 115     -38.299 -89.236 107.619  0.00 97.00      PROA   
ATOM   1790 HG11 VAL P 115     -37.376 -89.025 107.038  0.00 97.00      PROA   
ATOM   1791 HG12 VAL P 115     -38.395 -90.333 107.748  0.00 97.00      PROA   
ATOM   1792 HG13 VAL P 115     -38.189 -88.781 108.626  0.00 97.00      PROA   
ATOM   1793  CG2 VAL P 115     -39.424 -87.098 106.855  0.00 97.00      PROA   
ATOM   1794 HG21 VAL P 115     -40.357 -86.638 106.470  0.00 97.00      PROA   
ATOM   1795 HG22 VAL P 115     -38.580 -86.790 106.202  0.00 97.00      PROA   
ATOM   1796 HG23 VAL P 115     -39.237 -86.696 107.872  0.00 97.00      PROA   
ATOM   1797  C   VAL P 115     -39.571 -90.657 105.388  0.00 97.00      PROA   
ATOM   1798  O   VAL P 115     -40.485 -91.361 105.801  0.00 97.00      PROA   
ATOM   1799  N   LEU P 116     -38.456 -91.183 104.847  0.00 97.00      PROA   
ATOM   1800  HN  LEU P 116     -37.754 -90.565 104.499  0.00 97.00      PROA   
ATOM   1801  CA  LEU P 116     -38.204 -92.593 104.661  0.00 97.00      PROA   
ATOM   1802  HA  LEU P 116     -39.062 -93.172 104.966  0.00 97.00      PROA   
ATOM   1803  CB  LEU P 116     -37.842 -92.910 103.187  0.00 97.00      PROA   
ATOM   1804  HB1 LEU P 116     -37.430 -93.939 103.089  0.00 97.00      PROA   
ATOM   1805  HB2 LEU P 116     -37.051 -92.196 102.869  0.00 97.00      PROA   
ATOM   1806  CG  LEU P 116     -39.018 -92.791 102.192  0.00 97.00      PROA   
ATOM   1807  HG  LEU P 116     -39.567 -91.842 102.398  0.00 97.00      PROA   
ATOM   1808  CD1 LEU P 116     -38.505 -92.727 100.742  0.00 97.00      PROA   
ATOM   1809 HD11 LEU P 116     -37.948 -93.657 100.495  0.00 97.00      PROA   
ATOM   1810 HD12 LEU P 116     -37.828 -91.859 100.608  0.00 97.00      PROA   
ATOM   1811 HD13 LEU P 116     -39.358 -92.627 100.038  0.00 97.00      PROA   
ATOM   1812  CD2 LEU P 116     -39.992 -93.969 102.354  0.00 97.00      PROA   
ATOM   1813 HD21 LEU P 116     -40.377 -94.015 103.392  0.00 97.00      PROA   
ATOM   1814 HD22 LEU P 116     -39.474 -94.925 102.127  0.00 97.00      PROA   
ATOM   1815 HD23 LEU P 116     -40.850 -93.860 101.658  0.00 97.00      PROA   
ATOM   1816  C   LEU P 116     -37.029 -93.008 105.510  0.00 97.00      PROA   
ATOM   1817  O   LEU P 116     -35.956 -92.423 105.432  0.00 97.00      PROA   
ATOM   1818  N   TYR P 117     -37.209 -94.065 106.330  0.00 97.00      PROA   
ATOM   1819  HN  TYR P 117     -38.121 -94.459 106.435  0.00 97.00      PROA   
ATOM   1820  CA  TYR P 117     -36.144 -94.726 107.058  0.00 97.00      PROA   
ATOM   1821  HA  TYR P 117     -35.285 -94.071 107.113  0.00 97.00      PROA   
ATOM   1822  CB  TYR P 117     -36.552 -95.126 108.501  0.00 97.00      PROA   
ATOM   1823  HB1 TYR P 117     -35.812 -95.826 108.945  0.00 97.00      PROA   
ATOM   1824  HB2 TYR P 117     -37.544 -95.628 108.494  0.00 97.00      PROA   
ATOM   1825  CG  TYR P 117     -36.633 -93.911 109.398  0.00 97.00      PROA   
ATOM   1826  CD1 TYR P 117     -35.580 -93.623 110.287  0.00 97.00      PROA   
ATOM   1827  HD1 TYR P 117     -34.698 -94.247 110.297  0.00 97.00      PROA   
ATOM   1828  CE1 TYR P 117     -35.665 -92.542 111.172  0.00 97.00      PROA   
ATOM   1829  HE1 TYR P 117     -34.855 -92.335 111.856  0.00 97.00      PROA   
ATOM   1830  CZ  TYR P 117     -36.807 -91.739 111.179  0.00 97.00      PROA   
ATOM   1831  OH  TYR P 117     -36.878 -90.671 112.087  0.00 97.00      PROA   
ATOM   1832  HH  TYR P 117     -37.775 -90.324 112.090  0.00 97.00      PROA   
ATOM   1833  CD2 TYR P 117     -37.780 -93.094 109.423  0.00 97.00      PROA   
ATOM   1834  HD2 TYR P 117     -38.602 -93.308 108.756  0.00 97.00      PROA   
ATOM   1835  CE2 TYR P 117     -37.865 -92.007 110.304  0.00 97.00      PROA   
ATOM   1836  HE2 TYR P 117     -38.745 -91.380 110.312  0.00 97.00      PROA   
ATOM   1837  C   TYR P 117     -35.710 -95.964 106.301  0.00 97.00      PROA   
ATOM   1838  O   TYR P 117     -36.537 -96.770 105.887  0.00 97.00      PROA   
ATOM   1839  N   TYR P 118     -34.381 -96.125 106.099  0.00 97.00      PROA   
ATOM   1840  HN  TYR P 118     -33.740 -95.441 106.444  0.00 97.00      PROA   
ATOM   1841  CA  TYR P 118     -33.769 -97.176 105.313  0.00 97.00      PROA   
ATOM   1842  HA  TYR P 118     -34.532 -97.830 104.931  0.00 97.00      PROA   
ATOM   1843  CB  TYR P 118     -32.851 -96.671 104.148  0.00 97.00      PROA   
ATOM   1844  HB1 TYR P 118     -32.426 -97.545 103.607  0.00 97.00      PROA   
ATOM   1845  HB2 TYR P 118     -32.007 -96.093 104.579  0.00 97.00      PROA   
ATOM   1846  CG  TYR P 118     -33.508 -95.761 103.126  0.00 97.00      PROA   
ATOM   1847  CD1 TYR P 118     -33.923 -94.465 103.474  0.00 97.00      PROA   
ATOM   1848  HD1 TYR P 118     -33.857 -94.134 104.495  0.00 97.00      PROA   
ATOM   1849  CE1 TYR P 118     -34.392 -93.571 102.509  0.00 97.00      PROA   
ATOM   1850  HE1 TYR P 118     -34.700 -92.586 102.818  0.00 97.00      PROA   
ATOM   1851  CZ  TYR P 118     -34.435 -93.945 101.163  0.00 97.00      PROA   
ATOM   1852  OH  TYR P 118     -34.871 -93.012 100.201  0.00 97.00      PROA   
ATOM   1853  HH  TYR P 118     -35.098 -92.209 100.685  0.00 97.00      PROA   
ATOM   1854  CD2 TYR P 118     -33.554 -96.123 101.764  0.00 97.00      PROA   
ATOM   1855  HD2 TYR P 118     -33.200 -97.095 101.460  0.00 97.00      PROA   
ATOM   1856  CE2 TYR P 118     -34.017 -95.227 100.788  0.00 97.00      PROA   
ATOM   1857  HE2 TYR P 118     -34.033 -95.521  99.749  0.00 97.00      PROA   
ATOM   1858  C   TYR P 118     -32.881 -97.995 106.222  0.00 97.00      PROA   
ATOM   1859  O   TYR P 118     -32.266 -97.470 107.146  0.00 97.00      PROA   
ATOM   1860  N   ARG P 119     -32.795 -99.320 105.965  0.00 97.00      PROA   
ATOM   1861  HN  ARG P 119     -33.348 -99.729 105.241  0.00 97.00      PROA   
ATOM   1862  CA  ARG P 119     -31.823-100.195 106.578  0.00 97.00      PROA   
ATOM   1863  HA  ARG P 119     -31.007 -99.590 106.940  0.00 97.00      PROA   
ATOM   1864  CB  ARG P 119     -32.361-101.005 107.787  0.00 97.00      PROA   
ATOM   1865  HB1 ARG P 119     -33.349-101.441 107.518  0.00 97.00      PROA   
ATOM   1866  HB2 ARG P 119     -32.519-100.280 108.617  0.00 97.00      PROA   
ATOM   1867  CG  ARG P 119     -31.411-102.131 108.250  0.00 97.00      PROA   
ATOM   1868  HG1 ARG P 119     -30.380-101.710 108.269  0.00 97.00      PROA   
ATOM   1869  HG2 ARG P 119     -31.422-102.964 107.514  0.00 97.00      PROA   
ATOM   1870  CD  ARG P 119     -31.656-102.703 109.651  0.00 97.00      PROA   
ATOM   1871  HD1 ARG P 119     -31.768-101.906 110.406  0.00 97.00      PROA   
ATOM   1872  HD2 ARG P 119     -30.787-103.327 109.947  0.00 97.00      PROA   
ATOM   1873  NE  ARG P 119     -32.841-103.612 109.654  0.00 97.00      PROA   
ATOM   1874  HE  ARG P 119     -32.679-104.596 109.642  0.00 97.00      PROA   
ATOM   1875  CZ  ARG P 119     -34.071-103.249 110.074  0.00 97.00      PROA   
ATOM   1876  NH1 ARG P 119     -34.480-101.982 110.126  0.00 97.00      PROA   
ATOM   1877 HH11 ARG P 119     -33.871-101.295 109.745  0.00 97.00      PROA   
ATOM   1878 HH12 ARG P 119     -35.447-101.806 110.289  0.00 97.00      PROA   
ATOM   1879  NH2 ARG P 119     -34.887-104.230 110.486  0.00 97.00      PROA   
ATOM   1880 HH21 ARG P 119     -34.461-105.128 110.584  0.00 97.00      PROA   
ATOM   1881 HH22 ARG P 119     -35.649-104.004 111.090  0.00 97.00      PROA   
ATOM   1882  C   ARG P 119     -31.248-101.111 105.524  0.00 97.00      PROA   
ATOM   1883  O   ARG P 119     -31.982-101.805 104.824  0.00 97.00      PROA   
ATOM   1884  N   ASN P 120     -29.898-101.130 105.395  0.00 97.00      PROA   
ATOM   1885  HN  ASN P 120     -29.342-100.567 106.007  0.00 97.00      PROA   
ATOM   1886  CA  ASN P 120     -29.149-101.989 104.489  0.00 97.00      PROA   
ATOM   1887  HA  ASN P 120     -28.121-101.662 104.550  0.00 97.00      PROA   
ATOM   1888  CB  ASN P 120     -29.198-103.485 104.915  0.00 97.00      PROA   
ATOM   1889  HB1 ASN P 120     -28.589-104.108 104.227  0.00 97.00      PROA   
ATOM   1890  HB2 ASN P 120     -30.248-103.847 104.897  0.00 97.00      PROA   
ATOM   1891  CG  ASN P 120     -28.613-103.635 106.326  0.00 97.00      PROA   
ATOM   1892  OD1 ASN P 120     -27.775-102.839 106.753  0.00 97.00      PROA   
ATOM   1893  ND2 ASN P 120     -29.091-104.659 107.085  0.00 97.00      PROA   
ATOM   1894 HD21 ASN P 120     -28.765-104.746 108.026  0.00 97.00      PROA   
ATOM   1895 HD22 ASN P 120     -29.730-105.316 106.689  0.00 97.00      PROA   
ATOM   1896  C   ASN P 120     -29.551-101.800 103.034  0.00 97.00      PROA   
ATOM   1897  O   ASN P 120     -29.810-102.759 102.309  0.00 97.00      PROA   
ATOM   1898  N   GLY P 121     -29.623-100.524 102.584  0.00 97.00      PROA   
ATOM   1899  HN  GLY P 121     -29.379 -99.776 103.196  0.00 97.00      PROA   
ATOM   1900  CA  GLY P 121     -30.033-100.151 101.238  0.00 97.00      PROA   
ATOM   1901  HA1 GLY P 121     -29.733-100.923 100.542  0.00 97.00      PROA   
ATOM   1902  HA2 GLY P 121     -29.571 -99.200 101.017  0.00 97.00      PROA   
ATOM   1903  C   GLY P 121     -31.521 -99.955 101.094  0.00 97.00      PROA   
ATOM   1904  O   GLY P 121     -31.959 -99.051 100.387  0.00 97.00      PROA   
ATOM   1905  N   LYS P 122     -32.347-100.800 101.742  0.00 97.00      PROA   
ATOM   1906  HN  LYS P 122     -31.973-101.522 102.322  0.00 97.00      PROA   
ATOM   1907  CA  LYS P 122     -33.784-100.778 101.557  0.00 97.00      PROA   
ATOM   1908  HA  LYS P 122     -33.990-100.395 100.567  0.00 97.00      PROA   
ATOM   1909  CB  LYS P 122     -34.393-102.207 101.584  0.00 97.00      PROA   
ATOM   1910  HB1 LYS P 122     -33.957-102.761 102.446  0.00 97.00      PROA   
ATOM   1911  HB2 LYS P 122     -34.081-102.733 100.656  0.00 97.00      PROA   
ATOM   1912  CG  LYS P 122     -35.925-102.228 101.719  0.00 97.00      PROA   
ATOM   1913  HG1 LYS P 122     -36.356-101.488 101.006  0.00 97.00      PROA   
ATOM   1914  HG2 LYS P 122     -36.191-101.910 102.753  0.00 97.00      PROA   
ATOM   1915  CD  LYS P 122     -36.605-103.577 101.467  0.00 97.00      PROA   
ATOM   1916  HD1 LYS P 122     -36.185-104.329 102.172  0.00 97.00      PROA   
ATOM   1917  HD2 LYS P 122     -36.375-103.904 100.428  0.00 97.00      PROA   
ATOM   1918  CE  LYS P 122     -38.123-103.451 101.667  0.00 97.00      PROA   
ATOM   1919  HE1 LYS P 122     -38.538-102.676 100.986  0.00 97.00      PROA   
ATOM   1920  HE2 LYS P 122     -38.351-103.161 102.715  0.00 97.00      PROA   
ATOM   1921  NZ  LYS P 122     -38.815-104.727 101.381  0.00 97.00      PROA   
ATOM   1922  HZ1 LYS P 122     -38.436-105.471 102.000  0.00 97.00      PROA   
ATOM   1923  HZ2 LYS P 122     -38.658-104.988 100.387  0.00 97.00      PROA   
ATOM   1924  HZ3 LYS P 122     -39.835-104.617 101.555  0.00 97.00      PROA   
ATOM   1925  C   LYS P 122     -34.528 -99.872 102.521  0.00 97.00      PROA   
ATOM   1926  O   LYS P 122     -34.386 -99.978 103.733  0.00 97.00      PROA   
ATOM   1927  N   ALA P 123     -35.407 -98.985 101.990  0.00 97.00      PROA   
ATOM   1928  HN  ALA P 123     -35.438 -98.828 101.006  0.00 97.00      PROA   
ATOM   1929  CA  ALA P 123     -36.421 -98.290 102.762  0.00 97.00      PROA   
ATOM   1930  HA  ALA P 123     -35.927 -97.742 103.545  0.00 97.00      PROA   
ATOM   1931  CB  ALA P 123     -37.170 -97.263 101.891  0.00 97.00      PROA   
ATOM   1932  HB1 ALA P 123     -37.707 -97.765 101.059  0.00 97.00      PROA   
ATOM   1933  HB2 ALA P 123     -36.446 -96.545 101.449  0.00 97.00      PROA   
ATOM   1934  HB3 ALA P 123     -37.899 -96.684 102.495  0.00 97.00      PROA   
ATOM   1935  C   ALA P 123     -37.420 -99.249 103.402  0.00 97.00      PROA   
ATOM   1936  O   ALA P 123     -37.979-100.118 102.734  0.00 97.00      PROA   
ATOM   1937  N   PHE P 124     -37.664 -99.115 104.728  0.00 97.00      PROA   
ATOM   1938  HN  PHE P 124     -37.192 -98.413 105.259  0.00 97.00      PROA   
ATOM   1939  CA  PHE P 124     -38.521-100.037 105.451  0.00 97.00      PROA   
ATOM   1940  HA  PHE P 124     -39.027-100.691 104.755  0.00 97.00      PROA   
ATOM   1941  CB  PHE P 124     -37.704-100.943 106.433  0.00 97.00      PROA   
ATOM   1942  HB1 PHE P 124     -36.845-101.382 105.879  0.00 97.00      PROA   
ATOM   1943  HB2 PHE P 124     -38.349-101.783 106.771  0.00 97.00      PROA   
ATOM   1944  CG  PHE P 124     -37.159-100.242 107.662  0.00 97.00      PROA   
ATOM   1945  CD1 PHE P 124     -35.974 -99.492 107.598  0.00 97.00      PROA   
ATOM   1946  HD1 PHE P 124     -35.465 -99.397 106.651  0.00 97.00      PROA   
ATOM   1947  CE1 PHE P 124     -35.468 -98.849 108.735  0.00 97.00      PROA   
ATOM   1948  HE1 PHE P 124     -34.567 -98.258 108.667  0.00 97.00      PROA   
ATOM   1949  CZ  PHE P 124     -36.140 -98.965 109.958  0.00 97.00      PROA   
ATOM   1950  HZ  PHE P 124     -35.765 -98.454 110.833  0.00 97.00      PROA   
ATOM   1951  CD2 PHE P 124     -37.808-100.372 108.904  0.00 97.00      PROA   
ATOM   1952  HD2 PHE P 124     -38.717-100.951 108.972  0.00 97.00      PROA   
ATOM   1953  CE2 PHE P 124     -37.306 -99.735 110.045  0.00 97.00      PROA   
ATOM   1954  HE2 PHE P 124     -37.826 -99.823 110.988  0.00 97.00      PROA   
ATOM   1955  C   PHE P 124     -39.622 -99.299 106.185  0.00 97.00      PROA   
ATOM   1956  O   PHE P 124     -40.598 -99.929 106.591  0.00 97.00      PROA   
ATOM   1957  N   LYS P 125     -39.532 -97.958 106.361  0.00 97.00      PROA   
ATOM   1958  HN  LYS P 125     -38.735 -97.440 106.063  0.00 97.00      PROA   
ATOM   1959  CA  LYS P 125     -40.588 -97.266 107.076  0.00 97.00      PROA   
ATOM   1960  HA  LYS P 125     -41.520 -97.776 106.874  0.00 97.00      PROA   
ATOM   1961  CB  LYS P 125     -40.333 -97.307 108.605  0.00 97.00      PROA   
ATOM   1962  HB1 LYS P 125     -40.049 -96.318 109.015  0.00 97.00      PROA   
ATOM   1963  HB2 LYS P 125     -39.451 -97.967 108.775  0.00 97.00      PROA   
ATOM   1964  CG  LYS P 125     -41.496 -97.938 109.394  0.00 97.00      PROA   
ATOM   1965  HG1 LYS P 125     -41.182 -98.069 110.454  0.00 97.00      PROA   
ATOM   1966  HG2 LYS P 125     -41.698 -98.951 108.981  0.00 97.00      PROA   
ATOM   1967  CD  LYS P 125     -42.797 -97.120 109.355  0.00 97.00      PROA   
ATOM   1968  HD1 LYS P 125     -43.563 -97.658 109.958  0.00 97.00      PROA   
ATOM   1969  HD2 LYS P 125     -43.169 -97.070 108.307  0.00 97.00      PROA   
ATOM   1970  CE  LYS P 125     -42.616 -95.703 109.906  0.00 97.00      PROA   
ATOM   1971  HE1 LYS P 125     -41.889 -95.125 109.295  0.00 97.00      PROA   
ATOM   1972  HE2 LYS P 125     -42.256 -95.743 110.955  0.00 97.00      PROA   
ATOM   1973  NZ  LYS P 125     -43.889 -94.955 109.887  0.00 97.00      PROA   
ATOM   1974  HZ1 LYS P 125     -44.670 -95.532 110.251  0.00 97.00      PROA   
ATOM   1975  HZ2 LYS P 125     -44.090 -94.668 108.904  0.00 97.00      PROA   
ATOM   1976  HZ3 LYS P 125     -43.782 -94.090 110.457  0.00 97.00      PROA   
ATOM   1977  C   LYS P 125     -40.789 -95.844 106.591  0.00 97.00      PROA   
ATOM   1978  O   LYS P 125     -39.908 -94.997 106.689  0.00 97.00      PROA   
ATOM   1979  N   PHE P 126     -42.011 -95.556 106.085  0.00 97.00      PROA   
ATOM   1980  HN  PHE P 126     -42.671 -96.293 105.960  0.00 97.00      PROA   
ATOM   1981  CA  PHE P 126     -42.440 -94.268 105.577  0.00 97.00      PROA   
ATOM   1982  HA  PHE P 126     -41.565 -93.681 105.337  0.00 97.00      PROA   
ATOM   1983  CB  PHE P 126     -43.240 -94.502 104.256  0.00 97.00      PROA   
ATOM   1984  HB1 PHE P 126     -44.013 -95.282 104.437  0.00 97.00      PROA   
ATOM   1985  HB2 PHE P 126     -42.553 -94.896 103.478  0.00 97.00      PROA   
ATOM   1986  CG  PHE P 126     -43.924 -93.281 103.693  0.00 97.00      PROA   
ATOM   1987  CD1 PHE P 126     -43.164 -92.230 103.155  0.00 97.00      PROA   
ATOM   1988  HD1 PHE P 126     -42.086 -92.279 103.174  0.00 97.00      PROA   
ATOM   1989  CE1 PHE P 126     -43.793 -91.121 102.581  0.00 97.00      PROA   
ATOM   1990  HE1 PHE P 126     -43.191 -90.343 102.139  0.00 97.00      PROA   
ATOM   1991  CZ  PHE P 126     -45.191 -91.038 102.562  0.00 97.00      PROA   
ATOM   1992  HZ  PHE P 126     -45.685 -90.186 102.121  0.00 97.00      PROA   
ATOM   1993  CD2 PHE P 126     -45.328 -93.196 103.654  0.00 97.00      PROA   
ATOM   1994  HD2 PHE P 126     -45.928 -94.004 104.046  0.00 97.00      PROA   
ATOM   1995  CE2 PHE P 126     -45.958 -92.076 103.102  0.00 97.00      PROA   
ATOM   1996  HE2 PHE P 126     -47.036 -92.022 103.070  0.00 97.00      PROA   
ATOM   1997  C   PHE P 126     -43.251 -93.464 106.593  0.00 97.00      PROA   
ATOM   1998  O   PHE P 126     -44.058 -94.012 107.332  0.00 97.00      PROA   
ATOM   1999  N   PHE P 127     -43.066 -92.121 106.613  0.00 97.00      PROA   
ATOM   2000  HN  PHE P 127     -42.322 -91.720 106.082  0.00 97.00      PROA   
ATOM   2001  CA  PHE P 127     -43.912 -91.162 107.303  0.00 97.00      PROA   
ATOM   2002  HA  PHE P 127     -44.861 -91.622 107.541  0.00 97.00      PROA   
ATOM   2003  CB  PHE P 127     -43.260 -90.545 108.571  0.00 97.00      PROA   
ATOM   2004  HB1 PHE P 127     -43.909 -89.752 109.002  0.00 97.00      PROA   
ATOM   2005  HB2 PHE P 127     -42.291 -90.071 108.299  0.00 97.00      PROA   
ATOM   2006  CG  PHE P 127     -42.988 -91.540 109.668  0.00 97.00      PROA   
ATOM   2007  CD1 PHE P 127     -43.936 -91.745 110.689  0.00 97.00      PROA   
ATOM   2008  HD1 PHE P 127     -44.901 -91.262 110.627  0.00 97.00      PROA   
ATOM   2009  CE1 PHE P 127     -43.611 -92.492 111.829  0.00 97.00      PROA   
ATOM   2010  HE1 PHE P 127     -44.328 -92.603 112.629  0.00 97.00      PROA   
ATOM   2011  CZ  PHE P 127     -42.331 -93.045 111.957  0.00 97.00      PROA   
ATOM   2012  HZ  PHE P 127     -42.068 -93.597 112.847  0.00 97.00      PROA   
ATOM   2013  CD2 PHE P 127     -41.709 -92.109 109.808  0.00 97.00      PROA   
ATOM   2014  HD2 PHE P 127     -40.958 -91.918 109.054  0.00 97.00      PROA   
ATOM   2015  CE2 PHE P 127     -41.379 -92.852 110.949  0.00 97.00      PROA   
ATOM   2016  HE2 PHE P 127     -40.384 -93.257 111.065  0.00 97.00      PROA   
ATOM   2017  C   PHE P 127     -44.176 -89.992 106.369  0.00 97.00      PROA   
ATOM   2018  O   PHE P 127     -43.297 -89.562 105.633  0.00 97.00      PROA   
ATOM   2019  N   HSD P 128     -45.400 -89.414 106.375  0.00 97.00      PROA   
ATOM   2020  HN  HSD P 128     -46.155 -89.807 106.897  0.00 97.00      PROA   
ATOM   2021  CA  HSD P 128     -45.698 -88.182 105.654  0.00 97.00      PROA   
ATOM   2022  HA  HSD P 128     -45.380 -88.341 104.632  0.00 97.00      PROA   
ATOM   2023  CB  HSD P 128     -47.213 -87.876 105.601  0.00 97.00      PROA   
ATOM   2024  HB1 HSD P 128     -47.420 -86.791 105.472  0.00 97.00      PROA   
ATOM   2025  HB2 HSD P 128     -47.687 -88.194 106.553  0.00 97.00      PROA   
ATOM   2026  ND1 HSD P 128     -47.939 -88.073 103.180  0.00 97.00      PROA   
ATOM   2027  HD1 HSD P 128     -47.620 -87.167 102.899  0.00 97.00      PROA   
ATOM   2028  CG  HSD P 128     -47.859 -88.600 104.453  0.00 97.00      PROA   
ATOM   2029  CE1 HSD P 128     -48.638 -88.961 102.430  0.00 97.00      PROA   
ATOM   2030  HE1 HSD P 128     -48.872 -88.798 101.378  0.00 97.00      PROA   
ATOM   2031  NE2 HSD P 128     -49.024 -90.008 103.132  0.00 97.00      PROA   
ATOM   2032  CD2 HSD P 128     -48.544 -89.775 104.409  0.00 97.00      PROA   
ATOM   2033  HD2 HSD P 128     -48.753 -90.488 105.197  0.00 97.00      PROA   
ATOM   2034  C   HSD P 128     -44.923 -86.954 106.108  0.00 97.00      PROA   
ATOM   2035  O   HSD P 128     -44.578 -86.113 105.283  0.00 97.00      PROA   
ATOM   2036  N   TRP P 129     -44.638 -86.823 107.421  0.00 97.00      PROA   
ATOM   2037  HN  TRP P 129     -44.909 -87.529 108.065  0.00 97.00      PROA   
ATOM   2038  CA  TRP P 129     -43.978 -85.672 108.009  0.00 97.00      PROA   
ATOM   2039  HA  TRP P 129     -43.557 -85.047 107.231  0.00 97.00      PROA   
ATOM   2040  CB  TRP P 129     -44.924 -84.830 108.915  0.00 97.00      PROA   
ATOM   2041  HB1 TRP P 129     -44.407 -83.891 109.213  0.00 97.00      PROA   
ATOM   2042  HB2 TRP P 129     -45.146 -85.393 109.848  0.00 97.00      PROA   
ATOM   2043  CG  TRP P 129     -46.234 -84.479 108.280  0.00 97.00      PROA   
ATOM   2044  CD1 TRP P 129     -46.521 -83.345 107.565  0.00 97.00      PROA   
ATOM   2045  HD1 TRP P 129     -45.822 -82.540 107.390  0.00 97.00      PROA   
ATOM   2046  NE1 TRP P 129     -47.819 -83.397 107.122  0.00 97.00      PROA   
ATOM   2047  HE1 TRP P 129     -48.318 -82.670 106.703  0.00 97.00      PROA   
ATOM   2048  CE2 TRP P 129     -48.400 -84.559 107.536  0.00 97.00      PROA   
ATOM   2049  CD2 TRP P 129     -47.437 -85.270 108.286  0.00 97.00      PROA   
ATOM   2050  CE3 TRP P 129     -47.785 -86.492 108.864  0.00 97.00      PROA   
ATOM   2051  HE3 TRP P 129     -47.083 -87.044 109.472  0.00 97.00      PROA   
ATOM   2052  CZ3 TRP P 129     -49.078 -86.988 108.665  0.00 97.00      PROA   
ATOM   2053  HZ3 TRP P 129     -49.369 -87.927 109.114  0.00 97.00      PROA   
ATOM   2054  CZ2 TRP P 129     -49.679 -85.054 107.328  0.00 97.00      PROA   
ATOM   2055  HZ2 TRP P 129     -50.412 -84.506 106.755  0.00 97.00      PROA   
ATOM   2056  CH2 TRP P 129     -50.005 -86.284 107.901  0.00 97.00      PROA   
ATOM   2057  HH2 TRP P 129     -51.000 -86.685 107.766  0.00 97.00      PROA   
ATOM   2058  C   TRP P 129     -42.846 -86.204 108.855  0.00 97.00      PROA   
ATOM   2059  O   TRP P 129     -42.725 -87.410 109.062  0.00 97.00      PROA   
ATOM   2060  N   ASN P 130     -41.958 -85.313 109.357  0.00 97.00      PROA   
ATOM   2061  HN  ASN P 130     -42.001 -84.348 109.103  0.00 97.00      PROA   
ATOM   2062  CA  ASN P 130     -40.890 -85.686 110.266  0.00 97.00      PROA   
ATOM   2063  HA  ASN P 130     -40.300 -86.422 109.739  0.00 97.00      PROA   
ATOM   2064  CB  ASN P 130     -39.993 -84.456 110.594  0.00 97.00      PROA   
ATOM   2065  HB1 ASN P 130     -40.537 -83.746 111.252  0.00 97.00      PROA   
ATOM   2066  HB2 ASN P 130     -39.729 -83.920 109.656  0.00 97.00      PROA   
ATOM   2067  CG  ASN P 130     -38.701 -84.866 111.296  0.00 97.00      PROA   
ATOM   2068  OD1 ASN P 130     -38.441 -84.469 112.432  0.00 97.00      PROA   
ATOM   2069  ND2 ASN P 130     -37.880 -85.703 110.612  0.00 97.00      PROA   
ATOM   2070 HD21 ASN P 130     -37.010 -85.952 111.040  0.00 97.00      PROA   
ATOM   2071 HD22 ASN P 130     -38.106 -85.983 109.681  0.00 97.00      PROA   
ATOM   2072  C   ASN P 130     -41.393 -86.352 111.553  0.00 97.00      PROA   
ATOM   2073  O   ASN P 130     -42.312 -85.871 112.213  0.00 97.00      PROA   
ATOM   2074  N   SER P 131     -40.780 -87.498 111.925  0.00 97.00      PROA   
ATOM   2075  HN  SER P 131     -40.028 -87.874 111.389  0.00 97.00      PROA   
ATOM   2076  CA  SER P 131     -41.175 -88.282 113.076  0.00 97.00      PROA   
ATOM   2077  HA  SER P 131     -41.413 -87.623 113.899  0.00 97.00      PROA   
ATOM   2078  CB  SER P 131     -42.371 -89.241 112.783  0.00 97.00      PROA   
ATOM   2079  HB1 SER P 131     -42.148 -89.841 111.876  0.00 97.00      PROA   
ATOM   2080  HB2 SER P 131     -43.265 -88.617 112.568  0.00 97.00      PROA   
ATOM   2081  OG  SER P 131     -42.695 -90.121 113.864  0.00 97.00      PROA   
ATOM   2082  HG1 SER P 131     -42.041 -90.830 113.860  0.00 97.00      PROA   
ATOM   2083  C   SER P 131     -39.970 -89.090 113.442  0.00 97.00      PROA   
ATOM   2084  O   SER P 131     -39.098 -89.305 112.611  0.00 97.00      PROA   
ATOM   2085  N   ASN P 132     -39.913 -89.582 114.700  0.00 97.00      PROA   
ATOM   2086  HN  ASN P 132     -40.660 -89.394 115.333  0.00 97.00      PROA   
ATOM   2087  CA  ASN P 132     -38.920 -90.539 115.141  0.00 97.00      PROA   
ATOM   2088  HA  ASN P 132     -37.969 -90.272 114.701  0.00 97.00      PROA   
ATOM   2089  CB  ASN P 132     -38.747 -90.544 116.697  0.00 97.00      PROA   
ATOM   2090  HB1 ASN P 132     -38.631 -89.502 117.062  0.00 97.00      PROA   
ATOM   2091  HB2 ASN P 132     -37.811 -91.091 116.945  0.00 97.00      PROA   
ATOM   2092  CG  ASN P 132     -39.882 -91.253 117.455  0.00 97.00      PROA   
ATOM   2093  OD1 ASN P 132     -39.842 -92.473 117.637  0.00 97.00      PROA   
ATOM   2094  ND2 ASN P 132     -40.899 -90.491 117.935  0.00 97.00      PROA   
ATOM   2095 HD21 ASN P 132     -41.627 -90.959 118.432  0.00 97.00      PROA   
ATOM   2096 HD22 ASN P 132     -40.896 -89.500 117.816  0.00 97.00      PROA   
ATOM   2097  C   ASN P 132     -39.306 -91.914 114.624  0.00 97.00      PROA   
ATOM   2098  O   ASN P 132     -40.434 -92.141 114.193  0.00 97.00      PROA   
ATOM   2099  N   LEU P 133     -38.361 -92.871 114.694  0.00 97.00      PROA   
ATOM   2100  HN  LEU P 133     -37.421 -92.643 114.940  0.00 97.00      PROA   
ATOM   2101  CA  LEU P 133     -38.661 -94.274 114.578  0.00 97.00      PROA   
ATOM   2102  HA  LEU P 133     -39.730 -94.430 114.587  0.00 97.00      PROA   
ATOM   2103  CB  LEU P 133     -38.062 -94.859 113.277  0.00 97.00      PROA   
ATOM   2104  HB1 LEU P 133     -36.954 -94.893 113.319  0.00 97.00      PROA   
ATOM   2105  HB2 LEU P 133     -38.325 -94.136 112.468  0.00 97.00      PROA   
ATOM   2106  CG  LEU P 133     -38.612 -96.234 112.836  0.00 97.00      PROA   
ATOM   2107  HG  LEU P 133     -39.722 -96.221 112.953  0.00 97.00      PROA   
ATOM   2108  CD1 LEU P 133     -38.302 -96.451 111.348  0.00 97.00      PROA   
ATOM   2109 HD11 LEU P 133     -37.203 -96.454 111.190  0.00 97.00      PROA   
ATOM   2110 HD12 LEU P 133     -38.742 -95.636 110.737  0.00 97.00      PROA   
ATOM   2111 HD13 LEU P 133     -38.714 -97.422 111.004  0.00 97.00      PROA   
ATOM   2112  CD2 LEU P 133     -38.051 -97.410 113.652  0.00 97.00      PROA   
ATOM   2113 HD21 LEU P 133     -38.391 -97.367 114.705  0.00 97.00      PROA   
ATOM   2114 HD22 LEU P 133     -36.940 -97.386 113.637  0.00 97.00      PROA   
ATOM   2115 HD23 LEU P 133     -38.389 -98.376 113.223  0.00 97.00      PROA   
ATOM   2116  C   LEU P 133     -38.075 -94.919 115.813  0.00 97.00      PROA   
ATOM   2117  O   LEU P 133     -36.864 -94.939 115.998  0.00 97.00      PROA   
ATOM   2118  N   THR P 134     -38.934 -95.474 116.701  0.00 97.00      PROA   
ATOM   2119  HN  THR P 134     -39.919 -95.416 116.564  0.00 97.00      PROA   
ATOM   2120  CA  THR P 134     -38.486 -96.143 117.912  0.00 97.00      PROA   
ATOM   2121  HA  THR P 134     -37.419 -96.024 118.029  0.00 97.00      PROA   
ATOM   2122  CB  THR P 134     -39.129 -95.621 119.193  0.00 97.00      PROA   
ATOM   2123  HB  THR P 134     -40.239 -95.685 119.128  0.00 97.00      PROA   
ATOM   2124  OG1 THR P 134     -38.760 -94.265 119.407  0.00 97.00      PROA   
ATOM   2125  HG1 THR P 134     -39.159 -93.751 118.700  0.00 97.00      PROA   
ATOM   2126  CG2 THR P 134     -38.634 -96.403 120.427  0.00 97.00      PROA   
ATOM   2127 HG21 THR P 134     -37.523 -96.388 120.464  0.00 97.00      PROA   
ATOM   2128 HG22 THR P 134     -38.981 -97.456 120.417  0.00 97.00      PROA   
ATOM   2129 HG23 THR P 134     -39.019 -95.925 121.353  0.00 97.00      PROA   
ATOM   2130  C   THR P 134     -38.762 -97.618 117.769  0.00 97.00      PROA   
ATOM   2131  O   THR P 134     -39.897 -98.047 117.582  0.00 97.00      PROA   
ATOM   2132  N   ILE P 135     -37.696 -98.438 117.868  0.00 97.00      PROA   
ATOM   2133  HN  ILE P 135     -36.779 -98.054 117.985  0.00 97.00      PROA   
ATOM   2134  CA  ILE P 135     -37.763 -99.881 117.831  0.00 97.00      PROA   
ATOM   2135  HA  ILE P 135     -38.648-100.191 117.293  0.00 97.00      PROA   
ATOM   2136  CB  ILE P 135     -36.524-100.488 117.166  0.00 97.00      PROA   
ATOM   2137  HB  ILE P 135     -35.631-100.130 117.728  0.00 97.00      PROA   
ATOM   2138  CG2 ILE P 135     -36.555-102.031 117.242  0.00 97.00      PROA   
ATOM   2139 HG21 ILE P 135     -37.450-102.431 116.720  0.00 97.00      PROA   
ATOM   2140 HG22 ILE P 135     -36.568-102.382 118.291  0.00 97.00      PROA   
ATOM   2141 HG23 ILE P 135     -35.648-102.457 116.767  0.00 97.00      PROA   
ATOM   2142  CG1 ILE P 135     -36.343-100.009 115.701  0.00 97.00      PROA   
ATOM   2143 HG11 ILE P 135     -36.736 -98.979 115.580  0.00 97.00      PROA   
ATOM   2144 HG12 ILE P 135     -36.938-100.666 115.029  0.00 97.00      PROA   
ATOM   2145  CD  ILE P 135     -34.872 -99.978 115.264  0.00 97.00      PROA   
ATOM   2146  HD1 ILE P 135     -34.355-100.931 115.506  0.00 97.00      PROA   
ATOM   2147  HD2 ILE P 135     -34.346 -99.159 115.798  0.00 97.00      PROA   
ATOM   2148  HD3 ILE P 135     -34.784 -99.790 114.174  0.00 97.00      PROA   
ATOM   2149  C   ILE P 135     -37.865-100.344 119.272  0.00 97.00      PROA   
ATOM   2150  O   ILE P 135     -36.919-100.213 120.039  0.00 97.00      PROA   
ATOM   2151  N   LEU P 136     -39.031-100.891 119.683  0.00 97.00      PROA   
ATOM   2152  HN  LEU P 136     -39.812-100.920 119.062  0.00 97.00      PROA   
ATOM   2153  CA  LEU P 136     -39.320-101.319 121.044  0.00 97.00      PROA   
ATOM   2154  HA  LEU P 136     -39.167-100.458 121.680  0.00 97.00      PROA   
ATOM   2155  CB  LEU P 136     -40.787-101.813 121.200  0.00 97.00      PROA   
ATOM   2156  HB1 LEU P 136     -40.914-102.220 122.229  0.00 97.00      PROA   
ATOM   2157  HB2 LEU P 136     -40.977-102.640 120.483  0.00 97.00      PROA   
ATOM   2158  CG  LEU P 136     -41.908-100.746 121.034  0.00 97.00      PROA   
ATOM   2159  HG  LEU P 136     -42.855-101.253 121.346  0.00 97.00      PROA   
ATOM   2160  CD1 LEU P 136     -41.715 -99.543 121.974  0.00 97.00      PROA   
ATOM   2161 HD11 LEU P 136     -40.824 -98.953 121.672  0.00 97.00      PROA   
ATOM   2162 HD12 LEU P 136     -41.578 -99.885 123.021  0.00 97.00      PROA   
ATOM   2163 HD13 LEU P 136     -42.603 -98.878 121.932  0.00 97.00      PROA   
ATOM   2164  CD2 LEU P 136     -42.139-100.274 119.584  0.00 97.00      PROA   
ATOM   2165 HD21 LEU P 136     -42.227-101.141 118.897  0.00 97.00      PROA   
ATOM   2166 HD22 LEU P 136     -41.308 -99.623 119.246  0.00 97.00      PROA   
ATOM   2167 HD23 LEU P 136     -43.076 -99.681 119.527  0.00 97.00      PROA   
ATOM   2168  C   LEU P 136     -38.389-102.395 121.586  0.00 97.00      PROA   
ATOM   2169  O   LEU P 136     -37.990-102.347 122.749  0.00 97.00      PROA   
ATOM   2170  N   LYS P 137     -38.026-103.392 120.751  0.00 97.00      PROA   
ATOM   2171  HN  LYS P 137     -38.394-103.433 119.828  0.00 97.00      PROA   
ATOM   2172  CA  LYS P 137     -37.019-104.375 121.087  0.00 97.00      PROA   
ATOM   2173  HA  LYS P 137     -36.382-103.990 121.873  0.00 97.00      PROA   
ATOM   2174  CB  LYS P 137     -37.636-105.723 121.545  0.00 97.00      PROA   
ATOM   2175  HB1 LYS P 137     -36.835-106.489 121.627  0.00 97.00      PROA   
ATOM   2176  HB2 LYS P 137     -38.359-106.074 120.776  0.00 97.00      PROA   
ATOM   2177  CG  LYS P 137     -38.358-105.644 122.904  0.00 97.00      PROA   
ATOM   2178  HG1 LYS P 137     -39.201-104.922 122.840  0.00 97.00      PROA   
ATOM   2179  HG2 LYS P 137     -37.641-105.246 123.652  0.00 97.00      PROA   
ATOM   2180  CD  LYS P 137     -38.895-107.010 123.369  0.00 97.00      PROA   
ATOM   2181  HD1 LYS P 137     -38.061-107.748 123.360  0.00 97.00      PROA   
ATOM   2182  HD2 LYS P 137     -39.650-107.359 122.630  0.00 97.00      PROA   
ATOM   2183  CE  LYS P 137     -39.546-107.002 124.760  0.00 97.00      PROA   
ATOM   2184  HE1 LYS P 137     -39.941-108.016 124.995  0.00 97.00      PROA   
ATOM   2185  HE2 LYS P 137     -40.375-106.268 124.819  0.00 97.00      PROA   
ATOM   2186  NZ  LYS P 137     -38.540-106.674 125.796  0.00 97.00      PROA   
ATOM   2187  HZ1 LYS P 137     -38.409-105.645 125.885  0.00 97.00      PROA   
ATOM   2188  HZ2 LYS P 137     -37.640-107.107 125.506  0.00 97.00      PROA   
ATOM   2189  HZ3 LYS P 137     -38.826-107.082 126.709  0.00 97.00      PROA   
ATOM   2190  C   LYS P 137     -36.146-104.606 119.873  0.00 97.00      PROA   
ATOM   2191  O   LYS P 137     -36.603-105.133 118.862  0.00 97.00      PROA   
ATOM   2192  N   THR P 138     -34.846-104.224 119.938  0.00 97.00      PROA   
ATOM   2193  HN  THR P 138     -34.504-103.724 120.736  0.00 97.00      PROA   
ATOM   2194  CA  THR P 138     -33.899-104.426 118.850  0.00 97.00      PROA   
ATOM   2195  HA  THR P 138     -34.450-104.260 117.935  0.00 97.00      PROA   
ATOM   2196  CB  THR P 138     -32.741-103.426 118.838  0.00 97.00      PROA   
ATOM   2197  HB  THR P 138     -33.155-102.419 119.080  0.00 97.00      PROA   
ATOM   2198  OG1 THR P 138     -32.138-103.338 117.552  0.00 97.00      PROA   
ATOM   2199  HG1 THR P 138     -31.413-102.719 117.661  0.00 97.00      PROA   
ATOM   2200  CG2 THR P 138     -31.644-103.769 119.857  0.00 97.00      PROA   
ATOM   2201 HG21 THR P 138     -31.113-104.706 119.586  0.00 97.00      PROA   
ATOM   2202 HG22 THR P 138     -32.075-103.889 120.870  0.00 97.00      PROA   
ATOM   2203 HG23 THR P 138     -30.891-102.953 119.899  0.00 97.00      PROA   
ATOM   2204  C   THR P 138     -33.425-105.869 118.816  0.00 97.00      PROA   
ATOM   2205  O   THR P 138     -33.698-106.661 119.709  0.00 97.00      PROA   
ATOM   2206  N   ASN P 139     -32.758-106.266 117.715  0.00 97.00      PROA   
ATOM   2207  HN  ASN P 139     -32.469-105.597 117.037  0.00 97.00      PROA   
ATOM   2208  CA  ASN P 139     -32.460-107.655 117.451  0.00 97.00      PROA   
ATOM   2209  HA  ASN P 139     -31.978-108.069 118.327  0.00 97.00      PROA   
ATOM   2210  CB  ASN P 139     -33.743-108.481 117.123  0.00 97.00      PROA   
ATOM   2211  HB1 ASN P 139     -34.384-108.526 118.030  0.00 97.00      PROA   
ATOM   2212  HB2 ASN P 139     -33.489-109.527 116.855  0.00 97.00      PROA   
ATOM   2213  CG  ASN P 139     -34.529-107.855 115.962  0.00 97.00      PROA   
ATOM   2214  OD1 ASN P 139     -34.153-108.016 114.798  0.00 97.00      PROA   
ATOM   2215  ND2 ASN P 139     -35.651-107.149 116.272  0.00 97.00      PROA   
ATOM   2216 HD21 ASN P 139     -36.204-106.784 115.524  0.00 97.00      PROA   
ATOM   2217 HD22 ASN P 139     -35.908-106.999 117.226  0.00 97.00      PROA   
ATOM   2218  C   ASN P 139     -31.448-107.686 116.324  0.00 97.00      PROA   
ATOM   2219  O   ASN P 139     -31.110-106.653 115.751  0.00 97.00      PROA   
ATOM   2220  N   MET P 140     -30.931-108.887 115.969  0.00 97.00      PROA   
ATOM   2221  HN  MET P 140     -31.165-109.712 116.482  0.00 97.00      PROA   
ATOM   2222  CA  MET P 140     -29.971-109.083 114.894  0.00 97.00      PROA   
ATOM   2223  HA  MET P 140     -29.091-108.508 115.148  0.00 97.00      PROA   
ATOM   2224  CB  MET P 140     -29.552-110.570 114.800  0.00 97.00      PROA   
ATOM   2225  HB1 MET P 140     -30.440-111.196 114.561  0.00 97.00      PROA   
ATOM   2226  HB2 MET P 140     -29.203-110.870 115.814  0.00 97.00      PROA   
ATOM   2227  CG  MET P 140     -28.436-110.858 113.775  0.00 97.00      PROA   
ATOM   2228  HG1 MET P 140     -27.531-110.285 114.078  0.00 97.00      PROA   
ATOM   2229  HG2 MET P 140     -28.739-110.472 112.780  0.00 97.00      PROA   
ATOM   2230  SD  MET P 140     -28.021-112.620 113.585  0.00 97.00      PROA   
ATOM   2231  CE  MET P 140     -27.451-112.921 115.283  0.00 97.00      PROA   
ATOM   2232  HE1 MET P 140     -28.283-112.821 116.012  0.00 97.00      PROA   
ATOM   2233  HE2 MET P 140     -26.650-112.206 115.565  0.00 97.00      PROA   
ATOM   2234  HE3 MET P 140     -27.051-113.951 115.393  0.00 97.00      PROA   
ATOM   2235  C   MET P 140     -30.444-108.579 113.534  0.00 97.00      PROA   
ATOM   2236  O   MET P 140     -29.667-108.014 112.768  0.00 97.00      PROA   
ATOM   2237  N   SER P 141     -31.752-108.707 113.212  0.00 97.00      PROA   
ATOM   2238  HN  SER P 141     -32.398-109.108 113.857  0.00 97.00      PROA   
ATOM   2239  CA  SER P 141     -32.291-108.306 111.921  0.00 97.00      PROA   
ATOM   2240  HA  SER P 141     -31.568-108.533 111.147  0.00 97.00      PROA   
ATOM   2241  CB  SER P 141     -33.615-109.059 111.609  0.00 97.00      PROA   
ATOM   2242  HB1 SER P 141     -34.430-108.737 112.293  0.00 97.00      PROA   
ATOM   2243  HB2 SER P 141     -33.447-110.145 111.775  0.00 97.00      PROA   
ATOM   2244  OG  SER P 141     -34.026-108.890 110.253  0.00 97.00      PROA   
ATOM   2245  HG1 SER P 141     -34.168-107.948 110.120  0.00 97.00      PROA   
ATOM   2246  C   SER P 141     -32.569-106.810 111.899  0.00 97.00      PROA   
ATOM   2247  O   SER P 141     -33.040-106.284 110.898  0.00 97.00      PROA   
ATOM   2248  N   HSD P 142     -32.238-106.092 112.994  0.00 97.00      PROA   
ATOM   2249  HN  HSD P 142     -31.932-106.574 113.812  0.00 97.00      PROA   
ATOM   2250  CA  HSD P 142     -32.253-104.646 113.087  0.00 97.00      PROA   
ATOM   2251  HA  HSD P 142     -32.690-104.231 112.197  0.00 97.00      PROA   
ATOM   2252  CB  HSD P 142     -33.114-104.153 114.276  0.00 97.00      PROA   
ATOM   2253  HB1 HSD P 142     -32.873-103.096 114.523  0.00 97.00      PROA   
ATOM   2254  HB2 HSD P 142     -32.914-104.763 115.181  0.00 97.00      PROA   
ATOM   2255  ND1 HSD P 142     -35.464-103.172 114.164  0.00 97.00      PROA   
ATOM   2256  HD1 HSD P 142     -35.281-102.358 114.718  0.00 97.00      PROA   
ATOM   2257  CG  HSD P 142     -34.584-104.207 113.930  0.00 97.00      PROA   
ATOM   2258  CE1 HSD P 142     -36.629-103.491 113.552  0.00 97.00      PROA   
ATOM   2259  HE1 HSD P 142     -37.518-102.862 113.595  0.00 97.00      PROA   
ATOM   2260  NE2 HSD P 142     -36.566-104.658 112.946  0.00 97.00      PROA   
ATOM   2261  CD2 HSD P 142     -35.284-105.116 113.196  0.00 97.00      PROA   
ATOM   2262  HD2 HSD P 142     -34.986-106.071 112.785  0.00 97.00      PROA   
ATOM   2263  C   HSD P 142     -30.840-104.094 113.124  0.00 97.00      PROA   
ATOM   2264  O   HSD P 142     -30.626-102.913 113.380  0.00 97.00      PROA   
ATOM   2265  N   SER P 143     -29.827-104.930 112.814  0.00 97.00      PROA   
ATOM   2266  HN  SER P 143     -30.015-105.892 112.631  0.00 97.00      PROA   
ATOM   2267  CA  SER P 143     -28.430-104.536 112.742  0.00 97.00      PROA   
ATOM   2268  HA  SER P 143     -28.262-103.704 113.413  0.00 97.00      PROA   
ATOM   2269  CB  SER P 143     -27.531-105.727 113.158  0.00 97.00      PROA   
ATOM   2270  HB1 SER P 143     -27.521-106.517 112.378  0.00 97.00      PROA   
ATOM   2271  HB2 SER P 143     -27.968-106.177 114.074  0.00 97.00      PROA   
ATOM   2272  OG  SER P 143     -26.199-105.327 113.455  0.00 97.00      PROA   
ATOM   2273  HG1 SER P 143     -25.801-105.036 112.632  0.00 97.00      PROA   
ATOM   2274  C   SER P 143     -28.066-104.107 111.327  0.00 97.00      PROA   
ATOM   2275  O   SER P 143     -28.676-104.554 110.358  0.00 97.00      PROA   
ATOM   2276  N   GLY P 144     -27.038-103.230 111.175  0.00 97.00      PROA   
ATOM   2277  HN  GLY P 144     -26.577-102.837 111.971  0.00 97.00      PROA   
ATOM   2278  CA  GLY P 144     -26.493-102.838 109.884  0.00 97.00      PROA   
ATOM   2279  HA1 GLY P 144     -27.067-103.275 109.084  0.00 97.00      PROA   
ATOM   2280  HA2 GLY P 144     -25.459-103.153 109.873  0.00 97.00      PROA   
ATOM   2281  C   GLY P 144     -26.500-101.348 109.699  0.00 97.00      PROA   
ATOM   2282  O   GLY P 144     -26.440-100.589 110.658  0.00 97.00      PROA   
ATOM   2283  N   THR P 145     -26.539-100.883 108.429  0.00 97.00      PROA   
ATOM   2284  HN  THR P 145     -26.691-101.522 107.675  0.00 97.00      PROA   
ATOM   2285  CA  THR P 145     -26.426 -99.475 108.086  0.00 97.00      PROA   
ATOM   2286  HA  THR P 145     -25.968 -98.962 108.917  0.00 97.00      PROA   
ATOM   2287  CB  THR P 145     -25.506 -99.192 106.892  0.00 97.00      PROA   
ATOM   2288  HB  THR P 145     -24.503 -99.609 107.139  0.00 97.00      PROA   
ATOM   2289  OG1 THR P 145     -25.322 -97.798 106.661  0.00 97.00      PROA   
ATOM   2290  HG1 THR P 145     -25.945 -97.556 105.965  0.00 97.00      PROA   
ATOM   2291  CG2 THR P 145     -25.984 -99.848 105.582  0.00 97.00      PROA   
ATOM   2292 HG21 THR P 145     -26.962 -99.432 105.260  0.00 97.00      PROA   
ATOM   2293 HG22 THR P 145     -26.082-100.945 105.701  0.00 97.00      PROA   
ATOM   2294 HG23 THR P 145     -25.249 -99.648 104.772  0.00 97.00      PROA   
ATOM   2295  C   THR P 145     -27.799 -98.868 107.918  0.00 97.00      PROA   
ATOM   2296  O   THR P 145     -28.634 -99.368 107.178  0.00 97.00      PROA   
ATOM   2297  N   TYR P 146     -28.057 -97.749 108.625  0.00 97.00      PROA   
ATOM   2298  HN  TYR P 146     -27.365 -97.375 109.240  0.00 97.00      PROA   
ATOM   2299  CA  TYR P 146     -29.307 -97.025 108.575  0.00 97.00      PROA   
ATOM   2300  HA  TYR P 146     -30.022 -97.583 107.992  0.00 97.00      PROA   
ATOM   2301  CB  TYR P 146     -29.913 -96.727 109.968  0.00 97.00      PROA   
ATOM   2302  HB1 TYR P 146     -30.704 -95.952 109.886  0.00 97.00      PROA   
ATOM   2303  HB2 TYR P 146     -29.126 -96.352 110.658  0.00 97.00      PROA   
ATOM   2304  CG  TYR P 146     -30.559 -97.932 110.592  0.00 97.00      PROA   
ATOM   2305  CD1 TYR P 146     -29.798 -98.888 111.284  0.00 97.00      PROA   
ATOM   2306  HD1 TYR P 146     -28.720 -98.813 111.288  0.00 97.00      PROA   
ATOM   2307  CE1 TYR P 146     -30.431 -99.909 112.002  0.00 97.00      PROA   
ATOM   2308  HE1 TYR P 146     -29.839-100.640 112.528  0.00 97.00      PROA   
ATOM   2309  CZ  TYR P 146     -31.828 -99.967 112.056  0.00 97.00      PROA   
ATOM   2310  OH  TYR P 146     -32.465-100.977 112.800  0.00 97.00      PROA   
ATOM   2311  HH  TYR P 146     -31.768-101.526 113.174  0.00 97.00      PROA   
ATOM   2312  CD2 TYR P 146     -31.963 -98.033 110.613  0.00 97.00      PROA   
ATOM   2313  HD2 TYR P 146     -32.559 -97.293 110.100  0.00 97.00      PROA   
ATOM   2314  CE2 TYR P 146     -32.594 -99.044 111.345  0.00 97.00      PROA   
ATOM   2315  HE2 TYR P 146     -33.670 -99.095 111.389  0.00 97.00      PROA   
ATOM   2316  C   TYR P 146     -29.102 -95.701 107.884  0.00 97.00      PROA   
ATOM   2317  O   TYR P 146     -28.077 -95.051 108.043  0.00 97.00      PROA   
ATOM   2318  N   HSD P 147     -30.100 -95.266 107.088  0.00 97.00      PROA   
ATOM   2319  HN  HSD P 147     -30.938 -95.799 106.995  0.00 97.00      PROA   
ATOM   2320  CA  HSD P 147     -30.045 -94.005 106.376  0.00 97.00      PROA   
ATOM   2321  HA  HSD P 147     -29.389 -93.318 106.893  0.00 97.00      PROA   
ATOM   2322  CB  HSD P 147     -29.612 -94.162 104.891  0.00 97.00      PROA   
ATOM   2323  HB1 HSD P 147     -29.455 -93.155 104.448  0.00 97.00      PROA   
ATOM   2324  HB2 HSD P 147     -30.405 -94.666 104.302  0.00 97.00      PROA   
ATOM   2325  ND1 HSD P 147     -27.190 -94.519 104.161  0.00 97.00      PROA   
ATOM   2326  HD1 HSD P 147     -26.997 -93.568 103.913  0.00 97.00      PROA   
ATOM   2327  CG  HSD P 147     -28.368 -94.992 104.701  0.00 97.00      PROA   
ATOM   2328  CE1 HSD P 147     -26.360 -95.583 104.031  0.00 97.00      PROA   
ATOM   2329  HE1 HSD P 147     -25.347 -95.503 103.636  0.00 97.00      PROA   
ATOM   2330  NE2 HSD P 147     -26.925 -96.705 104.430  0.00 97.00      PROA   
ATOM   2331  CD2 HSD P 147     -28.189 -96.335 104.847  0.00 97.00      PROA   
ATOM   2332  HD2 HSD P 147     -28.876 -97.088 105.214  0.00 97.00      PROA   
ATOM   2333  C   HSD P 147     -31.446 -93.447 106.408  0.00 97.00      PROA   
ATOM   2334  O   HSD P 147     -32.398 -94.178 106.659  0.00 97.00      PROA   
ATOM   2335  N   CYS P 148     -31.626 -92.131 106.154  0.00 97.00      PROA   
ATOM   2336  HN  CYS P 148     -30.858 -91.495 106.091  0.00 97.00      PROA   
ATOM   2337  CA  CYS P 148     -32.948 -91.577 105.961  0.00 97.00      PROA   
ATOM   2338  HA  CYS P 148     -33.604 -92.379 105.670  0.00 97.00      PROA   
ATOM   2339  CB  CYS P 148     -33.558 -90.932 107.238  0.00 97.00      PROA   
ATOM   2340  HB1 CYS P 148     -33.534 -91.703 108.039  0.00 97.00      PROA   
ATOM   2341  HB2 CYS P 148     -34.631 -90.713 107.048  0.00 97.00      PROA   
ATOM   2342  SG  CYS P 148     -32.710 -89.434 107.845  0.00 97.00      PROA   
ATOM   2343  C   CYS P 148     -32.967 -90.612 104.799  0.00 97.00      PROA   
ATOM   2344  O   CYS P 148     -31.933 -90.141 104.335  0.00 97.00      PROA   
ATOM   2345  N   SER P 149     -34.180 -90.303 104.288  0.00 97.00      PROA   
ATOM   2346  HN  SER P 149     -35.003 -90.747 104.637  0.00 97.00      PROA   
ATOM   2347  CA  SER P 149     -34.354 -89.285 103.273  0.00 97.00      PROA   
ATOM   2348  HA  SER P 149     -33.578 -88.548 103.414  0.00 97.00      PROA   
ATOM   2349  CB  SER P 149     -34.335 -89.796 101.797  0.00 97.00      PROA   
ATOM   2350  HB1 SER P 149     -33.416 -90.403 101.656  0.00 97.00      PROA   
ATOM   2351  HB2 SER P 149     -34.287 -88.934 101.099  0.00 97.00      PROA   
ATOM   2352  OG  SER P 149     -35.466 -90.591 101.441  0.00 97.00      PROA   
ATOM   2353  HG1 SER P 149     -36.247 -90.138 101.767  0.00 97.00      PROA   
ATOM   2354  C   SER P 149     -35.668 -88.601 103.518  0.00 97.00      PROA   
ATOM   2355  O   SER P 149     -36.602 -89.213 104.018  0.00 97.00      PROA   
ATOM   2356  N   GLY P 150     -35.766 -87.308 103.143  0.00 97.00      PROA   
ATOM   2357  HN  GLY P 150     -34.978 -86.851 102.738  0.00 97.00      PROA   
ATOM   2358  CA  GLY P 150     -37.000 -86.548 103.187  0.00 97.00      PROA   
ATOM   2359  HA1 GLY P 150     -37.018 -85.985 104.107  0.00 97.00      PROA   
ATOM   2360  HA2 GLY P 150     -37.849 -87.206 103.055  0.00 97.00      PROA   
ATOM   2361  C   GLY P 150     -36.988 -85.585 102.043  0.00 97.00      PROA   
ATOM   2362  O   GLY P 150     -36.032 -85.534 101.282  0.00 97.00      PROA   
ATOM   2363  N   MET P 151     -38.062 -84.785 101.894  0.00 97.00      PROA   
ATOM   2364  HN  MET P 151     -38.866 -84.908 102.474  0.00 97.00      PROA   
ATOM   2365  CA  MET P 151     -38.236 -83.836 100.820  0.00 97.00      PROA   
ATOM   2366  HA  MET P 151     -37.362 -83.823 100.187  0.00 97.00      PROA   
ATOM   2367  CB  MET P 151     -39.492 -84.223  99.992  0.00 97.00      PROA   
ATOM   2368  HB1 MET P 151     -40.401 -83.721 100.377  0.00 97.00      PROA   
ATOM   2369  HB2 MET P 151     -39.663 -85.316 100.148  0.00 97.00      PROA   
ATOM   2370  CG  MET P 151     -39.371 -84.031  98.468  0.00 97.00      PROA   
ATOM   2371  HG1 MET P 151     -40.291 -84.460  98.010  0.00 97.00      PROA   
ATOM   2372  HG2 MET P 151     -38.512 -84.635  98.101  0.00 97.00      PROA   
ATOM   2373  SD  MET P 151     -39.193 -82.312  97.911  0.00 97.00      PROA   
ATOM   2374  CE  MET P 151     -39.352 -82.698  96.146  0.00 97.00      PROA   
ATOM   2375  HE1 MET P 151     -40.363 -83.101  95.923  0.00 97.00      PROA   
ATOM   2376  HE2 MET P 151     -38.603 -83.456  95.829  0.00 97.00      PROA   
ATOM   2377  HE3 MET P 151     -39.204 -81.787  95.527  0.00 97.00      PROA   
ATOM   2378  C   MET P 151     -38.413 -82.461 101.447  0.00 97.00      PROA   
ATOM   2379  O   MET P 151     -39.096 -82.303 102.455  0.00 97.00      PROA   
ATOM   2380  N   GLY P 152     -37.775 -81.425 100.852  0.00 97.00      PROA   
ATOM   2381  HN  GLY P 152     -37.157 -81.621 100.094  0.00 97.00      PROA   
ATOM   2382  CA  GLY P 152     -38.009 -80.023 101.183  0.00 97.00      PROA   
ATOM   2383  HA1 GLY P 152     -37.130 -79.625 101.660  0.00 97.00      PROA   
ATOM   2384  HA2 GLY P 152     -38.896 -79.933 101.795  0.00 97.00      PROA   
ATOM   2385  C   GLY P 152     -38.273 -79.246  99.924  0.00 97.00      PROA   
ATOM   2386  O   GLY P 152     -39.416 -78.954  99.589  0.00 97.00      PROA   
ATOM   2387  N   LYS P 153     -37.207 -78.867  99.188  0.00 97.00      PROA   
ATOM   2388  HN  LYS P 153     -36.280 -78.963  99.547  0.00 97.00      PROA   
ATOM   2389  CA  LYS P 153     -37.324 -78.366  97.828  0.00 97.00      PROA   
ATOM   2390  HA  LYS P 153     -38.366 -78.326  97.555  0.00 97.00      PROA   
ATOM   2391  CB  LYS P 153     -36.715 -76.948  97.670  0.00 97.00      PROA   
ATOM   2392  HB1 LYS P 153     -36.506 -76.729  96.600  0.00 97.00      PROA   
ATOM   2393  HB2 LYS P 153     -35.747 -76.909  98.214  0.00 97.00      PROA   
ATOM   2394  CG  LYS P 153     -37.637 -75.823  98.185  0.00 97.00      PROA   
ATOM   2395  HG1 LYS P 153     -37.088 -74.858  98.105  0.00 97.00      PROA   
ATOM   2396  HG2 LYS P 153     -37.871 -75.991  99.259  0.00 97.00      PROA   
ATOM   2397  CD  LYS P 153     -38.943 -75.732  97.376  0.00 97.00      PROA   
ATOM   2398  HD1 LYS P 153     -39.542 -76.651  97.562  0.00 97.00      PROA   
ATOM   2399  HD2 LYS P 153     -38.674 -75.710  96.295  0.00 97.00      PROA   
ATOM   2400  CE  LYS P 153     -39.809 -74.512  97.708  0.00 97.00      PROA   
ATOM   2401  HE1 LYS P 153     -39.265 -73.570  97.487  0.00 97.00      PROA   
ATOM   2402  HE2 LYS P 153     -40.107 -74.523  98.778  0.00 97.00      PROA   
ATOM   2403  NZ  LYS P 153     -41.044 -74.537  96.887  0.00 97.00      PROA   
ATOM   2404  HZ1 LYS P 153     -41.570 -75.411  97.091  0.00 97.00      PROA   
ATOM   2405  HZ2 LYS P 153     -40.786 -74.525  95.879  0.00 97.00      PROA   
ATOM   2406  HZ3 LYS P 153     -41.639 -73.714  97.103  0.00 97.00      PROA   
ATOM   2407  C   LYS P 153     -36.745 -79.329  96.817  0.00 97.00      PROA   
ATOM   2408  O   LYS P 153     -36.849 -79.120  95.609  0.00 97.00      PROA   
ATOM   2409  N   HSD P 154     -36.187 -80.452  97.303  0.00 97.00      PROA   
ATOM   2410  HN  HSD P 154     -36.094 -80.583  98.285  0.00 97.00      PROA   
ATOM   2411  CA  HSD P 154     -35.806 -81.592  96.511  0.00 97.00      PROA   
ATOM   2412  HA  HSD P 154     -36.615 -81.833  95.836  0.00 97.00      PROA   
ATOM   2413  CB  HSD P 154     -34.486 -81.398  95.721  0.00 97.00      PROA   
ATOM   2414  HB1 HSD P 154     -33.676 -81.096  96.421  0.00 97.00      PROA   
ATOM   2415  HB2 HSD P 154     -34.630 -80.566  94.998  0.00 97.00      PROA   
ATOM   2416  ND1 HSD P 154     -32.946 -83.368  95.220  0.00 97.00      PROA   
ATOM   2417  HD1 HSD P 154     -32.354 -83.265  96.021  0.00 97.00      PROA   
ATOM   2418  CG  HSD P 154     -34.069 -82.617  94.941  0.00 97.00      PROA   
ATOM   2419  CE1 HSD P 154     -32.918 -84.382  94.322  0.00 97.00      PROA   
ATOM   2420  HE1 HSD P 154     -32.131 -85.135  94.311  0.00 97.00      PROA   
ATOM   2421  NE2 HSD P 154     -33.943 -84.342  93.493  0.00 97.00      PROA   
ATOM   2422  CD2 HSD P 154     -34.659 -83.220  93.872  0.00 97.00      PROA   
ATOM   2423  HD2 HSD P 154     -35.553 -82.943  93.328  0.00 97.00      PROA   
ATOM   2424  C   HSD P 154     -35.687 -82.691  97.536  0.00 97.00      PROA   
ATOM   2425  O   HSD P 154     -35.758 -82.424  98.734  0.00 97.00      PROA   
ATOM   2426  N   ARG P 155     -35.531 -83.971  97.119  0.00 97.00      PROA   
ATOM   2427  HN  ARG P 155     -35.497 -84.199  96.148  0.00 97.00      PROA   
ATOM   2428  CA  ARG P 155     -35.184 -85.025  98.052  0.00 97.00      PROA   
ATOM   2429  HA  ARG P 155     -35.871 -84.937  98.882  0.00 97.00      PROA   
ATOM   2430  CB  ARG P 155     -35.366 -86.464  97.502  0.00 97.00      PROA   
ATOM   2431  HB1 ARG P 155     -36.457 -86.634  97.350  0.00 97.00      PROA   
ATOM   2432  HB2 ARG P 155     -35.036 -87.184  98.283  0.00 97.00      PROA   
ATOM   2433  CG  ARG P 155     -34.639 -86.753  96.169  0.00 97.00      PROA   
ATOM   2434  HG1 ARG P 155     -33.821 -86.016  96.042  0.00 97.00      PROA   
ATOM   2435  HG2 ARG P 155     -35.339 -86.608  95.317  0.00 97.00      PROA   
ATOM   2436  CD  ARG P 155     -33.975 -88.137  96.079  0.00 97.00      PROA   
ATOM   2437  HD1 ARG P 155     -33.154 -88.197  96.830  0.00 97.00      PROA   
ATOM   2438  HD2 ARG P 155     -33.563 -88.313  95.061  0.00 97.00      PROA   
ATOM   2439  NE  ARG P 155     -35.029 -89.162  96.362  0.00 97.00      PROA   
ATOM   2440  HE  ARG P 155     -35.981 -88.912  96.215  0.00 97.00      PROA   
ATOM   2441  CZ  ARG P 155     -34.794 -90.335  96.987  0.00 97.00      PROA   
ATOM   2442  NH1 ARG P 155     -33.560 -90.812  97.200  0.00 97.00      PROA   
ATOM   2443 HH11 ARG P 155     -32.785 -90.330  96.805  0.00 97.00      PROA   
ATOM   2444 HH12 ARG P 155     -33.466 -91.696  97.651  0.00 97.00      PROA   
ATOM   2445  NH2 ARG P 155     -35.834 -91.068  97.425  0.00 97.00      PROA   
ATOM   2446 HH21 ARG P 155     -36.761 -90.732  97.291  0.00 97.00      PROA   
ATOM   2447 HH22 ARG P 155     -35.645 -91.897  97.945  0.00 97.00      PROA   
ATOM   2448  C   ARG P 155     -33.781 -84.861  98.626  0.00 97.00      PROA   
ATOM   2449  O   ARG P 155     -32.820 -84.585  97.912  0.00 97.00      PROA   
ATOM   2450  N   TYR P 156     -33.639 -85.035  99.953  0.00 97.00      PROA   
ATOM   2451  HN  TYR P 156     -34.440 -85.206 100.525  0.00 97.00      PROA   
ATOM   2452  CA  TYR P 156     -32.381 -84.925 100.656  0.00 97.00      PROA   
ATOM   2453  HA  TYR P 156     -31.574 -84.742  99.961  0.00 97.00      PROA   
ATOM   2454  CB  TYR P 156     -32.414 -83.817 101.747  0.00 97.00      PROA   
ATOM   2455  HB1 TYR P 156     -31.415 -83.679 102.207  0.00 97.00      PROA   
ATOM   2456  HB2 TYR P 156     -33.137 -84.109 102.538  0.00 97.00      PROA   
ATOM   2457  CG  TYR P 156     -32.865 -82.485 101.194  0.00 97.00      PROA   
ATOM   2458  CD1 TYR P 156     -32.311 -81.953 100.014  0.00 97.00      PROA   
ATOM   2459  HD1 TYR P 156     -31.549 -82.502  99.482  0.00 97.00      PROA   
ATOM   2460  CE1 TYR P 156     -32.759 -80.730  99.500  0.00 97.00      PROA   
ATOM   2461  HE1 TYR P 156     -32.338 -80.347  98.582  0.00 97.00      PROA   
ATOM   2462  CZ  TYR P 156     -33.755 -80.013 100.173  0.00 97.00      PROA   
ATOM   2463  OH  TYR P 156     -34.208 -78.779  99.665  0.00 97.00      PROA   
ATOM   2464  HH  TYR P 156     -33.549 -78.461  99.045  0.00 97.00      PROA   
ATOM   2465  CD2 TYR P 156     -33.848 -81.739 101.871  0.00 97.00      PROA   
ATOM   2466  HD2 TYR P 156     -34.275 -82.121 102.786  0.00 97.00      PROA   
ATOM   2467  CE2 TYR P 156     -34.289 -80.512 101.365  0.00 97.00      PROA   
ATOM   2468  HE2 TYR P 156     -35.033 -79.946 101.904  0.00 97.00      PROA   
ATOM   2469  C   TYR P 156     -32.134 -86.262 101.312  0.00 97.00      PROA   
ATOM   2470  O   TYR P 156     -33.065 -86.893 101.796  0.00 97.00      PROA   
ATOM   2471  N   THR P 157     -30.865 -86.733 101.322  0.00 97.00      PROA   
ATOM   2472  HN  THR P 157     -30.133 -86.223 100.880  0.00 97.00      PROA   
ATOM   2473  CA  THR P 157     -30.452 -87.999 101.906  0.00 97.00      PROA   
ATOM   2474  HA  THR P 157     -31.305 -88.511 102.333  0.00 97.00      PROA   
ATOM   2475  CB  THR P 157     -29.756 -88.933 100.916  0.00 97.00      PROA   
ATOM   2476  HB  THR P 157     -29.215 -89.759 101.439  0.00 97.00      PROA   
ATOM   2477  OG1 THR P 157     -28.840 -88.225 100.085  0.00 97.00      PROA   
ATOM   2478  HG1 THR P 157     -28.136 -87.916 100.659  0.00 97.00      PROA   
ATOM   2479  CG2 THR P 157     -30.808 -89.570  99.995  0.00 97.00      PROA   
ATOM   2480 HG21 THR P 157     -31.378 -88.784  99.457  0.00 97.00      PROA   
ATOM   2481 HG22 THR P 157     -31.509 -90.195 100.583  0.00 97.00      PROA   
ATOM   2482 HG23 THR P 157     -30.303 -90.218  99.245  0.00 97.00      PROA   
ATOM   2483  C   THR P 157     -29.481 -87.717 103.028  0.00 97.00      PROA   
ATOM   2484  O   THR P 157     -28.622 -86.846 102.911  0.00 97.00      PROA   
ATOM   2485  N   SER P 158     -29.589 -88.461 104.153  0.00 97.00      PROA   
ATOM   2486  HN  SER P 158     -30.316 -89.142 104.256  0.00 97.00      PROA   
ATOM   2487  CA  SER P 158     -28.680 -88.331 105.276  0.00 97.00      PROA   
ATOM   2488  HA  SER P 158     -28.467 -87.282 105.410  0.00 97.00      PROA   
ATOM   2489  CB  SER P 158     -29.288 -88.874 106.604  0.00 97.00      PROA   
ATOM   2490  HB1 SER P 158     -30.297 -88.427 106.723  0.00 97.00      PROA   
ATOM   2491  HB2 SER P 158     -28.675 -88.556 107.472  0.00 97.00      PROA   
ATOM   2492  OG  SER P 158     -29.417 -90.296 106.635  0.00 97.00      PROA   
ATOM   2493  HG1 SER P 158     -28.537 -90.656 106.797  0.00 97.00      PROA   
ATOM   2494  C   SER P 158     -27.369 -89.048 105.031  0.00 97.00      PROA   
ATOM   2495  O   SER P 158     -27.215 -89.832 104.097  0.00 97.00      PROA   
ATOM   2496  N   ALA P 159     -26.398 -88.830 105.945  0.00 97.00      PROA   
ATOM   2497  HN  ALA P 159     -26.479 -88.091 106.611  0.00 97.00      PROA   
ATOM   2498  CA  ALA P 159     -25.298 -89.746 106.165  0.00 97.00      PROA   
ATOM   2499  HA  ALA P 159     -24.771 -89.855 105.226  0.00 97.00      PROA   
ATOM   2500  CB  ALA P 159     -24.331 -89.190 107.230  0.00 97.00      PROA   
ATOM   2501  HB1 ALA P 159     -24.849 -89.069 108.206  0.00 97.00      PROA   
ATOM   2502  HB2 ALA P 159     -23.952 -88.192 106.916  0.00 97.00      PROA   
ATOM   2503  HB3 ALA P 159     -23.461 -89.863 107.373  0.00 97.00      PROA   
ATOM   2504  C   ALA P 159     -25.793 -91.126 106.597  0.00 97.00      PROA   
ATOM   2505  O   ALA P 159     -26.844 -91.253 107.223  0.00 97.00      PROA   
ATOM   2506  N   GLY P 160     -25.052 -92.206 106.247  0.00 97.00      PROA   
ATOM   2507  HN  GLY P 160     -24.201 -92.093 105.741  0.00 97.00      PROA   
ATOM   2508  CA  GLY P 160     -25.355 -93.552 106.708  0.00 97.00      PROA   
ATOM   2509  HA1 GLY P 160     -24.904 -94.247 106.016  0.00 97.00      PROA   
ATOM   2510  HA2 GLY P 160     -26.424 -93.681 106.793  0.00 97.00      PROA   
ATOM   2511  C   GLY P 160     -24.719 -93.794 108.044  0.00 97.00      PROA   
ATOM   2512  O   GLY P 160     -23.546 -93.485 108.234  0.00 97.00      PROA   
ATOM   2513  N   ILE P 161     -25.475 -94.390 108.993  0.00 97.00      PROA   
ATOM   2514  HN  ILE P 161     -26.424 -94.632 108.795  0.00 97.00      PROA   
ATOM   2515  CA  ILE P 161     -24.996 -94.674 110.331  0.00 97.00      PROA   
ATOM   2516  HA  ILE P 161     -23.963 -94.373 110.419  0.00 97.00      PROA   
ATOM   2517  CB  ILE P 161     -25.794 -93.961 111.427  0.00 97.00      PROA   
ATOM   2518  HB  ILE P 161     -26.851 -94.318 111.396  0.00 97.00      PROA   
ATOM   2519  CG2 ILE P 161     -25.208 -94.303 112.818  0.00 97.00      PROA   
ATOM   2520 HG21 ILE P 161     -24.122 -94.074 112.848  0.00 97.00      PROA   
ATOM   2521 HG22 ILE P 161     -25.353 -95.373 113.071  0.00 97.00      PROA   
ATOM   2522 HG23 ILE P 161     -25.710 -93.693 113.598  0.00 97.00      PROA   
ATOM   2523  CG1 ILE P 161     -25.845 -92.422 111.207  0.00 97.00      PROA   
ATOM   2524 HG11 ILE P 161     -26.486 -91.986 112.006  0.00 97.00      PROA   
ATOM   2525 HG12 ILE P 161     -26.343 -92.202 110.239  0.00 97.00      PROA   
ATOM   2526  CD  ILE P 161     -24.483 -91.713 111.244  0.00 97.00      PROA   
ATOM   2527  HD1 ILE P 161     -23.809 -92.102 110.453  0.00 97.00      PROA   
ATOM   2528  HD2 ILE P 161     -23.984 -91.849 112.227  0.00 97.00      PROA   
ATOM   2529  HD3 ILE P 161     -24.614 -90.622 111.080  0.00 97.00      PROA   
ATOM   2530  C   ILE P 161     -25.053 -96.174 110.531  0.00 97.00      PROA   
ATOM   2531  O   ILE P 161     -26.114 -96.788 110.475  0.00 97.00      PROA   
ATOM   2532  N   SER P 162     -23.885 -96.809 110.774  0.00 97.00      PROA   
ATOM   2533  HN  SER P 162     -23.023 -96.307 110.789  0.00 97.00      PROA   
ATOM   2534  CA  SER P 162     -23.787 -98.243 110.964  0.00 97.00      PROA   
ATOM   2535  HA  SER P 162     -24.588 -98.726 110.425  0.00 97.00      PROA   
ATOM   2536  CB  SER P 162     -22.452 -98.813 110.418  0.00 97.00      PROA   
ATOM   2537  HB1 SER P 162     -22.417 -98.642 109.320  0.00 97.00      PROA   
ATOM   2538  HB2 SER P 162     -22.385 -99.908 110.596  0.00 97.00      PROA   
ATOM   2539  OG  SER P 162     -21.326 -98.158 110.999  0.00 97.00      PROA   
ATOM   2540  HG1 SER P 162     -21.457 -98.212 111.951  0.00 97.00      PROA   
ATOM   2541  C   SER P 162     -23.910 -98.630 112.424  0.00 97.00      PROA   
ATOM   2542  O   SER P 162     -23.085 -98.242 113.250  0.00 97.00      PROA   
ATOM   2543  N   VAL P 163     -24.931 -99.449 112.770  0.00 97.00      PROA   
ATOM   2544  HN  VAL P 163     -25.604 -99.742 112.093  0.00 97.00      PROA   
ATOM   2545  CA  VAL P 163     -25.109 -99.964 114.114  0.00 97.00      PROA   
ATOM   2546  HA  VAL P 163     -24.341 -99.550 114.748  0.00 97.00      PROA   
ATOM   2547  CB  VAL P 163     -26.446 -99.617 114.768  0.00 97.00      PROA   
ATOM   2548  HB  VAL P 163     -26.416 -99.929 115.839  0.00 97.00      PROA   
ATOM   2549  CG1 VAL P 163     -26.629 -98.087 114.739  0.00 97.00      PROA   
ATOM   2550 HG11 VAL P 163     -26.738 -97.716 113.697  0.00 97.00      PROA   
ATOM   2551 HG12 VAL P 163     -25.764 -97.577 115.212  0.00 97.00      PROA   
ATOM   2552 HG13 VAL P 163     -27.549 -97.817 115.299  0.00 97.00      PROA   
ATOM   2553  CG2 VAL P 163     -27.638-100.325 114.096  0.00 97.00      PROA   
ATOM   2554 HG21 VAL P 163     -27.605-101.422 114.254  0.00 97.00      PROA   
ATOM   2555 HG22 VAL P 163     -27.641-100.122 113.006  0.00 97.00      PROA   
ATOM   2556 HG23 VAL P 163     -28.592 -99.949 114.525  0.00 97.00      PROA   
ATOM   2557  C   VAL P 163     -24.900-101.460 114.077  0.00 97.00      PROA   
ATOM   2558  O   VAL P 163     -25.357-102.152 113.174  0.00 97.00      PROA   
ATOM   2559  N   THR P 164     -24.162-102.005 115.066  0.00 97.00      PROA   
ATOM   2560  HN  THR P 164     -23.787-101.423 115.787  0.00 97.00      PROA   
ATOM   2561  CA  THR P 164     -23.869-103.430 115.115  0.00 97.00      PROA   
ATOM   2562  HA  THR P 164     -24.320-103.936 114.276  0.00 97.00      PROA   
ATOM   2563  CB  THR P 164     -22.378-103.740 115.062  0.00 97.00      PROA   
ATOM   2564  HB  THR P 164     -21.863-103.375 115.978  0.00 97.00      PROA   
ATOM   2565  OG1 THR P 164     -21.777-103.096 113.946  0.00 97.00      PROA   
ATOM   2566  HG1 THR P 164     -22.155-102.217 113.897  0.00 97.00      PROA   
ATOM   2567  CG2 THR P 164     -22.144-105.252 114.879  0.00 97.00      PROA   
ATOM   2568 HG21 THR P 164     -22.600-105.586 113.922  0.00 97.00      PROA   
ATOM   2569 HG22 THR P 164     -22.581-105.846 115.704  0.00 97.00      PROA   
ATOM   2570 HG23 THR P 164     -21.053-105.461 114.826  0.00 97.00      PROA   
ATOM   2571  C   THR P 164     -24.474-103.969 116.396  0.00 97.00      PROA   
ATOM   2572  O   THR P 164     -24.052-103.597 117.483  0.00 97.00      PROA   
ATOM   2573  N   VAL P 165     -25.493-104.859 116.305  0.00 97.00      PROA   
ATOM   2574  HN  VAL P 165     -25.830-105.113 115.398  0.00 97.00      PROA   
ATOM   2575  CA  VAL P 165     -26.231-105.421 117.440  0.00 97.00      PROA   
ATOM   2576  HA  VAL P 165     -26.240-104.666 118.211  0.00 97.00      PROA   
ATOM   2577  CB  VAL P 165     -27.697-105.688 117.061  0.00 97.00      PROA   
ATOM   2578  HB  VAL P 165     -27.733-106.434 116.237  0.00 97.00      PROA   
ATOM   2579  CG1 VAL P 165     -28.572-106.200 118.229  0.00 97.00      PROA   
ATOM   2580 HG11 VAL P 165     -28.394-105.595 119.143  0.00 97.00      PROA   
ATOM   2581 HG12 VAL P 165     -28.381-107.268 118.448  0.00 97.00      PROA   
ATOM   2582 HG13 VAL P 165     -29.645-106.111 117.965  0.00 97.00      PROA   
ATOM   2583  CG2 VAL P 165     -28.316-104.362 116.565  0.00 97.00      PROA   
ATOM   2584 HG21 VAL P 165     -27.808-103.971 115.662  0.00 97.00      PROA   
ATOM   2585 HG22 VAL P 165     -28.259-103.597 117.369  0.00 97.00      PROA   
ATOM   2586 HG23 VAL P 165     -29.386-104.521 116.314  0.00 97.00      PROA   
ATOM   2587  C   VAL P 165     -25.499-106.667 117.977  0.00 97.00      PROA   
ATOM   2588  O   VAL P 165     -24.480-107.061 117.420  0.00 97.00      PROA   
ATOM   2589  N   LYS P 166     -25.957-107.319 119.083  0.00 97.00      PROA   
ATOM   2590  HN  LYS P 166     -26.756-106.988 119.581  0.00 97.00      PROA   
ATOM   2591  CA  LYS P 166     -25.472-108.623 119.509  0.00 97.00      PROA   
ATOM   2592  HA  LYS P 166     -25.062-109.162 118.665  0.00 97.00      PROA   
ATOM   2593  CB  LYS P 166     -24.506-108.621 120.741  0.00 97.00      PROA   
ATOM   2594  HB1 LYS P 166     -24.076-109.638 120.870  0.00 97.00      PROA   
ATOM   2595  HB2 LYS P 166     -25.089-108.390 121.662  0.00 97.00      PROA   
ATOM   2596  CG  LYS P 166     -23.377-107.572 120.740  0.00 97.00      PROA   
ATOM   2597  HG1 LYS P 166     -22.890-107.579 121.741  0.00 97.00      PROA   
ATOM   2598  HG2 LYS P 166     -23.877-106.585 120.648  0.00 97.00      PROA   
ATOM   2599  CD  LYS P 166     -22.282-107.796 119.673  0.00 97.00      PROA   
ATOM   2600  HD1 LYS P 166     -22.732-108.315 118.798  0.00 97.00      PROA   
ATOM   2601  HD2 LYS P 166     -21.515-108.485 120.089  0.00 97.00      PROA   
ATOM   2602  CE  LYS P 166     -21.574-106.523 119.174  0.00 97.00      PROA   
ATOM   2603  HE1 LYS P 166     -20.977-106.752 118.264  0.00 97.00      PROA   
ATOM   2604  HE2 LYS P 166     -20.916-106.082 119.950  0.00 97.00      PROA   
ATOM   2605  NZ  LYS P 166     -22.590-105.526 118.804  0.00 97.00      PROA   
ATOM   2606  HZ1 LYS P 166     -23.057-105.146 119.652  0.00 97.00      PROA   
ATOM   2607  HZ2 LYS P 166     -23.314-106.039 118.253  0.00 97.00      PROA   
ATOM   2608  HZ3 LYS P 166     -22.237-104.743 118.223  0.00 97.00      PROA   
ATOM   2609  C   LYS P 166     -26.704-109.344 119.995  0.00 97.00      PROA   
ATOM   2610  O   LYS P 166     -27.598-108.712 120.550  0.00 97.00      PROA   
ATOM   2611  N   GLU P 167     -26.716-110.697 119.843  0.00  0.00      PROA   
ATOM   2612  HN  GLU P 167     -25.989-111.162 119.345  0.00  0.00      PROA   
ATOM   2613  CA  GLU P 167     -27.653-111.581 120.506  0.00  0.00      PROA   
ATOM   2614  HA  GLU P 167     -28.301-110.997 121.144  0.00  0.00      PROA   
ATOM   2615  CB  GLU P 167     -28.525-112.470 119.564  0.00  0.00      PROA   
ATOM   2616  HB1 GLU P 167     -28.832-111.863 118.686  0.00  0.00      PROA   
ATOM   2617  HB2 GLU P 167     -29.448-112.694 120.145  0.00  0.00      PROA   
ATOM   2618  CG  GLU P 167     -27.944-113.827 119.091  0.00  0.00      PROA   
ATOM   2619  HG1 GLU P 167     -27.574-114.427 119.949  0.00  0.00      PROA   
ATOM   2620  HG2 GLU P 167     -27.098-113.649 118.395  0.00  0.00      PROA   
ATOM   2621  CD  GLU P 167     -29.027-114.675 118.411  0.00  0.00      PROA   
ATOM   2622  OE1 GLU P 167     -30.089-114.903 119.051  0.00  0.00      PROA   
ATOM   2623  OE2 GLU P 167     -28.799-115.125 117.258  0.00  0.00      PROA   
ATOM   2624  C   GLU P 167     -26.767-112.442 121.365  0.00  0.00      PROA   
ATOM   2625  O   GLU P 167     -25.631-112.741 120.996  0.00  0.00      PROA   
ATOM   2626  N   LEU P 168     -27.263-112.810 122.571  0.00  0.00      PROA   
ATOM   2627  HN  LEU P 168     -28.188-112.556 122.844  0.00  0.00      PROA   
ATOM   2628  CA  LEU P 168     -26.512-113.541 123.569  0.00  0.00      PROA   
ATOM   2629  HA  LEU P 168     -25.591-112.995 123.714  0.00  0.00      PROA   
ATOM   2630  CB  LEU P 168     -27.238-113.624 124.941  0.00  0.00      PROA   
ATOM   2631  HB1 LEU P 168     -26.584-114.197 125.640  0.00  0.00      PROA   
ATOM   2632  HB2 LEU P 168     -28.191-114.186 124.835  0.00  0.00      PROA   
ATOM   2633  CG  LEU P 168     -27.538-112.271 125.651  0.00  0.00      PROA   
ATOM   2634  HG  LEU P 168     -27.728-112.530 126.720  0.00  0.00      PROA   
ATOM   2635  CD1 LEU P 168     -26.338-111.302 125.650  0.00  0.00      PROA   
ATOM   2636 HD11 LEU P 168     -26.124-110.946 124.620  0.00  0.00      PROA   
ATOM   2637 HD12 LEU P 168     -25.434-111.807 126.049  0.00  0.00      PROA   
ATOM   2638 HD13 LEU P 168     -26.560-110.419 126.286  0.00  0.00      PROA   
ATOM   2639  CD2 LEU P 168     -28.828-111.584 125.157  0.00  0.00      PROA   
ATOM   2640 HD21 LEU P 168     -29.681-112.294 125.193  0.00  0.00      PROA   
ATOM   2641 HD22 LEU P 168     -28.707-111.221 124.117  0.00  0.00      PROA   
ATOM   2642 HD23 LEU P 168     -29.067-110.712 125.802  0.00  0.00      PROA   
ATOM   2643  C   LEU P 168     -26.111-114.944 123.153  0.00  0.00      PROA   
ATOM   2644  O   LEU P 168     -24.956-115.323 123.340  0.00  0.00      PROA   
ATOM   2645  N   PHE P 169     -27.043-115.740 122.572  0.00  0.00      PROA   
ATOM   2646  HN  PHE P 169     -27.973-115.427 122.395  0.00  0.00      PROA   
ATOM   2647  CA  PHE P 169     -26.753-117.112 122.208  0.00  0.00      PROA   
ATOM   2648  HA  PHE P 169     -25.800-117.104 121.697  0.00  0.00      PROA   
ATOM   2649  CB  PHE P 169     -26.657-118.094 123.427  0.00  0.00      PROA   
ATOM   2650  HB1 PHE P 169     -25.771-117.808 124.034  0.00  0.00      PROA   
ATOM   2651  HB2 PHE P 169     -26.486-119.136 123.088  0.00  0.00      PROA   
ATOM   2652  CG  PHE P 169     -27.858-118.094 124.352  0.00  0.00      PROA   
ATOM   2653  CD1 PHE P 169     -27.930-117.204 125.441  0.00  0.00      PROA   
ATOM   2654  HD1 PHE P 169     -27.149-116.473 125.585  0.00  0.00      PROA   
ATOM   2655  CE1 PHE P 169     -28.990-117.268 126.354  0.00  0.00      PROA   
ATOM   2656  HE1 PHE P 169     -29.032-116.575 127.182  0.00  0.00      PROA   
ATOM   2657  CZ  PHE P 169     -29.985-118.240 126.202  0.00  0.00      PROA   
ATOM   2658  HZ  PHE P 169     -30.803-118.291 126.906  0.00  0.00      PROA   
ATOM   2659  CD2 PHE P 169     -28.857-119.076 124.225  0.00  0.00      PROA   
ATOM   2660  HD2 PHE P 169     -28.794-119.798 123.428  0.00  0.00      PROA   
ATOM   2661  CE2 PHE P 169     -29.918-119.147 125.137  0.00  0.00      PROA   
ATOM   2662  HE2 PHE P 169     -30.680-119.904 125.021  0.00  0.00      PROA   
ATOM   2663  C   PHE P 169     -27.804-117.553 121.209  0.00  0.00      PROA   
ATOM   2664  O   PHE P 169     -28.867-116.940 121.169  0.00  0.00      PROA   
ATOM   2665  N   PRO P 170     -27.596-118.563 120.359  0.00  0.00      PROA   
ATOM   2666  CD  PRO P 170     -26.305-119.220 120.145  0.00  0.00      PROA   
ATOM   2667  HD1 PRO P 170     -25.765-119.417 121.093  0.00  0.00      PROA   
ATOM   2668  HD2 PRO P 170     -25.690-118.568 119.488  0.00  0.00      PROA   
ATOM   2669  CA  PRO P 170     -28.623-119.101 119.471  0.00  0.00      PROA   
ATOM   2670  HA  PRO P 170     -29.009-118.293 118.865  0.00  0.00      PROA   
ATOM   2671  CB  PRO P 170     -27.891-120.148 118.613  0.00  0.00      PROA   
ATOM   2672  HB1 PRO P 170     -27.556-119.662 117.670  0.00  0.00      PROA   
ATOM   2673  HB2 PRO P 170     -28.509-121.030 118.353  0.00  0.00      PROA   
ATOM   2674  CG  PRO P 170     -26.653-120.526 119.433  0.00  0.00      PROA   
ATOM   2675  HG1 PRO P 170     -26.928-121.296 120.186  0.00  0.00      PROA   
ATOM   2676  HG2 PRO P 170     -25.823-120.904 118.804  0.00  0.00      PROA   
ATOM   2677  C   PRO P 170     -29.789-119.705 120.227  0.00  0.00      PROA   
ATOM   2678  O   PRO P 170     -29.564-120.502 121.137  0.00  0.00      PROA   
ATOM   2679  N   ALA P 171     -31.038-119.332 119.845  0.00  0.00      PROA   
ATOM   2680  HN  ALA P 171     -31.163-118.679 119.101  0.00  0.00      PROA   
ATOM   2681  CA  ALA P 171     -32.272-119.826 120.423  0.00  0.00      PROA   
ATOM   2682  HA  ALA P 171     -32.195-119.622 121.480  0.00  0.00      PROA   
ATOM   2683  CB  ALA P 171     -33.510-119.090 119.870  0.00  0.00      PROA   
ATOM   2684  HB1 ALA P 171     -33.614-119.253 118.776  0.00  0.00      PROA   
ATOM   2685  HB2 ALA P 171     -33.408-117.998 120.050  0.00  0.00      PROA   
ATOM   2686  HB3 ALA P 171     -34.438-119.437 120.373  0.00  0.00      PROA   
ATOM   2687  C   ALA P 171     -32.451-121.316 120.175  0.00  0.00      PROA   
ATOM   2688  O   ALA P 171     -32.019-121.791 119.125  0.00  0.00      PROA   
ATOM   2689  N   PRO P 172     -33.058-122.098 121.073  0.00  0.00      PROA   
ATOM   2690  CD  PRO P 172     -33.439-121.657 122.418  0.00  0.00      PROA   
ATOM   2691  HD1 PRO P 172     -34.210-120.860 122.361  0.00  0.00      PROA   
ATOM   2692  HD2 PRO P 172     -32.534-121.284 122.948  0.00  0.00      PROA   
ATOM   2693  CA  PRO P 172     -33.056-123.547 120.961  0.00  0.00      PROA   
ATOM   2694  HA  PRO P 172     -32.130-123.890 120.521  0.00  0.00      PROA   
ATOM   2695  CB  PRO P 172     -33.218-124.038 122.410  0.00  0.00      PROA   
ATOM   2696  HB1 PRO P 172     -32.207-124.125 122.865  0.00  0.00      PROA   
ATOM   2697  HB2 PRO P 172     -33.728-125.019 122.498  0.00  0.00      PROA   
ATOM   2698  CG  PRO P 172     -33.971-122.909 123.120  0.00  0.00      PROA   
ATOM   2699  HG1 PRO P 172     -35.064-123.006 122.941  0.00  0.00      PROA   
ATOM   2700  HG2 PRO P 172     -33.777-122.901 124.209  0.00  0.00      PROA   
ATOM   2701  C   PRO P 172     -34.215-124.023 120.117  0.00  0.00      PROA   
ATOM   2702  O   PRO P 172     -35.334-123.542 120.290  0.00  0.00      PROA   
ATOM   2703  N   VAL P 173     -33.943-124.980 119.197  0.00 97.00      PROA   
ATOM   2704  HN  VAL P 173     -33.003-125.274 119.039  0.00 97.00      PROA   
ATOM   2705  CA  VAL P 173     -34.944-125.641 118.387  0.00 97.00      PROA   
ATOM   2706  HA  VAL P 173     -35.806-124.993 118.317  0.00 97.00      PROA   
ATOM   2707  CB  VAL P 173     -34.470-125.921 116.961  0.00 97.00      PROA   
ATOM   2708  HB  VAL P 173     -35.266-126.463 116.399  0.00 97.00      PROA   
ATOM   2709  CG1 VAL P 173     -34.236-124.568 116.254  0.00 97.00      PROA   
ATOM   2710 HG11 VAL P 173     -33.425-123.999 116.754  0.00 97.00      PROA   
ATOM   2711 HG12 VAL P 173     -35.159-123.952 116.269  0.00 97.00      PROA   
ATOM   2712 HG13 VAL P 173     -33.938-124.736 115.197  0.00 97.00      PROA   
ATOM   2713  CG2 VAL P 173     -33.188-126.781 116.943  0.00 97.00      PROA   
ATOM   2714 HG21 VAL P 173     -33.349-127.752 117.452  0.00 97.00      PROA   
ATOM   2715 HG22 VAL P 173     -32.346-126.255 117.440  0.00 97.00      PROA   
ATOM   2716 HG23 VAL P 173     -32.886-126.987 115.894  0.00 97.00      PROA   
ATOM   2717  C   VAL P 173     -35.408-126.912 119.070  0.00 97.00      PROA   
ATOM   2718  O   VAL P 173     -34.702-127.493 119.888  0.00 97.00      PROA   
ATOM   2719  N   LEU P 174     -36.636-127.370 118.743  0.00 97.00      PROA   
ATOM   2720  HN  LEU P 174     -37.217-126.866 118.109  0.00 97.00      PROA   
ATOM   2721  CA  LEU P 174     -37.181-128.608 119.252  0.00 97.00      PROA   
ATOM   2722  HA  LEU P 174     -36.601-128.959 120.093  0.00 97.00      PROA   
ATOM   2723  CB  LEU P 174     -38.644-128.399 119.722  0.00 97.00      PROA   
ATOM   2724  HB1 LEU P 174     -39.308-128.155 118.866  0.00 97.00      PROA   
ATOM   2725  HB2 LEU P 174     -38.625-127.497 120.380  0.00 97.00      PROA   
ATOM   2726  CG  LEU P 174     -39.275-129.532 120.565  0.00 97.00      PROA   
ATOM   2727  HG  LEU P 174     -38.542-129.830 121.351  0.00 97.00      PROA   
ATOM   2728  CD1 LEU P 174     -40.532-129.002 121.280  0.00 97.00      PROA   
ATOM   2729 HD11 LEU P 174     -41.284-128.668 120.534  0.00 97.00      PROA   
ATOM   2730 HD12 LEU P 174     -40.276-128.142 121.933  0.00 97.00      PROA   
ATOM   2731 HD13 LEU P 174     -40.983-129.801 121.901  0.00 97.00      PROA   
ATOM   2732  CD2 LEU P 174     -39.639-130.792 119.760  0.00 97.00      PROA   
ATOM   2733 HD21 LEU P 174     -38.731-131.329 119.422  0.00 97.00      PROA   
ATOM   2734 HD22 LEU P 174     -40.251-130.519 118.875  0.00 97.00      PROA   
ATOM   2735 HD23 LEU P 174     -40.231-131.484 120.393  0.00 97.00      PROA   
ATOM   2736  C   LEU P 174     -37.078-129.619 118.129  0.00 97.00      PROA   
ATOM   2737  O   LEU P 174     -37.787-129.537 117.127  0.00 97.00      PROA   
ATOM   2738  N   THR P 175     -36.166-130.608 118.273  0.00 97.00      PROA   
ATOM   2739  HN  THR P 175     -35.582-130.646 119.085  0.00 97.00      PROA   
ATOM   2740  CA  THR P 175     -35.936-131.646 117.286  0.00 97.00      PROA   
ATOM   2741  HA  THR P 175     -36.332-131.311 116.340  0.00 97.00      PROA   
ATOM   2742  CB  THR P 175     -34.464-131.955 117.026  0.00 97.00      PROA   
ATOM   2743  HB  THR P 175     -34.333-132.892 116.437  0.00 97.00      PROA   
ATOM   2744  OG1 THR P 175     -33.751-132.060 118.246  0.00 97.00      PROA   
ATOM   2745  HG1 THR P 175     -32.845-131.775 118.070  0.00 97.00      PROA   
ATOM   2746  CG2 THR P 175     -33.862-130.790 116.218  0.00 97.00      PROA   
ATOM   2747 HG21 THR P 175     -33.925-129.846 116.797  0.00 97.00      PROA   
ATOM   2748 HG22 THR P 175     -34.410-130.661 115.262  0.00 97.00      PROA   
ATOM   2749 HG23 THR P 175     -32.793-130.989 115.985  0.00 97.00      PROA   
ATOM   2750  C   THR P 175     -36.705-132.896 117.659  0.00 97.00      PROA   
ATOM   2751  O   THR P 175     -36.602-133.426 118.762  0.00 97.00      PROA   
ATOM   2752  N   ALA P 176     -37.525-133.385 116.708  0.00 97.00      PROA   
ATOM   2753  HN  ALA P 176     -37.616-132.917 115.834  0.00 97.00      PROA   
ATOM   2754  CA  ALA P 176     -38.311-134.586 116.847  0.00 97.00      PROA   
ATOM   2755  HA  ALA P 176     -38.043-135.105 117.759  0.00 97.00      PROA   
ATOM   2756  CB  ALA P 176     -39.819-134.261 116.861  0.00 97.00      PROA   
ATOM   2757  HB1 ALA P 176     -40.118-133.734 115.930  0.00 97.00      PROA   
ATOM   2758  HB2 ALA P 176     -40.042-133.588 117.720  0.00 97.00      PROA   
ATOM   2759  HB3 ALA P 176     -40.431-135.179 116.972  0.00 97.00      PROA   
ATOM   2760  C   ALA P 176     -37.950-135.470 115.673  0.00 97.00      PROA   
ATOM   2761  O   ALA P 176     -37.678-134.979 114.580  0.00 97.00      PROA   
ATOM   2762  N   SER P 177     -37.887-136.809 115.871  0.00 97.00      PROA   
ATOM   2763  HN  SER P 177     -38.093-137.217 116.758  0.00 97.00      PROA   
ATOM   2764  CA  SER P 177     -37.292-137.704 114.890  0.00 97.00      PROA   
ATOM   2765  HA  SER P 177     -36.578-137.154 114.290  0.00 97.00      PROA   
ATOM   2766  CB  SER P 177     -36.515-138.845 115.600  0.00 97.00      PROA   
ATOM   2767  HB1 SER P 177     -35.706-138.378 116.203  0.00 97.00      PROA   
ATOM   2768  HB2 SER P 177     -36.034-139.528 114.868  0.00 97.00      PROA   
ATOM   2769  OG  SER P 177     -37.346-139.590 116.489  0.00 97.00      PROA   
ATOM   2770  HG1 SER P 177     -37.860-140.194 115.945  0.00 97.00      PROA   
ATOM   2771  C   SER P 177     -38.282-138.328 113.926  0.00 97.00      PROA   
ATOM   2772  O   SER P 177     -37.880-139.097 113.053  0.00 97.00      PROA   
ATOM   2773  N   VAL P 178     -39.590-138.001 114.036  0.00 97.00      PROA   
ATOM   2774  HN  VAL P 178     -39.894-137.367 114.740  0.00 97.00      PROA   
ATOM   2775  CA  VAL P 178     -40.611-138.491 113.127  0.00 97.00      PROA   
ATOM   2776  HA  VAL P 178     -40.161-138.723 112.171  0.00 97.00      PROA   
ATOM   2777  CB  VAL P 178     -41.377-139.718 113.645  0.00 97.00      PROA   
ATOM   2778  HB  VAL P 178     -41.916-139.456 114.584  0.00 97.00      PROA   
ATOM   2779  CG1 VAL P 178     -42.399-140.204 112.595  0.00 97.00      PROA   
ATOM   2780 HG11 VAL P 178     -41.893-140.414 111.629  0.00 97.00      PROA   
ATOM   2781 HG12 VAL P 178     -43.194-139.456 112.426  0.00 97.00      PROA   
ATOM   2782 HG13 VAL P 178     -42.888-141.138 112.942  0.00 97.00      PROA   
ATOM   2783  CG2 VAL P 178     -40.405-140.875 113.965  0.00 97.00      PROA   
ATOM   2784 HG21 VAL P 178     -39.728-140.611 114.802  0.00 97.00      PROA   
ATOM   2785 HG22 VAL P 178     -39.795-141.120 113.070  0.00 97.00      PROA   
ATOM   2786 HG23 VAL P 178     -40.977-141.783 114.256  0.00 97.00      PROA   
ATOM   2787  C   VAL P 178     -41.578-137.339 112.930  0.00 97.00      PROA   
ATOM   2788  O   VAL P 178     -41.978-136.687 113.892  0.00 97.00      PROA   
ATOM   2789  N   THR P 179     -41.974-137.050 111.664  0.00 97.00      PROA   
ATOM   2790  HN  THR P 179     -41.604-137.545 110.881  0.00 97.00      PROA   
ATOM   2791  CA  THR P 179     -43.031-136.108 111.324  0.00 97.00      PROA   
ATOM   2792  HA  THR P 179     -42.825-135.185 111.850  0.00 97.00      PROA   
ATOM   2793  CB  THR P 179     -43.102-135.803 109.832  0.00 97.00      PROA   
ATOM   2794  HB  THR P 179     -44.023-135.228 109.571  0.00 97.00      PROA   
ATOM   2795  OG1 THR P 179     -43.066-137.002 109.065  0.00 97.00      PROA   
ATOM   2796  HG1 THR P 179     -43.857-137.488 109.308  0.00 97.00      PROA   
ATOM   2797  CG2 THR P 179     -41.887-134.951 109.432  0.00 97.00      PROA   
ATOM   2798 HG21 THR P 179     -40.942-135.492 109.644  0.00 97.00      PROA   
ATOM   2799 HG22 THR P 179     -41.886-133.991 109.987  0.00 97.00      PROA   
ATOM   2800 HG23 THR P 179     -41.926-134.730 108.343  0.00 97.00      PROA   
ATOM   2801  C   THR P 179     -44.409-136.577 111.754  0.00 97.00      PROA   
ATOM   2802  O   THR P 179     -44.743-137.754 111.648  0.00 97.00      PROA   
ATOM   2803  N   SER P 180     -45.273-135.637 112.191  0.00 97.00      PROA   
ATOM   2804  HN  SER P 180     -45.004-134.682 112.301  0.00 97.00      PROA   
ATOM   2805  CA  SER P 180     -46.691-135.848 112.395  0.00 97.00      PROA   
ATOM   2806  HA  SER P 180     -46.773-136.690 113.062  0.00 97.00      PROA   
ATOM   2807  CB  SER P 180     -47.321-134.622 113.091  0.00 97.00      PROA   
ATOM   2808  HB1 SER P 180     -46.981-134.603 114.149  0.00 97.00      PROA   
ATOM   2809  HB2 SER P 180     -48.427-134.654 113.089  0.00 97.00      PROA   
ATOM   2810  OG  SER P 180     -46.886-133.412 112.481  0.00 97.00      PROA   
ATOM   2811  HG1 SER P 180     -47.405-132.716 112.904  0.00 97.00      PROA   
ATOM   2812  C   SER P 180     -47.449-136.217 111.118  0.00 97.00      PROA   
ATOM   2813  O   SER P 180     -47.007-135.846 110.029  0.00 97.00      PROA   
ATOM   2814  N   PRO P 181     -48.557-136.962 111.153  0.00 97.00      PROA   
ATOM   2815  CD  PRO P 181     -49.364-137.110 109.936  0.00 97.00      PROA   
ATOM   2816  HD1 PRO P 181     -48.794-137.663 109.159  0.00 97.00      PROA   
ATOM   2817  HD2 PRO P 181     -49.651-136.103 109.551  0.00 97.00      PROA   
ATOM   2818  CA  PRO P 181     -49.292-137.367 112.346  0.00 97.00      PROA   
ATOM   2819  HA  PRO P 181     -49.226-136.614 113.112  0.00 97.00      PROA   
ATOM   2820  CB  PRO P 181     -50.742-137.499 111.851  0.00 97.00      PROA   
ATOM   2821  HB1 PRO P 181     -51.237-136.504 111.921  0.00 97.00      PROA   
ATOM   2822  HB2 PRO P 181     -51.337-138.234 112.428  0.00 97.00      PROA   
ATOM   2823  CG  PRO P 181     -50.612-137.880 110.372  0.00 97.00      PROA   
ATOM   2824  HG1 PRO P 181     -50.419-138.972 110.289  0.00 97.00      PROA   
ATOM   2825  HG2 PRO P 181     -51.511-137.621 109.780  0.00 97.00      PROA   
ATOM   2826  C   PRO P 181     -48.778-138.684 112.909  0.00 97.00      PROA   
ATOM   2827  O   PRO P 181     -48.775-139.700 112.216  0.00 97.00      PROA   
ATOM   2828  N   LEU P 182     -48.350-138.690 114.192  0.00 97.00      PROA   
ATOM   2829  HN  LEU P 182     -48.398-137.854 114.738  0.00 97.00      PROA   
ATOM   2830  CA  LEU P 182     -47.898-139.874 114.900  0.00 97.00      PROA   
ATOM   2831  HA  LEU P 182     -47.222-140.401 114.243  0.00 97.00      PROA   
ATOM   2832  CB  LEU P 182     -47.157-139.558 116.232  0.00 97.00      PROA   
ATOM   2833  HB1 LEU P 182     -46.811-140.523 116.668  0.00 97.00      PROA   
ATOM   2834  HB2 LEU P 182     -47.866-139.104 116.954  0.00 97.00      PROA   
ATOM   2835  CG  LEU P 182     -45.907-138.634 116.144  0.00 97.00      PROA   
ATOM   2836  HG  LEU P 182     -45.315-138.831 117.072  0.00 97.00      PROA   
ATOM   2837  CD1 LEU P 182     -44.994-138.959 114.949  0.00 97.00      PROA   
ATOM   2838 HD11 LEU P 182     -45.514-138.744 113.992  0.00 97.00      PROA   
ATOM   2839 HD12 LEU P 182     -44.698-140.028 114.962  0.00 97.00      PROA   
ATOM   2840 HD13 LEU P 182     -44.076-138.335 114.985  0.00 97.00      PROA   
ATOM   2841  CD2 LEU P 182     -46.247-137.129 116.179  0.00 97.00      PROA   
ATOM   2842 HD21 LEU P 182     -46.874-136.889 117.063  0.00 97.00      PROA   
ATOM   2843 HD22 LEU P 182     -46.795-136.827 115.266  0.00 97.00      PROA   
ATOM   2844 HD23 LEU P 182     -45.315-136.529 116.230  0.00 97.00      PROA   
ATOM   2845  C   LEU P 182     -49.056-140.812 115.197  0.00 97.00      PROA   
ATOM   2846  O   LEU P 182     -50.176-140.377 115.417  0.00 97.00      PROA   
ATOM   2847  N   LEU P 183     -48.833-142.143 115.209  0.00 97.00      PROA   
ATOM   2848  HN  LEU P 183     -47.937-142.522 114.999  0.00 97.00      PROA   
ATOM   2849  CA  LEU P 183     -49.861-143.087 115.612  0.00 97.00      PROA   
ATOM   2850  HA  LEU P 183     -50.787-142.791 115.140  0.00 97.00      PROA   
ATOM   2851  CB  LEU P 183     -49.547-144.534 115.162  0.00 97.00      PROA   
ATOM   2852  HB1 LEU P 183     -50.350-145.216 115.519  0.00 97.00      PROA   
ATOM   2853  HB2 LEU P 183     -48.590-144.858 115.628  0.00 97.00      PROA   
ATOM   2854  CG  LEU P 183     -49.433-144.722 113.628  0.00 97.00      PROA   
ATOM   2855  HG  LEU P 183     -48.595-144.089 113.253  0.00 97.00      PROA   
ATOM   2856  CD1 LEU P 183     -49.093-146.186 113.297  0.00 97.00      PROA   
ATOM   2857 HD11 LEU P 183     -49.908-146.853 113.651  0.00 97.00      PROA   
ATOM   2858 HD12 LEU P 183     -48.148-146.487 113.794  0.00 97.00      PROA   
ATOM   2859 HD13 LEU P 183     -48.979-146.318 112.201  0.00 97.00      PROA   
ATOM   2860  CD2 LEU P 183     -50.713-144.292 112.886  0.00 97.00      PROA   
ATOM   2861 HD21 LEU P 183     -50.897-143.205 113.012  0.00 97.00      PROA   
ATOM   2862 HD22 LEU P 183     -51.589-144.849 113.281  0.00 97.00      PROA   
ATOM   2863 HD23 LEU P 183     -50.618-144.504 111.801  0.00 97.00      PROA   
ATOM   2864  C   LEU P 183     -50.108-143.072 117.114  0.00 97.00      PROA   
ATOM   2865  O   LEU P 183     -49.184-142.958 117.913  0.00 97.00      PROA   
ATOM   2866  N   GLU P 184     -51.389-143.202 117.534  0.00 97.00      PROA   
ATOM   2867  HN  GLU P 184     -52.136-143.182 116.870  0.00 97.00      PROA   
ATOM   2868  CA  GLU P 184     -51.788-143.339 118.922  0.00 97.00      PROA   
ATOM   2869  HA  GLU P 184     -51.402-142.471 119.436  0.00 97.00      PROA   
ATOM   2870  CB  GLU P 184     -53.340-143.287 119.055  0.00 97.00      PROA   
ATOM   2871  HB1 GLU P 184     -53.761-144.034 118.346  0.00 97.00      PROA   
ATOM   2872  HB2 GLU P 184     -53.652-142.274 118.710  0.00 97.00      PROA   
ATOM   2873  CG  GLU P 184     -53.925-143.557 120.459  0.00 97.00      PROA   
ATOM   2874  HG1 GLU P 184     -53.382-142.955 121.208  0.00 97.00      PROA   
ATOM   2875  HG2 GLU P 184     -53.808-144.628 120.722  0.00 97.00      PROA   
ATOM   2876  CD  GLU P 184     -55.400-143.172 120.598  0.00 97.00      PROA   
ATOM   2877  OE1 GLU P 184     -55.748-141.985 120.381  0.00 97.00      PROA   
ATOM   2878  OE2 GLU P 184     -56.198-144.058 120.994  0.00 97.00      PROA   
ATOM   2879  C   GLU P 184     -51.161-144.563 119.592  0.00 97.00      PROA   
ATOM   2880  O   GLU P 184     -51.179-145.668 119.054  0.00 97.00      PROA   
ATOM   2881  N   GLY P 185     -50.550-144.356 120.783  0.00 97.00      PROA   
ATOM   2882  HN  GLY P 185     -50.656-143.458 121.210  0.00 97.00      PROA   
ATOM   2883  CA  GLY P 185     -49.816-145.358 121.541  0.00 97.00      PROA   
ATOM   2884  HA1 GLY P 185     -49.884-146.314 121.042  0.00 97.00      PROA   
ATOM   2885  HA2 GLY P 185     -50.235-145.393 122.530  0.00 97.00      PROA   
ATOM   2886  C   GLY P 185     -48.347-145.063 121.715  0.00 97.00      PROA   
ATOM   2887  O   GLY P 185     -47.721-145.626 122.610  0.00 97.00      PROA   
ATOM   2888  N   THR P 186     -47.733-144.189 120.885  0.00 97.00      PROA   
ATOM   2889  HN  THR P 186     -48.239-143.727 120.160  0.00 97.00      PROA   
ATOM   2890  CA  THR P 186     -46.280-144.028 120.884  0.00 97.00      PROA   
ATOM   2891  HA  THR P 186     -45.868-145.022 120.898  0.00 97.00      PROA   
ATOM   2892  CB  THR P 186     -45.739-143.373 119.614  0.00 97.00      PROA   
ATOM   2893  HB  THR P 186     -44.634-143.229 119.688  0.00 97.00      PROA   
ATOM   2894  OG1 THR P 186     -46.354-142.114 119.359  0.00 97.00      PROA   
ATOM   2895  HG1 THR P 186     -46.327-141.640 120.194  0.00 97.00      PROA   
ATOM   2896  CG2 THR P 186     -46.012-144.283 118.406  0.00 97.00      PROA   
ATOM   2897 HG21 THR P 186     -47.103-144.409 118.250  0.00 97.00      PROA   
ATOM   2898 HG22 THR P 186     -45.555-145.283 118.554  0.00 97.00      PROA   
ATOM   2899 HG23 THR P 186     -45.582-143.825 117.489  0.00 97.00      PROA   
ATOM   2900  C   THR P 186     -45.712-143.231 122.065  0.00 97.00      PROA   
ATOM   2901  O   THR P 186     -46.100-142.075 122.205  0.00 97.00      PROA   
ATOM   2902  N   PRO P 187     -44.784-143.686 122.917  0.00 97.00      PROA   
ATOM   2903  CD  PRO P 187     -44.407-145.097 123.083  0.00 97.00      PROA   
ATOM   2904  HD1 PRO P 187     -44.389-145.653 122.122  0.00 97.00      PROA   
ATOM   2905  HD2 PRO P 187     -45.128-145.575 123.784  0.00 97.00      PROA   
ATOM   2906  CA  PRO P 187     -43.821-142.794 123.577  0.00 97.00      PROA   
ATOM   2907  HA  PRO P 187     -44.367-142.064 124.157  0.00 97.00      PROA   
ATOM   2908  CB  PRO P 187     -42.987-143.737 124.456  0.00 97.00      PROA   
ATOM   2909  HB1 PRO P 187     -43.514-143.880 125.426  0.00 97.00      PROA   
ATOM   2910  HB2 PRO P 187     -41.966-143.364 124.663  0.00 97.00      PROA   
ATOM   2911  CG  PRO P 187     -43.003-145.066 123.695  0.00 97.00      PROA   
ATOM   2912  HG1 PRO P 187     -42.247-145.031 122.880  0.00 97.00      PROA   
ATOM   2913  HG2 PRO P 187     -42.803-145.939 124.348  0.00 97.00      PROA   
ATOM   2914  C   PRO P 187     -42.972-142.019 122.566  0.00 97.00      PROA   
ATOM   2915  O   PRO P 187     -42.749-142.522 121.466  0.00 97.00      PROA   
ATOM   2916  N   VAL P 188     -42.519-140.783 122.901  0.00 97.00      PROA   
ATOM   2917  HN  VAL P 188     -42.660-140.413 123.816  0.00 97.00      PROA   
ATOM   2918  CA  VAL P 188     -41.826-139.904 121.967  0.00 97.00      PROA   
ATOM   2919  HA  VAL P 188     -41.305-140.498 121.229  0.00 97.00      PROA   
ATOM   2920  CB  VAL P 188     -42.760-138.890 121.279  0.00 97.00      PROA   
ATOM   2921  HB  VAL P 188     -43.226-138.228 122.046  0.00 97.00      PROA   
ATOM   2922  CG1 VAL P 188     -41.987-138.009 120.272  0.00 97.00      PROA   
ATOM   2923 HG11 VAL P 188     -41.459-138.643 119.529  0.00 97.00      PROA   
ATOM   2924 HG12 VAL P 188     -41.249-137.361 120.783  0.00 97.00      PROA   
ATOM   2925 HG13 VAL P 188     -42.696-137.349 119.727  0.00 97.00      PROA   
ATOM   2926  CG2 VAL P 188     -43.902-139.620 120.539  0.00 97.00      PROA   
ATOM   2927 HG21 VAL P 188     -44.571-140.139 121.254  0.00 97.00      PROA   
ATOM   2928 HG22 VAL P 188     -43.486-140.366 119.829  0.00 97.00      PROA   
ATOM   2929 HG23 VAL P 188     -44.515-138.893 119.966  0.00 97.00      PROA   
ATOM   2930  C   VAL P 188     -40.803-139.141 122.785  0.00 97.00      PROA   
ATOM   2931  O   VAL P 188     -41.112-138.743 123.903  0.00 97.00      PROA   
ATOM   2932  N   THR P 189     -39.574-138.895 122.247  0.00 97.00      PROA   
ATOM   2933  HN  THR P 189     -39.347-139.218 121.332  0.00 97.00      PROA   
ATOM   2934  CA  THR P 189     -38.545-138.067 122.872  0.00 97.00      PROA   
ATOM   2935  HA  THR P 189     -38.909-137.777 123.844  0.00 97.00      PROA   
ATOM   2936  CB  THR P 189     -37.181-138.756 123.115  0.00 97.00      PROA   
ATOM   2937  HB  THR P 189     -37.249-139.364 124.047  0.00 97.00      PROA   
ATOM   2938  OG1 THR P 189     -36.067-137.870 123.244  0.00 97.00      PROA   
ATOM   2939  HG1 THR P 189     -36.104-137.482 124.126  0.00 97.00      PROA   
ATOM   2940  CG2 THR P 189     -36.837-139.677 121.936  0.00 97.00      PROA   
ATOM   2941 HG21 THR P 189     -36.806-139.088 120.995  0.00 97.00      PROA   
ATOM   2942 HG22 THR P 189     -37.569-140.503 121.836  0.00 97.00      PROA   
ATOM   2943 HG23 THR P 189     -35.832-140.125 122.098  0.00 97.00      PROA   
ATOM   2944  C   THR P 189     -38.428-136.781 122.079  0.00 97.00      PROA   
ATOM   2945  O   THR P 189     -38.475-136.788 120.850  0.00 97.00      PROA   
ATOM   2946  N   LEU P 190     -38.318-135.638 122.800  0.00 97.00      PROA   
ATOM   2947  HN  LEU P 190     -38.238-135.706 123.796  0.00 97.00      PROA   
ATOM   2948  CA  LEU P 190     -38.362-134.305 122.234  0.00 97.00      PROA   
ATOM   2949  HA  LEU P 190     -38.366-134.370 121.155  0.00 97.00      PROA   
ATOM   2950  CB  LEU P 190     -39.605-133.496 122.715  0.00 97.00      PROA   
ATOM   2951  HB1 LEU P 190     -39.527-132.468 122.300  0.00 97.00      PROA   
ATOM   2952  HB2 LEU P 190     -39.580-133.415 123.825  0.00 97.00      PROA   
ATOM   2953  CG  LEU P 190     -41.011-134.038 122.321  0.00 97.00      PROA   
ATOM   2954  HG  LEU P 190     -41.724-133.194 122.497  0.00 97.00      PROA   
ATOM   2955  CD1 LEU P 190     -41.120-134.418 120.833  0.00 97.00      PROA   
ATOM   2956 HD11 LEU P 190     -40.416-135.237 120.591  0.00 97.00      PROA   
ATOM   2957 HD12 LEU P 190     -40.887-133.552 120.182  0.00 97.00      PROA   
ATOM   2958 HD13 LEU P 190     -42.147-134.771 120.605  0.00 97.00      PROA   
ATOM   2959  CD2 LEU P 190     -41.504-135.188 123.223  0.00 97.00      PROA   
ATOM   2960 HD21 LEU P 190     -41.400-134.915 124.293  0.00 97.00      PROA   
ATOM   2961 HD22 LEU P 190     -40.924-136.113 123.041  0.00 97.00      PROA   
ATOM   2962 HD23 LEU P 190     -42.573-135.409 123.016  0.00 97.00      PROA   
ATOM   2963  C   LEU P 190     -37.115-133.533 122.633  0.00 97.00      PROA   
ATOM   2964  O   LEU P 190     -36.975-133.066 123.762  0.00 97.00      PROA   
ATOM   2965  N   SER P 191     -36.176-133.336 121.683  0.00 97.00      PROA   
ATOM   2966  HN  SER P 191     -36.313-133.669 120.751  0.00 97.00      PROA   
ATOM   2967  CA  SER P 191     -34.887-132.730 121.969  0.00 97.00      PROA   
ATOM   2968  HA  SER P 191     -34.638-132.930 123.001  0.00 97.00      PROA   
ATOM   2969  CB  SER P 191     -33.755-133.427 121.149  0.00 97.00      PROA   
ATOM   2970  HB1 SER P 191     -34.138-133.652 120.133  0.00 97.00      PROA   
ATOM   2971  HB2 SER P 191     -33.522-134.400 121.635  0.00 97.00      PROA   
ATOM   2972  OG  SER P 191     -32.549-132.676 121.020  0.00 97.00      PROA   
ATOM   2973  HG1 SER P 191     -32.703-132.073 120.284  0.00 97.00      PROA   
ATOM   2974  C   SER P 191     -34.911-131.214 121.828  0.00 97.00      PROA   
ATOM   2975  O   SER P 191     -34.840-130.668 120.735  0.00 97.00      PROA   
ATOM   2976  N   CYS P 192     -34.974-130.482 122.964  0.00 97.00      PROA   
ATOM   2977  HN  CYS P 192     -35.122-130.938 123.839  0.00 97.00      PROA   
ATOM   2978  CA  CYS P 192     -34.858-129.030 122.979  0.00 97.00      PROA   
ATOM   2979  HA  CYS P 192     -35.234-128.636 122.046  0.00 97.00      PROA   
ATOM   2980  CB  CYS P 192     -35.684-128.389 124.124  0.00 97.00      PROA   
ATOM   2981  HB1 CYS P 192     -35.493-127.295 124.153  0.00 97.00      PROA   
ATOM   2982  HB2 CYS P 192     -35.367-128.820 125.099  0.00 97.00      PROA   
ATOM   2983  SG  CYS P 192     -37.463-128.697 123.870  0.00 97.00      PROA   
ATOM   2984  C   CYS P 192     -33.392-128.638 123.091  0.00 97.00      PROA   
ATOM   2985  O   CYS P 192     -32.796-128.704 124.164  0.00 97.00      PROA   
ATOM   2986  N   GLU P 193     -32.769-128.251 121.949  0.00 97.00      PROA   
ATOM   2987  HN  GLU P 193     -33.297-128.123 121.111  0.00 97.00      PROA   
ATOM   2988  CA  GLU P 193     -31.326-128.306 121.783  0.00 97.00      PROA   
ATOM   2989  HA  GLU P 193     -30.886-128.637 122.712  0.00 97.00      PROA   
ATOM   2990  CB  GLU P 193     -30.961-129.363 120.708  0.00 97.00      PROA   
ATOM   2991  HB1 GLU P 193     -31.327-130.346 121.081  0.00 97.00      PROA   
ATOM   2992  HB2 GLU P 193     -29.854-129.428 120.628  0.00 97.00      PROA   
ATOM   2993  CG  GLU P 193     -31.585-129.112 119.316  0.00 97.00      PROA   
ATOM   2994  HG1 GLU P 193     -31.392-128.068 118.993  0.00 97.00      PROA   
ATOM   2995  HG2 GLU P 193     -32.681-129.286 119.324  0.00 97.00      PROA   
ATOM   2996  CD  GLU P 193     -30.942-130.028 118.289  0.00 97.00      PROA   
ATOM   2997  OE1 GLU P 193     -30.084-129.532 117.511  0.00 97.00      PROA   
ATOM   2998  OE2 GLU P 193     -31.246-131.247 118.296  0.00 97.00      PROA   
ATOM   2999  C   GLU P 193     -30.642-126.989 121.440  0.00 97.00      PROA   
ATOM   3000  O   GLU P 193     -31.132-126.194 120.641  0.00 97.00      PROA   
ATOM   3001  N   THR P 194     -29.447-126.743 122.045  0.00 97.00      PROA   
ATOM   3002  HN  THR P 194     -29.133-127.325 122.791  0.00 97.00      PROA   
ATOM   3003  CA  THR P 194     -28.585-125.611 121.715  0.00 97.00      PROA   
ATOM   3004  HA  THR P 194     -29.143-124.888 121.134  0.00 97.00      PROA   
ATOM   3005  CB  THR P 194     -28.014-124.899 122.953  0.00 97.00      PROA   
ATOM   3006  HB  THR P 194     -27.324-124.079 122.638  0.00 97.00      PROA   
ATOM   3007  OG1 THR P 194     -27.306-125.784 123.822  0.00 97.00      PROA   
ATOM   3008  HG1 THR P 194     -26.505-125.321 124.082  0.00 97.00      PROA   
ATOM   3009  CG2 THR P 194     -29.156-124.264 123.764  0.00 97.00      PROA   
ATOM   3010 HG21 THR P 194     -29.869-125.041 124.109  0.00 97.00      PROA   
ATOM   3011 HG22 THR P 194     -29.702-123.520 123.149  0.00 97.00      PROA   
ATOM   3012 HG23 THR P 194     -28.744-123.747 124.658  0.00 97.00      PROA   
ATOM   3013  C   THR P 194     -27.382-126.020 120.876  0.00 97.00      PROA   
ATOM   3014  O   THR P 194     -26.980-125.283 119.979  0.00 97.00      PROA   
ATOM   3015  N   LYS P 195     -26.742-127.167 121.212  0.00 97.00      PROA   
ATOM   3016  HN  LYS P 195     -27.144-127.723 121.933  0.00 97.00      PROA   
ATOM   3017  CA  LYS P 195     -25.419-127.599 120.761  0.00 97.00      PROA   
ATOM   3018  HA  LYS P 195     -25.252-128.537 121.268  0.00 97.00      PROA   
ATOM   3019  CB  LYS P 195     -25.309-127.920 119.237  0.00 97.00      PROA   
ATOM   3020  HB1 LYS P 195     -24.284-127.680 118.874  0.00 97.00      PROA   
ATOM   3021  HB2 LYS P 195     -26.004-127.270 118.663  0.00 97.00      PROA   
ATOM   3022  CG  LYS P 195     -25.543-129.394 118.839  0.00 97.00      PROA   
ATOM   3023  HG1 LYS P 195     -24.917-130.051 119.482  0.00 97.00      PROA   
ATOM   3024  HG2 LYS P 195     -25.167-129.505 117.795  0.00 97.00      PROA   
ATOM   3025  CD  LYS P 195     -27.001-129.882 118.845  0.00 97.00      PROA   
ATOM   3026  HD1 LYS P 195     -27.602-129.152 118.257  0.00 97.00      PROA   
ATOM   3027  HD2 LYS P 195     -27.401-129.890 119.882  0.00 97.00      PROA   
ATOM   3028  CE  LYS P 195     -27.129-131.280 118.208  0.00 97.00      PROA   
ATOM   3029  HE1 LYS P 195     -26.612-132.046 118.821  0.00 97.00      PROA   
ATOM   3030  HE2 LYS P 195     -26.685-131.263 117.188  0.00 97.00      PROA   
ATOM   3031  NZ  LYS P 195     -28.536-131.685 118.064  0.00 97.00      PROA   
ATOM   3032  HZ1 LYS P 195     -29.073-130.863 117.698  0.00 97.00      PROA   
ATOM   3033  HZ2 LYS P 195     -28.984-131.907 118.973  0.00 97.00      PROA   
ATOM   3034  HZ3 LYS P 195     -28.685-132.466 117.400  0.00 97.00      PROA   
ATOM   3035  C   LYS P 195     -24.242-126.733 121.220  0.00 97.00      PROA   
ATOM   3036  O   LYS P 195     -23.150-127.249 121.453  0.00 97.00      PROA   
ATOM   3037  N   LEU P 196     -24.442-125.412 121.407  0.00 97.00      PROA   
ATOM   3038  HN  LEU P 196     -25.312-125.017 121.121  0.00 97.00      PROA   
ATOM   3039  CA  LEU P 196     -23.434-124.468 121.840  0.00 97.00      PROA   
ATOM   3040  HA  LEU P 196     -22.458-124.853 121.578  0.00 97.00      PROA   
ATOM   3041  CB  LEU P 196     -23.621-123.068 121.185  0.00 97.00      PROA   
ATOM   3042  HB1 LEU P 196     -22.949-122.343 121.693  0.00 97.00      PROA   
ATOM   3043  HB2 LEU P 196     -24.668-122.730 121.343  0.00 97.00      PROA   
ATOM   3044  CG  LEU P 196     -23.279-122.937 119.675  0.00 97.00      PROA   
ATOM   3045  HG  LEU P 196     -23.363-121.847 119.438  0.00 97.00      PROA   
ATOM   3046  CD1 LEU P 196     -21.827-123.347 119.369  0.00 97.00      PROA   
ATOM   3047 HD11 LEU P 196     -21.688-124.436 119.542  0.00 97.00      PROA   
ATOM   3048 HD12 LEU P 196     -21.120-122.789 120.019  0.00 97.00      PROA   
ATOM   3049 HD13 LEU P 196     -21.583-123.128 118.309  0.00 97.00      PROA   
ATOM   3050  CD2 LEU P 196     -24.266-123.656 118.736  0.00 97.00      PROA   
ATOM   3051 HD21 LEU P 196     -25.309-123.348 118.956  0.00 97.00      PROA   
ATOM   3052 HD22 LEU P 196     -24.185-124.756 118.853  0.00 97.00      PROA   
ATOM   3053 HD23 LEU P 196     -24.037-123.405 117.678  0.00 97.00      PROA   
ATOM   3054  C   LEU P 196     -23.452-124.283 123.348  0.00 97.00      PROA   
ATOM   3055  O   LEU P 196     -24.504-124.308 123.987  0.00 97.00      PROA   
ATOM   3056  N   LEU P 197     -22.252-124.054 123.938  0.00 97.00      PROA   
ATOM   3057  HN  LEU P 197     -21.406-124.122 123.418  0.00 97.00      PROA   
ATOM   3058  CA  LEU P 197     -22.093-123.565 125.291  0.00 97.00      PROA   
ATOM   3059  HA  LEU P 197     -23.048-123.210 125.651  0.00 97.00      PROA   
ATOM   3060  CB  LEU P 197     -21.535-124.636 126.261  0.00 97.00      PROA   
ATOM   3061  HB1 LEU P 197     -20.557-124.999 125.876  0.00 97.00      PROA   
ATOM   3062  HB2 LEU P 197     -22.235-125.502 126.253  0.00 97.00      PROA   
ATOM   3063  CG  LEU P 197     -21.348-124.187 127.733  0.00 97.00      PROA   
ATOM   3064  HG  LEU P 197     -20.628-123.335 127.757  0.00 97.00      PROA   
ATOM   3065  CD1 LEU P 197     -22.664-123.715 128.378  0.00 97.00      PROA   
ATOM   3066 HD11 LEU P 197     -23.418-124.529 128.333  0.00 97.00      PROA   
ATOM   3067 HD12 LEU P 197     -23.064-122.823 127.855  0.00 97.00      PROA   
ATOM   3068 HD13 LEU P 197     -22.491-123.449 129.443  0.00 97.00      PROA   
ATOM   3069  CD2 LEU P 197     -20.729-125.321 128.569  0.00 97.00      PROA   
ATOM   3070 HD21 LEU P 197     -19.754-125.629 128.139  0.00 97.00      PROA   
ATOM   3071 HD22 LEU P 197     -21.407-126.201 128.579  0.00 97.00      PROA   
ATOM   3072 HD23 LEU P 197     -20.566-124.986 129.615  0.00 97.00      PROA   
ATOM   3073  C   LEU P 197     -21.156-122.381 125.217  0.00 97.00      PROA   
ATOM   3074  O   LEU P 197     -20.133-122.428 124.537  0.00 97.00      PROA   
ATOM   3075  N   LEU P 198     -21.514-121.272 125.905  0.00 97.00      PROA   
ATOM   3076  HN  LEU P 198     -22.330-121.272 126.475  0.00 97.00      PROA   
ATOM   3077  CA  LEU P 198     -20.777-120.027 125.925  0.00 97.00      PROA   
ATOM   3078  HA  LEU P 198     -19.764-120.192 125.581  0.00 97.00      PROA   
ATOM   3079  CB  LEU P 198     -21.448-118.858 125.138  0.00 97.00      PROA   
ATOM   3080  HB1 LEU P 198     -20.869-117.925 125.322  0.00 97.00      PROA   
ATOM   3081  HB2 LEU P 198     -22.477-118.695 125.526  0.00 97.00      PROA   
ATOM   3082  CG  LEU P 198     -21.547-118.990 123.591  0.00 97.00      PROA   
ATOM   3083  HG  LEU P 198     -21.873-117.984 123.225  0.00 97.00      PROA   
ATOM   3084  CD1 LEU P 198     -20.194-119.292 122.921  0.00 97.00      PROA   
ATOM   3085 HD11 LEU P 198     -19.841-120.305 123.199  0.00 97.00      PROA   
ATOM   3086 HD12 LEU P 198     -19.430-118.551 123.233  0.00 97.00      PROA   
ATOM   3087 HD13 LEU P 198     -20.299-119.253 121.817  0.00 97.00      PROA   
ATOM   3088  CD2 LEU P 198     -22.632-119.974 123.121  0.00 97.00      PROA   
ATOM   3089 HD21 LEU P 198     -23.577-119.805 123.676  0.00 97.00      PROA   
ATOM   3090 HD22 LEU P 198     -22.302-121.018 123.281  0.00 97.00      PROA   
ATOM   3091 HD23 LEU P 198     -22.826-119.838 122.036  0.00 97.00      PROA   
ATOM   3092  C   LEU P 198     -20.723-119.647 127.388  0.00 97.00      PROA   
ATOM   3093  O   LEU P 198     -21.418-120.242 128.211  0.00 97.00      PROA   
ATOM   3094  N   GLN P 199     -19.874-118.653 127.758  0.00 97.00      PROA   
ATOM   3095  HN  GLN P 199     -19.280-118.224 127.082  0.00 97.00      PROA   
ATOM   3096  CA  GLN P 199     -19.721-118.169 129.123  0.00 97.00      PROA   
ATOM   3097  HA  GLN P 199     -19.338-118.996 129.705  0.00 97.00      PROA   
ATOM   3098  CB  GLN P 199     -18.721-116.981 129.206  0.00 97.00      PROA   
ATOM   3099  HB1 GLN P 199     -18.611-116.689 130.274  0.00 97.00      PROA   
ATOM   3100  HB2 GLN P 199     -19.147-116.106 128.664  0.00 97.00      PROA   
ATOM   3101  CG  GLN P 199     -17.304-117.246 128.633  0.00 97.00      PROA   
ATOM   3102  HG1 GLN P 199     -16.587-116.480 128.996  0.00 97.00      PROA   
ATOM   3103  HG2 GLN P 199     -17.348-117.164 127.524  0.00 97.00      PROA   
ATOM   3104  CD  GLN P 199     -16.759-118.648 128.934  0.00 97.00      PROA   
ATOM   3105  OE1 GLN P 199     -16.631-119.480 128.029  0.00 97.00      PROA   
ATOM   3106  NE2 GLN P 199     -16.410-118.918 130.220  0.00 97.00      PROA   
ATOM   3107 HE21 GLN P 199     -16.026-119.820 130.413  0.00 97.00      PROA   
ATOM   3108 HE22 GLN P 199     -16.510-118.223 130.930  0.00 97.00      PROA   
ATOM   3109  C   GLN P 199     -21.044-117.744 129.756  0.00 97.00      PROA   
ATOM   3110  O   GLN P 199     -21.876-117.088 129.131  0.00 97.00      PROA   
ATOM   3111  N   ARG P 200     -21.278-118.163 131.019  0.00 97.00      PROA   
ATOM   3112  HN  ARG P 200     -20.591-118.652 131.549  0.00 97.00      PROA   
ATOM   3113  CA  ARG P 200     -22.597-118.149 131.600  0.00 97.00      PROA   
ATOM   3114  HA  ARG P 200     -23.210-117.395 131.129  0.00 97.00      PROA   
ATOM   3115  CB  ARG P 200     -23.207-119.564 131.422  0.00 97.00      PROA   
ATOM   3116  HB1 ARG P 200     -22.556-120.293 131.958  0.00 97.00      PROA   
ATOM   3117  HB2 ARG P 200     -23.158-119.840 130.344  0.00 97.00      PROA   
ATOM   3118  CG  ARG P 200     -24.647-119.734 131.920  0.00 97.00      PROA   
ATOM   3119  HG1 ARG P 200     -24.894-118.948 132.662  0.00 97.00      PROA   
ATOM   3120  HG2 ARG P 200     -24.679-120.699 132.467  0.00 97.00      PROA   
ATOM   3121  CD  ARG P 200     -25.734-119.727 130.835  0.00 97.00      PROA   
ATOM   3122  HD1 ARG P 200     -25.483-119.023 130.015  0.00 97.00      PROA   
ATOM   3123  HD2 ARG P 200     -26.713-119.415 131.271  0.00 97.00      PROA   
ATOM   3124  NE  ARG P 200     -25.837-121.111 130.262  0.00 97.00      PROA   
ATOM   3125  HE  ARG P 200     -25.230-121.394 129.526  0.00 97.00      PROA   
ATOM   3126  CZ  ARG P 200     -26.692-122.035 130.743  0.00 97.00      PROA   
ATOM   3127  NH1 ARG P 200     -27.506-121.788 131.776  0.00 97.00      PROA   
ATOM   3128 HH11 ARG P 200     -27.169-121.155 132.470  0.00 97.00      PROA   
ATOM   3129 HH12 ARG P 200     -28.078-122.533 132.118  0.00 97.00      PROA   
ATOM   3130  NH2 ARG P 200     -26.702-123.286 130.258  0.00 97.00      PROA   
ATOM   3131 HH21 ARG P 200     -25.984-123.572 129.633  0.00 97.00      PROA   
ATOM   3132 HH22 ARG P 200     -27.191-123.955 130.813  0.00 97.00      PROA   
ATOM   3133  C   ARG P 200     -22.424-117.864 133.080  0.00 97.00      PROA   
ATOM   3134  O   ARG P 200     -21.481-118.404 133.657  0.00 97.00      PROA   
ATOM   3135  N   PRO P 201     -23.247-117.061 133.766  0.00 97.00      PROA   
ATOM   3136  CD  PRO P 201     -24.131-116.054 133.163  0.00 97.00      PROA   
ATOM   3137  HD1 PRO P 201     -24.839-116.523 132.445  0.00 97.00      PROA   
ATOM   3138  HD2 PRO P 201     -23.512-115.289 132.643  0.00 97.00      PROA   
ATOM   3139  CA  PRO P 201     -23.254-117.015 135.223  0.00 97.00      PROA   
ATOM   3140  HA  PRO P 201     -22.243-116.998 135.609  0.00 97.00      PROA   
ATOM   3141  CB  PRO P 201     -23.987-115.698 135.550  0.00 97.00      PROA   
ATOM   3142  HB1 PRO P 201     -23.231-114.884 135.621  0.00 97.00      PROA   
ATOM   3143  HB2 PRO P 201     -24.558-115.729 136.498  0.00 97.00      PROA   
ATOM   3144  CG  PRO P 201     -24.886-115.417 134.333  0.00 97.00      PROA   
ATOM   3145  HG1 PRO P 201     -25.861-115.932 134.462  0.00 97.00      PROA   
ATOM   3146  HG2 PRO P 201     -25.077-114.336 134.183  0.00 97.00      PROA   
ATOM   3147  C   PRO P 201     -23.936-118.241 135.815  0.00 97.00      PROA   
ATOM   3148  O   PRO P 201     -23.254-119.054 136.436  0.00 97.00      PROA   
ATOM   3149  N   GLY P 202     -25.262-118.416 135.621  0.00 97.00      PROA   
ATOM   3150  HN  GLY P 202     -25.811-117.687 135.218  0.00 97.00      PROA   
ATOM   3151  CA  GLY P 202     -25.987-119.601 136.031  0.00 97.00      PROA   
ATOM   3152  HA1 GLY P 202     -27.015-119.307 136.026  0.00 97.00      PROA   
ATOM   3153  HA2 GLY P 202     -25.646-119.943 136.998  0.00 97.00      PROA   
ATOM   3154  C   GLY P 202     -25.873-120.710 135.034  0.00 97.00      PROA   
ATOM   3155  O   GLY P 202     -26.542-120.664 134.016  0.00 97.00      PROA   
ATOM   3156  N   LEU P 203     -25.041-121.735 135.318  0.00 97.00      PROA   
ATOM   3157  HN  LEU P 203     -24.534-121.704 136.175  0.00 97.00      PROA   
ATOM   3158  CA  LEU P 203     -24.723-122.860 134.450  0.00 97.00      PROA   
ATOM   3159  HA  LEU P 203     -24.382-122.438 133.520  0.00 97.00      PROA   
ATOM   3160  CB  LEU P 203     -23.536-123.698 135.009  0.00 97.00      PROA   
ATOM   3161  HB1 LEU P 203     -23.598-124.755 134.670  0.00 97.00      PROA   
ATOM   3162  HB2 LEU P 203     -23.605-123.703 136.119  0.00 97.00      PROA   
ATOM   3163  CG  LEU P 203     -22.119-123.199 134.597  0.00 97.00      PROA   
ATOM   3164  HG  LEU P 203     -21.387-123.832 135.156  0.00 97.00      PROA   
ATOM   3165  CD1 LEU P 203     -21.837-123.425 133.096  0.00 97.00      PROA   
ATOM   3166 HD11 LEU P 203     -22.518-122.809 132.473  0.00 97.00      PROA   
ATOM   3167 HD12 LEU P 203     -21.979-124.494 132.831  0.00 97.00      PROA   
ATOM   3168 HD13 LEU P 203     -20.791-123.139 132.857  0.00 97.00      PROA   
ATOM   3169  CD2 LEU P 203     -21.833-121.737 134.990  0.00 97.00      PROA   
ATOM   3170 HD21 LEU P 203     -22.004-121.587 136.076  0.00 97.00      PROA   
ATOM   3171 HD22 LEU P 203     -22.493-121.043 134.429  0.00 97.00      PROA   
ATOM   3172 HD23 LEU P 203     -20.780-121.473 134.759  0.00 97.00      PROA   
ATOM   3173  C   LEU P 203     -25.876-123.775 134.039  0.00 97.00      PROA   
ATOM   3174  O   LEU P 203     -25.857-124.306 132.931  0.00 97.00      PROA   
ATOM   3175  N   GLN P 204     -26.891-124.011 134.902  0.00 97.00      PROA   
ATOM   3176  HN  GLN P 204     -26.987-123.473 135.741  0.00 97.00      PROA   
ATOM   3177  CA  GLN P 204     -27.903-125.046 134.723  0.00 97.00      PROA   
ATOM   3178  HA  GLN P 204     -27.381-125.970 134.524  0.00 97.00      PROA   
ATOM   3179  CB  GLN P 204     -28.737-125.175 136.026  0.00 97.00      PROA   
ATOM   3180  HB1 GLN P 204     -29.358-124.261 136.149  0.00 97.00      PROA   
ATOM   3181  HB2 GLN P 204     -28.013-125.171 136.874  0.00 97.00      PROA   
ATOM   3182  CG  GLN P 204     -29.651-126.413 136.192  0.00 97.00      PROA   
ATOM   3183  HG1 GLN P 204     -30.569-126.281 135.582  0.00 97.00      PROA   
ATOM   3184  HG2 GLN P 204     -29.969-126.486 137.252  0.00 97.00      PROA   
ATOM   3185  CD  GLN P 204     -28.979-127.721 135.756  0.00 97.00      PROA   
ATOM   3186  OE1 GLN P 204     -28.927-128.078 134.576  0.00 97.00      PROA   
ATOM   3187  NE2 GLN P 204     -28.450-128.483 136.750  0.00 97.00      PROA   
ATOM   3188 HE21 GLN P 204     -28.024-129.348 136.491  0.00 97.00      PROA   
ATOM   3189 HE22 GLN P 204     -28.488-128.164 137.695  0.00 97.00      PROA   
ATOM   3190  C   GLN P 204     -28.852-124.770 133.563  0.00 97.00      PROA   
ATOM   3191  O   GLN P 204     -28.943-123.658 133.064  0.00 97.00      PROA   
ATOM   3192  N   LEU P 205     -29.611-125.783 133.094  0.00 97.00      PROA   
ATOM   3193  HN  LEU P 205     -29.480-126.714 133.431  0.00 97.00      PROA   
ATOM   3194  CA  LEU P 205     -30.804-125.534 132.315  0.00 97.00      PROA   
ATOM   3195  HA  LEU P 205     -31.060-124.486 132.364  0.00 97.00      PROA   
ATOM   3196  CB  LEU P 205     -30.688-125.930 130.822  0.00 97.00      PROA   
ATOM   3197  HB1 LEU P 205     -31.683-125.836 130.332  0.00 97.00      PROA   
ATOM   3198  HB2 LEU P 205     -30.363-126.991 130.760  0.00 97.00      PROA   
ATOM   3199  CG  LEU P 205     -29.703-125.064 130.004  0.00 97.00      PROA   
ATOM   3200  HG  LEU P 205     -28.737-125.041 130.557  0.00 97.00      PROA   
ATOM   3201  CD1 LEU P 205     -29.428-125.690 128.625  0.00 97.00      PROA   
ATOM   3202 HD11 LEU P 205     -30.370-125.754 128.041  0.00 97.00      PROA   
ATOM   3203 HD12 LEU P 205     -29.011-126.712 128.741  0.00 97.00      PROA   
ATOM   3204 HD13 LEU P 205     -28.702-125.070 128.057  0.00 97.00      PROA   
ATOM   3205  CD2 LEU P 205     -30.213-123.619 129.835  0.00 97.00      PROA   
ATOM   3206 HD21 LEU P 205     -30.327-123.119 130.818  0.00 97.00      PROA   
ATOM   3207 HD22 LEU P 205     -31.200-123.625 129.326  0.00 97.00      PROA   
ATOM   3208 HD23 LEU P 205     -29.504-123.027 129.219  0.00 97.00      PROA   
ATOM   3209  C   LEU P 205     -31.961-126.270 132.947  0.00 97.00      PROA   
ATOM   3210  O   LEU P 205     -32.040-127.497 132.930  0.00 97.00      PROA   
ATOM   3211  N   TYR P 206     -32.923-125.498 133.499  0.00 97.00      PROA   
ATOM   3212  HN  TYR P 206     -32.805-124.511 133.560  0.00 97.00      PROA   
ATOM   3213  CA  TYR P 206     -34.224-125.995 133.900  0.00 97.00      PROA   
ATOM   3214  HA  TYR P 206     -34.157-127.053 134.120  0.00 97.00      PROA   
ATOM   3215  CB  TYR P 206     -34.854-125.244 135.105  0.00 97.00      PROA   
ATOM   3216  HB1 TYR P 206     -35.775-125.752 135.459  0.00 97.00      PROA   
ATOM   3217  HB2 TYR P 206     -35.111-124.200 134.822  0.00 97.00      PROA   
ATOM   3218  CG  TYR P 206     -33.873-125.178 136.243  0.00 97.00      PROA   
ATOM   3219  CD1 TYR P 206     -33.792-126.199 137.210  0.00 97.00      PROA   
ATOM   3220  HD1 TYR P 206     -34.453-127.052 137.147  0.00 97.00      PROA   
ATOM   3221  CE1 TYR P 206     -32.850-126.119 138.248  0.00 97.00      PROA   
ATOM   3222  HE1 TYR P 206     -32.779-126.910 138.981  0.00 97.00      PROA   
ATOM   3223  CZ  TYR P 206     -31.979-125.020 138.315  0.00 97.00      PROA   
ATOM   3224  OH  TYR P 206     -30.961-124.962 139.290  0.00 97.00      PROA   
ATOM   3225  HH  TYR P 206     -30.351-124.259 139.033  0.00 97.00      PROA   
ATOM   3226  CD2 TYR P 206     -33.036-124.057 136.364  0.00 97.00      PROA   
ATOM   3227  HD2 TYR P 206     -33.102-123.245 135.653  0.00 97.00      PROA   
ATOM   3228  CE2 TYR P 206     -32.085-123.988 137.379  0.00 97.00      PROA   
ATOM   3229  HE2 TYR P 206     -31.430-123.133 137.417  0.00 97.00      PROA   
ATOM   3230  C   TYR P 206     -35.106-125.798 132.694  0.00 97.00      PROA   
ATOM   3231  O   TYR P 206     -34.866-124.905 131.882  0.00 97.00      PROA   
ATOM   3232  N   PHE P 207     -36.139-126.647 132.528  0.00 97.00      PROA   
ATOM   3233  HN  PHE P 207     -36.351-127.354 133.203  0.00 97.00      PROA   
ATOM   3234  CA  PHE P 207     -36.961-126.615 131.338  0.00 97.00      PROA   
ATOM   3235  HA  PHE P 207     -36.847-125.672 130.823  0.00 97.00      PROA   
ATOM   3236  CB  PHE P 207     -36.678-127.788 130.363  0.00 97.00      PROA   
ATOM   3237  HB1 PHE P 207     -37.418-127.816 129.534  0.00 97.00      PROA   
ATOM   3238  HB2 PHE P 207     -36.754-128.744 130.920  0.00 97.00      PROA   
ATOM   3239  CG  PHE P 207     -35.299-127.719 129.748  0.00 97.00      PROA   
ATOM   3240  CD1 PHE P 207     -34.174-128.205 130.439  0.00 97.00      PROA   
ATOM   3241  HD1 PHE P 207     -34.279-128.556 131.455  0.00 97.00      PROA   
ATOM   3242  CE1 PHE P 207     -32.920-128.254 129.820  0.00 97.00      PROA   
ATOM   3243  HE1 PHE P 207     -32.064-128.619 130.371  0.00 97.00      PROA   
ATOM   3244  CZ  PHE P 207     -32.773-127.824 128.497  0.00 97.00      PROA   
ATOM   3245  HZ  PHE P 207     -31.805-127.859 128.020  0.00 97.00      PROA   
ATOM   3246  CD2 PHE P 207     -35.136-127.286 128.418  0.00 97.00      PROA   
ATOM   3247  HD2 PHE P 207     -35.992-126.925 127.867  0.00 97.00      PROA   
ATOM   3248  CE2 PHE P 207     -33.883-127.338 127.795  0.00 97.00      PROA   
ATOM   3249  HE2 PHE P 207     -33.772-127.010 126.772  0.00 97.00      PROA   
ATOM   3250  C   PHE P 207     -38.398-126.705 131.748  0.00 97.00      PROA   
ATOM   3251  O   PHE P 207     -38.717-127.110 132.855  0.00 97.00      PROA   
ATOM   3252  N   SER P 208     -39.309-126.321 130.835  0.00 97.00      PROA   
ATOM   3253  HN  SER P 208     -39.028-125.901 129.977  0.00 97.00      PROA   
ATOM   3254  CA  SER P 208     -40.727-126.507 131.012  0.00 97.00      PROA   
ATOM   3255  HA  SER P 208     -40.894-127.382 131.625  0.00 97.00      PROA   
ATOM   3256  CB  SER P 208     -41.449-125.297 131.661  0.00 97.00      PROA   
ATOM   3257  HB1 SER P 208     -41.104-125.210 132.714  0.00 97.00      PROA   
ATOM   3258  HB2 SER P 208     -42.551-125.446 131.670  0.00 97.00      PROA   
ATOM   3259  OG  SER P 208     -41.125-124.085 130.989  0.00 97.00      PROA   
ATOM   3260  HG1 SER P 208     -41.828-123.451 131.166  0.00 97.00      PROA   
ATOM   3261  C   SER P 208     -41.297-126.816 129.655  0.00 97.00      PROA   
ATOM   3262  O   SER P 208     -40.714-126.475 128.629  0.00 97.00      PROA   
ATOM   3263  N   PHE P 209     -42.448-127.520 129.643  0.00 97.00      PROA   
ATOM   3264  HN  PHE P 209     -42.899-127.764 130.496  0.00 97.00      PROA   
ATOM   3265  CA  PHE P 209     -43.108-127.988 128.450  0.00 97.00      PROA   
ATOM   3266  HA  PHE P 209     -42.712-127.456 127.593  0.00 97.00      PROA   
ATOM   3267  CB  PHE P 209     -42.964-129.527 128.275  0.00 97.00      PROA   
ATOM   3268  HB1 PHE P 209     -43.932-130.043 128.109  0.00 97.00      PROA   
ATOM   3269  HB2 PHE P 209     -42.497-129.969 129.183  0.00 97.00      PROA   
ATOM   3270  CG  PHE P 209     -42.092-129.836 127.087  0.00 97.00      PROA   
ATOM   3271  CD1 PHE P 209     -42.636-129.746 125.794  0.00 97.00      PROA   
ATOM   3272  HD1 PHE P 209     -43.658-129.423 125.665  0.00 97.00      PROA   
ATOM   3273  CE1 PHE P 209     -41.868-130.080 124.674  0.00 97.00      PROA   
ATOM   3274  HE1 PHE P 209     -42.303-130.015 123.688  0.00 97.00      PROA   
ATOM   3275  CZ  PHE P 209     -40.546-130.513 124.836  0.00 97.00      PROA   
ATOM   3276  HZ  PHE P 209     -39.949-130.776 123.975  0.00 97.00      PROA   
ATOM   3277  CD2 PHE P 209     -40.762-130.269 127.239  0.00 97.00      PROA   
ATOM   3278  HD2 PHE P 209     -40.330-130.352 128.226  0.00 97.00      PROA   
ATOM   3279  CE2 PHE P 209     -39.993-130.607 126.118  0.00 97.00      PROA   
ATOM   3280  HE2 PHE P 209     -38.974-130.943 126.241  0.00 97.00      PROA   
ATOM   3281  C   PHE P 209     -44.558-127.590 128.565  0.00 97.00      PROA   
ATOM   3282  O   PHE P 209     -45.144-127.620 129.645  0.00 97.00      PROA   
ATOM   3283  N   TYR P 210     -45.159-127.163 127.433  0.00 97.00      PROA   
ATOM   3284  HN  TYR P 210     -44.660-127.127 126.570  0.00 97.00      PROA   
ATOM   3285  CA  TYR P 210     -46.492-126.607 127.397  0.00 97.00      PROA   
ATOM   3286  HA  TYR P 210     -47.047-126.887 128.283  0.00 97.00      PROA   
ATOM   3287  CB  TYR P 210     -46.488-125.060 127.204  0.00 97.00      PROA   
ATOM   3288  HB1 TYR P 210     -47.516-124.646 127.283  0.00 97.00      PROA   
ATOM   3289  HB2 TYR P 210     -46.100-124.825 126.191  0.00 97.00      PROA   
ATOM   3290  CG  TYR P 210     -45.585-124.330 128.179  0.00 97.00      PROA   
ATOM   3291  CD1 TYR P 210     -44.203-124.220 127.926  0.00 97.00      PROA   
ATOM   3292  HD1 TYR P 210     -43.783-124.707 127.061  0.00 97.00      PROA   
ATOM   3293  CE1 TYR P 210     -43.374-123.457 128.756  0.00 97.00      PROA   
ATOM   3294  HE1 TYR P 210     -42.320-123.380 128.537  0.00 97.00      PROA   
ATOM   3295  CZ  TYR P 210     -43.921-122.772 129.847  0.00 97.00      PROA   
ATOM   3296  OH  TYR P 210     -43.115-121.952 130.667  0.00 97.00      PROA   
ATOM   3297  HH  TYR P 210     -42.491-121.477 130.102  0.00 97.00      PROA   
ATOM   3298  CD2 TYR P 210     -46.118-123.632 129.278  0.00 97.00      PROA   
ATOM   3299  HD2 TYR P 210     -47.182-123.658 129.456  0.00 97.00      PROA   
ATOM   3300  CE2 TYR P 210     -45.291-122.867 130.112  0.00 97.00      PROA   
ATOM   3301  HE2 TYR P 210     -45.713-122.318 130.942  0.00 97.00      PROA   
ATOM   3302  C   TYR P 210     -47.168-127.217 126.191  0.00 97.00      PROA   
ATOM   3303  O   TYR P 210     -46.505-127.734 125.293  0.00 97.00      PROA   
ATOM   3304  N   MET P 211     -48.520-127.159 126.143  0.00 97.00      PROA   
ATOM   3305  HN  MET P 211     -49.046-126.784 126.904  0.00 97.00      PROA   
ATOM   3306  CA  MET P 211     -49.281-127.511 124.963  0.00 97.00      PROA   
ATOM   3307  HA  MET P 211     -48.620-127.729 124.139  0.00 97.00      PROA   
ATOM   3308  CB  MET P 211     -50.207-128.731 125.209  0.00 97.00      PROA   
ATOM   3309  HB1 MET P 211     -50.912-128.839 124.355  0.00 97.00      PROA   
ATOM   3310  HB2 MET P 211     -50.802-128.552 126.132  0.00 97.00      PROA   
ATOM   3311  CG  MET P 211     -49.440-130.060 125.356  0.00 97.00      PROA   
ATOM   3312  HG1 MET P 211     -48.576-129.908 126.038  0.00 97.00      PROA   
ATOM   3313  HG2 MET P 211     -49.023-130.311 124.358  0.00 97.00      PROA   
ATOM   3314  SD  MET P 211     -50.435-131.455 125.977  0.00 97.00      PROA   
ATOM   3315  CE  MET P 211     -51.593-131.586 124.585  0.00 97.00      PROA   
ATOM   3316  HE1 MET P 211     -51.046-131.695 123.625  0.00 97.00      PROA   
ATOM   3317  HE2 MET P 211     -52.245-130.690 124.513  0.00 97.00      PROA   
ATOM   3318  HE3 MET P 211     -52.249-132.474 124.705  0.00 97.00      PROA   
ATOM   3319  C   MET P 211     -50.130-126.320 124.588  0.00 97.00      PROA   
ATOM   3320  O   MET P 211     -51.164-126.091 125.209  0.00 97.00      PROA   
ATOM   3321  N   GLY P 212     -49.728-125.542 123.543  0.00 97.00      PROA   
ATOM   3322  HN  GLY P 212     -48.947-125.814 122.980  0.00 97.00      PROA   
ATOM   3323  CA  GLY P 212     -50.354-124.284 123.142  0.00 97.00      PROA   
ATOM   3324  HA1 GLY P 212     -51.214-124.524 122.535  0.00 97.00      PROA   
ATOM   3325  HA2 GLY P 212     -49.608-123.737 122.591  0.00 97.00      PROA   
ATOM   3326  C   GLY P 212     -50.779-123.384 124.282  0.00 97.00      PROA   
ATOM   3327  O   GLY P 212     -49.971-122.956 125.105  0.00 97.00      PROA   
ATOM   3328  N   SER P 213     -52.094-123.085 124.346  0.00 97.00      PROA   
ATOM   3329  HN  SER P 213     -52.695-123.418 123.623  0.00 97.00      PROA   
ATOM   3330  CA  SER P 213     -52.703-122.263 125.380  0.00 97.00      PROA   
ATOM   3331  HA  SER P 213     -52.022-121.451 125.597  0.00 97.00      PROA   
ATOM   3332  CB  SER P 213     -54.034-121.637 124.865  0.00 97.00      PROA   
ATOM   3333  HB1 SER P 213     -54.776-122.437 124.656  0.00 97.00      PROA   
ATOM   3334  HB2 SER P 213     -53.828-121.103 123.913  0.00 97.00      PROA   
ATOM   3335  OG  SER P 213     -54.597-120.692 125.774  0.00 97.00      PROA   
ATOM   3336  HG1 SER P 213     -54.674-121.159 126.614  0.00 97.00      PROA   
ATOM   3337  C   SER P 213     -52.956-123.010 126.701  0.00 97.00      PROA   
ATOM   3338  O   SER P 213     -53.893-122.692 127.432  0.00 97.00      PROA   
ATOM   3339  N   LYS P 214     -52.125-124.008 127.083  0.00 97.00      PROA   
ATOM   3340  HN  LYS P 214     -51.410-124.349 126.478  0.00 97.00      PROA   
ATOM   3341  CA  LYS P 214     -52.181-124.529 128.438  0.00 97.00      PROA   
ATOM   3342  HA  LYS P 214     -52.435-123.699 129.084  0.00 97.00      PROA   
ATOM   3343  CB  LYS P 214     -53.280-125.596 128.683  0.00 97.00      PROA   
ATOM   3344  HB1 LYS P 214     -54.259-125.070 128.615  0.00 97.00      PROA   
ATOM   3345  HB2 LYS P 214     -53.195-125.995 129.718  0.00 97.00      PROA   
ATOM   3346  CG  LYS P 214     -53.290-126.762 127.680  0.00 97.00      PROA   
ATOM   3347  HG1 LYS P 214     -52.261-127.178 127.604  0.00 97.00      PROA   
ATOM   3348  HG2 LYS P 214     -53.570-126.385 126.672  0.00 97.00      PROA   
ATOM   3349  CD  LYS P 214     -54.233-127.907 128.095  0.00 97.00      PROA   
ATOM   3350  HD1 LYS P 214     -53.848-128.328 129.052  0.00 97.00      PROA   
ATOM   3351  HD2 LYS P 214     -54.168-128.708 127.324  0.00 97.00      PROA   
ATOM   3352  CE  LYS P 214     -55.699-127.481 128.278  0.00 97.00      PROA   
ATOM   3353  HE1 LYS P 214     -56.123-127.117 127.318  0.00 97.00      PROA   
ATOM   3354  HE2 LYS P 214     -55.794-126.681 129.041  0.00 97.00      PROA   
ATOM   3355  NZ  LYS P 214     -56.519-128.628 128.738  0.00 97.00      PROA   
ATOM   3356  HZ1 LYS P 214     -56.156-128.955 129.656  0.00 97.00      PROA   
ATOM   3357  HZ2 LYS P 214     -56.452-129.402 128.047  0.00 97.00      PROA   
ATOM   3358  HZ3 LYS P 214     -57.512-128.336 128.844  0.00 97.00      PROA   
ATOM   3359  C   LYS P 214     -50.853-125.022 128.976  0.00 97.00      PROA   
ATOM   3360  O   LYS P 214     -50.080-125.713 128.315  0.00 97.00      PROA   
ATOM   3361  N   THR P 215     -50.580-124.670 130.254  0.00 97.00      PROA   
ATOM   3362  HN  THR P 215     -51.186-124.049 130.747  0.00 97.00      PROA   
ATOM   3363  CA  THR P 215     -49.514-125.203 131.079  0.00 97.00      PROA   
ATOM   3364  HA  THR P 215     -48.583-125.065 130.547  0.00 97.00      PROA   
ATOM   3365  CB  THR P 215     -49.438-124.489 132.427  0.00 97.00      PROA   
ATOM   3366  HB  THR P 215     -48.799-125.038 133.158  0.00 97.00      PROA   
ATOM   3367  OG1 THR P 215     -50.739-124.319 132.983  0.00 97.00      PROA   
ATOM   3368  HG1 THR P 215     -51.074-125.202 133.153  0.00 97.00      PROA   
ATOM   3369  CG2 THR P 215     -48.834-123.087 132.240  0.00 97.00      PROA   
ATOM   3370 HG21 THR P 215     -49.409-122.506 131.489  0.00 97.00      PROA   
ATOM   3371 HG22 THR P 215     -47.777-123.157 131.913  0.00 97.00      PROA   
ATOM   3372 HG23 THR P 215     -48.868-122.536 133.205  0.00 97.00      PROA   
ATOM   3373  C   THR P 215     -49.662-126.685 131.366  0.00 97.00      PROA   
ATOM   3374  O   THR P 215     -50.747-127.165 131.688  0.00 97.00      PROA   
ATOM   3375  N   LEU P 216     -48.534-127.428 131.330  0.00 97.00      PROA   
ATOM   3376  HN  LEU P 216     -47.684-127.057 130.962  0.00 97.00      PROA   
ATOM   3377  CA  LEU P 216     -48.425-128.738 131.942  0.00 97.00      PROA   
ATOM   3378  HA  LEU P 216     -49.407-129.184 131.998  0.00 97.00      PROA   
ATOM   3379  CB  LEU P 216     -47.496-129.679 131.139  0.00 97.00      PROA   
ATOM   3380  HB1 LEU P 216     -47.385-130.655 131.658  0.00 97.00      PROA   
ATOM   3381  HB2 LEU P 216     -46.489-129.217 131.064  0.00 97.00      PROA   
ATOM   3382  CG  LEU P 216     -48.006-129.976 129.706  0.00 97.00      PROA   
ATOM   3383  HG  LEU P 216     -48.070-129.013 129.146  0.00 97.00      PROA   
ATOM   3384  CD1 LEU P 216     -47.020-130.880 128.948  0.00 97.00      PROA   
ATOM   3385 HD11 LEU P 216     -46.933-131.864 129.456  0.00 97.00      PROA   
ATOM   3386 HD12 LEU P 216     -46.017-130.408 128.907  0.00 97.00      PROA   
ATOM   3387 HD13 LEU P 216     -47.377-131.050 127.910  0.00 97.00      PROA   
ATOM   3388  CD2 LEU P 216     -49.407-130.614 129.710  0.00 97.00      PROA   
ATOM   3389 HD21 LEU P 216     -50.160-129.925 130.144  0.00 97.00      PROA   
ATOM   3390 HD22 LEU P 216     -49.396-131.558 130.296  0.00 97.00      PROA   
ATOM   3391 HD23 LEU P 216     -49.715-130.851 128.673  0.00 97.00      PROA   
ATOM   3392  C   LEU P 216     -47.958-128.561 133.376  0.00 97.00      PROA   
ATOM   3393  O   LEU P 216     -47.750-127.437 133.826  0.00 97.00      PROA   
ATOM   3394  N   ARG P 217     -47.825-129.666 134.155  0.00 97.00      PROA   
ATOM   3395  HN  ARG P 217     -48.026-130.571 133.785  0.00 97.00      PROA   
ATOM   3396  CA  ARG P 217     -47.405-129.617 135.549  0.00 97.00      PROA   
ATOM   3397  HA  ARG P 217     -47.968-128.826 136.028  0.00 97.00      PROA   
ATOM   3398  CB  ARG P 217     -47.695-130.927 136.331  0.00 97.00      PROA   
ATOM   3399  HB1 ARG P 217     -47.250-130.845 137.350  0.00 97.00      PROA   
ATOM   3400  HB2 ARG P 217     -47.198-131.774 135.810  0.00 97.00      PROA   
ATOM   3401  CG  ARG P 217     -49.185-131.257 136.536  0.00 97.00      PROA   
ATOM   3402  HG1 ARG P 217     -49.690-131.350 135.550  0.00 97.00      PROA   
ATOM   3403  HG2 ARG P 217     -49.665-130.416 137.085  0.00 97.00      PROA   
ATOM   3404  CD  ARG P 217     -49.369-132.568 137.318  0.00 97.00      PROA   
ATOM   3405  HD1 ARG P 217     -48.818-132.553 138.285  0.00 97.00      PROA   
ATOM   3406  HD2 ARG P 217     -48.987-133.421 136.716  0.00 97.00      PROA   
ATOM   3407  NE  ARG P 217     -50.829-132.806 137.554  0.00 97.00      PROA   
ATOM   3408  HE  ARG P 217     -51.331-133.388 136.921  0.00 97.00      PROA   
ATOM   3409  CZ  ARG P 217     -51.518-132.323 138.609  0.00 97.00      PROA   
ATOM   3410  NH1 ARG P 217     -50.969-131.506 139.521  0.00 97.00      PROA   
ATOM   3411 HH11 ARG P 217     -50.032-131.202 139.383  0.00 97.00      PROA   
ATOM   3412 HH12 ARG P 217     -51.528-131.178 140.278  0.00 97.00      PROA   
ATOM   3413  NH2 ARG P 217     -52.808-132.677 138.758  0.00 97.00      PROA   
ATOM   3414 HH21 ARG P 217     -53.224-133.285 138.089  0.00 97.00      PROA   
ATOM   3415 HH22 ARG P 217     -53.312-132.347 139.551  0.00 97.00      PROA   
ATOM   3416  C   ARG P 217     -45.934-129.270 135.739  0.00 97.00      PROA   
ATOM   3417  O   ARG P 217     -45.108-130.120 136.067  0.00 97.00      PROA   
ATOM   3418  N   GLY P 218     -45.598-127.973 135.552  0.00 97.00      PROA   
ATOM   3419  HN  GLY P 218     -46.294-127.371 135.166  0.00 97.00      PROA   
ATOM   3420  CA  GLY P 218     -44.334-127.348 135.890  0.00 97.00      PROA   
ATOM   3421  HA1 GLY P 218     -44.439-126.298 135.662  0.00 97.00      PROA   
ATOM   3422  HA2 GLY P 218     -43.559-127.834 135.315  0.00 97.00      PROA   
ATOM   3423  C   GLY P 218     -43.963-127.430 137.344  0.00 97.00      PROA   
ATOM   3424  O   GLY P 218     -44.799-127.697 138.206  0.00 97.00      PROA   
ATOM   3425  N   ARG P 219     -42.674-127.143 137.625  0.00 97.00      PROA   
ATOM   3426  HN  ARG P 219     -42.040-126.917 136.888  0.00 97.00      PROA   
ATOM   3427  CA  ARG P 219     -42.093-127.122 138.945  0.00 97.00      PROA   
ATOM   3428  HA  ARG P 219     -42.493-126.256 139.452  0.00 97.00      PROA   
ATOM   3429  CB  ARG P 219     -42.353-128.403 139.817  0.00 97.00      PROA   
ATOM   3430  HB1 ARG P 219     -43.435-128.410 140.073  0.00 97.00      PROA   
ATOM   3431  HB2 ARG P 219     -41.826-128.322 140.788  0.00 97.00      PROA   
ATOM   3432  CG  ARG P 219     -42.059-129.762 139.139  0.00 97.00      PROA   
ATOM   3433  HG1 ARG P 219     -41.005-129.801 138.789  0.00 97.00      PROA   
ATOM   3434  HG2 ARG P 219     -42.709-129.851 138.242  0.00 97.00      PROA   
ATOM   3435  CD  ARG P 219     -42.334-130.998 140.012  0.00 97.00      PROA   
ATOM   3436  HD1 ARG P 219     -42.298-131.915 139.378  0.00 97.00      PROA   
ATOM   3437  HD2 ARG P 219     -43.322-130.922 140.513  0.00 97.00      PROA   
ATOM   3438  NE  ARG P 219     -41.245-131.056 141.036  0.00 97.00      PROA   
ATOM   3439  HE  ARG P 219     -40.616-130.281 141.121  0.00 97.00      PROA   
ATOM   3440  CZ  ARG P 219     -40.792-132.187 141.604  0.00 97.00      PROA   
ATOM   3441  NH1 ARG P 219     -41.596-133.236 141.757  0.00 97.00      PROA   
ATOM   3442 HH11 ARG P 219     -42.555-133.036 141.598  0.00 97.00      PROA   
ATOM   3443 HH12 ARG P 219     -41.286-133.976 142.347  0.00 97.00      PROA   
ATOM   3444  NH2 ARG P 219     -39.526-132.234 142.050  0.00 97.00      PROA   
ATOM   3445 HH21 ARG P 219     -39.093-133.113 142.211  0.00 97.00      PROA   
ATOM   3446 HH22 ARG P 219     -38.951-131.422 141.911  0.00 97.00      PROA   
ATOM   3447  C   ARG P 219     -40.628-126.845 138.691  0.00 97.00      PROA   
ATOM   3448  O   ARG P 219     -40.281-126.028 137.840  0.00 97.00      PROA   
ATOM   3449  N   ASP P 220     -39.730-127.546 139.403  0.00 97.00      PROA   
ATOM   3450  HN  ASP P 220     -40.026-128.106 140.177  0.00 97.00      PROA   
ATOM   3451  CA  ASP P 220     -38.322-127.719 139.142  0.00 97.00      PROA   
ATOM   3452  HA  ASP P 220     -37.897-126.777 138.821  0.00 97.00      PROA   
ATOM   3453  CB  ASP P 220     -37.618-128.176 140.464  0.00 97.00      PROA   
ATOM   3454  HB1 ASP P 220     -37.608-127.301 141.153  0.00 97.00      PROA   
ATOM   3455  HB2 ASP P 220     -36.566-128.470 140.293  0.00 97.00      PROA   
ATOM   3456  CG  ASP P 220     -38.356-129.283 141.230  0.00 97.00      PROA   
ATOM   3457  OD1 ASP P 220     -37.711-130.316 141.535  0.00 97.00      PROA   
ATOM   3458  OD2 ASP P 220     -39.540-129.078 141.595  0.00 97.00      PROA   
ATOM   3459  C   ASP P 220     -38.144-128.743 138.012  0.00 97.00      PROA   
ATOM   3460  O   ASP P 220     -37.507-129.785 138.163  0.00 97.00      PROA   
ATOM   3461  N   THR P 221     -38.742-128.473 136.827  0.00 97.00      PROA   
ATOM   3462  HN  THR P 221     -39.263-127.630 136.706  0.00 97.00      PROA   
ATOM   3463  CA  THR P 221     -38.851-129.448 135.753  0.00 97.00      PROA   
ATOM   3464  HA  THR P 221     -39.019-130.393 136.249  0.00 97.00      PROA   
ATOM   3465  CB  THR P 221     -40.083-129.257 134.866  0.00 97.00      PROA   
ATOM   3466  HB  THR P 221     -39.959-129.715 133.857  0.00 97.00      PROA   
ATOM   3467  OG1 THR P 221     -40.422-127.884 134.729  0.00 97.00      PROA   
ATOM   3468  HG1 THR P 221     -39.729-127.502 134.180  0.00 97.00      PROA   
ATOM   3469  CG2 THR P 221     -41.281-129.930 135.554  0.00 97.00      PROA   
ATOM   3470 HG21 THR P 221     -41.467-129.442 136.531  0.00 97.00      PROA   
ATOM   3471 HG22 THR P 221     -41.091-131.008 135.726  0.00 97.00      PROA   
ATOM   3472 HG23 THR P 221     -42.196-129.818 134.934  0.00 97.00      PROA   
ATOM   3473  C   THR P 221     -37.597-129.676 134.915  0.00 97.00      PROA   
ATOM   3474  O   THR P 221     -36.867-128.762 134.536  0.00 97.00      PROA   
ATOM   3475  N   SER P 222     -37.350-130.967 134.599  0.00 97.00      PROA   
ATOM   3476  HN  SER P 222     -37.908-131.687 135.003  0.00 97.00      PROA   
ATOM   3477  CA  SER P 222     -36.279-131.455 133.752  0.00 97.00      PROA   
ATOM   3478  HA  SER P 222     -35.388-130.881 133.970  0.00 97.00      PROA   
ATOM   3479  CB  SER P 222     -36.011-132.957 134.020  0.00 97.00      PROA   
ATOM   3480  HB1 SER P 222     -35.084-133.303 133.515  0.00 97.00      PROA   
ATOM   3481  HB2 SER P 222     -36.865-133.562 133.641  0.00 97.00      PROA   
ATOM   3482  OG  SER P 222     -35.908-133.203 135.420  0.00 97.00      PROA   
ATOM   3483  HG1 SER P 222     -35.375-132.498 135.799  0.00 97.00      PROA   
ATOM   3484  C   SER P 222     -36.622-131.282 132.280  0.00 97.00      PROA   
ATOM   3485  O   SER P 222     -37.726-130.874 131.929  0.00 97.00      PROA   
ATOM   3486  N   SER P 223     -35.656-131.585 131.375  0.00 97.00      PROA   
ATOM   3487  HN  SER P 223     -34.746-131.870 131.672  0.00 97.00      PROA   
ATOM   3488  CA  SER P 223     -35.721-131.368 129.938  0.00 97.00      PROA   
ATOM   3489  HA  SER P 223     -35.798-130.309 129.770  0.00 97.00      PROA   
ATOM   3490  CB  SER P 223     -34.429-131.888 129.268  0.00 97.00      PROA   
ATOM   3491  HB1 SER P 223     -34.384-131.578 128.201  0.00 97.00      PROA   
ATOM   3492  HB2 SER P 223     -34.391-132.998 129.315  0.00 97.00      PROA   
ATOM   3493  OG  SER P 223     -33.282-131.385 129.945  0.00 97.00      PROA   
ATOM   3494  HG1 SER P 223     -33.229-130.447 129.741  0.00 97.00      PROA   
ATOM   3495  C   SER P 223     -36.885-132.002 129.206  0.00 97.00      PROA   
ATOM   3496  O   SER P 223     -37.443-131.389 128.298  0.00 97.00      PROA   
ATOM   3497  N   GLU P 224     -37.270-133.241 129.578  0.00 97.00      PROA   
ATOM   3498  HN  GLU P 224     -36.854-133.683 130.366  0.00 97.00      PROA   
ATOM   3499  CA  GLU P 224     -38.246-134.025 128.855  0.00 97.00      PROA   
ATOM   3500  HA  GLU P 224     -38.700-133.423 128.078  0.00 97.00      PROA   
ATOM   3501  CB  GLU P 224     -37.635-135.282 128.175  0.00 97.00      PROA   
ATOM   3502  HB1 GLU P 224     -38.473-135.945 127.861  0.00 97.00      PROA   
ATOM   3503  HB2 GLU P 224     -37.025-135.857 128.905  0.00 97.00      PROA   
ATOM   3504  CG  GLU P 224     -36.785-134.977 126.919  0.00 97.00      PROA   
ATOM   3505  HG1 GLU P 224     -35.726-134.784 127.182  0.00 97.00      PROA   
ATOM   3506  HG2 GLU P 224     -37.189-134.091 126.384  0.00 97.00      PROA   
ATOM   3507  CD  GLU P 224     -36.868-136.156 125.955  0.00 97.00      PROA   
ATOM   3508  OE1 GLU P 224     -38.000-136.417 125.474  0.00 97.00      PROA   
ATOM   3509  OE2 GLU P 224     -35.827-136.813 125.707  0.00 97.00      PROA   
ATOM   3510  C   GLU P 224     -39.370-134.465 129.767  0.00 97.00      PROA   
ATOM   3511  O   GLU P 224     -39.278-134.416 130.993  0.00 97.00      PROA   
ATOM   3512  N   TYR P 225     -40.473-134.924 129.137  0.00 97.00      PROA   
ATOM   3513  HN  TYR P 225     -40.493-134.956 128.141  0.00 97.00      PROA   
ATOM   3514  CA  TYR P 225     -41.624-135.521 129.774  0.00 97.00      PROA   
ATOM   3515  HA  TYR P 225     -41.398-135.732 130.810  0.00 97.00      PROA   
ATOM   3516  CB  TYR P 225     -42.897-134.613 129.662  0.00 97.00      PROA   
ATOM   3517  HB1 TYR P 225     -42.650-133.602 130.055  0.00 97.00      PROA   
ATOM   3518  HB2 TYR P 225     -43.707-135.033 130.296  0.00 97.00      PROA   
ATOM   3519  CG  TYR P 225     -43.428-134.448 128.248  0.00 97.00      PROA   
ATOM   3520  CD1 TYR P 225     -44.565-135.161 127.820  0.00 97.00      PROA   
ATOM   3521  HD1 TYR P 225     -45.062-135.836 128.500  0.00 97.00      PROA   
ATOM   3522  CE1 TYR P 225     -45.043-135.025 126.510  0.00 97.00      PROA   
ATOM   3523  HE1 TYR P 225     -45.911-135.584 126.192  0.00 97.00      PROA   
ATOM   3524  CZ  TYR P 225     -44.382-134.183 125.608  0.00 97.00      PROA   
ATOM   3525  OH  TYR P 225     -44.827-134.079 124.273  0.00 97.00      PROA   
ATOM   3526  HH  TYR P 225     -45.663-134.546 124.200  0.00 97.00      PROA   
ATOM   3527  CD2 TYR P 225     -42.803-133.570 127.343  0.00 97.00      PROA   
ATOM   3528  HD2 TYR P 225     -41.939-133.002 127.652  0.00 97.00      PROA   
ATOM   3529  CE2 TYR P 225     -43.267-133.450 126.027  0.00 97.00      PROA   
ATOM   3530  HE2 TYR P 225     -42.758-132.802 125.331  0.00 97.00      PROA   
ATOM   3531  C   TYR P 225     -41.778-136.832 129.023  0.00 97.00      PROA   
ATOM   3532  O   TYR P 225     -41.230-136.977 127.932  0.00 97.00      PROA   
ATOM   3533  N   GLN P 226     -42.509-137.835 129.574  0.00 97.00      PROA   
ATOM   3534  HN  GLN P 226     -42.945-137.749 130.467  0.00 97.00      PROA   
ATOM   3535  CA  GLN P 226     -42.728-139.077 128.851  0.00 97.00      PROA   
ATOM   3536  HA  GLN P 226     -42.547-138.869 127.809  0.00 97.00      PROA   
ATOM   3537  CB  GLN P 226     -41.787-140.251 129.259  0.00 97.00      PROA   
ATOM   3538  HB1 GLN P 226     -42.279-141.232 129.073  0.00 97.00      PROA   
ATOM   3539  HB2 GLN P 226     -41.592-140.193 130.352  0.00 97.00      PROA   
ATOM   3540  CG  GLN P 226     -40.441-140.281 128.493  0.00 97.00      PROA   
ATOM   3541  HG1 GLN P 226     -39.877-141.203 128.740  0.00 97.00      PROA   
ATOM   3542  HG2 GLN P 226     -39.835-139.397 128.788  0.00 97.00      PROA   
ATOM   3543  CD  GLN P 226     -40.683-140.255 126.977  0.00 97.00      PROA   
ATOM   3544  OE1 GLN P 226     -41.660-140.827 126.479  0.00 97.00      PROA   
ATOM   3545  NE2 GLN P 226     -39.797-139.538 126.231  0.00 97.00      PROA   
ATOM   3546 HE21 GLN P 226     -40.072-139.305 125.298  0.00 97.00      PROA   
ATOM   3547 HE22 GLN P 226     -39.049-139.040 126.661  0.00 97.00      PROA   
ATOM   3548  C   GLN P 226     -44.171-139.494 128.810  0.00 97.00      PROA   
ATOM   3549  O   GLN P 226     -44.988-139.102 129.641  0.00 97.00      PROA   
ATOM   3550  N   ILE P 227     -44.507-140.276 127.755  0.00 97.00      PROA   
ATOM   3551  HN  ILE P 227     -43.794-140.614 127.142  0.00 97.00      PROA   
ATOM   3552  CA  ILE P 227     -45.870-140.507 127.331  0.00 97.00      PROA   
ATOM   3553  HA  ILE P 227     -46.541-140.035 128.036  0.00 97.00      PROA   
ATOM   3554  CB  ILE P 227     -46.173-139.947 125.939  0.00 97.00      PROA   
ATOM   3555  HB  ILE P 227     -45.880-140.672 125.145  0.00 97.00      PROA   
ATOM   3556  CG2 ILE P 227     -47.696-139.704 125.864  0.00 97.00      PROA   
ATOM   3557 HG21 ILE P 227     -48.003-138.937 126.607  0.00 97.00      PROA   
ATOM   3558 HG22 ILE P 227     -48.264-140.633 126.064  0.00 97.00      PROA   
ATOM   3559 HG23 ILE P 227     -47.985-139.334 124.862  0.00 97.00      PROA   
ATOM   3560  CG1 ILE P 227     -45.378-138.643 125.646  0.00 97.00      PROA   
ATOM   3561 HG11 ILE P 227     -44.284-138.842 125.695  0.00 97.00      PROA   
ATOM   3562 HG12 ILE P 227     -45.625-137.894 126.430  0.00 97.00      PROA   
ATOM   3563  CD  ILE P 227     -45.663-138.053 124.259  0.00 97.00      PROA   
ATOM   3564  HD1 ILE P 227     -46.696-137.652 124.200  0.00 97.00      PROA   
ATOM   3565  HD2 ILE P 227     -45.543-138.835 123.478  0.00 97.00      PROA   
ATOM   3566  HD3 ILE P 227     -44.955-137.226 124.038  0.00 97.00      PROA   
ATOM   3567  C   ILE P 227     -46.120-141.999 127.365  0.00 97.00      PROA   
ATOM   3568  O   ILE P 227     -45.377-142.788 126.790  0.00 97.00      PROA   
ATOM   3569  N   LEU P 228     -47.189-142.428 128.069  0.00 97.00      PROA   
ATOM   3570  HN  LEU P 228     -47.792-141.772 128.517  0.00 97.00      PROA   
ATOM   3571  CA  LEU P 228     -47.421-143.817 128.411  0.00 97.00      PROA   
ATOM   3572  HA  LEU P 228     -46.490-144.366 128.365  0.00 97.00      PROA   
ATOM   3573  CB  LEU P 228     -47.983-143.923 129.856  0.00 97.00      PROA   
ATOM   3574  HB1 LEU P 228     -48.249-144.985 130.055  0.00 97.00      PROA   
ATOM   3575  HB2 LEU P 228     -48.912-143.320 129.947  0.00 97.00      PROA   
ATOM   3576  CG  LEU P 228     -47.004-143.497 130.989  0.00 97.00      PROA   
ATOM   3577  HG  LEU P 228     -46.011-143.955 130.768  0.00 97.00      PROA   
ATOM   3578  CD1 LEU P 228     -46.804-141.974 131.144  0.00 97.00      PROA   
ATOM   3579 HD11 LEU P 228     -47.786-141.467 131.255  0.00 97.00      PROA   
ATOM   3580 HD12 LEU P 228     -46.269-141.540 130.278  0.00 97.00      PROA   
ATOM   3581 HD13 LEU P 228     -46.197-141.761 132.049  0.00 97.00      PROA   
ATOM   3582  CD2 LEU P 228     -47.476-144.065 132.341  0.00 97.00      PROA   
ATOM   3583 HD21 LEU P 228     -47.571-145.169 132.290  0.00 97.00      PROA   
ATOM   3584 HD22 LEU P 228     -48.463-143.632 132.609  0.00 97.00      PROA   
ATOM   3585 HD23 LEU P 228     -46.750-143.808 133.140  0.00 97.00      PROA   
ATOM   3586  C   LEU P 228     -48.375-144.467 127.421  0.00 97.00      PROA   
ATOM   3587  O   LEU P 228     -48.824-145.593 127.625  0.00 97.00      PROA   
ATOM   3588  N   THR P 229     -48.666-143.736 126.323  0.00 97.00      PROA   
ATOM   3589  HN  THR P 229     -48.176-142.874 126.237  0.00 97.00      PROA   
ATOM   3590  CA  THR P 229     -49.629-143.992 125.266  0.00 97.00      PROA   
ATOM   3591  HA  THR P 229     -49.138-144.535 124.472  0.00 97.00      PROA   
ATOM   3592  CB  THR P 229     -50.943-144.694 125.668  0.00 97.00      PROA   
ATOM   3593  HB  THR P 229     -51.276-144.300 126.655  0.00 97.00      PROA   
ATOM   3594  OG1 THR P 229     -50.733-146.094 125.777  0.00 97.00      PROA   
ATOM   3595  HG1 THR P 229     -50.041-146.193 126.437  0.00 97.00      PROA   
ATOM   3596  CG2 THR P 229     -52.110-144.531 124.664  0.00 97.00      PROA   
ATOM   3597 HG21 THR P 229     -51.847-144.938 123.670  0.00 97.00      PROA   
ATOM   3598 HG22 THR P 229     -52.416-143.477 124.544  0.00 97.00      PROA   
ATOM   3599 HG23 THR P 229     -52.994-145.094 125.034  0.00 97.00      PROA   
ATOM   3600  C   THR P 229     -49.932-142.600 124.789  0.00 97.00      PROA   
ATOM   3601  O   THR P 229     -50.737-141.910 125.410  0.00 97.00      PROA   
ATOM   3602  N   ALA P 230     -49.280-142.103 123.706  0.00 97.00      PROA   
ATOM   3603  HN  ALA P 230     -48.539-142.589 123.247  0.00 97.00      PROA   
ATOM   3604  CA  ALA P 230     -49.671-140.836 123.112  0.00 97.00      PROA   
ATOM   3605  HA  ALA P 230     -49.754-140.119 123.913  0.00 97.00      PROA   
ATOM   3606  CB  ALA P 230     -48.645-140.302 122.097  0.00 97.00      PROA   
ATOM   3607  HB1 ALA P 230     -48.531-141.002 121.242  0.00 97.00      PROA   
ATOM   3608  HB2 ALA P 230     -47.657-140.182 122.594  0.00 97.00      PROA   
ATOM   3609  HB3 ALA P 230     -48.952-139.306 121.716  0.00 97.00      PROA   
ATOM   3610  C   ALA P 230     -51.034-140.942 122.464  0.00 97.00      PROA   
ATOM   3611  O   ALA P 230     -51.356-141.964 121.884  0.00 97.00      PROA   
ATOM   3612  N   ARG P 231     -51.879-139.900 122.580  0.00 97.00      PROA   
ATOM   3613  HN  ARG P 231     -51.581-139.088 123.081  0.00 97.00      PROA   
ATOM   3614  CA  ARG P 231     -53.295-139.987 122.298  0.00 97.00      PROA   
ATOM   3615  HA  ARG P 231     -53.528-140.958 121.889  0.00 97.00      PROA   
ATOM   3616  CB  ARG P 231     -54.117-139.820 123.602  0.00 97.00      PROA   
ATOM   3617  HB1 ARG P 231     -55.186-139.711 123.345  0.00 97.00      PROA   
ATOM   3618  HB2 ARG P 231     -53.811-138.892 124.129  0.00 97.00      PROA   
ATOM   3619  CG  ARG P 231     -53.964-141.021 124.557  0.00 97.00      PROA   
ATOM   3620  HG1 ARG P 231     -53.011-140.892 125.110  0.00 97.00      PROA   
ATOM   3621  HG2 ARG P 231     -53.861-141.942 123.946  0.00 97.00      PROA   
ATOM   3622  CD  ARG P 231     -55.097-141.209 125.595  0.00 97.00      PROA   
ATOM   3623  HD1 ARG P 231     -55.157-140.296 126.227  0.00 97.00      PROA   
ATOM   3624  HD2 ARG P 231     -54.909-142.090 126.242  0.00 97.00      PROA   
ATOM   3625  NE  ARG P 231     -56.437-141.365 124.943  0.00 97.00      PROA   
ATOM   3626  HE  ARG P 231     -57.036-140.564 125.004  0.00 97.00      PROA   
ATOM   3627  CZ  ARG P 231     -56.613-142.060 123.807  0.00 97.00      PROA   
ATOM   3628  NH1 ARG P 231     -56.111-143.278 123.620  0.00 97.00      PROA   
ATOM   3629 HH11 ARG P 231     -55.610-143.709 124.357  0.00 97.00      PROA   
ATOM   3630 HH12 ARG P 231     -56.217-143.664 122.701  0.00 97.00      PROA   
ATOM   3631  NH2 ARG P 231     -57.240-141.471 122.778  0.00 97.00      PROA   
ATOM   3632 HH21 ARG P 231     -57.456-140.500 122.901  0.00 97.00      PROA   
ATOM   3633 HH22 ARG P 231     -56.989-141.804 121.870  0.00 97.00      PROA   
ATOM   3634  C   ARG P 231     -53.793-138.983 121.283  0.00 97.00      PROA   
ATOM   3635  O   ARG P 231     -53.170-137.974 120.988  0.00 97.00      PROA   
ATOM   3636  N   ARG P 232     -54.996-139.236 120.736  0.00 97.00      PROA   
ATOM   3637  HN  ARG P 232     -55.405-140.143 120.853  0.00 97.00      PROA   
ATOM   3638  CA  ARG P 232     -55.778-138.310 119.938  0.00 97.00      PROA   
ATOM   3639  HA  ARG P 232     -55.256-138.168 119.004  0.00 97.00      PROA   
ATOM   3640  CB  ARG P 232     -57.158-138.960 119.683  0.00 97.00      PROA   
ATOM   3641  HB1 ARG P 232     -57.972-138.208 119.630  0.00 97.00      PROA   
ATOM   3642  HB2 ARG P 232     -57.388-139.602 120.563  0.00 97.00      PROA   
ATOM   3643  CG  ARG P 232     -57.165-139.842 118.422  0.00 97.00      PROA   
ATOM   3644  HG1 ARG P 232     -57.837-140.716 118.581  0.00 97.00      PROA   
ATOM   3645  HG2 ARG P 232     -56.144-140.254 118.285  0.00 97.00      PROA   
ATOM   3646  CD  ARG P 232     -57.590-139.073 117.166  0.00 97.00      PROA   
ATOM   3647  HD1 ARG P 232     -57.437-139.665 116.242  0.00 97.00      PROA   
ATOM   3648  HD2 ARG P 232     -57.031-138.114 117.085  0.00 97.00      PROA   
ATOM   3649  NE  ARG P 232     -59.062-138.867 117.332  0.00 97.00      PROA   
ATOM   3650  HE  ARG P 232     -59.575-139.641 117.693  0.00 97.00      PROA   
ATOM   3651  CZ  ARG P 232     -59.674-137.669 117.412  0.00 97.00      PROA   
ATOM   3652  NH1 ARG P 232     -59.098-136.526 117.015  0.00 97.00      PROA   
ATOM   3653 HH11 ARG P 232     -58.163-136.553 116.676  0.00 97.00      PROA   
ATOM   3654 HH12 ARG P 232     -59.593-135.668 117.122  0.00 97.00      PROA   
ATOM   3655  NH2 ARG P 232     -60.906-137.627 117.953  0.00 97.00      PROA   
ATOM   3656 HH21 ARG P 232     -61.278-138.461 118.353  0.00 97.00      PROA   
ATOM   3657 HH22 ARG P 232     -61.342-136.742 118.088  0.00 97.00      PROA   
ATOM   3658  C   ARG P 232     -55.973-136.918 120.524  0.00 97.00      PROA   
ATOM   3659  O   ARG P 232     -55.871-135.918 119.823  0.00 97.00      PROA   
ATOM   3660  N   GLU P 233     -56.233-136.830 121.836  0.00 97.00      PROA   
ATOM   3661  HN  GLU P 233     -56.462-137.661 122.343  0.00 97.00      PROA   
ATOM   3662  CA  GLU P 233     -56.352-135.627 122.621  0.00 97.00      PROA   
ATOM   3663  HA  GLU P 233     -56.921-134.914 122.041  0.00 97.00      PROA   
ATOM   3664  CB  GLU P 233     -57.169-135.929 123.910  0.00 97.00      PROA   
ATOM   3665  HB1 GLU P 233     -58.243-136.027 123.632  0.00 97.00      PROA   
ATOM   3666  HB2 GLU P 233     -57.092-135.055 124.592  0.00 97.00      PROA   
ATOM   3667  CG  GLU P 233     -56.728-137.200 124.683  0.00 97.00      PROA   
ATOM   3668  HG1 GLU P 233     -56.923-137.035 125.765  0.00 97.00      PROA   
ATOM   3669  HG2 GLU P 233     -55.640-137.368 124.558  0.00 97.00      PROA   
ATOM   3670  CD  GLU P 233     -57.486-138.474 124.290  0.00 97.00      PROA   
ATOM   3671  OE1 GLU P 233     -57.544-138.807 123.083  0.00 97.00      PROA   
ATOM   3672  OE2 GLU P 233     -57.999-139.159 125.213  0.00 97.00      PROA   
ATOM   3673  C   GLU P 233     -55.025-134.930 122.906  0.00 97.00      PROA   
ATOM   3674  O   GLU P 233     -55.005-133.750 123.254  0.00 97.00      PROA   
ATOM   3675  N   ASP P 234     -53.878-135.621 122.697  0.00 97.00      PROA   
ATOM   3676  HN  ASP P 234     -53.898-136.601 122.517  0.00 97.00      PROA   
ATOM   3677  CA  ASP P 234     -52.545-135.043 122.742  0.00 97.00      PROA   
ATOM   3678  HA  ASP P 234     -52.490-134.378 123.594  0.00 97.00      PROA   
ATOM   3679  CB  ASP P 234     -51.429-136.124 122.877  0.00 97.00      PROA   
ATOM   3680  HB1 ASP P 234     -50.435-135.642 122.961  0.00 97.00      PROA   
ATOM   3681  HB2 ASP P 234     -51.405-136.764 121.973  0.00 97.00      PROA   
ATOM   3682  CG  ASP P 234     -51.556-137.045 124.093  0.00 97.00      PROA   
ATOM   3683  OD1 ASP P 234     -52.468-136.871 124.940  0.00 97.00      PROA   
ATOM   3684  OD2 ASP P 234     -50.686-137.951 124.185  0.00 97.00      PROA   
ATOM   3685  C   ASP P 234     -52.233-134.242 121.473  0.00 97.00      PROA   
ATOM   3686  O   ASP P 234     -51.260-133.494 121.429  0.00 97.00      PROA   
ATOM   3687  N   SER P 235     -53.039-134.392 120.391  0.00 97.00      PROA   
ATOM   3688  HN  SER P 235     -53.839-134.983 120.465  0.00 97.00      PROA   
ATOM   3689  CA  SER P 235     -52.778-133.792 119.083  0.00 97.00      PROA   
ATOM   3690  HA  SER P 235     -51.791-134.129 118.797  0.00 97.00      PROA   
ATOM   3691  CB  SER P 235     -53.774-134.257 117.970  0.00 97.00      PROA   
ATOM   3692  HB1 SER P 235     -53.862-135.362 118.018  0.00 97.00      PROA   
ATOM   3693  HB2 SER P 235     -53.378-133.986 116.970  0.00 97.00      PROA   
ATOM   3694  OG  SER P 235     -55.089-133.717 118.100  0.00 97.00      PROA   
ATOM   3695  HG1 SER P 235     -54.974-132.850 118.508  0.00 97.00      PROA   
ATOM   3696  C   SER P 235     -52.759-132.267 119.091  0.00 97.00      PROA   
ATOM   3697  O   SER P 235     -53.790-131.616 119.253  0.00 97.00      PROA   
ATOM   3698  N   GLY P 236     -51.583-131.634 118.892  0.00 97.00      PROA   
ATOM   3699  HN  GLY P 236     -50.720-132.123 118.784  0.00 97.00      PROA   
ATOM   3700  CA  GLY P 236     -51.580-130.186 118.889  0.00 97.00      PROA   
ATOM   3701  HA1 GLY P 236     -51.996-129.848 119.829  0.00 97.00      PROA   
ATOM   3702  HA2 GLY P 236     -52.132-129.849 118.022  0.00 97.00      PROA   
ATOM   3703  C   GLY P 236     -50.208-129.620 118.778  0.00 97.00      PROA   
ATOM   3704  O   GLY P 236     -49.352-130.143 118.076  0.00 97.00      PROA   
ATOM   3705  N   LEU P 237     -49.985-128.488 119.475  0.00 97.00      PROA   
ATOM   3706  HN  LEU P 237     -50.682-128.111 120.079  0.00 97.00      PROA   
ATOM   3707  CA  LEU P 237     -48.789-127.696 119.366  0.00 97.00      PROA   
ATOM   3708  HA  LEU P 237     -48.138-128.103 118.606  0.00 97.00      PROA   
ATOM   3709  CB  LEU P 237     -49.115-126.226 119.024  0.00 97.00      PROA   
ATOM   3710  HB1 LEU P 237     -48.163-125.668 118.952  0.00 97.00      PROA   
ATOM   3711  HB2 LEU P 237     -49.718-125.774 119.843  0.00 97.00      PROA   
ATOM   3712  CG  LEU P 237     -49.858-125.977 117.690  0.00 97.00      PROA   
ATOM   3713  HG  LEU P 237     -50.832-126.518 117.706  0.00 97.00      PROA   
ATOM   3714  CD1 LEU P 237     -50.150-124.473 117.540  0.00 97.00      PROA   
ATOM   3715 HD11 LEU P 237     -49.196-123.904 117.552  0.00 97.00      PROA   
ATOM   3716 HD12 LEU P 237     -50.771-124.113 118.386  0.00 97.00      PROA   
ATOM   3717 HD13 LEU P 237     -50.679-124.264 116.587  0.00 97.00      PROA   
ATOM   3718  CD2 LEU P 237     -49.043-126.482 116.488  0.00 97.00      PROA   
ATOM   3719 HD21 LEU P 237     -48.899-127.577 116.557  0.00 97.00      PROA   
ATOM   3720 HD22 LEU P 237     -48.047-125.990 116.473  0.00 97.00      PROA   
ATOM   3721 HD23 LEU P 237     -49.563-126.258 115.534  0.00 97.00      PROA   
ATOM   3722  C   LEU P 237     -48.053-127.763 120.683  0.00 97.00      PROA   
ATOM   3723  O   LEU P 237     -48.656-127.743 121.751  0.00 97.00      PROA   
ATOM   3724  N   TYR P 238     -46.712-127.907 120.612  0.00 97.00      PROA   
ATOM   3725  HN  TYR P 238     -46.271-127.959 119.716  0.00 97.00      PROA   
ATOM   3726  CA  TYR P 238     -45.833-128.135 121.739  0.00 97.00      PROA   
ATOM   3727  HA  TYR P 238     -46.375-127.981 122.662  0.00 97.00      PROA   
ATOM   3728  CB  TYR P 238     -45.204-129.553 121.705  0.00 97.00      PROA   
ATOM   3729  HB1 TYR P 238     -44.369-129.649 122.432  0.00 97.00      PROA   
ATOM   3730  HB2 TYR P 238     -44.810-129.773 120.688  0.00 97.00      PROA   
ATOM   3731  CG  TYR P 238     -46.240-130.588 122.044  0.00 97.00      PROA   
ATOM   3732  CD1 TYR P 238     -47.150-131.054 121.077  0.00 97.00      PROA   
ATOM   3733  HD1 TYR P 238     -47.116-130.653 120.073  0.00 97.00      PROA   
ATOM   3734  CE1 TYR P 238     -48.097-132.032 121.402  0.00 97.00      PROA   
ATOM   3735  HE1 TYR P 238     -48.793-132.381 120.653  0.00 97.00      PROA   
ATOM   3736  CZ  TYR P 238     -48.117-132.572 122.693  0.00 97.00      PROA   
ATOM   3737  OH  TYR P 238     -49.050-133.558 123.051  0.00 97.00      PROA   
ATOM   3738  HH  TYR P 238     -49.752-133.554 122.391  0.00 97.00      PROA   
ATOM   3739  CD2 TYR P 238     -46.277-131.139 123.336  0.00 97.00      PROA   
ATOM   3740  HD2 TYR P 238     -45.577-130.802 124.087  0.00 97.00      PROA   
ATOM   3741  CE2 TYR P 238     -47.209-132.130 123.657  0.00 97.00      PROA   
ATOM   3742  HE2 TYR P 238     -47.239-132.546 124.654  0.00 97.00      PROA   
ATOM   3743  C   TYR P 238     -44.690-127.155 121.719  0.00 97.00      PROA   
ATOM   3744  O   TYR P 238     -44.089-126.915 120.678  0.00 97.00      PROA   
ATOM   3745  N   TRP P 239     -44.325-126.583 122.888  0.00 97.00      PROA   
ATOM   3746  HN  TRP P 239     -44.835-126.737 123.730  0.00 97.00      PROA   
ATOM   3747  CA  TRP P 239     -43.156-125.732 122.969  0.00 97.00      PROA   
ATOM   3748  HA  TRP P 239     -42.444-126.045 122.215  0.00 97.00      PROA   
ATOM   3749  CB  TRP P 239     -43.467-124.226 122.728  0.00 97.00      PROA   
ATOM   3750  HB1 TRP P 239     -43.881-124.153 121.700  0.00 97.00      PROA   
ATOM   3751  HB2 TRP P 239     -42.524-123.640 122.721  0.00 97.00      PROA   
ATOM   3752  CG  TRP P 239     -44.451-123.567 123.646  0.00 97.00      PROA   
ATOM   3753  CD1 TRP P 239     -45.813-123.664 123.548  0.00 97.00      PROA   
ATOM   3754  HD1 TRP P 239     -46.321-124.282 122.827  0.00 97.00      PROA   
ATOM   3755  NE1 TRP P 239     -46.410-122.848 124.466  0.00 97.00      PROA   
ATOM   3756  HE1 TRP P 239     -47.370-122.682 124.542  0.00 97.00      PROA   
ATOM   3757  CE2 TRP P 239     -45.451-122.210 125.196  0.00 97.00      PROA   
ATOM   3758  CD2 TRP P 239     -44.192-122.635 124.708  0.00 97.00      PROA   
ATOM   3759  CE3 TRP P 239     -43.027-122.117 125.270  0.00 97.00      PROA   
ATOM   3760  HE3 TRP P 239     -42.053-122.416 124.912  0.00 97.00      PROA   
ATOM   3761  CZ3 TRP P 239     -43.144-121.218 126.332  0.00 97.00      PROA   
ATOM   3762  HZ3 TRP P 239     -42.254-120.844 126.816  0.00 97.00      PROA   
ATOM   3763  CZ2 TRP P 239     -45.564-121.305 126.240  0.00 97.00      PROA   
ATOM   3764  HZ2 TRP P 239     -46.530-121.009 126.621  0.00 97.00      PROA   
ATOM   3765  CH2 TRP P 239     -44.389-120.818 126.810  0.00 97.00      PROA   
ATOM   3766  HH2 TRP P 239     -44.441-120.146 127.656  0.00 97.00      PROA   
ATOM   3767  C   TRP P 239     -42.467-125.941 124.291  0.00 97.00      PROA   
ATOM   3768  O   TRP P 239     -43.049-126.436 125.253  0.00 97.00      PROA   
ATOM   3769  N   CYS P 240     -41.168-125.571 124.335  0.00 97.00      PROA   
ATOM   3770  HN  CYS P 240     -40.733-125.218 123.508  0.00 97.00      PROA   
ATOM   3771  CA  CYS P 240     -40.331-125.664 125.511  0.00 97.00      PROA   
ATOM   3772  HA  CYS P 240     -40.967-125.824 126.366  0.00 97.00      PROA   
ATOM   3773  CB  CYS P 240     -39.302-126.830 125.435  0.00 97.00      PROA   
ATOM   3774  HB1 CYS P 240     -39.891-127.771 125.490  0.00 97.00      PROA   
ATOM   3775  HB2 CYS P 240     -38.634-126.819 126.323  0.00 97.00      PROA   
ATOM   3776  SG  CYS P 240     -38.334-126.860 123.887  0.00 97.00      PROA   
ATOM   3777  C   CYS P 240     -39.622-124.349 125.750  0.00 97.00      PROA   
ATOM   3778  O   CYS P 240     -39.435-123.528 124.859  0.00 97.00      PROA   
ATOM   3779  N   GLU P 241     -39.231-124.098 127.014  0.00 97.00      PROA   
ATOM   3780  HN  GLU P 241     -39.418-124.752 127.742  0.00 97.00      PROA   
ATOM   3781  CA  GLU P 241     -38.654-122.841 127.428  0.00 97.00      PROA   
ATOM   3782  HA  GLU P 241     -38.491-122.204 126.569  0.00 97.00      PROA   
ATOM   3783  CB  GLU P 241     -39.634-122.096 128.359  0.00 97.00      PROA   
ATOM   3784  HB1 GLU P 241     -39.962-122.785 129.165  0.00 97.00      PROA   
ATOM   3785  HB2 GLU P 241     -40.525-121.886 127.724  0.00 97.00      PROA   
ATOM   3786  CG  GLU P 241     -39.107-120.798 129.000  0.00 97.00      PROA   
ATOM   3787  HG1 GLU P 241     -38.539-120.205 128.251  0.00 97.00      PROA   
ATOM   3788  HG2 GLU P 241     -38.446-121.026 129.861  0.00 97.00      PROA   
ATOM   3789  CD  GLU P 241     -40.245-119.915 129.489  0.00 97.00      PROA   
ATOM   3790  OE1 GLU P 241     -41.429-120.311 129.356  0.00 97.00      PROA   
ATOM   3791  OE2 GLU P 241     -39.933-118.790 129.961  0.00 97.00      PROA   
ATOM   3792  C   GLU P 241     -37.296-123.059 128.051  0.00 97.00      PROA   
ATOM   3793  O   GLU P 241     -37.062-124.056 128.731  0.00 97.00      PROA   
ATOM   3794  N   ALA P 242     -36.351-122.124 127.788  0.00 97.00      PROA   
ATOM   3795  HN  ALA P 242     -36.552-121.341 127.206  0.00 97.00      PROA   
ATOM   3796  CA  ALA P 242     -34.995-122.205 128.278  0.00 97.00      PROA   
ATOM   3797  HA  ALA P 242     -34.974-122.801 129.181  0.00 97.00      PROA   
ATOM   3798  CB  ALA P 242     -34.056-122.820 127.222  0.00 97.00      PROA   
ATOM   3799  HB1 ALA P 242     -34.059-122.208 126.295  0.00 97.00      PROA   
ATOM   3800  HB2 ALA P 242     -34.409-123.842 126.961  0.00 97.00      PROA   
ATOM   3801  HB3 ALA P 242     -33.017-122.899 127.602  0.00 97.00      PROA   
ATOM   3802  C   ALA P 242     -34.518-120.813 128.630  0.00 97.00      PROA   
ATOM   3803  O   ALA P 242     -34.843-119.837 127.957  0.00 97.00      PROA   
ATOM   3804  N   ALA P 243     -33.747-120.688 129.736  0.00 97.00      PROA   
ATOM   3805  HN  ALA P 243     -33.493-121.477 130.286  0.00 97.00      PROA   
ATOM   3806  CA  ALA P 243     -33.387-119.402 130.282  0.00 97.00      PROA   
ATOM   3807  HA  ALA P 243     -33.219-118.700 129.476  0.00 97.00      PROA   
ATOM   3808  CB  ALA P 243     -34.503-118.889 131.221  0.00 97.00      PROA   
ATOM   3809  HB1 ALA P 243     -34.672-119.606 132.053  0.00 97.00      PROA   
ATOM   3810  HB2 ALA P 243     -35.456-118.796 130.657  0.00 97.00      PROA   
ATOM   3811  HB3 ALA P 243     -34.256-117.897 131.652  0.00 97.00      PROA   
ATOM   3812  C   ALA P 243     -32.102-119.511 131.077  0.00 97.00      PROA   
ATOM   3813  O   ALA P 243     -31.652-120.596 131.441  0.00 97.00      PROA   
ATOM   3814  N   THR P 244     -31.476-118.347 131.365  0.00 97.00      PROA   
ATOM   3815  HN  THR P 244     -31.814-117.497 130.962  0.00 97.00      PROA   
ATOM   3816  CA  THR P 244     -30.486-118.157 132.413  0.00 97.00      PROA   
ATOM   3817  HA  THR P 244     -29.700-118.890 132.290  0.00 97.00      PROA   
ATOM   3818  CB  THR P 244     -29.892-116.758 132.379  0.00 97.00      PROA   
ATOM   3819  HB  THR P 244     -29.247-116.584 133.262  0.00 97.00      PROA   
ATOM   3820  OG1 THR P 244     -30.935-115.799 132.378  0.00 97.00      PROA   
ATOM   3821  HG1 THR P 244     -31.578-116.124 133.013  0.00 97.00      PROA   
ATOM   3822  CG2 THR P 244     -29.023-116.528 131.130  0.00 97.00      PROA   
ATOM   3823 HG21 THR P 244     -29.598-116.709 130.199  0.00 97.00      PROA   
ATOM   3824 HG22 THR P 244     -28.140-117.196 131.144  0.00 97.00      PROA   
ATOM   3825 HG23 THR P 244     -28.665-115.474 131.119  0.00 97.00      PROA   
ATOM   3826  C   THR P 244     -31.118-118.344 133.792  0.00 97.00      PROA   
ATOM   3827  O   THR P 244     -32.243-117.905 134.020  0.00 97.00      PROA   
ATOM   3828  N   GLU P 245     -30.375-118.948 134.748  0.00 97.00      PROA   
ATOM   3829  HN  GLU P 245     -29.438-119.222 134.539  0.00 97.00      PROA   
ATOM   3830  CA  GLU P 245     -30.763-119.300 136.110  0.00 97.00      PROA   
ATOM   3831  HA  GLU P 245     -31.564-120.025 136.080  0.00 97.00      PROA   
ATOM   3832  CB  GLU P 245     -29.458-119.896 136.718  0.00 97.00      PROA   
ATOM   3833  HB1 GLU P 245     -28.769-119.066 136.987  0.00 97.00      PROA   
ATOM   3834  HB2 GLU P 245     -28.976-120.453 135.878  0.00 97.00      PROA   
ATOM   3835  CG  GLU P 245     -29.580-120.839 137.933  0.00 97.00      PROA   
ATOM   3836  HG1 GLU P 245     -30.643-121.108 138.093  0.00 97.00      PROA   
ATOM   3837  HG2 GLU P 245     -29.210-120.320 138.842  0.00 97.00      PROA   
ATOM   3838  CD  GLU P 245     -28.775-122.142 137.800  0.00 97.00      PROA   
ATOM   3839  OE1 GLU P 245     -27.791-122.201 137.022  0.00 97.00      PROA   
ATOM   3840  OE2 GLU P 245     -29.151-123.111 138.507  0.00 97.00      PROA   
ATOM   3841  C   GLU P 245     -31.218-118.067 136.894  0.00 97.00      PROA   
ATOM   3842  O   GLU P 245     -32.245-118.042 137.571  0.00 97.00      PROA   
ATOM   3843  N   ASP P 246     -30.448-116.990 136.715  0.00 97.00      PROA   
ATOM   3844  HN  ASP P 246     -29.594-117.122 136.211  0.00 97.00      PROA   
ATOM   3845  CA  ASP P 246     -30.548-115.637 137.196  0.00 97.00      PROA   
ATOM   3846  HA  ASP P 246     -30.722-115.669 138.264  0.00 97.00      PROA   
ATOM   3847  CB  ASP P 246     -29.156-114.970 136.920  0.00 97.00      PROA   
ATOM   3848  HB1 ASP P 246     -28.444-115.277 137.719  0.00 97.00      PROA   
ATOM   3849  HB2 ASP P 246     -29.219-113.865 136.939  0.00 97.00      PROA   
ATOM   3850  CG  ASP P 246     -28.541-115.428 135.583  0.00 97.00      PROA   
ATOM   3851  OD1 ASP P 246     -28.045-116.585 135.492  0.00 97.00      PROA   
ATOM   3852  OD2 ASP P 246     -28.618-114.644 134.609  0.00 97.00      PROA   
ATOM   3853  C   ASP P 246     -31.697-114.813 136.587  0.00 97.00      PROA   
ATOM   3854  O   ASP P 246     -32.056-113.763 137.119  0.00 97.00      PROA   
ATOM   3855  N   GLY P 247     -32.330-115.260 135.474  0.00 97.00      PROA   
ATOM   3856  HN  GLY P 247     -32.093-116.161 135.117  0.00 97.00      PROA   
ATOM   3857  CA  GLY P 247     -33.477-114.581 134.860  0.00 97.00      PROA   
ATOM   3858  HA1 GLY P 247     -34.161-114.274 135.640  0.00 97.00      PROA   
ATOM   3859  HA2 GLY P 247     -33.932-115.282 134.175  0.00 97.00      PROA   
ATOM   3860  C   GLY P 247     -33.132-113.351 134.054  0.00 97.00      PROA   
ATOM   3861  O   GLY P 247     -34.000-112.550 133.704  0.00 97.00      PROA   
ATOM   3862  N   ASN P 248     -31.842-113.176 133.716  0.00 97.00      PROA   
ATOM   3863  HN  ASN P 248     -31.150-113.798 134.075  0.00 97.00      PROA   
ATOM   3864  CA  ASN P 248     -31.373-112.167 132.790  0.00 97.00      PROA   
ATOM   3865  HA  ASN P 248     -31.743-111.210 133.128  0.00 97.00      PROA   
ATOM   3866  CB  ASN P 248     -29.825-112.162 132.766  0.00 97.00      PROA   
ATOM   3867  HB1 ASN P 248     -29.425-111.636 131.875  0.00 97.00      PROA   
ATOM   3868  HB2 ASN P 248     -29.443-113.205 132.764  0.00 97.00      PROA   
ATOM   3869  CG  ASN P 248     -29.348-111.388 134.000  0.00 97.00      PROA   
ATOM   3870  OD1 ASN P 248     -29.906-110.336 134.330  0.00 97.00      PROA   
ATOM   3871  ND2 ASN P 248     -28.335-111.927 134.726  0.00 97.00      PROA   
ATOM   3872 HD21 ASN P 248     -28.052-111.454 135.556  0.00 97.00      PROA   
ATOM   3873 HD22 ASN P 248     -28.103-112.891 134.577  0.00 97.00      PROA   
ATOM   3874  C   ASN P 248     -31.923-112.345 131.389  0.00 97.00      PROA   
ATOM   3875  O   ASN P 248     -32.396-111.387 130.778  0.00 97.00      PROA   
ATOM   3876  N   VAL P 249     -31.907-113.591 130.875  0.00 97.00      PROA   
ATOM   3877  HN  VAL P 249     -31.512-114.338 131.407  0.00 97.00      PROA   
ATOM   3878  CA  VAL P 249     -32.313-113.925 129.529  0.00 97.00      PROA   
ATOM   3879  HA  VAL P 249     -32.837-113.092 129.082  0.00 97.00      PROA   
ATOM   3880  CB  VAL P 249     -31.126-114.303 128.647  0.00 97.00      PROA   
ATOM   3881  HB  VAL P 249     -30.648-115.233 129.026  0.00 97.00      PROA   
ATOM   3882  CG1 VAL P 249     -31.588-114.543 127.192  0.00 97.00      PROA   
ATOM   3883 HG11 VAL P 249     -32.092-113.638 126.792  0.00 97.00      PROA   
ATOM   3884 HG12 VAL P 249     -32.285-115.403 127.117  0.00 97.00      PROA   
ATOM   3885 HG13 VAL P 249     -30.708-114.760 126.552  0.00 97.00      PROA   
ATOM   3886  CG2 VAL P 249     -30.063-113.186 128.705  0.00 97.00      PROA   
ATOM   3887 HG21 VAL P 249     -29.701-113.002 129.737  0.00 97.00      PROA   
ATOM   3888 HG22 VAL P 249     -30.474-112.240 128.295  0.00 97.00      PROA   
ATOM   3889 HG23 VAL P 249     -29.183-113.484 128.101  0.00 97.00      PROA   
ATOM   3890  C   VAL P 249     -33.251-115.108 129.591  0.00 97.00      PROA   
ATOM   3891  O   VAL P 249     -32.915-116.153 130.137  0.00 97.00      PROA   
ATOM   3892  N   LEU P 250     -34.453-114.983 128.988  0.00 97.00      PROA   
ATOM   3893  HN  LEU P 250     -34.736-114.122 128.577  0.00 97.00      PROA   
ATOM   3894  CA  LEU P 250     -35.339-116.101 128.756  0.00 97.00      PROA   
ATOM   3895  HA  LEU P 250     -34.806-117.017 128.968  0.00 97.00      PROA   
ATOM   3896  CB  LEU P 250     -36.636-116.161 129.622  0.00 97.00      PROA   
ATOM   3897  HB1 LEU P 250     -36.300-116.428 130.651  0.00 97.00      PROA   
ATOM   3898  HB2 LEU P 250     -37.260-117.010 129.267  0.00 97.00      PROA   
ATOM   3899  CG  LEU P 250     -37.560-114.917 129.782  0.00 97.00      PROA   
ATOM   3900  HG  LEU P 250     -38.338-115.248 130.517  0.00 97.00      PROA   
ATOM   3901  CD1 LEU P 250     -36.888-113.682 130.414  0.00 97.00      PROA   
ATOM   3902 HD11 LEU P 250     -36.217-113.187 129.682  0.00 97.00      PROA   
ATOM   3903 HD12 LEU P 250     -36.296-113.976 131.307  0.00 97.00      PROA   
ATOM   3904 HD13 LEU P 250     -37.661-112.946 130.720  0.00 97.00      PROA   
ATOM   3905  CD2 LEU P 250     -38.334-114.532 128.508  0.00 97.00      PROA   
ATOM   3906 HD21 LEU P 250     -38.785-115.433 128.042  0.00 97.00      PROA   
ATOM   3907 HD22 LEU P 250     -37.661-114.043 127.776  0.00 97.00      PROA   
ATOM   3908 HD23 LEU P 250     -39.143-113.815 128.757  0.00 97.00      PROA   
ATOM   3909  C   LEU P 250     -35.596-116.135 127.275  0.00 97.00      PROA   
ATOM   3910  O   LEU P 250     -35.822-115.109 126.639  0.00 97.00      PROA   
ATOM   3911  N   LYS P 251     -35.482-117.334 126.666  0.00 97.00      PROA   
ATOM   3912  HN  LYS P 251     -35.268-118.166 127.176  0.00 97.00      PROA   
ATOM   3913  CA  LYS P 251     -35.465-117.443 125.230  0.00 97.00      PROA   
ATOM   3914  HA  LYS P 251     -35.917-116.569 124.782  0.00 97.00      PROA   
ATOM   3915  CB  LYS P 251     -34.017-117.540 124.723  0.00 97.00      PROA   
ATOM   3916  HB1 LYS P 251     -33.528-118.488 125.032  0.00 97.00      PROA   
ATOM   3917  HB2 LYS P 251     -33.470-116.717 125.242  0.00 97.00      PROA   
ATOM   3918  CG  LYS P 251     -33.893-117.307 123.211  0.00 97.00      PROA   
ATOM   3919  HG1 LYS P 251     -34.880-117.005 122.792  0.00 97.00      PROA   
ATOM   3920  HG2 LYS P 251     -33.616-118.269 122.732  0.00 97.00      PROA   
ATOM   3921  CD  LYS P 251     -32.870-116.209 122.870  0.00 97.00      PROA   
ATOM   3922  HD1 LYS P 251     -33.228-115.251 123.313  0.00 97.00      PROA   
ATOM   3923  HD2 LYS P 251     -32.831-116.081 121.766  0.00 97.00      PROA   
ATOM   3924  CE  LYS P 251     -31.460-116.518 123.397  0.00 97.00      PROA   
ATOM   3925  HE1 LYS P 251     -31.118-117.483 122.967  0.00 97.00      PROA   
ATOM   3926  HE2 LYS P 251     -31.443-116.594 124.504  0.00 97.00      PROA   
ATOM   3927  NZ  LYS P 251     -30.492-115.461 123.015  0.00 97.00      PROA   
ATOM   3928  HZ1 LYS P 251     -30.842-114.521 123.280  0.00 97.00      PROA   
ATOM   3929  HZ2 LYS P 251     -30.316-115.481 121.986  0.00 97.00      PROA   
ATOM   3930  HZ3 LYS P 251     -29.593-115.590 123.515  0.00 97.00      PROA   
ATOM   3931  C   LYS P 251     -36.292-118.637 124.837  0.00 97.00      PROA   
ATOM   3932  O   LYS P 251     -35.807-119.753 124.657  0.00 97.00      PROA   
ATOM   3933  N   ARG P 252     -37.612-118.400 124.716  0.00 97.00      PROA   
ATOM   3934  HN  ARG P 252     -37.961-117.476 124.861  0.00 97.00      PROA   
ATOM   3935  CA  ARG P 252     -38.605-119.389 124.363  0.00 97.00      PROA   
ATOM   3936  HA  ARG P 252     -38.477-120.211 125.054  0.00 97.00      PROA   
ATOM   3937  CB  ARG P 252     -40.029-118.816 124.574  0.00 97.00      PROA   
ATOM   3938  HB1 ARG P 252     -40.786-119.513 124.154  0.00 97.00      PROA   
ATOM   3939  HB2 ARG P 252     -40.118-117.849 124.031  0.00 97.00      PROA   
ATOM   3940  CG  ARG P 252     -40.372-118.599 126.063  0.00 97.00      PROA   
ATOM   3941  HG1 ARG P 252     -39.632-117.920 126.544  0.00 97.00      PROA   
ATOM   3942  HG2 ARG P 252     -40.289-119.588 126.568  0.00 97.00      PROA   
ATOM   3943  CD  ARG P 252     -41.781-118.022 126.283  0.00 97.00      PROA   
ATOM   3944  HD1 ARG P 252     -42.529-118.601 125.703  0.00 97.00      PROA   
ATOM   3945  HD2 ARG P 252     -41.812-116.951 125.992  0.00 97.00      PROA   
ATOM   3946  NE  ARG P 252     -42.090-118.193 127.734  0.00 97.00      PROA   
ATOM   3947  HE  ARG P 252     -41.692-118.977 128.214  0.00 97.00      PROA   
ATOM   3948  CZ  ARG P 252     -42.581-117.258 128.565  0.00 97.00      PROA   
ATOM   3949  NH1 ARG P 252     -43.377-116.275 128.156  0.00 97.00      PROA   
ATOM   3950 HH11 ARG P 252     -43.733-116.357 127.232  0.00 97.00      PROA   
ATOM   3951 HH12 ARG P 252     -43.849-115.763 128.866  0.00 97.00      PROA   
ATOM   3952  NH2 ARG P 252     -42.252-117.376 129.863  0.00 97.00      PROA   
ATOM   3953 HH21 ARG P 252     -41.527-118.043 130.051  0.00 97.00      PROA   
ATOM   3954 HH22 ARG P 252     -42.427-116.635 130.500  0.00 97.00      PROA   
ATOM   3955  C   ARG P 252     -38.454-119.985 122.970  0.00 97.00      PROA   
ATOM   3956  O   ARG P 252     -38.076-119.295 122.024  0.00 97.00      PROA   
ATOM   3957  N   SER P 253     -38.761-121.300 122.804  0.00 97.00      PROA   
ATOM   3958  HN  SER P 253     -39.009-121.881 123.578  0.00 97.00      PROA   
ATOM   3959  CA  SER P 253     -38.880-121.893 121.479  0.00 97.00      PROA   
ATOM   3960  HA  SER P 253     -38.060-121.513 120.891  0.00 97.00      PROA   
ATOM   3961  CB  SER P 253     -38.720-123.439 121.428  0.00 97.00      PROA   
ATOM   3962  HB1 SER P 253     -37.692-123.710 121.750  0.00 97.00      PROA   
ATOM   3963  HB2 SER P 253     -38.858-123.803 120.388  0.00 97.00      PROA   
ATOM   3964  OG  SER P 253     -39.651-124.114 122.259  0.00 97.00      PROA   
ATOM   3965  HG1 SER P 253     -39.462-123.828 123.161  0.00 97.00      PROA   
ATOM   3966  C   SER P 253     -40.212-121.498 120.841  0.00 97.00      PROA   
ATOM   3967  O   SER P 253     -41.221-121.451 121.544  0.00 97.00      PROA   
ATOM   3968  N   PRO P 254     -40.296-121.210 119.543  0.00 97.00      PROA   
ATOM   3969  CD  PRO P 254     -39.166-120.729 118.742  0.00 97.00      PROA   
ATOM   3970  HD1 PRO P 254     -38.556-121.605 118.431  0.00 97.00      PROA   
ATOM   3971  HD2 PRO P 254     -38.538-120.003 119.307  0.00 97.00      PROA   
ATOM   3972  CA  PRO P 254     -41.534-121.265 118.760  0.00 97.00      PROA   
ATOM   3973  HA  PRO P 254     -42.197-120.516 119.170  0.00 97.00      PROA   
ATOM   3974  CB  PRO P 254     -41.071-120.933 117.328  0.00 97.00      PROA   
ATOM   3975  HB1 PRO P 254     -41.856-120.410 116.746  0.00 97.00      PROA   
ATOM   3976  HB2 PRO P 254     -40.770-121.859 116.790  0.00 97.00      PROA   
ATOM   3977  CG  PRO P 254     -39.821-120.067 117.532  0.00 97.00      PROA   
ATOM   3978  HG1 PRO P 254     -39.156-120.048 116.645  0.00 97.00      PROA   
ATOM   3979  HG2 PRO P 254     -40.119-119.029 117.795  0.00 97.00      PROA   
ATOM   3980  C   PRO P 254     -42.267-122.603 118.834  0.00 97.00      PROA   
ATOM   3981  O   PRO P 254     -41.608-123.632 118.972  0.00 97.00      PROA   
ATOM   3982  N   GLU P 255     -43.624-122.618 118.742  0.00 97.00      PROA   
ATOM   3983  HN  GLU P 255     -44.151-121.773 118.687  0.00 97.00      PROA   
ATOM   3984  CA  GLU P 255     -44.422-123.835 118.761  0.00 97.00      PROA   
ATOM   3985  HA  GLU P 255     -44.192-124.340 119.685  0.00 97.00      PROA   
ATOM   3986  CB  GLU P 255     -45.955-123.563 118.757  0.00 97.00      PROA   
ATOM   3987  HB1 GLU P 255     -46.447-124.558 118.752  0.00 97.00      PROA   
ATOM   3988  HB2 GLU P 255     -46.249-123.044 117.818  0.00 97.00      PROA   
ATOM   3989  CG  GLU P 255     -46.479-122.757 119.976  0.00 97.00      PROA   
ATOM   3990  HG1 GLU P 255     -46.612-121.690 119.696  0.00 97.00      PROA   
ATOM   3991  HG2 GLU P 255     -45.747-122.809 120.809  0.00 97.00      PROA   
ATOM   3992  CD  GLU P 255     -47.809-123.290 120.520  0.00 97.00      PROA   
ATOM   3993  OE1 GLU P 255     -48.830-122.555 120.456  0.00 97.00      PROA   
ATOM   3994  OE2 GLU P 255     -47.808-124.439 121.034  0.00 97.00      PROA   
ATOM   3995  C   GLU P 255     -44.107-124.824 117.640  0.00 97.00      PROA   
ATOM   3996  O   GLU P 255     -43.884-124.454 116.488  0.00 97.00      PROA   
ATOM   3997  N   LEU P 256     -44.096-126.131 117.985  0.00 97.00      PROA   
ATOM   3998  HN  LEU P 256     -44.226-126.391 118.941  0.00 97.00      PROA   
ATOM   3999  CA  LEU P 256     -43.795-127.229 117.094  0.00 97.00      PROA   
ATOM   4000  HA  LEU P 256     -43.641-126.848 116.095  0.00 97.00      PROA   
ATOM   4001  CB  LEU P 256     -42.518-127.952 117.608  0.00 97.00      PROA   
ATOM   4002  HB1 LEU P 256     -42.710-128.389 118.611  0.00 97.00      PROA   
ATOM   4003  HB2 LEU P 256     -41.758-127.147 117.752  0.00 97.00      PROA   
ATOM   4004  CG  LEU P 256     -41.853-129.017 116.697  0.00 97.00      PROA   
ATOM   4005  HG  LEU P 256     -40.809-129.138 117.081  0.00 97.00      PROA   
ATOM   4006  CD1 LEU P 256     -42.504-130.407 116.808  0.00 97.00      PROA   
ATOM   4007 HD11 LEU P 256     -43.518-130.402 116.367  0.00 97.00      PROA   
ATOM   4008 HD12 LEU P 256     -42.582-130.718 117.871  0.00 97.00      PROA   
ATOM   4009 HD13 LEU P 256     -41.897-131.160 116.262  0.00 97.00      PROA   
ATOM   4010  CD2 LEU P 256     -41.732-128.565 115.231  0.00 97.00      PROA   
ATOM   4011 HD21 LEU P 256     -41.226-127.578 115.174  0.00 97.00      PROA   
ATOM   4012 HD22 LEU P 256     -42.736-128.482 114.764  0.00 97.00      PROA   
ATOM   4013 HD23 LEU P 256     -41.138-129.303 114.653  0.00 97.00      PROA   
ATOM   4014  C   LEU P 256     -45.005-128.143 117.080  0.00 97.00      PROA   
ATOM   4015  O   LEU P 256     -45.548-128.487 118.124  0.00 97.00      PROA   
ATOM   4016  N   GLU P 257     -45.488-128.552 115.882  0.00 97.00      PROA   
ATOM   4017  HN  GLU P 257     -45.038-128.303 115.029  0.00 97.00      PROA   
ATOM   4018  CA  GLU P 257     -46.714-129.318 115.755  0.00 97.00      PROA   
ATOM   4019  HA  GLU P 257     -47.383-129.031 116.552  0.00 97.00      PROA   
ATOM   4020  CB  GLU P 257     -47.435-129.042 114.408  0.00 97.00      PROA   
ATOM   4021  HB1 GLU P 257     -46.826-129.403 113.553  0.00 97.00      PROA   
ATOM   4022  HB2 GLU P 257     -47.492-127.932 114.306  0.00 97.00      PROA   
ATOM   4023  CG  GLU P 257     -48.891-129.565 114.341  0.00 97.00      PROA   
ATOM   4024  HG1 GLU P 257     -49.537-128.769 113.912  0.00 97.00      PROA   
ATOM   4025  HG2 GLU P 257     -49.274-129.805 115.354  0.00 97.00      PROA   
ATOM   4026  CD  GLU P 257     -49.052-130.796 113.459  0.00 97.00      PROA   
ATOM   4027  OE1 GLU P 257     -48.527-131.864 113.840  0.00 97.00      PROA   
ATOM   4028  OE2 GLU P 257     -49.736-130.694 112.412  0.00 97.00      PROA   
ATOM   4029  C   GLU P 257     -46.448-130.800 115.892  0.00 97.00      PROA   
ATOM   4030  O   GLU P 257     -45.542-131.352 115.271  0.00 97.00      PROA   
ATOM   4031  N   LEU P 258     -47.267-131.478 116.729  0.00 97.00      PROA   
ATOM   4032  HN  LEU P 258     -47.970-130.986 117.240  0.00 97.00      PROA   
ATOM   4033  CA  LEU P 258     -47.226-132.909 116.924  0.00 97.00      PROA   
ATOM   4034  HA  LEU P 258     -46.776-133.364 116.053  0.00 97.00      PROA   
ATOM   4035  CB  LEU P 258     -46.434-133.348 118.184  0.00 97.00      PROA   
ATOM   4036  HB1 LEU P 258     -46.503-134.450 118.318  0.00 97.00      PROA   
ATOM   4037  HB2 LEU P 258     -46.898-132.871 119.071  0.00 97.00      PROA   
ATOM   4038  CG  LEU P 258     -44.933-132.967 118.176  0.00 97.00      PROA   
ATOM   4039  HG  LEU P 258     -44.847-131.888 117.911  0.00 97.00      PROA   
ATOM   4040  CD1 LEU P 258     -44.315-133.129 119.574  0.00 97.00      PROA   
ATOM   4041 HD11 LEU P 258     -44.355-134.194 119.886  0.00 97.00      PROA   
ATOM   4042 HD12 LEU P 258     -44.868-132.520 120.317  0.00 97.00      PROA   
ATOM   4043 HD13 LEU P 258     -43.255-132.797 119.561  0.00 97.00      PROA   
ATOM   4044  CD2 LEU P 258     -44.125-133.781 117.147  0.00 97.00      PROA   
ATOM   4045 HD21 LEU P 258     -44.517-133.624 116.122  0.00 97.00      PROA   
ATOM   4046 HD22 LEU P 258     -44.178-134.863 117.390  0.00 97.00      PROA   
ATOM   4047 HD23 LEU P 258     -43.060-133.468 117.167  0.00 97.00      PROA   
ATOM   4048  C   LEU P 258     -48.646-133.432 117.009  0.00 97.00      PROA   
ATOM   4049  O   LEU P 258     -49.145-133.791 118.073  0.00 97.00      PROA   
ATOM   4050  N   GLN P 259     -49.349-133.497 115.858  0.00 97.00      PROA   
ATOM   4051  HN  GLN P 259     -49.010-133.031 115.038  0.00 97.00      PROA   
ATOM   4052  CA  GLN P 259     -50.569-134.261 115.698  0.00 97.00      PROA   
ATOM   4053  HA  GLN P 259     -51.240-133.908 116.466  0.00 97.00      PROA   
ATOM   4054  CB  GLN P 259     -51.269-134.033 114.331  0.00 97.00      PROA   
ATOM   4055  HB1 GLN P 259     -51.987-134.860 114.127  0.00 97.00      PROA   
ATOM   4056  HB2 GLN P 259     -50.495-134.055 113.533  0.00 97.00      PROA   
ATOM   4057  CG  GLN P 259     -52.049-132.706 114.239  0.00 97.00      PROA   
ATOM   4058  HG1 GLN P 259     -51.366-131.841 114.353  0.00 97.00      PROA   
ATOM   4059  HG2 GLN P 259     -52.817-132.646 115.038  0.00 97.00      PROA   
ATOM   4060  CD  GLN P 259     -52.772-132.639 112.888  0.00 97.00      PROA   
ATOM   4061  OE1 GLN P 259     -53.874-133.176 112.732  0.00 97.00      PROA   
ATOM   4062  NE2 GLN P 259     -52.133-131.978 111.886  0.00 97.00      PROA   
ATOM   4063 HE21 GLN P 259     -52.571-131.906 110.993  0.00 97.00      PROA   
ATOM   4064 HE22 GLN P 259     -51.234-131.567 112.058  0.00 97.00      PROA   
ATOM   4065  C   GLN P 259     -50.384-135.748 115.941  0.00 97.00      PROA   
ATOM   4066  O   GLN P 259     -49.399-136.345 115.519  0.00 97.00      PROA   
ATOM   4067  N   VAL P 260     -51.350-136.371 116.653  0.00 97.00      PROA   
ATOM   4068  HN  VAL P 260     -52.129-135.862 117.003  0.00 97.00      PROA   
ATOM   4069  CA  VAL P 260     -51.327-137.774 116.999  0.00 97.00      PROA   
ATOM   4070  HA  VAL P 260     -50.577-138.279 116.413  0.00 97.00      PROA   
ATOM   4071  CB  VAL P 260     -51.042-138.012 118.479  0.00 97.00      PROA   
ATOM   4072  HB  VAL P 260     -51.836-137.526 119.082  0.00 97.00      PROA   
ATOM   4073  CG1 VAL P 260     -51.009-139.524 118.788  0.00 97.00      PROA   
ATOM   4074 HG11 VAL P 260     -50.263-140.038 118.145  0.00 97.00      PROA   
ATOM   4075 HG12 VAL P 260     -52.002-139.993 118.636  0.00 97.00      PROA   
ATOM   4076 HG13 VAL P 260     -50.721-139.682 119.848  0.00 97.00      PROA   
ATOM   4077  CG2 VAL P 260     -49.703-137.352 118.880  0.00 97.00      PROA   
ATOM   4078 HG21 VAL P 260     -49.752-136.249 118.785  0.00 97.00      PROA   
ATOM   4079 HG22 VAL P 260     -48.878-137.727 118.242  0.00 97.00      PROA   
ATOM   4080 HG23 VAL P 260     -49.466-137.590 119.939  0.00 97.00      PROA   
ATOM   4081  C   VAL P 260     -52.693-138.315 116.617  0.00 97.00      PROA   
ATOM   4082  O   VAL P 260     -53.716-137.727 116.958  0.00 97.00      PROA   
ATOM   4083  N   LEU P 261     -52.742-139.439 115.863  0.00 97.00      PROA   
ATOM   4084  HN  LEU P 261     -51.895-139.905 115.607  0.00 97.00      PROA   
ATOM   4085  CA  LEU P 261     -53.973-139.996 115.337  0.00 97.00      PROA   
ATOM   4086  HA  LEU P 261     -54.806-139.473 115.779  0.00 97.00      PROA   
ATOM   4087  CB  LEU P 261     -54.090-139.865 113.799  0.00 97.00      PROA   
ATOM   4088  HB1 LEU P 261     -54.985-140.420 113.437  0.00 97.00      PROA   
ATOM   4089  HB2 LEU P 261     -53.192-140.323 113.328  0.00 97.00      PROA   
ATOM   4090  CG  LEU P 261     -54.228-138.410 113.284  0.00 97.00      PROA   
ATOM   4091  HG  LEU P 261     -53.313-137.846 113.579  0.00 97.00      PROA   
ATOM   4092  CD1 LEU P 261     -54.321-138.399 111.748  0.00 97.00      PROA   
ATOM   4093 HD11 LEU P 261     -55.240-138.930 111.420  0.00 97.00      PROA   
ATOM   4094 HD12 LEU P 261     -53.442-138.907 111.302  0.00 97.00      PROA   
ATOM   4095 HD13 LEU P 261     -54.361-137.355 111.371  0.00 97.00      PROA   
ATOM   4096  CD2 LEU P 261     -55.442-137.674 113.880  0.00 97.00      PROA   
ATOM   4097 HD21 LEU P 261     -55.528-136.661 113.433  0.00 97.00      PROA   
ATOM   4098 HD22 LEU P 261     -55.338-137.557 114.977  0.00 97.00      PROA   
ATOM   4099 HD23 LEU P 261     -56.374-138.237 113.663  0.00 97.00      PROA   
ATOM   4100  C   LEU P 261     -54.165-141.442 115.732  0.00 97.00      PROA   
ATOM   4101  O   LEU P 261     -53.281-142.284 115.610  0.00 97.00      PROA   
ATOM   4102  N   GLY P 262     -55.388-141.745 116.218  0.00 97.00      PROA   
ATOM   4103  HN  GLY P 262     -56.093-141.045 116.256  0.00 97.00      PROA   
ATOM   4104  CA  GLY P 262     -55.822-143.052 116.643  0.00 97.00      PROA   
ATOM   4105  HA1 GLY P 262     -55.718-143.108 117.715  0.00 97.00      PROA   
ATOM   4106  HA2 GLY P 262     -55.294-143.823 116.099  0.00 97.00      PROA   
ATOM   4107  C   GLY P 262     -57.278-143.152 116.334  0.00 97.00      PROA   
ATOM   4108  O   GLY P 262     -57.957-142.151 116.117  0.00 97.00      PROA   
ATOM   4109  N   HSD P 263     -57.800-144.391 116.338  0.00 97.00      PROA   
ATOM   4110  HN  HSD P 263     -57.235-145.180 116.565  0.00 97.00      PROA   
ATOM   4111  CA  HSD P 263     -59.195-144.676 116.115  0.00 97.00      PROA   
ATOM   4112  HA  HSD P 263     -59.777-143.764 116.131  0.00 97.00      PROA   
ATOM   4113  CB  HSD P 263     -59.432-145.422 114.780  0.00 97.00      PROA   
ATOM   4114  HB1 HSD P 263     -60.490-145.755 114.699  0.00 97.00      PROA   
ATOM   4115  HB2 HSD P 263     -58.785-146.325 114.745  0.00 97.00      PROA   
ATOM   4116  ND1 HSD P 263     -60.015-143.924 112.786  0.00 97.00      PROA   
ATOM   4117  HD1 HSD P 263     -61.010-143.952 112.894  0.00 97.00      PROA   
ATOM   4118  CG  HSD P 263     -59.087-144.550 113.596  0.00 97.00      PROA   
ATOM   4119  CE1 HSD P 263     -59.323-143.307 111.795  0.00 97.00      PROA   
ATOM   4120  HE1 HSD P 263     -59.801-142.730 111.004  0.00 97.00      PROA   
ATOM   4121  NE2 HSD P 263     -58.023-143.500 111.903  0.00 97.00      PROA   
ATOM   4122  CD2 HSD P 263     -57.876-144.290 113.029  0.00 97.00      PROA   
ATOM   4123  HD2 HSD P 263     -56.886-144.604 113.336  0.00 97.00      PROA   
ATOM   4124  C   HSD P 263     -59.597-145.516 117.294  0.00 97.00      PROA   
ATOM   4125  O   HSD P 263     -58.839-146.389 117.711  0.00 97.00      PROA   
ATOM   4126  N   GLN P 264     -60.777-145.234 117.898  0.00 97.00      PROA   
ATOM   4127  HN  GLN P 264     -61.389-144.537 117.531  0.00 97.00      PROA   
ATOM   4128  CA  GLN P 264     -61.197-145.812 119.162  0.00 97.00      PROA   
ATOM   4129  HA  GLN P 264     -60.440-145.526 119.880  0.00 97.00      PROA   
ATOM   4130  CB  GLN P 264     -62.524-145.184 119.659  0.00 97.00      PROA   
ATOM   4131  HB1 GLN P 264     -62.957-145.788 120.487  0.00 97.00      PROA   
ATOM   4132  HB2 GLN P 264     -63.241-145.209 118.808  0.00 97.00      PROA   
ATOM   4133  CG  GLN P 264     -62.330-143.734 120.169  0.00 97.00      PROA   
ATOM   4134  HG1 GLN P 264     -61.603-143.196 119.524  0.00 97.00      PROA   
ATOM   4135  HG2 GLN P 264     -61.924-143.743 121.203  0.00 97.00      PROA   
ATOM   4136  CD  GLN P 264     -63.628-142.918 120.133  0.00 97.00      PROA   
ATOM   4137  OE1 GLN P 264     -63.715-141.907 119.426  0.00 97.00      PROA   
ATOM   4138  NE2 GLN P 264     -64.653-143.355 120.913  0.00 97.00      PROA   
ATOM   4139 HE21 GLN P 264     -65.507-142.839 120.897  0.00 97.00      PROA   
ATOM   4140 HE22 GLN P 264     -64.534-144.167 121.482  0.00 97.00      PROA   
ATOM   4141  C   GLN P 264     -61.243-147.332 119.203  0.00 97.00      PROA   
ATOM   4142  O   GLN P 264     -61.749-147.998 118.302  0.00 97.00      PROA   
ATOM   4143  N   GLN P 265     -60.655-147.897 120.277  0.00 97.00      PROA   
ATOM   4144  HN  GLN P 265     -60.296-147.316 121.006  0.00 97.00      PROA   
ATOM   4145  CA  GLN P 265     -60.285-149.286 120.392  0.00 97.00      PROA   
ATOM   4146  HA  GLN P 265     -60.322-149.706 119.400  0.00 97.00      PROA   
ATOM   4147  CB  GLN P 265     -58.823-149.458 120.913  0.00 97.00      PROA   
ATOM   4148  HB1 GLN P 265     -58.137-149.159 120.089  0.00 97.00      PROA   
ATOM   4149  HB2 GLN P 265     -58.630-150.536 121.111  0.00 97.00      PROA   
ATOM   4150  CG  GLN P 265     -58.430-148.662 122.190  0.00 97.00      PROA   
ATOM   4151  HG1 GLN P 265     -57.473-149.067 122.588  0.00 97.00      PROA   
ATOM   4152  HG2 GLN P 265     -59.204-148.809 122.971  0.00 97.00      PROA   
ATOM   4153  CD  GLN P 265     -58.271-147.147 121.966  0.00 97.00      PROA   
ATOM   4154  OE1 GLN P 265     -59.211-146.372 122.172  0.00 97.00      PROA   
ATOM   4155  NE2 GLN P 265     -57.052-146.710 121.544  0.00 97.00      PROA   
ATOM   4156 HE21 GLN P 265     -56.929-145.732 121.362  0.00 97.00      PROA   
ATOM   4157 HE22 GLN P 265     -56.299-147.352 121.417  0.00 97.00      PROA   
ATOM   4158  C   GLN P 265     -61.243-150.055 121.287  0.00 97.00      PROA   
ATOM   4159  O   GLN P 265     -61.850-149.465 122.182  0.00 97.00      PROA   
ATOM   4160  N   PRO P 266     -61.420-151.370 121.113  0.00 97.00      PROA   
ATOM   4161  CD  PRO P 266     -61.021-152.100 119.905  0.00 97.00      PROA   
ATOM   4162  HD1 PRO P 266     -59.911-152.176 119.889  0.00 97.00      PROA   
ATOM   4163  HD2 PRO P 266     -61.390-151.601 118.982  0.00 97.00      PROA   
ATOM   4164  CA  PRO P 266     -61.809-152.294 122.179  0.00 97.00      PROA   
ATOM   4165  HA  PRO P 266     -62.860-152.123 122.364  0.00 97.00      PROA   
ATOM   4166  CB  PRO P 266     -61.530-153.691 121.593  0.00 97.00      PROA   
ATOM   4167  HB1 PRO P 266     -62.234-154.458 121.972  0.00 97.00      PROA   
ATOM   4168  HB2 PRO P 266     -60.489-154.010 121.820  0.00 97.00      PROA   
ATOM   4169  CG  PRO P 266     -61.639-153.485 120.079  0.00 97.00      PROA   
ATOM   4170  HG1 PRO P 266     -61.108-154.267 119.501  0.00 97.00      PROA   
ATOM   4171  HG2 PRO P 266     -62.708-153.456 119.773  0.00 97.00      PROA   
ATOM   4172  C   PRO P 266     -61.091-152.082 123.507  0.00 97.00      PROA   
ATOM   4173  O   PRO P 266     -59.882-151.861 123.510  0.00 97.00      PROA   
ATOM   4174  N   THR P 267     -61.816-152.146 124.645  0.00 97.00      PROA   
ATOM   4175  HN  THR P 267     -62.812-152.189 124.611  0.00 97.00      PROA   
ATOM   4176  CA  THR P 267     -61.236-152.191 125.982  0.00 97.00      PROA   
ATOM   4177  HA  THR P 267     -60.573-151.338 126.032  0.00 97.00      PROA   
ATOM   4178  CB  THR P 267     -62.270-152.033 127.092  0.00 97.00      PROA   
ATOM   4179  HB  THR P 267     -62.692-153.013 127.403  0.00 97.00      PROA   
ATOM   4180  OG1 THR P 267     -63.366-151.241 126.657  0.00 97.00      PROA   
ATOM   4181  HG1 THR P 267     -62.982-150.408 126.373  0.00 97.00      PROA   
ATOM   4182  CG2 THR P 267     -61.637-151.342 128.314  0.00 97.00      PROA   
ATOM   4183 HG21 THR P 267     -61.251-150.338 128.034  0.00 97.00      PROA   
ATOM   4184 HG22 THR P 267     -60.796-151.942 128.716  0.00 97.00      PROA   
ATOM   4185 HG23 THR P 267     -62.397-151.216 129.115  0.00 97.00      PROA   
ATOM   4186  C   THR P 267     -60.367-153.419 126.269  0.00 97.00      PROA   
ATOM   4187  O   THR P 267     -59.308-153.219 126.864  0.00 97.00      PROA   
ATOM   4188  N   PRO P 268     -60.674-154.673 125.906  0.00 97.00      PROA   
ATOM   4189  CD  PRO P 268     -62.023-155.171 125.596  0.00 97.00      PROA   
ATOM   4190  HD1 PRO P 268     -62.513-154.573 124.802  0.00 97.00      PROA   
ATOM   4191  HD2 PRO P 268     -62.642-155.164 126.520  0.00 97.00      PROA   
ATOM   4192  CA  PRO P 268     -59.697-155.757 125.944  0.00 97.00      PROA   
ATOM   4193  HA  PRO P 268     -59.103-155.703 126.846  0.00 97.00      PROA   
ATOM   4194  CB  PRO P 268     -60.556-157.034 125.887  0.00 97.00      PROA   
ATOM   4195  HB1 PRO P 268     -60.845-157.319 126.923  0.00 97.00      PROA   
ATOM   4196  HB2 PRO P 268     -60.038-157.893 125.416  0.00 97.00      PROA   
ATOM   4197  CG  PRO P 268     -61.807-156.608 125.115  0.00 97.00      PROA   
ATOM   4198  HG1 PRO P 268     -61.574-156.595 124.027  0.00 97.00      PROA   
ATOM   4199  HG2 PRO P 268     -62.680-157.264 125.300  0.00 97.00      PROA   
ATOM   4200  C   PRO P 268     -58.753-155.687 124.756  0.00 97.00      PROA   
ATOM   4201  O   PRO P 268     -59.146-155.235 123.682  0.00 97.00      PROA   
ATOM   4202  N   VAL P 269     -57.495-156.136 124.962  0.00 97.00      PROA   
ATOM   4203  HN  VAL P 269     -57.206-156.532 125.829  0.00 97.00      PROA   
ATOM   4204  CA  VAL P 269     -56.463-156.271 123.971  0.00 97.00      PROA   
ATOM   4205  HA  VAL P 269     -56.922-156.499 123.019  0.00 97.00      PROA   
ATOM   4206  CB  VAL P 269     -55.597-155.012 123.852  0.00 97.00      PROA   
ATOM   4207  HB  VAL P 269     -56.278-154.156 123.628  0.00 97.00      PROA   
ATOM   4208  CG1 VAL P 269     -54.864-154.708 125.176  0.00 97.00      PROA   
ATOM   4209 HG11 VAL P 269     -54.181-155.543 125.432  0.00 97.00      PROA   
ATOM   4210 HG12 VAL P 269     -55.585-154.569 126.007  0.00 97.00      PROA   
ATOM   4211 HG13 VAL P 269     -54.256-153.783 125.077  0.00 97.00      PROA   
ATOM   4212  CG2 VAL P 269     -54.607-155.149 122.677  0.00 97.00      PROA   
ATOM   4213 HG21 VAL P 269     -55.151-155.364 121.734  0.00 97.00      PROA   
ATOM   4214 HG22 VAL P 269     -53.899-155.979 122.876  0.00 97.00      PROA   
ATOM   4215 HG23 VAL P 269     -54.020-154.214 122.551  0.00 97.00      PROA   
ATOM   4216  C   VAL P 269     -55.667-157.522 124.420  0.00 97.00      PROA   
ATOM   4217  OT1 VAL P 269     -55.743-157.883 125.628  0.00 97.00      PROA   
ATOM   4218  OT2 VAL P 269     -54.998-158.151 123.557  0.00 97.00      PROA   
END
