# Supplementary material for: The solution structure of the unbound IgG Fc receptor CD64 resembles its crystal structure: Implications for function
Source: PLoS One. 2023 Sep 21;18(9):e0288351. doi: 10.1371/journal.pone.0288351 (PMC10513344; doi:10.1371/journal.pone.0288351)
Supplement: S1 File — (ZIP) [file pone.0288351.s003.zip › CD64V03 E11/Top100/EM_done_ready_for_EM_top100_0p11_E11.dcd_99381.pdb.pdb]

REMARK  FINAL COORDINATES WRITTEN BY NAMD AT TIMESTEP 2000
ATOM      1  N   LYS P   1       5.302 -66.835 123.098  0.00 97.00      PROA   
ATOM      2  HT1 LYS P   1       5.721 -67.718 122.735  0.00 97.00      PROA   
ATOM      3  HT2 LYS P   1       5.487 -66.822 124.124  0.00 97.00      PROA   
ATOM      4  HT3 LYS P   1       5.772 -66.030 122.642  0.00 97.00      PROA   
ATOM      5  CA  LYS P   1       3.844 -66.841 122.823  0.00 97.00      PROA   
ATOM      6  HA  LYS P   1       3.485 -67.836 123.035  0.00 97.00      PROA   
ATOM      7  CB  LYS P   1       3.085 -65.835 123.738  0.00 97.00      PROA   
ATOM      8  HB1 LYS P   1       2.059 -65.696 123.334  0.00 97.00      PROA   
ATOM      9  HB2 LYS P   1       3.576 -64.838 123.719  0.00 97.00      PROA   
ATOM     10  CG  LYS P   1       2.937 -66.308 125.201  0.00 97.00      PROA   
ATOM     11  HG1 LYS P   1       3.921 -66.202 125.707  0.00 97.00      PROA   
ATOM     12  HG2 LYS P   1       2.669 -67.388 125.225  0.00 97.00      PROA   
ATOM     13  CD  LYS P   1       1.893 -65.524 126.024  0.00 97.00      PROA   
ATOM     14  HD1 LYS P   1       2.118 -64.437 125.942  0.00 97.00      PROA   
ATOM     15  HD2 LYS P   1       2.020 -65.815 127.092  0.00 97.00      PROA   
ATOM     16  CE  LYS P   1       0.437 -65.785 125.598  0.00 97.00      PROA   
ATOM     17  HE1 LYS P   1       0.225 -66.875 125.611  0.00 97.00      PROA   
ATOM     18  HE2 LYS P   1       0.247 -65.393 124.576  0.00 97.00      PROA   
ATOM     19  NZ  LYS P   1      -0.528 -65.127 126.516  0.00 97.00      PROA   
ATOM     20  HZ1 LYS P   1      -0.354 -64.102 126.537  0.00 97.00      PROA   
ATOM     21  HZ2 LYS P   1      -0.420 -65.512 127.476  0.00 97.00      PROA   
ATOM     22  HZ3 LYS P   1      -1.498 -65.303 126.185  0.00 97.00      PROA   
ATOM     23  C   LYS P   1       3.576 -66.581 121.365  0.00 97.00      PROA   
ATOM     24  O   LYS P   1       4.466 -66.180 120.618  0.00 97.00      PROA   
ATOM     25  N   ALA P   2       2.321 -66.812 120.927  0.00 97.00      PROA   
ATOM     26  HN  ALA P   2       1.600 -67.193 121.500  0.00 97.00      PROA   
ATOM     27  CA  ALA P   2       1.847 -66.493 119.615  0.00 97.00      PROA   
ATOM     28  HA  ALA P   2       2.216 -65.521 119.313  0.00 97.00      PROA   
ATOM     29  CB  ALA P   2       2.205 -67.584 118.584  0.00 97.00      PROA   
ATOM     30  HB1 ALA P   2       1.832 -68.575 118.922  0.00 97.00      PROA   
ATOM     31  HB2 ALA P   2       3.309 -67.655 118.477  0.00 97.00      PROA   
ATOM     32  HB3 ALA P   2       1.773 -67.358 117.588  0.00 97.00      PROA   
ATOM     33  C   ALA P   2       0.356 -66.412 119.827  0.00 97.00      PROA   
ATOM     34  O   ALA P   2      -0.116 -66.685 120.932  0.00 97.00      PROA   
ATOM     35  N   VAL P   3      -0.406 -66.014 118.780  0.00 97.00      PROA   
ATOM     36  HN  VAL P   3       0.012 -65.704 117.931  0.00 97.00      PROA   
ATOM     37  CA  VAL P   3      -1.843 -66.172 118.689  0.00 97.00      PROA   
ATOM     38  HA  VAL P   3      -2.125 -67.073 119.216  0.00 97.00      PROA   
ATOM     39  CB  VAL P   3      -2.709 -64.999 119.177  0.00 97.00      PROA   
ATOM     40  HB  VAL P   3      -3.778 -65.239 118.966  0.00 97.00      PROA   
ATOM     41  CG1 VAL P   3      -2.589 -64.837 120.706  0.00 97.00      PROA   
ATOM     42 HG11 VAL P   3      -1.571 -64.488 120.978  0.00 97.00      PROA   
ATOM     43 HG12 VAL P   3      -2.789 -65.803 121.214  0.00 97.00      PROA   
ATOM     44 HG13 VAL P   3      -3.322 -64.084 121.067  0.00 97.00      PROA   
ATOM     45  CG2 VAL P   3      -2.354 -63.679 118.460  0.00 97.00      PROA   
ATOM     46 HG21 VAL P   3      -2.568 -63.743 117.375  0.00 97.00      PROA   
ATOM     47 HG22 VAL P   3      -1.282 -63.431 118.598  0.00 97.00      PROA   
ATOM     48 HG23 VAL P   3      -2.956 -62.846 118.880  0.00 97.00      PROA   
ATOM     49  C   VAL P   3      -2.078 -66.409 117.212  0.00 97.00      PROA   
ATOM     50  O   VAL P   3      -1.322 -65.911 116.379  0.00 97.00      PROA   
ATOM     51  N   ILE P   4      -3.111 -67.210 116.843  0.00 97.00      PROA   
ATOM     52  HN  ILE P   4      -3.669 -67.682 117.525  0.00 97.00      PROA   
ATOM     53  CA  ILE P   4      -3.342 -67.579 115.454  0.00 97.00      PROA   
ATOM     54  HA  ILE P   4      -2.469 -67.321 114.874  0.00 97.00      PROA   
ATOM     55  CB  ILE P   4      -3.521 -69.088 115.265  0.00 97.00      PROA   
ATOM     56  HB  ILE P   4      -4.396 -69.429 115.862  0.00 97.00      PROA   
ATOM     57  CG2 ILE P   4      -3.755 -69.402 113.766  0.00 97.00      PROA   
ATOM     58 HG21 ILE P   4      -2.972 -68.910 113.149  0.00 97.00      PROA   
ATOM     59 HG22 ILE P   4      -4.753 -69.053 113.432  0.00 97.00      PROA   
ATOM     60 HG23 ILE P   4      -3.699 -70.490 113.574  0.00 97.00      PROA   
ATOM     61  CG1 ILE P   4      -2.273 -69.849 115.780  0.00 97.00      PROA   
ATOM     62 HG11 ILE P   4      -1.948 -69.460 116.768  0.00 97.00      PROA   
ATOM     63 HG12 ILE P   4      -1.453 -69.661 115.058  0.00 97.00      PROA   
ATOM     64  CD  ILE P   4      -2.476 -71.358 115.940  0.00 97.00      PROA   
ATOM     65  HD1 ILE P   4      -2.922 -71.817 115.035  0.00 97.00      PROA   
ATOM     66  HD2 ILE P   4      -3.145 -71.561 116.804  0.00 97.00      PROA   
ATOM     67  HD3 ILE P   4      -1.500 -71.849 116.130  0.00 97.00      PROA   
ATOM     68  C   ILE P   4      -4.517 -66.813 114.855  0.00 97.00      PROA   
ATOM     69  O   ILE P   4      -5.593 -66.713 115.440  0.00 97.00      PROA   
ATOM     70  N   LYS P   5      -4.327 -66.257 113.633  0.00 97.00      PROA   
ATOM     71  HN  LYS P   5      -3.413 -66.260 113.228  0.00 97.00      PROA   
ATOM     72  CA  LYS P   5      -5.377 -65.609 112.871  0.00 97.00      PROA   
ATOM     73  HA  LYS P   5      -6.290 -65.576 113.447  0.00 97.00      PROA   
ATOM     74  CB  LYS P   5      -4.988 -64.168 112.451  0.00 97.00      PROA   
ATOM     75  HB1 LYS P   5      -5.831 -63.698 111.898  0.00 97.00      PROA   
ATOM     76  HB2 LYS P   5      -4.110 -64.206 111.767  0.00 97.00      PROA   
ATOM     77  CG  LYS P   5      -4.600 -63.249 113.621  0.00 97.00      PROA   
ATOM     78  HG1 LYS P   5      -4.282 -62.277 113.181  0.00 97.00      PROA   
ATOM     79  HG2 LYS P   5      -3.718 -63.677 114.147  0.00 97.00      PROA   
ATOM     80  CD  LYS P   5      -5.730 -63.002 114.640  0.00 97.00      PROA   
ATOM     81  HD1 LYS P   5      -6.120 -63.982 114.992  0.00 97.00      PROA   
ATOM     82  HD2 LYS P   5      -6.565 -62.468 114.136  0.00 97.00      PROA   
ATOM     83  CE  LYS P   5      -5.280 -62.224 115.883  0.00 97.00      PROA   
ATOM     84  HE1 LYS P   5      -4.497 -62.807 116.418  0.00 97.00      PROA   
ATOM     85  HE2 LYS P   5      -6.122 -62.029 116.577  0.00 97.00      PROA   
ATOM     86  NZ  LYS P   5      -4.684 -60.930 115.510  0.00 97.00      PROA   
ATOM     87  HZ1 LYS P   5      -5.345 -60.188 115.228  0.00 97.00      PROA   
ATOM     88  HZ2 LYS P   5      -3.995 -61.104 114.743  0.00 97.00      PROA   
ATOM     89  HZ3 LYS P   5      -4.061 -60.609 116.284  0.00 97.00      PROA   
ATOM     90  C   LYS P   5      -5.662 -66.384 111.600  0.00 97.00      PROA   
ATOM     91  O   LYS P   5      -4.836 -66.456 110.699  0.00 97.00      PROA   
ATOM     92  N   LEU P   6      -6.881 -66.955 111.465  0.00 97.00      PROA   
ATOM     93  HN  LEU P   6      -7.540 -66.959 112.212  0.00 97.00      PROA   
ATOM     94  CA  LEU P   6      -7.350 -67.532 110.220  0.00 97.00      PROA   
ATOM     95  HA  LEU P   6      -6.538 -68.086 109.769  0.00 97.00      PROA   
ATOM     96  CB  LEU P   6      -8.533 -68.512 110.436  0.00 97.00      PROA   
ATOM     97  HB1 LEU P   6      -8.722 -69.031 109.470  0.00 97.00      PROA   
ATOM     98  HB2 LEU P   6      -9.458 -67.959 110.704  0.00 97.00      PROA   
ATOM     99  CG  LEU P   6      -8.311 -69.597 111.523  0.00 97.00      PROA   
ATOM    100  HG  LEU P   6      -7.220 -69.810 111.591  0.00 97.00      PROA   
ATOM    101  CD1 LEU P   6      -8.814 -69.167 112.916  0.00 97.00      PROA   
ATOM    102 HD11 LEU P   6      -9.894 -68.910 112.866  0.00 97.00      PROA   
ATOM    103 HD12 LEU P   6      -8.259 -68.288 113.300  0.00 97.00      PROA   
ATOM    104 HD13 LEU P   6      -8.690 -69.998 113.642  0.00 97.00      PROA   
ATOM    105  CD2 LEU P   6      -9.012 -70.907 111.125  0.00 97.00      PROA   
ATOM    106 HD21 LEU P   6      -8.619 -71.287 110.159  0.00 97.00      PROA   
ATOM    107 HD22 LEU P   6     -10.104 -70.738 111.022  0.00 97.00      PROA   
ATOM    108 HD23 LEU P   6      -8.848 -71.681 111.905  0.00 97.00      PROA   
ATOM    109  C   LEU P   6      -7.766 -66.410 109.273  0.00 97.00      PROA   
ATOM    110  O   LEU P   6      -8.572 -65.556 109.635  0.00 97.00      PROA   
ATOM    111  N   GLN P   7      -7.186 -66.345 108.049  0.00 97.00      PROA   
ATOM    112  HN  GLN P   7      -6.491 -67.011 107.776  0.00 97.00      PROA   
ATOM    113  CA  GLN P   7      -7.476 -65.294 107.080  0.00 97.00      PROA   
ATOM    114  HA  GLN P   7      -7.351 -64.364 107.619  0.00 97.00      PROA   
ATOM    115  CB  GLN P   7      -6.396 -65.257 105.965  0.00 97.00      PROA   
ATOM    116  HB1 GLN P   7      -6.233 -66.299 105.617  0.00 97.00      PROA   
ATOM    117  HB2 GLN P   7      -5.451 -64.929 106.457  0.00 97.00      PROA   
ATOM    118  CG  GLN P   7      -6.694 -64.364 104.741  0.00 97.00      PROA   
ATOM    119  HG1 GLN P   7      -6.929 -63.333 105.082  0.00 97.00      PROA   
ATOM    120  HG2 GLN P   7      -7.559 -64.759 104.169  0.00 97.00      PROA   
ATOM    121  CD  GLN P   7      -5.449 -64.282 103.848  0.00 97.00      PROA   
ATOM    122  OE1 GLN P   7      -4.348 -64.006 104.333  0.00 97.00      PROA   
ATOM    123  NE2 GLN P   7      -5.602 -64.522 102.517  0.00 97.00      PROA   
ATOM    124 HE21 GLN P   7      -4.782 -64.484 101.946  0.00 97.00      PROA   
ATOM    125 HE22 GLN P   7      -6.500 -64.733 102.134  0.00 97.00      PROA   
ATOM    126  C   GLN P   7      -8.911 -65.219 106.561  0.00 97.00      PROA   
ATOM    127  O   GLN P   7      -9.490 -64.132 106.610  0.00 97.00      PROA   
ATOM    128  N   PRO P   8      -9.586 -66.283 106.133  0.00 97.00      PROA   
ATOM    129  CD  PRO P   8      -8.989 -67.441 105.479  0.00 97.00      PROA   
ATOM    130  HD1 PRO P   8      -8.649 -68.138 106.271  0.00 97.00      PROA   
ATOM    131  HD2 PRO P   8      -8.143 -67.162 104.814  0.00 97.00      PROA   
ATOM    132  CA  PRO P   8     -11.015 -66.467 106.359  0.00 97.00      PROA   
ATOM    133  HA  PRO P   8     -11.543 -65.588 106.024  0.00 97.00      PROA   
ATOM    134  CB  PRO P   8     -11.384 -67.720 105.530  0.00 97.00      PROA   
ATOM    135  HB1 PRO P   8     -12.266 -67.527 104.885  0.00 97.00      PROA   
ATOM    136  HB2 PRO P   8     -11.602 -68.604 106.167  0.00 97.00      PROA   
ATOM    137  CG  PRO P   8     -10.145 -68.031 104.673  0.00 97.00      PROA   
ATOM    138  HG1 PRO P   8     -10.032 -69.116 104.485  0.00 97.00      PROA   
ATOM    139  HG2 PRO P   8     -10.225 -67.500 103.699  0.00 97.00      PROA   
ATOM    140  C   PRO P   8     -11.245 -66.701 107.852  0.00 97.00      PROA   
ATOM    141  O   PRO P   8     -10.622 -67.651 108.320  0.00 97.00      PROA   
ATOM    142  N   PRO P   9     -12.041 -65.972 108.637  0.00 97.00      PROA   
ATOM    143  CD  PRO P   9     -12.859 -64.853 108.158  0.00 97.00      PROA   
ATOM    144  HD1 PRO P   9     -13.527 -65.171 107.328  0.00 97.00      PROA   
ATOM    145  HD2 PRO P   9     -12.188 -64.030 107.824  0.00 97.00      PROA   
ATOM    146  CA  PRO P   9     -12.107 -66.123 110.095  0.00 97.00      PROA   
ATOM    147  HA  PRO P   9     -11.117 -66.259 110.508  0.00 97.00      PROA   
ATOM    148  CB  PRO P   9     -12.729 -64.783 110.531  0.00 97.00      PROA   
ATOM    149  HB1 PRO P   9     -11.918 -64.020 110.580  0.00 97.00      PROA   
ATOM    150  HB2 PRO P   9     -13.238 -64.809 111.513  0.00 97.00      PROA   
ATOM    151  CG  PRO P   9     -13.668 -64.416 109.379  0.00 97.00      PROA   
ATOM    152  HG1 PRO P   9     -14.595 -65.025 109.452  0.00 97.00      PROA   
ATOM    153  HG2 PRO P   9     -13.934 -63.341 109.362  0.00 97.00      PROA   
ATOM    154  C   PRO P   9     -12.965 -67.312 110.520  0.00 97.00      PROA   
ATOM    155  O   PRO P   9     -13.726 -67.198 111.479  0.00 97.00      PROA   
ATOM    156  N   TRP P  10     -12.858 -68.469 109.837  0.00 97.00      PROA   
ATOM    157  HN  TRP P  10     -12.161 -68.554 109.130  0.00 97.00      PROA   
ATOM    158  CA  TRP P  10     -13.811 -69.547 109.957  0.00 97.00      PROA   
ATOM    159  HA  TRP P  10     -14.582 -69.284 110.667  0.00 97.00      PROA   
ATOM    160  CB  TRP P  10     -14.472 -69.848 108.587  0.00 97.00      PROA   
ATOM    161  HB1 TRP P  10     -15.293 -70.583 108.725  0.00 97.00      PROA   
ATOM    162  HB2 TRP P  10     -13.712 -70.322 107.923  0.00 97.00      PROA   
ATOM    163  CG  TRP P  10     -15.019 -68.647 107.869  0.00 97.00      PROA   
ATOM    164  CD1 TRP P  10     -14.801 -68.370 106.543  0.00 97.00      PROA   
ATOM    165  HD1 TRP P  10     -14.217 -68.993 105.879  0.00 97.00      PROA   
ATOM    166  NE1 TRP P  10     -15.495 -67.248 106.182  0.00 97.00      PROA   
ATOM    167  HE1 TRP P  10     -15.650 -66.946 105.266  0.00 97.00      PROA   
ATOM    168  CE2 TRP P  10     -16.160 -66.751 107.263  0.00 97.00      PROA   
ATOM    169  CD2 TRP P  10     -15.878 -67.598 108.360  0.00 97.00      PROA   
ATOM    170  CE3 TRP P  10     -16.440 -67.304 109.605  0.00 97.00      PROA   
ATOM    171  HE3 TRP P  10     -16.234 -67.904 110.478  0.00 97.00      PROA   
ATOM    172  CZ3 TRP P  10     -17.288 -66.199 109.724  0.00 97.00      PROA   
ATOM    173  HZ3 TRP P  10     -17.733 -65.968 110.683  0.00 97.00      PROA   
ATOM    174  CZ2 TRP P  10     -16.996 -65.649 107.380  0.00 97.00      PROA   
ATOM    175  HZ2 TRP P  10     -17.206 -65.009 106.537  0.00 97.00      PROA   
ATOM    176  CH2 TRP P  10     -17.563 -65.386 108.628  0.00 97.00      PROA   
ATOM    177  HH2 TRP P  10     -18.217 -64.534 108.753  0.00 97.00      PROA   
ATOM    178  C   TRP P  10     -13.130 -70.794 110.468  0.00 97.00      PROA   
ATOM    179  O   TRP P  10     -12.319 -71.418 109.786  0.00 97.00      PROA   
ATOM    180  N   VAL P  11     -13.471 -71.202 111.710  0.00 97.00      PROA   
ATOM    181  HN  VAL P  11     -14.087 -70.649 112.271  0.00 97.00      PROA   
ATOM    182  CA  VAL P  11     -12.874 -72.351 112.365  0.00 97.00      PROA   
ATOM    183  HA  VAL P  11     -11.833 -72.398 112.075  0.00 97.00      PROA   
ATOM    184  CB  VAL P  11     -12.930 -72.162 113.883  0.00 97.00      PROA   
ATOM    185  HB  VAL P  11     -13.986 -72.213 114.233  0.00 97.00      PROA   
ATOM    186  CG1 VAL P  11     -12.107 -73.252 114.589  0.00 97.00      PROA   
ATOM    187 HG11 VAL P  11     -11.061 -73.259 114.214  0.00 97.00      PROA   
ATOM    188 HG12 VAL P  11     -12.554 -74.250 114.413  0.00 97.00      PROA   
ATOM    189 HG13 VAL P  11     -12.086 -73.072 115.684  0.00 97.00      PROA   
ATOM    190  CG2 VAL P  11     -12.360 -70.771 114.257  0.00 97.00      PROA   
ATOM    191 HG21 VAL P  11     -13.007 -69.945 113.898  0.00 97.00      PROA   
ATOM    192 HG22 VAL P  11     -11.343 -70.640 113.832  0.00 97.00      PROA   
ATOM    193 HG23 VAL P  11     -12.284 -70.677 115.362  0.00 97.00      PROA   
ATOM    194  C   VAL P  11     -13.538 -73.655 111.897  0.00 97.00      PROA   
ATOM    195  O   VAL P  11     -12.991 -74.747 112.040  0.00 97.00      PROA   
ATOM    196  N   SER P  12     -14.720 -73.545 111.252  0.00 97.00      PROA   
ATOM    197  HN  SER P  12     -15.100 -72.635 111.123  0.00 97.00      PROA   
ATOM    198  CA  SER P  12     -15.472 -74.632 110.646  0.00 97.00      PROA   
ATOM    199  HA  SER P  12     -14.932 -75.563 110.753  0.00 97.00      PROA   
ATOM    200  CB  SER P  12     -16.871 -74.801 111.320  0.00 97.00      PROA   
ATOM    201  HB1 SER P  12     -17.339 -73.801 111.450  0.00 97.00      PROA   
ATOM    202  HB2 SER P  12     -16.722 -75.242 112.331  0.00 97.00      PROA   
ATOM    203  OG  SER P  12     -17.776 -75.630 110.591  0.00 97.00      PROA   
ATOM    204  HG1 SER P  12     -17.508 -76.539 110.752  0.00 97.00      PROA   
ATOM    205  C   SER P  12     -15.577 -74.319 109.161  0.00 97.00      PROA   
ATOM    206  O   SER P  12     -16.008 -73.231 108.783  0.00 97.00      PROA   
ATOM    207  N   VAL P  13     -15.146 -75.261 108.277  0.00 97.00      PROA   
ATOM    208  HN  VAL P  13     -14.779 -76.131 108.605  0.00 97.00      PROA   
ATOM    209  CA  VAL P  13     -14.973 -74.965 106.859  0.00 97.00      PROA   
ATOM    210  HA  VAL P  13     -15.709 -74.225 106.578  0.00 97.00      PROA   
ATOM    211  CB  VAL P  13     -13.572 -74.390 106.611  0.00 97.00      PROA   
ATOM    212  HB  VAL P  13     -13.396 -73.605 107.388  0.00 97.00      PROA   
ATOM    213  CG1 VAL P  13     -12.469 -75.460 106.777  0.00 97.00      PROA   
ATOM    214 HG11 VAL P  13     -12.552 -76.239 105.991  0.00 97.00      PROA   
ATOM    215 HG12 VAL P  13     -12.532 -75.945 107.771  0.00 97.00      PROA   
ATOM    216 HG13 VAL P  13     -11.468 -74.989 106.683  0.00 97.00      PROA   
ATOM    217  CG2 VAL P  13     -13.482 -73.687 105.243  0.00 97.00      PROA   
ATOM    218 HG21 VAL P  13     -14.301 -72.949 105.119  0.00 97.00      PROA   
ATOM    219 HG22 VAL P  13     -13.532 -74.424 104.416  0.00 97.00      PROA   
ATOM    220 HG23 VAL P  13     -12.512 -73.153 105.154  0.00 97.00      PROA   
ATOM    221  C   VAL P  13     -15.248 -76.197 106.000  0.00 97.00      PROA   
ATOM    222  O   VAL P  13     -15.187 -77.326 106.470  0.00 97.00      PROA   
ATOM    223  N   PHE P  14     -15.593 -76.025 104.698  0.00 97.00      PROA   
ATOM    224  HN  PHE P  14     -15.710 -75.113 104.309  0.00 97.00      PROA   
ATOM    225  CA  PHE P  14     -15.736 -77.136 103.767  0.00 97.00      PROA   
ATOM    226  HA  PHE P  14     -16.184 -77.962 104.301  0.00 97.00      PROA   
ATOM    227  CB  PHE P  14     -16.623 -76.797 102.539  0.00 97.00      PROA   
ATOM    228  HB1 PHE P  14     -16.625 -77.621 101.794  0.00 97.00      PROA   
ATOM    229  HB2 PHE P  14     -16.240 -75.879 102.039  0.00 97.00      PROA   
ATOM    230  CG  PHE P  14     -18.064 -76.595 102.919  0.00 97.00      PROA   
ATOM    231  CD1 PHE P  14     -18.791 -77.619 103.554  0.00 97.00      PROA   
ATOM    232  HD1 PHE P  14     -18.295 -78.536 103.834  0.00 97.00      PROA   
ATOM    233  CE1 PHE P  14     -20.162 -77.473 103.798  0.00 97.00      PROA   
ATOM    234  HE1 PHE P  14     -20.714 -78.268 104.275  0.00 97.00      PROA   
ATOM    235  CZ  PHE P  14     -20.818 -76.294 103.421  0.00 97.00      PROA   
ATOM    236  HZ  PHE P  14     -21.876 -76.180 103.604  0.00 97.00      PROA   
ATOM    237  CD2 PHE P  14     -18.736 -75.424 102.537  0.00 97.00      PROA   
ATOM    238  HD2 PHE P  14     -18.197 -74.646 102.018  0.00 97.00      PROA   
ATOM    239  CE2 PHE P  14     -20.100 -75.263 102.803  0.00 97.00      PROA   
ATOM    240  HE2 PHE P  14     -20.593 -74.344 102.524  0.00 97.00      PROA   
ATOM    241  C   PHE P  14     -14.417 -77.643 103.212  0.00 97.00      PROA   
ATOM    242  O   PHE P  14     -13.414 -76.935 103.171  0.00 97.00      PROA   
ATOM    243  N   GLN P  15     -14.419 -78.902 102.706  0.00 97.00      PROA   
ATOM    244  HN  GLN P  15     -15.170 -79.525 102.920  0.00 97.00      PROA   
ATOM    245  CA  GLN P  15     -13.430 -79.405 101.762  0.00 97.00      PROA   
ATOM    246  HA  GLN P  15     -12.471 -79.385 102.262  0.00 97.00      PROA   
ATOM    247  CB  GLN P  15     -13.743 -80.865 101.326  0.00 97.00      PROA   
ATOM    248  HB1 GLN P  15     -13.634 -81.515 102.226  0.00 97.00      PROA   
ATOM    249  HB2 GLN P  15     -12.971 -81.200 100.601  0.00 97.00      PROA   
ATOM    250  CG  GLN P  15     -15.177 -81.049 100.760  0.00 97.00      PROA   
ATOM    251  HG1 GLN P  15     -15.652 -80.061 100.587  0.00 97.00      PROA   
ATOM    252  HG2 GLN P  15     -15.809 -81.579 101.501  0.00 97.00      PROA   
ATOM    253  CD  GLN P  15     -15.194 -81.851  99.446  0.00 97.00      PROA   
ATOM    254  OE1 GLN P  15     -14.877 -83.044  99.415  0.00 97.00      PROA   
ATOM    255  NE2 GLN P  15     -15.583 -81.171  98.328  0.00 97.00      PROA   
ATOM    256 HE21 GLN P  15     -15.854 -80.212  98.397  0.00 97.00      PROA   
ATOM    257 HE22 GLN P  15     -15.538 -81.632  97.443  0.00 97.00      PROA   
ATOM    258  C   GLN P  15     -13.326 -78.544 100.500  0.00 97.00      PROA   
ATOM    259  O   GLN P  15     -14.319 -77.970 100.059  0.00 97.00      PROA   
ATOM    260  N   GLU P  16     -12.101 -78.418  99.924  0.00 97.00      PROA   
ATOM    261  HN  GLU P  16     -11.325 -78.884 100.349  0.00 97.00      PROA   
ATOM    262  CA  GLU P  16     -11.777 -77.694  98.698  0.00 97.00      PROA   
ATOM    263  HA  GLU P  16     -10.841 -78.120  98.369  0.00 97.00      PROA   
ATOM    264  CB  GLU P  16     -12.774 -77.915  97.510  0.00 97.00      PROA   
ATOM    265  HB1 GLU P  16     -13.751 -77.475  97.798  0.00 97.00      PROA   
ATOM    266  HB2 GLU P  16     -12.924 -79.009  97.368  0.00 97.00      PROA   
ATOM    267  CG  GLU P  16     -12.357 -77.296  96.152  0.00 97.00      PROA   
ATOM    268  HG1 GLU P  16     -11.561 -77.914  95.688  0.00 97.00      PROA   
ATOM    269  HG2 GLU P  16     -11.950 -76.275  96.295  0.00 97.00      PROA   
ATOM    270  CD  GLU P  16     -13.509 -77.157  95.147  0.00 97.00      PROA   
ATOM    271  OE1 GLU P  16     -14.668 -77.548  95.443  0.00 97.00      PROA   
ATOM    272  OE2 GLU P  16     -13.229 -76.609  94.047  0.00 97.00      PROA   
ATOM    273  C   GLU P  16     -11.474 -76.217  98.951  0.00 97.00      PROA   
ATOM    274  O   GLU P  16     -10.625 -75.631  98.284  0.00 97.00      PROA   
ATOM    275  N   GLU P  17     -12.131 -75.578  99.946  0.00 97.00      PROA   
ATOM    276  HN  GLU P  17     -12.834 -76.065 100.458  0.00 97.00      PROA   
ATOM    277  CA  GLU P  17     -11.934 -74.187 100.338  0.00 97.00      PROA   
ATOM    278  HA  GLU P  17     -12.137 -73.587  99.460  0.00 97.00      PROA   
ATOM    279  CB  GLU P  17     -12.986 -73.789 101.408  0.00 97.00      PROA   
ATOM    280  HB1 GLU P  17     -12.903 -74.541 102.228  0.00 97.00      PROA   
ATOM    281  HB2 GLU P  17     -13.998 -73.914 100.962  0.00 97.00      PROA   
ATOM    282  CG  GLU P  17     -12.872 -72.382 102.043  0.00 97.00      PROA   
ATOM    283  HG1 GLU P  17     -11.879 -72.226 102.510  0.00 97.00      PROA   
ATOM    284  HG2 GLU P  17     -13.634 -72.296 102.847  0.00 97.00      PROA   
ATOM    285  CD  GLU P  17     -13.140 -71.252 101.044  0.00 97.00      PROA   
ATOM    286  OE1 GLU P  17     -12.359 -71.098 100.070  0.00 97.00      PROA   
ATOM    287  OE2 GLU P  17     -14.133 -70.506 101.259  0.00 97.00      PROA   
ATOM    288  C   GLU P  17     -10.514 -73.831 100.783  0.00 97.00      PROA   
ATOM    289  O   GLU P  17      -9.803 -74.638 101.371  0.00 97.00      PROA   
ATOM    290  N   SER P  18     -10.059 -72.589 100.494  0.00 97.00      PROA   
ATOM    291  HN  SER P  18     -10.707 -71.922 100.122  0.00 97.00      PROA   
ATOM    292  CA  SER P  18      -8.708 -72.127 100.761  0.00 97.00      PROA   
ATOM    293  HA  SER P  18      -8.055 -72.985 100.813  0.00 97.00      PROA   
ATOM    294  CB  SER P  18      -8.177 -71.184  99.650  0.00 97.00      PROA   
ATOM    295  HB1 SER P  18      -8.794 -70.259  99.614  0.00 97.00      PROA   
ATOM    296  HB2 SER P  18      -8.277 -71.697  98.670  0.00 97.00      PROA   
ATOM    297  OG  SER P  18      -6.806 -70.835  99.848  0.00 97.00      PROA   
ATOM    298  HG1 SER P  18      -6.307 -71.655  99.796  0.00 97.00      PROA   
ATOM    299  C   SER P  18      -8.650 -71.398 102.087  0.00 97.00      PROA   
ATOM    300  O   SER P  18      -9.426 -70.482 102.351  0.00 97.00      PROA   
ATOM    301  N   VAL P  19      -7.698 -71.788 102.961  0.00 97.00      PROA   
ATOM    302  HN  VAL P  19      -7.054 -72.514 102.723  0.00 97.00      PROA   
ATOM    303  CA  VAL P  19      -7.583 -71.178 104.269  0.00 97.00      PROA   
ATOM    304  HA  VAL P  19      -7.941 -70.162 104.202  0.00 97.00      PROA   
ATOM    305  CB  VAL P  19      -8.455 -71.888 105.315  0.00 97.00      PROA   
ATOM    306  HB  VAL P  19      -9.519 -71.736 105.008  0.00 97.00      PROA   
ATOM    307  CG1 VAL P  19      -8.206 -73.411 105.331  0.00 97.00      PROA   
ATOM    308 HG11 VAL P  19      -7.159 -73.621 105.622  0.00 97.00      PROA   
ATOM    309 HG12 VAL P  19      -8.404 -73.871 104.341  0.00 97.00      PROA   
ATOM    310 HG13 VAL P  19      -8.873 -73.900 106.072  0.00 97.00      PROA   
ATOM    311  CG2 VAL P  19      -8.279 -71.283 106.723  0.00 97.00      PROA   
ATOM    312 HG21 VAL P  19      -8.483 -70.196 106.715  0.00 97.00      PROA   
ATOM    313 HG22 VAL P  19      -7.251 -71.457 107.101  0.00 97.00      PROA   
ATOM    314 HG23 VAL P  19      -8.990 -71.764 107.429  0.00 97.00      PROA   
ATOM    315  C   VAL P  19      -6.125 -71.049 104.653  0.00 97.00      PROA   
ATOM    316  O   VAL P  19      -5.366 -72.008 104.622  0.00 97.00      PROA   
ATOM    317  N   THR P  20      -5.676 -69.827 105.029  0.00 97.00      PROA   
ATOM    318  HN  THR P  20      -6.286 -69.040 105.041  0.00 97.00      PROA   
ATOM    319  CA  THR P  20      -4.302 -69.608 105.454  0.00 97.00      PROA   
ATOM    320  HA  THR P  20      -3.815 -70.565 105.543  0.00 97.00      PROA   
ATOM    321  CB  THR P  20      -3.457 -68.794 104.468  0.00 97.00      PROA   
ATOM    322  HB  THR P  20      -3.650 -69.216 103.453  0.00 97.00      PROA   
ATOM    323  OG1 THR P  20      -2.056 -68.943 104.687  0.00 97.00      PROA   
ATOM    324  HG1 THR P  20      -1.826 -68.474 105.495  0.00 97.00      PROA   
ATOM    325  CG2 THR P  20      -3.803 -67.300 104.427  0.00 97.00      PROA   
ATOM    326 HG21 THR P  20      -3.663 -66.826 105.420  0.00 97.00      PROA   
ATOM    327 HG22 THR P  20      -4.853 -67.159 104.102  0.00 97.00      PROA   
ATOM    328 HG23 THR P  20      -3.145 -66.776 103.701  0.00 97.00      PROA   
ATOM    329  C   THR P  20      -4.358 -69.034 106.846  0.00 97.00      PROA   
ATOM    330  O   THR P  20      -5.184 -68.183 107.156  0.00 97.00      PROA   
ATOM    331  N   LEU P  21      -3.499 -69.559 107.744  0.00 97.00      PROA   
ATOM    332  HN  LEU P  21      -2.850 -70.258 107.450  0.00 97.00      PROA   
ATOM    333  CA  LEU P  21      -3.555 -69.305 109.164  0.00 97.00      PROA   
ATOM    334  HA  LEU P  21      -4.358 -68.620 109.389  0.00 97.00      PROA   
ATOM    335  CB  LEU P  21      -3.762 -70.611 109.983  0.00 97.00      PROA   
ATOM    336  HB1 LEU P  21      -3.810 -70.329 111.057  0.00 97.00      PROA   
ATOM    337  HB2 LEU P  21      -2.894 -71.293 109.852  0.00 97.00      PROA   
ATOM    338  CG  LEU P  21      -5.047 -71.422 109.659  0.00 97.00      PROA   
ATOM    339  HG  LEU P  21      -5.853 -70.705 109.376  0.00 97.00      PROA   
ATOM    340  CD1 LEU P  21      -4.863 -72.439 108.514  0.00 97.00      PROA   
ATOM    341 HD11 LEU P  21      -4.068 -73.168 108.780  0.00 97.00      PROA   
ATOM    342 HD12 LEU P  21      -4.586 -71.948 107.562  0.00 97.00      PROA   
ATOM    343 HD13 LEU P  21      -5.805 -73.004 108.350  0.00 97.00      PROA   
ATOM    344  CD2 LEU P  21      -5.518 -72.186 110.911  0.00 97.00      PROA   
ATOM    345 HD21 LEU P  21      -5.716 -71.487 111.748  0.00 97.00      PROA   
ATOM    346 HD22 LEU P  21      -4.734 -72.905 111.230  0.00 97.00      PROA   
ATOM    347 HD23 LEU P  21      -6.447 -72.753 110.693  0.00 97.00      PROA   
ATOM    348  C   LEU P  21      -2.250 -68.660 109.573  0.00 97.00      PROA   
ATOM    349  O   LEU P  21      -1.187 -69.218 109.351  0.00 97.00      PROA   
ATOM    350  N   HSD P  22      -2.295 -67.456 110.184  0.00 97.00      PROA   
ATOM    351  HN  HSD P  22      -3.177 -67.032 110.383  0.00 97.00      PROA   
ATOM    352  CA  HSD P  22      -1.126 -66.637 110.449  0.00 97.00      PROA   
ATOM    353  HA  HSD P  22      -0.272 -67.042 109.925  0.00 97.00      PROA   
ATOM    354  CB  HSD P  22      -1.337 -65.177 109.976  0.00 97.00      PROA   
ATOM    355  HB1 HSD P  22      -0.481 -64.545 110.297  0.00 97.00      PROA   
ATOM    356  HB2 HSD P  22      -2.262 -64.755 110.426  0.00 97.00      PROA   
ATOM    357  ND1 HSD P  22      -2.567 -65.147 107.732  0.00 97.00      PROA   
ATOM    358  HD1 HSD P  22      -3.492 -65.290 108.088  0.00 97.00      PROA   
ATOM    359  CG  HSD P  22      -1.411 -65.069 108.481  0.00 97.00      PROA   
ATOM    360  CE1 HSD P  22      -2.212 -64.919 106.443  0.00 97.00      PROA   
ATOM    361  HE1 HSD P  22      -2.925 -64.907 105.622  0.00 97.00      PROA   
ATOM    362  NE2 HSD P  22      -0.921 -64.685 106.313  0.00 97.00      PROA   
ATOM    363  CD2 HSD P  22      -0.422 -64.761 107.601  0.00 97.00      PROA   
ATOM    364  HD2 HSD P  22       0.627 -64.569 107.788  0.00 97.00      PROA   
ATOM    365  C   HSD P  22      -0.793 -66.579 111.922  0.00 97.00      PROA   
ATOM    366  O   HSD P  22      -1.643 -66.274 112.748  0.00 97.00      PROA   
ATOM    367  N   CYS P  23       0.485 -66.837 112.280  0.00 97.00      PROA   
ATOM    368  HN  CYS P  23       1.141 -67.139 111.589  0.00 97.00      PROA   
ATOM    369  CA  CYS P  23       0.998 -66.698 113.630  0.00 97.00      PROA   
ATOM    370  HA  CYS P  23       0.179 -66.703 114.335  0.00 97.00      PROA   
ATOM    371  CB  CYS P  23       1.966 -67.843 113.995  0.00 97.00      PROA   
ATOM    372  HB1 CYS P  23       2.431 -67.636 114.978  0.00 97.00      PROA   
ATOM    373  HB2 CYS P  23       2.766 -67.924 113.227  0.00 97.00      PROA   
ATOM    374  SG  CYS P  23       1.079 -69.408 114.112  0.00 97.00      PROA   
ATOM    375  C   CYS P  23       1.739 -65.389 113.785  0.00 97.00      PROA   
ATOM    376  O   CYS P  23       2.885 -65.236 113.369  0.00 97.00      PROA   
ATOM    377  N   GLU P  24       1.088 -64.404 114.430  0.00 97.00      PROA   
ATOM    378  HN  GLU P  24       0.173 -64.550 114.800  0.00 97.00      PROA   
ATOM    379  CA  GLU P  24       1.589 -63.055 114.536  0.00 97.00      PROA   
ATOM    380  HA  GLU P  24       2.261 -62.852 113.713  0.00 97.00      PROA   
ATOM    381  CB  GLU P  24       0.416 -62.047 114.472  0.00 97.00      PROA   
ATOM    382  HB1 GLU P  24      -0.174 -62.302 113.561  0.00 97.00      PROA   
ATOM    383  HB2 GLU P  24       0.805 -61.015 114.333  0.00 97.00      PROA   
ATOM    384  CG  GLU P  24      -0.489 -62.085 115.721  0.00 97.00      PROA   
ATOM    385  HG1 GLU P  24       0.037 -61.671 116.607  0.00 97.00      PROA   
ATOM    386  HG2 GLU P  24      -0.793 -63.130 115.942  0.00 97.00      PROA   
ATOM    387  CD  GLU P  24      -1.748 -61.270 115.517  0.00 97.00      PROA   
ATOM    388  OE1 GLU P  24      -2.215 -60.659 116.519  0.00 97.00      PROA   
ATOM    389  OE2 GLU P  24      -2.280 -61.274 114.375  0.00 97.00      PROA   
ATOM    390  C   GLU P  24       2.337 -62.841 115.831  0.00 97.00      PROA   
ATOM    391  O   GLU P  24       2.219 -63.597 116.795  0.00 97.00      PROA   
ATOM    392  N   VAL P  25       3.120 -61.741 115.857  0.00 97.00      PROA   
ATOM    393  HN  VAL P  25       3.255 -61.200 115.031  0.00 97.00      PROA   
ATOM    394  CA  VAL P  25       3.604 -61.108 117.060  0.00 97.00      PROA   
ATOM    395  HA  VAL P  25       2.917 -61.310 117.868  0.00 97.00      PROA   
ATOM    396  CB  VAL P  25       5.038 -61.477 117.456  0.00 97.00      PROA   
ATOM    397  HB  VAL P  25       5.751 -61.159 116.660  0.00 97.00      PROA   
ATOM    398  CG1 VAL P  25       5.403 -60.770 118.777  0.00 97.00      PROA   
ATOM    399 HG11 VAL P  25       4.757 -61.141 119.601  0.00 97.00      PROA   
ATOM    400 HG12 VAL P  25       5.283 -59.671 118.702  0.00 97.00      PROA   
ATOM    401 HG13 VAL P  25       6.461 -60.986 119.035  0.00 97.00      PROA   
ATOM    402  CG2 VAL P  25       5.185 -63.005 117.627  0.00 97.00      PROA   
ATOM    403 HG21 VAL P  25       5.026 -63.531 116.664  0.00 97.00      PROA   
ATOM    404 HG22 VAL P  25       4.445 -63.382 118.365  0.00 97.00      PROA   
ATOM    405 HG23 VAL P  25       6.203 -63.256 117.995  0.00 97.00      PROA   
ATOM    406  C   VAL P  25       3.571 -59.647 116.639  0.00 97.00      PROA   
ATOM    407  O   VAL P  25       4.014 -59.399 115.518  0.00 97.00      PROA   
ATOM    408  N   PRO P  26       3.102 -58.643 117.394  0.00 97.00      PROA   
ATOM    409  CD  PRO P  26       2.085 -58.863 118.435  0.00 97.00      PROA   
ATOM    410  HD1 PRO P  26       2.590 -58.891 119.424  0.00 97.00      PROA   
ATOM    411  HD2 PRO P  26       1.496 -59.796 118.280  0.00 97.00      PROA   
ATOM    412  CA  PRO P  26       3.071 -57.253 116.910  0.00 97.00      PROA   
ATOM    413  HA  PRO P  26       2.645 -57.243 115.916  0.00 97.00      PROA   
ATOM    414  CB  PRO P  26       2.140 -56.546 117.911  0.00 97.00      PROA   
ATOM    415  HB1 PRO P  26       1.622 -55.681 117.451  0.00 97.00      PROA   
ATOM    416  HB2 PRO P  26       2.697 -56.204 118.811  0.00 97.00      PROA   
ATOM    417  CG  PRO P  26       1.166 -57.646 118.335  0.00 97.00      PROA   
ATOM    418  HG1 PRO P  26       0.642 -57.420 119.284  0.00 97.00      PROA   
ATOM    419  HG2 PRO P  26       0.416 -57.811 117.529  0.00 97.00      PROA   
ATOM    420  C   PRO P  26       4.419 -56.533 116.847  0.00 97.00      PROA   
ATOM    421  O   PRO P  26       4.465 -55.330 117.097  0.00 97.00      PROA   
ATOM    422  N   HSD P  27       5.512 -57.221 116.460  0.00 97.00      PROA   
ATOM    423  HN  HSD P  27       5.400 -58.170 116.174  0.00 97.00      PROA   
ATOM    424  CA  HSD P  27       6.818 -56.629 116.269  0.00 97.00      PROA   
ATOM    425  HA  HSD P  27       6.826 -55.607 116.622  0.00 97.00      PROA   
ATOM    426  CB  HSD P  27       7.961 -57.412 116.968  0.00 97.00      PROA   
ATOM    427  HB1 HSD P  27       8.947 -57.058 116.594  0.00 97.00      PROA   
ATOM    428  HB2 HSD P  27       7.881 -58.496 116.729  0.00 97.00      PROA   
ATOM    429  ND1 HSD P  27       7.378 -58.062 119.369  0.00 97.00      PROA   
ATOM    430  HD1 HSD P  27       6.777 -58.831 119.148  0.00 97.00      PROA   
ATOM    431  CG  HSD P  27       7.995 -57.225 118.462  0.00 97.00      PROA   
ATOM    432  CE1 HSD P  27       7.783 -57.675 120.604  0.00 97.00      PROA   
ATOM    433  HE1 HSD P  27       7.456 -58.165 121.520  0.00 97.00      PROA   
ATOM    434  NE2 HSD P  27       8.625 -56.662 120.556  0.00 97.00      PROA   
ATOM    435  CD2 HSD P  27       8.765 -56.385 119.208  0.00 97.00      PROA   
ATOM    436  HD2 HSD P  27       9.444 -55.603 118.891  0.00 97.00      PROA   
ATOM    437  C   HSD P  27       7.097 -56.627 114.790  0.00 97.00      PROA   
ATOM    438  O   HSD P  27       7.076 -57.672 114.146  0.00 97.00      PROA   
ATOM    439  N   LEU P  28       7.372 -55.439 114.206  0.00 97.00      PROA   
ATOM    440  HN  LEU P  28       7.279 -54.587 114.716  0.00 97.00      PROA   
ATOM    441  CA  LEU P  28       7.749 -55.299 112.811  0.00 97.00      PROA   
ATOM    442  HA  LEU P  28       6.947 -55.742 112.237  0.00 97.00      PROA   
ATOM    443  CB  LEU P  28       7.851 -53.809 112.389  0.00 97.00      PROA   
ATOM    444  HB1 LEU P  28       8.048 -53.754 111.296  0.00 97.00      PROA   
ATOM    445  HB2 LEU P  28       8.701 -53.325 112.915  0.00 97.00      PROA   
ATOM    446  CG  LEU P  28       6.584 -52.960 112.676  0.00 97.00      PROA   
ATOM    447  HG  LEU P  28       6.387 -52.966 113.774  0.00 97.00      PROA   
ATOM    448  CD1 LEU P  28       6.815 -51.493 112.267  0.00 97.00      PROA   
ATOM    449 HD11 LEU P  28       7.004 -51.426 111.175  0.00 97.00      PROA   
ATOM    450 HD12 LEU P  28       7.688 -51.069 112.806  0.00 97.00      PROA   
ATOM    451 HD13 LEU P  28       5.920 -50.882 112.507  0.00 97.00      PROA   
ATOM    452  CD2 LEU P  28       5.332 -53.516 111.972  0.00 97.00      PROA   
ATOM    453 HD21 LEU P  28       5.095 -54.538 112.331  0.00 97.00      PROA   
ATOM    454 HD22 LEU P  28       5.497 -53.552 110.874  0.00 97.00      PROA   
ATOM    455 HD23 LEU P  28       4.457 -52.863 112.175  0.00 97.00      PROA   
ATOM    456  C   LEU P  28       9.009 -56.067 112.395  0.00 97.00      PROA   
ATOM    457  O   LEU P  28       8.928 -56.741 111.367  0.00 97.00      PROA   
ATOM    458  N   PRO P  29      10.157 -56.110 113.082  0.00 97.00      PROA   
ATOM    459  CD  PRO P  29      10.572 -55.137 114.104  0.00 97.00      PROA   
ATOM    460  HD1 PRO P  29       9.819 -55.034 114.912  0.00 97.00      PROA   
ATOM    461  HD2 PRO P  29      10.748 -54.153 113.615  0.00 97.00      PROA   
ATOM    462  CA  PRO P  29      11.211 -57.087 112.800  0.00 97.00      PROA   
ATOM    463  HA  PRO P  29      11.344 -57.215 111.734  0.00 97.00      PROA   
ATOM    464  CB  PRO P  29      12.449 -56.438 113.449  0.00 97.00      PROA   
ATOM    465  HB1 PRO P  29      12.871 -55.692 112.737  0.00 97.00      PROA   
ATOM    466  HB2 PRO P  29      13.255 -57.147 113.717  0.00 97.00      PROA   
ATOM    467  CG  PRO P  29      11.885 -55.689 114.658  0.00 97.00      PROA   
ATOM    468  HG1 PRO P  29      11.676 -56.412 115.476  0.00 97.00      PROA   
ATOM    469  HG2 PRO P  29      12.563 -54.895 115.029  0.00 97.00      PROA   
ATOM    470  C   PRO P  29      10.904 -58.458 113.408  0.00 97.00      PROA   
ATOM    471  O   PRO P  29      11.831 -59.108 113.887  0.00 97.00      PROA   
ATOM    472  N   GLY P  30       9.635 -58.936 113.384  0.00 97.00      PROA   
ATOM    473  HN  GLY P  30       8.919 -58.385 112.959  0.00 97.00      PROA   
ATOM    474  CA  GLY P  30       9.191 -60.161 114.039  0.00 97.00      PROA   
ATOM    475  HA1 GLY P  30       8.112 -60.109 114.087  0.00 97.00      PROA   
ATOM    476  HA2 GLY P  30       9.642 -60.216 115.020  0.00 97.00      PROA   
ATOM    477  C   GLY P  30       9.539 -61.418 113.281  0.00 97.00      PROA   
ATOM    478  O   GLY P  30       8.656 -62.150 112.850  0.00 97.00      PROA   
ATOM    479  N   SER P  31      10.862 -61.673 113.145  0.00 97.00      PROA   
ATOM    480  HN  SER P  31      11.453 -60.967 113.535  0.00 97.00      PROA   
ATOM    481  CA  SER P  31      11.590 -62.715 112.422  0.00 97.00      PROA   
ATOM    482  HA  SER P  31      11.859 -62.262 111.480  0.00 97.00      PROA   
ATOM    483  CB  SER P  31      12.912 -63.073 113.167  0.00 97.00      PROA   
ATOM    484  HB1 SER P  31      12.659 -63.511 114.158  0.00 97.00      PROA   
ATOM    485  HB2 SER P  31      13.490 -62.140 113.347  0.00 97.00      PROA   
ATOM    486  OG  SER P  31      13.737 -64.004 112.464  0.00 97.00      PROA   
ATOM    487  HG1 SER P  31      14.426 -63.503 112.020  0.00 97.00      PROA   
ATOM    488  C   SER P  31      10.849 -63.998 112.082  0.00 97.00      PROA   
ATOM    489  O   SER P  31      10.152 -64.565 112.910  0.00 97.00      PROA   
ATOM    490  N   SER P  32      11.013 -64.490 110.833  0.00 97.00      PROA   
ATOM    491  HN  SER P  32      11.662 -64.065 110.207  0.00 97.00      PROA   
ATOM    492  CA  SER P  32      10.239 -65.566 110.244  0.00 97.00      PROA   
ATOM    493  HA  SER P  32       9.216 -65.455 110.575  0.00 97.00      PROA   
ATOM    494  CB  SER P  32      10.250 -65.443 108.698  0.00 97.00      PROA   
ATOM    495  HB1 SER P  32       9.726 -64.502 108.421  0.00 97.00      PROA   
ATOM    496  HB2 SER P  32       9.714 -66.282 108.205  0.00 97.00      PROA   
ATOM    497  OG  SER P  32      11.582 -65.355 108.195  0.00 97.00      PROA   
ATOM    498  HG1 SER P  32      11.976 -66.224 108.320  0.00 97.00      PROA   
ATOM    499  C   SER P  32      10.682 -66.966 110.646  0.00 97.00      PROA   
ATOM    500  O   SER P  32      10.970 -67.808 109.797  0.00 97.00      PROA   
ATOM    501  N   SER P  33      10.700 -67.255 111.964  0.00 97.00      PROA   
ATOM    502  HN  SER P  33      10.528 -66.525 112.621  0.00 97.00      PROA   
ATOM    503  CA  SER P  33      10.956 -68.575 112.509  0.00 97.00      PROA   
ATOM    504  HA  SER P  33      11.096 -69.284 111.706  0.00 97.00      PROA   
ATOM    505  CB  SER P  33      12.205 -68.592 113.433  0.00 97.00      PROA   
ATOM    506  HB1 SER P  33      12.054 -67.894 114.285  0.00 97.00      PROA   
ATOM    507  HB2 SER P  33      13.084 -68.233 112.853  0.00 97.00      PROA   
ATOM    508  OG  SER P  33      12.493 -69.893 113.945  0.00 97.00      PROA   
ATOM    509  HG1 SER P  33      12.959 -70.377 113.258  0.00 97.00      PROA   
ATOM    510  C   SER P  33       9.723 -68.983 113.287  0.00 97.00      PROA   
ATOM    511  O   SER P  33       9.184 -68.207 114.071  0.00 97.00      PROA   
ATOM    512  N   THR P  34       9.226 -70.223 113.061  0.00 97.00      PROA   
ATOM    513  HN  THR P  34       9.690 -70.858 112.449  0.00 97.00      PROA   
ATOM    514  CA  THR P  34       7.975 -70.680 113.641  0.00 97.00      PROA   
ATOM    515  HA  THR P  34       7.826 -70.197 114.597  0.00 97.00      PROA   
ATOM    516  CB  THR P  34       6.753 -70.463 112.745  0.00 97.00      PROA   
ATOM    517  HB  THR P  34       6.765 -71.146 111.864  0.00 97.00      PROA   
ATOM    518  OG1 THR P  34       6.757 -69.148 112.219  0.00 97.00      PROA   
ATOM    519  HG1 THR P  34       7.395 -69.173 111.504  0.00 97.00      PROA   
ATOM    520  CG2 THR P  34       5.441 -70.679 113.524  0.00 97.00      PROA   
ATOM    521 HG21 THR P  34       5.480 -70.173 114.510  0.00 97.00      PROA   
ATOM    522 HG22 THR P  34       5.257 -71.759 113.688  0.00 97.00      PROA   
ATOM    523 HG23 THR P  34       4.579 -70.279 112.950  0.00 97.00      PROA   
ATOM    524  C   THR P  34       8.079 -72.159 113.869  0.00 97.00      PROA   
ATOM    525  O   THR P  34       8.632 -72.888 113.050  0.00 97.00      PROA   
ATOM    526  N   GLN P  35       7.494 -72.644 114.983  0.00 97.00      PROA   
ATOM    527  HN  GLN P  35       7.180 -72.034 115.708  0.00 97.00      PROA   
ATOM    528  CA  GLN P  35       7.210 -74.047 115.166  0.00 97.00      PROA   
ATOM    529  HA  GLN P  35       7.614 -74.635 114.353  0.00 97.00      PROA   
ATOM    530  CB  GLN P  35       7.754 -74.567 116.519  0.00 97.00      PROA   
ATOM    531  HB1 GLN P  35       7.598 -75.667 116.570  0.00 97.00      PROA   
ATOM    532  HB2 GLN P  35       7.178 -74.100 117.350  0.00 97.00      PROA   
ATOM    533  CG  GLN P  35       9.247 -74.232 116.725  0.00 97.00      PROA   
ATOM    534  HG1 GLN P  35       9.396 -73.130 116.740  0.00 97.00      PROA   
ATOM    535  HG2 GLN P  35       9.854 -74.654 115.898  0.00 97.00      PROA   
ATOM    536  CD  GLN P  35       9.731 -74.757 118.077  0.00 97.00      PROA   
ATOM    537  OE1 GLN P  35       9.311 -74.253 119.117  0.00 97.00      PROA   
ATOM    538  NE2 GLN P  35      10.641 -75.766 118.075  0.00 97.00      PROA   
ATOM    539 HE21 GLN P  35      10.981 -76.091 118.956  0.00 97.00      PROA   
ATOM    540 HE22 GLN P  35      10.972 -76.135 117.209  0.00 97.00      PROA   
ATOM    541  C   GLN P  35       5.703 -74.150 115.148  0.00 97.00      PROA   
ATOM    542  O   GLN P  35       5.033 -73.480 115.920  0.00 97.00      PROA   
ATOM    543  N   TRP P  36       5.134 -74.984 114.248  0.00 97.00      PROA   
ATOM    544  HN  TRP P  36       5.702 -75.488 113.603  0.00 97.00      PROA   
ATOM    545  CA  TRP P  36       3.707 -75.235 114.152  0.00 97.00      PROA   
ATOM    546  HA  TRP P  36       3.159 -74.541 114.774  0.00 97.00      PROA   
ATOM    547  CB  TRP P  36       3.178 -75.146 112.696  0.00 97.00      PROA   
ATOM    548  HB1 TRP P  36       2.211 -75.683 112.606  0.00 97.00      PROA   
ATOM    549  HB2 TRP P  36       3.905 -75.668 112.032  0.00 97.00      PROA   
ATOM    550  CG  TRP P  36       2.948 -73.766 112.167  0.00 97.00      PROA   
ATOM    551  CD1 TRP P  36       3.834 -72.994 111.470  0.00 97.00      PROA   
ATOM    552  HD1 TRP P  36       4.877 -73.223 111.350  0.00 97.00      PROA   
ATOM    553  NE1 TRP P  36       3.209 -71.871 111.003  0.00 97.00      PROA   
ATOM    554  HE1 TRP P  36       3.619 -71.191 110.431  0.00 97.00      PROA   
ATOM    555  CE2 TRP P  36       1.909 -71.873 111.405  0.00 97.00      PROA   
ATOM    556  CD2 TRP P  36       1.700 -73.052 112.158  0.00 97.00      PROA   
ATOM    557  CE3 TRP P  36       0.439 -73.309 112.698  0.00 97.00      PROA   
ATOM    558  HE3 TRP P  36       0.248 -74.193 113.289  0.00 97.00      PROA   
ATOM    559  CZ3 TRP P  36      -0.585 -72.383 112.479  0.00 97.00      PROA   
ATOM    560  HZ3 TRP P  36      -1.563 -72.550 112.909  0.00 97.00      PROA   
ATOM    561  CZ2 TRP P  36       0.889 -70.965 111.170  0.00 97.00      PROA   
ATOM    562  HZ2 TRP P  36       1.053 -70.067 110.595  0.00 97.00      PROA   
ATOM    563  CH2 TRP P  36      -0.365 -71.238 111.721  0.00 97.00      PROA   
ATOM    564  HH2 TRP P  36      -1.171 -70.532 111.585  0.00 97.00      PROA   
ATOM    565  C   TRP P  36       3.426 -76.624 114.669  0.00 97.00      PROA   
ATOM    566  O   TRP P  36       4.265 -77.508 114.557  0.00 97.00      PROA   
ATOM    567  N   PHE P  37       2.233 -76.844 115.269  0.00 97.00      PROA   
ATOM    568  HN  PHE P  37       1.594 -76.090 115.409  0.00 97.00      PROA   
ATOM    569  CA  PHE P  37       1.860 -78.110 115.864  0.00 97.00      PROA   
ATOM    570  HA  PHE P  37       2.501 -78.889 115.479  0.00 97.00      PROA   
ATOM    571  CB  PHE P  37       1.924 -78.100 117.421  0.00 97.00      PROA   
ATOM    572  HB1 PHE P  37       1.745 -79.122 117.819  0.00 97.00      PROA   
ATOM    573  HB2 PHE P  37       1.151 -77.420 117.836  0.00 97.00      PROA   
ATOM    574  CG  PHE P  37       3.268 -77.620 117.919  0.00 97.00      PROA   
ATOM    575  CD1 PHE P  37       4.279 -78.540 118.249  0.00 97.00      PROA   
ATOM    576  HD1 PHE P  37       4.095 -79.598 118.137  0.00 97.00      PROA   
ATOM    577  CE1 PHE P  37       5.527 -78.099 118.708  0.00 97.00      PROA   
ATOM    578  HE1 PHE P  37       6.296 -78.817 118.950  0.00 97.00      PROA   
ATOM    579  CZ  PHE P  37       5.780 -76.728 118.842  0.00 97.00      PROA   
ATOM    580  HZ  PHE P  37       6.747 -76.385 119.178  0.00 97.00      PROA   
ATOM    581  CD2 PHE P  37       3.526 -76.246 118.091  0.00 97.00      PROA   
ATOM    582  HD2 PHE P  37       2.762 -75.526 117.844  0.00 97.00      PROA   
ATOM    583  CE2 PHE P  37       4.778 -75.801 118.529  0.00 97.00      PROA   
ATOM    584  HE2 PHE P  37       4.973 -74.743 118.608  0.00 97.00      PROA   
ATOM    585  C   PHE P  37       0.434 -78.433 115.463  0.00 97.00      PROA   
ATOM    586  O   PHE P  37      -0.440 -77.572 115.506  0.00 97.00      PROA   
ATOM    587  N   LEU P  38       0.172 -79.707 115.080  0.00 97.00      PROA   
ATOM    588  HN  LEU P  38       0.920 -80.363 114.986  0.00 97.00      PROA   
ATOM    589  CA  LEU P  38      -1.153 -80.250 114.852  0.00 97.00      PROA   
ATOM    590  HA  LEU P  38      -1.898 -79.480 114.975  0.00 97.00      PROA   
ATOM    591  CB  LEU P  38      -1.323 -80.928 113.466  0.00 97.00      PROA   
ATOM    592  HB1 LEU P  38      -2.344 -81.360 113.377  0.00 97.00      PROA   
ATOM    593  HB2 LEU P  38      -0.586 -81.757 113.363  0.00 97.00      PROA   
ATOM    594  CG  LEU P  38      -1.113 -79.979 112.271  0.00 97.00      PROA   
ATOM    595  HG  LEU P  38      -0.081 -79.577 112.355  0.00 97.00      PROA   
ATOM    596  CD1 LEU P  38      -1.220 -80.728 110.930  0.00 97.00      PROA   
ATOM    597 HD11 LEU P  38      -2.239 -81.153 110.812  0.00 97.00      PROA   
ATOM    598 HD12 LEU P  38      -0.480 -81.554 110.882  0.00 97.00      PROA   
ATOM    599 HD13 LEU P  38      -1.033 -80.031 110.086  0.00 97.00      PROA   
ATOM    600  CD2 LEU P  38      -2.094 -78.797 112.291  0.00 97.00      PROA   
ATOM    601 HD21 LEU P  38      -1.982 -78.189 113.211  0.00 97.00      PROA   
ATOM    602 HD22 LEU P  38      -3.139 -79.168 112.231  0.00 97.00      PROA   
ATOM    603 HD23 LEU P  38      -1.903 -78.145 111.414  0.00 97.00      PROA   
ATOM    604  C   LEU P  38      -1.379 -81.313 115.891  0.00 97.00      PROA   
ATOM    605  O   LEU P  38      -0.707 -82.339 115.883  0.00 97.00      PROA   
ATOM    606  N   ASN P  39      -2.336 -81.098 116.827  0.00 97.00      PROA   
ATOM    607  HN  ASN P  39      -2.901 -80.273 116.780  0.00 97.00      PROA   
ATOM    608  CA  ASN P  39      -2.676 -82.061 117.871  0.00 97.00      PROA   
ATOM    609  HA  ASN P  39      -3.382 -81.570 118.525  0.00 97.00      PROA   
ATOM    610  CB  ASN P  39      -3.344 -83.346 117.295  0.00 97.00      PROA   
ATOM    611  HB1 ASN P  39      -3.736 -83.978 118.118  0.00 97.00      PROA   
ATOM    612  HB2 ASN P  39      -2.597 -83.933 116.719  0.00 97.00      PROA   
ATOM    613  CG  ASN P  39      -4.521 -82.976 116.384  0.00 97.00      PROA   
ATOM    614  OD1 ASN P  39      -5.253 -82.020 116.645  0.00 97.00      PROA   
ATOM    615  ND2 ASN P  39      -4.691 -83.727 115.260  0.00 97.00      PROA   
ATOM    616 HD21 ASN P  39      -5.413 -83.466 114.622  0.00 97.00      PROA   
ATOM    617 HD22 ASN P  39      -4.070 -84.484 115.066  0.00 97.00      PROA   
ATOM    618  C   ASN P  39      -1.469 -82.443 118.728  0.00 97.00      PROA   
ATOM    619  O   ASN P  39      -1.263 -83.608 119.065  0.00 97.00      PROA   
ATOM    620  N   GLY P  40      -0.616 -81.448 119.066  0.00 97.00      PROA   
ATOM    621  HN  GLY P  40      -0.849 -80.512 118.813  0.00 97.00      PROA   
ATOM    622  CA  GLY P  40       0.652 -81.655 119.753  0.00 97.00      PROA   
ATOM    623  HA1 GLY P  40       0.536 -82.457 120.470  0.00 97.00      PROA   
ATOM    624  HA2 GLY P  40       0.907 -80.721 120.232  0.00 97.00      PROA   
ATOM    625  C   GLY P  40       1.820 -82.018 118.856  0.00 97.00      PROA   
ATOM    626  O   GLY P  40       2.969 -81.793 119.229  0.00 97.00      PROA   
ATOM    627  N   THR P  41       1.580 -82.589 117.654  0.00 97.00      PROA   
ATOM    628  HN  THR P  41       0.640 -82.717 117.340  0.00 97.00      PROA   
ATOM    629  CA  THR P  41       2.635 -83.079 116.772  0.00 97.00      PROA   
ATOM    630  HA  THR P  41       3.439 -83.464 117.384  0.00 97.00      PROA   
ATOM    631  CB  THR P  41       2.174 -84.213 115.860  0.00 97.00      PROA   
ATOM    632  HB  THR P  41       1.313 -83.882 115.237  0.00 97.00      PROA   
ATOM    633  OG1 THR P  41       1.761 -85.323 116.647  0.00 97.00      PROA   
ATOM    634  HG1 THR P  41       1.070 -85.004 117.228  0.00 97.00      PROA   
ATOM    635  CG2 THR P  41       3.303 -84.713 114.934  0.00 97.00      PROA   
ATOM    636 HG21 THR P  41       4.185 -85.021 115.535  0.00 97.00      PROA   
ATOM    637 HG22 THR P  41       3.615 -83.937 114.206  0.00 97.00      PROA   
ATOM    638 HG23 THR P  41       2.951 -85.596 114.359  0.00 97.00      PROA   
ATOM    639  C   THR P  41       3.192 -81.959 115.921  0.00 97.00      PROA   
ATOM    640  O   THR P  41       2.467 -81.312 115.177  0.00 97.00      PROA   
ATOM    641  N   ALA P  42       4.517 -81.704 116.006  0.00 97.00      PROA   
ATOM    642  HN  ALA P  42       5.095 -82.233 116.622  0.00 97.00      PROA   
ATOM    643  CA  ALA P  42       5.192 -80.665 115.255  0.00 97.00      PROA   
ATOM    644  HA  ALA P  42       4.676 -79.742 115.475  0.00 97.00      PROA   
ATOM    645  CB  ALA P  42       6.646 -80.512 115.742  0.00 97.00      PROA   
ATOM    646  HB1 ALA P  42       7.223 -81.440 115.542  0.00 97.00      PROA   
ATOM    647  HB2 ALA P  42       6.658 -80.326 116.838  0.00 97.00      PROA   
ATOM    648  HB3 ALA P  42       7.148 -79.659 115.240  0.00 97.00      PROA   
ATOM    649  C   ALA P  42       5.192 -80.845 113.737  0.00 97.00      PROA   
ATOM    650  O   ALA P  42       5.499 -81.914 113.212  0.00 97.00      PROA   
ATOM    651  N   ILE P  43       4.879 -79.757 112.991  0.00 97.00      PROA   
ATOM    652  HN  ILE P  43       4.619 -78.907 113.447  0.00 97.00      PROA   
ATOM    653  CA  ILE P  43       4.971 -79.700 111.542  0.00 97.00      PROA   
ATOM    654  HA  ILE P  43       4.896 -80.707 111.158  0.00 97.00      PROA   
ATOM    655  CB  ILE P  43       3.899 -78.834 110.852  0.00 97.00      PROA   
ATOM    656  HB  ILE P  43       4.230 -77.769 110.814  0.00 97.00      PROA   
ATOM    657  CG2 ILE P  43       3.697 -79.345 109.402  0.00 97.00      PROA   
ATOM    658 HG21 ILE P  43       3.340 -80.396 109.415  0.00 97.00      PROA   
ATOM    659 HG22 ILE P  43       4.627 -79.290 108.805  0.00 97.00      PROA   
ATOM    660 HG23 ILE P  43       2.939 -78.737 108.872  0.00 97.00      PROA   
ATOM    661  CG1 ILE P  43       2.549 -78.823 111.614  0.00 97.00      PROA   
ATOM    662 HG11 ILE P  43       2.704 -78.458 112.649  0.00 97.00      PROA   
ATOM    663 HG12 ILE P  43       2.153 -79.860 111.678  0.00 97.00      PROA   
ATOM    664  CD  ILE P  43       1.505 -77.908 110.955  0.00 97.00      PROA   
ATOM    665  HD1 ILE P  43       1.969 -76.958 110.615  0.00 97.00      PROA   
ATOM    666  HD2 ILE P  43       0.696 -77.657 111.670  0.00 97.00      PROA   
ATOM    667  HD3 ILE P  43       1.042 -78.410 110.079  0.00 97.00      PROA   
ATOM    668  C   ILE P  43       6.350 -79.145 111.219  0.00 97.00      PROA   
ATOM    669  O   ILE P  43       6.951 -78.431 112.018  0.00 97.00      PROA   
ATOM    670  N   GLN P  44       6.886 -79.443 110.015  0.00 97.00      PROA   
ATOM    671  HN  GLN P  44       6.420 -80.064 109.388  0.00 97.00      PROA   
ATOM    672  CA  GLN P  44       8.171 -78.938 109.569  0.00 97.00      PROA   
ATOM    673  HA  GLN P  44       8.845 -78.879 110.414  0.00 97.00      PROA   
ATOM    674  CB  GLN P  44       8.775 -79.896 108.508  0.00 97.00      PROA   
ATOM    675  HB1 GLN P  44       9.785 -79.521 108.229  0.00 97.00      PROA   
ATOM    676  HB2 GLN P  44       8.145 -79.881 107.590  0.00 97.00      PROA   
ATOM    677  CG  GLN P  44       8.925 -81.375 108.960  0.00 97.00      PROA   
ATOM    678  HG1 GLN P  44       9.502 -81.927 108.187  0.00 97.00      PROA   
ATOM    679  HG2 GLN P  44       7.930 -81.861 109.045  0.00 97.00      PROA   
ATOM    680  CD  GLN P  44       9.690 -81.519 110.283  0.00 97.00      PROA   
ATOM    681  OE1 GLN P  44      10.926 -81.514 110.293  0.00 97.00      PROA   
ATOM    682  NE2 GLN P  44       8.962 -81.676 111.423  0.00 97.00      PROA   
ATOM    683 HE21 GLN P  44       9.465 -81.766 112.281  0.00 97.00      PROA   
ATOM    684 HE22 GLN P  44       7.963 -81.656 111.402  0.00 97.00      PROA   
ATOM    685  C   GLN P  44       8.041 -77.529 108.986  0.00 97.00      PROA   
ATOM    686  O   GLN P  44       9.038 -76.868 108.695  0.00 97.00      PROA   
ATOM    687  N   THR P  45       6.793 -77.023 108.832  0.00 97.00      PROA   
ATOM    688  HN  THR P  45       6.009 -77.597 109.049  0.00 97.00      PROA   
ATOM    689  CA  THR P  45       6.466 -75.678 108.373  0.00 97.00      PROA   
ATOM    690  HA  THR P  45       6.882 -75.566 107.381  0.00 97.00      PROA   
ATOM    691  CB  THR P  45       4.955 -75.453 108.302  0.00 97.00      PROA   
ATOM    692  HB  THR P  45       4.501 -75.530 109.318  0.00 97.00      PROA   
ATOM    693  OG1 THR P  45       4.358 -76.445 107.479  0.00 97.00      PROA   
ATOM    694  HG1 THR P  45       3.422 -76.227 107.446  0.00 97.00      PROA   
ATOM    695  CG2 THR P  45       4.616 -74.087 107.680  0.00 97.00      PROA   
ATOM    696 HG21 THR P  45       5.061 -74.016 106.665  0.00 97.00      PROA   
ATOM    697 HG22 THR P  45       4.984 -73.246 108.301  0.00 97.00      PROA   
ATOM    698 HG23 THR P  45       3.517 -73.966 107.580  0.00 97.00      PROA   
ATOM    699  C   THR P  45       7.055 -74.602 109.269  0.00 97.00      PROA   
ATOM    700  O   THR P  45       6.606 -74.420 110.394  0.00 97.00      PROA   
ATOM    701  N   SER P  46       8.079 -73.853 108.794  0.00 97.00      PROA   
ATOM    702  HN  SER P  46       8.521 -74.097 107.933  0.00 97.00      PROA   
ATOM    703  CA  SER P  46       8.714 -72.817 109.599  0.00 97.00      PROA   
ATOM    704  HA  SER P  46       8.488 -72.979 110.642  0.00 97.00      PROA   
ATOM    705  CB  SER P  46      10.253 -72.860 109.448  0.00 97.00      PROA   
ATOM    706  HB1 SER P  46      10.724 -72.026 110.013  0.00 97.00      PROA   
ATOM    707  HB2 SER P  46      10.542 -72.768 108.379  0.00 97.00      PROA   
ATOM    708  OG  SER P  46      10.777 -74.073 109.985  0.00 97.00      PROA   
ATOM    709  HG1 SER P  46      10.288 -74.805 109.598  0.00 97.00      PROA   
ATOM    710  C   SER P  46       8.246 -71.410 109.263  0.00 97.00      PROA   
ATOM    711  O   SER P  46       8.558 -70.460 109.980  0.00 97.00      PROA   
ATOM    712  N   THR P  47       7.449 -71.237 108.184  0.00 97.00      PROA   
ATOM    713  HN  THR P  47       7.195 -72.029 107.636  0.00 97.00      PROA   
ATOM    714  CA  THR P  47       6.840 -69.960 107.817  0.00 97.00      PROA   
ATOM    715  HA  THR P  47       7.654 -69.255 107.810  0.00 97.00      PROA   
ATOM    716  CB  THR P  47       6.275 -69.918 106.383  0.00 97.00      PROA   
ATOM    717  HB  THR P  47       7.124 -69.901 105.663  0.00 97.00      PROA   
ATOM    718  OG1 THR P  47       5.453 -68.781 106.121  0.00 97.00      PROA   
ATOM    719  HG1 THR P  47       4.997 -68.972 105.297  0.00 97.00      PROA   
ATOM    720  CG2 THR P  47       5.424 -71.166 106.106  0.00 97.00      PROA   
ATOM    721 HG21 THR P  47       4.653 -71.287 106.894  0.00 97.00      PROA   
ATOM    722 HG22 THR P  47       6.053 -72.077 106.073  0.00 97.00      PROA   
ATOM    723 HG23 THR P  47       4.905 -71.077 105.127  0.00 97.00      PROA   
ATOM    724  C   THR P  47       5.810 -69.495 108.853  0.00 97.00      PROA   
ATOM    725  O   THR P  47       5.108 -70.343 109.399  0.00 97.00      PROA   
ATOM    726  N   PRO P  48       5.631 -68.199 109.141  0.00 97.00      PROA   
ATOM    727  CD  PRO P  48       6.686 -67.187 108.994  0.00 97.00      PROA   
ATOM    728  HD1 PRO P  48       6.557 -66.687 108.009  0.00 97.00      PROA   
ATOM    729  HD2 PRO P  48       7.708 -67.619 109.075  0.00 97.00      PROA   
ATOM    730  CA  PRO P  48       4.581 -67.748 110.051  0.00 97.00      PROA   
ATOM    731  HA  PRO P  48       4.626 -68.345 110.951  0.00 97.00      PROA   
ATOM    732  CB  PRO P  48       4.923 -66.267 110.296  0.00 97.00      PROA   
ATOM    733  HB1 PRO P  48       4.581 -65.923 111.292  0.00 97.00      PROA   
ATOM    734  HB2 PRO P  48       4.476 -65.613 109.513  0.00 97.00      PROA   
ATOM    735  CG  PRO P  48       6.443 -66.211 110.144  0.00 97.00      PROA   
ATOM    736  HG1 PRO P  48       6.820 -65.190 109.937  0.00 97.00      PROA   
ATOM    737  HG2 PRO P  48       6.923 -66.605 111.067  0.00 97.00      PROA   
ATOM    738  C   PRO P  48       3.173 -67.843 109.494  0.00 97.00      PROA   
ATOM    739  O   PRO P  48       2.260 -67.474 110.222  0.00 97.00      PROA   
ATOM    740  N   THR P  49       2.952 -68.333 108.251  0.00 97.00      PROA   
ATOM    741  HN  THR P  49       3.717 -68.593 107.668  0.00 97.00      PROA   
ATOM    742  CA  THR P  49       1.611 -68.570 107.738  0.00 97.00      PROA   
ATOM    743  HA  THR P  49       0.924 -68.500 108.566  0.00 97.00      PROA   
ATOM    744  CB  THR P  49       1.132 -67.553 106.698  0.00 97.00      PROA   
ATOM    745  HB  THR P  49       1.430 -66.546 107.066  0.00 97.00      PROA   
ATOM    746  OG1 THR P  49      -0.285 -67.558 106.585  0.00 97.00      PROA   
ATOM    747  HG1 THR P  49      -0.518 -66.665 106.304  0.00 97.00      PROA   
ATOM    748  CG2 THR P  49       1.729 -67.743 105.291  0.00 97.00      PROA   
ATOM    749 HG21 THR P  49       1.370 -68.689 104.832  0.00 97.00      PROA   
ATOM    750 HG22 THR P  49       2.836 -67.756 105.338  0.00 97.00      PROA   
ATOM    751 HG23 THR P  49       1.410 -66.907 104.632  0.00 97.00      PROA   
ATOM    752  C   THR P  49       1.533 -69.991 107.233  0.00 97.00      PROA   
ATOM    753  O   THR P  49       2.367 -70.454 106.460  0.00 97.00      PROA   
ATOM    754  N   TYR P  50       0.501 -70.734 107.682  0.00 97.00      PROA   
ATOM    755  HN  TYR P  50      -0.149 -70.340 108.332  0.00 97.00      PROA   
ATOM    756  CA  TYR P  50       0.246 -72.089 107.255  0.00 97.00      PROA   
ATOM    757  HA  TYR P  50       1.135 -72.505 106.803  0.00 97.00      PROA   
ATOM    758  CB  TYR P  50      -0.195 -72.985 108.445  0.00 97.00      PROA   
ATOM    759  HB1 TYR P  50      -1.166 -72.652 108.869  0.00 97.00      PROA   
ATOM    760  HB2 TYR P  50       0.567 -72.906 109.249  0.00 97.00      PROA   
ATOM    761  CG  TYR P  50      -0.293 -74.436 108.049  0.00 97.00      PROA   
ATOM    762  CD1 TYR P  50      -1.504 -74.987 107.593  0.00 97.00      PROA   
ATOM    763  HD1 TYR P  50      -2.381 -74.362 107.508  0.00 97.00      PROA   
ATOM    764  CE1 TYR P  50      -1.591 -76.348 107.271  0.00 97.00      PROA   
ATOM    765  HE1 TYR P  50      -2.531 -76.772 106.949  0.00 97.00      PROA   
ATOM    766  CZ  TYR P  50      -0.463 -77.166 107.382  0.00 97.00      PROA   
ATOM    767  OH  TYR P  50      -0.548 -78.537 107.064  0.00 97.00      PROA   
ATOM    768  HH  TYR P  50      -1.460 -78.727 106.828  0.00 97.00      PROA   
ATOM    769  CD2 TYR P  50       0.826 -75.275 108.181  0.00 97.00      PROA   
ATOM    770  HD2 TYR P  50       1.749 -74.869 108.566  0.00 97.00      PROA   
ATOM    771  CE2 TYR P  50       0.748 -76.628 107.829  0.00 97.00      PROA   
ATOM    772  HE2 TYR P  50       1.609 -77.269 107.925  0.00 97.00      PROA   
ATOM    773  C   TYR P  50      -0.840 -71.997 106.208  0.00 97.00      PROA   
ATOM    774  O   TYR P  50      -1.977 -71.659 106.517  0.00 97.00      PROA   
ATOM    775  N   HSD P  51      -0.501 -72.290 104.934  0.00 97.00      PROA   
ATOM    776  HN  HSD P  51       0.420 -72.600 104.714  0.00 97.00      PROA   
ATOM    777  CA  HSD P  51      -1.379 -72.051 103.807  0.00 97.00      PROA   
ATOM    778  HA  HSD P  51      -2.210 -71.430 104.108  0.00 97.00      PROA   
ATOM    779  CB  HSD P  51      -0.628 -71.314 102.665  0.00 97.00      PROA   
ATOM    780  HB1 HSD P  51       0.288 -71.882 102.393  0.00 97.00      PROA   
ATOM    781  HB2 HSD P  51      -0.296 -70.331 103.066  0.00 97.00      PROA   
ATOM    782  ND1 HSD P  51      -1.653 -72.000 100.425  0.00 97.00      PROA   
ATOM    783  HD1 HSD P  51      -1.447 -72.978 100.489  0.00 97.00      PROA   
ATOM    784  CG  HSD P  51      -1.426 -71.057 101.408  0.00 97.00      PROA   
ATOM    785  CE1 HSD P  51      -2.267 -71.363  99.400  0.00 97.00      PROA   
ATOM    786  HE1 HSD P  51      -2.574 -71.877  98.489  0.00 97.00      PROA   
ATOM    787  NE2 HSD P  51      -2.441 -70.080  99.645  0.00 97.00      PROA   
ATOM    788  CD2 HSD P  51      -1.904 -69.886 100.907  0.00 97.00      PROA   
ATOM    789  HD2 HSD P  51      -1.893 -68.895 101.343  0.00 97.00      PROA   
ATOM    790  C   HSD P  51      -1.945 -73.344 103.283  0.00 97.00      PROA   
ATOM    791  O   HSD P  51      -1.248 -74.144 102.662  0.00 97.00      PROA   
ATOM    792  N   ILE P  52      -3.265 -73.550 103.480  0.00 97.00      PROA   
ATOM    793  HN  ILE P  52      -3.822 -72.917 104.018  0.00 97.00      PROA   
ATOM    794  CA  ILE P  52      -3.996 -74.656 102.910  0.00 97.00      PROA   
ATOM    795  HA  ILE P  52      -3.320 -75.471 102.689  0.00 97.00      PROA   
ATOM    796  CB  ILE P  52      -5.068 -75.186 103.854  0.00 97.00      PROA   
ATOM    797  HB  ILE P  52      -5.720 -74.342 104.162  0.00 97.00      PROA   
ATOM    798  CG2 ILE P  52      -5.960 -76.234 103.161  0.00 97.00      PROA   
ATOM    799 HG21 ILE P  52      -5.352 -77.085 102.790  0.00 97.00      PROA   
ATOM    800 HG22 ILE P  52      -6.541 -75.800 102.323  0.00 97.00      PROA   
ATOM    801 HG23 ILE P  52      -6.687 -76.637 103.895  0.00 97.00      PROA   
ATOM    802  CG1 ILE P  52      -4.424 -75.775 105.133  0.00 97.00      PROA   
ATOM    803 HG11 ILE P  52      -3.539 -75.177 105.434  0.00 97.00      PROA   
ATOM    804 HG12 ILE P  52      -4.066 -76.802 104.898  0.00 97.00      PROA   
ATOM    805  CD  ILE P  52      -5.378 -75.840 106.330  0.00 97.00      PROA   
ATOM    806  HD1 ILE P  52      -6.281 -76.433 106.081  0.00 97.00      PROA   
ATOM    807  HD2 ILE P  52      -5.689 -74.822 106.646  0.00 97.00      PROA   
ATOM    808  HD3 ILE P  52      -4.875 -76.331 107.187  0.00 97.00      PROA   
ATOM    809  C   ILE P  52      -4.595 -74.151 101.618  0.00 97.00      PROA   
ATOM    810  O   ILE P  52      -5.523 -73.346 101.608  0.00 97.00      PROA   
ATOM    811  N   THR P  53      -4.041 -74.609 100.473  0.00 97.00      PROA   
ATOM    812  HN  THR P  53      -3.236 -75.197 100.516  0.00 97.00      PROA   
ATOM    813  CA  THR P  53      -4.475 -74.221  99.138  0.00 97.00      PROA   
ATOM    814  HA  THR P  53      -4.406 -73.143  99.083  0.00 97.00      PROA   
ATOM    815  CB  THR P  53      -3.597 -74.822  98.045  0.00 97.00      PROA   
ATOM    816  HB  THR P  53      -3.728 -75.928  98.003  0.00 97.00      PROA   
ATOM    817  OG1 THR P  53      -2.230 -74.553  98.323  0.00 97.00      PROA   
ATOM    818  HG1 THR P  53      -1.742 -74.904  97.575  0.00 97.00      PROA   
ATOM    819  CG2 THR P  53      -3.915 -74.205  96.668  0.00 97.00      PROA   
ATOM    820 HG21 THR P  53      -3.805 -73.101  96.708  0.00 97.00      PROA   
ATOM    821 HG22 THR P  53      -4.947 -74.448  96.345  0.00 97.00      PROA   
ATOM    822 HG23 THR P  53      -3.217 -74.600  95.898  0.00 97.00      PROA   
ATOM    823  C   THR P  53      -5.918 -74.592  98.868  0.00 97.00      PROA   
ATOM    824  O   THR P  53      -6.673 -73.797  98.309  0.00 97.00      PROA   
ATOM    825  N   SER P  54      -6.331 -75.808  99.289  0.00 97.00      PROA   
ATOM    826  HN  SER P  54      -5.718 -76.406  99.796  0.00 97.00      PROA   
ATOM    827  CA  SER P  54      -7.656 -76.321  99.032  0.00 97.00      PROA   
ATOM    828  HA  SER P  54      -8.375 -75.536  99.224  0.00 97.00      PROA   
ATOM    829  CB  SER P  54      -7.834 -76.929  97.608  0.00 97.00      PROA   
ATOM    830  HB1 SER P  54      -8.878 -77.273  97.460  0.00 97.00      PROA   
ATOM    831  HB2 SER P  54      -7.160 -77.802  97.475  0.00 97.00      PROA   
ATOM    832  OG  SER P  54      -7.513 -75.996  96.582  0.00 97.00      PROA   
ATOM    833  HG1 SER P  54      -8.019 -75.202  96.772  0.00 97.00      PROA   
ATOM    834  C   SER P  54      -7.857 -77.440 100.025  0.00 97.00      PROA   
ATOM    835  O   SER P  54      -7.229 -78.488  99.913  0.00 97.00      PROA   
ATOM    836  N   ALA P  55      -8.711 -77.225 101.051  0.00 97.00      PROA   
ATOM    837  HN  ALA P  55      -9.205 -76.357 101.117  0.00 97.00      PROA   
ATOM    838  CA  ALA P  55      -8.815 -78.063 102.231  0.00 97.00      PROA   
ATOM    839  HA  ALA P  55      -7.835 -78.060 102.676  0.00 97.00      PROA   
ATOM    840  CB  ALA P  55      -9.790 -77.425 103.241  0.00 97.00      PROA   
ATOM    841  HB1 ALA P  55     -10.819 -77.389 102.825  0.00 97.00      PROA   
ATOM    842  HB2 ALA P  55      -9.474 -76.381 103.457  0.00 97.00      PROA   
ATOM    843  HB3 ALA P  55      -9.801 -77.989 104.196  0.00 97.00      PROA   
ATOM    844  C   ALA P  55      -9.182 -79.530 102.040  0.00 97.00      PROA   
ATOM    845  O   ALA P  55     -10.073 -79.882 101.274  0.00 97.00      PROA   
ATOM    846  N   SER P  56      -8.484 -80.423 102.789  0.00 97.00      PROA   
ATOM    847  HN  SER P  56      -7.724 -80.100 103.355  0.00 97.00      PROA   
ATOM    848  CA  SER P  56      -8.761 -81.846 102.891  0.00 97.00      PROA   
ATOM    849  HA  SER P  56      -9.461 -82.118 102.115  0.00 97.00      PROA   
ATOM    850  CB  SER P  56      -7.501 -82.745 102.723  0.00 97.00      PROA   
ATOM    851  HB1 SER P  56      -7.003 -82.480 101.767  0.00 97.00      PROA   
ATOM    852  HB2 SER P  56      -7.797 -83.815 102.665  0.00 97.00      PROA   
ATOM    853  OG  SER P  56      -6.551 -82.578 103.773  0.00 97.00      PROA   
ATOM    854  HG1 SER P  56      -6.053 -83.405 103.819  0.00 97.00      PROA   
ATOM    855  C   SER P  56      -9.434 -82.132 104.220  0.00 97.00      PROA   
ATOM    856  O   SER P  56      -9.522 -81.272 105.091  0.00 97.00      PROA   
ATOM    857  N   GLU P  57      -9.951 -83.370 104.406  0.00 97.00      PROA   
ATOM    858  HN  GLU P  57      -9.859 -84.071 103.702  0.00 97.00      PROA   
ATOM    859  CA  GLU P  57     -10.548 -83.841 105.645  0.00 97.00      PROA   
ATOM    860  HA  GLU P  57     -11.371 -83.190 105.906  0.00 97.00      PROA   
ATOM    861  CB  GLU P  57     -11.028 -85.309 105.454  0.00 97.00      PROA   
ATOM    862  HB1 GLU P  57     -11.498 -85.680 106.388  0.00 97.00      PROA   
ATOM    863  HB2 GLU P  57     -10.119 -85.932 105.269  0.00 97.00      PROA   
ATOM    864  CG  GLU P  57     -11.961 -85.594 104.241  0.00 97.00      PROA   
ATOM    865  HG1 GLU P  57     -12.022 -86.701 104.128  0.00 97.00      PROA   
ATOM    866  HG2 GLU P  57     -11.526 -85.191 103.303  0.00 97.00      PROA   
ATOM    867  CD  GLU P  57     -13.401 -85.079 104.353  0.00 97.00      PROA   
ATOM    868  OE1 GLU P  57     -14.318 -85.930 104.504  0.00 97.00      PROA   
ATOM    869  OE2 GLU P  57     -13.618 -83.848 104.202  0.00 97.00      PROA   
ATOM    870  C   GLU P  57      -9.508 -83.817 106.771  0.00 97.00      PROA   
ATOM    871  O   GLU P  57      -9.751 -83.397 107.898  0.00 97.00      PROA   
ATOM    872  N   ASP P  58      -8.296 -84.261 106.400  0.00 97.00      PROA   
ATOM    873  HN  ASP P  58      -8.214 -84.617 105.471  0.00 97.00      PROA   
ATOM    874  CA  ASP P  58      -7.080 -84.499 107.136  0.00 97.00      PROA   
ATOM    875  HA  ASP P  58      -7.352 -85.016 108.045  0.00 97.00      PROA   
ATOM    876  CB  ASP P  58      -6.146 -85.453 106.307  0.00 97.00      PROA   
ATOM    877  HB1 ASP P  58      -6.345 -86.494 106.650  0.00 97.00      PROA   
ATOM    878  HB2 ASP P  58      -5.075 -85.237 106.484  0.00 97.00      PROA   
ATOM    879  CG  ASP P  58      -6.418 -85.467 104.789  0.00 97.00      PROA   
ATOM    880  OD1 ASP P  58      -7.536 -85.866 104.364  0.00 97.00      PROA   
ATOM    881  OD2 ASP P  58      -5.487 -85.096 104.028  0.00 97.00      PROA   
ATOM    882  C   ASP P  58      -6.362 -83.238 107.608  0.00 97.00      PROA   
ATOM    883  O   ASP P  58      -5.577 -83.299 108.554  0.00 97.00      PROA   
ATOM    884  N   ASP P  59      -6.670 -82.050 107.033  0.00 97.00      PROA   
ATOM    885  HN  ASP P  59      -7.160 -82.025 106.164  0.00 97.00      PROA   
ATOM    886  CA  ASP P  59      -6.333 -80.743 107.589  0.00 97.00      PROA   
ATOM    887  HA  ASP P  59      -5.256 -80.684 107.684  0.00 97.00      PROA   
ATOM    888  CB  ASP P  59      -6.843 -79.615 106.644  0.00 97.00      PROA   
ATOM    889  HB1 ASP P  59      -6.862 -78.636 107.168  0.00 97.00      PROA   
ATOM    890  HB2 ASP P  59      -7.871 -79.846 106.297  0.00 97.00      PROA   
ATOM    891  CG  ASP P  59      -5.938 -79.403 105.430  0.00 97.00      PROA   
ATOM    892  OD1 ASP P  59      -4.693 -79.344 105.602  0.00 97.00      PROA   
ATOM    893  OD2 ASP P  59      -6.502 -79.152 104.336  0.00 97.00      PROA   
ATOM    894  C   ASP P  59      -6.920 -80.497 108.989  0.00 97.00      PROA   
ATOM    895  O   ASP P  59      -6.407 -79.680 109.747  0.00 97.00      PROA   
ATOM    896  N   SER P  60      -8.019 -81.188 109.373  0.00 97.00      PROA   
ATOM    897  HN  SER P  60      -8.406 -81.846 108.732  0.00 97.00      PROA   
ATOM    898  CA  SER P  60      -8.695 -81.042 110.665  0.00 97.00      PROA   
ATOM    899  HA  SER P  60      -8.998 -80.006 110.736  0.00 97.00      PROA   
ATOM    900  CB  SER P  60      -9.964 -81.923 110.798  0.00 97.00      PROA   
ATOM    901  HB1 SER P  60     -10.470 -81.729 111.769  0.00 97.00      PROA   
ATOM    902  HB2 SER P  60      -9.688 -82.999 110.746  0.00 97.00      PROA   
ATOM    903  OG  SER P  60     -10.903 -81.648 109.766  0.00 97.00      PROA   
ATOM    904  HG1 SER P  60     -10.590 -82.125 108.990  0.00 97.00      PROA   
ATOM    905  C   SER P  60      -7.855 -81.361 111.901  0.00 97.00      PROA   
ATOM    906  O   SER P  60      -7.089 -82.322 111.929  0.00 97.00      PROA   
ATOM    907  N   GLY P  61      -8.026 -80.574 112.992  0.00 97.00      PROA   
ATOM    908  HN  GLY P  61      -8.689 -79.826 112.976  0.00 97.00      PROA   
ATOM    909  CA  GLY P  61      -7.272 -80.779 114.221  0.00 97.00      PROA   
ATOM    910  HA1 GLY P  61      -6.307 -81.205 113.988  0.00 97.00      PROA   
ATOM    911  HA2 GLY P  61      -7.871 -81.387 114.884  0.00 97.00      PROA   
ATOM    912  C   GLY P  61      -6.999 -79.472 114.895  0.00 97.00      PROA   
ATOM    913  O   GLY P  61      -7.408 -78.422 114.418  0.00 97.00      PROA   
ATOM    914  N   GLU P  62      -6.283 -79.494 116.043  0.00 97.00      PROA   
ATOM    915  HN  GLU P  62      -5.955 -80.355 116.431  0.00 97.00      PROA   
ATOM    916  CA  GLU P  62      -5.932 -78.286 116.754  0.00 97.00      PROA   
ATOM    917  HA  GLU P  62      -6.646 -77.529 116.489  0.00 97.00      PROA   
ATOM    918  CB  GLU P  62      -6.037 -78.397 118.295  0.00 97.00      PROA   
ATOM    919  HB1 GLU P  62      -7.041 -78.825 118.516  0.00 97.00      PROA   
ATOM    920  HB2 GLU P  62      -6.015 -77.360 118.700  0.00 97.00      PROA   
ATOM    921  CG  GLU P  62      -5.001 -79.264 119.032  0.00 97.00      PROA   
ATOM    922  HG1 GLU P  62      -3.969 -79.050 118.689  0.00 97.00      PROA   
ATOM    923  HG2 GLU P  62      -5.221 -80.340 118.878  0.00 97.00      PROA   
ATOM    924  CD  GLU P  62      -5.059 -78.975 120.528  0.00 97.00      PROA   
ATOM    925  OE1 GLU P  62      -6.173 -78.813 121.082  0.00 97.00      PROA   
ATOM    926  OE2 GLU P  62      -3.971 -78.919 121.141  0.00 97.00      PROA   
ATOM    927  C   GLU P  62      -4.603 -77.742 116.301  0.00 97.00      PROA   
ATOM    928  O   GLU P  62      -3.567 -78.400 116.334  0.00 97.00      PROA   
ATOM    929  N   TYR P  63      -4.644 -76.476 115.840  0.00 97.00      PROA   
ATOM    930  HN  TYR P  63      -5.513 -75.985 115.825  0.00 97.00      PROA   
ATOM    931  CA  TYR P  63      -3.524 -75.735 115.319  0.00 97.00      PROA   
ATOM    932  HA  TYR P  63      -2.773 -76.426 114.958  0.00 97.00      PROA   
ATOM    933  CB  TYR P  63      -3.946 -74.776 114.172  0.00 97.00      PROA   
ATOM    934  HB1 TYR P  63      -3.191 -73.978 114.007  0.00 97.00      PROA   
ATOM    935  HB2 TYR P  63      -4.915 -74.300 114.425  0.00 97.00      PROA   
ATOM    936  CG  TYR P  63      -4.135 -75.525 112.881  0.00 97.00      PROA   
ATOM    937  CD1 TYR P  63      -5.210 -76.414 112.705  0.00 97.00      PROA   
ATOM    938  HD1 TYR P  63      -5.930 -76.554 113.496  0.00 97.00      PROA   
ATOM    939  CE1 TYR P  63      -5.344 -77.150 111.523  0.00 97.00      PROA   
ATOM    940  HE1 TYR P  63      -6.151 -77.859 111.426  0.00 97.00      PROA   
ATOM    941  CZ  TYR P  63      -4.431 -76.964 110.479  0.00 97.00      PROA   
ATOM    942  OH  TYR P  63      -4.513 -77.728 109.298  0.00 97.00      PROA   
ATOM    943  HH  TYR P  63      -5.170 -78.418 109.434  0.00 97.00      PROA   
ATOM    944  CD2 TYR P  63      -3.243 -75.326 111.811  0.00 97.00      PROA   
ATOM    945  HD2 TYR P  63      -2.422 -74.632 111.913  0.00 97.00      PROA   
ATOM    946  CE2 TYR P  63      -3.396 -76.036 110.616  0.00 97.00      PROA   
ATOM    947  HE2 TYR P  63      -2.686 -75.904 109.818  0.00 97.00      PROA   
ATOM    948  C   TYR P  63      -2.913 -74.933 116.435  0.00 97.00      PROA   
ATOM    949  O   TYR P  63      -3.615 -74.304 117.223  0.00 97.00      PROA   
ATOM    950  N   ARG P  64      -1.567 -74.955 116.549  0.00 97.00      PROA   
ATOM    951  HN  ARG P  64      -1.011 -75.547 115.969  0.00 97.00      PROA   
ATOM    952  CA  ARG P  64      -0.886 -74.198 117.576  0.00 97.00      PROA   
ATOM    953  HA  ARG P  64      -1.450 -73.304 117.807  0.00 97.00      PROA   
ATOM    954  CB  ARG P  64      -0.607 -75.023 118.862  0.00 97.00      PROA   
ATOM    955  HB1 ARG P  64      -0.558 -74.309 119.713  0.00 97.00      PROA   
ATOM    956  HB2 ARG P  64       0.375 -75.544 118.810  0.00 97.00      PROA   
ATOM    957  CG  ARG P  64      -1.653 -76.122 119.142  0.00 97.00      PROA   
ATOM    958  HG1 ARG P  64      -1.575 -76.907 118.360  0.00 97.00      PROA   
ATOM    959  HG2 ARG P  64      -2.682 -75.700 119.084  0.00 97.00      PROA   
ATOM    960  CD  ARG P  64      -1.479 -76.795 120.498  0.00 97.00      PROA   
ATOM    961  HD1 ARG P  64      -0.417 -77.044 120.705  0.00 97.00      PROA   
ATOM    962  HD2 ARG P  64      -2.082 -77.721 120.541  0.00 97.00      PROA   
ATOM    963  NE  ARG P  64      -1.947 -75.793 121.498  0.00 97.00      PROA   
ATOM    964  HE  ARG P  64      -2.045 -74.841 121.211  0.00 97.00      PROA   
ATOM    965  CZ  ARG P  64      -2.493 -76.097 122.688  0.00 97.00      PROA   
ATOM    966  NH1 ARG P  64      -2.964 -77.309 122.994  0.00 97.00      PROA   
ATOM    967 HH11 ARG P  64      -3.167 -77.915 122.223  0.00 97.00      PROA   
ATOM    968 HH12 ARG P  64      -3.573 -77.392 123.774  0.00 97.00      PROA   
ATOM    969  NH2 ARG P  64      -2.619 -75.105 123.579  0.00 97.00      PROA   
ATOM    970 HH21 ARG P  64      -2.204 -74.228 123.341  0.00 97.00      PROA   
ATOM    971 HH22 ARG P  64      -2.973 -75.316 124.483  0.00 97.00      PROA   
ATOM    972  C   ARG P  64       0.445 -73.806 116.994  0.00 97.00      PROA   
ATOM    973  O   ARG P  64       0.973 -74.492 116.127  0.00 97.00      PROA   
ATOM    974  N   CYS P  65       1.040 -72.689 117.467  0.00 97.00      PROA   
ATOM    975  HN  CYS P  65       0.551 -72.036 118.039  0.00 97.00      PROA   
ATOM    976  CA  CYS P  65       2.394 -72.347 117.099  0.00 97.00      PROA   
ATOM    977  HA  CYS P  65       2.909 -73.261 116.855  0.00 97.00      PROA   
ATOM    978  CB  CYS P  65       2.440 -71.415 115.866  0.00 97.00      PROA   
ATOM    979  HB1 CYS P  65       2.090 -72.018 114.998  0.00 97.00      PROA   
ATOM    980  HB2 CYS P  65       3.477 -71.094 115.636  0.00 97.00      PROA   
ATOM    981  SG  CYS P  65       1.333 -69.986 116.031  0.00 97.00      PROA   
ATOM    982  C   CYS P  65       3.169 -71.748 118.252  0.00 97.00      PROA   
ATOM    983  O   CYS P  65       2.621 -71.307 119.257  0.00 97.00      PROA   
ATOM    984  N   GLN P  66       4.511 -71.755 118.116  0.00 97.00      PROA   
ATOM    985  HN  GLN P  66       4.914 -72.203 117.318  0.00 97.00      PROA   
ATOM    986  CA  GLN P  66       5.436 -71.156 119.049  0.00 97.00      PROA   
ATOM    987  HA  GLN P  66       4.899 -70.572 119.784  0.00 97.00      PROA   
ATOM    988  CB  GLN P  66       6.279 -72.276 119.743  0.00 97.00      PROA   
ATOM    989  HB1 GLN P  66       7.047 -72.686 119.058  0.00 97.00      PROA   
ATOM    990  HB2 GLN P  66       5.554 -73.100 119.944  0.00 97.00      PROA   
ATOM    991  CG  GLN P  66       6.896 -71.886 121.105  0.00 97.00      PROA   
ATOM    992  HG1 GLN P  66       6.116 -71.333 121.671  0.00 97.00      PROA   
ATOM    993  HG2 GLN P  66       7.771 -71.220 120.986  0.00 97.00      PROA   
ATOM    994  CD  GLN P  66       7.258 -73.088 121.997  0.00 97.00      PROA   
ATOM    995  OE1 GLN P  66       6.711 -73.194 123.093  0.00 97.00      PROA   
ATOM    996  NE2 GLN P  66       8.164 -74.001 121.568  0.00 97.00      PROA   
ATOM    997 HE21 GLN P  66       8.341 -74.810 122.126  0.00 97.00      PROA   
ATOM    998 HE22 GLN P  66       8.599 -73.911 120.671  0.00 97.00      PROA   
ATOM    999  C   GLN P  66       6.274 -70.225 118.181  0.00 97.00      PROA   
ATOM   1000  O   GLN P  66       7.028 -70.675 117.321  0.00 97.00      PROA   
ATOM   1001  N   ARG P  67       6.135 -68.883 118.364  0.00 97.00      PROA   
ATOM   1002  HN  ARG P  67       5.483 -68.517 119.023  0.00 97.00      PROA   
ATOM   1003  CA  ARG P  67       6.843 -67.888 117.570  0.00 97.00      PROA   
ATOM   1004  HA  ARG P  67       7.337 -68.350 116.726  0.00 97.00      PROA   
ATOM   1005  CB  ARG P  67       5.866 -66.793 117.052  0.00 97.00      PROA   
ATOM   1006  HB1 ARG P  67       6.415 -65.899 116.681  0.00 97.00      PROA   
ATOM   1007  HB2 ARG P  67       5.240 -66.457 117.910  0.00 97.00      PROA   
ATOM   1008  CG  ARG P  67       4.923 -67.265 115.933  0.00 97.00      PROA   
ATOM   1009  HG1 ARG P  67       4.055 -66.567 115.897  0.00 97.00      PROA   
ATOM   1010  HG2 ARG P  67       4.528 -68.271 116.192  0.00 97.00      PROA   
ATOM   1011  CD  ARG P  67       5.571 -67.337 114.544  0.00 97.00      PROA   
ATOM   1012  HD1 ARG P  67       4.946 -67.944 113.858  0.00 97.00      PROA   
ATOM   1013  HD2 ARG P  67       6.586 -67.788 114.586  0.00 97.00      PROA   
ATOM   1014  NE  ARG P  67       5.585 -65.957 113.973  0.00 97.00      PROA   
ATOM   1015  HE  ARG P  67       4.707 -65.531 113.755  0.00 97.00      PROA   
ATOM   1016  CZ  ARG P  67       6.686 -65.218 113.753  0.00 97.00      PROA   
ATOM   1017  NH1 ARG P  67       7.923 -65.679 113.957  0.00 97.00      PROA   
ATOM   1018 HH11 ARG P  67       8.066 -66.650 114.131  0.00 97.00      PROA   
ATOM   1019 HH12 ARG P  67       8.690 -65.100 113.681  0.00 97.00      PROA   
ATOM   1020  NH2 ARG P  67       6.546 -63.969 113.279  0.00 97.00      PROA   
ATOM   1021 HH21 ARG P  67       5.632 -63.611 113.124  0.00 97.00      PROA   
ATOM   1022 HH22 ARG P  67       7.368 -63.417 113.135  0.00 97.00      PROA   
ATOM   1023  C   ARG P  67       7.888 -67.172 118.394  0.00 97.00      PROA   
ATOM   1024  O   ARG P  67       7.554 -66.218 119.091  0.00 97.00      PROA   
ATOM   1025  N   GLY P  68       9.182 -67.584 118.284  0.00 97.00      PROA   
ATOM   1026  HN  GLY P  68       9.379 -68.363 117.691  0.00 97.00      PROA   
ATOM   1027  CA  GLY P  68      10.376 -66.925 118.829  0.00 97.00      PROA   
ATOM   1028  HA1 GLY P  68      10.546 -66.044 118.227  0.00 97.00      PROA   
ATOM   1029  HA2 GLY P  68      11.183 -67.636 118.737  0.00 97.00      PROA   
ATOM   1030  C   GLY P  68      10.392 -66.460 120.273  0.00 97.00      PROA   
ATOM   1031  O   GLY P  68      11.270 -65.691 120.662  0.00 97.00      PROA   
ATOM   1032  N   LEU P  69       9.417 -66.884 121.097  0.00 97.00      PROA   
ATOM   1033  HN  LEU P  69       8.732 -67.514 120.745  0.00 97.00      PROA   
ATOM   1034  CA  LEU P  69       9.119 -66.252 122.361  0.00 97.00      PROA   
ATOM   1035  HA  LEU P  69      10.020 -65.834 122.792  0.00 97.00      PROA   
ATOM   1036  CB  LEU P  69       8.008 -65.176 122.209  0.00 97.00      PROA   
ATOM   1037  HB1 LEU P  69       7.628 -64.856 123.204  0.00 97.00      PROA   
ATOM   1038  HB2 LEU P  69       7.173 -65.638 121.634  0.00 97.00      PROA   
ATOM   1039  CG  LEU P  69       8.385 -63.887 121.445  0.00 97.00      PROA   
ATOM   1040  HG  LEU P  69       8.804 -64.163 120.451  0.00 97.00      PROA   
ATOM   1041  CD1 LEU P  69       7.122 -63.045 121.188  0.00 97.00      PROA   
ATOM   1042 HD11 LEU P  69       6.649 -62.754 122.150  0.00 97.00      PROA   
ATOM   1043 HD12 LEU P  69       6.387 -63.620 120.585  0.00 97.00      PROA   
ATOM   1044 HD13 LEU P  69       7.393 -62.123 120.636  0.00 97.00      PROA   
ATOM   1045  CD2 LEU P  69       9.436 -63.058 122.200  0.00 97.00      PROA   
ATOM   1046 HD21 LEU P  69      10.380 -63.629 122.306  0.00 97.00      PROA   
ATOM   1047 HD22 LEU P  69       9.060 -62.791 123.212  0.00 97.00      PROA   
ATOM   1048 HD23 LEU P  69       9.651 -62.121 121.646  0.00 97.00      PROA   
ATOM   1049  C   LEU P  69       8.581 -67.300 123.304  0.00 97.00      PROA   
ATOM   1050  O   LEU P  69       7.935 -68.256 122.880  0.00 97.00      PROA   
ATOM   1051  N   SER P  70       8.824 -67.122 124.625  0.00 97.00      PROA   
ATOM   1052  HN  SER P  70       9.342 -66.324 124.928  0.00 97.00      PROA   
ATOM   1053  CA  SER P  70       8.365 -67.980 125.712  0.00 97.00      PROA   
ATOM   1054  HA  SER P  70       8.977 -68.867 125.656  0.00 97.00      PROA   
ATOM   1055  CB  SER P  70       8.651 -67.328 127.092  0.00 97.00      PROA   
ATOM   1056  HB1 SER P  70       9.755 -67.284 127.224  0.00 97.00      PROA   
ATOM   1057  HB2 SER P  70       8.232 -67.927 127.928  0.00 97.00      PROA   
ATOM   1058  OG  SER P  70       8.150 -65.991 127.140  0.00 97.00      PROA   
ATOM   1059  HG1 SER P  70       8.437 -65.603 127.971  0.00 97.00      PROA   
ATOM   1060  C   SER P  70       6.913 -68.459 125.646  0.00 97.00      PROA   
ATOM   1061  O   SER P  70       5.978 -67.668 125.604  0.00 97.00      PROA   
ATOM   1062  N   GLY P  71       6.694 -69.796 125.654  0.00 97.00      PROA   
ATOM   1063  HN  GLY P  71       7.476 -70.409 125.740  0.00 97.00      PROA   
ATOM   1064  CA  GLY P  71       5.379 -70.419 125.527  0.00 97.00      PROA   
ATOM   1065  HA1 GLY P  71       4.684 -69.867 126.144  0.00 97.00      PROA   
ATOM   1066  HA2 GLY P  71       5.486 -71.439 125.860  0.00 97.00      PROA   
ATOM   1067  C   GLY P  71       4.798 -70.456 124.124  0.00 97.00      PROA   
ATOM   1068  O   GLY P  71       5.116 -69.644 123.263  0.00 97.00      PROA   
ATOM   1069  N   ARG P  72       3.889 -71.429 123.877  0.00 97.00      PROA   
ATOM   1070  HN  ARG P  72       3.654 -72.074 124.598  0.00 97.00      PROA   
ATOM   1071  CA  ARG P  72       3.199 -71.664 122.622  0.00 97.00      PROA   
ATOM   1072  HA  ARG P  72       3.575 -70.977 121.873  0.00 97.00      PROA   
ATOM   1073  CB  ARG P  72       3.346 -73.119 122.071  0.00 97.00      PROA   
ATOM   1074  HB1 ARG P  72       4.427 -73.337 121.955  0.00 97.00      PROA   
ATOM   1075  HB2 ARG P  72       2.925 -73.143 121.040  0.00 97.00      PROA   
ATOM   1076  CG  ARG P  72       2.659 -74.287 122.832  0.00 97.00      PROA   
ATOM   1077  HG1 ARG P  72       2.968 -75.231 122.323  0.00 97.00      PROA   
ATOM   1078  HG2 ARG P  72       1.560 -74.196 122.701  0.00 97.00      PROA   
ATOM   1079  CD  ARG P  72       2.940 -74.456 124.336  0.00 97.00      PROA   
ATOM   1080  HD1 ARG P  72       2.596 -75.456 124.682  0.00 97.00      PROA   
ATOM   1081  HD2 ARG P  72       2.427 -73.662 124.922  0.00 97.00      PROA   
ATOM   1082  NE  ARG P  72       4.418 -74.350 124.514  0.00 97.00      PROA   
ATOM   1083  HE  ARG P  72       4.963 -74.060 123.730  0.00 97.00      PROA   
ATOM   1084  CZ  ARG P  72       5.079 -74.386 125.688  0.00 97.00      PROA   
ATOM   1085  NH1 ARG P  72       4.534 -74.771 126.845  0.00 97.00      PROA   
ATOM   1086 HH11 ARG P  72       3.615 -75.145 126.841  0.00 97.00      PROA   
ATOM   1087 HH12 ARG P  72       5.111 -74.775 127.659  0.00 97.00      PROA   
ATOM   1088  NH2 ARG P  72       6.372 -74.016 125.666  0.00 97.00      PROA   
ATOM   1089 HH21 ARG P  72       6.741 -73.736 124.779  0.00 97.00      PROA   
ATOM   1090 HH22 ARG P  72       6.942 -74.125 126.472  0.00 97.00      PROA   
ATOM   1091  C   ARG P  72       1.731 -71.368 122.825  0.00 97.00      PROA   
ATOM   1092  O   ARG P  72       1.236 -71.310 123.948  0.00 97.00      PROA   
ATOM   1093  N   SER P  73       1.030 -71.136 121.694  0.00 97.00      PROA   
ATOM   1094  HN  SER P  73       1.527 -71.128 120.826  0.00 97.00      PROA   
ATOM   1095  CA  SER P  73      -0.384 -70.885 121.503  0.00 97.00      PROA   
ATOM   1096  HA  SER P  73      -0.524 -69.862 121.823  0.00 97.00      PROA   
ATOM   1097  CB  SER P  73      -0.740 -70.944 119.992  0.00 97.00      PROA   
ATOM   1098  HB1 SER P  73      -1.780 -71.241 119.751  0.00 97.00      PROA   
ATOM   1099  HB2 SER P  73      -0.084 -71.697 119.519  0.00 97.00      PROA   
ATOM   1100  OG  SER P  73      -0.527 -69.681 119.379  0.00 97.00      PROA   
ATOM   1101  HG1 SER P  73      -1.323 -69.175 119.582  0.00 97.00      PROA   
ATOM   1102  C   SER P  73      -1.455 -71.654 122.246  0.00 97.00      PROA   
ATOM   1103  O   SER P  73      -1.289 -72.738 122.795  0.00 97.00      PROA   
ATOM   1104  N   ASP P  74      -2.637 -71.028 122.129  0.00 97.00      PROA   
ATOM   1105  HN  ASP P  74      -2.606 -70.098 121.760  0.00 97.00      PROA   
ATOM   1106  CA  ASP P  74      -3.996 -71.493 122.030  0.00 97.00      PROA   
ATOM   1107  HA  ASP P  74      -4.361 -71.533 123.042  0.00 97.00      PROA   
ATOM   1108  CB  ASP P  74      -4.814 -70.397 121.250  0.00 97.00      PROA   
ATOM   1109  HB1 ASP P  74      -5.140 -69.623 121.981  0.00 97.00      PROA   
ATOM   1110  HB2 ASP P  74      -5.723 -70.816 120.778  0.00 97.00      PROA   
ATOM   1111  CG  ASP P  74      -3.997 -69.640 120.177  0.00 97.00      PROA   
ATOM   1112  OD1 ASP P  74      -3.042 -68.904 120.546  0.00 97.00      PROA   
ATOM   1113  OD2 ASP P  74      -4.327 -69.781 118.972  0.00 97.00      PROA   
ATOM   1114  C   ASP P  74      -4.184 -72.869 121.368  0.00 97.00      PROA   
ATOM   1115  O   ASP P  74      -3.366 -73.288 120.548  0.00 97.00      PROA   
ATOM   1116  N   PRO P  75      -5.225 -73.629 121.705  0.00 97.00      PROA   
ATOM   1117  CD  PRO P  75      -5.961 -73.511 122.967  0.00 97.00      PROA   
ATOM   1118  HD1 PRO P  75      -6.602 -72.603 122.941  0.00 97.00      PROA   
ATOM   1119  HD2 PRO P  75      -5.249 -73.453 123.820  0.00 97.00      PROA   
ATOM   1120  CA  PRO P  75      -5.710 -74.730 120.890  0.00 97.00      PROA   
ATOM   1121  HA  PRO P  75      -4.927 -75.201 120.311  0.00 97.00      PROA   
ATOM   1122  CB  PRO P  75      -6.268 -75.689 121.955  0.00 97.00      PROA   
ATOM   1123  HB1 PRO P  75      -5.430 -76.297 122.358  0.00 97.00      PROA   
ATOM   1124  HB2 PRO P  75      -7.030 -76.393 121.569  0.00 97.00      PROA   
ATOM   1125  CG  PRO P  75      -6.814 -74.783 123.071  0.00 97.00      PROA   
ATOM   1126  HG1 PRO P  75      -7.874 -74.534 122.852  0.00 97.00      PROA   
ATOM   1127  HG2 PRO P  75      -6.751 -75.264 124.066  0.00 97.00      PROA   
ATOM   1128  C   PRO P  75      -6.815 -74.274 119.945  0.00 97.00      PROA   
ATOM   1129  O   PRO P  75      -7.988 -74.479 120.256  0.00 97.00      PROA   
ATOM   1130  N   ILE P  76      -6.515 -73.687 118.761  0.00 97.00      PROA   
ATOM   1131  HN  ILE P  76      -5.581 -73.456 118.495  0.00 97.00      PROA   
ATOM   1132  CA  ILE P  76      -7.588 -73.415 117.809  0.00 97.00      PROA   
ATOM   1133  HA  ILE P  76      -8.482 -73.175 118.368  0.00 97.00      PROA   
ATOM   1134  CB  ILE P  76      -7.404 -72.192 116.919  0.00 97.00      PROA   
ATOM   1135  HB  ILE P  76      -8.223 -72.173 116.160  0.00 97.00      PROA   
ATOM   1136  CG2 ILE P  76      -7.573 -70.927 117.792  0.00 97.00      PROA   
ATOM   1137 HG21 ILE P  76      -6.762 -70.868 118.547  0.00 97.00      PROA   
ATOM   1138 HG22 ILE P  76      -8.549 -70.930 118.320  0.00 97.00      PROA   
ATOM   1139 HG23 ILE P  76      -7.518 -70.017 117.160  0.00 97.00      PROA   
ATOM   1140  CG1 ILE P  76      -6.053 -72.171 116.176  0.00 97.00      PROA   
ATOM   1141 HG11 ILE P  76      -5.536 -73.141 116.308  0.00 97.00      PROA   
ATOM   1142 HG12 ILE P  76      -5.407 -71.392 116.636  0.00 97.00      PROA   
ATOM   1143  CD  ILE P  76      -6.205 -71.906 114.677  0.00 97.00      PROA   
ATOM   1144  HD1 ILE P  76      -6.676 -70.917 114.497  0.00 97.00      PROA   
ATOM   1145  HD2 ILE P  76      -6.831 -72.695 114.206  0.00 97.00      PROA   
ATOM   1146  HD3 ILE P  76      -5.210 -71.921 114.188  0.00 97.00      PROA   
ATOM   1147  C   ILE P  76      -7.920 -74.671 117.013  0.00 97.00      PROA   
ATOM   1148  O   ILE P  76      -7.247 -75.058 116.061  0.00 97.00      PROA   
ATOM   1149  N   GLN P  77      -8.999 -75.362 117.440  0.00 97.00      PROA   
ATOM   1150  HN  GLN P  77      -9.464 -75.072 118.273  0.00 97.00      PROA   
ATOM   1151  CA  GLN P  77      -9.401 -76.645 116.909  0.00 97.00      PROA   
ATOM   1152  HA  GLN P  77      -8.524 -77.197 116.629  0.00 97.00      PROA   
ATOM   1153  CB  GLN P  77     -10.133 -77.465 118.008  0.00 97.00      PROA   
ATOM   1154  HB1 GLN P  77     -10.142 -78.529 117.687  0.00 97.00      PROA   
ATOM   1155  HB2 GLN P  77     -11.188 -77.131 118.113  0.00 97.00      PROA   
ATOM   1156  CG  GLN P  77      -9.451 -77.334 119.398  0.00 97.00      PROA   
ATOM   1157  HG1 GLN P  77      -9.715 -76.363 119.867  0.00 97.00      PROA   
ATOM   1158  HG2 GLN P  77      -8.349 -77.360 119.292  0.00 97.00      PROA   
ATOM   1159  CD  GLN P  77      -9.913 -78.436 120.359  0.00 97.00      PROA   
ATOM   1160  OE1 GLN P  77     -11.118 -78.652 120.522  0.00 97.00      PROA   
ATOM   1161  NE2 GLN P  77      -8.951 -79.132 121.029  0.00 97.00      PROA   
ATOM   1162 HE21 GLN P  77      -7.978 -78.906 120.932  0.00 97.00      PROA   
ATOM   1163 HE22 GLN P  77      -9.231 -79.859 121.651  0.00 97.00      PROA   
ATOM   1164  C   GLN P  77     -10.250 -76.448 115.662  0.00 97.00      PROA   
ATOM   1165  O   GLN P  77     -11.380 -75.976 115.738  0.00 97.00      PROA   
ATOM   1166  N   LEU P  78      -9.684 -76.803 114.479  0.00 97.00      PROA   
ATOM   1167  HN  LEU P  78      -8.781 -77.231 114.484  0.00 97.00      PROA   
ATOM   1168  CA  LEU P  78     -10.191 -76.558 113.141  0.00 97.00      PROA   
ATOM   1169  HA  LEU P  78     -10.877 -75.724 113.167  0.00 97.00      PROA   
ATOM   1170  CB  LEU P  78      -8.997 -76.253 112.192  0.00 97.00      PROA   
ATOM   1171  HB1 LEU P  78      -8.343 -77.153 112.161  0.00 97.00      PROA   
ATOM   1172  HB2 LEU P  78      -8.390 -75.434 112.641  0.00 97.00      PROA   
ATOM   1173  CG  LEU P  78      -9.335 -75.854 110.735  0.00 97.00      PROA   
ATOM   1174  HG  LEU P  78     -10.143 -76.516 110.348  0.00 97.00      PROA   
ATOM   1175  CD1 LEU P  78      -9.820 -74.400 110.649  0.00 97.00      PROA   
ATOM   1176 HD11 LEU P  78      -8.999 -73.718 110.954  0.00 97.00      PROA   
ATOM   1177 HD12 LEU P  78     -10.684 -74.233 111.318  0.00 97.00      PROA   
ATOM   1178 HD13 LEU P  78     -10.120 -74.151 109.609  0.00 97.00      PROA   
ATOM   1179  CD2 LEU P  78      -8.119 -76.052 109.811  0.00 97.00      PROA   
ATOM   1180 HD21 LEU P  78      -7.799 -77.115 109.812  0.00 97.00      PROA   
ATOM   1181 HD22 LEU P  78      -7.269 -75.425 110.155  0.00 97.00      PROA   
ATOM   1182 HD23 LEU P  78      -8.371 -75.764 108.770  0.00 97.00      PROA   
ATOM   1183  C   LEU P  78     -10.916 -77.780 112.612  0.00 97.00      PROA   
ATOM   1184  O   LEU P  78     -10.434 -78.901 112.745  0.00 97.00      PROA   
ATOM   1185  N   GLU P  79     -12.107 -77.585 111.995  0.00 97.00      PROA   
ATOM   1186  HN  GLU P  79     -12.509 -76.673 111.931  0.00 97.00      PROA   
ATOM   1187  CA  GLU P  79     -12.948 -78.665 111.523  0.00 97.00      PROA   
ATOM   1188  HA  GLU P  79     -12.461 -79.620 111.670  0.00 97.00      PROA   
ATOM   1189  CB  GLU P  79     -14.312 -78.663 112.264  0.00 97.00      PROA   
ATOM   1190  HB1 GLU P  79     -14.975 -79.450 111.842  0.00 97.00      PROA   
ATOM   1191  HB2 GLU P  79     -14.789 -77.677 112.059  0.00 97.00      PROA   
ATOM   1192  CG  GLU P  79     -14.203 -78.893 113.791  0.00 97.00      PROA   
ATOM   1193  HG1 GLU P  79     -13.222 -78.540 114.171  0.00 97.00      PROA   
ATOM   1194  HG2 GLU P  79     -14.289 -79.975 114.023  0.00 97.00      PROA   
ATOM   1195  CD  GLU P  79     -15.256 -78.108 114.577  0.00 97.00      PROA   
ATOM   1196  OE1 GLU P  79     -15.381 -76.878 114.338  0.00 97.00      PROA   
ATOM   1197  OE2 GLU P  79     -15.900 -78.705 115.479  0.00 97.00      PROA   
ATOM   1198  C   GLU P  79     -13.296 -78.552 110.056  0.00 97.00      PROA   
ATOM   1199  O   GLU P  79     -13.651 -77.490 109.552  0.00 97.00      PROA   
ATOM   1200  N   VAL P  80     -13.388 -79.741 109.407  0.00  0.00      PROA   
ATOM   1201  HN  VAL P  80     -13.067 -80.584 109.833  0.00  0.00      PROA   
ATOM   1202  CA  VAL P  80     -14.117 -79.932 108.175  0.00  0.00      PROA   
ATOM   1203  HA  VAL P  80     -14.503 -78.986 107.849  0.00  0.00      PROA   
ATOM   1204  CB  VAL P  80     -13.278 -80.539 107.055  0.00  0.00      PROA   
ATOM   1205  HB  VAL P  80     -12.835 -81.506 107.386  0.00  0.00      PROA   
ATOM   1206  CG1 VAL P  80     -14.142 -80.796 105.800  0.00  0.00      PROA   
ATOM   1207 HG11 VAL P  80     -14.672 -79.868 105.501  0.00  0.00      PROA   
ATOM   1208 HG12 VAL P  80     -14.891 -81.593 105.984  0.00  0.00      PROA   
ATOM   1209 HG13 VAL P  80     -13.495 -81.119 104.957  0.00  0.00      PROA   
ATOM   1210  CG2 VAL P  80     -12.122 -79.563 106.739  0.00  0.00      PROA   
ATOM   1211 HG21 VAL P  80     -11.448 -79.438 107.612  0.00  0.00      PROA   
ATOM   1212 HG22 VAL P  80     -12.524 -78.569 106.452  0.00  0.00      PROA   
ATOM   1213 HG23 VAL P  80     -11.522 -79.952 105.891  0.00  0.00      PROA   
ATOM   1214  C   VAL P  80     -15.300 -80.800 108.541  0.00  0.00      PROA   
ATOM   1215  O   VAL P  80     -15.135 -81.820 109.206  0.00  0.00      PROA   
ATOM   1216  N   HSD P  81     -16.531 -80.371 108.146  0.00  0.00      PROA   
ATOM   1217  HN  HSD P  81     -16.640 -79.574 107.556  0.00  0.00      PROA   
ATOM   1218  CA  HSD P  81     -17.764 -80.917 108.667  0.00  0.00      PROA   
ATOM   1219  HA  HSD P  81     -17.658 -81.989 108.762  0.00  0.00      PROA   
ATOM   1220  CB  HSD P  81     -18.168 -80.285 110.039  0.00  0.00      PROA   
ATOM   1221  HB1 HSD P  81     -19.255 -80.370 110.244  0.00  0.00      PROA   
ATOM   1222  HB2 HSD P  81     -17.928 -79.199 110.022  0.00  0.00      PROA   
ATOM   1223  ND1 HSD P  81     -17.236 -82.240 111.409  0.00  0.00      PROA   
ATOM   1224  HD1 HSD P  81     -17.313 -82.945 110.702  0.00  0.00      PROA   
ATOM   1225  CG  HSD P  81     -17.555 -80.906 111.262  0.00  0.00      PROA   
ATOM   1226  CE1 HSD P  81     -16.807 -82.400 112.686  0.00  0.00      PROA   
ATOM   1227  HE1 HSD P  81     -16.486 -83.361 113.082  0.00  0.00      PROA   
ATOM   1228  NE2 HSD P  81     -16.834 -81.272 113.368  0.00  0.00      PROA   
ATOM   1229  CD2 HSD P  81     -17.305 -80.332 112.470  0.00  0.00      PROA   
ATOM   1230  HD2 HSD P  81     -17.451 -79.307 112.784  0.00  0.00      PROA   
ATOM   1231  C   HSD P  81     -18.909 -80.679 107.707  0.00  0.00      PROA   
ATOM   1232  O   HSD P  81     -18.791 -79.970 106.708  0.00  0.00      PROA   
ATOM   1233  N   ARG P  82     -20.059 -81.297 108.071  0.00  0.00      PROA   
ATOM   1234  HN  ARG P  82     -20.007 -81.962 108.812  0.00  0.00      PROA   
ATOM   1235  CA  ARG P  82     -21.432 -81.039 107.692  0.00  0.00      PROA   
ATOM   1236  HA  ARG P  82     -21.942 -81.739 108.337  0.00  0.00      PROA   
ATOM   1237  CB  ARG P  82     -22.087 -79.688 108.119  0.00  0.00      PROA   
ATOM   1238  HB1 ARG P  82     -22.005 -79.607 109.225  0.00  0.00      PROA   
ATOM   1239  HB2 ARG P  82     -23.176 -79.749 107.890  0.00  0.00      PROA   
ATOM   1240  CG  ARG P  82     -21.564 -78.362 107.518  0.00  0.00      PROA   
ATOM   1241  HG1 ARG P  82     -22.446 -77.676 107.505  0.00  0.00      PROA   
ATOM   1242  HG2 ARG P  82     -21.260 -78.520 106.464  0.00  0.00      PROA   
ATOM   1243  CD  ARG P  82     -20.458 -77.641 108.313  0.00  0.00      PROA   
ATOM   1244  HD1 ARG P  82     -19.489 -78.165 108.255  0.00  0.00      PROA   
ATOM   1245  HD2 ARG P  82     -20.735 -77.562 109.385  0.00  0.00      PROA   
ATOM   1246  NE  ARG P  82     -20.242 -76.276 107.721  0.00  0.00      PROA   
ATOM   1247  HE  ARG P  82     -19.735 -76.214 106.861  0.00  0.00      PROA   
ATOM   1248  CZ  ARG P  82     -20.740 -75.128 108.255  0.00  0.00      PROA   
ATOM   1249  NH1 ARG P  82     -21.454 -75.120 109.405  0.00  0.00      PROA   
ATOM   1250 HH11 ARG P  82     -21.798 -74.256 109.773  0.00  0.00      PROA   
ATOM   1251 HH12 ARG P  82     -21.624 -75.976 109.893  0.00  0.00      PROA   
ATOM   1252  NH2 ARG P  82     -20.519 -73.951 107.617  0.00  0.00      PROA   
ATOM   1253 HH21 ARG P  82     -20.880 -73.103 108.003  0.00  0.00      PROA   
ATOM   1254 HH22 ARG P  82     -20.003 -73.932 106.761  0.00  0.00      PROA   
ATOM   1255  C   ARG P  82     -21.864 -81.470 106.313  0.00  0.00      PROA   
ATOM   1256  O   ARG P  82     -21.125 -81.372 105.335  0.00  0.00      PROA   
ATOM   1257  N   GLY P  83     -23.125 -81.977 106.261  0.00  0.00      PROA   
ATOM   1258  HN  GLY P  83     -23.661 -82.038 107.099  0.00  0.00      PROA   
ATOM   1259  CA  GLY P  83     -23.841 -82.419 105.089  0.00  0.00      PROA   
ATOM   1260  HA1 GLY P  83     -24.182 -83.425 105.281  0.00  0.00      PROA   
ATOM   1261  HA2 GLY P  83     -23.220 -82.322 104.209  0.00  0.00      PROA   
ATOM   1262  C   GLY P  83     -25.024 -81.510 104.950  0.00  0.00      PROA   
ATOM   1263  O   GLY P  83     -24.861 -80.323 104.672  0.00  0.00      PROA   
ATOM   1264  N   TRP P  84     -26.254 -82.051 105.154  0.00  0.00      PROA   
ATOM   1265  HN  TRP P  84     -26.378 -83.014 105.383  0.00  0.00      PROA   
ATOM   1266  CA  TRP P  84     -27.456 -81.253 105.080  0.00  0.00      PROA   
ATOM   1267  HA  TRP P  84     -27.285 -80.347 105.643  0.00  0.00      PROA   
ATOM   1268  CB  TRP P  84     -27.860 -80.875 103.617  0.00  0.00      PROA   
ATOM   1269  HB1 TRP P  84     -27.109 -80.128 103.278  0.00  0.00      PROA   
ATOM   1270  HB2 TRP P  84     -28.837 -80.346 103.615  0.00  0.00      PROA   
ATOM   1271  CG  TRP P  84     -27.895 -81.980 102.597  0.00  0.00      PROA   
ATOM   1272  CD1 TRP P  84     -28.656 -83.120 102.628  0.00  0.00      PROA   
ATOM   1273  HD1 TRP P  84     -29.303 -83.415 103.437  0.00  0.00      PROA   
ATOM   1274  NE1 TRP P  84     -28.484 -83.833 101.477  0.00  0.00      PROA   
ATOM   1275  HE1 TRP P  84     -28.895 -84.696 101.284  0.00  0.00      PROA   
ATOM   1276  CE2 TRP P  84     -27.622 -83.171 100.654  0.00  0.00      PROA   
ATOM   1277  CD2 TRP P  84     -27.219 -81.993 101.326  0.00  0.00      PROA   
ATOM   1278  CE3 TRP P  84     -26.333 -81.120 100.695  0.00  0.00      PROA   
ATOM   1279  HE3 TRP P  84     -25.999 -80.212 101.175  0.00  0.00      PROA   
ATOM   1280  CZ3 TRP P  84     -25.881 -81.426  99.409  0.00  0.00      PROA   
ATOM   1281  HZ3 TRP P  84     -25.203 -80.749  98.908  0.00  0.00      PROA   
ATOM   1282  CZ2 TRP P  84     -27.175 -83.477  99.374  0.00  0.00      PROA   
ATOM   1283  HZ2 TRP P  84     -27.496 -84.368  98.855  0.00  0.00      PROA   
ATOM   1284  CH2 TRP P  84     -26.299 -82.583  98.758  0.00  0.00      PROA   
ATOM   1285  HH2 TRP P  84     -25.944 -82.791  97.759  0.00  0.00      PROA   
ATOM   1286  C   TRP P  84     -28.616 -81.965 105.745  0.00  0.00      PROA   
ATOM   1287  O   TRP P  84     -29.649 -81.347 105.999  0.00  0.00      PROA   
ATOM   1288  N   LEU P  85     -28.447 -83.262 106.091  0.00  0.00      PROA   
ATOM   1289  HN  LEU P  85     -27.611 -83.751 105.850  0.00  0.00      PROA   
ATOM   1290  CA  LEU P  85     -29.372 -84.010 106.912  0.00  0.00      PROA   
ATOM   1291  HA  LEU P  85     -29.949 -83.334 107.527  0.00  0.00      PROA   
ATOM   1292  CB  LEU P  85     -30.299 -85.024 106.176  0.00  0.00      PROA   
ATOM   1293  HB1 LEU P  85     -30.722 -85.752 106.907  0.00  0.00      PROA   
ATOM   1294  HB2 LEU P  85     -29.688 -85.595 105.446  0.00  0.00      PROA   
ATOM   1295  CG  LEU P  85     -31.528 -84.465 105.419  0.00  0.00      PROA   
ATOM   1296  HG  LEU P  85     -31.161 -83.865 104.559  0.00  0.00      PROA   
ATOM   1297  CD1 LEU P  85     -32.357 -85.644 104.868  0.00  0.00      PROA   
ATOM   1298 HD11 LEU P  85     -32.702 -86.294 105.700  0.00  0.00      PROA   
ATOM   1299 HD12 LEU P  85     -31.742 -86.257 104.179  0.00  0.00      PROA   
ATOM   1300 HD13 LEU P  85     -33.251 -85.278 104.325  0.00  0.00      PROA   
ATOM   1301  CD2 LEU P  85     -32.424 -83.548 106.270  0.00  0.00      PROA   
ATOM   1302 HD21 LEU P  85     -31.855 -82.665 106.624  0.00  0.00      PROA   
ATOM   1303 HD22 LEU P  85     -32.820 -84.100 107.149  0.00  0.00      PROA   
ATOM   1304 HD23 LEU P  85     -33.284 -83.186 105.665  0.00  0.00      PROA   
ATOM   1305  C   LEU P  85     -28.494 -84.808 107.827  0.00  0.00      PROA   
ATOM   1306  O   LEU P  85     -27.308 -85.006 107.564  0.00  0.00      PROA   
ATOM   1307  N   LEU P  86     -29.090 -85.286 108.937  0.00  0.00      PROA   
ATOM   1308  HN  LEU P  86     -30.051 -85.102 109.130  0.00  0.00      PROA   
ATOM   1309  CA  LEU P  86     -28.417 -86.096 109.906  0.00  0.00      PROA   
ATOM   1310  HA  LEU P  86     -27.616 -86.641 109.425  0.00  0.00      PROA   
ATOM   1311  CB  LEU P  86     -27.878 -85.275 111.108  0.00  0.00      PROA   
ATOM   1312  HB1 LEU P  86     -28.712 -84.677 111.537  0.00  0.00      PROA   
ATOM   1313  HB2 LEU P  86     -27.127 -84.556 110.715  0.00  0.00      PROA   
ATOM   1314  CG  LEU P  86     -27.214 -86.087 112.252  0.00  0.00      PROA   
ATOM   1315  HG  LEU P  86     -27.976 -86.785 112.667  0.00  0.00      PROA   
ATOM   1316  CD1 LEU P  86     -26.020 -86.934 111.767  0.00  0.00      PROA   
ATOM   1317 HD11 LEU P  86     -25.231 -86.277 111.342  0.00  0.00      PROA   
ATOM   1318 HD12 LEU P  86     -26.335 -87.659 110.988  0.00  0.00      PROA   
ATOM   1319 HD13 LEU P  86     -25.587 -87.502 112.617  0.00  0.00      PROA   
ATOM   1320  CD2 LEU P  86     -26.790 -85.167 113.415  0.00  0.00      PROA   
ATOM   1321 HD21 LEU P  86     -27.663 -84.602 113.803  0.00  0.00      PROA   
ATOM   1322 HD22 LEU P  86     -26.020 -84.443 113.073  0.00  0.00      PROA   
ATOM   1323 HD23 LEU P  86     -26.366 -85.772 114.245  0.00  0.00      PROA   
ATOM   1324  C   LEU P  86     -29.447 -87.076 110.370  0.00  0.00      PROA   
ATOM   1325  O   LEU P  86     -30.596 -86.725 110.618  0.00  0.00      PROA   
ATOM   1326  N   LEU P  87     -29.021 -88.345 110.501  0.00 97.00      PROA   
ATOM   1327  HN  LEU P  87     -28.071 -88.553 110.291  0.00 97.00      PROA   
ATOM   1328  CA  LEU P  87     -29.776 -89.394 111.137  0.00 97.00      PROA   
ATOM   1329  HA  LEU P  87     -30.818 -89.118 111.211  0.00 97.00      PROA   
ATOM   1330  CB  LEU P  87     -29.669 -90.735 110.376  0.00 97.00      PROA   
ATOM   1331  HB1 LEU P  87     -28.595 -91.003 110.261  0.00 97.00      PROA   
ATOM   1332  HB2 LEU P  87     -30.085 -90.597 109.353  0.00 97.00      PROA   
ATOM   1333  CG  LEU P  87     -30.402 -91.920 111.042  0.00 97.00      PROA   
ATOM   1334  HG  LEU P  87     -30.027 -92.033 112.085  0.00 97.00      PROA   
ATOM   1335  CD1 LEU P  87     -31.924 -91.708 111.113  0.00 97.00      PROA   
ATOM   1336 HD11 LEU P  87     -32.336 -91.550 110.094  0.00 97.00      PROA   
ATOM   1337 HD12 LEU P  87     -32.165 -90.825 111.737  0.00 97.00      PROA   
ATOM   1338 HD13 LEU P  87     -32.413 -92.598 111.559  0.00 97.00      PROA   
ATOM   1339  CD2 LEU P  87     -30.078 -93.229 110.315  0.00 97.00      PROA   
ATOM   1340 HD21 LEU P  87     -28.980 -93.387 110.265  0.00 97.00      PROA   
ATOM   1341 HD22 LEU P  87     -30.484 -93.206 109.282  0.00 97.00      PROA   
ATOM   1342 HD23 LEU P  87     -30.535 -94.076 110.867  0.00 97.00      PROA   
ATOM   1343  C   LEU P  87     -29.219 -89.541 112.533  0.00 97.00      PROA   
ATOM   1344  O   LEU P  87     -28.100 -90.001 112.740  0.00 97.00      PROA   
ATOM   1345  N   GLN P  88     -30.011 -89.140 113.544  0.00 97.00      PROA   
ATOM   1346  HN  GLN P  88     -30.926 -88.776 113.367  0.00 97.00      PROA   
ATOM   1347  CA  GLN P  88     -29.621 -89.173 114.930  0.00 97.00      PROA   
ATOM   1348  HA  GLN P  88     -28.554 -89.006 114.997  0.00 97.00      PROA   
ATOM   1349  CB  GLN P  88     -30.344 -88.065 115.738  0.00 97.00      PROA   
ATOM   1350  HB1 GLN P  88     -29.963 -88.093 116.779  0.00 97.00      PROA   
ATOM   1351  HB2 GLN P  88     -31.435 -88.279 115.754  0.00 97.00      PROA   
ATOM   1352  CG  GLN P  88     -30.120 -86.646 115.169  0.00 97.00      PROA   
ATOM   1353  HG1 GLN P  88     -30.490 -86.581 114.125  0.00 97.00      PROA   
ATOM   1354  HG2 GLN P  88     -29.033 -86.417 115.163  0.00 97.00      PROA   
ATOM   1355  CD  GLN P  88     -30.890 -85.595 115.983  0.00 97.00      PROA   
ATOM   1356  OE1 GLN P  88     -32.123 -85.622 116.053  0.00 97.00      PROA   
ATOM   1357  NE2 GLN P  88     -30.149 -84.612 116.567  0.00 97.00      PROA   
ATOM   1358 HE21 GLN P  88     -30.623 -83.812 116.931  0.00 97.00      PROA   
ATOM   1359 HE22 GLN P  88     -29.155 -84.614 116.474  0.00 97.00      PROA   
ATOM   1360  C   GLN P  88     -29.942 -90.541 115.505  0.00 97.00      PROA   
ATOM   1361  O   GLN P  88     -31.082 -90.991 115.474  0.00 97.00      PROA   
ATOM   1362  N   VAL P  89     -28.916 -91.257 116.018  0.00 97.00      PROA   
ATOM   1363  HN  VAL P  89     -27.993 -90.883 116.010  0.00 97.00      PROA   
ATOM   1364  CA  VAL P  89     -29.036 -92.642 116.442  0.00 97.00      PROA   
ATOM   1365  HA  VAL P  89     -30.062 -92.970 116.346  0.00 97.00      PROA   
ATOM   1366  CB  VAL P  89     -28.158 -93.551 115.584  0.00 97.00      PROA   
ATOM   1367  HB  VAL P  89     -27.099 -93.203 115.629  0.00 97.00      PROA   
ATOM   1368  CG1 VAL P  89     -28.213 -95.016 116.054  0.00 97.00      PROA   
ATOM   1369 HG11 VAL P  89     -29.262 -95.374 116.102  0.00 97.00      PROA   
ATOM   1370 HG12 VAL P  89     -27.734 -95.149 117.043  0.00 97.00      PROA   
ATOM   1371 HG13 VAL P  89     -27.662 -95.644 115.326  0.00 97.00      PROA   
ATOM   1372  CG2 VAL P  89     -28.629 -93.460 114.117  0.00 97.00      PROA   
ATOM   1373 HG21 VAL P  89     -28.408 -92.461 113.689  0.00 97.00      PROA   
ATOM   1374 HG22 VAL P  89     -29.721 -93.643 114.047  0.00 97.00      PROA   
ATOM   1375 HG23 VAL P  89     -28.107 -94.220 113.499  0.00 97.00      PROA   
ATOM   1376  C   VAL P  89     -28.657 -92.760 117.906  0.00 97.00      PROA   
ATOM   1377  O   VAL P  89     -27.685 -92.152 118.353  0.00 97.00      PROA   
ATOM   1378  N   SER P  90     -29.436 -93.558 118.689  0.00 97.00      PROA   
ATOM   1379  HN  SER P  90     -30.262 -93.957 118.296  0.00 97.00      PROA   
ATOM   1380  CA  SER P  90     -29.244 -93.776 120.123  0.00 97.00      PROA   
ATOM   1381  HA  SER P  90     -29.373 -92.819 120.610  0.00 97.00      PROA   
ATOM   1382  CB  SER P  90     -30.279 -94.766 120.720  0.00 97.00      PROA   
ATOM   1383  HB1 SER P  90     -30.096 -94.903 121.809  0.00 97.00      PROA   
ATOM   1384  HB2 SER P  90     -30.207 -95.760 120.234  0.00 97.00      PROA   
ATOM   1385  OG  SER P  90     -31.604 -94.267 120.601  0.00 97.00      PROA   
ATOM   1386  HG1 SER P  90     -31.764 -94.066 119.672  0.00 97.00      PROA   
ATOM   1387  C   SER P  90     -27.878 -94.309 120.530  0.00 97.00      PROA   
ATOM   1388  O   SER P  90     -27.285 -93.807 121.483  0.00 97.00      PROA   
ATOM   1389  N   SER P  91     -27.336 -95.327 119.820  0.00 97.00      PROA   
ATOM   1390  HN  SER P  91     -27.821 -95.740 119.056  0.00 97.00      PROA   
ATOM   1391  CA  SER P  91     -25.992 -95.815 120.080  0.00 97.00      PROA   
ATOM   1392  HA  SER P  91     -25.351 -94.943 120.076  0.00 97.00      PROA   
ATOM   1393  CB  SER P  91     -25.801 -96.543 121.441  0.00 97.00      PROA   
ATOM   1394  HB1 SER P  91     -25.053 -97.361 121.400  0.00 97.00      PROA   
ATOM   1395  HB2 SER P  91     -26.764 -96.987 121.773  0.00 97.00      PROA   
ATOM   1396  OG  SER P  91     -25.344 -95.614 122.418  0.00 97.00      PROA   
ATOM   1397  HG1 SER P  91     -26.019 -94.928 122.469  0.00 97.00      PROA   
ATOM   1398  C   SER P  91     -25.485 -96.652 118.936  0.00 97.00      PROA   
ATOM   1399  O   SER P  91     -26.243 -97.092 118.077  0.00 97.00      PROA   
ATOM   1400  N   ARG P  92     -24.146 -96.858 118.885  0.00 97.00      PROA   
ATOM   1401  HN  ARG P  92     -23.554 -96.488 119.598  0.00 97.00      PROA   
ATOM   1402  CA  ARG P  92     -23.475 -97.523 117.781  0.00 97.00      PROA   
ATOM   1403  HA  ARG P  92     -23.971 -97.251 116.857  0.00 97.00      PROA   
ATOM   1404  CB  ARG P  92     -21.983 -97.085 117.713  0.00 97.00      PROA   
ATOM   1405  HB1 ARG P  92     -21.586 -97.368 116.714  0.00 97.00      PROA   
ATOM   1406  HB2 ARG P  92     -21.390 -97.629 118.482  0.00 97.00      PROA   
ATOM   1407  CG  ARG P  92     -21.755 -95.574 117.954  0.00 97.00      PROA   
ATOM   1408  HG1 ARG P  92     -21.965 -95.344 119.022  0.00 97.00      PROA   
ATOM   1409  HG2 ARG P  92     -22.476 -94.982 117.347  0.00 97.00      PROA   
ATOM   1410  CD  ARG P  92     -20.317 -95.099 117.675  0.00 97.00      PROA   
ATOM   1411  HD1 ARG P  92     -19.575 -95.854 118.006  0.00 97.00      PROA   
ATOM   1412  HD2 ARG P  92     -20.102 -94.144 118.206  0.00 97.00      PROA   
ATOM   1413  NE  ARG P  92     -20.167 -94.903 116.198  0.00 97.00      PROA   
ATOM   1414  HE  ARG P  92     -19.976 -95.683 115.610  0.00 97.00      PROA   
ATOM   1415  CZ  ARG P  92     -20.579 -93.787 115.570  0.00 97.00      PROA   
ATOM   1416  NH1 ARG P  92     -20.901 -92.645 116.197  0.00 97.00      PROA   
ATOM   1417 HH11 ARG P  92     -20.438 -92.428 117.052  0.00 97.00      PROA   
ATOM   1418 HH12 ARG P  92     -21.169 -91.900 115.589  0.00 97.00      PROA   
ATOM   1419  NH2 ARG P  92     -20.603 -93.739 114.225  0.00 97.00      PROA   
ATOM   1420 HH21 ARG P  92     -20.149 -94.454 113.707  0.00 97.00      PROA   
ATOM   1421 HH22 ARG P  92     -20.666 -92.827 113.825  0.00 97.00      PROA   
ATOM   1422  C   ARG P  92     -23.540 -99.040 117.934  0.00 97.00      PROA   
ATOM   1423  O   ARG P  92     -23.377 -99.786 116.969  0.00 97.00      PROA   
ATOM   1424  N   VAL P  93     -23.810 -99.528 119.164  0.00 97.00      PROA   
ATOM   1425  HN  VAL P  93     -23.987 -98.913 119.925  0.00 97.00      PROA   
ATOM   1426  CA  VAL P  93     -23.916-100.931 119.488  0.00 97.00      PROA   
ATOM   1427  HA  VAL P  93     -24.269-101.462 118.617  0.00 97.00      PROA   
ATOM   1428  CB  VAL P  93     -22.633-101.590 120.022  0.00 97.00      PROA   
ATOM   1429  HB  VAL P  93     -22.872-102.627 120.359  0.00 97.00      PROA   
ATOM   1430  CG1 VAL P  93     -21.585-101.703 118.894  0.00 97.00      PROA   
ATOM   1431 HG11 VAL P  93     -21.259-100.694 118.566  0.00 97.00      PROA   
ATOM   1432 HG12 VAL P  93     -22.002-102.236 118.017  0.00 97.00      PROA   
ATOM   1433 HG13 VAL P  93     -20.689-102.252 119.255  0.00 97.00      PROA   
ATOM   1434  CG2 VAL P  93     -22.047-100.819 121.227  0.00 97.00      PROA   
ATOM   1435 HG21 VAL P  93     -22.758-100.793 122.077  0.00 97.00      PROA   
ATOM   1436 HG22 VAL P  93     -21.792 -99.776 120.943  0.00 97.00      PROA   
ATOM   1437 HG23 VAL P  93     -21.117-101.316 121.577  0.00 97.00      PROA   
ATOM   1438  C   VAL P  93     -25.001-101.018 120.528  0.00 97.00      PROA   
ATOM   1439  O   VAL P  93     -25.144-100.125 121.360  0.00 97.00      PROA   
ATOM   1440  N   LEU P  94     -25.808-102.103 120.465  0.00 97.00      PROA   
ATOM   1441  HN  LEU P  94     -25.698-102.781 119.745  0.00 97.00      PROA   
ATOM   1442  CA  LEU P  94     -26.846-102.423 121.415  0.00 97.00      PROA   
ATOM   1443  HA  LEU P  94     -26.563-102.067 122.398  0.00 97.00      PROA   
ATOM   1444  CB  LEU P  94     -28.268-101.904 121.050  0.00 97.00      PROA   
ATOM   1445  HB1 LEU P  94     -28.945-102.202 121.884  0.00 97.00      PROA   
ATOM   1446  HB2 LEU P  94     -28.642-102.391 120.124  0.00 97.00      PROA   
ATOM   1447  CG  LEU P  94     -28.425-100.370 120.891  0.00 97.00      PROA   
ATOM   1448  HG  LEU P  94     -27.703 -99.877 121.583  0.00 97.00      PROA   
ATOM   1449  CD1 LEU P  94     -28.158 -99.872 119.457  0.00 97.00      PROA   
ATOM   1450 HD11 LEU P  94     -28.914-100.295 118.761  0.00 97.00      PROA   
ATOM   1451 HD12 LEU P  94     -27.151-100.163 119.102  0.00 97.00      PROA   
ATOM   1452 HD13 LEU P  94     -28.227 -98.764 119.424  0.00 97.00      PROA   
ATOM   1453  CD2 LEU P  94     -29.834 -99.938 121.341  0.00 97.00      PROA   
ATOM   1454 HD21 LEU P  94     -29.986-100.193 122.410  0.00 97.00      PROA   
ATOM   1455 HD22 LEU P  94     -30.606-100.469 120.746  0.00 97.00      PROA   
ATOM   1456 HD23 LEU P  94     -29.970 -98.844 121.217  0.00 97.00      PROA   
ATOM   1457  C   LEU P  94     -26.893-103.935 121.442  0.00 97.00      PROA   
ATOM   1458  O   LEU P  94     -26.329-104.601 120.577  0.00 97.00      PROA   
ATOM   1459  N   THR P  95     -27.569-104.514 122.458  0.00 97.00      PROA   
ATOM   1460  HN  THR P  95     -27.908-103.954 123.215  0.00 97.00      PROA   
ATOM   1461  CA  THR P  95     -27.867-105.930 122.590  0.00 97.00      PROA   
ATOM   1462  HA  THR P  95     -27.214-106.487 121.936  0.00 97.00      PROA   
ATOM   1463  CB  THR P  95     -27.718-106.464 124.021  0.00 97.00      PROA   
ATOM   1464  HB  THR P  95     -28.664-106.363 124.603  0.00 97.00      PROA   
ATOM   1465  OG1 THR P  95     -26.732-105.740 124.740  0.00 97.00      PROA   
ATOM   1466  HG1 THR P  95     -27.143-104.885 124.912  0.00 97.00      PROA   
ATOM   1467  CG2 THR P  95     -27.268-107.931 124.003  0.00 97.00      PROA   
ATOM   1468 HG21 THR P  95     -26.277-108.017 123.511  0.00 97.00      PROA   
ATOM   1469 HG22 THR P  95     -27.995-108.569 123.465  0.00 97.00      PROA   
ATOM   1470 HG23 THR P  95     -27.173-108.303 125.045  0.00 97.00      PROA   
ATOM   1471  C   THR P  95     -29.306-106.108 122.139  0.00 97.00      PROA   
ATOM   1472  O   THR P  95     -30.070-105.154 122.047  0.00 97.00      PROA   
ATOM   1473  N   GLU P  96     -29.726-107.353 121.828  0.00 97.00      PROA   
ATOM   1474  HN  GLU P  96     -29.075-108.110 121.791  0.00 97.00      PROA   
ATOM   1475  CA  GLU P  96     -31.106-107.690 121.538  0.00 97.00      PROA   
ATOM   1476  HA  GLU P  96     -31.408-107.048 120.725  0.00 97.00      PROA   
ATOM   1477  CB  GLU P  96     -31.260-109.168 121.083  0.00 97.00      PROA   
ATOM   1478  HB1 GLU P  96     -30.546-109.356 120.249  0.00 97.00      PROA   
ATOM   1479  HB2 GLU P  96     -32.287-109.311 120.681  0.00 97.00      PROA   
ATOM   1480  CG  GLU P  96     -30.999-110.179 122.217  0.00 97.00      PROA   
ATOM   1481  HG1 GLU P  96     -31.600-109.930 123.113  0.00 97.00      PROA   
ATOM   1482  HG2 GLU P  96     -29.929-110.137 122.507  0.00 97.00      PROA   
ATOM   1483  CD  GLU P  96     -31.344-111.621 121.864  0.00 97.00      PROA   
ATOM   1484  OE1 GLU P  96     -32.182-111.881 120.963  0.00 97.00      PROA   
ATOM   1485  OE2 GLU P  96     -30.754-112.497 122.543  0.00 97.00      PROA   
ATOM   1486  C   GLU P  96     -32.027-107.405 122.725  0.00 97.00      PROA   
ATOM   1487  O   GLU P  96     -31.635-107.492 123.887  0.00 97.00      PROA   
ATOM   1488  N   GLY P  97     -33.290-107.020 122.446  0.00 97.00      PROA   
ATOM   1489  HN  GLY P  97     -33.577-106.940 121.491  0.00 97.00      PROA   
ATOM   1490  CA  GLY P  97     -34.281-106.714 123.463  0.00 97.00      PROA   
ATOM   1491  HA1 GLY P  97     -34.077-107.291 124.354  0.00 97.00      PROA   
ATOM   1492  HA2 GLY P  97     -35.249-106.943 123.046  0.00 97.00      PROA   
ATOM   1493  C   GLY P  97     -34.293-105.263 123.853  0.00 97.00      PROA   
ATOM   1494  O   GLY P  97     -35.326-104.750 124.277  0.00 97.00      PROA   
ATOM   1495  N   GLU P  98     -33.142-104.563 123.730  0.00 97.00      PROA   
ATOM   1496  HN  GLU P  98     -32.302-105.029 123.461  0.00 97.00      PROA   
ATOM   1497  CA  GLU P  98     -32.994-103.149 124.007  0.00 97.00      PROA   
ATOM   1498  HA  GLU P  98     -33.278-103.021 125.038  0.00 97.00      PROA   
ATOM   1499  CB  GLU P  98     -31.512-102.703 123.899  0.00 97.00      PROA   
ATOM   1500  HB1 GLU P  98     -31.457-101.595 123.990  0.00 97.00      PROA   
ATOM   1501  HB2 GLU P  98     -31.117-102.979 122.898  0.00 97.00      PROA   
ATOM   1502  CG  GLU P  98     -30.617-103.309 125.003  0.00 97.00      PROA   
ATOM   1503  HG1 GLU P  98     -30.582-104.417 124.914  0.00 97.00      PROA   
ATOM   1504  HG2 GLU P  98     -31.023-103.049 126.003  0.00 97.00      PROA   
ATOM   1505  CD  GLU P  98     -29.196-102.755 124.930  0.00 97.00      PROA   
ATOM   1506  OE1 GLU P  98     -28.250-103.574 124.947  0.00 97.00      PROA   
ATOM   1507  OE2 GLU P  98     -29.026-101.510 124.882  0.00 97.00      PROA   
ATOM   1508  C   GLU P  98     -33.851-102.244 123.119  0.00 97.00      PROA   
ATOM   1509  O   GLU P  98     -33.939-102.487 121.920  0.00 97.00      PROA   
ATOM   1510  N   PRO P  99     -34.491-101.188 123.613  0.00 97.00      PROA   
ATOM   1511  CD  PRO P  99     -34.850-101.032 125.023  0.00 97.00      PROA   
ATOM   1512  HD1 PRO P  99     -33.971-100.615 125.560  0.00 97.00      PROA   
ATOM   1513  HD2 PRO P  99     -35.162-101.998 125.479  0.00 97.00      PROA   
ATOM   1514  CA  PRO P  99     -35.020-100.099 122.798  0.00 97.00      PROA   
ATOM   1515  HA  PRO P  99     -35.770-100.529 122.153  0.00 97.00      PROA   
ATOM   1516  CB  PRO P  99     -35.631 -99.129 123.823  0.00 97.00      PROA   
ATOM   1517  HB1 PRO P  99     -36.505 -98.586 123.412  0.00 97.00      PROA   
ATOM   1518  HB2 PRO P  99     -34.873 -98.396 124.178  0.00 97.00      PROA   
ATOM   1519  CG  PRO P  99     -36.007-100.035 125.001  0.00 97.00      PROA   
ATOM   1520  HG1 PRO P  99     -36.116 -99.486 125.956  0.00 97.00      PROA   
ATOM   1521  HG2 PRO P  99     -36.951-100.577 124.768  0.00 97.00      PROA   
ATOM   1522  C   PRO P  99     -33.989 -99.401 121.919  0.00 97.00      PROA   
ATOM   1523  O   PRO P  99     -32.915 -99.064 122.411  0.00 97.00      PROA   
ATOM   1524  N   LEU P 100     -34.302 -99.140 120.631  0.00 97.00      PROA   
ATOM   1525  HN  LEU P 100     -35.168 -99.463 120.252  0.00 97.00      PROA   
ATOM   1526  CA  LEU P 100     -33.436 -98.359 119.766  0.00 97.00      PROA   
ATOM   1527  HA  LEU P 100     -32.657 -97.891 120.352  0.00 97.00      PROA   
ATOM   1528  CB  LEU P 100     -32.755 -99.246 118.689  0.00 97.00      PROA   
ATOM   1529  HB1 LEU P 100     -33.524 -99.896 118.222  0.00 97.00      PROA   
ATOM   1530  HB2 LEU P 100     -32.046 -99.920 119.217  0.00 97.00      PROA   
ATOM   1531  CG  LEU P 100     -31.986 -98.526 117.552  0.00 97.00      PROA   
ATOM   1532  HG  LEU P 100     -32.717 -97.944 116.944  0.00 97.00      PROA   
ATOM   1533  CD1 LEU P 100     -30.923 -97.544 118.073  0.00 97.00      PROA   
ATOM   1534 HD11 LEU P 100     -30.238 -98.063 118.774  0.00 97.00      PROA   
ATOM   1535 HD12 LEU P 100     -31.399 -96.695 118.602  0.00 97.00      PROA   
ATOM   1536 HD13 LEU P 100     -30.326 -97.141 117.229  0.00 97.00      PROA   
ATOM   1537  CD2 LEU P 100     -31.330 -99.557 116.614  0.00 97.00      PROA   
ATOM   1538 HD21 LEU P 100     -32.086-100.272 116.230  0.00 97.00      PROA   
ATOM   1539 HD22 LEU P 100     -30.550-100.127 117.162  0.00 97.00      PROA   
ATOM   1540 HD23 LEU P 100     -30.852 -99.046 115.752  0.00 97.00      PROA   
ATOM   1541  C   LEU P 100     -34.233 -97.241 119.139  0.00 97.00      PROA   
ATOM   1542  O   LEU P 100     -35.123 -97.477 118.332  0.00 97.00      PROA   
ATOM   1543  N   ALA P 101     -33.913 -95.971 119.481  0.00 97.00      PROA   
ATOM   1544  HN  ALA P 101     -33.212 -95.778 120.165  0.00 97.00      PROA   
ATOM   1545  CA  ALA P 101     -34.589 -94.811 118.940  0.00 97.00      PROA   
ATOM   1546  HA  ALA P 101     -35.512 -95.117 118.469  0.00 97.00      PROA   
ATOM   1547  CB  ALA P 101     -34.966 -93.814 120.052  0.00 97.00      PROA   
ATOM   1548  HB1 ALA P 101     -34.066 -93.435 120.578  0.00 97.00      PROA   
ATOM   1549  HB2 ALA P 101     -35.609 -94.325 120.803  0.00 97.00      PROA   
ATOM   1550  HB3 ALA P 101     -35.534 -92.954 119.643  0.00 97.00      PROA   
ATOM   1551  C   ALA P 101     -33.741 -94.135 117.875  0.00 97.00      PROA   
ATOM   1552  O   ALA P 101     -32.541 -93.921 118.027  0.00 97.00      PROA   
ATOM   1553  N   LEU P 102     -34.382 -93.811 116.730  0.00 97.00      PROA   
ATOM   1554  HN  LEU P 102     -35.334 -94.083 116.604  0.00 97.00      PROA   
ATOM   1555  CA  LEU P 102     -33.781 -93.186 115.573  0.00 97.00      PROA   
ATOM   1556  HA  LEU P 102     -32.750 -92.934 115.780  0.00 97.00      PROA   
ATOM   1557  CB  LEU P 102     -33.884 -94.098 114.320  0.00 97.00      PROA   
ATOM   1558  HB1 LEU P 102     -33.320 -93.642 113.478  0.00 97.00      PROA   
ATOM   1559  HB2 LEU P 102     -34.953 -94.172 114.017  0.00 97.00      PROA   
ATOM   1560  CG  LEU P 102     -33.392 -95.553 114.509  0.00 97.00      PROA   
ATOM   1561  HG  LEU P 102     -33.938 -96.013 115.367  0.00 97.00      PROA   
ATOM   1562  CD1 LEU P 102     -33.727 -96.393 113.266  0.00 97.00      PROA   
ATOM   1563 HD11 LEU P 102     -33.177 -95.999 112.385  0.00 97.00      PROA   
ATOM   1564 HD12 LEU P 102     -34.816 -96.359 113.051  0.00 97.00      PROA   
ATOM   1565 HD13 LEU P 102     -33.428 -97.449 113.433  0.00 97.00      PROA   
ATOM   1566  CD2 LEU P 102     -31.885 -95.622 114.801  0.00 97.00      PROA   
ATOM   1567 HD21 LEU P 102     -31.635 -95.037 115.709  0.00 97.00      PROA   
ATOM   1568 HD22 LEU P 102     -31.316 -95.212 113.941  0.00 97.00      PROA   
ATOM   1569 HD23 LEU P 102     -31.571 -96.676 114.959  0.00 97.00      PROA   
ATOM   1570  C   LEU P 102     -34.544 -91.916 115.261  0.00 97.00      PROA   
ATOM   1571  O   LEU P 102     -35.770 -91.903 115.289  0.00 97.00      PROA   
ATOM   1572  N   ARG P 103     -33.847 -90.802 114.938  0.00 97.00      PROA   
ATOM   1573  HN  ARG P 103     -32.852 -90.772 115.027  0.00 97.00      PROA   
ATOM   1574  CA  ARG P 103     -34.513 -89.627 114.415  0.00 97.00      PROA   
ATOM   1575  HA  ARG P 103     -35.503 -89.898 114.084  0.00 97.00      PROA   
ATOM   1576  CB  ARG P 103     -34.689 -88.502 115.470  0.00 97.00      PROA   
ATOM   1577  HB1 ARG P 103     -33.694 -88.173 115.840  0.00 97.00      PROA   
ATOM   1578  HB2 ARG P 103     -35.250 -88.916 116.337  0.00 97.00      PROA   
ATOM   1579  CG  ARG P 103     -35.447 -87.296 114.897  0.00 97.00      PROA   
ATOM   1580  HG1 ARG P 103     -36.452 -87.637 114.556  0.00 97.00      PROA   
ATOM   1581  HG2 ARG P 103     -34.885 -86.923 114.013  0.00 97.00      PROA   
ATOM   1582  CD  ARG P 103     -35.597 -86.086 115.811  0.00 97.00      PROA   
ATOM   1583  HD1 ARG P 103     -34.596 -85.695 116.094  0.00 97.00      PROA   
ATOM   1584  HD2 ARG P 103     -36.189 -86.307 116.723  0.00 97.00      PROA   
ATOM   1585  NE  ARG P 103     -36.346 -85.100 114.969  0.00 97.00      PROA   
ATOM   1586  HE  ARG P 103     -36.961 -85.434 114.258  0.00 97.00      PROA   
ATOM   1587  CZ  ARG P 103     -36.054 -83.797 114.881  0.00 97.00      PROA   
ATOM   1588  NH1 ARG P 103     -35.111 -83.174 115.593  0.00 97.00      PROA   
ATOM   1589 HH11 ARG P 103     -34.427 -83.689 116.093  0.00 97.00      PROA   
ATOM   1590 HH12 ARG P 103     -35.003 -82.201 115.372  0.00 97.00      PROA   
ATOM   1591  NH2 ARG P 103     -36.705 -83.042 113.982  0.00 97.00      PROA   
ATOM   1592 HH21 ARG P 103     -37.378 -83.466 113.378  0.00 97.00      PROA   
ATOM   1593 HH22 ARG P 103     -36.351 -82.119 113.841  0.00 97.00      PROA   
ATOM   1594  C   ARG P 103     -33.811 -89.064 113.195  0.00 97.00      PROA   
ATOM   1595  O   ARG P 103     -32.697 -88.566 113.265  0.00 97.00      PROA   
ATOM   1596  N   CYS P 104     -34.497 -89.052 112.031  0.00 97.00      PROA   
ATOM   1597  HN  CYS P 104     -35.361 -89.550 111.959  0.00 97.00      PROA   
ATOM   1598  CA  CYS P 104     -34.143 -88.230 110.887  0.00 97.00      PROA   
ATOM   1599  HA  CYS P 104     -33.090 -88.379 110.691  0.00 97.00      PROA   
ATOM   1600  CB  CYS P 104     -34.968 -88.641 109.642  0.00 97.00      PROA   
ATOM   1601  HB1 CYS P 104     -36.012 -88.271 109.733  0.00 97.00      PROA   
ATOM   1602  HB2 CYS P 104     -35.029 -89.753 109.633  0.00 97.00      PROA   
ATOM   1603  SG  CYS P 104     -34.229 -88.107 108.069  0.00 97.00      PROA   
ATOM   1604  C   CYS P 104     -34.376 -86.757 111.200  0.00 97.00      PROA   
ATOM   1605  O   CYS P 104     -35.426 -86.391 111.717  0.00 97.00      PROA   
ATOM   1606  N   HSD P 105     -33.391 -85.877 110.925  0.00 97.00      PROA   
ATOM   1607  HN  HSD P 105     -32.539 -86.177 110.501  0.00 97.00      PROA   
ATOM   1608  CA  HSD P 105     -33.370 -84.534 111.471  0.00 97.00      PROA   
ATOM   1609  HA  HSD P 105     -34.380 -84.168 111.605  0.00 97.00      PROA   
ATOM   1610  CB  HSD P 105     -32.671 -84.573 112.854  0.00 97.00      PROA   
ATOM   1611  HB1 HSD P 105     -31.915 -85.388 112.798  0.00 97.00      PROA   
ATOM   1612  HB2 HSD P 105     -33.410 -84.880 113.626  0.00 97.00      PROA   
ATOM   1613  ND1 HSD P 105     -32.485 -82.210 113.818  0.00 97.00      PROA   
ATOM   1614  HD1 HSD P 105     -33.398 -81.861 113.591  0.00 97.00      PROA   
ATOM   1615  CG  HSD P 105     -31.916 -83.374 113.348  0.00 97.00      PROA   
ATOM   1616  CE1 HSD P 105     -31.508 -81.528 114.463  0.00 97.00      PROA   
ATOM   1617  HE1 HSD P 105     -31.679 -80.565 114.944  0.00 97.00      PROA   
ATOM   1618  NE2 HSD P 105     -30.354 -82.163 114.432  0.00 97.00      PROA   
ATOM   1619  CD2 HSD P 105     -30.612 -83.322 113.724  0.00 97.00      PROA   
ATOM   1620  HD2 HSD P 105     -29.832 -84.058 113.581  0.00 97.00      PROA   
ATOM   1621  C   HSD P 105     -32.709 -83.602 110.485  0.00 97.00      PROA   
ATOM   1622  O   HSD P 105     -31.860 -84.014 109.700  0.00 97.00      PROA   
ATOM   1623  N   ALA P 106     -33.132 -82.317 110.461  0.00 97.00      PROA   
ATOM   1624  HN  ALA P 106     -33.743 -81.947 111.164  0.00 97.00      PROA   
ATOM   1625  CA  ALA P 106     -32.873 -81.416 109.362  0.00 97.00      PROA   
ATOM   1626  HA  ALA P 106     -32.308 -81.920 108.595  0.00 97.00      PROA   
ATOM   1627  CB  ALA P 106     -34.209 -80.922 108.774  0.00 97.00      PROA   
ATOM   1628  HB1 ALA P 106     -34.839 -80.485 109.578  0.00 97.00      PROA   
ATOM   1629  HB2 ALA P 106     -34.770 -81.783 108.348  0.00 97.00      PROA   
ATOM   1630  HB3 ALA P 106     -34.059 -80.171 107.973  0.00 97.00      PROA   
ATOM   1631  C   ALA P 106     -32.038 -80.252 109.825  0.00 97.00      PROA   
ATOM   1632  O   ALA P 106     -32.075 -79.868 110.990  0.00 97.00      PROA   
ATOM   1633  N   TRP P 107     -31.206 -79.680 108.917  0.00 97.00      PROA   
ATOM   1634  HN  TRP P 107     -31.112 -80.065 108.000  0.00 97.00      PROA   
ATOM   1635  CA  TRP P 107     -30.336 -78.567 109.254  0.00 97.00      PROA   
ATOM   1636  HA  TRP P 107     -29.782 -78.915 110.114  0.00 97.00      PROA   
ATOM   1637  CB  TRP P 107     -29.236 -78.281 108.184  0.00 97.00      PROA   
ATOM   1638  HB1 TRP P 107     -29.738 -78.194 107.194  0.00 97.00      PROA   
ATOM   1639  HB2 TRP P 107     -28.566 -79.166 108.142  0.00 97.00      PROA   
ATOM   1640  CG  TRP P 107     -28.405 -77.054 108.426  0.00 97.00      PROA   
ATOM   1641  CD1 TRP P 107     -28.287 -75.976 107.590  0.00 97.00      PROA   
ATOM   1642  HD1 TRP P 107     -28.608 -75.970 106.557  0.00 97.00      PROA   
ATOM   1643  NE1 TRP P 107     -27.732 -74.923 108.274  0.00 97.00      PROA   
ATOM   1644  HE1 TRP P 107     -27.426 -74.078 107.894  0.00 97.00      PROA   
ATOM   1645  CE2 TRP P 107     -27.486 -75.293 109.563  0.00 97.00      PROA   
ATOM   1646  CD2 TRP P 107     -27.849 -76.651 109.691  0.00 97.00      PROA   
ATOM   1647  CE3 TRP P 107     -27.661 -77.297 110.915  0.00 97.00      PROA   
ATOM   1648  HE3 TRP P 107     -27.885 -78.346 111.041  0.00 97.00      PROA   
ATOM   1649  CZ3 TRP P 107     -27.210 -76.552 112.008  0.00 97.00      PROA   
ATOM   1650  HZ3 TRP P 107     -27.094 -77.026 112.973  0.00 97.00      PROA   
ATOM   1651  CZ2 TRP P 107     -27.037 -74.551 110.649  0.00 97.00      PROA   
ATOM   1652  HZ2 TRP P 107     -26.812 -73.499 110.563  0.00 97.00      PROA   
ATOM   1653  CH2 TRP P 107     -26.925 -75.197 111.880  0.00 97.00      PROA   
ATOM   1654  HH2 TRP P 107     -26.606 -74.642 112.753  0.00 97.00      PROA   
ATOM   1655  C   TRP P 107     -31.074 -77.317 109.740  0.00 97.00      PROA   
ATOM   1656  O   TRP P 107     -31.757 -76.612 108.995  0.00 97.00      PROA   
ATOM   1657  N   LYS P 108     -30.927 -77.066 111.065  0.00 97.00      PROA   
ATOM   1658  HN  LYS P 108     -30.309 -77.652 111.582  0.00 97.00      PROA   
ATOM   1659  CA  LYS P 108     -31.583 -76.048 111.856  0.00 97.00      PROA   
ATOM   1660  HA  LYS P 108     -31.259 -76.239 112.866  0.00 97.00      PROA   
ATOM   1661  CB  LYS P 108     -31.113 -74.628 111.427  0.00 97.00      PROA   
ATOM   1662  HB1 LYS P 108     -31.590 -74.349 110.466  0.00 97.00      PROA   
ATOM   1663  HB2 LYS P 108     -30.016 -74.706 111.231  0.00 97.00      PROA   
ATOM   1664  CG  LYS P 108     -31.297 -73.509 112.473  0.00 97.00      PROA   
ATOM   1665  HG1 LYS P 108     -32.383 -73.332 112.627  0.00 97.00      PROA   
ATOM   1666  HG2 LYS P 108     -30.858 -72.574 112.057  0.00 97.00      PROA   
ATOM   1667  CD  LYS P 108     -30.638 -73.854 113.828  0.00 97.00      PROA   
ATOM   1668  HD1 LYS P 108     -29.632 -74.296 113.641  0.00 97.00      PROA   
ATOM   1669  HD2 LYS P 108     -31.262 -74.643 114.305  0.00 97.00      PROA   
ATOM   1670  CE  LYS P 108     -30.505 -72.715 114.856  0.00 97.00      PROA   
ATOM   1671  HE1 LYS P 108     -30.225 -73.139 115.848  0.00 97.00      PROA   
ATOM   1672  HE2 LYS P 108     -31.455 -72.157 114.978  0.00 97.00      PROA   
ATOM   1673  NZ  LYS P 108     -29.427 -71.764 114.488  0.00 97.00      PROA   
ATOM   1674  HZ1 LYS P 108     -28.579 -72.286 114.196  0.00 97.00      PROA   
ATOM   1675  HZ2 LYS P 108     -29.120 -71.243 115.329  0.00 97.00      PROA   
ATOM   1676  HZ3 LYS P 108     -29.725 -71.100 113.744  0.00 97.00      PROA   
ATOM   1677  C   LYS P 108     -33.094 -76.265 111.837  0.00 97.00      PROA   
ATOM   1678  O   LYS P 108     -33.874 -75.329 111.695  0.00 97.00      PROA   
ATOM   1679  N   ASP P 109     -33.497 -77.552 112.008  0.00 97.00      PROA   
ATOM   1680  HN  ASP P 109     -32.786 -78.229 112.183  0.00 97.00      PROA   
ATOM   1681  CA  ASP P 109     -34.794 -78.196 111.842  0.00 97.00      PROA   
ATOM   1682  HA  ASP P 109     -34.533 -79.020 111.200  0.00 97.00      PROA   
ATOM   1683  CB  ASP P 109     -35.335 -78.780 113.176  0.00 97.00      PROA   
ATOM   1684  HB1 ASP P 109     -36.432 -78.656 113.288  0.00 97.00      PROA   
ATOM   1685  HB2 ASP P 109     -34.847 -78.244 114.021  0.00 97.00      PROA   
ATOM   1686  CG  ASP P 109     -35.047 -80.267 113.348  0.00 97.00      PROA   
ATOM   1687  OD1 ASP P 109     -34.781 -80.999 112.364  0.00 97.00      PROA   
ATOM   1688  OD2 ASP P 109     -35.211 -80.706 114.511  0.00 97.00      PROA   
ATOM   1689  C   ASP P 109     -35.908 -77.510 111.069  0.00 97.00      PROA   
ATOM   1690  O   ASP P 109     -36.558 -76.577 111.537  0.00 97.00      PROA   
ATOM   1691  N   LYS P 110     -36.163 -78.026 109.844  0.00 97.00      PROA   
ATOM   1692  HN  LYS P 110     -35.677 -78.843 109.546  0.00 97.00      PROA   
ATOM   1693  CA  LYS P 110     -37.178 -77.550 108.933  0.00 97.00      PROA   
ATOM   1694  HA  LYS P 110     -37.789 -76.806 109.425  0.00 97.00      PROA   
ATOM   1695  CB  LYS P 110     -36.564 -76.986 107.620  0.00 97.00      PROA   
ATOM   1696  HB1 LYS P 110     -37.371 -76.539 107.000  0.00 97.00      PROA   
ATOM   1697  HB2 LYS P 110     -36.111 -77.820 107.038  0.00 97.00      PROA   
ATOM   1698  CG  LYS P 110     -35.454 -75.932 107.840  0.00 97.00      PROA   
ATOM   1699  HG1 LYS P 110     -35.100 -75.583 106.844  0.00 97.00      PROA   
ATOM   1700  HG2 LYS P 110     -34.587 -76.422 108.338  0.00 97.00      PROA   
ATOM   1701  CD  LYS P 110     -35.900 -74.727 108.693  0.00 97.00      PROA   
ATOM   1702  HD1 LYS P 110     -36.337 -75.103 109.639  0.00 97.00      PROA   
ATOM   1703  HD2 LYS P 110     -36.708 -74.169 108.174  0.00 97.00      PROA   
ATOM   1704  CE  LYS P 110     -34.765 -73.779 109.106  0.00 97.00      PROA   
ATOM   1705  HE1 LYS P 110     -33.950 -74.337 109.606  0.00 97.00      PROA   
ATOM   1706  HE2 LYS P 110     -35.144 -72.989 109.790  0.00 97.00      PROA   
ATOM   1707  NZ  LYS P 110     -34.160 -73.133 107.928  0.00 97.00      PROA   
ATOM   1708  HZ1 LYS P 110     -34.908 -72.724 107.334  0.00 97.00      PROA   
ATOM   1709  HZ2 LYS P 110     -33.643 -73.863 107.397  0.00 97.00      PROA   
ATOM   1710  HZ3 LYS P 110     -33.499 -72.391 108.235  0.00 97.00      PROA   
ATOM   1711  C   LYS P 110     -38.041 -78.756 108.638  0.00 97.00      PROA   
ATOM   1712  O   LYS P 110     -37.524 -79.864 108.522  0.00 97.00      PROA   
ATOM   1713  N   LEU P 111     -39.384 -78.575 108.556  0.00 97.00      PROA   
ATOM   1714  HN  LEU P 111     -39.782 -77.666 108.664  0.00 97.00      PROA   
ATOM   1715  CA  LEU P 111     -40.367 -79.645 108.518  0.00 97.00      PROA   
ATOM   1716  HA  LEU P 111     -40.102 -80.359 109.286  0.00 97.00      PROA   
ATOM   1717  CB  LEU P 111     -41.803 -79.111 108.810  0.00 97.00      PROA   
ATOM   1718  HB1 LEU P 111     -42.535 -79.939 108.667  0.00 97.00      PROA   
ATOM   1719  HB2 LEU P 111     -42.050 -78.314 108.075  0.00 97.00      PROA   
ATOM   1720  CG  LEU P 111     -42.078 -78.564 110.240  0.00 97.00      PROA   
ATOM   1721  HG  LEU P 111     -43.182 -78.392 110.287  0.00 97.00      PROA   
ATOM   1722  CD1 LEU P 111     -41.738 -79.591 111.335  0.00 97.00      PROA   
ATOM   1723 HD11 LEU P 111     -40.643 -79.769 111.372  0.00 97.00      PROA   
ATOM   1724 HD12 LEU P 111     -42.252 -80.555 111.138  0.00 97.00      PROA   
ATOM   1725 HD13 LEU P 111     -42.062 -79.211 112.327  0.00 97.00      PROA   
ATOM   1726  CD2 LEU P 111     -41.425 -77.202 110.546  0.00 97.00      PROA   
ATOM   1727 HD21 LEU P 111     -41.638 -76.474 109.736  0.00 97.00      PROA   
ATOM   1728 HD22 LEU P 111     -40.327 -77.309 110.665  0.00 97.00      PROA   
ATOM   1729 HD23 LEU P 111     -41.829 -76.798 111.499  0.00 97.00      PROA   
ATOM   1730  C   LEU P 111     -40.411 -80.427 107.209  0.00 97.00      PROA   
ATOM   1731  O   LEU P 111     -41.383 -80.359 106.459  0.00 97.00      PROA   
ATOM   1732  N   VAL P 112     -39.364 -81.238 106.928  0.00 97.00      PROA   
ATOM   1733  HN  VAL P 112     -38.529 -81.152 107.470  0.00 97.00      PROA   
ATOM   1734  CA  VAL P 112     -39.304 -82.150 105.800  0.00 97.00      PROA   
ATOM   1735  HA  VAL P 112     -39.417 -81.528 104.923  0.00 97.00      PROA   
ATOM   1736  CB  VAL P 112     -37.962 -82.872 105.649  0.00 97.00      PROA   
ATOM   1737  HB  VAL P 112     -38.017 -83.578 104.786  0.00 97.00      PROA   
ATOM   1738  CG1 VAL P 112     -36.883 -81.822 105.309  0.00 97.00      PROA   
ATOM   1739 HG11 VAL P 112     -36.726 -81.130 106.163  0.00 97.00      PROA   
ATOM   1740 HG12 VAL P 112     -37.191 -81.232 104.421  0.00 97.00      PROA   
ATOM   1741 HG13 VAL P 112     -35.917 -82.320 105.081  0.00 97.00      PROA   
ATOM   1742  CG2 VAL P 112     -37.587 -83.679 106.913  0.00 97.00      PROA   
ATOM   1743 HG21 VAL P 112     -38.373 -84.419 107.163  0.00 97.00      PROA   
ATOM   1744 HG22 VAL P 112     -37.439 -83.008 107.785  0.00 97.00      PROA   
ATOM   1745 HG23 VAL P 112     -36.637 -84.231 106.740  0.00 97.00      PROA   
ATOM   1746  C   VAL P 112     -40.452 -83.147 105.757  0.00 97.00      PROA   
ATOM   1747  O   VAL P 112     -40.903 -83.679 106.771  0.00 97.00      PROA   
ATOM   1748  N   TYR P 113     -40.956 -83.381 104.528  0.00 97.00      PROA   
ATOM   1749  HN  TYR P 113     -40.555 -82.927 103.735  0.00 97.00      PROA   
ATOM   1750  CA  TYR P 113     -42.093 -84.221 104.242  0.00 97.00      PROA   
ATOM   1751  HA  TYR P 113     -42.500 -84.581 105.174  0.00 97.00      PROA   
ATOM   1752  CB  TYR P 113     -43.255 -83.472 103.514  0.00 97.00      PROA   
ATOM   1753  HB1 TYR P 113     -43.704 -82.758 104.240  0.00 97.00      PROA   
ATOM   1754  HB2 TYR P 113     -44.056 -84.175 103.205  0.00 97.00      PROA   
ATOM   1755  CG  TYR P 113     -42.817 -82.655 102.316  0.00 97.00      PROA   
ATOM   1756  CD1 TYR P 113     -42.253 -81.376 102.486  0.00 97.00      PROA   
ATOM   1757  HD1 TYR P 113     -42.094 -80.989 103.482  0.00 97.00      PROA   
ATOM   1758  CE1 TYR P 113     -41.878 -80.606 101.380  0.00 97.00      PROA   
ATOM   1759  HE1 TYR P 113     -41.424 -79.637 101.528  0.00 97.00      PROA   
ATOM   1760  CZ  TYR P 113     -42.105 -81.087 100.085  0.00 97.00      PROA   
ATOM   1761  OH  TYR P 113     -41.706 -80.324  98.972  0.00 97.00      PROA   
ATOM   1762  HH  TYR P 113     -40.947 -79.801  99.249  0.00 97.00      PROA   
ATOM   1763  CD2 TYR P 113     -43.059 -83.114 101.009  0.00 97.00      PROA   
ATOM   1764  HD2 TYR P 113     -43.519 -84.077 100.858  0.00 97.00      PROA   
ATOM   1765  CE2 TYR P 113     -42.709 -82.334  99.898  0.00 97.00      PROA   
ATOM   1766  HE2 TYR P 113     -42.882 -82.705  98.898  0.00 97.00      PROA   
ATOM   1767  C   TYR P 113     -41.604 -85.446 103.505  0.00 97.00      PROA   
ATOM   1768  O   TYR P 113     -40.487 -85.480 103.008  0.00 97.00      PROA   
ATOM   1769  N   ASN P 114     -42.416 -86.523 103.479  0.00 97.00      PROA   
ATOM   1770  HN  ASN P 114     -43.311 -86.453 103.917  0.00 97.00      PROA   
ATOM   1771  CA  ASN P 114     -42.093 -87.801 102.861  0.00 97.00      PROA   
ATOM   1772  HA  ASN P 114     -42.903 -88.454 103.143  0.00 97.00      PROA   
ATOM   1773  CB  ASN P 114     -42.015 -87.732 101.304  0.00 97.00      PROA   
ATOM   1774  HB1 ASN P 114     -41.794 -88.732 100.875  0.00 97.00      PROA   
ATOM   1775  HB2 ASN P 114     -41.203 -87.037 101.003  0.00 97.00      PROA   
ATOM   1776  CG  ASN P 114     -43.310 -87.222 100.659  0.00 97.00      PROA   
ATOM   1777  OD1 ASN P 114     -43.276 -86.360  99.774  0.00 97.00      PROA   
ATOM   1778  ND2 ASN P 114     -44.482 -87.751 101.099  0.00 97.00      PROA   
ATOM   1779 HD21 ASN P 114     -45.317 -87.445 100.645  0.00 97.00      PROA   
ATOM   1780 HD22 ASN P 114     -44.482 -88.479 101.783  0.00 97.00      PROA   
ATOM   1781  C   ASN P 114     -40.841 -88.465 103.422  0.00 97.00      PROA   
ATOM   1782  O   ASN P 114     -39.929 -88.846 102.689  0.00 97.00      PROA   
ATOM   1783  N   VAL P 115     -40.781 -88.622 104.762  0.00 97.00      PROA   
ATOM   1784  HN  VAL P 115     -41.573 -88.396 105.325  0.00 97.00      PROA   
ATOM   1785  CA  VAL P 115     -39.626 -89.142 105.462  0.00 97.00      PROA   
ATOM   1786  HA  VAL P 115     -38.753 -88.766 104.952  0.00 97.00      PROA   
ATOM   1787  CB  VAL P 115     -39.530 -88.638 106.899  0.00 97.00      PROA   
ATOM   1788  HB  VAL P 115     -40.450 -88.917 107.461  0.00 97.00      PROA   
ATOM   1789  CG1 VAL P 115     -38.299 -89.236 107.619  0.00 97.00      PROA   
ATOM   1790 HG11 VAL P 115     -37.376 -89.025 107.038  0.00 97.00      PROA   
ATOM   1791 HG12 VAL P 115     -38.395 -90.333 107.748  0.00 97.00      PROA   
ATOM   1792 HG13 VAL P 115     -38.189 -88.781 108.626  0.00 97.00      PROA   
ATOM   1793  CG2 VAL P 115     -39.424 -87.098 106.855  0.00 97.00      PROA   
ATOM   1794 HG21 VAL P 115     -40.357 -86.638 106.470  0.00 97.00      PROA   
ATOM   1795 HG22 VAL P 115     -38.580 -86.790 106.202  0.00 97.00      PROA   
ATOM   1796 HG23 VAL P 115     -39.237 -86.696 107.873  0.00 97.00      PROA   
ATOM   1797  C   VAL P 115     -39.571 -90.657 105.388  0.00 97.00      PROA   
ATOM   1798  O   VAL P 115     -40.485 -91.361 105.801  0.00 97.00      PROA   
ATOM   1799  N   LEU P 116     -38.456 -91.183 104.847  0.00 97.00      PROA   
ATOM   1800  HN  LEU P 116     -37.754 -90.565 104.499  0.00 97.00      PROA   
ATOM   1801  CA  LEU P 116     -38.204 -92.593 104.661  0.00 97.00      PROA   
ATOM   1802  HA  LEU P 116     -39.062 -93.172 104.966  0.00 97.00      PROA   
ATOM   1803  CB  LEU P 116     -37.842 -92.910 103.187  0.00 97.00      PROA   
ATOM   1804  HB1 LEU P 116     -37.430 -93.939 103.089  0.00 97.00      PROA   
ATOM   1805  HB2 LEU P 116     -37.051 -92.196 102.869  0.00 97.00      PROA   
ATOM   1806  CG  LEU P 116     -39.018 -92.791 102.192  0.00 97.00      PROA   
ATOM   1807  HG  LEU P 116     -39.567 -91.842 102.398  0.00 97.00      PROA   
ATOM   1808  CD1 LEU P 116     -38.505 -92.727 100.742  0.00 97.00      PROA   
ATOM   1809 HD11 LEU P 116     -37.948 -93.657 100.495  0.00 97.00      PROA   
ATOM   1810 HD12 LEU P 116     -37.828 -91.859 100.608  0.00 97.00      PROA   
ATOM   1811 HD13 LEU P 116     -39.358 -92.627 100.038  0.00 97.00      PROA   
ATOM   1812  CD2 LEU P 116     -39.992 -93.969 102.354  0.00 97.00      PROA   
ATOM   1813 HD21 LEU P 116     -40.377 -94.015 103.392  0.00 97.00      PROA   
ATOM   1814 HD22 LEU P 116     -39.474 -94.925 102.127  0.00 97.00      PROA   
ATOM   1815 HD23 LEU P 116     -40.850 -93.860 101.658  0.00 97.00      PROA   
ATOM   1816  C   LEU P 116     -37.029 -93.008 105.510  0.00 97.00      PROA   
ATOM   1817  O   LEU P 116     -35.956 -92.423 105.432  0.00 97.00      PROA   
ATOM   1818  N   TYR P 117     -37.209 -94.065 106.330  0.00 97.00      PROA   
ATOM   1819  HN  TYR P 117     -38.121 -94.459 106.435  0.00 97.00      PROA   
ATOM   1820  CA  TYR P 117     -36.144 -94.726 107.058  0.00 97.00      PROA   
ATOM   1821  HA  TYR P 117     -35.285 -94.071 107.113  0.00 97.00      PROA   
ATOM   1822  CB  TYR P 117     -36.552 -95.126 108.501  0.00 97.00      PROA   
ATOM   1823  HB1 TYR P 117     -35.812 -95.826 108.945  0.00 97.00      PROA   
ATOM   1824  HB2 TYR P 117     -37.544 -95.628 108.494  0.00 97.00      PROA   
ATOM   1825  CG  TYR P 117     -36.633 -93.911 109.398  0.00 97.00      PROA   
ATOM   1826  CD1 TYR P 117     -35.580 -93.623 110.287  0.00 97.00      PROA   
ATOM   1827  HD1 TYR P 117     -34.698 -94.247 110.297  0.00 97.00      PROA   
ATOM   1828  CE1 TYR P 117     -35.665 -92.542 111.171  0.00 97.00      PROA   
ATOM   1829  HE1 TYR P 117     -34.855 -92.335 111.856  0.00 97.00      PROA   
ATOM   1830  CZ  TYR P 117     -36.807 -91.739 111.179  0.00 97.00      PROA   
ATOM   1831  OH  TYR P 117     -36.878 -90.671 112.087  0.00 97.00      PROA   
ATOM   1832  HH  TYR P 117     -37.775 -90.324 112.090  0.00 97.00      PROA   
ATOM   1833  CD2 TYR P 117     -37.780 -93.094 109.423  0.00 97.00      PROA   
ATOM   1834  HD2 TYR P 117     -38.602 -93.308 108.756  0.00 97.00      PROA   
ATOM   1835  CE2 TYR P 117     -37.865 -92.007 110.304  0.00 97.00      PROA   
ATOM   1836  HE2 TYR P 117     -38.745 -91.380 110.312  0.00 97.00      PROA   
ATOM   1837  C   TYR P 117     -35.710 -95.964 106.301  0.00 97.00      PROA   
ATOM   1838  O   TYR P 117     -36.537 -96.770 105.887  0.00 97.00      PROA   
ATOM   1839  N   TYR P 118     -34.381 -96.125 106.099  0.00 97.00      PROA   
ATOM   1840  HN  TYR P 118     -33.740 -95.441 106.444  0.00 97.00      PROA   
ATOM   1841  CA  TYR P 118     -33.769 -97.176 105.313  0.00 97.00      PROA   
ATOM   1842  HA  TYR P 118     -34.532 -97.830 104.931  0.00 97.00      PROA   
ATOM   1843  CB  TYR P 118     -32.851 -96.671 104.148  0.00 97.00      PROA   
ATOM   1844  HB1 TYR P 118     -32.426 -97.545 103.607  0.00 97.00      PROA   
ATOM   1845  HB2 TYR P 118     -32.007 -96.093 104.579  0.00 97.00      PROA   
ATOM   1846  CG  TYR P 118     -33.508 -95.761 103.126  0.00 97.00      PROA   
ATOM   1847  CD1 TYR P 118     -33.923 -94.465 103.474  0.00 97.00      PROA   
ATOM   1848  HD1 TYR P 118     -33.857 -94.134 104.495  0.00 97.00      PROA   
ATOM   1849  CE1 TYR P 118     -34.392 -93.571 102.509  0.00 97.00      PROA   
ATOM   1850  HE1 TYR P 118     -34.700 -92.586 102.818  0.00 97.00      PROA   
ATOM   1851  CZ  TYR P 118     -34.435 -93.945 101.163  0.00 97.00      PROA   
ATOM   1852  OH  TYR P 118     -34.871 -93.012 100.201  0.00 97.00      PROA   
ATOM   1853  HH  TYR P 118     -35.098 -92.209 100.685  0.00 97.00      PROA   
ATOM   1854  CD2 TYR P 118     -33.554 -96.123 101.764  0.00 97.00      PROA   
ATOM   1855  HD2 TYR P 118     -33.200 -97.095 101.460  0.00 97.00      PROA   
ATOM   1856  CE2 TYR P 118     -34.017 -95.227 100.788  0.00 97.00      PROA   
ATOM   1857  HE2 TYR P 118     -34.033 -95.521  99.749  0.00 97.00      PROA   
ATOM   1858  C   TYR P 118     -32.881 -97.995 106.222  0.00 97.00      PROA   
ATOM   1859  O   TYR P 118     -32.266 -97.470 107.146  0.00 97.00      PROA   
ATOM   1860  N   ARG P 119     -32.795 -99.320 105.965  0.00 97.00      PROA   
ATOM   1861  HN  ARG P 119     -33.348 -99.729 105.241  0.00 97.00      PROA   
ATOM   1862  CA  ARG P 119     -31.823-100.194 106.578  0.00 97.00      PROA   
ATOM   1863  HA  ARG P 119     -31.007 -99.590 106.940  0.00 97.00      PROA   
ATOM   1864  CB  ARG P 119     -32.361-101.005 107.787  0.00 97.00      PROA   
ATOM   1865  HB1 ARG P 119     -33.349-101.441 107.518  0.00 97.00      PROA   
ATOM   1866  HB2 ARG P 119     -32.519-100.280 108.617  0.00 97.00      PROA   
ATOM   1867  CG  ARG P 119     -31.411-102.131 108.250  0.00 97.00      PROA   
ATOM   1868  HG1 ARG P 119     -30.380-101.710 108.269  0.00 97.00      PROA   
ATOM   1869  HG2 ARG P 119     -31.422-102.964 107.514  0.00 97.00      PROA   
ATOM   1870  CD  ARG P 119     -31.656-102.703 109.651  0.00 97.00      PROA   
ATOM   1871  HD1 ARG P 119     -31.768-101.906 110.406  0.00 97.00      PROA   
ATOM   1872  HD2 ARG P 119     -30.787-103.327 109.947  0.00 97.00      PROA   
ATOM   1873  NE  ARG P 119     -32.841-103.612 109.654  0.00 97.00      PROA   
ATOM   1874  HE  ARG P 119     -32.679-104.596 109.642  0.00 97.00      PROA   
ATOM   1875  CZ  ARG P 119     -34.071-103.249 110.074  0.00 97.00      PROA   
ATOM   1876  NH1 ARG P 119     -34.480-101.982 110.126  0.00 97.00      PROA   
ATOM   1877 HH11 ARG P 119     -33.871-101.295 109.745  0.00 97.00      PROA   
ATOM   1878 HH12 ARG P 119     -35.447-101.806 110.289  0.00 97.00      PROA   
ATOM   1879  NH2 ARG P 119     -34.887-104.230 110.486  0.00 97.00      PROA   
ATOM   1880 HH21 ARG P 119     -34.461-105.128 110.584  0.00 97.00      PROA   
ATOM   1881 HH22 ARG P 119     -35.649-104.004 111.090  0.00 97.00      PROA   
ATOM   1882  C   ARG P 119     -31.248-101.111 105.524  0.00 97.00      PROA   
ATOM   1883  O   ARG P 119     -31.982-101.805 104.824  0.00 97.00      PROA   
ATOM   1884  N   ASN P 120     -29.898-101.130 105.395  0.00 97.00      PROA   
ATOM   1885  HN  ASN P 120     -29.342-100.567 106.007  0.00 97.00      PROA   
ATOM   1886  CA  ASN P 120     -29.149-101.989 104.489  0.00 97.00      PROA   
ATOM   1887  HA  ASN P 120     -28.121-101.662 104.550  0.00 97.00      PROA   
ATOM   1888  CB  ASN P 120     -29.198-103.485 104.915  0.00 97.00      PROA   
ATOM   1889  HB1 ASN P 120     -28.589-104.108 104.227  0.00 97.00      PROA   
ATOM   1890  HB2 ASN P 120     -30.248-103.847 104.897  0.00 97.00      PROA   
ATOM   1891  CG  ASN P 120     -28.613-103.635 106.326  0.00 97.00      PROA   
ATOM   1892  OD1 ASN P 120     -27.775-102.839 106.753  0.00 97.00      PROA   
ATOM   1893  ND2 ASN P 120     -29.091-104.659 107.085  0.00 97.00      PROA   
ATOM   1894 HD21 ASN P 120     -28.765-104.746 108.026  0.00 97.00      PROA   
ATOM   1895 HD22 ASN P 120     -29.730-105.316 106.689  0.00 97.00      PROA   
ATOM   1896  C   ASN P 120     -29.551-101.800 103.034  0.00 97.00      PROA   
ATOM   1897  O   ASN P 120     -29.810-102.759 102.309  0.00 97.00      PROA   
ATOM   1898  N   GLY P 121     -29.623-100.524 102.584  0.00 97.00      PROA   
ATOM   1899  HN  GLY P 121     -29.379 -99.776 103.196  0.00 97.00      PROA   
ATOM   1900  CA  GLY P 121     -30.033-100.151 101.238  0.00 97.00      PROA   
ATOM   1901  HA1 GLY P 121     -29.733-100.923 100.542  0.00 97.00      PROA   
ATOM   1902  HA2 GLY P 121     -29.571 -99.200 101.017  0.00 97.00      PROA   
ATOM   1903  C   GLY P 121     -31.521 -99.955 101.094  0.00 97.00      PROA   
ATOM   1904  O   GLY P 121     -31.959 -99.051 100.387  0.00 97.00      PROA   
ATOM   1905  N   LYS P 122     -32.347-100.800 101.742  0.00 97.00      PROA   
ATOM   1906  HN  LYS P 122     -31.973-101.522 102.322  0.00 97.00      PROA   
ATOM   1907  CA  LYS P 122     -33.784-100.778 101.557  0.00 97.00      PROA   
ATOM   1908  HA  LYS P 122     -33.990-100.395 100.567  0.00 97.00      PROA   
ATOM   1909  CB  LYS P 122     -34.393-102.207 101.584  0.00 97.00      PROA   
ATOM   1910  HB1 LYS P 122     -33.957-102.761 102.446  0.00 97.00      PROA   
ATOM   1911  HB2 LYS P 122     -34.081-102.733 100.656  0.00 97.00      PROA   
ATOM   1912  CG  LYS P 122     -35.925-102.228 101.719  0.00 97.00      PROA   
ATOM   1913  HG1 LYS P 122     -36.356-101.488 101.006  0.00 97.00      PROA   
ATOM   1914  HG2 LYS P 122     -36.191-101.910 102.753  0.00 97.00      PROA   
ATOM   1915  CD  LYS P 122     -36.605-103.577 101.467  0.00 97.00      PROA   
ATOM   1916  HD1 LYS P 122     -36.185-104.329 102.172  0.00 97.00      PROA   
ATOM   1917  HD2 LYS P 122     -36.375-103.904 100.428  0.00 97.00      PROA   
ATOM   1918  CE  LYS P 122     -38.123-103.451 101.667  0.00 97.00      PROA   
ATOM   1919  HE1 LYS P 122     -38.538-102.676 100.986  0.00 97.00      PROA   
ATOM   1920  HE2 LYS P 122     -38.351-103.161 102.715  0.00 97.00      PROA   
ATOM   1921  NZ  LYS P 122     -38.815-104.727 101.381  0.00 97.00      PROA   
ATOM   1922  HZ1 LYS P 122     -38.436-105.471 102.000  0.00 97.00      PROA   
ATOM   1923  HZ2 LYS P 122     -38.658-104.988 100.387  0.00 97.00      PROA   
ATOM   1924  HZ3 LYS P 122     -39.835-104.617 101.555  0.00 97.00      PROA   
ATOM   1925  C   LYS P 122     -34.528 -99.872 102.521  0.00 97.00      PROA   
ATOM   1926  O   LYS P 122     -34.386 -99.978 103.733  0.00 97.00      PROA   
ATOM   1927  N   ALA P 123     -35.407 -98.985 101.990  0.00 97.00      PROA   
ATOM   1928  HN  ALA P 123     -35.438 -98.828 101.006  0.00 97.00      PROA   
ATOM   1929  CA  ALA P 123     -36.421 -98.290 102.762  0.00 97.00      PROA   
ATOM   1930  HA  ALA P 123     -35.927 -97.742 103.545  0.00 97.00      PROA   
ATOM   1931  CB  ALA P 123     -37.170 -97.263 101.891  0.00 97.00      PROA   
ATOM   1932  HB1 ALA P 123     -37.707 -97.765 101.059  0.00 97.00      PROA   
ATOM   1933  HB2 ALA P 123     -36.446 -96.545 101.449  0.00 97.00      PROA   
ATOM   1934  HB3 ALA P 123     -37.899 -96.684 102.495  0.00 97.00      PROA   
ATOM   1935  C   ALA P 123     -37.420 -99.249 103.402  0.00 97.00      PROA   
ATOM   1936  O   ALA P 123     -37.979-100.118 102.734  0.00 97.00      PROA   
ATOM   1937  N   PHE P 124     -37.664 -99.115 104.728  0.00 97.00      PROA   
ATOM   1938  HN  PHE P 124     -37.192 -98.413 105.259  0.00 97.00      PROA   
ATOM   1939  CA  PHE P 124     -38.521-100.037 105.451  0.00 97.00      PROA   
ATOM   1940  HA  PHE P 124     -39.027-100.691 104.755  0.00 97.00      PROA   
ATOM   1941  CB  PHE P 124     -37.704-100.943 106.433  0.00 97.00      PROA   
ATOM   1942  HB1 PHE P 124     -36.845-101.382 105.879  0.00 97.00      PROA   
ATOM   1943  HB2 PHE P 124     -38.349-101.783 106.771  0.00 97.00      PROA   
ATOM   1944  CG  PHE P 124     -37.159-100.242 107.662  0.00 97.00      PROA   
ATOM   1945  CD1 PHE P 124     -35.974 -99.492 107.598  0.00 97.00      PROA   
ATOM   1946  HD1 PHE P 124     -35.465 -99.397 106.651  0.00 97.00      PROA   
ATOM   1947  CE1 PHE P 124     -35.468 -98.849 108.735  0.00 97.00      PROA   
ATOM   1948  HE1 PHE P 124     -34.567 -98.258 108.667  0.00 97.00      PROA   
ATOM   1949  CZ  PHE P 124     -36.140 -98.965 109.958  0.00 97.00      PROA   
ATOM   1950  HZ  PHE P 124     -35.765 -98.454 110.833  0.00 97.00      PROA   
ATOM   1951  CD2 PHE P 124     -37.808-100.372 108.904  0.00 97.00      PROA   
ATOM   1952  HD2 PHE P 124     -38.717-100.951 108.972  0.00 97.00      PROA   
ATOM   1953  CE2 PHE P 124     -37.306 -99.735 110.045  0.00 97.00      PROA   
ATOM   1954  HE2 PHE P 124     -37.826 -99.823 110.988  0.00 97.00      PROA   
ATOM   1955  C   PHE P 124     -39.622 -99.299 106.185  0.00 97.00      PROA   
ATOM   1956  O   PHE P 124     -40.598 -99.929 106.591  0.00 97.00      PROA   
ATOM   1957  N   LYS P 125     -39.532 -97.958 106.361  0.00 97.00      PROA   
ATOM   1958  HN  LYS P 125     -38.735 -97.440 106.063  0.00 97.00      PROA   
ATOM   1959  CA  LYS P 125     -40.588 -97.266 107.076  0.00 97.00      PROA   
ATOM   1960  HA  LYS P 125     -41.520 -97.776 106.874  0.00 97.00      PROA   
ATOM   1961  CB  LYS P 125     -40.333 -97.307 108.605  0.00 97.00      PROA   
ATOM   1962  HB1 LYS P 125     -40.049 -96.318 109.015  0.00 97.00      PROA   
ATOM   1963  HB2 LYS P 125     -39.451 -97.967 108.775  0.00 97.00      PROA   
ATOM   1964  CG  LYS P 125     -41.496 -97.938 109.394  0.00 97.00      PROA   
ATOM   1965  HG1 LYS P 125     -41.182 -98.069 110.454  0.00 97.00      PROA   
ATOM   1966  HG2 LYS P 125     -41.698 -98.951 108.981  0.00 97.00      PROA   
ATOM   1967  CD  LYS P 125     -42.797 -97.120 109.355  0.00 97.00      PROA   
ATOM   1968  HD1 LYS P 125     -43.563 -97.658 109.958  0.00 97.00      PROA   
ATOM   1969  HD2 LYS P 125     -43.169 -97.070 108.307  0.00 97.00      PROA   
ATOM   1970  CE  LYS P 125     -42.616 -95.703 109.906  0.00 97.00      PROA   
ATOM   1971  HE1 LYS P 125     -41.889 -95.125 109.295  0.00 97.00      PROA   
ATOM   1972  HE2 LYS P 125     -42.256 -95.743 110.955  0.00 97.00      PROA   
ATOM   1973  NZ  LYS P 125     -43.889 -94.955 109.887  0.00 97.00      PROA   
ATOM   1974  HZ1 LYS P 125     -44.670 -95.532 110.251  0.00 97.00      PROA   
ATOM   1975  HZ2 LYS P 125     -44.090 -94.668 108.904  0.00 97.00      PROA   
ATOM   1976  HZ3 LYS P 125     -43.782 -94.090 110.457  0.00 97.00      PROA   
ATOM   1977  C   LYS P 125     -40.789 -95.844 106.591  0.00 97.00      PROA   
ATOM   1978  O   LYS P 125     -39.908 -94.997 106.689  0.00 97.00      PROA   
ATOM   1979  N   PHE P 126     -42.011 -95.556 106.085  0.00 97.00      PROA   
ATOM   1980  HN  PHE P 126     -42.671 -96.293 105.960  0.00 97.00      PROA   
ATOM   1981  CA  PHE P 126     -42.440 -94.268 105.577  0.00 97.00      PROA   
ATOM   1982  HA  PHE P 126     -41.565 -93.681 105.337  0.00 97.00      PROA   
ATOM   1983  CB  PHE P 126     -43.240 -94.502 104.256  0.00 97.00      PROA   
ATOM   1984  HB1 PHE P 126     -44.013 -95.282 104.437  0.00 97.00      PROA   
ATOM   1985  HB2 PHE P 126     -42.553 -94.896 103.478  0.00 97.00      PROA   
ATOM   1986  CG  PHE P 126     -43.924 -93.281 103.693  0.00 97.00      PROA   
ATOM   1987  CD1 PHE P 126     -43.164 -92.230 103.155  0.00 97.00      PROA   
ATOM   1988  HD1 PHE P 126     -42.086 -92.279 103.174  0.00 97.00      PROA   
ATOM   1989  CE1 PHE P 126     -43.793 -91.121 102.581  0.00 97.00      PROA   
ATOM   1990  HE1 PHE P 126     -43.191 -90.343 102.139  0.00 97.00      PROA   
ATOM   1991  CZ  PHE P 126     -45.191 -91.038 102.562  0.00 97.00      PROA   
ATOM   1992  HZ  PHE P 126     -45.685 -90.186 102.121  0.00 97.00      PROA   
ATOM   1993  CD2 PHE P 126     -45.328 -93.196 103.654  0.00 97.00      PROA   
ATOM   1994  HD2 PHE P 126     -45.928 -94.004 104.046  0.00 97.00      PROA   
ATOM   1995  CE2 PHE P 126     -45.958 -92.076 103.102  0.00 97.00      PROA   
ATOM   1996  HE2 PHE P 126     -47.036 -92.022 103.070  0.00 97.00      PROA   
ATOM   1997  C   PHE P 126     -43.251 -93.464 106.593  0.00 97.00      PROA   
ATOM   1998  O   PHE P 126     -44.058 -94.012 107.332  0.00 97.00      PROA   
ATOM   1999  N   PHE P 127     -43.066 -92.121 106.613  0.00 97.00      PROA   
ATOM   2000  HN  PHE P 127     -42.322 -91.720 106.082  0.00 97.00      PROA   
ATOM   2001  CA  PHE P 127     -43.912 -91.162 107.303  0.00 97.00      PROA   
ATOM   2002  HA  PHE P 127     -44.861 -91.622 107.541  0.00 97.00      PROA   
ATOM   2003  CB  PHE P 127     -43.260 -90.545 108.571  0.00 97.00      PROA   
ATOM   2004  HB1 PHE P 127     -43.909 -89.752 109.002  0.00 97.00      PROA   
ATOM   2005  HB2 PHE P 127     -42.291 -90.071 108.299  0.00 97.00      PROA   
ATOM   2006  CG  PHE P 127     -42.988 -91.540 109.668  0.00 97.00      PROA   
ATOM   2007  CD1 PHE P 127     -43.936 -91.745 110.689  0.00 97.00      PROA   
ATOM   2008  HD1 PHE P 127     -44.901 -91.262 110.627  0.00 97.00      PROA   
ATOM   2009  CE1 PHE P 127     -43.611 -92.492 111.829  0.00 97.00      PROA   
ATOM   2010  HE1 PHE P 127     -44.328 -92.603 112.629  0.00 97.00      PROA   
ATOM   2011  CZ  PHE P 127     -42.331 -93.045 111.957  0.00 97.00      PROA   
ATOM   2012  HZ  PHE P 127     -42.068 -93.597 112.847  0.00 97.00      PROA   
ATOM   2013  CD2 PHE P 127     -41.709 -92.109 109.808  0.00 97.00      PROA   
ATOM   2014  HD2 PHE P 127     -40.958 -91.918 109.054  0.00 97.00      PROA   
ATOM   2015  CE2 PHE P 127     -41.379 -92.852 110.949  0.00 97.00      PROA   
ATOM   2016  HE2 PHE P 127     -40.384 -93.257 111.065  0.00 97.00      PROA   
ATOM   2017  C   PHE P 127     -44.176 -89.992 106.369  0.00 97.00      PROA   
ATOM   2018  O   PHE P 127     -43.297 -89.562 105.634  0.00 97.00      PROA   
ATOM   2019  N   HSD P 128     -45.400 -89.414 106.375  0.00 97.00      PROA   
ATOM   2020  HN  HSD P 128     -46.155 -89.807 106.897  0.00 97.00      PROA   
ATOM   2021  CA  HSD P 128     -45.698 -88.182 105.654  0.00 97.00      PROA   
ATOM   2022  HA  HSD P 128     -45.380 -88.341 104.632  0.00 97.00      PROA   
ATOM   2023  CB  HSD P 128     -47.213 -87.876 105.601  0.00 97.00      PROA   
ATOM   2024  HB1 HSD P 128     -47.420 -86.791 105.472  0.00 97.00      PROA   
ATOM   2025  HB2 HSD P 128     -47.687 -88.194 106.553  0.00 97.00      PROA   
ATOM   2026  ND1 HSD P 128     -47.939 -88.073 103.180  0.00 97.00      PROA   
ATOM   2027  HD1 HSD P 128     -47.620 -87.167 102.899  0.00 97.00      PROA   
ATOM   2028  CG  HSD P 128     -47.859 -88.600 104.453  0.00 97.00      PROA   
ATOM   2029  CE1 HSD P 128     -48.638 -88.961 102.430  0.00 97.00      PROA   
ATOM   2030  HE1 HSD P 128     -48.872 -88.798 101.378  0.00 97.00      PROA   
ATOM   2031  NE2 HSD P 128     -49.024 -90.008 103.132  0.00 97.00      PROA   
ATOM   2032  CD2 HSD P 128     -48.544 -89.775 104.409  0.00 97.00      PROA   
ATOM   2033  HD2 HSD P 128     -48.753 -90.488 105.197  0.00 97.00      PROA   
ATOM   2034  C   HSD P 128     -44.923 -86.954 106.108  0.00 97.00      PROA   
ATOM   2035  O   HSD P 128     -44.578 -86.113 105.283  0.00 97.00      PROA   
ATOM   2036  N   TRP P 129     -44.638 -86.823 107.421  0.00 97.00      PROA   
ATOM   2037  HN  TRP P 129     -44.909 -87.529 108.065  0.00 97.00      PROA   
ATOM   2038  CA  TRP P 129     -43.978 -85.672 108.009  0.00 97.00      PROA   
ATOM   2039  HA  TRP P 129     -43.557 -85.047 107.231  0.00 97.00      PROA   
ATOM   2040  CB  TRP P 129     -44.924 -84.830 108.915  0.00 97.00      PROA   
ATOM   2041  HB1 TRP P 129     -44.407 -83.891 109.213  0.00 97.00      PROA   
ATOM   2042  HB2 TRP P 129     -45.146 -85.393 109.848  0.00 97.00      PROA   
ATOM   2043  CG  TRP P 129     -46.234 -84.479 108.280  0.00 97.00      PROA   
ATOM   2044  CD1 TRP P 129     -46.521 -83.345 107.565  0.00 97.00      PROA   
ATOM   2045  HD1 TRP P 129     -45.822 -82.540 107.390  0.00 97.00      PROA   
ATOM   2046  NE1 TRP P 129     -47.819 -83.397 107.122  0.00 97.00      PROA   
ATOM   2047  HE1 TRP P 129     -48.318 -82.670 106.703  0.00 97.00      PROA   
ATOM   2048  CE2 TRP P 129     -48.400 -84.559 107.536  0.00 97.00      PROA   
ATOM   2049  CD2 TRP P 129     -47.437 -85.270 108.286  0.00 97.00      PROA   
ATOM   2050  CE3 TRP P 129     -47.785 -86.492 108.864  0.00 97.00      PROA   
ATOM   2051  HE3 TRP P 129     -47.083 -87.044 109.472  0.00 97.00      PROA   
ATOM   2052  CZ3 TRP P 129     -49.078 -86.988 108.665  0.00 97.00      PROA   
ATOM   2053  HZ3 TRP P 129     -49.369 -87.927 109.114  0.00 97.00      PROA   
ATOM   2054  CZ2 TRP P 129     -49.679 -85.054 107.328  0.00 97.00      PROA   
ATOM   2055  HZ2 TRP P 129     -50.412 -84.506 106.755  0.00 97.00      PROA   
ATOM   2056  CH2 TRP P 129     -50.005 -86.284 107.901  0.00 97.00      PROA   
ATOM   2057  HH2 TRP P 129     -51.000 -86.685 107.766  0.00 97.00      PROA   
ATOM   2058  C   TRP P 129     -42.846 -86.204 108.855  0.00 97.00      PROA   
ATOM   2059  O   TRP P 129     -42.725 -87.410 109.062  0.00 97.00      PROA   
ATOM   2060  N   ASN P 130     -41.958 -85.313 109.357  0.00 97.00      PROA   
ATOM   2061  HN  ASN P 130     -42.001 -84.348 109.103  0.00 97.00      PROA   
ATOM   2062  CA  ASN P 130     -40.890 -85.686 110.266  0.00 97.00      PROA   
ATOM   2063  HA  ASN P 130     -40.300 -86.422 109.739  0.00 97.00      PROA   
ATOM   2064  CB  ASN P 130     -39.993 -84.456 110.594  0.00 97.00      PROA   
ATOM   2065  HB1 ASN P 130     -40.537 -83.746 111.252  0.00 97.00      PROA   
ATOM   2066  HB2 ASN P 130     -39.729 -83.920 109.656  0.00 97.00      PROA   
ATOM   2067  CG  ASN P 130     -38.701 -84.866 111.297  0.00 97.00      PROA   
ATOM   2068  OD1 ASN P 130     -38.441 -84.469 112.432  0.00 97.00      PROA   
ATOM   2069  ND2 ASN P 130     -37.880 -85.704 110.612  0.00 97.00      PROA   
ATOM   2070 HD21 ASN P 130     -37.010 -85.952 111.040  0.00 97.00      PROA   
ATOM   2071 HD22 ASN P 130     -38.106 -85.983 109.681  0.00 97.00      PROA   
ATOM   2072  C   ASN P 130     -41.393 -86.352 111.553  0.00 97.00      PROA   
ATOM   2073  O   ASN P 130     -42.312 -85.871 112.213  0.00 97.00      PROA   
ATOM   2074  N   SER P 131     -40.780 -87.498 111.925  0.00 97.00      PROA   
ATOM   2075  HN  SER P 131     -40.028 -87.874 111.389  0.00 97.00      PROA   
ATOM   2076  CA  SER P 131     -41.175 -88.282 113.076  0.00 97.00      PROA   
ATOM   2077  HA  SER P 131     -41.413 -87.623 113.899  0.00 97.00      PROA   
ATOM   2078  CB  SER P 131     -42.371 -89.241 112.783  0.00 97.00      PROA   
ATOM   2079  HB1 SER P 131     -42.148 -89.841 111.876  0.00 97.00      PROA   
ATOM   2080  HB2 SER P 131     -43.265 -88.617 112.568  0.00 97.00      PROA   
ATOM   2081  OG  SER P 131     -42.695 -90.121 113.864  0.00 97.00      PROA   
ATOM   2082  HG1 SER P 131     -42.041 -90.830 113.860  0.00 97.00      PROA   
ATOM   2083  C   SER P 131     -39.970 -89.090 113.442  0.00 97.00      PROA   
ATOM   2084  O   SER P 131     -39.098 -89.305 112.611  0.00 97.00      PROA   
ATOM   2085  N   ASN P 132     -39.913 -89.582 114.700  0.00 97.00      PROA   
ATOM   2086  HN  ASN P 132     -40.660 -89.394 115.333  0.00 97.00      PROA   
ATOM   2087  CA  ASN P 132     -38.920 -90.539 115.141  0.00 97.00      PROA   
ATOM   2088  HA  ASN P 132     -37.969 -90.272 114.701  0.00 97.00      PROA   
ATOM   2089  CB  ASN P 132     -38.747 -90.544 116.697  0.00 97.00      PROA   
ATOM   2090  HB1 ASN P 132     -38.631 -89.502 117.062  0.00 97.00      PROA   
ATOM   2091  HB2 ASN P 132     -37.811 -91.091 116.945  0.00 97.00      PROA   
ATOM   2092  CG  ASN P 132     -39.882 -91.253 117.455  0.00 97.00      PROA   
ATOM   2093  OD1 ASN P 132     -39.842 -92.473 117.637  0.00 97.00      PROA   
ATOM   2094  ND2 ASN P 132     -40.898 -90.491 117.935  0.00 97.00      PROA   
ATOM   2095 HD21 ASN P 132     -41.627 -90.959 118.432  0.00 97.00      PROA   
ATOM   2096 HD22 ASN P 132     -40.896 -89.500 117.816  0.00 97.00      PROA   
ATOM   2097  C   ASN P 132     -39.306 -91.914 114.624  0.00 97.00      PROA   
ATOM   2098  O   ASN P 132     -40.434 -92.141 114.193  0.00 97.00      PROA   
ATOM   2099  N   LEU P 133     -38.361 -92.871 114.694  0.00 97.00      PROA   
ATOM   2100  HN  LEU P 133     -37.421 -92.642 114.940  0.00 97.00      PROA   
ATOM   2101  CA  LEU P 133     -38.661 -94.274 114.578  0.00 97.00      PROA   
ATOM   2102  HA  LEU P 133     -39.730 -94.430 114.587  0.00 97.00      PROA   
ATOM   2103  CB  LEU P 133     -38.062 -94.859 113.277  0.00 97.00      PROA   
ATOM   2104  HB1 LEU P 133     -36.954 -94.893 113.319  0.00 97.00      PROA   
ATOM   2105  HB2 LEU P 133     -38.325 -94.136 112.468  0.00 97.00      PROA   
ATOM   2106  CG  LEU P 133     -38.612 -96.234 112.836  0.00 97.00      PROA   
ATOM   2107  HG  LEU P 133     -39.722 -96.221 112.953  0.00 97.00      PROA   
ATOM   2108  CD1 LEU P 133     -38.302 -96.451 111.348  0.00 97.00      PROA   
ATOM   2109 HD11 LEU P 133     -37.203 -96.454 111.190  0.00 97.00      PROA   
ATOM   2110 HD12 LEU P 133     -38.742 -95.636 110.737  0.00 97.00      PROA   
ATOM   2111 HD13 LEU P 133     -38.714 -97.422 111.004  0.00 97.00      PROA   
ATOM   2112  CD2 LEU P 133     -38.051 -97.410 113.652  0.00 97.00      PROA   
ATOM   2113 HD21 LEU P 133     -38.391 -97.367 114.705  0.00 97.00      PROA   
ATOM   2114 HD22 LEU P 133     -36.940 -97.386 113.637  0.00 97.00      PROA   
ATOM   2115 HD23 LEU P 133     -38.389 -98.376 113.223  0.00 97.00      PROA   
ATOM   2116  C   LEU P 133     -38.075 -94.919 115.813  0.00 97.00      PROA   
ATOM   2117  O   LEU P 133     -36.864 -94.939 115.998  0.00 97.00      PROA   
ATOM   2118  N   THR P 134     -38.934 -95.474 116.701  0.00 97.00      PROA   
ATOM   2119  HN  THR P 134     -39.919 -95.416 116.564  0.00 97.00      PROA   
ATOM   2120  CA  THR P 134     -38.486 -96.143 117.912  0.00 97.00      PROA   
ATOM   2121  HA  THR P 134     -37.418 -96.024 118.029  0.00 97.00      PROA   
ATOM   2122  CB  THR P 134     -39.129 -95.621 119.193  0.00 97.00      PROA   
ATOM   2123  HB  THR P 134     -40.239 -95.685 119.128  0.00 97.00      PROA   
ATOM   2124  OG1 THR P 134     -38.760 -94.265 119.407  0.00 97.00      PROA   
ATOM   2125  HG1 THR P 134     -39.159 -93.751 118.700  0.00 97.00      PROA   
ATOM   2126  CG2 THR P 134     -38.634 -96.403 120.427  0.00 97.00      PROA   
ATOM   2127 HG21 THR P 134     -37.523 -96.388 120.464  0.00 97.00      PROA   
ATOM   2128 HG22 THR P 134     -38.981 -97.456 120.417  0.00 97.00      PROA   
ATOM   2129 HG23 THR P 134     -39.019 -95.925 121.353  0.00 97.00      PROA   
ATOM   2130  C   THR P 134     -38.762 -97.618 117.769  0.00 97.00      PROA   
ATOM   2131  O   THR P 134     -39.898 -98.047 117.582  0.00 97.00      PROA   
ATOM   2132  N   ILE P 135     -37.696 -98.438 117.868  0.00 97.00      PROA   
ATOM   2133  HN  ILE P 135     -36.779 -98.054 117.985  0.00 97.00      PROA   
ATOM   2134  CA  ILE P 135     -37.763 -99.881 117.831  0.00 97.00      PROA   
ATOM   2135  HA  ILE P 135     -38.648-100.191 117.293  0.00 97.00      PROA   
ATOM   2136  CB  ILE P 135     -36.524-100.488 117.166  0.00 97.00      PROA   
ATOM   2137  HB  ILE P 135     -35.631-100.130 117.728  0.00 97.00      PROA   
ATOM   2138  CG2 ILE P 135     -36.555-102.031 117.242  0.00 97.00      PROA   
ATOM   2139 HG21 ILE P 135     -37.450-102.431 116.720  0.00 97.00      PROA   
ATOM   2140 HG22 ILE P 135     -36.568-102.382 118.291  0.00 97.00      PROA   
ATOM   2141 HG23 ILE P 135     -35.648-102.457 116.767  0.00 97.00      PROA   
ATOM   2142  CG1 ILE P 135     -36.343-100.009 115.701  0.00 97.00      PROA   
ATOM   2143 HG11 ILE P 135     -36.736 -98.979 115.580  0.00 97.00      PROA   
ATOM   2144 HG12 ILE P 135     -36.938-100.666 115.029  0.00 97.00      PROA   
ATOM   2145  CD  ILE P 135     -34.872 -99.978 115.264  0.00 97.00      PROA   
ATOM   2146  HD1 ILE P 135     -34.355-100.931 115.506  0.00 97.00      PROA   
ATOM   2147  HD2 ILE P 135     -34.346 -99.159 115.798  0.00 97.00      PROA   
ATOM   2148  HD3 ILE P 135     -34.784 -99.790 114.174  0.00 97.00      PROA   
ATOM   2149  C   ILE P 135     -37.865-100.344 119.272  0.00 97.00      PROA   
ATOM   2150  O   ILE P 135     -36.919-100.213 120.038  0.00 97.00      PROA   
ATOM   2151  N   LEU P 136     -39.032-100.891 119.683  0.00 97.00      PROA   
ATOM   2152  HN  LEU P 136     -39.812-100.920 119.062  0.00 97.00      PROA   
ATOM   2153  CA  LEU P 136     -39.320-101.319 121.044  0.00 97.00      PROA   
ATOM   2154  HA  LEU P 136     -39.167-100.458 121.680  0.00 97.00      PROA   
ATOM   2155  CB  LEU P 136     -40.787-101.813 121.200  0.00 97.00      PROA   
ATOM   2156  HB1 LEU P 136     -40.914-102.220 122.229  0.00 97.00      PROA   
ATOM   2157  HB2 LEU P 136     -40.977-102.640 120.483  0.00 97.00      PROA   
ATOM   2158  CG  LEU P 136     -41.908-100.746 121.034  0.00 97.00      PROA   
ATOM   2159  HG  LEU P 136     -42.855-101.253 121.346  0.00 97.00      PROA   
ATOM   2160  CD1 LEU P 136     -41.715 -99.543 121.974  0.00 97.00      PROA   
ATOM   2161 HD11 LEU P 136     -40.824 -98.953 121.672  0.00 97.00      PROA   
ATOM   2162 HD12 LEU P 136     -41.578 -99.885 123.021  0.00 97.00      PROA   
ATOM   2163 HD13 LEU P 136     -42.603 -98.878 121.932  0.00 97.00      PROA   
ATOM   2164  CD2 LEU P 136     -42.139-100.274 119.584  0.00 97.00      PROA   
ATOM   2165 HD21 LEU P 136     -42.227-101.141 118.897  0.00 97.00      PROA   
ATOM   2166 HD22 LEU P 136     -41.308 -99.623 119.246  0.00 97.00      PROA   
ATOM   2167 HD23 LEU P 136     -43.076 -99.681 119.527  0.00 97.00      PROA   
ATOM   2168  C   LEU P 136     -38.389-102.395 121.586  0.00 97.00      PROA   
ATOM   2169  O   LEU P 136     -37.990-102.347 122.749  0.00 97.00      PROA   
ATOM   2170  N   LYS P 137     -38.026-103.392 120.751  0.00 97.00      PROA   
ATOM   2171  HN  LYS P 137     -38.394-103.433 119.828  0.00 97.00      PROA   
ATOM   2172  CA  LYS P 137     -37.019-104.375 121.087  0.00 97.00      PROA   
ATOM   2173  HA  LYS P 137     -36.382-103.990 121.873  0.00 97.00      PROA   
ATOM   2174  CB  LYS P 137     -37.636-105.723 121.545  0.00 97.00      PROA   
ATOM   2175  HB1 LYS P 137     -36.835-106.489 121.627  0.00 97.00      PROA   
ATOM   2176  HB2 LYS P 137     -38.359-106.074 120.776  0.00 97.00      PROA   
ATOM   2177  CG  LYS P 137     -38.358-105.644 122.904  0.00 97.00      PROA   
ATOM   2178  HG1 LYS P 137     -39.201-104.923 122.840  0.00 97.00      PROA   
ATOM   2179  HG2 LYS P 137     -37.641-105.246 123.652  0.00 97.00      PROA   
ATOM   2180  CD  LYS P 137     -38.895-107.010 123.369  0.00 97.00      PROA   
ATOM   2181  HD1 LYS P 137     -38.061-107.748 123.360  0.00 97.00      PROA   
ATOM   2182  HD2 LYS P 137     -39.650-107.359 122.631  0.00 97.00      PROA   
ATOM   2183  CE  LYS P 137     -39.546-107.003 124.760  0.00 97.00      PROA   
ATOM   2184  HE1 LYS P 137     -39.941-108.016 124.995  0.00 97.00      PROA   
ATOM   2185  HE2 LYS P 137     -40.375-106.268 124.819  0.00 97.00      PROA   
ATOM   2186  NZ  LYS P 137     -38.540-106.674 125.796  0.00 97.00      PROA   
ATOM   2187  HZ1 LYS P 137     -38.409-105.645 125.885  0.00 97.00      PROA   
ATOM   2188  HZ2 LYS P 137     -37.640-107.107 125.507  0.00 97.00      PROA   
ATOM   2189  HZ3 LYS P 137     -38.825-107.082 126.709  0.00 97.00      PROA   
ATOM   2190  C   LYS P 137     -36.146-104.606 119.874  0.00 97.00      PROA   
ATOM   2191  O   LYS P 137     -36.603-105.133 118.862  0.00 97.00      PROA   
ATOM   2192  N   THR P 138     -34.846-104.224 119.938  0.00 97.00      PROA   
ATOM   2193  HN  THR P 138     -34.504-103.724 120.736  0.00 97.00      PROA   
ATOM   2194  CA  THR P 138     -33.899-104.426 118.850  0.00 97.00      PROA   
ATOM   2195  HA  THR P 138     -34.450-104.260 117.935  0.00 97.00      PROA   
ATOM   2196  CB  THR P 138     -32.741-103.426 118.838  0.00 97.00      PROA   
ATOM   2197  HB  THR P 138     -33.155-102.419 119.080  0.00 97.00      PROA   
ATOM   2198  OG1 THR P 138     -32.138-103.338 117.552  0.00 97.00      PROA   
ATOM   2199  HG1 THR P 138     -31.413-102.719 117.661  0.00 97.00      PROA   
ATOM   2200  CG2 THR P 138     -31.644-103.769 119.857  0.00 97.00      PROA   
ATOM   2201 HG21 THR P 138     -31.113-104.706 119.586  0.00 97.00      PROA   
ATOM   2202 HG22 THR P 138     -32.075-103.889 120.870  0.00 97.00      PROA   
ATOM   2203 HG23 THR P 138     -30.891-102.953 119.899  0.00 97.00      PROA   
ATOM   2204  C   THR P 138     -33.425-105.869 118.816  0.00 97.00      PROA   
ATOM   2205  O   THR P 138     -33.698-106.661 119.709  0.00 97.00      PROA   
ATOM   2206  N   ASN P 139     -32.758-106.266 117.715  0.00 97.00      PROA   
ATOM   2207  HN  ASN P 139     -32.469-105.597 117.037  0.00 97.00      PROA   
ATOM   2208  CA  ASN P 139     -32.460-107.655 117.451  0.00 97.00      PROA   
ATOM   2209  HA  ASN P 139     -31.978-108.069 118.327  0.00 97.00      PROA   
ATOM   2210  CB  ASN P 139     -33.743-108.481 117.123  0.00 97.00      PROA   
ATOM   2211  HB1 ASN P 139     -34.384-108.526 118.030  0.00 97.00      PROA   
ATOM   2212  HB2 ASN P 139     -33.489-109.527 116.855  0.00 97.00      PROA   
ATOM   2213  CG  ASN P 139     -34.529-107.855 115.962  0.00 97.00      PROA   
ATOM   2214  OD1 ASN P 139     -34.153-108.016 114.798  0.00 97.00      PROA   
ATOM   2215  ND2 ASN P 139     -35.651-107.149 116.272  0.00 97.00      PROA   
ATOM   2216 HD21 ASN P 139     -36.204-106.784 115.524  0.00 97.00      PROA   
ATOM   2217 HD22 ASN P 139     -35.908-106.999 117.226  0.00 97.00      PROA   
ATOM   2218  C   ASN P 139     -31.448-107.686 116.324  0.00 97.00      PROA   
ATOM   2219  O   ASN P 139     -31.110-106.653 115.751  0.00 97.00      PROA   
ATOM   2220  N   MET P 140     -30.932-108.887 115.969  0.00 97.00      PROA   
ATOM   2221  HN  MET P 140     -31.165-109.712 116.482  0.00 97.00      PROA   
ATOM   2222  CA  MET P 140     -29.971-109.083 114.894  0.00 97.00      PROA   
ATOM   2223  HA  MET P 140     -29.091-108.508 115.148  0.00 97.00      PROA   
ATOM   2224  CB  MET P 140     -29.552-110.570 114.800  0.00 97.00      PROA   
ATOM   2225  HB1 MET P 140     -30.440-111.196 114.561  0.00 97.00      PROA   
ATOM   2226  HB2 MET P 140     -29.203-110.870 115.814  0.00 97.00      PROA   
ATOM   2227  CG  MET P 140     -28.436-110.858 113.775  0.00 97.00      PROA   
ATOM   2228  HG1 MET P 140     -27.531-110.285 114.078  0.00 97.00      PROA   
ATOM   2229  HG2 MET P 140     -28.739-110.472 112.780  0.00 97.00      PROA   
ATOM   2230  SD  MET P 140     -28.021-112.620 113.585  0.00 97.00      PROA   
ATOM   2231  CE  MET P 140     -27.451-112.921 115.283  0.00 97.00      PROA   
ATOM   2232  HE1 MET P 140     -28.283-112.822 116.013  0.00 97.00      PROA   
ATOM   2233  HE2 MET P 140     -26.650-112.206 115.565  0.00 97.00      PROA   
ATOM   2234  HE3 MET P 140     -27.051-113.950 115.393  0.00 97.00      PROA   
ATOM   2235  C   MET P 140     -30.444-108.579 113.534  0.00 97.00      PROA   
ATOM   2236  O   MET P 140     -29.667-108.014 112.768  0.00 97.00      PROA   
ATOM   2237  N   SER P 141     -31.752-108.707 113.212  0.00 97.00      PROA   
ATOM   2238  HN  SER P 141     -32.398-109.108 113.857  0.00 97.00      PROA   
ATOM   2239  CA  SER P 141     -32.291-108.306 111.920  0.00 97.00      PROA   
ATOM   2240  HA  SER P 141     -31.568-108.533 111.147  0.00 97.00      PROA   
ATOM   2241  CB  SER P 141     -33.615-109.059 111.609  0.00 97.00      PROA   
ATOM   2242  HB1 SER P 141     -34.430-108.737 112.293  0.00 97.00      PROA   
ATOM   2243  HB2 SER P 141     -33.447-110.145 111.775  0.00 97.00      PROA   
ATOM   2244  OG  SER P 141     -34.026-108.890 110.253  0.00 97.00      PROA   
ATOM   2245  HG1 SER P 141     -34.168-107.948 110.120  0.00 97.00      PROA   
ATOM   2246  C   SER P 141     -32.569-106.810 111.899  0.00 97.00      PROA   
ATOM   2247  O   SER P 141     -33.040-106.284 110.898  0.00 97.00      PROA   
ATOM   2248  N   HSD P 142     -32.238-106.092 112.994  0.00 97.00      PROA   
ATOM   2249  HN  HSD P 142     -31.932-106.574 113.812  0.00 97.00      PROA   
ATOM   2250  CA  HSD P 142     -32.253-104.646 113.087  0.00 97.00      PROA   
ATOM   2251  HA  HSD P 142     -32.690-104.231 112.197  0.00 97.00      PROA   
ATOM   2252  CB  HSD P 142     -33.114-104.153 114.276  0.00 97.00      PROA   
ATOM   2253  HB1 HSD P 142     -32.873-103.096 114.523  0.00 97.00      PROA   
ATOM   2254  HB2 HSD P 142     -32.914-104.763 115.181  0.00 97.00      PROA   
ATOM   2255  ND1 HSD P 142     -35.464-103.172 114.164  0.00 97.00      PROA   
ATOM   2256  HD1 HSD P 142     -35.281-102.358 114.718  0.00 97.00      PROA   
ATOM   2257  CG  HSD P 142     -34.584-104.207 113.930  0.00 97.00      PROA   
ATOM   2258  CE1 HSD P 142     -36.629-103.491 113.552  0.00 97.00      PROA   
ATOM   2259  HE1 HSD P 142     -37.518-102.862 113.595  0.00 97.00      PROA   
ATOM   2260  NE2 HSD P 142     -36.566-104.658 112.946  0.00 97.00      PROA   
ATOM   2261  CD2 HSD P 142     -35.284-105.116 113.196  0.00 97.00      PROA   
ATOM   2262  HD2 HSD P 142     -34.986-106.071 112.785  0.00 97.00      PROA   
ATOM   2263  C   HSD P 142     -30.840-104.094 113.124  0.00 97.00      PROA   
ATOM   2264  O   HSD P 142     -30.626-102.913 113.380  0.00 97.00      PROA   
ATOM   2265  N   SER P 143     -29.827-104.930 112.814  0.00 97.00      PROA   
ATOM   2266  HN  SER P 143     -30.015-105.892 112.631  0.00 97.00      PROA   
ATOM   2267  CA  SER P 143     -28.430-104.536 112.742  0.00 97.00      PROA   
ATOM   2268  HA  SER P 143     -28.262-103.704 113.413  0.00 97.00      PROA   
ATOM   2269  CB  SER P 143     -27.531-105.727 113.158  0.00 97.00      PROA   
ATOM   2270  HB1 SER P 143     -27.520-106.517 112.378  0.00 97.00      PROA   
ATOM   2271  HB2 SER P 143     -27.968-106.177 114.074  0.00 97.00      PROA   
ATOM   2272  OG  SER P 143     -26.199-105.327 113.455  0.00 97.00      PROA   
ATOM   2273  HG1 SER P 143     -25.801-105.036 112.632  0.00 97.00      PROA   
ATOM   2274  C   SER P 143     -28.066-104.107 111.327  0.00 97.00      PROA   
ATOM   2275  O   SER P 143     -28.676-104.554 110.358  0.00 97.00      PROA   
ATOM   2276  N   GLY P 144     -27.038-103.230 111.175  0.00 97.00      PROA   
ATOM   2277  HN  GLY P 144     -26.577-102.837 111.971  0.00 97.00      PROA   
ATOM   2278  CA  GLY P 144     -26.493-102.838 109.884  0.00 97.00      PROA   
ATOM   2279  HA1 GLY P 144     -27.067-103.275 109.084  0.00 97.00      PROA   
ATOM   2280  HA2 GLY P 144     -25.459-103.153 109.873  0.00 97.00      PROA   
ATOM   2281  C   GLY P 144     -26.500-101.348 109.699  0.00 97.00      PROA   
ATOM   2282  O   GLY P 144     -26.440-100.589 110.658  0.00 97.00      PROA   
ATOM   2283  N   THR P 145     -26.539-100.883 108.429  0.00 97.00      PROA   
ATOM   2284  HN  THR P 145     -26.691-101.522 107.675  0.00 97.00      PROA   
ATOM   2285  CA  THR P 145     -26.426 -99.475 108.086  0.00 97.00      PROA   
ATOM   2286  HA  THR P 145     -25.968 -98.962 108.917  0.00 97.00      PROA   
ATOM   2287  CB  THR P 145     -25.506 -99.192 106.892  0.00 97.00      PROA   
ATOM   2288  HB  THR P 145     -24.503 -99.609 107.139  0.00 97.00      PROA   
ATOM   2289  OG1 THR P 145     -25.322 -97.798 106.661  0.00 97.00      PROA   
ATOM   2290  HG1 THR P 145     -25.945 -97.556 105.965  0.00 97.00      PROA   
ATOM   2291  CG2 THR P 145     -25.984 -99.848 105.582  0.00 97.00      PROA   
ATOM   2292 HG21 THR P 145     -26.962 -99.432 105.260  0.00 97.00      PROA   
ATOM   2293 HG22 THR P 145     -26.082-100.945 105.701  0.00 97.00      PROA   
ATOM   2294 HG23 THR P 145     -25.249 -99.648 104.772  0.00 97.00      PROA   
ATOM   2295  C   THR P 145     -27.799 -98.868 107.918  0.00 97.00      PROA   
ATOM   2296  O   THR P 145     -28.634 -99.368 107.178  0.00 97.00      PROA   
ATOM   2297  N   TYR P 146     -28.057 -97.749 108.625  0.00 97.00      PROA   
ATOM   2298  HN  TYR P 146     -27.365 -97.375 109.240  0.00 97.00      PROA   
ATOM   2299  CA  TYR P 146     -29.307 -97.025 108.575  0.00 97.00      PROA   
ATOM   2300  HA  TYR P 146     -30.022 -97.583 107.992  0.00 97.00      PROA   
ATOM   2301  CB  TYR P 146     -29.913 -96.727 109.968  0.00 97.00      PROA   
ATOM   2302  HB1 TYR P 146     -30.704 -95.952 109.886  0.00 97.00      PROA   
ATOM   2303  HB2 TYR P 146     -29.126 -96.352 110.658  0.00 97.00      PROA   
ATOM   2304  CG  TYR P 146     -30.559 -97.932 110.592  0.00 97.00      PROA   
ATOM   2305  CD1 TYR P 146     -29.798 -98.888 111.284  0.00 97.00      PROA   
ATOM   2306  HD1 TYR P 146     -28.720 -98.813 111.288  0.00 97.00      PROA   
ATOM   2307  CE1 TYR P 146     -30.431 -99.909 112.002  0.00 97.00      PROA   
ATOM   2308  HE1 TYR P 146     -29.839-100.640 112.528  0.00 97.00      PROA   
ATOM   2309  CZ  TYR P 146     -31.828 -99.967 112.056  0.00 97.00      PROA   
ATOM   2310  OH  TYR P 146     -32.465-100.977 112.800  0.00 97.00      PROA   
ATOM   2311  HH  TYR P 146     -31.768-101.526 113.174  0.00 97.00      PROA   
ATOM   2312  CD2 TYR P 146     -31.963 -98.033 110.613  0.00 97.00      PROA   
ATOM   2313  HD2 TYR P 146     -32.559 -97.293 110.100  0.00 97.00      PROA   
ATOM   2314  CE2 TYR P 146     -32.594 -99.044 111.345  0.00 97.00      PROA   
ATOM   2315  HE2 TYR P 146     -33.670 -99.095 111.389  0.00 97.00      PROA   
ATOM   2316  C   TYR P 146     -29.102 -95.701 107.884  0.00 97.00      PROA   
ATOM   2317  O   TYR P 146     -28.077 -95.051 108.043  0.00 97.00      PROA   
ATOM   2318  N   HSD P 147     -30.100 -95.266 107.088  0.00 97.00      PROA   
ATOM   2319  HN  HSD P 147     -30.938 -95.799 106.995  0.00 97.00      PROA   
ATOM   2320  CA  HSD P 147     -30.045 -94.005 106.376  0.00 97.00      PROA   
ATOM   2321  HA  HSD P 147     -29.389 -93.318 106.893  0.00 97.00      PROA   
ATOM   2322  CB  HSD P 147     -29.612 -94.162 104.891  0.00 97.00      PROA   
ATOM   2323  HB1 HSD P 147     -29.455 -93.155 104.448  0.00 97.00      PROA   
ATOM   2324  HB2 HSD P 147     -30.405 -94.666 104.302  0.00 97.00      PROA   
ATOM   2325  ND1 HSD P 147     -27.190 -94.519 104.161  0.00 97.00      PROA   
ATOM   2326  HD1 HSD P 147     -26.997 -93.568 103.913  0.00 97.00      PROA   
ATOM   2327  CG  HSD P 147     -28.368 -94.992 104.701  0.00 97.00      PROA   
ATOM   2328  CE1 HSD P 147     -26.360 -95.583 104.031  0.00 97.00      PROA   
ATOM   2329  HE1 HSD P 147     -25.347 -95.503 103.636  0.00 97.00      PROA   
ATOM   2330  NE2 HSD P 147     -26.925 -96.705 104.430  0.00 97.00      PROA   
ATOM   2331  CD2 HSD P 147     -28.189 -96.335 104.847  0.00 97.00      PROA   
ATOM   2332  HD2 HSD P 147     -28.876 -97.088 105.214  0.00 97.00      PROA   
ATOM   2333  C   HSD P 147     -31.446 -93.447 106.408  0.00 97.00      PROA   
ATOM   2334  O   HSD P 147     -32.398 -94.178 106.659  0.00 97.00      PROA   
ATOM   2335  N   CYS P 148     -31.626 -92.131 106.154  0.00 97.00      PROA   
ATOM   2336  HN  CYS P 148     -30.858 -91.495 106.091  0.00 97.00      PROA   
ATOM   2337  CA  CYS P 148     -32.948 -91.577 105.961  0.00 97.00      PROA   
ATOM   2338  HA  CYS P 148     -33.604 -92.379 105.670  0.00 97.00      PROA   
ATOM   2339  CB  CYS P 148     -33.558 -90.932 107.238  0.00 97.00      PROA   
ATOM   2340  HB1 CYS P 148     -33.534 -91.703 108.039  0.00 97.00      PROA   
ATOM   2341  HB2 CYS P 148     -34.631 -90.713 107.048  0.00 97.00      PROA   
ATOM   2342  SG  CYS P 148     -32.710 -89.434 107.845  0.00 97.00      PROA   
ATOM   2343  C   CYS P 148     -32.967 -90.612 104.799  0.00 97.00      PROA   
ATOM   2344  O   CYS P 148     -31.933 -90.141 104.335  0.00 97.00      PROA   
ATOM   2345  N   SER P 149     -34.180 -90.303 104.288  0.00 97.00      PROA   
ATOM   2346  HN  SER P 149     -35.003 -90.747 104.637  0.00 97.00      PROA   
ATOM   2347  CA  SER P 149     -34.354 -89.285 103.273  0.00 97.00      PROA   
ATOM   2348  HA  SER P 149     -33.578 -88.548 103.414  0.00 97.00      PROA   
ATOM   2349  CB  SER P 149     -34.335 -89.796 101.797  0.00 97.00      PROA   
ATOM   2350  HB1 SER P 149     -33.416 -90.403 101.656  0.00 97.00      PROA   
ATOM   2351  HB2 SER P 149     -34.287 -88.934 101.099  0.00 97.00      PROA   
ATOM   2352  OG  SER P 149     -35.466 -90.591 101.441  0.00 97.00      PROA   
ATOM   2353  HG1 SER P 149     -36.247 -90.138 101.767  0.00 97.00      PROA   
ATOM   2354  C   SER P 149     -35.668 -88.601 103.518  0.00 97.00      PROA   
ATOM   2355  O   SER P 149     -36.602 -89.213 104.018  0.00 97.00      PROA   
ATOM   2356  N   GLY P 150     -35.766 -87.308 103.143  0.00 97.00      PROA   
ATOM   2357  HN  GLY P 150     -34.978 -86.850 102.738  0.00 97.00      PROA   
ATOM   2358  CA  GLY P 150     -37.000 -86.548 103.187  0.00 97.00      PROA   
ATOM   2359  HA1 GLY P 150     -37.018 -85.985 104.107  0.00 97.00      PROA   
ATOM   2360  HA2 GLY P 150     -37.849 -87.206 103.055  0.00 97.00      PROA   
ATOM   2361  C   GLY P 150     -36.988 -85.585 102.043  0.00 97.00      PROA   
ATOM   2362  O   GLY P 150     -36.032 -85.534 101.282  0.00 97.00      PROA   
ATOM   2363  N   MET P 151     -38.062 -84.785 101.894  0.00 97.00      PROA   
ATOM   2364  HN  MET P 151     -38.866 -84.908 102.474  0.00 97.00      PROA   
ATOM   2365  CA  MET P 151     -38.236 -83.836 100.820  0.00 97.00      PROA   
ATOM   2366  HA  MET P 151     -37.362 -83.823 100.187  0.00 97.00      PROA   
ATOM   2367  CB  MET P 151     -39.492 -84.223  99.992  0.00 97.00      PROA   
ATOM   2368  HB1 MET P 151     -40.401 -83.721 100.377  0.00 97.00      PROA   
ATOM   2369  HB2 MET P 151     -39.663 -85.316 100.148  0.00 97.00      PROA   
ATOM   2370  CG  MET P 151     -39.371 -84.031  98.468  0.00 97.00      PROA   
ATOM   2371  HG1 MET P 151     -40.291 -84.460  98.010  0.00 97.00      PROA   
ATOM   2372  HG2 MET P 151     -38.512 -84.635  98.101  0.00 97.00      PROA   
ATOM   2373  SD  MET P 151     -39.193 -82.312  97.911  0.00 97.00      PROA   
ATOM   2374  CE  MET P 151     -39.352 -82.698  96.146  0.00 97.00      PROA   
ATOM   2375  HE1 MET P 151     -40.363 -83.101  95.923  0.00 97.00      PROA   
ATOM   2376  HE2 MET P 151     -38.603 -83.456  95.829  0.00 97.00      PROA   
ATOM   2377  HE3 MET P 151     -39.204 -81.787  95.527  0.00 97.00      PROA   
ATOM   2378  C   MET P 151     -38.413 -82.461 101.447  0.00 97.00      PROA   
ATOM   2379  O   MET P 151     -39.096 -82.303 102.455  0.00 97.00      PROA   
ATOM   2380  N   GLY P 152     -37.775 -81.425 100.852  0.00 97.00      PROA   
ATOM   2381  HN  GLY P 152     -37.157 -81.621 100.094  0.00 97.00      PROA   
ATOM   2382  CA  GLY P 152     -38.009 -80.023 101.183  0.00 97.00      PROA   
ATOM   2383  HA1 GLY P 152     -37.130 -79.625 101.660  0.00 97.00      PROA   
ATOM   2384  HA2 GLY P 152     -38.896 -79.933 101.795  0.00 97.00      PROA   
ATOM   2385  C   GLY P 152     -38.273 -79.246  99.924  0.00 97.00      PROA   
ATOM   2386  O   GLY P 152     -39.416 -78.954  99.589  0.00 97.00      PROA   
ATOM   2387  N   LYS P 153     -37.207 -78.867  99.188  0.00 97.00      PROA   
ATOM   2388  HN  LYS P 153     -36.280 -78.963  99.547  0.00 97.00      PROA   
ATOM   2389  CA  LYS P 153     -37.324 -78.366  97.828  0.00 97.00      PROA   
ATOM   2390  HA  LYS P 153     -38.366 -78.326  97.555  0.00 97.00      PROA   
ATOM   2391  CB  LYS P 153     -36.715 -76.948  97.670  0.00 97.00      PROA   
ATOM   2392  HB1 LYS P 153     -36.506 -76.729  96.600  0.00 97.00      PROA   
ATOM   2393  HB2 LYS P 153     -35.747 -76.909  98.214  0.00 97.00      PROA   
ATOM   2394  CG  LYS P 153     -37.637 -75.823  98.185  0.00 97.00      PROA   
ATOM   2395  HG1 LYS P 153     -37.088 -74.858  98.105  0.00 97.00      PROA   
ATOM   2396  HG2 LYS P 153     -37.871 -75.991  99.259  0.00 97.00      PROA   
ATOM   2397  CD  LYS P 153     -38.943 -75.732  97.376  0.00 97.00      PROA   
ATOM   2398  HD1 LYS P 153     -39.542 -76.651  97.562  0.00 97.00      PROA   
ATOM   2399  HD2 LYS P 153     -38.674 -75.710  96.295  0.00 97.00      PROA   
ATOM   2400  CE  LYS P 153     -39.809 -74.512  97.708  0.00 97.00      PROA   
ATOM   2401  HE1 LYS P 153     -39.265 -73.570  97.487  0.00 97.00      PROA   
ATOM   2402  HE2 LYS P 153     -40.107 -74.523  98.778  0.00 97.00      PROA   
ATOM   2403  NZ  LYS P 153     -41.044 -74.537  96.887  0.00 97.00      PROA   
ATOM   2404  HZ1 LYS P 153     -41.570 -75.411  97.091  0.00 97.00      PROA   
ATOM   2405  HZ2 LYS P 153     -40.786 -74.525  95.879  0.00 97.00      PROA   
ATOM   2406  HZ3 LYS P 153     -41.639 -73.714  97.103  0.00 97.00      PROA   
ATOM   2407  C   LYS P 153     -36.745 -79.329  96.817  0.00 97.00      PROA   
ATOM   2408  O   LYS P 153     -36.849 -79.120  95.609  0.00 97.00      PROA   
ATOM   2409  N   HSD P 154     -36.187 -80.452  97.303  0.00 97.00      PROA   
ATOM   2410  HN  HSD P 154     -36.094 -80.583  98.285  0.00 97.00      PROA   
ATOM   2411  CA  HSD P 154     -35.806 -81.592  96.511  0.00 97.00      PROA   
ATOM   2412  HA  HSD P 154     -36.615 -81.833  95.836  0.00 97.00      PROA   
ATOM   2413  CB  HSD P 154     -34.486 -81.398  95.721  0.00 97.00      PROA   
ATOM   2414  HB1 HSD P 154     -33.676 -81.096  96.421  0.00 97.00      PROA   
ATOM   2415  HB2 HSD P 154     -34.630 -80.566  94.998  0.00 97.00      PROA   
ATOM   2416  ND1 HSD P 154     -32.946 -83.368  95.220  0.00 97.00      PROA   
ATOM   2417  HD1 HSD P 154     -32.354 -83.265  96.021  0.00 97.00      PROA   
ATOM   2418  CG  HSD P 154     -34.069 -82.617  94.941  0.00 97.00      PROA   
ATOM   2419  CE1 HSD P 154     -32.918 -84.382  94.322  0.00 97.00      PROA   
ATOM   2420  HE1 HSD P 154     -32.131 -85.135  94.311  0.00 97.00      PROA   
ATOM   2421  NE2 HSD P 154     -33.943 -84.342  93.493  0.00 97.00      PROA   
ATOM   2422  CD2 HSD P 154     -34.659 -83.220  93.872  0.00 97.00      PROA   
ATOM   2423  HD2 HSD P 154     -35.553 -82.943  93.328  0.00 97.00      PROA   
ATOM   2424  C   HSD P 154     -35.687 -82.691  97.536  0.00 97.00      PROA   
ATOM   2425  O   HSD P 154     -35.758 -82.424  98.734  0.00 97.00      PROA   
ATOM   2426  N   ARG P 155     -35.531 -83.971  97.119  0.00 97.00      PROA   
ATOM   2427  HN  ARG P 155     -35.497 -84.199  96.148  0.00 97.00      PROA   
ATOM   2428  CA  ARG P 155     -35.184 -85.025  98.052  0.00 97.00      PROA   
ATOM   2429  HA  ARG P 155     -35.871 -84.937  98.882  0.00 97.00      PROA   
ATOM   2430  CB  ARG P 155     -35.366 -86.464  97.502  0.00 97.00      PROA   
ATOM   2431  HB1 ARG P 155     -36.457 -86.634  97.350  0.00 97.00      PROA   
ATOM   2432  HB2 ARG P 155     -35.036 -87.184  98.283  0.00 97.00      PROA   
ATOM   2433  CG  ARG P 155     -34.639 -86.752  96.169  0.00 97.00      PROA   
ATOM   2434  HG1 ARG P 155     -33.821 -86.016  96.042  0.00 97.00      PROA   
ATOM   2435  HG2 ARG P 155     -35.339 -86.608  95.317  0.00 97.00      PROA   
ATOM   2436  CD  ARG P 155     -33.975 -88.137  96.079  0.00 97.00      PROA   
ATOM   2437  HD1 ARG P 155     -33.154 -88.197  96.830  0.00 97.00      PROA   
ATOM   2438  HD2 ARG P 155     -33.563 -88.313  95.061  0.00 97.00      PROA   
ATOM   2439  NE  ARG P 155     -35.029 -89.162  96.362  0.00 97.00      PROA   
ATOM   2440  HE  ARG P 155     -35.981 -88.912  96.215  0.00 97.00      PROA   
ATOM   2441  CZ  ARG P 155     -34.794 -90.335  96.987  0.00 97.00      PROA   
ATOM   2442  NH1 ARG P 155     -33.560 -90.812  97.200  0.00 97.00      PROA   
ATOM   2443 HH11 ARG P 155     -32.785 -90.330  96.805  0.00 97.00      PROA   
ATOM   2444 HH12 ARG P 155     -33.466 -91.696  97.651  0.00 97.00      PROA   
ATOM   2445  NH2 ARG P 155     -35.834 -91.069  97.425  0.00 97.00      PROA   
ATOM   2446 HH21 ARG P 155     -36.761 -90.732  97.291  0.00 97.00      PROA   
ATOM   2447 HH22 ARG P 155     -35.645 -91.897  97.945  0.00 97.00      PROA   
ATOM   2448  C   ARG P 155     -33.781 -84.861  98.626  0.00 97.00      PROA   
ATOM   2449  O   ARG P 155     -32.820 -84.585  97.912  0.00 97.00      PROA   
ATOM   2450  N   TYR P 156     -33.638 -85.035  99.953  0.00 97.00      PROA   
ATOM   2451  HN  TYR P 156     -34.440 -85.206 100.525  0.00 97.00      PROA   
ATOM   2452  CA  TYR P 156     -32.380 -84.924 100.656  0.00 97.00      PROA   
ATOM   2453  HA  TYR P 156     -31.573 -84.742  99.961  0.00 97.00      PROA   
ATOM   2454  CB  TYR P 156     -32.413 -83.817 101.747  0.00 97.00      PROA   
ATOM   2455  HB1 TYR P 156     -31.414 -83.676 102.206  0.00 97.00      PROA   
ATOM   2456  HB2 TYR P 156     -33.136 -84.108 102.538  0.00 97.00      PROA   
ATOM   2457  CG  TYR P 156     -32.865 -82.485 101.194  0.00 97.00      PROA   
ATOM   2458  CD1 TYR P 156     -32.311 -81.953 100.014  0.00 97.00      PROA   
ATOM   2459  HD1 TYR P 156     -31.548 -82.502  99.482  0.00 97.00      PROA   
ATOM   2460  CE1 TYR P 156     -32.759 -80.730  99.500  0.00 97.00      PROA   
ATOM   2461  HE1 TYR P 156     -32.338 -80.347  98.582  0.00 97.00      PROA   
ATOM   2462  CZ  TYR P 156     -33.755 -80.013 100.173  0.00 97.00      PROA   
ATOM   2463  OH  TYR P 156     -34.208 -78.779  99.665  0.00 97.00      PROA   
ATOM   2464  HH  TYR P 156     -33.549 -78.461  99.045  0.00 97.00      PROA   
ATOM   2465  CD2 TYR P 156     -33.848 -81.739 101.871  0.00 97.00      PROA   
ATOM   2466  HD2 TYR P 156     -34.275 -82.121 102.786  0.00 97.00      PROA   
ATOM   2467  CE2 TYR P 156     -34.289 -80.512 101.365  0.00 97.00      PROA   
ATOM   2468  HE2 TYR P 156     -35.033 -79.946 101.904  0.00 97.00      PROA   
ATOM   2469  C   TYR P 156     -32.134 -86.261 101.312  0.00 97.00      PROA   
ATOM   2470  O   TYR P 156     -33.065 -86.893 101.795  0.00 97.00      PROA   
ATOM   2471  N   THR P 157     -30.865 -86.732 101.323  0.00 97.00      PROA   
ATOM   2472  HN  THR P 157     -30.133 -86.223 100.880  0.00 97.00      PROA   
ATOM   2473  CA  THR P 157     -30.452 -87.999 101.906  0.00 97.00      PROA   
ATOM   2474  HA  THR P 157     -31.304 -88.510 102.333  0.00 97.00      PROA   
ATOM   2475  CB  THR P 157     -29.755 -88.933 100.916  0.00 97.00      PROA   
ATOM   2476  HB  THR P 157     -29.215 -89.758 101.439  0.00 97.00      PROA   
ATOM   2477  OG1 THR P 157     -28.840 -88.224 100.085  0.00 97.00      PROA   
ATOM   2478  HG1 THR P 157     -28.136 -87.916 100.659  0.00 97.00      PROA   
ATOM   2479  CG2 THR P 157     -30.807 -89.570  99.995  0.00 97.00      PROA   
ATOM   2480 HG21 THR P 157     -31.378 -88.784  99.457  0.00 97.00      PROA   
ATOM   2481 HG22 THR P 157     -31.509 -90.195 100.583  0.00 97.00      PROA   
ATOM   2482 HG23 THR P 157     -30.303 -90.218  99.245  0.00 97.00      PROA   
ATOM   2483  C   THR P 157     -29.481 -87.717 103.028  0.00 97.00      PROA   
ATOM   2484  O   THR P 157     -28.622 -86.846 102.912  0.00 97.00      PROA   
ATOM   2485  N   SER P 158     -29.589 -88.461 104.153  0.00 97.00      PROA   
ATOM   2486  HN  SER P 158     -30.316 -89.141 104.256  0.00 97.00      PROA   
ATOM   2487  CA  SER P 158     -28.680 -88.332 105.276  0.00 97.00      PROA   
ATOM   2488  HA  SER P 158     -28.466 -87.282 105.410  0.00 97.00      PROA   
ATOM   2489  CB  SER P 158     -29.288 -88.874 106.604  0.00 97.00      PROA   
ATOM   2490  HB1 SER P 158     -30.297 -88.427 106.723  0.00 97.00      PROA   
ATOM   2491  HB2 SER P 158     -28.675 -88.556 107.472  0.00 97.00      PROA   
ATOM   2492  OG  SER P 158     -29.417 -90.296 106.635  0.00 97.00      PROA   
ATOM   2493  HG1 SER P 158     -28.537 -90.656 106.797  0.00 97.00      PROA   
ATOM   2494  C   SER P 158     -27.369 -89.048 105.031  0.00 97.00      PROA   
ATOM   2495  O   SER P 158     -27.215 -89.832 104.097  0.00 97.00      PROA   
ATOM   2496  N   ALA P 159     -26.398 -88.830 105.945  0.00 97.00      PROA   
ATOM   2497  HN  ALA P 159     -26.479 -88.091 106.611  0.00 97.00      PROA   
ATOM   2498  CA  ALA P 159     -25.298 -89.745 106.165  0.00 97.00      PROA   
ATOM   2499  HA  ALA P 159     -24.771 -89.855 105.226  0.00 97.00      PROA   
ATOM   2500  CB  ALA P 159     -24.331 -89.190 107.230  0.00 97.00      PROA   
ATOM   2501  HB1 ALA P 159     -24.849 -89.069 108.206  0.00 97.00      PROA   
ATOM   2502  HB2 ALA P 159     -23.952 -88.192 106.916  0.00 97.00      PROA   
ATOM   2503  HB3 ALA P 159     -23.461 -89.863 107.373  0.00 97.00      PROA   
ATOM   2504  C   ALA P 159     -25.793 -91.126 106.598  0.00 97.00      PROA   
ATOM   2505  O   ALA P 159     -26.844 -91.253 107.222  0.00 97.00      PROA   
ATOM   2506  N   GLY P 160     -25.052 -92.205 106.247  0.00 97.00      PROA   
ATOM   2507  HN  GLY P 160     -24.201 -92.093 105.741  0.00 97.00      PROA   
ATOM   2508  CA  GLY P 160     -25.355 -93.552 106.708  0.00 97.00      PROA   
ATOM   2509  HA1 GLY P 160     -24.904 -94.247 106.016  0.00 97.00      PROA   
ATOM   2510  HA2 GLY P 160     -26.424 -93.681 106.793  0.00 97.00      PROA   
ATOM   2511  C   GLY P 160     -24.719 -93.794 108.044  0.00 97.00      PROA   
ATOM   2512  O   GLY P 160     -23.546 -93.485 108.234  0.00 97.00      PROA   
ATOM   2513  N   ILE P 161     -25.475 -94.390 108.993  0.00 97.00      PROA   
ATOM   2514  HN  ILE P 161     -26.424 -94.632 108.795  0.00 97.00      PROA   
ATOM   2515  CA  ILE P 161     -24.996 -94.674 110.331  0.00 97.00      PROA   
ATOM   2516  HA  ILE P 161     -23.963 -94.373 110.419  0.00 97.00      PROA   
ATOM   2517  CB  ILE P 161     -25.794 -93.961 111.427  0.00 97.00      PROA   
ATOM   2518  HB  ILE P 161     -26.851 -94.318 111.396  0.00 97.00      PROA   
ATOM   2519  CG2 ILE P 161     -25.208 -94.303 112.818  0.00 97.00      PROA   
ATOM   2520 HG21 ILE P 161     -24.122 -94.074 112.848  0.00 97.00      PROA   
ATOM   2521 HG22 ILE P 161     -25.353 -95.373 113.071  0.00 97.00      PROA   
ATOM   2522 HG23 ILE P 161     -25.710 -93.693 113.598  0.00 97.00      PROA   
ATOM   2523  CG1 ILE P 161     -25.845 -92.422 111.207  0.00 97.00      PROA   
ATOM   2524 HG11 ILE P 161     -26.486 -91.986 112.006  0.00 97.00      PROA   
ATOM   2525 HG12 ILE P 161     -26.343 -92.202 110.239  0.00 97.00      PROA   
ATOM   2526  CD  ILE P 161     -24.483 -91.713 111.244  0.00 97.00      PROA   
ATOM   2527  HD1 ILE P 161     -23.809 -92.102 110.453  0.00 97.00      PROA   
ATOM   2528  HD2 ILE P 161     -23.984 -91.849 112.227  0.00 97.00      PROA   
ATOM   2529  HD3 ILE P 161     -24.614 -90.622 111.080  0.00 97.00      PROA   
ATOM   2530  C   ILE P 161     -25.053 -96.174 110.531  0.00 97.00      PROA   
ATOM   2531  O   ILE P 161     -26.114 -96.788 110.475  0.00 97.00      PROA   
ATOM   2532  N   SER P 162     -23.885 -96.809 110.774  0.00 97.00      PROA   
ATOM   2533  HN  SER P 162     -23.023 -96.307 110.789  0.00 97.00      PROA   
ATOM   2534  CA  SER P 162     -23.787 -98.243 110.964  0.00 97.00      PROA   
ATOM   2535  HA  SER P 162     -24.588 -98.726 110.425  0.00 97.00      PROA   
ATOM   2536  CB  SER P 162     -22.452 -98.813 110.418  0.00 97.00      PROA   
ATOM   2537  HB1 SER P 162     -22.417 -98.642 109.320  0.00 97.00      PROA   
ATOM   2538  HB2 SER P 162     -22.385 -99.908 110.596  0.00 97.00      PROA   
ATOM   2539  OG  SER P 162     -21.326 -98.158 110.999  0.00 97.00      PROA   
ATOM   2540  HG1 SER P 162     -21.457 -98.212 111.951  0.00 97.00      PROA   
ATOM   2541  C   SER P 162     -23.910 -98.630 112.424  0.00 97.00      PROA   
ATOM   2542  O   SER P 162     -23.085 -98.242 113.250  0.00 97.00      PROA   
ATOM   2543  N   VAL P 163     -24.931 -99.449 112.770  0.00 97.00      PROA   
ATOM   2544  HN  VAL P 163     -25.604 -99.742 112.093  0.00 97.00      PROA   
ATOM   2545  CA  VAL P 163     -25.109 -99.964 114.114  0.00 97.00      PROA   
ATOM   2546  HA  VAL P 163     -24.341 -99.550 114.748  0.00 97.00      PROA   
ATOM   2547  CB  VAL P 163     -26.446 -99.617 114.768  0.00 97.00      PROA   
ATOM   2548  HB  VAL P 163     -26.416 -99.929 115.839  0.00 97.00      PROA   
ATOM   2549  CG1 VAL P 163     -26.629 -98.087 114.739  0.00 97.00      PROA   
ATOM   2550 HG11 VAL P 163     -26.738 -97.716 113.697  0.00 97.00      PROA   
ATOM   2551 HG12 VAL P 163     -25.764 -97.577 115.212  0.00 97.00      PROA   
ATOM   2552 HG13 VAL P 163     -27.549 -97.817 115.299  0.00 97.00      PROA   
ATOM   2553  CG2 VAL P 163     -27.638-100.325 114.096  0.00 97.00      PROA   
ATOM   2554 HG21 VAL P 163     -27.605-101.422 114.254  0.00 97.00      PROA   
ATOM   2555 HG22 VAL P 163     -27.641-100.122 113.006  0.00 97.00      PROA   
ATOM   2556 HG23 VAL P 163     -28.592 -99.949 114.525  0.00 97.00      PROA   
ATOM   2557  C   VAL P 163     -24.900-101.460 114.077  0.00 97.00      PROA   
ATOM   2558  O   VAL P 163     -25.357-102.152 113.174  0.00 97.00      PROA   
ATOM   2559  N   THR P 164     -24.162-102.005 115.066  0.00 97.00      PROA   
ATOM   2560  HN  THR P 164     -23.787-101.423 115.787  0.00 97.00      PROA   
ATOM   2561  CA  THR P 164     -23.869-103.430 115.115  0.00 97.00      PROA   
ATOM   2562  HA  THR P 164     -24.320-103.936 114.276  0.00 97.00      PROA   
ATOM   2563  CB  THR P 164     -22.378-103.740 115.062  0.00 97.00      PROA   
ATOM   2564  HB  THR P 164     -21.863-103.375 115.978  0.00 97.00      PROA   
ATOM   2565  OG1 THR P 164     -21.777-103.096 113.946  0.00 97.00      PROA   
ATOM   2566  HG1 THR P 164     -22.155-102.217 113.897  0.00 97.00      PROA   
ATOM   2567  CG2 THR P 164     -22.144-105.252 114.879  0.00 97.00      PROA   
ATOM   2568 HG21 THR P 164     -22.600-105.586 113.922  0.00 97.00      PROA   
ATOM   2569 HG22 THR P 164     -22.581-105.846 115.704  0.00 97.00      PROA   
ATOM   2570 HG23 THR P 164     -21.053-105.461 114.826  0.00 97.00      PROA   
ATOM   2571  C   THR P 164     -24.474-103.969 116.396  0.00 97.00      PROA   
ATOM   2572  O   THR P 164     -24.052-103.597 117.483  0.00 97.00      PROA   
ATOM   2573  N   VAL P 165     -25.493-104.859 116.305  0.00 97.00      PROA   
ATOM   2574  HN  VAL P 165     -25.830-105.113 115.398  0.00 97.00      PROA   
ATOM   2575  CA  VAL P 165     -26.231-105.421 117.440  0.00 97.00      PROA   
ATOM   2576  HA  VAL P 165     -26.240-104.667 118.211  0.00 97.00      PROA   
ATOM   2577  CB  VAL P 165     -27.697-105.688 117.061  0.00 97.00      PROA   
ATOM   2578  HB  VAL P 165     -27.733-106.434 116.237  0.00 97.00      PROA   
ATOM   2579  CG1 VAL P 165     -28.572-106.199 118.229  0.00 97.00      PROA   
ATOM   2580 HG11 VAL P 165     -28.394-105.595 119.143  0.00 97.00      PROA   
ATOM   2581 HG12 VAL P 165     -28.381-107.268 118.447  0.00 97.00      PROA   
ATOM   2582 HG13 VAL P 165     -29.645-106.111 117.965  0.00 97.00      PROA   
ATOM   2583  CG2 VAL P 165     -28.316-104.362 116.565  0.00 97.00      PROA   
ATOM   2584 HG21 VAL P 165     -27.808-103.971 115.662  0.00 97.00      PROA   
ATOM   2585 HG22 VAL P 165     -28.259-103.597 117.369  0.00 97.00      PROA   
ATOM   2586 HG23 VAL P 165     -29.386-104.521 116.314  0.00 97.00      PROA   
ATOM   2587  C   VAL P 165     -25.499-106.668 117.977  0.00 97.00      PROA   
ATOM   2588  O   VAL P 165     -24.480-107.062 117.420  0.00 97.00      PROA   
ATOM   2589  N   LYS P 166     -25.956-107.319 119.084  0.00 97.00      PROA   
ATOM   2590  HN  LYS P 166     -26.756-106.989 119.581  0.00 97.00      PROA   
ATOM   2591  CA  LYS P 166     -25.472-108.625 119.510  0.00 97.00      PROA   
ATOM   2592  HA  LYS P 166     -25.064-109.165 118.666  0.00 97.00      PROA   
ATOM   2593  CB  LYS P 166     -24.505-108.621 120.741  0.00 97.00      PROA   
ATOM   2594  HB1 LYS P 166     -24.075-109.638 120.870  0.00 97.00      PROA   
ATOM   2595  HB2 LYS P 166     -25.088-108.389 121.663  0.00 97.00      PROA   
ATOM   2596  CG  LYS P 166     -23.376-107.571 120.740  0.00 97.00      PROA   
ATOM   2597  HG1 LYS P 166     -22.889-107.579 121.741  0.00 97.00      PROA   
ATOM   2598  HG2 LYS P 166     -23.877-106.585 120.648  0.00 97.00      PROA   
ATOM   2599  CD  LYS P 166     -22.282-107.796 119.673  0.00 97.00      PROA   
ATOM   2600  HD1 LYS P 166     -22.732-108.315 118.798  0.00 97.00      PROA   
ATOM   2601  HD2 LYS P 166     -21.515-108.485 120.089  0.00 97.00      PROA   
ATOM   2602  CE  LYS P 166     -21.574-106.522 119.174  0.00 97.00      PROA   
ATOM   2603  HE1 LYS P 166     -20.977-106.752 118.264  0.00 97.00      PROA   
ATOM   2604  HE2 LYS P 166     -20.916-106.082 119.950  0.00 97.00      PROA   
ATOM   2605  NZ  LYS P 166     -22.590-105.526 118.804  0.00 97.00      PROA   
ATOM   2606  HZ1 LYS P 166     -23.057-105.146 119.652  0.00 97.00      PROA   
ATOM   2607  HZ2 LYS P 166     -23.314-106.039 118.253  0.00 97.00      PROA   
ATOM   2608  HZ3 LYS P 166     -22.237-104.743 118.223  0.00 97.00      PROA   
ATOM   2609  C   LYS P 166     -26.701-109.345 120.009  0.00 97.00      PROA   
ATOM   2610  O   LYS P 166     -27.602-108.704 120.541  0.00 97.00      PROA   
ATOM   2611  N   GLU P 167     -26.701-110.704 119.923  0.00  0.00      PROA   
ATOM   2612  HN  GLU P 167     -25.962-111.190 119.463  0.00  0.00      PROA   
ATOM   2613  CA  GLU P 167     -27.668-111.554 120.590  0.00  0.00      PROA   
ATOM   2614  HA  GLU P 167     -28.367-110.936 121.135  0.00  0.00      PROA   
ATOM   2615  CB  GLU P 167     -28.469-112.512 119.654  0.00  0.00      PROA   
ATOM   2616  HB1 GLU P 167     -28.758-111.950 118.740  0.00  0.00      PROA   
ATOM   2617  HB2 GLU P 167     -29.407-112.755 120.201  0.00  0.00      PROA   
ATOM   2618  CG  GLU P 167     -27.808-113.855 119.261  0.00  0.00      PROA   
ATOM   2619  HG1 GLU P 167     -27.500-114.425 120.163  0.00  0.00      PROA   
ATOM   2620  HG2 GLU P 167     -26.908-113.662 118.641  0.00  0.00      PROA   
ATOM   2621  CD  GLU P 167     -28.801-114.740 118.499  0.00  0.00      PROA   
ATOM   2622  OE1 GLU P 167     -29.905-115.002 119.049  0.00  0.00      PROA   
ATOM   2623  OE2 GLU P 167     -28.463-115.182 117.369  0.00  0.00      PROA   
ATOM   2624  C   GLU P 167     -26.854-112.352 121.575  0.00  0.00      PROA   
ATOM   2625  O   GLU P 167     -25.694-112.677 121.319  0.00  0.00      PROA   
ATOM   2626  N   LEU P 168     -27.446-112.635 122.763  0.00  0.00      PROA   
ATOM   2627  HN  LEU P 168     -28.386-112.355 122.941  0.00  0.00      PROA   
ATOM   2628  CA  LEU P 168     -26.795-113.311 123.866  0.00  0.00      PROA   
ATOM   2629  HA  LEU P 168     -25.883-112.767 124.060  0.00  0.00      PROA   
ATOM   2630  CB  LEU P 168     -27.648-113.315 125.169  0.00  0.00      PROA   
ATOM   2631  HB1 LEU P 168     -27.120-113.933 125.933  0.00  0.00      PROA   
ATOM   2632  HB2 LEU P 168     -28.632-113.792 124.968  0.00  0.00      PROA   
ATOM   2633  CG  LEU P 168     -27.895-111.940 125.853  0.00  0.00      PROA   
ATOM   2634  HG  LEU P 168     -28.291-112.180 126.871  0.00  0.00      PROA   
ATOM   2635  CD1 LEU P 168     -26.600-111.132 126.071  0.00  0.00      PROA   
ATOM   2636 HD11 LEU P 168     -26.177-110.805 125.098  0.00  0.00      PROA   
ATOM   2637 HD12 LEU P 168     -25.845-111.750 126.600  0.00  0.00      PROA   
ATOM   2638 HD13 LEU P 168     -26.810-110.229 126.682  0.00  0.00      PROA   
ATOM   2639  CD2 LEU P 168     -28.988-111.092 125.174  0.00  0.00      PROA   
ATOM   2640 HD21 LEU P 168     -29.918-111.685 125.047  0.00  0.00      PROA   
ATOM   2641 HD22 LEU P 168     -28.645-110.743 124.179  0.00  0.00      PROA   
ATOM   2642 HD23 LEU P 168     -29.221-110.199 125.792  0.00  0.00      PROA   
ATOM   2643  C   LEU P 168     -26.383-114.743 123.583  0.00  0.00      PROA   
ATOM   2644  O   LEU P 168     -25.263-115.127 123.917  0.00  0.00      PROA   
ATOM   2645  N   PHE P 169     -27.269-115.567 122.970  0.00  0.00      PROA   
ATOM   2646  HN  PHE P 169     -28.161-115.250 122.657  0.00  0.00      PROA   
ATOM   2647  CA  PHE P 169     -27.012-116.987 122.835  0.00  0.00      PROA   
ATOM   2648  HA  PHE P 169     -25.988-117.099 122.505  0.00  0.00      PROA   
ATOM   2649  CB  PHE P 169     -27.209-117.777 124.178  0.00  0.00      PROA   
ATOM   2650  HB1 PHE P 169     -26.519-117.351 124.938  0.00  0.00      PROA   
ATOM   2651  HB2 PHE P 169     -26.921-118.840 124.054  0.00  0.00      PROA   
ATOM   2652  CG  PHE P 169     -28.611-117.742 124.757  0.00  0.00      PROA   
ATOM   2653  CD1 PHE P 169     -28.992-116.740 125.668  0.00  0.00      PROA   
ATOM   2654  HD1 PHE P 169     -28.295-115.957 125.921  0.00  0.00      PROA   
ATOM   2655  CE1 PHE P 169     -30.255-116.760 126.272  0.00  0.00      PROA   
ATOM   2656  HE1 PHE P 169     -30.534-115.981 126.967  0.00  0.00      PROA   
ATOM   2657  CZ  PHE P 169     -31.152-117.795 125.983  0.00  0.00      PROA   
ATOM   2658  HZ  PHE P 169     -32.127-117.812 126.448  0.00  0.00      PROA   
ATOM   2659  CD2 PHE P 169     -29.517-118.786 124.493  0.00  0.00      PROA   
ATOM   2660  HD2 PHE P 169     -29.224-119.588 123.835  0.00  0.00      PROA   
ATOM   2661  CE2 PHE P 169     -30.782-118.810 125.093  0.00  0.00      PROA   
ATOM   2662  HE2 PHE P 169     -31.468-119.615 124.874  0.00  0.00      PROA   
ATOM   2663  C   PHE P 169     -27.918-117.491 121.730  0.00  0.00      PROA   
ATOM   2664  O   PHE P 169     -28.845-116.775 121.361  0.00  0.00      PROA   
ATOM   2665  N   PRO P 170     -27.725-118.673 121.138  0.00  0.00      PROA   
ATOM   2666  CD  PRO P 170     -26.475-119.434 121.220  0.00  0.00      PROA   
ATOM   2667  HD1 PRO P 170     -26.226-119.705 122.266  0.00  0.00      PROA   
ATOM   2668  HD2 PRO P 170     -25.658-118.825 120.775  0.00  0.00      PROA   
ATOM   2669  CA  PRO P 170     -28.559-119.125 120.031  0.00  0.00      PROA   
ATOM   2670  HA  PRO P 170     -28.798-118.300 119.373  0.00  0.00      PROA   
ATOM   2671  CB  PRO P 170     -27.709-120.191 119.316  0.00  0.00      PROA   
ATOM   2672  HB1 PRO P 170     -27.130-119.694 118.505  0.00  0.00      PROA   
ATOM   2673  HB2 PRO P 170     -28.303-121.014 118.871  0.00  0.00      PROA   
ATOM   2674  CG  PRO P 170     -26.722-120.687 120.379  0.00  0.00      PROA   
ATOM   2675  HG1 PRO P 170     -27.210-121.466 121.005  0.00  0.00      PROA   
ATOM   2676  HG2 PRO P 170     -25.791-121.095 119.939  0.00  0.00      PROA   
ATOM   2677  C   PRO P 170     -29.839-119.724 120.570  0.00  0.00      PROA   
ATOM   2678  O   PRO P 170     -29.790-120.481 121.538  0.00  0.00      PROA   
ATOM   2679  N   ALA P 171     -30.993-119.366 119.950  0.00  0.00      PROA   
ATOM   2680  HN  ALA P 171     -30.971-118.750 119.167  0.00  0.00      PROA   
ATOM   2681  CA  ALA P 171     -32.322-119.792 120.336  0.00  0.00      PROA   
ATOM   2682  HA  ALA P 171     -32.438-119.463 121.357  0.00  0.00      PROA   
ATOM   2683  CB  ALA P 171     -33.414-119.125 119.475  0.00  0.00      PROA   
ATOM   2684  HB1 ALA P 171     -33.314-119.421 118.409  0.00  0.00      PROA   
ATOM   2685  HB2 ALA P 171     -33.318-118.020 119.538  0.00  0.00      PROA   
ATOM   2686  HB3 ALA P 171     -34.429-119.404 119.830  0.00  0.00      PROA   
ATOM   2687  C   ALA P 171     -32.497-121.298 120.236  0.00  0.00      PROA   
ATOM   2688  O   ALA P 171     -31.896-121.900 119.346  0.00  0.00      PROA   
ATOM   2689  N   PRO P 172     -33.277-121.959 121.094  0.00  0.00      PROA   
ATOM   2690  CD  PRO P 172     -33.886-121.355 122.283  0.00  0.00      PROA   
ATOM   2691  HD1 PRO P 172     -34.612-120.565 121.993  0.00  0.00      PROA   
ATOM   2692  HD2 PRO P 172     -33.083-120.927 122.923  0.00  0.00      PROA   
ATOM   2693  CA  PRO P 172     -33.281-123.410 121.166  0.00  0.00      PROA   
ATOM   2694  HA  PRO P 172     -32.295-123.801 120.958  0.00  0.00      PROA   
ATOM   2695  CB  PRO P 172     -33.729-123.720 122.605  0.00  0.00      PROA   
ATOM   2696  HB1 PRO P 172     -32.826-123.759 123.254  0.00  0.00      PROA   
ATOM   2697  HB2 PRO P 172     -34.276-124.679 122.709  0.00  0.00      PROA   
ATOM   2698  CG  PRO P 172     -34.573-122.510 123.016  0.00  0.00      PROA   
ATOM   2699  HG1 PRO P 172     -35.612-122.628 122.638  0.00  0.00      PROA   
ATOM   2700  HG2 PRO P 172     -34.592-122.367 124.113  0.00  0.00      PROA   
ATOM   2701  C   PRO P 172     -34.268-123.986 120.178  0.00  0.00      PROA   
ATOM   2702  O   PRO P 172     -35.383-123.478 120.065  0.00  0.00      PROA   
ATOM   2703  N   VAL P 173     -33.854-125.054 119.456  0.00 97.00      PROA   
ATOM   2704  HN  VAL P 173     -32.912-125.376 119.530  0.00 97.00      PROA   
ATOM   2705  CA  VAL P 173     -34.697-125.803 118.551  0.00 97.00      PROA   
ATOM   2706  HA  VAL P 173     -35.501-125.159 118.224  0.00 97.00      PROA   
ATOM   2707  CB  VAL P 173     -33.959-126.278 117.300  0.00 97.00      PROA   
ATOM   2708  HB  VAL P 173     -34.647-126.881 116.662  0.00 97.00      PROA   
ATOM   2709  CG1 VAL P 173     -33.534-125.037 116.486  0.00 97.00      PROA   
ATOM   2710 HG11 VAL P 173     -32.817-124.416 117.063  0.00 97.00      PROA   
ATOM   2711 HG12 VAL P 173     -34.416-124.412 116.233  0.00 97.00      PROA   
ATOM   2712 HG13 VAL P 173     -33.037-125.349 115.543  0.00 97.00      PROA   
ATOM   2713  CG2 VAL P 173     -32.734-127.150 117.655  0.00 97.00      PROA   
ATOM   2714 HG21 VAL P 173     -33.032-128.041 118.241  0.00 97.00      PROA   
ATOM   2715 HG22 VAL P 173     -31.988-126.573 118.240  0.00 97.00      PROA   
ATOM   2716 HG23 VAL P 173     -32.237-127.500 116.724  0.00 97.00      PROA   
ATOM   2717  C   VAL P 173     -35.339-126.964 119.283  0.00 97.00      PROA   
ATOM   2718  O   VAL P 173     -34.835-127.440 120.296  0.00 97.00      PROA   
ATOM   2719  N   LEU P 174     -36.494-127.446 118.774  0.00 97.00      PROA   
ATOM   2720  HN  LEU P 174     -36.917-127.025 117.976  0.00 97.00      PROA   
ATOM   2721  CA  LEU P 174     -37.179-128.598 119.317  0.00 97.00      PROA   
ATOM   2722  HA  LEU P 174     -36.794-128.840 120.297  0.00 97.00      PROA   
ATOM   2723  CB  LEU P 174     -38.697-128.308 119.448  0.00 97.00      PROA   
ATOM   2724  HB1 LEU P 174     -39.166-128.173 118.450  0.00 97.00      PROA   
ATOM   2725  HB2 LEU P 174     -38.774-127.326 119.974  0.00 97.00      PROA   
ATOM   2726  CG  LEU P 174     -39.529-129.309 120.284  0.00 97.00      PROA   
ATOM   2727  HG  LEU P 174     -38.980-129.507 121.235  0.00 97.00      PROA   
ATOM   2728  CD1 LEU P 174     -40.881-128.671 120.653  0.00 97.00      PROA   
ATOM   2729 HD11 LEU P 174     -41.455-128.431 119.732  0.00 97.00      PROA   
ATOM   2730 HD12 LEU P 174     -40.728-127.735 121.228  0.00 97.00      PROA   
ATOM   2731 HD13 LEU P 174     -41.479-129.374 121.267  0.00 97.00      PROA   
ATOM   2732  CD2 LEU P 174     -39.775-130.661 119.591  0.00 97.00      PROA   
ATOM   2733 HD21 LEU P 174     -38.839-131.250 119.517  0.00 97.00      PROA   
ATOM   2734 HD22 LEU P 174     -40.185-130.502 118.573  0.00 97.00      PROA   
ATOM   2735 HD23 LEU P 174     -40.509-131.253 120.175  0.00 97.00      PROA   
ATOM   2736  C   LEU P 174     -36.894-129.751 118.378  0.00 97.00      PROA   
ATOM   2737  O   LEU P 174     -37.384-129.796 117.251  0.00 97.00      PROA   
ATOM   2738  N   THR P 175     -36.070-130.724 118.832  0.00 97.00      PROA   
ATOM   2739  HN  THR P 175     -35.663-130.660 119.744  0.00 97.00      PROA   
ATOM   2740  CA  THR P 175     -35.688-131.888 118.056  0.00 97.00      PROA   
ATOM   2741  HA  THR P 175     -35.873-131.679 117.014  0.00 97.00      PROA   
ATOM   2742  CB  THR P 175     -34.207-132.249 118.144  0.00 97.00      PROA   
ATOM   2743  HB  THR P 175     -33.999-133.258 117.720  0.00 97.00      PROA   
ATOM   2744  OG1 THR P 175     -33.758-132.197 119.487  0.00 97.00      PROA   
ATOM   2745  HG1 THR P 175     -32.824-131.951 119.463  0.00 97.00      PROA   
ATOM   2746  CG2 THR P 175     -33.410-131.211 117.331  0.00 97.00      PROA   
ATOM   2747 HG21 THR P 175     -33.549-130.196 117.758  0.00 97.00      PROA   
ATOM   2748 HG22 THR P 175     -33.750-131.205 116.276  0.00 97.00      PROA   
ATOM   2749 HG23 THR P 175     -32.325-131.453 117.349  0.00 97.00      PROA   
ATOM   2750  C   THR P 175     -36.565-133.066 118.422  0.00 97.00      PROA   
ATOM   2751  O   THR P 175     -36.707-133.445 119.582  0.00 97.00      PROA   
ATOM   2752  N   ALA P 176     -37.197-133.668 117.395  0.00 97.00      PROA   
ATOM   2753  HN  ALA P 176     -37.093-133.321 116.468  0.00 97.00      PROA   
ATOM   2754  CA  ALA P 176     -38.043-134.830 117.525  0.00 97.00      PROA   
ATOM   2755  HA  ALA P 176     -37.984-135.224 118.532  0.00 97.00      PROA   
ATOM   2756  CB  ALA P 176     -39.508-134.486 117.190  0.00 97.00      PROA   
ATOM   2757  HB1 ALA P 176     -39.595-134.085 116.157  0.00 97.00      PROA   
ATOM   2758  HB2 ALA P 176     -39.872-133.701 117.891  0.00 97.00      PROA   
ATOM   2759  HB3 ALA P 176     -40.167-135.372 117.291  0.00 97.00      PROA   
ATOM   2760  C   ALA P 176     -37.490-135.868 116.573  0.00 97.00      PROA   
ATOM   2761  O   ALA P 176     -36.984-135.532 115.505  0.00 97.00      PROA   
ATOM   2762  N   SER P 177     -37.521-137.169 116.952  0.00 97.00      PROA   
ATOM   2763  HN  SER P 177     -37.917-137.451 117.824  0.00 97.00      PROA   
ATOM   2764  CA  SER P 177     -36.778-138.196 116.237  0.00 97.00      PROA   
ATOM   2765  HA  SER P 177     -35.938-137.741 115.729  0.00 97.00      PROA   
ATOM   2766  CB  SER P 177     -36.205-139.240 117.231  0.00 97.00      PROA   
ATOM   2767  HB1 SER P 177     -35.515-138.707 117.921  0.00 97.00      PROA   
ATOM   2768  HB2 SER P 177     -35.616-140.023 116.707  0.00 97.00      PROA   
ATOM   2769  OG  SER P 177     -37.227-139.849 118.021  0.00 97.00      PROA   
ATOM   2770  HG1 SER P 177     -37.645-140.513 117.465  0.00 97.00      PROA   
ATOM   2771  C   SER P 177     -37.579-138.930 115.179  0.00 97.00      PROA   
ATOM   2772  O   SER P 177     -37.043-139.815 114.514  0.00 97.00      PROA   
ATOM   2773  N   VAL P 178     -38.869-138.574 114.978  0.00 97.00      PROA   
ATOM   2774  HN  VAL P 178     -39.282-137.848 115.517  0.00 97.00      PROA   
ATOM   2775  CA  VAL P 178     -39.706-139.169 113.951  0.00 97.00      PROA   
ATOM   2776  HA  VAL P 178     -39.083-139.534 113.145  0.00 97.00      PROA   
ATOM   2777  CB  VAL P 178     -40.608-140.306 114.456  0.00 97.00      PROA   
ATOM   2778  HB  VAL P 178     -41.314-139.913 115.224  0.00 97.00      PROA   
ATOM   2779  CG1 VAL P 178     -41.418-140.915 113.291  0.00 97.00      PROA   
ATOM   2780 HG11 VAL P 178     -40.737-141.260 112.484  0.00 97.00      PROA   
ATOM   2781 HG12 VAL P 178     -42.132-140.186 112.868  0.00 97.00      PROA   
ATOM   2782 HG13 VAL P 178     -42.004-141.787 113.649  0.00 97.00      PROA   
ATOM   2783  CG2 VAL P 178     -39.768-141.422 115.113  0.00 97.00      PROA   
ATOM   2784 HG21 VAL P 178     -39.262-141.056 116.030  0.00 97.00      PROA   
ATOM   2785 HG22 VAL P 178     -39.000-141.793 114.401  0.00 97.00      PROA   
ATOM   2786 HG23 VAL P 178     -40.422-142.274 115.397  0.00 97.00      PROA   
ATOM   2787  C   VAL P 178     -40.567-138.042 113.414  0.00 97.00      PROA   
ATOM   2788  O   VAL P 178     -41.125-137.260 114.182  0.00 97.00      PROA   
ATOM   2789  N   THR P 179     -40.689-137.921 112.067  0.00 97.00      PROA   
ATOM   2790  HN  THR P 179     -40.190-138.522 111.447  0.00 97.00      PROA   
ATOM   2791  CA  THR P 179     -41.618-137.020 111.400  0.00 97.00      PROA   
ATOM   2792  HA  THR P 179     -41.485-136.036 111.833  0.00 97.00      PROA   
ATOM   2793  CB  THR P 179     -41.376-136.917 109.898  0.00 97.00      PROA   
ATOM   2794  HB  THR P 179     -42.202-136.370 109.383  0.00 97.00      PROA   
ATOM   2795  OG1 THR P 179     -41.236-138.209 109.316  0.00 97.00      PROA   
ATOM   2796  HG1 THR P 179     -42.079-138.647 109.453  0.00 97.00      PROA   
ATOM   2797  CG2 THR P 179     -40.073-136.143 109.647  0.00 97.00      PROA   
ATOM   2798 HG21 THR P 179     -39.212-136.663 110.117  0.00 97.00      PROA   
ATOM   2799 HG22 THR P 179     -40.146-135.117 110.063  0.00 97.00      PROA   
ATOM   2800 HG23 THR P 179     -39.884-136.069 108.555  0.00 97.00      PROA   
ATOM   2801  C   THR P 179     -43.072-137.409 111.596  0.00 97.00      PROA   
ATOM   2802  O   THR P 179     -43.425-138.584 111.578  0.00 97.00      PROA   
ATOM   2803  N   SER P 180     -43.968-136.407 111.723  0.00 97.00      PROA   
ATOM   2804  HN  SER P 180     -43.688-135.449 111.762  0.00 97.00      PROA   
ATOM   2805  CA  SER P 180     -45.405-136.570 111.659  0.00 97.00      PROA   
ATOM   2806  HA  SER P 180     -45.653-137.313 112.398  0.00 97.00      PROA   
ATOM   2807  CB  SER P 180     -46.111-135.253 112.048  0.00 97.00      PROA   
ATOM   2808  HB1 SER P 180     -45.990-135.097 113.142  0.00 97.00      PROA   
ATOM   2809  HB2 SER P 180     -47.196-135.271 111.826  0.00 97.00      PROA   
ATOM   2810  OG  SER P 180     -45.515-134.142 111.389  0.00 97.00      PROA   
ATOM   2811  HG1 SER P 180     -46.080-133.389 111.604  0.00 97.00      PROA   
ATOM   2812  C   SER P 180     -45.906-137.098 110.313  0.00 97.00      PROA   
ATOM   2813  O   SER P 180     -45.241-136.882 109.299  0.00 97.00      PROA   
ATOM   2814  N   PRO P 181     -47.028-137.816 110.217  0.00 97.00      PROA   
ATOM   2815  CD  PRO P 181     -47.580-138.116 108.891  0.00 97.00      PROA   
ATOM   2816  HD1 PRO P 181     -46.889-138.777 108.324  0.00 97.00      PROA   
ATOM   2817  HD2 PRO P 181     -47.744-137.168 108.330  0.00 97.00      PROA   
ATOM   2818  CA  PRO P 181     -48.002-138.048 111.277  0.00 97.00      PROA   
ATOM   2819  HA  PRO P 181     -48.061-137.200 111.937  0.00 97.00      PROA   
ATOM   2820  CB  PRO P 181     -49.328-138.227 110.520  0.00 97.00      PROA   
ATOM   2821  HB1 PRO P 181     -49.787-137.224 110.358  0.00 97.00      PROA   
ATOM   2822  HB2 PRO P 181     -50.056-138.869 111.053  0.00 97.00      PROA   
ATOM   2823  CG  PRO P 181     -48.919-138.805 109.160  0.00 97.00      PROA   
ATOM   2824  HG1 PRO P 181     -48.757-139.900 109.259  0.00 97.00      PROA   
ATOM   2825  HG2 PRO P 181     -49.670-138.616 108.368  0.00 97.00      PROA   
ATOM   2826  C   PRO P 181     -47.665-139.283 112.099  0.00 97.00      PROA   
ATOM   2827  O   PRO P 181     -47.564-140.383 111.559  0.00 97.00      PROA   
ATOM   2828  N   LEU P 182     -47.503-139.123 113.433  0.00 97.00      PROA   
ATOM   2829  HN  LEU P 182     -47.625-138.220 113.844  0.00 97.00      PROA   
ATOM   2830  CA  LEU P 182     -47.250-140.206 114.365  0.00 97.00      PROA   
ATOM   2831  HA  LEU P 182     -46.478-140.826 113.933  0.00 97.00      PROA   
ATOM   2832  CB  LEU P 182     -46.778-139.723 115.768  0.00 97.00      PROA   
ATOM   2833  HB1 LEU P 182     -46.566-140.626 116.385  0.00 97.00      PROA   
ATOM   2834  HB2 LEU P 182     -47.600-139.168 116.265  0.00 97.00      PROA   
ATOM   2835  CG  LEU P 182     -45.500-138.835 115.817  0.00 97.00      PROA   
ATOM   2836  HG  LEU P 182     -45.114-138.914 116.864  0.00 97.00      PROA   
ATOM   2837  CD1 LEU P 182     -44.380-139.331 114.886  0.00 97.00      PROA   
ATOM   2838 HD11 LEU P 182     -44.689-139.240 113.824  0.00 97.00      PROA   
ATOM   2839 HD12 LEU P 182     -44.136-140.392 115.097  0.00 97.00      PROA   
ATOM   2840 HD13 LEU P 182     -43.464-138.720 115.027  0.00 97.00      PROA   
ATOM   2841  CD2 LEU P 182     -45.780-137.336 115.588  0.00 97.00      PROA   
ATOM   2842 HD21 LEU P 182     -46.561-136.970 116.286  0.00 97.00      PROA   
ATOM   2843 HD22 LEU P 182     -46.121-137.153 114.551  0.00 97.00      PROA   
ATOM   2844 HD23 LEU P 182     -44.853-136.747 115.750  0.00 97.00      PROA   
ATOM   2845  C   LEU P 182     -48.481-141.080 114.537  0.00 97.00      PROA   
ATOM   2846  O   LEU P 182     -49.604-140.605 114.466  0.00 97.00      PROA   
ATOM   2847  N   LEU P 183     -48.318-142.400 114.767  0.00 97.00      PROA   
ATOM   2848  HN  LEU P 183     -47.414-142.816 114.795  0.00 97.00      PROA   
ATOM   2849  CA  LEU P 183     -49.443-143.269 115.070  0.00 97.00      PROA   
ATOM   2850  HA  LEU P 183     -50.243-143.027 114.385  0.00 97.00      PROA   
ATOM   2851  CB  LEU P 183     -49.103-144.766 114.885  0.00 97.00      PROA   
ATOM   2852  HB1 LEU P 183     -49.988-145.384 115.155  0.00 97.00      PROA   
ATOM   2853  HB2 LEU P 183     -48.273-145.037 115.574  0.00 97.00      PROA   
ATOM   2854  CG  LEU P 183     -48.692-145.161 113.444  0.00 97.00      PROA   
ATOM   2855  HG  LEU P 183     -47.771-144.595 113.169  0.00 97.00      PROA   
ATOM   2856  CD1 LEU P 183     -48.352-146.660 113.381  0.00 97.00      PROA   
ATOM   2857 HD11 LEU P 183     -49.247-147.263 113.644  0.00 97.00      PROA   
ATOM   2858 HD12 LEU P 183     -47.538-146.904 114.095  0.00 97.00      PROA   
ATOM   2859 HD13 LEU P 183     -48.026-146.940 112.357  0.00 97.00      PROA   
ATOM   2860  CD2 LEU P 183     -49.780-144.818 112.407  0.00 97.00      PROA   
ATOM   2861 HD21 LEU P 183     -49.940-143.722 112.351  0.00 97.00      PROA   
ATOM   2862 HD22 LEU P 183     -50.739-145.306 112.684  0.00 97.00      PROA   
ATOM   2863 HD23 LEU P 183     -49.477-145.175 111.400  0.00 97.00      PROA   
ATOM   2864  C   LEU P 183     -49.985-143.048 116.475  0.00 97.00      PROA   
ATOM   2865  O   LEU P 183     -49.235-142.839 117.425  0.00 97.00      PROA   
ATOM   2866  N   GLU P 184     -51.328-143.104 116.639  0.00 97.00      PROA   
ATOM   2867  HN  GLU P 184     -51.925-143.163 115.840  0.00 97.00      PROA   
ATOM   2868  CA  GLU P 184     -52.002-143.047 117.922  0.00 97.00      PROA   
ATOM   2869  HA  GLU P 184     -51.692-142.123 118.388  0.00 97.00      PROA   
ATOM   2870  CB  GLU P 184     -53.546-142.958 117.729  0.00 97.00      PROA   
ATOM   2871  HB1 GLU P 184     -53.846-143.788 117.051  0.00 97.00      PROA   
ATOM   2872  HB2 GLU P 184     -53.742-141.997 117.199  0.00 97.00      PROA   
ATOM   2873  CG  GLU P 184     -54.411-143.029 119.007  0.00 97.00      PROA   
ATOM   2874  HG1 GLU P 184     -54.005-142.338 119.766  0.00 97.00      PROA   
ATOM   2875  HG2 GLU P 184     -54.391-144.056 119.424  0.00 97.00      PROA   
ATOM   2876  CD  GLU P 184     -55.867-142.609 118.791  0.00 97.00      PROA   
ATOM   2877  OE1 GLU P 184     -56.117-141.458 118.355  0.00 97.00      PROA   
ATOM   2878  OE2 GLU P 184     -56.763-143.424 119.126  0.00 97.00      PROA   
ATOM   2879  C   GLU P 184     -51.572-144.177 118.858  0.00 97.00      PROA   
ATOM   2880  O   GLU P 184     -51.525-145.345 118.475  0.00 97.00      PROA   
ATOM   2881  N   GLY P 185     -51.203-143.821 120.112  0.00 97.00      PROA   
ATOM   2882  HN  GLY P 185     -51.357-142.872 120.388  0.00 97.00      PROA   
ATOM   2883  CA  GLY P 185     -50.677-144.721 121.126  0.00 97.00      PROA   
ATOM   2884  HA1 GLY P 185     -50.682-145.735 120.752  0.00 97.00      PROA   
ATOM   2885  HA2 GLY P 185     -51.287-144.617 122.005  0.00 97.00      PROA   
ATOM   2886  C   GLY P 185     -49.262-144.424 121.557  0.00 97.00      PROA   
ATOM   2887  O   GLY P 185     -48.851-144.870 122.626  0.00 97.00      PROA   
ATOM   2888  N   THR P 186     -48.460-143.678 120.764  0.00 97.00      PROA   
ATOM   2889  HN  THR P 186     -48.791-143.311 119.897  0.00 97.00      PROA   
ATOM   2890  CA  THR P 186     -47.031-143.537 121.039  0.00 97.00      PROA   
ATOM   2891  HA  THR P 186     -46.670-144.526 121.264  0.00 97.00      PROA   
ATOM   2892  CB  THR P 186     -46.220-143.066 119.831  0.00 97.00      PROA   
ATOM   2893  HB  THR P 186     -45.148-142.928 120.110  0.00 97.00      PROA   
ATOM   2894  OG1 THR P 186     -46.721-141.845 119.296  0.00 97.00      PROA   
ATOM   2895  HG1 THR P 186     -46.844-141.264 120.051  0.00 97.00      PROA   
ATOM   2896  CG2 THR P 186     -46.282-144.128 118.721  0.00 97.00      PROA   
ATOM   2897 HG21 THR P 186     -47.325-144.259 118.363  0.00 97.00      PROA   
ATOM   2898 HG22 THR P 186     -45.904-145.104 119.087  0.00 97.00      PROA   
ATOM   2899 HG23 THR P 186     -45.660-143.803 117.860  0.00 97.00      PROA   
ATOM   2900  C   THR P 186     -46.679-142.597 122.197  0.00 97.00      PROA   
ATOM   2901  O   THR P 186     -47.040-141.427 122.104  0.00 97.00      PROA   
ATOM   2902  N   PRO P 187     -45.959-142.945 123.273  0.00 97.00      PROA   
ATOM   2903  CD  PRO P 187     -45.681-144.326 123.692  0.00 97.00      PROA   
ATOM   2904  HD1 PRO P 187     -45.493-145.006 122.836  0.00 97.00      PROA   
ATOM   2905  HD2 PRO P 187     -46.546-144.695 124.287  0.00 97.00      PROA   
ATOM   2906  CA  PRO P 187     -45.114-141.984 123.993  0.00 97.00      PROA   
ATOM   2907  HA  PRO P 187     -45.735-141.177 124.351  0.00 97.00      PROA   
ATOM   2908  CB  PRO P 187     -44.511-142.812 125.138  0.00 97.00      PROA   
ATOM   2909  HB1 PRO P 187     -45.227-142.815 125.991  0.00 97.00      PROA   
ATOM   2910  HB2 PRO P 187     -43.538-142.427 125.499  0.00 97.00      PROA   
ATOM   2911  CG  PRO P 187     -44.427-144.231 124.569  0.00 97.00      PROA   
ATOM   2912  HG1 PRO P 187     -43.522-144.315 123.927  0.00 97.00      PROA   
ATOM   2913  HG2 PRO P 187     -44.398-145.010 125.356  0.00 97.00      PROA   
ATOM   2914  C   PRO P 187     -44.049-141.364 123.085  0.00 97.00      PROA   
ATOM   2915  O   PRO P 187     -43.630-142.013 122.129  0.00 97.00      PROA   
ATOM   2916  N   VAL P 188     -43.624-140.100 123.343  0.00 97.00      PROA   
ATOM   2917  HN  VAL P 188     -43.930-139.609 124.155  0.00 97.00      PROA   
ATOM   2918  CA  VAL P 188     -42.723-139.364 122.465  0.00 97.00      PROA   
ATOM   2919  HA  VAL P 188     -42.089-140.058 121.932  0.00 97.00      PROA   
ATOM   2920  CB  VAL P 188     -43.458-138.440 121.475  0.00 97.00      PROA   
ATOM   2921  HB  VAL P 188     -44.041-137.674 122.039  0.00 97.00      PROA   
ATOM   2922  CG1 VAL P 188     -42.465-137.713 120.542  0.00 97.00      PROA   
ATOM   2923 HG11 VAL P 188     -41.824-138.448 120.011  0.00 97.00      PROA   
ATOM   2924 HG12 VAL P 188     -41.819-137.011 121.104  0.00 97.00      PROA   
ATOM   2925 HG13 VAL P 188     -43.022-137.123 119.783  0.00 97.00      PROA   
ATOM   2926  CG2 VAL P 188     -44.457-139.248 120.619  0.00 97.00      PROA   
ATOM   2927 HG21 VAL P 188     -45.276-139.656 121.243  0.00 97.00      PROA   
ATOM   2928 HG22 VAL P 188     -43.938-140.088 120.111  0.00 97.00      PROA   
ATOM   2929 HG23 VAL P 188     -44.913-138.596 119.844  0.00 97.00      PROA   
ATOM   2930  C   VAL P 188     -41.854-138.511 123.369  0.00 97.00      PROA   
ATOM   2931  O   VAL P 188     -42.364-137.962 124.339  0.00 97.00      PROA   
ATOM   2932  N   THR P 189     -40.533-138.356 123.064  0.00 97.00      PROA   
ATOM   2933  HN  THR P 189     -40.141-138.802 122.264  0.00 97.00      PROA   
ATOM   2934  CA  THR P 189     -39.618-137.465 123.774  0.00 97.00      PROA   
ATOM   2935  HA  THR P 189     -40.157-137.041 124.606  0.00 97.00      PROA   
ATOM   2936  CB  THR P 189     -38.359-138.132 124.377  0.00 97.00      PROA   
ATOM   2937  HB  THR P 189     -38.637-138.607 125.345  0.00 97.00      PROA   
ATOM   2938  OG1 THR P 189     -37.259-137.251 124.614  0.00 97.00      PROA   
ATOM   2939  HG1 THR P 189     -37.457-136.747 125.412  0.00 97.00      PROA   
ATOM   2940  CG2 THR P 189     -37.823-139.208 123.422  0.00 97.00      PROA   
ATOM   2941 HG21 THR P 189     -37.581-138.751 122.438  0.00 97.00      PROA   
ATOM   2942 HG22 THR P 189     -38.553-140.030 123.283  0.00 97.00      PROA   
ATOM   2943 HG23 THR P 189     -36.890-139.643 123.841  0.00 97.00      PROA   
ATOM   2944  C   THR P 189     -39.293-136.298 122.862  0.00 97.00      PROA   
ATOM   2945  O   THR P 189     -39.093-136.470 121.661  0.00 97.00      PROA   
ATOM   2946  N   LEU P 190     -39.284-135.070 123.437  0.00 97.00      PROA   
ATOM   2947  HN  LEU P 190     -39.408-135.004 124.429  0.00 97.00      PROA   
ATOM   2948  CA  LEU P 190     -39.161-133.825 122.706  0.00 97.00      PROA   
ATOM   2949  HA  LEU P 190     -38.951-134.034 121.667  0.00 97.00      PROA   
ATOM   2950  CB  LEU P 190     -40.441-132.943 122.816  0.00 97.00      PROA   
ATOM   2951  HB1 LEU P 190     -40.240-131.981 122.295  0.00 97.00      PROA   
ATOM   2952  HB2 LEU P 190     -40.635-132.714 123.887  0.00 97.00      PROA   
ATOM   2953  CG  LEU P 190     -41.760-133.514 122.216  0.00 97.00      PROA   
ATOM   2954  HG  LEU P 190     -42.460-132.645 122.132  0.00 97.00      PROA   
ATOM   2955  CD1 LEU P 190     -41.584-134.089 120.799  0.00 97.00      PROA   
ATOM   2956 HD11 LEU P 190     -40.879-134.943 120.813  0.00 97.00      PROA   
ATOM   2957 HD12 LEU P 190     -41.191-133.322 120.103  0.00 97.00      PROA   
ATOM   2958 HD13 LEU P 190     -42.558-134.458 120.414  0.00 97.00      PROA   
ATOM   2959  CD2 LEU P 190     -42.470-134.526 123.140  0.00 97.00      PROA   
ATOM   2960 HD21 LEU P 190     -42.571-134.113 124.164  0.00 97.00      PROA   
ATOM   2961 HD22 LEU P 190     -41.903-135.475 123.200  0.00 97.00      PROA   
ATOM   2962 HD23 LEU P 190     -43.483-134.759 122.750  0.00 97.00      PROA   
ATOM   2963  C   LEU P 190     -37.989-133.023 123.248  0.00 97.00      PROA   
ATOM   2964  O   LEU P 190     -38.059-132.410 124.312  0.00 97.00      PROA   
ATOM   2965  N   SER P 191     -36.871-132.968 122.492  0.00 97.00      PROA   
ATOM   2966  HN  SER P 191     -36.832-133.422 121.602  0.00 97.00      PROA   
ATOM   2967  CA  SER P 191     -35.642-132.346 122.954  0.00 97.00      PROA   
ATOM   2968  HA  SER P 191     -35.613-132.408 124.033  0.00 97.00      PROA   
ATOM   2969  CB  SER P 191     -34.398-133.161 122.479  0.00 97.00      PROA   
ATOM   2970  HB1 SER P 191     -34.578-133.516 121.444  0.00 97.00      PROA   
ATOM   2971  HB2 SER P 191     -34.305-134.063 123.124  0.00 97.00      PROA   
ATOM   2972  OG  SER P 191     -33.161-132.450 122.502  0.00 97.00      PROA   
ATOM   2973  HG1 SER P 191     -33.140-131.949 121.679  0.00 97.00      PROA   
ATOM   2974  C   SER P 191     -35.577-130.862 122.617  0.00 97.00      PROA   
ATOM   2975  O   SER P 191     -35.267-130.470 121.500  0.00 97.00      PROA   
ATOM   2976  N   CYS P 192     -35.837-129.983 123.612  0.00 97.00      PROA   
ATOM   2977  HN  CYS P 192     -36.176-130.316 124.489  0.00 97.00      PROA   
ATOM   2978  CA  CYS P 192     -35.668-128.544 123.462  0.00 97.00      PROA   
ATOM   2979  HA  CYS P 192     -35.833-128.274 122.429  0.00 97.00      PROA   
ATOM   2980  CB  CYS P 192     -36.681-127.744 124.322  0.00 97.00      PROA   
ATOM   2981  HB1 CYS P 192     -36.455-126.659 124.248  0.00 97.00      PROA   
ATOM   2982  HB2 CYS P 192     -36.583-128.044 125.388  0.00 97.00      PROA   
ATOM   2983  SG  CYS P 192     -38.384-128.060 123.753  0.00 97.00      PROA   
ATOM   2984  C   CYS P 192     -34.240-128.160 123.819  0.00 97.00      PROA   
ATOM   2985  O   CYS P 192     -33.874-128.088 124.990  0.00 97.00      PROA   
ATOM   2986  N   GLU P 193     -33.385-127.938 122.788  0.00 97.00      PROA   
ATOM   2987  HN  GLU P 193     -33.730-127.918 121.850  0.00 97.00      PROA   
ATOM   2988  CA  GLU P 193     -31.942-128.033 122.928  0.00 97.00      PROA   
ATOM   2989  HA  GLU P 193     -31.710-128.242 123.962  0.00 97.00      PROA   
ATOM   2990  CB  GLU P 193     -31.412-129.230 122.095  0.00 97.00      PROA   
ATOM   2991  HB1 GLU P 193     -31.884-130.149 122.509  0.00 97.00      PROA   
ATOM   2992  HB2 GLU P 193     -30.315-129.320 122.252  0.00 97.00      PROA   
ATOM   2993  CG  GLU P 193     -31.733-129.161 120.585  0.00 97.00      PROA   
ATOM   2994  HG1 GLU P 193     -31.438-128.173 120.176  0.00 97.00      PROA   
ATOM   2995  HG2 GLU P 193     -32.815-129.318 120.392  0.00 97.00      PROA   
ATOM   2996  CD  GLU P 193     -30.935-130.215 119.838  0.00 97.00      PROA   
ATOM   2997  OE1 GLU P 193     -29.920-129.839 119.193  0.00 97.00      PROA   
ATOM   2998  OE2 GLU P 193     -31.283-131.419 119.939  0.00 97.00      PROA   
ATOM   2999  C   GLU P 193     -31.151-126.783 122.564  0.00 97.00      PROA   
ATOM   3000  O   GLU P 193     -31.439-126.097 121.586  0.00 97.00      PROA   
ATOM   3001  N   THR P 194     -30.093-126.474 123.363  0.00 97.00      PROA   
ATOM   3002  HN  THR P 194     -29.959-126.954 124.226  0.00 97.00      PROA   
ATOM   3003  CA  THR P 194     -29.138-125.408 123.072  0.00 97.00      PROA   
ATOM   3004  HA  THR P 194     -29.538-124.762 122.301  0.00 97.00      PROA   
ATOM   3005  CB  THR P 194     -28.798-124.543 124.298  0.00 97.00      PROA   
ATOM   3006  HB  THR P 194     -28.027-123.782 124.027  0.00 97.00      PROA   
ATOM   3007  OG1 THR P 194     -28.314-125.312 125.399  0.00 97.00      PROA   
ATOM   3008  HG1 THR P 194     -27.563-124.829 125.756  0.00 97.00      PROA   
ATOM   3009  CG2 THR P 194     -30.052-123.790 124.770  0.00 97.00      PROA   
ATOM   3010 HG21 THR P 194     -30.851-124.504 125.060  0.00 97.00      PROA   
ATOM   3011 HG22 THR P 194     -30.435-123.129 123.966  0.00 97.00      PROA   
ATOM   3012 HG23 THR P 194     -29.807-123.163 125.655  0.00 97.00      PROA   
ATOM   3013  C   THR P 194     -27.808-125.942 122.556  0.00 97.00      PROA   
ATOM   3014  O   THR P 194     -27.205-125.338 121.672  0.00 97.00      PROA   
ATOM   3015  N   LYS P 195     -27.295-127.042 123.161  0.00 97.00      PROA   
ATOM   3016  HN  LYS P 195     -27.855-127.490 123.850  0.00 97.00      PROA   
ATOM   3017  CA  LYS P 195     -25.927-127.547 123.048  0.00 97.00      PROA   
ATOM   3018  HA  LYS P 195     -25.902-128.411 123.696  0.00 97.00      PROA   
ATOM   3019  CB  LYS P 195     -25.527-128.072 121.633  0.00 97.00      PROA   
ATOM   3020  HB1 LYS P 195     -24.441-127.896 121.460  0.00 97.00      PROA   
ATOM   3021  HB2 LYS P 195     -26.067-127.496 120.851  0.00 97.00      PROA   
ATOM   3022  CG  LYS P 195     -25.735-129.583 121.390  0.00 97.00      PROA   
ATOM   3023  HG1 LYS P 195     -25.277-130.156 122.226  0.00 97.00      PROA   
ATOM   3024  HG2 LYS P 195     -25.162-129.838 120.468  0.00 97.00      PROA   
ATOM   3025  CD  LYS P 195     -27.183-130.047 121.162  0.00 97.00      PROA   
ATOM   3026  HD1 LYS P 195     -27.625-129.395 120.375  0.00 97.00      PROA   
ATOM   3027  HD2 LYS P 195     -27.783-129.911 122.087  0.00 97.00      PROA   
ATOM   3028  CE  LYS P 195     -27.237-131.516 120.698  0.00 97.00      PROA   
ATOM   3029  HE1 LYS P 195     -26.884-132.199 121.497  0.00 97.00      PROA   
ATOM   3030  HE2 LYS P 195     -26.597-131.643 119.797  0.00 97.00      PROA   
ATOM   3031  NZ  LYS P 195     -28.602-131.919 120.324  0.00 97.00      PROA   
ATOM   3032  HZ1 LYS P 195     -29.021-131.147 119.754  0.00 97.00      PROA   
ATOM   3033  HZ2 LYS P 195     -29.232-132.010 121.144  0.00 97.00      PROA   
ATOM   3034  HZ3 LYS P 195     -28.646-132.780 119.750  0.00 97.00      PROA   
ATOM   3035  C   LYS P 195     -24.832-126.643 123.622  0.00 97.00      PROA   
ATOM   3036  O   LYS P 195     -23.830-127.137 124.138  0.00 97.00      PROA   
ATOM   3037  N   LEU P 196     -25.012-125.306 123.593  0.00 97.00      PROA   
ATOM   3038  HN  LEU P 196     -25.791-124.942 123.087  0.00 97.00      PROA   
ATOM   3039  CA  LEU P 196     -24.074-124.326 124.096  0.00 97.00      PROA   
ATOM   3040  HA  LEU P 196     -23.082-124.756 124.090  0.00 97.00      PROA   
ATOM   3041  CB  LEU P 196     -24.070-123.024 123.242  0.00 97.00      PROA   
ATOM   3042  HB1 LEU P 196     -23.485-122.246 123.778  0.00 97.00      PROA   
ATOM   3043  HB2 LEU P 196     -25.113-122.655 123.138  0.00 97.00      PROA   
ATOM   3044  CG  LEU P 196     -23.428-123.102 121.829  0.00 97.00      PROA   
ATOM   3045  HG  LEU P 196     -23.419-122.053 121.441  0.00 97.00      PROA   
ATOM   3046  CD1 LEU P 196     -21.961-123.569 121.881  0.00 97.00      PROA   
ATOM   3047 HD11 LEU P 196     -21.904-124.626 122.217  0.00 97.00      PROA   
ATOM   3048 HD12 LEU P 196     -21.377-122.937 122.583  0.00 97.00      PROA   
ATOM   3049 HD13 LEU P 196     -21.501-123.497 120.873  0.00 97.00      PROA   
ATOM   3050  CD2 LEU P 196     -24.234-123.928 120.809  0.00 97.00      PROA   
ATOM   3051 HD21 LEU P 196     -25.287-123.579 120.771  0.00 97.00      PROA   
ATOM   3052 HD22 LEU P 196     -24.222-125.003 121.081  0.00 97.00      PROA   
ATOM   3053 HD23 LEU P 196     -23.789-123.825 119.797  0.00 97.00      PROA   
ATOM   3054  C   LEU P 196     -24.387-123.939 125.531  0.00 97.00      PROA   
ATOM   3055  O   LEU P 196     -25.545-123.864 125.941  0.00 97.00      PROA   
ATOM   3056  N   LEU P 197     -23.321-123.649 126.320  0.00 97.00      PROA   
ATOM   3057  HN  LEU P 197     -22.391-123.797 125.996  0.00 97.00      PROA   
ATOM   3058  CA  LEU P 197     -23.417-122.984 127.601  0.00 97.00      PROA   
ATOM   3059  HA  LEU P 197     -24.409-122.571 127.711  0.00 97.00      PROA   
ATOM   3060  CB  LEU P 197     -23.107-123.922 128.796  0.00 97.00      PROA   
ATOM   3061  HB1 LEU P 197     -22.087-124.347 128.667  0.00 97.00      PROA   
ATOM   3062  HB2 LEU P 197     -23.826-124.772 128.757  0.00 97.00      PROA   
ATOM   3063  CG  LEU P 197     -23.201-123.281 130.204  0.00 97.00      PROA   
ATOM   3064  HG  LEU P 197     -22.467-122.444 130.263  0.00 97.00      PROA   
ATOM   3065  CD1 LEU P 197     -24.599-122.709 130.501  0.00 97.00      PROA   
ATOM   3066 HD11 LEU P 197     -25.362-123.512 130.408  0.00 97.00      PROA   
ATOM   3067 HD12 LEU P 197     -24.851-121.891 129.796  0.00 97.00      PROA   
ATOM   3068 HD13 LEU P 197     -24.633-122.305 131.535  0.00 97.00      PROA   
ATOM   3069  CD2 LEU P 197     -22.808-124.301 131.288  0.00 97.00      PROA   
ATOM   3070 HD21 LEU P 197     -21.780-124.676 131.109  0.00 97.00      PROA   
ATOM   3071 HD22 LEU P 197     -23.508-125.163 131.273  0.00 97.00      PROA   
ATOM   3072 HD23 LEU P 197     -22.845-123.830 132.293  0.00 97.00      PROA   
ATOM   3073  C   LEU P 197     -22.437-121.833 127.569  0.00 97.00      PROA   
ATOM   3074  O   LEU P 197     -21.302-121.985 127.124  0.00 97.00      PROA   
ATOM   3075  N   LEU P 198     -22.881-120.637 128.020  0.00 97.00      PROA   
ATOM   3076  HN  LEU P 198     -23.794-120.550 128.406  0.00 97.00      PROA   
ATOM   3077  CA  LEU P 198     -22.114-119.411 128.029  0.00 97.00      PROA   
ATOM   3078  HA  LEU P 198     -21.060-119.634 127.923  0.00 97.00      PROA   
ATOM   3079  CB  LEU P 198     -22.566-118.349 126.977  0.00 97.00      PROA   
ATOM   3080  HB1 LEU P 198     -21.998-117.408 127.153  0.00 97.00      PROA   
ATOM   3081  HB2 LEU P 198     -23.644-118.121 127.123  0.00 97.00      PROA   
ATOM   3082  CG  LEU P 198     -22.358-118.687 125.473  0.00 97.00      PROA   
ATOM   3083  HG  LEU P 198     -22.564-117.736 124.920  0.00 97.00      PROA   
ATOM   3084  CD1 LEU P 198     -20.912-119.094 125.137  0.00 97.00      PROA   
ATOM   3085 HD11 LEU P 198     -20.662-120.065 125.609  0.00 97.00      PROA   
ATOM   3086 HD12 LEU P 198     -20.196-118.328 125.500  0.00 97.00      PROA   
ATOM   3087 HD13 LEU P 198     -20.792-119.202 124.039  0.00 97.00      PROA   
ATOM   3088  CD2 LEU P 198     -23.366-119.711 124.922  0.00 97.00      PROA   
ATOM   3089 HD21 LEU P 198     -24.395-119.457 125.247  0.00 97.00      PROA   
ATOM   3090 HD22 LEU P 198     -23.117-120.728 125.280  0.00 97.00      PROA   
ATOM   3091 HD23 LEU P 198     -23.334-119.720 123.812  0.00 97.00      PROA   
ATOM   3092  C   LEU P 198     -22.338-118.838 129.410  0.00 97.00      PROA   
ATOM   3093  O   LEU P 198     -23.207-119.307 130.144  0.00 97.00      PROA   
ATOM   3094  N   GLN P 199     -21.542-117.815 129.814  0.00 97.00      PROA   
ATOM   3095  HN  GLN P 199     -20.807-117.488 129.223  0.00 97.00      PROA   
ATOM   3096  CA  GLN P 199     -21.646-117.153 131.107  0.00 97.00      PROA   
ATOM   3097  HA  GLN P 199     -21.420-117.898 131.857  0.00 97.00      PROA   
ATOM   3098  CB  GLN P 199     -20.636-115.978 131.238  0.00 97.00      PROA   
ATOM   3099  HB1 GLN P 199     -20.731-115.546 132.259  0.00 97.00      PROA   
ATOM   3100  HB2 GLN P 199     -20.910-115.178 130.512  0.00 97.00      PROA   
ATOM   3101  CG  GLN P 199     -19.144-116.336 131.005  0.00 97.00      PROA   
ATOM   3102  HG1 GLN P 199     -18.485-115.538 131.404  0.00 97.00      PROA   
ATOM   3103  HG2 GLN P 199     -18.962-116.403 129.910  0.00 97.00      PROA   
ATOM   3104  CD  GLN P 199     -18.728-117.692 131.589  0.00 97.00      PROA   
ATOM   3105  OE1 GLN P 199     -18.455-118.640 130.845  0.00 97.00      PROA   
ATOM   3106  NE2 GLN P 199     -18.654-117.790 132.943  0.00 97.00      PROA   
ATOM   3107 HE21 GLN P 199     -18.353-118.663 133.325  0.00 97.00      PROA   
ATOM   3108 HE22 GLN P 199     -18.867-117.005 133.522  0.00 97.00      PROA   
ATOM   3109  C   GLN P 199     -23.051-116.629 131.396  0.00 97.00      PROA   
ATOM   3110  O   GLN P 199     -23.714-116.052 130.536  0.00 97.00      PROA   
ATOM   3111  N   ARG P 200     -23.550-116.871 132.629  0.00 97.00      PROA   
ATOM   3112  HN  ARG P 200     -23.003-117.294 133.346  0.00 97.00      PROA   
ATOM   3113  CA  ARG P 200     -24.957-116.762 132.922  0.00 97.00      PROA   
ATOM   3114  HA  ARG P 200     -25.432-116.070 132.242  0.00 97.00      PROA   
ATOM   3115  CB  ARG P 200     -25.574-118.180 132.808  0.00 97.00      PROA   
ATOM   3116  HB1 ARG P 200     -25.074-118.838 133.555  0.00 97.00      PROA   
ATOM   3117  HB2 ARG P 200     -25.322-118.599 131.807  0.00 97.00      PROA   
ATOM   3118  CG  ARG P 200     -27.091-118.262 133.019  0.00 97.00      PROA   
ATOM   3119  HG1 ARG P 200     -27.450-117.381 133.587  0.00 97.00      PROA   
ATOM   3120  HG2 ARG P 200     -27.271-119.144 133.668  0.00 97.00      PROA   
ATOM   3121  CD  ARG P 200     -27.938-118.387 131.744  0.00 97.00      PROA   
ATOM   3122  HD1 ARG P 200     -27.500-117.804 130.909  0.00 97.00      PROA   
ATOM   3123  HD2 ARG P 200     -28.970-118.008 131.927  0.00 97.00      PROA   
ATOM   3124  NE  ARG P 200     -27.979-119.835 131.346  0.00 97.00      PROA   
ATOM   3125  HE  ARG P 200     -27.249-120.222 130.792  0.00 97.00      PROA   
ATOM   3126  CZ  ARG P 200     -28.949-120.675 131.757  0.00 97.00      PROA   
ATOM   3127  NH1 ARG P 200     -29.943-120.279 132.562  0.00 97.00      PROA   
ATOM   3128 HH11 ARG P 200     -29.726-119.564 133.223  0.00 97.00      PROA   
ATOM   3129 HH12 ARG P 200     -30.602-120.965 132.873  0.00 97.00      PROA   
ATOM   3130  NH2 ARG P 200     -28.911-121.979 131.446  0.00 97.00      PROA   
ATOM   3131 HH21 ARG P 200     -28.095-122.356 131.023  0.00 97.00      PROA   
ATOM   3132 HH22 ARG P 200     -29.528-122.561 131.972  0.00 97.00      PROA   
ATOM   3133  C   ARG P 200     -25.072-116.283 134.357  0.00 97.00      PROA   
ATOM   3134  O   ARG P 200     -24.286-116.753 135.179  0.00 97.00      PROA   
ATOM   3135  N   PRO P 201     -25.983-115.384 134.751  0.00 97.00      PROA   
ATOM   3136  CD  PRO P 201     -26.687-114.456 133.855  0.00 97.00      PROA   
ATOM   3137  HD1 PRO P 201     -27.256-115.008 133.075  0.00 97.00      PROA   
ATOM   3138  HD2 PRO P 201     -25.947-113.775 133.378  0.00 97.00      PROA   
ATOM   3139  CA  PRO P 201     -26.279-115.141 136.158  0.00 97.00      PROA   
ATOM   3140  HA  PRO P 201     -25.366-115.087 136.736  0.00 97.00      PROA   
ATOM   3141  CB  PRO P 201     -27.010-113.784 136.155  0.00 97.00      PROA   
ATOM   3142  HB1 PRO P 201     -26.251-112.977 136.273  0.00 97.00      PROA   
ATOM   3143  HB2 PRO P 201     -27.760-113.679 136.963  0.00 97.00      PROA   
ATOM   3144  CG  PRO P 201     -27.636-113.657 134.755  0.00 97.00      PROA   
ATOM   3145  HG1 PRO P 201     -28.636-114.138 134.747  0.00 97.00      PROA   
ATOM   3146  HG2 PRO P 201     -27.749-112.604 134.431  0.00 97.00      PROA   
ATOM   3147  C   PRO P 201     -27.115-116.268 136.752  0.00 97.00      PROA   
ATOM   3148  O   PRO P 201     -26.605-116.998 137.598  0.00 97.00      PROA   
ATOM   3149  N   GLY P 202     -28.381-116.450 136.315  0.00 97.00      PROA   
ATOM   3150  HN  GLY P 202     -28.809-115.775 135.717  0.00 97.00      PROA   
ATOM   3151  CA  GLY P 202     -29.220-117.560 136.719  0.00 97.00      PROA   
ATOM   3152  HA1 GLY P 202     -30.215-117.255 136.466  0.00 97.00      PROA   
ATOM   3153  HA2 GLY P 202     -29.094-117.773 137.771  0.00 97.00      PROA   
ATOM   3154  C   GLY P 202     -28.953-118.795 135.918  0.00 97.00      PROA   
ATOM   3155  O   GLY P 202     -29.403-118.877 134.788  0.00 97.00      PROA   
ATOM   3156  N   LEU P 203     -28.238-119.782 136.495  0.00 97.00      PROA   
ATOM   3157  HN  LEU P 203     -27.911-119.643 137.426  0.00 97.00      PROA   
ATOM   3158  CA  LEU P 203     -27.797-121.018 135.862  0.00 97.00      PROA   
ATOM   3159  HA  LEU P 203     -27.261-120.729 134.975  0.00 97.00      PROA   
ATOM   3160  CB  LEU P 203     -26.780-121.789 136.755  0.00 97.00      PROA   
ATOM   3161  HB1 LEU P 203     -26.816-122.881 136.550  0.00 97.00      PROA   
ATOM   3162  HB2 LEU P 203     -27.071-121.643 137.819  0.00 97.00      PROA   
ATOM   3163  CG  LEU P 203     -25.291-121.368 136.580  0.00 97.00      PROA   
ATOM   3164  HG  LEU P 203     -24.712-121.930 137.353  0.00 97.00      PROA   
ATOM   3165  CD1 LEU P 203     -24.724-121.798 135.210  0.00 97.00      PROA   
ATOM   3166 HD11 LEU P 203     -25.241-121.263 134.387  0.00 97.00      PROA   
ATOM   3167 HD12 LEU P 203     -24.853-122.890 135.062  0.00 97.00      PROA   
ATOM   3168 HD13 LEU P 203     -23.640-121.561 135.155  0.00 97.00      PROA   
ATOM   3169  CD2 LEU P 203     -25.032-119.871 136.831  0.00 97.00      PROA   
ATOM   3170 HD21 LEU P 203     -25.411-119.573 137.830  0.00 97.00      PROA   
ATOM   3171 HD22 LEU P 203     -25.537-119.249 136.062  0.00 97.00      PROA   
ATOM   3172 HD23 LEU P 203     -23.944-119.654 136.788  0.00 97.00      PROA   
ATOM   3173  C   LEU P 203     -28.880-121.965 135.347  0.00 97.00      PROA   
ATOM   3174  O   LEU P 203     -28.661-122.641 134.344  0.00 97.00      PROA   
ATOM   3175  N   GLN P 204     -30.056-122.070 136.008  0.00 97.00      PROA   
ATOM   3176  HN  GLN P 204     -30.296-121.422 136.733  0.00 97.00      PROA   
ATOM   3177  CA  GLN P 204     -31.052-123.106 135.762  0.00 97.00      PROA   
ATOM   3178  HA  GLN P 204     -30.538-124.055 135.794  0.00 97.00      PROA   
ATOM   3179  CB  GLN P 204     -32.135-123.048 136.873  0.00 97.00      PROA   
ATOM   3180  HB1 GLN P 204     -32.731-122.118 136.747  0.00 97.00      PROA   
ATOM   3181  HB2 GLN P 204     -31.596-122.939 137.844  0.00 97.00      PROA   
ATOM   3182  CG  GLN P 204     -33.112-124.240 137.008  0.00 97.00      PROA   
ATOM   3183  HG1 GLN P 204     -33.883-124.180 136.212  0.00 97.00      PROA   
ATOM   3184  HG2 GLN P 204     -33.639-124.165 137.981  0.00 97.00      PROA   
ATOM   3185  CD  GLN P 204     -32.420-125.603 136.891  0.00 97.00      PROA   
ATOM   3186  OE1 GLN P 204     -32.147-126.117 135.802  0.00 97.00      PROA   
ATOM   3187  NE2 GLN P 204     -32.131-126.232 138.061  0.00 97.00      PROA   
ATOM   3188 HE21 GLN P 204     -31.698-127.130 138.008  0.00 97.00      PROA   
ATOM   3189 HE22 GLN P 204     -32.346-125.787 138.929  0.00 97.00      PROA   
ATOM   3190  C   GLN P 204     -31.738-122.976 134.407  0.00 97.00      PROA   
ATOM   3191  O   GLN P 204     -31.683-121.941 133.761  0.00 97.00      PROA   
ATOM   3192  N   LEU P 205     -32.428-124.034 133.928  0.00 97.00      PROA   
ATOM   3193  HN  LEU P 205     -32.404-124.912 134.402  0.00 97.00      PROA   
ATOM   3194  CA  LEU P 205     -33.430-123.877 132.897  0.00 97.00      PROA   
ATOM   3195  HA  LEU P 205     -33.647-122.828 132.757  0.00 97.00      PROA   
ATOM   3196  CB  LEU P 205     -33.033-124.471 131.523  0.00 97.00      PROA   
ATOM   3197  HB1 LEU P 205     -33.905-124.431 130.833  0.00 97.00      PROA   
ATOM   3198  HB2 LEU P 205     -32.745-125.535 131.666  0.00 97.00      PROA   
ATOM   3199  CG  LEU P 205     -31.870-123.735 130.818  0.00 97.00      PROA   
ATOM   3200  HG  LEU P 205     -31.034-123.652 131.549  0.00 97.00      PROA   
ATOM   3201  CD1 LEU P 205     -31.349-124.545 129.617  0.00 97.00      PROA   
ATOM   3202 HD11 LEU P 205     -32.158-124.674 128.866  0.00 97.00      PROA   
ATOM   3203 HD12 LEU P 205     -31.005-125.547 129.946  0.00 97.00      PROA   
ATOM   3204 HD13 LEU P 205     -30.500-124.017 129.133  0.00 97.00      PROA   
ATOM   3205  CD2 LEU P 205     -32.277-122.320 130.364  0.00 97.00      PROA   
ATOM   3206 HD21 LEU P 205     -32.567-121.690 131.229  0.00 97.00      PROA   
ATOM   3207 HD22 LEU P 205     -33.142-122.382 129.669  0.00 97.00      PROA   
ATOM   3208 HD23 LEU P 205     -31.436-121.825 129.834  0.00 97.00      PROA   
ATOM   3209  C   LEU P 205     -34.718-124.506 133.370  0.00 97.00      PROA   
ATOM   3210  O   LEU P 205     -34.841-125.722 133.496  0.00 97.00      PROA   
ATOM   3211  N   TYR P 206     -35.739-123.653 133.610  0.00 97.00      PROA   
ATOM   3212  HN  TYR P 206     -35.597-122.668 133.564  0.00 97.00      PROA   
ATOM   3213  CA  TYR P 206     -37.113-124.075 133.797  0.00 97.00      PROA   
ATOM   3214  HA  TYR P 206     -37.134-125.094 134.162  0.00 97.00      PROA   
ATOM   3215  CB  TYR P 206     -37.941-123.160 134.742  0.00 97.00      PROA   
ATOM   3216  HB1 TYR P 206     -38.934-123.604 134.963  0.00 97.00      PROA   
ATOM   3217  HB2 TYR P 206     -38.095-122.160 134.280  0.00 97.00      PROA   
ATOM   3218  CG  TYR P 206     -37.207-122.954 136.037  0.00 97.00      PROA   
ATOM   3219  CD1 TYR P 206     -37.361-123.837 137.124  0.00 97.00      PROA   
ATOM   3220  HD1 TYR P 206     -38.030-124.682 137.038  0.00 97.00      PROA   
ATOM   3221  CE1 TYR P 206     -36.644-123.630 138.313  0.00 97.00      PROA   
ATOM   3222  HE1 TYR P 206     -36.753-124.316 139.141  0.00 97.00      PROA   
ATOM   3223  CZ  TYR P 206     -35.761-122.544 138.414  0.00 97.00      PROA   
ATOM   3224  OH  TYR P 206     -34.958-122.369 139.560  0.00 97.00      PROA   
ATOM   3225  HH  TYR P 206     -34.280-121.714 139.344  0.00 97.00      PROA   
ATOM   3226  CD2 TYR P 206     -36.366-121.838 136.180  0.00 97.00      PROA   
ATOM   3227  HD2 TYR P 206     -36.255-121.129 135.373  0.00 97.00      PROA   
ATOM   3228  CE2 TYR P 206     -35.636-121.645 137.350  0.00 97.00      PROA   
ATOM   3229  HE2 TYR P 206     -34.968-120.802 137.410  0.00 97.00      PROA   
ATOM   3230  C   TYR P 206     -37.728-124.030 132.421  0.00 97.00      PROA   
ATOM   3231  O   TYR P 206     -37.294-123.259 131.567  0.00 97.00      PROA   
ATOM   3232  N   PHE P 207     -38.740-124.881 132.160  0.00 97.00      PROA   
ATOM   3233  HN  PHE P 207     -39.111-125.487 132.863  0.00 97.00      PROA   
ATOM   3234  CA  PHE P 207     -39.304-124.999 130.834  0.00 97.00      PROA   
ATOM   3235  HA  PHE P 207     -39.052-124.135 130.235  0.00 97.00      PROA   
ATOM   3236  CB  PHE P 207     -38.879-126.296 130.096  0.00 97.00      PROA   
ATOM   3237  HB1 PHE P 207     -39.438-126.425 129.145  0.00 97.00      PROA   
ATOM   3238  HB2 PHE P 207     -39.103-127.167 130.746  0.00 97.00      PROA   
ATOM   3239  CG  PHE P 207     -37.403-126.328 129.771  0.00 97.00      PROA   
ATOM   3240  CD1 PHE P 207     -36.460-126.731 130.734  0.00 97.00      PROA   
ATOM   3241  HD1 PHE P 207     -36.781-126.940 131.744  0.00 97.00      PROA   
ATOM   3242  CE1 PHE P 207     -35.110-126.880 130.396  0.00 97.00      PROA   
ATOM   3243  HE1 PHE P 207     -34.398-127.178 131.152  0.00 97.00      PROA   
ATOM   3244  CZ  PHE P 207     -34.684-126.634 129.086  0.00 97.00      PROA   
ATOM   3245  HZ  PHE P 207     -33.642-126.745 128.825  0.00 97.00      PROA   
ATOM   3246  CD2 PHE P 207     -36.960-126.080 128.459  0.00 97.00      PROA   
ATOM   3247  HD2 PHE P 207     -37.673-125.786 127.702  0.00 97.00      PROA   
ATOM   3248  CE2 PHE P 207     -35.611-126.232 128.116  0.00 97.00      PROA   
ATOM   3249  HE2 PHE P 207     -35.284-126.046 127.103  0.00 97.00      PROA   
ATOM   3250  C   PHE P 207     -40.796-125.014 130.949  0.00 97.00      PROA   
ATOM   3251  O   PHE P 207     -41.347-125.261 132.012  0.00 97.00      PROA   
ATOM   3252  N   SER P 208     -41.490-124.744 129.829  0.00 97.00      PROA   
ATOM   3253  HN  SER P 208     -41.027-124.447 128.999  0.00 97.00      PROA   
ATOM   3254  CA  SER P 208     -42.921-124.886 129.735  0.00 97.00      PROA   
ATOM   3255  HA  SER P 208     -43.242-125.669 130.409  0.00 97.00      PROA   
ATOM   3256  CB  SER P 208     -43.710-123.591 130.062  0.00 97.00      PROA   
ATOM   3257  HB1 SER P 208     -43.579-123.366 131.143  0.00 97.00      PROA   
ATOM   3258  HB2 SER P 208     -44.796-123.723 129.865  0.00 97.00      PROA   
ATOM   3259  OG  SER P 208     -43.209-122.484 129.319  0.00 97.00      PROA   
ATOM   3260  HG1 SER P 208     -43.907-121.823 129.265  0.00 97.00      PROA   
ATOM   3261  C   SER P 208     -43.219-125.368 128.342  0.00 97.00      PROA   
ATOM   3262  O   SER P 208     -42.430-125.176 127.421  0.00 97.00      PROA   
ATOM   3263  N   PHE P 209     -44.372-126.052 128.187  0.00 97.00      PROA   
ATOM   3264  HN  PHE P 209     -44.995-126.172 128.954  0.00 97.00      PROA   
ATOM   3265  CA  PHE P 209     -44.798-126.667 126.955  0.00 97.00      PROA   
ATOM   3266  HA  PHE P 209     -44.218-126.262 126.136  0.00 97.00      PROA   
ATOM   3267  CB  PHE P 209     -44.683-128.218 127.013  0.00 97.00      PROA   
ATOM   3268  HB1 PHE P 209     -45.618-128.739 126.722  0.00 97.00      PROA   
ATOM   3269  HB2 PHE P 209     -44.426-128.540 128.047  0.00 97.00      PROA   
ATOM   3270  CG  PHE P 209     -43.605-128.695 126.078  0.00 97.00      PROA   
ATOM   3271  CD1 PHE P 209     -43.874-128.773 124.701  0.00 97.00      PROA   
ATOM   3272  HD1 PHE P 209     -44.837-128.457 124.325  0.00 97.00      PROA   
ATOM   3273  CE1 PHE P 209     -42.912-129.265 123.813  0.00 97.00      PROA   
ATOM   3274  HE1 PHE P 209     -43.138-129.328 122.760  0.00 97.00      PROA   
ATOM   3275  CZ  PHE P 209     -41.667-129.689 124.296  0.00 97.00      PROA   
ATOM   3276  HZ  PHE P 209     -40.922-130.073 123.616  0.00 97.00      PROA   
ATOM   3277  CD2 PHE P 209     -42.350-129.121 126.553  0.00 97.00      PROA   
ATOM   3278  HD2 PHE P 209     -42.129-129.076 127.610  0.00 97.00      PROA   
ATOM   3279  CE2 PHE P 209     -41.387-129.616 125.666  0.00 97.00      PROA   
ATOM   3280  HE2 PHE P 209     -40.427-129.946 126.035  0.00 97.00      PROA   
ATOM   3281  C   PHE P 209     -46.225-126.240 126.720  0.00 97.00      PROA   
ATOM   3282  O   PHE P 209     -47.015-126.116 127.653  0.00 97.00      PROA   
ATOM   3283  N   TYR P 210     -46.570-125.961 125.444  0.00 97.00      PROA   
ATOM   3284  HN  TYR P 210     -45.906-126.048 124.704  0.00 97.00      PROA   
ATOM   3285  CA  TYR P 210     -47.845-125.397 125.065  0.00 97.00      PROA   
ATOM   3286  HA  TYR P 210     -48.576-125.548 125.848  0.00 97.00      PROA   
ATOM   3287  CB  TYR P 210     -47.740-123.890 124.679  0.00 97.00      PROA   
ATOM   3288  HB1 TYR P 210     -48.746-123.456 124.493  0.00 97.00      PROA   
ATOM   3289  HB2 TYR P 210     -47.148-123.799 123.745  0.00 97.00      PROA   
ATOM   3290  CG  TYR P 210     -47.022-123.048 125.715  0.00 97.00      PROA   
ATOM   3291  CD1 TYR P 210     -45.615-122.990 125.737  0.00 97.00      PROA   
ATOM   3292  HD1 TYR P 210     -45.049-123.595 125.046  0.00 97.00      PROA   
ATOM   3293  CE1 TYR P 210     -44.939-122.134 126.613  0.00 97.00      PROA   
ATOM   3294  HE1 TYR P 210     -43.860-122.101 126.605  0.00 97.00      PROA   
ATOM   3295  CZ  TYR P 210     -45.665-121.300 127.472  0.00 97.00      PROA   
ATOM   3296  OH  TYR P 210     -45.007-120.388 128.325  0.00 97.00      PROA   
ATOM   3297  HH  TYR P 210     -44.264-120.002 127.843  0.00 97.00      PROA   
ATOM   3298  CD2 TYR P 210     -47.737-122.201 126.582  0.00 97.00      PROA   
ATOM   3299  HD2 TYR P 210     -48.815-122.189 126.542  0.00 97.00      PROA   
ATOM   3300  CE2 TYR P 210     -47.063-121.341 127.462  0.00 97.00      PROA   
ATOM   3301  HE2 TYR P 210     -47.620-120.680 128.109  0.00 97.00      PROA   
ATOM   3302  C   TYR P 210     -48.289-126.155 123.836  0.00 97.00      PROA   
ATOM   3303  O   TYR P 210     -47.481-126.797 123.166  0.00 97.00      PROA   
ATOM   3304  N   MET P 211     -49.601-126.086 123.506  0.00 97.00      PROA   
ATOM   3305  HN  MET P 211     -50.253-125.605 124.089  0.00 97.00      PROA   
ATOM   3306  CA  MET P 211     -50.124-126.584 122.251  0.00 97.00      PROA   
ATOM   3307  HA  MET P 211     -49.320-126.919 121.615  0.00 97.00      PROA   
ATOM   3308  CB  MET P 211     -51.128-127.748 122.458  0.00 97.00      PROA   
ATOM   3309  HB1 MET P 211     -51.652-127.961 121.500  0.00 97.00      PROA   
ATOM   3310  HB2 MET P 211     -51.888-127.439 123.210  0.00 97.00      PROA   
ATOM   3311  CG  MET P 211     -50.460-129.055 122.930  0.00 97.00      PROA   
ATOM   3312  HG1 MET P 211     -49.745-128.824 123.748  0.00 97.00      PROA   
ATOM   3313  HG2 MET P 211     -49.862-129.443 122.078  0.00 97.00      PROA   
ATOM   3314  SD  MET P 211     -51.615-130.340 123.509  0.00 97.00      PROA   
ATOM   3315  CE  MET P 211     -52.475-130.642 121.939  0.00 97.00      PROA   
ATOM   3316  HE1 MET P 211     -51.751-130.887 121.134  0.00 97.00      PROA   
ATOM   3317  HE2 MET P 211     -53.063-129.756 121.621  0.00 97.00      PROA   
ATOM   3318  HE3 MET P 211     -53.176-131.498 122.037  0.00 97.00      PROA   
ATOM   3319  C   MET P 211     -50.832-125.443 121.560  0.00 97.00      PROA   
ATOM   3320  O   MET P 211     -51.960-125.120 121.922  0.00 97.00      PROA   
ATOM   3321  N   GLY P 212     -50.198-124.819 120.527  0.00 97.00      PROA   
ATOM   3322  HN  GLY P 212     -49.332-125.174 120.176  0.00 97.00      PROA   
ATOM   3323  CA  GLY P 212     -50.680-123.618 119.849  0.00 97.00      PROA   
ATOM   3324  HA1 GLY P 212     -51.410-123.926 119.115  0.00 97.00      PROA   
ATOM   3325  HA2 GLY P 212     -49.818-123.160 119.395  0.00 97.00      PROA   
ATOM   3326  C   GLY P 212     -51.288-122.567 120.752  0.00 97.00      PROA   
ATOM   3327  O   GLY P 212     -50.645-122.042 121.660  0.00 97.00      PROA   
ATOM   3328  N   SER P 213     -52.576-122.245 120.508  0.00 97.00      PROA   
ATOM   3329  HN  SER P 213     -53.033-122.664 119.727  0.00 97.00      PROA   
ATOM   3330  CA  SER P 213     -53.347-121.284 121.281  0.00 97.00      PROA   
ATOM   3331  HA  SER P 213     -52.691-120.458 121.524  0.00 97.00      PROA   
ATOM   3332  CB  SER P 213     -54.522-120.716 120.429  0.00 97.00      PROA   
ATOM   3333  HB1 SER P 213     -55.238-121.527 120.177  0.00 97.00      PROA   
ATOM   3334  HB2 SER P 213     -54.108-120.317 119.478  0.00 97.00      PROA   
ATOM   3335  OG  SER P 213     -55.216-119.649 121.074  0.00 97.00      PROA   
ATOM   3336  HG1 SER P 213     -55.480-119.997 121.934  0.00 97.00      PROA   
ATOM   3337  C   SER P 213     -53.888-121.843 122.607  0.00 97.00      PROA   
ATOM   3338  O   SER P 213     -54.939-121.417 123.085  0.00 97.00      PROA   
ATOM   3339  N   LYS P 214     -53.192-122.791 123.277  0.00 97.00      PROA   
ATOM   3340  HN  LYS P 214     -52.385-123.220 122.879  0.00 97.00      PROA   
ATOM   3341  CA  LYS P 214     -53.539-123.124 124.647  0.00 97.00      PROA   
ATOM   3342  HA  LYS P 214     -53.883-122.211 125.115  0.00 97.00      PROA   
ATOM   3343  CB  LYS P 214     -54.706-124.134 124.799  0.00 97.00      PROA   
ATOM   3344  HB1 LYS P 214     -55.630-123.609 124.465  0.00 97.00      PROA   
ATOM   3345  HB2 LYS P 214     -54.847-124.391 125.872  0.00 97.00      PROA   
ATOM   3346  CG  LYS P 214     -54.563-125.424 123.974  0.00 97.00      PROA   
ATOM   3347  HG1 LYS P 214     -53.557-125.860 124.164  0.00 97.00      PROA   
ATOM   3348  HG2 LYS P 214     -54.620-125.183 122.890  0.00 97.00      PROA   
ATOM   3349  CD  LYS P 214     -55.615-126.491 124.332  0.00 97.00      PROA   
ATOM   3350  HD1 LYS P 214     -55.447-126.784 125.394  0.00 97.00      PROA   
ATOM   3351  HD2 LYS P 214     -55.428-127.388 123.700  0.00 97.00      PROA   
ATOM   3352  CE  LYS P 214     -57.069-126.025 124.156  0.00 97.00      PROA   
ATOM   3353  HE1 LYS P 214     -57.278-125.788 123.091  0.00 97.00      PROA   
ATOM   3354  HE2 LYS P 214     -57.283-125.128 124.774  0.00 97.00      PROA   
ATOM   3355  NZ  LYS P 214     -58.010-127.088 124.584  0.00 97.00      PROA   
ATOM   3356  HZ1 LYS P 214     -57.852-127.294 125.591  0.00 97.00      PROA   
ATOM   3357  HZ2 LYS P 214     -57.836-127.949 124.027  0.00 97.00      PROA   
ATOM   3358  HZ3 LYS P 214     -58.991-126.773 124.447  0.00 97.00      PROA   
ATOM   3359  C   LYS P 214     -52.366-123.558 125.503  0.00 97.00      PROA   
ATOM   3360  O   LYS P 214     -51.505-124.341 125.109  0.00 97.00      PROA   
ATOM   3361  N   THR P 215     -52.342-123.041 126.754  0.00 97.00      PROA   
ATOM   3362  HN  THR P 215     -53.008-122.351 127.029  0.00 97.00      PROA   
ATOM   3363  CA  THR P 215     -51.484-123.471 127.840  0.00 97.00      PROA   
ATOM   3364  HA  THR P 215     -50.461-123.418 127.497  0.00 97.00      PROA   
ATOM   3365  CB  THR P 215     -51.651-122.583 129.072  0.00 97.00      PROA   
ATOM   3366  HB  THR P 215     -51.194-123.037 129.982  0.00 97.00      PROA   
ATOM   3367  OG1 THR P 215     -53.029-122.322 129.324  0.00 97.00      PROA   
ATOM   3368  HG1 THR P 215     -53.426-123.170 129.535  0.00 97.00      PROA   
ATOM   3369  CG2 THR P 215     -50.966-121.227 128.833  0.00 97.00      PROA   
ATOM   3370 HG21 THR P 215     -51.356-120.745 127.912  0.00 97.00      PROA   
ATOM   3371 HG22 THR P 215     -49.869-121.355 128.740  0.00 97.00      PROA   
ATOM   3372 HG23 THR P 215     -51.171-120.550 129.691  0.00 97.00      PROA   
ATOM   3373  C   THR P 215     -51.746-124.899 128.281  0.00 97.00      PROA   
ATOM   3374  O   THR P 215     -52.892-125.317 128.434  0.00 97.00      PROA   
ATOM   3375  N   LEU P 216     -50.664-125.655 128.572  0.00 97.00      PROA   
ATOM   3376  HN  LEU P 216     -49.744-125.347 128.340  0.00 97.00      PROA   
ATOM   3377  CA  LEU P 216     -50.733-126.871 129.357  0.00 97.00      PROA   
ATOM   3378  HA  LEU P 216     -51.723-127.294 129.269  0.00 97.00      PROA   
ATOM   3379  CB  LEU P 216     -49.700-127.925 128.889  0.00 97.00      PROA   
ATOM   3380  HB1 LEU P 216     -49.734-128.823 129.541  0.00 97.00      PROA   
ATOM   3381  HB2 LEU P 216     -48.681-127.489 128.961  0.00 97.00      PROA   
ATOM   3382  CG  LEU P 216     -49.924-128.404 127.433  0.00 97.00      PROA   
ATOM   3383  HG  LEU P 216     -49.836-127.525 126.752  0.00 97.00      PROA   
ATOM   3384  CD1 LEU P 216     -48.843-129.415 127.014  0.00 97.00      PROA   
ATOM   3385 HD11 LEU P 216     -48.900-130.323 127.652  0.00 97.00      PROA   
ATOM   3386 HD12 LEU P 216     -47.835-128.966 127.119  0.00 97.00      PROA   
ATOM   3387 HD13 LEU P 216     -48.992-129.720 125.957  0.00 97.00      PROA   
ATOM   3388  CD2 LEU P 216     -51.322-129.018 127.233  0.00 97.00      PROA   
ATOM   3389 HD21 LEU P 216     -52.119-128.267 127.412  0.00 97.00      PROA   
ATOM   3390 HD22 LEU P 216     -51.467-129.874 127.925  0.00 97.00      PROA   
ATOM   3391 HD23 LEU P 216     -51.426-129.389 126.195  0.00 97.00      PROA   
ATOM   3392  C   LEU P 216     -50.555-126.510 130.821  0.00 97.00      PROA   
ATOM   3393  O   LEU P 216     -50.397-125.338 131.155  0.00 97.00      PROA   
ATOM   3394  N   ARG P 217     -50.626-127.501 131.747  0.00 97.00      PROA   
ATOM   3395  HN  ARG P 217     -50.785-128.444 131.464  0.00 97.00      PROA   
ATOM   3396  CA  ARG P 217     -50.492-127.270 133.179  0.00 97.00      PROA   
ATOM   3397  HA  ARG P 217     -51.107-126.414 133.426  0.00 97.00      PROA   
ATOM   3398  CB  ARG P 217     -50.985-128.459 134.048  0.00 97.00      PROA   
ATOM   3399  HB1 ARG P 217     -50.750-128.246 135.117  0.00 97.00      PROA   
ATOM   3400  HB2 ARG P 217     -50.428-129.375 133.753  0.00 97.00      PROA   
ATOM   3401  CG  ARG P 217     -52.498-128.739 133.986  0.00 97.00      PROA   
ATOM   3402  HG1 ARG P 217     -52.798-128.957 132.938  0.00 97.00      PROA   
ATOM   3403  HG2 ARG P 217     -53.045-127.825 134.311  0.00 97.00      PROA   
ATOM   3404  CD  ARG P 217     -52.887-129.931 134.877  0.00 97.00      PROA   
ATOM   3405  HD1 ARG P 217     -52.540-129.792 135.925  0.00 97.00      PROA   
ATOM   3406  HD2 ARG P 217     -52.427-130.862 134.481  0.00 97.00      PROA   
ATOM   3407  NE  ARG P 217     -54.373-130.116 134.838  0.00 97.00      PROA   
ATOM   3408  HE  ARG P 217     -54.761-130.771 134.198  0.00 97.00      PROA   
ATOM   3409  CZ  ARG P 217     -55.239-129.486 135.660  0.00 97.00      PROA   
ATOM   3410  NH1 ARG P 217     -54.852-128.561 136.551  0.00 97.00      PROA   
ATOM   3411 HH11 ARG P 217     -53.895-128.290 136.568  0.00 97.00      PROA   
ATOM   3412 HH12 ARG P 217     -55.538-128.127 137.130  0.00 97.00      PROA   
ATOM   3413  NH2 ARG P 217     -56.546-129.800 135.587  0.00 97.00      PROA   
ATOM   3414 HH21 ARG P 217     -56.844-130.487 134.932  0.00 97.00      PROA   
ATOM   3415 HH22 ARG P 217     -57.185-129.359 136.211  0.00 97.00      PROA   
ATOM   3416  C   ARG P 217     -49.076-126.920 133.618  0.00 97.00      PROA   
ATOM   3417  O   ARG P 217     -48.367-127.729 134.215  0.00 97.00      PROA   
ATOM   3418  N   GLY P 218     -48.657-125.665 133.338  0.00 97.00      PROA   
ATOM   3419  HN  GLY P 218     -49.238-125.111 132.744  0.00 97.00      PROA   
ATOM   3420  CA  GLY P 218     -47.462-125.016 133.843  0.00 97.00      PROA   
ATOM   3421  HA1 GLY P 218     -47.478-124.004 133.464  0.00 97.00      PROA   
ATOM   3422  HA2 GLY P 218     -46.608-125.585 133.505  0.00 97.00      PROA   
ATOM   3423  C   GLY P 218     -47.394-124.907 135.340  0.00 97.00      PROA   
ATOM   3424  O   GLY P 218     -48.395-125.044 136.040  0.00 97.00      PROA   
ATOM   3425  N   ARG P 219     -46.177-124.601 135.838  0.00 97.00      PROA   
ATOM   3426  HN  ARG P 219     -45.400-124.484 135.223  0.00 97.00      PROA   
ATOM   3427  CA  ARG P 219     -45.872-124.410 137.235  0.00 97.00      PROA   
ATOM   3428  HA  ARG P 219     -46.330-123.478 137.534  0.00 97.00      PROA   
ATOM   3429  CB  ARG P 219     -46.352-125.558 138.194  0.00 97.00      PROA   
ATOM   3430  HB1 ARG P 219     -47.463-125.516 138.222  0.00 97.00      PROA   
ATOM   3431  HB2 ARG P 219     -46.028-125.354 139.233  0.00 97.00      PROA   
ATOM   3432  CG  ARG P 219     -45.984-127.000 137.771  0.00 97.00      PROA   
ATOM   3433  HG1 ARG P 219     -44.883-127.099 137.652  0.00 97.00      PROA   
ATOM   3434  HG2 ARG P 219     -46.444-127.201 136.780  0.00 97.00      PROA   
ATOM   3435  CD  ARG P 219     -46.477-128.103 138.722  0.00 97.00      PROA   
ATOM   3436  HD1 ARG P 219     -46.351-129.098 138.233  0.00 97.00      PROA   
ATOM   3437  HD2 ARG P 219     -47.541-127.948 138.998  0.00 97.00      PROA   
ATOM   3438  NE  ARG P 219     -45.618-128.037 139.946  0.00 97.00      PROA   
ATOM   3439  HE  ARG P 219     -44.989-127.266 140.057  0.00 97.00      PROA   
ATOM   3440  CZ  ARG P 219     -45.334-129.088 140.735  0.00 97.00      PROA   
ATOM   3441  NH1 ARG P 219     -46.194-130.096 140.855  0.00 97.00      PROA   
ATOM   3442 HH11 ARG P 219     -47.092-129.907 140.479  0.00 97.00      PROA   
ATOM   3443 HH12 ARG P 219     -46.038-130.753 141.587  0.00 97.00      PROA   
ATOM   3444  NH2 ARG P 219     -44.186-129.090 141.431  0.00 97.00      PROA   
ATOM   3445 HH21 ARG P 219     -43.828-129.945 141.789  0.00 97.00      PROA   
ATOM   3446 HH22 ARG P 219     -43.563-128.312 141.309  0.00 97.00      PROA   
ATOM   3447  C   ARG P 219     -44.376-124.189 137.251  0.00 97.00      PROA   
ATOM   3448  O   ARG P 219     -43.833-123.499 136.391  0.00 97.00      PROA   
ATOM   3449  N   ASP P 220     -43.668-124.799 138.216  0.00 97.00      PROA   
ATOM   3450  HN  ASP P 220     -44.135-125.246 138.979  0.00 97.00      PROA   
ATOM   3451  CA  ASP P 220     -42.244-125.024 138.272  0.00 97.00      PROA   
ATOM   3452  HA  ASP P 220     -41.726-124.140 137.925  0.00 97.00      PROA   
ATOM   3453  CB  ASP P 220     -41.838-125.308 139.758  0.00 97.00      PROA   
ATOM   3454  HB1 ASP P 220     -41.932-124.348 140.315  0.00 97.00      PROA   
ATOM   3455  HB2 ASP P 220     -40.785-125.636 139.844  0.00 97.00      PROA   
ATOM   3456  CG  ASP P 220     -42.758-126.292 140.494  0.00 97.00      PROA   
ATOM   3457  OD1 ASP P 220     -42.229-127.283 141.054  0.00 97.00      PROA   
ATOM   3458  OD2 ASP P 220     -43.982-126.024 140.581  0.00 97.00      PROA   
ATOM   3459  C   ASP P 220     -41.884-126.193 137.344  0.00 97.00      PROA   
ATOM   3460  O   ASP P 220     -41.333-127.214 137.755  0.00 97.00      PROA   
ATOM   3461  N   THR P 221     -42.221-126.078 136.037  0.00 97.00      PROA   
ATOM   3462  HN  THR P 221     -42.674-125.251 135.705  0.00 97.00      PROA   
ATOM   3463  CA  THR P 221     -42.152-127.187 135.098  0.00 97.00      PROA   
ATOM   3464  HA  THR P 221     -42.454-128.054 135.667  0.00 97.00      PROA   
ATOM   3465  CB  THR P 221     -43.173-127.101 133.962  0.00 97.00      PROA   
ATOM   3466  HB  THR P 221     -42.868-127.693 133.067  0.00 97.00      PROA   
ATOM   3467  OG1 THR P 221     -43.422-125.754 133.582  0.00 97.00      PROA   
ATOM   3468  HG1 THR P 221     -42.618-125.459 133.141  0.00 97.00      PROA   
ATOM   3469  CG2 THR P 221     -44.511-127.659 134.472  0.00 97.00      PROA   
ATOM   3470 HG21 THR P 221     -44.868-127.042 135.320  0.00 97.00      PROA   
ATOM   3471 HG22 THR P 221     -44.402-128.707 134.817  0.00 97.00      PROA   
ATOM   3472 HG23 THR P 221     -45.277-127.619 133.669  0.00 97.00      PROA   
ATOM   3473  C   THR P 221     -40.766-127.541 134.571  0.00 97.00      PROA   
ATOM   3474  O   THR P 221     -39.939-126.697 134.234  0.00 97.00      PROA   
ATOM   3475  N   SER P 222     -40.512-128.867 134.481  0.00 97.00      PROA   
ATOM   3476  HN  SER P 222     -41.169-129.518 134.852  0.00 97.00      PROA   
ATOM   3477  CA  SER P 222     -39.314-129.478 133.940  0.00 97.00      PROA   
ATOM   3478  HA  SER P 222     -38.462-128.891 134.259  0.00 97.00      PROA   
ATOM   3479  CB  SER P 222     -39.166-130.933 134.449  0.00 97.00      PROA   
ATOM   3480  HB1 SER P 222     -38.171-131.356 134.193  0.00 97.00      PROA   
ATOM   3481  HB2 SER P 222     -39.950-131.573 133.985  0.00 97.00      PROA   
ATOM   3482  OG  SER P 222     -39.355-130.991 135.861  0.00 97.00      PROA   
ATOM   3483  HG1 SER P 222     -38.882-130.248 136.246  0.00 97.00      PROA   
ATOM   3484  C   SER P 222     -39.348-129.501 132.419  0.00 97.00      PROA   
ATOM   3485  O   SER P 222     -40.342-129.129 131.802  0.00 97.00      PROA   
ATOM   3486  N   SER P 223     -38.233-129.935 131.778  0.00 97.00      PROA   
ATOM   3487  HN  SER P 223     -37.414-130.190 132.289  0.00 97.00      PROA   
ATOM   3488  CA  SER P 223     -38.001-129.913 130.342  0.00 97.00      PROA   
ATOM   3489  HA  SER P 223     -38.000-128.885 130.026  0.00 97.00      PROA   
ATOM   3490  CB  SER P 223     -36.622-130.534 130.022  0.00 97.00      PROA   
ATOM   3491  HB1 SER P 223     -36.352-130.371 128.956  0.00 97.00      PROA   
ATOM   3492  HB2 SER P 223     -36.639-131.628 130.218  0.00 97.00      PROA   
ATOM   3493  OG  SER P 223     -35.615-129.959 130.848  0.00 97.00      PROA   
ATOM   3494  HG1 SER P 223     -35.485-129.058 130.540  0.00 97.00      PROA   
ATOM   3495  C   SER P 223     -39.019-130.624 129.475  0.00 97.00      PROA   
ATOM   3496  O   SER P 223     -39.358-130.131 128.401  0.00 97.00      PROA   
ATOM   3497  N   GLU P 224     -39.520-131.796 129.918  0.00 97.00      PROA   
ATOM   3498  HN  GLU P 224     -39.287-132.133 130.824  0.00 97.00      PROA   
ATOM   3499  CA  GLU P 224     -40.362-132.658 129.118  0.00 97.00      PROA   
ATOM   3500  HA  GLU P 224     -40.626-132.160 128.194  0.00 97.00      PROA   
ATOM   3501  CB  GLU P 224     -39.678-134.003 128.746  0.00 97.00      PROA   
ATOM   3502  HB1 GLU P 224     -40.462-134.692 128.357  0.00 97.00      PROA   
ATOM   3503  HB2 GLU P 224     -39.250-134.483 129.653  0.00 97.00      PROA   
ATOM   3504  CG  GLU P 224     -38.582-133.881 127.661  0.00 97.00      PROA   
ATOM   3505  HG1 GLU P 224     -37.590-133.668 128.107  0.00 97.00      PROA   
ATOM   3506  HG2 GLU P 224     -38.834-133.070 126.945  0.00 97.00      PROA   
ATOM   3507  CD  GLU P 224     -38.518-135.177 126.861  0.00 97.00      PROA   
ATOM   3508  OE1 GLU P 224     -39.540-135.487 126.198  0.00 97.00      PROA   
ATOM   3509  OE2 GLU P 224     -37.475-135.875 126.918  0.00 97.00      PROA   
ATOM   3510  C   GLU P 224     -41.662-132.956 129.832  0.00 97.00      PROA   
ATOM   3511  O   GLU P 224     -41.816-132.744 131.034  0.00 97.00      PROA   
ATOM   3512  N   TYR P 225     -42.634-133.482 129.055  0.00 97.00      PROA   
ATOM   3513  HN  TYR P 225     -42.456-133.648 128.088  0.00 97.00      PROA   
ATOM   3514  CA  TYR P 225     -43.913-133.972 129.515  0.00 97.00      PROA   
ATOM   3515  HA  TYR P 225     -43.907-134.045 130.594  0.00 97.00      PROA   
ATOM   3516  CB  TYR P 225     -45.100-133.072 129.030  0.00 97.00      PROA   
ATOM   3517  HB1 TYR P 225     -44.896-132.020 129.331  0.00 97.00      PROA   
ATOM   3518  HB2 TYR P 225     -46.037-133.392 129.534  0.00 97.00      PROA   
ATOM   3519  CG  TYR P 225     -45.330-133.092 127.529  0.00 97.00      PROA   
ATOM   3520  CD1 TYR P 225     -46.385-133.840 126.973  0.00 97.00      PROA   
ATOM   3521  HD1 TYR P 225     -47.036-134.411 127.620  0.00 97.00      PROA   
ATOM   3522  CE1 TYR P 225     -46.586-133.876 125.587  0.00 97.00      PROA   
ATOM   3523  HE1 TYR P 225     -47.394-134.462 125.174  0.00 97.00      PROA   
ATOM   3524  CZ  TYR P 225     -45.725-133.172 124.737  0.00 97.00      PROA   
ATOM   3525  OH  TYR P 225     -45.889-133.242 123.338  0.00 97.00      PROA   
ATOM   3526  HH  TYR P 225     -46.711-133.704 123.157  0.00 97.00      PROA   
ATOM   3527  CD2 TYR P 225     -44.502-132.352 126.664  0.00 97.00      PROA   
ATOM   3528  HD2 TYR P 225     -43.695-131.758 127.067  0.00 97.00      PROA   
ATOM   3529  CE2 TYR P 225     -44.688-132.404 125.277  0.00 97.00      PROA   
ATOM   3530  HE2 TYR P 225     -44.023-131.862 124.622  0.00 97.00      PROA   
ATOM   3531  C   TYR P 225     -43.966-135.370 128.925  0.00 97.00      PROA   
ATOM   3532  O   TYR P 225     -43.217-135.668 127.997  0.00 97.00      PROA   
ATOM   3533  N   GLN P 226     -44.832-136.280 129.440  0.00 97.00      PROA   
ATOM   3534  HN  GLN P 226     -45.434-136.070 130.206  0.00 97.00      PROA   
ATOM   3535  CA  GLN P 226     -44.951-137.606 128.854  0.00 97.00      PROA   
ATOM   3536  HA  GLN P 226     -44.556-137.543 127.853  0.00 97.00      PROA   
ATOM   3537  CB  GLN P 226     -44.158-138.726 129.594  0.00 97.00      PROA   
ATOM   3538  HB1 GLN P 226     -44.642-139.717 129.439  0.00 97.00      PROA   
ATOM   3539  HB2 GLN P 226     -44.184-138.523 130.687  0.00 97.00      PROA   
ATOM   3540  CG  GLN P 226     -42.689-138.876 129.128  0.00 97.00      PROA   
ATOM   3541  HG1 GLN P 226     -42.222-139.764 129.602  0.00 97.00      PROA   
ATOM   3542  HG2 GLN P 226     -42.120-137.969 129.424  0.00 97.00      PROA   
ATOM   3543  CD  GLN P 226     -42.621-139.052 127.605  0.00 97.00      PROA   
ATOM   3544  OE1 GLN P 226     -43.501-139.673 126.996  0.00 97.00      PROA   
ATOM   3545  NE2 GLN P 226     -41.576-138.454 126.968  0.00 97.00      PROA   
ATOM   3546 HE21 GLN P 226     -41.648-138.345 125.977  0.00 97.00      PROA   
ATOM   3547 HE22 GLN P 226     -40.909-137.912 127.474  0.00 97.00      PROA   
ATOM   3548  C   GLN P 226     -46.372-138.006 128.574  0.00 97.00      PROA   
ATOM   3549  O   GLN P 226     -47.322-137.495 129.163  0.00 97.00      PROA   
ATOM   3550  N   ILE P 227     -46.521-138.919 127.582  0.00 97.00      PROA   
ATOM   3551  HN  ILE P 227     -45.714-139.345 127.177  0.00 97.00      PROA   
ATOM   3552  CA  ILE P 227     -47.780-139.187 126.924  0.00 97.00      PROA   
ATOM   3553  HA  ILE P 227     -48.558-138.616 127.410  0.00 97.00      PROA   
ATOM   3554  CB  ILE P 227     -47.775-138.815 125.438  0.00 97.00      PROA   
ATOM   3555  HB  ILE P 227     -47.358-139.644 124.822  0.00 97.00      PROA   
ATOM   3556  CG2 ILE P 227     -49.241-138.564 125.024  0.00 97.00      PROA   
ATOM   3557 HG21 ILE P 227     -49.660-137.701 125.583  0.00 97.00      PROA   
ATOM   3558 HG22 ILE P 227     -49.875-139.451 125.221  0.00 97.00      PROA   
ATOM   3559 HG23 ILE P 227     -49.309-138.329 123.944  0.00 97.00      PROA   
ATOM   3560  CG1 ILE P 227     -46.886-137.573 125.148  0.00 97.00      PROA   
ATOM   3561 HG11 ILE P 227     -45.833-137.777 125.443  0.00 97.00      PROA   
ATOM   3562 HG12 ILE P 227     -47.254-136.721 125.760  0.00 97.00      PROA   
ATOM   3563  CD  ILE P 227     -46.863-137.172 123.667  0.00 97.00      PROA   
ATOM   3564  HD1 ILE P 227     -47.847-136.768 123.348  0.00 97.00      PROA   
ATOM   3565  HD2 ILE P 227     -46.621-138.052 123.035  0.00 97.00      PROA   
ATOM   3566  HD3 ILE P 227     -46.093-136.391 123.490  0.00 97.00      PROA   
ATOM   3567  C   ILE P 227     -48.091-140.657 127.098  0.00 97.00      PROA   
ATOM   3568  O   ILE P 227     -47.280-141.526 126.793  0.00 97.00      PROA   
ATOM   3569  N   LEU P 228     -49.295-140.973 127.618  0.00 97.00      PROA   
ATOM   3570  HN  LEU P 228     -49.949-140.255 127.846  0.00 97.00      PROA   
ATOM   3571  CA  LEU P 228     -49.647-142.301 128.083  0.00 97.00      PROA   
ATOM   3572  HA  LEU P 228     -48.748-142.863 128.299  0.00 97.00      PROA   
ATOM   3573  CB  LEU P 228     -50.491-142.204 129.384  0.00 97.00      PROA   
ATOM   3574  HB1 LEU P 228     -50.833-143.226 129.660  0.00 97.00      PROA   
ATOM   3575  HB2 LEU P 228     -51.394-141.581 129.205  0.00 97.00      PROA   
ATOM   3576  CG  LEU P 228     -49.742-141.641 130.629  0.00 97.00      PROA   
ATOM   3577  HG  LEU P 228     -48.744-142.138 130.675  0.00 97.00      PROA   
ATOM   3578  CD1 LEU P 228     -49.516-140.114 130.623  0.00 97.00      PROA   
ATOM   3579 HD11 LEU P 228     -50.479-139.584 130.465  0.00 97.00      PROA   
ATOM   3580 HD12 LEU P 228     -48.802-139.808 129.835  0.00 97.00      PROA   
ATOM   3581 HD13 LEU P 228     -49.095-139.789 131.597  0.00 97.00      PROA   
ATOM   3582  CD2 LEU P 228     -50.498-142.016 131.917  0.00 97.00      PROA   
ATOM   3583 HD21 LEU P 228     -50.625-143.116 131.991  0.00 97.00      PROA   
ATOM   3584 HD22 LEU P 228     -51.501-141.539 131.921  0.00 97.00      PROA   
ATOM   3585 HD23 LEU P 228     -49.937-141.663 132.808  0.00 97.00      PROA   
ATOM   3586  C   LEU P 228     -50.409-143.065 127.012  0.00 97.00      PROA   
ATOM   3587  O   LEU P 228     -50.934-144.148 127.263  0.00 97.00      PROA   
ATOM   3588  N   THR P 229     -50.445-142.484 125.792  0.00 97.00      PROA   
ATOM   3589  HN  THR P 229     -49.913-141.649 125.697  0.00 97.00      PROA   
ATOM   3590  CA  THR P 229     -51.185-142.868 124.603  0.00 97.00      PROA   
ATOM   3591  HA  THR P 229     -50.567-143.519 124.003  0.00 97.00      PROA   
ATOM   3592  CB  THR P 229     -52.580-143.493 124.816  0.00 97.00      PROA   
ATOM   3593  HB  THR P 229     -53.089-142.965 125.654  0.00 97.00      PROA   
ATOM   3594  OG1 THR P 229     -52.452-144.868 125.146  0.00 97.00      PROA   
ATOM   3595  HG1 THR P 229     -51.911-144.886 125.940  0.00 97.00      PROA   
ATOM   3596  CG2 THR P 229     -53.515-143.452 123.583  0.00 97.00      PROA   
ATOM   3597 HG21 THR P 229     -53.075-143.992 122.724  0.00 97.00      PROA   
ATOM   3598 HG22 THR P 229     -53.748-142.419 123.268  0.00 97.00      PROA   
ATOM   3599 HG23 THR P 229     -54.478-143.948 123.835  0.00 97.00      PROA   
ATOM   3600  C   THR P 229     -51.331-141.550 123.899  0.00 97.00      PROA   
ATOM   3601  O   THR P 229     -52.216-140.772 124.248  0.00 97.00      PROA   
ATOM   3602  N   ALA P 230     -50.456-141.211 122.916  0.00 97.00      PROA   
ATOM   3603  HN  ALA P 230     -49.658-141.764 122.685  0.00 97.00      PROA   
ATOM   3604  CA  ALA P 230     -50.669-140.030 122.096  0.00 97.00      PROA   
ATOM   3605  HA  ALA P 230     -50.882-139.211 122.765  0.00 97.00      PROA   
ATOM   3606  CB  ALA P 230     -49.439-139.651 121.252  0.00 97.00      PROA   
ATOM   3607  HB1 ALA P 230     -49.184-140.462 120.536  0.00 97.00      PROA   
ATOM   3608  HB2 ALA P 230     -48.567-139.479 121.920  0.00 97.00      PROA   
ATOM   3609  HB3 ALA P 230     -49.623-138.712 120.690  0.00 97.00      PROA   
ATOM   3610  C   ALA P 230     -51.877-140.205 121.204  0.00 97.00      PROA   
ATOM   3611  O   ALA P 230     -52.117-141.292 120.706  0.00 97.00      PROA   
ATOM   3612  N   ARG P 231     -52.686-139.147 121.009  0.00 97.00      PROA   
ATOM   3613  HN  ARG P 231     -52.462-138.278 121.452  0.00 97.00      PROA   
ATOM   3614  CA  ARG P 231     -54.019-139.252 120.458  0.00 97.00      PROA   
ATOM   3615  HA  ARG P 231     -54.205-140.266 120.140  0.00 97.00      PROA   
ATOM   3616  CB  ARG P 231     -55.078-138.901 121.534  0.00 97.00      PROA   
ATOM   3617  HB1 ARG P 231     -56.069-138.813 121.053  0.00 97.00      PROA   
ATOM   3618  HB2 ARG P 231     -54.846-137.914 121.988  0.00 97.00      PROA   
ATOM   3619  CG  ARG P 231     -55.168-139.964 122.648  0.00 97.00      PROA   
ATOM   3620  HG1 ARG P 231     -54.340-139.774 123.362  0.00 97.00      PROA   
ATOM   3621  HG2 ARG P 231     -54.982-140.960 122.195  0.00 97.00      PROA   
ATOM   3622  CD  ARG P 231     -56.492-139.995 123.448  0.00 97.00      PROA   
ATOM   3623  HD1 ARG P 231     -56.642-139.005 123.931  0.00 97.00      PROA   
ATOM   3624  HD2 ARG P 231     -56.474-140.783 124.229  0.00 97.00      PROA   
ATOM   3625  NE  ARG P 231     -57.680-140.220 122.563  0.00 97.00      PROA   
ATOM   3626  HE  ARG P 231     -58.246-139.411 122.397  0.00 97.00      PROA   
ATOM   3627  CZ  ARG P 231     -57.653-141.059 121.514  0.00 97.00      PROA   
ATOM   3628  NH1 ARG P 231     -57.173-142.298 121.593  0.00 97.00      PROA   
ATOM   3629 HH11 ARG P 231     -56.847-142.633 122.466  0.00 97.00      PROA   
ATOM   3630 HH12 ARG P 231     -57.107-142.803 120.728  0.00 97.00      PROA   
ATOM   3631  NH2 ARG P 231     -58.037-140.606 120.312  0.00 97.00      PROA   
ATOM   3632 HH21 ARG P 231     -58.234-139.625 120.262  0.00 97.00      PROA   
ATOM   3633 HH22 ARG P 231     -57.622-141.062 119.525  0.00 97.00      PROA   
ATOM   3634  C   ARG P 231     -54.263-138.387 119.243  0.00 97.00      PROA   
ATOM   3635  O   ARG P 231     -53.553-137.436 118.953  0.00 97.00      PROA   
ATOM   3636  N   ARG P 232     -55.342-138.696 118.499  0.00 97.00      PROA   
ATOM   3637  HN  ARG P 232     -55.802-139.574 118.646  0.00 97.00      PROA   
ATOM   3638  CA  ARG P 232     -55.910-137.876 117.446  0.00 97.00      PROA   
ATOM   3639  HA  ARG P 232     -55.206-137.868 116.627  0.00 97.00      PROA   
ATOM   3640  CB  ARG P 232     -57.236-138.536 117.000  0.00 97.00      PROA   
ATOM   3641  HB1 ARG P 232     -57.992-137.788 116.686  0.00 97.00      PROA   
ATOM   3642  HB2 ARG P 232     -57.663-139.051 117.891  0.00 97.00      PROA   
ATOM   3643  CG  ARG P 232     -57.025-139.580 115.889  0.00 97.00      PROA   
ATOM   3644  HG1 ARG P 232     -57.751-140.416 116.020  0.00 97.00      PROA   
ATOM   3645  HG2 ARG P 232     -56.016-140.020 116.018  0.00 97.00      PROA   
ATOM   3646  CD  ARG P 232     -57.159-138.981 114.485  0.00 97.00      PROA   
ATOM   3647  HD1 ARG P 232     -56.848-139.695 113.695  0.00 97.00      PROA   
ATOM   3648  HD2 ARG P 232     -56.557-138.049 114.396  0.00 97.00      PROA   
ATOM   3649  NE  ARG P 232     -58.625-138.736 114.319  0.00 97.00      PROA   
ATOM   3650  HE  ARG P 232     -59.231-139.448 114.665  0.00 97.00      PROA   
ATOM   3651  CZ  ARG P 232     -59.193-137.530 114.117  0.00 97.00      PROA   
ATOM   3652  NH1 ARG P 232     -58.503-136.459 113.701  0.00 97.00      PROA   
ATOM   3653 HH11 ARG P 232     -57.521-136.543 113.567  0.00 97.00      PROA   
ATOM   3654 HH12 ARG P 232     -58.975-135.588 113.594  0.00 97.00      PROA   
ATOM   3655  NH2 ARG P 232     -60.505-137.400 114.385  0.00 97.00      PROA   
ATOM   3656 HH21 ARG P 232     -60.982-138.167 114.806  0.00 97.00      PROA   
ATOM   3657 HH22 ARG P 232     -60.923-136.499 114.314  0.00 97.00      PROA   
ATOM   3658  C   ARG P 232     -56.163-136.416 117.795  0.00 97.00      PROA   
ATOM   3659  O   ARG P 232     -55.883-135.521 117.005  0.00 97.00      PROA   
ATOM   3660  N   GLU P 233     -56.676-136.148 119.003  0.00 97.00      PROA   
ATOM   3661  HN  GLU P 233     -57.035-136.900 119.556  0.00 97.00      PROA   
ATOM   3662  CA  GLU P 233     -56.902-134.849 119.586  0.00 97.00      PROA   
ATOM   3663  HA  GLU P 233     -57.313-134.213 118.815  0.00 97.00      PROA   
ATOM   3664  CB  GLU P 233     -57.972-134.964 120.708  0.00 97.00      PROA   
ATOM   3665  HB1 GLU P 233     -58.972-135.085 120.232  0.00 97.00      PROA   
ATOM   3666  HB2 GLU P 233     -57.998-134.007 121.274  0.00 97.00      PROA   
ATOM   3667  CG  GLU P 233     -57.746-136.125 121.713  0.00 97.00      PROA   
ATOM   3668  HG1 GLU P 233     -58.146-135.813 122.702  0.00 97.00      PROA   
ATOM   3669  HG2 GLU P 233     -56.663-136.322 121.835  0.00 97.00      PROA   
ATOM   3670  CD  GLU P 233     -58.461-137.430 121.342  0.00 97.00      PROA   
ATOM   3671  OE1 GLU P 233     -58.289-137.922 120.202  0.00 97.00      PROA   
ATOM   3672  OE2 GLU P 233     -59.175-137.978 122.222  0.00 97.00      PROA   
ATOM   3673  C   GLU P 233     -55.632-134.138 120.042  0.00 97.00      PROA   
ATOM   3674  O   GLU P 233     -55.635-132.921 120.232  0.00 97.00      PROA   
ATOM   3675  N   ASP P 234     -54.495-134.865 120.162  0.00 97.00      PROA   
ATOM   3676  HN  ASP P 234     -54.518-135.860 120.110  0.00 97.00      PROA   
ATOM   3677  CA  ASP P 234     -53.176-134.303 120.403  0.00 97.00      PROA   
ATOM   3678  HA  ASP P 234     -53.266-133.531 121.156  0.00 97.00      PROA   
ATOM   3679  CB  ASP P 234     -52.153-135.371 120.901  0.00 97.00      PROA   
ATOM   3680  HB1 ASP P 234     -51.179-134.895 121.124  0.00 97.00      PROA   
ATOM   3681  HB2 ASP P 234     -51.974-136.127 120.112  0.00 97.00      PROA   
ATOM   3682  CG  ASP P 234     -52.559-136.118 122.174  0.00 97.00      PROA   
ATOM   3683  OD1 ASP P 234     -53.614-135.820 122.788  0.00 97.00      PROA   
ATOM   3684  OD2 ASP P 234     -51.762-137.014 122.558  0.00 97.00      PROA   
ATOM   3685  C   ASP P 234     -52.585-133.685 119.132  0.00 97.00      PROA   
ATOM   3686  O   ASP P 234     -51.593-132.963 119.191  0.00 97.00      PROA   
ATOM   3687  N   SER P 235     -53.163-133.968 117.937  0.00 97.00      PROA   
ATOM   3688  HN  SER P 235     -53.984-134.533 117.923  0.00 97.00      PROA   
ATOM   3689  CA  SER P 235     -52.621-133.554 116.644  0.00 97.00      PROA   
ATOM   3690  HA  SER P 235     -51.611-133.939 116.610  0.00 97.00      PROA   
ATOM   3691  CB  SER P 235     -53.392-134.151 115.421  0.00 97.00      PROA   
ATOM   3692  HB1 SER P 235     -53.532-135.238 115.593  0.00 97.00      PROA   
ATOM   3693  HB2 SER P 235     -52.793-134.023 114.496  0.00 97.00      PROA   
ATOM   3694  OG  SER P 235     -54.684-133.581 115.208  0.00 97.00      PROA   
ATOM   3695  HG1 SER P 235     -54.618-132.669 115.515  0.00 97.00      PROA   
ATOM   3696  C   SER P 235     -52.543-132.042 116.458  0.00 97.00      PROA   
ATOM   3697  O   SER P 235     -53.559-131.362 116.321  0.00 97.00      PROA   
ATOM   3698  N   GLY P 236     -51.326-131.457 116.423  0.00 97.00      PROA   
ATOM   3699  HN  GLY P 236     -50.480-131.966 116.556  0.00 97.00      PROA   
ATOM   3700  CA  GLY P 236     -51.265-130.023 116.234  0.00 97.00      PROA   
ATOM   3701  HA1 GLY P 236     -51.847-129.555 117.017  0.00 97.00      PROA   
ATOM   3702  HA2 GLY P 236     -51.618-129.798 115.236  0.00 97.00      PROA   
ATOM   3703  C   GLY P 236     -49.877-129.494 116.332  0.00 97.00      PROA   
ATOM   3704  O   GLY P 236     -48.919-130.118 115.893  0.00 97.00      PROA   
ATOM   3705  N   LEU P 237     -49.753-128.282 116.908  0.00 97.00      PROA   
ATOM   3706  HN  LEU P 237     -50.541-127.818 117.303  0.00 97.00      PROA   
ATOM   3707  CA  LEU P 237     -48.529-127.528 116.944  0.00 97.00      PROA   
ATOM   3708  HA  LEU P 237     -47.755-128.042 116.392  0.00 97.00      PROA   
ATOM   3709  CB  LEU P 237     -48.720-126.112 116.355  0.00 97.00      PROA   
ATOM   3710  HB1 LEU P 237     -47.751-125.581 116.407  0.00 97.00      PROA   
ATOM   3711  HB2 LEU P 237     -49.456-125.546 116.968  0.00 97.00      PROA   
ATOM   3712  CG  LEU P 237     -49.170-126.036 114.877  0.00 97.00      PROA   
ATOM   3713  HG  LEU P 237     -50.149-126.556 114.764  0.00 97.00      PROA   
ATOM   3714  CD1 LEU P 237     -49.365-124.562 114.478  0.00 97.00      PROA   
ATOM   3715 HD11 LEU P 237     -48.411-124.009 114.610  0.00 97.00      PROA   
ATOM   3716 HD12 LEU P 237     -50.129-124.084 115.126  0.00 97.00      PROA   
ATOM   3717 HD13 LEU P 237     -49.684-124.476 113.418  0.00 97.00      PROA   
ATOM   3718  CD2 LEU P 237     -48.152-126.708 113.943  0.00 97.00      PROA   
ATOM   3719 HD21 LEU P 237     -48.068-127.786 114.180  0.00 97.00      PROA   
ATOM   3720 HD22 LEU P 237     -47.154-126.236 114.067  0.00 97.00      PROA   
ATOM   3721 HD23 LEU P 237     -48.461-126.608 112.882  0.00 97.00      PROA   
ATOM   3722  C   LEU P 237     -48.074-127.426 118.380  0.00 97.00      PROA   
ATOM   3723  O   LEU P 237     -48.878-127.254 119.291  0.00 97.00      PROA   
ATOM   3724  N   TYR P 238     -46.753-127.596 118.603  0.00 97.00      PROA   
ATOM   3725  HN  TYR P 238     -46.145-127.773 117.831  0.00 97.00      PROA   
ATOM   3726  CA  TYR P 238     -46.128-127.681 119.906  0.00 97.00      PROA   
ATOM   3727  HA  TYR P 238     -46.838-127.397 120.671  0.00 97.00      PROA   
ATOM   3728  CB  TYR P 238     -45.562-129.099 120.184  0.00 97.00      PROA   
ATOM   3729  HB1 TYR P 238     -44.895-129.108 121.073  0.00 97.00      PROA   
ATOM   3730  HB2 TYR P 238     -44.981-129.459 119.306  0.00 97.00      PROA   
ATOM   3731  CG  TYR P 238     -46.685-130.066 120.435  0.00 97.00      PROA   
ATOM   3732  CD1 TYR P 238     -47.401-130.645 119.372  0.00 97.00      PROA   
ATOM   3733  HD1 TYR P 238     -47.152-130.384 118.353  0.00 97.00      PROA   
ATOM   3734  CE1 TYR P 238     -48.433-131.558 119.621  0.00 97.00      PROA   
ATOM   3735  HE1 TYR P 238     -48.978-131.996 118.797  0.00 97.00      PROA   
ATOM   3736  CZ  TYR P 238     -48.733-131.919 120.939  0.00 97.00      PROA   
ATOM   3737  OH  TYR P 238     -49.758-132.835 121.224  0.00 97.00      PROA   
ATOM   3738  HH  TYR P 238     -50.312-132.912 120.440  0.00 97.00      PROA   
ATOM   3739  CD2 TYR P 238     -47.003-130.437 121.753  0.00 97.00      PROA   
ATOM   3740  HD2 TYR P 238     -46.455-130.011 122.581  0.00 97.00      PROA   
ATOM   3741  CE2 TYR P 238     -48.019-131.364 122.002  0.00 97.00      PROA   
ATOM   3742  HE2 TYR P 238     -48.264-131.641 123.018  0.00 97.00      PROA   
ATOM   3743  C   TYR P 238     -44.965-126.728 119.993  0.00 97.00      PROA   
ATOM   3744  O   TYR P 238     -44.159-126.638 119.074  0.00 97.00      PROA   
ATOM   3745  N   TRP P 239     -44.819-126.009 121.128  0.00 97.00      PROA   
ATOM   3746  HN  TRP P 239     -45.493-126.041 121.861  0.00 97.00      PROA   
ATOM   3747  CA  TRP P 239     -43.657-125.170 121.334  0.00 97.00      PROA   
ATOM   3748  HA  TRP P 239     -42.822-125.591 120.789  0.00 97.00      PROA   
ATOM   3749  CB  TRP P 239     -43.853-123.706 120.842  0.00 97.00      PROA   
ATOM   3750  HB1 TRP P 239     -44.050-123.766 119.752  0.00 97.00      PROA   
ATOM   3751  HB2 TRP P 239     -42.906-123.138 120.952  0.00 97.00      PROA   
ATOM   3752  CG  TRP P 239     -44.974-122.916 121.447  0.00 97.00      PROA   
ATOM   3753  CD1 TRP P 239     -46.291-123.009 121.088  0.00 97.00      PROA   
ATOM   3754  HD1 TRP P 239     -46.669-123.711 120.365  0.00 97.00      PROA   
ATOM   3755  NE1 TRP P 239     -47.027-122.068 121.752  0.00 97.00      PROA   
ATOM   3756  HE1 TRP P 239     -47.975-121.881 121.608  0.00 97.00      PROA   
ATOM   3757  CE2 TRP P 239     -46.208-121.350 122.573  0.00 97.00      PROA   
ATOM   3758  CD2 TRP P 239     -44.895-121.854 122.411  0.00 97.00      PROA   
ATOM   3759  CE3 TRP P 239     -43.847-121.279 123.127  0.00 97.00      PROA   
ATOM   3760  HE3 TRP P 239     -42.833-121.637 123.017  0.00 97.00      PROA   
ATOM   3761  CZ3 TRP P 239     -44.137-120.245 124.018  0.00 97.00      PROA   
ATOM   3762  HZ3 TRP P 239     -43.349-119.821 124.621  0.00 97.00      PROA   
ATOM   3763  CZ2 TRP P 239     -46.492-120.312 123.447  0.00 97.00      PROA   
ATOM   3764  HZ2 TRP P 239     -47.502-119.955 123.581  0.00 97.00      PROA   
ATOM   3765  CH2 TRP P 239     -45.436-119.768 124.177  0.00 97.00      PROA   
ATOM   3766  HH2 TRP P 239     -45.630-118.987 124.900  0.00 97.00      PROA   
ATOM   3767  C   TRP P 239     -43.256-125.207 122.786  0.00 97.00      PROA   
ATOM   3768  O   TRP P 239     -44.038-125.560 123.665  0.00 97.00      PROA   
ATOM   3769  N   CYS P 240     -41.979-124.852 123.045  0.00 97.00      PROA   
ATOM   3770  HN  CYS P 240     -41.373-124.619 122.286  0.00 97.00      PROA   
ATOM   3771  CA  CYS P 240     -41.398-124.797 124.369  0.00 97.00      PROA   
ATOM   3772  HA  CYS P 240     -42.199-124.831 125.090  0.00 97.00      PROA   
ATOM   3773  CB  CYS P 240     -40.422-125.975 124.655  0.00 97.00      PROA   
ATOM   3774  HB1 CYS P 240     -41.048-126.892 124.710  0.00 97.00      PROA   
ATOM   3775  HB2 CYS P 240     -39.945-125.854 125.651  0.00 97.00      PROA   
ATOM   3776  SG  CYS P 240     -39.166-126.226 123.354  0.00 97.00      PROA   
ATOM   3777  C   CYS P 240     -40.699-123.470 124.576  0.00 97.00      PROA   
ATOM   3778  O   CYS P 240     -40.305-122.780 123.643  0.00 97.00      PROA   
ATOM   3779  N   GLU P 241     -40.560-123.058 125.849  0.00 97.00      PROA   
ATOM   3780  HN  GLU P 241     -40.915-123.605 126.602  0.00 97.00      PROA   
ATOM   3781  CA  GLU P 241     -40.027-121.764 126.206  0.00 97.00      PROA   
ATOM   3782  HA  GLU P 241     -39.670-121.251 125.323  0.00 97.00      PROA   
ATOM   3783  CB  GLU P 241     -41.143-120.887 126.813  0.00 97.00      PROA   
ATOM   3784  HB1 GLU P 241     -41.653-121.458 127.618  0.00 97.00      PROA   
ATOM   3785  HB2 GLU P 241     -41.880-120.754 125.988  0.00 97.00      PROA   
ATOM   3786  CG  GLU P 241     -40.704-119.522 127.375  0.00 97.00      PROA   
ATOM   3787  HG1 GLU P 241     -39.974-119.042 126.689  0.00 97.00      PROA   
ATOM   3788  HG2 GLU P 241     -40.239-119.641 128.376  0.00 97.00      PROA   
ATOM   3789  CD  GLU P 241     -41.880-118.566 127.503  0.00 97.00      PROA   
ATOM   3790  OE1 GLU P 241     -43.029-118.961 127.185  0.00 97.00      PROA   
ATOM   3791  OE2 GLU P 241     -41.625-117.392 127.880  0.00 97.00      PROA   
ATOM   3792  C   GLU P 241     -38.832-121.913 127.115  0.00 97.00      PROA   
ATOM   3793  O   GLU P 241     -38.779-122.813 127.953  0.00 97.00      PROA   
ATOM   3794  N   ALA P 242     -37.816-121.034 126.932  0.00 97.00      PROA   
ATOM   3795  HN  ALA P 242     -37.865-120.334 126.226  0.00 97.00      PROA   
ATOM   3796  CA  ALA P 242     -36.590-121.067 127.695  0.00 97.00      PROA   
ATOM   3797  HA  ALA P 242     -36.775-121.535 128.652  0.00 97.00      PROA   
ATOM   3798  CB  ALA P 242     -35.484-121.830 126.941  0.00 97.00      PROA   
ATOM   3799  HB1 ALA P 242     -35.277-121.348 125.962  0.00 97.00      PROA   
ATOM   3800  HB2 ALA P 242     -35.819-122.873 126.747  0.00 97.00      PROA   
ATOM   3801  HB3 ALA P 242     -34.546-121.871 127.532  0.00 97.00      PROA   
ATOM   3802  C   ALA P 242     -36.138-119.646 127.954  0.00 97.00      PROA   
ATOM   3803  O   ALA P 242     -36.282-118.766 127.109  0.00 97.00      PROA   
ATOM   3804  N   ALA P 243     -35.600-119.383 129.168  0.00 97.00      PROA   
ATOM   3805  HN  ALA P 243     -35.493-120.094 129.856  0.00 97.00      PROA   
ATOM   3806  CA  ALA P 243     -35.305-118.041 129.606  0.00 97.00      PROA   
ATOM   3807  HA  ALA P 243     -34.952-117.455 128.767  0.00 97.00      PROA   
ATOM   3808  CB  ALA P 243     -36.565-117.391 130.224  0.00 97.00      PROA   
ATOM   3809  HB1 ALA P 243     -36.926-117.987 131.089  0.00 97.00      PROA   
ATOM   3810  HB2 ALA P 243     -37.381-117.362 129.469  0.00 97.00      PROA   
ATOM   3811  HB3 ALA P 243     -36.369-116.354 130.563  0.00 97.00      PROA   
ATOM   3812  C   ALA P 243     -34.211-118.059 130.653  0.00 97.00      PROA   
ATOM   3813  O   ALA P 243     -33.887-119.090 131.237  0.00 97.00      PROA   
ATOM   3814  N   THR P 244     -33.609-116.874 130.909  0.00 97.00      PROA   
ATOM   3815  HN  THR P 244     -33.824-116.082 130.339  0.00 97.00      PROA   
ATOM   3816  CA  THR P 244     -32.842-116.558 132.103  0.00 97.00      PROA   
ATOM   3817  HA  THR P 244     -32.077-117.311 132.240  0.00 97.00      PROA   
ATOM   3818  CB  THR P 244     -32.198-115.184 132.011  0.00 97.00      PROA   
ATOM   3819  HB  THR P 244     -31.737-114.901 132.977  0.00 97.00      PROA   
ATOM   3820  OG1 THR P 244     -33.180-114.220 131.674  0.00 97.00      PROA   
ATOM   3821  HG1 THR P 244     -33.950-114.448 132.201  0.00 97.00      PROA   
ATOM   3822  CG2 THR P 244     -31.088-115.135 130.946  0.00 97.00      PROA   
ATOM   3823 HG21 THR P 244     -31.471-115.433 129.949  0.00 97.00      PROA   
ATOM   3824 HG22 THR P 244     -30.253-115.806 131.226  0.00 97.00      PROA   
ATOM   3825 HG23 THR P 244     -30.693-114.097 130.873  0.00 97.00      PROA   
ATOM   3826  C   THR P 244     -33.745-116.549 133.337  0.00 97.00      PROA   
ATOM   3827  O   THR P 244     -34.874-116.069 133.272  0.00 97.00      PROA   
ATOM   3828  N   GLU P 245     -33.233-117.029 134.494  0.00 97.00      PROA   
ATOM   3829  HN  GLU P 245     -32.285-117.340 134.518  0.00 97.00      PROA   
ATOM   3830  CA  GLU P 245     -33.900-117.189 135.783  0.00 97.00      PROA   
ATOM   3831  HA  GLU P 245     -34.707-117.901 135.684  0.00 97.00      PROA   
ATOM   3832  CB  GLU P 245     -32.768-117.715 136.716  0.00 97.00      PROA   
ATOM   3833  HB1 GLU P 245     -32.114-116.865 137.010  0.00 97.00      PROA   
ATOM   3834  HB2 GLU P 245     -32.150-118.386 136.071  0.00 97.00      PROA   
ATOM   3835  CG  GLU P 245     -33.169-118.484 137.992  0.00 97.00      PROA   
ATOM   3836  HG1 GLU P 245     -34.252-118.714 137.965  0.00 97.00      PROA   
ATOM   3837  HG2 GLU P 245     -32.968-117.851 138.882  0.00 97.00      PROA   
ATOM   3838  CD  GLU P 245     -32.406-119.803 138.195  0.00 97.00      PROA   
ATOM   3839  OE1 GLU P 245     -31.289-119.978 137.649  0.00 97.00      PROA   
ATOM   3840  OE2 GLU P 245     -32.954-120.663 138.929  0.00 97.00      PROA   
ATOM   3841  C   GLU P 245     -34.453-115.856 136.291  0.00 97.00      PROA   
ATOM   3842  O   GLU P 245     -35.592-115.727 136.736  0.00 97.00      PROA   
ATOM   3843  N   ASP P 246     -33.620-114.823 136.135  0.00 97.00      PROA   
ATOM   3844  HN  ASP P 246     -32.689-115.032 135.837  0.00 97.00      PROA   
ATOM   3845  CA  ASP P 246     -33.759-113.416 136.408  0.00 97.00      PROA   
ATOM   3846  HA  ASP P 246     -34.145-113.302 137.412  0.00 97.00      PROA   
ATOM   3847  CB  ASP P 246     -32.315-112.810 136.337  0.00 97.00      PROA   
ATOM   3848  HB1 ASP P 246     -31.790-113.016 137.297  0.00 97.00      PROA   
ATOM   3849  HB2 ASP P 246     -32.336-111.712 136.200  0.00 97.00      PROA   
ATOM   3850  CG  ASP P 246     -31.464-113.452 135.224  0.00 97.00      PROA   
ATOM   3851  OD1 ASP P 246     -31.006-114.617 135.387  0.00 97.00      PROA   
ATOM   3852  OD2 ASP P 246     -31.313-112.806 134.162  0.00 97.00      PROA   
ATOM   3853  C   ASP P 246     -34.730-112.667 135.476  0.00 97.00      PROA   
ATOM   3854  O   ASP P 246     -35.145-111.550 135.783  0.00 97.00      PROA   
ATOM   3855  N   GLY P 247     -35.144-113.251 134.325  0.00 97.00      PROA   
ATOM   3856  HN  GLY P 247     -34.877-114.195 134.142  0.00 97.00      PROA   
ATOM   3857  CA  GLY P 247     -36.117-112.646 133.407  0.00 97.00      PROA   
ATOM   3858  HA1 GLY P 247     -36.931-112.229 133.985  0.00 97.00      PROA   
ATOM   3859  HA2 GLY P 247     -36.454-113.427 132.740  0.00 97.00      PROA   
ATOM   3860  C   GLY P 247     -35.569-111.541 132.537  0.00 97.00      PROA   
ATOM   3861  O   GLY P 247     -36.316-110.783 131.916  0.00 97.00      PROA   
ATOM   3862  N   ASN P 248     -34.231-111.429 132.449  0.00 97.00      PROA   
ATOM   3863  HN  ASN P 248     -33.650-112.006 133.019  0.00 97.00      PROA   
ATOM   3864  CA  ASN P 248     -33.546-110.560 131.516  0.00 97.00      PROA   
ATOM   3865  HA  ASN P 248     -33.938-109.562 131.645  0.00 97.00      PROA   
ATOM   3866  CB  ASN P 248     -32.025-110.579 131.807  0.00 97.00      PROA   
ATOM   3867  HB1 ASN P 248     -31.435-110.183 130.955  0.00 97.00      PROA   
ATOM   3868  HB2 ASN P 248     -31.693-111.618 132.018  0.00 97.00      PROA   
ATOM   3869  CG  ASN P 248     -31.775-109.652 133.002  0.00 97.00      PROA   
ATOM   3870  OD1 ASN P 248     -32.345-108.558 133.072  0.00 97.00      PROA   
ATOM   3871  ND2 ASN P 248     -30.950-110.101 133.982  0.00 97.00      PROA   
ATOM   3872 HD21 ASN P 248     -30.820-109.524 134.785  0.00 97.00      PROA   
ATOM   3873 HD22 ASN P 248     -30.731-111.079 134.010  0.00 97.00      PROA   
ATOM   3874  C   ASN P 248     -33.811-110.918 130.067  0.00 97.00      PROA   
ATOM   3875  O   ASN P 248     -34.113-110.045 129.254  0.00 97.00      PROA   
ATOM   3876  N   VAL P 249     -33.742-112.222 129.732  0.00 97.00      PROA   
ATOM   3877  HN  VAL P 249     -33.492-112.896 130.425  0.00 97.00      PROA   
ATOM   3878  CA  VAL P 249     -33.883-112.729 128.386  0.00 97.00      PROA   
ATOM   3879  HA  VAL P 249     -34.274-111.957 127.738  0.00 97.00      PROA   
ATOM   3880  CB  VAL P 249     -32.560-113.238 127.821  0.00 97.00      PROA   
ATOM   3881  HB  VAL P 249     -32.205-114.115 128.407  0.00 97.00      PROA   
ATOM   3882  CG1 VAL P 249     -32.730-113.666 126.346  0.00 97.00      PROA   
ATOM   3883 HG11 VAL P 249     -33.107-112.816 125.739  0.00 97.00      PROA   
ATOM   3884 HG12 VAL P 249     -33.432-114.519 126.242  0.00 97.00      PROA   
ATOM   3885 HG13 VAL P 249     -31.750-113.979 125.932  0.00 97.00      PROA   
ATOM   3886  CG2 VAL P 249     -31.485-112.137 127.949  0.00 97.00      PROA   
ATOM   3887 HG21 VAL P 249     -31.330-111.821 129.001  0.00 97.00      PROA   
ATOM   3888 HG22 VAL P 249     -31.769-111.249 127.346  0.00 97.00      PROA   
ATOM   3889 HG23 VAL P 249     -30.514-112.523 127.580  0.00 97.00      PROA   
ATOM   3890  C   VAL P 249     -34.862-113.881 128.408  0.00 97.00      PROA   
ATOM   3891  O   VAL P 249     -34.684-114.847 129.141  0.00 97.00      PROA   
ATOM   3892  N   LEU P 250     -35.912-113.823 127.561  0.00 97.00      PROA   
ATOM   3893  HN  LEU P 250     -36.073-113.021 126.994  0.00 97.00      PROA   
ATOM   3894  CA  LEU P 250     -36.778-114.949 127.301  0.00 97.00      PROA   
ATOM   3895  HA  LEU P 250     -36.335-115.836 127.733  0.00 97.00      PROA   
ATOM   3896  CB  LEU P 250     -38.223-114.877 127.884  0.00 97.00      PROA   
ATOM   3897  HB1 LEU P 250     -38.112-115.006 128.986  0.00 97.00      PROA   
ATOM   3898  HB2 LEU P 250     -38.798-115.757 127.521  0.00 97.00      PROA   
ATOM   3899  CG  LEU P 250     -39.110-113.610 127.690  0.00 97.00      PROA   
ATOM   3900  HG  LEU P 250     -40.032-113.829 128.287  0.00 97.00      PROA   
ATOM   3901  CD1 LEU P 250     -38.530-112.310 128.281  0.00 97.00      PROA   
ATOM   3902 HD11 LEU P 250     -37.706-111.927 127.644  0.00 97.00      PROA   
ATOM   3903 HD12 LEU P 250     -38.142-112.489 129.306  0.00 97.00      PROA   
ATOM   3904 HD13 LEU P 250     -39.318-111.529 128.326  0.00 97.00      PROA   
ATOM   3905  CD2 LEU P 250     -39.597-113.390 126.246  0.00 97.00      PROA   
ATOM   3906 HD21 LEU P 250     -39.981-114.339 125.818  0.00 97.00      PROA   
ATOM   3907 HD22 LEU P 250     -38.773-113.012 125.609  0.00 97.00      PROA   
ATOM   3908 HD23 LEU P 250     -40.411-112.635 126.230  0.00 97.00      PROA   
ATOM   3909  C   LEU P 250     -36.734-115.180 125.816  0.00 97.00      PROA   
ATOM   3910  O   LEU P 250     -36.787-114.245 125.020  0.00 97.00      PROA   
ATOM   3911  N   LYS P 251     -36.549-116.451 125.402  0.00 97.00      PROA   
ATOM   3912  HN  LYS P 251     -36.475-117.209 126.048  0.00 97.00      PROA   
ATOM   3913  CA  LYS P 251     -36.249-116.752 124.026  0.00 97.00      PROA   
ATOM   3914  HA  LYS P 251     -36.567-115.941 123.386  0.00 97.00      PROA   
ATOM   3915  CB  LYS P 251     -34.734-116.936 123.841  0.00 97.00      PROA   
ATOM   3916  HB1 LYS P 251     -34.355-117.839 124.364  0.00 97.00      PROA   
ATOM   3917  HB2 LYS P 251     -34.270-116.057 124.350  0.00 97.00      PROA   
ATOM   3918  CG  LYS P 251     -34.301-116.910 122.370  0.00 97.00      PROA   
ATOM   3919  HG1 LYS P 251     -35.171-116.653 121.722  0.00 97.00      PROA   
ATOM   3920  HG2 LYS P 251     -33.973-117.931 122.086  0.00 97.00      PROA   
ATOM   3921  CD  LYS P 251     -33.186-115.883 122.106  0.00 97.00      PROA   
ATOM   3922  HD1 LYS P 251     -33.586-114.869 122.339  0.00 97.00      PROA   
ATOM   3923  HD2 LYS P 251     -32.922-115.904 121.026  0.00 97.00      PROA   
ATOM   3924  CE  LYS P 251     -31.926-116.142 122.945  0.00 97.00      PROA   
ATOM   3925  HE1 LYS P 251     -31.545-117.160 122.723  0.00 97.00      PROA   
ATOM   3926  HE2 LYS P 251     -32.133-116.063 124.033  0.00 97.00      PROA   
ATOM   3927  NZ  LYS P 251     -30.857-115.173 122.633  0.00 97.00      PROA   
ATOM   3928  HZ1 LYS P 251     -31.214-114.197 122.698  0.00 97.00      PROA   
ATOM   3929  HZ2 LYS P 251     -30.479-115.321 121.672  0.00 97.00      PROA   
ATOM   3930  HZ3 LYS P 251     -30.082-115.233 123.318  0.00 97.00      PROA   
ATOM   3931  C   LYS P 251     -37.027-117.978 123.630  0.00 97.00      PROA   
ATOM   3932  O   LYS P 251     -36.562-119.114 123.698  0.00 97.00      PROA   
ATOM   3933  N   ARG P 252     -38.286-117.741 123.213  0.00 97.00      PROA   
ATOM   3934  HN  ARG P 252     -38.620-116.802 123.163  0.00 97.00      PROA   
ATOM   3935  CA  ARG P 252     -39.227-118.757 122.796  0.00 97.00      PROA   
ATOM   3936  HA  ARG P 252     -39.273-119.479 123.598  0.00 97.00      PROA   
ATOM   3937  CB  ARG P 252     -40.640-118.142 122.637  0.00 97.00      PROA   
ATOM   3938  HB1 ARG P 252     -41.325-118.879 122.164  0.00 97.00      PROA   
ATOM   3939  HB2 ARG P 252     -40.580-117.255 121.967  0.00 97.00      PROA   
ATOM   3940  CG  ARG P 252     -41.266-117.722 123.983  0.00 97.00      PROA   
ATOM   3941  HG1 ARG P 252     -40.610-116.994 124.513  0.00 97.00      PROA   
ATOM   3942  HG2 ARG P 252     -41.326-118.635 124.619  0.00 97.00      PROA   
ATOM   3943  CD  ARG P 252     -42.666-117.102 123.835  0.00 97.00      PROA   
ATOM   3944  HD1 ARG P 252     -43.305-117.744 123.195  0.00 97.00      PROA   
ATOM   3945  HD2 ARG P 252     -42.595-116.079 123.407  0.00 97.00      PROA   
ATOM   3946  NE  ARG P 252     -43.266-117.072 125.202  0.00 97.00      PROA   
ATOM   3947  HE  ARG P 252     -43.005-117.790 125.851  0.00 97.00      PROA   
ATOM   3948  CZ  ARG P 252     -43.876-116.027 125.788  0.00 97.00      PROA   
ATOM   3949  NH1 ARG P 252     -44.534-115.099 125.102  0.00 97.00      PROA   
ATOM   3950 HH11 ARG P 252     -44.700-115.300 124.143  0.00 97.00      PROA   
ATOM   3951 HH12 ARG P 252     -45.117-114.490 125.629  0.00 97.00      PROA   
ATOM   3952  NH2 ARG P 252     -43.818-115.974 127.130  0.00 97.00      PROA   
ATOM   3953 HH21 ARG P 252     -43.172-116.619 127.546  0.00 97.00      PROA   
ATOM   3954 HH22 ARG P 252     -44.088-115.152 127.617  0.00 97.00      PROA   
ATOM   3955  C   ARG P 252     -38.824-119.537 121.552  0.00 97.00      PROA   
ATOM   3956  O   ARG P 252     -38.237-118.985 120.622  0.00 97.00      PROA   
ATOM   3957  N   SER P 253     -39.144-120.858 121.498  0.00 97.00      PROA   
ATOM   3958  HN  SER P 253     -39.565-121.326 122.274  0.00 97.00      PROA   
ATOM   3959  CA  SER P 253     -39.019-121.622 120.265  0.00 97.00      PROA   
ATOM   3960  HA  SER P 253     -38.084-121.336 119.812  0.00 97.00      PROA   
ATOM   3961  CB  SER P 253     -38.914-123.162 120.448  0.00 97.00      PROA   
ATOM   3962  HB1 SER P 253     -37.983-123.401 121.004  0.00 97.00      PROA   
ATOM   3963  HB2 SER P 253     -38.855-123.662 119.457  0.00 97.00      PROA   
ATOM   3964  OG  SER P 253     -40.019-123.708 121.151  0.00 97.00      PROA   
ATOM   3965  HG1 SER P 253     -40.003-123.305 122.028  0.00 97.00      PROA   
ATOM   3966  C   SER P 253     -40.179-121.300 119.323  0.00 97.00      PROA   
ATOM   3967  O   SER P 253     -41.306-121.144 119.794  0.00 97.00      PROA   
ATOM   3968  N   PRO P 254     -39.990-121.187 118.009  0.00 97.00      PROA   
ATOM   3969  CD  PRO P 254     -38.704-120.833 117.400  0.00 97.00      PROA   
ATOM   3970  HD1 PRO P 254     -38.080-121.751 117.336  0.00 97.00      PROA   
ATOM   3971  HD2 PRO P 254     -38.174-120.047 117.983  0.00 97.00      PROA   
ATOM   3972  CA  PRO P 254     -41.048-121.331 117.004  0.00 97.00      PROA   
ATOM   3973  HA  PRO P 254     -41.748-120.525 117.170  0.00 97.00      PROA   
ATOM   3974  CB  PRO P 254     -40.295-121.201 115.666  0.00 97.00      PROA   
ATOM   3975  HB1 PRO P 254     -40.925-120.752 114.873  0.00 97.00      PROA   
ATOM   3976  HB2 PRO P 254     -39.929-122.195 115.324  0.00 97.00      PROA   
ATOM   3977  CG  PRO P 254     -39.076-120.333 116.006  0.00 97.00      PROA   
ATOM   3978  HG1 PRO P 254     -38.247-120.441 115.279  0.00 97.00      PROA   
ATOM   3979  HG2 PRO P 254     -39.379-119.264 116.067  0.00 97.00      PROA   
ATOM   3980  C   PRO P 254     -41.834-122.638 117.099  0.00 97.00      PROA   
ATOM   3981  O   PRO P 254     -41.257-123.647 117.500  0.00 97.00      PROA   
ATOM   3982  N   GLU P 255     -43.144-122.647 116.735  0.00 97.00      PROA   
ATOM   3983  HN  GLU P 255     -43.615-121.811 116.465  0.00 97.00      PROA   
ATOM   3984  CA  GLU P 255     -43.978-123.840 116.747  0.00 97.00      PROA   
ATOM   3985  HA  GLU P 255     -43.958-124.219 117.757  0.00 97.00      PROA   
ATOM   3986  CB  GLU P 255     -45.467-123.551 116.396  0.00 97.00      PROA   
ATOM   3987  HB1 GLU P 255     -45.987-124.531 116.420  0.00 97.00      PROA   
ATOM   3988  HB2 GLU P 255     -45.546-123.159 115.359  0.00 97.00      PROA   
ATOM   3989  CG  GLU P 255     -46.191-122.581 117.369  0.00 97.00      PROA   
ATOM   3990  HG1 GLU P 255     -46.223-121.561 116.932  0.00 97.00      PROA   
ATOM   3991  HG2 GLU P 255     -45.645-122.530 118.333  0.00 97.00      PROA   
ATOM   3992  CD  GLU P 255     -47.624-123.019 117.695  0.00 97.00      PROA   
ATOM   3993  OE1 GLU P 255     -48.581-122.287 117.329  0.00 97.00      PROA   
ATOM   3994  OE2 GLU P 255     -47.772-124.089 118.342  0.00 97.00      PROA   
ATOM   3995  C   GLU P 255     -43.484-124.975 115.852  0.00 97.00      PROA   
ATOM   3996  O   GLU P 255     -43.020-124.766 114.732  0.00 97.00      PROA   
ATOM   3997  N   LEU P 256     -43.596-126.224 116.358  0.00 97.00      PROA   
ATOM   3998  HN  LEU P 256     -43.925-126.351 117.293  0.00 97.00      PROA   
ATOM   3999  CA  LEU P 256     -43.166-127.436 115.696  0.00 97.00      PROA   
ATOM   4000  HA  LEU P 256     -42.800-127.194 114.710  0.00 97.00      PROA   
ATOM   4001  CB  LEU P 256     -42.048-128.099 116.550  0.00 97.00      PROA   
ATOM   4002  HB1 LEU P 256     -42.454-128.394 117.540  0.00 97.00      PROA   
ATOM   4003  HB2 LEU P 256     -41.300-127.292 116.740  0.00 97.00      PROA   
ATOM   4004  CG  LEU P 256     -41.258-129.285 115.939  0.00 97.00      PROA   
ATOM   4005  HG  LEU P 256     -40.317-129.368 116.540  0.00 97.00      PROA   
ATOM   4006  CD1 LEU P 256     -41.972-130.640 116.093  0.00 97.00      PROA   
ATOM   4007 HD11 LEU P 256     -42.877-130.680 115.458  0.00 97.00      PROA   
ATOM   4008 HD12 LEU P 256     -42.274-130.803 117.149  0.00 97.00      PROA   
ATOM   4009 HD13 LEU P 256     -41.299-131.467 115.784  0.00 97.00      PROA   
ATOM   4010  CD2 LEU P 256     -40.827-129.037 114.482  0.00 97.00      PROA   
ATOM   4011 HD21 LEU P 256     -40.280-128.074 114.402  0.00 97.00      PROA   
ATOM   4012 HD22 LEU P 256     -41.712-129.004 113.813  0.00 97.00      PROA   
ATOM   4013 HD23 LEU P 256     -40.159-129.854 114.138  0.00 97.00      PROA   
ATOM   4014  C   LEU P 256     -44.384-128.327 115.554  0.00 97.00      PROA   
ATOM   4015  O   LEU P 256     -45.139-128.520 116.501  0.00 97.00      PROA   
ATOM   4016  N   GLU P 257     -44.634-128.888 114.346  0.00 97.00      PROA   
ATOM   4017  HN  GLU P 257     -44.013-128.762 113.578  0.00 97.00      PROA   
ATOM   4018  CA  GLU P 257     -45.839-129.648 114.072  0.00 97.00      PROA   
ATOM   4019  HA  GLU P 257     -46.642-129.247 114.672  0.00 97.00      PROA   
ATOM   4020  CB  GLU P 257     -46.264-129.546 112.582  0.00 97.00      PROA   
ATOM   4021  HB1 GLU P 257     -45.511-130.027 111.923  0.00 97.00      PROA   
ATOM   4022  HB2 GLU P 257     -46.254-128.459 112.328  0.00 97.00      PROA   
ATOM   4023  CG  GLU P 257     -47.697-130.054 112.288  0.00 97.00      PROA   
ATOM   4024  HG1 GLU P 257     -48.212-129.315 111.637  0.00 97.00      PROA   
ATOM   4025  HG2 GLU P 257     -48.284-130.150 113.224  0.00 97.00      PROA   
ATOM   4026  CD  GLU P 257     -47.727-131.391 111.559  0.00 97.00      PROA   
ATOM   4027  OE1 GLU P 257     -47.332-132.404 112.172  0.00 97.00      PROA   
ATOM   4028  OE2 GLU P 257     -48.183-131.422 110.390  0.00 97.00      PROA   
ATOM   4029  C   GLU P 257     -45.666-131.101 114.451  0.00 97.00      PROA   
ATOM   4030  O   GLU P 257     -44.676-131.742 114.104  0.00 97.00      PROA   
ATOM   4031  N   LEU P 258     -46.662-131.650 115.183  0.00 97.00      PROA   
ATOM   4032  HN  LEU P 258     -47.432-131.084 115.473  0.00 97.00      PROA   
ATOM   4033  CA  LEU P 258     -46.718-133.042 115.566  0.00 97.00      PROA   
ATOM   4034  HA  LEU P 258     -46.122-133.615 114.871  0.00 97.00      PROA   
ATOM   4035  CB  LEU P 258     -46.213-133.318 117.007  0.00 97.00      PROA   
ATOM   4036  HB1 LEU P 258     -46.351-134.390 117.266  0.00 97.00      PROA   
ATOM   4037  HB2 LEU P 258     -46.825-132.719 117.711  0.00 97.00      PROA   
ATOM   4038  CG  LEU P 258     -44.726-132.960 117.255  0.00 97.00      PROA   
ATOM   4039  HG  LEU P 258     -44.546-131.928 116.877  0.00 97.00      PROA   
ATOM   4040  CD1 LEU P 258     -44.408-132.941 118.759  0.00 97.00      PROA   
ATOM   4041 HD11 LEU P 258     -44.553-133.953 119.191  0.00 97.00      PROA   
ATOM   4042 HD12 LEU P 258     -45.073-132.230 119.289  0.00 97.00      PROA   
ATOM   4043 HD13 LEU P 258     -43.355-132.628 118.919  0.00 97.00      PROA   
ATOM   4044  CD2 LEU P 258     -43.762-133.915 116.527  0.00 97.00      PROA   
ATOM   4045 HD21 LEU P 258     -43.934-133.893 115.432  0.00 97.00      PROA   
ATOM   4046 HD22 LEU P 258     -43.907-134.954 116.892  0.00 97.00      PROA   
ATOM   4047 HD23 LEU P 258     -42.711-133.617 116.723  0.00 97.00      PROA   
ATOM   4048  C   LEU P 258     -48.146-133.530 115.427  0.00 97.00      PROA   
ATOM   4049  O   LEU P 258     -48.863-133.735 116.404  0.00 97.00      PROA   
ATOM   4050  N   GLN P 259     -48.606-133.740 114.175  0.00 97.00      PROA   
ATOM   4051  HN  GLN P 259     -48.091-133.394 113.387  0.00 97.00      PROA   
ATOM   4052  CA  GLN P 259     -49.799-134.503 113.870  0.00 97.00      PROA   
ATOM   4053  HA  GLN P 259     -50.595-134.041 114.432  0.00 97.00      PROA   
ATOM   4054  CB  GLN P 259     -50.202-134.451 112.371  0.00 97.00      PROA   
ATOM   4055  HB1 GLN P 259     -50.896-135.289 112.133  0.00 97.00      PROA   
ATOM   4056  HB2 GLN P 259     -49.285-134.590 111.757  0.00 97.00      PROA   
ATOM   4057  CG  GLN P 259     -50.893-133.139 111.951  0.00 97.00      PROA   
ATOM   4058  HG1 GLN P 259     -50.213-132.275 112.089  0.00 97.00      PROA   
ATOM   4059  HG2 GLN P 259     -51.804-132.962 112.561  0.00 97.00      PROA   
ATOM   4060  CD  GLN P 259     -51.328-133.245 110.484  0.00 97.00      PROA   
ATOM   4061  OE1 GLN P 259     -52.397-133.784 110.177  0.00 97.00      PROA   
ATOM   4062  NE2 GLN P 259     -50.476-132.733 109.556  0.00 97.00      PROA   
ATOM   4063 HE21 GLN P 259     -50.722-132.777 108.592  0.00 97.00      PROA   
ATOM   4064 HE22 GLN P 259     -49.614-132.315 109.854  0.00 97.00      PROA   
ATOM   4065  C   GLN P 259     -49.726-135.946 114.335  0.00 97.00      PROA   
ATOM   4066  O   GLN P 259     -48.701-136.607 114.204  0.00 97.00      PROA   
ATOM   4067  N   VAL P 260     -50.839-136.455 114.909  0.00 97.00      PROA   
ATOM   4068  HN  VAL P 260     -51.652-135.893 115.024  0.00 97.00      PROA   
ATOM   4069  CA  VAL P 260     -50.943-137.799 115.431  0.00 97.00      PROA   
ATOM   4070  HA  VAL P 260     -50.111-138.387 115.080  0.00 97.00      PROA   
ATOM   4071  CB  VAL P 260     -50.969-137.839 116.956  0.00 97.00      PROA   
ATOM   4072  HB  VAL P 260     -51.848-137.265 117.317  0.00 97.00      PROA   
ATOM   4073  CG1 VAL P 260     -51.060-139.296 117.459  0.00 97.00      PROA   
ATOM   4074 HG11 VAL P 260     -50.221-139.901 117.053  0.00 97.00      PROA   
ATOM   4075 HG12 VAL P 260     -52.021-139.768 117.169  0.00 97.00      PROA   
ATOM   4076 HG13 VAL P 260     -50.996-139.312 118.566  0.00 97.00      PROA   
ATOM   4077  CG2 VAL P 260     -49.713-137.149 117.533  0.00 97.00      PROA   
ATOM   4078 HG21 VAL P 260     -49.697-136.068 117.288  0.00 97.00      PROA   
ATOM   4079 HG22 VAL P 260     -48.792-137.617 117.131  0.00 97.00      PROA   
ATOM   4080 HG23 VAL P 260     -49.702-137.244 118.640  0.00 97.00      PROA   
ATOM   4081  C   VAL P 260     -52.225-138.368 114.852  0.00 97.00      PROA   
ATOM   4082  O   VAL P 260     -53.271-137.726 114.898  0.00 97.00      PROA   
ATOM   4083  N   LEU P 261     -52.167-139.583 114.255  0.00 97.00      PROA   
ATOM   4084  HN  LEU P 261     -51.306-140.090 114.241  0.00 97.00      PROA   
ATOM   4085  CA  LEU P 261     -53.289-140.189 113.566  0.00 97.00      PROA   
ATOM   4086  HA  LEU P 261     -54.172-139.601 113.758  0.00 97.00      PROA   
ATOM   4087  CB  LEU P 261     -53.091-140.265 112.032  0.00 97.00      PROA   
ATOM   4088  HB1 LEU P 261     -53.917-140.852 111.571  0.00 97.00      PROA   
ATOM   4089  HB2 LEU P 261     -52.136-140.794 111.817  0.00 97.00      PROA   
ATOM   4090  CG  LEU P 261     -53.064-138.891 111.317  0.00 97.00      PROA   
ATOM   4091  HG  LEU P 261     -52.205-138.304 111.717  0.00 97.00      PROA   
ATOM   4092  CD1 LEU P 261     -52.847-139.085 109.805  0.00 97.00      PROA   
ATOM   4093 HD11 LEU P 261     -53.702-139.645 109.368  0.00 97.00      PROA   
ATOM   4094 HD12 LEU P 261     -51.918-139.661 109.618  0.00 97.00      PROA   
ATOM   4095 HD13 LEU P 261     -52.769-138.102 109.297  0.00 97.00      PROA   
ATOM   4096  CD2 LEU P 261     -54.343-138.066 111.553  0.00 97.00      PROA   
ATOM   4097 HD21 LEU P 261     -54.297-137.122 110.971  0.00 97.00      PROA   
ATOM   4098 HD22 LEU P 261     -54.455-137.803 112.624  0.00 97.00      PROA   
ATOM   4099 HD23 LEU P 261     -55.235-138.641 111.225  0.00 97.00      PROA   
ATOM   4100  C   LEU P 261     -53.615-141.566 114.098  0.00 97.00      PROA   
ATOM   4101  O   LEU P 261     -52.758-142.429 114.268  0.00 97.00      PROA   
ATOM   4102  N   GLY P 262     -54.921-141.786 114.358  0.00 97.00      PROA   
ATOM   4103  HN  GLY P 262     -55.591-141.077 114.161  0.00 97.00      PROA   
ATOM   4104  CA  GLY P 262     -55.483-143.017 114.851  0.00 97.00      PROA   
ATOM   4105  HA1 GLY P 262     -55.599-142.929 115.920  0.00 97.00      PROA   
ATOM   4106  HA2 GLY P 262     -54.888-143.861 114.531  0.00 97.00      PROA   
ATOM   4107  C   GLY P 262     -56.851-143.139 114.268  0.00 97.00      PROA   
ATOM   4108  O   GLY P 262     -57.432-142.168 113.789  0.00 97.00      PROA   
ATOM   4109  N   HSD P 263     -57.412-144.359 114.325  0.00 97.00      PROA   
ATOM   4110  HN  HSD P 263     -56.936-145.117 114.763  0.00 97.00      PROA   
ATOM   4111  CA  HSD P 263     -58.745-144.654 113.861  0.00 97.00      PROA   
ATOM   4112  HA  HSD P 263     -59.281-143.740 113.641  0.00 97.00      PROA   
ATOM   4113  CB  HSD P 263     -58.739-145.569 112.614  0.00 97.00      PROA   
ATOM   4114  HB1 HSD P 263     -59.771-145.896 112.362  0.00 97.00      PROA   
ATOM   4115  HB2 HSD P 263     -58.135-146.477 112.828  0.00 97.00      PROA   
ATOM   4116  ND1 HSD P 263     -58.850-144.346 110.366  0.00 97.00      PROA   
ATOM   4117  HD1 HSD P 263     -59.846-144.346 110.272  0.00 97.00      PROA   
ATOM   4118  CG  HSD P 263     -58.129-144.869 111.422  0.00 97.00      PROA   
ATOM   4119  CE1 HSD P 263     -57.950-143.877 109.466  0.00 97.00      PROA   
ATOM   4120  HE1 HSD P 263     -58.236-143.405 108.526  0.00 97.00      PROA   
ATOM   4121  NE2 HSD P 263     -56.706-144.070 109.860  0.00 97.00      PROA   
ATOM   4122  CD2 HSD P 263     -56.819-144.704 111.085  0.00 97.00      PROA   
ATOM   4123  HD2 HSD P 263     -55.924-144.986 111.625  0.00 97.00      PROA   
ATOM   4124  C   HSD P 263     -59.408-145.322 115.032  0.00 97.00      PROA   
ATOM   4125  O   HSD P 263     -58.784-146.140 115.704  0.00 97.00      PROA   
ATOM   4126  N   GLN P 264     -60.672-144.945 115.341  0.00 97.00      PROA   
ATOM   4127  HN  GLN P 264     -61.170-144.297 114.769  0.00 97.00      PROA   
ATOM   4128  CA  GLN P 264     -61.360-145.343 116.557  0.00 97.00      PROA   
ATOM   4129  HA  GLN P 264     -60.751-144.972 117.371  0.00 97.00      PROA   
ATOM   4130  CB  GLN P 264     -62.734-144.637 116.688  0.00 97.00      PROA   
ATOM   4131  HB1 GLN P 264     -63.347-145.118 117.480  0.00 97.00      PROA   
ATOM   4132  HB2 GLN P 264     -63.265-144.767 115.718  0.00 97.00      PROA   
ATOM   4133  CG  GLN P 264     -62.588-143.134 117.034  0.00 97.00      PROA   
ATOM   4134  HG1 GLN P 264     -61.725-142.697 116.487  0.00 97.00      PROA   
ATOM   4135  HG2 GLN P 264     -62.397-143.009 118.121  0.00 97.00      PROA   
ATOM   4136  CD  GLN P 264     -63.818-142.313 116.630  0.00 97.00      PROA   
ATOM   4137  OE1 GLN P 264     -63.722-141.405 115.796  0.00 97.00      PROA   
ATOM   4138  NE2 GLN P 264     -64.995-142.628 117.234  0.00 97.00      PROA   
ATOM   4139 HE21 GLN P 264     -65.807-142.107 116.978  0.00 97.00      PROA   
ATOM   4140 HE22 GLN P 264     -65.026-143.357 117.916  0.00 97.00      PROA   
ATOM   4141  C   GLN P 264     -61.474-146.842 116.784  0.00 97.00      PROA   
ATOM   4142  O   GLN P 264     -61.815-147.617 115.892  0.00 97.00      PROA   
ATOM   4143  N   GLN P 265     -61.136-147.266 118.019  0.00 97.00      PROA   
ATOM   4144  HN  GLN P 265     -60.907-146.597 118.725  0.00 97.00      PROA   
ATOM   4145  CA  GLN P 265     -60.853-148.631 118.385  0.00 97.00      PROA   
ATOM   4146  HA  GLN P 265     -60.708-149.180 117.469  0.00 97.00      PROA   
ATOM   4147  CB  GLN P 265     -59.533-148.751 119.211  0.00 97.00      PROA   
ATOM   4148  HB1 GLN P 265     -58.684-148.575 118.513  0.00 97.00      PROA   
ATOM   4149  HB2 GLN P 265     -59.428-149.795 119.581  0.00 97.00      PROA   
ATOM   4150  CG  GLN P 265     -59.371-147.795 120.427  0.00 97.00      PROA   
ATOM   4151  HG1 GLN P 265     -58.531-148.156 121.061  0.00 97.00      PROA   
ATOM   4152  HG2 GLN P 265     -60.291-147.825 121.047  0.00 97.00      PROA   
ATOM   4153  CD  GLN P 265     -59.111-146.326 120.047  0.00 97.00      PROA   
ATOM   4154  OE1 GLN P 265     -60.041-145.518 119.955  0.00 97.00      PROA   
ATOM   4155  NE2 GLN P 265     -57.816-145.966 119.829  0.00 97.00      PROA   
ATOM   4156 HE21 GLN P 265     -57.619-145.023 119.551  0.00 97.00      PROA   
ATOM   4157 HE22 GLN P 265     -57.079-146.629 119.942  0.00 97.00      PROA   
ATOM   4158  C   GLN P 265     -62.001-149.260 119.158  0.00 97.00      PROA   
ATOM   4159  O   GLN P 265     -62.750-148.547 119.826  0.00 97.00      PROA   
ATOM   4160  N   PRO P 266     -62.192-150.585 119.123  0.00 97.00      PROA   
ATOM   4161  CD  PRO P 266     -61.588-151.475 118.126  0.00 97.00      PROA   
ATOM   4162  HD1 PRO P 266     -60.501-151.567 118.346  0.00 97.00      PROA   
ATOM   4163  HD2 PRO P 266     -61.745-151.100 117.091  0.00 97.00      PROA   
ATOM   4164  CA  PRO P 266     -62.823-151.351 120.198  0.00 97.00      PROA   
ATOM   4165  HA  PRO P 266     -63.882-151.142 120.140  0.00 97.00      PROA   
ATOM   4166  CB  PRO P 266     -62.489-152.818 119.866  0.00 97.00      PROA   
ATOM   4167  HB1 PRO P 266     -63.285-153.517 120.189  0.00 97.00      PROA   
ATOM   4168  HB2 PRO P 266     -61.528-153.118 120.340  0.00 97.00      PROA   
ATOM   4169  CG  PRO P 266     -62.284-152.817 118.348  0.00 97.00      PROA   
ATOM   4170  HG1 PRO P 266     -61.679-153.676 117.996  0.00 97.00      PROA   
ATOM   4171  HG2 PRO P 266     -63.268-152.815 117.830  0.00 97.00      PROA   
ATOM   4172  C   PRO P 266     -62.378-150.971 121.605  0.00 97.00      PROA   
ATOM   4173  O   PRO P 266     -61.186-150.768 121.826  0.00 97.00      PROA   
ATOM   4174  N   THR P 267     -63.318-150.872 122.570  0.00 97.00      PROA   
ATOM   4175  HN  THR P 267     -64.288-150.906 122.339  0.00 97.00      PROA   
ATOM   4176  CA  THR P 267     -63.020-150.745 123.991  0.00 97.00      PROA   
ATOM   4177  HA  THR P 267     -62.346-149.901 124.066  0.00 97.00      PROA   
ATOM   4178  CB  THR P 267     -64.248-150.425 124.838  0.00 97.00      PROA   
ATOM   4179  HB  THR P 267     -64.762-151.349 125.180  0.00 97.00      PROA   
ATOM   4180  OG1 THR P 267     -65.202-149.684 124.089  0.00 97.00      PROA   
ATOM   4181  HG1 THR P 267     -64.736-148.902 123.785  0.00 97.00      PROA   
ATOM   4182  CG2 THR P 267     -63.845-149.584 126.063  0.00 97.00      PROA   
ATOM   4183 HG21 THR P 267     -63.371-148.632 125.741  0.00 97.00      PROA   
ATOM   4184 HG22 THR P 267     -63.127-150.136 126.702  0.00 97.00      PROA   
ATOM   4185 HG23 THR P 267     -64.744-149.342 126.669  0.00 97.00      PROA   
ATOM   4186  C   THR P 267     -62.275-151.934 124.605  0.00 97.00      PROA   
ATOM   4187  O   THR P 267     -61.350-151.670 125.373  0.00 97.00      PROA   
ATOM   4188  N   PRO P 268     -62.553-153.221 124.353  0.00 97.00      PROA   
ATOM   4189  CD  PRO P 268     -63.832-153.739 123.841  0.00 97.00      PROA   
ATOM   4190  HD1 PRO P 268     -64.129-153.247 122.894  0.00 97.00      PROA   
ATOM   4191  HD2 PRO P 268     -64.623-153.600 124.611  0.00 97.00      PROA   
ATOM   4192  CA  PRO P 268     -61.648-154.303 124.729  0.00 97.00      PROA   
ATOM   4193  HA  PRO P 268     -61.245-154.136 125.718  0.00 97.00      PROA   
ATOM   4194  CB  PRO P 268     -62.529-155.564 124.663  0.00 97.00      PROA   
ATOM   4195  HB1 PRO P 268     -63.031-155.704 125.647  0.00 97.00      PROA   
ATOM   4196  HB2 PRO P 268     -61.962-156.486 124.423  0.00 97.00      PROA   
ATOM   4197  CG  PRO P 268     -63.582-155.230 123.604  0.00 97.00      PROA   
ATOM   4198  HG1 PRO P 268     -63.135-155.367 122.594  0.00 97.00      PROA   
ATOM   4199  HG2 PRO P 268     -64.500-155.844 123.690  0.00 97.00      PROA   
ATOM   4200  C   PRO P 268     -60.483-154.406 123.760  0.00 97.00      PROA   
ATOM   4201  O   PRO P 268     -60.635-154.098 122.579  0.00 97.00      PROA   
ATOM   4202  N   VAL P 269     -59.312-154.840 124.274  0.00 97.00      PROA   
ATOM   4203  HN  VAL P 269     -59.217-155.118 125.225  0.00 97.00      PROA   
ATOM   4204  CA  VAL P 269     -58.108-155.120 123.539  0.00 97.00      PROA   
ATOM   4205  HA  VAL P 269     -58.375-155.468 122.551  0.00 97.00      PROA   
ATOM   4206  CB  VAL P 269     -57.186-153.899 123.437  0.00 97.00      PROA   
ATOM   4207  HB  VAL P 269     -57.773-153.073 122.971  0.00 97.00      PROA   
ATOM   4208  CG1 VAL P 269     -56.721-153.430 124.833  0.00 97.00      PROA   
ATOM   4209 HG11 VAL P 269     -56.138-154.232 125.329  0.00 97.00      PROA   
ATOM   4210 HG12 VAL P 269     -57.588-153.171 125.474  0.00 97.00      PROA   
ATOM   4211 HG13 VAL P 269     -56.070-152.534 124.741  0.00 97.00      PROA   
ATOM   4212  CG2 VAL P 269     -55.987-154.206 122.517  0.00 97.00      PROA   
ATOM   4213 HG21 VAL P 269     -56.339-154.540 121.519  0.00 97.00      PROA   
ATOM   4214 HG22 VAL P 269     -55.366-155.011 122.962  0.00 97.00      PROA   
ATOM   4215 HG23 VAL P 269     -55.350-153.305 122.394  0.00 97.00      PROA   
ATOM   4216  C   VAL P 269     -57.468-156.310 124.299  0.00 97.00      PROA   
ATOM   4217  OT1 VAL P 269     -57.799-156.503 125.503  0.00 97.00      PROA   
ATOM   4218  OT2 VAL P 269     -56.666-157.058 123.679  0.00 97.00      PROA   
END
